# Supplementary material for: Tracking Charge Migration with Frequency-Matched Strobo-Spectroscopy
Source: J Phys Chem A. 2024 Jan 2;128(1):20–7. doi: 10.1021/acs.jpca.3c04234 (PMC10788909; doi:10.1021/acs.jpca.3c04234)
Supplement: Supplementary file 2 — jp3c04234_si_002.zip [file jp3c04234_si_002.zip › supplemental data/Data/dipoles/model/tau=4.1250.txt]

# Model dipole moment for tau = 4.1250 o.c.
0.000000000000e+00 0.000000000000e+00 0.000000000000e+00 0.000000000000e+00
2.500000000000e-01 0.000000000000e+00 0.000000000000e+00 0.000000000000e+00
5.000000000000e-01 0.000000000000e+00 0.000000000000e+00 0.000000000000e+00
7.500000000000e-01 0.000000000000e+00 0.000000000000e+00 0.000000000000e+00
1.000000000000e+00 0.000000000000e+00 0.000000000000e+00 0.000000000000e+00
1.250000000000e+00 0.000000000000e+00 0.000000000000e+00 0.000000000000e+00
1.500000000000e+00 0.000000000000e+00 0.000000000000e+00 0.000000000000e+00
1.750000000000e+00 0.000000000000e+00 0.000000000000e+00 0.000000000000e+00
2.000000000000e+00 0.000000000000e+00 0.000000000000e+00 0.000000000000e+00
2.250000000000e+00 0.000000000000e+00 0.000000000000e+00 0.000000000000e+00
2.500000000000e+00 0.000000000000e+00 0.000000000000e+00 0.000000000000e+00
2.750000000000e+00 0.000000000000e+00 0.000000000000e+00 0.000000000000e+00
3.000000000000e+00 0.000000000000e+00 0.000000000000e+00 0.000000000000e+00
3.250000000000e+00 0.000000000000e+00 0.000000000000e+00 0.000000000000e+00
3.500000000000e+00 0.000000000000e+00 0.000000000000e+00 0.000000000000e+00
3.750000000000e+00 0.000000000000e+00 0.000000000000e+00 0.000000000000e+00
4.000000000000e+00 0.000000000000e+00 0.000000000000e+00 0.000000000000e+00
4.250000000000e+00 0.000000000000e+00 0.000000000000e+00 0.000000000000e+00
4.500000000000e+00 0.000000000000e+00 0.000000000000e+00 0.000000000000e+00
4.750000000000e+00 0.000000000000e+00 0.000000000000e+00 0.000000000000e+00
5.000000000000e+00 0.000000000000e+00 0.000000000000e+00 0.000000000000e+00
5.250000000000e+00 0.000000000000e+00 0.000000000000e+00 0.000000000000e+00
5.500000000000e+00 0.000000000000e+00 0.000000000000e+00 0.000000000000e+00
5.750000000000e+00 0.000000000000e+00 0.000000000000e+00 0.000000000000e+00
6.000000000000e+00 0.000000000000e+00 0.000000000000e+00 0.000000000000e+00
6.250000000000e+00 0.000000000000e+00 0.000000000000e+00 0.000000000000e+00
6.500000000000e+00 0.000000000000e+00 0.000000000000e+00 0.000000000000e+00
6.750000000000e+00 0.000000000000e+00 0.000000000000e+00 0.000000000000e+00
7.000000000000e+00 0.000000000000e+00 0.000000000000e+00 0.000000000000e+00
7.250000000000e+00 0.000000000000e+00 0.000000000000e+00 0.000000000000e+00
7.500000000000e+00 0.000000000000e+00 0.000000000000e+00 0.000000000000e+00
7.750000000000e+00 0.000000000000e+00 0.000000000000e+00 0.000000000000e+00
8.000000000000e+00 0.000000000000e+00 0.000000000000e+00 0.000000000000e+00
8.250000000000e+00 0.000000000000e+00 0.000000000000e+00 0.000000000000e+00
8.500000000000e+00 0.000000000000e+00 0.000000000000e+00 0.000000000000e+00
8.750000000000e+00 0.000000000000e+00 0.000000000000e+00 0.000000000000e+00
9.000000000000e+00 0.000000000000e+00 0.000000000000e+00 0.000000000000e+00
9.250000000000e+00 0.000000000000e+00 0.000000000000e+00 0.000000000000e+00
9.500000000000e+00 0.000000000000e+00 0.000000000000e+00 0.000000000000e+00
9.750000000000e+00 0.000000000000e+00 0.000000000000e+00 0.000000000000e+00
1.000000000000e+01 0.000000000000e+00 0.000000000000e+00 0.000000000000e+00
1.025000000000e+01 0.000000000000e+00 0.000000000000e+00 0.000000000000e+00
1.050000000000e+01 0.000000000000e+00 0.000000000000e+00 0.000000000000e+00
1.075000000000e+01 0.000000000000e+00 0.000000000000e+00 0.000000000000e+00
1.100000000000e+01 0.000000000000e+00 0.000000000000e+00 0.000000000000e+00
1.125000000000e+01 0.000000000000e+00 0.000000000000e+00 0.000000000000e+00
1.150000000000e+01 0.000000000000e+00 0.000000000000e+00 0.000000000000e+00
1.175000000000e+01 0.000000000000e+00 0.000000000000e+00 0.000000000000e+00
1.200000000000e+01 0.000000000000e+00 0.000000000000e+00 0.000000000000e+00
1.225000000000e+01 0.000000000000e+00 0.000000000000e+00 0.000000000000e+00
1.250000000000e+01 0.000000000000e+00 0.000000000000e+00 0.000000000000e+00
1.275000000000e+01 0.000000000000e+00 0.000000000000e+00 0.000000000000e+00
1.300000000000e+01 0.000000000000e+00 0.000000000000e+00 0.000000000000e+00
1.325000000000e+01 0.000000000000e+00 0.000000000000e+00 0.000000000000e+00
1.350000000000e+01 0.000000000000e+00 0.000000000000e+00 0.000000000000e+00
1.375000000000e+01 0.000000000000e+00 0.000000000000e+00 0.000000000000e+00
1.400000000000e+01 0.000000000000e+00 0.000000000000e+00 0.000000000000e+00
1.425000000000e+01 0.000000000000e+00 0.000000000000e+00 0.000000000000e+00
1.450000000000e+01 0.000000000000e+00 0.000000000000e+00 0.000000000000e+00
1.475000000000e+01 0.000000000000e+00 0.000000000000e+00 0.000000000000e+00
1.500000000000e+01 0.000000000000e+00 0.000000000000e+00 0.000000000000e+00
1.525000000000e+01 0.000000000000e+00 0.000000000000e+00 0.000000000000e+00
1.550000000000e+01 0.000000000000e+00 0.000000000000e+00 0.000000000000e+00
1.575000000000e+01 0.000000000000e+00 0.000000000000e+00 0.000000000000e+00
1.600000000000e+01 0.000000000000e+00 0.000000000000e+00 0.000000000000e+00
1.625000000000e+01 0.000000000000e+00 0.000000000000e+00 0.000000000000e+00
1.650000000000e+01 0.000000000000e+00 0.000000000000e+00 0.000000000000e+00
1.675000000000e+01 0.000000000000e+00 0.000000000000e+00 0.000000000000e+00
1.700000000000e+01 0.000000000000e+00 0.000000000000e+00 0.000000000000e+00
1.725000000000e+01 0.000000000000e+00 0.000000000000e+00 0.000000000000e+00
1.750000000000e+01 0.000000000000e+00 0.000000000000e+00 0.000000000000e+00
1.775000000000e+01 0.000000000000e+00 0.000000000000e+00 0.000000000000e+00
1.800000000000e+01 0.000000000000e+00 0.000000000000e+00 0.000000000000e+00
1.825000000000e+01 0.000000000000e+00 0.000000000000e+00 0.000000000000e+00
1.850000000000e+01 0.000000000000e+00 0.000000000000e+00 0.000000000000e+00
1.875000000000e+01 0.000000000000e+00 0.000000000000e+00 0.000000000000e+00
1.900000000000e+01 0.000000000000e+00 0.000000000000e+00 0.000000000000e+00
1.925000000000e+01 0.000000000000e+00 0.000000000000e+00 0.000000000000e+00
1.950000000000e+01 0.000000000000e+00 0.000000000000e+00 0.000000000000e+00
1.975000000000e+01 0.000000000000e+00 0.000000000000e+00 0.000000000000e+00
2.000000000000e+01 0.000000000000e+00 0.000000000000e+00 0.000000000000e+00
2.025000000000e+01 0.000000000000e+00 0.000000000000e+00 0.000000000000e+00
2.050000000000e+01 0.000000000000e+00 0.000000000000e+00 0.000000000000e+00
2.075000000000e+01 0.000000000000e+00 0.000000000000e+00 0.000000000000e+00
2.100000000000e+01 0.000000000000e+00 0.000000000000e+00 0.000000000000e+00
2.125000000000e+01 0.000000000000e+00 0.000000000000e+00 0.000000000000e+00
2.150000000000e+01 0.000000000000e+00 0.000000000000e+00 0.000000000000e+00
2.175000000000e+01 0.000000000000e+00 0.000000000000e+00 0.000000000000e+00
2.200000000000e+01 0.000000000000e+00 0.000000000000e+00 0.000000000000e+00
2.225000000000e+01 0.000000000000e+00 0.000000000000e+00 0.000000000000e+00
2.250000000000e+01 0.000000000000e+00 0.000000000000e+00 0.000000000000e+00
2.275000000000e+01 0.000000000000e+00 0.000000000000e+00 0.000000000000e+00
2.300000000000e+01 0.000000000000e+00 0.000000000000e+00 0.000000000000e+00
2.325000000000e+01 0.000000000000e+00 0.000000000000e+00 0.000000000000e+00
2.350000000000e+01 0.000000000000e+00 0.000000000000e+00 0.000000000000e+00
2.375000000000e+01 0.000000000000e+00 0.000000000000e+00 0.000000000000e+00
2.400000000000e+01 0.000000000000e+00 0.000000000000e+00 0.000000000000e+00
2.425000000000e+01 0.000000000000e+00 0.000000000000e+00 0.000000000000e+00
2.450000000000e+01 0.000000000000e+00 0.000000000000e+00 0.000000000000e+00
2.475000000000e+01 0.000000000000e+00 0.000000000000e+00 0.000000000000e+00
2.500000000000e+01 0.000000000000e+00 0.000000000000e+00 0.000000000000e+00
2.525000000000e+01 0.000000000000e+00 0.000000000000e+00 0.000000000000e+00
2.550000000000e+01 0.000000000000e+00 0.000000000000e+00 0.000000000000e+00
2.575000000000e+01 0.000000000000e+00 0.000000000000e+00 0.000000000000e+00
2.600000000000e+01 0.000000000000e+00 0.000000000000e+00 0.000000000000e+00
2.625000000000e+01 0.000000000000e+00 0.000000000000e+00 0.000000000000e+00
2.650000000000e+01 0.000000000000e+00 0.000000000000e+00 0.000000000000e+00
2.675000000000e+01 0.000000000000e+00 0.000000000000e+00 0.000000000000e+00
2.700000000000e+01 0.000000000000e+00 0.000000000000e+00 0.000000000000e+00
2.725000000000e+01 0.000000000000e+00 0.000000000000e+00 0.000000000000e+00
2.750000000000e+01 0.000000000000e+00 0.000000000000e+00 0.000000000000e+00
2.775000000000e+01 0.000000000000e+00 0.000000000000e+00 0.000000000000e+00
2.800000000000e+01 0.000000000000e+00 0.000000000000e+00 0.000000000000e+00
2.825000000000e+01 0.000000000000e+00 0.000000000000e+00 0.000000000000e+00
2.850000000000e+01 0.000000000000e+00 0.000000000000e+00 0.000000000000e+00
2.875000000000e+01 0.000000000000e+00 0.000000000000e+00 0.000000000000e+00
2.900000000000e+01 0.000000000000e+00 0.000000000000e+00 0.000000000000e+00
2.925000000000e+01 0.000000000000e+00 0.000000000000e+00 0.000000000000e+00
2.950000000000e+01 0.000000000000e+00 0.000000000000e+00 0.000000000000e+00
2.975000000000e+01 0.000000000000e+00 0.000000000000e+00 0.000000000000e+00
3.000000000000e+01 0.000000000000e+00 0.000000000000e+00 0.000000000000e+00
3.025000000000e+01 0.000000000000e+00 0.000000000000e+00 0.000000000000e+00
3.050000000000e+01 0.000000000000e+00 0.000000000000e+00 0.000000000000e+00
3.075000000000e+01 0.000000000000e+00 0.000000000000e+00 0.000000000000e+00
3.100000000000e+01 0.000000000000e+00 0.000000000000e+00 0.000000000000e+00
3.125000000000e+01 0.000000000000e+00 0.000000000000e+00 0.000000000000e+00
3.150000000000e+01 0.000000000000e+00 0.000000000000e+00 0.000000000000e+00
3.175000000000e+01 0.000000000000e+00 0.000000000000e+00 0.000000000000e+00
3.200000000000e+01 0.000000000000e+00 0.000000000000e+00 0.000000000000e+00
3.225000000000e+01 0.000000000000e+00 0.000000000000e+00 0.000000000000e+00
3.250000000000e+01 0.000000000000e+00 0.000000000000e+00 0.000000000000e+00
3.275000000000e+01 0.000000000000e+00 0.000000000000e+00 0.000000000000e+00
3.300000000000e+01 0.000000000000e+00 0.000000000000e+00 0.000000000000e+00
3.325000000000e+01 0.000000000000e+00 0.000000000000e+00 0.000000000000e+00
3.350000000000e+01 0.000000000000e+00 0.000000000000e+00 0.000000000000e+00
3.375000000000e+01 0.000000000000e+00 0.000000000000e+00 0.000000000000e+00
3.400000000000e+01 0.000000000000e+00 0.000000000000e+00 0.000000000000e+00
3.425000000000e+01 0.000000000000e+00 0.000000000000e+00 0.000000000000e+00
3.450000000000e+01 0.000000000000e+00 0.000000000000e+00 0.000000000000e+00
3.475000000000e+01 0.000000000000e+00 0.000000000000e+00 0.000000000000e+00
3.500000000000e+01 0.000000000000e+00 0.000000000000e+00 0.000000000000e+00
3.525000000000e+01 0.000000000000e+00 0.000000000000e+00 0.000000000000e+00
3.550000000000e+01 0.000000000000e+00 0.000000000000e+00 0.000000000000e+00
3.575000000000e+01 0.000000000000e+00 0.000000000000e+00 0.000000000000e+00
3.600000000000e+01 0.000000000000e+00 0.000000000000e+00 0.000000000000e+00
3.625000000000e+01 0.000000000000e+00 0.000000000000e+00 0.000000000000e+00
3.650000000000e+01 0.000000000000e+00 0.000000000000e+00 0.000000000000e+00
3.675000000000e+01 0.000000000000e+00 0.000000000000e+00 0.000000000000e+00
3.700000000000e+01 0.000000000000e+00 0.000000000000e+00 0.000000000000e+00
3.725000000000e+01 0.000000000000e+00 0.000000000000e+00 0.000000000000e+00
3.750000000000e+01 0.000000000000e+00 0.000000000000e+00 0.000000000000e+00
3.775000000000e+01 0.000000000000e+00 0.000000000000e+00 0.000000000000e+00
3.800000000000e+01 0.000000000000e+00 0.000000000000e+00 0.000000000000e+00
3.825000000000e+01 0.000000000000e+00 0.000000000000e+00 0.000000000000e+00
3.850000000000e+01 0.000000000000e+00 0.000000000000e+00 0.000000000000e+00
3.875000000000e+01 0.000000000000e+00 0.000000000000e+00 0.000000000000e+00
3.900000000000e+01 0.000000000000e+00 0.000000000000e+00 0.000000000000e+00
3.925000000000e+01 0.000000000000e+00 0.000000000000e+00 0.000000000000e+00
3.950000000000e+01 0.000000000000e+00 0.000000000000e+00 0.000000000000e+00
3.975000000000e+01 0.000000000000e+00 0.000000000000e+00 0.000000000000e+00
4.000000000000e+01 0.000000000000e+00 0.000000000000e+00 0.000000000000e+00
4.025000000000e+01 0.000000000000e+00 0.000000000000e+00 0.000000000000e+00
4.050000000000e+01 0.000000000000e+00 0.000000000000e+00 0.000000000000e+00
4.075000000000e+01 0.000000000000e+00 0.000000000000e+00 0.000000000000e+00
4.100000000000e+01 0.000000000000e+00 0.000000000000e+00 0.000000000000e+00
4.125000000000e+01 0.000000000000e+00 0.000000000000e+00 0.000000000000e+00
4.150000000000e+01 0.000000000000e+00 0.000000000000e+00 0.000000000000e+00
4.175000000000e+01 0.000000000000e+00 0.000000000000e+00 0.000000000000e+00
4.200000000000e+01 0.000000000000e+00 0.000000000000e+00 0.000000000000e+00
4.225000000000e+01 0.000000000000e+00 0.000000000000e+00 0.000000000000e+00
4.250000000000e+01 0.000000000000e+00 0.000000000000e+00 0.000000000000e+00
4.275000000000e+01 0.000000000000e+00 0.000000000000e+00 0.000000000000e+00
4.300000000000e+01 0.000000000000e+00 0.000000000000e+00 0.000000000000e+00
4.325000000000e+01 0.000000000000e+00 0.000000000000e+00 0.000000000000e+00
4.350000000000e+01 0.000000000000e+00 0.000000000000e+00 0.000000000000e+00
4.375000000000e+01 0.000000000000e+00 0.000000000000e+00 0.000000000000e+00
4.400000000000e+01 0.000000000000e+00 0.000000000000e+00 0.000000000000e+00
4.425000000000e+01 0.000000000000e+00 0.000000000000e+00 0.000000000000e+00
4.450000000000e+01 0.000000000000e+00 0.000000000000e+00 0.000000000000e+00
4.475000000000e+01 0.000000000000e+00 0.000000000000e+00 0.000000000000e+00
4.500000000000e+01 0.000000000000e+00 0.000000000000e+00 0.000000000000e+00
4.525000000000e+01 0.000000000000e+00 0.000000000000e+00 0.000000000000e+00
4.550000000000e+01 0.000000000000e+00 0.000000000000e+00 0.000000000000e+00
4.575000000000e+01 0.000000000000e+00 0.000000000000e+00 0.000000000000e+00
4.600000000000e+01 0.000000000000e+00 0.000000000000e+00 0.000000000000e+00
4.625000000000e+01 0.000000000000e+00 0.000000000000e+00 0.000000000000e+00
4.650000000000e+01 0.000000000000e+00 0.000000000000e+00 0.000000000000e+00
4.675000000000e+01 0.000000000000e+00 0.000000000000e+00 0.000000000000e+00
4.700000000000e+01 0.000000000000e+00 0.000000000000e+00 0.000000000000e+00
4.725000000000e+01 0.000000000000e+00 0.000000000000e+00 0.000000000000e+00
4.750000000000e+01 0.000000000000e+00 0.000000000000e+00 0.000000000000e+00
4.775000000000e+01 0.000000000000e+00 0.000000000000e+00 0.000000000000e+00
4.800000000000e+01 0.000000000000e+00 0.000000000000e+00 0.000000000000e+00
4.825000000000e+01 0.000000000000e+00 0.000000000000e+00 0.000000000000e+00
4.850000000000e+01 0.000000000000e+00 0.000000000000e+00 0.000000000000e+00
4.875000000000e+01 0.000000000000e+00 0.000000000000e+00 0.000000000000e+00
4.900000000000e+01 0.000000000000e+00 0.000000000000e+00 0.000000000000e+00
4.925000000000e+01 0.000000000000e+00 0.000000000000e+00 0.000000000000e+00
4.950000000000e+01 0.000000000000e+00 0.000000000000e+00 0.000000000000e+00
4.975000000000e+01 0.000000000000e+00 0.000000000000e+00 0.000000000000e+00
5.000000000000e+01 0.000000000000e+00 0.000000000000e+00 0.000000000000e+00
5.025000000000e+01 0.000000000000e+00 0.000000000000e+00 0.000000000000e+00
5.050000000000e+01 0.000000000000e+00 0.000000000000e+00 0.000000000000e+00
5.075000000000e+01 0.000000000000e+00 0.000000000000e+00 0.000000000000e+00
5.100000000000e+01 0.000000000000e+00 0.000000000000e+00 0.000000000000e+00
5.125000000000e+01 0.000000000000e+00 0.000000000000e+00 0.000000000000e+00
5.150000000000e+01 0.000000000000e+00 0.000000000000e+00 0.000000000000e+00
5.175000000000e+01 0.000000000000e+00 0.000000000000e+00 0.000000000000e+00
5.200000000000e+01 0.000000000000e+00 0.000000000000e+00 0.000000000000e+00
5.225000000000e+01 0.000000000000e+00 0.000000000000e+00 0.000000000000e+00
5.250000000000e+01 0.000000000000e+00 0.000000000000e+00 0.000000000000e+00
5.275000000000e+01 0.000000000000e+00 0.000000000000e+00 0.000000000000e+00
5.300000000000e+01 0.000000000000e+00 0.000000000000e+00 0.000000000000e+00
5.325000000000e+01 0.000000000000e+00 0.000000000000e+00 0.000000000000e+00
5.350000000000e+01 0.000000000000e+00 0.000000000000e+00 0.000000000000e+00
5.375000000000e+01 0.000000000000e+00 0.000000000000e+00 0.000000000000e+00
5.400000000000e+01 0.000000000000e+00 0.000000000000e+00 0.000000000000e+00
5.425000000000e+01 0.000000000000e+00 0.000000000000e+00 0.000000000000e+00
5.450000000000e+01 0.000000000000e+00 0.000000000000e+00 0.000000000000e+00
5.475000000000e+01 0.000000000000e+00 0.000000000000e+00 0.000000000000e+00
5.500000000000e+01 0.000000000000e+00 0.000000000000e+00 0.000000000000e+00
5.525000000000e+01 0.000000000000e+00 0.000000000000e+00 0.000000000000e+00
5.550000000000e+01 0.000000000000e+00 0.000000000000e+00 0.000000000000e+00
5.575000000000e+01 0.000000000000e+00 0.000000000000e+00 0.000000000000e+00
5.600000000000e+01 0.000000000000e+00 0.000000000000e+00 0.000000000000e+00
5.625000000000e+01 0.000000000000e+00 0.000000000000e+00 0.000000000000e+00
5.650000000000e+01 0.000000000000e+00 0.000000000000e+00 0.000000000000e+00
5.675000000000e+01 0.000000000000e+00 0.000000000000e+00 0.000000000000e+00
5.700000000000e+01 0.000000000000e+00 0.000000000000e+00 0.000000000000e+00
5.725000000000e+01 0.000000000000e+00 0.000000000000e+00 0.000000000000e+00
5.750000000000e+01 0.000000000000e+00 0.000000000000e+00 0.000000000000e+00
5.775000000000e+01 0.000000000000e+00 0.000000000000e+00 0.000000000000e+00
5.800000000000e+01 0.000000000000e+00 0.000000000000e+00 0.000000000000e+00
5.825000000000e+01 0.000000000000e+00 0.000000000000e+00 0.000000000000e+00
5.850000000000e+01 0.000000000000e+00 0.000000000000e+00 0.000000000000e+00
5.875000000000e+01 0.000000000000e+00 0.000000000000e+00 0.000000000000e+00
5.900000000000e+01 0.000000000000e+00 0.000000000000e+00 0.000000000000e+00
5.925000000000e+01 0.000000000000e+00 0.000000000000e+00 0.000000000000e+00
5.950000000000e+01 0.000000000000e+00 0.000000000000e+00 0.000000000000e+00
5.975000000000e+01 0.000000000000e+00 0.000000000000e+00 0.000000000000e+00
6.000000000000e+01 0.000000000000e+00 0.000000000000e+00 0.000000000000e+00
6.025000000000e+01 0.000000000000e+00 0.000000000000e+00 0.000000000000e+00
6.050000000000e+01 0.000000000000e+00 0.000000000000e+00 0.000000000000e+00
6.075000000000e+01 0.000000000000e+00 0.000000000000e+00 0.000000000000e+00
6.100000000000e+01 0.000000000000e+00 0.000000000000e+00 0.000000000000e+00
6.125000000000e+01 0.000000000000e+00 0.000000000000e+00 0.000000000000e+00
6.150000000000e+01 0.000000000000e+00 0.000000000000e+00 0.000000000000e+00
6.175000000000e+01 0.000000000000e+00 0.000000000000e+00 0.000000000000e+00
6.200000000000e+01 0.000000000000e+00 0.000000000000e+00 0.000000000000e+00
6.225000000000e+01 0.000000000000e+00 0.000000000000e+00 0.000000000000e+00
6.250000000000e+01 0.000000000000e+00 0.000000000000e+00 0.000000000000e+00
6.275000000000e+01 0.000000000000e+00 0.000000000000e+00 0.000000000000e+00
6.300000000000e+01 0.000000000000e+00 0.000000000000e+00 0.000000000000e+00
6.325000000000e+01 0.000000000000e+00 0.000000000000e+00 0.000000000000e+00
6.350000000000e+01 0.000000000000e+00 0.000000000000e+00 0.000000000000e+00
6.375000000000e+01 0.000000000000e+00 0.000000000000e+00 0.000000000000e+00
6.400000000000e+01 0.000000000000e+00 0.000000000000e+00 0.000000000000e+00
6.425000000000e+01 0.000000000000e+00 0.000000000000e+00 0.000000000000e+00
6.450000000000e+01 0.000000000000e+00 0.000000000000e+00 0.000000000000e+00
6.475000000000e+01 0.000000000000e+00 0.000000000000e+00 0.000000000000e+00
6.500000000000e+01 0.000000000000e+00 0.000000000000e+00 0.000000000000e+00
6.525000000000e+01 0.000000000000e+00 0.000000000000e+00 0.000000000000e+00
6.550000000000e+01 0.000000000000e+00 0.000000000000e+00 0.000000000000e+00
6.575000000000e+01 0.000000000000e+00 0.000000000000e+00 0.000000000000e+00
6.600000000000e+01 0.000000000000e+00 0.000000000000e+00 0.000000000000e+00
6.625000000000e+01 0.000000000000e+00 0.000000000000e+00 0.000000000000e+00
6.650000000000e+01 0.000000000000e+00 0.000000000000e+00 0.000000000000e+00
6.675000000000e+01 0.000000000000e+00 0.000000000000e+00 0.000000000000e+00
6.700000000000e+01 0.000000000000e+00 0.000000000000e+00 0.000000000000e+00
6.725000000000e+01 0.000000000000e+00 0.000000000000e+00 0.000000000000e+00
6.750000000000e+01 0.000000000000e+00 0.000000000000e+00 0.000000000000e+00
6.775000000000e+01 0.000000000000e+00 0.000000000000e+00 0.000000000000e+00
6.800000000000e+01 0.000000000000e+00 0.000000000000e+00 0.000000000000e+00
6.825000000000e+01 0.000000000000e+00 0.000000000000e+00 0.000000000000e+00
6.850000000000e+01 0.000000000000e+00 0.000000000000e+00 0.000000000000e+00
6.875000000000e+01 0.000000000000e+00 0.000000000000e+00 0.000000000000e+00
6.900000000000e+01 0.000000000000e+00 0.000000000000e+00 0.000000000000e+00
6.925000000000e+01 0.000000000000e+00 0.000000000000e+00 0.000000000000e+00
6.950000000000e+01 0.000000000000e+00 0.000000000000e+00 0.000000000000e+00
6.975000000000e+01 0.000000000000e+00 0.000000000000e+00 0.000000000000e+00
7.000000000000e+01 0.000000000000e+00 0.000000000000e+00 0.000000000000e+00
7.025000000000e+01 0.000000000000e+00 0.000000000000e+00 0.000000000000e+00
7.050000000000e+01 0.000000000000e+00 0.000000000000e+00 0.000000000000e+00
7.075000000000e+01 0.000000000000e+00 0.000000000000e+00 0.000000000000e+00
7.100000000000e+01 0.000000000000e+00 0.000000000000e+00 0.000000000000e+00
7.125000000000e+01 0.000000000000e+00 0.000000000000e+00 0.000000000000e+00
7.150000000000e+01 0.000000000000e+00 0.000000000000e+00 0.000000000000e+00
7.175000000000e+01 0.000000000000e+00 0.000000000000e+00 0.000000000000e+00
7.200000000000e+01 0.000000000000e+00 0.000000000000e+00 0.000000000000e+00
7.225000000000e+01 0.000000000000e+00 0.000000000000e+00 0.000000000000e+00
7.250000000000e+01 0.000000000000e+00 0.000000000000e+00 0.000000000000e+00
7.275000000000e+01 0.000000000000e+00 0.000000000000e+00 0.000000000000e+00
7.300000000000e+01 0.000000000000e+00 0.000000000000e+00 0.000000000000e+00
7.325000000000e+01 0.000000000000e+00 0.000000000000e+00 0.000000000000e+00
7.350000000000e+01 0.000000000000e+00 0.000000000000e+00 0.000000000000e+00
7.375000000000e+01 0.000000000000e+00 0.000000000000e+00 0.000000000000e+00
7.400000000000e+01 0.000000000000e+00 0.000000000000e+00 0.000000000000e+00
7.425000000000e+01 0.000000000000e+00 0.000000000000e+00 0.000000000000e+00
7.450000000000e+01 0.000000000000e+00 0.000000000000e+00 0.000000000000e+00
7.475000000000e+01 0.000000000000e+00 0.000000000000e+00 0.000000000000e+00
7.500000000000e+01 0.000000000000e+00 0.000000000000e+00 0.000000000000e+00
7.525000000000e+01 0.000000000000e+00 0.000000000000e+00 0.000000000000e+00
7.550000000000e+01 0.000000000000e+00 0.000000000000e+00 0.000000000000e+00
7.575000000000e+01 0.000000000000e+00 0.000000000000e+00 0.000000000000e+00
7.600000000000e+01 0.000000000000e+00 0.000000000000e+00 0.000000000000e+00
7.625000000000e+01 0.000000000000e+00 0.000000000000e+00 0.000000000000e+00
7.650000000000e+01 0.000000000000e+00 0.000000000000e+00 0.000000000000e+00
7.675000000000e+01 0.000000000000e+00 0.000000000000e+00 0.000000000000e+00
7.700000000000e+01 0.000000000000e+00 0.000000000000e+00 0.000000000000e+00
7.725000000000e+01 0.000000000000e+00 0.000000000000e+00 0.000000000000e+00
7.750000000000e+01 0.000000000000e+00 0.000000000000e+00 0.000000000000e+00
7.775000000000e+01 0.000000000000e+00 0.000000000000e+00 0.000000000000e+00
7.800000000000e+01 0.000000000000e+00 0.000000000000e+00 0.000000000000e+00
7.825000000000e+01 0.000000000000e+00 0.000000000000e+00 0.000000000000e+00
7.850000000000e+01 0.000000000000e+00 0.000000000000e+00 0.000000000000e+00
7.875000000000e+01 0.000000000000e+00 0.000000000000e+00 0.000000000000e+00
7.900000000000e+01 0.000000000000e+00 0.000000000000e+00 0.000000000000e+00
7.925000000000e+01 0.000000000000e+00 0.000000000000e+00 0.000000000000e+00
7.950000000000e+01 0.000000000000e+00 0.000000000000e+00 0.000000000000e+00
7.975000000000e+01 0.000000000000e+00 0.000000000000e+00 0.000000000000e+00
8.000000000000e+01 0.000000000000e+00 0.000000000000e+00 0.000000000000e+00
8.025000000000e+01 0.000000000000e+00 0.000000000000e+00 0.000000000000e+00
8.050000000000e+01 0.000000000000e+00 0.000000000000e+00 0.000000000000e+00
8.075000000000e+01 0.000000000000e+00 0.000000000000e+00 0.000000000000e+00
8.100000000000e+01 0.000000000000e+00 0.000000000000e+00 0.000000000000e+00
8.125000000000e+01 0.000000000000e+00 0.000000000000e+00 0.000000000000e+00
8.150000000000e+01 0.000000000000e+00 0.000000000000e+00 0.000000000000e+00
8.175000000000e+01 0.000000000000e+00 0.000000000000e+00 0.000000000000e+00
8.200000000000e+01 0.000000000000e+00 0.000000000000e+00 0.000000000000e+00
8.225000000000e+01 0.000000000000e+00 0.000000000000e+00 0.000000000000e+00
8.250000000000e+01 0.000000000000e+00 0.000000000000e+00 0.000000000000e+00
8.275000000000e+01 0.000000000000e+00 0.000000000000e+00 0.000000000000e+00
8.300000000000e+01 0.000000000000e+00 0.000000000000e+00 0.000000000000e+00
8.325000000000e+01 0.000000000000e+00 0.000000000000e+00 0.000000000000e+00
8.350000000000e+01 0.000000000000e+00 0.000000000000e+00 0.000000000000e+00
8.375000000000e+01 0.000000000000e+00 0.000000000000e+00 0.000000000000e+00
8.400000000000e+01 0.000000000000e+00 0.000000000000e+00 0.000000000000e+00
8.425000000000e+01 0.000000000000e+00 0.000000000000e+00 0.000000000000e+00
8.450000000000e+01 0.000000000000e+00 0.000000000000e+00 0.000000000000e+00
8.475000000000e+01 0.000000000000e+00 0.000000000000e+00 0.000000000000e+00
8.500000000000e+01 0.000000000000e+00 0.000000000000e+00 0.000000000000e+00
8.525000000000e+01 0.000000000000e+00 0.000000000000e+00 0.000000000000e+00
8.550000000000e+01 0.000000000000e+00 0.000000000000e+00 0.000000000000e+00
8.575000000000e+01 0.000000000000e+00 0.000000000000e+00 0.000000000000e+00
8.600000000000e+01 0.000000000000e+00 0.000000000000e+00 0.000000000000e+00
8.625000000000e+01 0.000000000000e+00 0.000000000000e+00 0.000000000000e+00
8.650000000000e+01 0.000000000000e+00 0.000000000000e+00 0.000000000000e+00
8.675000000000e+01 0.000000000000e+00 0.000000000000e+00 0.000000000000e+00
8.700000000000e+01 0.000000000000e+00 0.000000000000e+00 0.000000000000e+00
8.725000000000e+01 0.000000000000e+00 0.000000000000e+00 0.000000000000e+00
8.750000000000e+01 0.000000000000e+00 0.000000000000e+00 0.000000000000e+00
8.775000000000e+01 0.000000000000e+00 0.000000000000e+00 0.000000000000e+00
8.800000000000e+01 0.000000000000e+00 0.000000000000e+00 0.000000000000e+00
8.825000000000e+01 0.000000000000e+00 0.000000000000e+00 0.000000000000e+00
8.850000000000e+01 0.000000000000e+00 0.000000000000e+00 0.000000000000e+00
8.875000000000e+01 0.000000000000e+00 0.000000000000e+00 0.000000000000e+00
8.900000000000e+01 0.000000000000e+00 0.000000000000e+00 0.000000000000e+00
8.925000000000e+01 0.000000000000e+00 0.000000000000e+00 0.000000000000e+00
8.950000000000e+01 0.000000000000e+00 0.000000000000e+00 0.000000000000e+00
8.975000000000e+01 0.000000000000e+00 0.000000000000e+00 0.000000000000e+00
9.000000000000e+01 0.000000000000e+00 0.000000000000e+00 0.000000000000e+00
9.025000000000e+01 0.000000000000e+00 0.000000000000e+00 0.000000000000e+00
9.050000000000e+01 0.000000000000e+00 0.000000000000e+00 0.000000000000e+00
9.075000000000e+01 0.000000000000e+00 0.000000000000e+00 0.000000000000e+00
9.100000000000e+01 0.000000000000e+00 0.000000000000e+00 0.000000000000e+00
9.125000000000e+01 0.000000000000e+00 0.000000000000e+00 0.000000000000e+00
9.150000000000e+01 0.000000000000e+00 0.000000000000e+00 0.000000000000e+00
9.175000000000e+01 0.000000000000e+00 0.000000000000e+00 0.000000000000e+00
9.200000000000e+01 0.000000000000e+00 0.000000000000e+00 0.000000000000e+00
9.225000000000e+01 0.000000000000e+00 0.000000000000e+00 0.000000000000e+00
9.250000000000e+01 0.000000000000e+00 0.000000000000e+00 0.000000000000e+00
9.275000000000e+01 0.000000000000e+00 0.000000000000e+00 0.000000000000e+00
9.300000000000e+01 0.000000000000e+00 0.000000000000e+00 0.000000000000e+00
9.325000000000e+01 0.000000000000e+00 0.000000000000e+00 0.000000000000e+00
9.350000000000e+01 0.000000000000e+00 0.000000000000e+00 0.000000000000e+00
9.375000000000e+01 0.000000000000e+00 0.000000000000e+00 0.000000000000e+00
9.400000000000e+01 0.000000000000e+00 0.000000000000e+00 0.000000000000e+00
9.425000000000e+01 0.000000000000e+00 0.000000000000e+00 0.000000000000e+00
9.450000000000e+01 0.000000000000e+00 0.000000000000e+00 0.000000000000e+00
9.475000000000e+01 0.000000000000e+00 0.000000000000e+00 0.000000000000e+00
9.500000000000e+01 0.000000000000e+00 0.000000000000e+00 0.000000000000e+00
9.525000000000e+01 0.000000000000e+00 0.000000000000e+00 0.000000000000e+00
9.550000000000e+01 0.000000000000e+00 0.000000000000e+00 0.000000000000e+00
9.575000000000e+01 0.000000000000e+00 0.000000000000e+00 0.000000000000e+00
9.600000000000e+01 0.000000000000e+00 0.000000000000e+00 0.000000000000e+00
9.625000000000e+01 0.000000000000e+00 0.000000000000e+00 0.000000000000e+00
9.650000000000e+01 0.000000000000e+00 0.000000000000e+00 0.000000000000e+00
9.675000000000e+01 0.000000000000e+00 0.000000000000e+00 0.000000000000e+00
9.700000000000e+01 0.000000000000e+00 0.000000000000e+00 0.000000000000e+00
9.725000000000e+01 0.000000000000e+00 0.000000000000e+00 0.000000000000e+00
9.750000000000e+01 0.000000000000e+00 0.000000000000e+00 0.000000000000e+00
9.775000000000e+01 0.000000000000e+00 0.000000000000e+00 0.000000000000e+00
9.800000000000e+01 0.000000000000e+00 0.000000000000e+00 0.000000000000e+00
9.825000000000e+01 0.000000000000e+00 0.000000000000e+00 0.000000000000e+00
9.850000000000e+01 0.000000000000e+00 0.000000000000e+00 0.000000000000e+00
9.875000000000e+01 0.000000000000e+00 0.000000000000e+00 0.000000000000e+00
9.900000000000e+01 0.000000000000e+00 0.000000000000e+00 0.000000000000e+00
9.925000000000e+01 0.000000000000e+00 0.000000000000e+00 0.000000000000e+00
9.950000000000e+01 0.000000000000e+00 0.000000000000e+00 0.000000000000e+00
9.975000000000e+01 0.000000000000e+00 0.000000000000e+00 0.000000000000e+00
1.000000000000e+02 0.000000000000e+00 0.000000000000e+00 0.000000000000e+00
1.002500000000e+02 0.000000000000e+00 0.000000000000e+00 0.000000000000e+00
1.005000000000e+02 0.000000000000e+00 0.000000000000e+00 0.000000000000e+00
1.007500000000e+02 0.000000000000e+00 0.000000000000e+00 0.000000000000e+00
1.010000000000e+02 0.000000000000e+00 0.000000000000e+00 0.000000000000e+00
1.012500000000e+02 0.000000000000e+00 0.000000000000e+00 0.000000000000e+00
1.015000000000e+02 0.000000000000e+00 0.000000000000e+00 0.000000000000e+00
1.017500000000e+02 0.000000000000e+00 0.000000000000e+00 0.000000000000e+00
1.020000000000e+02 0.000000000000e+00 0.000000000000e+00 0.000000000000e+00
1.022500000000e+02 0.000000000000e+00 0.000000000000e+00 0.000000000000e+00
1.025000000000e+02 0.000000000000e+00 0.000000000000e+00 0.000000000000e+00
1.027500000000e+02 0.000000000000e+00 0.000000000000e+00 0.000000000000e+00
1.030000000000e+02 0.000000000000e+00 0.000000000000e+00 0.000000000000e+00
1.032500000000e+02 0.000000000000e+00 0.000000000000e+00 0.000000000000e+00
1.035000000000e+02 0.000000000000e+00 0.000000000000e+00 0.000000000000e+00
1.037500000000e+02 0.000000000000e+00 0.000000000000e+00 0.000000000000e+00
1.040000000000e+02 0.000000000000e+00 0.000000000000e+00 0.000000000000e+00
1.042500000000e+02 0.000000000000e+00 0.000000000000e+00 0.000000000000e+00
1.045000000000e+02 0.000000000000e+00 0.000000000000e+00 0.000000000000e+00
1.047500000000e+02 0.000000000000e+00 0.000000000000e+00 0.000000000000e+00
1.050000000000e+02 0.000000000000e+00 0.000000000000e+00 0.000000000000e+00
1.052500000000e+02 0.000000000000e+00 0.000000000000e+00 0.000000000000e+00
1.055000000000e+02 0.000000000000e+00 0.000000000000e+00 0.000000000000e+00
1.057500000000e+02 0.000000000000e+00 0.000000000000e+00 0.000000000000e+00
1.060000000000e+02 0.000000000000e+00 0.000000000000e+00 0.000000000000e+00
1.062500000000e+02 0.000000000000e+00 0.000000000000e+00 0.000000000000e+00
1.065000000000e+02 0.000000000000e+00 0.000000000000e+00 0.000000000000e+00
1.067500000000e+02 0.000000000000e+00 0.000000000000e+00 0.000000000000e+00
1.070000000000e+02 0.000000000000e+00 0.000000000000e+00 0.000000000000e+00
1.072500000000e+02 0.000000000000e+00 0.000000000000e+00 0.000000000000e+00
1.075000000000e+02 0.000000000000e+00 0.000000000000e+00 0.000000000000e+00
1.077500000000e+02 0.000000000000e+00 0.000000000000e+00 0.000000000000e+00
1.080000000000e+02 0.000000000000e+00 0.000000000000e+00 0.000000000000e+00
1.082500000000e+02 0.000000000000e+00 0.000000000000e+00 0.000000000000e+00
1.085000000000e+02 0.000000000000e+00 0.000000000000e+00 0.000000000000e+00
1.087500000000e+02 0.000000000000e+00 0.000000000000e+00 0.000000000000e+00
1.090000000000e+02 0.000000000000e+00 0.000000000000e+00 0.000000000000e+00
1.092500000000e+02 0.000000000000e+00 0.000000000000e+00 0.000000000000e+00
1.095000000000e+02 0.000000000000e+00 0.000000000000e+00 0.000000000000e+00
1.097500000000e+02 0.000000000000e+00 0.000000000000e+00 0.000000000000e+00
1.100000000000e+02 0.000000000000e+00 0.000000000000e+00 0.000000000000e+00
1.102500000000e+02 0.000000000000e+00 0.000000000000e+00 0.000000000000e+00
1.105000000000e+02 0.000000000000e+00 0.000000000000e+00 0.000000000000e+00
1.107500000000e+02 0.000000000000e+00 0.000000000000e+00 0.000000000000e+00
1.110000000000e+02 0.000000000000e+00 0.000000000000e+00 0.000000000000e+00
1.112500000000e+02 0.000000000000e+00 0.000000000000e+00 0.000000000000e+00
1.115000000000e+02 0.000000000000e+00 0.000000000000e+00 0.000000000000e+00
1.117500000000e+02 0.000000000000e+00 0.000000000000e+00 0.000000000000e+00
1.120000000000e+02 0.000000000000e+00 0.000000000000e+00 0.000000000000e+00
1.122500000000e+02 0.000000000000e+00 0.000000000000e+00 0.000000000000e+00
1.125000000000e+02 0.000000000000e+00 0.000000000000e+00 0.000000000000e+00
1.127500000000e+02 0.000000000000e+00 0.000000000000e+00 0.000000000000e+00
1.130000000000e+02 0.000000000000e+00 0.000000000000e+00 0.000000000000e+00
1.132500000000e+02 0.000000000000e+00 0.000000000000e+00 0.000000000000e+00
1.135000000000e+02 0.000000000000e+00 0.000000000000e+00 0.000000000000e+00
1.137500000000e+02 0.000000000000e+00 0.000000000000e+00 0.000000000000e+00
1.140000000000e+02 0.000000000000e+00 0.000000000000e+00 0.000000000000e+00
1.142500000000e+02 0.000000000000e+00 0.000000000000e+00 0.000000000000e+00
1.145000000000e+02 0.000000000000e+00 0.000000000000e+00 0.000000000000e+00
1.147500000000e+02 0.000000000000e+00 0.000000000000e+00 0.000000000000e+00
1.150000000000e+02 0.000000000000e+00 0.000000000000e+00 0.000000000000e+00
1.152500000000e+02 0.000000000000e+00 0.000000000000e+00 0.000000000000e+00
1.155000000000e+02 0.000000000000e+00 0.000000000000e+00 0.000000000000e+00
1.157500000000e+02 0.000000000000e+00 0.000000000000e+00 0.000000000000e+00
1.160000000000e+02 0.000000000000e+00 0.000000000000e+00 0.000000000000e+00
1.162500000000e+02 0.000000000000e+00 0.000000000000e+00 0.000000000000e+00
1.165000000000e+02 0.000000000000e+00 0.000000000000e+00 0.000000000000e+00
1.167500000000e+02 0.000000000000e+00 0.000000000000e+00 0.000000000000e+00
1.170000000000e+02 0.000000000000e+00 0.000000000000e+00 0.000000000000e+00
1.172500000000e+02 0.000000000000e+00 0.000000000000e+00 0.000000000000e+00
1.175000000000e+02 0.000000000000e+00 0.000000000000e+00 0.000000000000e+00
1.177500000000e+02 0.000000000000e+00 0.000000000000e+00 0.000000000000e+00
1.180000000000e+02 0.000000000000e+00 0.000000000000e+00 0.000000000000e+00
1.182500000000e+02 0.000000000000e+00 0.000000000000e+00 0.000000000000e+00
1.185000000000e+02 0.000000000000e+00 0.000000000000e+00 0.000000000000e+00
1.187500000000e+02 0.000000000000e+00 0.000000000000e+00 0.000000000000e+00
1.190000000000e+02 0.000000000000e+00 0.000000000000e+00 0.000000000000e+00
1.192500000000e+02 0.000000000000e+00 0.000000000000e+00 0.000000000000e+00
1.195000000000e+02 0.000000000000e+00 0.000000000000e+00 0.000000000000e+00
1.197500000000e+02 0.000000000000e+00 0.000000000000e+00 0.000000000000e+00
1.200000000000e+02 0.000000000000e+00 0.000000000000e+00 0.000000000000e+00
1.202500000000e+02 0.000000000000e+00 0.000000000000e+00 0.000000000000e+00
1.205000000000e+02 0.000000000000e+00 0.000000000000e+00 0.000000000000e+00
1.207500000000e+02 0.000000000000e+00 0.000000000000e+00 0.000000000000e+00
1.210000000000e+02 0.000000000000e+00 0.000000000000e+00 0.000000000000e+00
1.212500000000e+02 0.000000000000e+00 0.000000000000e+00 0.000000000000e+00
1.215000000000e+02 0.000000000000e+00 0.000000000000e+00 0.000000000000e+00
1.217500000000e+02 0.000000000000e+00 0.000000000000e+00 0.000000000000e+00
1.220000000000e+02 0.000000000000e+00 0.000000000000e+00 0.000000000000e+00
1.222500000000e+02 0.000000000000e+00 0.000000000000e+00 0.000000000000e+00
1.225000000000e+02 0.000000000000e+00 0.000000000000e+00 0.000000000000e+00
1.227500000000e+02 0.000000000000e+00 0.000000000000e+00 0.000000000000e+00
1.230000000000e+02 0.000000000000e+00 0.000000000000e+00 0.000000000000e+00
1.232500000000e+02 0.000000000000e+00 0.000000000000e+00 0.000000000000e+00
1.235000000000e+02 0.000000000000e+00 0.000000000000e+00 0.000000000000e+00
1.237500000000e+02 0.000000000000e+00 0.000000000000e+00 0.000000000000e+00
1.240000000000e+02 0.000000000000e+00 0.000000000000e+00 0.000000000000e+00
1.242500000000e+02 0.000000000000e+00 0.000000000000e+00 0.000000000000e+00
1.245000000000e+02 0.000000000000e+00 0.000000000000e+00 0.000000000000e+00
1.247500000000e+02 0.000000000000e+00 0.000000000000e+00 0.000000000000e+00
1.250000000000e+02 0.000000000000e+00 0.000000000000e+00 0.000000000000e+00
1.252500000000e+02 0.000000000000e+00 0.000000000000e+00 0.000000000000e+00
1.255000000000e+02 0.000000000000e+00 0.000000000000e+00 0.000000000000e+00
1.257500000000e+02 0.000000000000e+00 0.000000000000e+00 0.000000000000e+00
1.260000000000e+02 0.000000000000e+00 0.000000000000e+00 0.000000000000e+00
1.262500000000e+02 0.000000000000e+00 0.000000000000e+00 0.000000000000e+00
1.265000000000e+02 0.000000000000e+00 0.000000000000e+00 0.000000000000e+00
1.267500000000e+02 0.000000000000e+00 0.000000000000e+00 0.000000000000e+00
1.270000000000e+02 0.000000000000e+00 0.000000000000e+00 0.000000000000e+00
1.272500000000e+02 0.000000000000e+00 0.000000000000e+00 0.000000000000e+00
1.275000000000e+02 0.000000000000e+00 0.000000000000e+00 0.000000000000e+00
1.277500000000e+02 0.000000000000e+00 0.000000000000e+00 0.000000000000e+00
1.280000000000e+02 0.000000000000e+00 0.000000000000e+00 0.000000000000e+00
1.282500000000e+02 0.000000000000e+00 0.000000000000e+00 0.000000000000e+00
1.285000000000e+02 0.000000000000e+00 0.000000000000e+00 0.000000000000e+00
1.287500000000e+02 0.000000000000e+00 0.000000000000e+00 0.000000000000e+00
1.290000000000e+02 0.000000000000e+00 0.000000000000e+00 0.000000000000e+00
1.292500000000e+02 0.000000000000e+00 0.000000000000e+00 0.000000000000e+00
1.295000000000e+02 0.000000000000e+00 0.000000000000e+00 0.000000000000e+00
1.297500000000e+02 0.000000000000e+00 0.000000000000e+00 0.000000000000e+00
1.300000000000e+02 0.000000000000e+00 0.000000000000e+00 0.000000000000e+00
1.302500000000e+02 0.000000000000e+00 0.000000000000e+00 0.000000000000e+00
1.305000000000e+02 0.000000000000e+00 0.000000000000e+00 0.000000000000e+00
1.307500000000e+02 0.000000000000e+00 0.000000000000e+00 0.000000000000e+00
1.310000000000e+02 0.000000000000e+00 0.000000000000e+00 0.000000000000e+00
1.312500000000e+02 0.000000000000e+00 0.000000000000e+00 0.000000000000e+00
1.315000000000e+02 0.000000000000e+00 0.000000000000e+00 0.000000000000e+00
1.317500000000e+02 0.000000000000e+00 0.000000000000e+00 0.000000000000e+00
1.320000000000e+02 0.000000000000e+00 0.000000000000e+00 0.000000000000e+00
1.322500000000e+02 0.000000000000e+00 0.000000000000e+00 0.000000000000e+00
1.325000000000e+02 0.000000000000e+00 0.000000000000e+00 0.000000000000e+00
1.327500000000e+02 0.000000000000e+00 0.000000000000e+00 0.000000000000e+00
1.330000000000e+02 0.000000000000e+00 0.000000000000e+00 0.000000000000e+00
1.332500000000e+02 0.000000000000e+00 0.000000000000e+00 0.000000000000e+00
1.335000000000e+02 0.000000000000e+00 0.000000000000e+00 0.000000000000e+00
1.337500000000e+02 0.000000000000e+00 0.000000000000e+00 0.000000000000e+00
1.340000000000e+02 0.000000000000e+00 0.000000000000e+00 0.000000000000e+00
1.342500000000e+02 0.000000000000e+00 0.000000000000e+00 0.000000000000e+00
1.345000000000e+02 0.000000000000e+00 0.000000000000e+00 0.000000000000e+00
1.347500000000e+02 0.000000000000e+00 0.000000000000e+00 0.000000000000e+00
1.350000000000e+02 0.000000000000e+00 0.000000000000e+00 0.000000000000e+00
1.352500000000e+02 0.000000000000e+00 0.000000000000e+00 0.000000000000e+00
1.355000000000e+02 0.000000000000e+00 0.000000000000e+00 0.000000000000e+00
1.357500000000e+02 0.000000000000e+00 0.000000000000e+00 0.000000000000e+00
1.360000000000e+02 0.000000000000e+00 0.000000000000e+00 0.000000000000e+00
1.362500000000e+02 0.000000000000e+00 0.000000000000e+00 0.000000000000e+00
1.365000000000e+02 0.000000000000e+00 0.000000000000e+00 0.000000000000e+00
1.367500000000e+02 0.000000000000e+00 0.000000000000e+00 0.000000000000e+00
1.370000000000e+02 0.000000000000e+00 0.000000000000e+00 0.000000000000e+00
1.372500000000e+02 0.000000000000e+00 0.000000000000e+00 0.000000000000e+00
1.375000000000e+02 0.000000000000e+00 0.000000000000e+00 0.000000000000e+00
1.377500000000e+02 0.000000000000e+00 0.000000000000e+00 0.000000000000e+00
1.380000000000e+02 0.000000000000e+00 0.000000000000e+00 0.000000000000e+00
1.382500000000e+02 0.000000000000e+00 0.000000000000e+00 0.000000000000e+00
1.385000000000e+02 0.000000000000e+00 0.000000000000e+00 0.000000000000e+00
1.387500000000e+02 0.000000000000e+00 0.000000000000e+00 0.000000000000e+00
1.390000000000e+02 0.000000000000e+00 0.000000000000e+00 0.000000000000e+00
1.392500000000e+02 0.000000000000e+00 0.000000000000e+00 0.000000000000e+00
1.395000000000e+02 0.000000000000e+00 0.000000000000e+00 0.000000000000e+00
1.397500000000e+02 0.000000000000e+00 0.000000000000e+00 0.000000000000e+00
1.400000000000e+02 0.000000000000e+00 0.000000000000e+00 0.000000000000e+00
1.402500000000e+02 0.000000000000e+00 0.000000000000e+00 0.000000000000e+00
1.405000000000e+02 0.000000000000e+00 0.000000000000e+00 0.000000000000e+00
1.407500000000e+02 0.000000000000e+00 0.000000000000e+00 0.000000000000e+00
1.410000000000e+02 0.000000000000e+00 0.000000000000e+00 0.000000000000e+00
1.412500000000e+02 0.000000000000e+00 0.000000000000e+00 0.000000000000e+00
1.415000000000e+02 0.000000000000e+00 0.000000000000e+00 0.000000000000e+00
1.417500000000e+02 0.000000000000e+00 0.000000000000e+00 0.000000000000e+00
1.420000000000e+02 0.000000000000e+00 0.000000000000e+00 0.000000000000e+00
1.422500000000e+02 0.000000000000e+00 0.000000000000e+00 0.000000000000e+00
1.425000000000e+02 0.000000000000e+00 0.000000000000e+00 0.000000000000e+00
1.427500000000e+02 0.000000000000e+00 0.000000000000e+00 0.000000000000e+00
1.430000000000e+02 0.000000000000e+00 0.000000000000e+00 0.000000000000e+00
1.432500000000e+02 0.000000000000e+00 0.000000000000e+00 0.000000000000e+00
1.435000000000e+02 0.000000000000e+00 0.000000000000e+00 0.000000000000e+00
1.437500000000e+02 0.000000000000e+00 0.000000000000e+00 0.000000000000e+00
1.440000000000e+02 0.000000000000e+00 0.000000000000e+00 0.000000000000e+00
1.442500000000e+02 0.000000000000e+00 0.000000000000e+00 0.000000000000e+00
1.445000000000e+02 0.000000000000e+00 0.000000000000e+00 0.000000000000e+00
1.447500000000e+02 0.000000000000e+00 0.000000000000e+00 0.000000000000e+00
1.450000000000e+02 0.000000000000e+00 0.000000000000e+00 0.000000000000e+00
1.452500000000e+02 0.000000000000e+00 0.000000000000e+00 0.000000000000e+00
1.455000000000e+02 0.000000000000e+00 0.000000000000e+00 0.000000000000e+00
1.457500000000e+02 0.000000000000e+00 0.000000000000e+00 0.000000000000e+00
1.460000000000e+02 0.000000000000e+00 0.000000000000e+00 0.000000000000e+00
1.462500000000e+02 0.000000000000e+00 0.000000000000e+00 0.000000000000e+00
1.465000000000e+02 0.000000000000e+00 0.000000000000e+00 0.000000000000e+00
1.467500000000e+02 0.000000000000e+00 0.000000000000e+00 0.000000000000e+00
1.470000000000e+02 0.000000000000e+00 0.000000000000e+00 0.000000000000e+00
1.472500000000e+02 0.000000000000e+00 0.000000000000e+00 0.000000000000e+00
1.475000000000e+02 0.000000000000e+00 0.000000000000e+00 0.000000000000e+00
1.477500000000e+02 0.000000000000e+00 0.000000000000e+00 0.000000000000e+00
1.480000000000e+02 0.000000000000e+00 0.000000000000e+00 0.000000000000e+00
1.482500000000e+02 0.000000000000e+00 0.000000000000e+00 0.000000000000e+00
1.485000000000e+02 0.000000000000e+00 0.000000000000e+00 0.000000000000e+00
1.487500000000e+02 0.000000000000e+00 0.000000000000e+00 0.000000000000e+00
1.490000000000e+02 0.000000000000e+00 0.000000000000e+00 0.000000000000e+00
1.492500000000e+02 0.000000000000e+00 0.000000000000e+00 0.000000000000e+00
1.495000000000e+02 0.000000000000e+00 0.000000000000e+00 0.000000000000e+00
1.497500000000e+02 0.000000000000e+00 0.000000000000e+00 0.000000000000e+00
1.500000000000e+02 0.000000000000e+00 0.000000000000e+00 0.000000000000e+00
1.502500000000e+02 0.000000000000e+00 0.000000000000e+00 0.000000000000e+00
1.505000000000e+02 0.000000000000e+00 0.000000000000e+00 0.000000000000e+00
1.507500000000e+02 0.000000000000e+00 0.000000000000e+00 0.000000000000e+00
1.510000000000e+02 0.000000000000e+00 0.000000000000e+00 0.000000000000e+00
1.512500000000e+02 0.000000000000e+00 0.000000000000e+00 0.000000000000e+00
1.515000000000e+02 0.000000000000e+00 0.000000000000e+00 0.000000000000e+00
1.517500000000e+02 0.000000000000e+00 0.000000000000e+00 0.000000000000e+00
1.520000000000e+02 0.000000000000e+00 0.000000000000e+00 0.000000000000e+00
1.522500000000e+02 0.000000000000e+00 0.000000000000e+00 0.000000000000e+00
1.525000000000e+02 0.000000000000e+00 0.000000000000e+00 0.000000000000e+00
1.527500000000e+02 0.000000000000e+00 0.000000000000e+00 0.000000000000e+00
1.530000000000e+02 0.000000000000e+00 0.000000000000e+00 0.000000000000e+00
1.532500000000e+02 0.000000000000e+00 0.000000000000e+00 0.000000000000e+00
1.535000000000e+02 0.000000000000e+00 0.000000000000e+00 0.000000000000e+00
1.537500000000e+02 0.000000000000e+00 0.000000000000e+00 0.000000000000e+00
1.540000000000e+02 0.000000000000e+00 0.000000000000e+00 0.000000000000e+00
1.542500000000e+02 0.000000000000e+00 0.000000000000e+00 0.000000000000e+00
1.545000000000e+02 0.000000000000e+00 0.000000000000e+00 0.000000000000e+00
1.547500000000e+02 0.000000000000e+00 0.000000000000e+00 0.000000000000e+00
1.550000000000e+02 0.000000000000e+00 0.000000000000e+00 0.000000000000e+00
1.552500000000e+02 0.000000000000e+00 0.000000000000e+00 0.000000000000e+00
1.555000000000e+02 0.000000000000e+00 0.000000000000e+00 0.000000000000e+00
1.557500000000e+02 0.000000000000e+00 0.000000000000e+00 0.000000000000e+00
1.560000000000e+02 0.000000000000e+00 0.000000000000e+00 0.000000000000e+00
1.562500000000e+02 0.000000000000e+00 0.000000000000e+00 0.000000000000e+00
1.565000000000e+02 0.000000000000e+00 0.000000000000e+00 0.000000000000e+00
1.567500000000e+02 0.000000000000e+00 0.000000000000e+00 0.000000000000e+00
1.570000000000e+02 0.000000000000e+00 0.000000000000e+00 0.000000000000e+00
1.572500000000e+02 0.000000000000e+00 0.000000000000e+00 0.000000000000e+00
1.575000000000e+02 0.000000000000e+00 0.000000000000e+00 0.000000000000e+00
1.577500000000e+02 0.000000000000e+00 0.000000000000e+00 0.000000000000e+00
1.580000000000e+02 0.000000000000e+00 0.000000000000e+00 0.000000000000e+00
1.582500000000e+02 0.000000000000e+00 0.000000000000e+00 0.000000000000e+00
1.585000000000e+02 0.000000000000e+00 0.000000000000e+00 0.000000000000e+00
1.587500000000e+02 0.000000000000e+00 0.000000000000e+00 0.000000000000e+00
1.590000000000e+02 0.000000000000e+00 0.000000000000e+00 0.000000000000e+00
1.592500000000e+02 0.000000000000e+00 0.000000000000e+00 0.000000000000e+00
1.595000000000e+02 0.000000000000e+00 0.000000000000e+00 0.000000000000e+00
1.597500000000e+02 0.000000000000e+00 0.000000000000e+00 0.000000000000e+00
1.600000000000e+02 0.000000000000e+00 0.000000000000e+00 0.000000000000e+00
1.602500000000e+02 0.000000000000e+00 0.000000000000e+00 0.000000000000e+00
1.605000000000e+02 0.000000000000e+00 0.000000000000e+00 0.000000000000e+00
1.607500000000e+02 0.000000000000e+00 0.000000000000e+00 0.000000000000e+00
1.610000000000e+02 0.000000000000e+00 0.000000000000e+00 0.000000000000e+00
1.612500000000e+02 0.000000000000e+00 0.000000000000e+00 0.000000000000e+00
1.615000000000e+02 0.000000000000e+00 0.000000000000e+00 0.000000000000e+00
1.617500000000e+02 0.000000000000e+00 0.000000000000e+00 0.000000000000e+00
1.620000000000e+02 0.000000000000e+00 0.000000000000e+00 0.000000000000e+00
1.622500000000e+02 0.000000000000e+00 0.000000000000e+00 0.000000000000e+00
1.625000000000e+02 0.000000000000e+00 0.000000000000e+00 0.000000000000e+00
1.627500000000e+02 0.000000000000e+00 0.000000000000e+00 0.000000000000e+00
1.630000000000e+02 0.000000000000e+00 0.000000000000e+00 0.000000000000e+00
1.632500000000e+02 0.000000000000e+00 0.000000000000e+00 0.000000000000e+00
1.635000000000e+02 0.000000000000e+00 0.000000000000e+00 0.000000000000e+00
1.637500000000e+02 0.000000000000e+00 0.000000000000e+00 0.000000000000e+00
1.640000000000e+02 0.000000000000e+00 0.000000000000e+00 0.000000000000e+00
1.642500000000e+02 0.000000000000e+00 0.000000000000e+00 0.000000000000e+00
1.645000000000e+02 0.000000000000e+00 0.000000000000e+00 0.000000000000e+00
1.647500000000e+02 0.000000000000e+00 0.000000000000e+00 0.000000000000e+00
1.650000000000e+02 0.000000000000e+00 0.000000000000e+00 0.000000000000e+00
1.652500000000e+02 0.000000000000e+00 0.000000000000e+00 0.000000000000e+00
1.655000000000e+02 0.000000000000e+00 0.000000000000e+00 0.000000000000e+00
1.657500000000e+02 0.000000000000e+00 0.000000000000e+00 0.000000000000e+00
1.660000000000e+02 0.000000000000e+00 0.000000000000e+00 0.000000000000e+00
1.662500000000e+02 0.000000000000e+00 0.000000000000e+00 0.000000000000e+00
1.665000000000e+02 0.000000000000e+00 0.000000000000e+00 0.000000000000e+00
1.667500000000e+02 0.000000000000e+00 0.000000000000e+00 0.000000000000e+00
1.670000000000e+02 0.000000000000e+00 0.000000000000e+00 0.000000000000e+00
1.672500000000e+02 0.000000000000e+00 0.000000000000e+00 0.000000000000e+00
1.675000000000e+02 0.000000000000e+00 0.000000000000e+00 0.000000000000e+00
1.677500000000e+02 0.000000000000e+00 0.000000000000e+00 0.000000000000e+00
1.680000000000e+02 0.000000000000e+00 0.000000000000e+00 0.000000000000e+00
1.682500000000e+02 0.000000000000e+00 0.000000000000e+00 0.000000000000e+00
1.685000000000e+02 0.000000000000e+00 0.000000000000e+00 0.000000000000e+00
1.687500000000e+02 0.000000000000e+00 0.000000000000e+00 0.000000000000e+00
1.690000000000e+02 0.000000000000e+00 0.000000000000e+00 0.000000000000e+00
1.692500000000e+02 0.000000000000e+00 0.000000000000e+00 0.000000000000e+00
1.695000000000e+02 0.000000000000e+00 0.000000000000e+00 0.000000000000e+00
1.697500000000e+02 0.000000000000e+00 0.000000000000e+00 0.000000000000e+00
1.700000000000e+02 0.000000000000e+00 0.000000000000e+00 0.000000000000e+00
1.702500000000e+02 0.000000000000e+00 0.000000000000e+00 0.000000000000e+00
1.705000000000e+02 0.000000000000e+00 0.000000000000e+00 0.000000000000e+00
1.707500000000e+02 0.000000000000e+00 0.000000000000e+00 0.000000000000e+00
1.710000000000e+02 0.000000000000e+00 0.000000000000e+00 0.000000000000e+00
1.712500000000e+02 0.000000000000e+00 0.000000000000e+00 0.000000000000e+00
1.715000000000e+02 0.000000000000e+00 0.000000000000e+00 0.000000000000e+00
1.717500000000e+02 0.000000000000e+00 0.000000000000e+00 0.000000000000e+00
1.720000000000e+02 0.000000000000e+00 0.000000000000e+00 0.000000000000e+00
1.722500000000e+02 0.000000000000e+00 0.000000000000e+00 0.000000000000e+00
1.725000000000e+02 0.000000000000e+00 0.000000000000e+00 0.000000000000e+00
1.727500000000e+02 0.000000000000e+00 0.000000000000e+00 0.000000000000e+00
1.730000000000e+02 0.000000000000e+00 0.000000000000e+00 0.000000000000e+00
1.732500000000e+02 0.000000000000e+00 0.000000000000e+00 0.000000000000e+00
1.735000000000e+02 0.000000000000e+00 0.000000000000e+00 0.000000000000e+00
1.737500000000e+02 0.000000000000e+00 0.000000000000e+00 0.000000000000e+00
1.740000000000e+02 0.000000000000e+00 0.000000000000e+00 0.000000000000e+00
1.742500000000e+02 0.000000000000e+00 0.000000000000e+00 0.000000000000e+00
1.745000000000e+02 0.000000000000e+00 0.000000000000e+00 0.000000000000e+00
1.747500000000e+02 0.000000000000e+00 0.000000000000e+00 0.000000000000e+00
1.750000000000e+02 0.000000000000e+00 0.000000000000e+00 0.000000000000e+00
1.752500000000e+02 0.000000000000e+00 0.000000000000e+00 0.000000000000e+00
1.755000000000e+02 0.000000000000e+00 0.000000000000e+00 0.000000000000e+00
1.757500000000e+02 0.000000000000e+00 0.000000000000e+00 0.000000000000e+00
1.760000000000e+02 0.000000000000e+00 0.000000000000e+00 0.000000000000e+00
1.762500000000e+02 0.000000000000e+00 0.000000000000e+00 0.000000000000e+00
1.765000000000e+02 0.000000000000e+00 0.000000000000e+00 0.000000000000e+00
1.767500000000e+02 0.000000000000e+00 0.000000000000e+00 0.000000000000e+00
1.770000000000e+02 0.000000000000e+00 0.000000000000e+00 0.000000000000e+00
1.772500000000e+02 0.000000000000e+00 0.000000000000e+00 0.000000000000e+00
1.775000000000e+02 0.000000000000e+00 0.000000000000e+00 0.000000000000e+00
1.777500000000e+02 0.000000000000e+00 0.000000000000e+00 0.000000000000e+00
1.780000000000e+02 0.000000000000e+00 0.000000000000e+00 0.000000000000e+00
1.782500000000e+02 0.000000000000e+00 0.000000000000e+00 0.000000000000e+00
1.785000000000e+02 0.000000000000e+00 0.000000000000e+00 0.000000000000e+00
1.787500000000e+02 0.000000000000e+00 0.000000000000e+00 0.000000000000e+00
1.790000000000e+02 0.000000000000e+00 0.000000000000e+00 0.000000000000e+00
1.792500000000e+02 0.000000000000e+00 0.000000000000e+00 0.000000000000e+00
1.795000000000e+02 0.000000000000e+00 0.000000000000e+00 0.000000000000e+00
1.797500000000e+02 0.000000000000e+00 0.000000000000e+00 0.000000000000e+00
1.800000000000e+02 0.000000000000e+00 0.000000000000e+00 0.000000000000e+00
1.802500000000e+02 0.000000000000e+00 0.000000000000e+00 0.000000000000e+00
1.805000000000e+02 0.000000000000e+00 0.000000000000e+00 0.000000000000e+00
1.807500000000e+02 0.000000000000e+00 0.000000000000e+00 0.000000000000e+00
1.810000000000e+02 0.000000000000e+00 0.000000000000e+00 0.000000000000e+00
1.812500000000e+02 0.000000000000e+00 0.000000000000e+00 0.000000000000e+00
1.815000000000e+02 0.000000000000e+00 0.000000000000e+00 0.000000000000e+00
1.817500000000e+02 0.000000000000e+00 0.000000000000e+00 0.000000000000e+00
1.820000000000e+02 0.000000000000e+00 0.000000000000e+00 0.000000000000e+00
1.822500000000e+02 0.000000000000e+00 0.000000000000e+00 0.000000000000e+00
1.825000000000e+02 0.000000000000e+00 0.000000000000e+00 0.000000000000e+00
1.827500000000e+02 0.000000000000e+00 0.000000000000e+00 0.000000000000e+00
1.830000000000e+02 0.000000000000e+00 0.000000000000e+00 0.000000000000e+00
1.832500000000e+02 0.000000000000e+00 0.000000000000e+00 0.000000000000e+00
1.835000000000e+02 0.000000000000e+00 0.000000000000e+00 0.000000000000e+00
1.837500000000e+02 0.000000000000e+00 0.000000000000e+00 0.000000000000e+00
1.840000000000e+02 0.000000000000e+00 0.000000000000e+00 0.000000000000e+00
1.842500000000e+02 0.000000000000e+00 0.000000000000e+00 0.000000000000e+00
1.845000000000e+02 0.000000000000e+00 0.000000000000e+00 0.000000000000e+00
1.847500000000e+02 0.000000000000e+00 0.000000000000e+00 0.000000000000e+00
1.850000000000e+02 0.000000000000e+00 0.000000000000e+00 0.000000000000e+00
1.852500000000e+02 0.000000000000e+00 0.000000000000e+00 0.000000000000e+00
1.855000000000e+02 0.000000000000e+00 0.000000000000e+00 0.000000000000e+00
1.857500000000e+02 0.000000000000e+00 0.000000000000e+00 0.000000000000e+00
1.860000000000e+02 0.000000000000e+00 0.000000000000e+00 0.000000000000e+00
1.862500000000e+02 0.000000000000e+00 0.000000000000e+00 0.000000000000e+00
1.865000000000e+02 0.000000000000e+00 0.000000000000e+00 0.000000000000e+00
1.867500000000e+02 0.000000000000e+00 0.000000000000e+00 0.000000000000e+00
1.870000000000e+02 0.000000000000e+00 0.000000000000e+00 0.000000000000e+00
1.872500000000e+02 0.000000000000e+00 0.000000000000e+00 0.000000000000e+00
1.875000000000e+02 0.000000000000e+00 0.000000000000e+00 0.000000000000e+00
1.877500000000e+02 0.000000000000e+00 0.000000000000e+00 0.000000000000e+00
1.880000000000e+02 0.000000000000e+00 0.000000000000e+00 0.000000000000e+00
1.882500000000e+02 0.000000000000e+00 0.000000000000e+00 0.000000000000e+00
1.885000000000e+02 0.000000000000e+00 0.000000000000e+00 0.000000000000e+00
1.887500000000e+02 0.000000000000e+00 0.000000000000e+00 0.000000000000e+00
1.890000000000e+02 0.000000000000e+00 0.000000000000e+00 0.000000000000e+00
1.892500000000e+02 0.000000000000e+00 0.000000000000e+00 0.000000000000e+00
1.895000000000e+02 0.000000000000e+00 0.000000000000e+00 0.000000000000e+00
1.897500000000e+02 0.000000000000e+00 0.000000000000e+00 0.000000000000e+00
1.900000000000e+02 0.000000000000e+00 0.000000000000e+00 0.000000000000e+00
1.902500000000e+02 0.000000000000e+00 0.000000000000e+00 0.000000000000e+00
1.905000000000e+02 0.000000000000e+00 0.000000000000e+00 0.000000000000e+00
1.907500000000e+02 0.000000000000e+00 0.000000000000e+00 0.000000000000e+00
1.910000000000e+02 0.000000000000e+00 0.000000000000e+00 0.000000000000e+00
1.912500000000e+02 0.000000000000e+00 0.000000000000e+00 0.000000000000e+00
1.915000000000e+02 0.000000000000e+00 0.000000000000e+00 0.000000000000e+00
1.917500000000e+02 0.000000000000e+00 0.000000000000e+00 0.000000000000e+00
1.920000000000e+02 0.000000000000e+00 0.000000000000e+00 0.000000000000e+00
1.922500000000e+02 0.000000000000e+00 0.000000000000e+00 0.000000000000e+00
1.925000000000e+02 0.000000000000e+00 0.000000000000e+00 0.000000000000e+00
1.927500000000e+02 0.000000000000e+00 0.000000000000e+00 0.000000000000e+00
1.930000000000e+02 0.000000000000e+00 0.000000000000e+00 0.000000000000e+00
1.932500000000e+02 0.000000000000e+00 0.000000000000e+00 0.000000000000e+00
1.935000000000e+02 0.000000000000e+00 0.000000000000e+00 0.000000000000e+00
1.937500000000e+02 0.000000000000e+00 0.000000000000e+00 0.000000000000e+00
1.940000000000e+02 0.000000000000e+00 0.000000000000e+00 0.000000000000e+00
1.942500000000e+02 0.000000000000e+00 0.000000000000e+00 0.000000000000e+00
1.945000000000e+02 0.000000000000e+00 0.000000000000e+00 0.000000000000e+00
1.947500000000e+02 0.000000000000e+00 0.000000000000e+00 0.000000000000e+00
1.950000000000e+02 0.000000000000e+00 0.000000000000e+00 0.000000000000e+00
1.952500000000e+02 0.000000000000e+00 0.000000000000e+00 0.000000000000e+00
1.955000000000e+02 0.000000000000e+00 0.000000000000e+00 0.000000000000e+00
1.957500000000e+02 0.000000000000e+00 0.000000000000e+00 0.000000000000e+00
1.960000000000e+02 0.000000000000e+00 0.000000000000e+00 0.000000000000e+00
1.962500000000e+02 0.000000000000e+00 0.000000000000e+00 0.000000000000e+00
1.965000000000e+02 0.000000000000e+00 0.000000000000e+00 0.000000000000e+00
1.967500000000e+02 0.000000000000e+00 0.000000000000e+00 0.000000000000e+00
1.970000000000e+02 0.000000000000e+00 0.000000000000e+00 0.000000000000e+00
1.972500000000e+02 0.000000000000e+00 0.000000000000e+00 0.000000000000e+00
1.975000000000e+02 0.000000000000e+00 0.000000000000e+00 0.000000000000e+00
1.977500000000e+02 0.000000000000e+00 0.000000000000e+00 0.000000000000e+00
1.980000000000e+02 0.000000000000e+00 0.000000000000e+00 0.000000000000e+00
1.982500000000e+02 0.000000000000e+00 0.000000000000e+00 0.000000000000e+00
1.985000000000e+02 0.000000000000e+00 0.000000000000e+00 0.000000000000e+00
1.987500000000e+02 0.000000000000e+00 0.000000000000e+00 0.000000000000e+00
1.990000000000e+02 0.000000000000e+00 0.000000000000e+00 0.000000000000e+00
1.992500000000e+02 0.000000000000e+00 0.000000000000e+00 0.000000000000e+00
1.995000000000e+02 0.000000000000e+00 0.000000000000e+00 0.000000000000e+00
1.997500000000e+02 0.000000000000e+00 0.000000000000e+00 0.000000000000e+00
2.000000000000e+02 0.000000000000e+00 0.000000000000e+00 0.000000000000e+00
2.002500000000e+02 0.000000000000e+00 0.000000000000e+00 0.000000000000e+00
2.005000000000e+02 0.000000000000e+00 0.000000000000e+00 0.000000000000e+00
2.007500000000e+02 0.000000000000e+00 0.000000000000e+00 0.000000000000e+00
2.010000000000e+02 0.000000000000e+00 0.000000000000e+00 0.000000000000e+00
2.012500000000e+02 0.000000000000e+00 0.000000000000e+00 0.000000000000e+00
2.015000000000e+02 0.000000000000e+00 0.000000000000e+00 0.000000000000e+00
2.017500000000e+02 0.000000000000e+00 0.000000000000e+00 0.000000000000e+00
2.020000000000e+02 0.000000000000e+00 0.000000000000e+00 0.000000000000e+00
2.022500000000e+02 0.000000000000e+00 0.000000000000e+00 0.000000000000e+00
2.025000000000e+02 0.000000000000e+00 0.000000000000e+00 0.000000000000e+00
2.027500000000e+02 0.000000000000e+00 0.000000000000e+00 0.000000000000e+00
2.030000000000e+02 0.000000000000e+00 0.000000000000e+00 0.000000000000e+00
2.032500000000e+02 0.000000000000e+00 0.000000000000e+00 0.000000000000e+00
2.035000000000e+02 0.000000000000e+00 0.000000000000e+00 0.000000000000e+00
2.037500000000e+02 0.000000000000e+00 0.000000000000e+00 0.000000000000e+00
2.040000000000e+02 0.000000000000e+00 0.000000000000e+00 0.000000000000e+00
2.042500000000e+02 0.000000000000e+00 0.000000000000e+00 0.000000000000e+00
2.045000000000e+02 0.000000000000e+00 0.000000000000e+00 0.000000000000e+00
2.047500000000e+02 0.000000000000e+00 0.000000000000e+00 0.000000000000e+00
2.050000000000e+02 0.000000000000e+00 0.000000000000e+00 0.000000000000e+00
2.052500000000e+02 0.000000000000e+00 0.000000000000e+00 0.000000000000e+00
2.055000000000e+02 0.000000000000e+00 0.000000000000e+00 0.000000000000e+00
2.057500000000e+02 0.000000000000e+00 0.000000000000e+00 0.000000000000e+00
2.060000000000e+02 0.000000000000e+00 0.000000000000e+00 0.000000000000e+00
2.062500000000e+02 0.000000000000e+00 0.000000000000e+00 0.000000000000e+00
2.065000000000e+02 0.000000000000e+00 0.000000000000e+00 0.000000000000e+00
2.067500000000e+02 0.000000000000e+00 0.000000000000e+00 0.000000000000e+00
2.070000000000e+02 0.000000000000e+00 0.000000000000e+00 0.000000000000e+00
2.072500000000e+02 0.000000000000e+00 0.000000000000e+00 0.000000000000e+00
2.075000000000e+02 0.000000000000e+00 0.000000000000e+00 0.000000000000e+00
2.077500000000e+02 0.000000000000e+00 0.000000000000e+00 0.000000000000e+00
2.080000000000e+02 0.000000000000e+00 0.000000000000e+00 0.000000000000e+00
2.082500000000e+02 0.000000000000e+00 0.000000000000e+00 0.000000000000e+00
2.085000000000e+02 0.000000000000e+00 0.000000000000e+00 0.000000000000e+00
2.087500000000e+02 0.000000000000e+00 0.000000000000e+00 0.000000000000e+00
2.090000000000e+02 0.000000000000e+00 0.000000000000e+00 0.000000000000e+00
2.092500000000e+02 0.000000000000e+00 0.000000000000e+00 0.000000000000e+00
2.095000000000e+02 0.000000000000e+00 0.000000000000e+00 0.000000000000e+00
2.097500000000e+02 0.000000000000e+00 0.000000000000e+00 0.000000000000e+00
2.100000000000e+02 0.000000000000e+00 0.000000000000e+00 0.000000000000e+00
2.102500000000e+02 0.000000000000e+00 0.000000000000e+00 0.000000000000e+00
2.105000000000e+02 0.000000000000e+00 0.000000000000e+00 0.000000000000e+00
2.107500000000e+02 0.000000000000e+00 0.000000000000e+00 0.000000000000e+00
2.110000000000e+02 0.000000000000e+00 0.000000000000e+00 0.000000000000e+00
2.112500000000e+02 0.000000000000e+00 0.000000000000e+00 0.000000000000e+00
2.115000000000e+02 0.000000000000e+00 0.000000000000e+00 0.000000000000e+00
2.117500000000e+02 0.000000000000e+00 0.000000000000e+00 0.000000000000e+00
2.120000000000e+02 0.000000000000e+00 0.000000000000e+00 0.000000000000e+00
2.122500000000e+02 0.000000000000e+00 0.000000000000e+00 0.000000000000e+00
2.125000000000e+02 0.000000000000e+00 0.000000000000e+00 0.000000000000e+00
2.127500000000e+02 0.000000000000e+00 0.000000000000e+00 0.000000000000e+00
2.130000000000e+02 0.000000000000e+00 0.000000000000e+00 0.000000000000e+00
2.132500000000e+02 0.000000000000e+00 0.000000000000e+00 0.000000000000e+00
2.135000000000e+02 0.000000000000e+00 0.000000000000e+00 0.000000000000e+00
2.137500000000e+02 0.000000000000e+00 0.000000000000e+00 0.000000000000e+00
2.140000000000e+02 0.000000000000e+00 0.000000000000e+00 0.000000000000e+00
2.142500000000e+02 0.000000000000e+00 0.000000000000e+00 0.000000000000e+00
2.145000000000e+02 0.000000000000e+00 0.000000000000e+00 0.000000000000e+00
2.147500000000e+02 0.000000000000e+00 0.000000000000e+00 0.000000000000e+00
2.150000000000e+02 0.000000000000e+00 0.000000000000e+00 0.000000000000e+00
2.152500000000e+02 0.000000000000e+00 0.000000000000e+00 0.000000000000e+00
2.155000000000e+02 0.000000000000e+00 0.000000000000e+00 0.000000000000e+00
2.157500000000e+02 0.000000000000e+00 0.000000000000e+00 0.000000000000e+00
2.160000000000e+02 0.000000000000e+00 0.000000000000e+00 0.000000000000e+00
2.162500000000e+02 0.000000000000e+00 0.000000000000e+00 0.000000000000e+00
2.165000000000e+02 0.000000000000e+00 0.000000000000e+00 0.000000000000e+00
2.167500000000e+02 0.000000000000e+00 0.000000000000e+00 0.000000000000e+00
2.170000000000e+02 0.000000000000e+00 0.000000000000e+00 0.000000000000e+00
2.172500000000e+02 0.000000000000e+00 0.000000000000e+00 0.000000000000e+00
2.175000000000e+02 0.000000000000e+00 0.000000000000e+00 0.000000000000e+00
2.177500000000e+02 0.000000000000e+00 0.000000000000e+00 0.000000000000e+00
2.180000000000e+02 0.000000000000e+00 0.000000000000e+00 0.000000000000e+00
2.182500000000e+02 0.000000000000e+00 0.000000000000e+00 0.000000000000e+00
2.185000000000e+02 0.000000000000e+00 0.000000000000e+00 0.000000000000e+00
2.187500000000e+02 0.000000000000e+00 0.000000000000e+00 0.000000000000e+00
2.190000000000e+02 0.000000000000e+00 0.000000000000e+00 0.000000000000e+00
2.192500000000e+02 0.000000000000e+00 0.000000000000e+00 0.000000000000e+00
2.195000000000e+02 0.000000000000e+00 0.000000000000e+00 0.000000000000e+00
2.197500000000e+02 0.000000000000e+00 0.000000000000e+00 0.000000000000e+00
2.200000000000e+02 0.000000000000e+00 0.000000000000e+00 0.000000000000e+00
2.202500000000e+02 0.000000000000e+00 0.000000000000e+00 0.000000000000e+00
2.205000000000e+02 0.000000000000e+00 0.000000000000e+00 0.000000000000e+00
2.207500000000e+02 0.000000000000e+00 0.000000000000e+00 0.000000000000e+00
2.210000000000e+02 0.000000000000e+00 0.000000000000e+00 0.000000000000e+00
2.212500000000e+02 0.000000000000e+00 0.000000000000e+00 0.000000000000e+00
2.215000000000e+02 0.000000000000e+00 0.000000000000e+00 0.000000000000e+00
2.217500000000e+02 0.000000000000e+00 0.000000000000e+00 0.000000000000e+00
2.220000000000e+02 0.000000000000e+00 0.000000000000e+00 0.000000000000e+00
2.222500000000e+02 0.000000000000e+00 0.000000000000e+00 0.000000000000e+00
2.225000000000e+02 0.000000000000e+00 0.000000000000e+00 0.000000000000e+00
2.227500000000e+02 0.000000000000e+00 0.000000000000e+00 0.000000000000e+00
2.230000000000e+02 0.000000000000e+00 0.000000000000e+00 0.000000000000e+00
2.232500000000e+02 0.000000000000e+00 0.000000000000e+00 0.000000000000e+00
2.235000000000e+02 0.000000000000e+00 0.000000000000e+00 0.000000000000e+00
2.237500000000e+02 0.000000000000e+00 0.000000000000e+00 0.000000000000e+00
2.240000000000e+02 0.000000000000e+00 0.000000000000e+00 0.000000000000e+00
2.242500000000e+02 0.000000000000e+00 0.000000000000e+00 0.000000000000e+00
2.245000000000e+02 0.000000000000e+00 0.000000000000e+00 0.000000000000e+00
2.247500000000e+02 0.000000000000e+00 0.000000000000e+00 0.000000000000e+00
2.250000000000e+02 0.000000000000e+00 0.000000000000e+00 0.000000000000e+00
2.252500000000e+02 0.000000000000e+00 0.000000000000e+00 0.000000000000e+00
2.255000000000e+02 0.000000000000e+00 0.000000000000e+00 0.000000000000e+00
2.257500000000e+02 0.000000000000e+00 0.000000000000e+00 0.000000000000e+00
2.260000000000e+02 0.000000000000e+00 0.000000000000e+00 0.000000000000e+00
2.262500000000e+02 0.000000000000e+00 0.000000000000e+00 0.000000000000e+00
2.265000000000e+02 0.000000000000e+00 0.000000000000e+00 0.000000000000e+00
2.267500000000e+02 0.000000000000e+00 0.000000000000e+00 0.000000000000e+00
2.270000000000e+02 0.000000000000e+00 0.000000000000e+00 0.000000000000e+00
2.272500000000e+02 0.000000000000e+00 0.000000000000e+00 0.000000000000e+00
2.275000000000e+02 0.000000000000e+00 0.000000000000e+00 0.000000000000e+00
2.277500000000e+02 0.000000000000e+00 0.000000000000e+00 0.000000000000e+00
2.280000000000e+02 0.000000000000e+00 0.000000000000e+00 0.000000000000e+00
2.282500000000e+02 0.000000000000e+00 0.000000000000e+00 0.000000000000e+00
2.285000000000e+02 0.000000000000e+00 0.000000000000e+00 0.000000000000e+00
2.287500000000e+02 0.000000000000e+00 0.000000000000e+00 0.000000000000e+00
2.290000000000e+02 0.000000000000e+00 0.000000000000e+00 0.000000000000e+00
2.292500000000e+02 0.000000000000e+00 0.000000000000e+00 0.000000000000e+00
2.295000000000e+02 0.000000000000e+00 0.000000000000e+00 0.000000000000e+00
2.297500000000e+02 0.000000000000e+00 0.000000000000e+00 0.000000000000e+00
2.300000000000e+02 0.000000000000e+00 0.000000000000e+00 0.000000000000e+00
2.302500000000e+02 0.000000000000e+00 0.000000000000e+00 0.000000000000e+00
2.305000000000e+02 0.000000000000e+00 0.000000000000e+00 0.000000000000e+00
2.307500000000e+02 0.000000000000e+00 0.000000000000e+00 0.000000000000e+00
2.310000000000e+02 0.000000000000e+00 0.000000000000e+00 0.000000000000e+00
2.312500000000e+02 0.000000000000e+00 0.000000000000e+00 0.000000000000e+00
2.315000000000e+02 0.000000000000e+00 0.000000000000e+00 0.000000000000e+00
2.317500000000e+02 0.000000000000e+00 0.000000000000e+00 0.000000000000e+00
2.320000000000e+02 0.000000000000e+00 0.000000000000e+00 0.000000000000e+00
2.322500000000e+02 0.000000000000e+00 0.000000000000e+00 0.000000000000e+00
2.325000000000e+02 0.000000000000e+00 0.000000000000e+00 0.000000000000e+00
2.327500000000e+02 0.000000000000e+00 0.000000000000e+00 0.000000000000e+00
2.330000000000e+02 0.000000000000e+00 0.000000000000e+00 0.000000000000e+00
2.332500000000e+02 0.000000000000e+00 0.000000000000e+00 0.000000000000e+00
2.335000000000e+02 0.000000000000e+00 0.000000000000e+00 0.000000000000e+00
2.337500000000e+02 0.000000000000e+00 0.000000000000e+00 0.000000000000e+00
2.340000000000e+02 0.000000000000e+00 0.000000000000e+00 0.000000000000e+00
2.342500000000e+02 0.000000000000e+00 0.000000000000e+00 0.000000000000e+00
2.345000000000e+02 0.000000000000e+00 0.000000000000e+00 0.000000000000e+00
2.347500000000e+02 0.000000000000e+00 0.000000000000e+00 0.000000000000e+00
2.350000000000e+02 0.000000000000e+00 0.000000000000e+00 0.000000000000e+00
2.352500000000e+02 0.000000000000e+00 0.000000000000e+00 0.000000000000e+00
2.355000000000e+02 0.000000000000e+00 0.000000000000e+00 0.000000000000e+00
2.357500000000e+02 0.000000000000e+00 0.000000000000e+00 0.000000000000e+00
2.360000000000e+02 0.000000000000e+00 0.000000000000e+00 0.000000000000e+00
2.362500000000e+02 0.000000000000e+00 0.000000000000e+00 0.000000000000e+00
2.365000000000e+02 0.000000000000e+00 0.000000000000e+00 0.000000000000e+00
2.367500000000e+02 0.000000000000e+00 0.000000000000e+00 0.000000000000e+00
2.370000000000e+02 0.000000000000e+00 0.000000000000e+00 0.000000000000e+00
2.372500000000e+02 0.000000000000e+00 0.000000000000e+00 0.000000000000e+00
2.375000000000e+02 0.000000000000e+00 0.000000000000e+00 0.000000000000e+00
2.377500000000e+02 0.000000000000e+00 0.000000000000e+00 0.000000000000e+00
2.380000000000e+02 0.000000000000e+00 0.000000000000e+00 0.000000000000e+00
2.382500000000e+02 0.000000000000e+00 0.000000000000e+00 0.000000000000e+00
2.385000000000e+02 0.000000000000e+00 0.000000000000e+00 0.000000000000e+00
2.387500000000e+02 0.000000000000e+00 0.000000000000e+00 0.000000000000e+00
2.390000000000e+02 0.000000000000e+00 0.000000000000e+00 0.000000000000e+00
2.392500000000e+02 0.000000000000e+00 0.000000000000e+00 0.000000000000e+00
2.395000000000e+02 0.000000000000e+00 0.000000000000e+00 0.000000000000e+00
2.397500000000e+02 0.000000000000e+00 0.000000000000e+00 0.000000000000e+00
2.400000000000e+02 0.000000000000e+00 0.000000000000e+00 0.000000000000e+00
2.402500000000e+02 0.000000000000e+00 0.000000000000e+00 0.000000000000e+00
2.405000000000e+02 0.000000000000e+00 0.000000000000e+00 0.000000000000e+00
2.407500000000e+02 0.000000000000e+00 0.000000000000e+00 0.000000000000e+00
2.410000000000e+02 0.000000000000e+00 0.000000000000e+00 0.000000000000e+00
2.412500000000e+02 0.000000000000e+00 0.000000000000e+00 0.000000000000e+00
2.415000000000e+02 0.000000000000e+00 0.000000000000e+00 0.000000000000e+00
2.417500000000e+02 0.000000000000e+00 0.000000000000e+00 0.000000000000e+00
2.420000000000e+02 0.000000000000e+00 0.000000000000e+00 0.000000000000e+00
2.422500000000e+02 0.000000000000e+00 0.000000000000e+00 0.000000000000e+00
2.425000000000e+02 0.000000000000e+00 0.000000000000e+00 0.000000000000e+00
2.427500000000e+02 0.000000000000e+00 0.000000000000e+00 0.000000000000e+00
2.430000000000e+02 0.000000000000e+00 0.000000000000e+00 0.000000000000e+00
2.432500000000e+02 0.000000000000e+00 0.000000000000e+00 0.000000000000e+00
2.435000000000e+02 0.000000000000e+00 0.000000000000e+00 0.000000000000e+00
2.437500000000e+02 0.000000000000e+00 0.000000000000e+00 0.000000000000e+00
2.440000000000e+02 0.000000000000e+00 0.000000000000e+00 0.000000000000e+00
2.442500000000e+02 0.000000000000e+00 0.000000000000e+00 0.000000000000e+00
2.445000000000e+02 0.000000000000e+00 0.000000000000e+00 0.000000000000e+00
2.447500000000e+02 0.000000000000e+00 0.000000000000e+00 0.000000000000e+00
2.450000000000e+02 0.000000000000e+00 0.000000000000e+00 0.000000000000e+00
2.452500000000e+02 0.000000000000e+00 0.000000000000e+00 0.000000000000e+00
2.455000000000e+02 0.000000000000e+00 0.000000000000e+00 0.000000000000e+00
2.457500000000e+02 0.000000000000e+00 0.000000000000e+00 0.000000000000e+00
2.460000000000e+02 0.000000000000e+00 0.000000000000e+00 0.000000000000e+00
2.462500000000e+02 0.000000000000e+00 0.000000000000e+00 0.000000000000e+00
2.465000000000e+02 0.000000000000e+00 0.000000000000e+00 0.000000000000e+00
2.467500000000e+02 0.000000000000e+00 0.000000000000e+00 0.000000000000e+00
2.470000000000e+02 0.000000000000e+00 0.000000000000e+00 0.000000000000e+00
2.472500000000e+02 0.000000000000e+00 0.000000000000e+00 0.000000000000e+00
2.475000000000e+02 0.000000000000e+00 0.000000000000e+00 0.000000000000e+00
2.477500000000e+02 0.000000000000e+00 0.000000000000e+00 0.000000000000e+00
2.480000000000e+02 0.000000000000e+00 0.000000000000e+00 0.000000000000e+00
2.482500000000e+02 0.000000000000e+00 0.000000000000e+00 0.000000000000e+00
2.485000000000e+02 0.000000000000e+00 0.000000000000e+00 0.000000000000e+00
2.487500000000e+02 0.000000000000e+00 0.000000000000e+00 0.000000000000e+00
2.490000000000e+02 0.000000000000e+00 0.000000000000e+00 0.000000000000e+00
2.492500000000e+02 0.000000000000e+00 0.000000000000e+00 0.000000000000e+00
2.495000000000e+02 0.000000000000e+00 0.000000000000e+00 0.000000000000e+00
2.497500000000e+02 0.000000000000e+00 0.000000000000e+00 0.000000000000e+00
2.500000000000e+02 0.000000000000e+00 0.000000000000e+00 0.000000000000e+00
2.502500000000e+02 0.000000000000e+00 0.000000000000e+00 0.000000000000e+00
2.505000000000e+02 0.000000000000e+00 0.000000000000e+00 0.000000000000e+00
2.507500000000e+02 0.000000000000e+00 0.000000000000e+00 0.000000000000e+00
2.510000000000e+02 0.000000000000e+00 0.000000000000e+00 0.000000000000e+00
2.512500000000e+02 0.000000000000e+00 0.000000000000e+00 0.000000000000e+00
2.515000000000e+02 0.000000000000e+00 0.000000000000e+00 0.000000000000e+00
2.517500000000e+02 0.000000000000e+00 0.000000000000e+00 0.000000000000e+00
2.520000000000e+02 0.000000000000e+00 0.000000000000e+00 0.000000000000e+00
2.522500000000e+02 0.000000000000e+00 0.000000000000e+00 0.000000000000e+00
2.525000000000e+02 0.000000000000e+00 0.000000000000e+00 0.000000000000e+00
2.527500000000e+02 0.000000000000e+00 0.000000000000e+00 0.000000000000e+00
2.530000000000e+02 0.000000000000e+00 0.000000000000e+00 0.000000000000e+00
2.532500000000e+02 0.000000000000e+00 0.000000000000e+00 0.000000000000e+00
2.535000000000e+02 0.000000000000e+00 0.000000000000e+00 0.000000000000e+00
2.537500000000e+02 0.000000000000e+00 0.000000000000e+00 0.000000000000e+00
2.540000000000e+02 0.000000000000e+00 0.000000000000e+00 0.000000000000e+00
2.542500000000e+02 0.000000000000e+00 0.000000000000e+00 0.000000000000e+00
2.545000000000e+02 0.000000000000e+00 0.000000000000e+00 0.000000000000e+00
2.547500000000e+02 0.000000000000e+00 0.000000000000e+00 0.000000000000e+00
2.550000000000e+02 0.000000000000e+00 0.000000000000e+00 0.000000000000e+00
2.552500000000e+02 0.000000000000e+00 0.000000000000e+00 0.000000000000e+00
2.555000000000e+02 0.000000000000e+00 0.000000000000e+00 0.000000000000e+00
2.557500000000e+02 0.000000000000e+00 0.000000000000e+00 0.000000000000e+00
2.560000000000e+02 0.000000000000e+00 0.000000000000e+00 0.000000000000e+00
2.562500000000e+02 0.000000000000e+00 0.000000000000e+00 0.000000000000e+00
2.565000000000e+02 0.000000000000e+00 0.000000000000e+00 0.000000000000e+00
2.567500000000e+02 0.000000000000e+00 0.000000000000e+00 0.000000000000e+00
2.570000000000e+02 0.000000000000e+00 0.000000000000e+00 0.000000000000e+00
2.572500000000e+02 0.000000000000e+00 0.000000000000e+00 0.000000000000e+00
2.575000000000e+02 0.000000000000e+00 0.000000000000e+00 0.000000000000e+00
2.577500000000e+02 0.000000000000e+00 0.000000000000e+00 0.000000000000e+00
2.580000000000e+02 0.000000000000e+00 0.000000000000e+00 0.000000000000e+00
2.582500000000e+02 0.000000000000e+00 0.000000000000e+00 0.000000000000e+00
2.585000000000e+02 0.000000000000e+00 0.000000000000e+00 0.000000000000e+00
2.587500000000e+02 0.000000000000e+00 0.000000000000e+00 0.000000000000e+00
2.590000000000e+02 0.000000000000e+00 0.000000000000e+00 0.000000000000e+00
2.592500000000e+02 0.000000000000e+00 0.000000000000e+00 0.000000000000e+00
2.595000000000e+02 0.000000000000e+00 0.000000000000e+00 0.000000000000e+00
2.597500000000e+02 0.000000000000e+00 0.000000000000e+00 0.000000000000e+00
2.600000000000e+02 0.000000000000e+00 0.000000000000e+00 0.000000000000e+00
2.602500000000e+02 0.000000000000e+00 0.000000000000e+00 0.000000000000e+00
2.605000000000e+02 0.000000000000e+00 0.000000000000e+00 0.000000000000e+00
2.607500000000e+02 0.000000000000e+00 0.000000000000e+00 0.000000000000e+00
2.610000000000e+02 0.000000000000e+00 0.000000000000e+00 0.000000000000e+00
2.612500000000e+02 0.000000000000e+00 0.000000000000e+00 0.000000000000e+00
2.615000000000e+02 0.000000000000e+00 0.000000000000e+00 0.000000000000e+00
2.617500000000e+02 0.000000000000e+00 0.000000000000e+00 0.000000000000e+00
2.620000000000e+02 0.000000000000e+00 0.000000000000e+00 0.000000000000e+00
2.622500000000e+02 0.000000000000e+00 0.000000000000e+00 0.000000000000e+00
2.625000000000e+02 0.000000000000e+00 0.000000000000e+00 0.000000000000e+00
2.627500000000e+02 0.000000000000e+00 0.000000000000e+00 0.000000000000e+00
2.630000000000e+02 0.000000000000e+00 0.000000000000e+00 0.000000000000e+00
2.632500000000e+02 0.000000000000e+00 0.000000000000e+00 0.000000000000e+00
2.635000000000e+02 0.000000000000e+00 0.000000000000e+00 0.000000000000e+00
2.637500000000e+02 0.000000000000e+00 0.000000000000e+00 0.000000000000e+00
2.640000000000e+02 0.000000000000e+00 0.000000000000e+00 0.000000000000e+00
2.642500000000e+02 0.000000000000e+00 0.000000000000e+00 0.000000000000e+00
2.645000000000e+02 0.000000000000e+00 0.000000000000e+00 0.000000000000e+00
2.647500000000e+02 0.000000000000e+00 0.000000000000e+00 0.000000000000e+00
2.650000000000e+02 0.000000000000e+00 0.000000000000e+00 0.000000000000e+00
2.652500000000e+02 0.000000000000e+00 0.000000000000e+00 0.000000000000e+00
2.655000000000e+02 0.000000000000e+00 0.000000000000e+00 0.000000000000e+00
2.657500000000e+02 0.000000000000e+00 0.000000000000e+00 0.000000000000e+00
2.660000000000e+02 0.000000000000e+00 0.000000000000e+00 0.000000000000e+00
2.662500000000e+02 0.000000000000e+00 0.000000000000e+00 0.000000000000e+00
2.665000000000e+02 0.000000000000e+00 0.000000000000e+00 0.000000000000e+00
2.667500000000e+02 0.000000000000e+00 0.000000000000e+00 0.000000000000e+00
2.670000000000e+02 0.000000000000e+00 0.000000000000e+00 0.000000000000e+00
2.672500000000e+02 0.000000000000e+00 0.000000000000e+00 0.000000000000e+00
2.675000000000e+02 0.000000000000e+00 0.000000000000e+00 0.000000000000e+00
2.677500000000e+02 0.000000000000e+00 0.000000000000e+00 0.000000000000e+00
2.680000000000e+02 0.000000000000e+00 0.000000000000e+00 0.000000000000e+00
2.682500000000e+02 0.000000000000e+00 0.000000000000e+00 0.000000000000e+00
2.685000000000e+02 0.000000000000e+00 0.000000000000e+00 0.000000000000e+00
2.687500000000e+02 0.000000000000e+00 0.000000000000e+00 0.000000000000e+00
2.690000000000e+02 0.000000000000e+00 0.000000000000e+00 0.000000000000e+00
2.692500000000e+02 0.000000000000e+00 0.000000000000e+00 0.000000000000e+00
2.695000000000e+02 0.000000000000e+00 0.000000000000e+00 0.000000000000e+00
2.697500000000e+02 0.000000000000e+00 0.000000000000e+00 0.000000000000e+00
2.700000000000e+02 0.000000000000e+00 0.000000000000e+00 0.000000000000e+00
2.702500000000e+02 0.000000000000e+00 0.000000000000e+00 0.000000000000e+00
2.705000000000e+02 0.000000000000e+00 0.000000000000e+00 0.000000000000e+00
2.707500000000e+02 0.000000000000e+00 0.000000000000e+00 0.000000000000e+00
2.710000000000e+02 0.000000000000e+00 0.000000000000e+00 0.000000000000e+00
2.712500000000e+02 0.000000000000e+00 0.000000000000e+00 0.000000000000e+00
2.715000000000e+02 0.000000000000e+00 0.000000000000e+00 0.000000000000e+00
2.717500000000e+02 0.000000000000e+00 0.000000000000e+00 0.000000000000e+00
2.720000000000e+02 0.000000000000e+00 0.000000000000e+00 0.000000000000e+00
2.722500000000e+02 0.000000000000e+00 0.000000000000e+00 0.000000000000e+00
2.725000000000e+02 0.000000000000e+00 0.000000000000e+00 0.000000000000e+00
2.727500000000e+02 0.000000000000e+00 0.000000000000e+00 0.000000000000e+00
2.730000000000e+02 0.000000000000e+00 0.000000000000e+00 0.000000000000e+00
2.732500000000e+02 0.000000000000e+00 0.000000000000e+00 0.000000000000e+00
2.735000000000e+02 0.000000000000e+00 0.000000000000e+00 0.000000000000e+00
2.737500000000e+02 0.000000000000e+00 0.000000000000e+00 0.000000000000e+00
2.740000000000e+02 0.000000000000e+00 0.000000000000e+00 0.000000000000e+00
2.742500000000e+02 0.000000000000e+00 0.000000000000e+00 0.000000000000e+00
2.745000000000e+02 0.000000000000e+00 0.000000000000e+00 0.000000000000e+00
2.747500000000e+02 0.000000000000e+00 0.000000000000e+00 0.000000000000e+00
2.750000000000e+02 0.000000000000e+00 0.000000000000e+00 0.000000000000e+00
2.752500000000e+02 0.000000000000e+00 0.000000000000e+00 0.000000000000e+00
2.755000000000e+02 0.000000000000e+00 0.000000000000e+00 0.000000000000e+00
2.757500000000e+02 0.000000000000e+00 0.000000000000e+00 0.000000000000e+00
2.760000000000e+02 0.000000000000e+00 0.000000000000e+00 0.000000000000e+00
2.762500000000e+02 0.000000000000e+00 0.000000000000e+00 0.000000000000e+00
2.765000000000e+02 0.000000000000e+00 0.000000000000e+00 0.000000000000e+00
2.767500000000e+02 0.000000000000e+00 0.000000000000e+00 0.000000000000e+00
2.770000000000e+02 0.000000000000e+00 0.000000000000e+00 0.000000000000e+00
2.772500000000e+02 0.000000000000e+00 0.000000000000e+00 0.000000000000e+00
2.775000000000e+02 0.000000000000e+00 0.000000000000e+00 0.000000000000e+00
2.777500000000e+02 0.000000000000e+00 0.000000000000e+00 0.000000000000e+00
2.780000000000e+02 0.000000000000e+00 0.000000000000e+00 0.000000000000e+00
2.782500000000e+02 0.000000000000e+00 0.000000000000e+00 0.000000000000e+00
2.785000000000e+02 0.000000000000e+00 0.000000000000e+00 0.000000000000e+00
2.787500000000e+02 0.000000000000e+00 0.000000000000e+00 0.000000000000e+00
2.790000000000e+02 0.000000000000e+00 0.000000000000e+00 0.000000000000e+00
2.792500000000e+02 0.000000000000e+00 0.000000000000e+00 0.000000000000e+00
2.795000000000e+02 0.000000000000e+00 0.000000000000e+00 0.000000000000e+00
2.797500000000e+02 0.000000000000e+00 0.000000000000e+00 0.000000000000e+00
2.800000000000e+02 0.000000000000e+00 0.000000000000e+00 0.000000000000e+00
2.802500000000e+02 0.000000000000e+00 0.000000000000e+00 0.000000000000e+00
2.805000000000e+02 0.000000000000e+00 0.000000000000e+00 0.000000000000e+00
2.807500000000e+02 0.000000000000e+00 0.000000000000e+00 0.000000000000e+00
2.810000000000e+02 0.000000000000e+00 0.000000000000e+00 0.000000000000e+00
2.812500000000e+02 0.000000000000e+00 0.000000000000e+00 0.000000000000e+00
2.815000000000e+02 0.000000000000e+00 0.000000000000e+00 0.000000000000e+00
2.817500000000e+02 0.000000000000e+00 0.000000000000e+00 0.000000000000e+00
2.820000000000e+02 0.000000000000e+00 0.000000000000e+00 0.000000000000e+00
2.822500000000e+02 0.000000000000e+00 0.000000000000e+00 0.000000000000e+00
2.825000000000e+02 0.000000000000e+00 0.000000000000e+00 0.000000000000e+00
2.827500000000e+02 0.000000000000e+00 0.000000000000e+00 0.000000000000e+00
2.830000000000e+02 0.000000000000e+00 0.000000000000e+00 0.000000000000e+00
2.832500000000e+02 0.000000000000e+00 0.000000000000e+00 0.000000000000e+00
2.835000000000e+02 0.000000000000e+00 0.000000000000e+00 0.000000000000e+00
2.837500000000e+02 0.000000000000e+00 0.000000000000e+00 0.000000000000e+00
2.840000000000e+02 0.000000000000e+00 0.000000000000e+00 0.000000000000e+00
2.842500000000e+02 0.000000000000e+00 0.000000000000e+00 0.000000000000e+00
2.845000000000e+02 0.000000000000e+00 0.000000000000e+00 0.000000000000e+00
2.847500000000e+02 0.000000000000e+00 0.000000000000e+00 0.000000000000e+00
2.850000000000e+02 0.000000000000e+00 0.000000000000e+00 0.000000000000e+00
2.852500000000e+02 0.000000000000e+00 0.000000000000e+00 0.000000000000e+00
2.855000000000e+02 0.000000000000e+00 0.000000000000e+00 0.000000000000e+00
2.857500000000e+02 0.000000000000e+00 0.000000000000e+00 0.000000000000e+00
2.860000000000e+02 0.000000000000e+00 0.000000000000e+00 0.000000000000e+00
2.862500000000e+02 0.000000000000e+00 0.000000000000e+00 0.000000000000e+00
2.865000000000e+02 0.000000000000e+00 0.000000000000e+00 0.000000000000e+00
2.867500000000e+02 0.000000000000e+00 0.000000000000e+00 0.000000000000e+00
2.870000000000e+02 0.000000000000e+00 0.000000000000e+00 0.000000000000e+00
2.872500000000e+02 0.000000000000e+00 0.000000000000e+00 0.000000000000e+00
2.875000000000e+02 0.000000000000e+00 0.000000000000e+00 0.000000000000e+00
2.877500000000e+02 0.000000000000e+00 0.000000000000e+00 0.000000000000e+00
2.880000000000e+02 0.000000000000e+00 0.000000000000e+00 0.000000000000e+00
2.882500000000e+02 0.000000000000e+00 0.000000000000e+00 0.000000000000e+00
2.885000000000e+02 0.000000000000e+00 0.000000000000e+00 0.000000000000e+00
2.887500000000e+02 0.000000000000e+00 0.000000000000e+00 0.000000000000e+00
2.890000000000e+02 0.000000000000e+00 0.000000000000e+00 0.000000000000e+00
2.892500000000e+02 0.000000000000e+00 0.000000000000e+00 0.000000000000e+00
2.895000000000e+02 0.000000000000e+00 0.000000000000e+00 0.000000000000e+00
2.897500000000e+02 0.000000000000e+00 0.000000000000e+00 0.000000000000e+00
2.900000000000e+02 0.000000000000e+00 0.000000000000e+00 0.000000000000e+00
2.902500000000e+02 0.000000000000e+00 0.000000000000e+00 0.000000000000e+00
2.905000000000e+02 0.000000000000e+00 0.000000000000e+00 0.000000000000e+00
2.907500000000e+02 0.000000000000e+00 0.000000000000e+00 0.000000000000e+00
2.910000000000e+02 0.000000000000e+00 0.000000000000e+00 0.000000000000e+00
2.912500000000e+02 0.000000000000e+00 0.000000000000e+00 0.000000000000e+00
2.915000000000e+02 0.000000000000e+00 0.000000000000e+00 0.000000000000e+00
2.917500000000e+02 0.000000000000e+00 0.000000000000e+00 0.000000000000e+00
2.920000000000e+02 0.000000000000e+00 0.000000000000e+00 0.000000000000e+00
2.922500000000e+02 0.000000000000e+00 0.000000000000e+00 0.000000000000e+00
2.925000000000e+02 0.000000000000e+00 0.000000000000e+00 0.000000000000e+00
2.927500000000e+02 0.000000000000e+00 0.000000000000e+00 0.000000000000e+00
2.930000000000e+02 0.000000000000e+00 0.000000000000e+00 0.000000000000e+00
2.932500000000e+02 0.000000000000e+00 0.000000000000e+00 0.000000000000e+00
2.935000000000e+02 0.000000000000e+00 0.000000000000e+00 0.000000000000e+00
2.937500000000e+02 0.000000000000e+00 0.000000000000e+00 0.000000000000e+00
2.940000000000e+02 0.000000000000e+00 0.000000000000e+00 0.000000000000e+00
2.942500000000e+02 0.000000000000e+00 0.000000000000e+00 0.000000000000e+00
2.945000000000e+02 0.000000000000e+00 0.000000000000e+00 0.000000000000e+00
2.947500000000e+02 0.000000000000e+00 0.000000000000e+00 0.000000000000e+00
2.950000000000e+02 0.000000000000e+00 0.000000000000e+00 0.000000000000e+00
2.952500000000e+02 0.000000000000e+00 0.000000000000e+00 0.000000000000e+00
2.955000000000e+02 0.000000000000e+00 0.000000000000e+00 0.000000000000e+00
2.957500000000e+02 0.000000000000e+00 0.000000000000e+00 0.000000000000e+00
2.960000000000e+02 0.000000000000e+00 0.000000000000e+00 0.000000000000e+00
2.962500000000e+02 0.000000000000e+00 0.000000000000e+00 0.000000000000e+00
2.965000000000e+02 0.000000000000e+00 0.000000000000e+00 0.000000000000e+00
2.967500000000e+02 0.000000000000e+00 0.000000000000e+00 0.000000000000e+00
2.970000000000e+02 0.000000000000e+00 0.000000000000e+00 0.000000000000e+00
2.972500000000e+02 0.000000000000e+00 0.000000000000e+00 0.000000000000e+00
2.975000000000e+02 0.000000000000e+00 0.000000000000e+00 0.000000000000e+00
2.977500000000e+02 0.000000000000e+00 0.000000000000e+00 0.000000000000e+00
2.980000000000e+02 0.000000000000e+00 0.000000000000e+00 0.000000000000e+00
2.982500000000e+02 0.000000000000e+00 0.000000000000e+00 0.000000000000e+00
2.985000000000e+02 0.000000000000e+00 0.000000000000e+00 0.000000000000e+00
2.987500000000e+02 0.000000000000e+00 0.000000000000e+00 0.000000000000e+00
2.990000000000e+02 0.000000000000e+00 0.000000000000e+00 0.000000000000e+00
2.992500000000e+02 0.000000000000e+00 0.000000000000e+00 0.000000000000e+00
2.995000000000e+02 0.000000000000e+00 0.000000000000e+00 0.000000000000e+00
2.997500000000e+02 0.000000000000e+00 0.000000000000e+00 0.000000000000e+00
3.000000000000e+02 0.000000000000e+00 0.000000000000e+00 0.000000000000e+00
3.002500000000e+02 0.000000000000e+00 0.000000000000e+00 0.000000000000e+00
3.005000000000e+02 0.000000000000e+00 0.000000000000e+00 0.000000000000e+00
3.007500000000e+02 0.000000000000e+00 0.000000000000e+00 0.000000000000e+00
3.010000000000e+02 -2.464879207112e-07 0.000000000000e+00 0.000000000000e+00
3.012500000000e+02 -3.742316435770e-06 0.000000000000e+00 0.000000000000e+00
3.015000000000e+02 -6.853603953061e-06 0.000000000000e+00 0.000000000000e+00
3.017500000000e+02 -5.012427741803e-06 0.000000000000e+00 0.000000000000e+00
3.020000000000e+02 2.991982520190e-06 0.000000000000e+00 0.000000000000e+00
3.022500000000e+02 1.384961044334e-05 0.000000000000e+00 0.000000000000e+00
3.025000000000e+02 1.982732352228e-05 0.000000000000e+00 0.000000000000e+00
3.027500000000e+02 1.014827177211e-05 0.000000000000e+00 0.000000000000e+00
3.030000000000e+02 -2.661686944299e-05 0.000000000000e+00 0.000000000000e+00
3.032500000000e+02 -9.965074583649e-05 0.000000000000e+00 0.000000000000e+00
3.035000000000e+02 -2.131186421639e-04 0.000000000000e+00 0.000000000000e+00
3.037500000000e+02 -3.641677987145e-04 0.000000000000e+00 0.000000000000e+00
3.040000000000e+02 -5.422142091283e-04 0.000000000000e+00 0.000000000000e+00
3.042500000000e+02 -7.298030329270e-04 0.000000000000e+00 0.000000000000e+00
3.045000000000e+02 -9.050316151543e-04 0.000000000000e+00 0.000000000000e+00
3.047500000000e+02 -1.045214895689e-03 0.000000000000e+00 0.000000000000e+00
3.050000000000e+02 -1.131208254927e-03 0.000000000000e+00 0.000000000000e+00
3.052500000000e+02 -1.151632179087e-03 0.000000000000e+00 0.000000000000e+00
3.055000000000e+02 -1.106200659850e-03 0.000000000000e+00 0.000000000000e+00
3.057500000000e+02 -1.007453686507e-03 0.000000000000e+00 0.000000000000e+00
3.060000000000e+02 -8.804224551791e-04 0.000000000000e+00 0.000000000000e+00
3.062500000000e+02 -7.600805918766e-04 0.000000000000e+00 0.000000000000e+00
3.065000000000e+02 -6.868051178073e-04 0.000000000000e+00 0.000000000000e+00
3.067500000000e+02 -7.004271033165e-04 0.000000000000e+00 0.000000000000e+00
3.070000000000e+02 -8.337341334143e-04 0.000000000000e+00 0.000000000000e+00
3.072500000000e+02 -1.106444739916e-03 0.000000000000e+00 0.000000000000e+00
3.075000000000e+02 -1.520676682571e-03 0.000000000000e+00 0.000000000000e+00
3.077500000000e+02 -2.058767764255e-03 0.000000000000e+00 0.000000000000e+00
3.080000000000e+02 -2.683996768004e-03 0.000000000000e+00 0.000000000000e+00
3.082500000000e+02 -3.344334024888e-03 0.000000000000e+00 0.000000000000e+00
3.085000000000e+02 -3.978885464646e-03 0.000000000000e+00 0.000000000000e+00
3.087500000000e+02 -4.526250311691e-03 0.000000000000e+00 0.000000000000e+00
3.090000000000e+02 -4.933660439912e-03 0.000000000000e+00 0.000000000000e+00
3.092500000000e+02 -5.165567925079e-03 0.000000000000e+00 0.000000000000e+00
3.095000000000e+02 -5.210335927372e-03 0.000000000000e+00 0.000000000000e+00
3.097500000000e+02 -5.083879588824e-03 0.000000000000e+00 0.000000000000e+00
3.100000000000e+02 -4.829481365921e-03 0.000000000000e+00 0.000000000000e+00
3.102500000000e+02 -4.513523724148e-03 0.000000000000e+00 0.000000000000e+00
3.105000000000e+02 -4.217472589660e-03 0.000000000000e+00 0.000000000000e+00
3.107500000000e+02 -4.027024063062e-03 0.000000000000e+00 0.000000000000e+00
3.110000000000e+02 -4.019808248245e-03 0.000000000000e+00 0.000000000000e+00
3.112500000000e+02 -4.253350611170e-03 0.000000000000e+00 0.000000000000e+00
3.115000000000e+02 -4.755067182067e-03 0.000000000000e+00 0.000000000000e+00
3.117500000000e+02 -5.515889771081e-03 0.000000000000e+00 0.000000000000e+00
3.120000000000e+02 -6.488691766291e-03 0.000000000000e+00 0.000000000000e+00
3.122500000000e+02 -7.592061142800e-03 0.000000000000e+00 0.000000000000e+00
3.125000000000e+02 -8.719223994130e-03 0.000000000000e+00 0.000000000000e+00
3.127500000000e+02 -9.751160416524e-03 0.000000000000e+00 0.000000000000e+00
3.130000000000e+02 -1.057228499405e-02 0.000000000000e+00 0.000000000000e+00
3.132500000000e+02 -1.108658984102e-02 0.000000000000e+00 0.000000000000e+00
3.135000000000e+02 -1.123195038259e-02 0.000000000000e+00 0.000000000000e+00
3.137500000000e+02 -1.099041861731e-02 0.000000000000e+00 0.000000000000e+00
3.140000000000e+02 -1.039277704781e-02 0.000000000000e+00 0.000000000000e+00
3.142500000000e+02 -9.516353088021e-03 0.000000000000e+00 0.000000000000e+00
3.145000000000e+02 -8.476009412352e-03 0.000000000000e+00 0.000000000000e+00
3.147500000000e+02 -7.409208217096e-03 0.000000000000e+00 0.000000000000e+00
3.150000000000e+02 -6.456957411669e-03 0.000000000000e+00 0.000000000000e+00
3.152500000000e+02 -5.743147350564e-03 0.000000000000e+00 0.000000000000e+00
3.155000000000e+02 -5.355163451261e-03 0.000000000000e+00 0.000000000000e+00
3.157500000000e+02 -5.328639290916e-03 0.000000000000e+00 0.000000000000e+00
3.160000000000e+02 -5.638776933357e-03 0.000000000000e+00 0.000000000000e+00
3.162500000000e+02 -6.199846773327e-03 0.000000000000e+00 0.000000000000e+00
3.165000000000e+02 -6.873386121432e-03 0.000000000000e+00 0.000000000000e+00
3.167500000000e+02 -7.484388477411e-03 0.000000000000e+00 0.000000000000e+00
3.170000000000e+02 -7.843585972439e-03 0.000000000000e+00 0.000000000000e+00
3.172500000000e+02 -7.772951563074e-03 0.000000000000e+00 0.000000000000e+00
3.175000000000e+02 -7.130938944098e-03 0.000000000000e+00 0.000000000000e+00
3.177500000000e+02 -5.833844566099e-03 0.000000000000e+00 0.000000000000e+00
3.180000000000e+02 -3.870061024310e-03 0.000000000000e+00 0.000000000000e+00
3.182500000000e+02 -1.304863784113e-03 0.000000000000e+00 0.000000000000e+00
3.185000000000e+02 1.725370204916e-03 0.000000000000e+00 0.000000000000e+00
3.187500000000e+02 5.029138449130e-03 0.000000000000e+00 0.000000000000e+00
3.190000000000e+02 8.384121917576e-03 0.000000000000e+00 0.000000000000e+00
3.192500000000e+02 1.156668176398e-02 0.000000000000e+00 0.000000000000e+00
3.195000000000e+02 1.438251549373e-02 0.000000000000e+00 0.000000000000e+00
3.197500000000e+02 1.669410901530e-02 0.000000000000e+00 0.000000000000e+00
3.200000000000e+02 1.844090586765e-02 0.000000000000e+00 0.000000000000e+00
3.202500000000e+02 1.964900427509e-02 0.000000000000e+00 0.000000000000e+00
3.205000000000e+02 2.042858131992e-02 0.000000000000e+00 0.000000000000e+00
3.207500000000e+02 2.095894846983e-02 0.000000000000e+00 0.000000000000e+00
3.210000000000e+02 2.146292717348e-02 0.000000000000e+00 0.000000000000e+00
3.212500000000e+02 2.217383957595e-02 0.000000000000e+00 0.000000000000e+00
3.215000000000e+02 2.329959638307e-02 0.000000000000e+00 0.000000000000e+00
3.217500000000e+02 2.498894305019e-02 0.000000000000e+00 0.000000000000e+00
3.220000000000e+02 2.730479088398e-02 0.000000000000e+00 0.000000000000e+00
3.222500000000e+02 3.020870658824e-02 0.000000000000e+00 0.000000000000e+00
3.225000000000e+02 3.355916288084e-02 0.000000000000e+00 0.000000000000e+00
3.227500000000e+02 3.712425871023e-02 0.000000000000e+00 0.000000000000e+00
3.230000000000e+02 4.060756327579e-02 0.000000000000e+00 0.000000000000e+00
3.232500000000e+02 4.368381810443e-02 0.000000000000e+00 0.000000000000e+00
3.235000000000e+02 4.603972952907e-02 0.000000000000e+00 0.000000000000e+00
3.237500000000e+02 4.741423058883e-02 0.000000000000e+00 0.000000000000e+00
3.240000000000e+02 4.763252845757e-02 0.000000000000e+00 0.000000000000e+00
3.242500000000e+02 4.662901074219e-02 0.000000000000e+00 0.000000000000e+00
3.245000000000e+02 4.445557161579e-02 0.000000000000e+00 0.000000000000e+00
3.247500000000e+02 4.127393766915e-02 0.000000000000e+00 0.000000000000e+00
3.250000000000e+02 3.733284178982e-02 0.000000000000e+00 0.000000000000e+00
3.252500000000e+02 3.293308641224e-02 0.000000000000e+00 0.000000000000e+00
3.255000000000e+02 2.838533403818e-02 0.000000000000e+00 0.000000000000e+00
3.257500000000e+02 2.396659316109e-02 0.000000000000e+00 0.000000000000e+00
3.260000000000e+02 1.988165392702e-02 0.000000000000e+00 0.000000000000e+00
3.262500000000e+02 1.623511252573e-02 0.000000000000e+00 0.000000000000e+00
3.265000000000e+02 1.301817996320e-02 0.000000000000e+00 0.000000000000e+00
3.267500000000e+02 1.011239570007e-02 0.000000000000e+00 0.000000000000e+00
3.270000000000e+02 7.309951733235e-03 0.000000000000e+00 0.000000000000e+00
3.272500000000e+02 4.347924604059e-03 0.000000000000e+00 0.000000000000e+00
3.275000000000e+02 9.516623512923e-04 0.000000000000e+00 0.000000000000e+00
3.277500000000e+02 -3.118815986621e-03 0.000000000000e+00 0.000000000000e+00
3.280000000000e+02 -8.026068447316e-03 0.000000000000e+00 0.000000000000e+00
3.282500000000e+02 -1.382234643743e-02 0.000000000000e+00 0.000000000000e+00
3.285000000000e+02 -2.043145689555e-02 0.000000000000e+00 0.000000000000e+00
3.287500000000e+02 -2.764818816841e-02 0.000000000000e+00 0.000000000000e+00
3.290000000000e+02 -3.515563431913e-02 0.000000000000e+00 0.000000000000e+00
3.292500000000e+02 -4.255820422333e-02 0.000000000000e+00 0.000000000000e+00
3.295000000000e+02 -4.942585856858e-02 0.000000000000e+00 0.000000000000e+00
3.297500000000e+02 -5.534350780133e-02 0.000000000000e+00 0.000000000000e+00
3.300000000000e+02 -5.995876412535e-02 0.000000000000e+00 0.000000000000e+00
3.302500000000e+02 -6.302148112326e-02 0.000000000000e+00 0.000000000000e+00
3.305000000000e+02 -6.440970205201e-02 0.000000000000e+00 0.000000000000e+00
3.307500000000e+02 -6.413859958404e-02 0.000000000000e+00 0.000000000000e+00
3.310000000000e+02 -6.235143868982e-02 0.000000000000e+00 0.000000000000e+00
3.312500000000e+02 -5.929417142707e-02 0.000000000000e+00 0.000000000000e+00
3.315000000000e+02 -5.527759971138e-02 0.000000000000e+00 0.000000000000e+00
3.317500000000e+02 -5.063277907478e-02 0.000000000000e+00 0.000000000000e+00
3.320000000000e+02 -4.566623033634e-02 0.000000000000e+00 0.000000000000e+00
3.322500000000e+02 -4.062144993826e-02 0.000000000000e+00 0.000000000000e+00
3.325000000000e+02 -3.565218073381e-02 0.000000000000e+00 0.000000000000e+00
3.327500000000e+02 -3.081108202655e-02 0.000000000000e+00 0.000000000000e+00
3.330000000000e+02 -2.605509678987e-02 0.000000000000e+00 0.000000000000e+00
3.332500000000e+02 -2.126630697370e-02 0.000000000000e+00 0.000000000000e+00
3.335000000000e+02 -1.628476889648e-02 0.000000000000e+00 0.000000000000e+00
3.337500000000e+02 -1.094807039869e-02 0.000000000000e+00 0.000000000000e+00
3.340000000000e+02 -5.131405356670e-03 0.000000000000e+00 0.000000000000e+00
3.342500000000e+02 1.218047822236e-03 0.000000000000e+00 0.000000000000e+00
3.345000000000e+02 8.057738116115e-03 0.000000000000e+00 0.000000000000e+00
3.347500000000e+02 1.524094030737e-02 0.000000000000e+00 0.000000000000e+00
3.350000000000e+02 2.252392285242e-02 0.000000000000e+00 0.000000000000e+00
3.352500000000e+02 2.958807927360e-02 0.000000000000e+00 0.000000000000e+00
3.355000000000e+02 3.607381397590e-02 0.000000000000e+00 0.000000000000e+00
3.357500000000e+02 4.162128439287e-02 0.000000000000e+00 0.000000000000e+00
3.360000000000e+02 4.591217222279e-02 0.000000000000e+00 0.000000000000e+00
3.362500000000e+02 4.870661350728e-02 0.000000000000e+00 0.000000000000e+00
3.365000000000e+02 4.987024942833e-02 0.000000000000e+00 0.000000000000e+00
3.367500000000e+02 4.938792219575e-02 0.000000000000e+00 0.000000000000e+00
3.370000000000e+02 4.736257897844e-02 0.000000000000e+00 0.000000000000e+00
3.372500000000e+02 4.400013868884e-02 0.000000000000e+00 0.000000000000e+00
3.375000000000e+02 3.958308148468e-02 0.000000000000e+00 0.000000000000e+00
3.377500000000e+02 3.443703514827e-02 0.000000000000e+00 0.000000000000e+00
3.380000000000e+02 2.889543531769e-02 0.000000000000e+00 0.000000000000e+00
3.382500000000e+02 2.326732383883e-02 0.000000000000e+00 0.000000000000e+00
3.385000000000e+02 1.781254854088e-02 0.000000000000e+00 0.000000000000e+00
3.387500000000e+02 1.272719063978e-02 0.000000000000e+00 0.000000000000e+00
3.390000000000e+02 8.140223474302e-03 0.000000000000e+00 0.000000000000e+00
3.392500000000e+02 4.120505907482e-03 0.000000000000e+00 0.000000000000e+00
3.395000000000e+02 6.915492955333e-04 0.000000000000e+00 0.000000000000e+00
3.397500000000e+02 -2.149662532157e-03 0.000000000000e+00 0.000000000000e+00
3.400000000000e+02 -4.413994444074e-03 0.000000000000e+00 0.000000000000e+00
3.402500000000e+02 -6.105540200782e-03 0.000000000000e+00 0.000000000000e+00
3.405000000000e+02 -7.214015557617e-03 0.000000000000e+00 0.000000000000e+00
3.407500000000e+02 -7.715643566127e-03 0.000000000000e+00 0.000000000000e+00
3.410000000000e+02 -7.582287929234e-03 0.000000000000e+00 0.000000000000e+00
3.412500000000e+02 -6.796920336429e-03 0.000000000000e+00 0.000000000000e+00
3.415000000000e+02 -5.372183463205e-03 0.000000000000e+00 0.000000000000e+00
3.417500000000e+02 -3.368065729691e-03 0.000000000000e+00 0.000000000000e+00
3.420000000000e+02 -9.046714779677e-04 0.000000000000e+00 0.000000000000e+00
3.422500000000e+02 1.833235957037e-03 0.000000000000e+00 0.000000000000e+00
3.425000000000e+02 4.601931804286e-03 0.000000000000e+00 0.000000000000e+00
3.427500000000e+02 7.114974598464e-03 0.000000000000e+00 0.000000000000e+00
3.430000000000e+02 9.068487245421e-03 0.000000000000e+00 0.000000000000e+00
3.432500000000e+02 1.017234550249e-02 0.000000000000e+00 0.000000000000e+00
3.435000000000e+02 1.018300630099e-02 0.000000000000e+00 0.000000000000e+00
3.437500000000e+02 8.933251583471e-03 0.000000000000e+00 0.000000000000e+00
3.440000000000e+02 6.354438324253e-03 0.000000000000e+00 0.000000000000e+00
3.442500000000e+02 2.487892609027e-03 0.000000000000e+00 0.000000000000e+00
3.445000000000e+02 -2.516299018982e-03 0.000000000000e+00 0.000000000000e+00
3.447500000000e+02 -8.412927045347e-03 0.000000000000e+00 0.000000000000e+00
3.450000000000e+02 -1.488564390252e-02 0.000000000000e+00 0.000000000000e+00
3.452500000000e+02 -2.157764195200e-02 0.000000000000e+00 0.000000000000e+00
3.455000000000e+02 -2.812440143730e-02 0.000000000000e+00 0.000000000000e+00
3.457500000000e+02 -3.418369216865e-02 0.000000000000e+00 0.000000000000e+00
3.460000000000e+02 -3.945863703046e-02 0.000000000000e+00 0.000000000000e+00
3.462500000000e+02 -4.371098978260e-02 0.000000000000e+00 0.000000000000e+00
3.465000000000e+02 -4.676362073429e-02 0.000000000000e+00 0.000000000000e+00
3.467500000000e+02 -4.849322750589e-02 0.000000000000e+00 0.000000000000e+00
3.470000000000e+02 -4.881614042739e-02 0.000000000000e+00 0.000000000000e+00
3.472500000000e+02 -4.767143899655e-02 0.000000000000e+00 0.000000000000e+00
3.475000000000e+02 -4.500618039532e-02 0.000000000000e+00 0.000000000000e+00
3.477500000000e+02 -4.076723013068e-02 0.000000000000e+00 0.000000000000e+00
3.480000000000e+02 -3.490299575612e-02 0.000000000000e+00 0.000000000000e+00
3.482500000000e+02 -2.737646771059e-02 0.000000000000e+00 0.000000000000e+00
3.485000000000e+02 -1.818866689307e-02 0.000000000000e+00 0.000000000000e+00
3.487500000000e+02 -7.409271331552e-03 0.000000000000e+00 0.000000000000e+00
3.490000000000e+02 4.790748051815e-03 0.000000000000e+00 0.000000000000e+00
3.492500000000e+02 1.811084649083e-02 0.000000000000e+00 0.000000000000e+00
3.495000000000e+02 3.210353169742e-02 0.000000000000e+00 0.000000000000e+00
3.497500000000e+02 4.617352991678e-02 0.000000000000e+00 0.000000000000e+00
3.500000000000e+02 5.959716984215e-02 0.000000000000e+00 0.000000000000e+00
3.502500000000e+02 7.156292094316e-02 0.000000000000e+00 0.000000000000e+00
3.505000000000e+02 8.123088118467e-02 0.000000000000e+00 0.000000000000e+00
3.507500000000e+02 8.780593830066e-02 0.000000000000e+00 0.000000000000e+00
3.510000000000e+02 9.061681103618e-02 0.000000000000e+00 0.000000000000e+00
3.512500000000e+02 8.919162964979e-02 0.000000000000e+00 0.000000000000e+00
3.515000000000e+02 8.332042298898e-02 0.000000000000e+00 0.000000000000e+00
3.517500000000e+02 7.309594484640e-02 0.000000000000e+00 0.000000000000e+00
3.520000000000e+02 5.892659335169e-02 0.000000000000e+00 0.000000000000e+00
3.522500000000e+02 4.151845820870e-02 0.000000000000e+00 0.000000000000e+00
3.525000000000e+02 2.182732301892e-02 0.000000000000e+00 0.000000000000e+00
3.527500000000e+02 9.852181411823e-04 0.000000000000e+00 0.000000000000e+00
3.530000000000e+02 -1.979067793228e-02 0.000000000000e+00 0.000000000000e+00
3.532500000000e+02 -3.929681760178e-02 0.000000000000e+00 0.000000000000e+00
3.535000000000e+02 -5.643894216849e-02 0.000000000000e+00 0.000000000000e+00
3.537500000000e+02 -7.031444273623e-02 0.000000000000e+00 0.000000000000e+00
3.540000000000e+02 -8.027322247150e-02 0.000000000000e+00 0.000000000000e+00
3.542500000000e+02 -8.595187238788e-02 0.000000000000e+00 0.000000000000e+00
3.545000000000e+02 -8.727956031001e-02 0.000000000000e+00 0.000000000000e+00
3.547500000000e+02 -8.445764693909e-02 0.000000000000e+00 0.000000000000e+00
3.550000000000e+02 -7.791814262320e-02 0.000000000000e+00 0.000000000000e+00
3.552500000000e+02 -6.826825475039e-02 0.000000000000e+00 0.000000000000e+00
3.555000000000e+02 -5.622916472149e-02 0.000000000000e+00 0.000000000000e+00
3.557500000000e+02 -4.257674174488e-02 0.000000000000e+00 0.000000000000e+00
3.560000000000e+02 -2.809029606135e-02 0.000000000000e+00 0.000000000000e+00
3.562500000000e+02 -1.351303967979e-02 0.000000000000e+00 0.000000000000e+00
3.565000000000e+02 4.748628554841e-04 0.000000000000e+00 0.000000000000e+00
3.567500000000e+02 1.327237621447e-02 0.000000000000e+00 0.000000000000e+00
3.570000000000e+02 2.436646485584e-02 0.000000000000e+00 0.000000000000e+00
3.572500000000e+02 3.333830893005e-02 0.000000000000e+00 0.000000000000e+00
3.575000000000e+02 3.987112215627e-02 0.000000000000e+00 0.000000000000e+00
3.577500000000e+02 4.376239206452e-02 0.000000000000e+00 0.000000000000e+00
3.580000000000e+02 4.494107884125e-02 0.000000000000e+00 0.000000000000e+00
3.582500000000e+02 4.348764485249e-02 0.000000000000e+00 0.000000000000e+00
3.585000000000e+02 3.965231088348e-02 0.000000000000e+00 0.000000000000e+00
3.587500000000e+02 3.386521515759e-02 0.000000000000e+00 0.000000000000e+00
3.590000000000e+02 2.673164973738e-02 0.000000000000e+00 0.000000000000e+00
3.592500000000e+02 1.900653088446e-02 0.000000000000e+00 0.000000000000e+00
3.595000000000e+02 1.154473042759e-02 0.000000000000e+00 0.000000000000e+00
3.597500000000e+02 5.227579038710e-03 0.000000000000e+00 0.000000000000e+00
3.600000000000e+02 8.702216184429e-04 0.000000000000e+00 0.000000000000e+00
3.602500000000e+02 -8.811479839386e-04 0.000000000000e+00 0.000000000000e+00
3.605000000000e+02 3.504003312771e-04 0.000000000000e+00 0.000000000000e+00
3.607500000000e+02 4.589269614882e-03 0.000000000000e+00 0.000000000000e+00
3.610000000000e+02 1.145568304910e-02 0.000000000000e+00 0.000000000000e+00
3.612500000000e+02 2.015786047440e-02 0.000000000000e+00 0.000000000000e+00
3.615000000000e+02 2.953570108223e-02 0.000000000000e+00 0.000000000000e+00
3.617500000000e+02 3.815737793785e-02 0.000000000000e+00 0.000000000000e+00
3.620000000000e+02 4.446303618905e-02 0.000000000000e+00 0.000000000000e+00
3.622500000000e+02 4.694263016585e-02 0.000000000000e+00 0.000000000000e+00
3.625000000000e+02 4.432890546417e-02 0.000000000000e+00 0.000000000000e+00
3.627500000000e+02 3.578260910583e-02 0.000000000000e+00 0.000000000000e+00
3.630000000000e+02 2.104592375816e-02 0.000000000000e+00 0.000000000000e+00
3.632500000000e+02 5.422254539604e-04 0.000000000000e+00 0.000000000000e+00
3.635000000000e+02 -2.459453630411e-02 0.000000000000e+00 0.000000000000e+00
3.637500000000e+02 -5.256979346362e-02 0.000000000000e+00 0.000000000000e+00
3.640000000000e+02 -8.105726522341e-02 0.000000000000e+00 0.000000000000e+00
3.642500000000e+02 -1.073967064643e-01 0.000000000000e+00 0.000000000000e+00
3.645000000000e+02 -1.288415962430e-01 0.000000000000e+00 0.000000000000e+00
3.647500000000e+02 -1.428312161955e-01 0.000000000000e+00 0.000000000000e+00
3.650000000000e+02 -1.472580058550e-01 0.000000000000e+00 0.000000000000e+00
3.652500000000e+02 -1.407011174652e-01 0.000000000000e+00 0.000000000000e+00
3.655000000000e+02 -1.226007330109e-01 0.000000000000e+00 0.000000000000e+00
3.657500000000e+02 -9.335444326639e-02 0.000000000000e+00 0.000000000000e+00
3.660000000000e+02 -5.432587506858e-02 0.000000000000e+00 0.000000000000e+00
3.662500000000e+02 -7.765544802967e-03 0.000000000000e+00 0.000000000000e+00
3.665000000000e+02 4.334673492691e-02 0.000000000000e+00 0.000000000000e+00
3.667500000000e+02 9.552090451464e-02 0.000000000000e+00 0.000000000000e+00
3.670000000000e+02 1.450151344614e-01 0.000000000000e+00 0.000000000000e+00
3.672500000000e+02 1.881097878203e-01 0.000000000000e+00 0.000000000000e+00
3.675000000000e+02 2.213741103583e-01 0.000000000000e+00 0.000000000000e+00
3.677500000000e+02 2.419066491225e-01 0.000000000000e+00 0.000000000000e+00
3.680000000000e+02 2.475358048258e-01 0.000000000000e+00 0.000000000000e+00
3.682500000000e+02 2.369728209761e-01 0.000000000000e+00 0.000000000000e+00
3.685000000000e+02 2.099147399550e-01 0.000000000000e+00 0.000000000000e+00
3.687500000000e+02 1.670984645421e-01 0.000000000000e+00 0.000000000000e+00
3.690000000000e+02 1.103085080557e-01 0.000000000000e+00 0.000000000000e+00
3.692500000000e+02 4.234027703100e-02 0.000000000000e+00 0.000000000000e+00
3.695000000000e+02 -3.308166403642e-02 0.000000000000e+00 0.000000000000e+00
3.697500000000e+02 -1.114339493353e-01 0.000000000000e+00 0.000000000000e+00
3.700000000000e+02 -1.875794199189e-01 0.000000000000e+00 0.000000000000e+00
3.702500000000e+02 -2.560132930150e-01 0.000000000000e+00 0.000000000000e+00
3.705000000000e+02 -3.111744616638e-01 0.000000000000e+00 0.000000000000e+00
3.707500000000e+02 -3.478197766111e-01 0.000000000000e+00 0.000000000000e+00
3.710000000000e+02 -3.614496262401e-01 0.000000000000e+00 0.000000000000e+00
3.712500000000e+02 -3.487611366513e-01 0.000000000000e+00 0.000000000000e+00
3.715000000000e+02 -3.080925768083e-01 0.000000000000e+00 0.000000000000e+00
3.717500000000e+02 -2.398113432593e-01 0.000000000000e+00 0.000000000000e+00
3.720000000000e+02 -1.465907175252e-01 0.000000000000e+00 0.000000000000e+00
3.722500000000e+02 -3.351975963673e-02 0.000000000000e+00 0.000000000000e+00
3.725000000000e+02 9.200207127961e-02 0.000000000000e+00 0.000000000000e+00
3.727500000000e+02 2.206180010923e-01 0.000000000000e+00 0.000000000000e+00
3.730000000000e+02 3.416230335774e-01 0.000000000000e+00 0.000000000000e+00
3.732500000000e+02 4.438070777677e-01 0.000000000000e+00 0.000000000000e+00
3.735000000000e+02 5.164770004168e-01 0.000000000000e+00 0.000000000000e+00
3.737500000000e+02 5.505707697218e-01 0.000000000000e+00 0.000000000000e+00
3.740000000000e+02 5.397512657489e-01 0.000000000000e+00 0.000000000000e+00
3.742500000000e+02 4.813524065922e-01 0.000000000000e+00 0.000000000000e+00
3.745000000000e+02 3.770496162869e-01 0.000000000000e+00 0.000000000000e+00
3.747500000000e+02 2.331424425839e-01 0.000000000000e+00 0.000000000000e+00
3.750000000000e+02 6.036939268609e-02 0.000000000000e+00 0.000000000000e+00
3.752500000000e+02 -1.267784110193e-01 0.000000000000e+00 0.000000000000e+00
3.755000000000e+02 -3.112217701012e-01 0.000000000000e+00 0.000000000000e+00
3.757500000000e+02 -4.748531915341e-01 0.000000000000e+00 0.000000000000e+00
3.760000000000e+02 -6.003528317134e-01 0.000000000000e+00 0.000000000000e+00
3.762500000000e+02 -6.730769117881e-01 0.000000000000e+00 0.000000000000e+00
3.765000000000e+02 -6.828087159260e-01 0.000000000000e+00 0.000000000000e+00
3.767500000000e+02 -6.251596129455e-01 0.000000000000e+00 0.000000000000e+00
3.770000000000e+02 -5.024308716223e-01 0.000000000000e+00 0.000000000000e+00
3.772500000000e+02 -3.237956529909e-01 0.000000000000e+00 0.000000000000e+00
3.775000000000e+02 -1.047303842929e-01 0.000000000000e+00 0.000000000000e+00
3.777500000000e+02 1.342914022923e-01 0.000000000000e+00 0.000000000000e+00
3.780000000000e+02 3.697412571477e-01 0.000000000000e+00 0.000000000000e+00
3.782500000000e+02 5.774303267649e-01 0.000000000000e+00 0.000000000000e+00
3.785000000000e+02 7.351072600478e-01 0.000000000000e+00 0.000000000000e+00
3.787500000000e+02 8.249715545275e-01 0.000000000000e+00 0.000000000000e+00
3.790000000000e+02 8.358080694215e-01 0.000000000000e+00 0.000000000000e+00
3.792500000000e+02 7.644775162487e-01 0.000000000000e+00 0.000000000000e+00
3.795000000000e+02 6.165605805092e-01 0.000000000000e+00 0.000000000000e+00
3.797500000000e+02 4.060439098868e-01 0.000000000000e+00 0.000000000000e+00
3.800000000000e+02 1.540446806437e-01 0.000000000000e+00 0.000000000000e+00
3.802500000000e+02 -1.133157657124e-01 0.000000000000e+00 0.000000000000e+00
3.805000000000e+02 -3.676734825761e-01 0.000000000000e+00 0.000000000000e+00
3.807500000000e+02 -5.815196154459e-01 0.000000000000e+00 0.000000000000e+00
3.810000000000e+02 -7.312849321465e-01 0.000000000000e+00 0.000000000000e+00
3.812500000000e+02 -8.000521630392e-01 0.000000000000e+00 0.000000000000e+00
3.815000000000e+02 -7.795705567356e-01 0.000000000000e+00 0.000000000000e+00
3.817500000000e+02 -6.713209263383e-01 0.000000000000e+00 0.000000000000e+00
3.820000000000e+02 -4.864859014507e-01 0.000000000000e+00 0.000000000000e+00
3.822500000000e+02 -2.448069179521e-01 0.000000000000e+00 0.000000000000e+00
3.825000000000e+02 2.755842206121e-02 0.000000000000e+00 0.000000000000e+00
3.827500000000e+02 3.009437542064e-01 0.000000000000e+00 0.000000000000e+00
3.830000000000e+02 5.455160676931e-01 0.000000000000e+00 0.000000000000e+00
3.832500000000e+02 7.346656008400e-01 0.000000000000e+00 0.000000000000e+00
3.835000000000e+02 8.480457226018e-01 0.000000000000e+00 0.000000000000e+00
3.837500000000e+02 8.739022623601e-01 0.000000000000e+00 0.000000000000e+00
3.840000000000e+02 8.104132369149e-01 0.000000000000e+00 0.000000000000e+00
3.842500000000e+02 6.658761645552e-01 0.000000000000e+00 0.000000000000e+00
3.845000000000e+02 4.577172039932e-01 0.000000000000e+00 0.000000000000e+00
3.847500000000e+02 2.104375031342e-01 0.000000000000e+00 0.000000000000e+00
3.850000000000e+02 -4.725999225502e-02 0.000000000000e+00 0.000000000000e+00
3.852500000000e+02 -2.858212954131e-01 0.000000000000e+00 0.000000000000e+00
3.855000000000e+02 -4.782704562290e-01 0.000000000000e+00 0.000000000000e+00
3.857500000000e+02 -6.033090849338e-01 0.000000000000e+00 0.000000000000e+00
3.860000000000e+02 -6.477195802470e-01 0.000000000000e+00 0.000000000000e+00
3.862500000000e+02 -6.077911144746e-01 0.000000000000e+00 0.000000000000e+00
3.865000000000e+02 -4.896071915033e-01 0.000000000000e+00 0.000000000000e+00
3.867500000000e+02 -3.081723986727e-01 0.000000000000e+00 0.000000000000e+00
3.870000000000e+02 -8.549655263256e-02 0.000000000000e+00 0.000000000000e+00
3.872500000000e+02 1.521206208492e-01 0.000000000000e+00 0.000000000000e+00
3.875000000000e+02 3.772671853575e-01 0.000000000000e+00 0.000000000000e+00
3.877500000000e+02 5.646703860324e-01 0.000000000000e+00 0.000000000000e+00
3.880000000000e+02 6.941297596598e-01 0.000000000000e+00 0.000000000000e+00
3.882500000000e+02 7.527848422796e-01 0.000000000000e+00 0.000000000000e+00
3.885000000000e+02 7.364571644674e-01 0.000000000000e+00 0.000000000000e+00
3.887500000000e+02 6.499236170775e-01 0.000000000000e+00 0.000000000000e+00
3.890000000000e+02 5.061111962440e-01 0.000000000000e+00 0.000000000000e+00
3.892500000000e+02 3.243348283598e-01 0.000000000000e+00 0.000000000000e+00
3.895000000000e+02 1.278140971476e-01 0.000000000000e+00 0.000000000000e+00
3.897500000000e+02 -5.921259761176e-02 0.000000000000e+00 0.000000000000e+00
3.900000000000e+02 -2.144162679317e-01 0.000000000000e+00 0.000000000000e+00
3.902500000000e+02 -3.199914710707e-01 0.000000000000e+00 0.000000000000e+00
3.905000000000e+02 -3.646474388574e-01 0.000000000000e+00 0.000000000000e+00
3.907500000000e+02 -3.447517828417e-01 0.000000000000e+00 0.000000000000e+00
3.910000000000e+02 -2.645123443415e-01 0.000000000000e+00 0.000000000000e+00
3.912500000000e+02 -1.352039110580e-01 0.000000000000e+00 0.000000000000e+00
3.915000000000e+02 2.643652987319e-02 0.000000000000e+00 0.000000000000e+00
3.917500000000e+02 2.004240194783e-01 0.000000000000e+00 0.000000000000e+00
3.920000000000e+02 3.660593701303e-01 0.000000000000e+00 0.000000000000e+00
3.922500000000e+02 5.044623687606e-01 0.000000000000e+00 0.000000000000e+00
3.925000000000e+02 6.007947776279e-01 0.000000000000e+00 0.000000000000e+00
3.927500000000e+02 6.459117928340e-01 0.000000000000e+00 0.000000000000e+00
3.930000000000e+02 6.372596548569e-01 0.000000000000e+00 0.000000000000e+00
3.932500000000e+02 5.789360269878e-01 0.000000000000e+00 0.000000000000e+00
3.935000000000e+02 4.809356174409e-01 0.000000000000e+00 0.000000000000e+00
3.937500000000e+02 3.577029435256e-01 0.000000000000e+00 0.000000000000e+00
3.940000000000e+02 2.261950133298e-01 0.000000000000e+00 0.000000000000e+00
3.942500000000e+02 1.037096633456e-01 0.000000000000e+00 0.000000000000e+00
3.945000000000e+02 5.754783588858e-03 0.000000000000e+00 0.000000000000e+00
3.947500000000e+02 -5.578150542265e-02 0.000000000000e+00 0.000000000000e+00
3.950000000000e+02 -7.394632899262e-02 0.000000000000e+00 0.000000000000e+00
3.952500000000e+02 -4.738101981062e-02 0.000000000000e+00 0.000000000000e+00
3.955000000000e+02 1.973253917074e-02 0.000000000000e+00 0.000000000000e+00
3.957500000000e+02 1.184045706869e-01 0.000000000000e+00 0.000000000000e+00
3.960000000000e+02 2.361332465418e-01 0.000000000000e+00 0.000000000000e+00
3.962500000000e+02 3.585830695928e-01 0.000000000000e+00 0.000000000000e+00
3.965000000000e+02 4.714249587328e-01 0.000000000000e+00 0.000000000000e+00
3.967500000000e+02 5.621056429526e-01 0.000000000000e+00 0.000000000000e+00
3.970000000000e+02 6.213313496261e-01 0.000000000000e+00 0.000000000000e+00
3.972500000000e+02 6.440938440826e-01 0.000000000000e+00 0.000000000000e+00
3.975000000000e+02 6.301293892646e-01 0.000000000000e+00 0.000000000000e+00
3.977500000000e+02 5.837747716996e-01 0.000000000000e+00 0.000000000000e+00
3.980000000000e+02 5.132597935254e-01 0.000000000000e+00 0.000000000000e+00
3.982500000000e+02 4.295433342799e-01 0.000000000000e+00 0.000000000000e+00
3.985000000000e+02 3.448522867105e-01 0.000000000000e+00 0.000000000000e+00
3.987500000000e+02 2.711135923191e-01 0.000000000000e+00 0.000000000000e+00
3.990000000000e+02 2.184762541706e-01 0.000000000000e+00 0.000000000000e+00
3.992500000000e+02 1.941026300717e-01 0.000000000000e+00 0.000000000000e+00
3.995000000000e+02 2.013694644656e-01 0.000000000000e+00 0.000000000000e+00
3.997500000000e+02 2.395644093049e-01 0.000000000000e+00 0.000000000000e+00
4.000000000000e+02 3.041003390795e-01 0.000000000000e+00 0.000000000000e+00
4.002500000000e+02 3.872055227672e-01 0.000000000000e+00 0.000000000000e+00
4.005000000000e+02 4.789904609821e-01 0.000000000000e+00 0.000000000000e+00
4.007500000000e+02 5.687486451125e-01 0.000000000000e+00 0.000000000000e+00
4.010000000000e+02 6.463235311736e-01 0.000000000000e+00 0.000000000000e+00
4.012500000000e+02 7.033701745695e-01 0.000000000000e+00 0.000000000000e+00
4.015000000000e+02 7.343571838312e-01 0.000000000000e+00 0.000000000000e+00
4.017500000000e+02 7.371903452283e-01 0.000000000000e+00 0.000000000000e+00
4.020000000000e+02 7.133887143981e-01 0.000000000000e+00 0.000000000000e+00
4.022500000000e+02 6.678008833330e-01 0.000000000000e+00 0.000000000000e+00
4.025000000000e+02 6.079064503543e-01 0.000000000000e+00 0.000000000000e+00
4.027500000000e+02 5.427984576070e-01 0.000000000000e+00 0.000000000000e+00
4.030000000000e+02 4.819806260542e-01 0.000000000000e+00 0.000000000000e+00
4.032500000000e+02 4.341341370544e-01 0.000000000000e+00 0.000000000000e+00
4.035000000000e+02 4.060101390936e-01 0.000000000000e+00 0.000000000000e+00
4.037500000000e+02 4.015861490335e-01 0.000000000000e+00 0.000000000000e+00
4.040000000000e+02 4.215894922292e-01 0.000000000000e+00 0.000000000000e+00
4.042500000000e+02 4.634433754818e-01 0.000000000000e+00 0.000000000000e+00
4.045000000000e+02 5.216371171255e-01 0.000000000000e+00 0.000000000000e+00
4.047500000000e+02 5.884682561510e-01 0.000000000000e+00 0.000000000000e+00
4.050000000000e+02 6.550574616442e-01 0.000000000000e+00 0.000000000000e+00
4.052500000000e+02 7.125032169079e-01 0.000000000000e+00 0.000000000000e+00
4.055000000000e+02 7.530264007652e-01 0.000000000000e+00 0.000000000000e+00
4.057500000000e+02 7.709572271561e-01 0.000000000000e+00 0.000000000000e+00
4.060000000000e+02 7.634382091331e-01 0.000000000000e+00 0.000000000000e+00
4.062500000000e+02 7.307541669335e-01 0.000000000000e+00 0.000000000000e+00
4.065000000000e+02 6.762490179789e-01 0.000000000000e+00 0.000000000000e+00
4.067500000000e+02 6.058429122901e-01 0.000000000000e+00 0.000000000000e+00
4.070000000000e+02 5.272152680060e-01 0.000000000000e+00 0.000000000000e+00
4.072500000000e+02 4.487626784807e-01 0.000000000000e+00 0.000000000000e+00
4.075000000000e+02 3.784698395422e-01 0.000000000000e+00 0.000000000000e+00
4.077500000000e+02 3.228427382082e-01 0.000000000000e+00 0.000000000000e+00
4.080000000000e+02 2.860448475255e-01 0.000000000000e+00 0.000000000000e+00
4.082500000000e+02 2.693500413516e-01 0.000000000000e+00 0.000000000000e+00
4.085000000000e+02 2.709838797454e-01 0.000000000000e+00 0.000000000000e+00
4.087500000000e+02 2.863733307231e-01 0.000000000000e+00 0.000000000000e+00
4.090000000000e+02 3.087706958319e-01 0.000000000000e+00 0.000000000000e+00
4.092500000000e+02 3.301677081488e-01 0.000000000000e+00 0.000000000000e+00
4.095000000000e+02 3.423771298777e-01 0.000000000000e+00 0.000000000000e+00
4.097500000000e+02 3.381368985455e-01 0.000000000000e+00 0.000000000000e+00
4.100000000000e+02 3.120889967529e-01 0.000000000000e+00 0.000000000000e+00
4.102500000000e+02 2.615021975967e-01 0.000000000000e+00 0.000000000000e+00
4.105000000000e+02 1.866424373379e-01 0.000000000000e+00 0.000000000000e+00
4.107500000000e+02 9.074216456775e-02 0.000000000000e+00 0.000000000000e+00
4.110000000000e+02 -2.042579797024e-02 0.000000000000e+00 0.000000000000e+00
4.112500000000e+02 -1.393109001456e-01 0.000000000000e+00 0.000000000000e+00
4.115000000000e+02 -2.575796056520e-01 0.000000000000e+00 0.000000000000e+00
4.117500000000e+02 -3.672065834167e-01 0.000000000000e+00 0.000000000000e+00
4.120000000000e+02 -4.615139574055e-01 0.000000000000e+00 0.000000000000e+00
4.122500000000e+02 -5.360177169437e-01 0.000000000000e+00 0.000000000000e+00
4.125000000000e+02 -5.889671117279e-01 0.000000000000e+00 0.000000000000e+00
4.127500000000e+02 -6.215051484753e-01 0.000000000000e+00 0.000000000000e+00
4.130000000000e+02 -6.374303634646e-01 0.000000000000e+00 0.000000000000e+00
4.132500000000e+02 -6.425947084758e-01 0.000000000000e+00 0.000000000000e+00
4.135000000000e+02 -6.440221336119e-01 0.000000000000e+00 0.000000000000e+00
4.137500000000e+02 -6.488704338494e-01 0.000000000000e+00 0.000000000000e+00
4.140000000000e+02 -6.633799308291e-01 0.000000000000e+00 0.000000000000e+00
4.142500000000e+02 -6.919537268915e-01 0.000000000000e+00 0.000000000000e+00
4.145000000000e+02 -7.364954886747e-01 0.000000000000e+00 0.000000000000e+00
4.147500000000e+02 -7.960946550222e-01 0.000000000000e+00 0.000000000000e+00
4.150000000000e+02 -8.671006755365e-01 0.000000000000e+00 0.000000000000e+00
4.152500000000e+02 -9.435741142296e-01 0.000000000000e+00 0.000000000000e+00
4.155000000000e+02 -1.018050679622e+00 0.000000000000e+00 0.000000000000e+00
4.157500000000e+02 -1.082511642201e+00 0.000000000000e+00 0.000000000000e+00
4.160000000000e+02 -1.129426534682e+00 0.000000000000e+00 0.000000000000e+00
4.162500000000e+02 -1.152725234482e+00 0.000000000000e+00 0.000000000000e+00
4.165000000000e+02 -1.148567593418e+00 0.000000000000e+00 0.000000000000e+00
4.167500000000e+02 -1.115808016503e+00 0.000000000000e+00 0.000000000000e+00
4.170000000000e+02 -1.056095579317e+00 0.000000000000e+00 0.000000000000e+00
4.172500000000e+02 -9.736012697458e-01 0.000000000000e+00 0.000000000000e+00
4.175000000000e+02 -8.744155572746e-01 0.000000000000e+00 0.000000000000e+00
4.177500000000e+02 -7.657045179577e-01 0.000000000000e+00 0.000000000000e+00
4.180000000000e+02 -6.547449516272e-01 0.000000000000e+00 0.000000000000e+00
4.182500000000e+02 -5.479739549511e-01 0.000000000000e+00 0.000000000000e+00
4.185000000000e+02 -4.501843525562e-01 0.000000000000e+00 0.000000000000e+00
4.187500000000e+02 -3.639750357342e-01 0.000000000000e+00 0.000000000000e+00
4.190000000000e+02 -2.895279759244e-01 0.000000000000e+00 0.000000000000e+00
4.192500000000e+02 -2.247368923815e-01 0.000000000000e+00 0.000000000000e+00
4.195000000000e+02 -1.656629568331e-01 0.000000000000e+00 0.000000000000e+00
4.197500000000e+02 -1.072475189619e-01 0.000000000000e+00 0.000000000000e+00
4.200000000000e+02 -4.417695534956e-02 0.000000000000e+00 0.000000000000e+00
4.202500000000e+02 2.822487218459e-02 0.000000000000e+00 0.000000000000e+00
4.205000000000e+02 1.132028941080e-01 0.000000000000e+00 0.000000000000e+00
4.207500000000e+02 2.119862690895e-01 0.000000000000e+00 0.000000000000e+00
4.210000000000e+02 3.234922668598e-01 0.000000000000e+00 0.000000000000e+00
4.212500000000e+02 4.443561957437e-01 0.000000000000e+00 0.000000000000e+00
4.215000000000e+02 5.692787955309e-01 0.000000000000e+00 0.000000000000e+00
4.217500000000e+02 6.916384523442e-01 0.000000000000e+00 0.000000000000e+00
4.220000000000e+02 8.042798194485e-01 0.000000000000e+00 0.000000000000e+00
4.222500000000e+02 9.003678295814e-01 0.000000000000e+00 0.000000000000e+00
4.225000000000e+02 9.741895742867e-01 0.000000000000e+00 0.000000000000e+00
4.227500000000e+02 1.021796668911e+00 0.000000000000e+00 0.000000000000e+00
4.230000000000e+02 1.041405699082e+00 0.000000000000e+00 0.000000000000e+00
4.232500000000e+02 1.033510260374e+00 0.000000000000e+00 0.000000000000e+00
4.235000000000e+02 1.000699587850e+00 0.000000000000e+00 0.000000000000e+00
4.237500000000e+02 9.472197850681e-01 0.000000000000e+00 0.000000000000e+00
4.240000000000e+02 8.783483738685e-01 0.000000000000e+00 0.000000000000e+00
4.242500000000e+02 7.996765150840e-01 0.000000000000e+00 0.000000000000e+00
4.245000000000e+02 7.164027275724e-01 0.000000000000e+00 0.000000000000e+00
4.247500000000e+02 6.327363064199e-01 0.000000000000e+00 0.000000000000e+00
4.250000000000e+02 5.514891615107e-01 0.000000000000e+00 0.000000000000e+00
4.252500000000e+02 4.739046830233e-01 0.000000000000e+00 0.000000000000e+00
4.255000000000e+02 3.997361591056e-01 0.000000000000e+00 0.000000000000e+00
4.257500000000e+02 3.275506248545e-01 0.000000000000e+00 0.000000000000e+00
4.260000000000e+02 2.552021393902e-01 0.000000000000e+00 0.000000000000e+00
4.262500000000e+02 1.803958482460e-01 0.000000000000e+00 0.000000000000e+00
4.265000000000e+02 1.012537885941e-01 0.000000000000e+00 0.000000000000e+00
4.267500000000e+02 1.679635194370e-02 0.000000000000e+00 0.000000000000e+00
4.270000000000e+02 -7.273124121539e-02 0.000000000000e+00 0.000000000000e+00
4.272500000000e+02 -1.657328568178e-01 0.000000000000e+00 0.000000000000e+00
4.275000000000e+02 -2.593501431861e-01 0.000000000000e+00 0.000000000000e+00
4.277500000000e+02 -3.497483737049e-01 0.000000000000e+00 0.000000000000e+00
4.280000000000e+02 -4.325535128884e-01 0.000000000000e+00 0.000000000000e+00
4.282500000000e+02 -5.033740630064e-01 0.000000000000e+00 0.000000000000e+00
4.285000000000e+02 -5.583312424722e-01 0.000000000000e+00 0.000000000000e+00
4.287500000000e+02 -5.945226381268e-01 0.000000000000e+00 0.000000000000e+00
4.290000000000e+02 -6.103569758357e-01 0.000000000000e+00 0.000000000000e+00
4.292500000000e+02 -6.057187740694e-01 0.000000000000e+00 0.000000000000e+00
4.295000000000e+02 -5.819478812906e-01 0.000000000000e+00 0.000000000000e+00
4.297500000000e+02 -5.416461097907e-01 0.000000000000e+00 0.000000000000e+00
4.300000000000e+02 -4.883472379935e-01 0.000000000000e+00 0.000000000000e+00
4.302500000000e+02 -4.261040730495e-01 0.000000000000e+00 0.000000000000e+00
4.305000000000e+02 -3.590547111978e-01 0.000000000000e+00 0.000000000000e+00
4.307500000000e+02 -2.910287417147e-01 0.000000000000e+00 0.000000000000e+00
4.310000000000e+02 -2.252436016971e-01 0.000000000000e+00 0.000000000000e+00
4.312500000000e+02 -1.641236863434e-01 0.000000000000e+00 0.000000000000e+00
4.315000000000e+02 -1.092532552679e-01 0.000000000000e+00 0.000000000000e+00
4.317500000000e+02 -6.145225049168e-02 0.000000000000e+00 0.000000000000e+00
4.320000000000e+02 -2.094537082142e-02 0.000000000000e+00 0.000000000000e+00
4.322500000000e+02 1.241799525315e-02 0.000000000000e+00 0.000000000000e+00
4.325000000000e+02 3.894029382552e-02 0.000000000000e+00 0.000000000000e+00
4.327500000000e+02 5.889273194072e-02 0.000000000000e+00 0.000000000000e+00
4.330000000000e+02 7.240579596310e-02 0.000000000000e+00 0.000000000000e+00
4.332500000000e+02 7.945050019672e-02 0.000000000000e+00 0.000000000000e+00
4.335000000000e+02 7.990905625499e-02 0.000000000000e+00 0.000000000000e+00
4.337500000000e+02 7.371602948482e-02 0.000000000000e+00 0.000000000000e+00
4.340000000000e+02 6.103725193053e-02 0.000000000000e+00 0.000000000000e+00
4.342500000000e+02 4.244609017895e-02 0.000000000000e+00 0.000000000000e+00
4.345000000000e+02 1.905634781301e-02 0.000000000000e+00 0.000000000000e+00
4.347500000000e+02 -7.421913425725e-03 0.000000000000e+00 0.000000000000e+00
4.350000000000e+02 -3.472428476919e-02 0.000000000000e+00 0.000000000000e+00
4.352500000000e+02 -6.017544941132e-02 0.000000000000e+00 0.000000000000e+00
4.355000000000e+02 -8.092018812033e-02 0.000000000000e+00 0.000000000000e+00
4.357500000000e+02 -9.421235433861e-02 0.000000000000e+00 0.000000000000e+00
4.360000000000e+02 -9.772135815698e-02 0.000000000000e+00 0.000000000000e+00
4.362500000000e+02 -8.981144952551e-02 0.000000000000e+00 0.000000000000e+00
4.365000000000e+02 -6.975218656914e-02 0.000000000000e+00 0.000000000000e+00
4.367500000000e+02 -3.782841580779e-02 0.000000000000e+00 0.000000000000e+00
4.370000000000e+02 4.666764424212e-03 0.000000000000e+00 0.000000000000e+00
4.372500000000e+02 5.555474737640e-02 0.000000000000e+00 0.000000000000e+00
4.375000000000e+02 1.119909836127e-01 0.000000000000e+00 0.000000000000e+00
4.377500000000e+02 1.707480888831e-01 0.000000000000e+00 0.000000000000e+00
4.380000000000e+02 2.285203818542e-01 0.000000000000e+00 0.000000000000e+00
4.382500000000e+02 2.822059267623e-01 0.000000000000e+00 0.000000000000e+00
4.385000000000e+02 3.291276432594e-01 0.000000000000e+00 0.000000000000e+00
4.387500000000e+02 3.671668853822e-01 0.000000000000e+00 0.000000000000e+00
4.390000000000e+02 3.947990596871e-01 0.000000000000e+00 0.000000000000e+00
4.392500000000e+02 4.110385796573e-01 0.000000000000e+00 0.000000000000e+00
4.395000000000e+02 4.153166823986e-01 0.000000000000e+00 0.000000000000e+00
4.397500000000e+02 4.073275298738e-01 0.000000000000e+00 0.000000000000e+00
4.400000000000e+02 3.868834475631e-01 0.000000000000e+00 0.000000000000e+00
4.402500000000e+02 3.538180559121e-01 0.000000000000e+00 0.000000000000e+00
4.405000000000e+02 3.079666284518e-01 0.000000000000e+00 0.000000000000e+00
4.407500000000e+02 2.492377257766e-01 0.000000000000e+00 0.000000000000e+00
4.410000000000e+02 1.777715056734e-01 0.000000000000e+00 0.000000000000e+00
4.412500000000e+02 9.416124053676e-02 0.000000000000e+00 0.000000000000e+00
4.415000000000e+02 -3.012345941538e-04 0.000000000000e+00 0.000000000000e+00
4.417500000000e+02 -1.034052870029e-01 0.000000000000e+00 0.000000000000e+00
4.420000000000e+02 -2.118775422208e-01 0.000000000000e+00 0.000000000000e+00
4.422500000000e+02 -3.213585575981e-01 0.000000000000e+00 0.000000000000e+00
4.425000000000e+02 -4.265296470580e-01 0.000000000000e+00 0.000000000000e+00
4.427500000000e+02 -5.213985312984e-01 0.000000000000e+00 0.000000000000e+00
4.430000000000e+02 -5.997285897368e-01 0.000000000000e+00 0.000000000000e+00
4.432500000000e+02 -6.555731777364e-01 0.000000000000e+00 0.000000000000e+00
4.435000000000e+02 -6.838574056539e-01 0.000000000000e+00 0.000000000000e+00
4.437500000000e+02 -6.809380750499e-01 0.000000000000e+00 0.000000000000e+00
4.440000000000e+02 -6.450702089838e-01 0.000000000000e+00 0.000000000000e+00
4.442500000000e+02 -5.767164844409e-01 0.000000000000e+00 0.000000000000e+00
4.445000000000e+02 -4.786530379118e-01 0.000000000000e+00 0.000000000000e+00
4.447500000000e+02 -3.558493105049e-01 0.000000000000e+00 0.000000000000e+00
4.450000000000e+02 -2.151274720553e-01 0.000000000000e+00 0.000000000000e+00
4.452500000000e+02 -6.463456601949e-02 0.000000000000e+00 0.000000000000e+00
4.455000000000e+02 8.681609479010e-02 0.000000000000e+00 0.000000000000e+00
4.457500000000e+02 2.304619124183e-01 0.000000000000e+00 0.000000000000e+00
4.460000000000e+02 3.582879235675e-01 0.000000000000e+00 0.000000000000e+00
4.462500000000e+02 4.636296547585e-01 0.000000000000e+00 0.000000000000e+00
4.465000000000e+02 5.416220596098e-01 0.000000000000e+00 0.000000000000e+00
4.467500000000e+02 5.894562805819e-01 0.000000000000e+00 0.000000000000e+00
4.470000000000e+02 6.064316895271e-01 0.000000000000e+00 0.000000000000e+00
4.472500000000e+02 5.938166085621e-01 0.000000000000e+00 0.000000000000e+00
4.475000000000e+02 5.545534791083e-01 0.000000000000e+00 0.000000000000e+00
4.477500000000e+02 4.928598823158e-01 0.000000000000e+00 0.000000000000e+00
4.480000000000e+02 4.137837251017e-01 0.000000000000e+00 0.000000000000e+00
4.482500000000e+02 3.227685567384e-01 0.000000000000e+00 0.000000000000e+00
4.485000000000e+02 2.252743544899e-01 0.000000000000e+00 0.000000000000e+00
4.487500000000e+02 1.264825270066e-01 0.000000000000e+00 0.000000000000e+00
4.490000000000e+02 3.109456725473e-02 0.000000000000e+00 0.000000000000e+00
4.492500000000e+02 -5.678466041121e-02 0.000000000000e+00 0.000000000000e+00
4.495000000000e+02 -1.337022565760e-01 0.000000000000e+00 0.000000000000e+00
4.497500000000e+02 -1.968820470662e-01 0.000000000000e+00 0.000000000000e+00
4.500000000000e+02 -2.442491972401e-01 0.000000000000e+00 0.000000000000e+00
4.502500000000e+02 -2.744771127563e-01 0.000000000000e+00 0.000000000000e+00
4.505000000000e+02 -2.870651860146e-01 0.000000000000e+00 0.000000000000e+00
4.507500000000e+02 -2.824391208393e-01 0.000000000000e+00 0.000000000000e+00
4.510000000000e+02 -2.620493762664e-01 0.000000000000e+00 0.000000000000e+00
4.512500000000e+02 -2.284313310704e-01 0.000000000000e+00 0.000000000000e+00
4.515000000000e+02 -1.851860685463e-01 0.000000000000e+00 0.000000000000e+00
4.517500000000e+02 -1.368449924383e-01 0.000000000000e+00 0.000000000000e+00
4.520000000000e+02 -8.859499069749e-02 0.000000000000e+00 0.000000000000e+00
4.522500000000e+02 -4.586202340217e-02 0.000000000000e+00 0.000000000000e+00
4.525000000000e+02 -1.377672950311e-02 0.000000000000e+00 0.000000000000e+00
4.527500000000e+02 3.428282242055e-03 0.000000000000e+00 0.000000000000e+00
4.530000000000e+02 3.018029733445e-03 0.000000000000e+00 0.000000000000e+00
4.532500000000e+02 -1.573289918043e-02 0.000000000000e+00 0.000000000000e+00
4.535000000000e+02 -5.120179220182e-02 0.000000000000e+00 0.000000000000e+00
4.537500000000e+02 -9.932609460470e-02 0.000000000000e+00 0.000000000000e+00
4.540000000000e+02 -1.538067167459e-01 0.000000000000e+00 0.000000000000e+00
4.542500000000e+02 -2.066189744693e-01 0.000000000000e+00 0.000000000000e+00
4.545000000000e+02 -2.488023642118e-01 0.000000000000e+00 0.000000000000e+00
4.547500000000e+02 -2.714588961252e-01 0.000000000000e+00 0.000000000000e+00
4.550000000000e+02 -2.668543315052e-01 0.000000000000e+00 0.000000000000e+00
4.552500000000e+02 -2.294930556583e-01 0.000000000000e+00 0.000000000000e+00
4.555000000000e+02 -1.570297095892e-01 0.000000000000e+00 0.000000000000e+00
4.557500000000e+02 -5.089121403717e-02 0.000000000000e+00 0.000000000000e+00
4.560000000000e+02 8.348899632249e-02 0.000000000000e+00 0.000000000000e+00
4.562500000000e+02 2.368798913898e-01 0.000000000000e+00 0.000000000000e+00
4.565000000000e+02 3.969081035240e-01 0.000000000000e+00 0.000000000000e+00
4.567500000000e+02 5.491079843099e-01 0.000000000000e+00 0.000000000000e+00
4.570000000000e+02 6.782650098528e-01 0.000000000000e+00 0.000000000000e+00
4.572500000000e+02 7.699128453566e-01 0.000000000000e+00 0.000000000000e+00
4.575000000000e+02 8.118231280222e-01 0.000000000000e+00 0.000000000000e+00
4.577500000000e+02 7.953257331655e-01 0.000000000000e+00 0.000000000000e+00
4.580000000000e+02 7.163161136362e-01 0.000000000000e+00 0.000000000000e+00
4.582500000000e+02 5.758425619763e-01 0.000000000000e+00 0.000000000000e+00
4.585000000000e+02 3.802148059026e-01 0.000000000000e+00 0.000000000000e+00
4.587500000000e+02 1.406294122435e-01 0.000000000000e+00 0.000000000000e+00
4.590000000000e+02 -1.276403780691e-01 0.000000000000e+00 0.000000000000e+00
4.592500000000e+02 -4.063994305086e-01 0.000000000000e+00 0.000000000000e+00
4.595000000000e+02 -6.759099650207e-01 0.000000000000e+00 0.000000000000e+00
4.597500000000e+02 -9.163630038645e-01 0.000000000000e+00 0.000000000000e+00
4.600000000000e+02 -1.109314853585e+00 0.000000000000e+00 0.000000000000e+00
4.602500000000e+02 -1.238981191319e+00 0.000000000000e+00 0.000000000000e+00
4.605000000000e+02 -1.293310888595e+00 0.000000000000e+00 0.000000000000e+00
4.607500000000e+02 -1.264794969922e+00 0.000000000000e+00 0.000000000000e+00
4.610000000000e+02 -1.150996756215e+00 0.000000000000e+00 0.000000000000e+00
4.612500000000e+02 -9.548119605593e-01 0.000000000000e+00 0.000000000000e+00
4.615000000000e+02 -6.844789619217e-01 0.000000000000e+00 0.000000000000e+00
4.617500000000e+02 -3.533590191036e-01 0.000000000000e+00 0.000000000000e+00
4.620000000000e+02 2.050401750950e-02 0.000000000000e+00 0.000000000000e+00
4.622500000000e+02 4.150502203469e-01 0.000000000000e+00 0.000000000000e+00
4.625000000000e+02 8.051161166191e-01 0.000000000000e+00 0.000000000000e+00
4.627500000000e+02 1.163619199587e+00 0.000000000000e+00 0.000000000000e+00
4.630000000000e+02 1.463032988321e+00 0.000000000000e+00 0.000000000000e+00
4.632500000000e+02 1.677146942734e+00 0.000000000000e+00 0.000000000000e+00
4.635000000000e+02 1.783064484009e+00 0.000000000000e+00 0.000000000000e+00
4.637500000000e+02 1.763338470371e+00 0.000000000000e+00 0.000000000000e+00
4.640000000000e+02 1.608084383503e+00 0.000000000000e+00 0.000000000000e+00
4.642500000000e+02 1.316857657180e+00 0.000000000000e+00 0.000000000000e+00
4.645000000000e+02 9.000448038420e-01 0.000000000000e+00 0.000000000000e+00
4.647500000000e+02 3.795094224397e-01 0.000000000000e+00 0.000000000000e+00
4.650000000000e+02 -2.117377415194e-01 0.000000000000e+00 0.000000000000e+00
4.652500000000e+02 -8.310068955565e-01 0.000000000000e+00 0.000000000000e+00
4.655000000000e+02 -1.428590605565e+00 0.000000000000e+00 0.000000000000e+00
4.657500000000e+02 -1.951536731394e+00 0.000000000000e+00 0.000000000000e+00
4.660000000000e+02 -2.348299022398e+00 0.000000000000e+00 0.000000000000e+00
4.662500000000e+02 -2.573883568817e+00 0.000000000000e+00 0.000000000000e+00
4.665000000000e+02 -2.594987178501e+00 0.000000000000e+00 0.000000000000e+00
4.667500000000e+02 -2.394548421705e+00 0.000000000000e+00 0.000000000000e+00
4.670000000000e+02 -1.975120692795e+00 0.000000000000e+00 0.000000000000e+00
4.672500000000e+02 -1.360539473374e+00 0.000000000000e+00 0.000000000000e+00
4.675000000000e+02 -5.954942229960e-01 0.000000000000e+00 0.000000000000e+00
4.677500000000e+02 2.571801561271e-01 0.000000000000e+00 0.000000000000e+00
4.680000000000e+02 1.121425776626e+00 0.000000000000e+00 0.000000000000e+00
4.682500000000e+02 1.914760744169e+00 0.000000000000e+00 0.000000000000e+00
4.685000000000e+02 2.556360156689e+00 0.000000000000e+00 0.000000000000e+00
4.687500000000e+02 2.975615861103e+00 0.000000000000e+00 0.000000000000e+00
4.690000000000e+02 3.120242614371e+00 0.000000000000e+00 0.000000000000e+00
4.692500000000e+02 2.962972500223e+00 0.000000000000e+00 0.000000000000e+00
4.695000000000e+02 2.505969031843e+00 0.000000000000e+00 0.000000000000e+00
4.697500000000e+02 1.782295334734e+00 0.000000000000e+00 0.000000000000e+00
4.700000000000e+02 8.540702957867e-01 0.000000000000e+00 0.000000000000e+00
4.702500000000e+02 -1.926879808799e-01 0.000000000000e+00 0.000000000000e+00
4.705000000000e+02 -1.256141840248e+00 0.000000000000e+00 0.000000000000e+00
4.707500000000e+02 -2.228879384573e+00 0.000000000000e+00 0.000000000000e+00
4.710000000000e+02 -3.009269571929e+00 0.000000000000e+00 0.000000000000e+00
4.712500000000e+02 -3.512683607097e+00 0.000000000000e+00 0.000000000000e+00
4.715000000000e+02 -3.681291665086e+00 0.000000000000e+00 0.000000000000e+00
4.717500000000e+02 -3.491249991171e+00 0.000000000000e+00 0.000000000000e+00
4.720000000000e+02 -2.956347440758e+00 0.000000000000e+00 0.000000000000e+00
4.722500000000e+02 -2.127558163842e+00 0.000000000000e+00 0.000000000000e+00
4.725000000000e+02 -1.088407321847e+00 0.000000000000e+00 0.000000000000e+00
4.727500000000e+02 5.345378059719e-02 0.000000000000e+00 0.000000000000e+00
4.730000000000e+02 1.177607027143e+00 0.000000000000e+00 0.000000000000e+00
4.732500000000e+02 2.163932763542e+00 0.000000000000e+00 0.000000000000e+00
4.735000000000e+02 2.905916133953e+00 0.000000000000e+00 0.000000000000e+00
4.737500000000e+02 3.322662585908e+00 0.000000000000e+00 0.000000000000e+00
4.740000000000e+02 3.368206156397e+00 0.000000000000e+00 0.000000000000e+00
4.742500000000e+02 3.036982942631e+00 0.000000000000e+00 0.000000000000e+00
4.745000000000e+02 2.364773135132e+00 0.000000000000e+00 0.000000000000e+00
4.747500000000e+02 1.424938554875e+00 0.000000000000e+00 0.000000000000e+00
4.750000000000e+02 3.203365456857e-01 0.000000000000e+00 0.000000000000e+00
4.752500000000e+02 -8.281919678012e-01 0.000000000000e+00 0.000000000000e+00
4.755000000000e+02 -1.895446374202e+00 0.000000000000e+00 0.000000000000e+00
4.757500000000e+02 -2.766025589391e+00 0.000000000000e+00 0.000000000000e+00
4.760000000000e+02 -3.347370654718e+00 0.000000000000e+00 0.000000000000e+00
4.762500000000e+02 -3.580162165538e+00 0.000000000000e+00 0.000000000000e+00
4.765000000000e+02 -3.444852692266e+00 0.000000000000e+00 0.000000000000e+00
4.767500000000e+02 -2.963571882318e+00 0.000000000000e+00 0.000000000000e+00
4.770000000000e+02 -2.197192966752e+00 0.000000000000e+00 0.000000000000e+00
4.772500000000e+02 -1.237926696531e+00 0.000000000000e+00 0.000000000000e+00
4.775000000000e+02 -1.983415232200e-01 0.000000000000e+00 0.000000000000e+00
4.777500000000e+02 8.018682863825e-01 0.000000000000e+00 0.000000000000e+00
4.780000000000e+02 1.649783727487e+00 0.000000000000e+00 0.000000000000e+00
4.782500000000e+02 2.252180567534e+00 0.000000000000e+00 0.000000000000e+00
4.785000000000e+02 2.545949422687e+00 0.000000000000e+00 0.000000000000e+00
4.787500000000e+02 2.504814659905e+00 0.000000000000e+00 0.000000000000e+00
4.790000000000e+02 2.141609486899e+00 0.000000000000e+00 0.000000000000e+00
4.792500000000e+02 1.505908895071e+00 0.000000000000e+00 0.000000000000e+00
4.795000000000e+02 6.773837255259e-01 0.000000000000e+00 0.000000000000e+00
4.797500000000e+02 -2.442513425488e-01 0.000000000000e+00 0.000000000000e+00
4.800000000000e+02 -1.151427729087e+00 0.000000000000e+00 0.000000000000e+00
4.802500000000e+02 -1.941548564480e+00 0.000000000000e+00 0.000000000000e+00
4.805000000000e+02 -2.528901185132e+00 0.000000000000e+00 0.000000000000e+00
4.807500000000e+02 -2.854251255679e+00 0.000000000000e+00 0.000000000000e+00
4.810000000000e+02 -2.891025621764e+00 0.000000000000e+00 0.000000000000e+00
4.812500000000e+02 -2.647430265693e+00 0.000000000000e+00 0.000000000000e+00
4.815000000000e+02 -2.164358965000e+00 0.000000000000e+00 0.000000000000e+00
4.817500000000e+02 -1.509462935174e+00 0.000000000000e+00 0.000000000000e+00
4.820000000000e+02 -7.682080963648e-01 0.000000000000e+00 0.000000000000e+00
4.822500000000e+02 -3.308961708270e-02 0.000000000000e+00 0.000000000000e+00
4.825000000000e+02 6.076364771483e-01 0.000000000000e+00 0.000000000000e+00
4.827500000000e+02 1.080327019791e+00 0.000000000000e+00 0.000000000000e+00
4.830000000000e+02 1.334205019676e+00 0.000000000000e+00 0.000000000000e+00
4.832500000000e+02 1.346564718939e+00 0.000000000000e+00 0.000000000000e+00
4.835000000000e+02 1.124403099709e+00 0.000000000000e+00 0.000000000000e+00
4.837500000000e+02 7.024066911788e-01 0.000000000000e+00 0.000000000000e+00
4.840000000000e+02 1.376703311236e-01 0.000000000000e+00 0.000000000000e+00
4.842500000000e+02 -4.980892814768e-01 0.000000000000e+00 0.000000000000e+00
4.845000000000e+02 -1.127783607425e+00 0.000000000000e+00 0.000000000000e+00
4.847500000000e+02 -1.678483621910e+00 0.000000000000e+00 0.000000000000e+00
4.850000000000e+02 -2.090060346977e+00 0.000000000000e+00 0.000000000000e+00
4.852500000000e+02 -2.321916435378e+00 0.000000000000e+00 0.000000000000e+00
4.855000000000e+02 -2.357064214949e+00 0.000000000000e+00 0.000000000000e+00
4.857500000000e+02 -2.203160236002e+00 0.000000000000e+00 0.000000000000e+00
4.860000000000e+02 -1.890495063746e+00 0.000000000000e+00 0.000000000000e+00
4.862500000000e+02 -1.467310395988e+00 0.000000000000e+00 0.000000000000e+00
4.865000000000e+02 -9.931280186288e-01 0.000000000000e+00 0.000000000000e+00
4.867500000000e+02 -5.309905093053e-01 0.000000000000e+00 0.000000000000e+00
4.870000000000e+02 -1.396093678355e-01 0.000000000000e+00 0.000000000000e+00
4.872500000000e+02 1.336144267780e-01 0.000000000000e+00 0.000000000000e+00
4.875000000000e+02 2.578804305942e-01 0.000000000000e+00 0.000000000000e+00
4.877500000000e+02 2.220143905029e-01 0.000000000000e+00 0.000000000000e+00
4.880000000000e+02 3.495690991155e-02 0.000000000000e+00 0.000000000000e+00
4.882500000000e+02 -2.762347703461e-01 0.000000000000e+00 0.000000000000e+00
4.885000000000e+02 -6.705191321046e-01 0.000000000000e+00 0.000000000000e+00
4.887500000000e+02 -1.098537850244e+00 0.000000000000e+00 0.000000000000e+00
4.890000000000e+02 -1.509057112622e+00 0.000000000000e+00 0.000000000000e+00
4.892500000000e+02 -1.855359509669e+00 0.000000000000e+00 0.000000000000e+00
4.895000000000e+02 -2.100804570544e+00 0.000000000000e+00 0.000000000000e+00
4.897500000000e+02 -2.222911155831e+00 0.000000000000e+00 0.000000000000e+00
4.900000000000e+02 -2.215523234211e+00 0.000000000000e+00 0.000000000000e+00
4.902500000000e+02 -2.088873509103e+00 0.000000000000e+00 0.000000000000e+00
4.905000000000e+02 -1.867624225385e+00 0.000000000000e+00 0.000000000000e+00
4.907500000000e+02 -1.587208594228e+00 0.000000000000e+00 0.000000000000e+00
4.910000000000e+02 -1.288990898630e+00 0.000000000000e+00 0.000000000000e+00
4.912500000000e+02 -1.014886982138e+00 0.000000000000e+00 0.000000000000e+00
4.915000000000e+02 -8.021274524511e-01 0.000000000000e+00 0.000000000000e+00
4.917500000000e+02 -6.788020120289e-01 0.000000000000e+00 0.000000000000e+00
4.920000000000e+02 -6.607035303111e-01 0.000000000000e+00 0.000000000000e+00
4.922500000000e+02 -7.498122048713e-01 0.000000000000e+00 0.000000000000e+00
4.925000000000e+02 -9.345471334378e-01 0.000000000000e+00 0.000000000000e+00
4.927500000000e+02 -1.191691785533e+00 0.000000000000e+00 0.000000000000e+00
4.930000000000e+02 -1.489698097736e+00 0.000000000000e+00 0.000000000000e+00
4.932500000000e+02 -1.792914855403e+00 0.000000000000e+00 0.000000000000e+00
4.935000000000e+02 -2.066187394994e+00 0.000000000000e+00 0.000000000000e+00
4.937500000000e+02 -2.279247408180e+00 0.000000000000e+00 0.000000000000e+00
4.940000000000e+02 -2.410354998048e+00 0.000000000000e+00 0.000000000000e+00
4.942500000000e+02 -2.448762804188e+00 0.000000000000e+00 0.000000000000e+00
4.945000000000e+02 -2.395729192890e+00 0.000000000000e+00 0.000000000000e+00
4.947500000000e+02 -2.263993900164e+00 0.000000000000e+00 0.000000000000e+00
4.950000000000e+02 -2.075821829727e+00 0.000000000000e+00 0.000000000000e+00
4.952500000000e+02 -1.859895484380e+00 0.000000000000e+00 0.000000000000e+00
4.955000000000e+02 -1.647472889193e+00 0.000000000000e+00 0.000000000000e+00
4.957500000000e+02 -1.468310015537e+00 0.000000000000e+00 0.000000000000e+00
4.960000000000e+02 -1.346865624435e+00 0.000000000000e+00 0.000000000000e+00
4.962500000000e+02 -1.299260899096e+00 0.000000000000e+00 0.000000000000e+00
4.965000000000e+02 -1.331362853716e+00 0.000000000000e+00 0.000000000000e+00
4.967500000000e+02 -1.438212872400e+00 0.000000000000e+00 0.000000000000e+00
4.970000000000e+02 -1.604848689417e+00 0.000000000000e+00 0.000000000000e+00
4.972500000000e+02 -1.808391445555e+00 0.000000000000e+00 0.000000000000e+00
4.975000000000e+02 -2.021111184857e+00 0.000000000000e+00 0.000000000000e+00
4.977500000000e+02 -2.214063895131e+00 0.000000000000e+00 0.000000000000e+00
4.980000000000e+02 -2.360825704510e+00 0.000000000000e+00 0.000000000000e+00
4.982500000000e+02 -2.440843222150e+00 0.000000000000e+00 0.000000000000e+00
4.985000000000e+02 -2.441973681869e+00 0.000000000000e+00 0.000000000000e+00
4.987500000000e+02 -2.361897213220e+00 0.000000000000e+00 0.000000000000e+00
4.990000000000e+02 -2.208232102272e+00 0.000000000000e+00 0.000000000000e+00
4.992500000000e+02 -1.997353137891e+00 0.000000000000e+00 0.000000000000e+00
4.995000000000e+02 -1.752081259905e+00 0.000000000000e+00 0.000000000000e+00
4.997500000000e+02 -1.498558069125e+00 0.000000000000e+00 0.000000000000e+00
5.000000000000e+02 -1.262722587705e+00 0.000000000000e+00 0.000000000000e+00
5.002500000000e+02 -1.066856591198e+00 0.000000000000e+00 0.000000000000e+00
5.005000000000e+02 -9.266526072498e-01 0.000000000000e+00 0.000000000000e+00
5.007500000000e+02 -8.491869957416e-01 0.000000000000e+00 0.000000000000e+00
5.010000000000e+02 -8.320588834903e-01 0.000000000000e+00 0.000000000000e+00
5.012500000000e+02 -8.638001968072e-01 0.000000000000e+00 0.000000000000e+00
5.015000000000e+02 -9.254931872170e-01 0.000000000000e+00 0.000000000000e+00
5.017500000000e+02 -9.933720467216e-01 0.000000000000e+00 0.000000000000e+00
5.020000000000e+02 -1.042055662448e+00 0.000000000000e+00 0.000000000000e+00
5.022500000000e+02 -1.047976474460e+00 0.000000000000e+00 0.000000000000e+00
5.025000000000e+02 -9.925466690381e-01 0.000000000000e+00 0.000000000000e+00
5.027500000000e+02 -8.646406553431e-01 0.000000000000e+00 0.000000000000e+00
5.030000000000e+02 -6.620667800200e-01 0.000000000000e+00 0.000000000000e+00
5.032500000000e+02 -3.918387938970e-01 0.000000000000e+00 0.000000000000e+00
5.035000000000e+02 -6.922007546908e-02 0.000000000000e+00 0.000000000000e+00
5.037500000000e+02 2.843209598090e-01 0.000000000000e+00 0.000000000000e+00
5.040000000000e+02 6.439598680931e-01 0.000000000000e+00 0.000000000000e+00
5.042500000000e+02 9.847784324535e-01 0.000000000000e+00 0.000000000000e+00
5.045000000000e+02 1.284995793882e+00 0.000000000000e+00 0.000000000000e+00
5.047500000000e+02 1.528731519122e+00 0.000000000000e+00 0.000000000000e+00
5.050000000000e+02 1.707930492301e+00 0.000000000000e+00 0.000000000000e+00
5.052500000000e+02 1.823196373143e+00 0.000000000000e+00 0.000000000000e+00
5.055000000000e+02 1.883431053660e+00 0.000000000000e+00 0.000000000000e+00
5.057500000000e+02 1.904341275425e+00 0.000000000000e+00 0.000000000000e+00
5.060000000000e+02 1.906027828970e+00 0.000000000000e+00 0.000000000000e+00
5.062500000000e+02 1.909996426157e+00 0.000000000000e+00 0.000000000000e+00
5.065000000000e+02 1.936005606261e+00 0.000000000000e+00 0.000000000000e+00
5.067500000000e+02 1.999185721075e+00 0.000000000000e+00 0.000000000000e+00
5.070000000000e+02 2.107821968340e+00 0.000000000000e+00 0.000000000000e+00
5.072500000000e+02 2.262099708277e+00 0.000000000000e+00 0.000000000000e+00
5.075000000000e+02 2.453975396261e+00 0.000000000000e+00 0.000000000000e+00
5.077500000000e+02 2.668180359225e+00 0.000000000000e+00 0.000000000000e+00
5.080000000000e+02 2.884209096733e+00 0.000000000000e+00 0.000000000000e+00
5.082500000000e+02 3.079010310458e+00 0.000000000000e+00 0.000000000000e+00
5.085000000000e+02 3.230005718059e+00 0.000000000000e+00 0.000000000000e+00
5.087500000000e+02 3.318021374780e+00 0.000000000000e+00 0.000000000000e+00
5.090000000000e+02 3.329733722588e+00 0.000000000000e+00 0.000000000000e+00
5.092500000000e+02 3.259304819982e+00 0.000000000000e+00 0.000000000000e+00
5.095000000000e+02 3.108997485608e+00 0.000000000000e+00 0.000000000000e+00
5.097500000000e+02 2.888704700196e+00 0.000000000000e+00 0.000000000000e+00
5.100000000000e+02 2.614478219976e+00 0.000000000000e+00 0.000000000000e+00
5.102500000000e+02 2.306277899443e+00 0.000000000000e+00 0.000000000000e+00
5.105000000000e+02 1.985266879427e+00 0.000000000000e+00 0.000000000000e+00
5.107500000000e+02 1.671034600045e+00 0.000000000000e+00 0.000000000000e+00
5.110000000000e+02 1.379132336902e+00 0.000000000000e+00 0.000000000000e+00
5.112500000000e+02 1.119255104739e+00 0.000000000000e+00 0.000000000000e+00
5.115000000000e+02 8.943073074817e-01 0.000000000000e+00 0.000000000000e+00
5.117500000000e+02 7.004616973304e-01 0.000000000000e+00 0.000000000000e+00
5.120000000000e+02 5.281804721062e-01 0.000000000000e+00 0.000000000000e+00
5.122500000000e+02 3.640336326377e-01 0.000000000000e+00 0.000000000000e+00
5.125000000000e+02 1.930416521483e-01 0.000000000000e+00 0.000000000000e+00
5.127500000000e+02 1.201750204803e-03 0.000000000000e+00 0.000000000000e+00
5.130000000000e+02 -2.221616593539e-01 0.000000000000e+00 0.000000000000e+00
5.132500000000e+02 -4.825498149020e-01 0.000000000000e+00 0.000000000000e+00
5.135000000000e+02 -7.791961014829e-01 0.000000000000e+00 0.000000000000e+00
5.137500000000e+02 -1.104866074708e+00 0.000000000000e+00 0.000000000000e+00
5.140000000000e+02 -1.446563329983e+00 0.000000000000e+00 0.000000000000e+00
5.142500000000e+02 -1.787027207670e+00 0.000000000000e+00 0.000000000000e+00
5.145000000000e+02 -2.106800995780e+00 0.000000000000e+00 0.000000000000e+00
5.147500000000e+02 -2.386575623572e+00 0.000000000000e+00 0.000000000000e+00
5.150000000000e+02 -2.609483384049e+00 0.000000000000e+00 0.000000000000e+00
5.152500000000e+02 -2.763032172973e+00 0.000000000000e+00 0.000000000000e+00
5.155000000000e+02 -2.840429608929e+00 0.000000000000e+00 0.000000000000e+00
5.157500000000e+02 -2.841138709394e+00 0.000000000000e+00 0.000000000000e+00
5.160000000000e+02 -2.770618534722e+00 0.000000000000e+00 0.000000000000e+00
5.162500000000e+02 -2.639317972946e+00 0.000000000000e+00 0.000000000000e+00
5.165000000000e+02 -2.461092238433e+00 0.000000000000e+00 0.000000000000e+00
5.167500000000e+02 -2.251285681788e+00 0.000000000000e+00 0.000000000000e+00
5.170000000000e+02 -2.024761465653e+00 0.000000000000e+00 0.000000000000e+00
5.172500000000e+02 -1.794154461842e+00 0.000000000000e+00 0.000000000000e+00
5.175000000000e+02 -1.568580318497e+00 0.000000000000e+00 0.000000000000e+00
5.177500000000e+02 -1.352958566036e+00 0.000000000000e+00 0.000000000000e+00
5.180000000000e+02 -1.148012747271e+00 0.000000000000e+00 0.000000000000e+00
5.182500000000e+02 -9.509102260855e-01 0.000000000000e+00 0.000000000000e+00
5.185000000000e+02 -7.564132330157e-01 0.000000000000e+00 0.000000000000e+00
5.187500000000e+02 -5.583437065766e-01 0.000000000000e+00 0.000000000000e+00
5.190000000000e+02 -3.511268068937e-01 0.000000000000e+00 0.000000000000e+00
5.192500000000e+02 -1.311759590040e-01 0.000000000000e+00 0.000000000000e+00
5.195000000000e+02 1.020850834826e-01 0.000000000000e+00 0.000000000000e+00
5.197500000000e+02 3.457064239236e-01 0.000000000000e+00 0.000000000000e+00
5.200000000000e+02 5.932659084047e-01 0.000000000000e+00 0.000000000000e+00
5.202500000000e+02 8.354701641756e-01 0.000000000000e+00 0.000000000000e+00
5.205000000000e+02 1.061200922913e+00 0.000000000000e+00 0.000000000000e+00
5.207500000000e+02 1.258843516664e+00 0.000000000000e+00 0.000000000000e+00
5.210000000000e+02 1.417699561693e+00 0.000000000000e+00 0.000000000000e+00
5.212500000000e+02 1.529281412229e+00 0.000000000000e+00 0.000000000000e+00
5.215000000000e+02 1.588311355599e+00 0.000000000000e+00 0.000000000000e+00
5.217500000000e+02 1.593298692801e+00 0.000000000000e+00 0.000000000000e+00
5.220000000000e+02 1.546634260208e+00 0.000000000000e+00 0.000000000000e+00
5.222500000000e+02 1.454213967653e+00 0.000000000000e+00 0.000000000000e+00
5.225000000000e+02 1.324669522878e+00 0.000000000000e+00 0.000000000000e+00
5.227500000000e+02 1.168335938026e+00 0.000000000000e+00 0.000000000000e+00
5.230000000000e+02 9.961146508608e-01 0.000000000000e+00 0.000000000000e+00
5.232500000000e+02 8.183948174158e-01 0.000000000000e+00 0.000000000000e+00
5.235000000000e+02 6.441742843527e-01 0.000000000000e+00 0.000000000000e+00
5.237500000000e+02 4.804804642422e-01 0.000000000000e+00 0.000000000000e+00
5.240000000000e+02 3.321372975974e-01 0.000000000000e+00 0.000000000000e+00
5.242500000000e+02 2.018668414849e-01 0.000000000000e+00 0.000000000000e+00
5.245000000000e+02 9.066209556145e-02 0.000000000000e+00 0.000000000000e+00
5.247500000000e+02 -1.670524321141e-03 0.000000000000e+00 0.000000000000e+00
5.250000000000e+02 -7.591964426306e-02 0.000000000000e+00 0.000000000000e+00
5.252500000000e+02 -1.329465131411e-01 0.000000000000e+00 0.000000000000e+00
5.255000000000e+02 -1.733275162986e-01 0.000000000000e+00 0.000000000000e+00
5.257500000000e+02 -1.972196591566e-01 0.000000000000e+00 0.000000000000e+00
5.260000000000e+02 -2.044608634725e-01 0.000000000000e+00 0.000000000000e+00
5.262500000000e+02 -1.948704436527e-01 0.000000000000e+00 0.000000000000e+00
5.265000000000e+02 -1.686763226618e-01 0.000000000000e+00 0.000000000000e+00
5.267500000000e+02 -1.269708656428e-01 0.000000000000e+00 0.000000000000e+00
5.270000000000e+02 -7.209059669398e-02 0.000000000000e+00 0.000000000000e+00
5.272500000000e+02 -7.827349577441e-03 0.000000000000e+00 0.000000000000e+00
5.275000000000e+02 6.059277441506e-02 0.000000000000e+00 0.000000000000e+00
5.277500000000e+02 1.267860137233e-01 0.000000000000e+00 0.000000000000e+00
5.280000000000e+02 1.837217655740e-01 0.000000000000e+00 0.000000000000e+00
5.282500000000e+02 2.244047035408e-01 0.000000000000e+00 0.000000000000e+00
5.285000000000e+02 2.426339231096e-01 0.000000000000e+00 0.000000000000e+00
5.287500000000e+02 2.337289655954e-01 0.000000000000e+00 0.000000000000e+00
5.290000000000e+02 1.951148231885e-01 0.000000000000e+00 0.000000000000e+00
5.292500000000e+02 1.266780234220e-01 0.000000000000e+00 0.000000000000e+00
5.295000000000e+02 3.084028410561e-02 0.000000000000e+00 0.000000000000e+00
5.297500000000e+02 -8.766071131765e-02 0.000000000000e+00 0.000000000000e+00
5.300000000000e+02 -2.222492962828e-01 0.000000000000e+00 0.000000000000e+00
5.302500000000e+02 -3.651757367826e-01 0.000000000000e+00 0.000000000000e+00
5.305000000000e+02 -5.082668029924e-01 0.000000000000e+00 0.000000000000e+00
5.307500000000e+02 -6.436538387325e-01 0.000000000000e+00 0.000000000000e+00
5.310000000000e+02 -7.643774031162e-01 0.000000000000e+00 0.000000000000e+00
5.312500000000e+02 -8.647924075235e-01 0.000000000000e+00 0.000000000000e+00
5.315000000000e+02 -9.407348441750e-01 0.000000000000e+00 0.000000000000e+00
5.317500000000e+02 -9.894543207254e-01 0.000000000000e+00 0.000000000000e+00
5.320000000000e+02 -1.009358268569e+00 0.000000000000e+00 0.000000000000e+00
5.322500000000e+02 -9.996466744909e-01 0.000000000000e+00 0.000000000000e+00
5.325000000000e+02 -9.599347019768e-01 0.000000000000e+00 0.000000000000e+00
5.327500000000e+02 -8.899612243531e-01 0.000000000000e+00 0.000000000000e+00
5.330000000000e+02 -7.894636885854e-01 0.000000000000e+00 0.000000000000e+00
5.332500000000e+02 -6.582665748524e-01 0.000000000000e+00 0.000000000000e+00
5.335000000000e+02 -4.965874278066e-01 0.000000000000e+00 0.000000000000e+00
5.337500000000e+02 -3.055182785454e-01 0.000000000000e+00 0.000000000000e+00
5.340000000000e+02 -8.759920202155e-02 0.000000000000e+00 0.000000000000e+00
5.342500000000e+02 1.526279059101e-01 0.000000000000e+00 0.000000000000e+00
5.345000000000e+02 4.082080050630e-01 0.000000000000e+00 0.000000000000e+00
5.347500000000e+02 6.696168657826e-01 0.000000000000e+00 0.000000000000e+00
5.350000000000e+02 9.249432652825e-01 0.000000000000e+00 0.000000000000e+00
5.352500000000e+02 1.160446389711e+00 0.000000000000e+00 0.000000000000e+00
5.355000000000e+02 1.361469885373e+00 0.000000000000e+00 0.000000000000e+00
5.357500000000e+02 1.513637323664e+00 0.000000000000e+00 0.000000000000e+00
5.360000000000e+02 1.604204830867e+00 0.000000000000e+00 0.000000000000e+00
5.362500000000e+02 1.623413184925e+00 0.000000000000e+00 0.000000000000e+00
5.365000000000e+02 1.565669510114e+00 0.000000000000e+00 0.000000000000e+00
5.367500000000e+02 1.430400399749e+00 0.000000000000e+00 0.000000000000e+00
5.370000000000e+02 1.222452879918e+00 0.000000000000e+00 0.000000000000e+00
5.372500000000e+02 9.519726244048e-01 0.000000000000e+00 0.000000000000e+00
5.375000000000e+02 6.337529328319e-01 0.000000000000e+00 0.000000000000e+00
5.377500000000e+02 2.861141318867e-01 0.000000000000e+00 0.000000000000e+00
5.380000000000e+02 -7.056818220388e-02 0.000000000000e+00 0.000000000000e+00
5.382500000000e+02 -4.155246461989e-01 0.000000000000e+00 0.000000000000e+00
5.385000000000e+02 -7.292607618453e-01 0.000000000000e+00 0.000000000000e+00
5.387500000000e+02 -9.950534047780e-01 0.000000000000e+00 0.000000000000e+00
5.390000000000e+02 -1.200122985449e+00 0.000000000000e+00 0.000000000000e+00
5.392500000000e+02 -1.336375322169e+00 0.000000000000e+00 0.000000000000e+00
5.395000000000e+02 -1.400665625068e+00 0.000000000000e+00 0.000000000000e+00
5.397500000000e+02 -1.394598530868e+00 0.000000000000e+00 0.000000000000e+00
5.400000000000e+02 -1.323933773284e+00 0.000000000000e+00 0.000000000000e+00
5.402500000000e+02 -1.197708907422e+00 0.000000000000e+00 0.000000000000e+00
5.405000000000e+02 -1.027213026449e+00 0.000000000000e+00 0.000000000000e+00
5.407500000000e+02 -8.249463572842e-01 0.000000000000e+00 0.000000000000e+00
5.410000000000e+02 -6.036812843131e-01 0.000000000000e+00 0.000000000000e+00
5.412500000000e+02 -3.757052720398e-01 0.000000000000e+00 0.000000000000e+00
5.415000000000e+02 -1.522823280926e-01 0.000000000000e+00 0.000000000000e+00
5.417500000000e+02 5.667471906010e-02 0.000000000000e+00 0.000000000000e+00
5.420000000000e+02 2.427657378545e-01 0.000000000000e+00 0.000000000000e+00
5.422500000000e+02 3.991661755780e-01 0.000000000000e+00 0.000000000000e+00
5.425000000000e+02 5.206641549475e-01 0.000000000000e+00 0.000000000000e+00
5.427500000000e+02 6.037318402773e-01 0.000000000000e+00 0.000000000000e+00
5.430000000000e+02 6.466632901147e-01 0.000000000000e+00 0.000000000000e+00
5.432500000000e+02 6.497740895388e-01 0.000000000000e+00 0.000000000000e+00
5.435000000000e+02 6.156198935433e-01 0.000000000000e+00 0.000000000000e+00
5.437500000000e+02 5.491599650513e-01 0.000000000000e+00 0.000000000000e+00
5.440000000000e+02 4.577752018968e-01 0.000000000000e+00 0.000000000000e+00
5.442500000000e+02 3.510529715673e-01 0.000000000000e+00 0.000000000000e+00
5.445000000000e+02 2.402748624580e-01 0.000000000000e+00 0.000000000000e+00
5.447500000000e+02 1.375859046572e-01 0.000000000000e+00 0.000000000000e+00
5.450000000000e+02 5.487892897486e-02 0.000000000000e+00 0.000000000000e+00
5.452500000000e+02 2.486699777400e-03 0.000000000000e+00 0.000000000000e+00
5.455000000000e+02 -1.217302075644e-02 0.000000000000e+00 0.000000000000e+00
5.457500000000e+02 1.418166846726e-02 0.000000000000e+00 0.000000000000e+00
5.460000000000e+02 7.980247671645e-02 0.000000000000e+00 0.000000000000e+00
5.462500000000e+02 1.775174908114e-01 0.000000000000e+00 0.000000000000e+00
5.465000000000e+02 2.949653050701e-01 0.000000000000e+00 0.000000000000e+00
5.467500000000e+02 4.155105719999e-01 0.000000000000e+00 0.000000000000e+00
5.470000000000e+02 5.198058507953e-01 0.000000000000e+00 0.000000000000e+00
5.472500000000e+02 5.878715799854e-01 0.000000000000e+00 0.000000000000e+00
5.475000000000e+02 6.014824834620e-01 0.000000000000e+00 0.000000000000e+00
5.477500000000e+02 5.465877815890e-01 0.000000000000e+00 0.000000000000e+00
5.480000000000e+02 4.154646652084e-01 0.000000000000e+00 0.000000000000e+00
5.482500000000e+02 2.083157140882e-01 0.000000000000e+00 0.000000000000e+00
5.485000000000e+02 -6.592803879651e-02 0.000000000000e+00 0.000000000000e+00
5.487500000000e+02 -3.897510018012e-01 0.000000000000e+00 0.000000000000e+00
5.490000000000e+02 -7.381864644088e-01 0.000000000000e+00 0.000000000000e+00
5.492500000000e+02 -1.080862033181e+00 0.000000000000e+00 0.000000000000e+00
5.495000000000e+02 -1.384765327149e+00 0.000000000000e+00 0.000000000000e+00
5.497500000000e+02 -1.617445547648e+00 0.000000000000e+00 0.000000000000e+00
5.500000000000e+02 -1.750308235499e+00 0.000000000000e+00 0.000000000000e+00
5.502500000000e+02 -1.761644665157e+00 0.000000000000e+00 0.000000000000e+00
5.505000000000e+02 -1.639066039679e+00 0.000000000000e+00 0.000000000000e+00
5.507500000000e+02 -1.381081781747e+00 0.000000000000e+00 0.000000000000e+00
5.510000000000e+02 -9.976609233443e-01 0.000000000000e+00 0.000000000000e+00
5.512500000000e+02 -5.097318548564e-01 0.000000000000e+00 0.000000000000e+00
5.515000000000e+02 5.230755573604e-02 0.000000000000e+00 0.000000000000e+00
5.517500000000e+02 6.508958475656e-01 0.000000000000e+00 0.000000000000e+00
5.520000000000e+02 1.244182548919e+00 0.000000000000e+00 0.000000000000e+00
5.522500000000e+02 1.789186448803e+00 0.000000000000e+00 0.000000000000e+00
5.525000000000e+02 2.244952967750e+00 0.000000000000e+00 0.000000000000e+00
5.527500000000e+02 2.575460637439e+00 0.000000000000e+00 0.000000000000e+00
5.530000000000e+02 2.752086314275e+00 0.000000000000e+00 0.000000000000e+00
5.532500000000e+02 2.755510718706e+00 0.000000000000e+00 0.000000000000e+00
5.535000000000e+02 2.577016383330e+00 0.000000000000e+00 0.000000000000e+00
5.537500000000e+02 2.219186668543e+00 0.000000000000e+00 0.000000000000e+00
5.540000000000e+02 1.696048429222e+00 0.000000000000e+00 0.000000000000e+00
5.542500000000e+02 1.032708833458e+00 0.000000000000e+00 0.000000000000e+00
5.545000000000e+02 2.645214754578e-01 0.000000000000e+00 0.000000000000e+00
5.547500000000e+02 -5.642133158517e-01 0.000000000000e+00 0.000000000000e+00
5.550000000000e+02 -1.402041667813e+00 0.000000000000e+00 0.000000000000e+00
5.552500000000e+02 -2.192691270344e+00 0.000000000000e+00 0.000000000000e+00
5.555000000000e+02 -2.877992646518e+00 0.000000000000e+00 0.000000000000e+00
5.557500000000e+02 -3.401392929049e+00 0.000000000000e+00 0.000000000000e+00
5.560000000000e+02 -3.711994549306e+00 0.000000000000e+00 0.000000000000e+00
5.562500000000e+02 -3.768946965768e+00 0.000000000000e+00 0.000000000000e+00
5.565000000000e+02 -3.545898643299e+00 0.000000000000e+00 0.000000000000e+00
5.567500000000e+02 -3.035099250694e+00 0.000000000000e+00 0.000000000000e+00
5.570000000000e+02 -2.250652570858e+00 0.000000000000e+00 0.000000000000e+00
5.572500000000e+02 -1.230382969513e+00 0.000000000000e+00 0.000000000000e+00
5.575000000000e+02 -3.581213523975e-02 0.000000000000e+00 0.000000000000e+00
5.577500000000e+02 1.250140603924e+00 0.000000000000e+00 0.000000000000e+00
5.580000000000e+02 2.527922245575e+00 0.000000000000e+00 0.000000000000e+00
5.582500000000e+02 3.688494989334e+00 0.000000000000e+00 0.000000000000e+00
5.585000000000e+02 4.622481971129e+00 0.000000000000e+00 0.000000000000e+00
5.587500000000e+02 5.230609279102e+00 0.000000000000e+00 0.000000000000e+00
5.590000000000e+02 5.434471232832e+00 0.000000000000e+00 0.000000000000e+00
5.592500000000e+02 5.186457923121e+00 0.000000000000e+00 0.000000000000e+00
5.595000000000e+02 4.477618741466e+00 0.000000000000e+00 0.000000000000e+00
5.597500000000e+02 3.342318847670e+00 0.000000000000e+00 0.000000000000e+00
5.600000000000e+02 1.858785330264e+00 0.000000000000e+00 0.000000000000e+00
5.602500000000e+02 1.450235156832e-01 0.000000000000e+00 0.000000000000e+00
5.605000000000e+02 -1.649922410820e+00 0.000000000000e+00 0.000000000000e+00
5.607500000000e+02 -3.358839084309e+00 0.000000000000e+00 0.000000000000e+00
5.610000000000e+02 -4.812275407019e+00 0.000000000000e+00 0.000000000000e+00
5.612500000000e+02 -5.856003061779e+00 0.000000000000e+00 0.000000000000e+00
5.615000000000e+02 -6.368155165030e+00 0.000000000000e+00 0.000000000000e+00
5.617500000000e+02 -6.274073466177e+00 0.000000000000e+00 0.000000000000e+00
5.620000000000e+02 -5.557007339926e+00 0.000000000000e+00 0.000000000000e+00
5.622500000000e+02 -4.263156468887e+00 0.000000000000e+00 0.000000000000e+00
5.625000000000e+02 -2.500107603926e+00 0.000000000000e+00 0.000000000000e+00
5.627500000000e+02 -4.284291607992e-01 0.000000000000e+00 0.000000000000e+00
5.630000000000e+02 1.753023000422e+00 0.000000000000e+00 0.000000000000e+00
5.632500000000e+02 3.826763032556e+00 0.000000000000e+00 0.000000000000e+00
5.635000000000e+02 5.579312490651e+00 0.000000000000e+00 0.000000000000e+00
5.637500000000e+02 6.824379424057e+00 0.000000000000e+00 0.000000000000e+00
5.640000000000e+02 7.423956275083e+00 0.000000000000e+00 0.000000000000e+00
5.642500000000e+02 7.304836069701e+00 0.000000000000e+00 0.000000000000e+00
5.645000000000e+02 6.468475645641e+00 0.000000000000e+00 0.000000000000e+00
5.647500000000e+02 4.992831932355e+00 0.000000000000e+00 0.000000000000e+00
5.650000000000e+02 3.025688257759e+00 0.000000000000e+00 0.000000000000e+00
5.652500000000e+02 7.699705587119e-01 0.000000000000e+00 0.000000000000e+00
5.655000000000e+02 -1.537489050768e+00 0.000000000000e+00 0.000000000000e+00
5.657500000000e+02 -3.651470045187e+00 0.000000000000e+00 0.000000000000e+00
5.660000000000e+02 -5.345325626691e+00 0.000000000000e+00 0.000000000000e+00
5.662500000000e+02 -6.436311633462e+00 0.000000000000e+00 0.000000000000e+00
5.665000000000e+02 -6.806327497277e+00 0.000000000000e+00 0.000000000000e+00
5.667500000000e+02 -6.415595187844e+00 0.000000000000e+00 0.000000000000e+00
5.670000000000e+02 -5.307590038814e+00 0.000000000000e+00 0.000000000000e+00
5.672500000000e+02 -3.604542709662e+00 0.000000000000e+00 0.000000000000e+00
5.675000000000e+02 -1.493935464948e+00 0.000000000000e+00 0.000000000000e+00
5.677500000000e+02 7.925148937083e-01 0.000000000000e+00 0.000000000000e+00
5.680000000000e+02 3.004992003912e+00 0.000000000000e+00 0.000000000000e+00
5.682500000000e+02 4.903812942320e+00 0.000000000000e+00 0.000000000000e+00
5.685000000000e+02 6.286473035764e+00 0.000000000000e+00 0.000000000000e+00
5.687500000000e+02 7.010343929910e+00 0.000000000000e+00 0.000000000000e+00
5.690000000000e+02 7.008375280255e+00 0.000000000000e+00 0.000000000000e+00
5.692500000000e+02 6.295980441683e+00 0.000000000000e+00 0.000000000000e+00
5.695000000000e+02 4.968337249084e+00 0.000000000000e+00 0.000000000000e+00
5.697500000000e+02 3.188478199486e+00 0.000000000000e+00 0.000000000000e+00
5.700000000000e+02 1.167640070373e+00 0.000000000000e+00 0.000000000000e+00
5.702500000000e+02 -8.597429577237e-01 0.000000000000e+00 0.000000000000e+00
5.705000000000e+02 -2.663397770548e+00 0.000000000000e+00 0.000000000000e+00
5.707500000000e+02 -4.043664642153e+00 0.000000000000e+00 0.000000000000e+00
5.710000000000e+02 -4.853929608752e+00 0.000000000000e+00 0.000000000000e+00
5.712500000000e+02 -5.016443107893e+00 0.000000000000e+00 0.000000000000e+00
5.715000000000e+02 -4.529759891834e+00 0.000000000000e+00 0.000000000000e+00
5.717500000000e+02 -3.467067697494e+00 0.000000000000e+00 0.000000000000e+00
5.720000000000e+02 -1.965778939926e+00 0.000000000000e+00 0.000000000000e+00
5.722500000000e+02 -2.098036791778e-01 0.000000000000e+00 0.000000000000e+00
5.725000000000e+02 1.593224224144e+00 0.000000000000e+00 0.000000000000e+00
5.727500000000e+02 3.236934493779e+00 0.000000000000e+00 0.000000000000e+00
5.730000000000e+02 4.540383039524e+00 0.000000000000e+00 0.000000000000e+00
5.732500000000e+02 5.368521228726e+00 0.000000000000e+00 0.000000000000e+00
5.735000000000e+02 5.646619382428e+00 0.000000000000e+00 0.000000000000e+00
5.737500000000e+02 5.367083386655e+00 0.000000000000e+00 0.000000000000e+00
5.740000000000e+02 4.588065982536e+00 0.000000000000e+00 0.000000000000e+00
5.742500000000e+02 3.424285372123e+00 0.000000000000e+00 0.000000000000e+00
5.745000000000e+02 2.031397171602e+00 0.000000000000e+00 0.000000000000e+00
5.747500000000e+02 5.860081886240e-01 0.000000000000e+00 0.000000000000e+00
5.750000000000e+02 -7.361145216352e-01 0.000000000000e+00 0.000000000000e+00
5.752500000000e+02 -1.780947917684e+00 0.000000000000e+00 0.000000000000e+00
5.755000000000e+02 -2.433735590109e+00 0.000000000000e+00 0.000000000000e+00
5.757500000000e+02 -2.631130045667e+00 0.000000000000e+00 0.000000000000e+00
5.760000000000e+02 -2.366681139961e+00 0.000000000000e+00 0.000000000000e+00
5.762500000000e+02 -1.689253985797e+00 0.000000000000e+00 0.000000000000e+00
5.765000000000e+02 -6.948376912616e-01 0.000000000000e+00 0.000000000000e+00
5.767500000000e+02 4.870039180759e-01 0.000000000000e+00 0.000000000000e+00
5.770000000000e+02 1.710181477304e+00 0.000000000000e+00 0.000000000000e+00
5.772500000000e+02 2.830415366847e+00 0.000000000000e+00 0.000000000000e+00
5.775000000000e+02 3.722573532570e+00 0.000000000000e+00 0.000000000000e+00
5.777500000000e+02 4.294942091411e+00 0.000000000000e+00 0.000000000000e+00
5.780000000000e+02 4.498818859590e+00 0.000000000000e+00 0.000000000000e+00
5.782500000000e+02 4.332459206701e+00 0.000000000000e+00 0.000000000000e+00
5.785000000000e+02 3.839135959995e+00 0.000000000000e+00 0.000000000000e+00
5.787500000000e+02 3.099806100737e+00 0.000000000000e+00 0.000000000000e+00
5.790000000000e+02 2.221516448817e+00 0.000000000000e+00 0.000000000000e+00
5.792500000000e+02 1.323153360348e+00 0.000000000000e+00 0.000000000000e+00
5.795000000000e+02 5.203965054830e-01 0.000000000000e+00 0.000000000000e+00
5.797500000000e+02 -8.824788717651e-02 0.000000000000e+00 0.000000000000e+00
5.800000000000e+02 -4.326746336910e-01 0.000000000000e+00 0.000000000000e+00
5.802500000000e+02 -4.784182096153e-01 0.000000000000e+00 0.000000000000e+00
5.805000000000e+02 -2.291973786324e-01 0.000000000000e+00 0.000000000000e+00
5.807500000000e+02 2.753324246885e-01 0.000000000000e+00 0.000000000000e+00
5.810000000000e+02 9.661259004091e-01 0.000000000000e+00 0.000000000000e+00
5.812500000000e+02 1.754596739711e+00 0.000000000000e+00 0.000000000000e+00
5.815000000000e+02 2.544412290883e+00 0.000000000000e+00 0.000000000000e+00
5.817500000000e+02 3.243700917009e+00 0.000000000000e+00 0.000000000000e+00
5.820000000000e+02 3.776157482052e+00 0.000000000000e+00 0.000000000000e+00
5.822500000000e+02 4.089735107304e+00 0.000000000000e+00 0.000000000000e+00
5.825000000000e+02 4.161965012313e+00 0.000000000000e+00 0.000000000000e+00
5.827500000000e+02 4.001400919581e+00 0.000000000000e+00 0.000000000000e+00
5.830000000000e+02 3.645180283173e+00 0.000000000000e+00 0.000000000000e+00
5.832500000000e+02 3.153169444258e+00 0.000000000000e+00 0.000000000000e+00
5.835000000000e+02 2.599557083225e+00 0.000000000000e+00 0.000000000000e+00
5.837500000000e+02 2.063035354985e+00 0.000000000000e+00 0.000000000000e+00
5.840000000000e+02 1.616832939375e+00 0.000000000000e+00 0.000000000000e+00
5.842500000000e+02 1.319830288975e+00 0.000000000000e+00 0.000000000000e+00
5.845000000000e+02 1.209805419407e+00 0.000000000000e+00 0.000000000000e+00
5.847500000000e+02 1.299556726680e+00 0.000000000000e+00 0.000000000000e+00
5.850000000000e+02 1.576268753628e+00 0.000000000000e+00 0.000000000000e+00
5.852500000000e+02 2.004076487481e+00 0.000000000000e+00 0.000000000000e+00
5.855000000000e+02 2.529394175760e+00 0.000000000000e+00 0.000000000000e+00
5.857500000000e+02 3.088251895606e+00 0.000000000000e+00 0.000000000000e+00
5.860000000000e+02 3.614663622274e+00 0.000000000000e+00 0.000000000000e+00
5.862500000000e+02 4.048957140939e+00 0.000000000000e+00 0.000000000000e+00
5.865000000000e+02 4.345035870849e+00 0.000000000000e+00 0.000000000000e+00
5.867500000000e+02 4.475706487343e+00 0.000000000000e+00 0.000000000000e+00
5.870000000000e+02 4.435470606181e+00 0.000000000000e+00 0.000000000000e+00
5.872500000000e+02 4.240508914425e+00 0.000000000000e+00 0.000000000000e+00
5.875000000000e+02 3.925940290555e+00 0.000000000000e+00 0.000000000000e+00
5.877500000000e+02 3.540773158211e+00 0.000000000000e+00 0.000000000000e+00
5.880000000000e+02 3.141241446613e+00 0.000000000000e+00 0.000000000000e+00
5.882500000000e+02 2.783401014783e+00 0.000000000000e+00 0.000000000000e+00
5.885000000000e+02 2.515933851415e+00 0.000000000000e+00 0.000000000000e+00
5.887500000000e+02 2.374060304395e+00 0.000000000000e+00 0.000000000000e+00
5.890000000000e+02 2.375301997461e+00 0.000000000000e+00 0.000000000000e+00
5.892500000000e+02 2.517591232129e+00 0.000000000000e+00 0.000000000000e+00
5.895000000000e+02 2.779918411288e+00 0.000000000000e+00 0.000000000000e+00
5.897500000000e+02 3.125385844384e+00 0.000000000000e+00 0.000000000000e+00
5.900000000000e+02 3.506234587958e+00 0.000000000000e+00 0.000000000000e+00
5.902500000000e+02 3.870168080921e+00 0.000000000000e+00 0.000000000000e+00
5.905000000000e+02 4.167141984199e+00 0.000000000000e+00 0.000000000000e+00
5.907500000000e+02 4.355742318634e+00 0.000000000000e+00 0.000000000000e+00
5.910000000000e+02 4.408338698282e+00 0.000000000000e+00 0.000000000000e+00
5.912500000000e+02 4.314367062185e+00 0.000000000000e+00 0.000000000000e+00
5.915000000000e+02 4.081344751824e+00 0.000000000000e+00 0.000000000000e+00
5.917500000000e+02 3.733517830339e+00 0.000000000000e+00 0.000000000000e+00
5.920000000000e+02 3.308347864675e+00 0.000000000000e+00 0.000000000000e+00
5.922500000000e+02 2.851323439684e+00 0.000000000000e+00 0.000000000000e+00
5.925000000000e+02 2.409794723853e+00 0.000000000000e+00 0.000000000000e+00
5.927500000000e+02 2.026650173819e+00 0.000000000000e+00 0.000000000000e+00
5.930000000000e+02 1.734667645397e+00 0.000000000000e+00 0.000000000000e+00
5.932500000000e+02 1.552276471221e+00 0.000000000000e+00 0.000000000000e+00
5.935000000000e+02 1.481275384199e+00 0.000000000000e+00 0.000000000000e+00
5.937500000000e+02 1.506788997101e+00 0.000000000000e+00 0.000000000000e+00
5.940000000000e+02 1.599447638674e+00 0.000000000000e+00 0.000000000000e+00
5.942500000000e+02 1.719481148950e+00 0.000000000000e+00 0.000000000000e+00
5.945000000000e+02 1.822165700452e+00 0.000000000000e+00 0.000000000000e+00
5.947500000000e+02 1.863887106293e+00 0.000000000000e+00 0.000000000000e+00
5.950000000000e+02 1.808007537745e+00 0.000000000000e+00 0.000000000000e+00
5.952500000000e+02 1.629754988864e+00 0.000000000000e+00 0.000000000000e+00
5.955000000000e+02 1.319491476292e+00 0.000000000000e+00 0.000000000000e+00
5.957500000000e+02 8.839381351660e-01 0.000000000000e+00 0.000000000000e+00
5.960000000000e+02 3.452128642209e-01 0.000000000000e+00 0.000000000000e+00
5.962500000000e+02 -2.621686338055e-01 0.000000000000e+00 0.000000000000e+00
5.965000000000e+02 -8.959046144664e-01 0.000000000000e+00 0.000000000000e+00
5.967500000000e+02 -1.511494165182e+00 0.000000000000e+00 0.000000000000e+00
5.970000000000e+02 -2.068035381912e+00 0.000000000000e+00 0.000000000000e+00
5.972500000000e+02 -2.533449367688e+00 0.000000000000e+00 0.000000000000e+00
5.975000000000e+02 -2.888429714280e+00 0.000000000000e+00 0.000000000000e+00
5.977500000000e+02 -3.128596859346e+00 0.000000000000e+00 0.000000000000e+00
5.980000000000e+02 -3.264585916315e+00 0.000000000000e+00 0.000000000000e+00
5.982500000000e+02 -3.320080738673e+00 0.000000000000e+00 0.000000000000e+00
5.985000000000e+02 -3.328086973216e+00 0.000000000000e+00 0.000000000000e+00
5.987500000000e+02 -3.325974342730e+00 0.000000000000e+00 0.000000000000e+00
5.990000000000e+02 -3.349981126660e+00 0.000000000000e+00 0.000000000000e+00
5.992500000000e+02 -3.429940040686e+00 0.000000000000e+00 0.000000000000e+00
5.995000000000e+02 -3.584946178430e+00 0.000000000000e+00 0.000000000000e+00
5.997500000000e+02 -3.820550625958e+00 0.000000000000e+00 0.000000000000e+00
6.000000000000e+02 -4.127847613299e+00 0.000000000000e+00 0.000000000000e+00
6.002500000000e+02 -4.484559165068e+00 0.000000000000e+00 0.000000000000e+00
6.005000000000e+02 -4.857946082153e+00 0.000000000000e+00 0.000000000000e+00
6.007500000000e+02 -5.209125855212e+00 0.000000000000e+00 0.000000000000e+00
6.010000000000e+02 -5.498190783953e+00 0.000000000000e+00 0.000000000000e+00
6.012500000000e+02 -5.689418336593e+00 0.000000000000e+00 0.000000000000e+00
6.015000000000e+02 -5.755863565444e+00 0.000000000000e+00 0.000000000000e+00
6.017500000000e+02 -5.682719204720e+00 0.000000000000e+00 0.000000000000e+00
6.020000000000e+02 -5.469008288059e+00 0.000000000000e+00 0.000000000000e+00
6.022500000000e+02 -5.127410677701e+00 0.000000000000e+00 0.000000000000e+00
6.025000000000e+02 -4.682285090507e+00 0.000000000000e+00 0.000000000000e+00
6.027500000000e+02 -4.166195506580e+00 0.000000000000e+00 0.000000000000e+00
6.030000000000e+02 -3.615451052653e+00 0.000000000000e+00 0.000000000000e+00
6.032500000000e+02 -3.065294459865e+00 0.000000000000e+00 0.000000000000e+00
6.035000000000e+02 -2.545409699118e+00 0.000000000000e+00 0.000000000000e+00
6.037500000000e+02 -2.076361022500e+00 0.000000000000e+00 0.000000000000e+00
6.040000000000e+02 -1.667433218132e+00 0.000000000000e+00 0.000000000000e+00
6.042500000000e+02 -1.316137862392e+00 0.000000000000e+00 0.000000000000e+00
6.045000000000e+02 -1.009412574415e+00 0.000000000000e+00 0.000000000000e+00
6.047500000000e+02 -7.263036429897e-01 0.000000000000e+00 0.000000000000e+00
6.050000000000e+02 -4.417200083450e-01 0.000000000000e+00 0.000000000000e+00
6.052500000000e+02 -1.307060888848e-01 0.000000000000e+00 0.000000000000e+00
6.055000000000e+02 2.273792629876e-01 0.000000000000e+00 0.000000000000e+00
6.057500000000e+02 6.453635987511e-01 0.000000000000e+00 0.000000000000e+00
6.060000000000e+02 1.125919320929e+00 0.000000000000e+00 0.000000000000e+00
6.062500000000e+02 1.660685159148e+00 0.000000000000e+00 0.000000000000e+00
6.065000000000e+02 2.230945127458e+00 0.000000000000e+00 0.000000000000e+00
6.067500000000e+02 2.809740452764e+00 0.000000000000e+00 0.000000000000e+00
6.070000000000e+02 3.365093994989e+00 0.000000000000e+00 0.000000000000e+00
6.072500000000e+02 3.863880693278e+00 0.000000000000e+00 0.000000000000e+00
6.075000000000e+02 4.275800815212e+00 0.000000000000e+00 0.000000000000e+00
6.077500000000e+02 4.576914205267e+00 0.000000000000e+00 0.000000000000e+00
6.080000000000e+02 4.752270950430e+00 0.000000000000e+00 0.000000000000e+00
6.082500000000e+02 4.797313830747e+00 0.000000000000e+00 0.000000000000e+00
6.085000000000e+02 4.717908968241e+00 0.000000000000e+00 0.000000000000e+00
6.087500000000e+02 4.529056355872e+00 0.000000000000e+00 0.000000000000e+00
6.090000000000e+02 4.252513313933e+00 0.000000000000e+00 0.000000000000e+00
6.092500000000e+02 3.913706074624e+00 0.000000000000e+00 0.000000000000e+00
6.095000000000e+02 3.538388697410e+00 0.000000000000e+00 0.000000000000e+00
6.097500000000e+02 3.149524342153e+00 0.000000000000e+00 0.000000000000e+00
6.100000000000e+02 2.764811644955e+00 0.000000000000e+00 0.000000000000e+00
6.102500000000e+02 2.395168412311e+00 0.000000000000e+00 0.000000000000e+00
6.105000000000e+02 2.044333997806e+00 0.000000000000e+00 0.000000000000e+00
6.107500000000e+02 1.709583701315e+00 0.000000000000e+00 0.000000000000e+00
6.110000000000e+02 1.383388184199e+00 0.000000000000e+00 0.000000000000e+00
6.112500000000e+02 1.055721112604e+00 0.000000000000e+00 0.000000000000e+00
6.115000000000e+02 7.166366793318e-01 0.000000000000e+00 0.000000000000e+00
6.117500000000e+02 3.587153304010e-01 0.000000000000e+00 0.000000000000e+00
6.120000000000e+02 -2.098789422717e-02 0.000000000000e+00 0.000000000000e+00
6.122500000000e+02 -4.197700549439e-01 0.000000000000e+00 0.000000000000e+00
6.125000000000e+02 -8.290347547757e-01 0.000000000000e+00 0.000000000000e+00
6.127500000000e+02 -1.234984846998e+00 0.000000000000e+00 0.000000000000e+00
6.130000000000e+02 -1.620125996809e+00 0.000000000000e+00 0.000000000000e+00
6.132500000000e+02 -1.965340095635e+00 0.000000000000e+00 0.000000000000e+00
6.135000000000e+02 -2.252213969887e+00 0.000000000000e+00 0.000000000000e+00
6.137500000000e+02 -2.465284450184e+00 0.000000000000e+00 0.000000000000e+00
6.140000000000e+02 -2.593887152395e+00 0.000000000000e+00 0.000000000000e+00
6.142500000000e+02 -2.633367148902e+00 0.000000000000e+00 0.000000000000e+00
6.145000000000e+02 -2.585512564045e+00 0.000000000000e+00 0.000000000000e+00
6.147500000000e+02 -2.458190232265e+00 0.000000000000e+00 0.000000000000e+00
6.150000000000e+02 -2.264277562587e+00 0.000000000000e+00 0.000000000000e+00
6.152500000000e+02 -2.020079580936e+00 0.000000000000e+00 0.000000000000e+00
6.155000000000e+02 -1.743481511100e+00 0.000000000000e+00 0.000000000000e+00
6.157500000000e+02 -1.452107633641e+00 0.000000000000e+00 0.000000000000e+00
6.160000000000e+02 -1.161735580197e+00 0.000000000000e+00 0.000000000000e+00
6.162500000000e+02 -8.851572337683e-01 0.000000000000e+00 0.000000000000e+00
6.165000000000e+02 -6.315939546247e-01 0.000000000000e+00 0.000000000000e+00
6.167500000000e+02 -4.066793477686e-01 0.000000000000e+00 0.000000000000e+00
6.170000000000e+02 -2.129327234570e-01 0.000000000000e+00 0.000000000000e+00
6.172500000000e+02 -5.057487259714e-02 0.000000000000e+00 0.000000000000e+00
6.175000000000e+02 8.150469232711e-02 0.000000000000e+00 0.000000000000e+00
6.177500000000e+02 1.848278807189e-01 0.000000000000e+00 0.000000000000e+00
6.180000000000e+02 2.606283127877e-01 0.000000000000e+00 0.000000000000e+00
6.182500000000e+02 3.094902494547e-01 0.000000000000e+00 0.000000000000e+00
6.185000000000e+02 3.313725236768e-01 0.000000000000e+00 0.000000000000e+00
6.187500000000e+02 3.259867210895e-01 0.000000000000e+00 0.000000000000e+00
6.190000000000e+02 2.934300689563e-01 0.000000000000e+00 0.000000000000e+00
6.192500000000e+02 2.349245515170e-01 0.000000000000e+00 0.000000000000e+00
6.195000000000e+02 1.534925802477e-01 0.000000000000e+00 0.000000000000e+00
6.197500000000e+02 5.440917767348e-02 0.000000000000e+00 0.000000000000e+00
6.200000000000e+02 -5.469108363352e-02 0.000000000000e+00 0.000000000000e+00
6.202500000000e+02 -1.641141493999e-01 0.000000000000e+00 0.000000000000e+00
6.205000000000e+02 -2.628040921153e-01 0.000000000000e+00 0.000000000000e+00
6.207500000000e+02 -3.393585534256e-01 0.000000000000e+00 0.000000000000e+00
6.210000000000e+02 -3.832249846880e-01 0.000000000000e+00 0.000000000000e+00
6.212500000000e+02 -3.859058692689e-01 0.000000000000e+00 0.000000000000e+00
6.215000000000e+02 -3.419946656235e-01 0.000000000000e+00 0.000000000000e+00
6.217500000000e+02 -2.498871149724e-01 0.000000000000e+00 0.000000000000e+00
6.220000000000e+02 -1.120609246812e-01 0.000000000000e+00 0.000000000000e+00
6.222500000000e+02 6.511743599131e-02 0.000000000000e+00 0.000000000000e+00
6.225000000000e+02 2.720279558679e-01 0.000000000000e+00 0.000000000000e+00
6.227500000000e+02 4.967768599273e-01 0.000000000000e+00 0.000000000000e+00
6.230000000000e+02 7.263734303221e-01 0.000000000000e+00 0.000000000000e+00
6.232500000000e+02 9.479310027068e-01 0.000000000000e+00 0.000000000000e+00
6.235000000000e+02 1.149722644869e+00 0.000000000000e+00 0.000000000000e+00
6.237500000000e+02 1.321953329869e+00 0.000000000000e+00 0.000000000000e+00
6.240000000000e+02 1.457164170370e+00 0.000000000000e+00 0.000000000000e+00
6.242500000000e+02 1.550251227817e+00 0.000000000000e+00 0.000000000000e+00
6.245000000000e+02 1.598150053707e+00 0.000000000000e+00 0.000000000000e+00
6.247500000000e+02 1.599295638379e+00 0.000000000000e+00 0.000000000000e+00
6.250000000000e+02 1.553005663385e+00 0.000000000000e+00 0.000000000000e+00
6.252500000000e+02 1.458946070408e+00 0.000000000000e+00 0.000000000000e+00
6.255000000000e+02 1.316819704997e+00 0.000000000000e+00 0.000000000000e+00
6.257500000000e+02 1.126373870998e+00 0.000000000000e+00 0.000000000000e+00
6.260000000000e+02 8.877583343770e-01 0.000000000000e+00 0.000000000000e+00
6.262500000000e+02 6.021923823477e-01 0.000000000000e+00 0.000000000000e+00
6.265000000000e+02 2.728304356385e-01 0.000000000000e+00 0.000000000000e+00
6.267500000000e+02 -9.433742098545e-02 0.000000000000e+00 0.000000000000e+00
6.270000000000e+02 -4.897409527755e-01 0.000000000000e+00 0.000000000000e+00
6.272500000000e+02 -8.998279764128e-01 0.000000000000e+00 0.000000000000e+00
6.275000000000e+02 -1.307155111319e+00 0.000000000000e+00 0.000000000000e+00
6.277500000000e+02 -1.691056170499e+00 0.000000000000e+00 0.000000000000e+00
6.280000000000e+02 -2.028889664381e+00 0.000000000000e+00 0.000000000000e+00
6.282500000000e+02 -2.297776903653e+00 0.000000000000e+00 0.000000000000e+00
6.285000000000e+02 -2.476659710049e+00 0.000000000000e+00 0.000000000000e+00
6.287500000000e+02 -2.548444901145e+00 0.000000000000e+00 0.000000000000e+00
6.290000000000e+02 -2.501971791285e+00 0.000000000000e+00 0.000000000000e+00
6.292500000000e+02 -2.333544728904e+00 0.000000000000e+00 0.000000000000e+00
6.295000000000e+02 -2.047815475939e+00 0.000000000000e+00 0.000000000000e+00
6.297500000000e+02 -1.657874725544e+00 0.000000000000e+00 0.000000000000e+00
6.300000000000e+02 -1.184508086687e+00 0.000000000000e+00 0.000000000000e+00
6.302500000000e+02 -6.546759245315e-01 0.000000000000e+00 0.000000000000e+00
6.305000000000e+02 -9.937371271300e-02 0.000000000000e+00 0.000000000000e+00
6.307500000000e+02 4.488938440148e-01 0.000000000000e+00 0.000000000000e+00
6.310000000000e+02 9.587465259462e-01 0.000000000000e+00 0.000000000000e+00
6.312500000000e+02 1.402384195227e+00 0.000000000000e+00 0.000000000000e+00
6.315000000000e+02 1.757608787655e+00 0.000000000000e+00 0.000000000000e+00
6.317500000000e+02 2.009220548300e+00 0.000000000000e+00 0.000000000000e+00
6.320000000000e+02 2.149682576295e+00 0.000000000000e+00 0.000000000000e+00
6.322500000000e+02 2.179043659314e+00 0.000000000000e+00 0.000000000000e+00
6.325000000000e+02 2.104200696825e+00 0.000000000000e+00 0.000000000000e+00
6.327500000000e+02 1.937655575975e+00 0.000000000000e+00 0.000000000000e+00
6.330000000000e+02 1.695967204422e+00 0.000000000000e+00 0.000000000000e+00
6.332500000000e+02 1.398112254411e+00 0.000000000000e+00 0.000000000000e+00
6.335000000000e+02 1.063948213968e+00 0.000000000000e+00 0.000000000000e+00
6.337500000000e+02 7.129250550891e-01 0.000000000000e+00 0.000000000000e+00
6.340000000000e+02 3.631269782959e-01 0.000000000000e+00 0.000000000000e+00
6.342500000000e+02 3.065560724602e-02 0.000000000000e+00 0.000000000000e+00
6.345000000000e+02 -2.706965508750e-01 0.000000000000e+00 0.000000000000e+00
6.347500000000e+02 -5.295775927726e-01 0.000000000000e+00 0.000000000000e+00
6.350000000000e+02 -7.371260222583e-01 0.000000000000e+00 0.000000000000e+00
6.352500000000e+02 -8.870420949869e-01 0.000000000000e+00 0.000000000000e+00
6.355000000000e+02 -9.757484222656e-01 0.000000000000e+00 0.000000000000e+00
6.357500000000e+02 -1.002654464488e+00 0.000000000000e+00 0.000000000000e+00
6.360000000000e+02 -9.704801733482e-01 0.000000000000e+00 0.000000000000e+00
6.362500000000e+02 -8.855412009791e-01 0.000000000000e+00 0.000000000000e+00
6.365000000000e+02 -7.578638195423e-01 0.000000000000e+00 0.000000000000e+00
6.367500000000e+02 -6.009910175182e-01 0.000000000000e+00 0.000000000000e+00
6.370000000000e+02 -4.313664131387e-01 0.000000000000e+00 0.000000000000e+00
6.372500000000e+02 -2.672381264150e-01 0.000000000000e+00 0.000000000000e+00
6.375000000000e+02 -1.271032383163e-01 0.000000000000e+00 0.000000000000e+00
6.377500000000e+02 -2.780274934513e-02 0.000000000000e+00 0.000000000000e+00
6.380000000000e+02 1.753816315892e-02 0.000000000000e+00 0.000000000000e+00
6.382500000000e+02 1.465049166580e-03 0.000000000000e+00 0.000000000000e+00
6.385000000000e+02 -7.624623887392e-02 0.000000000000e+00 0.000000000000e+00
6.387500000000e+02 -2.077038606350e-01 0.000000000000e+00 0.000000000000e+00
6.390000000000e+02 -3.769092214315e-01 0.000000000000e+00 0.000000000000e+00
6.392500000000e+02 -5.607835275889e-01 0.000000000000e+00 0.000000000000e+00
6.395000000000e+02 -7.312058070469e-01 0.000000000000e+00 0.000000000000e+00
6.397500000000e+02 -8.579156475028e-01 0.000000000000e+00 0.000000000000e+00
6.400000000000e+02 -9.120005536599e-01 0.000000000000e+00 0.000000000000e+00
6.402500000000e+02 -8.695823712169e-01 0.000000000000e+00 0.000000000000e+00
6.405000000000e+02 -7.152570606572e-01 0.000000000000e+00 0.000000000000e+00
6.407500000000e+02 -4.448388388701e-01 0.000000000000e+00 0.000000000000e+00
6.410000000000e+02 -6.701713772871e-02 0.000000000000e+00 0.000000000000e+00
6.412500000000e+02 3.963519595262e-01 0.000000000000e+00 0.000000000000e+00
6.415000000000e+02 9.114423665606e-01 0.000000000000e+00 0.000000000000e+00
6.417500000000e+02 1.435086766619e+00 0.000000000000e+00 0.000000000000e+00
6.420000000000e+02 1.918603949059e+00 0.000000000000e+00 0.000000000000e+00
6.422500000000e+02 2.312438580299e+00 0.000000000000e+00 0.000000000000e+00
6.425000000000e+02 2.571120741097e+00 0.000000000000e+00 0.000000000000e+00
6.427500000000e+02 2.658006800285e+00 0.000000000000e+00 0.000000000000e+00
6.430000000000e+02 2.549284465826e+00 0.000000000000e+00 0.000000000000e+00
6.432500000000e+02 2.236809952555e+00 0.000000000000e+00 0.000000000000e+00
6.435000000000e+02 1.729481935779e+00 0.000000000000e+00 0.000000000000e+00
6.437500000000e+02 1.053025985722e+00 0.000000000000e+00 0.000000000000e+00
6.440000000000e+02 2.482409860268e-01 0.000000000000e+00 0.000000000000e+00
6.442500000000e+02 -6.320784531651e-01 0.000000000000e+00 0.000000000000e+00
6.445000000000e+02 -1.527203335106e+00 0.000000000000e+00 0.000000000000e+00
6.447500000000e+02 -2.373099813175e+00 0.000000000000e+00 0.000000000000e+00
6.450000000000e+02 -3.107193243125e+00 0.000000000000e+00 0.000000000000e+00
6.452500000000e+02 -3.672869182011e+00 0.000000000000e+00 0.000000000000e+00
6.455000000000e+02 -4.023392772102e+00 0.000000000000e+00 0.000000000000e+00
6.457500000000e+02 -4.125032295678e+00 0.000000000000e+00 0.000000000000e+00
6.460000000000e+02 -3.959281857800e+00 0.000000000000e+00 0.000000000000e+00
6.462500000000e+02 -3.524172434524e+00 0.000000000000e+00 0.000000000000e+00
6.465000000000e+02 -2.834724638791e+00 0.000000000000e+00 0.000000000000e+00
6.467500000000e+02 -1.922622537642e+00 0.000000000000e+00 0.000000000000e+00
6.470000000000e+02 -8.351766084380e-01 0.000000000000e+00 0.000000000000e+00
6.472500000000e+02 3.663948339681e-01 0.000000000000e+00 0.000000000000e+00
6.475000000000e+02 1.609385892062e+00 0.000000000000e+00 0.000000000000e+00
6.477500000000e+02 2.812784748347e+00 0.000000000000e+00 0.000000000000e+00
6.480000000000e+02 3.891285778280e+00 0.000000000000e+00 0.000000000000e+00
6.482500000000e+02 4.760164585771e+00 0.000000000000e+00 0.000000000000e+00
6.485000000000e+02 5.340958953524e+00 0.000000000000e+00 0.000000000000e+00
6.487500000000e+02 5.567760517659e+00 0.000000000000e+00 0.000000000000e+00
6.490000000000e+02 5.393751300877e+00 0.000000000000e+00 0.000000000000e+00
6.492500000000e+02 4.797442904449e+00 0.000000000000e+00 0.000000000000e+00
6.495000000000e+02 3.787928126337e+00 0.000000000000e+00 0.000000000000e+00
6.497500000000e+02 2.408370918462e+00 0.000000000000e+00 0.000000000000e+00
6.500000000000e+02 7.369725173894e-01 0.000000000000e+00 0.000000000000e+00
6.502500000000e+02 -1.115219639914e+00 0.000000000000e+00 0.000000000000e+00
6.505000000000e+02 -3.010042638416e+00 0.000000000000e+00 0.000000000000e+00
6.507500000000e+02 -4.791511392992e+00 0.000000000000e+00 0.000000000000e+00
6.510000000000e+02 -6.298262741688e+00 0.000000000000e+00 0.000000000000e+00
6.512500000000e+02 -7.378278778569e+00 0.000000000000e+00 0.000000000000e+00
6.515000000000e+02 -7.904594935963e+00 0.000000000000e+00 0.000000000000e+00
6.517500000000e+02 -7.790377565193e+00 0.000000000000e+00 0.000000000000e+00
6.520000000000e+02 -7.001596780102e+00 0.000000000000e+00 0.000000000000e+00
6.522500000000e+02 -5.565567402432e+00 0.000000000000e+00 0.000000000000e+00
6.525000000000e+02 -3.573904721987e+00 0.000000000000e+00 0.000000000000e+00
6.527500000000e+02 -1.178934049438e+00 0.000000000000e+00 0.000000000000e+00
6.530000000000e+02 1.416735768142e+00 0.000000000000e+00 0.000000000000e+00
6.532500000000e+02 3.976982710805e+00 0.000000000000e+00 0.000000000000e+00
6.535000000000e+02 6.253990986454e+00 0.000000000000e+00 0.000000000000e+00
6.537500000000e+02 8.013102921827e+00 0.000000000000e+00 0.000000000000e+00
6.540000000000e+02 9.058146421234e+00 0.000000000000e+00 0.000000000000e+00
6.542500000000e+02 9.254407291763e+00 0.000000000000e+00 0.000000000000e+00
6.545000000000e+02 8.546465987873e+00 0.000000000000e+00 0.000000000000e+00
6.547500000000e+02 6.968512341155e+00 0.000000000000e+00 0.000000000000e+00
6.550000000000e+02 4.645466186591e+00 0.000000000000e+00 0.000000000000e+00
6.552500000000e+02 1.784199939146e+00 0.000000000000e+00 0.000000000000e+00
6.555000000000e+02 -1.344722667852e+00 0.000000000000e+00 0.000000000000e+00
6.557500000000e+02 -4.433239088540e+00 0.000000000000e+00 0.000000000000e+00
6.560000000000e+02 -7.167340921442e+00 0.000000000000e+00 0.000000000000e+00
6.562500000000e+02 -9.260651846308e+00 0.000000000000e+00 0.000000000000e+00
6.565000000000e+02 -1.048629246144e+01 0.000000000000e+00 0.000000000000e+00
6.567500000000e+02 -1.070332179796e+01 0.000000000000e+00 0.000000000000e+00
6.570000000000e+02 -9.874521009824e+00 0.000000000000e+00 0.000000000000e+00
6.572500000000e+02 -8.073170086218e+00 0.000000000000e+00 0.000000000000e+00
6.575000000000e+02 -5.477671947128e+00 0.000000000000e+00 0.000000000000e+00
6.577500000000e+02 -2.354264768281e+00 0.000000000000e+00 0.000000000000e+00
6.580000000000e+02 9.705305430473e-01 0.000000000000e+00 0.000000000000e+00
6.582500000000e+02 4.144826892906e+00 0.000000000000e+00 0.000000000000e+00
6.585000000000e+02 6.829807547465e+00 0.000000000000e+00 0.000000000000e+00
6.587500000000e+02 8.737330925727e+00 0.000000000000e+00 0.000000000000e+00
6.590000000000e+02 9.662353653546e+00 0.000000000000e+00 0.000000000000e+00
6.592500000000e+02 9.506345726838e+00 0.000000000000e+00 0.000000000000e+00
6.595000000000e+02 8.288865384350e+00 0.000000000000e+00 0.000000000000e+00
6.597500000000e+02 6.145813178142e+00 0.000000000000e+00 0.000000000000e+00
6.600000000000e+02 3.314436154200e+00 0.000000000000e+00 0.000000000000e+00
6.602500000000e+02 1.067177073235e-01 0.000000000000e+00 0.000000000000e+00
6.605000000000e+02 -3.125824444241e+00 0.000000000000e+00 0.000000000000e+00
6.607500000000e+02 -6.031872277507e+00 0.000000000000e+00 0.000000000000e+00
6.610000000000e+02 -8.299956016467e+00 0.000000000000e+00 0.000000000000e+00
6.612500000000e+02 -9.693394300219e+00 0.000000000000e+00 0.000000000000e+00
6.615000000000e+02 -1.007645407787e+01 0.000000000000e+00 0.000000000000e+00
6.617500000000e+02 -9.428701199128e+00 0.000000000000e+00 0.000000000000e+00
6.620000000000e+02 -7.845921353040e+00 0.000000000000e+00 0.000000000000e+00
6.622500000000e+02 -5.527593691775e+00 0.000000000000e+00 0.000000000000e+00
6.625000000000e+02 -2.752499975632e+00 0.000000000000e+00 0.000000000000e+00
6.627500000000e+02 1.545455299907e-01 0.000000000000e+00 0.000000000000e+00
6.630000000000e+02 2.860826901584e+00 0.000000000000e+00 0.000000000000e+00
6.632500000000e+02 5.064160140630e+00 0.000000000000e+00 0.000000000000e+00
6.635000000000e+02 6.527088501268e+00 0.000000000000e+00 0.000000000000e+00
6.637500000000e+02 7.102865356846e+00 0.000000000000e+00 0.000000000000e+00
6.640000000000e+02 6.750291980546e+00 0.000000000000e+00 0.000000000000e+00
6.642500000000e+02 5.535860741623e+00 0.000000000000e+00 0.000000000000e+00
6.645000000000e+02 3.623204653872e+00 0.000000000000e+00 0.000000000000e+00
6.647500000000e+02 1.251379076131e+00 0.000000000000e+00 0.000000000000e+00
6.650000000000e+02 -1.295186388761e+00 0.000000000000e+00 0.000000000000e+00
6.652500000000e+02 -3.721285885867e+00 0.000000000000e+00 0.000000000000e+00
6.655000000000e+02 -5.755842878833e+00 0.000000000000e+00 0.000000000000e+00
6.657500000000e+02 -7.182945516951e+00 0.000000000000e+00 0.000000000000e+00
6.660000000000e+02 -7.865406448711e+00 0.000000000000e+00 0.000000000000e+00
6.662500000000e+02 -7.758240198947e+00 0.000000000000e+00 0.000000000000e+00
6.665000000000e+02 -6.910742596009e+00 0.000000000000e+00 0.000000000000e+00
6.667500000000e+02 -5.457274469741e+00 0.000000000000e+00 0.000000000000e+00
6.670000000000e+02 -3.598217716993e+00 0.000000000000e+00 0.000000000000e+00
6.672500000000e+02 -1.573718647771e+00 0.000000000000e+00 0.000000000000e+00
6.675000000000e+02 3.663741393360e-01 0.000000000000e+00 0.000000000000e+00
6.677500000000e+02 1.992619697262e+00 0.000000000000e+00 0.000000000000e+00
6.680000000000e+02 3.122506162705e+00 0.000000000000e+00 0.000000000000e+00
6.682500000000e+02 3.640310521420e+00 0.000000000000e+00 0.000000000000e+00
6.685000000000e+02 3.508144489732e+00 0.000000000000e+00 0.000000000000e+00
6.687500000000e+02 2.767187082092e+00 0.000000000000e+00 0.000000000000e+00
6.690000000000e+02 1.529338449268e+00 0.000000000000e+00 0.000000000000e+00
6.692500000000e+02 -3.931072209682e-02 0.000000000000e+00 0.000000000000e+00
6.695000000000e+02 -1.740855300726e+00 0.000000000000e+00 0.000000000000e+00
6.697500000000e+02 -3.370837532248e+00 0.000000000000e+00 0.000000000000e+00
6.700000000000e+02 -4.743202228416e+00 0.000000000000e+00 0.000000000000e+00
6.702500000000e+02 -5.711922111512e+00 0.000000000000e+00 0.000000000000e+00
6.705000000000e+02 -6.186803997254e+00 0.000000000000e+00 0.000000000000e+00
6.707500000000e+02 -6.141804237853e+00 0.000000000000e+00 0.000000000000e+00
6.710000000000e+02 -5.615170549820e+00 0.000000000000e+00 0.000000000000e+00
6.712500000000e+02 -4.701757624404e+00 0.000000000000e+00 0.000000000000e+00
6.715000000000e+02 -3.538806730542e+00 0.000000000000e+00 0.000000000000e+00
6.717500000000e+02 -2.287222300855e+00 0.000000000000e+00 0.000000000000e+00
6.720000000000e+02 -1.110838445097e+00 0.000000000000e+00 0.000000000000e+00
6.722500000000e+02 -1.563014156137e-01 0.000000000000e+00 0.000000000000e+00
6.725000000000e+02 4.640013378755e-01 0.000000000000e+00 0.000000000000e+00
6.727500000000e+02 6.840196591894e-01 0.000000000000e+00 0.000000000000e+00
6.730000000000e+02 4.898820244040e-01 0.000000000000e+00 0.000000000000e+00
6.732500000000e+02 -8.092364574527e-02 0.000000000000e+00 0.000000000000e+00
6.735000000000e+02 -9.466180577561e-01 0.000000000000e+00 0.000000000000e+00
6.737500000000e+02 -1.993290205847e+00 0.000000000000e+00 0.000000000000e+00
6.740000000000e+02 -3.090422158388e+00 0.000000000000e+00 0.000000000000e+00
6.742500000000e+02 -4.107721108355e+00 0.000000000000e+00 0.000000000000e+00
6.745000000000e+02 -4.931136412526e+00 0.000000000000e+00 0.000000000000e+00
6.747500000000e+02 -5.476137110556e+00 0.000000000000e+00 0.000000000000e+00
6.750000000000e+02 -5.696748833106e+00 0.000000000000e+00 0.000000000000e+00
6.752500000000e+02 -5.589435874893e+00 0.000000000000e+00 0.000000000000e+00
6.755000000000e+02 -5.191585491413e+00 0.000000000000e+00 0.000000000000e+00
6.757500000000e+02 -4.575021729363e+00 0.000000000000e+00 0.000000000000e+00
6.760000000000e+02 -3.835564092563e+00 0.000000000000e+00 0.000000000000e+00
6.762500000000e+02 -3.080084636624e+00 0.000000000000e+00 0.000000000000e+00
6.765000000000e+02 -2.412759437108e+00 0.000000000000e+00 0.000000000000e+00
6.767500000000e+02 -1.922236248588e+00 0.000000000000e+00 0.000000000000e+00
6.770000000000e+02 -1.671255942365e+00 0.000000000000e+00 0.000000000000e+00
6.772500000000e+02 -1.689902237696e+00 0.000000000000e+00 0.000000000000e+00
6.775000000000e+02 -1.973163601175e+00 0.000000000000e+00 0.000000000000e+00
6.777500000000e+02 -2.482937293203e+00 0.000000000000e+00 0.000000000000e+00
6.780000000000e+02 -3.154057561437e+00 0.000000000000e+00 0.000000000000e+00
6.782500000000e+02 -3.903453583917e+00 0.000000000000e+00 0.000000000000e+00
6.785000000000e+02 -4.641192521141e+00 0.000000000000e+00 0.000000000000e+00
6.787500000000e+02 -5.281976449354e+00 0.000000000000e+00 0.000000000000e+00
6.790000000000e+02 -5.755655695627e+00 0.000000000000e+00 0.000000000000e+00
6.792500000000e+02 -6.015489831485e+00 0.000000000000e+00 0.000000000000e+00
6.795000000000e+02 -6.043205317151e+00 0.000000000000e+00 0.000000000000e+00
6.797500000000e+02 -5.850322612063e+00 0.000000000000e+00 0.000000000000e+00
6.800000000000e+02 -5.475701199289e+00 0.000000000000e+00 0.000000000000e+00
6.802500000000e+02 -4.979719465995e+00 0.000000000000e+00 0.000000000000e+00
6.805000000000e+02 -4.435911189728e+00 0.000000000000e+00 0.000000000000e+00
6.807500000000e+02 -3.921173961757e+00 0.000000000000e+00 0.000000000000e+00
6.810000000000e+02 -3.505814129476e+00 0.000000000000e+00 0.000000000000e+00
6.812500000000e+02 -3.244682729153e+00 0.000000000000e+00 0.000000000000e+00
6.815000000000e+02 -3.170491916542e+00 0.000000000000e+00 0.000000000000e+00
6.817500000000e+02 -3.290104783776e+00 0.000000000000e+00 0.000000000000e+00
6.820000000000e+02 -3.584202018010e+00 0.000000000000e+00 0.000000000000e+00
6.822500000000e+02 -4.010296223705e+00 0.000000000000e+00 0.000000000000e+00
6.825000000000e+02 -4.508643160915e+00 0.000000000000e+00 0.000000000000e+00
6.827500000000e+02 -5.010240917901e+00 0.000000000000e+00 0.000000000000e+00
6.830000000000e+02 -5.445857037837e+00 0.000000000000e+00 0.000000000000e+00
6.832500000000e+02 -5.754910036484e+00 0.000000000000e+00 0.000000000000e+00
6.835000000000e+02 -5.893068375651e+00 0.000000000000e+00 0.000000000000e+00
6.837500000000e+02 -5.837610676799e+00 0.000000000000e+00 0.000000000000e+00
6.840000000000e+02 -5.589891549365e+00 0.000000000000e+00 0.000000000000e+00
6.842500000000e+02 -5.174638617560e+00 0.000000000000e+00 0.000000000000e+00
6.845000000000e+02 -4.636218843784e+00 0.000000000000e+00 0.000000000000e+00
6.847500000000e+02 -4.032402950623e+00 0.000000000000e+00 0.000000000000e+00
6.850000000000e+02 -3.426475493307e+00 0.000000000000e+00 0.000000000000e+00
6.852500000000e+02 -2.878744190285e+00 0.000000000000e+00 0.000000000000e+00
6.855000000000e+02 -2.438569403745e+00 0.000000000000e+00 0.000000000000e+00
6.857500000000e+02 -2.137955157336e+00 0.000000000000e+00 0.000000000000e+00
6.860000000000e+02 -1.987527901206e+00 0.000000000000e+00 0.000000000000e+00
6.862500000000e+02 -1.975407218688e+00 0.000000000000e+00 0.000000000000e+00
6.865000000000e+02 -2.069086619256e+00 0.000000000000e+00 0.000000000000e+00
6.867500000000e+02 -2.220043646906e+00 0.000000000000e+00 0.000000000000e+00
6.870000000000e+02 -2.370439538131e+00 0.000000000000e+00 0.000000000000e+00
6.872500000000e+02 -2.460996997579e+00 0.000000000000e+00 0.000000000000e+00
6.875000000000e+02 -2.438996037597e+00 0.000000000000e+00 0.000000000000e+00
6.877500000000e+02 -2.265321491507e+00 0.000000000000e+00 0.000000000000e+00
6.880000000000e+02 -1.919631935297e+00 0.000000000000e+00 0.000000000000e+00
6.882500000000e+02 -1.402979413996e+00 0.000000000000e+00 0.000000000000e+00
6.885000000000e+02 -7.375570860965e-01 0.000000000000e+00 0.000000000000e+00
6.887500000000e+02 3.635957310374e-02 0.000000000000e+00 0.000000000000e+00
6.890000000000e+02 8.658356381459e-01 0.000000000000e+00 0.000000000000e+00
6.892500000000e+02 1.692307193948e+00 0.000000000000e+00 0.000000000000e+00
6.895000000000e+02 2.459253573157e+00 0.000000000000e+00 0.000000000000e+00
6.897500000000e+02 3.119468700570e+00 0.000000000000e+00 0.000000000000e+00
6.900000000000e+02 3.640954068554e+00 0.000000000000e+00 0.000000000000e+00
6.902500000000e+02 4.010653243366e+00 0.000000000000e+00 0.000000000000e+00
6.905000000000e+02 4.235549491048e+00 0.000000000000e+00 0.000000000000e+00
6.907500000000e+02 4.341012132866e+00 0.000000000000e+00 0.000000000000e+00
6.910000000000e+02 4.366653336282e+00 0.000000000000e+00 0.000000000000e+00
6.912500000000e+02 4.360293643090e+00 0.000000000000e+00 0.000000000000e+00
6.915000000000e+02 4.370885857391e+00 0.000000000000e+00 0.000000000000e+00
6.917500000000e+02 4.441379274406e+00 0.000000000000e+00 0.000000000000e+00
6.920000000000e+02 4.602502602892e+00 0.000000000000e+00 0.000000000000e+00
6.922500000000e+02 4.868306198057e+00 0.000000000000e+00 0.000000000000e+00
6.925000000000e+02 5.234052756217e+00 0.000000000000e+00 0.000000000000e+00
6.927500000000e+02 5.676716326155e+00 0.000000000000e+00 0.000000000000e+00
6.930000000000e+02 6.157988666246e+00 0.000000000000e+00 0.000000000000e+00
6.932500000000e+02 6.629349791904e+00 0.000000000000e+00 0.000000000000e+00
6.935000000000e+02 7.038483038321e+00 0.000000000000e+00 0.000000000000e+00
6.937500000000e+02 7.336141469643e+00 0.000000000000e+00 0.000000000000e+00
6.940000000000e+02 7.482524594142e+00 0.000000000000e+00 0.000000000000e+00
6.942500000000e+02 7.452306945662e+00 0.000000000000e+00 0.000000000000e+00
6.945000000000e+02 7.237659804062e+00 0.000000000000e+00 0.000000000000e+00
6.947500000000e+02 6.848894676432e+00 0.000000000000e+00 0.000000000000e+00
6.950000000000e+02 6.312690889451e+00 0.000000000000e+00 0.000000000000e+00
6.952500000000e+02 5.668202646913e+00 0.000000000000e+00 0.000000000000e+00
6.955000000000e+02 4.961626912991e+00 0.000000000000e+00 0.000000000000e+00
6.957500000000e+02 4.240013523951e+00 0.000000000000e+00 0.000000000000e+00
6.960000000000e+02 3.545186700050e+00 0.000000000000e+00 0.000000000000e+00
6.962500000000e+02 2.908612467044e+00 0.000000000000e+00 0.000000000000e+00
6.965000000000e+02 2.347896557622e+00 0.000000000000e+00 0.000000000000e+00
6.967500000000e+02 1.865355315969e+00 0.000000000000e+00 0.000000000000e+00
6.970000000000e+02 1.448803617524e+00 0.000000000000e+00 0.000000000000e+00
6.972500000000e+02 1.074391718282e+00 0.000000000000e+00 0.000000000000e+00
6.975000000000e+02 7.110411993241e-01 0.000000000000e+00 0.000000000000e+00
6.977500000000e+02 3.258175530040e-01 0.000000000000e+00 0.000000000000e+00
6.980000000000e+02 -1.105382784883e-01 0.000000000000e+00 0.000000000000e+00
6.982500000000e+02 -6.187010021303e-01 0.000000000000e+00 0.000000000000e+00
6.985000000000e+02 -1.207150892326e+00 0.000000000000e+00 0.000000000000e+00
6.987500000000e+02 -1.870341369845e+00 0.000000000000e+00 0.000000000000e+00
6.990000000000e+02 -2.588863743126e+00 0.000000000000e+00 0.000000000000e+00
6.992500000000e+02 -3.331545240904e+00 0.000000000000e+00 0.000000000000e+00
6.995000000000e+02 -4.059149491971e+00 0.000000000000e+00 0.000000000000e+00
6.997500000000e+02 -4.729135137299e+00 0.000000000000e+00 0.000000000000e+00
7.000000000000e+02 -5.300796874911e+00 0.000000000000e+00 0.000000000000e+00
7.002500000000e+02 -5.740080149829e+00 0.000000000000e+00 0.000000000000e+00
7.005000000000e+02 -6.023427754750e+00 0.000000000000e+00 0.000000000000e+00
7.007500000000e+02 -6.140171390924e+00 0.000000000000e+00 0.000000000000e+00
7.010000000000e+02 -6.093199235728e+00 0.000000000000e+00 0.000000000000e+00
7.012500000000e+02 -5.897878981048e+00 0.000000000000e+00 0.000000000000e+00
7.015000000000e+02 -5.579458496839e+00 0.000000000000e+00 0.000000000000e+00
7.017500000000e+02 -5.169369006279e+00 0.000000000000e+00 0.000000000000e+00
7.020000000000e+02 -4.700990973071e+00 0.000000000000e+00 0.000000000000e+00
7.022500000000e+02 -4.205493853907e+00 0.000000000000e+00 0.000000000000e+00
7.025000000000e+02 -3.708323153067e+00 0.000000000000e+00 0.000000000000e+00
7.027500000000e+02 -3.226790395565e+00 0.000000000000e+00 0.000000000000e+00
7.030000000000e+02 -2.769043506887e+00 0.000000000000e+00 0.000000000000e+00
7.032500000000e+02 -2.334484462034e+00 0.000000000000e+00 0.000000000000e+00
7.035000000000e+02 -1.915489482145e+00 0.000000000000e+00 0.000000000000e+00
7.037500000000e+02 -1.500105078617e+00 0.000000000000e+00 0.000000000000e+00
7.040000000000e+02 -1.075266053818e+00 0.000000000000e+00 0.000000000000e+00
7.042500000000e+02 -6.300254738150e-01 0.000000000000e+00 0.000000000000e+00
7.045000000000e+02 -1.583069938223e-01 0.000000000000e+00 0.000000000000e+00
7.047500000000e+02 3.392192494830e-01 0.000000000000e+00 0.000000000000e+00
7.050000000000e+02 8.543907281406e-01 0.000000000000e+00 0.000000000000e+00
7.052500000000e+02 1.372013924917e+00 0.000000000000e+00 0.000000000000e+00
7.055000000000e+02 1.871430232816e+00 0.000000000000e+00 0.000000000000e+00
7.057500000000e+02 2.328926043337e+00 0.000000000000e+00 0.000000000000e+00
7.060000000000e+02 2.720614042642e+00 0.000000000000e+00 0.000000000000e+00
7.062500000000e+02 3.025359534907e+00 0.000000000000e+00 0.000000000000e+00
7.065000000000e+02 3.227337119821e+00 0.000000000000e+00 0.000000000000e+00
7.067500000000e+02 3.317874668949e+00 0.000000000000e+00 0.000000000000e+00
7.070000000000e+02 3.296359915680e+00 0.000000000000e+00 0.000000000000e+00
7.072500000000e+02 3.170130326910e+00 0.000000000000e+00 0.000000000000e+00
7.075000000000e+02 2.953416314284e+00 0.000000000000e+00 0.000000000000e+00
7.077500000000e+02 2.665538738044e+00 0.000000000000e+00 0.000000000000e+00
7.080000000000e+02 2.328655343573e+00 0.000000000000e+00 0.000000000000e+00
7.082500000000e+02 1.965395046709e+00 0.000000000000e+00 0.000000000000e+00
7.085000000000e+02 1.596709756085e+00 0.000000000000e+00 0.000000000000e+00
7.087500000000e+02 1.240215002034e+00 0.000000000000e+00 0.000000000000e+00
7.090000000000e+02 9.091947394511e-01 0.000000000000e+00 0.000000000000e+00
7.092500000000e+02 6.123292900283e-01 0.000000000000e+00 0.000000000000e+00
7.095000000000e+02 3.540878844127e-01 0.000000000000e+00 0.000000000000e+00
7.097500000000e+02 1.356273301472e-01 0.000000000000e+00 0.000000000000e+00
7.100000000000e+02 -4.402899885513e-02 0.000000000000e+00 0.000000000000e+00
7.102500000000e+02 -1.867832270514e-01 0.000000000000e+00 0.000000000000e+00
7.105000000000e+02 -2.944592488930e-01 0.000000000000e+00 0.000000000000e+00
7.107500000000e+02 -3.681794917323e-01 0.000000000000e+00 0.000000000000e+00
7.110000000000e+02 -4.082141959964e-01 0.000000000000e+00 0.000000000000e+00
7.112500000000e+02 -4.142989266061e-01 0.000000000000e+00 0.000000000000e+00
7.115000000000e+02 -3.863244616426e-01 0.000000000000e+00 0.000000000000e+00
7.117500000000e+02 -3.252318553342e-01 0.000000000000e+00 0.000000000000e+00
7.120000000000e+02 -2.339059986796e-01 0.000000000000e+00 0.000000000000e+00
7.122500000000e+02 -1.178594243093e-01 0.000000000000e+00 0.000000000000e+00
7.125000000000e+02 1.446604664169e-02 0.000000000000e+00 0.000000000000e+00
7.127500000000e+02 1.518856793570e-01 0.000000000000e+00 0.000000000000e+00
7.130000000000e+02 2.811666321110e-01 0.000000000000e+00 0.000000000000e+00
7.132500000000e+02 3.881620016223e-01 0.000000000000e+00 0.000000000000e+00
7.135000000000e+02 4.592364222133e-01 0.000000000000e+00 0.000000000000e+00
7.137500000000e+02 4.827813778356e-01 0.000000000000e+00 0.000000000000e+00
7.140000000000e+02 4.505975832678e-01 0.000000000000e+00 0.000000000000e+00
7.142500000000e+02 3.589377088503e-01 0.000000000000e+00 0.000000000000e+00
7.145000000000e+02 2.090525795240e-01 0.000000000000e+00 0.000000000000e+00
7.147500000000e+02 7.159360214416e-03 0.000000000000e+00 0.000000000000e+00
7.150000000000e+02 -2.361614568006e-01 0.000000000000e+00 0.000000000000e+00
7.152500000000e+02 -5.070468914858e-01 0.000000000000e+00 0.000000000000e+00
7.155000000000e+02 -7.897462550811e-01 0.000000000000e+00 0.000000000000e+00
7.157500000000e+02 -1.068123043356e+00 0.000000000000e+00 0.000000000000e+00
7.160000000000e+02 -1.327048642716e+00 0.000000000000e+00 0.000000000000e+00
7.162500000000e+02 -1.553499628465e+00 0.000000000000e+00 0.000000000000e+00
7.165000000000e+02 -1.737228208733e+00 0.000000000000e+00 0.000000000000e+00
7.167500000000e+02 -1.870953827711e+00 0.000000000000e+00 0.000000000000e+00
7.170000000000e+02 -1.950109602008e+00 0.000000000000e+00 0.000000000000e+00
7.172500000000e+02 -1.972255404346e+00 0.000000000000e+00 0.000000000000e+00
7.175000000000e+02 -1.936326531552e+00 0.000000000000e+00 0.000000000000e+00
7.177500000000e+02 -1.841912987735e+00 0.000000000000e+00 0.000000000000e+00
7.180000000000e+02 -1.688754656318e+00 0.000000000000e+00 0.000000000000e+00
7.182500000000e+02 -1.476593249886e+00 0.000000000000e+00 0.000000000000e+00
7.185000000000e+02 -1.205450051433e+00 0.000000000000e+00 0.000000000000e+00
7.187500000000e+02 -8.763110360559e-01 0.000000000000e+00 0.000000000000e+00
7.190000000000e+02 -4.921128235079e-01 0.000000000000e+00 0.000000000000e+00
7.192500000000e+02 -5.884937809060e-02 0.000000000000e+00 0.000000000000e+00
7.195000000000e+02 4.134262755968e-01 0.000000000000e+00 0.000000000000e+00
7.197500000000e+02 9.099397961590e-01 0.000000000000e+00 0.000000000000e+00
7.200000000000e+02 1.411075852694e+00 0.000000000000e+00 0.000000000000e+00
7.202500000000e+02 1.892936000387e+00 0.000000000000e+00 0.000000000000e+00
7.205000000000e+02 2.328613470629e+00 0.000000000000e+00 0.000000000000e+00
7.207500000000e+02 2.690115290714e+00 0.000000000000e+00 0.000000000000e+00
7.210000000000e+02 2.950756496308e+00 0.000000000000e+00 0.000000000000e+00
7.212500000000e+02 3.087765476998e+00 0.000000000000e+00 0.000000000000e+00
7.215000000000e+02 3.084787685930e+00 0.000000000000e+00 0.000000000000e+00
7.217500000000e+02 2.933966147342e+00 0.000000000000e+00 0.000000000000e+00
7.220000000000e+02 2.637314124066e+00 0.000000000000e+00 0.000000000000e+00
7.222500000000e+02 2.207173774314e+00 0.000000000000e+00 0.000000000000e+00
7.225000000000e+02 1.665664106612e+00 0.000000000000e+00 0.000000000000e+00
7.227500000000e+02 1.043146720546e+00 0.000000000000e+00 0.000000000000e+00
7.230000000000e+02 3.758609083734e-01 0.000000000000e+00 0.000000000000e+00
7.232500000000e+02 -2.970168740419e-01 0.000000000000e+00 0.000000000000e+00
7.235000000000e+02 -9.365650354354e-01 0.000000000000e+00 0.000000000000e+00
7.237500000000e+02 -1.507210952475e+00 0.000000000000e+00 0.000000000000e+00
7.240000000000e+02 -1.979399216239e+00 0.000000000000e+00 0.000000000000e+00
7.242500000000e+02 -2.331570349258e+00 0.000000000000e+00 0.000000000000e+00
7.245000000000e+02 -2.551283043101e+00 0.000000000000e+00 0.000000000000e+00
7.247500000000e+02 -2.635427224059e+00 0.000000000000e+00 0.000000000000e+00
7.250000000000e+02 -2.589589871448e+00 0.000000000000e+00 0.000000000000e+00
7.252500000000e+02 -2.426733776265e+00 0.000000000000e+00 0.000000000000e+00
7.255000000000e+02 -2.165417696079e+00 0.000000000000e+00 0.000000000000e+00
7.257500000000e+02 -1.827816157328e+00 0.000000000000e+00 0.000000000000e+00
7.260000000000e+02 -1.437786402085e+00 0.000000000000e+00 0.000000000000e+00
7.262500000000e+02 -1.019183186264e+00 0.000000000000e+00 0.000000000000e+00
7.265000000000e+02 -5.945495231367e-01 0.000000000000e+00 0.000000000000e+00
7.267500000000e+02 -1.842271242437e-01 0.000000000000e+00 0.000000000000e+00
7.270000000000e+02 1.941502534257e-01 0.000000000000e+00 0.000000000000e+00
7.272500000000e+02 5.258798000835e-01 0.000000000000e+00 0.000000000000e+00
7.275000000000e+02 7.992619978892e-01 0.000000000000e+00 0.000000000000e+00
7.277500000000e+02 1.005655314472e+00 0.000000000000e+00 0.000000000000e+00
7.280000000000e+02 1.139613737447e+00 0.000000000000e+00 0.000000000000e+00
7.282500000000e+02 1.199150107066e+00 0.000000000000e+00 0.000000000000e+00
7.285000000000e+02 1.186097968405e+00 0.000000000000e+00 0.000000000000e+00
7.287500000000e+02 1.106476766283e+00 0.000000000000e+00 0.000000000000e+00
7.290000000000e+02 9.707147120410e-01 0.000000000000e+00 0.000000000000e+00
7.292500000000e+02 7.935629057765e-01 0.000000000000e+00 0.000000000000e+00
7.295000000000e+02 5.935505691923e-01 0.000000000000e+00 0.000000000000e+00
7.297500000000e+02 3.918851798483e-01 0.000000000000e+00 0.000000000000e+00
7.300000000000e+02 2.107864728771e-01 0.000000000000e+00 0.000000000000e+00
7.302500000000e+02 7.134695142191e-02 0.000000000000e+00 0.000000000000e+00
7.305000000000e+02 -8.883455049542e-03 0.000000000000e+00 0.000000000000e+00
7.307500000000e+02 -1.830351671736e-02 0.000000000000e+00 0.000000000000e+00
7.310000000000e+02 4.667985231392e-02 0.000000000000e+00 0.000000000000e+00
7.312500000000e+02 1.802806942394e-01 0.000000000000e+00 0.000000000000e+00
7.315000000000e+02 3.669438952252e-01 0.000000000000e+00 0.000000000000e+00
7.317500000000e+02 5.821268469247e-01 0.000000000000e+00 0.000000000000e+00
7.320000000000e+02 7.943018880942e-01 0.000000000000e+00 0.000000000000e+00
7.322500000000e+02 9.680640354241e-01 0.000000000000e+00 0.000000000000e+00
7.325000000000e+02 1.068064526917e+00 0.000000000000e+00 0.000000000000e+00
7.327500000000e+02 1.063351721527e+00 0.000000000000e+00 0.000000000000e+00
7.330000000000e+02 9.316091499061e-01 0.000000000000e+00 0.000000000000e+00
7.332500000000e+02 6.627524088717e-01 0.000000000000e+00 0.000000000000e+00
7.335000000000e+02 2.613899695267e-01 0.000000000000e+00 0.000000000000e+00
7.337500000000e+02 -2.522344713798e-01 0.000000000000e+00 0.000000000000e+00
7.340000000000e+02 -8.430311920636e-01 0.000000000000e+00 0.000000000000e+00
7.342500000000e+02 -1.463593418881e+00 0.000000000000e+00 0.000000000000e+00
7.345000000000e+02 -2.058260698650e+00 0.000000000000e+00 0.000000000000e+00
7.347500000000e+02 -2.568317790127e+00 0.000000000000e+00 0.000000000000e+00
7.350000000000e+02 -2.937783294622e+00 0.000000000000e+00 0.000000000000e+00
7.352500000000e+02 -3.119162238059e+00 0.000000000000e+00 0.000000000000e+00
7.355000000000e+02 -3.078534695817e+00 0.000000000000e+00 0.000000000000e+00
7.357500000000e+02 -2.799428339944e+00 0.000000000000e+00 0.000000000000e+00
7.360000000000e+02 -2.285065516145e+00 0.000000000000e+00 0.000000000000e+00
7.362500000000e+02 -1.558764827831e+00 0.000000000000e+00 0.000000000000e+00
7.365000000000e+02 -6.624866955895e-01 0.000000000000e+00 0.000000000000e+00
7.367500000000e+02 3.462867024132e-01 0.000000000000e+00 0.000000000000e+00
7.370000000000e+02 1.398980757216e+00 0.000000000000e+00 0.000000000000e+00
7.372500000000e+02 2.421199897925e+00 0.000000000000e+00 0.000000000000e+00
7.375000000000e+02 3.338329418473e+00 0.000000000000e+00 0.000000000000e+00
7.377500000000e+02 4.080977567293e+00 0.000000000000e+00 0.000000000000e+00
7.380000000000e+02 4.589845678939e+00 0.000000000000e+00 0.000000000000e+00
7.382500000000e+02 4.819729670441e+00 0.000000000000e+00 0.000000000000e+00
7.385000000000e+02 4.742486027014e+00 0.000000000000e+00 0.000000000000e+00
7.387500000000e+02 4.348915446813e+00 0.000000000000e+00 0.000000000000e+00
7.390000000000e+02 3.649607387058e+00 0.000000000000e+00 0.000000000000e+00
7.392500000000e+02 2.674836184435e+00 0.000000000000e+00 0.000000000000e+00
7.395000000000e+02 1.473601498402e+00 0.000000000000e+00 0.000000000000e+00
7.397500000000e+02 1.118703949582e-01 0.000000000000e+00 0.000000000000e+00
7.400000000000e+02 -1.329977522313e+00 0.000000000000e+00 0.000000000000e+00
7.402500000000e+02 -2.760553919283e+00 0.000000000000e+00 0.000000000000e+00
7.405000000000e+02 -4.081792914231e+00 0.000000000000e+00 0.000000000000e+00
7.407500000000e+02 -5.194266886293e+00 0.000000000000e+00 0.000000000000e+00
7.410000000000e+02 -6.003463191635e+00 0.000000000000e+00 0.000000000000e+00
7.412500000000e+02 -6.426857389936e+00 0.000000000000e+00 0.000000000000e+00
7.415000000000e+02 -6.401432153438e+00 0.000000000000e+00 0.000000000000e+00
7.417500000000e+02 -5.891085969580e+00 0.000000000000e+00 0.000000000000e+00
7.420000000000e+02 -4.893189081020e+00 0.000000000000e+00 0.000000000000e+00
7.422500000000e+02 -3.443417322916e+00 0.000000000000e+00 0.000000000000e+00
7.425000000000e+02 -1.617966666352e+00 0.000000000000e+00 0.000000000000e+00
7.427500000000e+02 4.676483650459e-01 0.000000000000e+00 0.000000000000e+00
7.430000000000e+02 2.663767742825e+00 0.000000000000e+00 0.000000000000e+00
7.432500000000e+02 4.795911214683e+00 0.000000000000e+00 0.000000000000e+00
7.435000000000e+02 6.677959757617e+00 0.000000000000e+00 0.000000000000e+00
7.437500000000e+02 8.128369898320e+00 0.000000000000e+00 0.000000000000e+00
7.440000000000e+02 8.988087564531e+00 0.000000000000e+00 0.000000000000e+00
7.442500000000e+02 9.138410387917e+00 0.000000000000e+00 0.000000000000e+00
7.445000000000e+02 8.516794041892e+00 0.000000000000e+00 0.000000000000e+00
7.447500000000e+02 7.128567335353e+00 0.000000000000e+00 0.000000000000e+00
7.450000000000e+02 5.052746263618e+00 0.000000000000e+00 0.000000000000e+00
7.452500000000e+02 2.440621099464e+00 0.000000000000e+00 0.000000000000e+00
7.455000000000e+02 -4.935005635104e-01 0.000000000000e+00 0.000000000000e+00
7.457500000000e+02 -3.489146012031e+00 0.000000000000e+00 0.000000000000e+00
7.460000000000e+02 -6.262949309443e+00 0.000000000000e+00 0.000000000000e+00
7.462500000000e+02 -8.536293595889e+00 0.000000000000e+00 0.000000000000e+00
7.465000000000e+02 -1.006457122146e+01 0.000000000000e+00 0.000000000000e+00
7.467500000000e+02 -1.066488168056e+01 0.000000000000e+00 0.000000000000e+00
7.470000000000e+02 -1.023891367787e+01 0.000000000000e+00 0.000000000000e+00
7.472500000000e+02 -8.788075864850e+00 0.000000000000e+00 0.000000000000e+00
7.475000000000e+02 -6.418640810587e+00 0.000000000000e+00 0.000000000000e+00
7.477500000000e+02 -3.335688437659e+00 0.000000000000e+00 0.000000000000e+00
7.480000000000e+02 1.741273125660e-01 0.000000000000e+00 0.000000000000e+00
7.482500000000e+02 3.769651825970e+00 0.000000000000e+00 0.000000000000e+00
7.485000000000e+02 7.089576732186e+00 0.000000000000e+00 0.000000000000e+00
7.487500000000e+02 9.790505080750e+00 0.000000000000e+00 0.000000000000e+00
7.490000000000e+02 1.158456707933e+01 0.000000000000e+00 0.000000000000e+00
7.492500000000e+02 1.227227790646e+01 0.000000000000e+00 0.000000000000e+00
7.495000000000e+02 1.176670015889e+01 0.000000000000e+00 0.000000000000e+00
7.497500000000e+02 1.010583397317e+01 0.000000000000e+00 0.000000000000e+00
7.500000000000e+02 7.451422801700e+00 0.000000000000e+00 0.000000000000e+00
7.502500000000e+02 4.073892955351e+00 0.000000000000e+00 0.000000000000e+00
7.505000000000e+02 3.247624390647e-01 0.000000000000e+00 0.000000000000e+00
7.507500000000e+02 -3.400635962726e+00 0.000000000000e+00 0.000000000000e+00
7.510000000000e+02 -6.706059300383e+00 0.000000000000e+00 0.000000000000e+00
7.512500000000e+02 -9.238069218577e+00 0.000000000000e+00 0.000000000000e+00
7.515000000000e+02 -1.072553863747e+01 0.000000000000e+00 0.000000000000e+00
7.517500000000e+02 -1.101032873236e+01 0.000000000000e+00 0.000000000000e+00
7.520000000000e+02 -1.006547349098e+01 0.000000000000e+00 0.000000000000e+00
7.522500000000e+02 -7.998624649183e+00 0.000000000000e+00 0.000000000000e+00
7.525000000000e+02 -5.040217378643e+00 0.000000000000e+00 0.000000000000e+00
7.527500000000e+02 -1.517612900057e+00 0.000000000000e+00 0.000000000000e+00
7.530000000000e+02 2.181859828795e+00 0.000000000000e+00 0.000000000000e+00
7.532500000000e+02 5.654710056943e+00 0.000000000000e+00 0.000000000000e+00
7.535000000000e+02 8.526855161505e+00 0.000000000000e+00 0.000000000000e+00
7.537500000000e+02 1.049564684255e+01 0.000000000000e+00 0.000000000000e+00
7.540000000000e+02 1.136345936756e+01 0.000000000000e+00 0.000000000000e+00
7.542500000000e+02 1.105894901337e+01 0.000000000000e+00 0.000000000000e+00
7.545000000000e+02 9.643566107623e+00 0.000000000000e+00 0.000000000000e+00
7.547500000000e+02 7.302662693263e+00 0.000000000000e+00 0.000000000000e+00
7.550000000000e+02 4.322374198796e+00 0.000000000000e+00 0.000000000000e+00
7.552500000000e+02 1.055137905597e+00 0.000000000000e+00 0.000000000000e+00
7.555000000000e+02 -2.121961049113e+00 0.000000000000e+00 0.000000000000e+00
7.557500000000e+02 -4.851014447436e+00 0.000000000000e+00 0.000000000000e+00
7.560000000000e+02 -6.834086466033e+00 0.000000000000e+00 0.000000000000e+00
7.562500000000e+02 -7.866212830069e+00 0.000000000000e+00 0.000000000000e+00
7.565000000000e+02 -7.856841493853e+00 0.000000000000e+00 0.000000000000e+00
7.567500000000e+02 -6.837399345139e+00 0.000000000000e+00 0.000000000000e+00
7.570000000000e+02 -4.954374446246e+00 0.000000000000e+00 0.000000000000e+00
7.572500000000e+02 -2.449053558792e+00 0.000000000000e+00 0.000000000000e+00
7.575000000000e+02 3.733655766408e-01 0.000000000000e+00 0.000000000000e+00
7.577500000000e+02 3.181349671603e+00 0.000000000000e+00 0.000000000000e+00
7.580000000000e+02 5.656642025625e+00 0.000000000000e+00 0.000000000000e+00
7.582500000000e+02 7.531129029029e+00 0.000000000000e+00 0.000000000000e+00
7.585000000000e+02 8.616633108046e+00 0.000000000000e+00 0.000000000000e+00
7.587500000000e+02 8.824274996342e+00 0.000000000000e+00 0.000000000000e+00
7.590000000000e+02 8.171403358195e+00 0.000000000000e+00 0.000000000000e+00
7.592500000000e+02 6.775652481432e+00 0.000000000000e+00 0.000000000000e+00
7.595000000000e+02 4.837260785097e+00 0.000000000000e+00 0.000000000000e+00
7.597500000000e+02 2.612170051517e+00 0.000000000000e+00 0.000000000000e+00
7.600000000000e+02 3.794617399959e-01 0.000000000000e+00 0.000000000000e+00
7.602500000000e+02 -1.592744956084e+00 0.000000000000e+00 0.000000000000e+00
7.605000000000e+02 -3.078764090742e+00 0.000000000000e+00 0.000000000000e+00
7.607500000000e+02 -3.920481582452e+00 0.000000000000e+00 0.000000000000e+00
7.610000000000e+02 -4.043365384226e+00 0.000000000000e+00 0.000000000000e+00
7.612500000000e+02 -3.461767036355e+00 0.000000000000e+00 0.000000000000e+00
7.615000000000e+02 -2.273299648992e+00 0.000000000000e+00 0.000000000000e+00
7.617500000000e+02 -6.434176698949e-01 0.000000000000e+00 0.000000000000e+00
7.620000000000e+02 1.217525609354e+00 0.000000000000e+00 0.000000000000e+00
7.622500000000e+02 3.081640999922e+00 0.000000000000e+00 0.000000000000e+00
7.625000000000e+02 4.731773323191e+00 0.000000000000e+00 0.000000000000e+00
7.627500000000e+02 5.987201636143e+00 0.000000000000e+00 0.000000000000e+00
7.630000000000e+02 6.723755670355e+00 0.000000000000e+00 0.000000000000e+00
7.632500000000e+02 6.886147741676e+00 0.000000000000e+00 0.000000000000e+00
7.635000000000e+02 6.491368211477e+00 0.000000000000e+00 0.000000000000e+00
7.637500000000e+02 5.623137164248e+00 0.000000000000e+00 0.000000000000e+00
7.640000000000e+02 4.418499783743e+00 0.000000000000e+00 0.000000000000e+00
7.642500000000e+02 3.048565043140e+00 0.000000000000e+00 0.000000000000e+00
7.645000000000e+02 1.696012479789e+00 0.000000000000e+00 0.000000000000e+00
7.647500000000e+02 5.322660174826e-01 0.000000000000e+00 0.000000000000e+00
7.650000000000e+02 -3.028605607463e-01 0.000000000000e+00 0.000000000000e+00
7.652500000000e+02 -7.166760006657e-01 0.000000000000e+00 0.000000000000e+00
7.655000000000e+02 -6.726158196853e-01 0.000000000000e+00 0.000000000000e+00
7.657500000000e+02 -1.919478433665e-01 0.000000000000e+00 0.000000000000e+00
7.660000000000e+02 6.516807733023e-01 0.000000000000e+00 0.000000000000e+00
7.662500000000e+02 1.743845608862e+00 0.000000000000e+00 0.000000000000e+00
7.665000000000e+02 2.945382497920e+00 0.000000000000e+00 0.000000000000e+00
7.667500000000e+02 4.110685933482e+00 0.000000000000e+00 0.000000000000e+00
7.670000000000e+02 5.105920602942e+00 0.000000000000e+00 0.000000000000e+00
7.672500000000e+02 5.824920113246e+00 0.000000000000e+00 0.000000000000e+00
7.675000000000e+02 6.200934584149e+00 0.000000000000e+00 0.000000000000e+00
7.677500000000e+02 6.212982182757e+00 0.000000000000e+00 0.000000000000e+00
7.680000000000e+02 5.886276769824e+00 0.000000000000e+00 0.000000000000e+00
7.682500000000e+02 5.286951618549e+00 0.000000000000e+00 0.000000000000e+00
7.685000000000e+02 4.511985495247e+00 0.000000000000e+00 0.000000000000e+00
7.687500000000e+02 3.675782017599e+00 0.000000000000e+00 0.000000000000e+00
7.690000000000e+02 2.895196839536e+00 0.000000000000e+00 0.000000000000e+00
7.692500000000e+02 2.274917564859e+00 0.000000000000e+00 0.000000000000e+00
7.695000000000e+02 1.894975600646e+00 0.000000000000e+00 0.000000000000e+00
7.697500000000e+02 1.801833077483e+00 0.000000000000e+00 0.000000000000e+00
7.700000000000e+02 2.003991144087e+00 0.000000000000e+00 0.000000000000e+00
7.702500000000e+02 2.472475043528e+00 0.000000000000e+00 0.000000000000e+00
7.705000000000e+02 3.145941388791e+00 0.000000000000e+00 0.000000000000e+00
7.707500000000e+02 3.939598086917e+00 0.000000000000e+00 0.000000000000e+00
7.710000000000e+02 4.756691949717e+00 0.000000000000e+00 0.000000000000e+00
7.712500000000e+02 5.501050946115e+00 0.000000000000e+00 0.000000000000e+00
7.715000000000e+02 6.089093358594e+00 0.000000000000e+00 0.000000000000e+00
7.717500000000e+02 6.459836926800e+00 0.000000000000e+00 0.000000000000e+00
7.720000000000e+02 6.581736196804e+00 0.000000000000e+00 0.000000000000e+00
7.722500000000e+02 6.455604513222e+00 0.000000000000e+00 0.000000000000e+00
7.725000000000e+02 6.113382613913e+00 0.000000000000e+00 0.000000000000e+00
7.727500000000e+02 5.613035277462e+00 0.000000000000e+00 0.000000000000e+00
7.730000000000e+02 5.030327701768e+00 0.000000000000e+00 0.000000000000e+00
7.732500000000e+02 4.448598579141e+00 0.000000000000e+00 0.000000000000e+00
7.735000000000e+02 3.947865447021e+00 0.000000000000e+00 0.000000000000e+00
7.737500000000e+02 3.594646683774e+00 0.000000000000e+00 0.000000000000e+00
7.740000000000e+02 3.433761299680e+00 0.000000000000e+00 0.000000000000e+00
7.742500000000e+02 3.483091108291e+00 0.000000000000e+00 0.000000000000e+00
7.745000000000e+02 3.731896901161e+00 0.000000000000e+00 0.000000000000e+00
7.747500000000e+02 4.142821422957e+00 0.000000000000e+00 0.000000000000e+00
7.750000000000e+02 4.657245102634e+00 0.000000000000e+00 0.000000000000e+00
7.752500000000e+02 5.203243704253e+00 0.000000000000e+00 0.000000000000e+00
7.755000000000e+02 5.705081514649e+00 0.000000000000e+00 0.000000000000e+00
7.757500000000e+02 6.092997487584e+00 0.000000000000e+00 0.000000000000e+00
7.760000000000e+02 6.312025311385e+00 0.000000000000e+00 0.000000000000e+00
7.762500000000e+02 6.328731911087e+00 0.000000000000e+00 0.000000000000e+00
7.765000000000e+02 6.135042594124e+00 0.000000000000e+00 0.000000000000e+00
7.767500000000e+02 5.748707510598e+00 0.000000000000e+00 0.000000000000e+00
7.770000000000e+02 5.210403134837e+00 0.000000000000e+00 0.000000000000e+00
7.772500000000e+02 4.577897465894e+00 0.000000000000e+00 0.000000000000e+00
7.775000000000e+02 3.918082753169e+00 0.000000000000e+00 0.000000000000e+00
7.777500000000e+02 3.297946861365e+00 0.000000000000e+00 0.000000000000e+00
7.780000000000e+02 2.775680054936e+00 0.000000000000e+00 0.000000000000e+00
7.782500000000e+02 2.393082613955e+00 0.000000000000e+00 0.000000000000e+00
7.785000000000e+02 2.170255354791e+00 0.000000000000e+00 0.000000000000e+00
7.787500000000e+02 2.103244694825e+00 0.000000000000e+00 0.000000000000e+00
7.790000000000e+02 2.164917818353e+00 0.000000000000e+00 0.000000000000e+00
7.792500000000e+02 2.308914361394e+00 0.000000000000e+00 0.000000000000e+00
7.795000000000e+02 2.476115645172e+00 0.000000000000e+00 0.000000000000e+00
7.797500000000e+02 2.602744364527e+00 0.000000000000e+00 0.000000000000e+00
7.800000000000e+02 2.628999888992e+00 0.000000000000e+00 0.000000000000e+00
7.802500000000e+02 2.507073923314e+00 0.000000000000e+00 0.000000000000e+00
7.805000000000e+02 2.207485413286e+00 0.000000000000e+00 0.000000000000e+00
7.807500000000e+02 1.722908774018e+00 0.000000000000e+00 0.000000000000e+00
7.810000000000e+02 1.069013382316e+00 0.000000000000e+00 0.000000000000e+00
7.812500000000e+02 2.822379368572e-01 0.000000000000e+00 0.000000000000e+00
7.815000000000e+02 -5.851642677512e-01 0.000000000000e+00 0.000000000000e+00
7.817500000000e+02 -1.472109574082e+00 0.000000000000e+00 0.000000000000e+00
7.820000000000e+02 -2.316732300163e+00 0.000000000000e+00 0.000000000000e+00
7.822500000000e+02 -3.064398956926e+00 0.000000000000e+00 0.000000000000e+00
7.825000000000e+02 -3.674607303939e+00 0.000000000000e+00 0.000000000000e+00
7.827500000000e+02 -4.125852872221e+00 0.000000000000e+00 0.000000000000e+00
7.830000000000e+02 -4.417832246092e+00 0.000000000000e+00 0.000000000000e+00
7.832500000000e+02 -4.570721910365e+00 0.000000000000e+00 0.000000000000e+00
7.835000000000e+02 -4.621672639743e+00 0.000000000000e+00 0.000000000000e+00
7.837500000000e+02 -4.619037091060e+00 0.000000000000e+00 0.000000000000e+00
7.840000000000e+02 -4.615150983960e+00 0.000000000000e+00 0.000000000000e+00
7.842500000000e+02 -4.658675294406e+00 0.000000000000e+00 0.000000000000e+00
7.845000000000e+02 -4.787553800304e+00 0.000000000000e+00 0.000000000000e+00
7.847500000000e+02 -5.023542211647e+00 0.000000000000e+00 0.000000000000e+00
7.850000000000e+02 -5.369037143699e+00 0.000000000000e+00 0.000000000000e+00
7.852500000000e+02 -5.806608278024e+00 0.000000000000e+00 0.000000000000e+00
7.855000000000e+02 -6.301261165205e+00 0.000000000000e+00 0.000000000000e+00
7.857500000000e+02 -6.805083738677e+00 0.000000000000e+00 0.000000000000e+00
7.860000000000e+02 -7.263608372279e+00 0.000000000000e+00 0.000000000000e+00
7.862500000000e+02 -7.622996848271e+00 0.000000000000e+00 0.000000000000e+00
7.865000000000e+02 -7.837057533149e+00 0.000000000000e+00 0.000000000000e+00
7.867500000000e+02 -7.873144056708e+00 0.000000000000e+00 0.000000000000e+00
7.870000000000e+02 -7.716155175096e+00 0.000000000000e+00 0.000000000000e+00
7.872500000000e+02 -7.370130570825e+00 0.000000000000e+00 0.000000000000e+00
7.875000000000e+02 -6.857277223716e+00 0.000000000000e+00 0.000000000000e+00
7.877500000000e+02 -6.214617401807e+00 0.000000000000e+00 0.000000000000e+00
7.880000000000e+02 -5.488772480507e+00 0.000000000000e+00 0.000000000000e+00
7.882500000000e+02 -4.729642392194e+00 0.000000000000e+00 0.000000000000e+00
7.885000000000e+02 -3.983875829586e+00 0.000000000000e+00 0.000000000000e+00
7.887500000000e+02 -3.289034661926e+00 0.000000000000e+00 0.000000000000e+00
7.890000000000e+02 -2.669238726699e+00 0.000000000000e+00 0.000000000000e+00
7.892500000000e+02 -2.132853138805e+00 0.000000000000e+00 0.000000000000e+00
7.895000000000e+02 -1.672482998100e+00 0.000000000000e+00 0.000000000000e+00
7.897500000000e+02 -1.267212950381e+00 0.000000000000e+00 0.000000000000e+00
7.900000000000e+02 -8.867178844899e-01 0.000000000000e+00 0.000000000000e+00
7.902500000000e+02 -4.966192844660e-01 0.000000000000e+00 0.000000000000e+00
7.905000000000e+02 -6.430327547838e-02 0.000000000000e+00 0.000000000000e+00
7.907500000000e+02 4.356287833015e-01 0.000000000000e+00 0.000000000000e+00
7.910000000000e+02 1.017034576825e+00 0.000000000000e+00 0.000000000000e+00
7.912500000000e+02 1.679611677675e+00 0.000000000000e+00 0.000000000000e+00
7.915000000000e+02 2.408314188650e+00 0.000000000000e+00 0.000000000000e+00
7.917500000000e+02 3.174842624440e+00 0.000000000000e+00 0.000000000000e+00
7.920000000000e+02 3.940955355848e+00 0.000000000000e+00 0.000000000000e+00
7.922500000000e+02 4.663104048194e+00 0.000000000000e+00 0.000000000000e+00
7.925000000000e+02 5.297726225049e+00 0.000000000000e+00 0.000000000000e+00
7.927500000000e+02 5.806457008940e+00 0.000000000000e+00 0.000000000000e+00
7.930000000000e+02 6.160556355586e+00 0.000000000000e+00 0.000000000000e+00
7.932500000000e+02 6.343979699282e+00 0.000000000000e+00 0.000000000000e+00
7.935000000000e+02 6.354727279490e+00 0.000000000000e+00 0.000000000000e+00
7.937500000000e+02 6.204358821191e+00 0.000000000000e+00 0.000000000000e+00
7.940000000000e+02 5.915818694501e+00 0.000000000000e+00 0.000000000000e+00
7.942500000000e+02 5.519945332969e+00 0.000000000000e+00 0.000000000000e+00
7.945000000000e+02 5.051206120412e+00 0.000000000000e+00 0.000000000000e+00
7.947500000000e+02 4.543283508460e+00 0.000000000000e+00 0.000000000000e+00
7.950000000000e+02 4.025130726571e+00 0.000000000000e+00 0.000000000000e+00
7.952500000000e+02 3.518020508871e+00 0.000000000000e+00 0.000000000000e+00
7.955000000000e+02 3.033944626177e+00 0.000000000000e+00 0.000000000000e+00
7.957500000000e+02 2.575512100973e+00 0.000000000000e+00 0.000000000000e+00
7.960000000000e+02 2.137271668504e+00 0.000000000000e+00 0.000000000000e+00
7.962500000000e+02 1.708181841881e+00 0.000000000000e+00 0.000000000000e+00
7.965000000000e+02 1.274798256740e+00 0.000000000000e+00 0.000000000000e+00
7.967500000000e+02 8.246631318924e-01 0.000000000000e+00 0.000000000000e+00
7.970000000000e+02 3.493752355582e-01 0.000000000000e+00 0.000000000000e+00
7.972500000000e+02 -1.531115423014e-01 0.000000000000e+00 0.000000000000e+00
7.975000000000e+02 -6.772803084100e-01 0.000000000000e+00 0.000000000000e+00
7.977500000000e+02 -1.210079726090e+00 0.000000000000e+00 0.000000000000e+00
7.980000000000e+02 -1.732147359707e+00 0.000000000000e+00 0.000000000000e+00
7.982500000000e+02 -2.220012909295e+00 0.000000000000e+00 0.000000000000e+00
7.985000000000e+02 -2.648932178782e+00 0.000000000000e+00 0.000000000000e+00
7.987500000000e+02 -2.995925362441e+00 0.000000000000e+00 0.000000000000e+00
7.990000000000e+02 -3.242581817873e+00 0.000000000000e+00 0.000000000000e+00
7.992500000000e+02 -3.377246615645e+00 0.000000000000e+00 0.000000000000e+00
7.995000000000e+02 -3.396310967357e+00 0.000000000000e+00 0.000000000000e+00
7.997500000000e+02 -3.304470752970e+00 0.000000000000e+00 0.000000000000e+00
8.000000000000e+02 -3.113971947361e+00 0.000000000000e+00 0.000000000000e+00
8.002500000000e+02 -2.843005102234e+00 0.000000000000e+00 0.000000000000e+00
8.005000000000e+02 -2.513522273346e+00 0.000000000000e+00 0.000000000000e+00
8.007500000000e+02 -2.148813838102e+00 0.000000000000e+00 0.000000000000e+00
8.010000000000e+02 -1.771192364069e+00 0.000000000000e+00 0.000000000000e+00
8.012500000000e+02 -1.400087564391e+00 0.000000000000e+00 0.000000000000e+00
8.015000000000e+02 -1.050769975855e+00 0.000000000000e+00 0.000000000000e+00
8.017500000000e+02 -7.338071297783e-01 0.000000000000e+00 0.000000000000e+00
8.020000000000e+02 -4.552339915309e-01 0.000000000000e+00 0.000000000000e+00
8.022500000000e+02 -2.173090150298e-01 0.000000000000e+00 0.000000000000e+00
8.025000000000e+02 -1.964523489855e-02 0.000000000000e+00 0.000000000000e+00
8.027500000000e+02 1.395359778647e-01 0.000000000000e+00 0.000000000000e+00
8.030000000000e+02 2.622778782730e-01 0.000000000000e+00 0.000000000000e+00
8.032500000000e+02 3.500924040635e-01 0.000000000000e+00 0.000000000000e+00
8.035000000000e+02 4.036221829891e-01 0.000000000000e+00 0.000000000000e+00
8.037500000000e+02 4.227917631746e-01 0.000000000000e+00 0.000000000000e+00
8.040000000000e+02 4.073825876047e-01 0.000000000000e+00 0.000000000000e+00
8.042500000000e+02 3.578848284281e-01 0.000000000000e+00 0.000000000000e+00
8.045000000000e+02 2.764265818625e-01 0.000000000000e+00 0.000000000000e+00
8.047500000000e+02 1.675653566896e-01 0.000000000000e+00 0.000000000000e+00
8.050000000000e+02 3.875011381105e-02 0.000000000000e+00 0.000000000000e+00
8.052500000000e+02 -9.968038639660e-02 0.000000000000e+00 0.000000000000e+00
8.055000000000e+02 -2.350158560191e-01 0.000000000000e+00 0.000000000000e+00
8.057500000000e+02 -3.531713377933e-01 0.000000000000e+00 0.000000000000e+00
8.060000000000e+02 -4.400395852659e-01 0.000000000000e+00 0.000000000000e+00
8.062500000000e+02 -4.830111685770e-01 0.000000000000e+00 0.000000000000e+00
8.065000000000e+02 -4.724408809890e-01 0.000000000000e+00 0.000000000000e+00
8.067500000000e+02 -4.028419917980e-01 0.000000000000e+00 0.000000000000e+00
8.070000000000e+02 -2.736288007662e-01 0.000000000000e+00 0.000000000000e+00
8.072500000000e+02 -8.929615837695e-02 0.000000000000e+00 0.000000000000e+00
8.075000000000e+02 1.409893345722e-01 0.000000000000e+00 0.000000000000e+00
8.077500000000e+02 4.043221831320e-01 0.000000000000e+00 0.000000000000e+00
8.080000000000e+02 6.853724075339e-01 0.000000000000e+00 0.000000000000e+00
8.082500000000e+02 9.678849114156e-01 0.000000000000e+00 0.000000000000e+00
8.085000000000e+02 1.236145998126e+00 0.000000000000e+00 0.000000000000e+00
8.087500000000e+02 1.476214077473e+00 0.000000000000e+00 0.000000000000e+00
8.090000000000e+02 1.676759676025e+00 0.000000000000e+00 0.000000000000e+00
8.092500000000e+02 1.829432742248e+00 0.000000000000e+00 0.000000000000e+00
8.095000000000e+02 1.928760361982e+00 0.000000000000e+00 0.000000000000e+00
8.097500000000e+02 1.971660751354e+00 0.000000000000e+00 0.000000000000e+00
8.100000000000e+02 1.956725533931e+00 0.000000000000e+00 0.000000000000e+00
8.102500000000e+02 1.883460358756e+00 0.000000000000e+00 0.000000000000e+00
8.105000000000e+02 1.751677094049e+00 0.000000000000e+00 0.000000000000e+00
8.107500000000e+02 1.561198222990e+00 0.000000000000e+00 0.000000000000e+00
8.110000000000e+02 1.311970835999e+00 0.000000000000e+00 0.000000000000e+00
8.112500000000e+02 1.004604209942e+00 0.000000000000e+00 0.000000000000e+00
8.115000000000e+02 6.412554625593e-01 0.000000000000e+00 0.000000000000e+00
8.117500000000e+02 2.267075868400e-01 0.000000000000e+00 0.000000000000e+00
8.120000000000e+02 -2.305724617922e-01 0.000000000000e+00 0.000000000000e+00
8.122500000000e+02 -7.176303492786e-01 0.000000000000e+00 0.000000000000e+00
8.125000000000e+02 -1.216693189384e+00 0.000000000000e+00 0.000000000000e+00
8.127500000000e+02 -1.705472516405e+00 0.000000000000e+00 0.000000000000e+00
8.130000000000e+02 -2.158176467698e+00 0.000000000000e+00 0.000000000000e+00
8.132500000000e+02 -2.547200832801e+00 0.000000000000e+00 0.000000000000e+00
8.135000000000e+02 -2.845360610065e+00 0.000000000000e+00 0.000000000000e+00
8.137500000000e+02 -3.028429926798e+00 0.000000000000e+00 0.000000000000e+00
8.140000000000e+02 -3.077693702906e+00 0.000000000000e+00 0.000000000000e+00
8.142500000000e+02 -2.982190186897e+00 0.000000000000e+00 0.000000000000e+00
8.145000000000e+02 -2.740344448929e+00 0.000000000000e+00 0.000000000000e+00
8.147500000000e+02 -2.360757266201e+00 0.000000000000e+00 0.000000000000e+00
8.150000000000e+02 -1.862013171512e+00 0.000000000000e+00 0.000000000000e+00
8.152500000000e+02 -1.271491975456e+00 0.000000000000e+00 0.000000000000e+00
8.155000000000e+02 -6.232927366519e-01 0.000000000000e+00 0.000000000000e+00
8.157500000000e+02 4.450984263792e-02 0.000000000000e+00 0.000000000000e+00
8.160000000000e+02 6.929750558903e-01 0.000000000000e+00 0.000000000000e+00
8.162500000000e+02 1.285429578466e+00 0.000000000000e+00 0.000000000000e+00
8.165000000000e+02 1.790287627829e+00 0.000000000000e+00 0.000000000000e+00
8.167500000000e+02 2.183270674535e+00 0.000000000000e+00 0.000000000000e+00
8.170000000000e+02 2.448825468773e+00 0.000000000000e+00 0.000000000000e+00
8.172500000000e+02 2.580647952719e+00 0.000000000000e+00 0.000000000000e+00
8.175000000000e+02 2.581335751573e+00 0.000000000000e+00 0.000000000000e+00
8.177500000000e+02 2.461296407234e+00 0.000000000000e+00 0.000000000000e+00
8.180000000000e+02 2.237117559016e+00 0.000000000000e+00 0.000000000000e+00
8.182500000000e+02 1.929648574730e+00 0.000000000000e+00 0.000000000000e+00
8.185000000000e+02 1.562046385776e+00 0.000000000000e+00 0.000000000000e+00
8.187500000000e+02 1.158003727559e+00 0.000000000000e+00 0.000000000000e+00
8.190000000000e+02 7.403139068042e-01 0.000000000000e+00 0.000000000000e+00
8.192500000000e+02 3.298454097037e-01 0.000000000000e+00 0.000000000000e+00
8.195000000000e+02 -5.508278527393e-02 0.000000000000e+00 0.000000000000e+00
8.197500000000e+02 -3.990036466102e-01 0.000000000000e+00 0.000000000000e+00
8.200000000000e+02 -6.894050008914e-01 0.000000000000e+00 0.000000000000e+00
8.202500000000e+02 -9.167677959584e-01 0.000000000000e+00 0.000000000000e+00
8.205000000000e+02 -1.074653692813e+00 0.000000000000e+00 0.000000000000e+00
8.207500000000e+02 -1.159907279429e+00 0.000000000000e+00 0.000000000000e+00
8.210000000000e+02 -1.172972340769e+00 0.000000000000e+00 0.000000000000e+00
8.212500000000e+02 -1.118252652829e+00 0.000000000000e+00 0.000000000000e+00
8.215000000000e+02 -1.004390729218e+00 0.000000000000e+00 0.000000000000e+00
8.217500000000e+02 -8.443061213953e-01 0.000000000000e+00 0.000000000000e+00
8.220000000000e+02 -6.548373103388e-01 0.000000000000e+00 0.000000000000e+00
8.222500000000e+02 -4.558709307476e-01 0.000000000000e+00 0.000000000000e+00
8.225000000000e+02 -2.689151651570e-01 0.000000000000e+00 0.000000000000e+00
8.227500000000e+02 -1.151702206740e-01 0.000000000000e+00 0.000000000000e+00
8.230000000000e+02 -1.325237916191e-02 0.000000000000e+00 0.000000000000e+00
8.232500000000e+02 2.317893472632e-02 0.000000000000e+00 0.000000000000e+00
8.235000000000e+02 -1.242290114779e-02 0.000000000000e+00 0.000000000000e+00
8.237500000000e+02 -1.178883913928e-01 0.000000000000e+00 0.000000000000e+00
8.240000000000e+02 -2.815873157770e-01 0.000000000000e+00 0.000000000000e+00
8.242500000000e+02 -4.827675130188e-01 0.000000000000e+00 0.000000000000e+00
8.245000000000e+02 -6.930763161731e-01 0.000000000000e+00 0.000000000000e+00
8.247500000000e+02 -8.792098776612e-01 0.000000000000e+00 0.000000000000e+00
8.250000000000e+02 -1.006474037968e+00 0.000000000000e+00 0.000000000000e+00
8.252500000000e+02 -1.042894881520e+00 0.000000000000e+00 0.000000000000e+00
8.255000000000e+02 -9.634103617591e-01 0.000000000000e+00 0.000000000000e+00
8.257500000000e+02 -7.536245251990e-01 0.000000000000e+00 0.000000000000e+00
8.260000000000e+02 -4.126235744303e-01 0.000000000000e+00 0.000000000000e+00
8.262500000000e+02 4.556050897933e-02 0.000000000000e+00 0.000000000000e+00
8.265000000000e+02 5.921065920427e-01 0.000000000000e+00 0.000000000000e+00
8.267500000000e+02 1.185260425269e+00 0.000000000000e+00 0.000000000000e+00
8.270000000000e+02 1.773762847303e+00 0.000000000000e+00 0.000000000000e+00
8.272500000000e+02 2.301526417328e+00 0.000000000000e+00 0.000000000000e+00
8.275000000000e+02 2.713076923042e+00 0.000000000000e+00 0.000000000000e+00
8.277500000000e+02 2.959175106650e+00 0.000000000000e+00 0.000000000000e+00
8.280000000000e+02 3.002005469081e+00 0.000000000000e+00 0.000000000000e+00
8.282500000000e+02 2.819366869419e+00 0.000000000000e+00 0.000000000000e+00
8.285000000000e+02 2.407416771872e+00 0.000000000000e+00 0.000000000000e+00
8.287500000000e+02 1.781690639540e+00 0.000000000000e+00 0.000000000000e+00
8.290000000000e+02 9.763162235026e-01 0.000000000000e+00 0.000000000000e+00
8.292500000000e+02 4.154196221064e-02 0.000000000000e+00 0.000000000000e+00
8.295000000000e+02 -9.601272737122e-01 0.000000000000e+00 0.000000000000e+00
8.297500000000e+02 -1.958767164031e+00 0.000000000000e+00 0.000000000000e+00
8.300000000000e+02 -2.882358186758e+00 0.000000000000e+00 0.000000000000e+00
8.302500000000e+02 -3.662111123980e+00 0.000000000000e+00 0.000000000000e+00
8.305000000000e+02 -4.237365804794e+00 0.000000000000e+00 0.000000000000e+00
8.307500000000e+02 -4.559736252420e+00 0.000000000000e+00 0.000000000000e+00
8.310000000000e+02 -4.596298494098e+00 0.000000000000e+00 0.000000000000e+00
8.312500000000e+02 -4.331738936080e+00 0.000000000000e+00 0.000000000000e+00
8.315000000000e+02 -3.769480262671e+00 0.000000000000e+00 0.000000000000e+00
8.317500000000e+02 -2.931863242678e+00 0.000000000000e+00 0.000000000000e+00
8.320000000000e+02 -1.859480476336e+00 0.000000000000e+00 0.000000000000e+00
8.322500000000e+02 -6.097359569122e-01 0.000000000000e+00 0.000000000000e+00
8.325000000000e+02 7.453442387824e-01 0.000000000000e+00 0.000000000000e+00
8.327500000000e+02 2.122079426442e+00 0.000000000000e+00 0.000000000000e+00
8.330000000000e+02 3.428946581890e+00 0.000000000000e+00 0.000000000000e+00
8.332500000000e+02 4.571302560049e+00 0.000000000000e+00 0.000000000000e+00
8.335000000000e+02 5.457026270772e+00 0.000000000000e+00 0.000000000000e+00
8.337500000000e+02 6.002977645041e+00 0.000000000000e+00 0.000000000000e+00
8.340000000000e+02 6.142007579225e+00 0.000000000000e+00 0.000000000000e+00
8.342500000000e+02 5.830062460395e+00 0.000000000000e+00 0.000000000000e+00
8.345000000000e+02 5.052740594592e+00 0.000000000000e+00 0.000000000000e+00
8.347500000000e+02 3.830514323507e+00 0.000000000000e+00 0.000000000000e+00
8.350000000000e+02 2.221769300955e+00 0.000000000000e+00 0.000000000000e+00
8.352500000000e+02 3.228628995346e-01 0.000000000000e+00 0.000000000000e+00
8.355000000000e+02 -1.735414854292e+00 0.000000000000e+00 0.000000000000e+00
8.357500000000e+02 -3.795282540448e+00 0.000000000000e+00 0.000000000000e+00
8.360000000000e+02 -5.683194928761e+00 0.000000000000e+00 0.000000000000e+00
8.362500000000e+02 -7.224254203389e+00 0.000000000000e+00 0.000000000000e+00
8.365000000000e+02 -8.258708534526e+00 0.000000000000e+00 0.000000000000e+00
8.367500000000e+02 -8.659010648823e+00 0.000000000000e+00 0.000000000000e+00
8.370000000000e+02 -8.345610567468e+00 0.000000000000e+00 0.000000000000e+00
8.372500000000e+02 -7.299551048626e+00 0.000000000000e+00 0.000000000000e+00
8.375000000000e+02 -5.570062000409e+00 0.000000000000e+00 0.000000000000e+00
8.377500000000e+02 -3.275723851716e+00 0.000000000000e+00 0.000000000000e+00
8.380000000000e+02 -5.983695069490e-01 0.000000000000e+00 0.000000000000e+00
8.382500000000e+02 2.230333245042e+00 0.000000000000e+00 0.000000000000e+00
8.385000000000e+02 4.948814503141e+00 0.000000000000e+00 0.000000000000e+00
8.387500000000e+02 7.290395800118e+00 0.000000000000e+00 0.000000000000e+00
8.390000000000e+02 9.010563165859e+00 0.000000000000e+00 0.000000000000e+00
8.392500000000e+02 9.913839138140e+00 0.000000000000e+00 0.000000000000e+00
8.395000000000e+02 9.877184645048e+00 0.000000000000e+00 0.000000000000e+00
8.397500000000e+02 8.867033301693e+00 0.000000000000e+00 0.000000000000e+00
8.400000000000e+02 6.947598623673e+00 0.000000000000e+00 0.000000000000e+00
8.402500000000e+02 4.278958161145e+00 0.000000000000e+00 0.000000000000e+00
8.405000000000e+02 1.104521978219e+00 0.000000000000e+00 0.000000000000e+00
8.407500000000e+02 -2.271285831941e+00 0.000000000000e+00 0.000000000000e+00
8.410000000000e+02 -5.513109563206e+00 0.000000000000e+00 0.000000000000e+00
8.412500000000e+02 -8.289467673847e+00 0.000000000000e+00 0.000000000000e+00
8.415000000000e+02 -1.030853640335e+01 0.000000000000e+00 0.000000000000e+00
8.417500000000e+02 -1.135087666304e+01 0.000000000000e+00 0.000000000000e+00
8.420000000000e+02 -1.129525238866e+01 0.000000000000e+00 0.000000000000e+00
8.422500000000e+02 -1.013434210575e+01 0.000000000000e+00 0.000000000000e+00
8.425000000000e+02 -7.978209554916e+00 0.000000000000e+00 0.000000000000e+00
8.427500000000e+02 -5.044759531089e+00 0.000000000000e+00 0.000000000000e+00
8.430000000000e+02 -1.637905729761e+00 0.000000000000e+00 0.000000000000e+00
8.432500000000e+02 1.884360707883e+00 0.000000000000e+00 0.000000000000e+00
8.435000000000e+02 5.148570349687e+00 0.000000000000e+00 0.000000000000e+00
8.437500000000e+02 7.806745343665e+00 0.000000000000e+00 0.000000000000e+00
8.440000000000e+02 9.575071205442e+00 0.000000000000e+00 0.000000000000e+00
8.442500000000e+02 1.026578111382e+01 0.000000000000e+00 0.000000000000e+00
8.445000000000e+02 9.808484359591e+00 0.000000000000e+00 0.000000000000e+00
8.447500000000e+02 8.258356201021e+00 0.000000000000e+00 0.000000000000e+00
8.450000000000e+02 5.790120177774e+00 0.000000000000e+00 0.000000000000e+00
8.452500000000e+02 2.678416371402e+00 0.000000000000e+00 0.000000000000e+00
8.455000000000e+02 -7.332406630241e-01 0.000000000000e+00 0.000000000000e+00
8.457500000000e+02 -4.071349666883e+00 0.000000000000e+00 0.000000000000e+00
8.460000000000e+02 -6.974648500517e+00 0.000000000000e+00 0.000000000000e+00
8.462500000000e+02 -9.134763638294e+00 0.000000000000e+00 0.000000000000e+00
8.465000000000e+02 -1.033055140036e+01 0.000000000000e+00 0.000000000000e+00
8.467500000000e+02 -1.045215079337e+01 0.000000000000e+00 0.000000000000e+00
8.470000000000e+02 -9.511998542264e+00 0.000000000000e+00 0.000000000000e+00
8.472500000000e+02 -7.641616453866e+00 0.000000000000e+00 0.000000000000e+00
8.475000000000e+02 -5.074678713778e+00 0.000000000000e+00 0.000000000000e+00
8.477500000000e+02 -2.118494190299e+00 0.000000000000e+00 0.000000000000e+00
8.480000000000e+02 8.826024062436e-01 0.000000000000e+00 0.000000000000e+00
8.482500000000e+02 3.587531172463e+00 0.000000000000e+00 0.000000000000e+00
8.485000000000e+02 5.697617863664e+00 0.000000000000e+00 0.000000000000e+00
8.487500000000e+02 6.990016060239e+00 0.000000000000e+00 0.000000000000e+00
8.490000000000e+02 7.341558303021e+00 0.000000000000e+00 0.000000000000e+00
8.492500000000e+02 6.740404666958e+00 0.000000000000e+00 0.000000000000e+00
8.495000000000e+02 5.284367579416e+00 0.000000000000e+00 0.000000000000e+00
8.497500000000e+02 3.166411674209e+00 0.000000000000e+00 0.000000000000e+00
8.500000000000e+02 6.493564158718e-01 0.000000000000e+00 0.000000000000e+00
8.502500000000e+02 -1.966939006208e+00 0.000000000000e+00 0.000000000000e+00
8.505000000000e+02 -4.381802857836e+00 0.000000000000e+00 0.000000000000e+00
8.507500000000e+02 -6.328976635647e+00 0.000000000000e+00 0.000000000000e+00
8.510000000000e+02 -7.606662878022e+00 0.000000000000e+00 0.000000000000e+00
8.512500000000e+02 -8.098958207258e+00 0.000000000000e+00 0.000000000000e+00
8.515000000000e+02 -7.786373905421e+00 0.000000000000e+00 0.000000000000e+00
8.517500000000e+02 -6.744534113441e+00 0.000000000000e+00 0.000000000000e+00
8.520000000000e+02 -5.131600430696e+00 0.000000000000e+00 0.000000000000e+00
8.522500000000e+02 -3.166319422159e+00 0.000000000000e+00 0.000000000000e+00
8.525000000000e+02 -1.099663346961e+00 0.000000000000e+00 0.000000000000e+00
8.527500000000e+02 8.162898038290e-01 0.000000000000e+00 0.000000000000e+00
8.530000000000e+02 2.358383908265e+00 0.000000000000e+00 0.000000000000e+00
8.532500000000e+02 3.357738903965e+00 0.000000000000e+00 0.000000000000e+00
8.535000000000e+02 3.717551648300e+00 0.000000000000e+00 0.000000000000e+00
8.537500000000e+02 3.421492166161e+00 0.000000000000e+00 0.000000000000e+00
8.540000000000e+02 2.532061261130e+00 0.000000000000e+00 0.000000000000e+00
8.542500000000e+02 1.179523935355e+00 0.000000000000e+00 0.000000000000e+00
8.545000000000e+02 -4.568427507979e-01 0.000000000000e+00 0.000000000000e+00
8.547500000000e+02 -2.172582975743e+00 0.000000000000e+00 0.000000000000e+00
8.550000000000e+02 -3.763861589601e+00 0.000000000000e+00 0.000000000000e+00
8.552500000000e+02 -5.052007881609e+00 0.000000000000e+00 0.000000000000e+00
8.555000000000e+02 -5.903875380496e+00 0.000000000000e+00 0.000000000000e+00
8.557500000000e+02 -6.245729968255e+00 0.000000000000e+00 0.000000000000e+00
8.560000000000e+02 -6.069272161074e+00 0.000000000000e+00 0.000000000000e+00
8.562500000000e+02 -5.429424527266e+00 0.000000000000e+00 0.000000000000e+00
8.565000000000e+02 -4.434539449727e+00 0.000000000000e+00 0.000000000000e+00
8.567500000000e+02 -3.230579438805e+00 0.000000000000e+00 0.000000000000e+00
8.570000000000e+02 -1.981487149581e+00 0.000000000000e+00 0.000000000000e+00
8.572500000000e+02 -8.483239549302e-01 0.000000000000e+00 0.000000000000e+00
8.575000000000e+02 3.021594338379e-02 0.000000000000e+00 0.000000000000e+00
8.577500000000e+02 5.536019461915e-01 0.000000000000e+00 0.000000000000e+00
8.580000000000e+02 6.698229224015e-01 0.000000000000e+00 0.000000000000e+00
8.582500000000e+02 3.793017464356e-01 0.000000000000e+00 0.000000000000e+00
8.585000000000e+02 -2.677956410810e-01 0.000000000000e+00 0.000000000000e+00
8.587500000000e+02 -1.180204772795e+00 0.000000000000e+00 0.000000000000e+00
8.590000000000e+02 -2.238812464661e+00 0.000000000000e+00 0.000000000000e+00
8.592500000000e+02 -3.312666028439e+00 0.000000000000e+00 0.000000000000e+00
8.595000000000e+02 -4.275648374594e+00 0.000000000000e+00 0.000000000000e+00
8.597500000000e+02 -5.021745597718e+00 0.000000000000e+00 0.000000000000e+00
8.600000000000e+02 -5.477105770937e+00 0.000000000000e+00 0.000000000000e+00
8.602500000000e+02 -5.607566229718e+00 0.000000000000e+00 0.000000000000e+00
8.605000000000e+02 -5.420943214003e+00 0.000000000000e+00 0.000000000000e+00
8.607500000000e+02 -4.964050688595e+00 0.000000000000e+00 0.000000000000e+00
8.610000000000e+02 -4.315060089330e+00 0.000000000000e+00 0.000000000000e+00
8.612500000000e+02 -3.572352863349e+00 0.000000000000e+00 0.000000000000e+00
8.615000000000e+02 -2.841392643471e+00 0.000000000000e+00 0.000000000000e+00
8.617500000000e+02 -2.221316208565e+00 0.000000000000e+00 0.000000000000e+00
8.620000000000e+02 -1.792900679238e+00 0.000000000000e+00 0.000000000000e+00
8.622500000000e+02 -1.609323525839e+00 0.000000000000e+00 0.000000000000e+00
8.625000000000e+02 -1.690729910445e+00 0.000000000000e+00 0.000000000000e+00
8.627500000000e+02 -2.023114150666e+00 0.000000000000e+00 0.000000000000e+00
8.630000000000e+02 -2.561474306710e+00 0.000000000000e+00 0.000000000000e+00
8.632500000000e+02 -3.236678587188e+00 0.000000000000e+00 0.000000000000e+00
8.635000000000e+02 -3.965050840116e+00 0.000000000000e+00 0.000000000000e+00
8.637500000000e+02 -4.659388146018e+00 0.000000000000e+00 0.000000000000e+00
8.640000000000e+02 -5.239996539564e+00 0.000000000000e+00 0.000000000000e+00
8.642500000000e+02 -5.644380208841e+00 0.000000000000e+00 0.000000000000e+00
8.645000000000e+02 -5.834432925776e+00 0.000000000000e+00 0.000000000000e+00
8.647500000000e+02 -5.800326636150e+00 0.000000000000e+00 0.000000000000e+00
8.650000000000e+02 -5.560725017402e+00 0.000000000000e+00 0.000000000000e+00
8.652500000000e+02 -5.159414459096e+00 0.000000000000e+00 0.000000000000e+00
8.655000000000e+02 -4.658884245670e+00 0.000000000000e+00 0.000000000000e+00
8.657500000000e+02 -4.131749263065e+00 0.000000000000e+00 0.000000000000e+00
8.660000000000e+02 -3.651150542821e+00 0.000000000000e+00 0.000000000000e+00
8.662500000000e+02 -3.281365008175e+00 0.000000000000e+00 0.000000000000e+00
8.665000000000e+02 -3.069797676197e+00 0.000000000000e+00 0.000000000000e+00
8.667500000000e+02 -3.041327865953e+00 0.000000000000e+00 0.000000000000e+00
8.670000000000e+02 -3.195663425000e+00 0.000000000000e+00 0.000000000000e+00
8.672500000000e+02 -3.507964962304e+00 0.000000000000e+00 0.000000000000e+00
8.675000000000e+02 -3.932585326370e+00 0.000000000000e+00 0.000000000000e+00
8.677500000000e+02 -4.409380139544e+00 0.000000000000e+00 0.000000000000e+00
8.680000000000e+02 -4.871731068505e+00 0.000000000000e+00 0.000000000000e+00
8.682500000000e+02 -5.255222752608e+00 0.000000000000e+00 0.000000000000e+00
8.685000000000e+02 -5.505850500603e+00 0.000000000000e+00 0.000000000000e+00
8.687500000000e+02 -5.586715259925e+00 0.000000000000e+00 0.000000000000e+00
8.690000000000e+02 -5.482373221416e+00 0.000000000000e+00 0.000000000000e+00
8.692500000000e+02 -5.200321557503e+00 0.000000000000e+00 0.000000000000e+00
8.695000000000e+02 -4.769478166959e+00 0.000000000000e+00 0.000000000000e+00
8.697500000000e+02 -4.235903247095e+00 0.000000000000e+00 0.000000000000e+00
8.700000000000e+02 -3.656363929337e+00 0.000000000000e+00 0.000000000000e+00
8.702500000000e+02 -3.090614944564e+00 0.000000000000e+00 0.000000000000e+00
8.705000000000e+02 -2.593423912460e+00 0.000000000000e+00 0.000000000000e+00
8.707500000000e+02 -2.207390111599e+00 0.000000000000e+00 0.000000000000e+00
8.710000000000e+02 -1.957488859026e+00 0.000000000000e+00 0.000000000000e+00
8.712500000000e+02 -1.848036124730e+00 0.000000000000e+00 0.000000000000e+00
8.715000000000e+02 -1.862441660557e+00 0.000000000000e+00 0.000000000000e+00
8.717500000000e+02 -1.965747195982e+00 0.000000000000e+00 0.000000000000e+00
8.720000000000e+02 -2.109578413187e+00 0.000000000000e+00 0.000000000000e+00
8.722500000000e+02 -2.238824028294e+00 0.000000000000e+00 0.000000000000e+00
8.725000000000e+02 -2.299133805718e+00 0.000000000000e+00 0.000000000000e+00
8.727500000000e+02 -2.244228510397e+00 0.000000000000e+00 0.000000000000e+00
8.730000000000e+02 -2.042050983868e+00 0.000000000000e+00 0.000000000000e+00
8.732500000000e+02 -1.678952947045e+00 0.000000000000e+00 0.000000000000e+00
8.735000000000e+02 -1.161383728397e+00 0.000000000000e+00 0.000000000000e+00
8.737500000000e+02 -5.148876827237e-01 0.000000000000e+00 0.000000000000e+00
8.740000000000e+02 2.194197024977e-01 0.000000000000e+00 0.000000000000e+00
8.742500000000e+02 9.903902329751e-01 0.000000000000e+00 0.000000000000e+00
8.745000000000e+02 1.743624105647e+00 0.000000000000e+00 0.000000000000e+00
8.747500000000e+02 2.428563703200e+00 0.000000000000e+00 0.000000000000e+00
8.750000000000e+02 3.004939465176e+00 0.000000000000e+00 0.000000000000e+00
8.752500000000e+02 3.447707067432e+00 0.000000000000e+00 0.000000000000e+00
8.755000000000e+02 3.749830706471e+00 0.000000000000e+00 0.000000000000e+00
8.757500000000e+02 3.922568097688e+00 0.000000000000e+00 0.000000000000e+00
8.760000000000e+02 3.993256983258e+00 0.000000000000e+00 0.000000000000e+00
8.762500000000e+02 4.000943052189e+00 0.000000000000e+00 0.000000000000e+00
8.765000000000e+02 3.990478736059e+00 0.000000000000e+00 0.000000000000e+00
8.767500000000e+02 4.005922274678e+00 0.000000000000e+00 0.000000000000e+00
8.770000000000e+02 4.084150374198e+00 0.000000000000e+00 0.000000000000e+00
8.772500000000e+02 4.249555577016e+00 0.000000000000e+00 0.000000000000e+00
8.775000000000e+02 4.510538491145e+00 0.000000000000e+00 0.000000000000e+00
8.777500000000e+02 4.858248949693e+00 0.000000000000e+00 0.000000000000e+00
8.780000000000e+02 5.267715502586e+00 0.000000000000e+00 0.000000000000e+00
8.782500000000e+02 5.701173540473e+00 0.000000000000e+00 0.000000000000e+00
8.785000000000e+02 6.113104396734e+00 0.000000000000e+00 0.000000000000e+00
8.787500000000e+02 6.456271620225e+00 0.000000000000e+00 0.000000000000e+00
8.790000000000e+02 6.687916389100e+00 0.000000000000e+00 0.000000000000e+00
8.792500000000e+02 6.775267295276e+00 0.000000000000e+00 0.000000000000e+00
8.795000000000e+02 6.699629474456e+00 0.000000000000e+00 0.000000000000e+00
8.797500000000e+02 6.458527121435e+00 0.000000000000e+00 0.000000000000e+00
8.800000000000e+02 6.065651113311e+00 0.000000000000e+00 0.000000000000e+00
8.802500000000e+02 5.548670025642e+00 0.000000000000e+00 0.000000000000e+00
8.805000000000e+02 4.945255192347e+00 0.000000000000e+00 0.000000000000e+00
8.807500000000e+02 4.297908298151e+00 0.000000000000e+00 0.000000000000e+00
8.810000000000e+02 3.648331317188e+00 0.000000000000e+00 0.000000000000e+00
8.812500000000e+02 3.032124118700e+00 0.000000000000e+00 0.000000000000e+00
8.815000000000e+02 2.474530605695e+00 0.000000000000e+00 0.000000000000e+00
8.817500000000e+02 1.987791147940e+00 0.000000000000e+00 0.000000000000e+00
8.820000000000e+02 1.570422202819e+00 0.000000000000e+00 0.000000000000e+00
8.822500000000e+02 1.208468080057e+00 0.000000000000e+00 0.000000000000e+00
8.825000000000e+02 8.784942218186e-01 0.000000000000e+00 0.000000000000e+00
8.827500000000e+02 5.518546427005e-01 0.000000000000e+00 0.000000000000e+00
8.830000000000e+02 1.996004863557e-01 0.000000000000e+00 0.000000000000e+00
8.832500000000e+02 -2.026765323339e-01 0.000000000000e+00 0.000000000000e+00
8.835000000000e+02 -6.707447661380e-01 0.000000000000e+00 0.000000000000e+00
8.837500000000e+02 -1.208934973330e+00 0.000000000000e+00 0.000000000000e+00
8.840000000000e+02 -1.809005991129e+00 0.000000000000e+00 0.000000000000e+00
8.842500000000e+02 -2.450794236172e+00 0.000000000000e+00 0.000000000000e+00
8.845000000000e+02 -3.104516281788e+00 0.000000000000e+00 0.000000000000e+00
8.847500000000e+02 -3.734367980281e+00 0.000000000000e+00 0.000000000000e+00
8.850000000000e+02 -4.302894268395e+00 0.000000000000e+00 0.000000000000e+00
8.852500000000e+02 -4.775513063182e+00 0.000000000000e+00 0.000000000000e+00
8.855000000000e+02 -5.124574920200e+00 0.000000000000e+00 0.000000000000e+00
8.857500000000e+02 -5.332424877011e+00 0.000000000000e+00 0.000000000000e+00
8.860000000000e+02 -5.393089449112e+00 0.000000000000e+00 0.000000000000e+00
8.862500000000e+02 -5.312415651316e+00 0.000000000000e+00 0.000000000000e+00
8.865000000000e+02 -5.106709789163e+00 0.000000000000e+00 0.000000000000e+00
8.867500000000e+02 -4.800129765373e+00 0.000000000000e+00 0.000000000000e+00
8.870000000000e+02 -4.421247098748e+00 0.000000000000e+00 0.000000000000e+00
8.872500000000e+02 -3.999292251937e+00 0.000000000000e+00 0.000000000000e+00
8.875000000000e+02 -3.560617736199e+00 0.000000000000e+00 0.000000000000e+00
8.877500000000e+02 -3.125857688477e+00 0.000000000000e+00 0.000000000000e+00
8.880000000000e+02 -2.708141081604e+00 0.000000000000e+00 0.000000000000e+00
8.882500000000e+02 -2.312548378124e+00 0.000000000000e+00 0.000000000000e+00
8.885000000000e+02 -1.936814090157e+00 0.000000000000e+00 0.000000000000e+00
8.887500000000e+02 -1.573098112444e+00 0.000000000000e+00 0.000000000000e+00
8.890000000000e+02 -1.210502442956e+00 0.000000000000e+00 0.000000000000e+00
8.892500000000e+02 -8.379167826071e-01 0.000000000000e+00 0.000000000000e+00
8.895000000000e+02 -4.467478244208e-01 0.000000000000e+00 0.000000000000e+00
8.897500000000e+02 -3.312429877050e-02 0.000000000000e+00 0.000000000000e+00
8.900000000000e+02 4.007351420139e-01 0.000000000000e+00 0.000000000000e+00
8.902500000000e+02 8.461676281786e-01 0.000000000000e+00 0.000000000000e+00
8.905000000000e+02 1.288745536792e+00 0.000000000000e+00 0.000000000000e+00
8.907500000000e+02 1.709857571312e+00 0.000000000000e+00 0.000000000000e+00
8.910000000000e+02 2.088933087668e+00 0.000000000000e+00 0.000000000000e+00
8.912500000000e+02 2.405968533023e+00 0.000000000000e+00 0.000000000000e+00
8.915000000000e+02 2.643985763446e+00 0.000000000000e+00 0.000000000000e+00
8.917500000000e+02 2.791078385832e+00 0.000000000000e+00 0.000000000000e+00
8.920000000000e+02 2.841777622016e+00 0.000000000000e+00 0.000000000000e+00
8.922500000000e+02 2.797580009765e+00 0.000000000000e+00 0.000000000000e+00
8.925000000000e+02 2.666607341306e+00 0.000000000000e+00 0.000000000000e+00
8.927500000000e+02 2.462494650769e+00 0.000000000000e+00 0.000000000000e+00
8.930000000000e+02 2.202706190259e+00 0.000000000000e+00 0.000000000000e+00
8.932500000000e+02 1.906547674577e+00 0.000000000000e+00 0.000000000000e+00
8.935000000000e+02 1.593167255223e+00 0.000000000000e+00 0.000000000000e+00
8.937500000000e+02 1.279816482809e+00 0.000000000000e+00 0.000000000000e+00
8.940000000000e+02 9.805817385221e-01 0.000000000000e+00 0.000000000000e+00
8.942500000000e+02 7.057078935807e-01 0.000000000000e+00 0.000000000000e+00
8.945000000000e+02 4.615346971720e-01 0.000000000000e+00 0.000000000000e+00
8.947500000000e+02 2.509692145070e-01 0.000000000000e+00 0.000000000000e+00
8.950000000000e+02 7.433970763084e-02 0.000000000000e+00 0.000000000000e+00
8.952500000000e+02 -6.957093394371e-02 0.000000000000e+00 0.000000000000e+00
8.955000000000e+02 -1.825247830347e-01 0.000000000000e+00 0.000000000000e+00
8.957500000000e+02 -2.660483235768e-01 0.000000000000e+00 0.000000000000e+00
8.960000000000e+02 -3.210025514111e-01 0.000000000000e+00 0.000000000000e+00
8.962500000000e+02 -3.475589533818e-01 0.000000000000e+00 0.000000000000e+00
8.965000000000e+02 -3.455550822605e-01 0.000000000000e+00 0.000000000000e+00
8.967500000000e+02 -3.151300607369e-01 0.000000000000e+00 0.000000000000e+00
8.970000000000e+02 -2.574873328314e-01 0.000000000000e+00 0.000000000000e+00
8.972500000000e+02 -1.756078093403e-01 0.000000000000e+00 0.000000000000e+00
8.975000000000e+02 -7.474464200915e-02 0.000000000000e+00 0.000000000000e+00
8.977500000000e+02 3.743086297733e-02 0.000000000000e+00 0.000000000000e+00
8.980000000000e+02 1.511013059594e-01 0.000000000000e+00 0.000000000000e+00
8.982500000000e+02 2.549886909034e-01 0.000000000000e+00 0.000000000000e+00
8.985000000000e+02 3.373755853042e-01 0.000000000000e+00 0.000000000000e+00
8.987500000000e+02 3.873237800711e-01 0.000000000000e+00 0.000000000000e+00
8.990000000000e+02 3.959148521655e-01 0.000000000000e+00 0.000000000000e+00
8.992500000000e+02 3.573287045213e-01 0.000000000000e+00 0.000000000000e+00
8.995000000000e+02 2.695981639330e-01 0.000000000000e+00 0.000000000000e+00
8.997500000000e+02 1.349262216045e-01 0.000000000000e+00 0.000000000000e+00
9.000000000000e+02 -4.048070498401e-02 0.000000000000e+00 0.000000000000e+00
9.002500000000e+02 -2.470362005068e-01 0.000000000000e+00 0.000000000000e+00
9.005000000000e+02 -4.727579173509e-01 0.000000000000e+00 0.000000000000e+00
9.007500000000e+02 -7.044639105857e-01 0.000000000000e+00 0.000000000000e+00
9.010000000000e+02 -9.290054914500e-01 0.000000000000e+00 0.000000000000e+00
9.012500000000e+02 -1.134362663221e+00 0.000000000000e+00 0.000000000000e+00
9.015000000000e+02 -1.310458580736e+00 0.000000000000e+00 0.000000000000e+00
9.017500000000e+02 -1.449603002893e+00 0.000000000000e+00 0.000000000000e+00
9.020000000000e+02 -1.546542111533e+00 0.000000000000e+00 0.000000000000e+00
9.022500000000e+02 -1.598161763560e+00 0.000000000000e+00 0.000000000000e+00
9.025000000000e+02 -1.602951260501e+00 0.000000000000e+00 0.000000000000e+00
9.027500000000e+02 -1.560374713367e+00 0.000000000000e+00 0.000000000000e+00
9.030000000000e+02 -1.470310056640e+00 0.000000000000e+00 0.000000000000e+00
9.032500000000e+02 -1.332699270962e+00 0.000000000000e+00 0.000000000000e+00
9.035000000000e+02 -1.147509943266e+00 0.000000000000e+00 0.000000000000e+00
9.037500000000e+02 -9.150450725346e-01 0.000000000000e+00 0.000000000000e+00
9.040000000000e+02 -6.365656426774e-01 0.000000000000e+00 0.000000000000e+00
9.042500000000e+02 -3.151213150836e-01 0.000000000000e+00 0.000000000000e+00
9.045000000000e+02 4.356923702967e-02 0.000000000000e+00 0.000000000000e+00
9.047500000000e+02 4.303754675327e-01 0.000000000000e+00 0.000000000000e+00
9.050000000000e+02 8.323341982608e-01 0.000000000000e+00 0.000000000000e+00
9.052500000000e+02 1.232701017294e+00 0.000000000000e+00 0.000000000000e+00
9.055000000000e+02 1.611561487035e+00 0.000000000000e+00 0.000000000000e+00
9.057500000000e+02 1.947008475184e+00 0.000000000000e+00 0.000000000000e+00
9.060000000000e+02 2.216803840902e+00 0.000000000000e+00 0.000000000000e+00
9.062500000000e+02 2.400361501686e+00 0.000000000000e+00 0.000000000000e+00
9.065000000000e+02 2.480827480174e+00 0.000000000000e+00 0.000000000000e+00
9.067500000000e+02 2.447001037680e+00 0.000000000000e+00 0.000000000000e+00
9.070000000000e+02 2.294845211544e+00 0.000000000000e+00 0.000000000000e+00
9.072500000000e+02 2.028375410590e+00 0.000000000000e+00 0.000000000000e+00
9.075000000000e+02 1.659786137164e+00 0.000000000000e+00 0.000000000000e+00
9.077500000000e+02 1.208768594094e+00 0.000000000000e+00 0.000000000000e+00
9.080000000000e+02 7.010728165002e-01 0.000000000000e+00 0.000000000000e+00
9.082500000000e+02 1.664626597442e-01 0.000000000000e+00 0.000000000000e+00
9.085000000000e+02 -3.637130133636e-01 0.000000000000e+00 0.000000000000e+00
9.087500000000e+02 -8.590648132828e-01 0.000000000000e+00 0.000000000000e+00
9.090000000000e+02 -1.292546274618e+00 0.000000000000e+00 0.000000000000e+00
9.092500000000e+02 -1.642427817812e+00 0.000000000000e+00 0.000000000000e+00
9.095000000000e+02 -1.893672923075e+00 0.000000000000e+00 0.000000000000e+00
9.097500000000e+02 -2.038610775231e+00 0.000000000000e+00 0.000000000000e+00
9.100000000000e+02 -2.076891955671e+00 0.000000000000e+00 0.000000000000e+00
9.102500000000e+02 -2.014802095596e+00 0.000000000000e+00 0.000000000000e+00
9.105000000000e+02 -1.864080078596e+00 0.000000000000e+00 0.000000000000e+00
9.107500000000e+02 -1.640432725151e+00 0.000000000000e+00 0.000000000000e+00
9.110000000000e+02 -1.361951719075e+00 0.000000000000e+00 0.000000000000e+00
9.112500000000e+02 -1.047620853439e+00 0.000000000000e+00 0.000000000000e+00
9.115000000000e+02 -7.160575517761e-01 0.000000000000e+00 0.000000000000e+00
9.117500000000e+02 -3.845712358251e-01 0.000000000000e+00 0.000000000000e+00
9.120000000000e+02 -6.855412496265e-02 0.000000000000e+00 0.000000000000e+00
9.122500000000e+02 2.188404061808e-01 0.000000000000e+00 0.000000000000e+00
9.125000000000e+02 4.668201971628e-01 0.000000000000e+00 0.000000000000e+00
9.127500000000e+02 6.669849315681e-01 0.000000000000e+00 0.000000000000e+00
9.130000000000e+02 8.133651384608e-01 0.000000000000e+00 0.000000000000e+00
9.132500000000e+02 9.025381052052e-01 0.000000000000e+00 0.000000000000e+00
9.135000000000e+02 9.338406195430e-01 0.000000000000e+00 0.000000000000e+00
9.137500000000e+02 9.096432152541e-01 0.000000000000e+00 0.000000000000e+00
9.140000000000e+02 8.356006436860e-01 0.000000000000e+00 0.000000000000e+00
9.142500000000e+02 7.207598924452e-01 0.000000000000e+00 0.000000000000e+00
9.145000000000e+02 5.773987562159e-01 0.000000000000e+00 0.000000000000e+00
9.147500000000e+02 4.204888883963e-01 0.000000000000e+00 0.000000000000e+00
9.150000000000e+02 2.667262625036e-01 0.000000000000e+00 0.000000000000e+00
9.152500000000e+02 1.331425168582e-01 0.000000000000e+00 0.000000000000e+00
9.155000000000e+02 3.539172046000e-02 0.000000000000e+00 0.000000000000e+00
9.157500000000e+02 -1.411514962296e-02 0.000000000000e+00 0.000000000000e+00
9.160000000000e+02 -7.995689722471e-03 0.000000000000e+00 0.000000000000e+00
9.162500000000e+02 5.466061270717e-02 0.000000000000e+00 0.000000000000e+00
9.165000000000e+02 1.674444675567e-01 0.000000000000e+00 0.000000000000e+00
9.167500000000e+02 3.165773081941e-01 0.000000000000e+00 0.000000000000e+00
9.170000000000e+02 4.817756481202e-01 0.000000000000e+00 0.000000000000e+00
9.172500000000e+02 6.380298169861e-01 0.000000000000e+00 0.000000000000e+00
9.175000000000e+02 7.581708413333e-01 0.000000000000e+00 0.000000000000e+00
9.177500000000e+02 8.159786800342e-01 0.000000000000e+00 0.000000000000e+00
9.180000000000e+02 7.894890689992e-01 0.000000000000e+00 0.000000000000e+00
9.182500000000e+02 6.641006081715e-01 0.000000000000e+00 0.000000000000e+00
9.185000000000e+02 4.350789904063e-01 0.000000000000e+00 0.000000000000e+00
9.187500000000e+02 1.091049709819e-01 0.000000000000e+00 0.000000000000e+00
9.190000000000e+02 -2.953874662366e-01 0.000000000000e+00 0.000000000000e+00
9.192500000000e+02 -7.491979995781e-01 0.000000000000e+00 0.000000000000e+00
9.195000000000e+02 -1.214628102763e+00 0.000000000000e+00 0.000000000000e+00
9.197500000000e+02 -1.648827881445e+00 0.000000000000e+00 0.000000000000e+00
9.200000000000e+02 -2.007882233017e+00 0.000000000000e+00 0.000000000000e+00
9.202500000000e+02 -2.251200781242e+00 0.000000000000e+00 0.000000000000e+00
9.205000000000e+02 -2.345733777962e+00 0.000000000000e+00 0.000000000000e+00
9.207500000000e+02 -2.269553503467e+00 0.000000000000e+00 0.000000000000e+00
9.210000000000e+02 -2.014414914486e+00 0.000000000000e+00 0.000000000000e+00
9.212500000000e+02 -1.587029666745e+00 0.000000000000e+00 0.000000000000e+00
9.215000000000e+02 -1.008937104117e+00 0.000000000000e+00 0.000000000000e+00
9.217500000000e+02 -3.150135474303e-01 0.000000000000e+00 0.000000000000e+00
9.220000000000e+02 4.491941250328e-01 0.000000000000e+00 0.000000000000e+00
9.222500000000e+02 1.231011683271e+00 0.000000000000e+00 0.000000000000e+00
9.225000000000e+02 1.974690546264e+00 0.000000000000e+00 0.000000000000e+00
9.227500000000e+02 2.625586099742e+00 0.000000000000e+00 0.000000000000e+00
9.230000000000e+02 3.134107588198e+00 0.000000000000e+00 0.000000000000e+00
9.232500000000e+02 3.459155016917e+00 0.000000000000e+00 0.000000000000e+00
9.235000000000e+02 3.570850828480e+00 0.000000000000e+00 0.000000000000e+00
9.237500000000e+02 3.452471614590e+00 0.000000000000e+00 0.000000000000e+00
9.240000000000e+02 3.101570396188e+00 0.000000000000e+00 0.000000000000e+00
9.242500000000e+02 2.530339423254e+00 0.000000000000e+00 0.000000000000e+00
9.245000000000e+02 1.765289652454e+00 0.000000000000e+00 0.000000000000e+00
9.247500000000e+02 8.463163566257e-01 0.000000000000e+00 0.000000000000e+00
9.250000000000e+02 -1.748113526847e-01 0.000000000000e+00 0.000000000000e+00
9.252500000000e+02 -1.236541833423e+00 0.000000000000e+00 0.000000000000e+00
9.255000000000e+02 -2.270253603232e+00 0.000000000000e+00 0.000000000000e+00
9.257500000000e+02 -3.203641570496e+00 0.000000000000e+00 0.000000000000e+00
9.260000000000e+02 -3.964802747993e+00 0.000000000000e+00 0.000000000000e+00
9.262500000000e+02 -4.486976909933e+00 0.000000000000e+00 0.000000000000e+00
9.265000000000e+02 -4.713785908503e+00 0.000000000000e+00 0.000000000000e+00
9.267500000000e+02 -4.604675485828e+00 0.000000000000e+00 0.000000000000e+00
9.270000000000e+02 -4.140117525845e+00 0.000000000000e+00 0.000000000000e+00
9.272500000000e+02 -3.326006992953e+00 0.000000000000e+00 0.000000000000e+00
9.275000000000e+02 -2.196616228956e+00 0.000000000000e+00 0.000000000000e+00
9.277500000000e+02 -8.154762933356e-01 0.000000000000e+00 0.000000000000e+00
9.280000000000e+02 7.263415756750e-01 0.000000000000e+00 0.000000000000e+00
9.282500000000e+02 2.314866786937e+00 0.000000000000e+00 0.000000000000e+00
9.285000000000e+02 3.820820301882e+00 0.000000000000e+00 0.000000000000e+00
9.287500000000e+02 5.109825943903e+00 0.000000000000e+00 0.000000000000e+00
9.290000000000e+02 6.054533485521e+00 0.000000000000e+00 0.000000000000e+00
9.292500000000e+02 6.547595374669e+00 0.000000000000e+00 0.000000000000e+00
9.295000000000e+02 6.514172779428e+00 0.000000000000e+00 0.000000000000e+00
9.297500000000e+02 5.922512897395e+00 0.000000000000e+00 0.000000000000e+00
9.300000000000e+02 4.791174693210e+00 0.000000000000e+00 0.000000000000e+00
9.302500000000e+02 3.191701519298e+00 0.000000000000e+00 0.000000000000e+00
9.305000000000e+02 1.245939615113e+00 0.000000000000e+00 0.000000000000e+00
9.307500000000e+02 -8.822510229410e-01 0.000000000000e+00 0.000000000000e+00
9.310000000000e+02 -3.000508197534e+00 0.000000000000e+00 0.000000000000e+00
9.312500000000e+02 -4.905660013942e+00 0.000000000000e+00 0.000000000000e+00
9.315000000000e+02 -6.403966024689e+00 0.000000000000e+00 0.000000000000e+00
9.317500000000e+02 -7.331831141524e+00 0.000000000000e+00 0.000000000000e+00
9.320000000000e+02 -7.574689530803e+00 0.000000000000e+00 0.000000000000e+00
9.322500000000e+02 -7.081792088799e+00 0.000000000000e+00 0.000000000000e+00
9.325000000000e+02 -5.874946667994e+00 0.000000000000e+00 0.000000000000e+00
9.327500000000e+02 -4.049835842711e+00 0.000000000000e+00 0.000000000000e+00
9.330000000000e+02 -1.769318601606e+00 0.000000000000e+00 0.000000000000e+00
9.332500000000e+02 7.509741732275e-01 0.000000000000e+00 0.000000000000e+00
9.335000000000e+02 3.263520204391e+00 0.000000000000e+00 0.000000000000e+00
9.337500000000e+02 5.514208106768e+00 0.000000000000e+00 0.000000000000e+00
9.340000000000e+02 7.269387145295e+00 0.000000000000e+00 0.000000000000e+00
9.342500000000e+02 8.341661045273e+00 0.000000000000e+00 0.000000000000e+00
9.345000000000e+02 8.611439117640e+00 0.000000000000e+00 0.000000000000e+00
9.347500000000e+02 8.041634110338e+00 0.000000000000e+00 0.000000000000e+00
9.350000000000e+02 6.683600866842e+00 0.000000000000e+00 0.000000000000e+00
9.352500000000e+02 4.673369584389e+00 0.000000000000e+00 0.000000000000e+00
9.355000000000e+02 2.218333939339e+00 0.000000000000e+00 0.000000000000e+00
9.357500000000e+02 -4.243229434416e-01 0.000000000000e+00 0.000000000000e+00
9.360000000000e+02 -2.975179666027e+00 0.000000000000e+00 0.000000000000e+00
9.362500000000e+02 -5.163064586283e+00 0.000000000000e+00 0.000000000000e+00
9.365000000000e+02 -6.755030797172e+00 0.000000000000e+00 0.000000000000e+00
9.367500000000e+02 -7.582362674020e+00 0.000000000000e+00 0.000000000000e+00
9.370000000000e+02 -7.559566848475e+00 0.000000000000e+00 0.000000000000e+00
9.372500000000e+02 -6.694080804254e+00 0.000000000000e+00 0.000000000000e+00
9.375000000000e+02 -5.085496068763e+00 0.000000000000e+00 0.000000000000e+00
9.377500000000e+02 -2.914314817175e+00 0.000000000000e+00 0.000000000000e+00
9.380000000000e+02 -4.214916994343e-01 0.000000000000e+00 0.000000000000e+00
9.382500000000e+02 2.118893408712e+00 0.000000000000e+00 0.000000000000e+00
9.385000000000e+02 4.430665960603e+00 0.000000000000e+00 0.000000000000e+00
9.387500000000e+02 6.266680639052e+00 0.000000000000e+00 0.000000000000e+00
9.390000000000e+02 7.436416587084e+00 0.000000000000e+00 0.000000000000e+00
9.392500000000e+02 7.826845081687e+00 0.000000000000e+00 0.000000000000e+00
9.395000000000e+02 7.414178229127e+00 0.000000000000e+00 0.000000000000e+00
9.397500000000e+02 6.265200510914e+00 0.000000000000e+00 0.000000000000e+00
9.400000000000e+02 4.528130059738e+00 0.000000000000e+00 0.000000000000e+00
9.402500000000e+02 2.414200789435e+00 0.000000000000e+00 0.000000000000e+00
9.405000000000e+02 1.722479003182e-01 0.000000000000e+00 0.000000000000e+00
9.407500000000e+02 -1.940614562083e+00 0.000000000000e+00 0.000000000000e+00
9.410000000000e+02 -3.688710715343e+00 0.000000000000e+00 0.000000000000e+00
9.412500000000e+02 -4.884405969514e+00 0.000000000000e+00 0.000000000000e+00
9.415000000000e+02 -5.408516866813e+00 0.000000000000e+00 0.000000000000e+00
9.417500000000e+02 -5.222243300931e+00 0.000000000000e+00 0.000000000000e+00
9.420000000000e+02 -4.369397180852e+00 0.000000000000e+00 0.000000000000e+00
9.422500000000e+02 -2.968889355914e+00 0.000000000000e+00 0.000000000000e+00
9.425000000000e+02 -1.198605782728e+00 0.000000000000e+00 0.000000000000e+00
9.427500000000e+02 7.271886515191e-01 0.000000000000e+00 0.000000000000e+00
9.430000000000e+02 2.584054976706e+00 0.000000000000e+00 0.000000000000e+00
9.432500000000e+02 4.163969934895e+00 0.000000000000e+00 0.000000000000e+00
9.435000000000e+02 5.299118069841e+00 0.000000000000e+00 0.000000000000e+00
9.437500000000e+02 5.880130910350e+00 0.000000000000e+00 0.000000000000e+00
9.440000000000e+02 5.866769459894e+00 0.000000000000e+00 0.000000000000e+00
9.442500000000e+02 5.290020430535e+00 0.000000000000e+00 0.000000000000e+00
9.445000000000e+02 4.245647490095e+00 0.000000000000e+00 0.000000000000e+00
9.447500000000e+02 2.880271468636e+00 0.000000000000e+00 0.000000000000e+00
9.450000000000e+02 1.371921850724e+00 0.000000000000e+00 0.000000000000e+00
9.452500000000e+02 -9.239595842211e-02 0.000000000000e+00 0.000000000000e+00
9.455000000000e+02 -1.339302775365e+00 0.000000000000e+00 0.000000000000e+00
9.457500000000e+02 -2.229086058951e+00 0.000000000000e+00 0.000000000000e+00
9.460000000000e+02 -2.670862545172e+00 0.000000000000e+00 0.000000000000e+00
9.462500000000e+02 -2.631230359445e+00 0.000000000000e+00 0.000000000000e+00
9.465000000000e+02 -2.135635177668e+00 0.000000000000e+00 0.000000000000e+00
9.467500000000e+02 -1.262593810551e+00 0.000000000000e+00 0.000000000000e+00
9.470000000000e+02 -1.317829817135e-01 0.000000000000e+00 0.000000000000e+00
9.472500000000e+02 1.112293580498e+00 0.000000000000e+00 0.000000000000e+00
9.475000000000e+02 2.318880999423e+00 0.000000000000e+00 0.000000000000e+00
9.477500000000e+02 3.349434996727e+00 0.000000000000e+00 0.000000000000e+00
9.480000000000e+02 4.093731292507e+00 0.000000000000e+00 0.000000000000e+00
9.482500000000e+02 4.481772854094e+00 0.000000000000e+00 0.000000000000e+00
9.485000000000e+02 4.490243380832e+00 0.000000000000e+00 0.000000000000e+00
9.487500000000e+02 4.142980102160e+00 0.000000000000e+00 0.000000000000e+00
9.490000000000e+02 3.505694940151e+00 0.000000000000e+00 0.000000000000e+00
9.492500000000e+02 2.675865620500e+00 0.000000000000e+00 0.000000000000e+00
9.495000000000e+02 1.769264969275e+00 0.000000000000e+00 0.000000000000e+00
9.497500000000e+02 9.049369487038e-01 0.000000000000e+00 0.000000000000e+00
9.500000000000e+02 1.905299530060e-01 0.000000000000e+00 0.000000000000e+00
9.502500000000e+02 -2.902394727075e-01 0.000000000000e+00 0.000000000000e+00
9.505000000000e+02 -4.865673771726e-01 0.000000000000e+00 0.000000000000e+00
9.507500000000e+02 -3.850680369975e-01 0.000000000000e+00 0.000000000000e+00
9.510000000000e+02 -9.478001980379e-03 0.000000000000e+00 0.000000000000e+00
9.512500000000e+02 5.841644289768e-01 0.000000000000e+00 0.000000000000e+00
9.515000000000e+02 1.316047872250e+00 0.000000000000e+00 0.000000000000e+00
9.517500000000e+02 2.093595704865e+00 0.000000000000e+00 0.000000000000e+00
9.520000000000e+02 2.823482483980e+00 0.000000000000e+00 0.000000000000e+00
9.522500000000e+02 3.423138391956e+00 0.000000000000e+00 0.000000000000e+00
9.525000000000e+02 3.830359262774e+00 0.000000000000e+00 0.000000000000e+00
9.527500000000e+02 4.009939515929e+00 0.000000000000e+00 0.000000000000e+00
9.530000000000e+02 3.956662094559e+00 0.000000000000e+00 0.000000000000e+00
9.532500000000e+02 3.694456729427e+00 0.000000000000e+00 0.000000000000e+00
9.535000000000e+02 3.272014586343e+00 0.000000000000e+00 0.000000000000e+00
9.537500000000e+02 2.755565852109e+00 0.000000000000e+00 0.000000000000e+00
9.540000000000e+02 2.219839298126e+00 0.000000000000e+00 0.000000000000e+00
9.542500000000e+02 1.738396736275e+00 0.000000000000e+00 0.000000000000e+00
9.545000000000e+02 1.374556239672e+00 0.000000000000e+00 0.000000000000e+00
9.547500000000e+02 1.173990779562e+00 0.000000000000e+00 0.000000000000e+00
9.550000000000e+02 1.159835779549e+00 0.000000000000e+00 0.000000000000e+00
9.552500000000e+02 1.330796253426e+00 0.000000000000e+00 0.000000000000e+00
9.555000000000e+02 1.662356932019e+00 0.000000000000e+00 0.000000000000e+00
9.557500000000e+02 2.110815592079e+00 0.000000000000e+00 0.000000000000e+00
9.560000000000e+02 2.619526537857e+00 0.000000000000e+00 0.000000000000e+00
9.562500000000e+02 3.126495803923e+00 0.000000000000e+00 0.000000000000e+00
9.565000000000e+02 3.572338071148e+00 0.000000000000e+00 0.000000000000e+00
9.567500000000e+02 3.907598879223e+00 0.000000000000e+00 0.000000000000e+00
9.570000000000e+02 4.098560532800e+00 0.000000000000e+00 0.000000000000e+00
9.572500000000e+02 4.130867930525e+00 0.000000000000e+00 0.000000000000e+00
9.575000000000e+02 4.010601589240e+00 0.000000000000e+00 0.000000000000e+00
9.577500000000e+02 3.762751873591e+00 0.000000000000e+00 0.000000000000e+00
9.580000000000e+02 3.427370303506e+00 0.000000000000e+00 0.000000000000e+00
9.582500000000e+02 3.053952034578e+00 0.000000000000e+00 0.000000000000e+00
9.585000000000e+02 2.694805745589e+00 0.000000000000e+00 0.000000000000e+00
9.587500000000e+02 2.398270764249e+00 0.000000000000e+00 0.000000000000e+00
9.590000000000e+02 2.202636260146e+00 0.000000000000e+00 0.000000000000e+00
9.592500000000e+02 2.131506999489e+00 0.000000000000e+00 0.000000000000e+00
9.595000000000e+02 2.191160422647e+00 0.000000000000e+00 0.000000000000e+00
9.597500000000e+02 2.370177135766e+00 0.000000000000e+00 0.000000000000e+00
9.600000000000e+02 2.641334942650e+00 0.000000000000e+00 0.000000000000e+00
9.602500000000e+02 2.965471934418e+00 0.000000000000e+00 0.000000000000e+00
9.605000000000e+02 3.296782079440e+00 0.000000000000e+00 0.000000000000e+00
9.607500000000e+02 3.588836644272e+00 0.000000000000e+00 0.000000000000e+00
9.610000000000e+02 3.800546759683e+00 0.000000000000e+00 0.000000000000e+00
9.612500000000e+02 3.901304958639e+00 0.000000000000e+00 0.000000000000e+00
9.615000000000e+02 3.874662334412e+00 0.000000000000e+00 0.000000000000e+00
9.617500000000e+02 3.720096828102e+00 0.000000000000e+00 0.000000000000e+00
9.620000000000e+02 3.452680842506e+00 0.000000000000e+00 0.000000000000e+00
9.622500000000e+02 3.100730081179e+00 0.000000000000e+00 0.000000000000e+00
9.625000000000e+02 2.701774994871e+00 0.000000000000e+00 0.000000000000e+00
9.627500000000e+02 2.297408316868e+00 0.000000000000e+00 0.000000000000e+00
9.630000000000e+02 1.927700019352e+00 0.000000000000e+00 0.000000000000e+00
9.632500000000e+02 1.625917494593e+00 0.000000000000e+00 0.000000000000e+00
9.635000000000e+02 1.414238650867e+00 0.000000000000e+00 0.000000000000e+00
9.637500000000e+02 1.301006281750e+00 0.000000000000e+00 0.000000000000e+00
9.640000000000e+02 1.279862479315e+00 0.000000000000e+00 0.000000000000e+00
9.642500000000e+02 1.330850070726e+00 0.000000000000e+00 0.000000000000e+00
9.645000000000e+02 1.423307512794e+00 0.000000000000e+00 0.000000000000e+00
9.647500000000e+02 1.520148807741e+00 0.000000000000e+00 0.000000000000e+00
9.650000000000e+02 1.582941657400e+00 0.000000000000e+00 0.000000000000e+00
9.652500000000e+02 1.577098442540e+00 0.000000000000e+00 0.000000000000e+00
9.655000000000e+02 1.476488158496e+00 0.000000000000e+00 0.000000000000e+00
9.657500000000e+02 1.266863251721e+00 0.000000000000e+00 0.000000000000e+00
9.660000000000e+02 9.476611364515e-01 0.000000000000e+00 0.000000000000e+00
9.662500000000e+02 5.319631230397e-01 0.000000000000e+00 0.000000000000e+00
9.665000000000e+02 4.464312504588e-02 0.000000000000e+00 0.000000000000e+00
9.667500000000e+02 -4.810189951818e-01 0.000000000000e+00 0.000000000000e+00
9.670000000000e+02 -1.007781856041e+00 0.000000000000e+00 0.000000000000e+00
9.672500000000e+02 -1.499331215062e+00 0.000000000000e+00 0.000000000000e+00
9.675000000000e+02 -1.924947854455e+00 0.000000000000e+00 0.000000000000e+00
9.677500000000e+02 -2.263328853658e+00 0.000000000000e+00 0.000000000000e+00
9.680000000000e+02 -2.505059914114e+00 0.000000000000e+00 0.000000000000e+00
9.682500000000e+02 -2.653426534698e+00 0.000000000000e+00 0.000000000000e+00
9.685000000000e+02 -2.723481948842e+00 0.000000000000e+00 0.000000000000e+00
9.687500000000e+02 -2.739527972342e+00 0.000000000000e+00 0.000000000000e+00
9.690000000000e+02 -2.731378634385e+00 0.000000000000e+00 0.000000000000e+00
9.692500000000e+02 -2.729936746796e+00 0.000000000000e+00 0.000000000000e+00
9.695000000000e+02 -2.762699144401e+00 0.000000000000e+00 0.000000000000e+00
9.697500000000e+02 -2.849806459648e+00 0.000000000000e+00 0.000000000000e+00
9.700000000000e+02 -3.001169127552e+00 0.000000000000e+00 0.000000000000e+00
9.702500000000e+02 -3.215045605117e+00 0.000000000000e+00 0.000000000000e+00
9.705000000000e+02 -3.478243987212e+00 0.000000000000e+00 0.000000000000e+00
9.707500000000e+02 -3.767893234371e+00 0.000000000000e+00 0.000000000000e+00
9.710000000000e+02 -4.054516399433e+00 0.000000000000e+00 0.000000000000e+00
9.712500000000e+02 -4.305964849672e+00 0.000000000000e+00 0.000000000000e+00
9.715000000000e+02 -4.491662782450e+00 0.000000000000e+00 0.000000000000e+00
9.717500000000e+02 -4.586579384343e+00 0.000000000000e+00 0.000000000000e+00
9.720000000000e+02 -4.574394830381e+00 0.000000000000e+00 0.000000000000e+00
9.722500000000e+02 -4.449447737481e+00 0.000000000000e+00 0.000000000000e+00
9.725000000000e+02 -4.217227510298e+00 0.000000000000e+00 0.000000000000e+00
9.727500000000e+02 -3.893379844602e+00 0.000000000000e+00 0.000000000000e+00
9.730000000000e+02 -3.501398511778e+00 0.000000000000e+00 0.000000000000e+00
9.732500000000e+02 -3.069353013497e+00 0.000000000000e+00 0.000000000000e+00
9.735000000000e+02 -2.626125856118e+00 0.000000000000e+00 0.000000000000e+00
9.737500000000e+02 -2.197688914348e+00 0.000000000000e+00 0.000000000000e+00
9.740000000000e+02 -1.803929384218e+00 0.000000000000e+00 0.000000000000e+00
9.742500000000e+02 -1.456446484293e+00 0.000000000000e+00 0.000000000000e+00
9.745000000000e+02 -1.157594414001e+00 0.000000000000e+00 0.000000000000e+00
9.747500000000e+02 -9.008667482523e-01 0.000000000000e+00 0.000000000000e+00
9.750000000000e+02 -6.725284310870e-01 0.000000000000e+00 0.000000000000e+00
9.752500000000e+02 -4.542304335910e-01 0.000000000000e+00 0.000000000000e+00
9.755000000000e+02 -2.262124218930e-01 0.000000000000e+00 0.000000000000e+00
9.757500000000e+02 2.937247845585e-02 0.000000000000e+00 0.000000000000e+00
9.760000000000e+02 3.254810880860e-01 0.000000000000e+00 0.000000000000e+00
9.762500000000e+02 6.679606317167e-01 0.000000000000e+00 0.000000000000e+00
9.765000000000e+02 1.054378393877e+00 0.000000000000e+00 0.000000000000e+00
9.767500000000e+02 1.474038525514e+00 0.000000000000e+00 0.000000000000e+00
9.770000000000e+02 1.909154991109e+00 0.000000000000e+00 0.000000000000e+00
9.772500000000e+02 2.336990046078e+00 0.000000000000e+00 0.000000000000e+00
9.775000000000e+02 2.732639524200e+00 0.000000000000e+00 0.000000000000e+00
9.777500000000e+02 3.072066630069e+00 0.000000000000e+00 0.000000000000e+00
9.780000000000e+02 3.334964542828e+00 0.000000000000e+00 0.000000000000e+00
9.782500000000e+02 3.507066088290e+00 0.000000000000e+00 0.000000000000e+00
9.785000000000e+02 3.581608732326e+00 0.000000000000e+00 0.000000000000e+00
9.787500000000e+02 3.559790747644e+00 0.000000000000e+00 0.000000000000e+00
9.790000000000e+02 3.450200299565e+00 0.000000000000e+00 0.000000000000e+00
9.792500000000e+02 3.267342115077e+00 0.000000000000e+00 0.000000000000e+00
9.795000000000e+02 3.029506218358e+00 0.000000000000e+00 0.000000000000e+00
9.797500000000e+02 2.756303797988e+00 0.000000000000e+00 0.000000000000e+00
9.800000000000e+02 2.466226649643e+00 0.000000000000e+00 0.000000000000e+00
9.802500000000e+02 2.174566241027e+00 0.000000000000e+00 0.000000000000e+00
9.805000000000e+02 1.891961213683e+00 0.000000000000e+00 0.000000000000e+00
9.807500000000e+02 1.623739549380e+00 0.000000000000e+00 0.000000000000e+00
9.810000000000e+02 1.370099820724e+00 0.000000000000e+00 0.000000000000e+00
9.812500000000e+02 1.127053203582e+00 0.000000000000e+00 0.000000000000e+00
9.815000000000e+02 8.879419672114e-01 0.000000000000e+00 0.000000000000e+00
9.817500000000e+02 6.452755675669e-01 0.000000000000e+00 0.000000000000e+00
9.820000000000e+02 3.925917128684e-01 0.000000000000e+00 0.000000000000e+00
9.822500000000e+02 1.260599970288e-01 0.000000000000e+00 0.000000000000e+00
9.825000000000e+02 -1.544034769554e-01 0.000000000000e+00 0.000000000000e+00
9.827500000000e+02 -4.446598022376e-01 0.000000000000e+00 0.000000000000e+00
9.830000000000e+02 -7.365583086984e-01 0.000000000000e+00 0.000000000000e+00
9.832500000000e+02 -1.018781041170e+00 0.000000000000e+00 0.000000000000e+00
9.835000000000e+02 -1.278176459654e+00 0.000000000000e+00 0.000000000000e+00
9.837500000000e+02 -1.501373082581e+00 0.000000000000e+00 0.000000000000e+00
9.840000000000e+02 -1.676432371183e+00 0.000000000000e+00 0.000000000000e+00
9.842500000000e+02 -1.794305407021e+00 0.000000000000e+00 0.000000000000e+00
9.845000000000e+02 -1.849897306585e+00 0.000000000000e+00 0.000000000000e+00
9.847500000000e+02 -1.842609347933e+00 0.000000000000e+00 0.000000000000e+00
9.850000000000e+02 -1.776310332138e+00 0.000000000000e+00 0.000000000000e+00
9.852500000000e+02 -1.658772848890e+00 0.000000000000e+00 0.000000000000e+00
9.855000000000e+02 -1.500684173110e+00 0.000000000000e+00 0.000000000000e+00
9.857500000000e+02 -1.314394939964e+00 0.000000000000e+00 0.000000000000e+00
9.860000000000e+02 -1.112594628487e+00 0.000000000000e+00 0.000000000000e+00
9.862500000000e+02 -9.070988653999e-01 0.000000000000e+00 0.000000000000e+00
9.865000000000e+02 -7.079019734203e-01 0.000000000000e+00 0.000000000000e+00
9.867500000000e+02 -5.225954921989e-01 0.000000000000e+00 0.000000000000e+00
9.870000000000e+02 -3.561889985514e-01 0.000000000000e+00 0.000000000000e+00
9.872500000000e+02 -2.113042002759e-01 0.000000000000e+00 0.000000000000e+00
9.875000000000e+02 -8.865733962298e-02 0.000000000000e+00 0.000000000000e+00
9.877500000000e+02 1.229321794217e-02 0.000000000000e+00 0.000000000000e+00
9.880000000000e+02 9.267259051199e-02 0.000000000000e+00 0.000000000000e+00
9.882500000000e+02 1.536177064044e-01 0.000000000000e+00 0.000000000000e+00
9.885000000000e+02 1.959076484123e-01 0.000000000000e+00 0.000000000000e+00
9.887500000000e+02 2.198498162204e-01 0.000000000000e+00 0.000000000000e+00
9.890000000000e+02 2.254232867933e-01 0.000000000000e+00 0.000000000000e+00
9.892500000000e+02 2.126305688178e-01 0.000000000000e+00 0.000000000000e+00
9.895000000000e+02 1.819694570522e-01 0.000000000000e+00 0.000000000000e+00
9.897500000000e+02 1.349142896259e-01 0.000000000000e+00 0.000000000000e+00
9.900000000000e+02 7.429394218483e-02 0.000000000000e+00 0.000000000000e+00
9.902500000000e+02 4.472192350816e-03 0.000000000000e+00 0.000000000000e+00
9.905000000000e+02 -6.872890030705e-02 0.000000000000e+00 0.000000000000e+00
9.907500000000e+02 -1.383765084553e-01 0.000000000000e+00 0.000000000000e+00
9.910000000000e+02 -1.970113788456e-01 0.000000000000e+00 0.000000000000e+00
9.912500000000e+02 -2.373926137079e-01 0.000000000000e+00 0.000000000000e+00
9.915000000000e+02 -2.532969451305e-01 0.000000000000e+00 0.000000000000e+00
9.917500000000e+02 -2.402546343671e-01 0.000000000000e+00 0.000000000000e+00
9.920000000000e+02 -1.961117109374e-01 0.000000000000e+00 0.000000000000e+00
9.922500000000e+02 -1.213339498026e-01 0.000000000000e+00 0.000000000000e+00
9.925000000000e+02 -1.900737003729e-02 0.000000000000e+00 0.000000000000e+00
9.927500000000e+02 1.054635029727e-01 0.000000000000e+00 0.000000000000e+00
9.930000000000e+02 2.449125722439e-01 0.000000000000e+00 0.000000000000e+00
9.932500000000e+02 3.911396728284e-01 0.000000000000e+00 0.000000000000e+00
9.935000000000e+02 5.357007491182e-01 0.000000000000e+00 0.000000000000e+00
9.937500000000e+02 6.706475387735e-01 0.000000000000e+00 0.000000000000e+00
9.940000000000e+02 7.891169641766e-01 0.000000000000e+00 0.000000000000e+00
9.942500000000e+02 8.856999657951e-01 0.000000000000e+00 0.000000000000e+00
9.945000000000e+02 9.565600449233e-01 0.000000000000e+00 0.000000000000e+00
9.947500000000e+02 9.993163279036e-01 0.000000000000e+00 0.000000000000e+00
9.950000000000e+02 1.012746878375e+00 0.000000000000e+00 0.000000000000e+00
9.952500000000e+02 9.963982479572e-01 0.000000000000e+00 0.000000000000e+00
9.955000000000e+02 9.502016427445e-01 0.000000000000e+00 0.000000000000e+00
9.957500000000e+02 8.741920391960e-01 0.000000000000e+00 0.000000000000e+00
9.960000000000e+02 7.684046675580e-01 0.000000000000e+00 0.000000000000e+00
9.962500000000e+02 6.329870948299e-01 0.000000000000e+00 0.000000000000e+00
9.965000000000e+02 4.685207541244e-01 0.000000000000e+00 0.000000000000e+00
9.967500000000e+02 2.765007436211e-01 0.000000000000e+00 0.000000000000e+00
9.970000000000e+02 5.988487244469e-02 0.000000000000e+00 0.000000000000e+00
9.972500000000e+02 -1.764009518930e-01 0.000000000000e+00 0.000000000000e+00
9.975000000000e+02 -4.251191964062e-01 0.000000000000e+00 0.000000000000e+00
9.977500000000e+02 -6.766422801085e-01 0.000000000000e+00 0.000000000000e+00
9.980000000000e+02 -9.192088983820e-01 0.000000000000e+00 0.000000000000e+00
9.982500000000e+02 -1.139537177309e+00 0.000000000000e+00 0.000000000000e+00
9.985000000000e+02 -1.323762290030e+00 0.000000000000e+00 0.000000000000e+00
9.987500000000e+02 -1.458613182600e+00 0.000000000000e+00 0.000000000000e+00
9.990000000000e+02 -1.532699884774e+00 0.000000000000e+00 0.000000000000e+00
9.992500000000e+02 -1.537756539406e+00 0.000000000000e+00 0.000000000000e+00
9.995000000000e+02 -1.469680342031e+00 0.000000000000e+00 0.000000000000e+00
9.997500000000e+02 -1.329224416394e+00 0.000000000000e+00 0.000000000000e+00
1.000000000000e+03 -1.122241196321e+00 0.000000000000e+00 0.000000000000e+00
1.000250000000e+03 -8.594269177688e-01 0.000000000000e+00 0.000000000000e+00
1.000500000000e+03 -5.555797500966e-01 0.000000000000e+00 0.000000000000e+00
1.000750000000e+03 -2.284450917589e-01 0.000000000000e+00 0.000000000000e+00
1.001000000000e+03 1.027270774893e-01 0.000000000000e+00 0.000000000000e+00
1.001250000000e+03 4.187534135523e-01 0.000000000000e+00 0.000000000000e+00
1.001500000000e+03 7.020447344582e-01 0.000000000000e+00 0.000000000000e+00
1.001750000000e+03 9.379277785705e-01 0.000000000000e+00 0.000000000000e+00
1.002000000000e+03 1.115630402558e+00 0.000000000000e+00 0.000000000000e+00
1.002250000000e+03 1.228846763807e+00 0.000000000000e+00 0.000000000000e+00
1.002500000000e+03 1.275855099499e+00 0.000000000000e+00 0.000000000000e+00
1.002750000000e+03 1.259217094427e+00 0.000000000000e+00 0.000000000000e+00
1.003000000000e+03 1.185136331472e+00 0.000000000000e+00 0.000000000000e+00
1.003250000000e+03 1.062587253118e+00 0.000000000000e+00 0.000000000000e+00
1.003500000000e+03 9.023412569626e-01 0.000000000000e+00 0.000000000000e+00
1.003750000000e+03 7.160119451763e-01 0.000000000000e+00 0.000000000000e+00
1.004000000000e+03 5.152192909032e-01 0.000000000000e+00 0.000000000000e+00
1.004250000000e+03 3.109374841056e-01 0.000000000000e+00 0.000000000000e+00
1.004500000000e+03 1.130502703520e-01 0.000000000000e+00 0.000000000000e+00
1.004750000000e+03 -6.990180351801e-02 0.000000000000e+00 0.000000000000e+00
1.005000000000e+03 -2.308287579887e-01 0.000000000000e+00 0.000000000000e+00
1.005250000000e+03 -3.641169990921e-01 0.000000000000e+00 0.000000000000e+00
1.005500000000e+03 -4.656385877249e-01 0.000000000000e+00 0.000000000000e+00
1.005750000000e+03 -5.327944995740e-01 0.000000000000e+00 0.000000000000e+00
1.006000000000e+03 -5.646157869445e-01 0.000000000000e+00 0.000000000000e+00
1.006250000000e+03 -5.619135473071e-01 0.000000000000e+00 0.000000000000e+00
1.006500000000e+03 -5.274363071164e-01 0.000000000000e+00 0.000000000000e+00
1.006750000000e+03 -4.659689652779e-01 0.000000000000e+00 0.000000000000e+00
1.007000000000e+03 -3.842966671428e-01 0.000000000000e+00 0.000000000000e+00
1.007250000000e+03 -2.909633861928e-01 0.000000000000e+00 0.000000000000e+00
1.007500000000e+03 -1.957789727323e-01 0.000000000000e+00 0.000000000000e+00
1.007750000000e+03 -1.090670814663e-01 0.000000000000e+00 0.000000000000e+00
1.008000000000e+03 -4.069386152982e-02 0.000000000000e+00 0.000000000000e+00
1.008250000000e+03 1.034337119854e-03 0.000000000000e+00 0.000000000000e+00
1.008500000000e+03 1.047544102067e-02 0.000000000000e+00 0.000000000000e+00
1.008750000000e+03 -1.439513947472e-02 0.000000000000e+00 0.000000000000e+00
1.009000000000e+03 -7.133878793722e-02 0.000000000000e+00 0.000000000000e+00
1.009250000000e+03 -1.536497283222e-01 0.000000000000e+00 0.000000000000e+00
1.009500000000e+03 -2.504815545146e-01 0.000000000000e+00 0.000000000000e+00
1.009750000000e+03 -3.477287139996e-01 0.000000000000e+00 0.000000000000e+00
1.010000000000e+03 -4.294127941332e-01 0.000000000000e+00 0.000000000000e+00
1.010250000000e+03 -4.794489438876e-01 0.000000000000e+00 0.000000000000e+00
1.010500000000e+03 -4.836044953047e-01 0.000000000000e+00 0.000000000000e+00
1.010750000000e+03 -4.314199171417e-01 0.000000000000e+00 0.000000000000e+00
1.011000000000e+03 -3.178490730998e-01 0.000000000000e+00 0.000000000000e+00
1.011250000000e+03 -1.443948986394e-01 0.000000000000e+00 0.000000000000e+00
1.011500000000e+03 8.043300778703e-02 0.000000000000e+00 0.000000000000e+00
1.011750000000e+03 3.414364149339e-01 0.000000000000e+00 0.000000000000e+00
1.012000000000e+03 6.178276338028e-01 0.000000000000e+00 0.000000000000e+00
1.012250000000e+03 8.850194200375e-01 0.000000000000e+00 0.000000000000e+00
1.012500000000e+03 1.116928269501e+00 0.000000000000e+00 0.000000000000e+00
1.012750000000e+03 1.288547773786e+00 0.000000000000e+00 0.000000000000e+00
1.013000000000e+03 1.378512690001e+00 0.000000000000e+00 0.000000000000e+00
1.013250000000e+03 1.371373240079e+00 0.000000000000e+00 0.000000000000e+00
1.013500000000e+03 1.259332858198e+00 0.000000000000e+00 0.000000000000e+00
1.013750000000e+03 1.043266212103e+00 0.000000000000e+00 0.000000000000e+00
1.014000000000e+03 7.329187479555e-01 0.000000000000e+00 0.000000000000e+00
1.014250000000e+03 3.462824090009e-01 0.000000000000e+00 0.000000000000e+00
1.014500000000e+03 -9.176822058038e-02 0.000000000000e+00 0.000000000000e+00
1.014750000000e+03 -5.514210564051e-01 0.000000000000e+00 0.000000000000e+00
1.015000000000e+03 -1.000245146434e+00 0.000000000000e+00 0.000000000000e+00
1.015250000000e+03 -1.405654910130e+00 0.000000000000e+00 0.000000000000e+00
1.015500000000e+03 -1.737301553335e+00 0.000000000000e+00 0.000000000000e+00
1.015750000000e+03 -1.969207774573e+00 0.000000000000e+00 0.000000000000e+00
1.016000000000e+03 -2.081513378041e+00 0.000000000000e+00 0.000000000000e+00
1.016250000000e+03 -2.061757556279e+00 0.000000000000e+00 0.000000000000e+00
1.016500000000e+03 -1.905677809841e+00 0.000000000000e+00 0.000000000000e+00
1.016750000000e+03 -1.617546774550e+00 0.000000000000e+00 0.000000000000e+00
1.017000000000e+03 -1.210090934105e+00 0.000000000000e+00 0.000000000000e+00
1.017250000000e+03 -7.040379204299e-01 0.000000000000e+00 0.000000000000e+00
1.017500000000e+03 -1.273250314137e-01 0.000000000000e+00 0.000000000000e+00
1.017750000000e+03 4.860221106284e-01 0.000000000000e+00 0.000000000000e+00
1.018000000000e+03 1.097355407489e+00 0.000000000000e+00 0.000000000000e+00
1.018250000000e+03 1.665242293786e+00 0.000000000000e+00 0.000000000000e+00
1.018500000000e+03 2.147697097707e+00 0.000000000000e+00 0.000000000000e+00
1.018750000000e+03 2.504795700812e+00 0.000000000000e+00 0.000000000000e+00
1.019000000000e+03 2.701607223790e+00 0.000000000000e+00 0.000000000000e+00
1.019250000000e+03 2.711300910704e+00 0.000000000000e+00 0.000000000000e+00
1.019500000000e+03 2.518202654251e+00 0.000000000000e+00 0.000000000000e+00
1.019750000000e+03 2.120499001973e+00 0.000000000000e+00 0.000000000000e+00
1.020000000000e+03 1.532234174331e+00 0.000000000000e+00 0.000000000000e+00
1.020250000000e+03 7.842337566014e-01 0.000000000000e+00 0.000000000000e+00
1.020500000000e+03 -7.637062014521e-02 0.000000000000e+00 0.000000000000e+00
1.020750000000e+03 -9.882428124566e-01 0.000000000000e+00 0.000000000000e+00
1.021000000000e+03 -1.879644171042e+00 0.000000000000e+00 0.000000000000e+00
1.021250000000e+03 -2.673815591019e+00 0.000000000000e+00 0.000000000000e+00
1.021500000000e+03 -3.295604069009e+00 0.000000000000e+00 0.000000000000e+00
1.021750000000e+03 -3.678790423578e+00 0.000000000000e+00 0.000000000000e+00
1.022000000000e+03 -3.773404990424e+00 0.000000000000e+00 0.000000000000e+00
1.022250000000e+03 -3.552215538893e+00 0.000000000000e+00 0.000000000000e+00
1.022500000000e+03 -3.015559820754e+00 0.000000000000e+00 0.000000000000e+00
1.022750000000e+03 -2.193787527128e+00 0.000000000000e+00 0.000000000000e+00
1.023000000000e+03 -1.146773454831e+00 0.000000000000e+00 0.000000000000e+00
1.023250000000e+03 3.974859980942e-02 0.000000000000e+00 0.000000000000e+00
1.023500000000e+03 1.260931150498e+00 0.000000000000e+00 0.000000000000e+00
1.023750000000e+03 2.402163246058e+00 0.000000000000e+00 0.000000000000e+00
1.024000000000e+03 3.350199513336e+00 0.000000000000e+00 0.000000000000e+00
1.024250000000e+03 4.004959774852e+00 0.000000000000e+00 0.000000000000e+00
1.024500000000e+03 4.290720613349e+00 0.000000000000e+00 0.000000000000e+00
1.024750000000e+03 4.165392469325e+00 0.000000000000e+00 0.000000000000e+00
1.025000000000e+03 3.626705265719e+00 0.000000000000e+00 0.000000000000e+00
1.025250000000e+03 2.714407402754e+00 0.000000000000e+00 0.000000000000e+00
1.025500000000e+03 1.507992473157e+00 0.000000000000e+00 0.000000000000e+00
1.025750000000e+03 1.199623837900e-01 0.000000000000e+00 0.000000000000e+00
1.026000000000e+03 -1.314841617517e+00 0.000000000000e+00 0.000000000000e+00
1.026250000000e+03 -2.652820506667e+00 0.000000000000e+00 0.000000000000e+00
1.026500000000e+03 -3.756701292693e+00 0.000000000000e+00 0.000000000000e+00
1.026750000000e+03 -4.510472318847e+00 0.000000000000e+00 0.000000000000e+00
1.027000000000e+03 -4.832466195422e+00 0.000000000000e+00 0.000000000000e+00
1.027250000000e+03 -4.685035629601e+00 0.000000000000e+00 0.000000000000e+00
1.027500000000e+03 -4.079608903875e+00 0.000000000000e+00 0.000000000000e+00
1.027750000000e+03 -3.076411177788e+00 0.000000000000e+00 0.000000000000e+00
1.028000000000e+03 -1.778739635201e+00 0.000000000000e+00 0.000000000000e+00
1.028250000000e+03 -3.223145017649e-01 0.000000000000e+00 0.000000000000e+00
1.028500000000e+03 1.139182449578e+00 0.000000000000e+00 0.000000000000e+00
1.028750000000e+03 2.450798420534e+00 0.000000000000e+00 0.000000000000e+00
1.029000000000e+03 3.473352179808e+00 0.000000000000e+00 0.000000000000e+00
1.029250000000e+03 4.098876684257e+00 0.000000000000e+00 0.000000000000e+00
1.029500000000e+03 4.262666747773e+00 0.000000000000e+00 0.000000000000e+00
1.029750000000e+03 3.950511186705e+00 0.000000000000e+00 0.000000000000e+00
1.030000000000e+03 3.200238582670e+00 0.000000000000e+00 0.000000000000e+00
1.030250000000e+03 2.097366339045e+00 0.000000000000e+00 0.000000000000e+00
1.030500000000e+03 7.653349303227e-01 0.000000000000e+00 0.000000000000e+00
1.030750000000e+03 -6.485508743074e-01 0.000000000000e+00 0.000000000000e+00
1.031000000000e+03 -1.989842893145e+00 0.000000000000e+00 0.000000000000e+00
1.031250000000e+03 -3.114386065037e+00 0.000000000000e+00 0.000000000000e+00
1.031500000000e+03 -3.904441538920e+00 0.000000000000e+00 0.000000000000e+00
1.031750000000e+03 -4.281628121349e+00 0.000000000000e+00 0.000000000000e+00
1.032000000000e+03 -4.215198842045e+00 0.000000000000e+00 0.000000000000e+00
1.032250000000e+03 -3.724731199483e+00 0.000000000000e+00 0.000000000000e+00
1.032500000000e+03 -2.876979231820e+00 0.000000000000e+00 0.000000000000e+00
1.032750000000e+03 -1.777330702878e+00 0.000000000000e+00 0.000000000000e+00
1.033000000000e+03 -5.569483698313e-01 0.000000000000e+00 0.000000000000e+00
1.033250000000e+03 6.428266500277e-01 0.000000000000e+00 0.000000000000e+00
1.033500000000e+03 1.686928627157e+00 0.000000000000e+00 0.000000000000e+00
1.033750000000e+03 2.461925609194e+00 0.000000000000e+00 0.000000000000e+00
1.034000000000e+03 2.888495177358e+00 0.000000000000e+00 0.000000000000e+00
1.034250000000e+03 2.929608763553e+00 0.000000000000e+00 0.000000000000e+00
1.034500000000e+03 2.593557743422e+00 0.000000000000e+00 0.000000000000e+00
1.034750000000e+03 1.931590868561e+00 0.000000000000e+00 0.000000000000e+00
1.035000000000e+03 1.030583517563e+00 0.000000000000e+00 0.000000000000e+00
1.035250000000e+03 1.744621935551e-03 0.000000000000e+00 0.000000000000e+00
1.035500000000e+03 -1.033183441486e+00 0.000000000000e+00 0.000000000000e+00
1.035750000000e+03 -1.956515251577e+00 0.000000000000e+00 0.000000000000e+00
1.036000000000e+03 -2.668240376733e+00 0.000000000000e+00 0.000000000000e+00
1.036250000000e+03 -3.097076108939e+00 0.000000000000e+00 0.000000000000e+00
1.036500000000e+03 -3.207720672664e+00 0.000000000000e+00 0.000000000000e+00
1.036750000000e+03 -3.003570922381e+00 0.000000000000e+00 0.000000000000e+00
1.037000000000e+03 -2.524740894493e+00 0.000000000000e+00 0.000000000000e+00
1.037250000000e+03 -1.841791305581e+00 0.000000000000e+00 0.000000000000e+00
1.037500000000e+03 -1.046084476364e+00 0.000000000000e+00 0.000000000000e+00
1.037750000000e+03 -2.380543424916e-01 0.000000000000e+00 0.000000000000e+00
1.038000000000e+03 4.851146517943e-01 0.000000000000e+00 0.000000000000e+00
1.038250000000e+03 1.040892038305e+00 0.000000000000e+00 0.000000000000e+00
1.038500000000e+03 1.370552507153e+00 0.000000000000e+00 0.000000000000e+00
1.038750000000e+03 1.445065136873e+00 0.000000000000e+00 0.000000000000e+00
1.039000000000e+03 1.267150503233e+00 0.000000000000e+00 0.000000000000e+00
1.039250000000e+03 8.694259365776e-01 0.000000000000e+00 0.000000000000e+00
1.039500000000e+03 3.090389360130e-01 0.000000000000e+00 0.000000000000e+00
1.039750000000e+03 -3.404010136197e-01 0.000000000000e+00 0.000000000000e+00
1.040000000000e+03 -9.984889610175e-01 0.000000000000e+00 0.000000000000e+00
1.040250000000e+03 -1.588041409419e+00 0.000000000000e+00 0.000000000000e+00
1.040500000000e+03 -2.044230695580e+00 0.000000000000e+00 0.000000000000e+00
1.040750000000e+03 -2.321769508888e+00 0.000000000000e+00 0.000000000000e+00
1.041000000000e+03 -2.399367150836e+00 0.000000000000e+00 0.000000000000e+00
1.041250000000e+03 -2.281049943431e+00 0.000000000000e+00 0.000000000000e+00
1.041500000000e+03 -1.994341263276e+00 0.000000000000e+00 0.000000000000e+00
1.041750000000e+03 -1.585680736151e+00 0.000000000000e+00 0.000000000000e+00
1.042000000000e+03 -1.113780743970e+00 0.000000000000e+00 0.000000000000e+00
1.042250000000e+03 -6.418355300524e-01 0.000000000000e+00 0.000000000000e+00
1.042500000000e+03 -2.295921566822e-01 0.000000000000e+00 0.000000000000e+00
1.042750000000e+03 7.374198545201e-02 0.000000000000e+00 0.000000000000e+00
1.043000000000e+03 2.349326976790e-01 0.000000000000e+00 0.000000000000e+00
1.043250000000e+03 2.399163485235e-01 0.000000000000e+00 0.000000000000e+00
1.043500000000e+03 9.448720313584e-02 0.000000000000e+00 0.000000000000e+00
1.043750000000e+03 -1.774781213015e-01 0.000000000000e+00 0.000000000000e+00
1.044000000000e+03 -5.379133188095e-01 0.000000000000e+00 0.000000000000e+00
1.044250000000e+03 -9.399856999082e-01 0.000000000000e+00 0.000000000000e+00
1.044500000000e+03 -1.334307187102e+00 0.000000000000e+00 0.000000000000e+00
1.044750000000e+03 -1.675132473608e+00 0.000000000000e+00 0.000000000000e+00
1.045000000000e+03 -1.925786927420e+00 0.000000000000e+00 0.000000000000e+00
1.045250000000e+03 -2.062700030206e+00 0.000000000000e+00 0.000000000000e+00
1.045500000000e+03 -2.077622471842e+00 0.000000000000e+00 0.000000000000e+00
1.045750000000e+03 -1.977848243578e+00 0.000000000000e+00 0.000000000000e+00
1.046000000000e+03 -1.784515520066e+00 0.000000000000e+00 0.000000000000e+00
1.046250000000e+03 -1.529290712412e+00 0.000000000000e+00 0.000000000000e+00
1.046500000000e+03 -1.249922027292e+00 0.000000000000e+00 0.000000000000e+00
1.046750000000e+03 -9.852626751672e-01 0.000000000000e+00 0.000000000000e+00
1.047000000000e+03 -7.703992434049e-01 0.000000000000e+00 0.000000000000e+00
1.047250000000e+03 -6.324773431049e-01 0.000000000000e+00 0.000000000000e+00
1.047500000000e+03 -5.877035615583e-01 0.000000000000e+00 0.000000000000e+00
1.047750000000e+03 -6.398369896877e-01 0.000000000000e+00 0.000000000000e+00
1.048000000000e+03 -7.802875834449e-01 0.000000000000e+00 0.000000000000e+00
1.048250000000e+03 -9.897373227202e-01 0.000000000000e+00 0.000000000000e+00
1.048500000000e+03 -1.241017968379e+00 0.000000000000e+00 0.000000000000e+00
1.048750000000e+03 -1.502837211042e+00 0.000000000000e+00 0.000000000000e+00
1.049000000000e+03 -1.743858470292e+00 0.000000000000e+00 0.000000000000e+00
1.049250000000e+03 -1.936616607846e+00 0.000000000000e+00 0.000000000000e+00
1.049500000000e+03 -2.060792549963e+00 0.000000000000e+00 0.000000000000e+00
1.049750000000e+03 -2.105466884493e+00 0.000000000000e+00 0.000000000000e+00
1.050000000000e+03 -2.070112108556e+00 0.000000000000e+00 0.000000000000e+00
1.050250000000e+03 -1.964247004297e+00 0.000000000000e+00 0.000000000000e+00
1.050500000000e+03 -1.805844026174e+00 0.000000000000e+00 0.000000000000e+00
1.050750000000e+03 -1.618731261968e+00 0.000000000000e+00 0.000000000000e+00
1.051000000000e+03 -1.429346787491e+00 0.000000000000e+00 0.000000000000e+00
1.051250000000e+03 -1.263272023360e+00 0.000000000000e+00 0.000000000000e+00
1.051500000000e+03 -1.141985032878e+00 0.000000000000e+00 0.000000000000e+00
1.051750000000e+03 -1.080234319483e+00 0.000000000000e+00 0.000000000000e+00
1.052000000000e+03 -1.084344945123e+00 0.000000000000e+00 0.000000000000e+00
1.052250000000e+03 -1.151643760369e+00 0.000000000000e+00 0.000000000000e+00
1.052500000000e+03 -1.271045427496e+00 0.000000000000e+00 0.000000000000e+00
1.052750000000e+03 -1.424694068766e+00 0.000000000000e+00 0.000000000000e+00
1.053000000000e+03 -1.590424996227e+00 0.000000000000e+00 0.000000000000e+00
1.053250000000e+03 -1.744712949071e+00 0.000000000000e+00 0.000000000000e+00
1.053500000000e+03 -1.865719203805e+00 0.000000000000e+00 0.000000000000e+00
1.053750000000e+03 -1.936045827685e+00 0.000000000000e+00 0.000000000000e+00
1.054000000000e+03 -1.944850904361e+00 0.000000000000e+00 0.000000000000e+00
1.054250000000e+03 -1.889067248226e+00 0.000000000000e+00 0.000000000000e+00
1.054500000000e+03 -1.773587070389e+00 0.000000000000e+00 0.000000000000e+00
1.054750000000e+03 -1.610410577870e+00 0.000000000000e+00 0.000000000000e+00
1.055000000000e+03 -1.416890079252e+00 0.000000000000e+00 0.000000000000e+00
1.055250000000e+03 -1.213315751887e+00 0.000000000000e+00 0.000000000000e+00
1.055500000000e+03 -1.020170306262e+00 0.000000000000e+00 0.000000000000e+00
1.055750000000e+03 -8.554173034506e-01 0.000000000000e+00 0.000000000000e+00
1.056000000000e+03 -7.321774889772e-01 0.000000000000e+00 0.000000000000e+00
1.056250000000e+03 -6.570910908134e-01 0.000000000000e+00 0.000000000000e+00
1.056500000000e+03 -6.295694508388e-01 0.000000000000e+00 0.000000000000e+00
1.056750000000e+03 -6.420193985223e-01 0.000000000000e+00 0.000000000000e+00
1.057000000000e+03 -6.809944400790e-01 0.000000000000e+00 0.000000000000e+00
1.057250000000e+03 -7.291052427370e-01 0.000000000000e+00 0.000000000000e+00
1.057500000000e+03 -7.674240059165e-01 0.000000000000e+00 0.000000000000e+00
1.057750000000e+03 -7.780558323343e-01 0.000000000000e+00 0.000000000000e+00
1.058000000000e+03 -7.465329131857e-01 0.000000000000e+00 0.000000000000e+00
1.058250000000e+03 -6.637160505441e-01 0.000000000000e+00 0.000000000000e+00
1.058500000000e+03 -5.269584289145e-01 0.000000000000e+00 0.000000000000e+00
1.058750000000e+03 -3.403887473988e-01 0.000000000000e+00 0.000000000000e+00
1.059000000000e+03 -1.142907835198e-01 0.000000000000e+00 0.000000000000e+00
1.059250000000e+03 1.363221326549e-01 0.000000000000e+00 0.000000000000e+00
1.059500000000e+03 3.937327543606e-01 0.000000000000e+00 0.000000000000e+00
1.059750000000e+03 6.398632718682e-01 0.000000000000e+00 0.000000000000e+00
1.060000000000e+03 8.586157702255e-01 0.000000000000e+00 0.000000000000e+00
1.060250000000e+03 1.037894826920e+00 0.000000000000e+00 0.000000000000e+00
1.060500000000e+03 1.171045475778e+00 0.000000000000e+00 0.000000000000e+00
1.060750000000e+03 1.257523387935e+00 0.000000000000e+00 0.000000000000e+00
1.061000000000e+03 1.302721324731e+00 0.000000000000e+00 0.000000000000e+00
1.061250000000e+03 1.316991770168e+00 0.000000000000e+00 0.000000000000e+00
1.061500000000e+03 1.314014226126e+00 0.000000000000e+00 0.000000000000e+00
1.061750000000e+03 1.308742230496e+00 0.000000000000e+00 0.000000000000e+00
1.062000000000e+03 1.315218230560e+00 0.000000000000e+00 0.000000000000e+00
1.062250000000e+03 1.344557266861e+00 0.000000000000e+00 0.000000000000e+00
1.062500000000e+03 1.403371882515e+00 0.000000000000e+00 0.000000000000e+00
1.062750000000e+03 1.492845365002e+00 0.000000000000e+00 0.000000000000e+00
1.063000000000e+03 1.608567941859e+00 0.000000000000e+00 0.000000000000e+00
1.063250000000e+03 1.741144073714e+00 0.000000000000e+00 0.000000000000e+00
1.063500000000e+03 1.877473416775e+00 0.000000000000e+00 0.000000000000e+00
1.063750000000e+03 2.002517882723e+00 0.000000000000e+00 0.000000000000e+00
1.064000000000e+03 2.101304638788e+00 0.000000000000e+00 0.000000000000e+00
1.064250000000e+03 2.160887961947e+00 0.000000000000e+00 0.000000000000e+00
1.064500000000e+03 2.172004595313e+00 0.000000000000e+00 0.000000000000e+00
1.064750000000e+03 2.130205239293e+00 0.000000000000e+00 0.000000000000e+00
1.065000000000e+03 2.036321649398e+00 0.000000000000e+00 0.000000000000e+00
1.065250000000e+03 1.896223252590e+00 0.000000000000e+00 0.000000000000e+00
1.065500000000e+03 1.719915768315e+00 0.000000000000e+00 0.000000000000e+00
1.065750000000e+03 1.520123273975e+00 0.000000000000e+00 0.000000000000e+00
1.066000000000e+03 1.310562373132e+00 0.000000000000e+00 0.000000000000e+00
1.066250000000e+03 1.104153793191e+00 0.000000000000e+00 0.000000000000e+00
1.066500000000e+03 9.114185050739e-01 0.000000000000e+00 0.000000000000e+00
1.066750000000e+03 7.392729404789e-01 0.000000000000e+00 0.000000000000e+00
1.067000000000e+03 5.903764755347e-01 0.000000000000e+00 0.000000000000e+00
1.067250000000e+03 4.631033512963e-01 0.000000000000e+00 0.000000000000e+00
1.067500000000e+03 3.521224165789e-01 0.000000000000e+00 0.000000000000e+00
1.067750000000e+03 2.494840997695e-01 0.000000000000e+00 0.000000000000e+00
1.068000000000e+03 1.460464334170e-01 0.000000000000e+00 0.000000000000e+00
1.068250000000e+03 3.302975081505e-02 0.000000000000e+00 0.000000000000e+00
1.068500000000e+03 -9.652197507550e-02 0.000000000000e+00 0.000000000000e+00
1.068750000000e+03 -2.465755289744e-01 0.000000000000e+00 0.000000000000e+00
1.069000000000e+03 -4.173936884090e-01 0.000000000000e+00 0.000000000000e+00
1.069250000000e+03 -6.053589459946e-01 0.000000000000e+00 0.000000000000e+00
1.069500000000e+03 -8.033458100726e-01 0.000000000000e+00 0.000000000000e+00
1.069750000000e+03 -1.001575298545e+00 0.000000000000e+00 0.000000000000e+00
1.070000000000e+03 -1.188820536823e+00 0.000000000000e+00 0.000000000000e+00
1.070250000000e+03 -1.353788133379e+00 0.000000000000e+00 0.000000000000e+00
1.070500000000e+03 -1.486481761288e+00 0.000000000000e+00 0.000000000000e+00
1.070750000000e+03 -1.579363793650e+00 0.000000000000e+00 0.000000000000e+00
1.071000000000e+03 -1.628165628260e+00 0.000000000000e+00 0.000000000000e+00
1.071250000000e+03 -1.632251682270e+00 0.000000000000e+00 0.000000000000e+00
1.071500000000e+03 -1.594507560480e+00 0.000000000000e+00 0.000000000000e+00
1.071750000000e+03 -1.520789931944e+00 0.000000000000e+00 0.000000000000e+00
1.072000000000e+03 -1.419034655221e+00 0.000000000000e+00 0.000000000000e+00
1.072250000000e+03 -1.298162633198e+00 0.000000000000e+00 0.000000000000e+00
1.072500000000e+03 -1.166944306890e+00 0.000000000000e+00 0.000000000000e+00
1.072750000000e+03 -1.032981446956e+00 0.000000000000e+00 0.000000000000e+00
1.073000000000e+03 -9.019402769439e-01 0.000000000000e+00 0.000000000000e+00
1.073250000000e+03 -7.771274234399e-01 0.000000000000e+00 0.000000000000e+00
1.073500000000e+03 -6.594465893652e-01 0.000000000000e+00 0.000000000000e+00
1.073750000000e+03 -5.477173543087e-01 0.000000000000e+00 0.000000000000e+00
1.074000000000e+03 -4.392863676165e-01 0.000000000000e+00 0.000000000000e+00
1.074250000000e+03 -3.308225461381e-01 0.000000000000e+00 0.000000000000e+00
1.074500000000e+03 -2.191667409703e-01 0.000000000000e+00 0.000000000000e+00
1.074750000000e+03 -1.021049642142e-01 0.000000000000e+00 0.000000000000e+00
1.075000000000e+03 2.104803675936e-02 0.000000000000e+00 0.000000000000e+00
1.075250000000e+03 1.491347551699e-01 0.000000000000e+00 0.000000000000e+00
1.075500000000e+03 2.791469937895e-01 0.000000000000e+00 0.000000000000e+00
1.075750000000e+03 4.065139731790e-01 0.000000000000e+00 0.000000000000e+00
1.076000000000e+03 5.256335515463e-01 0.000000000000e+00 0.000000000000e+00
1.076250000000e+03 6.305605765745e-01 0.000000000000e+00 0.000000000000e+00
1.076500000000e+03 7.157475286130e-01 0.000000000000e+00 0.000000000000e+00
1.076750000000e+03 7.767300134841e-01 0.000000000000e+00 0.000000000000e+00
1.077000000000e+03 8.106628854440e-01 0.000000000000e+00 0.000000000000e+00
1.077250000000e+03 8.166390629625e-01 0.000000000000e+00 0.000000000000e+00
1.077500000000e+03 7.957578699817e-01 0.000000000000e+00 0.000000000000e+00
1.077750000000e+03 7.509473812511e-01 0.000000000000e+00 0.000000000000e+00
1.078000000000e+03 6.865800124792e-01 0.000000000000e+00 0.000000000000e+00
1.078250000000e+03 6.079474431353e-01 0.000000000000e+00 0.000000000000e+00
1.078500000000e+03 5.206763170079e-01 0.000000000000e+00 0.000000000000e+00
1.078750000000e+03 4.301683897137e-01 0.000000000000e+00 0.000000000000e+00
1.079000000000e+03 3.411383306762e-01 0.000000000000e+00 0.000000000000e+00
1.079250000000e+03 2.573016097639e-01 0.000000000000e+00 0.000000000000e+00
1.079500000000e+03 1.812376416909e-01 0.000000000000e+00 0.000000000000e+00
1.079750000000e+03 1.144242622127e-01 0.000000000000e+00 0.000000000000e+00
1.080000000000e+03 5.741334848133e-02 0.000000000000e+00 0.000000000000e+00
1.080250000000e+03 1.009795785732e-02 0.000000000000e+00 0.000000000000e+00
1.080500000000e+03 -2.798855790858e-02 0.000000000000e+00 0.000000000000e+00
1.080750000000e+03 -5.740036389516e-02 0.000000000000e+00 0.000000000000e+00
1.081000000000e+03 -7.858228898731e-02 0.000000000000e+00 0.000000000000e+00
1.081250000000e+03 -9.177865399114e-02 0.000000000000e+00 0.000000000000e+00
1.081500000000e+03 -9.705589221618e-02 0.000000000000e+00 0.000000000000e+00
1.081750000000e+03 -9.442461298733e-02 0.000000000000e+00 0.000000000000e+00
1.082000000000e+03 -8.402788989979e-02 0.000000000000e+00 0.000000000000e+00
1.082250000000e+03 -6.635035731892e-02 0.000000000000e+00 0.000000000000e+00
1.082500000000e+03 -4.239903007267e-02 0.000000000000e+00 0.000000000000e+00
1.082750000000e+03 -1.381199764949e-02 0.000000000000e+00 0.000000000000e+00
1.083000000000e+03 1.713584028004e-02 0.000000000000e+00 0.000000000000e+00
1.083250000000e+03 4.764243429755e-02 0.000000000000e+00 0.000000000000e+00
1.083500000000e+03 7.459554489706e-02 0.000000000000e+00 0.000000000000e+00
1.083750000000e+03 9.486976203772e-02 0.000000000000e+00 0.000000000000e+00
1.084000000000e+03 1.056618207113e-01 0.000000000000e+00 0.000000000000e+00
1.084250000000e+03 1.048149386659e-01 0.000000000000e+00 0.000000000000e+00
1.084500000000e+03 9.108359321634e-02 0.000000000000e+00 0.000000000000e+00
1.084750000000e+03 6.429884742951e-02 0.000000000000e+00 0.000000000000e+00
1.085000000000e+03 2.540950568845e-02 0.000000000000e+00 0.000000000000e+00
1.085250000000e+03 -2.360655581560e-02 0.000000000000e+00 0.000000000000e+00
1.085500000000e+03 -7.994676898482e-02 0.000000000000e+00 0.000000000000e+00
1.085750000000e+03 -1.402726438260e-01 0.000000000000e+00 0.000000000000e+00
1.086000000000e+03 -2.010397663778e-01 0.000000000000e+00 0.000000000000e+00
1.086250000000e+03 -2.588212590728e-01 0.000000000000e+00 0.000000000000e+00
1.086500000000e+03 -3.105802223732e-01 0.000000000000e+00 0.000000000000e+00
1.086750000000e+03 -3.538571758360e-01 0.000000000000e+00 0.000000000000e+00
1.087000000000e+03 -3.868543599831e-01 0.000000000000e+00 0.000000000000e+00
1.087250000000e+03 -4.084171977285e-01 0.000000000000e+00 0.000000000000e+00
1.087500000000e+03 -4.179310800267e-01 0.000000000000e+00 0.000000000000e+00
1.087750000000e+03 -4.151658824558e-01 0.000000000000e+00 0.000000000000e+00
1.088000000000e+03 -4.001088068380e-01 0.000000000000e+00 0.000000000000e+00
1.088250000000e+03 -3.728268703599e-01 0.000000000000e+00 0.000000000000e+00
1.088500000000e+03 -3.333934911331e-01 0.000000000000e+00 0.000000000000e+00
1.088750000000e+03 -2.819002899693e-01 0.000000000000e+00 0.000000000000e+00
1.089000000000e+03 -2.185576941642e-01 0.000000000000e+00 0.000000000000e+00
1.089250000000e+03 -1.438691792584e-01 0.000000000000e+00 0.000000000000e+00
1.089500000000e+03 -5.884725727422e-02 0.000000000000e+00 0.000000000000e+00
1.089750000000e+03 3.477243017029e-02 0.000000000000e+00 0.000000000000e+00
1.090000000000e+03 1.343671458388e-01 0.000000000000e+00 0.000000000000e+00
1.090250000000e+03 2.363578383126e-01 0.000000000000e+00 0.000000000000e+00
1.090500000000e+03 3.362677612021e-01 0.000000000000e+00 0.000000000000e+00
1.090750000000e+03 4.289241543698e-01 0.000000000000e+00 0.000000000000e+00
1.091000000000e+03 5.087966548483e-01 0.000000000000e+00 0.000000000000e+00
1.091250000000e+03 5.704441587484e-01 0.000000000000e+00 0.000000000000e+00
1.091500000000e+03 6.090229592311e-01 0.000000000000e+00 0.000000000000e+00
1.091750000000e+03 6.207961770192e-01 0.000000000000e+00 0.000000000000e+00
1.092000000000e+03 6.035799318369e-01 0.000000000000e+00 0.000000000000e+00
1.092250000000e+03 5.570662982246e-01 0.000000000000e+00 0.000000000000e+00
1.092500000000e+03 4.829763853832e-01 0.000000000000e+00 0.000000000000e+00
1.092750000000e+03 3.850170930085e-01 0.000000000000e+00 0.000000000000e+00
1.093000000000e+03 2.686393834328e-01 0.000000000000e+00 0.000000000000e+00
1.093250000000e+03 1.406208121252e-01 0.000000000000e+00 0.000000000000e+00
1.093500000000e+03 8.517017037043e-03 0.000000000000e+00 0.000000000000e+00
1.093750000000e+03 -1.199572263945e-01 0.000000000000e+00 0.000000000000e+00
1.094000000000e+03 -2.375491145166e-01 0.000000000000e+00 0.000000000000e+00
1.094250000000e+03 -3.380243469664e-01 0.000000000000e+00 0.000000000000e+00
1.094500000000e+03 -4.166026335710e-01 0.000000000000e+00 0.000000000000e+00
1.094750000000e+03 -4.702330804779e-01 0.000000000000e+00 0.000000000000e+00
1.095000000000e+03 -4.976920502736e-01 0.000000000000e+00 0.000000000000e+00
1.095250000000e+03 -4.995088400665e-01 0.000000000000e+00 0.000000000000e+00
1.095500000000e+03 -4.777449994376e-01 0.000000000000e+00 0.000000000000e+00
1.095750000000e+03 -4.356684576892e-01 0.000000000000e+00 0.000000000000e+00
1.096000000000e+03 -3.773718930083e-01 0.000000000000e+00 0.000000000000e+00
1.096250000000e+03 -3.073851888672e-01 0.000000000000e+00 0.000000000000e+00
1.096500000000e+03 -2.303248938426e-01 0.000000000000e+00 0.000000000000e+00
1.096750000000e+03 -1.506109926516e-01 0.000000000000e+00 0.000000000000e+00
1.097000000000e+03 -7.226551871144e-02 0.000000000000e+00 0.000000000000e+00
1.097250000000e+03 1.208491004977e-03 0.000000000000e+00 0.000000000000e+00
1.097500000000e+03 6.688265655976e-02 0.000000000000e+00 0.000000000000e+00
1.097750000000e+03 1.224171255921e-01 0.000000000000e+00 0.000000000000e+00
1.098000000000e+03 1.660587612318e-01 0.000000000000e+00 0.000000000000e+00
1.098250000000e+03 1.966460023164e-01 0.000000000000e+00 0.000000000000e+00
1.098500000000e+03 2.136337640301e-01 0.000000000000e+00 0.000000000000e+00
1.098750000000e+03 2.171395396497e-01 0.000000000000e+00 0.000000000000e+00
1.099000000000e+03 2.079990714363e-01 0.000000000000e+00 0.000000000000e+00
1.099250000000e+03 1.878093661017e-01 0.000000000000e+00 0.000000000000e+00
1.099500000000e+03 1.589308688569e-01 0.000000000000e+00 0.000000000000e+00
1.099750000000e+03 1.244209061541e-01 0.000000000000e+00 0.000000000000e+00
1.100000000000e+03 8.787756226286e-02 0.000000000000e+00 0.000000000000e+00
1.100250000000e+03 5.318621257568e-02 0.000000000000e+00 0.000000000000e+00
1.100500000000e+03 2.417806468534e-02 0.000000000000e+00 0.000000000000e+00
1.100750000000e+03 4.228435300446e-03 0.000000000000e+00 0.000000000000e+00
1.101000000000e+03 -4.161143938835e-03 0.000000000000e+00 0.000000000000e+00
1.101250000000e+03 2.582957414074e-04 0.000000000000e+00 0.000000000000e+00
1.101500000000e+03 1.720230028371e-02 0.000000000000e+00 0.000000000000e+00
1.101750000000e+03 4.472328464425e-02 0.000000000000e+00 0.000000000000e+00
1.102000000000e+03 7.927056516962e-02 0.000000000000e+00 0.000000000000e+00
1.102250000000e+03 1.159564836771e-01 0.000000000000e+00 0.000000000000e+00
1.102500000000e+03 1.490179510446e-01 0.000000000000e+00 0.000000000000e+00
1.102750000000e+03 1.724346757293e-01 0.000000000000e+00 0.000000000000e+00
1.103000000000e+03 1.806403821607e-01 0.000000000000e+00 0.000000000000e+00
1.103250000000e+03 1.692453709750e-01 0.000000000000e+00 0.000000000000e+00
1.103500000000e+03 1.356808826964e-01 0.000000000000e+00 0.000000000000e+00
1.103750000000e+03 7.967960031564e-02 0.000000000000e+00 0.000000000000e+00
1.104000000000e+03 3.522303675653e-03 0.000000000000e+00 0.000000000000e+00
1.104250000000e+03 -8.799351421141e-02 0.000000000000e+00 0.000000000000e+00
1.104500000000e+03 -1.878745468930e-01 0.000000000000e+00 0.000000000000e+00
1.104750000000e+03 -2.875182287750e-01 0.000000000000e+00 0.000000000000e+00
1.105000000000e+03 -3.775078718112e-01 0.000000000000e+00 0.000000000000e+00
1.105250000000e+03 -4.485327615414e-01 0.000000000000e+00 0.000000000000e+00
1.105500000000e+03 -4.923333345814e-01 0.000000000000e+00 0.000000000000e+00
1.105750000000e+03 -5.025678011364e-01 0.000000000000e+00 0.000000000000e+00
1.106000000000e+03 -4.755057513819e-01 0.000000000000e+00 0.000000000000e+00
1.106250000000e+03 -4.104750078112e-01 0.000000000000e+00 0.000000000000e+00
1.106500000000e+03 -3.100172649659e-01 0.000000000000e+00 0.000000000000e+00
1.106750000000e+03 -1.797417575368e-01 0.000000000000e+00 0.000000000000e+00
1.107000000000e+03 -2.789967338150e-02 0.000000000000e+00 0.000000000000e+00
1.107250000000e+03 1.352691644364e-01 0.000000000000e+00 0.000000000000e+00
1.107500000000e+03 2.983452570776e-01 0.000000000000e+00 0.000000000000e+00
1.107750000000e+03 4.496117990338e-01 0.000000000000e+00 0.000000000000e+00
1.108000000000e+03 5.779290005941e-01 0.000000000000e+00 0.000000000000e+00
1.108250000000e+03 6.735293935542e-01 0.000000000000e+00 0.000000000000e+00
1.108500000000e+03 7.286807027638e-01 0.000000000000e+00 0.000000000000e+00
1.108750000000e+03 7.381839044865e-01 0.000000000000e+00 0.000000000000e+00
1.109000000000e+03 6.996947520724e-01 0.000000000000e+00 0.000000000000e+00
1.109250000000e+03 6.138738767897e-01 0.000000000000e+00 0.000000000000e+00
1.109500000000e+03 4.843811424266e-01 0.000000000000e+00 0.000000000000e+00
1.109750000000e+03 3.177332828155e-01 0.000000000000e+00 0.000000000000e+00
1.110000000000e+03 1.230406456527e-01 0.000000000000e+00 0.000000000000e+00
1.110250000000e+03 -8.836873892275e-02 0.000000000000e+00 0.000000000000e+00
1.110500000000e+03 -3.034383206073e-01 0.000000000000e+00 0.000000000000e+00
1.110750000000e+03 -5.079922598327e-01 0.000000000000e+00 0.000000000000e+00
1.111000000000e+03 -6.874720198784e-01 0.000000000000e+00 0.000000000000e+00
1.111250000000e+03 -8.277999715785e-01 0.000000000000e+00 0.000000000000e+00
1.111500000000e+03 -9.163533130228e-01 0.000000000000e+00 0.000000000000e+00
1.111750000000e+03 -9.430079183936e-01 0.000000000000e+00 0.000000000000e+00
1.112000000000e+03 -9.011840303191e-01 0.000000000000e+00 0.000000000000e+00
1.112250000000e+03 -7.887988976615e-01 0.000000000000e+00 0.000000000000e+00
1.112500000000e+03 -6.090112878225e-01 0.000000000000e+00 0.000000000000e+00
1.112750000000e+03 -3.706349249448e-01 0.000000000000e+00 0.000000000000e+00
1.113000000000e+03 -8.810684088591e-02 0.000000000000e+00 0.000000000000e+00
1.113250000000e+03 2.190752074235e-01 0.000000000000e+00 0.000000000000e+00
1.113500000000e+03 5.274851010067e-01 0.000000000000e+00 0.000000000000e+00
1.113750000000e+03 8.114470601911e-01 0.000000000000e+00 0.000000000000e+00
1.114000000000e+03 1.045166205091e+00 0.000000000000e+00 0.000000000000e+00
1.114250000000e+03 1.205145603356e+00 0.000000000000e+00 0.000000000000e+00
1.114500000000e+03 1.272663843600e+00 0.000000000000e+00 0.000000000000e+00
1.114750000000e+03 1.236046913758e+00 0.000000000000e+00 0.000000000000e+00
1.115000000000e+03 1.092456612819e+00 0.000000000000e+00 0.000000000000e+00
1.115250000000e+03 8.489401893987e-01 0.000000000000e+00 0.000000000000e+00
1.115500000000e+03 5.225435201171e-01 0.000000000000e+00 0.000000000000e+00
1.115750000000e+03 1.393792965420e-01 0.000000000000e+00 0.000000000000e+00
1.116000000000e+03 -2.673459411505e-01 0.000000000000e+00 0.000000000000e+00
1.116250000000e+03 -6.602187981179e-01 0.000000000000e+00 0.000000000000e+00
1.116500000000e+03 -1.001173625316e+00 0.000000000000e+00 0.000000000000e+00
1.116750000000e+03 -1.255368694748e+00 0.000000000000e+00 0.000000000000e+00
1.117000000000e+03 -1.394972387308e+00 0.000000000000e+00 0.000000000000e+00
1.117250000000e+03 -1.402427430727e+00 0.000000000000e+00 0.000000000000e+00
1.117500000000e+03 -1.272791931548e+00 0.000000000000e+00 0.000000000000e+00
1.117750000000e+03 -1.014837515377e+00 0.000000000000e+00 0.000000000000e+00
1.118000000000e+03 -6.507104895435e-01 0.000000000000e+00 0.000000000000e+00
1.118250000000e+03 -2.141186437980e-01 0.000000000000e+00 0.000000000000e+00
1.118500000000e+03 2.528235689834e-01 0.000000000000e+00 0.000000000000e+00
1.118750000000e+03 7.037955518890e-01 0.000000000000e+00 0.000000000000e+00
1.119000000000e+03 1.093085186346e+00 0.000000000000e+00 0.000000000000e+00
1.119250000000e+03 1.380495861672e+00 0.000000000000e+00 0.000000000000e+00
1.119500000000e+03 1.535792836423e+00 0.000000000000e+00 0.000000000000e+00
1.119750000000e+03 1.542169502205e+00 0.000000000000e+00 0.000000000000e+00
1.120000000000e+03 1.398311172121e+00 0.000000000000e+00 0.000000000000e+00
1.120250000000e+03 1.118784837824e+00 0.000000000000e+00 0.000000000000e+00
1.120500000000e+03 7.326712327013e-01 0.000000000000e+00 0.000000000000e+00
1.120750000000e+03 2.805586435984e-01 0.000000000000e+00 0.000000000000e+00
1.121000000000e+03 -1.897881632830e-01 0.000000000000e+00 0.000000000000e+00
1.121250000000e+03 -6.286096904370e-01 0.000000000000e+00 0.000000000000e+00
1.121500000000e+03 -9.896025031557e-01 0.000000000000e+00 0.000000000000e+00
1.121750000000e+03 -1.235017607970e+00 0.000000000000e+00 0.000000000000e+00
1.122000000000e+03 -1.339818734991e+00 0.000000000000e+00 0.000000000000e+00
1.122250000000e+03 -1.294417242245e+00 0.000000000000e+00 0.000000000000e+00
1.122500000000e+03 -1.105663578881e+00 0.000000000000e+00 0.000000000000e+00
1.122750000000e+03 -7.959780495846e-01 0.000000000000e+00 0.000000000000e+00
1.123000000000e+03 -4.007216765788e-01 0.000000000000e+00 0.000000000000e+00
1.123250000000e+03 3.588517312436e-02 0.000000000000e+00 0.000000000000e+00
1.123500000000e+03 4.658182577171e-01 0.000000000000e+00 0.000000000000e+00
1.123750000000e+03 8.426876515056e-01 0.000000000000e+00 0.000000000000e+00
1.124000000000e+03 1.126925079035e+00 0.000000000000e+00 0.000000000000e+00
1.124250000000e+03 1.290120684499e+00 0.000000000000e+00 0.000000000000e+00
1.124500000000e+03 1.318015094209e+00 0.000000000000e+00 0.000000000000e+00
1.124750000000e+03 1.211816668263e+00 0.000000000000e+00 0.000000000000e+00
1.125000000000e+03 9.877159618820e-01 0.000000000000e+00 0.000000000000e+00
1.125250000000e+03 6.746846672679e-01 0.000000000000e+00 0.000000000000e+00
1.125500000000e+03 3.108483076737e-01 0.000000000000e+00 0.000000000000e+00
1.125750000000e+03 -6.111376739267e-02 0.000000000000e+00 0.000000000000e+00
1.126000000000e+03 -3.989805078543e-01 0.000000000000e+00 0.000000000000e+00
1.126250000000e+03 -6.658152361381e-01 0.000000000000e+00 0.000000000000e+00
1.126500000000e+03 -8.340427469102e-01 0.000000000000e+00 0.000000000000e+00
1.126750000000e+03 -8.883169585779e-01 0.000000000000e+00 0.000000000000e+00
1.127000000000e+03 -8.268744103386e-01 0.000000000000e+00 0.000000000000e+00
1.127250000000e+03 -6.612577885276e-01 0.000000000000e+00 0.000000000000e+00
1.127500000000e+03 -4.144917977866e-01 0.000000000000e+00 0.000000000000e+00
1.127750000000e+03 -1.179765778747e-01 0.000000000000e+00 0.000000000000e+00
1.128000000000e+03 1.924905078364e-01 0.000000000000e+00 0.000000000000e+00
1.128250000000e+03 4.810623582505e-01 0.000000000000e+00 0.000000000000e+00
1.128500000000e+03 7.160287892247e-01 0.000000000000e+00 0.000000000000e+00
1.128750000000e+03 8.733497714370e-01 0.000000000000e+00 0.000000000000e+00
1.129000000000e+03 9.391388090914e-01 0.000000000000e+00 0.000000000000e+00
1.129250000000e+03 9.108410624577e-01 0.000000000000e+00 0.000000000000e+00
1.129500000000e+03 7.970179077394e-01 0.000000000000e+00 0.000000000000e+00
1.129750000000e+03 6.158213000465e-01 0.000000000000e+00 0.000000000000e+00
1.130000000000e+03 3.923962692824e-01 0.000000000000e+00 0.000000000000e+00
1.130250000000e+03 1.555696839685e-01 0.000000000000e+00 0.000000000000e+00
1.130500000000e+03 -6.574533200997e-02 0.000000000000e+00 0.000000000000e+00
1.130750000000e+03 -2.459840970422e-01 0.000000000000e+00 0.000000000000e+00
1.131000000000e+03 -3.657981932031e-01 0.000000000000e+00 0.000000000000e+00
1.131250000000e+03 -4.140376012782e-01 0.000000000000e+00 0.000000000000e+00
1.131500000000e+03 -3.886506419963e-01 0.000000000000e+00 0.000000000000e+00
1.131750000000e+03 -2.964460047262e-01 0.000000000000e+00 0.000000000000e+00
1.132000000000e+03 -1.518022136309e-01 0.000000000000e+00 0.000000000000e+00
1.132250000000e+03 2.546619224500e-02 0.000000000000e+00 0.000000000000e+00
1.132500000000e+03 2.127841933106e-01 0.000000000000e+00 0.000000000000e+00
1.132750000000e+03 3.876811771084e-01 0.000000000000e+00 0.000000000000e+00
1.133000000000e+03 5.304877744687e-01 0.000000000000e+00 0.000000000000e+00
1.133250000000e+03 6.265462871425e-01 0.000000000000e+00 0.000000000000e+00
1.133500000000e+03 6.676924388963e-01 0.000000000000e+00 0.000000000000e+00
1.133750000000e+03 6.528680184517e-01 0.000000000000e+00 0.000000000000e+00
1.134000000000e+03 5.878376592276e-01 0.000000000000e+00 0.000000000000e+00
1.134250000000e+03 4.840938709073e-01 0.000000000000e+00 0.000000000000e+00
1.134500000000e+03 3.571289831479e-01 0.000000000000e+00 0.000000000000e+00
1.134750000000e+03 2.243201177106e-01 0.000000000000e+00 0.000000000000e+00
1.135000000000e+03 1.027068514031e-01 0.000000000000e+00 0.000000000000e+00
1.135250000000e+03 6.938621561654e-03 0.000000000000e+00 0.000000000000e+00
1.135500000000e+03 -5.236749367308e-02 0.000000000000e+00 0.000000000000e+00
1.135750000000e+03 -6.968182738373e-02 0.000000000000e+00 0.000000000000e+00
1.136000000000e+03 -4.493507026400e-02 0.000000000000e+00 0.000000000000e+00
1.136250000000e+03 1.679703546616e-02 0.000000000000e+00 0.000000000000e+00
1.136500000000e+03 1.062189611383e-01 0.000000000000e+00 0.000000000000e+00
1.136750000000e+03 2.112023228554e-01 0.000000000000e+00 0.000000000000e+00
1.137000000000e+03 3.184383510316e-01 0.000000000000e+00 0.000000000000e+00
1.137250000000e+03 4.151386512254e-01 0.000000000000e+00 0.000000000000e+00
1.137500000000e+03 4.905736204633e-01 0.000000000000e+00 0.000000000000e+00
1.137750000000e+03 5.372697951174e-01 0.000000000000e+00 0.000000000000e+00
1.138000000000e+03 5.517392525514e-01 0.000000000000e+00 0.000000000000e+00
1.138250000000e+03 5.346784998365e-01 0.000000000000e+00 0.000000000000e+00
1.138500000000e+03 4.906425225614e-01 0.000000000000e+00 0.000000000000e+00
1.138750000000e+03 4.272633307317e-01 0.000000000000e+00 0.000000000000e+00
1.139000000000e+03 3.541339792092e-01 0.000000000000e+00 0.000000000000e+00
1.139250000000e+03 2.815130980440e-01 0.000000000000e+00 0.000000000000e+00
1.139500000000e+03 2.190183257485e-01 0.000000000000e+00 0.000000000000e+00
1.139750000000e+03 1.744692460854e-01 0.000000000000e+00 0.000000000000e+00
1.140000000000e+03 1.530135986375e-01 0.000000000000e+00 0.000000000000e+00
1.140250000000e+03 1.566289375916e-01 0.000000000000e+00 0.000000000000e+00
1.140500000000e+03 1.840413513445e-01 0.000000000000e+00 0.000000000000e+00
1.140750000000e+03 2.310498803395e-01 0.000000000000e+00 0.000000000000e+00
1.141000000000e+03 2.911963711118e-01 0.000000000000e+00 0.000000000000e+00
1.141250000000e+03 3.566813446811e-01 0.000000000000e+00 0.000000000000e+00
1.141500000000e+03 4.194012529638e-01 0.000000000000e+00 0.000000000000e+00
1.141750000000e+03 4.719735951840e-01 0.000000000000e+00 0.000000000000e+00
1.142000000000e+03 5.086240646835e-01 0.000000000000e+00 0.000000000000e+00
1.142250000000e+03 5.258325071283e-01 0.000000000000e+00 0.000000000000e+00
1.142500000000e+03 5.226686113426e-01 0.000000000000e+00 0.000000000000e+00
1.142750000000e+03 5.007893193539e-01 0.000000000000e+00 0.000000000000e+00
1.143000000000e+03 4.641126985698e-01 0.000000000000e+00 0.000000000000e+00
1.143250000000e+03 4.182222426217e-01 0.000000000000e+00 0.000000000000e+00
1.143500000000e+03 3.695866583744e-01 0.000000000000e+00 0.000000000000e+00
1.143750000000e+03 3.246996971782e-01 0.000000000000e+00 0.000000000000e+00
1.144000000000e+03 2.892505511497e-01 0.000000000000e+00 0.000000000000e+00
1.144250000000e+03 2.674275035576e-01 0.000000000000e+00 0.000000000000e+00
1.144500000000e+03 2.614373089023e-01 0.000000000000e+00 0.000000000000e+00
1.144750000000e+03 2.712930482025e-01 0.000000000000e+00 0.000000000000e+00
1.145000000000e+03 2.948878942931e-01 0.000000000000e+00 0.000000000000e+00
1.145250000000e+03 3.283358376283e-01 0.000000000000e+00 0.000000000000e+00
1.145500000000e+03 3.665274863610e-01 0.000000000000e+00 0.000000000000e+00
1.145750000000e+03 4.038235524964e-01 0.000000000000e+00 0.000000000000e+00
1.146000000000e+03 4.347935473655e-01 0.000000000000e+00 0.000000000000e+00
1.146250000000e+03 4.549041594174e-01 0.000000000000e+00 0.000000000000e+00
1.146500000000e+03 4.610708708640e-01 0.000000000000e+00 0.000000000000e+00
1.146750000000e+03 4.520061668472e-01 0.000000000000e+00 0.000000000000e+00
1.147000000000e+03 4.283254661324e-01 0.000000000000e+00 0.000000000000e+00
1.147250000000e+03 3.924039665450e-01 0.000000000000e+00 0.000000000000e+00
1.147500000000e+03 3.480097851020e-01 0.000000000000e+00 0.000000000000e+00
1.147750000000e+03 2.997669711371e-01 0.000000000000e+00 0.000000000000e+00
1.148000000000e+03 2.525226461691e-01 0.000000000000e+00 0.000000000000e+00
1.148250000000e+03 2.107031624671e-01 0.000000000000e+00 0.000000000000e+00
1.148500000000e+03 1.777435889238e-01 0.000000000000e+00 0.000000000000e+00
1.148750000000e+03 1.556633107483e-01 0.000000000000e+00 0.000000000000e+00
1.149000000000e+03 1.448397649239e-01 0.000000000000e+00 0.000000000000e+00
1.149250000000e+03 1.440051997991e-01 0.000000000000e+00 0.000000000000e+00
1.149500000000e+03 1.504615069412e-01 0.000000000000e+00 0.000000000000e+00
1.149750000000e+03 1.604795891875e-01 0.000000000000e+00 0.000000000000e+00
1.150000000000e+03 1.698261393205e-01 0.000000000000e+00 0.000000000000e+00
1.150250000000e+03 1.743451329235e-01 0.000000000000e+00 0.000000000000e+00
1.150500000000e+03 1.705157040861e-01 0.000000000000e+00 0.000000000000e+00
1.150750000000e+03 1.559129432012e-01 0.000000000000e+00 0.000000000000e+00
1.151000000000e+03 1.295126945450e-01 0.000000000000e+00 0.000000000000e+00
1.151250000000e+03 9.180352294116e-02 0.000000000000e+00 0.000000000000e+00
1.151500000000e+03 4.469557187103e-02 0.000000000000e+00 0.000000000000e+00
1.151750000000e+03 -8.756589999752e-03 0.000000000000e+00 0.000000000000e+00
1.152000000000e+03 -6.477553080412e-02 0.000000000000e+00 0.000000000000e+00
1.152250000000e+03 -1.193669263089e-01 0.000000000000e+00 0.000000000000e+00
1.152500000000e+03 -1.688400127621e-01 0.000000000000e+00 0.000000000000e+00
1.152750000000e+03 -2.102723091824e-01 0.000000000000e+00 0.000000000000e+00
1.153000000000e+03 -2.418575959451e-01 0.000000000000e+00 0.000000000000e+00
1.153250000000e+03 -2.630933794129e-01 0.000000000000e+00 0.000000000000e+00
1.153500000000e+03 -2.747868501292e-01 0.000000000000e+00 0.000000000000e+00
1.153750000000e+03 -2.788834406757e-01 0.000000000000e+00 0.000000000000e+00
1.154000000000e+03 -2.781460420039e-01 0.000000000000e+00 0.000000000000e+00
1.154250000000e+03 -2.757325045886e-01 0.000000000000e+00 0.000000000000e+00
1.154500000000e+03 -2.747316618309e-01 0.000000000000e+00 0.000000000000e+00
1.154750000000e+03 -2.777222049513e-01 0.000000000000e+00 0.000000000000e+00
1.155000000000e+03 -2.864139517325e-01 0.000000000000e+00 0.000000000000e+00
1.155250000000e+03 -3.014182543360e-01 0.000000000000e+00 0.000000000000e+00
1.155500000000e+03 -3.221754343330e-01 0.000000000000e+00 0.000000000000e+00
1.155750000000e+03 -3.470449548507e-01 0.000000000000e+00 0.000000000000e+00
1.156000000000e+03 -3.735416710932e-01 0.000000000000e+00 0.000000000000e+00
1.156250000000e+03 -3.986820213759e-01 0.000000000000e+00 0.000000000000e+00
1.156500000000e+03 -4.193900346892e-01 0.000000000000e+00 0.000000000000e+00
1.156750000000e+03 -4.329063148855e-01 0.000000000000e+00 0.000000000000e+00
1.157000000000e+03 -4.371444405925e-01 0.000000000000e+00 0.000000000000e+00
1.157250000000e+03 -4.309480920966e-01 0.000000000000e+00 0.000000000000e+00
1.157500000000e+03 -4.142172386807e-01 0.000000000000e+00 0.000000000000e+00
1.157750000000e+03 -3.878906365631e-01 0.000000000000e+00 0.000000000000e+00
1.158000000000e+03 -3.537919668325e-01 0.000000000000e+00 0.000000000000e+00
1.158250000000e+03 -3.143653708832e-01 0.000000000000e+00 0.000000000000e+00
1.158500000000e+03 -2.723404172473e-01 0.000000000000e+00 0.000000000000e+00
1.158750000000e+03 -2.303748112988e-01 0.000000000000e+00 0.000000000000e+00
1.159000000000e+03 -1.907244833257e-01 0.000000000000e+00 0.000000000000e+00
1.159250000000e+03 -1.549851053144e-01 0.000000000000e+00 0.000000000000e+00
1.159500000000e+03 -1.239375991084e-01 0.000000000000e+00 0.000000000000e+00
1.159750000000e+03 -9.751460609849e-02 0.000000000000e+00 0.000000000000e+00
1.160000000000e+03 -7.488750284894e-02 0.000000000000e+00 0.000000000000e+00
1.160250000000e+03 -5.465685232806e-02 0.000000000000e+00 0.000000000000e+00
1.160500000000e+03 -3.511547909798e-02 0.000000000000e+00 0.000000000000e+00
1.160750000000e+03 -1.454445189495e-02 0.000000000000e+00 0.000000000000e+00
1.161000000000e+03 8.500784523269e-03 0.000000000000e+00 0.000000000000e+00
1.161250000000e+03 3.495385824480e-02 0.000000000000e+00 0.000000000000e+00
1.161500000000e+03 6.508178490362e-02 0.000000000000e+00 0.000000000000e+00
1.161750000000e+03 9.842896107778e-02 0.000000000000e+00 0.000000000000e+00
1.162000000000e+03 1.338650523188e-01 0.000000000000e+00 0.000000000000e+00
1.162250000000e+03 1.697263983785e-01 0.000000000000e+00 0.000000000000e+00
1.162500000000e+03 2.040280127711e-01 0.000000000000e+00 0.000000000000e+00
1.162750000000e+03 2.347144307267e-01 0.000000000000e+00 0.000000000000e+00
1.163000000000e+03 2.599136405533e-01 0.000000000000e+00 0.000000000000e+00
1.163250000000e+03 2.781594774977e-01 0.000000000000e+00 0.000000000000e+00
1.163500000000e+03 2.885537809814e-01 0.000000000000e+00 0.000000000000e+00
1.163750000000e+03 2.908492708961e-01 0.000000000000e+00 0.000000000000e+00
1.164000000000e+03 2.854459585348e-01 0.000000000000e+00 0.000000000000e+00
1.164250000000e+03 2.733061995127e-01 0.000000000000e+00 0.000000000000e+00
1.164500000000e+03 2.558044646901e-01 0.000000000000e+00 0.000000000000e+00
1.164750000000e+03 2.345360636293e-01 0.000000000000e+00 0.000000000000e+00
1.165000000000e+03 2.111133853763e-01 0.000000000000e+00 0.000000000000e+00
1.165250000000e+03 1.869782989442e-01 0.000000000000e+00 0.000000000000e+00
1.165500000000e+03 1.632553840457e-01 0.000000000000e+00 0.000000000000e+00
1.165750000000e+03 1.406634142637e-01 0.000000000000e+00 0.000000000000e+00
1.166000000000e+03 1.194931946580e-01 0.000000000000e+00 0.000000000000e+00
1.166250000000e+03 9.964990625386e-02 0.000000000000e+00 0.000000000000e+00
1.166500000000e+03 8.074899145176e-02 0.000000000000e+00 0.000000000000e+00
1.166750000000e+03 6.224759347647e-02 0.000000000000e+00 0.000000000000e+00
1.167000000000e+03 4.358953756524e-02 0.000000000000e+00 0.000000000000e+00
1.167250000000e+03 2.434122918418e-02 0.000000000000e+00 0.000000000000e+00
1.167500000000e+03 4.298545346337e-03 0.000000000000e+00 0.000000000000e+00
1.167750000000e+03 -1.644976729734e-02 0.000000000000e+00 0.000000000000e+00
1.168000000000e+03 -3.750944388845e-02 0.000000000000e+00 0.000000000000e+00
1.168250000000e+03 -5.821819114535e-02 0.000000000000e+00 0.000000000000e+00
1.168500000000e+03 -7.772538452237e-02 0.000000000000e+00 0.000000000000e+00
1.168750000000e+03 -9.510030874763e-02 0.000000000000e+00 0.000000000000e+00
1.169000000000e+03 -1.094518791868e-01 0.000000000000e+00 0.000000000000e+00
1.169250000000e+03 -1.200420786645e-01 0.000000000000e+00 0.000000000000e+00
1.169500000000e+03 -1.263772795670e-01 0.000000000000e+00 0.000000000000e+00
1.169750000000e+03 -1.282657490407e-01 0.000000000000e+00 0.000000000000e+00
1.170000000000e+03 -1.258352110238e-01 0.000000000000e+00 0.000000000000e+00
1.170250000000e+03 -1.195104462747e-01 0.000000000000e+00 0.000000000000e+00
1.170500000000e+03 -1.099566097045e-01 0.000000000000e+00 0.000000000000e+00
1.170750000000e+03 -9.799841103688e-02 0.000000000000e+00 0.000000000000e+00
1.171000000000e+03 -8.452795409009e-02 0.000000000000e+00 0.000000000000e+00
1.171250000000e+03 -7.041458720462e-02 0.000000000000e+00 0.000000000000e+00
1.171500000000e+03 -5.642864320278e-02 0.000000000000e+00 0.000000000000e+00
1.171750000000e+03 -4.318780894357e-02 0.000000000000e+00 0.000000000000e+00
1.172000000000e+03 -3.113066146934e-02 0.000000000000e+00 0.000000000000e+00
1.172250000000e+03 -2.051736554558e-02 0.000000000000e+00 0.000000000000e+00
1.172500000000e+03 -1.145337791933e-02 0.000000000000e+00 0.000000000000e+00
1.172750000000e+03 -3.928870412061e-03 0.000000000000e+00 0.000000000000e+00
1.173000000000e+03 2.135109309721e-03 0.000000000000e+00 0.000000000000e+00
1.173250000000e+03 6.842805449392e-03 0.000000000000e+00 0.000000000000e+00
1.173500000000e+03 1.028989258614e-02 0.000000000000e+00 0.000000000000e+00
1.173750000000e+03 1.254463113106e-02 0.000000000000e+00 0.000000000000e+00
1.174000000000e+03 1.364582452321e-02 0.000000000000e+00 0.000000000000e+00
1.174250000000e+03 1.361602333557e-02 0.000000000000e+00 0.000000000000e+00
1.174500000000e+03 1.248557145259e-02 0.000000000000e+00 0.000000000000e+00
1.174750000000e+03 1.032118651718e-02 0.000000000000e+00 0.000000000000e+00
1.175000000000e+03 7.252088569827e-03 0.000000000000e+00 0.000000000000e+00
1.175250000000e+03 3.487297835735e-03 0.000000000000e+00 0.000000000000e+00
1.175500000000e+03 -6.805419056661e-04 0.000000000000e+00 0.000000000000e+00
1.175750000000e+03 -4.886933442191e-03 0.000000000000e+00 0.000000000000e+00
1.176000000000e+03 -8.722154054917e-03 0.000000000000e+00 0.000000000000e+00
1.176250000000e+03 -1.176931828478e-02 0.000000000000e+00 0.000000000000e+00
1.176500000000e+03 -1.364838582954e-02 0.000000000000e+00 0.000000000000e+00
1.176750000000e+03 -1.405951357679e-02 0.000000000000e+00 0.000000000000e+00
1.177000000000e+03 -1.281916023324e-02 0.000000000000e+00 0.000000000000e+00
1.177250000000e+03 -9.883455822998e-03 0.000000000000e+00 0.000000000000e+00
1.177500000000e+03 -5.355338621314e-03 0.000000000000e+00 0.000000000000e+00
1.177750000000e+03 5.255108211971e-04 0.000000000000e+00 0.000000000000e+00
1.178000000000e+03 7.408274689751e-03 0.000000000000e+00 0.000000000000e+00
1.178250000000e+03 1.486817311674e-02 0.000000000000e+00 0.000000000000e+00
1.178500000000e+03 2.244963579025e-02 0.000000000000e+00 0.000000000000e+00
1.178750000000e+03 2.970923658010e-02 0.000000000000e+00 0.000000000000e+00
1.179000000000e+03 3.625252612161e-02 0.000000000000e+00 0.000000000000e+00
1.179250000000e+03 4.176020331016e-02 0.000000000000e+00 0.000000000000e+00
1.179500000000e+03 4.600106632557e-02 0.000000000000e+00 0.000000000000e+00
1.179750000000e+03 4.883152307037e-02 0.000000000000e+00 0.000000000000e+00
1.180000000000e+03 5.018371676448e-02 0.000000000000e+00 0.000000000000e+00
1.180250000000e+03 5.004615086279e-02 0.000000000000e+00 0.000000000000e+00
1.180500000000e+03 4.844177696349e-02 0.000000000000e+00 0.000000000000e+00
1.180750000000e+03 4.540866983680e-02 0.000000000000e+00 0.000000000000e+00
1.181000000000e+03 4.098764278694e-02 0.000000000000e+00 0.000000000000e+00
1.181250000000e+03 3.521959969633e-02 0.000000000000e+00 0.000000000000e+00
1.181500000000e+03 2.815335451718e-02 0.000000000000e+00 0.000000000000e+00
1.181750000000e+03 1.986243635534e-02 0.000000000000e+00 0.000000000000e+00
1.182000000000e+03 1.046742408756e-02 0.000000000000e+00 0.000000000000e+00
1.182250000000e+03 1.589639253001e-04 0.000000000000e+00 0.000000000000e+00
1.182500000000e+03 -1.078393527460e-02 0.000000000000e+00 0.000000000000e+00
1.182750000000e+03 -2.198535015714e-02 0.000000000000e+00 0.000000000000e+00
1.183000000000e+03 -3.297737379572e-02 0.000000000000e+00 0.000000000000e+00
1.183250000000e+03 -4.322028163037e-02 0.000000000000e+00 0.000000000000e+00
1.183500000000e+03 -5.213730171178e-02 0.000000000000e+00 0.000000000000e+00
1.183750000000e+03 -5.916095591686e-02 0.000000000000e+00 0.000000000000e+00
1.184000000000e+03 -6.378589920720e-02 0.000000000000e+00 0.000000000000e+00
1.184250000000e+03 -6.562183582147e-02 0.000000000000e+00 0.000000000000e+00
1.184500000000e+03 -6.443965675472e-02 0.000000000000e+00 0.000000000000e+00
1.184750000000e+03 -6.020450343235e-02 0.000000000000e+00 0.000000000000e+00
1.185000000000e+03 -5.309094670533e-02 0.000000000000e+00 0.000000000000e+00
1.185250000000e+03 -4.347766588623e-02 0.000000000000e+00 0.000000000000e+00
1.185500000000e+03 -3.192160030604e-02 0.000000000000e+00 0.000000000000e+00
1.185750000000e+03 -1.911414987511e-02 0.000000000000e+00 0.000000000000e+00
1.186000000000e+03 -5.824247041331e-03 0.000000000000e+00 0.000000000000e+00
1.186250000000e+03 7.165305272422e-03 0.000000000000e+00 0.000000000000e+00
1.186500000000e+03 1.912114664022e-02 0.000000000000e+00 0.000000000000e+00
1.186750000000e+03 2.941550962029e-02 0.000000000000e+00 0.000000000000e+00
1.187000000000e+03 3.756955353442e-02 0.000000000000e+00 0.000000000000e+00
1.187250000000e+03 4.328007816826e-02 0.000000000000e+00 0.000000000000e+00
1.187500000000e+03 4.642806385780e-02 0.000000000000e+00 0.000000000000e+00
1.187750000000e+03 4.706979351536e-02 0.000000000000e+00 0.000000000000e+00
1.188000000000e+03 4.541334752786e-02 0.000000000000e+00 0.000000000000e+00
1.188250000000e+03 4.178474900477e-02 0.000000000000e+00 0.000000000000e+00
1.188500000000e+03 3.658879755534e-02 0.000000000000e+00 0.000000000000e+00
1.188750000000e+03 3.026960912366e-02 0.000000000000e+00 0.000000000000e+00
1.189000000000e+03 2.327514659885e-02 0.000000000000e+00 0.000000000000e+00
1.189250000000e+03 1.602875793794e-02 0.000000000000e+00 0.000000000000e+00
1.189500000000e+03 8.909186468323e-03 0.000000000000e+00 0.000000000000e+00
1.189750000000e+03 2.238962467528e-03 0.000000000000e+00 0.000000000000e+00
1.190000000000e+03 -3.720211673023e-03 0.000000000000e+00 0.000000000000e+00
1.190250000000e+03 -8.767307601800e-03 0.000000000000e+00 0.000000000000e+00
1.190500000000e+03 -1.275954312664e-02 0.000000000000e+00 0.000000000000e+00
1.190750000000e+03 -1.560987709245e-02 0.000000000000e+00 0.000000000000e+00
1.191000000000e+03 -1.728586202217e-02 0.000000000000e+00 0.000000000000e+00
1.191250000000e+03 -1.781024965840e-02 0.000000000000e+00 0.000000000000e+00
1.191500000000e+03 -1.726265927582e-02 0.000000000000e+00 0.000000000000e+00
1.191750000000e+03 -1.578072459625e-02 0.000000000000e+00 0.000000000000e+00
1.192000000000e+03 -1.355862989308e-02 0.000000000000e+00 0.000000000000e+00
1.192250000000e+03 -1.084095208744e-02 0.000000000000e+00 0.000000000000e+00
1.192500000000e+03 -7.910268513200e-03 0.000000000000e+00 0.000000000000e+00
1.192750000000e+03 -5.067991760114e-03 0.000000000000e+00 0.000000000000e+00
1.193000000000e+03 -2.609185237971e-03 0.000000000000e+00 0.000000000000e+00
1.193250000000e+03 -7.934652444684e-04 0.000000000000e+00 0.000000000000e+00
1.193500000000e+03 1.847460131507e-04 0.000000000000e+00 0.000000000000e+00
1.193750000000e+03 2.226189972651e-04 0.000000000000e+00 0.000000000000e+00
1.194000000000e+03 -6.721678477401e-04 0.000000000000e+00 0.000000000000e+00
1.194250000000e+03 -2.373596494121e-03 0.000000000000e+00 0.000000000000e+00
1.194500000000e+03 -4.642989195590e-03 0.000000000000e+00 0.000000000000e+00
1.194750000000e+03 -7.148958295243e-03 0.000000000000e+00 0.000000000000e+00
1.195000000000e+03 -9.500448704823e-03 0.000000000000e+00 0.000000000000e+00
1.195250000000e+03 -1.128977757868e-02 0.000000000000e+00 0.000000000000e+00
1.195500000000e+03 -1.214096897188e-02 0.000000000000e+00 0.000000000000e+00
1.195750000000e+03 -1.175764344846e-02 0.000000000000e+00 0.000000000000e+00
1.196000000000e+03 -9.964433272059e-03 0.000000000000e+00 0.000000000000e+00
1.196250000000e+03 -6.736425011992e-03 0.000000000000e+00 0.000000000000e+00
1.196500000000e+03 -2.212434483070e-03 0.000000000000e+00 0.000000000000e+00
1.196750000000e+03 3.310169897353e-03 0.000000000000e+00 0.000000000000e+00
1.197000000000e+03 9.399115515783e-03 0.000000000000e+00 0.000000000000e+00
1.197250000000e+03 1.552705910737e-02 0.000000000000e+00 0.000000000000e+00
1.197500000000e+03 2.112328635356e-02 0.000000000000e+00 0.000000000000e+00
1.197750000000e+03 2.563147843851e-02 0.000000000000e+00 0.000000000000e+00
1.198000000000e+03 2.856701670692e-02 0.000000000000e+00 0.000000000000e+00
1.198250000000e+03 2.956740609117e-02 0.000000000000e+00 0.000000000000e+00
1.198500000000e+03 2.843031551639e-02 0.000000000000e+00 0.000000000000e+00
1.198750000000e+03 2.513531438576e-02 0.000000000000e+00 0.000000000000e+00
1.199000000000e+03 1.984739451207e-02 0.000000000000e+00 0.000000000000e+00
1.199250000000e+03 1.290252038018e-02 0.000000000000e+00 0.000000000000e+00
1.199500000000e+03 4.777453382859e-03 0.000000000000e+00 0.000000000000e+00
1.199750000000e+03 -3.952310066831e-03 0.000000000000e+00 0.000000000000e+00
1.200000000000e+03 -1.266164519230e-02 0.000000000000e+00 0.000000000000e+00
1.200250000000e+03 -2.072678679279e-02 0.000000000000e+00 0.000000000000e+00
1.200500000000e+03 -2.757337283028e-02 0.000000000000e+00 0.000000000000e+00
1.200750000000e+03 -3.271759983483e-02 0.000000000000e+00 0.000000000000e+00
1.201000000000e+03 -3.579778370649e-02 0.000000000000e+00 0.000000000000e+00
1.201250000000e+03 -3.659498698413e-02 0.000000000000e+00 0.000000000000e+00
1.201500000000e+03 -3.504264833940e-02 0.000000000000e+00 0.000000000000e+00
1.201750000000e+03 -3.122614930380e-02 0.000000000000e+00 0.000000000000e+00
1.202000000000e+03 -2.537386376380e-02 0.000000000000e+00 0.000000000000e+00
1.202250000000e+03 -1.784142939944e-02 0.000000000000e+00 0.000000000000e+00
1.202500000000e+03 -9.090813897539e-03 0.000000000000e+00 0.000000000000e+00
1.202750000000e+03 3.346511939948e-04 0.000000000000e+00 0.000000000000e+00
1.203000000000e+03 9.838562079151e-03 0.000000000000e+00 0.000000000000e+00
1.203250000000e+03 1.880271169337e-02 0.000000000000e+00 0.000000000000e+00
1.203500000000e+03 2.662109743817e-02 0.000000000000e+00 0.000000000000e+00
1.203750000000e+03 3.273620916378e-02 0.000000000000e+00 0.000000000000e+00
1.204000000000e+03 3.667659105775e-02 0.000000000000e+00 0.000000000000e+00
1.204250000000e+03 3.809388250339e-02 0.000000000000e+00 0.000000000000e+00
1.204500000000e+03 3.679667421752e-02 0.000000000000e+00 0.000000000000e+00
1.204750000000e+03 3.277777392320e-02 0.000000000000e+00 0.000000000000e+00
1.205000000000e+03 2.623107588229e-02 0.000000000000e+00 0.000000000000e+00
1.205250000000e+03 1.755435285917e-02 0.000000000000e+00 0.000000000000e+00
1.205500000000e+03 7.335047302041e-03 0.000000000000e+00 0.000000000000e+00
1.205750000000e+03 -3.682460585527e-03 0.000000000000e+00 0.000000000000e+00
1.206000000000e+03 -1.464769218955e-02 0.000000000000e+00 0.000000000000e+00
1.206250000000e+03 -2.467034044651e-02 0.000000000000e+00 0.000000000000e+00
1.206500000000e+03 -3.289700722488e-02 0.000000000000e+00 0.000000000000e+00
1.206750000000e+03 -3.859147397884e-02 0.000000000000e+00 0.000000000000e+00
1.207000000000e+03 -4.121024858949e-02 0.000000000000e+00 0.000000000000e+00
1.207250000000e+03 -4.046472716861e-02 0.000000000000e+00 0.000000000000e+00
1.207500000000e+03 -3.636198553131e-02 0.000000000000e+00 0.000000000000e+00
1.207750000000e+03 -2.921798897215e-02 0.000000000000e+00 0.000000000000e+00
1.208000000000e+03 -1.963974155950e-02 0.000000000000e+00 0.000000000000e+00
1.208250000000e+03 -8.476299998154e-03 0.000000000000e+00 0.000000000000e+00
1.208500000000e+03 3.257751158040e-03 0.000000000000e+00 0.000000000000e+00
1.208750000000e+03 1.447929470180e-02 0.000000000000e+00 0.000000000000e+00
1.209000000000e+03 2.414427656405e-02 0.000000000000e+00 0.000000000000e+00
1.209250000000e+03 3.135430518739e-02 0.000000000000e+00 0.000000000000e+00
1.209500000000e+03 3.545028388700e-02 0.000000000000e+00 0.000000000000e+00
1.209750000000e+03 3.608219518115e-02 0.000000000000e+00 0.000000000000e+00
1.210000000000e+03 3.324662672842e-02 0.000000000000e+00 0.000000000000e+00
1.210250000000e+03 2.728721111757e-02 0.000000000000e+00 0.000000000000e+00
1.210500000000e+03 1.885742122867e-02 0.000000000000e+00 0.000000000000e+00
1.210750000000e+03 8.849591935249e-03 0.000000000000e+00 0.000000000000e+00
1.211000000000e+03 -1.701932673449e-03 0.000000000000e+00 0.000000000000e+00
1.211250000000e+03 -1.173251758352e-02 0.000000000000e+00 0.000000000000e+00
1.211500000000e+03 -2.026102573351e-02 0.000000000000e+00 0.000000000000e+00
1.211750000000e+03 -2.649265696474e-02 0.000000000000e+00 0.000000000000e+00
1.212000000000e+03 -2.989918599692e-02 0.000000000000e+00 0.000000000000e+00
1.212250000000e+03 -3.026773996168e-02 0.000000000000e+00 0.000000000000e+00
1.212500000000e+03 -2.771311183629e-02 0.000000000000e+00 0.000000000000e+00
1.212750000000e+03 -2.265303127239e-02 0.000000000000e+00 0.000000000000e+00
1.213000000000e+03 -1.575024343808e-02 0.000000000000e+00 0.000000000000e+00
1.213250000000e+03 -7.829119513375e-03 0.000000000000e+00 0.000000000000e+00
1.213500000000e+03 2.226409272245e-04 0.000000000000e+00 0.000000000000e+00
1.213750000000e+03 7.555193012758e-03 0.000000000000e+00 0.000000000000e+00
1.214000000000e+03 1.344865693106e-02 0.000000000000e+00 0.000000000000e+00
1.214250000000e+03 1.738573923343e-02 0.000000000000e+00 0.000000000000e+00
1.214500000000e+03 1.909722796303e-02 0.000000000000e+00 0.000000000000e+00
1.214750000000e+03 1.857634642638e-02 0.000000000000e+00 0.000000000000e+00
1.215000000000e+03 1.606192312556e-02 0.000000000000e+00 0.000000000000e+00
1.215250000000e+03 1.199413781636e-02 0.000000000000e+00 0.000000000000e+00
1.215500000000e+03 6.949756335350e-03 0.000000000000e+00 0.000000000000e+00
1.215750000000e+03 1.565894333251e-03 0.000000000000e+00 0.000000000000e+00
1.216000000000e+03 -3.537772627343e-03 0.000000000000e+00 0.000000000000e+00
1.216250000000e+03 -7.828858458918e-03 0.000000000000e+00 0.000000000000e+00
1.216500000000e+03 -1.091628179770e-02 0.000000000000e+00 0.000000000000e+00
1.216750000000e+03 -1.258305842720e-02 0.000000000000e+00 0.000000000000e+00
1.217000000000e+03 -1.279551321986e-02 0.000000000000e+00 0.000000000000e+00
1.217250000000e+03 -1.168968367091e-02 0.000000000000e+00 0.000000000000e+00
1.217500000000e+03 -9.538499569099e-03 0.000000000000e+00 0.000000000000e+00
1.217750000000e+03 -6.705469964930e-03 0.000000000000e+00 0.000000000000e+00
1.218000000000e+03 -3.591851840715e-03 0.000000000000e+00 0.000000000000e+00
1.218250000000e+03 -5.845142596268e-04 0.000000000000e+00 0.000000000000e+00
1.218500000000e+03 1.989010802091e-03 0.000000000000e+00 0.000000000000e+00
1.218750000000e+03 3.893314704037e-03 0.000000000000e+00 0.000000000000e+00
1.219000000000e+03 5.002801225247e-03 0.000000000000e+00 0.000000000000e+00
1.219250000000e+03 5.303595357135e-03 0.000000000000e+00 0.000000000000e+00
1.219500000000e+03 4.881126489997e-03 0.000000000000e+00 0.000000000000e+00
1.219750000000e+03 3.896583633977e-03 0.000000000000e+00 0.000000000000e+00
1.220000000000e+03 2.556584350241e-03 0.000000000000e+00 0.000000000000e+00
1.220250000000e+03 1.080840553387e-03 0.000000000000e+00 0.000000000000e+00
1.220500000000e+03 -3.276529774910e-04 0.000000000000e+00 0.000000000000e+00
1.220750000000e+03 -1.506235617289e-03 0.000000000000e+00 0.000000000000e+00
1.221000000000e+03 -2.347604752374e-03 0.000000000000e+00 0.000000000000e+00
1.221250000000e+03 -2.805318312067e-03 0.000000000000e+00 0.000000000000e+00
1.221500000000e+03 -2.890286310629e-03 0.000000000000e+00 0.000000000000e+00
1.221750000000e+03 -2.659964981481e-03 0.000000000000e+00 0.000000000000e+00
1.222000000000e+03 -2.202785645741e-03 0.000000000000e+00 0.000000000000e+00
1.222250000000e+03 -1.620706011137e-03 0.000000000000e+00 0.000000000000e+00
1.222500000000e+03 -1.012662162250e-03 0.000000000000e+00 0.000000000000e+00
1.222750000000e+03 -4.611927331187e-04 0.000000000000e+00 0.000000000000e+00
1.223000000000e+03 -2.372325767331e-05 0.000000000000e+00 0.000000000000e+00
1.223250000000e+03 2.709112909180e-04 0.000000000000e+00 0.000000000000e+00
1.223500000000e+03 4.210102237330e-04 0.000000000000e+00 0.000000000000e+00
1.223750000000e+03 4.466429148114e-04 0.000000000000e+00 0.000000000000e+00
1.224000000000e+03 3.818683379325e-04 0.000000000000e+00 0.000000000000e+00
1.224250000000e+03 2.661965875446e-04 0.000000000000e+00 0.000000000000e+00
1.224500000000e+03 1.368262678539e-04 0.000000000000e+00 0.000000000000e+00
1.224750000000e+03 2.283101313475e-05 0.000000000000e+00 0.000000000000e+00
1.225000000000e+03 -5.804108656360e-05 0.000000000000e+00 0.000000000000e+00
1.225250000000e+03 -9.984689199658e-05 0.000000000000e+00 0.000000000000e+00
1.225500000000e+03 -1.065998465701e-04 0.000000000000e+00 0.000000000000e+00
1.225750000000e+03 -8.885445058217e-05 0.000000000000e+00 0.000000000000e+00
1.226000000000e+03 -5.966748912248e-05 0.000000000000e+00 0.000000000000e+00
1.226250000000e+03 -3.086648672828e-05 0.000000000000e+00 0.000000000000e+00
1.226500000000e+03 -1.036859510332e-05 0.000000000000e+00 0.000000000000e+00
1.226750000000e+03 -9.836890241198e-07 0.000000000000e+00 0.000000000000e+00
1.227000000000e+03 0.000000000000e+00 0.000000000000e+00 0.000000000000e+00
1.227250000000e+03 0.000000000000e+00 0.000000000000e+00 0.000000000000e+00
1.227500000000e+03 0.000000000000e+00 0.000000000000e+00 0.000000000000e+00
1.227750000000e+03 0.000000000000e+00 0.000000000000e+00 0.000000000000e+00
1.228000000000e+03 0.000000000000e+00 0.000000000000e+00 0.000000000000e+00
1.228250000000e+03 0.000000000000e+00 0.000000000000e+00 0.000000000000e+00
1.228500000000e+03 0.000000000000e+00 0.000000000000e+00 0.000000000000e+00
1.228750000000e+03 0.000000000000e+00 0.000000000000e+00 0.000000000000e+00
1.229000000000e+03 0.000000000000e+00 0.000000000000e+00 0.000000000000e+00
1.229250000000e+03 0.000000000000e+00 0.000000000000e+00 0.000000000000e+00
1.229500000000e+03 0.000000000000e+00 0.000000000000e+00 0.000000000000e+00
1.229750000000e+03 0.000000000000e+00 0.000000000000e+00 0.000000000000e+00
1.230000000000e+03 0.000000000000e+00 0.000000000000e+00 0.000000000000e+00
1.230250000000e+03 0.000000000000e+00 0.000000000000e+00 0.000000000000e+00
1.230500000000e+03 0.000000000000e+00 0.000000000000e+00 0.000000000000e+00
1.230750000000e+03 0.000000000000e+00 0.000000000000e+00 0.000000000000e+00
1.231000000000e+03 0.000000000000e+00 0.000000000000e+00 0.000000000000e+00
1.231250000000e+03 0.000000000000e+00 0.000000000000e+00 0.000000000000e+00
1.231500000000e+03 0.000000000000e+00 0.000000000000e+00 0.000000000000e+00
1.231750000000e+03 0.000000000000e+00 0.000000000000e+00 0.000000000000e+00
1.232000000000e+03 0.000000000000e+00 0.000000000000e+00 0.000000000000e+00
1.232250000000e+03 0.000000000000e+00 0.000000000000e+00 0.000000000000e+00
1.232500000000e+03 0.000000000000e+00 0.000000000000e+00 0.000000000000e+00
1.232750000000e+03 0.000000000000e+00 0.000000000000e+00 0.000000000000e+00
1.233000000000e+03 0.000000000000e+00 0.000000000000e+00 0.000000000000e+00
1.233250000000e+03 0.000000000000e+00 0.000000000000e+00 0.000000000000e+00
1.233500000000e+03 0.000000000000e+00 0.000000000000e+00 0.000000000000e+00
1.233750000000e+03 0.000000000000e+00 0.000000000000e+00 0.000000000000e+00
1.234000000000e+03 0.000000000000e+00 0.000000000000e+00 0.000000000000e+00
1.234250000000e+03 0.000000000000e+00 0.000000000000e+00 0.000000000000e+00
1.234500000000e+03 0.000000000000e+00 0.000000000000e+00 0.000000000000e+00
1.234750000000e+03 0.000000000000e+00 0.000000000000e+00 0.000000000000e+00
1.235000000000e+03 0.000000000000e+00 0.000000000000e+00 0.000000000000e+00
1.235250000000e+03 0.000000000000e+00 0.000000000000e+00 0.000000000000e+00
1.235500000000e+03 0.000000000000e+00 0.000000000000e+00 0.000000000000e+00
1.235750000000e+03 0.000000000000e+00 0.000000000000e+00 0.000000000000e+00
1.236000000000e+03 0.000000000000e+00 0.000000000000e+00 0.000000000000e+00
1.236250000000e+03 0.000000000000e+00 0.000000000000e+00 0.000000000000e+00
1.236500000000e+03 0.000000000000e+00 0.000000000000e+00 0.000000000000e+00
1.236750000000e+03 0.000000000000e+00 0.000000000000e+00 0.000000000000e+00
1.237000000000e+03 0.000000000000e+00 0.000000000000e+00 0.000000000000e+00
1.237250000000e+03 0.000000000000e+00 0.000000000000e+00 0.000000000000e+00
1.237500000000e+03 0.000000000000e+00 0.000000000000e+00 0.000000000000e+00
1.237750000000e+03 0.000000000000e+00 0.000000000000e+00 0.000000000000e+00
1.238000000000e+03 0.000000000000e+00 0.000000000000e+00 0.000000000000e+00
1.238250000000e+03 0.000000000000e+00 0.000000000000e+00 0.000000000000e+00
1.238500000000e+03 0.000000000000e+00 0.000000000000e+00 0.000000000000e+00
1.238750000000e+03 0.000000000000e+00 0.000000000000e+00 0.000000000000e+00
1.239000000000e+03 0.000000000000e+00 0.000000000000e+00 0.000000000000e+00
1.239250000000e+03 0.000000000000e+00 0.000000000000e+00 0.000000000000e+00
1.239500000000e+03 0.000000000000e+00 0.000000000000e+00 0.000000000000e+00
1.239750000000e+03 0.000000000000e+00 0.000000000000e+00 0.000000000000e+00
1.240000000000e+03 0.000000000000e+00 0.000000000000e+00 0.000000000000e+00
1.240250000000e+03 0.000000000000e+00 0.000000000000e+00 0.000000000000e+00
1.240500000000e+03 0.000000000000e+00 0.000000000000e+00 0.000000000000e+00
1.240750000000e+03 0.000000000000e+00 0.000000000000e+00 0.000000000000e+00
1.241000000000e+03 0.000000000000e+00 0.000000000000e+00 0.000000000000e+00
1.241250000000e+03 0.000000000000e+00 0.000000000000e+00 0.000000000000e+00
1.241500000000e+03 0.000000000000e+00 0.000000000000e+00 0.000000000000e+00
1.241750000000e+03 0.000000000000e+00 0.000000000000e+00 0.000000000000e+00
1.242000000000e+03 0.000000000000e+00 0.000000000000e+00 0.000000000000e+00
1.242250000000e+03 0.000000000000e+00 0.000000000000e+00 0.000000000000e+00
1.242500000000e+03 0.000000000000e+00 0.000000000000e+00 0.000000000000e+00
1.242750000000e+03 0.000000000000e+00 0.000000000000e+00 0.000000000000e+00
1.243000000000e+03 0.000000000000e+00 0.000000000000e+00 0.000000000000e+00
1.243250000000e+03 0.000000000000e+00 0.000000000000e+00 0.000000000000e+00
1.243500000000e+03 0.000000000000e+00 0.000000000000e+00 0.000000000000e+00
1.243750000000e+03 0.000000000000e+00 0.000000000000e+00 0.000000000000e+00
1.244000000000e+03 0.000000000000e+00 0.000000000000e+00 0.000000000000e+00
1.244250000000e+03 0.000000000000e+00 0.000000000000e+00 0.000000000000e+00
1.244500000000e+03 0.000000000000e+00 0.000000000000e+00 0.000000000000e+00
1.244750000000e+03 0.000000000000e+00 0.000000000000e+00 0.000000000000e+00
1.245000000000e+03 0.000000000000e+00 0.000000000000e+00 0.000000000000e+00
1.245250000000e+03 0.000000000000e+00 0.000000000000e+00 0.000000000000e+00
1.245500000000e+03 0.000000000000e+00 0.000000000000e+00 0.000000000000e+00
1.245750000000e+03 0.000000000000e+00 0.000000000000e+00 0.000000000000e+00
1.246000000000e+03 0.000000000000e+00 0.000000000000e+00 0.000000000000e+00
1.246250000000e+03 0.000000000000e+00 0.000000000000e+00 0.000000000000e+00
1.246500000000e+03 0.000000000000e+00 0.000000000000e+00 0.000000000000e+00
1.246750000000e+03 0.000000000000e+00 0.000000000000e+00 0.000000000000e+00
1.247000000000e+03 0.000000000000e+00 0.000000000000e+00 0.000000000000e+00
1.247250000000e+03 0.000000000000e+00 0.000000000000e+00 0.000000000000e+00
1.247500000000e+03 0.000000000000e+00 0.000000000000e+00 0.000000000000e+00
1.247750000000e+03 0.000000000000e+00 0.000000000000e+00 0.000000000000e+00
1.248000000000e+03 0.000000000000e+00 0.000000000000e+00 0.000000000000e+00
1.248250000000e+03 0.000000000000e+00 0.000000000000e+00 0.000000000000e+00
1.248500000000e+03 0.000000000000e+00 0.000000000000e+00 0.000000000000e+00
1.248750000000e+03 0.000000000000e+00 0.000000000000e+00 0.000000000000e+00
1.249000000000e+03 0.000000000000e+00 0.000000000000e+00 0.000000000000e+00
1.249250000000e+03 0.000000000000e+00 0.000000000000e+00 0.000000000000e+00
1.249500000000e+03 0.000000000000e+00 0.000000000000e+00 0.000000000000e+00
1.249750000000e+03 0.000000000000e+00 0.000000000000e+00 0.000000000000e+00
1.250000000000e+03 0.000000000000e+00 0.000000000000e+00 0.000000000000e+00
1.250250000000e+03 0.000000000000e+00 0.000000000000e+00 0.000000000000e+00
1.250500000000e+03 0.000000000000e+00 0.000000000000e+00 0.000000000000e+00
1.250750000000e+03 0.000000000000e+00 0.000000000000e+00 0.000000000000e+00
1.251000000000e+03 0.000000000000e+00 0.000000000000e+00 0.000000000000e+00
1.251250000000e+03 0.000000000000e+00 0.000000000000e+00 0.000000000000e+00
1.251500000000e+03 0.000000000000e+00 0.000000000000e+00 0.000000000000e+00
1.251750000000e+03 0.000000000000e+00 0.000000000000e+00 0.000000000000e+00
1.252000000000e+03 0.000000000000e+00 0.000000000000e+00 0.000000000000e+00
1.252250000000e+03 0.000000000000e+00 0.000000000000e+00 0.000000000000e+00
1.252500000000e+03 0.000000000000e+00 0.000000000000e+00 0.000000000000e+00
1.252750000000e+03 0.000000000000e+00 0.000000000000e+00 0.000000000000e+00
1.253000000000e+03 0.000000000000e+00 0.000000000000e+00 0.000000000000e+00
1.253250000000e+03 0.000000000000e+00 0.000000000000e+00 0.000000000000e+00
1.253500000000e+03 0.000000000000e+00 0.000000000000e+00 0.000000000000e+00
1.253750000000e+03 0.000000000000e+00 0.000000000000e+00 0.000000000000e+00
1.254000000000e+03 0.000000000000e+00 0.000000000000e+00 0.000000000000e+00
1.254250000000e+03 0.000000000000e+00 0.000000000000e+00 0.000000000000e+00
1.254500000000e+03 0.000000000000e+00 0.000000000000e+00 0.000000000000e+00
1.254750000000e+03 0.000000000000e+00 0.000000000000e+00 0.000000000000e+00
1.255000000000e+03 0.000000000000e+00 0.000000000000e+00 0.000000000000e+00
1.255250000000e+03 0.000000000000e+00 0.000000000000e+00 0.000000000000e+00
1.255500000000e+03 0.000000000000e+00 0.000000000000e+00 0.000000000000e+00
1.255750000000e+03 0.000000000000e+00 0.000000000000e+00 0.000000000000e+00
1.256000000000e+03 0.000000000000e+00 0.000000000000e+00 0.000000000000e+00
1.256250000000e+03 0.000000000000e+00 0.000000000000e+00 0.000000000000e+00
1.256500000000e+03 0.000000000000e+00 0.000000000000e+00 0.000000000000e+00
1.256750000000e+03 0.000000000000e+00 0.000000000000e+00 0.000000000000e+00
1.257000000000e+03 0.000000000000e+00 0.000000000000e+00 0.000000000000e+00
1.257250000000e+03 0.000000000000e+00 0.000000000000e+00 0.000000000000e+00
1.257500000000e+03 0.000000000000e+00 0.000000000000e+00 0.000000000000e+00
1.257750000000e+03 0.000000000000e+00 0.000000000000e+00 0.000000000000e+00
1.258000000000e+03 0.000000000000e+00 0.000000000000e+00 0.000000000000e+00
1.258250000000e+03 0.000000000000e+00 0.000000000000e+00 0.000000000000e+00
1.258500000000e+03 0.000000000000e+00 0.000000000000e+00 0.000000000000e+00
1.258750000000e+03 0.000000000000e+00 0.000000000000e+00 0.000000000000e+00
1.259000000000e+03 0.000000000000e+00 0.000000000000e+00 0.000000000000e+00
1.259250000000e+03 0.000000000000e+00 0.000000000000e+00 0.000000000000e+00
1.259500000000e+03 0.000000000000e+00 0.000000000000e+00 0.000000000000e+00
1.259750000000e+03 0.000000000000e+00 0.000000000000e+00 0.000000000000e+00
1.260000000000e+03 0.000000000000e+00 0.000000000000e+00 0.000000000000e+00
1.260250000000e+03 0.000000000000e+00 0.000000000000e+00 0.000000000000e+00
1.260500000000e+03 0.000000000000e+00 0.000000000000e+00 0.000000000000e+00
1.260750000000e+03 0.000000000000e+00 0.000000000000e+00 0.000000000000e+00
1.261000000000e+03 0.000000000000e+00 0.000000000000e+00 0.000000000000e+00
1.261250000000e+03 0.000000000000e+00 0.000000000000e+00 0.000000000000e+00
1.261500000000e+03 0.000000000000e+00 0.000000000000e+00 0.000000000000e+00
1.261750000000e+03 0.000000000000e+00 0.000000000000e+00 0.000000000000e+00
1.262000000000e+03 0.000000000000e+00 0.000000000000e+00 0.000000000000e+00
1.262250000000e+03 0.000000000000e+00 0.000000000000e+00 0.000000000000e+00
1.262500000000e+03 0.000000000000e+00 0.000000000000e+00 0.000000000000e+00
1.262750000000e+03 0.000000000000e+00 0.000000000000e+00 0.000000000000e+00
1.263000000000e+03 0.000000000000e+00 0.000000000000e+00 0.000000000000e+00
1.263250000000e+03 0.000000000000e+00 0.000000000000e+00 0.000000000000e+00
1.263500000000e+03 0.000000000000e+00 0.000000000000e+00 0.000000000000e+00
1.263750000000e+03 0.000000000000e+00 0.000000000000e+00 0.000000000000e+00
1.264000000000e+03 0.000000000000e+00 0.000000000000e+00 0.000000000000e+00
1.264250000000e+03 0.000000000000e+00 0.000000000000e+00 0.000000000000e+00
1.264500000000e+03 0.000000000000e+00 0.000000000000e+00 0.000000000000e+00
1.264750000000e+03 0.000000000000e+00 0.000000000000e+00 0.000000000000e+00
1.265000000000e+03 0.000000000000e+00 0.000000000000e+00 0.000000000000e+00
1.265250000000e+03 0.000000000000e+00 0.000000000000e+00 0.000000000000e+00
1.265500000000e+03 0.000000000000e+00 0.000000000000e+00 0.000000000000e+00
1.265750000000e+03 0.000000000000e+00 0.000000000000e+00 0.000000000000e+00
1.266000000000e+03 0.000000000000e+00 0.000000000000e+00 0.000000000000e+00
1.266250000000e+03 0.000000000000e+00 0.000000000000e+00 0.000000000000e+00
1.266500000000e+03 0.000000000000e+00 0.000000000000e+00 0.000000000000e+00
1.266750000000e+03 0.000000000000e+00 0.000000000000e+00 0.000000000000e+00
1.267000000000e+03 0.000000000000e+00 0.000000000000e+00 0.000000000000e+00
1.267250000000e+03 0.000000000000e+00 0.000000000000e+00 0.000000000000e+00
1.267500000000e+03 0.000000000000e+00 0.000000000000e+00 0.000000000000e+00
1.267750000000e+03 0.000000000000e+00 0.000000000000e+00 0.000000000000e+00
1.268000000000e+03 0.000000000000e+00 0.000000000000e+00 0.000000000000e+00
1.268250000000e+03 0.000000000000e+00 0.000000000000e+00 0.000000000000e+00
1.268500000000e+03 0.000000000000e+00 0.000000000000e+00 0.000000000000e+00
1.268750000000e+03 0.000000000000e+00 0.000000000000e+00 0.000000000000e+00
1.269000000000e+03 0.000000000000e+00 0.000000000000e+00 0.000000000000e+00
1.269250000000e+03 0.000000000000e+00 0.000000000000e+00 0.000000000000e+00
1.269500000000e+03 0.000000000000e+00 0.000000000000e+00 0.000000000000e+00
1.269750000000e+03 0.000000000000e+00 0.000000000000e+00 0.000000000000e+00
1.270000000000e+03 0.000000000000e+00 0.000000000000e+00 0.000000000000e+00
1.270250000000e+03 0.000000000000e+00 0.000000000000e+00 0.000000000000e+00
1.270500000000e+03 0.000000000000e+00 0.000000000000e+00 0.000000000000e+00
1.270750000000e+03 0.000000000000e+00 0.000000000000e+00 0.000000000000e+00
1.271000000000e+03 0.000000000000e+00 0.000000000000e+00 0.000000000000e+00
1.271250000000e+03 0.000000000000e+00 0.000000000000e+00 0.000000000000e+00
1.271500000000e+03 0.000000000000e+00 0.000000000000e+00 0.000000000000e+00
1.271750000000e+03 0.000000000000e+00 0.000000000000e+00 0.000000000000e+00
1.272000000000e+03 0.000000000000e+00 0.000000000000e+00 0.000000000000e+00
1.272250000000e+03 0.000000000000e+00 0.000000000000e+00 0.000000000000e+00
1.272500000000e+03 0.000000000000e+00 0.000000000000e+00 0.000000000000e+00
1.272750000000e+03 0.000000000000e+00 0.000000000000e+00 0.000000000000e+00
1.273000000000e+03 0.000000000000e+00 0.000000000000e+00 0.000000000000e+00
1.273250000000e+03 0.000000000000e+00 0.000000000000e+00 0.000000000000e+00
1.273500000000e+03 0.000000000000e+00 0.000000000000e+00 0.000000000000e+00
1.273750000000e+03 0.000000000000e+00 0.000000000000e+00 0.000000000000e+00
1.274000000000e+03 0.000000000000e+00 0.000000000000e+00 0.000000000000e+00
1.274250000000e+03 0.000000000000e+00 0.000000000000e+00 0.000000000000e+00
1.274500000000e+03 0.000000000000e+00 0.000000000000e+00 0.000000000000e+00
1.274750000000e+03 0.000000000000e+00 0.000000000000e+00 0.000000000000e+00
1.275000000000e+03 0.000000000000e+00 0.000000000000e+00 0.000000000000e+00
1.275250000000e+03 0.000000000000e+00 0.000000000000e+00 0.000000000000e+00
1.275500000000e+03 0.000000000000e+00 0.000000000000e+00 0.000000000000e+00
1.275750000000e+03 0.000000000000e+00 0.000000000000e+00 0.000000000000e+00
1.276000000000e+03 0.000000000000e+00 0.000000000000e+00 0.000000000000e+00
1.276250000000e+03 0.000000000000e+00 0.000000000000e+00 0.000000000000e+00
1.276500000000e+03 0.000000000000e+00 0.000000000000e+00 0.000000000000e+00
1.276750000000e+03 0.000000000000e+00 0.000000000000e+00 0.000000000000e+00
1.277000000000e+03 0.000000000000e+00 0.000000000000e+00 0.000000000000e+00
1.277250000000e+03 0.000000000000e+00 0.000000000000e+00 0.000000000000e+00
1.277500000000e+03 0.000000000000e+00 0.000000000000e+00 0.000000000000e+00
1.277750000000e+03 0.000000000000e+00 0.000000000000e+00 0.000000000000e+00
1.278000000000e+03 0.000000000000e+00 0.000000000000e+00 0.000000000000e+00
1.278250000000e+03 0.000000000000e+00 0.000000000000e+00 0.000000000000e+00
1.278500000000e+03 0.000000000000e+00 0.000000000000e+00 0.000000000000e+00
1.278750000000e+03 0.000000000000e+00 0.000000000000e+00 0.000000000000e+00
1.279000000000e+03 0.000000000000e+00 0.000000000000e+00 0.000000000000e+00
1.279250000000e+03 0.000000000000e+00 0.000000000000e+00 0.000000000000e+00
1.279500000000e+03 0.000000000000e+00 0.000000000000e+00 0.000000000000e+00
1.279750000000e+03 0.000000000000e+00 0.000000000000e+00 0.000000000000e+00
1.280000000000e+03 0.000000000000e+00 0.000000000000e+00 0.000000000000e+00
1.280250000000e+03 0.000000000000e+00 0.000000000000e+00 0.000000000000e+00
1.280500000000e+03 0.000000000000e+00 0.000000000000e+00 0.000000000000e+00
1.280750000000e+03 0.000000000000e+00 0.000000000000e+00 0.000000000000e+00
1.281000000000e+03 0.000000000000e+00 0.000000000000e+00 0.000000000000e+00
1.281250000000e+03 0.000000000000e+00 0.000000000000e+00 0.000000000000e+00
1.281500000000e+03 0.000000000000e+00 0.000000000000e+00 0.000000000000e+00
1.281750000000e+03 0.000000000000e+00 0.000000000000e+00 0.000000000000e+00
1.282000000000e+03 0.000000000000e+00 0.000000000000e+00 0.000000000000e+00
1.282250000000e+03 0.000000000000e+00 0.000000000000e+00 0.000000000000e+00
1.282500000000e+03 0.000000000000e+00 0.000000000000e+00 0.000000000000e+00
1.282750000000e+03 0.000000000000e+00 0.000000000000e+00 0.000000000000e+00
1.283000000000e+03 0.000000000000e+00 0.000000000000e+00 0.000000000000e+00
1.283250000000e+03 0.000000000000e+00 0.000000000000e+00 0.000000000000e+00
1.283500000000e+03 0.000000000000e+00 0.000000000000e+00 0.000000000000e+00
1.283750000000e+03 0.000000000000e+00 0.000000000000e+00 0.000000000000e+00
1.284000000000e+03 0.000000000000e+00 0.000000000000e+00 0.000000000000e+00
1.284250000000e+03 0.000000000000e+00 0.000000000000e+00 0.000000000000e+00
1.284500000000e+03 0.000000000000e+00 0.000000000000e+00 0.000000000000e+00
1.284750000000e+03 0.000000000000e+00 0.000000000000e+00 0.000000000000e+00
1.285000000000e+03 0.000000000000e+00 0.000000000000e+00 0.000000000000e+00
1.285250000000e+03 0.000000000000e+00 0.000000000000e+00 0.000000000000e+00
1.285500000000e+03 0.000000000000e+00 0.000000000000e+00 0.000000000000e+00
1.285750000000e+03 0.000000000000e+00 0.000000000000e+00 0.000000000000e+00
1.286000000000e+03 0.000000000000e+00 0.000000000000e+00 0.000000000000e+00
1.286250000000e+03 0.000000000000e+00 0.000000000000e+00 0.000000000000e+00
1.286500000000e+03 0.000000000000e+00 0.000000000000e+00 0.000000000000e+00
1.286750000000e+03 0.000000000000e+00 0.000000000000e+00 0.000000000000e+00
1.287000000000e+03 0.000000000000e+00 0.000000000000e+00 0.000000000000e+00
1.287250000000e+03 0.000000000000e+00 0.000000000000e+00 0.000000000000e+00
1.287500000000e+03 0.000000000000e+00 0.000000000000e+00 0.000000000000e+00
1.287750000000e+03 0.000000000000e+00 0.000000000000e+00 0.000000000000e+00
1.288000000000e+03 0.000000000000e+00 0.000000000000e+00 0.000000000000e+00
1.288250000000e+03 0.000000000000e+00 0.000000000000e+00 0.000000000000e+00
1.288500000000e+03 0.000000000000e+00 0.000000000000e+00 0.000000000000e+00
1.288750000000e+03 0.000000000000e+00 0.000000000000e+00 0.000000000000e+00
1.289000000000e+03 0.000000000000e+00 0.000000000000e+00 0.000000000000e+00
1.289250000000e+03 0.000000000000e+00 0.000000000000e+00 0.000000000000e+00
1.289500000000e+03 0.000000000000e+00 0.000000000000e+00 0.000000000000e+00
1.289750000000e+03 0.000000000000e+00 0.000000000000e+00 0.000000000000e+00
1.290000000000e+03 0.000000000000e+00 0.000000000000e+00 0.000000000000e+00
1.290250000000e+03 0.000000000000e+00 0.000000000000e+00 0.000000000000e+00
1.290500000000e+03 0.000000000000e+00 0.000000000000e+00 0.000000000000e+00
1.290750000000e+03 0.000000000000e+00 0.000000000000e+00 0.000000000000e+00
1.291000000000e+03 0.000000000000e+00 0.000000000000e+00 0.000000000000e+00
1.291250000000e+03 0.000000000000e+00 0.000000000000e+00 0.000000000000e+00
1.291500000000e+03 0.000000000000e+00 0.000000000000e+00 0.000000000000e+00
1.291750000000e+03 0.000000000000e+00 0.000000000000e+00 0.000000000000e+00
1.292000000000e+03 0.000000000000e+00 0.000000000000e+00 0.000000000000e+00
1.292250000000e+03 0.000000000000e+00 0.000000000000e+00 0.000000000000e+00
1.292500000000e+03 0.000000000000e+00 0.000000000000e+00 0.000000000000e+00
1.292750000000e+03 0.000000000000e+00 0.000000000000e+00 0.000000000000e+00
1.293000000000e+03 0.000000000000e+00 0.000000000000e+00 0.000000000000e+00
1.293250000000e+03 0.000000000000e+00 0.000000000000e+00 0.000000000000e+00
1.293500000000e+03 0.000000000000e+00 0.000000000000e+00 0.000000000000e+00
1.293750000000e+03 0.000000000000e+00 0.000000000000e+00 0.000000000000e+00
1.294000000000e+03 0.000000000000e+00 0.000000000000e+00 0.000000000000e+00
1.294250000000e+03 0.000000000000e+00 0.000000000000e+00 0.000000000000e+00
1.294500000000e+03 0.000000000000e+00 0.000000000000e+00 0.000000000000e+00
1.294750000000e+03 0.000000000000e+00 0.000000000000e+00 0.000000000000e+00
1.295000000000e+03 0.000000000000e+00 0.000000000000e+00 0.000000000000e+00
1.295250000000e+03 0.000000000000e+00 0.000000000000e+00 0.000000000000e+00
1.295500000000e+03 0.000000000000e+00 0.000000000000e+00 0.000000000000e+00
1.295750000000e+03 0.000000000000e+00 0.000000000000e+00 0.000000000000e+00
1.296000000000e+03 0.000000000000e+00 0.000000000000e+00 0.000000000000e+00
1.296250000000e+03 0.000000000000e+00 0.000000000000e+00 0.000000000000e+00
1.296500000000e+03 0.000000000000e+00 0.000000000000e+00 0.000000000000e+00
1.296750000000e+03 0.000000000000e+00 0.000000000000e+00 0.000000000000e+00
1.297000000000e+03 0.000000000000e+00 0.000000000000e+00 0.000000000000e+00
1.297250000000e+03 0.000000000000e+00 0.000000000000e+00 0.000000000000e+00
1.297500000000e+03 0.000000000000e+00 0.000000000000e+00 0.000000000000e+00
1.297750000000e+03 0.000000000000e+00 0.000000000000e+00 0.000000000000e+00
1.298000000000e+03 0.000000000000e+00 0.000000000000e+00 0.000000000000e+00
1.298250000000e+03 0.000000000000e+00 0.000000000000e+00 0.000000000000e+00
1.298500000000e+03 0.000000000000e+00 0.000000000000e+00 0.000000000000e+00
1.298750000000e+03 0.000000000000e+00 0.000000000000e+00 0.000000000000e+00
1.299000000000e+03 0.000000000000e+00 0.000000000000e+00 0.000000000000e+00
1.299250000000e+03 0.000000000000e+00 0.000000000000e+00 0.000000000000e+00
1.299500000000e+03 0.000000000000e+00 0.000000000000e+00 0.000000000000e+00
1.299750000000e+03 0.000000000000e+00 0.000000000000e+00 0.000000000000e+00
1.300000000000e+03 0.000000000000e+00 0.000000000000e+00 0.000000000000e+00
1.300250000000e+03 0.000000000000e+00 0.000000000000e+00 0.000000000000e+00
1.300500000000e+03 0.000000000000e+00 0.000000000000e+00 0.000000000000e+00
1.300750000000e+03 0.000000000000e+00 0.000000000000e+00 0.000000000000e+00
1.301000000000e+03 0.000000000000e+00 0.000000000000e+00 0.000000000000e+00
1.301250000000e+03 0.000000000000e+00 0.000000000000e+00 0.000000000000e+00
1.301500000000e+03 0.000000000000e+00 0.000000000000e+00 0.000000000000e+00
1.301750000000e+03 0.000000000000e+00 0.000000000000e+00 0.000000000000e+00
1.302000000000e+03 0.000000000000e+00 0.000000000000e+00 0.000000000000e+00
1.302250000000e+03 0.000000000000e+00 0.000000000000e+00 0.000000000000e+00
1.302500000000e+03 0.000000000000e+00 0.000000000000e+00 0.000000000000e+00
1.302750000000e+03 0.000000000000e+00 0.000000000000e+00 0.000000000000e+00
1.303000000000e+03 0.000000000000e+00 0.000000000000e+00 0.000000000000e+00
1.303250000000e+03 0.000000000000e+00 0.000000000000e+00 0.000000000000e+00
1.303500000000e+03 0.000000000000e+00 0.000000000000e+00 0.000000000000e+00
1.303750000000e+03 0.000000000000e+00 0.000000000000e+00 0.000000000000e+00
1.304000000000e+03 0.000000000000e+00 0.000000000000e+00 0.000000000000e+00
1.304250000000e+03 0.000000000000e+00 0.000000000000e+00 0.000000000000e+00
1.304500000000e+03 0.000000000000e+00 0.000000000000e+00 0.000000000000e+00
1.304750000000e+03 0.000000000000e+00 0.000000000000e+00 0.000000000000e+00
1.305000000000e+03 0.000000000000e+00 0.000000000000e+00 0.000000000000e+00
1.305250000000e+03 0.000000000000e+00 0.000000000000e+00 0.000000000000e+00
1.305500000000e+03 0.000000000000e+00 0.000000000000e+00 0.000000000000e+00
1.305750000000e+03 0.000000000000e+00 0.000000000000e+00 0.000000000000e+00
1.306000000000e+03 0.000000000000e+00 0.000000000000e+00 0.000000000000e+00
1.306250000000e+03 0.000000000000e+00 0.000000000000e+00 0.000000000000e+00
1.306500000000e+03 0.000000000000e+00 0.000000000000e+00 0.000000000000e+00
1.306750000000e+03 0.000000000000e+00 0.000000000000e+00 0.000000000000e+00
1.307000000000e+03 0.000000000000e+00 0.000000000000e+00 0.000000000000e+00
1.307250000000e+03 0.000000000000e+00 0.000000000000e+00 0.000000000000e+00
1.307500000000e+03 0.000000000000e+00 0.000000000000e+00 0.000000000000e+00
1.307750000000e+03 0.000000000000e+00 0.000000000000e+00 0.000000000000e+00
1.308000000000e+03 0.000000000000e+00 0.000000000000e+00 0.000000000000e+00
1.308250000000e+03 0.000000000000e+00 0.000000000000e+00 0.000000000000e+00
1.308500000000e+03 0.000000000000e+00 0.000000000000e+00 0.000000000000e+00
1.308750000000e+03 0.000000000000e+00 0.000000000000e+00 0.000000000000e+00
1.309000000000e+03 0.000000000000e+00 0.000000000000e+00 0.000000000000e+00
1.309250000000e+03 0.000000000000e+00 0.000000000000e+00 0.000000000000e+00
[truncated: 3,041 more chars]
