# Supplementary material for: Tracking Charge Migration with Frequency-Matched Strobo-Spectroscopy
Source: J Phys Chem A. 2024 Jan 2;128(1):20–7. doi: 10.1021/acs.jpca.3c04234 (PMC10788909; doi:10.1021/acs.jpca.3c04234)
Supplement: Supplementary file 2 — jp3c04234_si_002.zip [file jp3c04234_si_002.zip › supplemental data/Data/dipoles/model/tau=4.1875.txt]

# Model dipole moment for tau = 4.1875 o.c.
0.000000000000e+00 0.000000000000e+00 0.000000000000e+00 0.000000000000e+00
2.500000000000e-01 0.000000000000e+00 0.000000000000e+00 0.000000000000e+00
5.000000000000e-01 0.000000000000e+00 0.000000000000e+00 0.000000000000e+00
7.500000000000e-01 0.000000000000e+00 0.000000000000e+00 0.000000000000e+00
1.000000000000e+00 0.000000000000e+00 0.000000000000e+00 0.000000000000e+00
1.250000000000e+00 0.000000000000e+00 0.000000000000e+00 0.000000000000e+00
1.500000000000e+00 0.000000000000e+00 0.000000000000e+00 0.000000000000e+00
1.750000000000e+00 0.000000000000e+00 0.000000000000e+00 0.000000000000e+00
2.000000000000e+00 0.000000000000e+00 0.000000000000e+00 0.000000000000e+00
2.250000000000e+00 0.000000000000e+00 0.000000000000e+00 0.000000000000e+00
2.500000000000e+00 0.000000000000e+00 0.000000000000e+00 0.000000000000e+00
2.750000000000e+00 0.000000000000e+00 0.000000000000e+00 0.000000000000e+00
3.000000000000e+00 0.000000000000e+00 0.000000000000e+00 0.000000000000e+00
3.250000000000e+00 0.000000000000e+00 0.000000000000e+00 0.000000000000e+00
3.500000000000e+00 0.000000000000e+00 0.000000000000e+00 0.000000000000e+00
3.750000000000e+00 0.000000000000e+00 0.000000000000e+00 0.000000000000e+00
4.000000000000e+00 0.000000000000e+00 0.000000000000e+00 0.000000000000e+00
4.250000000000e+00 0.000000000000e+00 0.000000000000e+00 0.000000000000e+00
4.500000000000e+00 0.000000000000e+00 0.000000000000e+00 0.000000000000e+00
4.750000000000e+00 0.000000000000e+00 0.000000000000e+00 0.000000000000e+00
5.000000000000e+00 0.000000000000e+00 0.000000000000e+00 0.000000000000e+00
5.250000000000e+00 0.000000000000e+00 0.000000000000e+00 0.000000000000e+00
5.500000000000e+00 0.000000000000e+00 0.000000000000e+00 0.000000000000e+00
5.750000000000e+00 0.000000000000e+00 0.000000000000e+00 0.000000000000e+00
6.000000000000e+00 0.000000000000e+00 0.000000000000e+00 0.000000000000e+00
6.250000000000e+00 0.000000000000e+00 0.000000000000e+00 0.000000000000e+00
6.500000000000e+00 0.000000000000e+00 0.000000000000e+00 0.000000000000e+00
6.750000000000e+00 0.000000000000e+00 0.000000000000e+00 0.000000000000e+00
7.000000000000e+00 0.000000000000e+00 0.000000000000e+00 0.000000000000e+00
7.250000000000e+00 0.000000000000e+00 0.000000000000e+00 0.000000000000e+00
7.500000000000e+00 0.000000000000e+00 0.000000000000e+00 0.000000000000e+00
7.750000000000e+00 0.000000000000e+00 0.000000000000e+00 0.000000000000e+00
8.000000000000e+00 0.000000000000e+00 0.000000000000e+00 0.000000000000e+00
8.250000000000e+00 0.000000000000e+00 0.000000000000e+00 0.000000000000e+00
8.500000000000e+00 0.000000000000e+00 0.000000000000e+00 0.000000000000e+00
8.750000000000e+00 0.000000000000e+00 0.000000000000e+00 0.000000000000e+00
9.000000000000e+00 0.000000000000e+00 0.000000000000e+00 0.000000000000e+00
9.250000000000e+00 0.000000000000e+00 0.000000000000e+00 0.000000000000e+00
9.500000000000e+00 0.000000000000e+00 0.000000000000e+00 0.000000000000e+00
9.750000000000e+00 0.000000000000e+00 0.000000000000e+00 0.000000000000e+00
1.000000000000e+01 0.000000000000e+00 0.000000000000e+00 0.000000000000e+00
1.025000000000e+01 0.000000000000e+00 0.000000000000e+00 0.000000000000e+00
1.050000000000e+01 0.000000000000e+00 0.000000000000e+00 0.000000000000e+00
1.075000000000e+01 0.000000000000e+00 0.000000000000e+00 0.000000000000e+00
1.100000000000e+01 0.000000000000e+00 0.000000000000e+00 0.000000000000e+00
1.125000000000e+01 0.000000000000e+00 0.000000000000e+00 0.000000000000e+00
1.150000000000e+01 0.000000000000e+00 0.000000000000e+00 0.000000000000e+00
1.175000000000e+01 0.000000000000e+00 0.000000000000e+00 0.000000000000e+00
1.200000000000e+01 0.000000000000e+00 0.000000000000e+00 0.000000000000e+00
1.225000000000e+01 0.000000000000e+00 0.000000000000e+00 0.000000000000e+00
1.250000000000e+01 0.000000000000e+00 0.000000000000e+00 0.000000000000e+00
1.275000000000e+01 0.000000000000e+00 0.000000000000e+00 0.000000000000e+00
1.300000000000e+01 0.000000000000e+00 0.000000000000e+00 0.000000000000e+00
1.325000000000e+01 0.000000000000e+00 0.000000000000e+00 0.000000000000e+00
1.350000000000e+01 0.000000000000e+00 0.000000000000e+00 0.000000000000e+00
1.375000000000e+01 0.000000000000e+00 0.000000000000e+00 0.000000000000e+00
1.400000000000e+01 0.000000000000e+00 0.000000000000e+00 0.000000000000e+00
1.425000000000e+01 0.000000000000e+00 0.000000000000e+00 0.000000000000e+00
1.450000000000e+01 0.000000000000e+00 0.000000000000e+00 0.000000000000e+00
1.475000000000e+01 0.000000000000e+00 0.000000000000e+00 0.000000000000e+00
1.500000000000e+01 0.000000000000e+00 0.000000000000e+00 0.000000000000e+00
1.525000000000e+01 0.000000000000e+00 0.000000000000e+00 0.000000000000e+00
1.550000000000e+01 0.000000000000e+00 0.000000000000e+00 0.000000000000e+00
1.575000000000e+01 0.000000000000e+00 0.000000000000e+00 0.000000000000e+00
1.600000000000e+01 0.000000000000e+00 0.000000000000e+00 0.000000000000e+00
1.625000000000e+01 0.000000000000e+00 0.000000000000e+00 0.000000000000e+00
1.650000000000e+01 0.000000000000e+00 0.000000000000e+00 0.000000000000e+00
1.675000000000e+01 0.000000000000e+00 0.000000000000e+00 0.000000000000e+00
1.700000000000e+01 0.000000000000e+00 0.000000000000e+00 0.000000000000e+00
1.725000000000e+01 0.000000000000e+00 0.000000000000e+00 0.000000000000e+00
1.750000000000e+01 0.000000000000e+00 0.000000000000e+00 0.000000000000e+00
1.775000000000e+01 0.000000000000e+00 0.000000000000e+00 0.000000000000e+00
1.800000000000e+01 0.000000000000e+00 0.000000000000e+00 0.000000000000e+00
1.825000000000e+01 0.000000000000e+00 0.000000000000e+00 0.000000000000e+00
1.850000000000e+01 0.000000000000e+00 0.000000000000e+00 0.000000000000e+00
1.875000000000e+01 0.000000000000e+00 0.000000000000e+00 0.000000000000e+00
1.900000000000e+01 0.000000000000e+00 0.000000000000e+00 0.000000000000e+00
1.925000000000e+01 0.000000000000e+00 0.000000000000e+00 0.000000000000e+00
1.950000000000e+01 0.000000000000e+00 0.000000000000e+00 0.000000000000e+00
1.975000000000e+01 0.000000000000e+00 0.000000000000e+00 0.000000000000e+00
2.000000000000e+01 0.000000000000e+00 0.000000000000e+00 0.000000000000e+00
2.025000000000e+01 0.000000000000e+00 0.000000000000e+00 0.000000000000e+00
2.050000000000e+01 0.000000000000e+00 0.000000000000e+00 0.000000000000e+00
2.075000000000e+01 0.000000000000e+00 0.000000000000e+00 0.000000000000e+00
2.100000000000e+01 0.000000000000e+00 0.000000000000e+00 0.000000000000e+00
2.125000000000e+01 0.000000000000e+00 0.000000000000e+00 0.000000000000e+00
2.150000000000e+01 0.000000000000e+00 0.000000000000e+00 0.000000000000e+00
2.175000000000e+01 0.000000000000e+00 0.000000000000e+00 0.000000000000e+00
2.200000000000e+01 0.000000000000e+00 0.000000000000e+00 0.000000000000e+00
2.225000000000e+01 0.000000000000e+00 0.000000000000e+00 0.000000000000e+00
2.250000000000e+01 0.000000000000e+00 0.000000000000e+00 0.000000000000e+00
2.275000000000e+01 0.000000000000e+00 0.000000000000e+00 0.000000000000e+00
2.300000000000e+01 0.000000000000e+00 0.000000000000e+00 0.000000000000e+00
2.325000000000e+01 0.000000000000e+00 0.000000000000e+00 0.000000000000e+00
2.350000000000e+01 0.000000000000e+00 0.000000000000e+00 0.000000000000e+00
2.375000000000e+01 0.000000000000e+00 0.000000000000e+00 0.000000000000e+00
2.400000000000e+01 0.000000000000e+00 0.000000000000e+00 0.000000000000e+00
2.425000000000e+01 0.000000000000e+00 0.000000000000e+00 0.000000000000e+00
2.450000000000e+01 0.000000000000e+00 0.000000000000e+00 0.000000000000e+00
2.475000000000e+01 0.000000000000e+00 0.000000000000e+00 0.000000000000e+00
2.500000000000e+01 0.000000000000e+00 0.000000000000e+00 0.000000000000e+00
2.525000000000e+01 0.000000000000e+00 0.000000000000e+00 0.000000000000e+00
2.550000000000e+01 0.000000000000e+00 0.000000000000e+00 0.000000000000e+00
2.575000000000e+01 0.000000000000e+00 0.000000000000e+00 0.000000000000e+00
2.600000000000e+01 0.000000000000e+00 0.000000000000e+00 0.000000000000e+00
2.625000000000e+01 0.000000000000e+00 0.000000000000e+00 0.000000000000e+00
2.650000000000e+01 0.000000000000e+00 0.000000000000e+00 0.000000000000e+00
2.675000000000e+01 0.000000000000e+00 0.000000000000e+00 0.000000000000e+00
2.700000000000e+01 0.000000000000e+00 0.000000000000e+00 0.000000000000e+00
2.725000000000e+01 0.000000000000e+00 0.000000000000e+00 0.000000000000e+00
2.750000000000e+01 0.000000000000e+00 0.000000000000e+00 0.000000000000e+00
2.775000000000e+01 0.000000000000e+00 0.000000000000e+00 0.000000000000e+00
2.800000000000e+01 0.000000000000e+00 0.000000000000e+00 0.000000000000e+00
2.825000000000e+01 0.000000000000e+00 0.000000000000e+00 0.000000000000e+00
2.850000000000e+01 0.000000000000e+00 0.000000000000e+00 0.000000000000e+00
2.875000000000e+01 0.000000000000e+00 0.000000000000e+00 0.000000000000e+00
2.900000000000e+01 0.000000000000e+00 0.000000000000e+00 0.000000000000e+00
2.925000000000e+01 0.000000000000e+00 0.000000000000e+00 0.000000000000e+00
2.950000000000e+01 0.000000000000e+00 0.000000000000e+00 0.000000000000e+00
2.975000000000e+01 0.000000000000e+00 0.000000000000e+00 0.000000000000e+00
3.000000000000e+01 0.000000000000e+00 0.000000000000e+00 0.000000000000e+00
3.025000000000e+01 0.000000000000e+00 0.000000000000e+00 0.000000000000e+00
3.050000000000e+01 0.000000000000e+00 0.000000000000e+00 0.000000000000e+00
3.075000000000e+01 0.000000000000e+00 0.000000000000e+00 0.000000000000e+00
3.100000000000e+01 0.000000000000e+00 0.000000000000e+00 0.000000000000e+00
3.125000000000e+01 0.000000000000e+00 0.000000000000e+00 0.000000000000e+00
3.150000000000e+01 0.000000000000e+00 0.000000000000e+00 0.000000000000e+00
3.175000000000e+01 0.000000000000e+00 0.000000000000e+00 0.000000000000e+00
3.200000000000e+01 0.000000000000e+00 0.000000000000e+00 0.000000000000e+00
3.225000000000e+01 0.000000000000e+00 0.000000000000e+00 0.000000000000e+00
3.250000000000e+01 0.000000000000e+00 0.000000000000e+00 0.000000000000e+00
3.275000000000e+01 0.000000000000e+00 0.000000000000e+00 0.000000000000e+00
3.300000000000e+01 0.000000000000e+00 0.000000000000e+00 0.000000000000e+00
3.325000000000e+01 0.000000000000e+00 0.000000000000e+00 0.000000000000e+00
3.350000000000e+01 0.000000000000e+00 0.000000000000e+00 0.000000000000e+00
3.375000000000e+01 0.000000000000e+00 0.000000000000e+00 0.000000000000e+00
3.400000000000e+01 0.000000000000e+00 0.000000000000e+00 0.000000000000e+00
3.425000000000e+01 0.000000000000e+00 0.000000000000e+00 0.000000000000e+00
3.450000000000e+01 0.000000000000e+00 0.000000000000e+00 0.000000000000e+00
3.475000000000e+01 0.000000000000e+00 0.000000000000e+00 0.000000000000e+00
3.500000000000e+01 0.000000000000e+00 0.000000000000e+00 0.000000000000e+00
3.525000000000e+01 0.000000000000e+00 0.000000000000e+00 0.000000000000e+00
3.550000000000e+01 0.000000000000e+00 0.000000000000e+00 0.000000000000e+00
3.575000000000e+01 0.000000000000e+00 0.000000000000e+00 0.000000000000e+00
3.600000000000e+01 0.000000000000e+00 0.000000000000e+00 0.000000000000e+00
3.625000000000e+01 0.000000000000e+00 0.000000000000e+00 0.000000000000e+00
3.650000000000e+01 0.000000000000e+00 0.000000000000e+00 0.000000000000e+00
3.675000000000e+01 0.000000000000e+00 0.000000000000e+00 0.000000000000e+00
3.700000000000e+01 0.000000000000e+00 0.000000000000e+00 0.000000000000e+00
3.725000000000e+01 0.000000000000e+00 0.000000000000e+00 0.000000000000e+00
3.750000000000e+01 0.000000000000e+00 0.000000000000e+00 0.000000000000e+00
3.775000000000e+01 0.000000000000e+00 0.000000000000e+00 0.000000000000e+00
3.800000000000e+01 0.000000000000e+00 0.000000000000e+00 0.000000000000e+00
3.825000000000e+01 0.000000000000e+00 0.000000000000e+00 0.000000000000e+00
3.850000000000e+01 0.000000000000e+00 0.000000000000e+00 0.000000000000e+00
3.875000000000e+01 0.000000000000e+00 0.000000000000e+00 0.000000000000e+00
3.900000000000e+01 0.000000000000e+00 0.000000000000e+00 0.000000000000e+00
3.925000000000e+01 0.000000000000e+00 0.000000000000e+00 0.000000000000e+00
3.950000000000e+01 0.000000000000e+00 0.000000000000e+00 0.000000000000e+00
3.975000000000e+01 0.000000000000e+00 0.000000000000e+00 0.000000000000e+00
4.000000000000e+01 0.000000000000e+00 0.000000000000e+00 0.000000000000e+00
4.025000000000e+01 0.000000000000e+00 0.000000000000e+00 0.000000000000e+00
4.050000000000e+01 0.000000000000e+00 0.000000000000e+00 0.000000000000e+00
4.075000000000e+01 0.000000000000e+00 0.000000000000e+00 0.000000000000e+00
4.100000000000e+01 0.000000000000e+00 0.000000000000e+00 0.000000000000e+00
4.125000000000e+01 0.000000000000e+00 0.000000000000e+00 0.000000000000e+00
4.150000000000e+01 0.000000000000e+00 0.000000000000e+00 0.000000000000e+00
4.175000000000e+01 0.000000000000e+00 0.000000000000e+00 0.000000000000e+00
4.200000000000e+01 0.000000000000e+00 0.000000000000e+00 0.000000000000e+00
4.225000000000e+01 0.000000000000e+00 0.000000000000e+00 0.000000000000e+00
4.250000000000e+01 0.000000000000e+00 0.000000000000e+00 0.000000000000e+00
4.275000000000e+01 0.000000000000e+00 0.000000000000e+00 0.000000000000e+00
4.300000000000e+01 0.000000000000e+00 0.000000000000e+00 0.000000000000e+00
4.325000000000e+01 0.000000000000e+00 0.000000000000e+00 0.000000000000e+00
4.350000000000e+01 0.000000000000e+00 0.000000000000e+00 0.000000000000e+00
4.375000000000e+01 0.000000000000e+00 0.000000000000e+00 0.000000000000e+00
4.400000000000e+01 0.000000000000e+00 0.000000000000e+00 0.000000000000e+00
4.425000000000e+01 0.000000000000e+00 0.000000000000e+00 0.000000000000e+00
4.450000000000e+01 0.000000000000e+00 0.000000000000e+00 0.000000000000e+00
4.475000000000e+01 0.000000000000e+00 0.000000000000e+00 0.000000000000e+00
4.500000000000e+01 0.000000000000e+00 0.000000000000e+00 0.000000000000e+00
4.525000000000e+01 0.000000000000e+00 0.000000000000e+00 0.000000000000e+00
4.550000000000e+01 0.000000000000e+00 0.000000000000e+00 0.000000000000e+00
4.575000000000e+01 0.000000000000e+00 0.000000000000e+00 0.000000000000e+00
4.600000000000e+01 0.000000000000e+00 0.000000000000e+00 0.000000000000e+00
4.625000000000e+01 0.000000000000e+00 0.000000000000e+00 0.000000000000e+00
4.650000000000e+01 0.000000000000e+00 0.000000000000e+00 0.000000000000e+00
4.675000000000e+01 0.000000000000e+00 0.000000000000e+00 0.000000000000e+00
4.700000000000e+01 0.000000000000e+00 0.000000000000e+00 0.000000000000e+00
4.725000000000e+01 0.000000000000e+00 0.000000000000e+00 0.000000000000e+00
4.750000000000e+01 0.000000000000e+00 0.000000000000e+00 0.000000000000e+00
4.775000000000e+01 0.000000000000e+00 0.000000000000e+00 0.000000000000e+00
4.800000000000e+01 0.000000000000e+00 0.000000000000e+00 0.000000000000e+00
4.825000000000e+01 0.000000000000e+00 0.000000000000e+00 0.000000000000e+00
4.850000000000e+01 0.000000000000e+00 0.000000000000e+00 0.000000000000e+00
4.875000000000e+01 0.000000000000e+00 0.000000000000e+00 0.000000000000e+00
4.900000000000e+01 0.000000000000e+00 0.000000000000e+00 0.000000000000e+00
4.925000000000e+01 0.000000000000e+00 0.000000000000e+00 0.000000000000e+00
4.950000000000e+01 0.000000000000e+00 0.000000000000e+00 0.000000000000e+00
4.975000000000e+01 0.000000000000e+00 0.000000000000e+00 0.000000000000e+00
5.000000000000e+01 0.000000000000e+00 0.000000000000e+00 0.000000000000e+00
5.025000000000e+01 0.000000000000e+00 0.000000000000e+00 0.000000000000e+00
5.050000000000e+01 0.000000000000e+00 0.000000000000e+00 0.000000000000e+00
5.075000000000e+01 0.000000000000e+00 0.000000000000e+00 0.000000000000e+00
5.100000000000e+01 0.000000000000e+00 0.000000000000e+00 0.000000000000e+00
5.125000000000e+01 0.000000000000e+00 0.000000000000e+00 0.000000000000e+00
5.150000000000e+01 0.000000000000e+00 0.000000000000e+00 0.000000000000e+00
5.175000000000e+01 0.000000000000e+00 0.000000000000e+00 0.000000000000e+00
5.200000000000e+01 0.000000000000e+00 0.000000000000e+00 0.000000000000e+00
5.225000000000e+01 0.000000000000e+00 0.000000000000e+00 0.000000000000e+00
5.250000000000e+01 0.000000000000e+00 0.000000000000e+00 0.000000000000e+00
5.275000000000e+01 0.000000000000e+00 0.000000000000e+00 0.000000000000e+00
5.300000000000e+01 0.000000000000e+00 0.000000000000e+00 0.000000000000e+00
5.325000000000e+01 0.000000000000e+00 0.000000000000e+00 0.000000000000e+00
5.350000000000e+01 0.000000000000e+00 0.000000000000e+00 0.000000000000e+00
5.375000000000e+01 0.000000000000e+00 0.000000000000e+00 0.000000000000e+00
5.400000000000e+01 0.000000000000e+00 0.000000000000e+00 0.000000000000e+00
5.425000000000e+01 0.000000000000e+00 0.000000000000e+00 0.000000000000e+00
5.450000000000e+01 0.000000000000e+00 0.000000000000e+00 0.000000000000e+00
5.475000000000e+01 0.000000000000e+00 0.000000000000e+00 0.000000000000e+00
5.500000000000e+01 0.000000000000e+00 0.000000000000e+00 0.000000000000e+00
5.525000000000e+01 0.000000000000e+00 0.000000000000e+00 0.000000000000e+00
5.550000000000e+01 0.000000000000e+00 0.000000000000e+00 0.000000000000e+00
5.575000000000e+01 0.000000000000e+00 0.000000000000e+00 0.000000000000e+00
5.600000000000e+01 0.000000000000e+00 0.000000000000e+00 0.000000000000e+00
5.625000000000e+01 0.000000000000e+00 0.000000000000e+00 0.000000000000e+00
5.650000000000e+01 0.000000000000e+00 0.000000000000e+00 0.000000000000e+00
5.675000000000e+01 0.000000000000e+00 0.000000000000e+00 0.000000000000e+00
5.700000000000e+01 0.000000000000e+00 0.000000000000e+00 0.000000000000e+00
5.725000000000e+01 0.000000000000e+00 0.000000000000e+00 0.000000000000e+00
5.750000000000e+01 0.000000000000e+00 0.000000000000e+00 0.000000000000e+00
5.775000000000e+01 0.000000000000e+00 0.000000000000e+00 0.000000000000e+00
5.800000000000e+01 0.000000000000e+00 0.000000000000e+00 0.000000000000e+00
5.825000000000e+01 0.000000000000e+00 0.000000000000e+00 0.000000000000e+00
5.850000000000e+01 0.000000000000e+00 0.000000000000e+00 0.000000000000e+00
5.875000000000e+01 0.000000000000e+00 0.000000000000e+00 0.000000000000e+00
5.900000000000e+01 0.000000000000e+00 0.000000000000e+00 0.000000000000e+00
5.925000000000e+01 0.000000000000e+00 0.000000000000e+00 0.000000000000e+00
5.950000000000e+01 0.000000000000e+00 0.000000000000e+00 0.000000000000e+00
5.975000000000e+01 0.000000000000e+00 0.000000000000e+00 0.000000000000e+00
6.000000000000e+01 0.000000000000e+00 0.000000000000e+00 0.000000000000e+00
6.025000000000e+01 0.000000000000e+00 0.000000000000e+00 0.000000000000e+00
6.050000000000e+01 0.000000000000e+00 0.000000000000e+00 0.000000000000e+00
6.075000000000e+01 0.000000000000e+00 0.000000000000e+00 0.000000000000e+00
6.100000000000e+01 0.000000000000e+00 0.000000000000e+00 0.000000000000e+00
6.125000000000e+01 0.000000000000e+00 0.000000000000e+00 0.000000000000e+00
6.150000000000e+01 0.000000000000e+00 0.000000000000e+00 0.000000000000e+00
6.175000000000e+01 0.000000000000e+00 0.000000000000e+00 0.000000000000e+00
6.200000000000e+01 0.000000000000e+00 0.000000000000e+00 0.000000000000e+00
6.225000000000e+01 0.000000000000e+00 0.000000000000e+00 0.000000000000e+00
6.250000000000e+01 0.000000000000e+00 0.000000000000e+00 0.000000000000e+00
6.275000000000e+01 0.000000000000e+00 0.000000000000e+00 0.000000000000e+00
6.300000000000e+01 0.000000000000e+00 0.000000000000e+00 0.000000000000e+00
6.325000000000e+01 0.000000000000e+00 0.000000000000e+00 0.000000000000e+00
6.350000000000e+01 0.000000000000e+00 0.000000000000e+00 0.000000000000e+00
6.375000000000e+01 0.000000000000e+00 0.000000000000e+00 0.000000000000e+00
6.400000000000e+01 0.000000000000e+00 0.000000000000e+00 0.000000000000e+00
6.425000000000e+01 0.000000000000e+00 0.000000000000e+00 0.000000000000e+00
6.450000000000e+01 0.000000000000e+00 0.000000000000e+00 0.000000000000e+00
6.475000000000e+01 0.000000000000e+00 0.000000000000e+00 0.000000000000e+00
6.500000000000e+01 0.000000000000e+00 0.000000000000e+00 0.000000000000e+00
6.525000000000e+01 0.000000000000e+00 0.000000000000e+00 0.000000000000e+00
6.550000000000e+01 0.000000000000e+00 0.000000000000e+00 0.000000000000e+00
6.575000000000e+01 0.000000000000e+00 0.000000000000e+00 0.000000000000e+00
6.600000000000e+01 0.000000000000e+00 0.000000000000e+00 0.000000000000e+00
6.625000000000e+01 0.000000000000e+00 0.000000000000e+00 0.000000000000e+00
6.650000000000e+01 0.000000000000e+00 0.000000000000e+00 0.000000000000e+00
6.675000000000e+01 0.000000000000e+00 0.000000000000e+00 0.000000000000e+00
6.700000000000e+01 0.000000000000e+00 0.000000000000e+00 0.000000000000e+00
6.725000000000e+01 0.000000000000e+00 0.000000000000e+00 0.000000000000e+00
6.750000000000e+01 0.000000000000e+00 0.000000000000e+00 0.000000000000e+00
6.775000000000e+01 0.000000000000e+00 0.000000000000e+00 0.000000000000e+00
6.800000000000e+01 0.000000000000e+00 0.000000000000e+00 0.000000000000e+00
6.825000000000e+01 0.000000000000e+00 0.000000000000e+00 0.000000000000e+00
6.850000000000e+01 0.000000000000e+00 0.000000000000e+00 0.000000000000e+00
6.875000000000e+01 0.000000000000e+00 0.000000000000e+00 0.000000000000e+00
6.900000000000e+01 0.000000000000e+00 0.000000000000e+00 0.000000000000e+00
6.925000000000e+01 0.000000000000e+00 0.000000000000e+00 0.000000000000e+00
6.950000000000e+01 0.000000000000e+00 0.000000000000e+00 0.000000000000e+00
6.975000000000e+01 0.000000000000e+00 0.000000000000e+00 0.000000000000e+00
7.000000000000e+01 0.000000000000e+00 0.000000000000e+00 0.000000000000e+00
7.025000000000e+01 0.000000000000e+00 0.000000000000e+00 0.000000000000e+00
7.050000000000e+01 0.000000000000e+00 0.000000000000e+00 0.000000000000e+00
7.075000000000e+01 0.000000000000e+00 0.000000000000e+00 0.000000000000e+00
7.100000000000e+01 0.000000000000e+00 0.000000000000e+00 0.000000000000e+00
7.125000000000e+01 0.000000000000e+00 0.000000000000e+00 0.000000000000e+00
7.150000000000e+01 0.000000000000e+00 0.000000000000e+00 0.000000000000e+00
7.175000000000e+01 0.000000000000e+00 0.000000000000e+00 0.000000000000e+00
7.200000000000e+01 0.000000000000e+00 0.000000000000e+00 0.000000000000e+00
7.225000000000e+01 0.000000000000e+00 0.000000000000e+00 0.000000000000e+00
7.250000000000e+01 0.000000000000e+00 0.000000000000e+00 0.000000000000e+00
7.275000000000e+01 0.000000000000e+00 0.000000000000e+00 0.000000000000e+00
7.300000000000e+01 0.000000000000e+00 0.000000000000e+00 0.000000000000e+00
7.325000000000e+01 0.000000000000e+00 0.000000000000e+00 0.000000000000e+00
7.350000000000e+01 0.000000000000e+00 0.000000000000e+00 0.000000000000e+00
7.375000000000e+01 0.000000000000e+00 0.000000000000e+00 0.000000000000e+00
7.400000000000e+01 0.000000000000e+00 0.000000000000e+00 0.000000000000e+00
7.425000000000e+01 0.000000000000e+00 0.000000000000e+00 0.000000000000e+00
7.450000000000e+01 0.000000000000e+00 0.000000000000e+00 0.000000000000e+00
7.475000000000e+01 0.000000000000e+00 0.000000000000e+00 0.000000000000e+00
7.500000000000e+01 0.000000000000e+00 0.000000000000e+00 0.000000000000e+00
7.525000000000e+01 0.000000000000e+00 0.000000000000e+00 0.000000000000e+00
7.550000000000e+01 0.000000000000e+00 0.000000000000e+00 0.000000000000e+00
7.575000000000e+01 0.000000000000e+00 0.000000000000e+00 0.000000000000e+00
7.600000000000e+01 0.000000000000e+00 0.000000000000e+00 0.000000000000e+00
7.625000000000e+01 0.000000000000e+00 0.000000000000e+00 0.000000000000e+00
7.650000000000e+01 0.000000000000e+00 0.000000000000e+00 0.000000000000e+00
7.675000000000e+01 0.000000000000e+00 0.000000000000e+00 0.000000000000e+00
7.700000000000e+01 0.000000000000e+00 0.000000000000e+00 0.000000000000e+00
7.725000000000e+01 0.000000000000e+00 0.000000000000e+00 0.000000000000e+00
7.750000000000e+01 0.000000000000e+00 0.000000000000e+00 0.000000000000e+00
7.775000000000e+01 0.000000000000e+00 0.000000000000e+00 0.000000000000e+00
7.800000000000e+01 0.000000000000e+00 0.000000000000e+00 0.000000000000e+00
7.825000000000e+01 0.000000000000e+00 0.000000000000e+00 0.000000000000e+00
7.850000000000e+01 0.000000000000e+00 0.000000000000e+00 0.000000000000e+00
7.875000000000e+01 0.000000000000e+00 0.000000000000e+00 0.000000000000e+00
7.900000000000e+01 0.000000000000e+00 0.000000000000e+00 0.000000000000e+00
7.925000000000e+01 0.000000000000e+00 0.000000000000e+00 0.000000000000e+00
7.950000000000e+01 0.000000000000e+00 0.000000000000e+00 0.000000000000e+00
7.975000000000e+01 0.000000000000e+00 0.000000000000e+00 0.000000000000e+00
8.000000000000e+01 0.000000000000e+00 0.000000000000e+00 0.000000000000e+00
8.025000000000e+01 0.000000000000e+00 0.000000000000e+00 0.000000000000e+00
8.050000000000e+01 0.000000000000e+00 0.000000000000e+00 0.000000000000e+00
8.075000000000e+01 0.000000000000e+00 0.000000000000e+00 0.000000000000e+00
8.100000000000e+01 0.000000000000e+00 0.000000000000e+00 0.000000000000e+00
8.125000000000e+01 0.000000000000e+00 0.000000000000e+00 0.000000000000e+00
8.150000000000e+01 0.000000000000e+00 0.000000000000e+00 0.000000000000e+00
8.175000000000e+01 0.000000000000e+00 0.000000000000e+00 0.000000000000e+00
8.200000000000e+01 0.000000000000e+00 0.000000000000e+00 0.000000000000e+00
8.225000000000e+01 0.000000000000e+00 0.000000000000e+00 0.000000000000e+00
8.250000000000e+01 0.000000000000e+00 0.000000000000e+00 0.000000000000e+00
8.275000000000e+01 0.000000000000e+00 0.000000000000e+00 0.000000000000e+00
8.300000000000e+01 0.000000000000e+00 0.000000000000e+00 0.000000000000e+00
8.325000000000e+01 0.000000000000e+00 0.000000000000e+00 0.000000000000e+00
8.350000000000e+01 0.000000000000e+00 0.000000000000e+00 0.000000000000e+00
8.375000000000e+01 0.000000000000e+00 0.000000000000e+00 0.000000000000e+00
8.400000000000e+01 0.000000000000e+00 0.000000000000e+00 0.000000000000e+00
8.425000000000e+01 0.000000000000e+00 0.000000000000e+00 0.000000000000e+00
8.450000000000e+01 0.000000000000e+00 0.000000000000e+00 0.000000000000e+00
8.475000000000e+01 0.000000000000e+00 0.000000000000e+00 0.000000000000e+00
8.500000000000e+01 0.000000000000e+00 0.000000000000e+00 0.000000000000e+00
8.525000000000e+01 0.000000000000e+00 0.000000000000e+00 0.000000000000e+00
8.550000000000e+01 0.000000000000e+00 0.000000000000e+00 0.000000000000e+00
8.575000000000e+01 0.000000000000e+00 0.000000000000e+00 0.000000000000e+00
8.600000000000e+01 0.000000000000e+00 0.000000000000e+00 0.000000000000e+00
8.625000000000e+01 0.000000000000e+00 0.000000000000e+00 0.000000000000e+00
8.650000000000e+01 0.000000000000e+00 0.000000000000e+00 0.000000000000e+00
8.675000000000e+01 0.000000000000e+00 0.000000000000e+00 0.000000000000e+00
8.700000000000e+01 0.000000000000e+00 0.000000000000e+00 0.000000000000e+00
8.725000000000e+01 0.000000000000e+00 0.000000000000e+00 0.000000000000e+00
8.750000000000e+01 0.000000000000e+00 0.000000000000e+00 0.000000000000e+00
8.775000000000e+01 0.000000000000e+00 0.000000000000e+00 0.000000000000e+00
8.800000000000e+01 0.000000000000e+00 0.000000000000e+00 0.000000000000e+00
8.825000000000e+01 0.000000000000e+00 0.000000000000e+00 0.000000000000e+00
8.850000000000e+01 0.000000000000e+00 0.000000000000e+00 0.000000000000e+00
8.875000000000e+01 0.000000000000e+00 0.000000000000e+00 0.000000000000e+00
8.900000000000e+01 0.000000000000e+00 0.000000000000e+00 0.000000000000e+00
8.925000000000e+01 0.000000000000e+00 0.000000000000e+00 0.000000000000e+00
8.950000000000e+01 0.000000000000e+00 0.000000000000e+00 0.000000000000e+00
8.975000000000e+01 0.000000000000e+00 0.000000000000e+00 0.000000000000e+00
9.000000000000e+01 0.000000000000e+00 0.000000000000e+00 0.000000000000e+00
9.025000000000e+01 0.000000000000e+00 0.000000000000e+00 0.000000000000e+00
9.050000000000e+01 0.000000000000e+00 0.000000000000e+00 0.000000000000e+00
9.075000000000e+01 0.000000000000e+00 0.000000000000e+00 0.000000000000e+00
9.100000000000e+01 0.000000000000e+00 0.000000000000e+00 0.000000000000e+00
9.125000000000e+01 0.000000000000e+00 0.000000000000e+00 0.000000000000e+00
9.150000000000e+01 0.000000000000e+00 0.000000000000e+00 0.000000000000e+00
9.175000000000e+01 0.000000000000e+00 0.000000000000e+00 0.000000000000e+00
9.200000000000e+01 0.000000000000e+00 0.000000000000e+00 0.000000000000e+00
9.225000000000e+01 0.000000000000e+00 0.000000000000e+00 0.000000000000e+00
9.250000000000e+01 0.000000000000e+00 0.000000000000e+00 0.000000000000e+00
9.275000000000e+01 0.000000000000e+00 0.000000000000e+00 0.000000000000e+00
9.300000000000e+01 0.000000000000e+00 0.000000000000e+00 0.000000000000e+00
9.325000000000e+01 0.000000000000e+00 0.000000000000e+00 0.000000000000e+00
9.350000000000e+01 0.000000000000e+00 0.000000000000e+00 0.000000000000e+00
9.375000000000e+01 0.000000000000e+00 0.000000000000e+00 0.000000000000e+00
9.400000000000e+01 0.000000000000e+00 0.000000000000e+00 0.000000000000e+00
9.425000000000e+01 0.000000000000e+00 0.000000000000e+00 0.000000000000e+00
9.450000000000e+01 0.000000000000e+00 0.000000000000e+00 0.000000000000e+00
9.475000000000e+01 0.000000000000e+00 0.000000000000e+00 0.000000000000e+00
9.500000000000e+01 0.000000000000e+00 0.000000000000e+00 0.000000000000e+00
9.525000000000e+01 0.000000000000e+00 0.000000000000e+00 0.000000000000e+00
9.550000000000e+01 0.000000000000e+00 0.000000000000e+00 0.000000000000e+00
9.575000000000e+01 0.000000000000e+00 0.000000000000e+00 0.000000000000e+00
9.600000000000e+01 0.000000000000e+00 0.000000000000e+00 0.000000000000e+00
9.625000000000e+01 0.000000000000e+00 0.000000000000e+00 0.000000000000e+00
9.650000000000e+01 0.000000000000e+00 0.000000000000e+00 0.000000000000e+00
9.675000000000e+01 0.000000000000e+00 0.000000000000e+00 0.000000000000e+00
9.700000000000e+01 0.000000000000e+00 0.000000000000e+00 0.000000000000e+00
9.725000000000e+01 0.000000000000e+00 0.000000000000e+00 0.000000000000e+00
9.750000000000e+01 0.000000000000e+00 0.000000000000e+00 0.000000000000e+00
9.775000000000e+01 0.000000000000e+00 0.000000000000e+00 0.000000000000e+00
9.800000000000e+01 0.000000000000e+00 0.000000000000e+00 0.000000000000e+00
9.825000000000e+01 0.000000000000e+00 0.000000000000e+00 0.000000000000e+00
9.850000000000e+01 0.000000000000e+00 0.000000000000e+00 0.000000000000e+00
9.875000000000e+01 0.000000000000e+00 0.000000000000e+00 0.000000000000e+00
9.900000000000e+01 0.000000000000e+00 0.000000000000e+00 0.000000000000e+00
9.925000000000e+01 0.000000000000e+00 0.000000000000e+00 0.000000000000e+00
9.950000000000e+01 0.000000000000e+00 0.000000000000e+00 0.000000000000e+00
9.975000000000e+01 0.000000000000e+00 0.000000000000e+00 0.000000000000e+00
1.000000000000e+02 0.000000000000e+00 0.000000000000e+00 0.000000000000e+00
1.002500000000e+02 0.000000000000e+00 0.000000000000e+00 0.000000000000e+00
1.005000000000e+02 0.000000000000e+00 0.000000000000e+00 0.000000000000e+00
1.007500000000e+02 0.000000000000e+00 0.000000000000e+00 0.000000000000e+00
1.010000000000e+02 0.000000000000e+00 0.000000000000e+00 0.000000000000e+00
1.012500000000e+02 0.000000000000e+00 0.000000000000e+00 0.000000000000e+00
1.015000000000e+02 0.000000000000e+00 0.000000000000e+00 0.000000000000e+00
1.017500000000e+02 0.000000000000e+00 0.000000000000e+00 0.000000000000e+00
1.020000000000e+02 0.000000000000e+00 0.000000000000e+00 0.000000000000e+00
1.022500000000e+02 0.000000000000e+00 0.000000000000e+00 0.000000000000e+00
1.025000000000e+02 0.000000000000e+00 0.000000000000e+00 0.000000000000e+00
1.027500000000e+02 0.000000000000e+00 0.000000000000e+00 0.000000000000e+00
1.030000000000e+02 0.000000000000e+00 0.000000000000e+00 0.000000000000e+00
1.032500000000e+02 0.000000000000e+00 0.000000000000e+00 0.000000000000e+00
1.035000000000e+02 0.000000000000e+00 0.000000000000e+00 0.000000000000e+00
1.037500000000e+02 0.000000000000e+00 0.000000000000e+00 0.000000000000e+00
1.040000000000e+02 0.000000000000e+00 0.000000000000e+00 0.000000000000e+00
1.042500000000e+02 0.000000000000e+00 0.000000000000e+00 0.000000000000e+00
1.045000000000e+02 0.000000000000e+00 0.000000000000e+00 0.000000000000e+00
1.047500000000e+02 0.000000000000e+00 0.000000000000e+00 0.000000000000e+00
1.050000000000e+02 0.000000000000e+00 0.000000000000e+00 0.000000000000e+00
1.052500000000e+02 0.000000000000e+00 0.000000000000e+00 0.000000000000e+00
1.055000000000e+02 0.000000000000e+00 0.000000000000e+00 0.000000000000e+00
1.057500000000e+02 0.000000000000e+00 0.000000000000e+00 0.000000000000e+00
1.060000000000e+02 0.000000000000e+00 0.000000000000e+00 0.000000000000e+00
1.062500000000e+02 0.000000000000e+00 0.000000000000e+00 0.000000000000e+00
1.065000000000e+02 0.000000000000e+00 0.000000000000e+00 0.000000000000e+00
1.067500000000e+02 0.000000000000e+00 0.000000000000e+00 0.000000000000e+00
1.070000000000e+02 0.000000000000e+00 0.000000000000e+00 0.000000000000e+00
1.072500000000e+02 0.000000000000e+00 0.000000000000e+00 0.000000000000e+00
1.075000000000e+02 0.000000000000e+00 0.000000000000e+00 0.000000000000e+00
1.077500000000e+02 0.000000000000e+00 0.000000000000e+00 0.000000000000e+00
1.080000000000e+02 0.000000000000e+00 0.000000000000e+00 0.000000000000e+00
1.082500000000e+02 0.000000000000e+00 0.000000000000e+00 0.000000000000e+00
1.085000000000e+02 0.000000000000e+00 0.000000000000e+00 0.000000000000e+00
1.087500000000e+02 0.000000000000e+00 0.000000000000e+00 0.000000000000e+00
1.090000000000e+02 0.000000000000e+00 0.000000000000e+00 0.000000000000e+00
1.092500000000e+02 0.000000000000e+00 0.000000000000e+00 0.000000000000e+00
1.095000000000e+02 0.000000000000e+00 0.000000000000e+00 0.000000000000e+00
1.097500000000e+02 0.000000000000e+00 0.000000000000e+00 0.000000000000e+00
1.100000000000e+02 0.000000000000e+00 0.000000000000e+00 0.000000000000e+00
1.102500000000e+02 0.000000000000e+00 0.000000000000e+00 0.000000000000e+00
1.105000000000e+02 0.000000000000e+00 0.000000000000e+00 0.000000000000e+00
1.107500000000e+02 0.000000000000e+00 0.000000000000e+00 0.000000000000e+00
1.110000000000e+02 0.000000000000e+00 0.000000000000e+00 0.000000000000e+00
1.112500000000e+02 0.000000000000e+00 0.000000000000e+00 0.000000000000e+00
1.115000000000e+02 0.000000000000e+00 0.000000000000e+00 0.000000000000e+00
1.117500000000e+02 0.000000000000e+00 0.000000000000e+00 0.000000000000e+00
1.120000000000e+02 0.000000000000e+00 0.000000000000e+00 0.000000000000e+00
1.122500000000e+02 0.000000000000e+00 0.000000000000e+00 0.000000000000e+00
1.125000000000e+02 0.000000000000e+00 0.000000000000e+00 0.000000000000e+00
1.127500000000e+02 0.000000000000e+00 0.000000000000e+00 0.000000000000e+00
1.130000000000e+02 0.000000000000e+00 0.000000000000e+00 0.000000000000e+00
1.132500000000e+02 0.000000000000e+00 0.000000000000e+00 0.000000000000e+00
1.135000000000e+02 0.000000000000e+00 0.000000000000e+00 0.000000000000e+00
1.137500000000e+02 0.000000000000e+00 0.000000000000e+00 0.000000000000e+00
1.140000000000e+02 0.000000000000e+00 0.000000000000e+00 0.000000000000e+00
1.142500000000e+02 0.000000000000e+00 0.000000000000e+00 0.000000000000e+00
1.145000000000e+02 0.000000000000e+00 0.000000000000e+00 0.000000000000e+00
1.147500000000e+02 0.000000000000e+00 0.000000000000e+00 0.000000000000e+00
1.150000000000e+02 0.000000000000e+00 0.000000000000e+00 0.000000000000e+00
1.152500000000e+02 0.000000000000e+00 0.000000000000e+00 0.000000000000e+00
1.155000000000e+02 0.000000000000e+00 0.000000000000e+00 0.000000000000e+00
1.157500000000e+02 0.000000000000e+00 0.000000000000e+00 0.000000000000e+00
1.160000000000e+02 0.000000000000e+00 0.000000000000e+00 0.000000000000e+00
1.162500000000e+02 0.000000000000e+00 0.000000000000e+00 0.000000000000e+00
1.165000000000e+02 0.000000000000e+00 0.000000000000e+00 0.000000000000e+00
1.167500000000e+02 0.000000000000e+00 0.000000000000e+00 0.000000000000e+00
1.170000000000e+02 0.000000000000e+00 0.000000000000e+00 0.000000000000e+00
1.172500000000e+02 0.000000000000e+00 0.000000000000e+00 0.000000000000e+00
1.175000000000e+02 0.000000000000e+00 0.000000000000e+00 0.000000000000e+00
1.177500000000e+02 0.000000000000e+00 0.000000000000e+00 0.000000000000e+00
1.180000000000e+02 0.000000000000e+00 0.000000000000e+00 0.000000000000e+00
1.182500000000e+02 0.000000000000e+00 0.000000000000e+00 0.000000000000e+00
1.185000000000e+02 0.000000000000e+00 0.000000000000e+00 0.000000000000e+00
1.187500000000e+02 0.000000000000e+00 0.000000000000e+00 0.000000000000e+00
1.190000000000e+02 0.000000000000e+00 0.000000000000e+00 0.000000000000e+00
1.192500000000e+02 0.000000000000e+00 0.000000000000e+00 0.000000000000e+00
1.195000000000e+02 0.000000000000e+00 0.000000000000e+00 0.000000000000e+00
1.197500000000e+02 0.000000000000e+00 0.000000000000e+00 0.000000000000e+00
1.200000000000e+02 0.000000000000e+00 0.000000000000e+00 0.000000000000e+00
1.202500000000e+02 0.000000000000e+00 0.000000000000e+00 0.000000000000e+00
1.205000000000e+02 0.000000000000e+00 0.000000000000e+00 0.000000000000e+00
1.207500000000e+02 0.000000000000e+00 0.000000000000e+00 0.000000000000e+00
1.210000000000e+02 0.000000000000e+00 0.000000000000e+00 0.000000000000e+00
1.212500000000e+02 0.000000000000e+00 0.000000000000e+00 0.000000000000e+00
1.215000000000e+02 0.000000000000e+00 0.000000000000e+00 0.000000000000e+00
1.217500000000e+02 0.000000000000e+00 0.000000000000e+00 0.000000000000e+00
1.220000000000e+02 0.000000000000e+00 0.000000000000e+00 0.000000000000e+00
1.222500000000e+02 0.000000000000e+00 0.000000000000e+00 0.000000000000e+00
1.225000000000e+02 0.000000000000e+00 0.000000000000e+00 0.000000000000e+00
1.227500000000e+02 0.000000000000e+00 0.000000000000e+00 0.000000000000e+00
1.230000000000e+02 0.000000000000e+00 0.000000000000e+00 0.000000000000e+00
1.232500000000e+02 0.000000000000e+00 0.000000000000e+00 0.000000000000e+00
1.235000000000e+02 0.000000000000e+00 0.000000000000e+00 0.000000000000e+00
1.237500000000e+02 0.000000000000e+00 0.000000000000e+00 0.000000000000e+00
1.240000000000e+02 0.000000000000e+00 0.000000000000e+00 0.000000000000e+00
1.242500000000e+02 0.000000000000e+00 0.000000000000e+00 0.000000000000e+00
1.245000000000e+02 0.000000000000e+00 0.000000000000e+00 0.000000000000e+00
1.247500000000e+02 0.000000000000e+00 0.000000000000e+00 0.000000000000e+00
1.250000000000e+02 0.000000000000e+00 0.000000000000e+00 0.000000000000e+00
1.252500000000e+02 0.000000000000e+00 0.000000000000e+00 0.000000000000e+00
1.255000000000e+02 0.000000000000e+00 0.000000000000e+00 0.000000000000e+00
1.257500000000e+02 0.000000000000e+00 0.000000000000e+00 0.000000000000e+00
1.260000000000e+02 0.000000000000e+00 0.000000000000e+00 0.000000000000e+00
1.262500000000e+02 0.000000000000e+00 0.000000000000e+00 0.000000000000e+00
1.265000000000e+02 0.000000000000e+00 0.000000000000e+00 0.000000000000e+00
1.267500000000e+02 0.000000000000e+00 0.000000000000e+00 0.000000000000e+00
1.270000000000e+02 0.000000000000e+00 0.000000000000e+00 0.000000000000e+00
1.272500000000e+02 0.000000000000e+00 0.000000000000e+00 0.000000000000e+00
1.275000000000e+02 0.000000000000e+00 0.000000000000e+00 0.000000000000e+00
1.277500000000e+02 0.000000000000e+00 0.000000000000e+00 0.000000000000e+00
1.280000000000e+02 0.000000000000e+00 0.000000000000e+00 0.000000000000e+00
1.282500000000e+02 0.000000000000e+00 0.000000000000e+00 0.000000000000e+00
1.285000000000e+02 0.000000000000e+00 0.000000000000e+00 0.000000000000e+00
1.287500000000e+02 0.000000000000e+00 0.000000000000e+00 0.000000000000e+00
1.290000000000e+02 0.000000000000e+00 0.000000000000e+00 0.000000000000e+00
1.292500000000e+02 0.000000000000e+00 0.000000000000e+00 0.000000000000e+00
1.295000000000e+02 0.000000000000e+00 0.000000000000e+00 0.000000000000e+00
1.297500000000e+02 0.000000000000e+00 0.000000000000e+00 0.000000000000e+00
1.300000000000e+02 0.000000000000e+00 0.000000000000e+00 0.000000000000e+00
1.302500000000e+02 0.000000000000e+00 0.000000000000e+00 0.000000000000e+00
1.305000000000e+02 0.000000000000e+00 0.000000000000e+00 0.000000000000e+00
1.307500000000e+02 0.000000000000e+00 0.000000000000e+00 0.000000000000e+00
1.310000000000e+02 0.000000000000e+00 0.000000000000e+00 0.000000000000e+00
1.312500000000e+02 0.000000000000e+00 0.000000000000e+00 0.000000000000e+00
1.315000000000e+02 0.000000000000e+00 0.000000000000e+00 0.000000000000e+00
1.317500000000e+02 0.000000000000e+00 0.000000000000e+00 0.000000000000e+00
1.320000000000e+02 0.000000000000e+00 0.000000000000e+00 0.000000000000e+00
1.322500000000e+02 0.000000000000e+00 0.000000000000e+00 0.000000000000e+00
1.325000000000e+02 0.000000000000e+00 0.000000000000e+00 0.000000000000e+00
1.327500000000e+02 0.000000000000e+00 0.000000000000e+00 0.000000000000e+00
1.330000000000e+02 0.000000000000e+00 0.000000000000e+00 0.000000000000e+00
1.332500000000e+02 0.000000000000e+00 0.000000000000e+00 0.000000000000e+00
1.335000000000e+02 0.000000000000e+00 0.000000000000e+00 0.000000000000e+00
1.337500000000e+02 0.000000000000e+00 0.000000000000e+00 0.000000000000e+00
1.340000000000e+02 0.000000000000e+00 0.000000000000e+00 0.000000000000e+00
1.342500000000e+02 0.000000000000e+00 0.000000000000e+00 0.000000000000e+00
1.345000000000e+02 0.000000000000e+00 0.000000000000e+00 0.000000000000e+00
1.347500000000e+02 0.000000000000e+00 0.000000000000e+00 0.000000000000e+00
1.350000000000e+02 0.000000000000e+00 0.000000000000e+00 0.000000000000e+00
1.352500000000e+02 0.000000000000e+00 0.000000000000e+00 0.000000000000e+00
1.355000000000e+02 0.000000000000e+00 0.000000000000e+00 0.000000000000e+00
1.357500000000e+02 0.000000000000e+00 0.000000000000e+00 0.000000000000e+00
1.360000000000e+02 0.000000000000e+00 0.000000000000e+00 0.000000000000e+00
1.362500000000e+02 0.000000000000e+00 0.000000000000e+00 0.000000000000e+00
1.365000000000e+02 0.000000000000e+00 0.000000000000e+00 0.000000000000e+00
1.367500000000e+02 0.000000000000e+00 0.000000000000e+00 0.000000000000e+00
1.370000000000e+02 0.000000000000e+00 0.000000000000e+00 0.000000000000e+00
1.372500000000e+02 0.000000000000e+00 0.000000000000e+00 0.000000000000e+00
1.375000000000e+02 0.000000000000e+00 0.000000000000e+00 0.000000000000e+00
1.377500000000e+02 0.000000000000e+00 0.000000000000e+00 0.000000000000e+00
1.380000000000e+02 0.000000000000e+00 0.000000000000e+00 0.000000000000e+00
1.382500000000e+02 0.000000000000e+00 0.000000000000e+00 0.000000000000e+00
1.385000000000e+02 0.000000000000e+00 0.000000000000e+00 0.000000000000e+00
1.387500000000e+02 0.000000000000e+00 0.000000000000e+00 0.000000000000e+00
1.390000000000e+02 0.000000000000e+00 0.000000000000e+00 0.000000000000e+00
1.392500000000e+02 0.000000000000e+00 0.000000000000e+00 0.000000000000e+00
1.395000000000e+02 0.000000000000e+00 0.000000000000e+00 0.000000000000e+00
1.397500000000e+02 0.000000000000e+00 0.000000000000e+00 0.000000000000e+00
1.400000000000e+02 0.000000000000e+00 0.000000000000e+00 0.000000000000e+00
1.402500000000e+02 0.000000000000e+00 0.000000000000e+00 0.000000000000e+00
1.405000000000e+02 0.000000000000e+00 0.000000000000e+00 0.000000000000e+00
1.407500000000e+02 0.000000000000e+00 0.000000000000e+00 0.000000000000e+00
1.410000000000e+02 0.000000000000e+00 0.000000000000e+00 0.000000000000e+00
1.412500000000e+02 0.000000000000e+00 0.000000000000e+00 0.000000000000e+00
1.415000000000e+02 0.000000000000e+00 0.000000000000e+00 0.000000000000e+00
1.417500000000e+02 0.000000000000e+00 0.000000000000e+00 0.000000000000e+00
1.420000000000e+02 0.000000000000e+00 0.000000000000e+00 0.000000000000e+00
1.422500000000e+02 0.000000000000e+00 0.000000000000e+00 0.000000000000e+00
1.425000000000e+02 0.000000000000e+00 0.000000000000e+00 0.000000000000e+00
1.427500000000e+02 0.000000000000e+00 0.000000000000e+00 0.000000000000e+00
1.430000000000e+02 0.000000000000e+00 0.000000000000e+00 0.000000000000e+00
1.432500000000e+02 0.000000000000e+00 0.000000000000e+00 0.000000000000e+00
1.435000000000e+02 0.000000000000e+00 0.000000000000e+00 0.000000000000e+00
1.437500000000e+02 0.000000000000e+00 0.000000000000e+00 0.000000000000e+00
1.440000000000e+02 0.000000000000e+00 0.000000000000e+00 0.000000000000e+00
1.442500000000e+02 0.000000000000e+00 0.000000000000e+00 0.000000000000e+00
1.445000000000e+02 0.000000000000e+00 0.000000000000e+00 0.000000000000e+00
1.447500000000e+02 0.000000000000e+00 0.000000000000e+00 0.000000000000e+00
1.450000000000e+02 0.000000000000e+00 0.000000000000e+00 0.000000000000e+00
1.452500000000e+02 0.000000000000e+00 0.000000000000e+00 0.000000000000e+00
1.455000000000e+02 0.000000000000e+00 0.000000000000e+00 0.000000000000e+00
1.457500000000e+02 0.000000000000e+00 0.000000000000e+00 0.000000000000e+00
1.460000000000e+02 0.000000000000e+00 0.000000000000e+00 0.000000000000e+00
1.462500000000e+02 0.000000000000e+00 0.000000000000e+00 0.000000000000e+00
1.465000000000e+02 0.000000000000e+00 0.000000000000e+00 0.000000000000e+00
1.467500000000e+02 0.000000000000e+00 0.000000000000e+00 0.000000000000e+00
1.470000000000e+02 0.000000000000e+00 0.000000000000e+00 0.000000000000e+00
1.472500000000e+02 0.000000000000e+00 0.000000000000e+00 0.000000000000e+00
1.475000000000e+02 0.000000000000e+00 0.000000000000e+00 0.000000000000e+00
1.477500000000e+02 0.000000000000e+00 0.000000000000e+00 0.000000000000e+00
1.480000000000e+02 0.000000000000e+00 0.000000000000e+00 0.000000000000e+00
1.482500000000e+02 0.000000000000e+00 0.000000000000e+00 0.000000000000e+00
1.485000000000e+02 0.000000000000e+00 0.000000000000e+00 0.000000000000e+00
1.487500000000e+02 0.000000000000e+00 0.000000000000e+00 0.000000000000e+00
1.490000000000e+02 0.000000000000e+00 0.000000000000e+00 0.000000000000e+00
1.492500000000e+02 0.000000000000e+00 0.000000000000e+00 0.000000000000e+00
1.495000000000e+02 0.000000000000e+00 0.000000000000e+00 0.000000000000e+00
1.497500000000e+02 0.000000000000e+00 0.000000000000e+00 0.000000000000e+00
1.500000000000e+02 0.000000000000e+00 0.000000000000e+00 0.000000000000e+00
1.502500000000e+02 0.000000000000e+00 0.000000000000e+00 0.000000000000e+00
1.505000000000e+02 0.000000000000e+00 0.000000000000e+00 0.000000000000e+00
1.507500000000e+02 0.000000000000e+00 0.000000000000e+00 0.000000000000e+00
1.510000000000e+02 0.000000000000e+00 0.000000000000e+00 0.000000000000e+00
1.512500000000e+02 0.000000000000e+00 0.000000000000e+00 0.000000000000e+00
1.515000000000e+02 0.000000000000e+00 0.000000000000e+00 0.000000000000e+00
1.517500000000e+02 0.000000000000e+00 0.000000000000e+00 0.000000000000e+00
1.520000000000e+02 0.000000000000e+00 0.000000000000e+00 0.000000000000e+00
1.522500000000e+02 0.000000000000e+00 0.000000000000e+00 0.000000000000e+00
1.525000000000e+02 0.000000000000e+00 0.000000000000e+00 0.000000000000e+00
1.527500000000e+02 0.000000000000e+00 0.000000000000e+00 0.000000000000e+00
1.530000000000e+02 0.000000000000e+00 0.000000000000e+00 0.000000000000e+00
1.532500000000e+02 0.000000000000e+00 0.000000000000e+00 0.000000000000e+00
1.535000000000e+02 0.000000000000e+00 0.000000000000e+00 0.000000000000e+00
1.537500000000e+02 0.000000000000e+00 0.000000000000e+00 0.000000000000e+00
1.540000000000e+02 0.000000000000e+00 0.000000000000e+00 0.000000000000e+00
1.542500000000e+02 0.000000000000e+00 0.000000000000e+00 0.000000000000e+00
1.545000000000e+02 0.000000000000e+00 0.000000000000e+00 0.000000000000e+00
1.547500000000e+02 0.000000000000e+00 0.000000000000e+00 0.000000000000e+00
1.550000000000e+02 0.000000000000e+00 0.000000000000e+00 0.000000000000e+00
1.552500000000e+02 0.000000000000e+00 0.000000000000e+00 0.000000000000e+00
1.555000000000e+02 0.000000000000e+00 0.000000000000e+00 0.000000000000e+00
1.557500000000e+02 0.000000000000e+00 0.000000000000e+00 0.000000000000e+00
1.560000000000e+02 0.000000000000e+00 0.000000000000e+00 0.000000000000e+00
1.562500000000e+02 0.000000000000e+00 0.000000000000e+00 0.000000000000e+00
1.565000000000e+02 0.000000000000e+00 0.000000000000e+00 0.000000000000e+00
1.567500000000e+02 0.000000000000e+00 0.000000000000e+00 0.000000000000e+00
1.570000000000e+02 0.000000000000e+00 0.000000000000e+00 0.000000000000e+00
1.572500000000e+02 0.000000000000e+00 0.000000000000e+00 0.000000000000e+00
1.575000000000e+02 0.000000000000e+00 0.000000000000e+00 0.000000000000e+00
1.577500000000e+02 0.000000000000e+00 0.000000000000e+00 0.000000000000e+00
1.580000000000e+02 0.000000000000e+00 0.000000000000e+00 0.000000000000e+00
1.582500000000e+02 0.000000000000e+00 0.000000000000e+00 0.000000000000e+00
1.585000000000e+02 0.000000000000e+00 0.000000000000e+00 0.000000000000e+00
1.587500000000e+02 0.000000000000e+00 0.000000000000e+00 0.000000000000e+00
1.590000000000e+02 0.000000000000e+00 0.000000000000e+00 0.000000000000e+00
1.592500000000e+02 0.000000000000e+00 0.000000000000e+00 0.000000000000e+00
1.595000000000e+02 0.000000000000e+00 0.000000000000e+00 0.000000000000e+00
1.597500000000e+02 0.000000000000e+00 0.000000000000e+00 0.000000000000e+00
1.600000000000e+02 0.000000000000e+00 0.000000000000e+00 0.000000000000e+00
1.602500000000e+02 0.000000000000e+00 0.000000000000e+00 0.000000000000e+00
1.605000000000e+02 0.000000000000e+00 0.000000000000e+00 0.000000000000e+00
1.607500000000e+02 0.000000000000e+00 0.000000000000e+00 0.000000000000e+00
1.610000000000e+02 0.000000000000e+00 0.000000000000e+00 0.000000000000e+00
1.612500000000e+02 0.000000000000e+00 0.000000000000e+00 0.000000000000e+00
1.615000000000e+02 0.000000000000e+00 0.000000000000e+00 0.000000000000e+00
1.617500000000e+02 0.000000000000e+00 0.000000000000e+00 0.000000000000e+00
1.620000000000e+02 0.000000000000e+00 0.000000000000e+00 0.000000000000e+00
1.622500000000e+02 0.000000000000e+00 0.000000000000e+00 0.000000000000e+00
1.625000000000e+02 0.000000000000e+00 0.000000000000e+00 0.000000000000e+00
1.627500000000e+02 0.000000000000e+00 0.000000000000e+00 0.000000000000e+00
1.630000000000e+02 0.000000000000e+00 0.000000000000e+00 0.000000000000e+00
1.632500000000e+02 0.000000000000e+00 0.000000000000e+00 0.000000000000e+00
1.635000000000e+02 0.000000000000e+00 0.000000000000e+00 0.000000000000e+00
1.637500000000e+02 0.000000000000e+00 0.000000000000e+00 0.000000000000e+00
1.640000000000e+02 0.000000000000e+00 0.000000000000e+00 0.000000000000e+00
1.642500000000e+02 0.000000000000e+00 0.000000000000e+00 0.000000000000e+00
1.645000000000e+02 0.000000000000e+00 0.000000000000e+00 0.000000000000e+00
1.647500000000e+02 0.000000000000e+00 0.000000000000e+00 0.000000000000e+00
1.650000000000e+02 0.000000000000e+00 0.000000000000e+00 0.000000000000e+00
1.652500000000e+02 0.000000000000e+00 0.000000000000e+00 0.000000000000e+00
1.655000000000e+02 0.000000000000e+00 0.000000000000e+00 0.000000000000e+00
1.657500000000e+02 0.000000000000e+00 0.000000000000e+00 0.000000000000e+00
1.660000000000e+02 0.000000000000e+00 0.000000000000e+00 0.000000000000e+00
1.662500000000e+02 0.000000000000e+00 0.000000000000e+00 0.000000000000e+00
1.665000000000e+02 0.000000000000e+00 0.000000000000e+00 0.000000000000e+00
1.667500000000e+02 0.000000000000e+00 0.000000000000e+00 0.000000000000e+00
1.670000000000e+02 0.000000000000e+00 0.000000000000e+00 0.000000000000e+00
1.672500000000e+02 0.000000000000e+00 0.000000000000e+00 0.000000000000e+00
1.675000000000e+02 0.000000000000e+00 0.000000000000e+00 0.000000000000e+00
1.677500000000e+02 0.000000000000e+00 0.000000000000e+00 0.000000000000e+00
1.680000000000e+02 0.000000000000e+00 0.000000000000e+00 0.000000000000e+00
1.682500000000e+02 0.000000000000e+00 0.000000000000e+00 0.000000000000e+00
1.685000000000e+02 0.000000000000e+00 0.000000000000e+00 0.000000000000e+00
1.687500000000e+02 0.000000000000e+00 0.000000000000e+00 0.000000000000e+00
1.690000000000e+02 0.000000000000e+00 0.000000000000e+00 0.000000000000e+00
1.692500000000e+02 0.000000000000e+00 0.000000000000e+00 0.000000000000e+00
1.695000000000e+02 0.000000000000e+00 0.000000000000e+00 0.000000000000e+00
1.697500000000e+02 0.000000000000e+00 0.000000000000e+00 0.000000000000e+00
1.700000000000e+02 0.000000000000e+00 0.000000000000e+00 0.000000000000e+00
1.702500000000e+02 0.000000000000e+00 0.000000000000e+00 0.000000000000e+00
1.705000000000e+02 0.000000000000e+00 0.000000000000e+00 0.000000000000e+00
1.707500000000e+02 0.000000000000e+00 0.000000000000e+00 0.000000000000e+00
1.710000000000e+02 0.000000000000e+00 0.000000000000e+00 0.000000000000e+00
1.712500000000e+02 0.000000000000e+00 0.000000000000e+00 0.000000000000e+00
1.715000000000e+02 0.000000000000e+00 0.000000000000e+00 0.000000000000e+00
1.717500000000e+02 0.000000000000e+00 0.000000000000e+00 0.000000000000e+00
1.720000000000e+02 0.000000000000e+00 0.000000000000e+00 0.000000000000e+00
1.722500000000e+02 0.000000000000e+00 0.000000000000e+00 0.000000000000e+00
1.725000000000e+02 0.000000000000e+00 0.000000000000e+00 0.000000000000e+00
1.727500000000e+02 0.000000000000e+00 0.000000000000e+00 0.000000000000e+00
1.730000000000e+02 0.000000000000e+00 0.000000000000e+00 0.000000000000e+00
1.732500000000e+02 0.000000000000e+00 0.000000000000e+00 0.000000000000e+00
1.735000000000e+02 0.000000000000e+00 0.000000000000e+00 0.000000000000e+00
1.737500000000e+02 0.000000000000e+00 0.000000000000e+00 0.000000000000e+00
1.740000000000e+02 0.000000000000e+00 0.000000000000e+00 0.000000000000e+00
1.742500000000e+02 0.000000000000e+00 0.000000000000e+00 0.000000000000e+00
1.745000000000e+02 0.000000000000e+00 0.000000000000e+00 0.000000000000e+00
1.747500000000e+02 0.000000000000e+00 0.000000000000e+00 0.000000000000e+00
1.750000000000e+02 0.000000000000e+00 0.000000000000e+00 0.000000000000e+00
1.752500000000e+02 0.000000000000e+00 0.000000000000e+00 0.000000000000e+00
1.755000000000e+02 0.000000000000e+00 0.000000000000e+00 0.000000000000e+00
1.757500000000e+02 0.000000000000e+00 0.000000000000e+00 0.000000000000e+00
1.760000000000e+02 0.000000000000e+00 0.000000000000e+00 0.000000000000e+00
1.762500000000e+02 0.000000000000e+00 0.000000000000e+00 0.000000000000e+00
1.765000000000e+02 0.000000000000e+00 0.000000000000e+00 0.000000000000e+00
1.767500000000e+02 0.000000000000e+00 0.000000000000e+00 0.000000000000e+00
1.770000000000e+02 0.000000000000e+00 0.000000000000e+00 0.000000000000e+00
1.772500000000e+02 0.000000000000e+00 0.000000000000e+00 0.000000000000e+00
1.775000000000e+02 0.000000000000e+00 0.000000000000e+00 0.000000000000e+00
1.777500000000e+02 0.000000000000e+00 0.000000000000e+00 0.000000000000e+00
1.780000000000e+02 0.000000000000e+00 0.000000000000e+00 0.000000000000e+00
1.782500000000e+02 0.000000000000e+00 0.000000000000e+00 0.000000000000e+00
1.785000000000e+02 0.000000000000e+00 0.000000000000e+00 0.000000000000e+00
1.787500000000e+02 0.000000000000e+00 0.000000000000e+00 0.000000000000e+00
1.790000000000e+02 0.000000000000e+00 0.000000000000e+00 0.000000000000e+00
1.792500000000e+02 0.000000000000e+00 0.000000000000e+00 0.000000000000e+00
1.795000000000e+02 0.000000000000e+00 0.000000000000e+00 0.000000000000e+00
1.797500000000e+02 0.000000000000e+00 0.000000000000e+00 0.000000000000e+00
1.800000000000e+02 0.000000000000e+00 0.000000000000e+00 0.000000000000e+00
1.802500000000e+02 0.000000000000e+00 0.000000000000e+00 0.000000000000e+00
1.805000000000e+02 0.000000000000e+00 0.000000000000e+00 0.000000000000e+00
1.807500000000e+02 0.000000000000e+00 0.000000000000e+00 0.000000000000e+00
1.810000000000e+02 0.000000000000e+00 0.000000000000e+00 0.000000000000e+00
1.812500000000e+02 0.000000000000e+00 0.000000000000e+00 0.000000000000e+00
1.815000000000e+02 0.000000000000e+00 0.000000000000e+00 0.000000000000e+00
1.817500000000e+02 0.000000000000e+00 0.000000000000e+00 0.000000000000e+00
1.820000000000e+02 0.000000000000e+00 0.000000000000e+00 0.000000000000e+00
1.822500000000e+02 0.000000000000e+00 0.000000000000e+00 0.000000000000e+00
1.825000000000e+02 0.000000000000e+00 0.000000000000e+00 0.000000000000e+00
1.827500000000e+02 0.000000000000e+00 0.000000000000e+00 0.000000000000e+00
1.830000000000e+02 0.000000000000e+00 0.000000000000e+00 0.000000000000e+00
1.832500000000e+02 0.000000000000e+00 0.000000000000e+00 0.000000000000e+00
1.835000000000e+02 0.000000000000e+00 0.000000000000e+00 0.000000000000e+00
1.837500000000e+02 0.000000000000e+00 0.000000000000e+00 0.000000000000e+00
1.840000000000e+02 0.000000000000e+00 0.000000000000e+00 0.000000000000e+00
1.842500000000e+02 0.000000000000e+00 0.000000000000e+00 0.000000000000e+00
1.845000000000e+02 0.000000000000e+00 0.000000000000e+00 0.000000000000e+00
1.847500000000e+02 0.000000000000e+00 0.000000000000e+00 0.000000000000e+00
1.850000000000e+02 0.000000000000e+00 0.000000000000e+00 0.000000000000e+00
1.852500000000e+02 0.000000000000e+00 0.000000000000e+00 0.000000000000e+00
1.855000000000e+02 0.000000000000e+00 0.000000000000e+00 0.000000000000e+00
1.857500000000e+02 0.000000000000e+00 0.000000000000e+00 0.000000000000e+00
1.860000000000e+02 0.000000000000e+00 0.000000000000e+00 0.000000000000e+00
1.862500000000e+02 0.000000000000e+00 0.000000000000e+00 0.000000000000e+00
1.865000000000e+02 0.000000000000e+00 0.000000000000e+00 0.000000000000e+00
1.867500000000e+02 0.000000000000e+00 0.000000000000e+00 0.000000000000e+00
1.870000000000e+02 0.000000000000e+00 0.000000000000e+00 0.000000000000e+00
1.872500000000e+02 0.000000000000e+00 0.000000000000e+00 0.000000000000e+00
1.875000000000e+02 0.000000000000e+00 0.000000000000e+00 0.000000000000e+00
1.877500000000e+02 0.000000000000e+00 0.000000000000e+00 0.000000000000e+00
1.880000000000e+02 0.000000000000e+00 0.000000000000e+00 0.000000000000e+00
1.882500000000e+02 0.000000000000e+00 0.000000000000e+00 0.000000000000e+00
1.885000000000e+02 0.000000000000e+00 0.000000000000e+00 0.000000000000e+00
1.887500000000e+02 0.000000000000e+00 0.000000000000e+00 0.000000000000e+00
1.890000000000e+02 0.000000000000e+00 0.000000000000e+00 0.000000000000e+00
1.892500000000e+02 0.000000000000e+00 0.000000000000e+00 0.000000000000e+00
1.895000000000e+02 0.000000000000e+00 0.000000000000e+00 0.000000000000e+00
1.897500000000e+02 0.000000000000e+00 0.000000000000e+00 0.000000000000e+00
1.900000000000e+02 0.000000000000e+00 0.000000000000e+00 0.000000000000e+00
1.902500000000e+02 0.000000000000e+00 0.000000000000e+00 0.000000000000e+00
1.905000000000e+02 0.000000000000e+00 0.000000000000e+00 0.000000000000e+00
1.907500000000e+02 0.000000000000e+00 0.000000000000e+00 0.000000000000e+00
1.910000000000e+02 0.000000000000e+00 0.000000000000e+00 0.000000000000e+00
1.912500000000e+02 0.000000000000e+00 0.000000000000e+00 0.000000000000e+00
1.915000000000e+02 0.000000000000e+00 0.000000000000e+00 0.000000000000e+00
1.917500000000e+02 0.000000000000e+00 0.000000000000e+00 0.000000000000e+00
1.920000000000e+02 0.000000000000e+00 0.000000000000e+00 0.000000000000e+00
1.922500000000e+02 0.000000000000e+00 0.000000000000e+00 0.000000000000e+00
1.925000000000e+02 0.000000000000e+00 0.000000000000e+00 0.000000000000e+00
1.927500000000e+02 0.000000000000e+00 0.000000000000e+00 0.000000000000e+00
1.930000000000e+02 0.000000000000e+00 0.000000000000e+00 0.000000000000e+00
1.932500000000e+02 0.000000000000e+00 0.000000000000e+00 0.000000000000e+00
1.935000000000e+02 0.000000000000e+00 0.000000000000e+00 0.000000000000e+00
1.937500000000e+02 0.000000000000e+00 0.000000000000e+00 0.000000000000e+00
1.940000000000e+02 0.000000000000e+00 0.000000000000e+00 0.000000000000e+00
1.942500000000e+02 0.000000000000e+00 0.000000000000e+00 0.000000000000e+00
1.945000000000e+02 0.000000000000e+00 0.000000000000e+00 0.000000000000e+00
1.947500000000e+02 0.000000000000e+00 0.000000000000e+00 0.000000000000e+00
1.950000000000e+02 0.000000000000e+00 0.000000000000e+00 0.000000000000e+00
1.952500000000e+02 0.000000000000e+00 0.000000000000e+00 0.000000000000e+00
1.955000000000e+02 0.000000000000e+00 0.000000000000e+00 0.000000000000e+00
1.957500000000e+02 0.000000000000e+00 0.000000000000e+00 0.000000000000e+00
1.960000000000e+02 0.000000000000e+00 0.000000000000e+00 0.000000000000e+00
1.962500000000e+02 0.000000000000e+00 0.000000000000e+00 0.000000000000e+00
1.965000000000e+02 0.000000000000e+00 0.000000000000e+00 0.000000000000e+00
1.967500000000e+02 0.000000000000e+00 0.000000000000e+00 0.000000000000e+00
1.970000000000e+02 0.000000000000e+00 0.000000000000e+00 0.000000000000e+00
1.972500000000e+02 0.000000000000e+00 0.000000000000e+00 0.000000000000e+00
1.975000000000e+02 0.000000000000e+00 0.000000000000e+00 0.000000000000e+00
1.977500000000e+02 0.000000000000e+00 0.000000000000e+00 0.000000000000e+00
1.980000000000e+02 0.000000000000e+00 0.000000000000e+00 0.000000000000e+00
1.982500000000e+02 0.000000000000e+00 0.000000000000e+00 0.000000000000e+00
1.985000000000e+02 0.000000000000e+00 0.000000000000e+00 0.000000000000e+00
1.987500000000e+02 0.000000000000e+00 0.000000000000e+00 0.000000000000e+00
1.990000000000e+02 0.000000000000e+00 0.000000000000e+00 0.000000000000e+00
1.992500000000e+02 0.000000000000e+00 0.000000000000e+00 0.000000000000e+00
1.995000000000e+02 0.000000000000e+00 0.000000000000e+00 0.000000000000e+00
1.997500000000e+02 0.000000000000e+00 0.000000000000e+00 0.000000000000e+00
2.000000000000e+02 0.000000000000e+00 0.000000000000e+00 0.000000000000e+00
2.002500000000e+02 0.000000000000e+00 0.000000000000e+00 0.000000000000e+00
2.005000000000e+02 0.000000000000e+00 0.000000000000e+00 0.000000000000e+00
2.007500000000e+02 0.000000000000e+00 0.000000000000e+00 0.000000000000e+00
2.010000000000e+02 0.000000000000e+00 0.000000000000e+00 0.000000000000e+00
2.012500000000e+02 0.000000000000e+00 0.000000000000e+00 0.000000000000e+00
2.015000000000e+02 0.000000000000e+00 0.000000000000e+00 0.000000000000e+00
2.017500000000e+02 0.000000000000e+00 0.000000000000e+00 0.000000000000e+00
2.020000000000e+02 0.000000000000e+00 0.000000000000e+00 0.000000000000e+00
2.022500000000e+02 0.000000000000e+00 0.000000000000e+00 0.000000000000e+00
2.025000000000e+02 0.000000000000e+00 0.000000000000e+00 0.000000000000e+00
2.027500000000e+02 0.000000000000e+00 0.000000000000e+00 0.000000000000e+00
2.030000000000e+02 0.000000000000e+00 0.000000000000e+00 0.000000000000e+00
2.032500000000e+02 0.000000000000e+00 0.000000000000e+00 0.000000000000e+00
2.035000000000e+02 0.000000000000e+00 0.000000000000e+00 0.000000000000e+00
2.037500000000e+02 0.000000000000e+00 0.000000000000e+00 0.000000000000e+00
2.040000000000e+02 0.000000000000e+00 0.000000000000e+00 0.000000000000e+00
2.042500000000e+02 0.000000000000e+00 0.000000000000e+00 0.000000000000e+00
2.045000000000e+02 0.000000000000e+00 0.000000000000e+00 0.000000000000e+00
2.047500000000e+02 0.000000000000e+00 0.000000000000e+00 0.000000000000e+00
2.050000000000e+02 0.000000000000e+00 0.000000000000e+00 0.000000000000e+00
2.052500000000e+02 0.000000000000e+00 0.000000000000e+00 0.000000000000e+00
2.055000000000e+02 0.000000000000e+00 0.000000000000e+00 0.000000000000e+00
2.057500000000e+02 0.000000000000e+00 0.000000000000e+00 0.000000000000e+00
2.060000000000e+02 0.000000000000e+00 0.000000000000e+00 0.000000000000e+00
2.062500000000e+02 0.000000000000e+00 0.000000000000e+00 0.000000000000e+00
2.065000000000e+02 0.000000000000e+00 0.000000000000e+00 0.000000000000e+00
2.067500000000e+02 0.000000000000e+00 0.000000000000e+00 0.000000000000e+00
2.070000000000e+02 0.000000000000e+00 0.000000000000e+00 0.000000000000e+00
2.072500000000e+02 0.000000000000e+00 0.000000000000e+00 0.000000000000e+00
2.075000000000e+02 0.000000000000e+00 0.000000000000e+00 0.000000000000e+00
2.077500000000e+02 0.000000000000e+00 0.000000000000e+00 0.000000000000e+00
2.080000000000e+02 0.000000000000e+00 0.000000000000e+00 0.000000000000e+00
2.082500000000e+02 0.000000000000e+00 0.000000000000e+00 0.000000000000e+00
2.085000000000e+02 0.000000000000e+00 0.000000000000e+00 0.000000000000e+00
2.087500000000e+02 0.000000000000e+00 0.000000000000e+00 0.000000000000e+00
2.090000000000e+02 0.000000000000e+00 0.000000000000e+00 0.000000000000e+00
2.092500000000e+02 0.000000000000e+00 0.000000000000e+00 0.000000000000e+00
2.095000000000e+02 0.000000000000e+00 0.000000000000e+00 0.000000000000e+00
2.097500000000e+02 0.000000000000e+00 0.000000000000e+00 0.000000000000e+00
2.100000000000e+02 0.000000000000e+00 0.000000000000e+00 0.000000000000e+00
2.102500000000e+02 0.000000000000e+00 0.000000000000e+00 0.000000000000e+00
2.105000000000e+02 0.000000000000e+00 0.000000000000e+00 0.000000000000e+00
2.107500000000e+02 0.000000000000e+00 0.000000000000e+00 0.000000000000e+00
2.110000000000e+02 0.000000000000e+00 0.000000000000e+00 0.000000000000e+00
2.112500000000e+02 0.000000000000e+00 0.000000000000e+00 0.000000000000e+00
2.115000000000e+02 0.000000000000e+00 0.000000000000e+00 0.000000000000e+00
2.117500000000e+02 0.000000000000e+00 0.000000000000e+00 0.000000000000e+00
2.120000000000e+02 0.000000000000e+00 0.000000000000e+00 0.000000000000e+00
2.122500000000e+02 0.000000000000e+00 0.000000000000e+00 0.000000000000e+00
2.125000000000e+02 0.000000000000e+00 0.000000000000e+00 0.000000000000e+00
2.127500000000e+02 0.000000000000e+00 0.000000000000e+00 0.000000000000e+00
2.130000000000e+02 0.000000000000e+00 0.000000000000e+00 0.000000000000e+00
2.132500000000e+02 0.000000000000e+00 0.000000000000e+00 0.000000000000e+00
2.135000000000e+02 0.000000000000e+00 0.000000000000e+00 0.000000000000e+00
2.137500000000e+02 0.000000000000e+00 0.000000000000e+00 0.000000000000e+00
2.140000000000e+02 0.000000000000e+00 0.000000000000e+00 0.000000000000e+00
2.142500000000e+02 0.000000000000e+00 0.000000000000e+00 0.000000000000e+00
2.145000000000e+02 0.000000000000e+00 0.000000000000e+00 0.000000000000e+00
2.147500000000e+02 0.000000000000e+00 0.000000000000e+00 0.000000000000e+00
2.150000000000e+02 0.000000000000e+00 0.000000000000e+00 0.000000000000e+00
2.152500000000e+02 0.000000000000e+00 0.000000000000e+00 0.000000000000e+00
2.155000000000e+02 0.000000000000e+00 0.000000000000e+00 0.000000000000e+00
2.157500000000e+02 0.000000000000e+00 0.000000000000e+00 0.000000000000e+00
2.160000000000e+02 0.000000000000e+00 0.000000000000e+00 0.000000000000e+00
2.162500000000e+02 0.000000000000e+00 0.000000000000e+00 0.000000000000e+00
2.165000000000e+02 0.000000000000e+00 0.000000000000e+00 0.000000000000e+00
2.167500000000e+02 0.000000000000e+00 0.000000000000e+00 0.000000000000e+00
2.170000000000e+02 0.000000000000e+00 0.000000000000e+00 0.000000000000e+00
2.172500000000e+02 0.000000000000e+00 0.000000000000e+00 0.000000000000e+00
2.175000000000e+02 0.000000000000e+00 0.000000000000e+00 0.000000000000e+00
2.177500000000e+02 0.000000000000e+00 0.000000000000e+00 0.000000000000e+00
2.180000000000e+02 0.000000000000e+00 0.000000000000e+00 0.000000000000e+00
2.182500000000e+02 0.000000000000e+00 0.000000000000e+00 0.000000000000e+00
2.185000000000e+02 0.000000000000e+00 0.000000000000e+00 0.000000000000e+00
2.187500000000e+02 0.000000000000e+00 0.000000000000e+00 0.000000000000e+00
2.190000000000e+02 0.000000000000e+00 0.000000000000e+00 0.000000000000e+00
2.192500000000e+02 0.000000000000e+00 0.000000000000e+00 0.000000000000e+00
2.195000000000e+02 0.000000000000e+00 0.000000000000e+00 0.000000000000e+00
2.197500000000e+02 0.000000000000e+00 0.000000000000e+00 0.000000000000e+00
2.200000000000e+02 0.000000000000e+00 0.000000000000e+00 0.000000000000e+00
2.202500000000e+02 0.000000000000e+00 0.000000000000e+00 0.000000000000e+00
2.205000000000e+02 0.000000000000e+00 0.000000000000e+00 0.000000000000e+00
2.207500000000e+02 0.000000000000e+00 0.000000000000e+00 0.000000000000e+00
2.210000000000e+02 0.000000000000e+00 0.000000000000e+00 0.000000000000e+00
2.212500000000e+02 0.000000000000e+00 0.000000000000e+00 0.000000000000e+00
2.215000000000e+02 0.000000000000e+00 0.000000000000e+00 0.000000000000e+00
2.217500000000e+02 0.000000000000e+00 0.000000000000e+00 0.000000000000e+00
2.220000000000e+02 0.000000000000e+00 0.000000000000e+00 0.000000000000e+00
2.222500000000e+02 0.000000000000e+00 0.000000000000e+00 0.000000000000e+00
2.225000000000e+02 0.000000000000e+00 0.000000000000e+00 0.000000000000e+00
2.227500000000e+02 0.000000000000e+00 0.000000000000e+00 0.000000000000e+00
2.230000000000e+02 0.000000000000e+00 0.000000000000e+00 0.000000000000e+00
2.232500000000e+02 0.000000000000e+00 0.000000000000e+00 0.000000000000e+00
2.235000000000e+02 0.000000000000e+00 0.000000000000e+00 0.000000000000e+00
2.237500000000e+02 0.000000000000e+00 0.000000000000e+00 0.000000000000e+00
2.240000000000e+02 0.000000000000e+00 0.000000000000e+00 0.000000000000e+00
2.242500000000e+02 0.000000000000e+00 0.000000000000e+00 0.000000000000e+00
2.245000000000e+02 0.000000000000e+00 0.000000000000e+00 0.000000000000e+00
2.247500000000e+02 0.000000000000e+00 0.000000000000e+00 0.000000000000e+00
2.250000000000e+02 0.000000000000e+00 0.000000000000e+00 0.000000000000e+00
2.252500000000e+02 0.000000000000e+00 0.000000000000e+00 0.000000000000e+00
2.255000000000e+02 0.000000000000e+00 0.000000000000e+00 0.000000000000e+00
2.257500000000e+02 0.000000000000e+00 0.000000000000e+00 0.000000000000e+00
2.260000000000e+02 0.000000000000e+00 0.000000000000e+00 0.000000000000e+00
2.262500000000e+02 0.000000000000e+00 0.000000000000e+00 0.000000000000e+00
2.265000000000e+02 0.000000000000e+00 0.000000000000e+00 0.000000000000e+00
2.267500000000e+02 0.000000000000e+00 0.000000000000e+00 0.000000000000e+00
2.270000000000e+02 0.000000000000e+00 0.000000000000e+00 0.000000000000e+00
2.272500000000e+02 0.000000000000e+00 0.000000000000e+00 0.000000000000e+00
2.275000000000e+02 0.000000000000e+00 0.000000000000e+00 0.000000000000e+00
2.277500000000e+02 0.000000000000e+00 0.000000000000e+00 0.000000000000e+00
2.280000000000e+02 0.000000000000e+00 0.000000000000e+00 0.000000000000e+00
2.282500000000e+02 0.000000000000e+00 0.000000000000e+00 0.000000000000e+00
2.285000000000e+02 0.000000000000e+00 0.000000000000e+00 0.000000000000e+00
2.287500000000e+02 0.000000000000e+00 0.000000000000e+00 0.000000000000e+00
2.290000000000e+02 0.000000000000e+00 0.000000000000e+00 0.000000000000e+00
2.292500000000e+02 0.000000000000e+00 0.000000000000e+00 0.000000000000e+00
2.295000000000e+02 0.000000000000e+00 0.000000000000e+00 0.000000000000e+00
2.297500000000e+02 0.000000000000e+00 0.000000000000e+00 0.000000000000e+00
2.300000000000e+02 0.000000000000e+00 0.000000000000e+00 0.000000000000e+00
2.302500000000e+02 0.000000000000e+00 0.000000000000e+00 0.000000000000e+00
2.305000000000e+02 0.000000000000e+00 0.000000000000e+00 0.000000000000e+00
2.307500000000e+02 0.000000000000e+00 0.000000000000e+00 0.000000000000e+00
2.310000000000e+02 0.000000000000e+00 0.000000000000e+00 0.000000000000e+00
2.312500000000e+02 0.000000000000e+00 0.000000000000e+00 0.000000000000e+00
2.315000000000e+02 0.000000000000e+00 0.000000000000e+00 0.000000000000e+00
2.317500000000e+02 0.000000000000e+00 0.000000000000e+00 0.000000000000e+00
2.320000000000e+02 0.000000000000e+00 0.000000000000e+00 0.000000000000e+00
2.322500000000e+02 0.000000000000e+00 0.000000000000e+00 0.000000000000e+00
2.325000000000e+02 0.000000000000e+00 0.000000000000e+00 0.000000000000e+00
2.327500000000e+02 0.000000000000e+00 0.000000000000e+00 0.000000000000e+00
2.330000000000e+02 0.000000000000e+00 0.000000000000e+00 0.000000000000e+00
2.332500000000e+02 0.000000000000e+00 0.000000000000e+00 0.000000000000e+00
2.335000000000e+02 0.000000000000e+00 0.000000000000e+00 0.000000000000e+00
2.337500000000e+02 0.000000000000e+00 0.000000000000e+00 0.000000000000e+00
2.340000000000e+02 0.000000000000e+00 0.000000000000e+00 0.000000000000e+00
2.342500000000e+02 0.000000000000e+00 0.000000000000e+00 0.000000000000e+00
2.345000000000e+02 0.000000000000e+00 0.000000000000e+00 0.000000000000e+00
2.347500000000e+02 0.000000000000e+00 0.000000000000e+00 0.000000000000e+00
2.350000000000e+02 0.000000000000e+00 0.000000000000e+00 0.000000000000e+00
2.352500000000e+02 0.000000000000e+00 0.000000000000e+00 0.000000000000e+00
2.355000000000e+02 0.000000000000e+00 0.000000000000e+00 0.000000000000e+00
2.357500000000e+02 0.000000000000e+00 0.000000000000e+00 0.000000000000e+00
2.360000000000e+02 0.000000000000e+00 0.000000000000e+00 0.000000000000e+00
2.362500000000e+02 0.000000000000e+00 0.000000000000e+00 0.000000000000e+00
2.365000000000e+02 0.000000000000e+00 0.000000000000e+00 0.000000000000e+00
2.367500000000e+02 0.000000000000e+00 0.000000000000e+00 0.000000000000e+00
2.370000000000e+02 0.000000000000e+00 0.000000000000e+00 0.000000000000e+00
2.372500000000e+02 0.000000000000e+00 0.000000000000e+00 0.000000000000e+00
2.375000000000e+02 0.000000000000e+00 0.000000000000e+00 0.000000000000e+00
2.377500000000e+02 0.000000000000e+00 0.000000000000e+00 0.000000000000e+00
2.380000000000e+02 0.000000000000e+00 0.000000000000e+00 0.000000000000e+00
2.382500000000e+02 0.000000000000e+00 0.000000000000e+00 0.000000000000e+00
2.385000000000e+02 0.000000000000e+00 0.000000000000e+00 0.000000000000e+00
2.387500000000e+02 0.000000000000e+00 0.000000000000e+00 0.000000000000e+00
2.390000000000e+02 0.000000000000e+00 0.000000000000e+00 0.000000000000e+00
2.392500000000e+02 0.000000000000e+00 0.000000000000e+00 0.000000000000e+00
2.395000000000e+02 0.000000000000e+00 0.000000000000e+00 0.000000000000e+00
2.397500000000e+02 0.000000000000e+00 0.000000000000e+00 0.000000000000e+00
2.400000000000e+02 0.000000000000e+00 0.000000000000e+00 0.000000000000e+00
2.402500000000e+02 0.000000000000e+00 0.000000000000e+00 0.000000000000e+00
2.405000000000e+02 0.000000000000e+00 0.000000000000e+00 0.000000000000e+00
2.407500000000e+02 0.000000000000e+00 0.000000000000e+00 0.000000000000e+00
2.410000000000e+02 0.000000000000e+00 0.000000000000e+00 0.000000000000e+00
2.412500000000e+02 0.000000000000e+00 0.000000000000e+00 0.000000000000e+00
2.415000000000e+02 0.000000000000e+00 0.000000000000e+00 0.000000000000e+00
2.417500000000e+02 0.000000000000e+00 0.000000000000e+00 0.000000000000e+00
2.420000000000e+02 0.000000000000e+00 0.000000000000e+00 0.000000000000e+00
2.422500000000e+02 0.000000000000e+00 0.000000000000e+00 0.000000000000e+00
2.425000000000e+02 0.000000000000e+00 0.000000000000e+00 0.000000000000e+00
2.427500000000e+02 0.000000000000e+00 0.000000000000e+00 0.000000000000e+00
2.430000000000e+02 0.000000000000e+00 0.000000000000e+00 0.000000000000e+00
2.432500000000e+02 0.000000000000e+00 0.000000000000e+00 0.000000000000e+00
2.435000000000e+02 0.000000000000e+00 0.000000000000e+00 0.000000000000e+00
2.437500000000e+02 0.000000000000e+00 0.000000000000e+00 0.000000000000e+00
2.440000000000e+02 0.000000000000e+00 0.000000000000e+00 0.000000000000e+00
2.442500000000e+02 0.000000000000e+00 0.000000000000e+00 0.000000000000e+00
2.445000000000e+02 0.000000000000e+00 0.000000000000e+00 0.000000000000e+00
2.447500000000e+02 0.000000000000e+00 0.000000000000e+00 0.000000000000e+00
2.450000000000e+02 0.000000000000e+00 0.000000000000e+00 0.000000000000e+00
2.452500000000e+02 0.000000000000e+00 0.000000000000e+00 0.000000000000e+00
2.455000000000e+02 0.000000000000e+00 0.000000000000e+00 0.000000000000e+00
2.457500000000e+02 0.000000000000e+00 0.000000000000e+00 0.000000000000e+00
2.460000000000e+02 0.000000000000e+00 0.000000000000e+00 0.000000000000e+00
2.462500000000e+02 0.000000000000e+00 0.000000000000e+00 0.000000000000e+00
2.465000000000e+02 0.000000000000e+00 0.000000000000e+00 0.000000000000e+00
2.467500000000e+02 0.000000000000e+00 0.000000000000e+00 0.000000000000e+00
2.470000000000e+02 0.000000000000e+00 0.000000000000e+00 0.000000000000e+00
2.472500000000e+02 0.000000000000e+00 0.000000000000e+00 0.000000000000e+00
2.475000000000e+02 0.000000000000e+00 0.000000000000e+00 0.000000000000e+00
2.477500000000e+02 0.000000000000e+00 0.000000000000e+00 0.000000000000e+00
2.480000000000e+02 0.000000000000e+00 0.000000000000e+00 0.000000000000e+00
2.482500000000e+02 0.000000000000e+00 0.000000000000e+00 0.000000000000e+00
2.485000000000e+02 0.000000000000e+00 0.000000000000e+00 0.000000000000e+00
2.487500000000e+02 0.000000000000e+00 0.000000000000e+00 0.000000000000e+00
2.490000000000e+02 0.000000000000e+00 0.000000000000e+00 0.000000000000e+00
2.492500000000e+02 0.000000000000e+00 0.000000000000e+00 0.000000000000e+00
2.495000000000e+02 0.000000000000e+00 0.000000000000e+00 0.000000000000e+00
2.497500000000e+02 0.000000000000e+00 0.000000000000e+00 0.000000000000e+00
2.500000000000e+02 0.000000000000e+00 0.000000000000e+00 0.000000000000e+00
2.502500000000e+02 0.000000000000e+00 0.000000000000e+00 0.000000000000e+00
2.505000000000e+02 0.000000000000e+00 0.000000000000e+00 0.000000000000e+00
2.507500000000e+02 0.000000000000e+00 0.000000000000e+00 0.000000000000e+00
2.510000000000e+02 0.000000000000e+00 0.000000000000e+00 0.000000000000e+00
2.512500000000e+02 0.000000000000e+00 0.000000000000e+00 0.000000000000e+00
2.515000000000e+02 0.000000000000e+00 0.000000000000e+00 0.000000000000e+00
2.517500000000e+02 0.000000000000e+00 0.000000000000e+00 0.000000000000e+00
2.520000000000e+02 0.000000000000e+00 0.000000000000e+00 0.000000000000e+00
2.522500000000e+02 0.000000000000e+00 0.000000000000e+00 0.000000000000e+00
2.525000000000e+02 0.000000000000e+00 0.000000000000e+00 0.000000000000e+00
2.527500000000e+02 0.000000000000e+00 0.000000000000e+00 0.000000000000e+00
2.530000000000e+02 0.000000000000e+00 0.000000000000e+00 0.000000000000e+00
2.532500000000e+02 0.000000000000e+00 0.000000000000e+00 0.000000000000e+00
2.535000000000e+02 0.000000000000e+00 0.000000000000e+00 0.000000000000e+00
2.537500000000e+02 0.000000000000e+00 0.000000000000e+00 0.000000000000e+00
2.540000000000e+02 0.000000000000e+00 0.000000000000e+00 0.000000000000e+00
2.542500000000e+02 0.000000000000e+00 0.000000000000e+00 0.000000000000e+00
2.545000000000e+02 0.000000000000e+00 0.000000000000e+00 0.000000000000e+00
2.547500000000e+02 0.000000000000e+00 0.000000000000e+00 0.000000000000e+00
2.550000000000e+02 0.000000000000e+00 0.000000000000e+00 0.000000000000e+00
2.552500000000e+02 0.000000000000e+00 0.000000000000e+00 0.000000000000e+00
2.555000000000e+02 0.000000000000e+00 0.000000000000e+00 0.000000000000e+00
2.557500000000e+02 0.000000000000e+00 0.000000000000e+00 0.000000000000e+00
2.560000000000e+02 0.000000000000e+00 0.000000000000e+00 0.000000000000e+00
2.562500000000e+02 0.000000000000e+00 0.000000000000e+00 0.000000000000e+00
2.565000000000e+02 0.000000000000e+00 0.000000000000e+00 0.000000000000e+00
2.567500000000e+02 0.000000000000e+00 0.000000000000e+00 0.000000000000e+00
2.570000000000e+02 0.000000000000e+00 0.000000000000e+00 0.000000000000e+00
2.572500000000e+02 0.000000000000e+00 0.000000000000e+00 0.000000000000e+00
2.575000000000e+02 0.000000000000e+00 0.000000000000e+00 0.000000000000e+00
2.577500000000e+02 0.000000000000e+00 0.000000000000e+00 0.000000000000e+00
2.580000000000e+02 0.000000000000e+00 0.000000000000e+00 0.000000000000e+00
2.582500000000e+02 0.000000000000e+00 0.000000000000e+00 0.000000000000e+00
2.585000000000e+02 0.000000000000e+00 0.000000000000e+00 0.000000000000e+00
2.587500000000e+02 0.000000000000e+00 0.000000000000e+00 0.000000000000e+00
2.590000000000e+02 0.000000000000e+00 0.000000000000e+00 0.000000000000e+00
2.592500000000e+02 0.000000000000e+00 0.000000000000e+00 0.000000000000e+00
2.595000000000e+02 0.000000000000e+00 0.000000000000e+00 0.000000000000e+00
2.597500000000e+02 0.000000000000e+00 0.000000000000e+00 0.000000000000e+00
2.600000000000e+02 0.000000000000e+00 0.000000000000e+00 0.000000000000e+00
2.602500000000e+02 0.000000000000e+00 0.000000000000e+00 0.000000000000e+00
2.605000000000e+02 0.000000000000e+00 0.000000000000e+00 0.000000000000e+00
2.607500000000e+02 0.000000000000e+00 0.000000000000e+00 0.000000000000e+00
2.610000000000e+02 0.000000000000e+00 0.000000000000e+00 0.000000000000e+00
2.612500000000e+02 0.000000000000e+00 0.000000000000e+00 0.000000000000e+00
2.615000000000e+02 0.000000000000e+00 0.000000000000e+00 0.000000000000e+00
2.617500000000e+02 0.000000000000e+00 0.000000000000e+00 0.000000000000e+00
2.620000000000e+02 0.000000000000e+00 0.000000000000e+00 0.000000000000e+00
2.622500000000e+02 0.000000000000e+00 0.000000000000e+00 0.000000000000e+00
2.625000000000e+02 0.000000000000e+00 0.000000000000e+00 0.000000000000e+00
2.627500000000e+02 0.000000000000e+00 0.000000000000e+00 0.000000000000e+00
2.630000000000e+02 0.000000000000e+00 0.000000000000e+00 0.000000000000e+00
2.632500000000e+02 0.000000000000e+00 0.000000000000e+00 0.000000000000e+00
2.635000000000e+02 0.000000000000e+00 0.000000000000e+00 0.000000000000e+00
2.637500000000e+02 0.000000000000e+00 0.000000000000e+00 0.000000000000e+00
2.640000000000e+02 0.000000000000e+00 0.000000000000e+00 0.000000000000e+00
2.642500000000e+02 0.000000000000e+00 0.000000000000e+00 0.000000000000e+00
2.645000000000e+02 0.000000000000e+00 0.000000000000e+00 0.000000000000e+00
2.647500000000e+02 0.000000000000e+00 0.000000000000e+00 0.000000000000e+00
2.650000000000e+02 0.000000000000e+00 0.000000000000e+00 0.000000000000e+00
2.652500000000e+02 0.000000000000e+00 0.000000000000e+00 0.000000000000e+00
2.655000000000e+02 0.000000000000e+00 0.000000000000e+00 0.000000000000e+00
2.657500000000e+02 0.000000000000e+00 0.000000000000e+00 0.000000000000e+00
2.660000000000e+02 0.000000000000e+00 0.000000000000e+00 0.000000000000e+00
2.662500000000e+02 0.000000000000e+00 0.000000000000e+00 0.000000000000e+00
2.665000000000e+02 0.000000000000e+00 0.000000000000e+00 0.000000000000e+00
2.667500000000e+02 0.000000000000e+00 0.000000000000e+00 0.000000000000e+00
2.670000000000e+02 0.000000000000e+00 0.000000000000e+00 0.000000000000e+00
2.672500000000e+02 0.000000000000e+00 0.000000000000e+00 0.000000000000e+00
2.675000000000e+02 0.000000000000e+00 0.000000000000e+00 0.000000000000e+00
2.677500000000e+02 0.000000000000e+00 0.000000000000e+00 0.000000000000e+00
2.680000000000e+02 0.000000000000e+00 0.000000000000e+00 0.000000000000e+00
2.682500000000e+02 0.000000000000e+00 0.000000000000e+00 0.000000000000e+00
2.685000000000e+02 0.000000000000e+00 0.000000000000e+00 0.000000000000e+00
2.687500000000e+02 0.000000000000e+00 0.000000000000e+00 0.000000000000e+00
2.690000000000e+02 0.000000000000e+00 0.000000000000e+00 0.000000000000e+00
2.692500000000e+02 0.000000000000e+00 0.000000000000e+00 0.000000000000e+00
2.695000000000e+02 0.000000000000e+00 0.000000000000e+00 0.000000000000e+00
2.697500000000e+02 0.000000000000e+00 0.000000000000e+00 0.000000000000e+00
2.700000000000e+02 0.000000000000e+00 0.000000000000e+00 0.000000000000e+00
2.702500000000e+02 0.000000000000e+00 0.000000000000e+00 0.000000000000e+00
2.705000000000e+02 0.000000000000e+00 0.000000000000e+00 0.000000000000e+00
2.707500000000e+02 0.000000000000e+00 0.000000000000e+00 0.000000000000e+00
2.710000000000e+02 0.000000000000e+00 0.000000000000e+00 0.000000000000e+00
2.712500000000e+02 0.000000000000e+00 0.000000000000e+00 0.000000000000e+00
2.715000000000e+02 0.000000000000e+00 0.000000000000e+00 0.000000000000e+00
2.717500000000e+02 0.000000000000e+00 0.000000000000e+00 0.000000000000e+00
2.720000000000e+02 0.000000000000e+00 0.000000000000e+00 0.000000000000e+00
2.722500000000e+02 0.000000000000e+00 0.000000000000e+00 0.000000000000e+00
2.725000000000e+02 0.000000000000e+00 0.000000000000e+00 0.000000000000e+00
2.727500000000e+02 0.000000000000e+00 0.000000000000e+00 0.000000000000e+00
2.730000000000e+02 0.000000000000e+00 0.000000000000e+00 0.000000000000e+00
2.732500000000e+02 0.000000000000e+00 0.000000000000e+00 0.000000000000e+00
2.735000000000e+02 0.000000000000e+00 0.000000000000e+00 0.000000000000e+00
2.737500000000e+02 0.000000000000e+00 0.000000000000e+00 0.000000000000e+00
2.740000000000e+02 0.000000000000e+00 0.000000000000e+00 0.000000000000e+00
2.742500000000e+02 0.000000000000e+00 0.000000000000e+00 0.000000000000e+00
2.745000000000e+02 0.000000000000e+00 0.000000000000e+00 0.000000000000e+00
2.747500000000e+02 0.000000000000e+00 0.000000000000e+00 0.000000000000e+00
2.750000000000e+02 0.000000000000e+00 0.000000000000e+00 0.000000000000e+00
2.752500000000e+02 0.000000000000e+00 0.000000000000e+00 0.000000000000e+00
2.755000000000e+02 0.000000000000e+00 0.000000000000e+00 0.000000000000e+00
2.757500000000e+02 0.000000000000e+00 0.000000000000e+00 0.000000000000e+00
2.760000000000e+02 0.000000000000e+00 0.000000000000e+00 0.000000000000e+00
2.762500000000e+02 0.000000000000e+00 0.000000000000e+00 0.000000000000e+00
2.765000000000e+02 0.000000000000e+00 0.000000000000e+00 0.000000000000e+00
2.767500000000e+02 0.000000000000e+00 0.000000000000e+00 0.000000000000e+00
2.770000000000e+02 0.000000000000e+00 0.000000000000e+00 0.000000000000e+00
2.772500000000e+02 0.000000000000e+00 0.000000000000e+00 0.000000000000e+00
2.775000000000e+02 0.000000000000e+00 0.000000000000e+00 0.000000000000e+00
2.777500000000e+02 0.000000000000e+00 0.000000000000e+00 0.000000000000e+00
2.780000000000e+02 0.000000000000e+00 0.000000000000e+00 0.000000000000e+00
2.782500000000e+02 0.000000000000e+00 0.000000000000e+00 0.000000000000e+00
2.785000000000e+02 0.000000000000e+00 0.000000000000e+00 0.000000000000e+00
2.787500000000e+02 0.000000000000e+00 0.000000000000e+00 0.000000000000e+00
2.790000000000e+02 0.000000000000e+00 0.000000000000e+00 0.000000000000e+00
2.792500000000e+02 0.000000000000e+00 0.000000000000e+00 0.000000000000e+00
2.795000000000e+02 0.000000000000e+00 0.000000000000e+00 0.000000000000e+00
2.797500000000e+02 0.000000000000e+00 0.000000000000e+00 0.000000000000e+00
2.800000000000e+02 0.000000000000e+00 0.000000000000e+00 0.000000000000e+00
2.802500000000e+02 0.000000000000e+00 0.000000000000e+00 0.000000000000e+00
2.805000000000e+02 0.000000000000e+00 0.000000000000e+00 0.000000000000e+00
2.807500000000e+02 0.000000000000e+00 0.000000000000e+00 0.000000000000e+00
2.810000000000e+02 0.000000000000e+00 0.000000000000e+00 0.000000000000e+00
2.812500000000e+02 0.000000000000e+00 0.000000000000e+00 0.000000000000e+00
2.815000000000e+02 0.000000000000e+00 0.000000000000e+00 0.000000000000e+00
2.817500000000e+02 0.000000000000e+00 0.000000000000e+00 0.000000000000e+00
2.820000000000e+02 0.000000000000e+00 0.000000000000e+00 0.000000000000e+00
2.822500000000e+02 0.000000000000e+00 0.000000000000e+00 0.000000000000e+00
2.825000000000e+02 0.000000000000e+00 0.000000000000e+00 0.000000000000e+00
2.827500000000e+02 0.000000000000e+00 0.000000000000e+00 0.000000000000e+00
2.830000000000e+02 0.000000000000e+00 0.000000000000e+00 0.000000000000e+00
2.832500000000e+02 0.000000000000e+00 0.000000000000e+00 0.000000000000e+00
2.835000000000e+02 0.000000000000e+00 0.000000000000e+00 0.000000000000e+00
2.837500000000e+02 0.000000000000e+00 0.000000000000e+00 0.000000000000e+00
2.840000000000e+02 0.000000000000e+00 0.000000000000e+00 0.000000000000e+00
2.842500000000e+02 0.000000000000e+00 0.000000000000e+00 0.000000000000e+00
2.845000000000e+02 0.000000000000e+00 0.000000000000e+00 0.000000000000e+00
2.847500000000e+02 0.000000000000e+00 0.000000000000e+00 0.000000000000e+00
2.850000000000e+02 0.000000000000e+00 0.000000000000e+00 0.000000000000e+00
2.852500000000e+02 0.000000000000e+00 0.000000000000e+00 0.000000000000e+00
2.855000000000e+02 0.000000000000e+00 0.000000000000e+00 0.000000000000e+00
2.857500000000e+02 0.000000000000e+00 0.000000000000e+00 0.000000000000e+00
2.860000000000e+02 0.000000000000e+00 0.000000000000e+00 0.000000000000e+00
2.862500000000e+02 0.000000000000e+00 0.000000000000e+00 0.000000000000e+00
2.865000000000e+02 0.000000000000e+00 0.000000000000e+00 0.000000000000e+00
2.867500000000e+02 0.000000000000e+00 0.000000000000e+00 0.000000000000e+00
2.870000000000e+02 0.000000000000e+00 0.000000000000e+00 0.000000000000e+00
2.872500000000e+02 0.000000000000e+00 0.000000000000e+00 0.000000000000e+00
2.875000000000e+02 0.000000000000e+00 0.000000000000e+00 0.000000000000e+00
2.877500000000e+02 0.000000000000e+00 0.000000000000e+00 0.000000000000e+00
2.880000000000e+02 0.000000000000e+00 0.000000000000e+00 0.000000000000e+00
2.882500000000e+02 0.000000000000e+00 0.000000000000e+00 0.000000000000e+00
2.885000000000e+02 0.000000000000e+00 0.000000000000e+00 0.000000000000e+00
2.887500000000e+02 0.000000000000e+00 0.000000000000e+00 0.000000000000e+00
2.890000000000e+02 0.000000000000e+00 0.000000000000e+00 0.000000000000e+00
2.892500000000e+02 0.000000000000e+00 0.000000000000e+00 0.000000000000e+00
2.895000000000e+02 0.000000000000e+00 0.000000000000e+00 0.000000000000e+00
2.897500000000e+02 0.000000000000e+00 0.000000000000e+00 0.000000000000e+00
2.900000000000e+02 0.000000000000e+00 0.000000000000e+00 0.000000000000e+00
2.902500000000e+02 0.000000000000e+00 0.000000000000e+00 0.000000000000e+00
2.905000000000e+02 0.000000000000e+00 0.000000000000e+00 0.000000000000e+00
2.907500000000e+02 0.000000000000e+00 0.000000000000e+00 0.000000000000e+00
2.910000000000e+02 0.000000000000e+00 0.000000000000e+00 0.000000000000e+00
2.912500000000e+02 0.000000000000e+00 0.000000000000e+00 0.000000000000e+00
2.915000000000e+02 0.000000000000e+00 0.000000000000e+00 0.000000000000e+00
2.917500000000e+02 0.000000000000e+00 0.000000000000e+00 0.000000000000e+00
2.920000000000e+02 0.000000000000e+00 0.000000000000e+00 0.000000000000e+00
2.922500000000e+02 0.000000000000e+00 0.000000000000e+00 0.000000000000e+00
2.925000000000e+02 0.000000000000e+00 0.000000000000e+00 0.000000000000e+00
2.927500000000e+02 0.000000000000e+00 0.000000000000e+00 0.000000000000e+00
2.930000000000e+02 0.000000000000e+00 0.000000000000e+00 0.000000000000e+00
2.932500000000e+02 0.000000000000e+00 0.000000000000e+00 0.000000000000e+00
2.935000000000e+02 0.000000000000e+00 0.000000000000e+00 0.000000000000e+00
2.937500000000e+02 0.000000000000e+00 0.000000000000e+00 0.000000000000e+00
2.940000000000e+02 0.000000000000e+00 0.000000000000e+00 0.000000000000e+00
2.942500000000e+02 0.000000000000e+00 0.000000000000e+00 0.000000000000e+00
2.945000000000e+02 0.000000000000e+00 0.000000000000e+00 0.000000000000e+00
2.947500000000e+02 0.000000000000e+00 0.000000000000e+00 0.000000000000e+00
2.950000000000e+02 0.000000000000e+00 0.000000000000e+00 0.000000000000e+00
2.952500000000e+02 0.000000000000e+00 0.000000000000e+00 0.000000000000e+00
2.955000000000e+02 0.000000000000e+00 0.000000000000e+00 0.000000000000e+00
2.957500000000e+02 0.000000000000e+00 0.000000000000e+00 0.000000000000e+00
2.960000000000e+02 0.000000000000e+00 0.000000000000e+00 0.000000000000e+00
2.962500000000e+02 0.000000000000e+00 0.000000000000e+00 0.000000000000e+00
2.965000000000e+02 0.000000000000e+00 0.000000000000e+00 0.000000000000e+00
2.967500000000e+02 0.000000000000e+00 0.000000000000e+00 0.000000000000e+00
2.970000000000e+02 0.000000000000e+00 0.000000000000e+00 0.000000000000e+00
2.972500000000e+02 0.000000000000e+00 0.000000000000e+00 0.000000000000e+00
2.975000000000e+02 0.000000000000e+00 0.000000000000e+00 0.000000000000e+00
2.977500000000e+02 0.000000000000e+00 0.000000000000e+00 0.000000000000e+00
2.980000000000e+02 0.000000000000e+00 0.000000000000e+00 0.000000000000e+00
2.982500000000e+02 0.000000000000e+00 0.000000000000e+00 0.000000000000e+00
2.985000000000e+02 0.000000000000e+00 0.000000000000e+00 0.000000000000e+00
2.987500000000e+02 0.000000000000e+00 0.000000000000e+00 0.000000000000e+00
2.990000000000e+02 0.000000000000e+00 0.000000000000e+00 0.000000000000e+00
2.992500000000e+02 0.000000000000e+00 0.000000000000e+00 0.000000000000e+00
2.995000000000e+02 0.000000000000e+00 0.000000000000e+00 0.000000000000e+00
2.997500000000e+02 0.000000000000e+00 0.000000000000e+00 0.000000000000e+00
3.000000000000e+02 0.000000000000e+00 0.000000000000e+00 0.000000000000e+00
3.002500000000e+02 0.000000000000e+00 0.000000000000e+00 0.000000000000e+00
3.005000000000e+02 0.000000000000e+00 0.000000000000e+00 0.000000000000e+00
3.007500000000e+02 0.000000000000e+00 0.000000000000e+00 0.000000000000e+00
3.010000000000e+02 0.000000000000e+00 0.000000000000e+00 0.000000000000e+00
3.012500000000e+02 0.000000000000e+00 0.000000000000e+00 0.000000000000e+00
3.015000000000e+02 0.000000000000e+00 0.000000000000e+00 0.000000000000e+00
3.017500000000e+02 0.000000000000e+00 0.000000000000e+00 0.000000000000e+00
3.020000000000e+02 0.000000000000e+00 0.000000000000e+00 0.000000000000e+00
3.022500000000e+02 0.000000000000e+00 0.000000000000e+00 0.000000000000e+00
3.025000000000e+02 0.000000000000e+00 0.000000000000e+00 0.000000000000e+00
3.027500000000e+02 0.000000000000e+00 0.000000000000e+00 0.000000000000e+00
3.030000000000e+02 0.000000000000e+00 0.000000000000e+00 0.000000000000e+00
3.032500000000e+02 0.000000000000e+00 0.000000000000e+00 0.000000000000e+00
3.035000000000e+02 0.000000000000e+00 0.000000000000e+00 0.000000000000e+00
3.037500000000e+02 0.000000000000e+00 0.000000000000e+00 0.000000000000e+00
3.040000000000e+02 0.000000000000e+00 0.000000000000e+00 0.000000000000e+00
3.042500000000e+02 0.000000000000e+00 0.000000000000e+00 0.000000000000e+00
3.045000000000e+02 0.000000000000e+00 0.000000000000e+00 0.000000000000e+00
3.047500000000e+02 0.000000000000e+00 0.000000000000e+00 0.000000000000e+00
3.050000000000e+02 0.000000000000e+00 0.000000000000e+00 0.000000000000e+00
3.052500000000e+02 0.000000000000e+00 0.000000000000e+00 0.000000000000e+00
3.055000000000e+02 0.000000000000e+00 0.000000000000e+00 0.000000000000e+00
3.057500000000e+02 0.000000000000e+00 0.000000000000e+00 0.000000000000e+00
3.060000000000e+02 0.000000000000e+00 0.000000000000e+00 0.000000000000e+00
3.062500000000e+02 0.000000000000e+00 0.000000000000e+00 0.000000000000e+00
3.065000000000e+02 0.000000000000e+00 0.000000000000e+00 0.000000000000e+00
3.067500000000e+02 0.000000000000e+00 0.000000000000e+00 0.000000000000e+00
3.070000000000e+02 0.000000000000e+00 0.000000000000e+00 0.000000000000e+00
3.072500000000e+02 0.000000000000e+00 0.000000000000e+00 0.000000000000e+00
3.075000000000e+02 0.000000000000e+00 0.000000000000e+00 0.000000000000e+00
3.077500000000e+02 0.000000000000e+00 0.000000000000e+00 0.000000000000e+00
3.080000000000e+02 0.000000000000e+00 0.000000000000e+00 0.000000000000e+00
3.082500000000e+02 0.000000000000e+00 0.000000000000e+00 0.000000000000e+00
3.085000000000e+02 0.000000000000e+00 0.000000000000e+00 0.000000000000e+00
3.087500000000e+02 0.000000000000e+00 0.000000000000e+00 0.000000000000e+00
3.090000000000e+02 0.000000000000e+00 0.000000000000e+00 0.000000000000e+00
3.092500000000e+02 0.000000000000e+00 0.000000000000e+00 0.000000000000e+00
3.095000000000e+02 0.000000000000e+00 0.000000000000e+00 0.000000000000e+00
3.097500000000e+02 0.000000000000e+00 0.000000000000e+00 0.000000000000e+00
3.100000000000e+02 0.000000000000e+00 0.000000000000e+00 0.000000000000e+00
3.102500000000e+02 0.000000000000e+00 0.000000000000e+00 0.000000000000e+00
3.105000000000e+02 0.000000000000e+00 0.000000000000e+00 0.000000000000e+00
3.107500000000e+02 0.000000000000e+00 0.000000000000e+00 0.000000000000e+00
3.110000000000e+02 0.000000000000e+00 0.000000000000e+00 0.000000000000e+00
3.112500000000e+02 0.000000000000e+00 0.000000000000e+00 0.000000000000e+00
3.115000000000e+02 0.000000000000e+00 0.000000000000e+00 0.000000000000e+00
3.117500000000e+02 0.000000000000e+00 0.000000000000e+00 0.000000000000e+00
3.120000000000e+02 0.000000000000e+00 0.000000000000e+00 0.000000000000e+00
3.122500000000e+02 0.000000000000e+00 0.000000000000e+00 0.000000000000e+00
3.125000000000e+02 0.000000000000e+00 0.000000000000e+00 0.000000000000e+00
3.127500000000e+02 -2.027752803554e-06 0.000000000000e+00 0.000000000000e+00
3.130000000000e+02 -5.216377467992e-06 0.000000000000e+00 0.000000000000e+00
3.132500000000e+02 -5.250133155769e-06 0.000000000000e+00 0.000000000000e+00
3.135000000000e+02 6.406856591582e-08 0.000000000000e+00 0.000000000000e+00
3.137500000000e+02 9.318613681629e-06 0.000000000000e+00 0.000000000000e+00
3.140000000000e+02 1.694736326748e-05 0.000000000000e+00 0.000000000000e+00
3.142500000000e+02 1.380006315501e-05 0.000000000000e+00 0.000000000000e+00
3.145000000000e+02 -1.118522224454e-05 0.000000000000e+00 0.000000000000e+00
3.147500000000e+02 -6.849788617725e-05 0.000000000000e+00 0.000000000000e+00
3.150000000000e+02 -1.652513497087e-04 0.000000000000e+00 0.000000000000e+00
3.152500000000e+02 -3.026704647625e-04 0.000000000000e+00 0.000000000000e+00
3.155000000000e+02 -4.744800359129e-04 0.000000000000e+00 0.000000000000e+00
3.157500000000e+02 -6.666802135025e-04 0.000000000000e+00 0.000000000000e+00
3.160000000000e+02 -8.589607594075e-04 0.000000000000e+00 0.000000000000e+00
3.162500000000e+02 -1.027700289732e-03 0.000000000000e+00 0.000000000000e+00
3.165000000000e+02 -1.150171587675e-03 0.000000000000e+00 0.000000000000e+00
3.167500000000e+02 -1.209290244201e-03 0.000000000000e+00 0.000000000000e+00
3.170000000000e+02 -1.198058276917e-03 0.000000000000e+00 0.000000000000e+00
3.172500000000e+02 -1.122810271791e-03 0.000000000000e+00 0.000000000000e+00
3.175000000000e+02 -1.004487737204e-03 0.000000000000e+00 0.000000000000e+00
3.177500000000e+02 -8.774406754309e-04 0.000000000000e+00 0.000000000000e+00
3.180000000000e+02 -7.856482274702e-04 0.000000000000e+00 0.000000000000e+00
3.182500000000e+02 -7.767027031115e-04 0.000000000000e+00 0.000000000000e+00
3.185000000000e+02 -8.943379648739e-04 0.000000000000e+00 0.000000000000e+00
3.187500000000e+02 -1.170625244286e-03 0.000000000000e+00 0.000000000000e+00
3.190000000000e+02 -1.619138488690e-03 0.000000000000e+00 0.000000000000e+00
3.192500000000e+02 -2.230361633112e-03 0.000000000000e+00 0.000000000000e+00
3.195000000000e+02 -2.970358654912e-03 0.000000000000e+00 0.000000000000e+00
3.197500000000e+02 -3.783277975285e-03 0.000000000000e+00 0.000000000000e+00
3.200000000000e+02 -4.597675575194e-03 0.000000000000e+00 0.000000000000e+00
3.202500000000e+02 -5.336004095606e-03 0.000000000000e+00 0.000000000000e+00
3.205000000000e+02 -5.926031396758e-03 0.000000000000e+00 0.000000000000e+00
3.207500000000e+02 -6.312523570289e-03 0.000000000000e+00 0.000000000000e+00
3.210000000000e+02 -6.467337774917e-03 0.000000000000e+00 0.000000000000e+00
3.212500000000e+02 -6.396169285110e-03 0.000000000000e+00 0.000000000000e+00
3.215000000000e+02 -6.140590225474e-03 0.000000000000e+00 0.000000000000e+00
3.217500000000e+02 -5.774661820908e-03 0.000000000000e+00 0.000000000000e+00
3.220000000000e+02 -5.396210571653e-03 0.000000000000e+00 0.000000000000e+00
3.222500000000e+02 -5.113711794416e-03 0.000000000000e+00 0.000000000000e+00
3.225000000000e+02 -5.030486626469e-03 0.000000000000e+00 0.000000000000e+00
3.227500000000e+02 -5.228462153789e-03 0.000000000000e+00 0.000000000000e+00
3.230000000000e+02 -5.753967579002e-03 0.000000000000e+00 0.000000000000e+00
3.232500000000e+02 -6.607886638581e-03 0.000000000000e+00 0.000000000000e+00
3.235000000000e+02 -7.741959332833e-03 0.000000000000e+00 0.000000000000e+00
3.237500000000e+02 -9.062186044501e-03 0.000000000000e+00 0.000000000000e+00
3.240000000000e+02 -1.043924925476e-02 0.000000000000e+00 0.000000000000e+00
3.242500000000e+02 -1.172478494483e-02 0.000000000000e+00 0.000000000000e+00
3.245000000000e+02 -1.277137512584e-02 0.000000000000e+00 0.000000000000e+00
3.247500000000e+02 -1.345345152946e-02 0.000000000000e+00 0.000000000000e+00
3.250000000000e+02 -1.368601859925e-02 0.000000000000e+00 0.000000000000e+00
3.252500000000e+02 -1.343828455125e-02 0.000000000000e+00 0.000000000000e+00
3.255000000000e+02 -1.273992561602e-02 0.000000000000e+00 0.000000000000e+00
3.257500000000e+02 -1.167872211154e-02 0.000000000000e+00 0.000000000000e+00
3.260000000000e+02 -1.038955493188e-02 0.000000000000e+00 0.000000000000e+00
3.262500000000e+02 -9.036054023682e-03 0.000000000000e+00 0.000000000000e+00
3.265000000000e+02 -7.787347766068e-03 0.000000000000e+00 0.000000000000e+00
3.267500000000e+02 -6.793190455435e-03 0.000000000000e+00 0.000000000000e+00
3.270000000000e+02 -6.161105458577e-03 0.000000000000e+00 0.000000000000e+00
3.272500000000e+02 -5.939002927915e-03 0.000000000000e+00 0.000000000000e+00
3.275000000000e+02 -6.106023201444e-03 0.000000000000e+00 0.000000000000e+00
3.277500000000e+02 -6.573212033061e-03 0.000000000000e+00 0.000000000000e+00
3.280000000000e+02 -7.194213566034e-03 0.000000000000e+00 0.000000000000e+00
3.282500000000e+02 -7.784680246146e-03 0.000000000000e+00 0.000000000000e+00
3.285000000000e+02 -8.147770094425e-03 0.000000000000e+00 0.000000000000e+00
3.287500000000e+02 -8.102136598555e-03 0.000000000000e+00 0.000000000000e+00
3.290000000000e+02 -7.508369588209e-03 0.000000000000e+00 0.000000000000e+00
3.292500000000e+02 -6.289995426198e-03 0.000000000000e+00 0.000000000000e+00
3.295000000000e+02 -4.445880508924e-03 0.000000000000e+00 0.000000000000e+00
3.297500000000e+02 -2.052102510438e-03 0.000000000000e+00 0.000000000000e+00
3.300000000000e+02 7.471176715415e-04 0.000000000000e+00 0.000000000000e+00
3.302500000000e+02 3.758220190529e-03 0.000000000000e+00 0.000000000000e+00
3.305000000000e+02 6.764194108480e-03 0.000000000000e+00 0.000000000000e+00
3.307500000000e+02 9.553827954558e-03 0.000000000000e+00 0.000000000000e+00
3.310000000000e+02 1.195008032972e-02 0.000000000000e+00 0.000000000000e+00
3.312500000000e+02 1.383343611657e-02 0.000000000000e+00 0.000000000000e+00
3.315000000000e+02 1.515684031842e-02 0.000000000000e+00 0.000000000000e+00
3.317500000000e+02 1.595004025224e-02 0.000000000000e+00 0.000000000000e+00
3.320000000000e+02 1.631273307584e-02 0.000000000000e+00 0.000000000000e+00
3.322500000000e+02 1.639757399475e-02 0.000000000000e+00 0.000000000000e+00
3.325000000000e+02 1.638560069789e-02 0.000000000000e+00 0.000000000000e+00
3.327500000000e+02 1.645774493085e-02 0.000000000000e+00 0.000000000000e+00
3.330000000000e+02 1.676666445314e-02 0.000000000000e+00 0.000000000000e+00
3.332500000000e+02 1.741305421210e-02 0.000000000000e+00 0.000000000000e+00
3.335000000000e+02 1.842989802268e-02 0.000000000000e+00 0.000000000000e+00
3.337500000000e+02 1.977691015548e-02 0.000000000000e+00 0.000000000000e+00
3.340000000000e+02 2.134587699526e-02 0.000000000000e+00 0.000000000000e+00
3.342500000000e+02 2.297597844805e-02 0.000000000000e+00 0.000000000000e+00
3.345000000000e+02 2.447669561391e-02 0.000000000000e+00 0.000000000000e+00
3.347500000000e+02 2.565481793479e-02 0.000000000000e+00 0.000000000000e+00
3.350000000000e+02 2.634151178221e-02 0.000000000000e+00 0.000000000000e+00
3.352500000000e+02 2.641548043035e-02 0.000000000000e+00 0.000000000000e+00
3.355000000000e+02 2.581891338672e-02 0.000000000000e+00 0.000000000000e+00
3.357500000000e+02 2.456407943279e-02 0.000000000000e+00 0.000000000000e+00
3.360000000000e+02 2.272987656631e-02 0.000000000000e+00 0.000000000000e+00
3.362500000000e+02 2.044918304514e-02 0.000000000000e+00 0.000000000000e+00
3.365000000000e+02 1.788921877181e-02 0.000000000000e+00 0.000000000000e+00
3.367500000000e+02 1.522811680553e-02 0.000000000000e+00 0.000000000000e+00
3.370000000000e+02 1.263137437182e-02 0.000000000000e+00 0.000000000000e+00
3.372500000000e+02 1.023173924232e-02 0.000000000000e+00 0.000000000000e+00
3.375000000000e+02 8.115421705115e-03 0.000000000000e+00 0.000000000000e+00
3.377500000000e+02 6.316422318541e-03 0.000000000000e+00 0.000000000000e+00
3.380000000000e+02 4.819415881289e-03 0.000000000000e+00 0.000000000000e+00
3.382500000000e+02 3.570253612622e-03 0.000000000000e+00 0.000000000000e+00
3.385000000000e+02 2.491959913647e-03 0.000000000000e+00 0.000000000000e+00
3.387500000000e+02 1.503293567465e-03 0.000000000000e+00 0.000000000000e+00
3.390000000000e+02 5.366373489199e-04 0.000000000000e+00 0.000000000000e+00
3.392500000000e+02 -4.477872850622e-04 0.000000000000e+00 0.000000000000e+00
3.395000000000e+02 -1.453663071957e-03 0.000000000000e+00 0.000000000000e+00
3.397500000000e+02 -2.447481078999e-03 0.000000000000e+00 0.000000000000e+00
3.400000000000e+02 -3.364559068167e-03 0.000000000000e+00 0.000000000000e+00
3.402500000000e+02 -4.120916467754e-03 0.000000000000e+00 0.000000000000e+00
3.405000000000e+02 -4.628779815979e-03 0.000000000000e+00 0.000000000000e+00
3.407500000000e+02 -4.812924715961e-03 0.000000000000e+00 0.000000000000e+00
3.410000000000e+02 -4.624982445680e-03 0.000000000000e+00 0.000000000000e+00
3.412500000000e+02 -4.053256956488e-03 0.000000000000e+00 0.000000000000e+00
3.415000000000e+02 -3.126432615737e-03 0.000000000000e+00 0.000000000000e+00
3.417500000000e+02 -1.910655961512e-03 0.000000000000e+00 0.000000000000e+00
3.420000000000e+02 -5.006523756689e-04 0.000000000000e+00 0.000000000000e+00
3.422500000000e+02 9.934144767275e-04 0.000000000000e+00 0.000000000000e+00
3.425000000000e+02 2.460898657685e-03 0.000000000000e+00 0.000000000000e+00
3.427500000000e+02 3.804708774911e-03 0.000000000000e+00 0.000000000000e+00
3.430000000000e+02 4.951890973421e-03 0.000000000000e+00 0.000000000000e+00
3.432500000000e+02 5.858882606226e-03 0.000000000000e+00 0.000000000000e+00
3.435000000000e+02 6.510565353846e-03 0.000000000000e+00 0.000000000000e+00
3.437500000000e+02 6.913420560841e-03 0.000000000000e+00 0.000000000000e+00
3.440000000000e+02 7.084226059877e-03 0.000000000000e+00 0.000000000000e+00
3.442500000000e+02 7.036628966571e-03 0.000000000000e+00 0.000000000000e+00
3.445000000000e+02 6.768417644356e-03 0.000000000000e+00 0.000000000000e+00
3.447500000000e+02 6.252300727043e-03 0.000000000000e+00 0.000000000000e+00
3.450000000000e+02 5.432469934110e-03 0.000000000000e+00 0.000000000000e+00
3.452500000000e+02 4.228254110074e-03 0.000000000000e+00 0.000000000000e+00
3.455000000000e+02 2.544920319259e-03 0.000000000000e+00 0.000000000000e+00
3.457500000000e+02 2.903531338696e-04 0.000000000000e+00 0.000000000000e+00
3.460000000000e+02 -2.604826352128e-03 0.000000000000e+00 0.000000000000e+00
3.462500000000e+02 -6.166945940885e-03 0.000000000000e+00 0.000000000000e+00
3.465000000000e+02 -1.036230458965e-02 0.000000000000e+00 0.000000000000e+00
3.467500000000e+02 -1.508676400881e-02 0.000000000000e+00 0.000000000000e+00
3.470000000000e+02 -2.016428036004e-02 0.000000000000e+00 0.000000000000e+00
3.472500000000e+02 -2.535544501239e-02 0.000000000000e+00 0.000000000000e+00
3.475000000000e+02 -3.037556100046e-02 0.000000000000e+00 0.000000000000e+00
3.477500000000e+02 -3.492024530711e-02 0.000000000000e+00 0.000000000000e+00
3.480000000000e+02 -3.869526979443e-02 0.000000000000e+00 0.000000000000e+00
3.482500000000e+02 -4.144655425393e-02 0.000000000000e+00 0.000000000000e+00
3.485000000000e+02 -4.298605048898e-02 0.000000000000e+00 0.000000000000e+00
3.487500000000e+02 -4.320975529289e-02 0.000000000000e+00 0.000000000000e+00
3.490000000000e+02 -4.210520246881e-02 0.000000000000e+00 0.000000000000e+00
3.492500000000e+02 -3.974734747541e-02 0.000000000000e+00 0.000000000000e+00
3.495000000000e+02 -3.628353251593e-02 0.000000000000e+00 0.000000000000e+00
3.497500000000e+02 -3.190992362419e-02 0.000000000000e+00 0.000000000000e+00
3.500000000000e+02 -2.684316719408e-02 0.000000000000e+00 0.000000000000e+00
3.502500000000e+02 -2.129179340665e-02 0.000000000000e+00 0.000000000000e+00
3.505000000000e+02 -1.543195781353e-02 0.000000000000e+00 0.000000000000e+00
3.507500000000e+02 -9.391432394433e-03 0.000000000000e+00 0.000000000000e+00
3.510000000000e+02 -3.244426239048e-03 0.000000000000e+00 0.000000000000e+00
3.512500000000e+02 2.981965884394e-03 0.000000000000e+00 0.000000000000e+00
3.515000000000e+02 9.290842835941e-03 0.000000000000e+00 0.000000000000e+00
3.517500000000e+02 1.569107282976e-02 0.000000000000e+00 0.000000000000e+00
3.520000000000e+02 2.216970740366e-02 0.000000000000e+00 0.000000000000e+00
3.522500000000e+02 2.866627470280e-02 0.000000000000e+00 0.000000000000e+00
3.525000000000e+02 3.505388690865e-02 0.000000000000e+00 0.000000000000e+00
3.527500000000e+02 4.113118011146e-02 0.000000000000e+00 0.000000000000e+00
3.530000000000e+02 4.662750352167e-02 0.000000000000e+00 0.000000000000e+00
3.532500000000e+02 5.122172694176e-02 0.000000000000e+00 0.000000000000e+00
3.535000000000e+02 5.457285611837e-02 0.000000000000e+00 0.000000000000e+00
3.537500000000e+02 5.635867810261e-02 0.000000000000e+00 0.000000000000e+00
3.540000000000e+02 5.631721960635e-02 0.000000000000e+00 0.000000000000e+00
3.542500000000e+02 5.428512927286e-02 0.000000000000e+00 0.000000000000e+00
3.545000000000e+02 5.022731108625e-02 0.000000000000e+00 0.000000000000e+00
3.547500000000e+02 4.425322334818e-02 0.000000000000e+00 0.000000000000e+00
3.550000000000e+02 3.661706016386e-02 0.000000000000e+00 0.000000000000e+00
3.552500000000e+02 2.770127945724e-02 0.000000000000e+00 0.000000000000e+00
3.555000000000e+02 1.798528918041e-02 0.000000000000e+00 0.000000000000e+00
3.557500000000e+02 8.003188701176e-03 0.000000000000e+00 0.000000000000e+00
3.560000000000e+02 -1.704038287480e-03 0.000000000000e+00 0.000000000000e+00
3.562500000000e+02 -1.063580140790e-02 0.000000000000e+00 0.000000000000e+00
3.565000000000e+02 -1.837281178600e-02 0.000000000000e+00 0.000000000000e+00
3.567500000000e+02 -2.460689237376e-02 0.000000000000e+00 0.000000000000e+00
3.570000000000e+02 -2.915676028719e-02 0.000000000000e+00 0.000000000000e+00
3.572500000000e+02 -3.196903773596e-02 0.000000000000e+00 0.000000000000e+00
3.575000000000e+02 -3.310596208479e-02 0.000000000000e+00 0.000000000000e+00
3.577500000000e+02 -3.272314242769e-02 0.000000000000e+00 0.000000000000e+00
3.580000000000e+02 -3.104194304249e-02 0.000000000000e+00 0.000000000000e+00
3.582500000000e+02 -2.832146630283e-02 0.000000000000e+00 0.000000000000e+00
3.585000000000e+02 -2.483460644827e-02 0.000000000000e+00 0.000000000000e+00
3.587500000000e+02 -2.085135346453e-02 0.000000000000e+00 0.000000000000e+00
3.590000000000e+02 -1.663068525010e-02 0.000000000000e+00 0.000000000000e+00
3.592500000000e+02 -1.242033839911e-02 0.000000000000e+00 0.000000000000e+00
3.595000000000e+02 -8.461878022116e-03 0.000000000000e+00 0.000000000000e+00
3.597500000000e+02 -4.997155965656e-03 0.000000000000e+00 0.000000000000e+00
3.600000000000e+02 -2.271727551801e-03 0.000000000000e+00 0.000000000000e+00
3.602500000000e+02 -5.312236012917e-04 0.000000000000e+00 0.000000000000e+00
3.605000000000e+02 -8.013434172956e-06 0.000000000000e+00 0.000000000000e+00
3.607500000000e+02 -8.975436443064e-04 0.000000000000e+00 0.000000000000e+00
3.610000000000e+02 -3.326154217936e-03 0.000000000000e+00 0.000000000000e+00
3.612500000000e+02 -7.314528578792e-03 0.000000000000e+00 0.000000000000e+00
3.615000000000e+02 -1.274278171589e-02 0.000000000000e+00 0.000000000000e+00
3.617500000000e+02 -1.932414541664e-02 0.000000000000e+00 0.000000000000e+00
3.620000000000e+02 -2.659401684682e-02 0.000000000000e+00 0.000000000000e+00
3.622500000000e+02 -3.391972279159e-02 0.000000000000e+00 0.000000000000e+00
3.625000000000e+02 -4.053384764034e-02 0.000000000000e+00 0.000000000000e+00
3.627500000000e+02 -4.559070343344e-02 0.000000000000e+00 0.000000000000e+00
3.630000000000e+02 -4.824196022932e-02 0.000000000000e+00 0.000000000000e+00
3.632500000000e+02 -4.772415962497e-02 0.000000000000e+00 0.000000000000e+00
3.635000000000e+02 -4.344835055650e-02 0.000000000000e+00 0.000000000000e+00
3.637500000000e+02 -3.508086320189e-02 0.000000000000e+00 0.000000000000e+00
3.640000000000e+02 -2.260454549052e-02 0.000000000000e+00 0.000000000000e+00
3.642500000000e+02 -6.351668566838e-03 0.000000000000e+00 0.000000000000e+00
3.645000000000e+02 1.299704463635e-02 0.000000000000e+00 0.000000000000e+00
3.647500000000e+02 3.444863340726e-02 0.000000000000e+00 0.000000000000e+00
3.650000000000e+02 5.676620903149e-02 0.000000000000e+00 0.000000000000e+00
3.652500000000e+02 7.856204500458e-02 0.000000000000e+00 0.000000000000e+00
3.655000000000e+02 9.840495400892e-02 0.000000000000e+00 0.000000000000e+00
3.657500000000e+02 1.149297795435e-01 0.000000000000e+00 0.000000000000e+00
3.660000000000e+02 1.269369362765e-01 0.000000000000e+00 0.000000000000e+00
3.662500000000e+02 1.334718282460e-01 0.000000000000e+00 0.000000000000e+00
3.665000000000e+02 1.338773700571e-01 0.000000000000e+00 0.000000000000e+00
3.667500000000e+02 1.278171892267e-01 0.000000000000e+00 0.000000000000e+00
3.670000000000e+02 1.152716778680e-01 0.000000000000e+00 0.000000000000e+00
3.672500000000e+02 9.651310632611e-02 0.000000000000e+00 0.000000000000e+00
3.675000000000e+02 7.206879397170e-02 0.000000000000e+00 0.000000000000e+00
3.677500000000e+02 4.268232811470e-02 0.000000000000e+00 0.000000000000e+00
3.680000000000e+02 9.281796485364e-03 0.000000000000e+00 0.000000000000e+00
3.682500000000e+02 -2.703893562280e-02 0.000000000000e+00 0.000000000000e+00
3.685000000000e+02 -6.502425486976e-02 0.000000000000e+00 0.000000000000e+00
3.687500000000e+02 -1.032495654809e-01 0.000000000000e+00 0.000000000000e+00
3.690000000000e+02 -1.401110593777e-01 0.000000000000e+00 0.000000000000e+00
3.692500000000e+02 -1.738243886304e-01 0.000000000000e+00 0.000000000000e+00
3.695000000000e+02 -2.024457145489e-01 0.000000000000e+00 0.000000000000e+00
3.697500000000e+02 -2.239275687757e-01 0.000000000000e+00 0.000000000000e+00
3.700000000000e+02 -2.362181439453e-01 0.000000000000e+00 0.000000000000e+00
3.702500000000e+02 -2.374063329003e-01 0.000000000000e+00 0.000000000000e+00
3.705000000000e+02 -2.259068077639e-01 0.000000000000e+00 0.000000000000e+00
3.707500000000e+02 -2.006707972689e-01 0.000000000000e+00 0.000000000000e+00
3.710000000000e+02 -1.614003317447e-01 0.000000000000e+00 0.000000000000e+00
3.712500000000e+02 -1.087379604527e-01 0.000000000000e+00 0.000000000000e+00
3.715000000000e+02 -4.440150344979e-02 0.000000000000e+00 0.000000000000e+00
3.717500000000e+02 2.876490646797e-02 0.000000000000e+00 0.000000000000e+00
3.720000000000e+02 1.068461353050e-01 0.000000000000e+00 0.000000000000e+00
3.722500000000e+02 1.850302055525e-01 0.000000000000e+00 0.000000000000e+00
3.725000000000e+02 2.579005768832e-01 0.000000000000e+00 0.000000000000e+00
3.727500000000e+02 3.198310635428e-01 0.000000000000e+00 0.000000000000e+00
3.730000000000e+02 3.654534612126e-01 0.000000000000e+00 0.000000000000e+00
3.732500000000e+02 3.901558157245e-01 0.000000000000e+00 0.000000000000e+00
3.735000000000e+02 3.905612388036e-01 0.000000000000e+00 0.000000000000e+00
3.737500000000e+02 3.649346428668e-01 0.000000000000e+00 0.000000000000e+00
3.740000000000e+02 3.134684579027e-01 0.000000000000e+00 0.000000000000e+00
3.742500000000e+02 2.384082503451e-01 0.000000000000e+00 0.000000000000e+00
3.745000000000e+02 1.439943075643e-01 0.000000000000e+00 0.000000000000e+00
3.747500000000e+02 3.621406395166e-02 0.000000000000e+00 0.000000000000e+00
3.750000000000e+02 -7.761944287508e-02 0.000000000000e+00 0.000000000000e+00
3.752500000000e+02 -1.894285303479e-01 0.000000000000e+00 0.000000000000e+00
3.755000000000e+02 -2.910206697384e-01 0.000000000000e+00 0.000000000000e+00
3.757500000000e+02 -3.747659162774e-01 0.000000000000e+00 0.000000000000e+00
3.760000000000e+02 -4.342368953586e-01 0.000000000000e+00 0.000000000000e+00
3.762500000000e+02 -4.647497113769e-01 0.000000000000e+00 0.000000000000e+00
3.765000000000e+02 -4.637545032522e-01 0.000000000000e+00 0.000000000000e+00
3.767500000000e+02 -4.310403653725e-01 0.000000000000e+00 0.000000000000e+00
3.770000000000e+02 -3.687389884307e-01 0.000000000000e+00 0.000000000000e+00
3.772500000000e+02 -2.811322081802e-01 0.000000000000e+00 0.000000000000e+00
3.775000000000e+02 -1.742881257246e-01 0.000000000000e+00 0.000000000000e+00
3.777500000000e+02 -5.556626318194e-02 0.000000000000e+00 0.000000000000e+00
3.780000000000e+02 6.695741948593e-02 0.000000000000e+00 0.000000000000e+00
3.782500000000e+02 1.850908704660e-01 0.000000000000e+00 0.000000000000e+00
3.785000000000e+02 2.910994057351e-01 0.000000000000e+00 0.000000000000e+00
3.787500000000e+02 3.782082100347e-01 0.000000000000e+00 0.000000000000e+00
3.790000000000e+02 4.410020623357e-01 0.000000000000e+00 0.000000000000e+00
3.792500000000e+02 4.757047456130e-01 0.000000000000e+00 0.000000000000e+00
3.795000000000e+02 4.803346844489e-01 0.000000000000e+00 0.000000000000e+00
3.797500000000e+02 4.547452235211e-01 0.000000000000e+00 0.000000000000e+00
3.800000000000e+02 4.005661025267e-01 0.000000000000e+00 0.000000000000e+00
3.802500000000e+02 3.210663252300e-01 0.000000000000e+00 0.000000000000e+00
3.805000000000e+02 2.209578375604e-01 0.000000000000e+00 0.000000000000e+00
3.807500000000e+02 1.061551145521e-01 0.000000000000e+00 0.000000000000e+00
3.810000000000e+02 -1.650055182369e-02 0.000000000000e+00 0.000000000000e+00
3.812500000000e+02 -1.395496680330e-01 0.000000000000e+00 0.000000000000e+00
3.815000000000e+02 -2.552582294434e-01 0.000000000000e+00 0.000000000000e+00
3.817500000000e+02 -3.559998322706e-01 0.000000000000e+00 0.000000000000e+00
3.820000000000e+02 -4.346764381962e-01 0.000000000000e+00 0.000000000000e+00
3.822500000000e+02 -4.851706036943e-01 0.000000000000e+00 0.000000000000e+00
3.825000000000e+02 -5.028112011872e-01 0.000000000000e+00 0.000000000000e+00
3.827500000000e+02 -4.848223065573e-01 0.000000000000e+00 0.000000000000e+00
3.830000000000e+02 -4.307134159510e-01 0.000000000000e+00 0.000000000000e+00
3.832500000000e+02 -3.425611292259e-01 0.000000000000e+00 0.000000000000e+00
3.835000000000e+02 -2.251303329828e-01 0.000000000000e+00 0.000000000000e+00
3.837500000000e+02 -8.578850828052e-02 0.000000000000e+00 0.000000000000e+00
3.840000000000e+02 6.581918907713e-02 0.000000000000e+00 0.000000000000e+00
3.842500000000e+02 2.183445285238e-01 0.000000000000e+00 0.000000000000e+00
3.845000000000e+02 3.595430678634e-01 0.000000000000e+00 0.000000000000e+00
3.847500000000e+02 4.772651350700e-01 0.000000000000e+00 0.000000000000e+00
3.850000000000e+02 5.605531755282e-01 0.000000000000e+00 0.000000000000e+00
3.852500000000e+02 6.007435520813e-01 0.000000000000e+00 0.000000000000e+00
3.855000000000e+02 5.924562539420e-01 0.000000000000e+00 0.000000000000e+00
3.857500000000e+02 5.343540721952e-01 0.000000000000e+00 0.000000000000e+00
3.860000000000e+02 4.295654188911e-01 0.000000000000e+00 0.000000000000e+00
3.862500000000e+02 2.856920821297e-01 0.000000000000e+00 0.000000000000e+00
3.865000000000e+02 1.143628352789e-01 0.000000000000e+00 0.000000000000e+00
3.867500000000e+02 -6.965788857654e-02 0.000000000000e+00 0.000000000000e+00
3.870000000000e+02 -2.497454120393e-01 0.000000000000e+00 0.000000000000e+00
3.872500000000e+02 -4.089647032649e-01 0.000000000000e+00 0.000000000000e+00
3.875000000000e+02 -5.317455341230e-01 0.000000000000e+00 0.000000000000e+00
3.877500000000e+02 -6.055088882551e-01 0.000000000000e+00 0.000000000000e+00
3.880000000000e+02 -6.220646653173e-01 0.000000000000e+00 0.000000000000e+00
3.882500000000e+02 -5.786156399346e-01 0.000000000000e+00 0.000000000000e+00
3.885000000000e+02 -4.782378576692e-01 0.000000000000e+00 0.000000000000e+00
3.887500000000e+02 -3.297600751165e-01 0.000000000000e+00 0.000000000000e+00
3.890000000000e+02 -1.470290582834e-01 0.000000000000e+00 0.000000000000e+00
3.892500000000e+02 5.238360553361e-02 0.000000000000e+00 0.000000000000e+00
3.895000000000e+02 2.489121019904e-01 0.000000000000e+00 0.000000000000e+00
3.897500000000e+02 4.229892753596e-01 0.000000000000e+00 0.000000000000e+00
3.900000000000e+02 5.570909438400e-01 0.000000000000e+00 0.000000000000e+00
3.902500000000e+02 6.376082404940e-01 0.000000000000e+00 0.000000000000e+00
3.905000000000e+02 6.563374995431e-01 0.000000000000e+00 0.000000000000e+00
3.907500000000e+02 6.114148409091e-01 0.000000000000e+00 0.000000000000e+00
3.910000000000e+02 5.075811835741e-01 0.000000000000e+00 0.000000000000e+00
3.912500000000e+02 3.557365545816e-01 0.000000000000e+00 0.000000000000e+00
3.915000000000e+02 1.718219720279e-01 0.000000000000e+00 0.000000000000e+00
3.917500000000e+02 -2.485633912479e-02 0.000000000000e+00 0.000000000000e+00
3.920000000000e+02 -2.136811135489e-01 0.000000000000e+00 0.000000000000e+00
3.922500000000e+02 -3.749324784832e-01 0.000000000000e+00 0.000000000000e+00
3.925000000000e+02 -4.919069030758e-01 0.000000000000e+00 0.000000000000e+00
3.927500000000e+02 -5.527110491819e-01 0.000000000000e+00 0.000000000000e+00
3.930000000000e+02 -5.515301180892e-01 0.000000000000e+00 0.000000000000e+00
3.932500000000e+02 -4.892286687657e-01 0.000000000000e+00 0.000000000000e+00
3.935000000000e+02 -3.732167760928e-01 0.000000000000e+00 0.000000000000e+00
3.937500000000e+02 -2.165971714842e-01 0.000000000000e+00 0.000000000000e+00
3.940000000000e+02 -3.669008784456e-02 0.000000000000e+00 0.000000000000e+00
3.942500000000e+02 1.468974652471e-01 0.000000000000e+00 0.000000000000e+00
3.945000000000e+02 3.144404163864e-01 0.000000000000e+00 0.000000000000e+00
3.947500000000e+02 4.482588703279e-01 0.000000000000e+00 0.000000000000e+00
3.950000000000e+02 5.346343650969e-01 0.000000000000e+00 0.000000000000e+00
3.952500000000e+02 5.652670863136e-01 0.000000000000e+00 0.000000000000e+00
3.955000000000e+02 5.381153413086e-01 0.000000000000e+00 0.000000000000e+00
3.957500000000e+02 4.575295842857e-01 0.000000000000e+00 0.000000000000e+00
3.960000000000e+02 3.336736192186e-01 0.000000000000e+00 0.000000000000e+00
3.962500000000e+02 1.813060176110e-01 0.000000000000e+00 0.000000000000e+00
3.965000000000e+02 1.806609456378e-02 0.000000000000e+00 0.000000000000e+00
3.967500000000e+02 -1.375370380941e-01 0.000000000000e+00 0.000000000000e+00
3.970000000000e+02 -2.682027446560e-01 0.000000000000e+00 0.000000000000e+00
3.972500000000e+02 -3.597501369466e-01 0.000000000000e+00 0.000000000000e+00
3.975000000000e+02 -4.026498388551e-01 0.000000000000e+00 0.000000000000e+00
3.977500000000e+02 -3.930092967064e-01 0.000000000000e+00 0.000000000000e+00
3.980000000000e+02 -3.329085143581e-01 0.000000000000e+00 0.000000000000e+00
3.982500000000e+02 -2.300577295445e-01 0.000000000000e+00 0.000000000000e+00
3.985000000000e+02 -9.682542749822e-02 0.000000000000e+00 0.000000000000e+00
3.987500000000e+02 5.124448966745e-02 0.000000000000e+00 0.000000000000e+00
3.990000000000e+02 1.972514430503e-01 0.000000000000e+00 0.000000000000e+00
3.992500000000e+02 3.248822153998e-01 0.000000000000e+00 0.000000000000e+00
3.995000000000e+02 4.202581999764e-01 0.000000000000e+00 0.000000000000e+00
3.997500000000e+02 4.734774962045e-01 0.000000000000e+00 0.000000000000e+00
4.000000000000e+02 4.796805843876e-01 0.000000000000e+00 0.000000000000e+00
4.002500000000e+02 4.395243583200e-01 0.000000000000e+00 0.000000000000e+00
4.005000000000e+02 3.590178000101e-01 0.000000000000e+00 0.000000000000e+00
4.007500000000e+02 2.487457225561e-01 0.000000000000e+00 0.000000000000e+00
4.010000000000e+02 1.225765098770e-01 0.000000000000e+00 0.000000000000e+00
4.012500000000e+02 -3.992164844410e-03 0.000000000000e+00 0.000000000000e+00
4.015000000000e+02 -1.156555406821e-01 0.000000000000e+00 0.000000000000e+00
4.017500000000e+02 -1.990800495896e-01 0.000000000000e+00 0.000000000000e+00
4.020000000000e+02 -2.444323965923e-01 0.000000000000e+00 0.000000000000e+00
4.022500000000e+02 -2.464842067642e-01 0.000000000000e+00 0.000000000000e+00
4.025000000000e+02 -2.051670745496e-01 0.000000000000e+00 0.000000000000e+00
4.027500000000e+02 -1.255172080112e-01 0.000000000000e+00 0.000000000000e+00
4.030000000000e+02 -1.702013595750e-02 0.000000000000e+00 0.000000000000e+00
4.032500000000e+02 1.075640494880e-01 0.000000000000e+00 0.000000000000e+00
4.035000000000e+02 2.337537975969e-01 0.000000000000e+00 0.000000000000e+00
4.037500000000e+02 3.470922181781e-01 0.000000000000e+00 0.000000000000e+00
4.040000000000e+02 4.348783260577e-01 0.000000000000e+00 0.000000000000e+00
4.042500000000e+02 4.876773909580e-01 0.000000000000e+00 0.000000000000e+00
4.045000000000e+02 5.004306137175e-01 0.000000000000e+00 0.000000000000e+00
4.047500000000e+02 4.730320502097e-01 0.000000000000e+00 0.000000000000e+00
4.050000000000e+02 4.103043852661e-01 0.000000000000e+00 0.000000000000e+00
4.052500000000e+02 3.213773730390e-01 0.000000000000e+00 0.000000000000e+00
4.055000000000e+02 2.185449369535e-01 0.000000000000e+00 0.000000000000e+00
4.057500000000e+02 1.157403680977e-01 0.000000000000e+00 0.000000000000e+00
4.060000000000e+02 2.681600066136e-02 0.000000000000e+00 0.000000000000e+00
4.062500000000e+02 -3.616171990512e-02 0.000000000000e+00 0.000000000000e+00
4.065000000000e+02 -6.439198639050e-02 0.000000000000e+00 0.000000000000e+00
4.067500000000e+02 -5.341136336395e-02 0.000000000000e+00 0.000000000000e+00
4.070000000000e+02 -3.624441190664e-03 0.000000000000e+00 0.000000000000e+00
4.072500000000e+02 7.977296471876e-02 0.000000000000e+00 0.000000000000e+00
4.075000000000e+02 1.874689427272e-01 0.000000000000e+00 0.000000000000e+00
4.077500000000e+02 3.072248458514e-01 0.000000000000e+00 0.000000000000e+00
4.080000000000e+02 4.254297886256e-01 0.000000000000e+00 0.000000000000e+00
4.082500000000e+02 5.288244856522e-01 0.000000000000e+00 0.000000000000e+00
4.085000000000e+02 6.061763843428e-01 0.000000000000e+00 0.000000000000e+00
4.087500000000e+02 6.496933570854e-01 0.000000000000e+00 0.000000000000e+00
4.090000000000e+02 6.559957316482e-01 0.000000000000e+00 0.000000000000e+00
4.092500000000e+02 6.265222791105e-01 0.000000000000e+00 0.000000000000e+00
4.095000000000e+02 5.673179977421e-01 0.000000000000e+00 0.000000000000e+00
4.097500000000e+02 4.882309541551e-01 0.000000000000e+00 0.000000000000e+00
4.100000000000e+02 4.016218286460e-01 0.000000000000e+00 0.000000000000e+00
4.102500000000e+02 3.207531796150e-01 0.000000000000e+00 0.000000000000e+00
4.105000000000e+02 2.580673935562e-01 0.000000000000e+00 0.000000000000e+00
4.107500000000e+02 2.235771423752e-01 0.000000000000e+00 0.000000000000e+00
4.110000000000e+02 2.235777636357e-01 0.000000000000e+00 0.000000000000e+00
4.112500000000e+02 2.598490013547e-01 0.000000000000e+00 0.000000000000e+00
4.115000000000e+02 3.294493666497e-01 0.000000000000e+00 0.000000000000e+00
4.117500000000e+02 4.251283799889e-01 0.000000000000e+00 0.000000000000e+00
4.120000000000e+02 5.363004404489e-01 0.000000000000e+00 0.000000000000e+00
4.122500000000e+02 6.504498852686e-01 0.000000000000e+00 0.000000000000e+00
4.125000000000e+02 7.547798997103e-01 0.000000000000e+00 0.000000000000e+00
4.127500000000e+02 8.378859930874e-01 0.000000000000e+00 0.000000000000e+00
4.130000000000e+02 8.912321251543e-01 0.000000000000e+00 0.000000000000e+00
4.132500000000e+02 9.102346559444e-01 0.000000000000e+00 0.000000000000e+00
4.135000000000e+02 8.948124815294e-01 0.000000000000e+00 0.000000000000e+00
4.137500000000e+02 8.493338305808e-01 0.000000000000e+00 0.000000000000e+00
4.140000000000e+02 7.819714620491e-01 0.000000000000e+00 0.000000000000e+00
4.142500000000e+02 7.035573900420e-01 0.000000000000e+00 0.000000000000e+00
4.145000000000e+02 6.260949852224e-01 0.000000000000e+00 0.000000000000e+00
4.147500000000e+02 5.611313153396e-01 0.000000000000e+00 0.000000000000e+00
4.150000000000e+02 5.182098294988e-01 0.000000000000e+00 0.000000000000e+00
4.152500000000e+02 5.036107254335e-01 0.000000000000e+00 0.000000000000e+00
4.155000000000e+02 5.195454638636e-01 0.000000000000e+00 0.000000000000e+00
4.157500000000e+02 5.639086719096e-01 0.000000000000e+00 0.000000000000e+00
4.160000000000e+02 6.306139286983e-01 0.000000000000e+00 0.000000000000e+00
4.162500000000e+02 7.104602930446e-01 0.000000000000e+00 0.000000000000e+00
4.165000000000e+02 7.924048914118e-01 0.000000000000e+00 0.000000000000e+00
4.167500000000e+02 8.650632127405e-01 0.000000000000e+00 0.000000000000e+00
4.170000000000e+02 9.182301785420e-01 0.000000000000e+00 0.000000000000e+00
4.172500000000e+02 9.442152479201e-01 0.000000000000e+00 0.000000000000e+00
4.175000000000e+02 9.388134190705e-01 0.000000000000e+00 0.000000000000e+00
4.177500000000e+02 9.017866917970e-01 0.000000000000e+00 0.000000000000e+00
4.180000000000e+02 8.367997402787e-01 0.000000000000e+00 0.000000000000e+00
4.182500000000e+02 7.508293854883e-01 0.000000000000e+00 0.000000000000e+00
4.185000000000e+02 6.531393240101e-01 0.000000000000e+00 0.000000000000e+00
4.187500000000e+02 5.539695385876e-01 0.000000000000e+00 0.000000000000e+00
4.190000000000e+02 4.631260501932e-01 0.000000000000e+00 0.000000000000e+00
4.192500000000e+02 3.886665026384e-01 0.000000000000e+00 0.000000000000e+00
4.195000000000e+02 3.358596083883e-01 0.000000000000e+00 0.000000000000e+00
4.197500000000e+02 3.065546842570e-01 0.000000000000e+00 0.000000000000e+00
4.200000000000e+02 2.990376899543e-01 0.000000000000e+00 0.000000000000e+00
4.202500000000e+02 3.083810869835e-01 0.000000000000e+00 0.000000000000e+00
4.205000000000e+02 3.272263297508e-01 0.000000000000e+00 0.000000000000e+00
4.207500000000e+02 3.468794680449e-01 0.000000000000e+00 0.000000000000e+00
4.210000000000e+02 3.585601229920e-01 0.000000000000e+00 0.000000000000e+00
4.212500000000e+02 3.546272053052e-01 0.000000000000e+00 0.000000000000e+00
4.215000000000e+02 3.296129667568e-01 0.000000000000e+00 0.000000000000e+00
4.217500000000e+02 2.809285092821e-01 0.000000000000e+00 0.000000000000e+00
4.220000000000e+02 2.091536609613e-01 0.000000000000e+00 0.000000000000e+00
4.222500000000e+02 1.178846471582e-01 0.000000000000e+00 0.000000000000e+00
4.225000000000e+02 1.317539728254e-02 0.000000000000e+00 0.000000000000e+00
4.227500000000e+02 -9.733623533962e-02 0.000000000000e+00 0.000000000000e+00
4.230000000000e+02 -2.054852279229e-01 0.000000000000e+00 0.000000000000e+00
4.232500000000e+02 -3.036660982448e-01 0.000000000000e+00 0.000000000000e+00
4.235000000000e+02 -3.857979019485e-01 0.000000000000e+00 0.000000000000e+00
4.237500000000e+02 -4.480385364850e-01 0.000000000000e+00 0.000000000000e+00
4.240000000000e+02 -4.891594566747e-01 0.000000000000e+00 0.000000000000e+00
4.242500000000e+02 -5.105430893152e-01 0.000000000000e+00 0.000000000000e+00
4.245000000000e+02 -5.158198310324e-01 0.000000000000e+00 0.000000000000e+00
4.247500000000e+02 -5.102116124568e-01 0.000000000000e+00 0.000000000000e+00
4.250000000000e+02 -4.996876210258e-01 0.000000000000e+00 0.000000000000e+00
4.252500000000e+02 -4.900598035177e-01 0.000000000000e+00 0.000000000000e+00
4.255000000000e+02 -4.861487010055e-01 0.000000000000e+00 0.000000000000e+00
4.257500000000e+02 -4.911343364544e-01 0.000000000000e+00 0.000000000000e+00
4.260000000000e+02 -5.061753127326e-01 0.000000000000e+00 0.000000000000e+00
4.262500000000e+02 -5.303371824263e-01 0.000000000000e+00 0.000000000000e+00
4.265000000000e+02 -5.608250415694e-01 0.000000000000e+00 0.000000000000e+00
4.267500000000e+02 -5.934720209636e-01 0.000000000000e+00 0.000000000000e+00
4.270000000000e+02 -6.234010534768e-01 0.000000000000e+00 0.000000000000e+00
4.272500000000e+02 -6.457565685595e-01 0.000000000000e+00 0.000000000000e+00
4.275000000000e+02 -6.563980112264e-01 0.000000000000e+00 0.000000000000e+00
4.277500000000e+02 -6.524582593098e-01 0.000000000000e+00 0.000000000000e+00
4.280000000000e+02 -6.326947347217e-01 0.000000000000e+00 0.000000000000e+00
4.282500000000e+02 -5.975949930652e-01 0.000000000000e+00 0.000000000000e+00
4.285000000000e+02 -5.492363726655e-01 0.000000000000e+00 0.000000000000e+00
4.287500000000e+02 -4.909351128449e-01 0.000000000000e+00 0.000000000000e+00
4.290000000000e+02 -4.267489943534e-01 0.000000000000e+00 0.000000000000e+00
4.292500000000e+02 -3.609151109437e-01 0.000000000000e+00 0.000000000000e+00
4.295000000000e+02 -2.973087947685e-01 0.000000000000e+00 0.000000000000e+00
4.297500000000e+02 -2.390010102895e-01 0.000000000000e+00 0.000000000000e+00
4.300000000000e+02 -1.879717050052e-01 0.000000000000e+00 0.000000000000e+00
4.302500000000e+02 -1.450092556277e-01 0.000000000000e+00 0.000000000000e+00
4.305000000000e+02 -1.097958445424e-01 0.000000000000e+00 0.000000000000e+00
4.307500000000e+02 -8.115014492081e-02 0.000000000000e+00 0.000000000000e+00
4.310000000000e+02 -5.737636953701e-02 0.000000000000e+00 0.000000000000e+00
4.312500000000e+02 -3.665567968273e-02 0.000000000000e+00 0.000000000000e+00
4.315000000000e+02 -1.741369868819e-02 0.000000000000e+00 0.000000000000e+00
4.317500000000e+02 1.393789396482e-03 0.000000000000e+00 0.000000000000e+00
4.320000000000e+02 2.011782193875e-02 0.000000000000e+00 0.000000000000e+00
4.322500000000e+02 3.839417487041e-02 0.000000000000e+00 0.000000000000e+00
4.325000000000e+02 5.525619505889e-02 0.000000000000e+00 0.000000000000e+00
4.327500000000e+02 6.935457807218e-02 0.000000000000e+00 0.000000000000e+00
4.330000000000e+02 7.923993371523e-02 0.000000000000e+00 0.000000000000e+00
4.332500000000e+02 8.365591853637e-02 0.000000000000e+00 0.000000000000e+00
4.335000000000e+02 8.179172378332e-02 0.000000000000e+00 0.000000000000e+00
4.337500000000e+02 7.345222130121e-02 0.000000000000e+00 0.000000000000e+00
4.340000000000e+02 5.912015067917e-02 0.000000000000e+00 0.000000000000e+00
4.342500000000e+02 3.990443189650e-02 0.000000000000e+00 0.000000000000e+00
4.345000000000e+02 1.738856699812e-02 0.000000000000e+00 0.000000000000e+00
4.347500000000e+02 -6.590205730752e-03 0.000000000000e+00 0.000000000000e+00
4.350000000000e+02 -3.018954466096e-02 0.000000000000e+00 0.000000000000e+00
4.352500000000e+02 -5.179372747800e-02 0.000000000000e+00 0.000000000000e+00
4.355000000000e+02 -7.018843225376e-02 0.000000000000e+00 0.000000000000e+00
4.357500000000e+02 -8.465011592984e-02 0.000000000000e+00 0.000000000000e+00
4.360000000000e+02 -9.493785830747e-02 0.000000000000e+00 0.000000000000e+00
4.362500000000e+02 -1.011937138700e-01 0.000000000000e+00 0.000000000000e+00
4.365000000000e+02 -1.037744509737e-01 0.000000000000e+00 0.000000000000e+00
4.367500000000e+02 -1.030501436638e-01 0.000000000000e+00 0.000000000000e+00
4.370000000000e+02 -9.921125373942e-02 0.000000000000e+00 0.000000000000e+00
4.372500000000e+02 -9.212454531200e-02 0.000000000000e+00 0.000000000000e+00
4.375000000000e+02 -8.126963239654e-02 0.000000000000e+00 0.000000000000e+00
4.377500000000e+02 -6.577362515459e-02 0.000000000000e+00 0.000000000000e+00
4.380000000000e+02 -4.454364975804e-02 0.000000000000e+00 0.000000000000e+00
4.382500000000e+02 -1.647898345149e-02 0.000000000000e+00 0.000000000000e+00
4.385000000000e+02 1.927074359499e-02 0.000000000000e+00 0.000000000000e+00
4.387500000000e+02 6.304472874591e-02 0.000000000000e+00 0.000000000000e+00
4.390000000000e+02 1.144537550227e-01 0.000000000000e+00 0.000000000000e+00
4.392500000000e+02 1.722477254424e-01 0.000000000000e+00 0.000000000000e+00
4.395000000000e+02 2.342971234401e-01 0.000000000000e+00 0.000000000000e+00
4.397500000000e+02 2.977003133830e-01 0.000000000000e+00 0.000000000000e+00
4.400000000000e+02 3.590089121904e-01 0.000000000000e+00 0.000000000000e+00
4.402500000000e+02 4.145445061847e-01 0.000000000000e+00 0.000000000000e+00
4.405000000000e+02 4.607648485957e-01 0.000000000000e+00 0.000000000000e+00
4.407500000000e+02 4.946288599552e-01 0.000000000000e+00 0.000000000000e+00
4.410000000000e+02 5.139087773015e-01 0.000000000000e+00 0.000000000000e+00
4.412500000000e+02 5.174049218401e-01 0.000000000000e+00 0.000000000000e+00
4.415000000000e+02 5.050327413303e-01 0.000000000000e+00 0.000000000000e+00
4.417500000000e+02 4.777708528501e-01 0.000000000000e+00 0.000000000000e+00
4.420000000000e+02 4.374797824646e-01 0.000000000000e+00 0.000000000000e+00
4.422500000000e+02 3.866206609256e-01 0.000000000000e+00 0.000000000000e+00
4.425000000000e+02 3.279181783771e-01 0.000000000000e+00 0.000000000000e+00
4.427500000000e+02 2.640202137451e-01 0.000000000000e+00 0.000000000000e+00
4.430000000000e+02 1.972064115575e-01 0.000000000000e+00 0.000000000000e+00
4.432500000000e+02 1.291895617960e-01 0.000000000000e+00 0.000000000000e+00
4.435000000000e+02 6.103824513948e-02 0.000000000000e+00 0.000000000000e+00
4.437500000000e+02 -6.770747781701e-03 0.000000000000e+00 0.000000000000e+00
4.440000000000e+02 -7.418307375387e-02 0.000000000000e+00 0.000000000000e+00
4.442500000000e+02 -1.413127897066e-01 0.000000000000e+00 0.000000000000e+00
4.445000000000e+02 -2.081500964911e-01 0.000000000000e+00 0.000000000000e+00
4.447500000000e+02 -2.742842455931e-01 0.000000000000e+00 0.000000000000e+00
4.450000000000e+02 -3.386933070435e-01 0.000000000000e+00 0.000000000000e+00
4.452500000000e+02 -3.996424725067e-01 0.000000000000e+00 0.000000000000e+00
4.455000000000e+02 -4.547157143354e-01 0.000000000000e+00 0.000000000000e+00
4.457500000000e+02 -5.009845484005e-01 0.000000000000e+00 0.000000000000e+00
4.460000000000e+02 -5.352956438737e-01 0.000000000000e+00 0.000000000000e+00
4.462500000000e+02 -5.546395370285e-01 0.000000000000e+00 0.000000000000e+00
4.465000000000e+02 -5.565488068019e-01 0.000000000000e+00 0.000000000000e+00
4.467500000000e+02 -5.394679590969e-01 0.000000000000e+00 0.000000000000e+00
4.470000000000e+02 -5.030399317771e-01 0.000000000000e+00 0.000000000000e+00
4.472500000000e+02 -4.482651893312e-01 0.000000000000e+00 0.000000000000e+00
4.475000000000e+02 -3.775071316097e-01 0.000000000000e+00 0.000000000000e+00
4.477500000000e+02 -2.943392596813e-01 0.000000000000e+00 0.000000000000e+00
4.480000000000e+02 -2.032518805544e-01 0.000000000000e+00 0.000000000000e+00
4.482500000000e+02 -1.092556697059e-01 0.000000000000e+00 0.000000000000e+00
4.485000000000e+02 -1.743318732727e-02 0.000000000000e+00 0.000000000000e+00
4.487500000000e+02 6.750456874703e-02 0.000000000000e+00 0.000000000000e+00
4.490000000000e+02 1.416020772398e-01 0.000000000000e+00 0.000000000000e+00
4.492500000000e+02 2.019397612461e-01 0.000000000000e+00 0.000000000000e+00
4.495000000000e+02 2.467838379041e-01 0.000000000000e+00 0.000000000000e+00
4.497500000000e+02 2.755984890462e-01 0.000000000000e+00 0.000000000000e+00
4.500000000000e+02 2.889334879513e-01 0.000000000000e+00 0.000000000000e+00
4.502500000000e+02 2.882174585704e-01 0.000000000000e+00 0.000000000000e+00
4.505000000000e+02 2.754981641871e-01 0.000000000000e+00 0.000000000000e+00
4.507500000000e+02 2.531749655378e-01 0.000000000000e+00 0.000000000000e+00
4.510000000000e+02 2.237644747142e-01 0.000000000000e+00 0.000000000000e+00
4.512500000000e+02 1.897294166372e-01 0.000000000000e+00 0.000000000000e+00
4.515000000000e+02 1.533849211889e-01 0.000000000000e+00 0.000000000000e+00
4.517500000000e+02 1.168788430629e-01 0.000000000000e+00 0.000000000000e+00
4.520000000000e+02 8.222649132967e-02 0.000000000000e+00 0.000000000000e+00
4.522500000000e+02 5.136835094013e-02 0.000000000000e+00 0.000000000000e+00
4.525000000000e+02 2.621423390047e-02 0.000000000000e+00 0.000000000000e+00
4.527500000000e+02 8.639886266164e-03 0.000000000000e+00 0.000000000000e+00
4.530000000000e+02 4.121061253877e-04 0.000000000000e+00 0.000000000000e+00
4.532500000000e+02 3.034256262459e-03 0.000000000000e+00 0.000000000000e+00
4.535000000000e+02 1.752294367874e-02 0.000000000000e+00 0.000000000000e+00
4.537500000000e+02 4.414519142795e-02 0.000000000000e+00 0.000000000000e+00
4.540000000000e+02 8.216016096144e-02 0.000000000000e+00 0.000000000000e+00
4.542500000000e+02 1.296174167322e-01 0.000000000000e+00 0.000000000000e+00
4.545000000000e+02 1.832629167825e-01 0.000000000000e+00 0.000000000000e+00
4.547500000000e+02 2.385938296631e-01 0.000000000000e+00 0.000000000000e+00
4.550000000000e+02 2.900849430436e-01 0.000000000000e+00 0.000000000000e+00
4.552500000000e+02 3.315853182410e-01 0.000000000000e+00 0.000000000000e+00
4.555000000000e+02 3.568575341085e-01 0.000000000000e+00 0.000000000000e+00
4.557500000000e+02 3.602074854369e-01 0.000000000000e+00 0.000000000000e+00
4.560000000000e+02 3.371342865062e-01 0.000000000000e+00 0.000000000000e+00
4.562500000000e+02 2.849206466354e-01 0.000000000000e+00 0.000000000000e+00
4.565000000000e+02 2.030860719570e-01 0.000000000000e+00 0.000000000000e+00
4.567500000000e+02 9.363865446926e-02 0.000000000000e+00 0.000000000000e+00
4.570000000000e+02 -3.891551151513e-02 0.000000000000e+00 0.000000000000e+00
4.572500000000e+02 -1.878162523667e-01 0.000000000000e+00 0.000000000000e+00
4.575000000000e+02 -3.445251552070e-01 0.000000000000e+00 0.000000000000e+00
4.577500000000e+02 -4.993819406136e-01 0.000000000000e+00 0.000000000000e+00
4.580000000000e+02 -6.423670205296e-01 0.000000000000e+00 0.000000000000e+00
4.582500000000e+02 -7.638835099099e-01 0.000000000000e+00 0.000000000000e+00
4.585000000000e+02 -8.554721399017e-01 0.000000000000e+00 0.000000000000e+00
4.587500000000e+02 -9.103852875866e-01 0.000000000000e+00 0.000000000000e+00
4.590000000000e+02 -9.239696998610e-01 0.000000000000e+00 0.000000000000e+00
4.592500000000e+02 -8.938377057247e-01 0.000000000000e+00 0.000000000000e+00
4.595000000000e+02 -8.198388551519e-01 0.000000000000e+00 0.000000000000e+00
4.597500000000e+02 -7.038726571088e-01 0.000000000000e+00 0.000000000000e+00
4.600000000000e+02 -5.496035383030e-01 0.000000000000e+00 0.000000000000e+00
4.602500000000e+02 -3.621477203357e-01 0.000000000000e+00 0.000000000000e+00
4.605000000000e+02 -1.477967645095e-01 0.000000000000e+00 0.000000000000e+00
4.607500000000e+02 8.617529967659e-02 0.000000000000e+00 0.000000000000e+00
4.610000000000e+02 3.316021406955e-01 0.000000000000e+00 0.000000000000e+00
4.612500000000e+02 5.794263969170e-01 0.000000000000e+00 0.000000000000e+00
4.615000000000e+02 8.196579315060e-01 0.000000000000e+00 0.000000000000e+00
4.617500000000e+02 1.041359908606e+00 0.000000000000e+00 0.000000000000e+00
4.620000000000e+02 1.232745951983e+00 0.000000000000e+00 0.000000000000e+00
4.622500000000e+02 1.381467869575e+00 0.000000000000e+00 0.000000000000e+00
4.625000000000e+02 1.475152291731e+00 0.000000000000e+00 0.000000000000e+00
4.627500000000e+02 1.502207797705e+00 0.000000000000e+00 0.000000000000e+00
4.630000000000e+02 1.452876225590e+00 0.000000000000e+00 0.000000000000e+00
4.632500000000e+02 1.320449697055e+00 0.000000000000e+00 0.000000000000e+00
4.635000000000e+02 1.102526635296e+00 0.000000000000e+00 0.000000000000e+00
4.637500000000e+02 8.021440890091e-01 0.000000000000e+00 0.000000000000e+00
4.640000000000e+02 4.286072566043e-01 0.000000000000e+00 0.000000000000e+00
4.642500000000e+02 -2.154833066265e-03 0.000000000000e+00 0.000000000000e+00
4.645000000000e+02 -4.678443077899e-01 0.000000000000e+00 0.000000000000e+00
4.647500000000e+02 -9.407386304026e-01 0.000000000000e+00 0.000000000000e+00
4.650000000000e+02 -1.389325901368e+00 0.000000000000e+00 0.000000000000e+00
4.652500000000e+02 -1.780547253416e+00 0.000000000000e+00 0.000000000000e+00
4.655000000000e+02 -2.082477920557e+00 0.000000000000e+00 0.000000000000e+00
4.657500000000e+02 -2.267207306093e+00 0.000000000000e+00 0.000000000000e+00
4.660000000000e+02 -2.313630782506e+00 0.000000000000e+00 0.000000000000e+00
4.662500000000e+02 -2.209850018737e+00 0.000000000000e+00 0.000000000000e+00
4.665000000000e+02 -1.954898538221e+00 0.000000000000e+00 0.000000000000e+00
4.667500000000e+02 -1.559564594756e+00 0.000000000000e+00 0.000000000000e+00
4.670000000000e+02 -1.046169231455e+00 0.000000000000e+00 0.000000000000e+00
4.672500000000e+02 -4.472642711944e-01 0.000000000000e+00 0.000000000000e+00
4.675000000000e+02 1.966694141445e-01 0.000000000000e+00 0.000000000000e+00
4.677500000000e+02 8.403326112287e-01 0.000000000000e+00 0.000000000000e+00
4.680000000000e+02 1.437245128799e+00 0.000000000000e+00 0.000000000000e+00
4.682500000000e+02 1.943566234982e+00 0.000000000000e+00 0.000000000000e+00
4.685000000000e+02 2.321731439690e+00 0.000000000000e+00 0.000000000000e+00
4.687500000000e+02 2.543556882173e+00 0.000000000000e+00 0.000000000000e+00
4.690000000000e+02 2.592519508878e+00 0.000000000000e+00 0.000000000000e+00
4.692500000000e+02 2.465009945714e+00 0.000000000000e+00 0.000000000000e+00
4.695000000000e+02 2.170464356350e+00 0.000000000000e+00 0.000000000000e+00
4.697500000000e+02 1.730398038931e+00 0.000000000000e+00 0.000000000000e+00
4.700000000000e+02 1.176472836905e+00 0.000000000000e+00 0.000000000000e+00
4.702500000000e+02 5.478197290373e-01 0.000000000000e+00 0.000000000000e+00
4.705000000000e+02 -1.121026336247e-01 0.000000000000e+00 0.000000000000e+00
4.707500000000e+02 -7.588086905994e-01 0.000000000000e+00 0.000000000000e+00
4.710000000000e+02 -1.349953278840e+00 0.000000000000e+00 0.000000000000e+00
4.712500000000e+02 -1.848116392660e+00 0.000000000000e+00 0.000000000000e+00
4.715000000000e+02 -2.223023236116e+00 0.000000000000e+00 0.000000000000e+00
4.717500000000e+02 -2.453096497850e+00 0.000000000000e+00 0.000000000000e+00
4.720000000000e+02 -2.526316979467e+00 0.000000000000e+00 0.000000000000e+00
4.722500000000e+02 -2.440436892478e+00 0.000000000000e+00 0.000000000000e+00
4.725000000000e+02 -2.202638785884e+00 0.000000000000e+00 0.000000000000e+00
4.727500000000e+02 -1.828757510630e+00 0.000000000000e+00 0.000000000000e+00
4.730000000000e+02 -1.342182665487e+00 0.000000000000e+00 0.000000000000e+00
4.732500000000e+02 -7.725387397544e-01 0.000000000000e+00 0.000000000000e+00
4.735000000000e+02 -1.542073123205e-01 0.000000000000e+00 0.000000000000e+00
4.737500000000e+02 4.752800967295e-01 0.000000000000e+00 0.000000000000e+00
4.740000000000e+02 1.076978584749e+00 0.000000000000e+00 0.000000000000e+00
4.742500000000e+02 1.612409008831e+00 0.000000000000e+00 0.000000000000e+00
4.745000000000e+02 2.045585201310e+00 0.000000000000e+00 0.000000000000e+00
4.747500000000e+02 2.345165345032e+00 0.000000000000e+00 0.000000000000e+00
4.750000000000e+02 2.486656283950e+00 0.000000000000e+00 0.000000000000e+00
4.752500000000e+02 2.454542480540e+00 0.000000000000e+00 0.000000000000e+00
4.755000000000e+02 2.244155845191e+00 0.000000000000e+00 0.000000000000e+00
4.757500000000e+02 1.863061470858e+00 0.000000000000e+00 0.000000000000e+00
4.760000000000e+02 1.331719359891e+00 0.000000000000e+00 0.000000000000e+00
4.762500000000e+02 6.832025301007e-01 0.000000000000e+00 0.000000000000e+00
4.765000000000e+02 -3.818838128738e-02 0.000000000000e+00 0.000000000000e+00
4.767500000000e+02 -7.794765964768e-01 0.000000000000e+00 0.000000000000e+00
4.770000000000e+02 -1.482662739418e+00 0.000000000000e+00 0.000000000000e+00
4.772500000000e+02 -2.089274575842e+00 0.000000000000e+00 0.000000000000e+00
4.775000000000e+02 -2.545468252175e+00 0.000000000000e+00 0.000000000000e+00
4.777500000000e+02 -2.807220629513e+00 0.000000000000e+00 0.000000000000e+00
4.780000000000e+02 -2.845078879434e+00 0.000000000000e+00 0.000000000000e+00
4.782500000000e+02 -2.647917632144e+00 0.000000000000e+00 0.000000000000e+00
4.785000000000e+02 -2.225204492914e+00 0.000000000000e+00 0.000000000000e+00
4.787500000000e+02 -1.607392269351e+00 0.000000000000e+00 0.000000000000e+00
4.790000000000e+02 -8.442323569250e-01 0.000000000000e+00 0.000000000000e+00
4.792500000000e+02 -1.021415255630e-03 0.000000000000e+00 0.000000000000e+00
4.795000000000e+02 8.469711663316e-01 0.000000000000e+00 0.000000000000e+00
4.797500000000e+02 1.621422536056e+00 0.000000000000e+00 0.000000000000e+00
4.800000000000e+02 2.248564075689e+00 0.000000000000e+00 0.000000000000e+00
4.802500000000e+02 2.666698252257e+00 0.000000000000e+00 0.000000000000e+00
4.805000000000e+02 2.832808326196e+00 0.000000000000e+00 0.000000000000e+00
4.807500000000e+02 2.727501146269e+00 0.000000000000e+00 0.000000000000e+00
4.810000000000e+02 2.357671747895e+00 0.000000000000e+00 0.000000000000e+00
4.812500000000e+02 1.756505760122e+00 0.000000000000e+00 0.000000000000e+00
4.815000000000e+02 9.807181578938e-01 0.000000000000e+00 0.000000000000e+00
4.817500000000e+02 1.052332534215e-01 0.000000000000e+00 0.000000000000e+00
4.820000000000e+02 -7.841946162874e-01 0.000000000000e+00 0.000000000000e+00
4.822500000000e+02 -1.599672982338e+00 0.000000000000e+00 0.000000000000e+00
4.825000000000e+02 -2.260259971174e+00 0.000000000000e+00 0.000000000000e+00
4.827500000000e+02 -2.700465743684e+00 0.000000000000e+00 0.000000000000e+00
4.830000000000e+02 -2.877225642267e+00 0.000000000000e+00 0.000000000000e+00
4.832500000000e+02 -2.774556324325e+00 0.000000000000e+00 0.000000000000e+00
4.835000000000e+02 -2.405352091404e+00 0.000000000000e+00 0.000000000000e+00
4.837500000000e+02 -1.810091145326e+00 0.000000000000e+00 0.000000000000e+00
4.840000000000e+02 -1.052565125306e+00 0.000000000000e+00 0.000000000000e+00
4.842500000000e+02 -2.130802753630e-01 0.000000000000e+00 0.000000000000e+00
4.845000000000e+02 6.201342349521e-01 0.000000000000e+00 0.000000000000e+00
4.847500000000e+02 1.360369873736e+00 0.000000000000e+00 0.000000000000e+00
4.850000000000e+02 1.931694021008e+00 0.000000000000e+00 0.000000000000e+00
4.852500000000e+02 2.276995878555e+00 0.000000000000e+00 0.000000000000e+00
4.855000000000e+02 2.363937509171e+00 0.000000000000e+00 0.000000000000e+00
4.857500000000e+02 2.188160989472e+00 0.000000000000e+00 0.000000000000e+00
4.860000000000e+02 1.773412666209e+00 0.000000000000e+00 0.000000000000e+00
4.862500000000e+02 1.168593056434e+00 0.000000000000e+00 0.000000000000e+00
4.865000000000e+02 4.420857981280e-01 0.000000000000e+00 0.000000000000e+00
4.867500000000e+02 -3.259784576792e-01 0.000000000000e+00 0.000000000000e+00
4.870000000000e+02 -1.052641699212e+00 0.000000000000e+00 0.000000000000e+00
4.872500000000e+02 -1.661216721830e+00 0.000000000000e+00 0.000000000000e+00
4.875000000000e+02 -2.089550520867e+00 0.000000000000e+00 0.000000000000e+00
4.877500000000e+02 -2.296546259043e+00 0.000000000000e+00 0.000000000000e+00
4.880000000000e+02 -2.266245076306e+00 0.000000000000e+00 0.000000000000e+00
4.882500000000e+02 -2.009053093823e+00 0.000000000000e+00 0.000000000000e+00
4.885000000000e+02 -1.560025715011e+00 0.000000000000e+00 0.000000000000e+00
4.887500000000e+02 -9.744528862774e-01 0.000000000000e+00 0.000000000000e+00
4.890000000000e+02 -3.212875827589e-01 0.000000000000e+00 0.000000000000e+00
4.892500000000e+02 3.248078956949e-01 0.000000000000e+00 0.000000000000e+00
4.895000000000e+02 8.918823434088e-01 0.000000000000e+00 0.000000000000e+00
4.897500000000e+02 1.318632110846e+00 0.000000000000e+00 0.000000000000e+00
4.900000000000e+02 1.560975417256e+00 0.000000000000e+00 0.000000000000e+00
4.902500000000e+02 1.596556227037e+00 0.000000000000e+00 0.000000000000e+00
4.905000000000e+02 1.426715686427e+00 0.000000000000e+00 0.000000000000e+00
4.907500000000e+02 1.075762557114e+00 0.000000000000e+00 0.000000000000e+00
4.910000000000e+02 5.876807621619e-01 0.000000000000e+00 0.000000000000e+00
4.912500000000e+02 2.069737995485e-02 0.000000000000e+00 0.000000000000e+00
4.915000000000e+02 -5.596333919224e-01 0.000000000000e+00 0.000000000000e+00
4.917500000000e+02 -1.088020628233e+00 0.000000000000e+00 0.000000000000e+00
4.920000000000e+02 -1.506831415009e+00 0.000000000000e+00 0.000000000000e+00
4.922500000000e+02 -1.772458430532e+00 0.000000000000e+00 0.000000000000e+00
4.925000000000e+02 -1.859960117320e+00 0.000000000000e+00 0.000000000000e+00
4.927500000000e+02 -1.765480905500e+00 0.000000000000e+00 0.000000000000e+00
4.930000000000e+02 -1.506218601824e+00 0.000000000000e+00 0.000000000000e+00
4.932500000000e+02 -1.117987764383e+00 0.000000000000e+00 0.000000000000e+00
4.935000000000e+02 -6.506997517329e-01 0.000000000000e+00 0.000000000000e+00
4.937500000000e+02 -1.623118155992e-01 0.000000000000e+00 0.000000000000e+00
4.940000000000e+02 2.880363961943e-01 0.000000000000e+00 0.000000000000e+00
4.942500000000e+02 6.468981355289e-01 0.000000000000e+00 0.000000000000e+00
4.945000000000e+02 8.726153956042e-01 0.000000000000e+00 0.000000000000e+00
4.947500000000e+02 9.399435861005e-01 0.000000000000e+00 0.000000000000e+00
4.950000000000e+02 8.426908441563e-01 0.000000000000e+00 0.000000000000e+00
4.952500000000e+02 5.940925513302e-01 0.000000000000e+00 0.000000000000e+00
4.955000000000e+02 2.249065611668e-01 0.000000000000e+00 0.000000000000e+00
4.957500000000e+02 -2.205206828791e-01 0.000000000000e+00 0.000000000000e+00
4.960000000000e+02 -6.897329018140e-01 0.000000000000e+00 0.000000000000e+00
4.962500000000e+02 -1.128526801338e+00 0.000000000000e+00 0.000000000000e+00
4.965000000000e+02 -1.487439395882e+00 0.000000000000e+00 0.000000000000e+00
4.967500000000e+02 -1.727590755797e+00 0.000000000000e+00 0.000000000000e+00
4.970000000000e+02 -1.825193959586e+00 0.000000000000e+00 0.000000000000e+00
4.972500000000e+02 -1.774205914193e+00 0.000000000000e+00 0.000000000000e+00
4.975000000000e+02 -1.586816711538e+00 0.000000000000e+00 0.000000000000e+00
4.977500000000e+02 -1.291734984922e+00 0.000000000000e+00 0.000000000000e+00
4.980000000000e+02 -9.304915399046e-01 0.000000000000e+00 0.000000000000e+00
4.982500000000e+02 -5.522217228710e-01 0.000000000000e+00 0.000000000000e+00
4.985000000000e+02 -2.075698087098e-01 0.000000000000e+00 0.000000000000e+00
4.987500000000e+02 5.753623332463e-02 0.000000000000e+00 0.000000000000e+00
4.990000000000e+02 2.074770945210e-01 0.000000000000e+00 0.000000000000e+00
4.992500000000e+02 2.212181662722e-01 0.000000000000e+00 0.000000000000e+00
4.995000000000e+02 9.474899164620e-02 0.000000000000e+00 0.000000000000e+00
4.997500000000e+02 -1.586064381066e-01 0.000000000000e+00 0.000000000000e+00
5.000000000000e+02 -5.100366215000e-01 0.000000000000e+00 0.000000000000e+00
5.002500000000e+02 -9.190061757567e-01 0.000000000000e+00 0.000000000000e+00
5.005000000000e+02 -1.338456386461e+00 0.000000000000e+00 0.000000000000e+00
5.007500000000e+02 -1.720783289485e+00 0.000000000000e+00 0.000000000000e+00
5.010000000000e+02 -2.023836908520e+00 0.000000000000e+00 0.000000000000e+00
5.012500000000e+02 -2.216183704794e+00 0.000000000000e+00 0.000000000000e+00
5.015000000000e+02 -2.280968922205e+00 0.000000000000e+00 0.000000000000e+00
5.017500000000e+02 -2.217894806732e+00 0.000000000000e+00 0.000000000000e+00
5.020000000000e+02 -2.043072131976e+00 0.000000000000e+00 0.000000000000e+00
5.022500000000e+02 -1.786775338082e+00 0.000000000000e+00 0.000000000000e+00
5.025000000000e+02 -1.489400818093e+00 0.000000000000e+00 0.000000000000e+00
5.027500000000e+02 -1.196158580428e+00 0.000000000000e+00 0.000000000000e+00
5.030000000000e+02 -9.511895553866e-01 0.000000000000e+00 0.000000000000e+00
5.032500000000e+02 -7.918728488664e-01 0.000000000000e+00 0.000000000000e+00
5.035000000000e+02 -7.440596124625e-01 0.000000000000e+00 0.000000000000e+00
5.037500000000e+02 -8.188463062956e-01 0.000000000000e+00 0.000000000000e+00
5.040000000000e+02 -1.011296128318e+00 0.000000000000e+00 0.000000000000e+00
5.042500000000e+02 -1.301260110163e+00 0.000000000000e+00 0.000000000000e+00
5.045000000000e+02 -1.656172854003e+00 0.000000000000e+00 0.000000000000e+00
5.047500000000e+02 -2.035438794034e+00 0.000000000000e+00 0.000000000000e+00
5.050000000000e+02 -2.395817649234e+00 0.000000000000e+00 0.000000000000e+00
5.052500000000e+02 -2.697089931887e+00 0.000000000000e+00 0.000000000000e+00
5.055000000000e+02 -2.907251884997e+00 0.000000000000e+00 0.000000000000e+00
5.057500000000e+02 -3.006557972220e+00 0.000000000000e+00 0.000000000000e+00
5.060000000000e+02 -2.989888440855e+00 0.000000000000e+00 0.000000000000e+00
5.062500000000e+02 -2.867147686510e+00 0.000000000000e+00 0.000000000000e+00
5.065000000000e+02 -2.661665062485e+00 0.000000000000e+00 0.000000000000e+00
5.067500000000e+02 -2.406837274335e+00 0.000000000000e+00 0.000000000000e+00
5.070000000000e+02 -2.141484386707e+00 0.000000000000e+00 0.000000000000e+00
5.072500000000e+02 -1.904558442027e+00 0.000000000000e+00 0.000000000000e+00
5.075000000000e+02 -1.729922618577e+00 0.000000000000e+00 0.000000000000e+00
5.077500000000e+02 -1.641899788694e+00 0.000000000000e+00 0.000000000000e+00
5.080000000000e+02 -1.652175817820e+00 0.000000000000e+00 0.000000000000e+00
5.082500000000e+02 -1.758451439253e+00 0.000000000000e+00 0.000000000000e+00
5.085000000000e+02 -1.944994079986e+00 0.000000000000e+00 0.000000000000e+00
5.087500000000e+02 -2.184981376951e+00 0.000000000000e+00 0.000000000000e+00
5.090000000000e+02 -2.444287095478e+00 0.000000000000e+00 0.000000000000e+00
5.092500000000e+02 -2.686170551190e+00 0.000000000000e+00 0.000000000000e+00
5.095000000000e+02 -2.876217746866e+00 0.000000000000e+00 0.000000000000e+00
5.097500000000e+02 -2.986860628100e+00 0.000000000000e+00 0.000000000000e+00
5.100000000000e+02 -3.000871684652e+00 0.000000000000e+00 0.000000000000e+00
5.102500000000e+02 -2.913383261020e+00 0.000000000000e+00 0.000000000000e+00
5.105000000000e+02 -2.732191963376e+00 0.000000000000e+00 0.000000000000e+00
5.107500000000e+02 -2.476348219366e+00 0.000000000000e+00 0.000000000000e+00
5.110000000000e+02 -2.173265658878e+00 0.000000000000e+00 0.000000000000e+00
5.112500000000e+02 -1.854782149436e+00 0.000000000000e+00 0.000000000000e+00
5.115000000000e+02 -1.552737485393e+00 0.000000000000e+00 0.000000000000e+00
5.117500000000e+02 -1.294684799626e+00 0.000000000000e+00 0.000000000000e+00
5.120000000000e+02 -1.100318326244e+00 0.000000000000e+00 0.000000000000e+00
5.122500000000e+02 -9.790859943578e-01 0.000000000000e+00 0.000000000000e+00
5.125000000000e+02 -9.292792847266e-01 0.000000000000e+00 0.000000000000e+00
5.127500000000e+02 -9.386809046354e-01 0.000000000000e+00 0.000000000000e+00
5.130000000000e+02 -9.866336049458e-01 0.000000000000e+00 0.000000000000e+00
5.132500000000e+02 -1.047201347550e+00 0.000000000000e+00 0.000000000000e+00
5.135000000000e+02 -1.092953192354e+00 0.000000000000e+00 0.000000000000e+00
5.137500000000e+02 -1.098828966170e+00 0.000000000000e+00 0.000000000000e+00
5.140000000000e+02 -1.045551967690e+00 0.000000000000e+00 0.000000000000e+00
5.142500000000e+02 -9.221344703355e-01 0.000000000000e+00 0.000000000000e+00
5.145000000000e+02 -7.271630303550e-01 0.000000000000e+00 0.000000000000e+00
5.147500000000e+02 -4.687308364260e-01 0.000000000000e+00 0.000000000000e+00
5.150000000000e+02 -1.630769458095e-01 0.000000000000e+00 0.000000000000e+00
5.152500000000e+02 1.678302811546e-01 0.000000000000e+00 0.000000000000e+00
5.155000000000e+02 4.993904028575e-01 0.000000000000e+00 0.000000000000e+00
5.157500000000e+02 8.076934889919e-01 0.000000000000e+00 0.000000000000e+00
5.160000000000e+02 1.072599606300e+00 0.000000000000e+00 0.000000000000e+00
5.162500000000e+02 1.280159889109e+00 0.000000000000e+00 0.000000000000e+00
5.165000000000e+02 1.424073400550e+00 0.000000000000e+00 0.000000000000e+00
5.167500000000e+02 1.506022161809e+00 0.000000000000e+00 0.000000000000e+00
5.170000000000e+02 1.534891002054e+00 0.000000000000e+00 0.000000000000e+00
5.172500000000e+02 1.525035256361e+00 0.000000000000e+00 0.000000000000e+00
5.175000000000e+02 1.493885865096e+00 0.000000000000e+00 0.000000000000e+00
5.177500000000e+02 1.459261301048e+00 0.000000000000e+00 0.000000000000e+00
5.180000000000e+02 1.436779540069e+00 0.000000000000e+00 0.000000000000e+00
5.182500000000e+02 1.437730020655e+00 0.000000000000e+00 0.000000000000e+00
5.185000000000e+02 1.467682495660e+00 0.000000000000e+00 0.000000000000e+00
5.187500000000e+02 1.525991030346e+00 0.000000000000e+00 0.000000000000e+00
5.190000000000e+02 1.606215850625e+00 0.000000000000e+00 0.000000000000e+00
5.192500000000e+02 1.697353629486e+00 0.000000000000e+00 0.000000000000e+00
5.195000000000e+02 1.785657049296e+00 0.000000000000e+00 0.000000000000e+00
5.197500000000e+02 1.856751912254e+00 0.000000000000e+00 0.000000000000e+00
5.200000000000e+02 1.897733404218e+00 0.000000000000e+00 0.000000000000e+00
5.202500000000e+02 1.898943943099e+00 0.000000000000e+00 0.000000000000e+00
5.205000000000e+02 1.855197917840e+00 0.000000000000e+00 0.000000000000e+00
5.207500000000e+02 1.766312182400e+00 0.000000000000e+00 0.000000000000e+00
5.210000000000e+02 1.636910073798e+00 0.000000000000e+00 0.000000000000e+00
5.212500000000e+02 1.475574120996e+00 0.000000000000e+00 0.000000000000e+00
5.215000000000e+02 1.293512710252e+00 0.000000000000e+00 0.000000000000e+00
5.217500000000e+02 1.102966348599e+00 0.000000000000e+00 0.000000000000e+00
5.220000000000e+02 9.156024659535e-01 0.000000000000e+00 0.000000000000e+00
5.222500000000e+02 7.411324988891e-01 0.000000000000e+00 0.000000000000e+00
5.225000000000e+02 5.863357534328e-01 0.000000000000e+00 0.000000000000e+00
5.227500000000e+02 4.546006143486e-01 0.000000000000e+00 0.000000000000e+00
5.230000000000e+02 3.460076780063e-01 0.000000000000e+00 0.000000000000e+00
5.232500000000e+02 2.578951398262e-01 0.000000000000e+00 0.000000000000e+00
5.235000000000e+02 1.857770831155e-01 0.000000000000e+00 0.000000000000e+00
5.237500000000e+02 1.244401030017e-01 0.000000000000e+00 0.000000000000e+00
5.240000000000e+02 6.902856750226e-02 0.000000000000e+00 0.000000000000e+00
5.242500000000e+02 1.594441293542e-02 0.000000000000e+00 0.000000000000e+00
5.245000000000e+02 -3.657049483216e-02 0.000000000000e+00 0.000000000000e+00
5.247500000000e+02 -8.824087114309e-02 0.000000000000e+00 0.000000000000e+00
5.250000000000e+02 -1.369565451847e-01 0.000000000000e+00 0.000000000000e+00
5.252500000000e+02 -1.793014648886e-01 0.000000000000e+00 0.000000000000e+00
5.255000000000e+02 -2.113007380238e-01 0.000000000000e+00 0.000000000000e+00
5.257500000000e+02 -2.292437254218e-01 0.000000000000e+00 0.000000000000e+00
5.260000000000e+02 -2.304367306660e-01 0.000000000000e+00 0.000000000000e+00
5.262500000000e+02 -2.137589415803e-01 0.000000000000e+00 0.000000000000e+00
5.265000000000e+02 -1.799354951557e-01 0.000000000000e+00 0.000000000000e+00
5.267500000000e+02 -1.314942763056e-01 0.000000000000e+00 0.000000000000e+00
5.270000000000e+02 -7.242898089688e-02 0.000000000000e+00 0.000000000000e+00
5.272500000000e+02 -7.640561969451e-03 0.000000000000e+00 0.000000000000e+00
5.275000000000e+02 5.773568569185e-02 0.000000000000e+00 0.000000000000e+00
5.277500000000e+02 1.189949010606e-01 0.000000000000e+00 0.000000000000e+00
5.280000000000e+02 1.724033720843e-01 0.000000000000e+00 0.000000000000e+00
5.282500000000e+02 2.155258937248e-01 0.000000000000e+00 0.000000000000e+00
5.285000000000e+02 2.472920209431e-01 0.000000000000e+00 0.000000000000e+00
5.287500000000e+02 2.678024241605e-01 0.000000000000e+00 0.000000000000e+00
5.290000000000e+02 2.779242986889e-01 0.000000000000e+00 0.000000000000e+00
5.292500000000e+02 2.787630540557e-01 0.000000000000e+00 0.000000000000e+00
5.295000000000e+02 2.711197887615e-01 0.000000000000e+00 0.000000000000e+00
5.297500000000e+02 2.550466132311e-01 0.000000000000e+00 0.000000000000e+00
5.300000000000e+02 2.295943768008e-01 0.000000000000e+00 0.000000000000e+00
5.302500000000e+02 1.928128495822e-01 0.000000000000e+00 0.000000000000e+00
5.305000000000e+02 1.420178405364e-01 0.000000000000e+00 0.000000000000e+00
5.307500000000e+02 7.429089224283e-02 0.000000000000e+00 0.000000000000e+00
5.310000000000e+02 -1.286657272609e-02 0.000000000000e+00 0.000000000000e+00
5.312500000000e+02 -1.208339577906e-01 0.000000000000e+00 0.000000000000e+00
5.315000000000e+02 -2.492495146631e-01 0.000000000000e+00 0.000000000000e+00
5.317500000000e+02 -3.955808317978e-01 0.000000000000e+00 0.000000000000e+00
5.320000000000e+02 -5.549760797845e-01 0.000000000000e+00 0.000000000000e+00
5.322500000000e+02 -7.204420672252e-01 0.000000000000e+00 0.000000000000e+00
5.325000000000e+02 -8.833442744768e-01 0.000000000000e+00 0.000000000000e+00
5.327500000000e+02 -1.034172697432e+00 0.000000000000e+00 0.000000000000e+00
5.330000000000e+02 -1.163473888592e+00 0.000000000000e+00 0.000000000000e+00
5.332500000000e+02 -1.262821152280e+00 0.000000000000e+00 0.000000000000e+00
5.335000000000e+02 -1.325686184771e+00 0.000000000000e+00 0.000000000000e+00
5.337500000000e+02 -1.348088146618e+00 0.000000000000e+00 0.000000000000e+00
5.340000000000e+02 -1.328928389431e+00 0.000000000000e+00 0.000000000000e+00
5.342500000000e+02 -1.269965866530e+00 0.000000000000e+00 0.000000000000e+00
5.345000000000e+02 -1.175442312365e+00 0.000000000000e+00 0.000000000000e+00
5.347500000000e+02 -1.051419062560e+00 0.000000000000e+00 0.000000000000e+00
5.350000000000e+02 -9.049305529407e-01 0.000000000000e+00 0.000000000000e+00
5.352500000000e+02 -7.430862284548e-01 0.000000000000e+00 0.000000000000e+00
5.355000000000e+02 -5.722585538206e-01 0.000000000000e+00 0.000000000000e+00
5.357500000000e+02 -3.974790698345e-01 0.000000000000e+00 0.000000000000e+00
5.360000000000e+02 -2.221294497186e-01 0.000000000000e+00 0.000000000000e+00
5.362500000000e+02 -4.796580556379e-02 0.000000000000e+00 0.000000000000e+00
5.365000000000e+02 1.245402085484e-01 0.000000000000e+00 0.000000000000e+00
5.367500000000e+02 2.956119686939e-01 0.000000000000e+00 0.000000000000e+00
5.370000000000e+02 4.654396565892e-01 0.000000000000e+00 0.000000000000e+00
5.372500000000e+02 6.334463014488e-01 0.000000000000e+00 0.000000000000e+00
5.375000000000e+02 7.976833658594e-01 0.000000000000e+00 0.000000000000e+00
5.377500000000e+02 9.544716123039e-01 0.000000000000e+00 0.000000000000e+00
5.380000000000e+02 1.098364691300e+00 0.000000000000e+00 0.000000000000e+00
5.382500000000e+02 1.222461807760e+00 0.000000000000e+00 0.000000000000e+00
5.385000000000e+02 1.319039940114e+00 0.000000000000e+00 0.000000000000e+00
5.387500000000e+02 1.380424163412e+00 0.000000000000e+00 0.000000000000e+00
5.390000000000e+02 1.399974805647e+00 0.000000000000e+00 0.000000000000e+00
5.392500000000e+02 1.373048693608e+00 0.000000000000e+00 0.000000000000e+00
5.395000000000e+02 1.297791994428e+00 0.000000000000e+00 0.000000000000e+00
5.397500000000e+02 1.175644107658e+00 0.000000000000e+00 0.000000000000e+00
5.400000000000e+02 1.011472303643e+00 0.000000000000e+00 0.000000000000e+00
5.402500000000e+02 8.133090973148e-01 0.000000000000e+00 0.000000000000e+00
5.405000000000e+02 5.917206149362e-01 0.000000000000e+00 0.000000000000e+00
5.407500000000e+02 3.588858224546e-01 0.000000000000e+00 0.000000000000e+00
5.410000000000e+02 1.275056150668e-01 0.000000000000e+00 0.000000000000e+00
5.412500000000e+02 -9.031836646850e-02 0.000000000000e+00 0.000000000000e+00
5.415000000000e+02 -2.840955756142e-01 0.000000000000e+00 0.000000000000e+00
5.417500000000e+02 -4.457302921384e-01 0.000000000000e+00 0.000000000000e+00
5.420000000000e+02 -5.699961898790e-01 0.000000000000e+00 0.000000000000e+00
5.422500000000e+02 -6.546688884723e-01 0.000000000000e+00 0.000000000000e+00
5.425000000000e+02 -7.003344316045e-01 0.000000000000e+00 0.000000000000e+00
5.427500000000e+02 -7.099368548125e-01 0.000000000000e+00 0.000000000000e+00
5.430000000000e+02 -6.881605660127e-01 0.000000000000e+00 0.000000000000e+00
5.432500000000e+02 -6.407583009825e-01 0.000000000000e+00 0.000000000000e+00
5.435000000000e+02 -5.739310783431e-01 0.000000000000e+00 0.000000000000e+00
5.437500000000e+02 -4.938442957564e-01 0.000000000000e+00 0.000000000000e+00
5.440000000000e+02 -4.063283375257e-01 0.000000000000e+00 0.000000000000e+00
5.442500000000e+02 -3.167695197545e-01 0.000000000000e+00 0.000000000000e+00
5.445000000000e+02 -2.301557148359e-01 0.000000000000e+00 0.000000000000e+00
5.447500000000e+02 -1.512081848665e-01 0.000000000000e+00 0.000000000000e+00
5.450000000000e+02 -8.451309951416e-02 0.000000000000e+00 0.000000000000e+00
5.452500000000e+02 -3.456641570152e-02 0.000000000000e+00 0.000000000000e+00
5.455000000000e+02 -5.664527617874e-03 0.000000000000e+00 0.000000000000e+00
5.457500000000e+02 -1.607305281086e-03 0.000000000000e+00 0.000000000000e+00
5.460000000000e+02 -2.522391458091e-02 0.000000000000e+00 0.000000000000e+00
5.462500000000e+02 -7.777732995185e-02 0.000000000000e+00 0.000000000000e+00
5.465000000000e+02 -1.583422814349e-01 0.000000000000e+00 0.000000000000e+00
5.467500000000e+02 -2.632759126421e-01 0.000000000000e+00 0.000000000000e+00
5.470000000000e+02 -3.859052108568e-01 0.000000000000e+00 0.000000000000e+00
5.472500000000e+02 -5.165380116042e-01 0.000000000000e+00 0.000000000000e+00
5.475000000000e+02 -6.428664515823e-01 0.000000000000e+00 0.000000000000e+00
5.477500000000e+02 -7.507780984639e-01 0.000000000000e+00 0.000000000000e+00
5.480000000000e+02 -8.255284686138e-01 0.000000000000e+00 0.000000000000e+00
5.482500000000e+02 -8.531688044614e-01 0.000000000000e+00 0.000000000000e+00
5.485000000000e+02 -8.220745713265e-01 0.000000000000e+00 0.000000000000e+00
5.487500000000e+02 -7.243915088504e-01 0.000000000000e+00 0.000000000000e+00
5.490000000000e+02 -5.572127926195e-01 0.000000000000e+00 0.000000000000e+00
5.492500000000e+02 -3.233246808837e-01 0.000000000000e+00 0.000000000000e+00
5.495000000000e+02 -3.140647330902e-02 0.000000000000e+00 0.000000000000e+00
5.497500000000e+02 3.043627377574e-01 0.000000000000e+00 0.000000000000e+00
5.500000000000e+02 6.652626804650e-01 0.000000000000e+00 0.000000000000e+00
5.502500000000e+02 1.029455094692e+00 0.000000000000e+00 0.000000000000e+00
5.505000000000e+02 1.373711223190e+00 0.000000000000e+00 0.000000000000e+00
5.507500000000e+02 1.675246454185e+00 0.000000000000e+00 0.000000000000e+00
5.510000000000e+02 1.913456508389e+00 0.000000000000e+00 0.000000000000e+00
5.512500000000e+02 2.071370912838e+00 0.000000000000e+00 0.000000000000e+00
5.515000000000e+02 2.136687331079e+00 0.000000000000e+00 0.000000000000e+00
5.517500000000e+02 2.102316990889e+00 0.000000000000e+00 0.000000000000e+00
5.520000000000e+02 1.966446166732e+00 0.000000000000e+00 0.000000000000e+00
5.522500000000e+02 1.732189153357e+00 0.000000000000e+00 0.000000000000e+00
5.525000000000e+02 1.406962628929e+00 0.000000000000e+00 0.000000000000e+00
5.527500000000e+02 1.001740436169e+00 0.000000000000e+00 0.000000000000e+00
5.530000000000e+02 5.303463898901e-01 0.000000000000e+00 0.000000000000e+00
5.532500000000e+02 8.910643391361e-03 0.000000000000e+00 0.000000000000e+00
5.535000000000e+02 -5.444423616652e-01 0.000000000000e+00 0.000000000000e+00
5.537500000000e+02 -1.109679376732e+00 0.000000000000e+00 0.000000000000e+00
5.540000000000e+02 -1.664797718991e+00 0.000000000000e+00 0.000000000000e+00
5.542500000000e+02 -2.185762543877e+00 0.000000000000e+00 0.000000000000e+00
5.545000000000e+02 -2.646624546763e+00 0.000000000000e+00 0.000000000000e+00
5.547500000000e+02 -3.020004427900e+00 0.000000000000e+00 0.000000000000e+00
5.550000000000e+02 -3.278095140618e+00 0.000000000000e+00 0.000000000000e+00
5.552500000000e+02 -3.394260477510e+00 0.000000000000e+00 0.000000000000e+00
5.555000000000e+02 -3.345207395591e+00 0.000000000000e+00 0.000000000000e+00
5.557500000000e+02 -3.113593689248e+00 0.000000000000e+00 0.000000000000e+00
5.560000000000e+02 -2.690819977339e+00 0.000000000000e+00 0.000000000000e+00
5.562500000000e+02 -2.079664452062e+00 0.000000000000e+00 0.000000000000e+00
5.565000000000e+02 -1.296367707794e+00 0.000000000000e+00 0.000000000000e+00
5.567500000000e+02 -3.717759771170e-01 0.000000000000e+00 0.000000000000e+00
5.570000000000e+02 6.487898063082e-01 0.000000000000e+00 0.000000000000e+00
5.572500000000e+02 1.707156772867e+00 0.000000000000e+00 0.000000000000e+00
5.575000000000e+02 2.735472293141e+00 0.000000000000e+00 0.000000000000e+00
5.577500000000e+02 3.660796050049e+00 0.000000000000e+00 0.000000000000e+00
5.580000000000e+02 4.410791765087e+00 0.000000000000e+00 0.000000000000e+00
5.582500000000e+02 4.920029612845e+00 0.000000000000e+00 0.000000000000e+00
5.585000000000e+02 5.136287981147e+00 0.000000000000e+00 0.000000000000e+00
5.587500000000e+02 5.026186755774e+00 0.000000000000e+00 0.000000000000e+00
5.590000000000e+02 4.579505508653e+00 0.000000000000e+00 0.000000000000e+00
5.592500000000e+02 3.811640854202e+00 0.000000000000e+00 0.000000000000e+00
5.595000000000e+02 2.763829345107e+00 0.000000000000e+00 0.000000000000e+00
5.597500000000e+02 1.500987412682e+00 0.000000000000e+00 0.000000000000e+00
5.600000000000e+02 1.072722223111e-01 0.000000000000e+00 0.000000000000e+00
5.602500000000e+02 -1.320283241757e+00 0.000000000000e+00 0.000000000000e+00
5.605000000000e+02 -2.679491604808e+00 0.000000000000e+00 0.000000000000e+00
5.607500000000e+02 -3.871364270517e+00 0.000000000000e+00 0.000000000000e+00
5.610000000000e+02 -4.808296096914e+00 0.000000000000e+00 0.000000000000e+00
5.612500000000e+02 -5.421295566078e+00 0.000000000000e+00 0.000000000000e+00
5.615000000000e+02 -5.665576605774e+00 0.000000000000e+00 0.000000000000e+00
5.617500000000e+02 -5.524005457580e+00 0.000000000000e+00 0.000000000000e+00
5.620000000000e+02 -5.008125977174e+00 0.000000000000e+00 0.000000000000e+00
5.622500000000e+02 -4.156740802834e+00 0.000000000000e+00 0.000000000000e+00
5.625000000000e+02 -3.032272769620e+00 0.000000000000e+00 0.000000000000e+00
5.627500000000e+02 -1.715341370796e+00 0.000000000000e+00 0.000000000000e+00
5.630000000000e+02 -2.981392732824e-01 0.000000000000e+00 0.000000000000e+00
5.632500000000e+02 1.122731021619e+00 0.000000000000e+00 0.000000000000e+00
5.635000000000e+02 2.453304622738e+00 0.000000000000e+00 0.000000000000e+00
5.637500000000e+02 3.608607280384e+00 0.000000000000e+00 0.000000000000e+00
5.640000000000e+02 4.517869556949e+00 0.000000000000e+00 0.000000000000e+00
5.642500000000e+02 5.128325731975e+00 0.000000000000e+00 0.000000000000e+00
5.645000000000e+02 5.407497011646e+00 0.000000000000e+00 0.000000000000e+00
5.647500000000e+02 5.344017345719e+00 0.000000000000e+00 0.000000000000e+00
5.650000000000e+02 4.947181151367e+00 0.000000000000e+00 0.000000000000e+00
5.652500000000e+02 4.245462689026e+00 0.000000000000e+00 0.000000000000e+00
5.655000000000e+02 3.284273323701e+00 0.000000000000e+00 0.000000000000e+00
5.657500000000e+02 2.123191624746e+00 0.000000000000e+00 0.000000000000e+00
5.660000000000e+02 8.328366065734e-01 0.000000000000e+00 0.000000000000e+00
5.662500000000e+02 -5.085237355108e-01 0.000000000000e+00 0.000000000000e+00
5.665000000000e+02 -1.818606398186e+00 0.000000000000e+00 0.000000000000e+00
5.667500000000e+02 -3.015009911341e+00 0.000000000000e+00 0.000000000000e+00
5.670000000000e+02 -4.019394403332e+00 0.000000000000e+00 0.000000000000e+00
5.672500000000e+02 -4.761920628533e+00 0.000000000000e+00 0.000000000000e+00
5.675000000000e+02 -5.185836357505e+00 0.000000000000e+00 0.000000000000e+00
5.677500000000e+02 -5.251984476302e+00 0.000000000000e+00 0.000000000000e+00
5.680000000000e+02 -4.942888168616e+00 0.000000000000e+00 0.000000000000e+00
5.682500000000e+02 -4.265970904184e+00 0.000000000000e+00 0.000000000000e+00
5.685000000000e+02 -3.255418639377e+00 0.000000000000e+00 0.000000000000e+00
5.687500000000e+02 -1.972209786781e+00 0.000000000000e+00 0.000000000000e+00
5.690000000000e+02 -5.019372180313e-01 0.000000000000e+00 0.000000000000e+00
5.692500000000e+02 1.049774139893e+00 0.000000000000e+00 0.000000000000e+00
5.695000000000e+02 2.564203990611e+00 0.000000000000e+00 0.000000000000e+00
5.697500000000e+02 3.918489627674e+00 0.000000000000e+00 0.000000000000e+00
5.700000000000e+02 4.995963766654e+00 0.000000000000e+00 0.000000000000e+00
5.702500000000e+02 5.696988125895e+00 0.000000000000e+00 0.000000000000e+00
5.705000000000e+02 5.949212441104e+00 0.000000000000e+00 0.000000000000e+00
5.707500000000e+02 5.716118428563e+00 0.000000000000e+00 0.000000000000e+00
5.710000000000e+02 5.002771588096e+00 0.000000000000e+00 0.000000000000e+00
5.712500000000e+02 3.857906970104e+00 0.000000000000e+00 0.000000000000e+00
5.715000000000e+02 2.371805985874e+00 0.000000000000e+00 0.000000000000e+00
5.717500000000e+02 6.698496682627e-01 0.000000000000e+00 0.000000000000e+00
5.720000000000e+02 -1.097886272363e+00 0.000000000000e+00 0.000000000000e+00
5.722500000000e+02 -2.770153773960e+00 0.000000000000e+00 0.000000000000e+00
5.725000000000e+02 -4.189919840688e+00 0.000000000000e+00 0.000000000000e+00
5.727500000000e+02 -5.220074660461e+00 0.000000000000e+00 0.000000000000e+00
5.730000000000e+02 -5.757786921786e+00 0.000000000000e+00 0.000000000000e+00
5.732500000000e+02 -5.745892289808e+00 0.000000000000e+00 0.000000000000e+00
5.735000000000e+02 -5.179952307394e+00 0.000000000000e+00 0.000000000000e+00
5.737500000000e+02 -4.110043628156e+00 0.000000000000e+00 0.000000000000e+00
5.740000000000e+02 -2.636888723076e+00 0.000000000000e+00 0.000000000000e+00
5.742500000000e+02 -9.025585649904e-01 0.000000000000e+00 0.000000000000e+00
5.745000000000e+02 9.234059493671e-01 0.000000000000e+00 0.000000000000e+00
5.747500000000e+02 2.661067367039e+00 0.000000000000e+00 0.000000000000e+00
5.750000000000e+02 4.138576722043e+00 0.000000000000e+00 0.000000000000e+00
5.752500000000e+02 5.210084713718e+00 0.000000000000e+00 0.000000000000e+00
5.755000000000e+02 5.771114286584e+00 0.000000000000e+00 0.000000000000e+00
5.757500000000e+02 5.769676706788e+00 0.000000000000e+00 0.000000000000e+00
5.760000000000e+02 5.211861750824e+00 0.000000000000e+00 0.000000000000e+00
5.762500000000e+02 4.161233870102e+00 0.000000000000e+00 0.000000000000e+00
5.765000000000e+02 2.732052161394e+00 0.000000000000e+00 0.000000000000e+00
5.767500000000e+02 1.077023628906e+00 0.000000000000e+00 0.000000000000e+00
5.770000000000e+02 -6.290840117353e-01 0.000000000000e+00 0.000000000000e+00
5.772500000000e+02 -2.208174260008e+00 0.000000000000e+00 0.000000000000e+00
5.775000000000e+02 -3.497835994327e+00 0.000000000000e+00 0.000000000000e+00
5.777500000000e+02 -4.368545038582e+00 0.000000000000e+00 0.000000000000e+00
5.780000000000e+02 -4.737164523017e+00 0.000000000000e+00 0.000000000000e+00
5.782500000000e+02 -4.575276300004e+00 0.000000000000e+00 0.000000000000e+00
5.785000000000e+02 -3.911462099752e+00 0.000000000000e+00 0.000000000000e+00
5.787500000000e+02 -2.827336778865e+00 0.000000000000e+00 0.000000000000e+00
5.790000000000e+02 -1.447837606598e+00 0.000000000000e+00 0.000000000000e+00
5.792500000000e+02 7.308780315362e-02 0.000000000000e+00 0.000000000000e+00
5.795000000000e+02 1.569749394316e+00 0.000000000000e+00 0.000000000000e+00
5.797500000000e+02 2.882982024940e+00 0.000000000000e+00 0.000000000000e+00
5.800000000000e+02 3.877370451729e+00 0.000000000000e+00 0.000000000000e+00
5.802500000000e+02 4.455536924130e+00 0.000000000000e+00 0.000000000000e+00
5.805000000000e+02 4.567955340236e+00 0.000000000000e+00 0.000000000000e+00
5.807500000000e+02 4.217282825457e+00 0.000000000000e+00 0.000000000000e+00
5.810000000000e+02 3.456831646691e+00 0.000000000000e+00 0.000000000000e+00
5.812500000000e+02 2.383467834077e+00 0.000000000000e+00 0.000000000000e+00
5.815000000000e+02 1.125841811821e+00 0.000000000000e+00 0.000000000000e+00
5.817500000000e+02 -1.706386083472e-01 0.000000000000e+00 0.000000000000e+00
5.820000000000e+02 -1.360346281904e+00 0.000000000000e+00 0.000000000000e+00
5.822500000000e+02 -2.313604396986e+00 0.000000000000e+00 0.000000000000e+00
5.825000000000e+02 -2.930689588759e+00 0.000000000000e+00 0.000000000000e+00
5.827500000000e+02 -3.152151995612e+00 0.000000000000e+00 0.000000000000e+00
5.830000000000e+02 -2.964381717181e+00 0.000000000000e+00 0.000000000000e+00
5.832500000000e+02 -2.399907656582e+00 0.000000000000e+00 0.000000000000e+00
5.835000000000e+02 -1.532516859573e+00 0.000000000000e+00 0.000000000000e+00
5.837500000000e+02 -4.678616390409e-01 0.000000000000e+00 0.000000000000e+00
5.840000000000e+02 6.692864171107e-01 0.000000000000e+00 0.000000000000e+00
5.842500000000e+02 1.749625187163e+00 0.000000000000e+00 0.000000000000e+00
5.845000000000e+02 2.654068703403e+00 0.000000000000e+00 0.000000000000e+00
5.847500000000e+02 3.286985174629e+00 0.000000000000e+00 0.000000000000e+00
5.850000000000e+02 3.586464564762e+00 0.000000000000e+00 0.000000000000e+00
5.852500000000e+02 3.530518819749e+00 0.000000000000e+00 0.000000000000e+00
5.855000000000e+02 3.138598891907e+00 0.000000000000e+00 0.000000000000e+00
5.857500000000e+02 2.468354036251e+00 0.000000000000e+00 0.000000000000e+00
5.860000000000e+02 1.608098841323e+00 0.000000000000e+00 0.000000000000e+00
5.862500000000e+02 6.659316829611e-01 0.000000000000e+00 0.000000000000e+00
5.865000000000e+02 -2.431878738274e-01 0.000000000000e+00 0.000000000000e+00
5.867500000000e+02 -1.010884914479e+00 0.000000000000e+00 0.000000000000e+00
5.870000000000e+02 -1.547785279289e+00 0.000000000000e+00 0.000000000000e+00
5.872500000000e+02 -1.793490703187e+00 0.000000000000e+00 0.000000000000e+00
5.875000000000e+02 -1.723002430665e+00 0.000000000000e+00 0.000000000000e+00
5.877500000000e+02 -1.348906695555e+00 0.000000000000e+00 0.000000000000e+00
5.880000000000e+02 -7.191334442962e-01 0.000000000000e+00 0.000000000000e+00
5.882500000000e+02 8.938560354941e-02 0.000000000000e+00 0.000000000000e+00
5.885000000000e+02 9.803609900231e-01 0.000000000000e+00 0.000000000000e+00
5.887500000000e+02 1.849916854123e+00 0.000000000000e+00 0.000000000000e+00
5.890000000000e+02 2.599077737585e+00 0.000000000000e+00 0.000000000000e+00
5.892500000000e+02 3.145488165757e+00 0.000000000000e+00 0.000000000000e+00
5.895000000000e+02 3.432985471861e+00 0.000000000000e+00 0.000000000000e+00
5.897500000000e+02 3.437911239963e+00 0.000000000000e+00 0.000000000000e+00
5.900000000000e+02 3.171442225437e+00 0.000000000000e+00 0.000000000000e+00
5.902500000000e+02 2.677701073976e+00 0.000000000000e+00 0.000000000000e+00
5.905000000000e+02 2.027913865961e+00 0.000000000000e+00 0.000000000000e+00
5.907500000000e+02 1.311355153629e+00 0.000000000000e+00 0.000000000000e+00
5.910000000000e+02 6.242049547479e-01 0.000000000000e+00 0.000000000000e+00
5.912500000000e+02 5.768968348060e-02 0.000000000000e+00 0.000000000000e+00
5.915000000000e+02 -3.130401433569e-01 0.000000000000e+00 0.000000000000e+00
5.917500000000e+02 -4.379388246549e-01 0.000000000000e+00 0.000000000000e+00
5.920000000000e+02 -2.979066963124e-01 0.000000000000e+00 0.000000000000e+00
5.922500000000e+02 9.325384803802e-02 0.000000000000e+00 0.000000000000e+00
5.925000000000e+02 6.909820428138e-01 0.000000000000e+00 0.000000000000e+00
5.927500000000e+02 1.425906945735e+00 0.000000000000e+00 0.000000000000e+00
5.930000000000e+02 2.212831876104e+00 0.000000000000e+00 0.000000000000e+00
5.932500000000e+02 2.961609718965e+00 0.000000000000e+00 0.000000000000e+00
5.935000000000e+02 3.588530350491e+00 0.000000000000e+00 0.000000000000e+00
5.937500000000e+02 4.026781852905e+00 0.000000000000e+00 0.000000000000e+00
5.940000000000e+02 4.234669613981e+00 0.000000000000e+00 0.000000000000e+00
5.942500000000e+02 4.200566943069e+00 0.000000000000e+00 0.000000000000e+00
5.945000000000e+02 3.943991070873e+00 0.000000000000e+00 0.000000000000e+00
5.947500000000e+02 3.512695856699e+00 0.000000000000e+00 0.000000000000e+00
5.950000000000e+02 2.976183399081e+00 0.000000000000e+00 0.000000000000e+00
5.952500000000e+02 2.416495090623e+00 0.000000000000e+00 0.000000000000e+00
5.955000000000e+02 1.917488986325e+00 0.000000000000e+00 0.000000000000e+00
5.957500000000e+02 1.553999490145e+00 0.000000000000e+00 0.000000000000e+00
5.960000000000e+02 1.382282509962e+00 0.000000000000e+00 0.000000000000e+00
5.962500000000e+02 1.432973402250e+00 0.000000000000e+00 0.000000000000e+00
5.965000000000e+02 1.707449352541e+00 0.000000000000e+00 0.000000000000e+00
5.967500000000e+02 2.178036634609e+00 0.000000000000e+00 0.000000000000e+00
5.970000000000e+02 2.791996179626e+00 0.000000000000e+00 0.000000000000e+00
5.972500000000e+02 3.478725276220e+00 0.000000000000e+00 0.000000000000e+00
5.975000000000e+02 4.159194734761e+00 0.000000000000e+00 0.000000000000e+00
5.977500000000e+02 4.756354880218e+00 0.000000000000e+00 0.000000000000e+00
5.980000000000e+02 5.205127872096e+00 0.000000000000e+00 0.000000000000e+00
5.982500000000e+02 5.460672760437e+00 0.000000000000e+00 0.000000000000e+00
5.985000000000e+02 5.503853138000e+00 0.000000000000e+00 0.000000000000e+00
5.987500000000e+02 5.343221494444e+00 0.000000000000e+00 0.000000000000e+00
5.990000000000e+02 5.013306779106e+00 0.000000000000e+00 0.000000000000e+00
5.992500000000e+02 4.569487913911e+00 0.000000000000e+00 0.000000000000e+00
5.995000000000e+02 4.080188879569e+00 0.000000000000e+00 0.000000000000e+00
5.997500000000e+02 3.617479672406e+00 0.000000000000e+00 0.000000000000e+00
6.000000000000e+02 3.247365682858e+00 0.000000000000e+00 0.000000000000e+00
6.002500000000e+02 3.021070567993e+00 0.000000000000e+00 0.000000000000e+00
6.005000000000e+02 2.968463412691e+00 0.000000000000e+00 0.000000000000e+00
6.007500000000e+02 3.094473043605e+00 0.000000000000e+00 0.000000000000e+00
6.010000000000e+02 3.378914743844e+00 0.000000000000e+00 0.000000000000e+00
6.012500000000e+02 3.779685839199e+00 0.000000000000e+00 0.000000000000e+00
6.015000000000e+02 4.238831530581e+00 0.000000000000e+00 0.000000000000e+00
6.017500000000e+02 4.690603040815e+00 0.000000000000e+00 0.000000000000e+00
6.020000000000e+02 5.070377420639e+00 0.000000000000e+00 0.000000000000e+00
6.022500000000e+02 5.323214786101e+00 0.000000000000e+00 0.000000000000e+00
6.025000000000e+02 5.410904396280e+00 0.000000000000e+00 0.000000000000e+00
6.027500000000e+02 5.316582299839e+00 0.000000000000e+00 0.000000000000e+00
6.030000000000e+02 5.046355413800e+00 0.000000000000e+00 0.000000000000e+00
6.032500000000e+02 4.627788849570e+00 0.000000000000e+00 0.000000000000e+00
6.035000000000e+02 4.105545337506e+00 0.000000000000e+00 0.000000000000e+00
6.037500000000e+02 3.534847766978e+00 0.000000000000e+00 0.000000000000e+00
6.040000000000e+02 2.973716373427e+00 0.000000000000e+00 0.000000000000e+00
6.042500000000e+02 2.475074459770e+00 0.000000000000e+00 0.000000000000e+00
6.045000000000e+02 2.079804313082e+00 0.000000000000e+00 0.000000000000e+00
6.047500000000e+02 1.811673709570e+00 0.000000000000e+00 0.000000000000e+00
6.050000000000e+02 1.674769334061e+00 0.000000000000e+00 0.000000000000e+00
6.052500000000e+02 1.653709351479e+00 0.000000000000e+00 0.000000000000e+00
6.055000000000e+02 1.716516151093e+00 0.000000000000e+00 0.000000000000e+00
6.057500000000e+02 1.819667243715e+00 0.000000000000e+00 0.000000000000e+00
6.060000000000e+02 1.914557275204e+00 0.000000000000e+00 0.000000000000e+00
6.062500000000e+02 1.954434617739e+00 0.000000000000e+00 0.000000000000e+00
6.065000000000e+02 1.900842180642e+00 0.000000000000e+00 0.000000000000e+00
6.067500000000e+02 1.728694414712e+00 0.000000000000e+00 0.000000000000e+00
6.070000000000e+02 1.429342238307e+00 0.000000000000e+00 0.000000000000e+00
6.072500000000e+02 1.011280082104e+00 0.000000000000e+00 0.000000000000e+00
6.075000000000e+02 4.984891582186e-01 0.000000000000e+00 0.000000000000e+00
6.077500000000e+02 -7.326066937391e-02 0.000000000000e+00 0.000000000000e+00
6.080000000000e+02 -6.615571794279e-01 0.000000000000e+00 0.000000000000e+00
6.082500000000e+02 -1.223169639853e+00 0.000000000000e+00 0.000000000000e+00
6.085000000000e+02 -1.719717221167e+00 0.000000000000e+00 0.000000000000e+00
6.087500000000e+02 -2.122406048714e+00 0.000000000000e+00 0.000000000000e+00
6.090000000000e+02 -2.415222726163e+00 0.000000000000e+00 0.000000000000e+00
6.092500000000e+02 -2.596215192049e+00 0.000000000000e+00 0.000000000000e+00
6.095000000000e+02 -2.676776388796e+00 0.000000000000e+00 0.000000000000e+00
6.097500000000e+02 -2.679130292721e+00 0.000000000000e+00 0.000000000000e+00
6.100000000000e+02 -2.632463003631e+00 0.000000000000e+00 0.000000000000e+00
6.102500000000e+02 -2.568310960467e+00 0.000000000000e+00 0.000000000000e+00
6.105000000000e+02 -2.515893019440e+00 0.000000000000e+00 0.000000000000e+00
6.107500000000e+02 -2.498046675673e+00 0.000000000000e+00 0.000000000000e+00
6.110000000000e+02 -2.528309527623e+00 0.000000000000e+00 0.000000000000e+00
6.112500000000e+02 -2.609496571631e+00 0.000000000000e+00 0.000000000000e+00
6.115000000000e+02 -2.733892813515e+00 0.000000000000e+00 0.000000000000e+00
6.117500000000e+02 -2.884944216323e+00 0.000000000000e+00 0.000000000000e+00
6.120000000000e+02 -3.040122545110e+00 0.000000000000e+00 0.000000000000e+00
6.122500000000e+02 -3.174489775927e+00 0.000000000000e+00 0.000000000000e+00
6.125000000000e+02 -3.264414224391e+00 0.000000000000e+00 0.000000000000e+00
6.127500000000e+02 -3.290900181587e+00 0.000000000000e+00 0.000000000000e+00
6.130000000000e+02 -3.242079887619e+00 0.000000000000e+00 0.000000000000e+00
6.132500000000e+02 -3.114564317948e+00 0.000000000000e+00 0.000000000000e+00
6.135000000000e+02 -2.913532622736e+00 0.000000000000e+00 0.000000000000e+00
6.137500000000e+02 -2.651630252950e+00 0.000000000000e+00 0.000000000000e+00
6.140000000000e+02 -2.346914407689e+00 0.000000000000e+00 0.000000000000e+00
6.142500000000e+02 -2.020208702111e+00 0.000000000000e+00 0.000000000000e+00
6.145000000000e+02 -1.692291138950e+00 0.000000000000e+00 0.000000000000e+00
6.147500000000e+02 -1.381334788767e+00 0.000000000000e+00 0.000000000000e+00
6.150000000000e+02 -1.100953609675e+00 0.000000000000e+00 0.000000000000e+00
6.152500000000e+02 -8.590902777117e-01 0.000000000000e+00 0.000000000000e+00
6.155000000000e+02 -6.578390836764e-01 0.000000000000e+00 0.000000000000e+00
6.157500000000e+02 -4.941484117779e-01 0.000000000000e+00 0.000000000000e+00
6.160000000000e+02 -3.612170330161e-01 0.000000000000e+00 0.000000000000e+00
6.162500000000e+02 -2.503053647568e-01 0.000000000000e+00 0.000000000000e+00
6.165000000000e+02 -1.526391557002e-01 0.000000000000e+00 0.000000000000e+00
6.167500000000e+02 -6.109263524363e-02 0.000000000000e+00 0.000000000000e+00
6.170000000000e+02 2.860360194301e-02 0.000000000000e+00 0.000000000000e+00
6.172500000000e+02 1.172898137693e-01 0.000000000000e+00 0.000000000000e+00
6.175000000000e+02 2.024848530340e-01 0.000000000000e+00 0.000000000000e+00
6.177500000000e+02 2.791052595597e-01 0.000000000000e+00 0.000000000000e+00
6.180000000000e+02 3.406301434688e-01 0.000000000000e+00 0.000000000000e+00
6.182500000000e+02 3.804826995356e-01 0.000000000000e+00 0.000000000000e+00
6.185000000000e+02 3.933769690688e-01 0.000000000000e+00 0.000000000000e+00
6.187500000000e+02 3.763991245432e-01 0.000000000000e+00 0.000000000000e+00
6.190000000000e+02 3.296505641194e-01 0.000000000000e+00 0.000000000000e+00
6.192500000000e+02 2.563640857997e-01 0.000000000000e+00 0.000000000000e+00
6.195000000000e+02 1.624992042813e-01 0.000000000000e+00 0.000000000000e+00
6.197500000000e+02 5.591195053850e-02 0.000000000000e+00 0.000000000000e+00
6.200000000000e+02 -5.473652950715e-02 0.000000000000e+00 0.000000000000e+00
6.202500000000e+02 -1.611304553437e-01 0.000000000000e+00 0.000000000000e+00
6.205000000000e+02 -2.563055092072e-01 0.000000000000e+00 0.000000000000e+00
6.207500000000e+02 -3.353412286106e-01 0.000000000000e+00 0.000000000000e+00
6.210000000000e+02 -3.956330700254e-01 0.000000000000e+00 0.000000000000e+00
6.212500000000e+02 -4.367172188032e-01 0.000000000000e+00 0.000000000000e+00
6.215000000000e+02 -4.597037647414e-01 0.000000000000e+00 0.000000000000e+00
6.217500000000e+02 -4.664449105785e-01 0.000000000000e+00 0.000000000000e+00
6.220000000000e+02 -4.586123003613e-01 0.000000000000e+00 0.000000000000e+00
6.222500000000e+02 -4.368734103097e-01 0.000000000000e+00 0.000000000000e+00
6.225000000000e+02 -4.003387578248e-01 0.000000000000e+00 0.000000000000e+00
6.227500000000e+02 -3.464027753248e-01 0.000000000000e+00 0.000000000000e+00
6.230000000000e+02 -2.710300666310e-01 0.000000000000e+00 0.000000000000e+00
6.232500000000e+02 -1.694576337701e-01 0.000000000000e+00 0.000000000000e+00
6.235000000000e+02 -3.720640671315e-02 0.000000000000e+00 0.000000000000e+00
6.237500000000e+02 1.287647552093e-01 0.000000000000e+00 0.000000000000e+00
6.240000000000e+02 3.289621237912e-01 0.000000000000e+00 0.000000000000e+00
6.242500000000e+02 5.605161837395e-01 0.000000000000e+00 0.000000000000e+00
6.245000000000e+02 8.167615371006e-01 0.000000000000e+00 0.000000000000e+00
6.247500000000e+02 1.087339938144e+00 0.000000000000e+00 0.000000000000e+00
6.250000000000e+02 1.358847883407e+00 0.000000000000e+00 0.000000000000e+00
6.252500000000e+02 1.615963930955e+00 0.000000000000e+00 0.000000000000e+00
6.255000000000e+02 1.842913284885e+00 0.000000000000e+00 0.000000000000e+00
6.257500000000e+02 2.025070823618e+00 0.000000000000e+00 0.000000000000e+00
6.260000000000e+02 2.150477972997e+00 0.000000000000e+00 0.000000000000e+00
6.262500000000e+02 2.211058047815e+00 0.000000000000e+00 0.000000000000e+00
6.265000000000e+02 2.203357725002e+00 0.000000000000e+00 0.000000000000e+00
6.267500000000e+02 2.128712559399e+00 0.000000000000e+00 0.000000000000e+00
6.270000000000e+02 1.992820922843e+00 0.000000000000e+00 0.000000000000e+00
6.272500000000e+02 1.804799826971e+00 0.000000000000e+00 0.000000000000e+00
6.275000000000e+02 1.575873712164e+00 0.000000000000e+00 0.000000000000e+00
6.277500000000e+02 1.317901171018e+00 0.000000000000e+00 0.000000000000e+00
6.280000000000e+02 1.041966194315e+00 0.000000000000e+00 0.000000000000e+00
6.282500000000e+02 7.572464598418e-01 0.000000000000e+00 0.000000000000e+00
6.285000000000e+02 4.703236666349e-01 0.000000000000e+00 0.000000000000e+00
6.287500000000e+02 1.850274919926e-01 0.000000000000e+00 0.000000000000e+00
6.290000000000e+02 -9.718293003516e-02 0.000000000000e+00 0.000000000000e+00
6.292500000000e+02 -3.763841238181e-01 0.000000000000e+00 0.000000000000e+00
6.295000000000e+02 -6.530584675882e-01 0.000000000000e+00 0.000000000000e+00
6.297500000000e+02 -9.268768610660e-01 0.000000000000e+00 0.000000000000e+00
6.300000000000e+02 -1.195616896248e+00 0.000000000000e+00 0.000000000000e+00
6.302500000000e+02 -1.454419390357e+00 0.000000000000e+00 0.000000000000e+00
6.305000000000e+02 -1.695533266126e+00 0.000000000000e+00 0.000000000000e+00
6.307500000000e+02 -1.908621456827e+00 0.000000000000e+00 0.000000000000e+00
6.310000000000e+02 -2.081610888563e+00 0.000000000000e+00 0.000000000000e+00
6.312500000000e+02 -2.201981701942e+00 0.000000000000e+00 0.000000000000e+00
6.315000000000e+02 -2.258318489629e+00 0.000000000000e+00 0.000000000000e+00
6.317500000000e+02 -2.241900769845e+00 0.000000000000e+00 0.000000000000e+00
6.320000000000e+02 -2.148098294830e+00 0.000000000000e+00 0.000000000000e+00
6.322500000000e+02 -1.977360894920e+00 0.000000000000e+00 0.000000000000e+00
6.325000000000e+02 -1.735648595805e+00 0.000000000000e+00 0.000000000000e+00
6.327500000000e+02 -1.434226981108e+00 0.000000000000e+00 0.000000000000e+00
6.330000000000e+02 -1.088842920918e+00 0.000000000000e+00 0.000000000000e+00
6.332500000000e+02 -7.183829761970e-01 0.000000000000e+00 0.000000000000e+00
6.335000000000e+02 -3.431877524675e-01 0.000000000000e+00 0.000000000000e+00
6.337500000000e+02 1.676036016828e-02 0.000000000000e+00 0.000000000000e+00
6.340000000000e+02 3.435474994199e-01 0.000000000000e+00 0.000000000000e+00
6.342500000000e+02 6.227310140737e-01 0.000000000000e+00 0.000000000000e+00
6.345000000000e+02 8.442813199346e-01 0.000000000000e+00 0.000000000000e+00
6.347500000000e+02 1.002982821847e+00 0.000000000000e+00 0.000000000000e+00
6.350000000000e+02 1.098295407219e+00 0.000000000000e+00 0.000000000000e+00
6.352500000000e+02 1.133754958266e+00 0.000000000000e+00 0.000000000000e+00
6.355000000000e+02 1.116051461566e+00 0.000000000000e+00 0.000000000000e+00
6.357500000000e+02 1.053957492288e+00 0.000000000000e+00 0.000000000000e+00
6.360000000000e+02 9.572834740300e-01 0.000000000000e+00 0.000000000000e+00
6.362500000000e+02 8.360097195551e-01 0.000000000000e+00 0.000000000000e+00
6.365000000000e+02 6.996944555114e-01 0.000000000000e+00 0.000000000000e+00
6.367500000000e+02 5.571915155941e-01 0.000000000000e+00 0.000000000000e+00
6.370000000000e+02 4.166432619982e-01 0.000000000000e+00 0.000000000000e+00
6.372500000000e+02 2.856560309399e-01 0.000000000000e+00 0.000000000000e+00
6.375000000000e+02 1.715276859388e-01 0.000000000000e+00 0.000000000000e+00
6.377500000000e+02 8.138677307701e-02 0.000000000000e+00 0.000000000000e+00
6.380000000000e+02 2.212250443261e-02 0.000000000000e+00 0.000000000000e+00
6.382500000000e+02 3.123421989269e-05 0.000000000000e+00 0.000000000000e+00
6.385000000000e+02 2.017025808222e-02 0.000000000000e+00 0.000000000000e+00
6.387500000000e+02 8.548209712179e-02 0.000000000000e+00 0.000000000000e+00
6.390000000000e+02 1.958186888625e-01 0.000000000000e+00 0.000000000000e+00
6.392500000000e+02 3.470424215355e-01 0.000000000000e+00 0.000000000000e+00
6.395000000000e+02 5.303997912200e-01 0.000000000000e+00 0.000000000000e+00
6.397500000000e+02 7.323482448174e-01 0.000000000000e+00 0.000000000000e+00
6.400000000000e+02 9.349677162105e-01 0.000000000000e+00 0.000000000000e+00
6.402500000000e+02 1.117011465774e+00 0.000000000000e+00 0.000000000000e+00
6.405000000000e+02 1.255557081363e+00 0.000000000000e+00 0.000000000000e+00
6.407500000000e+02 1.328122230300e+00 0.000000000000e+00 0.000000000000e+00
6.410000000000e+02 1.315026416187e+00 0.000000000000e+00 0.000000000000e+00
6.412500000000e+02 1.201723659929e+00 0.000000000000e+00 0.000000000000e+00
6.415000000000e+02 9.808120350288e-01 0.000000000000e+00 0.000000000000e+00
6.417500000000e+02 6.534491538250e-01 0.000000000000e+00 0.000000000000e+00
6.420000000000e+02 2.299663375757e-01 0.000000000000e+00 0.000000000000e+00
6.422500000000e+02 -2.704298151346e-01 0.000000000000e+00 0.000000000000e+00
6.425000000000e+02 -8.208648798437e-01 0.000000000000e+00 0.000000000000e+00
6.427500000000e+02 -1.388792542835e+00 0.000000000000e+00 0.000000000000e+00
6.430000000000e+02 -1.938557000394e+00 0.000000000000e+00 0.000000000000e+00
6.432500000000e+02 -2.434229293487e+00 0.000000000000e+00 0.000000000000e+00
6.435000000000e+02 -2.842396483559e+00 0.000000000000e+00 0.000000000000e+00
6.437500000000e+02 -3.134600472632e+00 0.000000000000e+00 0.000000000000e+00
6.440000000000e+02 -3.289184856148e+00 0.000000000000e+00 0.000000000000e+00
6.442500000000e+02 -3.292403671410e+00 0.000000000000e+00 0.000000000000e+00
6.445000000000e+02 -3.138759875108e+00 0.000000000000e+00 0.000000000000e+00
6.447500000000e+02 -2.830655241110e+00 0.000000000000e+00 0.000000000000e+00
6.450000000000e+02 -2.377528260625e+00 0.000000000000e+00 0.000000000000e+00
6.452500000000e+02 -1.794716556420e+00 0.000000000000e+00 0.000000000000e+00
6.455000000000e+02 -1.102294892466e+00 0.000000000000e+00 0.000000000000e+00
6.457500000000e+02 -3.241061810363e-01 0.000000000000e+00 0.000000000000e+00
6.460000000000e+02 5.128736686039e-01 0.000000000000e+00 0.000000000000e+00
6.462500000000e+02 1.378802600372e+00 0.000000000000e+00 0.000000000000e+00
6.465000000000e+02 2.240953844643e+00 0.000000000000e+00 0.000000000000e+00
6.467500000000e+02 3.063601342037e+00 0.000000000000e+00 0.000000000000e+00
6.470000000000e+02 3.808073092989e+00 0.000000000000e+00 0.000000000000e+00
6.472500000000e+02 4.433261923454e+00 0.000000000000e+00 0.000000000000e+00
6.475000000000e+02 4.896850052945e+00 0.000000000000e+00 0.000000000000e+00
6.477500000000e+02 5.157411770679e+00 0.000000000000e+00 0.000000000000e+00
6.480000000000e+02 5.177417203896e+00 0.000000000000e+00 0.000000000000e+00
6.482500000000e+02 4.926988497513e+00 0.000000000000e+00 0.000000000000e+00
6.485000000000e+02 4.388083378265e+00 0.000000000000e+00 0.000000000000e+00
6.487500000000e+02 3.558628866143e+00 0.000000000000e+00 0.000000000000e+00
6.490000000000e+02 2.456027472971e+00 0.000000000000e+00 0.000000000000e+00
6.492500000000e+02 1.119431681766e+00 0.000000000000e+00 0.000000000000e+00
6.495000000000e+02 -3.897574463395e-01 0.000000000000e+00 0.000000000000e+00
6.497500000000e+02 -1.989564284511e+00 0.000000000000e+00 0.000000000000e+00
6.500000000000e+02 -3.581459419576e+00 0.000000000000e+00 0.000000000000e+00
6.502500000000e+02 -5.056627697414e+00 0.000000000000e+00 0.000000000000e+00
6.505000000000e+02 -6.304092705030e+00 0.000000000000e+00 0.000000000000e+00
6.507500000000e+02 -7.220036191226e+00 0.000000000000e+00 0.000000000000e+00
6.510000000000e+02 -7.717439035003e+00 0.000000000000e+00 0.000000000000e+00
6.512500000000e+02 -7.735049739321e+00 0.000000000000e+00 0.000000000000e+00
6.515000000000e+02 -7.244679068332e+00 0.000000000000e+00 0.000000000000e+00
6.517500000000e+02 -6.255933338040e+00 0.000000000000e+00 0.000000000000e+00
6.520000000000e+02 -4.817726250164e+00 0.000000000000e+00 0.000000000000e+00
6.522500000000e+02 -3.016226959803e+00 0.000000000000e+00 0.000000000000e+00
6.525000000000e+02 -9.692745116560e-01 0.000000000000e+00 0.000000000000e+00
6.527500000000e+02 1.182328185305e+00 0.000000000000e+00 0.000000000000e+00
6.530000000000e+02 3.285880678096e+00 0.000000000000e+00 0.000000000000e+00
6.532500000000e+02 5.189183488227e+00 0.000000000000e+00 0.000000000000e+00
6.535000000000e+02 6.753085496677e+00 0.000000000000e+00 0.000000000000e+00
6.537500000000e+02 7.862973960557e+00 0.000000000000e+00 0.000000000000e+00
6.540000000000e+02 8.438113279569e+00 0.000000000000e+00 0.000000000000e+00
6.542500000000e+02 8.437972003726e+00 0.000000000000e+00 0.000000000000e+00
6.545000000000e+02 7.865002484984e+00 0.000000000000e+00 0.000000000000e+00
6.547500000000e+02 6.763713309380e+00 0.000000000000e+00 0.000000000000e+00
6.550000000000e+02 5.216254810985e+00 0.000000000000e+00 0.000000000000e+00
6.552500000000e+02 3.335076804324e+00 0.000000000000e+00 0.000000000000e+00
6.555000000000e+02 1.253476210813e+00 0.000000000000e+00 0.000000000000e+00
6.557500000000e+02 -8.849965470298e-01 0.000000000000e+00 0.000000000000e+00
6.560000000000e+02 -2.937271407943e+00 0.000000000000e+00 0.000000000000e+00
6.562500000000e+02 -4.770714152571e+00 0.000000000000e+00 0.000000000000e+00
6.565000000000e+02 -6.271561833327e+00 0.000000000000e+00 0.000000000000e+00
6.567500000000e+02 -7.351336568302e+00 0.000000000000e+00 0.000000000000e+00
6.570000000000e+02 -7.951001171532e+00 0.000000000000e+00 0.000000000000e+00
6.572500000000e+02 -8.042871309430e+00 0.000000000000e+00 0.000000000000e+00
6.575000000000e+02 -7.630502669917e+00 0.000000000000e+00 0.000000000000e+00
6.577500000000e+02 -6.746904617078e+00 0.000000000000e+00 0.000000000000e+00
6.580000000000e+02 -5.451484029410e+00 0.000000000000e+00 0.000000000000e+00
6.582500000000e+02 -3.826099015933e+00 0.000000000000e+00 0.000000000000e+00
6.585000000000e+02 -1.970519664793e+00 0.000000000000e+00 0.000000000000e+00
6.587500000000e+02 2.520716074045e-03 0.000000000000e+00 0.000000000000e+00
6.590000000000e+02 1.972613265191e+00 0.000000000000e+00 0.000000000000e+00
6.592500000000e+02 3.817310825316e+00 0.000000000000e+00 0.000000000000e+00
6.595000000000e+02 5.418151418068e+00 0.000000000000e+00 0.000000000000e+00
6.597500000000e+02 6.667062959636e+00 0.000000000000e+00 0.000000000000e+00
6.600000000000e+02 7.473037202329e+00 0.000000000000e+00 0.000000000000e+00
6.602500000000e+02 7.768805148192e+00 0.000000000000e+00 0.000000000000e+00
6.605000000000e+02 7.517070925733e+00 0.000000000000e+00 0.000000000000e+00
6.607500000000e+02 6.715703515014e+00 0.000000000000e+00 0.000000000000e+00
6.610000000000e+02 5.401184803980e+00 0.000000000000e+00 0.000000000000e+00
6.612500000000e+02 3.649602385570e+00 0.000000000000e+00 0.000000000000e+00
6.615000000000e+02 1.574578986692e+00 0.000000000000e+00 0.000000000000e+00
6.617500000000e+02 -6.782462852944e-01 0.000000000000e+00 0.000000000000e+00
6.620000000000e+02 -2.940239571639e+00 0.000000000000e+00 0.000000000000e+00
6.622500000000e+02 -5.031946654966e+00 0.000000000000e+00 0.000000000000e+00
6.625000000000e+02 -6.777638701247e+00 0.000000000000e+00 0.000000000000e+00
6.627500000000e+02 -8.021048518396e+00 0.000000000000e+00 0.000000000000e+00
6.630000000000e+02 -8.640809684959e+00 0.000000000000e+00 0.000000000000e+00
6.632500000000e+02 -8.563950937886e+00 0.000000000000e+00 0.000000000000e+00
6.635000000000e+02 -7.775824352018e+00 0.000000000000e+00 0.000000000000e+00
6.637500000000e+02 -6.325075425696e+00 0.000000000000e+00 0.000000000000e+00
6.640000000000e+02 -4.322687338707e+00 0.000000000000e+00 0.000000000000e+00
6.642500000000e+02 -1.934714473016e+00 0.000000000000e+00 0.000000000000e+00
6.645000000000e+02 6.309982266169e-01 0.000000000000e+00 0.000000000000e+00
6.647500000000e+02 3.143110999662e+00 0.000000000000e+00 0.000000000000e+00
6.650000000000e+02 5.368463683589e+00 0.000000000000e+00 0.000000000000e+00
6.652500000000e+02 7.095003605261e+00 0.000000000000e+00 0.000000000000e+00
6.655000000000e+02 8.153571521620e+00 0.000000000000e+00 0.000000000000e+00
6.657500000000e+02 8.436144747907e+00 0.000000000000e+00 0.000000000000e+00
6.660000000000e+02 7.908411489850e+00 0.000000000000e+00 0.000000000000e+00
6.662500000000e+02 6.615086826023e+00 0.000000000000e+00 0.000000000000e+00
6.665000000000e+02 4.677126612990e+00 0.000000000000e+00 0.000000000000e+00
6.667500000000e+02 2.280870510877e+00 0.000000000000e+00 0.000000000000e+00
6.670000000000e+02 -3.399500118649e-01 0.000000000000e+00 0.000000000000e+00
6.672500000000e+02 -2.927575038850e+00 0.000000000000e+00 0.000000000000e+00
6.675000000000e+02 -5.226537074548e+00 0.000000000000e+00 0.000000000000e+00
6.677500000000e+02 -7.010135108499e+00 0.000000000000e+00 0.000000000000e+00
6.680000000000e+02 -8.104179745996e+00 0.000000000000e+00 0.000000000000e+00
6.682500000000e+02 -8.405378528754e+00 0.000000000000e+00 0.000000000000e+00
6.685000000000e+02 -7.892288079688e+00 0.000000000000e+00 0.000000000000e+00
6.687500000000e+02 -6.627563516497e+00 0.000000000000e+00 0.000000000000e+00
6.690000000000e+02 -4.751195336738e+00 0.000000000000e+00 0.000000000000e+00
6.692500000000e+02 -2.465429543885e+00 0.000000000000e+00 0.000000000000e+00
6.695000000000e+02 -1.300139716746e-02 0.000000000000e+00 0.000000000000e+00
6.697500000000e+02 2.348932480233e+00 0.000000000000e+00 0.000000000000e+00
6.700000000000e+02 4.376293427033e+00 0.000000000000e+00 0.000000000000e+00
6.702500000000e+02 5.863981884250e+00 0.000000000000e+00 0.000000000000e+00
6.705000000000e+02 6.667336212676e+00 0.000000000000e+00 0.000000000000e+00
6.707500000000e+02 6.716813669302e+00 0.000000000000e+00 0.000000000000e+00
6.710000000000e+02 6.024330130484e+00 0.000000000000e+00 0.000000000000e+00
6.712500000000e+02 4.680640463507e+00 0.000000000000e+00 0.000000000000e+00
6.715000000000e+02 2.844149975773e+00 0.000000000000e+00 0.000000000000e+00
6.717500000000e+02 7.225025894979e-01 0.000000000000e+00 0.000000000000e+00
6.720000000000e+02 -1.450915919786e+00 0.000000000000e+00 0.000000000000e+00
6.722500000000e+02 -3.442880248973e+00 0.000000000000e+00 0.000000000000e+00
6.725000000000e+02 -5.045723530853e+00 0.000000000000e+00 0.000000000000e+00
6.727500000000e+02 -6.099422994467e+00 0.000000000000e+00 0.000000000000e+00
6.730000000000e+02 -6.507983215668e+00 0.000000000000e+00 0.000000000000e+00
6.732500000000e+02 -6.248407707807e+00 0.000000000000e+00 0.000000000000e+00
6.735000000000e+02 -5.371411337356e+00 0.000000000000e+00 0.000000000000e+00
6.737500000000e+02 -3.993967305914e+00 0.000000000000e+00 0.000000000000e+00
6.740000000000e+02 -2.284694769237e+00 0.000000000000e+00 0.000000000000e+00
6.742500000000e+02 -4.438736788438e-01 0.000000000000e+00 0.000000000000e+00
6.745000000000e+02 1.319563498127e+00 0.000000000000e+00 0.000000000000e+00
6.747500000000e+02 2.811426877333e+00 0.000000000000e+00 0.000000000000e+00
6.750000000000e+02 3.873430790294e+00 0.000000000000e+00 0.000000000000e+00
6.752500000000e+02 4.399811707462e+00 0.000000000000e+00 0.000000000000e+00
6.755000000000e+02 4.347654602069e+00 0.000000000000e+00 0.000000000000e+00
6.757500000000e+02 3.739925555108e+00 0.000000000000e+00 0.000000000000e+00
6.760000000000e+02 2.661049278425e+00 0.000000000000e+00 0.000000000000e+00
6.762500000000e+02 1.245709779121e+00 0.000000000000e+00 0.000000000000e+00
6.765000000000e+02 -3.377034404862e-01 0.000000000000e+00 0.000000000000e+00
6.767500000000e+02 -1.907013551769e+00 0.000000000000e+00 0.000000000000e+00
6.770000000000e+02 -3.287217061712e+00 0.000000000000e+00 0.000000000000e+00
6.772500000000e+02 -4.330100993130e+00 0.000000000000e+00 0.000000000000e+00
6.775000000000e+02 -4.930335434857e+00 0.000000000000e+00 0.000000000000e+00
6.777500000000e+02 -5.036305395132e+00 0.000000000000e+00 0.000000000000e+00
6.780000000000e+02 -4.654576503388e+00 0.000000000000e+00 0.000000000000e+00
6.782500000000e+02 -3.847631073448e+00 0.000000000000e+00 0.000000000000e+00
6.785000000000e+02 -2.725279302963e+00 0.000000000000e+00 0.000000000000e+00
6.787500000000e+02 -1.430858547411e+00 0.000000000000e+00 0.000000000000e+00
6.790000000000e+02 -1.239034548104e-01 0.000000000000e+00 0.000000000000e+00
6.792500000000e+02 1.038660315138e+00 0.000000000000e+00 0.000000000000e+00
6.795000000000e+02 1.920614495372e+00 0.000000000000e+00 0.000000000000e+00
6.797500000000e+02 2.421772652580e+00 0.000000000000e+00 0.000000000000e+00
6.800000000000e+02 2.488815963388e+00 0.000000000000e+00 0.000000000000e+00
6.802500000000e+02 2.120467696706e+00 0.000000000000e+00 0.000000000000e+00
6.805000000000e+02 1.366503046841e+00 0.000000000000e+00 0.000000000000e+00
6.807500000000e+02 3.208101240299e-01 0.000000000000e+00 0.000000000000e+00
6.810000000000e+02 -8.905955087101e-01 0.000000000000e+00 0.000000000000e+00
6.812500000000e+02 -2.125124746190e+00 0.000000000000e+00 0.000000000000e+00
6.815000000000e+02 -3.240860132596e+00 0.000000000000e+00 0.000000000000e+00
6.817500000000e+02 -4.113437645581e+00 0.000000000000e+00 0.000000000000e+00
6.820000000000e+02 -4.650574179965e+00 0.000000000000e+00 0.000000000000e+00
6.822500000000e+02 -4.802546766374e+00 0.000000000000e+00 0.000000000000e+00
6.825000000000e+02 -4.567424353951e+00 0.000000000000e+00 0.000000000000e+00
6.827500000000e+02 -3.990487186132e+00 0.000000000000e+00 0.000000000000e+00
6.830000000000e+02 -3.157967371354e+00 0.000000000000e+00 0.000000000000e+00
6.832500000000e+02 -2.185924234545e+00 0.000000000000e+00 0.000000000000e+00
6.835000000000e+02 -1.205648249969e+00 0.000000000000e+00 0.000000000000e+00
6.837500000000e+02 -3.473980672856e-01 0.000000000000e+00 0.000000000000e+00
6.840000000000e+02 2.755334661976e-01 0.000000000000e+00 0.000000000000e+00
6.842500000000e+02 5.804799749848e-01 0.000000000000e+00 0.000000000000e+00
6.845000000000e+02 5.251334922553e-01 0.000000000000e+00 0.000000000000e+00
6.847500000000e+02 1.121837110023e-01 0.000000000000e+00 0.000000000000e+00
6.850000000000e+02 -6.116652071113e-01 0.000000000000e+00 0.000000000000e+00
6.852500000000e+02 -1.562131042201e+00 0.000000000000e+00 0.000000000000e+00
6.855000000000e+02 -2.628396745633e+00 0.000000000000e+00 0.000000000000e+00
6.857500000000e+02 -3.687343242956e+00 0.000000000000e+00 0.000000000000e+00
6.860000000000e+02 -4.619161888254e+00 0.000000000000e+00 0.000000000000e+00
6.862500000000e+02 -5.322372060877e+00 0.000000000000e+00 0.000000000000e+00
6.865000000000e+02 -5.726354305876e+00 0.000000000000e+00 0.000000000000e+00
6.867500000000e+02 -5.799833661028e+00 0.000000000000e+00 0.000000000000e+00
6.870000000000e+02 -5.554270593603e+00 0.000000000000e+00 0.000000000000e+00
6.872500000000e+02 -5.041771791699e+00 0.000000000000e+00 0.000000000000e+00
6.875000000000e+02 -4.347836047214e+00 0.000000000000e+00 0.000000000000e+00
6.877500000000e+02 -3.579911103975e+00 0.000000000000e+00 0.000000000000e+00
6.880000000000e+02 -2.853270177596e+00 0.000000000000e+00 0.000000000000e+00
6.882500000000e+02 -2.276052731225e+00 0.000000000000e+00 0.000000000000e+00
6.885000000000e+02 -1.935409356870e+00 0.000000000000e+00 0.000000000000e+00
6.887500000000e+02 -1.886533028644e+00 0.000000000000e+00 0.000000000000e+00
6.890000000000e+02 -2.145969552547e+00 0.000000000000e+00 0.000000000000e+00
6.892500000000e+02 -2.690030348320e+00 0.000000000000e+00 0.000000000000e+00
6.895000000000e+02 -3.458456266894e+00 0.000000000000e+00 0.000000000000e+00
6.897500000000e+02 -4.362791387169e+00 0.000000000000e+00 0.000000000000e+00
6.900000000000e+02 -5.298312052574e+00 0.000000000000e+00 0.000000000000e+00
6.902500000000e+02 -6.157899938459e+00 0.000000000000e+00 0.000000000000e+00
6.905000000000e+02 -6.846008632431e+00 0.000000000000e+00 0.000000000000e+00
6.907500000000e+02 -7.290881727313e+00 0.000000000000e+00 0.000000000000e+00
6.910000000000e+02 -7.453434025806e+00 0.000000000000e+00 0.000000000000e+00
6.912500000000e+02 -7.331670398644e+00 0.000000000000e+00 0.000000000000e+00
6.915000000000e+02 -6.960125314292e+00 0.000000000000e+00 0.000000000000e+00
6.917500000000e+02 -6.404476953611e+00 0.000000000000e+00 0.000000000000e+00
6.920000000000e+02 -5.752132121097e+00 0.000000000000e+00 0.000000000000e+00
6.922500000000e+02 -5.100105414476e+00 0.000000000000e+00 0.000000000000e+00
6.925000000000e+02 -4.541858232047e+00 0.000000000000e+00 0.000000000000e+00
6.927500000000e+02 -4.154875961367e+00 0.000000000000e+00 0.000000000000e+00
6.930000000000e+02 -3.990632625255e+00 0.000000000000e+00 0.000000000000e+00
6.932500000000e+02 -4.068242077198e+00 0.000000000000e+00 0.000000000000e+00
6.935000000000e+02 -4.372574289679e+00 0.000000000000e+00 0.000000000000e+00
6.937500000000e+02 -4.856997850416e+00 0.000000000000e+00 0.000000000000e+00
6.940000000000e+02 -5.450281291167e+00 0.000000000000e+00 0.000000000000e+00
6.942500000000e+02 -6.066632456079e+00 0.000000000000e+00 0.000000000000e+00
6.945000000000e+02 -6.617451286605e+00 0.000000000000e+00 0.000000000000e+00
6.947500000000e+02 -7.023169875727e+00 0.000000000000e+00 0.000000000000e+00
6.950000000000e+02 -7.223578338703e+00 0.000000000000e+00 0.000000000000e+00
6.952500000000e+02 -7.185278184898e+00 0.000000000000e+00 0.000000000000e+00
6.955000000000e+02 -6.905328584473e+00 0.000000000000e+00 0.000000000000e+00
6.957500000000e+02 -6.410693030077e+00 0.000000000000e+00 0.000000000000e+00
6.960000000000e+02 -5.753677029057e+00 0.000000000000e+00 0.000000000000e+00
6.962500000000e+02 -5.004090157658e+00 0.000000000000e+00 0.000000000000e+00
6.965000000000e+02 -4.239293970724e+00 0.000000000000e+00 0.000000000000e+00
6.967500000000e+02 -3.533554390500e+00 0.000000000000e+00 0.000000000000e+00
6.970000000000e+02 -2.948171938827e+00 0.000000000000e+00 0.000000000000e+00
6.972500000000e+02 -2.523713154587e+00 0.000000000000e+00 0.000000000000e+00
6.975000000000e+02 -2.275338030532e+00 0.000000000000e+00 0.000000000000e+00
6.977500000000e+02 -2.191761864436e+00 0.000000000000e+00 0.000000000000e+00
6.980000000000e+02 -2.237872666702e+00 0.000000000000e+00 0.000000000000e+00
6.982500000000e+02 -2.360521006579e+00 0.000000000000e+00 0.000000000000e+00
6.985000000000e+02 -2.496577824735e+00 0.000000000000e+00 0.000000000000e+00
6.987500000000e+02 -2.582073548638e+00 0.000000000000e+00 0.000000000000e+00
6.990000000000e+02 -2.561123854751e+00 0.000000000000e+00 0.000000000000e+00
6.992500000000e+02 -2.393423097397e+00 0.000000000000e+00 0.000000000000e+00
6.995000000000e+02 -2.059329085887e+00 0.000000000000e+00 0.000000000000e+00
6.997500000000e+02 -1.561932862768e+00 0.000000000000e+00 0.000000000000e+00
7.000000000000e+02 -9.259480900943e-01 0.000000000000e+00 0.000000000000e+00
7.002500000000e+02 -1.937021403364e-01 0.000000000000e+00 0.000000000000e+00
7.005000000000e+02 5.810981272594e-01 0.000000000000e+00 0.000000000000e+00
7.007500000000e+02 1.340871539742e+00 0.000000000000e+00 0.000000000000e+00
7.010000000000e+02 2.031847947048e+00 0.000000000000e+00 0.000000000000e+00
7.012500000000e+02 2.610865065631e+00 0.000000000000e+00 0.000000000000e+00
7.015000000000e+02 3.050379405505e+00 0.000000000000e+00 0.000000000000e+00
7.017500000000e+02 3.341083906863e+00 0.000000000000e+00 0.000000000000e+00
7.020000000000e+02 3.491887765854e+00 0.000000000000e+00 0.000000000000e+00
7.022500000000e+02 3.527395040273e+00 0.000000000000e+00 0.000000000000e+00
7.025000000000e+02 3.483363075981e+00 0.000000000000e+00 0.000000000000e+00
7.027500000000e+02 3.400882199669e+00 0.000000000000e+00 0.000000000000e+00
7.030000000000e+02 3.320161150819e+00 0.000000000000e+00 0.000000000000e+00
7.032500000000e+02 3.274813323675e+00 0.000000000000e+00 0.000000000000e+00
7.035000000000e+02 3.287421699793e+00 0.000000000000e+00 0.000000000000e+00
7.037500000000e+02 3.366938201389e+00 0.000000000000e+00 0.000000000000e+00
7.040000000000e+02 3.508183011265e+00 0.000000000000e+00 0.000000000000e+00
7.042500000000e+02 3.693396235494e+00 0.000000000000e+00 0.000000000000e+00
7.045000000000e+02 3.895504391325e+00 0.000000000000e+00 0.000000000000e+00
7.047500000000e+02 4.082538264032e+00 0.000000000000e+00 0.000000000000e+00
7.050000000000e+02 4.222506104535e+00 0.000000000000e+00 0.000000000000e+00
7.052500000000e+02 4.288001296117e+00 0.000000000000e+00 0.000000000000e+00
7.055000000000e+02 4.259904411764e+00 0.000000000000e+00 0.000000000000e+00
7.057500000000e+02 4.129708553840e+00 0.000000000000e+00 0.000000000000e+00
7.060000000000e+02 3.900224495163e+00 0.000000000000e+00 0.000000000000e+00
7.062500000000e+02 3.584671789456e+00 0.000000000000e+00 0.000000000000e+00
7.065000000000e+02 3.204395713396e+00 0.000000000000e+00 0.000000000000e+00
7.067500000000e+02 2.785634034838e+00 0.000000000000e+00 0.000000000000e+00
7.070000000000e+02 2.355867726290e+00 0.000000000000e+00 0.000000000000e+00
7.072500000000e+02 1.940313773271e+00 0.000000000000e+00 0.000000000000e+00
7.075000000000e+02 1.559057629815e+00 0.000000000000e+00 0.000000000000e+00
7.077500000000e+02 1.225191762735e+00 0.000000000000e+00 0.000000000000e+00
7.080000000000e+02 9.441490924749e-01 0.000000000000e+00 0.000000000000e+00
7.082500000000e+02 7.142257092142e-01 0.000000000000e+00 0.000000000000e+00
7.085000000000e+02 5.281066665893e-01 0.000000000000e+00 0.000000000000e+00
7.087500000000e+02 3.750687708664e-01 0.000000000000e+00 0.000000000000e+00
7.090000000000e+02 2.434541942232e-01 0.000000000000e+00 0.000000000000e+00
7.092500000000e+02 1.229972615313e-01 0.000000000000e+00 0.000000000000e+00
7.095000000000e+02 6.641567761419e-03 0.000000000000e+00 0.000000000000e+00
7.097500000000e+02 -1.084068679075e-01 0.000000000000e+00 0.000000000000e+00
7.100000000000e+02 -2.205027218277e-01 0.000000000000e+00 0.000000000000e+00
7.102500000000e+02 -3.242221585158e-01 0.000000000000e+00 0.000000000000e+00
7.105000000000e+02 -4.116874998452e-01 0.000000000000e+00 0.000000000000e+00
7.107500000000e+02 -4.742833716694e-01 0.000000000000e+00 0.000000000000e+00
7.110000000000e+02 -5.044438829447e-01 0.000000000000e+00 0.000000000000e+00
7.112500000000e+02 -4.971980384136e-01 0.000000000000e+00 0.000000000000e+00
7.115000000000e+02 -4.512197935165e-01 0.000000000000e+00 0.000000000000e+00
7.117500000000e+02 -3.692275947550e-01 0.000000000000e+00 0.000000000000e+00
7.120000000000e+02 -2.576977044595e-01 0.000000000000e+00 0.000000000000e+00
7.122500000000e+02 -1.259751989008e-01 0.000000000000e+00 0.000000000000e+00
7.125000000000e+02 1.503380774980e-02 0.000000000000e+00 0.000000000000e+00
7.127500000000e+02 1.543414055900e-01 0.000000000000e+00 0.000000000000e+00
7.130000000000e+02 2.822628606903e-01 0.000000000000e+00 0.000000000000e+00
7.132500000000e+02 3.914699962613e-01 0.000000000000e+00 0.000000000000e+00
7.135000000000e+02 4.775445325859e-01 0.000000000000e+00 0.000000000000e+00
7.137500000000e+02 5.389592384874e-01 0.000000000000e+00 0.000000000000e+00
7.140000000000e+02 5.765211749630e-01 0.000000000000e+00 0.000000000000e+00
7.142500000000e+02 5.924092458596e-01 0.000000000000e+00 0.000000000000e+00
7.145000000000e+02 5.890109147192e-01 0.000000000000e+00 0.000000000000e+00
7.147500000000e+02 5.677980915227e-01 0.000000000000e+00 0.000000000000e+00
7.150000000000e+02 5.284741723002e-01 0.000000000000e+00 0.000000000000e+00
7.152500000000e+02 4.685747523968e-01 0.000000000000e+00 0.000000000000e+00
7.155000000000e+02 3.836223594741e-01 0.000000000000e+00 0.000000000000e+00
7.157500000000e+02 2.678348661933e-01 0.000000000000e+00 0.000000000000e+00
7.160000000000e+02 1.152853037487e-01 0.000000000000e+00 0.000000000000e+00
7.162500000000e+02 -7.867496860614e-02 0.000000000000e+00 0.000000000000e+00
7.165000000000e+02 -3.159726753229e-01 0.000000000000e+00 0.000000000000e+00
7.167500000000e+02 -5.946060180281e-01 0.000000000000e+00 0.000000000000e+00
7.170000000000e+02 -9.079036353641e-01 0.000000000000e+00 0.000000000000e+00
7.172500000000e+02 -1.244409931007e+00 0.000000000000e+00 0.000000000000e+00
7.175000000000e+02 -1.588461578940e+00 0.000000000000e+00 0.000000000000e+00
7.177500000000e+02 -1.921411252394e+00 0.000000000000e+00 0.000000000000e+00
7.180000000000e+02 -2.223350695008e+00 0.000000000000e+00 0.000000000000e+00
7.182500000000e+02 -2.475103066924e+00 0.000000000000e+00 0.000000000000e+00
7.185000000000e+02 -2.660207522370e+00 0.000000000000e+00 0.000000000000e+00
7.187500000000e+02 -2.766615054588e+00 0.000000000000e+00 0.000000000000e+00
7.190000000000e+02 -2.787854731586e+00 0.000000000000e+00 0.000000000000e+00
7.192500000000e+02 -2.723507440576e+00 0.000000000000e+00 0.000000000000e+00
7.195000000000e+02 -2.578927976686e+00 0.000000000000e+00 0.000000000000e+00
7.197500000000e+02 -2.364269433600e+00 0.000000000000e+00 0.000000000000e+00
7.200000000000e+02 -2.092968531297e+00 0.000000000000e+00 0.000000000000e+00
7.202500000000e+02 -1.779930218707e+00 0.000000000000e+00 0.000000000000e+00
7.205000000000e+02 -1.439692038609e+00 0.000000000000e+00 0.000000000000e+00
7.207500000000e+02 -1.084846714381e+00 0.000000000000e+00 0.000000000000e+00
7.210000000000e+02 -7.249555939418e-01 0.000000000000e+00 0.000000000000e+00
7.212500000000e+02 -3.661032873314e-01 0.000000000000e+00 0.000000000000e+00
7.215000000000e+02 -1.113815708477e-02 0.000000000000e+00 0.000000000000e+00
7.217500000000e+02 3.394689451186e-01 0.000000000000e+00 0.000000000000e+00
7.220000000000e+02 6.863163359927e-01 0.000000000000e+00 0.000000000000e+00
7.222500000000e+02 1.029555966122e+00 0.000000000000e+00 0.000000000000e+00
7.225000000000e+02 1.367447914741e+00 0.000000000000e+00 0.000000000000e+00
7.227500000000e+02 1.695252439088e+00 0.000000000000e+00 0.000000000000e+00
7.230000000000e+02 2.004674396626e+00 0.000000000000e+00 0.000000000000e+00
7.232500000000e+02 2.283987415057e+00 0.000000000000e+00 0.000000000000e+00
7.235000000000e+02 2.518856742227e+00 0.000000000000e+00 0.000000000000e+00
7.237500000000e+02 2.693767287446e+00 0.000000000000e+00 0.000000000000e+00
7.240000000000e+02 2.793864586055e+00 0.000000000000e+00 0.000000000000e+00
7.242500000000e+02 2.806946723140e+00 0.000000000000e+00 0.000000000000e+00
7.245000000000e+02 2.725315490049e+00 0.000000000000e+00 0.000000000000e+00
7.247500000000e+02 2.547209793398e+00 0.000000000000e+00 0.000000000000e+00
7.250000000000e+02 2.277601205667e+00 0.000000000000e+00 0.000000000000e+00
7.252500000000e+02 1.928221612830e+00 0.000000000000e+00 0.000000000000e+00
7.255000000000e+02 1.516802157168e+00 0.000000000000e+00 0.000000000000e+00
7.257500000000e+02 1.065614220617e+00 0.000000000000e+00 0.000000000000e+00
7.260000000000e+02 5.995000006031e-01 0.000000000000e+00 0.000000000000e+00
7.262500000000e+02 1.436477621366e-01 0.000000000000e+00 0.000000000000e+00
7.265000000000e+02 -2.786046511651e-01 0.000000000000e+00 0.000000000000e+00
7.267500000000e+02 -6.476684952794e-01 0.000000000000e+00 0.000000000000e+00
7.270000000000e+02 -9.490887626581e-01 0.000000000000e+00 0.000000000000e+00
7.272500000000e+02 -1.174281790558e+00 0.000000000000e+00 0.000000000000e+00
7.275000000000e+02 -1.320592105680e+00 0.000000000000e+00 0.000000000000e+00
7.277500000000e+02 -1.390733874282e+00 0.000000000000e+00 0.000000000000e+00
7.280000000000e+02 -1.391765527339e+00 0.000000000000e+00 0.000000000000e+00
7.282500000000e+02 -1.333800627773e+00 0.000000000000e+00 0.000000000000e+00
7.285000000000e+02 -1.228676053378e+00 0.000000000000e+00 0.000000000000e+00
7.287500000000e+02 -1.088778528651e+00 0.000000000000e+00 0.000000000000e+00
7.290000000000e+02 -9.261773137464e-01 0.000000000000e+00 0.000000000000e+00
7.292500000000e+02 -7.521348569429e-01 0.000000000000e+00 0.000000000000e+00
7.295000000000e+02 -5.769825988312e-01 0.000000000000e+00 0.000000000000e+00
7.297500000000e+02 -4.102713786908e-01 0.000000000000e+00 0.000000000000e+00
7.300000000000e+02 -2.610492256107e-01 0.000000000000e+00 0.000000000000e+00
7.302500000000e+02 -1.380941666412e-01 0.000000000000e+00 0.000000000000e+00
7.305000000000e+02 -4.994093808488e-02 0.000000000000e+00 0.000000000000e+00
7.307500000000e+02 -4.586571407512e-03 0.000000000000e+00 0.000000000000e+00
7.310000000000e+02 -8.832893436116e-03 0.000000000000e+00 0.000000000000e+00
7.312500000000e+02 -6.731115274200e-02 0.000000000000e+00 0.000000000000e+00
7.315000000000e+02 -1.813194682211e-01 0.000000000000e+00 0.000000000000e+00
7.317500000000e+02 -3.476715351848e-01 0.000000000000e+00 0.000000000000e+00
7.320000000000e+02 -5.577914473641e-01 0.000000000000e+00 0.000000000000e+00
7.322500000000e+02 -7.972859102736e-01 0.000000000000e+00 0.000000000000e+00
7.325000000000e+02 -1.046179362374e+00 0.000000000000e+00 0.000000000000e+00
7.327500000000e+02 -1.279914528031e+00 0.000000000000e+00 0.000000000000e+00
7.330000000000e+02 -1.471112181338e+00 0.000000000000e+00 0.000000000000e+00
7.332500000000e+02 -1.591965747348e+00 0.000000000000e+00 0.000000000000e+00
7.335000000000e+02 -1.617037489568e+00 0.000000000000e+00 0.000000000000e+00
7.337500000000e+02 -1.526141464297e+00 0.000000000000e+00 0.000000000000e+00
7.340000000000e+02 -1.306958581876e+00 0.000000000000e+00 0.000000000000e+00
7.342500000000e+02 -9.570393380795e-01 0.000000000000e+00 0.000000000000e+00
7.345000000000e+02 -4.849107693675e-01 0.000000000000e+00 0.000000000000e+00
7.347500000000e+02 8.989134241899e-02 0.000000000000e+00 0.000000000000e+00
7.350000000000e+02 7.379103882877e-01 0.000000000000e+00 0.000000000000e+00
7.352500000000e+02 1.421878938963e+00 0.000000000000e+00 0.000000000000e+00
7.355000000000e+02 2.099620945687e+00 0.000000000000e+00 0.000000000000e+00
7.357500000000e+02 2.727415947284e+00 0.000000000000e+00 0.000000000000e+00
7.360000000000e+02 3.263441833353e+00 0.000000000000e+00 0.000000000000e+00
7.362500000000e+02 3.670914808006e+00 0.000000000000e+00 0.000000000000e+00
7.365000000000e+02 3.920602346098e+00 0.000000000000e+00 0.000000000000e+00
7.367500000000e+02 3.992488061597e+00 0.000000000000e+00 0.000000000000e+00
7.370000000000e+02 3.876499950554e+00 0.000000000000e+00 0.000000000000e+00
7.372500000000e+02 3.572353899215e+00 0.000000000000e+00 0.000000000000e+00
7.375000000000e+02 3.088689570647e+00 0.000000000000e+00 0.000000000000e+00
7.377500000000e+02 2.441764907900e+00 0.000000000000e+00 0.000000000000e+00
7.380000000000e+02 1.654013337005e+00 0.000000000000e+00 0.000000000000e+00
7.382500000000e+02 7.527475420470e-01 0.000000000000e+00 0.000000000000e+00
7.385000000000e+02 -2.307815478174e-01 0.000000000000e+00 0.000000000000e+00
7.387500000000e+02 -1.261879478941e+00 0.000000000000e+00 0.000000000000e+00
7.390000000000e+02 -2.302504898304e+00 0.000000000000e+00 0.000000000000e+00
7.392500000000e+02 -3.311151870240e+00 0.000000000000e+00 0.000000000000e+00
7.395000000000e+02 -4.242807416252e+00 0.000000000000e+00 0.000000000000e+00
7.397500000000e+02 -5.049327153481e+00 0.000000000000e+00 0.000000000000e+00
7.400000000000e+02 -5.680557885369e+00 0.000000000000e+00 0.000000000000e+00
7.402500000000e+02 -6.086450191007e+00 0.000000000000e+00 0.000000000000e+00
7.405000000000e+02 -6.220254009568e+00 0.000000000000e+00 0.000000000000e+00
7.407500000000e+02 -6.042694996189e+00 0.000000000000e+00 0.000000000000e+00
7.410000000000e+02 -5.526817348446e+00 0.000000000000e+00 0.000000000000e+00
7.412500000000e+02 -4.662983531966e+00 0.000000000000e+00 0.000000000000e+00
7.415000000000e+02 -3.463376930614e+00 0.000000000000e+00 0.000000000000e+00
7.417500000000e+02 -1.965289060862e+00 0.000000000000e+00 0.000000000000e+00
7.420000000000e+02 -2.325079996900e-01 0.000000000000e+00 0.000000000000e+00
7.422500000000e+02 1.645734961762e+00 0.000000000000e+00 0.000000000000e+00
7.425000000000e+02 3.558566999513e+00 0.000000000000e+00 0.000000000000e+00
7.427500000000e+02 5.380022018326e+00 0.000000000000e+00 0.000000000000e+00
7.430000000000e+02 6.977990007498e+00 0.000000000000e+00 0.000000000000e+00
7.432500000000e+02 8.224887089418e+00 0.000000000000e+00 0.000000000000e+00
7.435000000000e+02 9.009085855791e+00 0.000000000000e+00 0.000000000000e+00
7.437500000000e+02 9.245962008024e+00 0.000000000000e+00 0.000000000000e+00
7.440000000000e+02 8.887357019653e+00 0.000000000000e+00 0.000000000000e+00
7.442500000000e+02 7.928342903422e+00 0.000000000000e+00 0.000000000000e+00
7.445000000000e+02 6.410401297528e+00 0.000000000000e+00 0.000000000000e+00
7.447500000000e+02 4.420473472674e+00 0.000000000000e+00 0.000000000000e+00
7.450000000000e+02 2.085762634763e+00 0.000000000000e+00 0.000000000000e+00
7.452500000000e+02 -4.353745648579e-01 0.000000000000e+00 0.000000000000e+00
7.455000000000e+02 -2.965679120376e+00 0.000000000000e+00 0.000000000000e+00
7.457500000000e+02 -5.323261328829e+00 0.000000000000e+00 0.000000000000e+00
7.460000000000e+02 -7.336538778091e+00 0.000000000000e+00 0.000000000000e+00
7.462500000000e+02 -8.858405106252e+00 0.000000000000e+00 0.000000000000e+00
7.465000000000e+02 -9.778273771124e+00 0.000000000000e+00 0.000000000000e+00
7.467500000000e+02 -1.003087180074e+01 0.000000000000e+00 0.000000000000e+00
7.470000000000e+02 -9.601010901749e+00 0.000000000000e+00 0.000000000000e+00
7.472500000000e+02 -8.523993033602e+00 0.000000000000e+00 0.000000000000e+00
7.475000000000e+02 -6.881761231297e+00 0.000000000000e+00 0.000000000000e+00
7.477500000000e+02 -4.795328935792e+00 0.000000000000e+00 0.000000000000e+00
7.480000000000e+02 -2.414362914391e+00 0.000000000000e+00 0.000000000000e+00
7.482500000000e+02 9.498118168463e-02 0.000000000000e+00 0.000000000000e+00
7.485000000000e+02 2.562785688226e+00 0.000000000000e+00 0.000000000000e+00
7.487500000000e+02 4.827528478769e+00 0.000000000000e+00 0.000000000000e+00
7.490000000000e+02 6.746714036785e+00 0.000000000000e+00 0.000000000000e+00
7.492500000000e+02 8.205283807665e+00 0.000000000000e+00 0.000000000000e+00
7.495000000000e+02 9.121419774603e+00 0.000000000000e+00 0.000000000000e+00
7.497500000000e+02 9.449662398143e+00 0.000000000000e+00 0.000000000000e+00
7.500000000000e+02 9.181527886480e+00 0.000000000000e+00 0.000000000000e+00
7.502500000000e+02 8.343998034939e+00 0.000000000000e+00 0.000000000000e+00
7.505000000000e+02 6.996351161783e+00 0.000000000000e+00 0.000000000000e+00
7.507500000000e+02 5.225804443682e+00 0.000000000000e+00 0.000000000000e+00
7.510000000000e+02 3.142361962995e+00 0.000000000000e+00 0.000000000000e+00
7.512500000000e+02 8.731377674719e-01 0.000000000000e+00 0.000000000000e+00
7.515000000000e+02 -1.443714442234e+00 0.000000000000e+00 0.000000000000e+00
7.517500000000e+02 -3.665446463280e+00 0.000000000000e+00 0.000000000000e+00
7.520000000000e+02 -5.651574176789e+00 0.000000000000e+00 0.000000000000e+00
7.522500000000e+02 -7.271169865032e+00 0.000000000000e+00 0.000000000000e+00
7.525000000000e+02 -8.410511211500e+00 0.000000000000e+00 0.000000000000e+00
7.527500000000e+02 -8.980847188865e+00 0.000000000000e+00 0.000000000000e+00
7.530000000000e+02 -8.925842209320e+00 0.000000000000e+00 0.000000000000e+00
7.532500000000e+02 -8.228065638279e+00 0.000000000000e+00 0.000000000000e+00
7.535000000000e+02 -6.913749469489e+00 0.000000000000e+00 0.000000000000e+00
7.537500000000e+02 -5.054985044544e+00 0.000000000000e+00 0.000000000000e+00
7.540000000000e+02 -2.768601807469e+00 0.000000000000e+00 0.000000000000e+00
7.542500000000e+02 -2.111815150811e-01 0.000000000000e+00 0.000000000000e+00
7.545000000000e+02 2.429997162067e+00 0.000000000000e+00 0.000000000000e+00
7.547500000000e+02 4.949845945501e+00 0.000000000000e+00 0.000000000000e+00
7.550000000000e+02 7.141454412622e+00 0.000000000000e+00 0.000000000000e+00
7.552500000000e+02 8.813964886576e+00 0.000000000000e+00 0.000000000000e+00
7.555000000000e+02 9.810724375661e+00 0.000000000000e+00 0.000000000000e+00
7.557500000000e+02 1.002585512071e+01 0.000000000000e+00 0.000000000000e+00
7.560000000000e+02 9.417338920084e+00 0.000000000000e+00 0.000000000000e+00
7.562500000000e+02 8.014894875827e+00 0.000000000000e+00 0.000000000000e+00
7.565000000000e+02 5.921345755924e+00 0.000000000000e+00 0.000000000000e+00
7.567500000000e+02 3.306783706261e+00 0.000000000000e+00 0.000000000000e+00
7.570000000000e+02 3.956011181309e-01 0.000000000000e+00 0.000000000000e+00
7.572500000000e+02 -2.552736600379e+00 0.000000000000e+00 0.000000000000e+00
7.575000000000e+02 -5.267529931201e+00 0.000000000000e+00 0.000000000000e+00
7.577500000000e+02 -7.493019525831e+00 0.000000000000e+00 0.000000000000e+00
7.580000000000e+02 -9.014216377454e+00 0.000000000000e+00 0.000000000000e+00
7.582500000000e+02 -9.679595259429e+00 0.000000000000e+00 0.000000000000e+00
7.585000000000e+02 -9.418065930487e+00 0.000000000000e+00 0.000000000000e+00
7.587500000000e+02 -8.248155676242e+00 0.000000000000e+00 0.000000000000e+00
7.590000000000e+02 -6.278120202045e+00 0.000000000000e+00 0.000000000000e+00
7.592500000000e+02 -3.696665338478e+00 0.000000000000e+00 0.000000000000e+00
7.595000000000e+02 -7.550013819222e-01 0.000000000000e+00 0.000000000000e+00
7.597500000000e+02 2.258055921226e+00 0.000000000000e+00 0.000000000000e+00
7.600000000000e+02 5.045398066539e+00 0.000000000000e+00 0.000000000000e+00
7.602500000000e+02 7.332253981747e+00 0.000000000000e+00 0.000000000000e+00
7.605000000000e+02 8.894827012137e+00 0.000000000000e+00 0.000000000000e+00
7.607500000000e+02 9.583788689125e+00 0.000000000000e+00 0.000000000000e+00
7.610000000000e+02 9.340003956766e+00 0.000000000000e+00 0.000000000000e+00
7.612500000000e+02 8.200696109017e+00 0.000000000000e+00 0.000000000000e+00
7.615000000000e+02 6.295309234571e+00 0.000000000000e+00 0.000000000000e+00
7.617500000000e+02 3.831471567661e+00 0.000000000000e+00 0.000000000000e+00
7.620000000000e+02 1.072572195743e+00 0.000000000000e+00 0.000000000000e+00
7.622500000000e+02 -1.690593268961e+00 0.000000000000e+00 0.000000000000e+00
7.625000000000e+02 -4.170985636168e+00 0.000000000000e+00 0.000000000000e+00
7.627500000000e+02 -6.115859001353e+00 0.000000000000e+00 0.000000000000e+00
7.630000000000e+02 -7.333315550494e+00 0.000000000000e+00 0.000000000000e+00
7.632500000000e+02 -7.711982499235e+00 0.000000000000e+00 0.000000000000e+00
7.635000000000e+02 -7.231702631919e+00 0.000000000000e+00 0.000000000000e+00
7.637500000000e+02 -5.964151839999e+00 0.000000000000e+00 0.000000000000e+00
7.640000000000e+02 -4.063434350610e+00 0.000000000000e+00 0.000000000000e+00
7.642500000000e+02 -1.747827179690e+00 0.000000000000e+00 0.000000000000e+00
7.645000000000e+02 7.251788562589e-01 0.000000000000e+00 0.000000000000e+00
7.647500000000e+02 3.087673742478e+00 0.000000000000e+00 0.000000000000e+00
7.650000000000e+02 5.090704674918e+00 0.000000000000e+00 0.000000000000e+00
7.652500000000e+02 6.530968327358e+00 0.000000000000e+00 0.000000000000e+00
7.655000000000e+02 7.271910227081e+00 0.000000000000e+00 0.000000000000e+00
7.657500000000e+02 7.257002013223e+00 0.000000000000e+00 0.000000000000e+00
7.660000000000e+02 6.513885955833e+00 0.000000000000e+00 0.000000000000e+00
7.662500000000e+02 5.149124722726e+00 0.000000000000e+00 0.000000000000e+00
7.665000000000e+02 3.334351266608e+00 0.000000000000e+00 0.000000000000e+00
7.667500000000e+02 1.285558812034e+00 0.000000000000e+00 0.000000000000e+00
7.670000000000e+02 -7.620003645492e-01 0.000000000000e+00 0.000000000000e+00
7.672500000000e+02 -2.580403909401e+00 0.000000000000e+00 0.000000000000e+00
7.675000000000e+02 -3.974134194525e+00 0.000000000000e+00 0.000000000000e+00
7.677500000000e+02 -4.800878028947e+00 0.000000000000e+00 0.000000000000e+00
7.680000000000e+02 -4.985835582537e+00 0.000000000000e+00 0.000000000000e+00
7.682500000000e+02 -4.528103584835e+00 0.000000000000e+00 0.000000000000e+00
7.685000000000e+02 -3.498620710430e+00 0.000000000000e+00 0.000000000000e+00
7.687500000000e+02 -2.030120995328e+00 0.000000000000e+00 0.000000000000e+00
7.690000000000e+02 -3.004259466426e-01 0.000000000000e+00 0.000000000000e+00
7.692500000000e+02 1.488879552297e+00 0.000000000000e+00 0.000000000000e+00
7.695000000000e+02 3.135874164032e+00 0.000000000000e+00 0.000000000000e+00
7.697500000000e+02 4.461140823567e+00 0.000000000000e+00 0.000000000000e+00
7.700000000000e+02 5.327461999588e+00 0.000000000000e+00 0.000000000000e+00
7.702500000000e+02 5.654223895655e+00 0.000000000000e+00 0.000000000000e+00
7.705000000000e+02 5.425029094561e+00 0.000000000000e+00 0.000000000000e+00
7.707500000000e+02 4.687816665296e+00 0.000000000000e+00 0.000000000000e+00
7.710000000000e+02 3.547650199774e+00 0.000000000000e+00 0.000000000000e+00
7.712500000000e+02 2.153160142366e+00 0.000000000000e+00 0.000000000000e+00
7.715000000000e+02 6.783254362305e-01 0.000000000000e+00 0.000000000000e+00
7.717500000000e+02 -6.982249982529e-01 0.000000000000e+00 0.000000000000e+00
7.720000000000e+02 -1.813970235682e+00 0.000000000000e+00 0.000000000000e+00
7.722500000000e+02 -2.540932082980e+00 0.000000000000e+00 0.000000000000e+00
7.725000000000e+02 -2.799711798066e+00 0.000000000000e+00 0.000000000000e+00
7.727500000000e+02 -2.567593389224e+00 0.000000000000e+00 0.000000000000e+00
7.730000000000e+02 -1.879885076273e+00 0.000000000000e+00 0.000000000000e+00
7.732500000000e+02 -8.244629725099e-01 0.000000000000e+00 0.000000000000e+00
7.735000000000e+02 4.697320667421e-01 0.000000000000e+00 0.000000000000e+00
7.737500000000e+02 1.848802055304e+00 0.000000000000e+00 0.000000000000e+00
7.740000000000e+02 3.152644180501e+00 0.000000000000e+00 0.000000000000e+00
7.742500000000e+02 4.234103111572e+00 0.000000000000e+00 0.000000000000e+00
7.745000000000e+02 4.976257824189e+00 0.000000000000e+00 0.000000000000e+00
7.747500000000e+02 5.305821972503e+00 0.000000000000e+00 0.000000000000e+00
7.750000000000e+02 5.201117152579e+00 0.000000000000e+00 0.000000000000e+00
7.752500000000e+02 4.693737501418e+00 0.000000000000e+00 0.000000000000e+00
7.755000000000e+02 3.863783914684e+00 0.000000000000e+00 0.000000000000e+00
7.757500000000e+02 2.829316608143e+00 0.000000000000e+00 0.000000000000e+00
7.760000000000e+02 1.731364067184e+00 0.000000000000e+00 0.000000000000e+00
7.762500000000e+02 7.163521556953e-01 0.000000000000e+00 0.000000000000e+00
7.765000000000e+02 -8.188400176951e-02 0.000000000000e+00 0.000000000000e+00
7.767500000000e+02 -5.583071071555e-01 0.000000000000e+00 0.000000000000e+00
7.770000000000e+02 -6.491376950707e-01 0.000000000000e+00 0.000000000000e+00
7.772500000000e+02 -3.390731233953e-01 0.000000000000e+00 0.000000000000e+00
7.775000000000e+02 3.375738629670e-01 0.000000000000e+00 0.000000000000e+00
7.777500000000e+02 1.301899812638e+00 0.000000000000e+00 0.000000000000e+00
7.780000000000e+02 2.440916147305e+00 0.000000000000e+00 0.000000000000e+00
7.782500000000e+02 3.622174747216e+00 0.000000000000e+00 0.000000000000e+00
7.785000000000e+02 4.710645688970e+00 0.000000000000e+00 0.000000000000e+00
7.787500000000e+02 5.585707859505e+00 0.000000000000e+00 0.000000000000e+00
7.790000000000e+02 6.156111893128e+00 0.000000000000e+00 0.000000000000e+00
7.792500000000e+02 6.371044295870e+00 0.000000000000e+00 0.000000000000e+00
7.795000000000e+02 6.225927803969e+00 0.000000000000e+00 0.000000000000e+00
7.797500000000e+02 5.762271578564e+00 0.000000000000e+00 0.000000000000e+00
7.800000000000e+02 5.061648930573e+00 0.000000000000e+00 0.000000000000e+00
7.802500000000e+02 4.234631663341e+00 0.000000000000e+00 0.000000000000e+00
7.805000000000e+02 3.406151860196e+00 0.000000000000e+00 0.000000000000e+00
7.807500000000e+02 2.699211013684e+00 0.000000000000e+00 0.000000000000e+00
7.810000000000e+02 2.219054684500e+00 0.000000000000e+00 0.000000000000e+00
7.812500000000e+02 2.039852978134e+00 0.000000000000e+00 0.000000000000e+00
7.815000000000e+02 2.195583843434e+00 0.000000000000e+00 0.000000000000e+00
7.817500000000e+02 2.676253290525e+00 0.000000000000e+00 0.000000000000e+00
7.820000000000e+02 3.429878866248e+00 0.000000000000e+00 0.000000000000e+00
7.822500000000e+02 4.369904022854e+00 0.000000000000e+00 0.000000000000e+00
7.825000000000e+02 5.387001919087e+00 0.000000000000e+00 0.000000000000e+00
7.827500000000e+02 6.363661435307e+00 0.000000000000e+00 0.000000000000e+00
7.830000000000e+02 7.189600095984e+00 0.000000000000e+00 0.000000000000e+00
7.832500000000e+02 7.775963102709e+00 0.000000000000e+00 0.000000000000e+00
7.835000000000e+02 8.066454290554e+00 0.000000000000e+00 0.000000000000e+00
7.837500000000e+02 8.043976392544e+00 0.000000000000e+00 0.000000000000e+00
7.840000000000e+02 7.731974539753e+00 0.000000000000e+00 0.000000000000e+00
7.842500000000e+02 7.190393865418e+00 0.000000000000e+00 0.000000000000e+00
7.845000000000e+02 6.506881892020e+00 0.000000000000e+00 0.000000000000e+00
7.847500000000e+02 5.784491947154e+00 0.000000000000e+00 0.000000000000e+00
7.850000000000e+02 5.127591745285e+00 0.000000000000e+00 0.000000000000e+00
7.852500000000e+02 4.627893056971e+00 0.000000000000e+00 0.000000000000e+00
7.855000000000e+02 4.352468442598e+00 0.000000000000e+00 0.000000000000e+00
7.857500000000e+02 4.335319763251e+00 0.000000000000e+00 0.000000000000e+00
7.860000000000e+02 4.573555249213e+00 0.000000000000e+00 0.000000000000e+00
7.862500000000e+02 5.028589680470e+00 0.000000000000e+00 0.000000000000e+00
7.865000000000e+02 5.632095500089e+00 0.000000000000e+00 0.000000000000e+00
7.867500000000e+02 6.295796015077e+00 0.000000000000e+00 0.000000000000e+00
7.870000000000e+02 6.923691452178e+00 0.000000000000e+00 0.000000000000e+00
7.872500000000e+02 7.425010551736e+00 0.000000000000e+00 0.000000000000e+00
7.875000000000e+02 7.726121581688e+00 0.000000000000e+00 0.000000000000e+00
7.877500000000e+02 7.779820401171e+00 0.000000000000e+00 0.000000000000e+00
7.880000000000e+02 7.570809163340e+00 0.000000000000e+00 0.000000000000e+00
7.882500000000e+02 7.116728302649e+00 0.000000000000e+00 0.000000000000e+00
7.885000000000e+02 6.464727481006e+00 0.000000000000e+00 0.000000000000e+00
7.887500000000e+02 5.684170474554e+00 0.000000000000e+00 0.000000000000e+00
7.890000000000e+02 4.856580726620e+00 0.000000000000e+00 0.000000000000e+00
7.892500000000e+02 4.064280130384e+00 0.000000000000e+00 0.000000000000e+00
7.895000000000e+02 3.379309922709e+00 0.000000000000e+00 0.000000000000e+00
7.897500000000e+02 2.854136030975e+00 0.000000000000e+00 0.000000000000e+00
7.900000000000e+02 2.515349911917e+00 0.000000000000e+00 0.000000000000e+00
7.902500000000e+02 2.361126070010e+00 0.000000000000e+00 0.000000000000e+00
7.905000000000e+02 2.362656167675e+00 0.000000000000e+00 0.000000000000e+00
7.907500000000e+02 2.469224982093e+00 0.000000000000e+00 0.000000000000e+00
7.910000000000e+02 2.616103093410e+00 0.000000000000e+00 0.000000000000e+00
7.912500000000e+02 2.734071462416e+00 0.000000000000e+00 0.000000000000e+00
7.915000000000e+02 2.759209972522e+00 0.000000000000e+00 0.000000000000e+00
7.917500000000e+02 2.641595314768e+00 0.000000000000e+00 0.000000000000e+00
7.920000000000e+02 2.351754775846e+00 0.000000000000e+00 0.000000000000e+00
7.922500000000e+02 1.884076865616e+00 0.000000000000e+00 0.000000000000e+00
7.925000000000e+02 1.256832187804e+00 0.000000000000e+00 0.000000000000e+00
7.927500000000e+02 5.089414719586e-01 0.000000000000e+00 0.000000000000e+00
7.930000000000e+02 -3.059268150688e-01 0.000000000000e+00 0.000000000000e+00
7.932500000000e+02 -1.127000566162e+00 0.000000000000e+00 0.000000000000e+00
7.935000000000e+02 -1.894658929633e+00 0.000000000000e+00 0.000000000000e+00
7.937500000000e+02 -2.558131765146e+00 0.000000000000e+00 0.000000000000e+00
7.940000000000e+02 -3.081607179844e+00 0.000000000000e+00 0.000000000000e+00
7.942500000000e+02 -3.447980342246e+00 0.000000000000e+00 0.000000000000e+00
7.945000000000e+02 -3.659842304616e+00 0.000000000000e+00 0.000000000000e+00
7.947500000000e+02 -3.737713036095e+00 0.000000000000e+00 0.000000000000e+00
7.950000000000e+02 -3.715908994621e+00 0.000000000000e+00 0.000000000000e+00
7.952500000000e+02 -3.636748341338e+00 0.000000000000e+00 0.000000000000e+00
7.955000000000e+02 -3.543995151200e+00 0.000000000000e+00 0.000000000000e+00
7.957500000000e+02 -3.476504744990e+00 0.000000000000e+00 0.000000000000e+00
7.960000000000e+02 -3.462953368536e+00 0.000000000000e+00 0.000000000000e+00
7.962500000000e+02 -3.518334864335e+00 0.000000000000e+00 0.000000000000e+00
7.965000000000e+02 -3.642619405050e+00 0.000000000000e+00 0.000000000000e+00
7.967500000000e+02 -3.821640398726e+00 0.000000000000e+00 0.000000000000e+00
7.970000000000e+02 -4.029954752855e+00 0.000000000000e+00 0.000000000000e+00
7.972500000000e+02 -4.235154662511e+00 0.000000000000e+00 0.000000000000e+00
7.975000000000e+02 -4.402931751510e+00 0.000000000000e+00 0.000000000000e+00
7.977500000000e+02 -4.502127694710e+00 0.000000000000e+00 0.000000000000e+00
7.980000000000e+02 -4.509053135500e+00 0.000000000000e+00 0.000000000000e+00
7.982500000000e+02 -4.410505614834e+00 0.000000000000e+00 0.000000000000e+00
7.985000000000e+02 -4.205140014696e+00 0.000000000000e+00 0.000000000000e+00
7.987500000000e+02 -3.903104924677e+00 0.000000000000e+00 0.000000000000e+00
7.990000000000e+02 -3.524115073553e+00 0.000000000000e+00 0.000000000000e+00
7.992500000000e+02 -3.094345864654e+00 0.000000000000e+00 0.000000000000e+00
7.995000000000e+02 -2.642681549690e+00 0.000000000000e+00 0.000000000000e+00
7.997500000000e+02 -2.196906207562e+00 0.000000000000e+00 0.000000000000e+00
8.000000000000e+02 -1.780393096791e+00 0.000000000000e+00 0.000000000000e+00
8.002500000000e+02 -1.409733636664e+00 0.000000000000e+00 0.000000000000e+00
8.005000000000e+02 -1.093574335384e+00 0.000000000000e+00 0.000000000000e+00
8.007500000000e+02 -8.327281520207e-01 0.000000000000e+00 0.000000000000e+00
8.010000000000e+02 -6.214285067707e-01 0.000000000000e+00 0.000000000000e+00
8.012500000000e+02 -4.494295286750e-01 0.000000000000e+00 0.000000000000e+00
8.015000000000e+02 -3.045483894652e-01 0.000000000000e+00 0.000000000000e+00
8.017500000000e+02 -1.752078836640e-01 0.000000000000e+00 0.000000000000e+00
8.020000000000e+02 -5.257135871681e-02 0.000000000000e+00 0.000000000000e+00
8.022500000000e+02 6.804198733701e-02 0.000000000000e+00 0.000000000000e+00
8.025000000000e+02 1.866343711463e-01 0.000000000000e+00 0.000000000000e+00
8.027500000000e+02 2.989145901415e-01 0.000000000000e+00 0.000000000000e+00
8.030000000000e+02 3.974565077591e-01 0.000000000000e+00 0.000000000000e+00
8.032500000000e+02 4.733776429402e-01 0.000000000000e+00 0.000000000000e+00
8.035000000000e+02 5.182146944421e-01 0.000000000000e+00 0.000000000000e+00
8.037500000000e+02 5.256602451451e-01 0.000000000000e+00 0.000000000000e+00
8.040000000000e+02 4.928686700524e-01 0.000000000000e+00 0.000000000000e+00
8.042500000000e+02 4.211293033498e-01 0.000000000000e+00 0.000000000000e+00
8.045000000000e+02 3.158240109882e-01 0.000000000000e+00 0.000000000000e+00
8.047500000000e+02 1.857132688916e-01 0.000000000000e+00 0.000000000000e+00
8.050000000000e+02 4.170807124232e-02 0.000000000000e+00 0.000000000000e+00
8.052500000000e+02 -1.046339569183e-01 0.000000000000e+00 0.000000000000e+00
8.055000000000e+02 -2.426133830887e-01 0.000000000000e+00 0.000000000000e+00
8.057500000000e+02 -3.636324512130e-01 0.000000000000e+00 0.000000000000e+00
8.060000000000e+02 -4.619727379074e-01 0.000000000000e+00 0.000000000000e+00
8.062500000000e+02 -5.349941388462e-01 0.000000000000e+00 0.000000000000e+00
8.065000000000e+02 -5.827511178258e-01 0.000000000000e+00 0.000000000000e+00
8.067500000000e+02 -6.071288585590e-01 0.000000000000e+00 0.000000000000e+00
8.070000000000e+02 -6.106881912995e-01 0.000000000000e+00 0.000000000000e+00
8.072500000000e+02 -5.954593520782e-01 0.000000000000e+00 0.000000000000e+00
8.075000000000e+02 -5.619323931710e-01 0.000000000000e+00 0.000000000000e+00
8.077500000000e+02 -5.084555041836e-01 0.000000000000e+00 0.000000000000e+00
8.080000000000e+02 -4.311782481838e-01 0.000000000000e+00 0.000000000000e+00
8.082500000000e+02 -3.245777085638e-01 0.000000000000e+00 0.000000000000e+00
8.085000000000e+02 -1.824988146590e-01 0.000000000000e+00 0.000000000000e+00
8.087500000000e+02 4.560742636143e-04 0.000000000000e+00 0.000000000000e+00
8.090000000000e+02 2.274224536186e-01 0.000000000000e+00 0.000000000000e+00
8.092500000000e+02 4.979182625972e-01 0.000000000000e+00 0.000000000000e+00
8.095000000000e+02 8.068881822864e-01 0.000000000000e+00 0.000000000000e+00
8.097500000000e+02 1.144341579811e+00 0.000000000000e+00 0.000000000000e+00
8.100000000000e+02 1.495688050600e+00 0.000000000000e+00 0.000000000000e+00
8.102500000000e+02 1.842765469541e+00 0.000000000000e+00 0.000000000000e+00
8.105000000000e+02 2.165444999645e+00 0.000000000000e+00 0.000000000000e+00
8.107500000000e+02 2.443603561924e+00 0.000000000000e+00 0.000000000000e+00
8.110000000000e+02 2.659192171391e+00 0.000000000000e+00 0.000000000000e+00
8.112500000000e+02 2.798108530955e+00 0.000000000000e+00 0.000000000000e+00
8.115000000000e+02 2.851607844756e+00 0.000000000000e+00 0.000000000000e+00
8.117500000000e+02 2.817053156806e+00 0.000000000000e+00 0.000000000000e+00
8.120000000000e+02 2.697905137264e+00 0.000000000000e+00 0.000000000000e+00
8.122500000000e+02 2.502965614670e+00 0.000000000000e+00 0.000000000000e+00
8.125000000000e+02 2.245001246824e+00 0.000000000000e+00 0.000000000000e+00
8.127500000000e+02 1.938965847740e+00 0.000000000000e+00 0.000000000000e+00
8.130000000000e+02 1.600097525955e+00 0.000000000000e+00 0.000000000000e+00
8.132500000000e+02 1.242180901733e+00 0.000000000000e+00 0.000000000000e+00
8.135000000000e+02 8.762331261664e-01 0.000000000000e+00 0.000000000000e+00
8.137500000000e+02 5.098003288414e-01 0.000000000000e+00 0.000000000000e+00
8.140000000000e+02 1.469499914776e-01 0.000000000000e+00 0.000000000000e+00
8.142500000000e+02 -2.110693218278e-01 0.000000000000e+00 0.000000000000e+00
8.145000000000e+02 -5.646383378502e-01 0.000000000000e+00 0.000000000000e+00
8.147500000000e+02 -9.142714643802e-01 0.000000000000e+00 0.000000000000e+00
8.150000000000e+02 -1.259089444953e+00 0.000000000000e+00 0.000000000000e+00
8.152500000000e+02 -1.595540791694e+00 0.000000000000e+00 0.000000000000e+00
8.155000000000e+02 -1.916613729451e+00 0.000000000000e+00 0.000000000000e+00
8.157500000000e+02 -2.211702685832e+00 0.000000000000e+00 0.000000000000e+00
8.160000000000e+02 -2.467188990190e+00 0.000000000000e+00 0.000000000000e+00
8.162500000000e+02 -2.667680813268e+00 0.000000000000e+00 0.000000000000e+00
8.165000000000e+02 -2.797750470539e+00 0.000000000000e+00 0.000000000000e+00
8.167500000000e+02 -2.843924744809e+00 0.000000000000e+00 0.000000000000e+00
8.170000000000e+02 -2.796638691386e+00 0.000000000000e+00 0.000000000000e+00
8.172500000000e+02 -2.651862428417e+00 0.000000000000e+00 0.000000000000e+00
8.175000000000e+02 -2.412153709050e+00 0.000000000000e+00 0.000000000000e+00
8.177500000000e+02 -2.086969755258e+00 0.000000000000e+00 0.000000000000e+00
8.180000000000e+02 -1.692177282114e+00 0.000000000000e+00 0.000000000000e+00
8.182500000000e+02 -1.248813505214e+00 0.000000000000e+00 0.000000000000e+00
8.185000000000e+02 -7.812557291506e-01 0.000000000000e+00 0.000000000000e+00
8.187500000000e+02 -3.150370233569e-01 0.000000000000e+00 0.000000000000e+00
8.190000000000e+02 1.254112233042e-01 0.000000000000e+00 0.000000000000e+00
8.192500000000e+02 5.188082322970e-01 0.000000000000e+00 0.000000000000e+00
8.195000000000e+02 8.486232712441e-01 0.000000000000e+00 0.000000000000e+00
8.197500000000e+02 1.104059338432e+00 0.000000000000e+00 0.000000000000e+00
8.200000000000e+02 1.280350957261e+00 0.000000000000e+00 0.000000000000e+00
8.202500000000e+02 1.378407681333e+00 0.000000000000e+00 0.000000000000e+00
8.205000000000e+02 1.403925972126e+00 0.000000000000e+00 0.000000000000e+00
8.207500000000e+02 1.366158323339e+00 0.000000000000e+00 0.000000000000e+00
8.210000000000e+02 1.276560106156e+00 0.000000000000e+00 0.000000000000e+00
8.212500000000e+02 1.147527783519e+00 0.000000000000e+00 0.000000000000e+00
8.215000000000e+02 9.913995768200e-01 0.000000000000e+00 0.000000000000e+00
8.217500000000e+02 8.198200332762e-01 0.000000000000e+00 0.000000000000e+00
8.220000000000e+02 6.434863749045e-01 0.000000000000e+00 0.000000000000e+00
8.222500000000e+02 4.722123699987e-01 0.000000000000e+00 0.000000000000e+00
8.225000000000e+02 3.151797166645e-01 0.000000000000e+00 0.000000000000e+00
8.227500000000e+02 1.812095722571e-01 0.000000000000e+00 0.000000000000e+00
8.230000000000e+02 7.888488404127e-02 0.000000000000e+00 0.000000000000e+00
8.232500000000e+02 1.638829345132e-02 0.000000000000e+00 0.000000000000e+00
8.235000000000e+02 9.848614071046e-04 0.000000000000e+00 0.000000000000e+00
8.237500000000e+02 3.816239694507e-02 0.000000000000e+00 0.000000000000e+00
8.240000000000e+02 1.305297541849e-01 0.000000000000e+00 0.000000000000e+00
8.242500000000e+02 2.766488734206e-01 0.000000000000e+00 0.000000000000e+00
8.245000000000e+02 4.700249099375e-01 0.000000000000e+00 0.000000000000e+00
8.247500000000e+02 6.984899526419e-01 0.000000000000e+00 0.000000000000e+00
8.250000000000e+02 9.441850486137e-01 0.000000000000e+00 0.000000000000e+00
8.252500000000e+02 1.184274981513e+00 0.000000000000e+00 0.000000000000e+00
8.255000000000e+02 1.392429786991e+00 0.000000000000e+00 0.000000000000e+00
8.257500000000e+02 1.540991124681e+00 0.000000000000e+00 0.000000000000e+00
8.260000000000e+02 1.603628415486e+00 0.000000000000e+00 0.000000000000e+00
8.262500000000e+02 1.558197541441e+00 0.000000000000e+00 0.000000000000e+00
8.265000000000e+02 1.389459730593e+00 0.000000000000e+00 0.000000000000e+00
8.267500000000e+02 1.091310573808e+00 0.000000000000e+00 0.000000000000e+00
8.270000000000e+02 6.682123501864e-01 0.000000000000e+00 0.000000000000e+00
8.272500000000e+02 1.356124482885e-01 0.000000000000e+00 0.000000000000e+00
8.275000000000e+02 -4.807453063033e-01 0.000000000000e+00 0.000000000000e+00
8.277500000000e+02 -1.146568878929e+00 0.000000000000e+00 0.000000000000e+00
8.280000000000e+02 -1.821641616105e+00 0.000000000000e+00 0.000000000000e+00
8.282500000000e+02 -2.463025031564e+00 0.000000000000e+00 0.000000000000e+00
8.285000000000e+02 -3.028474480235e+00 0.000000000000e+00 0.000000000000e+00
8.287500000000e+02 -3.479683977867e+00 0.000000000000e+00 0.000000000000e+00
8.290000000000e+02 -3.785014420040e+00 0.000000000000e+00 0.000000000000e+00
8.292500000000e+02 -3.921446846022e+00 0.000000000000e+00 0.000000000000e+00
8.295000000000e+02 -3.875625180482e+00 0.000000000000e+00 0.000000000000e+00
8.297500000000e+02 -3.643991207170e+00 0.000000000000e+00 0.000000000000e+00
8.300000000000e+02 -3.232145769792e+00 0.000000000000e+00 0.000000000000e+00
8.302500000000e+02 -2.653672634307e+00 0.000000000000e+00 0.000000000000e+00
8.305000000000e+02 -1.928717856905e+00 0.000000000000e+00 0.000000000000e+00
8.307500000000e+02 -1.082618128814e+00 0.000000000000e+00 0.000000000000e+00
8.310000000000e+02 -1.448159831787e-01 0.000000000000e+00 0.000000000000e+00
8.312500000000e+02 8.518027695801e-01 0.000000000000e+00 0.000000000000e+00
8.315000000000e+02 1.871145667172e+00 0.000000000000e+00 0.000000000000e+00
8.317500000000e+02 2.873857690257e+00 0.000000000000e+00 0.000000000000e+00
8.320000000000e+02 3.817222982723e+00 0.000000000000e+00 0.000000000000e+00
8.322500000000e+02 4.655346965290e+00 0.000000000000e+00 0.000000000000e+00
8.325000000000e+02 5.339952492153e+00 0.000000000000e+00 0.000000000000e+00
8.327500000000e+02 5.822064724273e+00 0.000000000000e+00 0.000000000000e+00
8.330000000000e+02 6.054733833248e+00 0.000000000000e+00 0.000000000000e+00
8.332500000000e+02 5.996767388271e+00 0.000000000000e+00 0.000000000000e+00
8.335000000000e+02 5.617240165449e+00 0.000000000000e+00 0.000000000000e+00
8.337500000000e+02 4.900349658554e+00 0.000000000000e+00 0.000000000000e+00
8.340000000000e+02 3.850024372341e+00 0.000000000000e+00 0.000000000000e+00
8.342500000000e+02 2.493599617378e+00 0.000000000000e+00 0.000000000000e+00
8.345000000000e+02 8.838745704524e-01 0.000000000000e+00 0.000000000000e+00
8.347500000000e+02 -9.010346360371e-01 0.000000000000e+00 0.000000000000e+00
8.350000000000e+02 -2.760431979440e+00 0.000000000000e+00 0.000000000000e+00
8.352500000000e+02 -4.576476574727e+00 0.000000000000e+00 0.000000000000e+00
8.355000000000e+02 -6.222097526465e+00 0.000000000000e+00 0.000000000000e+00
8.357500000000e+02 -7.570837899455e+00 0.000000000000e+00 0.000000000000e+00
8.360000000000e+02 -8.507782698799e+00 0.000000000000e+00 0.000000000000e+00
8.362500000000e+02 -8.940511954161e+00 0.000000000000e+00 0.000000000000e+00
8.365000000000e+02 -8.808920806599e+00 0.000000000000e+00 0.000000000000e+00
8.367500000000e+02 -8.092784275356e+00 0.000000000000e+00 0.000000000000e+00
8.370000000000e+02 -6.816118463973e+00 0.000000000000e+00 0.000000000000e+00
8.372500000000e+02 -5.047687476875e+00 0.000000000000e+00 0.000000000000e+00
8.375000000000e+02 -2.897394548667e+00 0.000000000000e+00 0.000000000000e+00
8.377500000000e+02 -5.087320416712e-01 0.000000000000e+00 0.000000000000e+00
8.380000000000e+02 1.952104171558e+00 0.000000000000e+00 0.000000000000e+00
8.382500000000e+02 4.309457662586e+00 0.000000000000e+00 0.000000000000e+00
8.385000000000e+02 6.392565160427e+00 0.000000000000e+00 0.000000000000e+00
8.387500000000e+02 8.049644259973e+00 0.000000000000e+00 0.000000000000e+00
8.390000000000e+02 9.160362636767e+00 0.000000000000e+00 0.000000000000e+00
8.392500000000e+02 9.645511798057e+00 0.000000000000e+00 0.000000000000e+00
8.395000000000e+02 9.473012794693e+00 0.000000000000e+00 0.000000000000e+00
8.397500000000e+02 8.659776118142e+00 0.000000000000e+00 0.000000000000e+00
8.400000000000e+02 7.269373896168e+00 0.000000000000e+00 0.000000000000e+00
8.402500000000e+02 5.405906047382e+00 0.000000000000e+00 0.000000000000e+00
8.405000000000e+02 3.204802949603e+00 0.000000000000e+00 0.000000000000e+00
8.407500000000e+02 8.215649507544e-01 0.000000000000e+00 0.000000000000e+00
8.410000000000e+02 -1.580431690310e+00 0.000000000000e+00 0.000000000000e+00
8.412500000000e+02 -3.841939411636e+00 0.000000000000e+00 0.000000000000e+00
8.415000000000e+02 -5.818662730594e+00 0.000000000000e+00 0.000000000000e+00
8.417500000000e+02 -7.390137258991e+00 0.000000000000e+00 0.000000000000e+00
8.420000000000e+02 -8.466188371905e+00 0.000000000000e+00 0.000000000000e+00
8.422500000000e+02 -8.990795016912e+00 0.000000000000e+00 0.000000000000e+00
8.425000000000e+02 -8.943457138145e+00 0.000000000000e+00 0.000000000000e+00
8.427500000000e+02 -8.338374785215e+00 0.000000000000e+00 0.000000000000e+00
8.430000000000e+02 -7.221871171467e+00 0.000000000000e+00 0.000000000000e+00
8.432500000000e+02 -5.668524526317e+00 0.000000000000e+00 0.000000000000e+00
8.435000000000e+02 -3.776424444886e+00 0.000000000000e+00 0.000000000000e+00
8.437500000000e+02 -1.661861263167e+00 0.000000000000e+00 0.000000000000e+00
8.440000000000e+02 5.463752917092e-01 0.000000000000e+00 0.000000000000e+00
8.442500000000e+02 2.713033208719e+00 0.000000000000e+00 0.000000000000e+00
8.445000000000e+02 4.702793718196e+00 0.000000000000e+00 0.000000000000e+00
8.447500000000e+02 6.387058733979e+00 0.000000000000e+00 0.000000000000e+00
8.450000000000e+02 7.651098688271e+00 0.000000000000e+00 0.000000000000e+00
8.452500000000e+02 8.401395560672e+00 0.000000000000e+00 0.000000000000e+00
8.455000000000e+02 8.572836537436e+00 0.000000000000e+00 0.000000000000e+00
8.457500000000e+02 8.135224104128e+00 0.000000000000e+00 0.000000000000e+00
8.460000000000e+02 7.098410757057e+00 0.000000000000e+00 0.000000000000e+00
8.462500000000e+02 5.515282953748e+00 0.000000000000e+00 0.000000000000e+00
8.465000000000e+02 3.481843685558e+00 0.000000000000e+00 0.000000000000e+00
8.467500000000e+02 1.133795923020e+00 0.000000000000e+00 0.000000000000e+00
8.470000000000e+02 -1.360689402337e+00 0.000000000000e+00 0.000000000000e+00
8.472500000000e+02 -3.811948212990e+00 0.000000000000e+00 0.000000000000e+00
8.475000000000e+02 -6.023012796372e+00 0.000000000000e+00 0.000000000000e+00
8.477500000000e+02 -7.806022948751e+00 0.000000000000e+00 0.000000000000e+00
8.480000000000e+02 -8.999456616760e+00 0.000000000000e+00 0.000000000000e+00
8.482500000000e+02 -9.484489582176e+00 0.000000000000e+00 0.000000000000e+00
8.485000000000e+02 -9.198680820268e+00 0.000000000000e+00 0.000000000000e+00
8.487500000000e+02 -8.145278242400e+00 0.000000000000e+00 0.000000000000e+00
8.490000000000e+02 -6.396758449817e+00 0.000000000000e+00 0.000000000000e+00
8.492500000000e+02 -4.091734520850e+00 0.000000000000e+00 0.000000000000e+00
8.495000000000e+02 -1.425039645530e+00 0.000000000000e+00 0.000000000000e+00
8.497500000000e+02 1.368450671053e+00 0.000000000000e+00 0.000000000000e+00
8.500000000000e+02 4.034947421498e+00 0.000000000000e+00 0.000000000000e+00
8.502500000000e+02 6.325870596376e+00 0.000000000000e+00 0.000000000000e+00
8.505000000000e+02 8.022548617165e+00 0.000000000000e+00 0.000000000000e+00
8.507500000000e+02 8.958874073053e+00 0.000000000000e+00 0.000000000000e+00
8.510000000000e+02 9.039386387464e+00 0.000000000000e+00 0.000000000000e+00
8.512500000000e+02 8.250643003698e+00 0.000000000000e+00 0.000000000000e+00
8.515000000000e+02 6.664398764995e+00 0.000000000000e+00 0.000000000000e+00
8.517500000000e+02 4.431971223820e+00 0.000000000000e+00 0.000000000000e+00
8.520000000000e+02 1.770133121624e+00 0.000000000000e+00 0.000000000000e+00
8.522500000000e+02 -1.060168715183e+00 0.000000000000e+00 0.000000000000e+00
8.525000000000e+02 -3.780130296181e+00 0.000000000000e+00 0.000000000000e+00
8.527500000000e+02 -6.121689270864e+00 0.000000000000e+00 0.000000000000e+00
8.530000000000e+02 -7.855336552890e+00 0.000000000000e+00 0.000000000000e+00
8.532500000000e+02 -8.814101804748e+00 0.000000000000e+00 0.000000000000e+00
8.535000000000e+02 -8.911052701084e+00 0.000000000000e+00 0.000000000000e+00
8.537500000000e+02 -8.148337271429e+00 0.000000000000e+00 0.000000000000e+00
8.540000000000e+02 -6.616722466205e+00 0.000000000000e+00 0.000000000000e+00
8.542500000000e+02 -4.485635366984e+00 0.000000000000e+00 0.000000000000e+00
8.545000000000e+02 -1.984774631229e+00 0.000000000000e+00 0.000000000000e+00
8.547500000000e+02 6.206946349642e-01 0.000000000000e+00 0.000000000000e+00
8.550000000000e+02 3.058629811957e+00 0.000000000000e+00 0.000000000000e+00
8.552500000000e+02 5.078941326535e+00 0.000000000000e+00 0.000000000000e+00
8.555000000000e+02 6.479971017858e+00 0.000000000000e+00 0.000000000000e+00
8.557500000000e+02 7.129336102609e+00 0.000000000000e+00 0.000000000000e+00
8.560000000000e+02 6.976994161413e+00 0.000000000000e+00 0.000000000000e+00
8.562500000000e+02 6.059172932777e+00 0.000000000000e+00 0.000000000000e+00
8.565000000000e+02 4.492843678620e+00 0.000000000000e+00 0.000000000000e+00
8.567500000000e+02 2.461478113155e+00 0.000000000000e+00 0.000000000000e+00
8.570000000000e+02 1.937941657518e-01 0.000000000000e+00 0.000000000000e+00
8.572500000000e+02 -2.062044413795e+00 0.000000000000e+00 0.000000000000e+00
8.575000000000e+02 -4.065839666362e+00 0.000000000000e+00 0.000000000000e+00
8.577500000000e+02 -5.611316615989e+00 0.000000000000e+00 0.000000000000e+00
8.580000000000e+02 -6.547778361486e+00 0.000000000000e+00 0.000000000000e+00
8.582500000000e+02 -6.795147000562e+00 0.000000000000e+00 0.000000000000e+00
8.585000000000e+02 -6.350864628997e+00 0.000000000000e+00 0.000000000000e+00
8.587500000000e+02 -5.288071235428e+00 0.000000000000e+00 0.000000000000e+00
8.590000000000e+02 -3.745464822098e+00 0.000000000000e+00 0.000000000000e+00
8.592500000000e+02 -1.910170381635e+00 0.000000000000e+00 0.000000000000e+00
8.595000000000e+02 4.304406436722e-03 0.000000000000e+00 0.000000000000e+00
8.597500000000e+02 1.782448756261e+00 0.000000000000e+00 0.000000000000e+00
8.600000000000e+02 3.230687086142e+00 0.000000000000e+00 0.000000000000e+00
8.602500000000e+02 4.198217598986e+00 0.000000000000e+00 0.000000000000e+00
8.605000000000e+02 4.592506225517e+00 0.000000000000e+00 0.000000000000e+00
8.607500000000e+02 4.387846085987e+00 0.000000000000e+00 0.000000000000e+00
8.610000000000e+02 3.626209476479e+00 0.000000000000e+00 0.000000000000e+00
8.612500000000e+02 2.410502246749e+00 0.000000000000e+00 0.000000000000e+00
8.615000000000e+02 8.911786861238e-01 0.000000000000e+00 0.000000000000e+00
8.617500000000e+02 -7.521053975036e-01 0.000000000000e+00 0.000000000000e+00
8.620000000000e+02 -2.331610044512e+00 0.000000000000e+00 0.000000000000e+00
8.622500000000e+02 -3.672952052259e+00 0.000000000000e+00 0.000000000000e+00
8.625000000000e+02 -4.634447279182e+00 0.000000000000e+00 0.000000000000e+00
8.627500000000e+02 -5.122227710912e+00 0.000000000000e+00 0.000000000000e+00
8.630000000000e+02 -5.099533554331e+00 0.000000000000e+00 0.000000000000e+00
8.632500000000e+02 -4.589274809319e+00 0.000000000000e+00 0.000000000000e+00
8.635000000000e+02 -3.669737051207e+00 0.000000000000e+00 0.000000000000e+00
8.637500000000e+02 -2.464083579618e+00 0.000000000000e+00 0.000000000000e+00
8.640000000000e+02 -1.124993844742e+00 0.000000000000e+00 0.000000000000e+00
8.642500000000e+02 1.836990292653e-01 0.000000000000e+00 0.000000000000e+00
8.645000000000e+02 1.306206267138e+00 0.000000000000e+00 0.000000000000e+00
8.647500000000e+02 2.112599603588e+00 0.000000000000e+00 0.000000000000e+00
8.650000000000e+02 2.513228390944e+00 0.000000000000e+00 0.000000000000e+00
8.652500000000e+02 2.468146581412e+00 0.000000000000e+00 0.000000000000e+00
8.655000000000e+02 1.990559256690e+00 0.000000000000e+00 0.000000000000e+00
8.657500000000e+02 1.144003466382e+00 0.000000000000e+00 0.000000000000e+00
8.660000000000e+02 3.370623099125e-02 0.000000000000e+00 0.000000000000e+00
8.662500000000e+02 -1.206769606607e+00 0.000000000000e+00 0.000000000000e+00
8.665000000000e+02 -2.431949319368e+00 0.000000000000e+00 0.000000000000e+00
8.667500000000e+02 -3.501962120018e+00 0.000000000000e+00 0.000000000000e+00
8.670000000000e+02 -4.299068883441e+00 0.000000000000e+00 0.000000000000e+00
8.672500000000e+02 -4.741263555944e+00 0.000000000000e+00 0.000000000000e+00
8.675000000000e+02 -4.791377901109e+00 0.000000000000e+00 0.000000000000e+00
8.677500000000e+02 -4.460669169377e+00 0.000000000000e+00 0.000000000000e+00
8.680000000000e+02 -3.806537008284e+00 0.000000000000e+00 0.000000000000e+00
8.682500000000e+02 -2.924720365776e+00 0.000000000000e+00 0.000000000000e+00
8.685000000000e+02 -1.936983563100e+00 0.000000000000e+00 0.000000000000e+00
8.687500000000e+02 -9.758346197757e-01 0.000000000000e+00 0.000000000000e+00
8.690000000000e+02 -1.681643753421e-01 0.000000000000e+00 0.000000000000e+00
8.692500000000e+02 3.801895937014e-01 0.000000000000e+00 0.000000000000e+00
8.695000000000e+02 5.970787988062e-01 0.000000000000e+00 0.000000000000e+00
8.697500000000e+02 4.523608879590e-01 0.000000000000e+00 0.000000000000e+00
8.700000000000e+02 -3.907879894132e-02 0.000000000000e+00 0.000000000000e+00
8.702500000000e+02 -8.199177108810e-01 0.000000000000e+00 0.000000000000e+00
8.705000000000e+02 -1.798218058332e+00 0.000000000000e+00 0.000000000000e+00
8.707500000000e+02 -2.859452218950e+00 0.000000000000e+00 0.000000000000e+00
8.710000000000e+02 -3.881186350067e+00 0.000000000000e+00 0.000000000000e+00
8.712500000000e+02 -4.748555026852e+00 0.000000000000e+00 0.000000000000e+00
8.715000000000e+02 -5.368573597894e+00 0.000000000000e+00 0.000000000000e+00
8.717500000000e+02 -5.681495628099e+00 0.000000000000e+00 0.000000000000e+00
8.720000000000e+02 -5.667809946072e+00 0.000000000000e+00 0.000000000000e+00
8.722500000000e+02 -5.350036104743e+00 0.000000000000e+00 0.000000000000e+00
8.725000000000e+02 -4.789146285724e+00 0.000000000000e+00 0.000000000000e+00
8.727500000000e+02 -4.076129873975e+00 0.000000000000e+00 0.000000000000e+00
8.730000000000e+02 -3.319835450286e+00 0.000000000000e+00 0.000000000000e+00
8.732500000000e+02 -2.632693976527e+00 0.000000000000e+00 0.000000000000e+00
8.735000000000e+02 -2.116185980020e+00 0.000000000000e+00 0.000000000000e+00
8.737500000000e+02 -1.847931429109e+00 0.000000000000e+00 0.000000000000e+00
8.740000000000e+02 -1.872052421734e+00 0.000000000000e+00 0.000000000000e+00
8.742500000000e+02 -2.194016603121e+00 0.000000000000e+00 0.000000000000e+00
8.745000000000e+02 -2.780572350317e+00 0.000000000000e+00 0.000000000000e+00
8.747500000000e+02 -3.564714539223e+00 0.000000000000e+00 0.000000000000e+00
8.750000000000e+02 -4.454961292304e+00 0.000000000000e+00 0.000000000000e+00
8.752500000000e+02 -5.347664548238e+00 0.000000000000e+00 0.000000000000e+00
8.755000000000e+02 -6.140693893816e+00 0.000000000000e+00 0.000000000000e+00
8.757500000000e+02 -6.746673553815e+00 0.000000000000e+00 0.000000000000e+00
8.760000000000e+02 -7.104036202662e+00 0.000000000000e+00 0.000000000000e+00
8.762500000000e+02 -7.184471012505e+00 0.000000000000e+00 0.000000000000e+00
8.765000000000e+02 -6.995842893639e+00 0.000000000000e+00 0.000000000000e+00
8.767500000000e+02 -6.580276294824e+00 0.000000000000e+00 0.000000000000e+00
8.770000000000e+02 -6.007746065014e+00 0.000000000000e+00 0.000000000000e+00
8.772500000000e+02 -5.366111914571e+00 0.000000000000e+00 0.000000000000e+00
8.775000000000e+02 -4.748992470191e+00 0.000000000000e+00 0.000000000000e+00
8.777500000000e+02 -4.243139446217e+00 0.000000000000e+00 0.000000000000e+00
8.780000000000e+02 -3.917008938144e+00 0.000000000000e+00 0.000000000000e+00
8.782500000000e+02 -3.812033670867e+00 0.000000000000e+00 0.000000000000e+00
8.785000000000e+02 -3.937706986938e+00 0.000000000000e+00 0.000000000000e+00
8.787500000000e+02 -4.271053153931e+00 0.000000000000e+00 0.000000000000e+00
8.790000000000e+02 -4.760454703296e+00 0.000000000000e+00 0.000000000000e+00
8.792500000000e+02 -5.333219596851e+00 0.000000000000e+00 0.000000000000e+00
8.795000000000e+02 -5.905779103744e+00 0.000000000000e+00 0.000000000000e+00
8.797500000000e+02 -6.395076827350e+00 0.000000000000e+00 0.000000000000e+00
8.800000000000e+02 -6.729582387038e+00 0.000000000000e+00 0.000000000000e+00
8.802500000000e+02 -6.858453004011e+00 0.000000000000e+00 0.000000000000e+00
8.805000000000e+02 -6.757655641136e+00 0.000000000000e+00 0.000000000000e+00
8.807500000000e+02 -6.432307115656e+00 0.000000000000e+00 0.000000000000e+00
8.810000000000e+02 -5.915024881045e+00 0.000000000000e+00 0.000000000000e+00
8.812500000000e+02 -5.260630987526e+00 0.000000000000e+00 0.000000000000e+00
8.815000000000e+02 -4.538039833835e+00 0.000000000000e+00 0.000000000000e+00
8.817500000000e+02 -3.820520856698e+00 0.000000000000e+00 0.000000000000e+00
8.820000000000e+02 -3.175713774989e+00 0.000000000000e+00 0.000000000000e+00
8.822500000000e+02 -2.656765338167e+00 0.000000000000e+00 0.000000000000e+00
8.825000000000e+02 -2.295759402287e+00 0.000000000000e+00 0.000000000000e+00
8.827500000000e+02 -2.100259366950e+00 0.000000000000e+00 0.000000000000e+00
8.830000000000e+02 -2.053327176163e+00 0.000000000000e+00 0.000000000000e+00
8.832500000000e+02 -2.116892566670e+00 0.000000000000e+00 0.000000000000e+00
8.835000000000e+02 -2.237889425814e+00 0.000000000000e+00 0.000000000000e+00
8.837500000000e+02 -2.356215557856e+00 0.000000000000e+00 0.000000000000e+00
8.840000000000e+02 -2.413354963918e+00 0.000000000000e+00 0.000000000000e+00
8.842500000000e+02 -2.360453393900e+00 0.000000000000e+00 0.000000000000e+00
8.845000000000e+02 -2.164759343099e+00 0.000000000000e+00 0.000000000000e+00
8.847500000000e+02 -1.813610844757e+00 0.000000000000e+00 0.000000000000e+00
8.850000000000e+02 -1.315520479829e+00 0.000000000000e+00 0.000000000000e+00
8.852500000000e+02 -6.983309797201e-01 0.000000000000e+00 0.000000000000e+00
8.855000000000e+02 -4.820890875306e-03 0.000000000000e+00 0.000000000000e+00
8.857500000000e+02 7.135226878949e-01 0.000000000000e+00 0.000000000000e+00
8.860000000000e+02 1.403624011434e+00 0.000000000000e+00 0.000000000000e+00
8.862500000000e+02 2.017808766717e+00 0.000000000000e+00 0.000000000000e+00
8.865000000000e+02 2.519706514250e+00 0.000000000000e+00 0.000000000000e+00
8.867500000000e+02 2.888303879234e+00 0.000000000000e+00 0.000000000000e+00
8.870000000000e+02 3.119681228104e+00 0.000000000000e+00 0.000000000000e+00
8.872500000000e+02 3.226312105610e+00 0.000000000000e+00 0.000000000000e+00
8.875000000000e+02 3.234151988251e+00 0.000000000000e+00 0.000000000000e+00
8.877500000000e+02 3.178041598616e+00 0.000000000000e+00 0.000000000000e+00
8.880000000000e+02 3.096159903502e+00 0.000000000000e+00 0.000000000000e+00
8.882500000000e+02 3.024357280682e+00 0.000000000000e+00 0.000000000000e+00
8.885000000000e+02 2.991172068448e+00 0.000000000000e+00 0.000000000000e+00
8.887500000000e+02 3.014193680741e+00 0.000000000000e+00 0.000000000000e+00
8.890000000000e+02 3.098208311189e+00 0.000000000000e+00 0.000000000000e+00
8.892500000000e+02 3.235285929794e+00 0.000000000000e+00 0.000000000000e+00
8.895000000000e+02 3.406682217526e+00 0.000000000000e+00 0.000000000000e+00
8.897500000000e+02 3.586177741562e+00 0.000000000000e+00 0.000000000000e+00
8.900000000000e+02 3.744293544818e+00 0.000000000000e+00 0.000000000000e+00
8.902500000000e+02 3.852730245351e+00 0.000000000000e+00 0.000000000000e+00
8.905000000000e+02 3.888385115861e+00 0.000000000000e+00 0.000000000000e+00
8.907500000000e+02 3.836401881176e+00 0.000000000000e+00 0.000000000000e+00
8.910000000000e+02 3.691881315033e+00 0.000000000000e+00 0.000000000000e+00
8.912500000000e+02 3.460097644142e+00 0.000000000000e+00 0.000000000000e+00
8.915000000000e+02 3.155291954480e+00 0.000000000000e+00 0.000000000000e+00
8.917500000000e+02 2.798315418157e+00 0.000000000000e+00 0.000000000000e+00
8.920000000000e+02 2.413543894288e+00 0.000000000000e+00 0.000000000000e+00
8.922500000000e+02 2.025562413699e+00 0.000000000000e+00 0.000000000000e+00
8.925000000000e+02 1.656116112635e+00 0.000000000000e+00 0.000000000000e+00
8.927500000000e+02 1.321748432302e+00 0.000000000000e+00 0.000000000000e+00
8.930000000000e+02 1.032413756929e+00 0.000000000000e+00 0.000000000000e+00
8.932500000000e+02 7.911838687873e-01 0.000000000000e+00 0.000000000000e+00
8.935000000000e+02 5.949932229748e-01 0.000000000000e+00 0.000000000000e+00
8.937500000000e+02 4.362140825827e-01 0.000000000000e+00 0.000000000000e+00
8.940000000000e+02 3.047413313976e-01 0.000000000000e+00 0.000000000000e+00
8.942500000000e+02 1.902127740208e-01 0.000000000000e+00 0.000000000000e+00
8.945000000000e+02 8.399875242831e-02 0.000000000000e+00 0.000000000000e+00
8.947500000000e+02 -1.934014302873e-02 0.000000000000e+00 0.000000000000e+00
8.950000000000e+02 -1.213203100706e-01 0.000000000000e+00 0.000000000000e+00
8.952500000000e+02 -2.195886704971e-01 0.000000000000e+00 0.000000000000e+00
8.955000000000e+02 -3.086910054324e-01 0.000000000000e+00 0.000000000000e+00
8.957500000000e+02 -3.813708960837e-01 0.000000000000e+00 0.000000000000e+00
8.960000000000e+02 -4.301395153997e-01 0.000000000000e+00 0.000000000000e+00
8.962500000000e+02 -4.488282246437e-01 0.000000000000e+00 0.000000000000e+00
8.965000000000e+02 -4.338569113565e-01 0.000000000000e+00 0.000000000000e+00
8.967500000000e+02 -3.850151850084e-01 0.000000000000e+00 0.000000000000e+00
8.970000000000e+02 -3.056481054688e-01 0.000000000000e+00 0.000000000000e+00
8.972500000000e+02 -2.022458609699e-01 0.000000000000e+00 0.000000000000e+00
8.975000000000e+02 -8.353913663169e-02 0.000000000000e+00 0.000000000000e+00
8.977500000000e+02 4.071809376020e-02 0.000000000000e+00 0.000000000000e+00
8.980000000000e+02 1.610514896447e-01 0.000000000000e+00 0.000000000000e+00
8.982500000000e+02 2.694240912613e-01 0.000000000000e+00 0.000000000000e+00
8.985000000000e+02 3.600542336026e-01 0.000000000000e+00 0.000000000000e+00
8.987500000000e+02 4.297678721859e-01 0.000000000000e+00 0.000000000000e+00
8.990000000000e+02 4.778483021632e-01 0.000000000000e+00 0.000000000000e+00
8.992500000000e+02 5.054389872236e-01 0.000000000000e+00 0.000000000000e+00
8.995000000000e+02 5.146358376451e-01 0.000000000000e+00 0.000000000000e+00
8.997500000000e+02 5.074600868009e-01 0.000000000000e+00 0.000000000000e+00
9.000000000000e+02 4.849228524888e-01 0.000000000000e+00 0.000000000000e+00
9.002500000000e+02 4.463745353877e-01 0.000000000000e+00 0.000000000000e+00
9.005000000000e+02 3.892798612493e-01 0.000000000000e+00 0.000000000000e+00
9.007500000000e+02 3.094818596728e-01 0.000000000000e+00 0.000000000000e+00
9.010000000000e+02 2.019288037722e-01 0.000000000000e+00 0.000000000000e+00
9.012500000000e+02 6.175241791494e-02 0.000000000000e+00 0.000000000000e+00
9.015000000000e+02 -1.144818643508e-01 0.000000000000e+00 0.000000000000e+00
9.017500000000e+02 -3.275695878382e-01 0.000000000000e+00 0.000000000000e+00
9.020000000000e+02 -5.747253547807e-01 0.000000000000e+00 0.000000000000e+00
9.022500000000e+02 -8.490873180940e-01 0.000000000000e+00 0.000000000000e+00
9.025000000000e+02 -1.139784366754e+00 0.000000000000e+00 0.000000000000e+00
9.027500000000e+02 -1.432594936175e+00 0.000000000000e+00 0.000000000000e+00
9.030000000000e+02 -1.711132556526e+00 0.000000000000e+00 0.000000000000e+00
9.032500000000e+02 -1.958408178649e+00 0.000000000000e+00 0.000000000000e+00
9.035000000000e+02 -2.158556834911e+00 0.000000000000e+00 0.000000000000e+00
9.037500000000e+02 -2.298486527216e+00 0.000000000000e+00 0.000000000000e+00
9.040000000000e+02 -2.369215348049e+00 0.000000000000e+00 0.000000000000e+00
9.042500000000e+02 -2.366707635612e+00 0.000000000000e+00 0.000000000000e+00
9.045000000000e+02 -2.292094468296e+00 0.000000000000e+00 0.000000000000e+00
9.047500000000e+02 -2.151256293547e+00 0.000000000000e+00 0.000000000000e+00
9.050000000000e+02 -1.953841369449e+00 0.000000000000e+00 0.000000000000e+00
9.052500000000e+02 -1.711877846906e+00 0.000000000000e+00 0.000000000000e+00
9.055000000000e+02 -1.438196486272e+00 0.000000000000e+00 0.000000000000e+00
9.057500000000e+02 -1.144905916460e+00 0.000000000000e+00 0.000000000000e+00
9.060000000000e+02 -8.421491844405e-01 0.000000000000e+00 0.000000000000e+00
9.062500000000e+02 -5.373213246932e-01 0.000000000000e+00 0.000000000000e+00
9.065000000000e+02 -2.348506881484e-01 0.000000000000e+00 0.000000000000e+00
9.067500000000e+02 6.344590092490e-02 0.000000000000e+00 0.000000000000e+00
9.070000000000e+02 3.575177086689e-01 0.000000000000e+00 0.000000000000e+00
9.072500000000e+02 6.479076473911e-01 0.000000000000e+00 0.000000000000e+00
9.075000000000e+02 9.344693239079e-01 0.000000000000e+00 0.000000000000e+00
9.077500000000e+02 1.215208440677e+00 0.000000000000e+00 0.000000000000e+00
9.080000000000e+02 1.485464053061e+00 0.000000000000e+00 0.000000000000e+00
9.082500000000e+02 1.737591222029e+00 0.000000000000e+00 0.000000000000e+00
9.085000000000e+02 1.961226580830e+00 0.000000000000e+00 0.000000000000e+00
9.087500000000e+02 2.144124877358e+00 0.000000000000e+00 0.000000000000e+00
9.090000000000e+02 2.273462347137e+00 0.000000000000e+00 0.000000000000e+00
9.092500000000e+02 2.337426247182e+00 0.000000000000e+00 0.000000000000e+00
9.095000000000e+02 2.326860951383e+00 0.000000000000e+00 0.000000000000e+00
9.097500000000e+02 2.236727213920e+00 0.000000000000e+00 0.000000000000e+00
9.100000000000e+02 2.067154563725e+00 0.000000000000e+00 0.000000000000e+00
9.102500000000e+02 1.823923517535e+00 0.000000000000e+00 0.000000000000e+00
9.105000000000e+02 1.518295453497e+00 0.000000000000e+00 0.000000000000e+00
9.107500000000e+02 1.166200928582e+00 0.000000000000e+00 0.000000000000e+00
9.110000000000e+02 7.868876255096e-01 0.000000000000e+00 0.000000000000e+00
9.112500000000e+02 4.012032393140e-01 0.000000000000e+00 0.000000000000e+00
9.115000000000e+02 2.973546090422e-02 0.000000000000e+00 0.000000000000e+00
9.117500000000e+02 -3.089557766016e-01 0.000000000000e+00 0.000000000000e+00
9.120000000000e+02 -5.998006044950e-01 0.000000000000e+00 0.000000000000e+00
9.122500000000e+02 -8.322155044268e-01 0.000000000000e+00 0.000000000000e+00
9.125000000000e+02 -1.000547148576e+00 0.000000000000e+00 0.000000000000e+00
9.127500000000e+02 -1.103960763795e+00 0.000000000000e+00 0.000000000000e+00
9.130000000000e+02 -1.145849167182e+00 0.000000000000e+00 0.000000000000e+00
9.132500000000e+02 -1.132901140526e+00 0.000000000000e+00 0.000000000000e+00
9.135000000000e+02 -1.074004261912e+00 0.000000000000e+00 0.000000000000e+00
9.137500000000e+02 -9.791628044477e-01 0.000000000000e+00 0.000000000000e+00
9.140000000000e+02 -8.585862154295e-01 0.000000000000e+00 0.000000000000e+00
9.142500000000e+02 -7.220535043967e-01 0.000000000000e+00 0.000000000000e+00
9.145000000000e+02 -5.785932463431e-01 0.000000000000e+00 0.000000000000e+00
9.147500000000e+02 -4.364499871086e-01 0.000000000000e+00 0.000000000000e+00
9.150000000000e+02 -3.032481780234e-01 0.000000000000e+00 0.000000000000e+00
9.152500000000e+02 -1.862251983292e-01 0.000000000000e+00 0.000000000000e+00
9.155000000000e+02 -9.239279857908e-02 0.000000000000e+00 0.000000000000e+00
9.157500000000e+02 -2.850382630374e-02 0.000000000000e+00 0.000000000000e+00
9.160000000000e+02 -7.454907540782e-04 0.000000000000e+00 0.000000000000e+00
9.162500000000e+02 -1.414393927701e-02 0.000000000000e+00 0.000000000000e+00
9.165000000000e+02 -7.173620592724e-02 0.000000000000e+00 0.000000000000e+00
9.167500000000e+02 -1.736315912931e-01 0.000000000000e+00 0.000000000000e+00
9.170000000000e+02 -3.161326728718e-01 0.000000000000e+00 0.000000000000e+00
9.172500000000e+02 -4.911065200570e-01 0.000000000000e+00 0.000000000000e+00
9.175000000000e+02 -6.857838166339e-01 0.000000000000e+00 0.000000000000e+00
9.177500000000e+02 -8.831174900204e-01 0.000000000000e+00 0.000000000000e+00
9.180000000000e+02 -1.062758793778e+00 0.000000000000e+00 0.000000000000e+00
9.182500000000e+02 -1.202618180501e+00 0.000000000000e+00 0.000000000000e+00
9.185000000000e+02 -1.280884644053e+00 0.000000000000e+00 0.000000000000e+00
9.187500000000e+02 -1.278295544070e+00 0.000000000000e+00 0.000000000000e+00
9.190000000000e+02 -1.180392996997e+00 0.000000000000e+00 0.000000000000e+00
9.192500000000e+02 -9.794828934650e-01 0.000000000000e+00 0.000000000000e+00
9.195000000000e+02 -6.760333069542e-01 0.000000000000e+00 0.000000000000e+00
9.197500000000e+02 -2.793090346171e-01 0.000000000000e+00 0.000000000000e+00
9.200000000000e+02 1.928694365094e-01 0.000000000000e+00 0.000000000000e+00
9.202500000000e+02 7.152439884343e-01 0.000000000000e+00 0.000000000000e+00
9.205000000000e+02 1.257002578932e+00 0.000000000000e+00 0.000000000000e+00
9.207500000000e+02 1.784218719728e+00 0.000000000000e+00 0.000000000000e+00
9.210000000000e+02 2.262567673152e+00 0.000000000000e+00 0.000000000000e+00
9.212500000000e+02 2.660011112931e+00 0.000000000000e+00 0.000000000000e+00
9.215000000000e+02 2.949157289591e+00 0.000000000000e+00 0.000000000000e+00
9.217500000000e+02 3.109061073774e+00 0.000000000000e+00 0.000000000000e+00
9.220000000000e+02 3.126318444626e+00 0.000000000000e+00 0.000000000000e+00
9.222500000000e+02 2.995418501618e+00 0.000000000000e+00 0.000000000000e+00
9.225000000000e+02 2.718425251913e+00 0.000000000000e+00 0.000000000000e+00
9.227500000000e+02 2.304153314831e+00 0.000000000000e+00 0.000000000000e+00
9.230000000000e+02 1.767060993321e+00 0.000000000000e+00 0.000000000000e+00
9.232500000000e+02 1.126100837411e+00 0.000000000000e+00 0.000000000000e+00
9.235000000000e+02 4.037388728351e-01 0.000000000000e+00 0.000000000000e+00
9.237500000000e+02 -3.747161269037e-01 0.000000000000e+00 0.000000000000e+00
9.240000000000e+02 -1.181430557887e+00 0.000000000000e+00 0.000000000000e+00
9.242500000000e+02 -1.986078222399e+00 0.000000000000e+00 0.000000000000e+00
9.245000000000e+02 -2.755754877013e+00 0.000000000000e+00 0.000000000000e+00
9.247500000000e+02 -3.455015085333e+00 0.000000000000e+00 0.000000000000e+00
9.250000000000e+02 -4.046298526822e+00 0.000000000000e+00 0.000000000000e+00
9.252500000000e+02 -4.490985976310e+00 0.000000000000e+00 0.000000000000e+00
9.255000000000e+02 -4.751243550547e+00 0.000000000000e+00 0.000000000000e+00
9.257500000000e+02 -4.792686236940e+00 0.000000000000e+00 0.000000000000e+00
9.260000000000e+02 -4.587735381746e+00 0.000000000000e+00 0.000000000000e+00
9.262500000000e+02 -4.119383201852e+00 0.000000000000e+00 0.000000000000e+00
9.265000000000e+02 -3.384936927170e+00 0.000000000000e+00 0.000000000000e+00
9.267500000000e+02 -2.399221286430e+00 0.000000000000e+00 0.000000000000e+00
9.270000000000e+02 -1.196691062241e+00 0.000000000000e+00 0.000000000000e+00
9.272500000000e+02 1.680428420524e-01 0.000000000000e+00 0.000000000000e+00
9.275000000000e+02 1.621639088798e+00 0.000000000000e+00 0.000000000000e+00
9.277500000000e+02 3.075568650290e+00 0.000000000000e+00 0.000000000000e+00
9.280000000000e+02 4.431693113406e+00 0.000000000000e+00 0.000000000000e+00
9.282500000000e+02 5.589533626174e+00 0.000000000000e+00 0.000000000000e+00
9.285000000000e+02 6.454640264558e+00 0.000000000000e+00 0.000000000000e+00
9.287500000000e+02 6.947278941651e+00 0.000000000000e+00 0.000000000000e+00
9.290000000000e+02 7.010542391259e+00 0.000000000000e+00 0.000000000000e+00
9.292500000000e+02 6.616983164555e+00 0.000000000000e+00 0.000000000000e+00
9.295000000000e+02 5.772967227108e+00 0.000000000000e+00 0.000000000000e+00
9.297500000000e+02 4.520149670902e+00 0.000000000000e+00 0.000000000000e+00
9.300000000000e+02 2.933758516002e+00 0.000000000000e+00 0.000000000000e+00
9.302500000000e+02 1.117706402291e+00 0.000000000000e+00 0.000000000000e+00
9.305000000000e+02 -8.031064096590e-01 0.000000000000e+00 0.000000000000e+00
9.307500000000e+02 -2.692622744664e+00 0.000000000000e+00 0.000000000000e+00
9.310000000000e+02 -4.414677003112e+00 0.000000000000e+00 0.000000000000e+00
9.312500000000e+02 -5.844205309942e+00 0.000000000000e+00 0.000000000000e+00
9.315000000000e+02 -6.877539289578e+00 0.000000000000e+00 0.000000000000e+00
9.317500000000e+02 -7.440804422745e+00 0.000000000000e+00 0.000000000000e+00
9.320000000000e+02 -7.495651104032e+00 0.000000000000e+00 0.000000000000e+00
9.322500000000e+02 -7.041835547267e+00 0.000000000000e+00 0.000000000000e+00
9.325000000000e+02 -6.116502285268e+00 0.000000000000e+00 0.000000000000e+00
9.327500000000e+02 -4.790358862791e+00 0.000000000000e+00 0.000000000000e+00
9.330000000000e+02 -3.161235695681e+00 0.000000000000e+00 0.000000000000e+00
9.332500000000e+02 -1.345755287405e+00 0.000000000000e+00 0.000000000000e+00
9.335000000000e+02 5.300290322042e-01 0.000000000000e+00 0.000000000000e+00
9.337500000000e+02 2.340134487668e+00 0.000000000000e+00 0.000000000000e+00
9.340000000000e+02 3.967471590218e+00 0.000000000000e+00 0.000000000000e+00
9.342500000000e+02 5.311325428553e+00 0.000000000000e+00 0.000000000000e+00
9.345000000000e+02 6.293045321327e+00 0.000000000000e+00 0.000000000000e+00
9.347500000000e+02 6.859728209398e+00 0.000000000000e+00 0.000000000000e+00
9.350000000000e+02 6.985905424212e+00 0.000000000000e+00 0.000000000000e+00
9.352500000000e+02 6.673425647706e+00 0.000000000000e+00 0.000000000000e+00
9.355000000000e+02 5.949848092486e+00 0.000000000000e+00 0.000000000000e+00
9.357500000000e+02 4.865710017858e+00 0.000000000000e+00 0.000000000000e+00
9.360000000000e+02 3.491015146279e+00 0.000000000000e+00 0.000000000000e+00
9.362500000000e+02 1.911219363677e+00 0.000000000000e+00 0.000000000000e+00
9.365000000000e+02 2.228908046720e-01 0.000000000000e+00 0.000000000000e+00
9.367500000000e+02 -1.470879290799e+00 0.000000000000e+00 0.000000000000e+00
9.370000000000e+02 -3.065313963153e+00 0.000000000000e+00 0.000000000000e+00
9.372500000000e+02 -4.459064360432e+00 0.000000000000e+00 0.000000000000e+00
9.375000000000e+02 -5.559600102008e+00 0.000000000000e+00 0.000000000000e+00
9.377500000000e+02 -6.288791988731e+00 0.000000000000e+00 0.000000000000e+00
9.380000000000e+02 -6.588476015033e+00 0.000000000000e+00 0.000000000000e+00
9.382500000000e+02 -6.425642485046e+00 0.000000000000e+00 0.000000000000e+00
9.385000000000e+02 -5.796761744397e+00 0.000000000000e+00 0.000000000000e+00
9.387500000000e+02 -4.730671510710e+00 0.000000000000e+00 0.000000000000e+00
9.390000000000e+02 -3.289438894211e+00 0.000000000000e+00 0.000000000000e+00
9.392500000000e+02 -1.566692336236e+00 0.000000000000e+00 0.000000000000e+00
9.395000000000e+02 3.168995060285e-01 0.000000000000e+00 0.000000000000e+00
9.397500000000e+02 2.221053888861e+00 0.000000000000e+00 0.000000000000e+00
9.400000000000e+02 3.995923331873e+00 0.000000000000e+00 0.000000000000e+00
9.402500000000e+02 5.494129771454e+00 0.000000000000e+00 0.000000000000e+00
9.405000000000e+02 6.583813995457e+00 0.000000000000e+00 0.000000000000e+00
9.407500000000e+02 7.161475594941e+00 0.000000000000e+00 0.000000000000e+00
9.410000000000e+02 7.163244262402e+00 0.000000000000e+00 0.000000000000e+00
9.412500000000e+02 6.573242233100e+00 0.000000000000e+00 0.000000000000e+00
9.415000000000e+02 5.427884379490e+00 0.000000000000e+00 0.000000000000e+00
9.417500000000e+02 3.815309639463e+00 0.000000000000e+00 0.000000000000e+00
9.420000000000e+02 1.869615500682e+00 0.000000000000e+00 0.000000000000e+00
9.422500000000e+02 -2.398732446459e-01 0.000000000000e+00 0.000000000000e+00
9.425000000000e+02 -2.323493202583e+00 0.000000000000e+00 0.000000000000e+00
9.427500000000e+02 -4.188956328314e+00 0.000000000000e+00 0.000000000000e+00
9.430000000000e+02 -5.660154586308e+00 0.000000000000e+00 0.000000000000e+00
9.432500000000e+02 -6.595097197178e+00 0.000000000000e+00 0.000000000000e+00
9.435000000000e+02 -6.901015231197e+00 0.000000000000e+00 0.000000000000e+00
9.437500000000e+02 -6.544890120976e+00 0.000000000000e+00 0.000000000000e+00
9.440000000000e+02 -5.558097863937e+00 0.000000000000e+00 0.000000000000e+00
9.442500000000e+02 -4.034466528698e+00 0.000000000000e+00 0.000000000000e+00
9.445000000000e+02 -2.121755613232e+00 0.000000000000e+00 0.000000000000e+00
9.447500000000e+02 -7.300930351939e-03 0.000000000000e+00 0.000000000000e+00
9.450000000000e+02 2.100758548905e+00 0.000000000000e+00 0.000000000000e+00
9.452500000000e+02 3.994726661974e+00 0.000000000000e+00 0.000000000000e+00
9.455000000000e+02 5.488805063534e+00 0.000000000000e+00 0.000000000000e+00
9.457500000000e+02 6.438427709769e+00 0.000000000000e+00 0.000000000000e+00
9.460000000000e+02 6.755345092472e+00 0.000000000000e+00 0.000000000000e+00
9.462500000000e+02 6.416775197766e+00 0.000000000000e+00 0.000000000000e+00
9.465000000000e+02 5.467583082217e+00 0.000000000000e+00 0.000000000000e+00
9.467500000000e+02 4.015221151134e+00 0.000000000000e+00 0.000000000000e+00
9.470000000000e+02 2.217969073665e+00 0.000000000000e+00 0.000000000000e+00
9.472500000000e+02 2.677621141511e-01 0.000000000000e+00 0.000000000000e+00
9.475000000000e+02 -1.630497910766e+00 0.000000000000e+00 0.000000000000e+00
9.477500000000e+02 -3.280864423596e+00 0.000000000000e+00 0.000000000000e+00
9.480000000000e+02 -4.517085881700e+00 0.000000000000e+00 0.000000000000e+00
9.482500000000e+02 -5.219893582141e+00 0.000000000000e+00 0.000000000000e+00
9.485000000000e+02 -5.328969313148e+00 0.000000000000e+00 0.000000000000e+00
9.487500000000e+02 -4.848335760102e+00 0.000000000000e+00 0.000000000000e+00
9.490000000000e+02 -3.844660885916e+00 0.000000000000e+00 0.000000000000e+00
9.492500000000e+02 -2.438765676682e+00 0.000000000000e+00 0.000000000000e+00
9.495000000000e+02 -7.913804160169e-01 0.000000000000e+00 0.000000000000e+00
9.497500000000e+02 9.151781527006e-01 0.000000000000e+00 0.000000000000e+00
9.500000000000e+02 2.497307836630e+00 0.000000000000e+00 0.000000000000e+00
9.502500000000e+02 3.790115203011e+00 0.000000000000e+00 0.000000000000e+00
9.505000000000e+02 4.664895393702e+00 0.000000000000e+00 0.000000000000e+00
9.507500000000e+02 5.042215126355e+00 0.000000000000e+00 0.000000000000e+00
9.510000000000e+02 4.899247547095e+00 0.000000000000e+00 0.000000000000e+00
9.512500000000e+02 4.270679909779e+00 0.000000000000e+00 0.000000000000e+00
9.515000000000e+02 3.243249140550e+00 0.000000000000e+00 0.000000000000e+00
9.517500000000e+02 1.944671513393e+00 0.000000000000e+00 0.000000000000e+00
9.520000000000e+02 5.283408734004e-01 0.000000000000e+00 0.000000000000e+00
9.522500000000e+02 -8.443912179806e-01 0.000000000000e+00 0.000000000000e+00
9.525000000000e+02 -2.022315751381e+00 0.000000000000e+00 0.000000000000e+00
9.527500000000e+02 -2.880819478927e+00 0.000000000000e+00 0.000000000000e+00
9.530000000000e+02 -3.334901030723e+00 0.000000000000e+00 0.000000000000e+00
9.532500000000e+02 -3.347391893996e+00 0.000000000000e+00 0.000000000000e+00
9.535000000000e+02 -2.931597039510e+00 0.000000000000e+00 0.000000000000e+00
9.537500000000e+02 -2.148215601583e+00 0.000000000000e+00 0.000000000000e+00
9.540000000000e+02 -1.097046123859e+00 0.000000000000e+00 0.000000000000e+00
9.542500000000e+02 9.544858827548e-02 0.000000000000e+00 0.000000000000e+00
9.545000000000e+02 1.291206851054e+00 0.000000000000e+00 0.000000000000e+00
9.547500000000e+02 2.356498888487e+00 0.000000000000e+00 0.000000000000e+00
9.550000000000e+02 3.176907669759e+00 0.000000000000e+00 0.000000000000e+00
9.552500000000e+02 3.669698471992e+00 0.000000000000e+00 0.000000000000e+00
9.555000000000e+02 3.792252080960e+00 0.000000000000e+00 0.000000000000e+00
9.557500000000e+02 3.545713018729e+00 0.000000000000e+00 0.000000000000e+00
9.560000000000e+02 2.973564412844e+00 0.000000000000e+00 0.000000000000e+00
9.562500000000e+02 2.155420658524e+00 0.000000000000e+00 0.000000000000e+00
9.565000000000e+02 1.196862743004e+00 0.000000000000e+00 0.000000000000e+00
9.567500000000e+02 2.165703310911e-01 0.000000000000e+00 0.000000000000e+00
9.570000000000e+02 -6.677164567536e-01 0.000000000000e+00 0.000000000000e+00
9.572500000000e+02 -1.352772570283e+00 0.000000000000e+00 0.000000000000e+00
9.575000000000e+02 -1.761454550045e+00 0.000000000000e+00 0.000000000000e+00
9.577500000000e+02 -1.850972282531e+00 0.000000000000e+00 0.000000000000e+00
9.580000000000e+02 -1.616982511906e+00 0.000000000000e+00 0.000000000000e+00
9.582500000000e+02 -1.093117087082e+00 0.000000000000e+00 0.000000000000e+00
9.585000000000e+02 -3.460919782611e-01 0.000000000000e+00 0.000000000000e+00
9.587500000000e+02 5.329483640861e-01 0.000000000000e+00 0.000000000000e+00
9.590000000000e+02 1.439770525620e+00 0.000000000000e+00 0.000000000000e+00
9.592500000000e+02 2.269698905201e+00 0.000000000000e+00 0.000000000000e+00
9.595000000000e+02 2.930060577414e+00 0.000000000000e+00 0.000000000000e+00
9.597500000000e+02 3.350963813636e+00 0.000000000000e+00 0.000000000000e+00
9.600000000000e+02 3.493161464048e+00 0.000000000000e+00 0.000000000000e+00
9.602500000000e+02 3.352110721317e+00 0.000000000000e+00 0.000000000000e+00
9.605000000000e+02 2.957802797392e+00 0.000000000000e+00 0.000000000000e+00
9.607500000000e+02 2.370444864147e+00 0.000000000000e+00 0.000000000000e+00
9.610000000000e+02 1.672571813731e+00 0.000000000000e+00 0.000000000000e+00
9.612500000000e+02 9.585880932801e-01 0.000000000000e+00 0.000000000000e+00
9.615000000000e+02 3.230396812095e-01 0.000000000000e+00 0.000000000000e+00
9.617500000000e+02 -1.509426005895e-01 0.000000000000e+00 0.000000000000e+00
9.620000000000e+02 -4.016216068409e-01 0.000000000000e+00 0.000000000000e+00
9.622500000000e+02 -3.958528567856e-01 0.000000000000e+00 0.000000000000e+00
9.625000000000e+02 -1.326539644926e-01 0.000000000000e+00 0.000000000000e+00
9.627500000000e+02 3.572514926332e-01 0.000000000000e+00 0.000000000000e+00
9.630000000000e+02 1.015810971076e+00 0.000000000000e+00 0.000000000000e+00
9.632500000000e+02 1.765350757226e+00 0.000000000000e+00 0.000000000000e+00
9.635000000000e+02 2.518614808843e+00 0.000000000000e+00 0.000000000000e+00
9.637500000000e+02 3.189852022513e+00 0.000000000000e+00 0.000000000000e+00
9.640000000000e+02 3.705548665019e+00 0.000000000000e+00 0.000000000000e+00
9.642500000000e+02 4.013459348007e+00 0.000000000000e+00 0.000000000000e+00
9.645000000000e+02 4.088816488988e+00 0.000000000000e+00 0.000000000000e+00
9.647500000000e+02 3.936965670722e+00 0.000000000000e+00 0.000000000000e+00
9.650000000000e+02 3.592135578501e+00 0.000000000000e+00 0.000000000000e+00
9.652500000000e+02 3.112547011977e+00 0.000000000000e+00 0.000000000000e+00
9.655000000000e+02 2.572532035411e+00 0.000000000000e+00 0.000000000000e+00
9.657500000000e+02 2.052711559866e+00 0.000000000000e+00 0.000000000000e+00
9.660000000000e+02 1.629519020764e+00 0.000000000000e+00 0.000000000000e+00
9.662500000000e+02 1.365428766516e+00 0.000000000000e+00 0.000000000000e+00
9.665000000000e+02 1.301141790276e+00 0.000000000000e+00 0.000000000000e+00
9.667500000000e+02 1.450713219831e+00 0.000000000000e+00 0.000000000000e+00
9.670000000000e+02 1.800211553524e+00 0.000000000000e+00 0.000000000000e+00
9.672500000000e+02 2.310031582213e+00 0.000000000000e+00 0.000000000000e+00
9.675000000000e+02 2.920503431817e+00 0.000000000000e+00 0.000000000000e+00
9.677500000000e+02 3.560012635904e+00 0.000000000000e+00 0.000000000000e+00
9.680000000000e+02 4.154526825700e+00 0.000000000000e+00 0.000000000000e+00
9.682500000000e+02 4.637254986327e+00 0.000000000000e+00 0.000000000000e+00
9.685000000000e+02 4.957166476208e+00 0.000000000000e+00 0.000000000000e+00
9.687500000000e+02 5.085267287000e+00 0.000000000000e+00 0.000000000000e+00
9.690000000000e+02 5.017845780244e+00 0.000000000000e+00 0.000000000000e+00
9.692500000000e+02 4.776315572465e+00 0.000000000000e+00 0.000000000000e+00
9.695000000000e+02 4.403742370994e+00 0.000000000000e+00 0.000000000000e+00
9.697500000000e+02 3.958582071822e+00 0.000000000000e+00 0.000000000000e+00
9.700000000000e+02 3.506520201505e+00 0.000000000000e+00 0.000000000000e+00
9.702500000000e+02 3.111539941949e+00 0.000000000000e+00 0.000000000000e+00
9.705000000000e+02 2.827427321798e+00 0.000000000000e+00 0.000000000000e+00
9.707500000000e+02 2.690839116886e+00 0.000000000000e+00 0.000000000000e+00
9.710000000000e+02 2.716825549766e+00 0.000000000000e+00 0.000000000000e+00
9.712500000000e+02 2.897350334963e+00 0.000000000000e+00 0.000000000000e+00
9.715000000000e+02 3.202934651202e+00 0.000000000000e+00 0.000000000000e+00
9.717500000000e+02 3.587127185384e+00 0.000000000000e+00 0.000000000000e+00
9.720000000000e+02 3.993127591551e+00 0.000000000000e+00 0.000000000000e+00
9.722500000000e+02 4.361615767455e+00 0.000000000000e+00 0.000000000000e+00
9.725000000000e+02 4.638699796244e+00 0.000000000000e+00 0.000000000000e+00
9.727500000000e+02 4.782907391418e+00 0.000000000000e+00 0.000000000000e+00
9.730000000000e+02 4.770304132615e+00 0.000000000000e+00 0.000000000000e+00
9.732500000000e+02 4.597101474167e+00 0.000000000000e+00 0.000000000000e+00
9.735000000000e+02 4.279477025143e+00 0.000000000000e+00 0.000000000000e+00
9.737500000000e+02 3.850717420020e+00 0.000000000000e+00 0.000000000000e+00
9.740000000000e+02 3.356156016130e+00 0.000000000000e+00 0.000000000000e+00
9.742500000000e+02 2.846664400996e+00 0.000000000000e+00 0.000000000000e+00
9.745000000000e+02 2.371630711884e+00 0.000000000000e+00 0.000000000000e+00
9.747500000000e+02 1.972398179419e+00 0.000000000000e+00 0.000000000000e+00
9.750000000000e+02 1.677042400790e+00 0.000000000000e+00 0.000000000000e+00
9.752500000000e+02 1.497152831985e+00 0.000000000000e+00 0.000000000000e+00
9.755000000000e+02 1.426986052559e+00 0.000000000000e+00 0.000000000000e+00
9.757500000000e+02 1.445019566259e+00 0.000000000000e+00 0.000000000000e+00
9.760000000000e+02 1.517603687758e+00 0.000000000000e+00 0.000000000000e+00
9.762500000000e+02 1.604131280410e+00 0.000000000000e+00 0.000000000000e+00
9.765000000000e+02 1.662957640577e+00 0.000000000000e+00 0.000000000000e+00
9.767500000000e+02 1.657228673258e+00 0.000000000000e+00 0.000000000000e+00
9.770000000000e+02 1.559820985809e+00 0.000000000000e+00 0.000000000000e+00
9.772500000000e+02 1.356751923324e+00 0.000000000000e+00 0.000000000000e+00
9.775000000000e+02 1.048655219598e+00 0.000000000000e+00 0.000000000000e+00
9.777500000000e+02 6.502023858420e-01 0.000000000000e+00 0.000000000000e+00
9.780000000000e+02 1.876395041625e-01 0.000000000000e+00 0.000000000000e+00
9.782500000000e+02 -3.051371061640e-01 0.000000000000e+00 0.000000000000e+00
9.785000000000e+02 -7.913590332148e-01 0.000000000000e+00 0.000000000000e+00
9.787500000000e+02 -1.236319476930e+00 0.000000000000e+00 0.000000000000e+00
9.790000000000e+02 -1.611775118338e+00 0.000000000000e+00 0.000000000000e+00
9.792500000000e+02 -1.899235480135e+00 0.000000000000e+00 0.000000000000e+00
9.795000000000e+02 -2.091742406462e+00 0.000000000000e+00 0.000000000000e+00
9.797500000000e+02 -2.193972818866e+00 0.000000000000e+00 0.000000000000e+00
9.800000000000e+02 -2.220740863756e+00 0.000000000000e+00 0.000000000000e+00
9.802500000000e+02 -2.194195923293e+00 0.000000000000e+00 0.000000000000e+00
9.805000000000e+02 -2.140180490390e+00 0.000000000000e+00 0.000000000000e+00
9.807500000000e+02 -2.084305321533e+00 0.000000000000e+00 0.000000000000e+00
9.810000000000e+02 -2.048308896928e+00 0.000000000000e+00 0.000000000000e+00
9.812500000000e+02 -2.047196834339e+00 0.000000000000e+00 0.000000000000e+00
9.815000000000e+02 -2.087518824859e+00 0.000000000000e+00 0.000000000000e+00
9.817500000000e+02 -2.166959093793e+00 0.000000000000e+00 0.000000000000e+00
9.820000000000e+02 -2.275219668779e+00 0.000000000000e+00 0.000000000000e+00
9.822500000000e+02 -2.395992957671e+00 0.000000000000e+00 0.000000000000e+00
9.825000000000e+02 -2.509676895555e+00 0.000000000000e+00 0.000000000000e+00
9.827500000000e+02 -2.596400747197e+00 0.000000000000e+00 0.000000000000e+00
9.830000000000e+02 -2.638911663127e+00 0.000000000000e+00 0.000000000000e+00
9.832500000000e+02 -2.624920117950e+00 0.000000000000e+00 0.000000000000e+00
9.835000000000e+02 -2.548605652372e+00 0.000000000000e+00 0.000000000000e+00
9.837500000000e+02 -2.411124622862e+00 0.000000000000e+00 0.000000000000e+00
9.840000000000e+02 -2.220116228471e+00 0.000000000000e+00 0.000000000000e+00
9.842500000000e+02 -1.988348382075e+00 0.000000000000e+00 0.000000000000e+00
9.845000000000e+02 -1.731760164703e+00 0.000000000000e+00 0.000000000000e+00
9.847500000000e+02 -1.467227440969e+00 0.000000000000e+00 0.000000000000e+00
9.850000000000e+02 -1.210395135164e+00 0.000000000000e+00 0.000000000000e+00
9.852500000000e+02 -9.738844327915e-01 0.000000000000e+00 0.000000000000e+00
9.855000000000e+02 -7.661043254099e-01 0.000000000000e+00 0.000000000000e+00
9.857500000000e+02 -5.907890760351e-01 0.000000000000e+00 0.000000000000e+00
9.860000000000e+02 -4.472644991412e-01 0.000000000000e+00 0.000000000000e+00
9.862500000000e+02 -3.313351593907e-01 0.000000000000e+00 0.000000000000e+00
9.865000000000e+02 -2.365981284165e-01 0.000000000000e+00 0.000000000000e+00
9.867500000000e+02 -1.559385366147e-01 0.000000000000e+00 0.000000000000e+00
9.870000000000e+02 -8.295330897752e-02 0.000000000000e+00 0.000000000000e+00
9.872500000000e+02 -1.308091497124e-02 0.000000000000e+00 0.000000000000e+00
9.875000000000e+02 5.572077367993e-02 0.000000000000e+00 0.000000000000e+00
9.877500000000e+02 1.228215123950e-01 0.000000000000e+00 0.000000000000e+00
9.880000000000e+02 1.852727713079e-01 0.000000000000e+00 0.000000000000e+00
9.882500000000e+02 2.385691600378e-01 0.000000000000e+00 0.000000000000e+00
9.885000000000e+02 2.776571164331e-01 0.000000000000e+00 0.000000000000e+00
9.887500000000e+02 2.980004564879e-01 0.000000000000e+00 0.000000000000e+00
9.890000000000e+02 2.965152853503e-01 0.000000000000e+00 0.000000000000e+00
9.892500000000e+02 2.722205797807e-01 0.000000000000e+00 0.000000000000e+00
9.895000000000e+02 2.265082433369e-01 0.000000000000e+00 0.000000000000e+00
9.897500000000e+02 1.630068651834e-01 0.000000000000e+00 0.000000000000e+00
9.900000000000e+02 8.708441950684e-02 0.000000000000e+00 0.000000000000e+00
9.902500000000e+02 5.094821477272e-03 0.000000000000e+00 0.000000000000e+00
9.905000000000e+02 -7.648791261932e-02 0.000000000000e+00 0.000000000000e+00
9.907500000000e+02 -1.518918381778e-01 0.000000000000e+00 0.000000000000e+00
9.910000000000e+02 -2.166847541357e-01 0.000000000000e+00 0.000000000000e+00
9.912500000000e+02 -2.681256919843e-01 0.000000000000e+00 0.000000000000e+00
9.915000000000e+02 -3.051840949563e-01 0.000000000000e+00 0.000000000000e+00
9.917500000000e+02 -3.282424651871e-01 0.000000000000e+00 0.000000000000e+00
9.920000000000e+02 -3.385556657734e-01 0.000000000000e+00 0.000000000000e+00
9.922500000000e+02 -3.375831645607e-01 0.000000000000e+00 0.000000000000e+00
9.925000000000e+02 -3.263321243388e-01 0.000000000000e+00 0.000000000000e+00
9.927500000000e+02 -3.048459852075e-01 0.000000000000e+00 0.000000000000e+00
9.930000000000e+02 -2.719459242245e-01 0.000000000000e+00 0.000000000000e+00
9.932500000000e+02 -2.252862394428e-01 0.000000000000e+00 0.000000000000e+00
9.935000000000e+02 -1.617273815390e-01 0.000000000000e+00 0.000000000000e+00
9.937500000000e+02 -7.797191673454e-02 0.000000000000e+00 0.000000000000e+00
9.940000000000e+02 2.864086077490e-02 0.000000000000e+00 0.000000000000e+00
9.942500000000e+02 1.593181877550e-01 0.000000000000e+00 0.000000000000e+00
9.945000000000e+02 3.131208649067e-01 0.000000000000e+00 0.000000000000e+00
9.947500000000e+02 4.865247726182e-01 0.000000000000e+00 0.000000000000e+00
9.950000000000e+02 6.733301618212e-01 0.000000000000e+00 0.000000000000e+00
9.952500000000e+02 8.649583914222e-01 0.000000000000e+00 0.000000000000e+00
9.955000000000e+02 1.051114641249e+00 0.000000000000e+00 0.000000000000e+00
9.957500000000e+02 1.220736387339e+00 0.000000000000e+00 0.000000000000e+00
9.960000000000e+02 1.363100629420e+00 0.000000000000e+00 0.000000000000e+00
9.962500000000e+02 1.468935630392e+00 0.000000000000e+00 0.000000000000e+00
9.965000000000e+02 1.531379736930e+00 0.000000000000e+00 0.000000000000e+00
9.967500000000e+02 1.546651309748e+00 0.000000000000e+00 0.000000000000e+00
9.970000000000e+02 1.514336562593e+00 0.000000000000e+00 0.000000000000e+00
9.972500000000e+02 1.437259447923e+00 0.000000000000e+00 0.000000000000e+00
9.975000000000e+02 1.320960576792e+00 0.000000000000e+00 0.000000000000e+00
9.977500000000e+02 1.172870600926e+00 0.000000000000e+00 0.000000000000e+00
9.980000000000e+02 1.001308318911e+00 0.000000000000e+00 0.000000000000e+00
9.982500000000e+02 8.144579813384e-01 0.000000000000e+00 0.000000000000e+00
9.985000000000e+02 6.194801370400e-01 0.000000000000e+00 0.000000000000e+00
9.987500000000e+02 4.218860270380e-01 0.000000000000e+00 0.000000000000e+00
9.990000000000e+02 2.252609661079e-01 0.000000000000e+00 0.000000000000e+00
9.992500000000e+02 3.136450791967e-02 0.000000000000e+00 0.000000000000e+00
9.995000000000e+02 -1.594263419994e-01 0.000000000000e+00 0.000000000000e+00
9.997500000000e+02 -3.474202589302e-01 0.000000000000e+00 0.000000000000e+00
1.000000000000e+03 -5.327914656504e-01 0.000000000000e+00 0.000000000000e+00
1.000250000000e+03 -7.147866210068e-01 0.000000000000e+00 0.000000000000e+00
1.000500000000e+03 -8.911047478930e-01 0.000000000000e+00 0.000000000000e+00
1.000750000000e+03 -1.057568528475e+00 0.000000000000e+00 0.000000000000e+00
1.001000000000e+03 -1.208158620615e+00 0.000000000000e+00 0.000000000000e+00
1.001250000000e+03 -1.335424391107e+00 0.000000000000e+00 0.000000000000e+00
1.001500000000e+03 -1.431223800476e+00 0.000000000000e+00 0.000000000000e+00
1.001750000000e+03 -1.487691620172e+00 0.000000000000e+00 0.000000000000e+00
1.002000000000e+03 -1.498297057535e+00 0.000000000000e+00 0.000000000000e+00
1.002250000000e+03 -1.458835080682e+00 0.000000000000e+00 0.000000000000e+00
1.002500000000e+03 -1.368202780056e+00 0.000000000000e+00 0.000000000000e+00
1.002750000000e+03 -1.228841750668e+00 0.000000000000e+00 0.000000000000e+00
1.003000000000e+03 -1.046775001703e+00 0.000000000000e+00 0.000000000000e+00
1.003250000000e+03 -8.312248467588e-01 0.000000000000e+00 0.000000000000e+00
1.003500000000e+03 -5.938576225168e-01 0.000000000000e+00 0.000000000000e+00
1.003750000000e+03 -3.477528528430e-01 0.000000000000e+00 0.000000000000e+00
1.004000000000e+03 -1.062308753196e-01 0.000000000000e+00 0.000000000000e+00
1.004250000000e+03 1.183112372571e-01 0.000000000000e+00 0.000000000000e+00
1.004500000000e+03 3.154122997885e-01 0.000000000000e+00 0.000000000000e+00
1.004750000000e+03 4.772925246441e-01 0.000000000000e+00 0.000000000000e+00
1.005000000000e+03 5.992597031476e-01 0.000000000000e+00 0.000000000000e+00
1.005250000000e+03 6.797559350348e-01 0.000000000000e+00 0.000000000000e+00
1.005500000000e+03 7.200770449937e-01 0.000000000000e+00 0.000000000000e+00
1.005750000000e+03 7.238409820317e-01 0.000000000000e+00 0.000000000000e+00
1.006000000000e+03 6.963108075923e-01 0.000000000000e+00 0.000000000000e+00
1.006250000000e+03 6.436882111576e-01 0.000000000000e+00 0.000000000000e+00
1.006500000000e+03 5.724839601619e-01 0.000000000000e+00 0.000000000000e+00
1.006750000000e+03 4.890447465728e-01 0.000000000000e+00 0.000000000000e+00
1.007000000000e+03 3.992768722459e-01 0.000000000000e+00 0.000000000000e+00
1.007250000000e+03 3.085634115068e-01 0.000000000000e+00 0.000000000000e+00
1.007500000000e+03 2.218309011932e-01 0.000000000000e+00 0.000000000000e+00
1.007750000000e+03 1.436915779259e-01 0.000000000000e+00 0.000000000000e+00
1.008000000000e+03 7.857314365188e-02 0.000000000000e+00 0.000000000000e+00
1.008250000000e+03 3.075258575472e-02 0.000000000000e+00 0.000000000000e+00
1.008500000000e+03 4.232998808512e-03 0.000000000000e+00 0.000000000000e+00
1.008750000000e+03 2.438736336622e-03 0.000000000000e+00 0.000000000000e+00
1.009000000000e+03 2.774807692648e-02 0.000000000000e+00 0.000000000000e+00
1.009250000000e+03 8.092594001403e-02 0.000000000000e+00 0.000000000000e+00
1.009500000000e+03 1.605539028466e-01 0.000000000000e+00 0.000000000000e+00
1.009750000000e+03 2.625739632369e-01 0.000000000000e+00 0.000000000000e+00
1.010000000000e+03 3.800617247229e-01 0.000000000000e+00 0.000000000000e+00
1.010250000000e+03 5.033227873304e-01 0.000000000000e+00 0.000000000000e+00
1.010500000000e+03 6.203655128577e-01 0.000000000000e+00 0.000000000000e+00
1.010750000000e+03 7.177496805138e-01 0.000000000000e+00 0.000000000000e+00
1.011000000000e+03 7.817519750621e-01 0.000000000000e+00 0.000000000000e+00
1.011250000000e+03 7.997350454377e-01 0.000000000000e+00 0.000000000000e+00
1.011500000000e+03 7.615660100099e-01 0.000000000000e+00 0.000000000000e+00
1.011750000000e+03 6.609099455684e-01 0.000000000000e+00 0.000000000000e+00
1.012000000000e+03 4.962282473759e-01 0.000000000000e+00 0.000000000000e+00
1.012250000000e+03 2.713411776951e-01 0.000000000000e+00 0.000000000000e+00
1.012500000000e+03 -4.535125830650e-03 0.000000000000e+00 0.000000000000e+00
1.012750000000e+03 -3.173014718889e-01 0.000000000000e+00 0.000000000000e+00
1.013000000000e+03 -6.489921207213e-01 0.000000000000e+00 0.000000000000e+00
1.013250000000e+03 -9.791838725631e-01 0.000000000000e+00 0.000000000000e+00
1.013500000000e+03 -1.286636995633e+00 0.000000000000e+00 0.000000000000e+00
1.013750000000e+03 -1.550980512412e+00 0.000000000000e+00 0.000000000000e+00
1.014000000000e+03 -1.754254639356e+00 0.000000000000e+00 0.000000000000e+00
1.014250000000e+03 -1.882150365315e+00 0.000000000000e+00 0.000000000000e+00
1.014500000000e+03 -1.924835889456e+00 0.000000000000e+00 0.000000000000e+00
1.014750000000e+03 -1.877323912791e+00 0.000000000000e+00 0.000000000000e+00
1.015000000000e+03 -1.739402172135e+00 0.000000000000e+00 0.000000000000e+00
1.015250000000e+03 -1.515210947531e+00 0.000000000000e+00 0.000000000000e+00
1.015500000000e+03 -1.212595446246e+00 0.000000000000e+00 0.000000000000e+00
1.015750000000e+03 -8.423805966503e-01 0.000000000000e+00 0.000000000000e+00
1.016000000000e+03 -4.177075357721e-01 0.000000000000e+00 0.000000000000e+00
1.016250000000e+03 4.646369219651e-02 0.000000000000e+00 0.000000000000e+00
1.016500000000e+03 5.336360116953e-01 0.000000000000e+00 0.000000000000e+00
1.016750000000e+03 1.025858631427e+00 0.000000000000e+00 0.000000000000e+00
1.017000000000e+03 1.503693479583e+00 0.000000000000e+00 0.000000000000e+00
1.017250000000e+03 1.946197581178e+00 0.000000000000e+00 0.000000000000e+00
1.017500000000e+03 2.331080968116e+00 0.000000000000e+00 0.000000000000e+00
1.017750000000e+03 2.635194983472e+00 0.000000000000e+00 0.000000000000e+00
1.018000000000e+03 2.835467457754e+00 0.000000000000e+00 0.000000000000e+00
1.018250000000e+03 2.910332655910e+00 0.000000000000e+00 0.000000000000e+00
1.018500000000e+03 2.841613976910e+00 0.000000000000e+00 0.000000000000e+00
1.018750000000e+03 2.616719299439e+00 0.000000000000e+00 0.000000000000e+00
1.019000000000e+03 2.230918252308e+00 0.000000000000e+00 0.000000000000e+00
1.019250000000e+03 1.689403352788e+00 0.000000000000e+00 0.000000000000e+00
1.019500000000e+03 1.008806398391e+00 0.000000000000e+00 0.000000000000e+00
1.019750000000e+03 2.178566619204e-01 0.000000000000e+00 0.000000000000e+00
1.020000000000e+03 -6.430689547910e-01 0.000000000000e+00 0.000000000000e+00
1.020250000000e+03 -1.523645928317e+00 0.000000000000e+00 0.000000000000e+00
1.020500000000e+03 -2.366553723579e+00 0.000000000000e+00 0.000000000000e+00
1.020750000000e+03 -3.111523598421e+00 0.000000000000e+00 0.000000000000e+00
1.021000000000e+03 -3.700174462820e+00 0.000000000000e+00 0.000000000000e+00
1.021250000000e+03 -4.081201107516e+00 0.000000000000e+00 0.000000000000e+00
1.021500000000e+03 -4.215395654172e+00 0.000000000000e+00 0.000000000000e+00
1.021750000000e+03 -4.079957654370e+00 0.000000000000e+00 0.000000000000e+00
1.022000000000e+03 -3.671587724487e+00 0.000000000000e+00 0.000000000000e+00
1.022250000000e+03 -3.007962446058e+00 0.000000000000e+00 0.000000000000e+00
1.022500000000e+03 -2.127344532651e+00 0.000000000000e+00 0.000000000000e+00
1.022750000000e+03 -1.086274632980e+00 0.000000000000e+00 0.000000000000e+00
1.023000000000e+03 4.450297160620e-02 0.000000000000e+00 0.000000000000e+00
1.023250000000e+03 1.185534025591e+00 0.000000000000e+00 0.000000000000e+00
1.023500000000e+03 2.255061437558e+00 0.000000000000e+00 0.000000000000e+00
1.023750000000e+03 3.175736071193e+00 0.000000000000e+00 0.000000000000e+00
1.024000000000e+03 3.880985560909e+00 0.000000000000e+00 0.000000000000e+00
1.024250000000e+03 4.320432246391e+00 0.000000000000e+00 0.000000000000e+00
1.024500000000e+03 4.463855744305e+00 0.000000000000e+00 0.000000000000e+00
1.024750000000e+03 4.303354448248e+00 0.000000000000e+00 0.000000000000e+00
1.025000000000e+03 3.853553321657e+00 0.000000000000e+00 0.000000000000e+00
1.025250000000e+03 3.149908725717e+00 0.000000000000e+00 0.000000000000e+00
1.025500000000e+03 2.245350026781e+00 0.000000000000e+00 0.000000000000e+00
1.025750000000e+03 1.205650318324e+00 0.000000000000e+00 0.000000000000e+00
1.026000000000e+03 1.040182787957e-01 0.000000000000e+00 0.000000000000e+00
1.026250000000e+03 -9.845589053354e-01 0.000000000000e+00 0.000000000000e+00
1.026500000000e+03 -1.988715796496e+00 0.000000000000e+00 0.000000000000e+00
1.026750000000e+03 -2.845424671408e+00 0.000000000000e+00 0.000000000000e+00
1.027000000000e+03 -3.503717342055e+00 0.000000000000e+00 0.000000000000e+00
1.027250000000e+03 -3.927240786853e+00 0.000000000000e+00 0.000000000000e+00
1.027500000000e+03 -4.095612027232e+00 0.000000000000e+00 0.000000000000e+00
1.027750000000e+03 -4.004656070602e+00 0.000000000000e+00 0.000000000000e+00
1.028000000000e+03 -3.665695772583e+00 0.000000000000e+00 0.000000000000e+00
1.028250000000e+03 -3.104106383156e+00 0.000000000000e+00 0.000000000000e+00
1.028500000000e+03 -2.357349971530e+00 0.000000000000e+00 0.000000000000e+00
1.028750000000e+03 -1.472672624452e+00 0.000000000000e+00 0.000000000000e+00
1.029000000000e+03 -5.045927061559e-01 0.000000000000e+00 0.000000000000e+00
1.029250000000e+03 4.877527016061e-01 0.000000000000e+00 0.000000000000e+00
1.029500000000e+03 1.443387619486e+00 0.000000000000e+00 0.000000000000e+00
1.029750000000e+03 2.302415986657e+00 0.000000000000e+00 0.000000000000e+00
1.030000000000e+03 3.009088658332e+00 0.000000000000e+00 0.000000000000e+00
1.030250000000e+03 3.514990557491e+00 0.000000000000e+00 0.000000000000e+00
1.030500000000e+03 3.782254609837e+00 0.000000000000e+00 0.000000000000e+00
1.030750000000e+03 3.786627806838e+00 0.000000000000e+00 0.000000000000e+00
1.031000000000e+03 3.520134506857e+00 0.000000000000e+00 0.000000000000e+00
1.031250000000e+03 2.993021907548e+00 0.000000000000e+00 0.000000000000e+00
1.031500000000e+03 2.234650255022e+00 0.000000000000e+00 0.000000000000e+00
1.031750000000e+03 1.293019024572e+00 0.000000000000e+00 0.000000000000e+00
1.032000000000e+03 2.327059923956e-01 0.000000000000e+00 0.000000000000e+00
1.032250000000e+03 -8.688641781487e-01 0.000000000000e+00 0.000000000000e+00
1.032500000000e+03 -1.926723856931e+00 0.000000000000e+00 0.000000000000e+00
1.032750000000e+03 -2.854938565915e+00 0.000000000000e+00 0.000000000000e+00
1.033000000000e+03 -3.573958229921e+00 0.000000000000e+00 0.000000000000e+00
1.033250000000e+03 -4.018084196225e+00 0.000000000000e+00 0.000000000000e+00
1.033500000000e+03 -4.142291931564e+00 0.000000000000e+00 0.000000000000e+00
1.033750000000e+03 -3.927631311469e+00 0.000000000000e+00 0.000000000000e+00
1.034000000000e+03 -3.384502818501e+00 0.000000000000e+00 0.000000000000e+00
1.034250000000e+03 -2.553278494064e+00 0.000000000000e+00 0.000000000000e+00
1.034500000000e+03 -1.501988073575e+00 0.000000000000e+00 0.000000000000e+00
1.034750000000e+03 -3.210983931010e-01 0.000000000000e+00 0.000000000000e+00
1.035000000000e+03 8.842564085595e-01 0.000000000000e+00 0.000000000000e+00
1.035250000000e+03 2.003924727512e+00 0.000000000000e+00 0.000000000000e+00
1.035500000000e+03 2.933344242215e+00 0.000000000000e+00 0.000000000000e+00
1.035750000000e+03 3.584021083099e+00 0.000000000000e+00 0.000000000000e+00
1.036000000000e+03 3.892753331517e+00 0.000000000000e+00 0.000000000000e+00
1.036250000000e+03 3.828556517268e+00 0.000000000000e+00 0.000000000000e+00
1.036500000000e+03 3.396459890035e+00 0.000000000000e+00 0.000000000000e+00
1.036750000000e+03 2.637658895701e+00 0.000000000000e+00 0.000000000000e+00
1.037000000000e+03 1.625897845612e+00 0.000000000000e+00 0.000000000000e+00
1.037250000000e+03 4.603734989512e-01 0.000000000000e+00 0.000000000000e+00
1.037500000000e+03 -7.441534368147e-01 0.000000000000e+00 0.000000000000e+00
1.037750000000e+03 -1.869023616273e+00 0.000000000000e+00 0.000000000000e+00
1.038000000000e+03 -2.803886225341e+00 0.000000000000e+00 0.000000000000e+00
1.038250000000e+03 -3.458130335431e+00 0.000000000000e+00 0.000000000000e+00
1.038500000000e+03 -3.770289437951e+00 0.000000000000e+00 0.000000000000e+00
1.038750000000e+03 -3.714378908110e+00 0.000000000000e+00 0.000000000000e+00
1.039000000000e+03 -3.302458331791e+00 0.000000000000e+00 0.000000000000e+00
1.039250000000e+03 -2.583126809538e+00 0.000000000000e+00 0.000000000000e+00
1.039500000000e+03 -1.636111729659e+00 0.000000000000e+00 0.000000000000e+00
1.039750000000e+03 -5.635476474492e-01 0.000000000000e+00 0.000000000000e+00
1.040000000000e+03 5.210889205561e-01 0.000000000000e+00 0.000000000000e+00
1.040250000000e+03 1.505163704728e+00 0.000000000000e+00 0.000000000000e+00
1.040500000000e+03 2.288843381842e+00 0.000000000000e+00 0.000000000000e+00
1.040750000000e+03 2.795518076507e+00 0.000000000000e+00 0.000000000000e+00
1.041000000000e+03 2.979559378161e+00 0.000000000000e+00 0.000000000000e+00
1.041250000000e+03 2.830594501472e+00 0.000000000000e+00 0.000000000000e+00
1.041500000000e+03 2.373875944427e+00 0.000000000000e+00 0.000000000000e+00
1.041750000000e+03 1.666767716330e+00 0.000000000000e+00 0.000000000000e+00
1.042000000000e+03 7.918026422108e-01 0.000000000000e+00 0.000000000000e+00
1.042250000000e+03 -1.528592099204e-01 0.000000000000e+00 0.000000000000e+00
1.042500000000e+03 -1.064465414626e+00 0.000000000000e+00 0.000000000000e+00
1.042750000000e+03 -1.846948149278e+00 0.000000000000e+00 0.000000000000e+00
1.043000000000e+03 -2.421190414793e+00 0.000000000000e+00 0.000000000000e+00
1.043250000000e+03 -2.733168559086e+00 0.000000000000e+00 0.000000000000e+00
1.043500000000e+03 -2.759120529864e+00 0.000000000000e+00 0.000000000000e+00
1.043750000000e+03 -2.507241625614e+00 0.000000000000e+00 0.000000000000e+00
1.044000000000e+03 -2.015809688176e+00 0.000000000000e+00 0.000000000000e+00
1.044250000000e+03 -1.348043121719e+00 0.000000000000e+00 0.000000000000e+00
1.044500000000e+03 -5.843523128014e-01 0.000000000000e+00 0.000000000000e+00
1.044750000000e+03 1.870813033242e-01 0.000000000000e+00 0.000000000000e+00
1.045000000000e+03 8.803028306723e-01 0.000000000000e+00 0.000000000000e+00
1.045250000000e+03 1.421028375218e+00 0.000000000000e+00 0.000000000000e+00
1.045500000000e+03 1.754500199646e+00 0.000000000000e+00 0.000000000000e+00
1.045750000000e+03 1.850923531063e+00 0.000000000000e+00 0.000000000000e+00
1.046000000000e+03 1.707950161327e+00 0.000000000000e+00 0.000000000000e+00
1.046250000000e+03 1.350019682852e+00 0.000000000000e+00 0.000000000000e+00
1.046500000000e+03 8.247262016068e-01 0.000000000000e+00 0.000000000000e+00
1.046750000000e+03 1.967063765359e-01 0.000000000000e+00 0.000000000000e+00
1.047000000000e+03 -4.601921897944e-01 0.000000000000e+00 0.000000000000e+00
1.047250000000e+03 -1.071532383665e+00 0.000000000000e+00 0.000000000000e+00
1.047500000000e+03 -1.570707029509e+00 0.000000000000e+00 0.000000000000e+00
1.047750000000e+03 -1.906215259856e+00 0.000000000000e+00 0.000000000000e+00
1.048000000000e+03 -2.047009358977e+00 0.000000000000e+00 0.000000000000e+00
1.048250000000e+03 -1.985364186299e+00 0.000000000000e+00 0.000000000000e+00
1.048500000000e+03 -1.737014950130e+00 0.000000000000e+00 0.000000000000e+00
1.048750000000e+03 -1.338623732579e+00 0.000000000000e+00 0.000000000000e+00
1.049000000000e+03 -8.429351502499e-01 0.000000000000e+00 0.000000000000e+00
1.049250000000e+03 -3.122337324431e-01 0.000000000000e+00 0.000000000000e+00
1.049500000000e+03 1.891070861189e-01 0.000000000000e+00 0.000000000000e+00
1.049750000000e+03 6.021102422323e-01 0.000000000000e+00 0.000000000000e+00
1.050000000000e+03 8.798568702734e-01 0.000000000000e+00 0.000000000000e+00
1.050250000000e+03 9.925801592895e-01 0.000000000000e+00 0.000000000000e+00
1.050500000000e+03 9.306422090353e-01 0.000000000000e+00 0.000000000000e+00
1.050750000000e+03 7.050991410524e-01 0.000000000000e+00 0.000000000000e+00
1.051000000000e+03 3.458430825673e-01 0.000000000000e+00 0.000000000000e+00
1.051250000000e+03 -1.024105350976e-01 0.000000000000e+00 0.000000000000e+00
1.051500000000e+03 -5.857774739417e-01 0.000000000000e+00 0.000000000000e+00
1.051750000000e+03 -1.047806533651e+00 0.000000000000e+00 0.000000000000e+00
1.052000000000e+03 -1.436235746099e+00 0.000000000000e+00 0.000000000000e+00
1.052250000000e+03 -1.709104877610e+00 0.000000000000e+00 0.000000000000e+00
1.052500000000e+03 -1.839514346433e+00 0.000000000000e+00 0.000000000000e+00
1.052750000000e+03 -1.818490949579e+00 0.000000000000e+00 0.000000000000e+00
1.053000000000e+03 -1.655652673935e+00 0.000000000000e+00 0.000000000000e+00
1.053250000000e+03 -1.377630674772e+00 0.000000000000e+00 0.000000000000e+00
1.053500000000e+03 -1.024474650605e+00 0.000000000000e+00 0.000000000000e+00
1.053750000000e+03 -6.445064994064e-01 0.000000000000e+00 0.000000000000e+00
1.054000000000e+03 -2.882679942094e-01 0.000000000000e+00 0.000000000000e+00
1.054250000000e+03 -2.309845294761e-03 0.000000000000e+00 0.000000000000e+00
1.054500000000e+03 1.764200072257e-01 0.000000000000e+00 0.000000000000e+00
1.054750000000e+03 2.249126455819e-01 0.000000000000e+00 0.000000000000e+00
1.055000000000e+03 1.366462302933e-01 0.000000000000e+00 0.000000000000e+00
1.055250000000e+03 -7.794176774715e-02 0.000000000000e+00 0.000000000000e+00
1.055500000000e+03 -3.930868756704e-01 0.000000000000e+00 0.000000000000e+00
1.055750000000e+03 -7.712025270044e-01 0.000000000000e+00 0.000000000000e+00
1.056000000000e+03 -1.167795553909e+00 0.000000000000e+00 0.000000000000e+00
1.056250000000e+03 -1.537159328084e+00 0.000000000000e+00 0.000000000000e+00
1.056500000000e+03 -1.838121067811e+00 0.000000000000e+00 0.000000000000e+00
1.056750000000e+03 -2.039120787572e+00 0.000000000000e+00 0.000000000000e+00
1.057000000000e+03 -2.121991414510e+00 0.000000000000e+00 0.000000000000e+00
1.057250000000e+03 -2.083980751031e+00 0.000000000000e+00 0.000000000000e+00
1.057500000000e+03 -1.937784151285e+00 0.000000000000e+00 0.000000000000e+00
1.057750000000e+03 -1.709612624082e+00 0.000000000000e+00 0.000000000000e+00
1.058000000000e+03 -1.435571655100e+00 0.000000000000e+00 0.000000000000e+00
1.058250000000e+03 -1.156839145277e+00 0.000000000000e+00 0.000000000000e+00
1.058500000000e+03 -9.142791784459e-01 0.000000000000e+00 0.000000000000e+00
1.058750000000e+03 -7.431930247041e-01 0.000000000000e+00 0.000000000000e+00
1.059000000000e+03 -6.688819785652e-01 0.000000000000e+00 0.000000000000e+00
1.059250000000e+03 -7.035824452993e-01 0.000000000000e+00 0.000000000000e+00
1.059500000000e+03 -8.451477039237e-01 0.000000000000e+00 0.000000000000e+00
1.059750000000e+03 -1.077617955213e+00 0.000000000000e+00 0.000000000000e+00
1.060000000000e+03 -1.373571627922e+00 0.000000000000e+00 0.000000000000e+00
1.060250000000e+03 -1.697919397385e+00 0.000000000000e+00 0.000000000000e+00
1.060500000000e+03 -2.012618406803e+00 0.000000000000e+00 0.000000000000e+00
1.060750000000e+03 -2.281671654871e+00 0.000000000000e+00 0.000000000000e+00
1.061000000000e+03 -2.475750574795e+00 0.000000000000e+00 0.000000000000e+00
1.061250000000e+03 -2.575840051596e+00 0.000000000000e+00 0.000000000000e+00
1.061500000000e+03 -2.575445229100e+00 0.000000000000e+00 0.000000000000e+00
1.061750000000e+03 -2.481098660770e+00 0.000000000000e+00 0.000000000000e+00
1.062000000000e+03 -2.311137135413e+00 0.000000000000e+00 0.000000000000e+00
1.062250000000e+03 -2.092948404214e+00 0.000000000000e+00 0.000000000000e+00
1.062500000000e+03 -1.859087980463e+00 0.000000000000e+00 0.000000000000e+00
1.062750000000e+03 -1.642808725836e+00 0.000000000000e+00 0.000000000000e+00
1.063000000000e+03 -1.473612799213e+00 0.000000000000e+00 0.000000000000e+00
1.063250000000e+03 -1.373419018585e+00 0.000000000000e+00 0.000000000000e+00
1.063500000000e+03 -1.353842549720e+00 0.000000000000e+00 0.000000000000e+00
1.063750000000e+03 -1.414922662173e+00 0.000000000000e+00 0.000000000000e+00
1.064000000000e+03 -1.545431289822e+00 0.000000000000e+00 0.000000000000e+00
1.064250000000e+03 -1.724678801100e+00 0.000000000000e+00 0.000000000000e+00
1.064500000000e+03 -1.925533501324e+00 0.000000000000e+00 0.000000000000e+00
1.064750000000e+03 -2.118214875814e+00 0.000000000000e+00 0.000000000000e+00
1.065000000000e+03 -2.274327831359e+00 0.000000000000e+00 0.000000000000e+00
1.065250000000e+03 -2.370587377567e+00 0.000000000000e+00 0.000000000000e+00
1.065500000000e+03 -2.391740901001e+00 0.000000000000e+00 0.000000000000e+00
1.065750000000e+03 -2.332318579846e+00 0.000000000000e+00 0.000000000000e+00
1.066000000000e+03 -2.197012885792e+00 0.000000000000e+00 0.000000000000e+00
1.066250000000e+03 -1.999680810761e+00 0.000000000000e+00 0.000000000000e+00
1.066500000000e+03 -1.761150281194e+00 0.000000000000e+00 0.000000000000e+00
1.066750000000e+03 -1.506169425852e+00 0.000000000000e+00 0.000000000000e+00
1.067000000000e+03 -1.259943149561e+00 0.000000000000e+00 0.000000000000e+00
1.067250000000e+03 -1.044742775806e+00 0.000000000000e+00 0.000000000000e+00
1.067500000000e+03 -8.770476465572e-01 0.000000000000e+00 0.000000000000e+00
1.067750000000e+03 -7.655884054166e-01 0.000000000000e+00 0.000000000000e+00
1.068000000000e+03 -7.105246370576e-01 0.000000000000e+00 0.000000000000e+00
1.068250000000e+03 -7.038252146975e-01 0.000000000000e+00 0.000000000000e+00
1.068500000000e+03 -7.307518780392e-01 0.000000000000e+00 0.000000000000e+00
1.068750000000e+03 -7.721986844044e-01 0.000000000000e+00 0.000000000000e+00
1.069000000000e+03 -8.075319091045e-01 0.000000000000e+00 0.000000000000e+00
1.069250000000e+03 -8.175203076238e-01 0.000000000000e+00 0.000000000000e+00
1.069500000000e+03 -7.869500055780e-01 0.000000000000e+00 0.000000000000e+00
1.069750000000e+03 -7.065787753731e-01 0.000000000000e+00 0.000000000000e+00
1.070000000000e+03 -5.741904319818e-01 0.000000000000e+00 0.000000000000e+00
1.070250000000e+03 -3.946448850246e-01 0.000000000000e+00 0.000000000000e+00
1.070500000000e+03 -1.789629617080e-01 0.000000000000e+00 0.000000000000e+00
1.070750000000e+03 5.738302988931e-02 0.000000000000e+00 0.000000000000e+00
1.071000000000e+03 2.966999010538e-01 0.000000000000e+00 0.000000000000e+00
1.071250000000e+03 5.214929092111e-01 0.000000000000e+00 0.000000000000e+00
1.071500000000e+03 7.167312708999e-01 0.000000000000e+00 0.000000000000e+00
1.071750000000e+03 8.716556541426e-01 0.000000000000e+00 0.000000000000e+00
1.072000000000e+03 9.809025790560e-01 0.000000000000e+00 0.000000000000e+00
1.072250000000e+03 1.044827505999e+00 0.000000000000e+00 0.000000000000e+00
1.072500000000e+03 1.069026523336e+00 0.000000000000e+00 0.000000000000e+00
1.072750000000e+03 1.063168683884e+00 0.000000000000e+00 0.000000000000e+00
1.073000000000e+03 1.039341570616e+00 0.000000000000e+00 0.000000000000e+00
1.073250000000e+03 1.010169821160e+00 0.000000000000e+00 0.000000000000e+00
1.073500000000e+03 9.869836773994e-01 0.000000000000e+00 0.000000000000e+00
1.073750000000e+03 9.782917429513e-01 0.000000000000e+00 0.000000000000e+00
1.074000000000e+03 9.887544117821e-01 0.000000000000e+00 0.000000000000e+00
1.074250000000e+03 1.018771994569e+00 0.000000000000e+00 0.000000000000e+00
1.074500000000e+03 1.064707571985e+00 0.000000000000e+00 0.000000000000e+00
1.074750000000e+03 1.119673182003e+00 0.000000000000e+00 0.000000000000e+00
1.075000000000e+03 1.174732114774e+00 0.000000000000e+00 0.000000000000e+00
1.075250000000e+03 1.220319897858e+00 0.000000000000e+00 0.000000000000e+00
1.075500000000e+03 1.247667788243e+00 0.000000000000e+00 0.000000000000e+00
1.075750000000e+03 1.250026133392e+00 0.000000000000e+00 0.000000000000e+00
1.076000000000e+03 1.223526943447e+00 0.000000000000e+00 0.000000000000e+00
1.076250000000e+03 1.167587610943e+00 0.000000000000e+00 0.000000000000e+00
1.076500000000e+03 1.084830524881e+00 0.000000000000e+00 0.000000000000e+00
1.076750000000e+03 9.805650518151e-01 0.000000000000e+00 0.000000000000e+00
1.077000000000e+03 8.619385158281e-01 0.000000000000e+00 0.000000000000e+00
1.077250000000e+03 7.369032502705e-01 0.000000000000e+00 0.000000000000e+00
1.077500000000e+03 6.131627795674e-01 0.000000000000e+00 0.000000000000e+00
1.077750000000e+03 4.972509128870e-01 0.000000000000e+00 0.000000000000e+00
1.078000000000e+03 3.938660172569e-01 0.000000000000e+00 0.000000000000e+00
1.078250000000e+03 3.055351694748e-01 0.000000000000e+00 0.000000000000e+00
1.078500000000e+03 2.326274944036e-01 0.000000000000e+00 0.000000000000e+00
1.078750000000e+03 1.736816961738e-01 0.000000000000e+00 0.000000000000e+00
1.079000000000e+03 1.259677815369e-01 0.000000000000e+00 0.000000000000e+00
1.079250000000e+03 8.617354081034e-02 0.000000000000e+00 0.000000000000e+00
1.079500000000e+03 5.109599382920e-02 0.000000000000e+00 0.000000000000e+00
1.079750000000e+03 1.822706837251e-02 0.000000000000e+00 0.000000000000e+00
1.080000000000e+03 -1.385143660810e-02 0.000000000000e+00 0.000000000000e+00
1.080250000000e+03 -4.531118238073e-02 0.000000000000e+00 0.000000000000e+00
1.080500000000e+03 -7.516419654004e-02 0.000000000000e+00 0.000000000000e+00
1.080750000000e+03 -1.015584417560e-01 0.000000000000e+00 0.000000000000e+00
1.081000000000e+03 -1.222153456066e-01 0.000000000000e+00 0.000000000000e+00
1.081250000000e+03 -1.349237998965e-01 0.000000000000e+00 0.000000000000e+00
1.081500000000e+03 -1.380016037092e-01 0.000000000000e+00 0.000000000000e+00
1.081750000000e+03 -1.306467217851e-01 0.000000000000e+00 0.000000000000e+00
1.082000000000e+03 -1.131243341165e-01 0.000000000000e+00 0.000000000000e+00
1.082250000000e+03 -8.676689421319e-02 0.000000000000e+00 0.000000000000e+00
1.082500000000e+03 -5.379770290689e-02 0.000000000000e+00 0.000000000000e+00
1.082750000000e+03 -1.701818606698e-02 0.000000000000e+00 0.000000000000e+00
1.083000000000e+03 2.057965986445e-02 0.000000000000e+00 0.000000000000e+00
1.083250000000e+03 5.620451331167e-02 0.000000000000e+00 0.000000000000e+00
1.083500000000e+03 8.759257143658e-02 0.000000000000e+00 0.000000000000e+00
1.083750000000e+03 1.132166315214e-01 0.000000000000e+00 0.000000000000e+00
1.084000000000e+03 1.323475008909e-01 0.000000000000e+00 0.000000000000e+00
1.084250000000e+03 1.449656723457e-01 0.000000000000e+00 0.000000000000e+00
1.084500000000e+03 1.515485129588e-01 0.000000000000e+00 0.000000000000e+00
1.084750000000e+03 1.527802946308e-01 0.000000000000e+00 0.000000000000e+00
1.085000000000e+03 1.492455576624e-01 0.000000000000e+00 0.000000000000e+00
1.085250000000e+03 1.411684522023e-01 0.000000000000e+00 0.000000000000e+00
1.085500000000e+03 1.282516618115e-01 0.000000000000e+00 0.000000000000e+00
1.085750000000e+03 1.096499904942e-01 0.000000000000e+00 0.000000000000e+00
1.086000000000e+03 8.408897692728e-02 0.000000000000e+00 0.000000000000e+00
1.086250000000e+03 5.011227679551e-02 0.000000000000e+00 0.000000000000e+00
1.086500000000e+03 6.417590010743e-03 0.000000000000e+00 0.000000000000e+00
1.086750000000e+03 -4.777631761650e-02 0.000000000000e+00 0.000000000000e+00
1.087000000000e+03 -1.123965150649e-01 0.000000000000e+00 0.000000000000e+00
1.087250000000e+03 -1.862783519464e-01 0.000000000000e+00 0.000000000000e+00
1.087500000000e+03 -2.670712411258e-01 0.000000000000e+00 0.000000000000e+00
1.087750000000e+03 -3.513135461883e-01 0.000000000000e+00 0.000000000000e+00
1.088000000000e+03 -4.346757119891e-01 0.000000000000e+00 0.000000000000e+00
1.088250000000e+03 -5.123438735689e-01 0.000000000000e+00 0.000000000000e+00
1.088500000000e+03 -5.794933735946e-01 0.000000000000e+00 0.000000000000e+00
1.088750000000e+03 -6.317866109178e-01 0.000000000000e+00 0.000000000000e+00
1.089000000000e+03 -6.658248671062e-01 0.000000000000e+00 0.000000000000e+00
1.089250000000e+03 -6.794899972013e-01 0.000000000000e+00 0.000000000000e+00
1.089500000000e+03 -6.721281409741e-01 0.000000000000e+00 0.000000000000e+00
1.089750000000e+03 -6.445513268822e-01 0.000000000000e+00 0.000000000000e+00
1.090000000000e+03 -5.988602404591e-01 0.000000000000e+00 0.000000000000e+00
1.090250000000e+03 -5.381181796974e-01 0.000000000000e+00 0.000000000000e+00
1.090500000000e+03 -4.659281136040e-01 0.000000000000e+00 0.000000000000e+00
1.090750000000e+03 -3.859783806410e-01 0.000000000000e+00 0.000000000000e+00
1.091000000000e+03 -3.016258253331e-01 0.000000000000e+00 0.000000000000e+00
1.091250000000e+03 -2.155776399439e-01 0.000000000000e+00 0.000000000000e+00
1.091500000000e+03 -1.297161288186e-01 0.000000000000e+00 0.000000000000e+00
1.091750000000e+03 -4.508681544694e-02 0.000000000000e+00 0.000000000000e+00
1.092000000000e+03 3.795641839084e-02 0.000000000000e+00 0.000000000000e+00
1.092250000000e+03 1.194808864061e-01 0.000000000000e+00 0.000000000000e+00
1.092500000000e+03 1.996311582259e-01 0.000000000000e+00 0.000000000000e+00
1.092750000000e+03 2.782750647523e-01 0.000000000000e+00 0.000000000000e+00
1.093000000000e+03 3.547044673944e-01 0.000000000000e+00 0.000000000000e+00
1.093250000000e+03 4.274465946860e-01 0.000000000000e+00 0.000000000000e+00
1.093500000000e+03 4.942238238079e-01 0.000000000000e+00 0.000000000000e+00
1.093750000000e+03 5.520758228970e-01 0.000000000000e+00 0.000000000000e+00
1.094000000000e+03 5.976317725156e-01 0.000000000000e+00 0.000000000000e+00
1.094250000000e+03 6.274960703103e-01 0.000000000000e+00 0.000000000000e+00
1.094500000000e+03 6.386922804591e-01 0.000000000000e+00 0.000000000000e+00
1.094750000000e+03 6.290999867836e-01 0.000000000000e+00 0.000000000000e+00
1.095000000000e+03 5.978191529328e-01 0.000000000000e+00 0.000000000000e+00
1.095250000000e+03 5.454065118917e-01 0.000000000000e+00 0.000000000000e+00
1.095500000000e+03 4.739467777904e-01 0.000000000000e+00 0.000000000000e+00
1.095750000000e+03 3.869451981736e-01 0.000000000000e+00 0.000000000000e+00
1.096000000000e+03 2.890534437866e-01 0.000000000000e+00 0.000000000000e+00
1.096250000000e+03 1.856641534289e-01 0.000000000000e+00 0.000000000000e+00
1.096500000000e+03 8.242710694682e-02 0.000000000000e+00 0.000000000000e+00
1.096750000000e+03 -1.525056711855e-02 0.000000000000e+00 0.000000000000e+00
1.097000000000e+03 -1.026577536141e-01 0.000000000000e+00 0.000000000000e+00
1.097250000000e+03 -1.761330620017e-01 0.000000000000e+00 0.000000000000e+00
1.097500000000e+03 -2.332822965548e-01 0.000000000000e+00 0.000000000000e+00
1.097750000000e+03 -2.730443446772e-01 0.000000000000e+00 0.000000000000e+00
1.098000000000e+03 -2.956125229171e-01 0.000000000000e+00 0.000000000000e+00
1.098250000000e+03 -3.022383660894e-01 0.000000000000e+00 0.000000000000e+00
1.098500000000e+03 -2.949592896658e-01 0.000000000000e+00 0.000000000000e+00
1.098750000000e+03 -2.762984192254e-01 0.000000000000e+00 0.000000000000e+00
1.099000000000e+03 -2.489833895475e-01 0.000000000000e+00 0.000000000000e+00
1.099250000000e+03 -2.157217043360e-01 0.000000000000e+00 0.000000000000e+00
1.099500000000e+03 -1.790552277097e-01 0.000000000000e+00 0.000000000000e+00
1.099750000000e+03 -1.412984005129e-01 0.000000000000e+00 0.000000000000e+00
1.100000000000e+03 -1.045471342029e-01 0.000000000000e+00 0.000000000000e+00
1.100250000000e+03 -7.073121216346e-02 0.000000000000e+00 0.000000000000e+00
1.100500000000e+03 -4.167494608383e-02 0.000000000000e+00 0.000000000000e+00
1.100750000000e+03 -1.913023209556e-02 0.000000000000e+00 0.000000000000e+00
1.101000000000e+03 -4.753135530017e-03 0.000000000000e+00 0.000000000000e+00
1.101250000000e+03 -8.458864942828e-06 0.000000000000e+00 0.000000000000e+00
1.101500000000e+03 -6.004020797052e-03 0.000000000000e+00 0.000000000000e+00
1.101750000000e+03 -2.327445326885e-02 0.000000000000e+00 0.000000000000e+00
1.102000000000e+03 -5.154984719070e-02 0.000000000000e+00 0.000000000000e+00
1.102250000000e+03 -8.955454064684e-02 0.000000000000e+00 0.000000000000e+00
1.102500000000e+03 -1.348836158572e-01 0.000000000000e+00 0.000000000000e+00
1.102750000000e+03 -1.839983827986e-01 0.000000000000e+00 0.000000000000e+00
1.103000000000e+03 -2.323678470406e-01 0.000000000000e+00 0.000000000000e+00
1.103250000000e+03 -2.747628387860e-01 0.000000000000e+00 0.000000000000e+00
1.103500000000e+03 -3.056861672348e-01 0.000000000000e+00 0.000000000000e+00
1.103750000000e+03 -3.198995294918e-01 0.000000000000e+00 0.000000000000e+00
1.104000000000e+03 -3.129896523405e-01 0.000000000000e+00 0.000000000000e+00
1.104250000000e+03 -2.819054146651e-01 0.000000000000e+00 0.000000000000e+00
1.104500000000e+03 -2.253965287661e-01 0.000000000000e+00 0.000000000000e+00
1.104750000000e+03 -1.442933355837e-01 0.000000000000e+00 0.000000000000e+00
1.105000000000e+03 -4.158539020941e-02 0.000000000000e+00 0.000000000000e+00
1.105250000000e+03 7.771868690100e-02 0.000000000000e+00 0.000000000000e+00
1.105500000000e+03 2.069397125542e-01 0.000000000000e+00 0.000000000000e+00
1.105750000000e+03 3.382475366296e-01 0.000000000000e+00 0.000000000000e+00
1.106000000000e+03 4.632926589736e-01 0.000000000000e+00 0.000000000000e+00
1.106250000000e+03 5.738773648831e-01 0.000000000000e+00 0.000000000000e+00
1.106500000000e+03 6.625908686224e-01 0.000000000000e+00 0.000000000000e+00
1.106750000000e+03 7.233407936782e-01 0.000000000000e+00 0.000000000000e+00
1.107000000000e+03 7.517307218904e-01 0.000000000000e+00 0.000000000000e+00
1.107250000000e+03 7.452577014040e-01 0.000000000000e+00 0.000000000000e+00
1.107500000000e+03 7.033306102531e-01 0.000000000000e+00 0.000000000000e+00
1.107750000000e+03 6.271357441725e-01 0.000000000000e+00 0.000000000000e+00
1.108000000000e+03 5.193957777857e-01 0.000000000000e+00 0.000000000000e+00
1.108250000000e+03 3.840790946705e-01 0.000000000000e+00 0.000000000000e+00
1.108500000000e+03 2.261166164292e-01 0.000000000000e+00 0.000000000000e+00
1.108750000000e+03 5.117269888087e-02 0.000000000000e+00 0.000000000000e+00
1.109000000000e+03 -1.345027444232e-01 0.000000000000e+00 0.000000000000e+00
1.109250000000e+03 -3.241385544521e-01 0.000000000000e+00 0.000000000000e+00
1.109500000000e+03 -5.104464885133e-01 0.000000000000e+00 0.000000000000e+00
1.109750000000e+03 -6.856104913226e-01 0.000000000000e+00 0.000000000000e+00
1.110000000000e+03 -8.413198950660e-01 0.000000000000e+00 0.000000000000e+00
1.110250000000e+03 -9.689074658846e-01 0.000000000000e+00 0.000000000000e+00
1.110500000000e+03 -1.059642466522e+00 0.000000000000e+00 0.000000000000e+00
1.110750000000e+03 -1.105206047271e+00 0.000000000000e+00 0.000000000000e+00
1.111000000000e+03 -1.098344162997e+00 0.000000000000e+00 0.000000000000e+00
1.111250000000e+03 -1.033656474683e+00 0.000000000000e+00 0.000000000000e+00
1.111500000000e+03 -9.084441019040e-01 0.000000000000e+00 0.000000000000e+00
1.111750000000e+03 -7.235107117233e-01 0.000000000000e+00 0.000000000000e+00
1.112000000000e+03 -4.837956776513e-01 0.000000000000e+00 0.000000000000e+00
1.112250000000e+03 -1.987188067477e-01 0.000000000000e+00 0.000000000000e+00
1.112500000000e+03 1.178649233312e-01 0.000000000000e+00 0.000000000000e+00
1.112750000000e+03 4.481660047528e-01 0.000000000000e+00 0.000000000000e+00
1.113000000000e+03 7.714319892638e-01 0.000000000000e+00 0.000000000000e+00
1.113250000000e+03 1.065347975109e+00 0.000000000000e+00 0.000000000000e+00
1.113500000000e+03 1.307765869634e+00 0.000000000000e+00 0.000000000000e+00
1.113750000000e+03 1.478611699307e+00 0.000000000000e+00 0.000000000000e+00
1.114000000000e+03 1.561784444662e+00 0.000000000000e+00 0.000000000000e+00
1.114250000000e+03 1.546844623229e+00 0.000000000000e+00 0.000000000000e+00
1.114500000000e+03 1.430299361687e+00 0.000000000000e+00 0.000000000000e+00
1.114750000000e+03 1.216323181083e+00 0.000000000000e+00 0.000000000000e+00
1.115000000000e+03 9.168071820924e-01 0.000000000000e+00 0.000000000000e+00
1.115250000000e+03 5.506979089059e-01 0.000000000000e+00 0.000000000000e+00
1.115500000000e+03 1.426628845215e-01 0.000000000000e+00 0.000000000000e+00
1.115750000000e+03 -2.788064837523e-01 0.000000000000e+00 0.000000000000e+00
1.116000000000e+03 -6.836812853944e-01 0.000000000000e+00 0.000000000000e+00
1.116250000000e+03 -1.042853615649e+00 0.000000000000e+00 0.000000000000e+00
1.116500000000e+03 -1.330530503012e+00 0.000000000000e+00 0.000000000000e+00
1.116750000000e+03 -1.526333631978e+00 0.000000000000e+00 0.000000000000e+00
1.117000000000e+03 -1.616907952724e+00 0.000000000000e+00 0.000000000000e+00
1.117250000000e+03 -1.596896372306e+00 0.000000000000e+00 0.000000000000e+00
1.117500000000e+03 -1.469206328840e+00 0.000000000000e+00 0.000000000000e+00
1.117750000000e+03 -1.244568581911e+00 0.000000000000e+00 0.000000000000e+00
1.118000000000e+03 -9.404599065481e-01 0.000000000000e+00 0.000000000000e+00
1.118250000000e+03 -5.795211556779e-01 0.000000000000e+00 0.000000000000e+00
1.118500000000e+03 -1.876437706708e-01 0.000000000000e+00 0.000000000000e+00
1.118750000000e+03 2.080826697032e-01 0.000000000000e+00 0.000000000000e+00
1.119000000000e+03 5.813727189588e-01 0.000000000000e+00 0.000000000000e+00
1.119250000000e+03 9.085321882807e-01 0.000000000000e+00 0.000000000000e+00
1.119500000000e+03 1.169905220066e+00 0.000000000000e+00 0.000000000000e+00
1.119750000000e+03 1.350905658537e+00 0.000000000000e+00 0.000000000000e+00
1.120000000000e+03 1.442608086916e+00 0.000000000000e+00 0.000000000000e+00
1.120250000000e+03 1.441919618166e+00 0.000000000000e+00 0.000000000000e+00
1.120500000000e+03 1.351388282164e+00 0.000000000000e+00 0.000000000000e+00
1.120750000000e+03 1.178724184801e+00 0.000000000000e+00 0.000000000000e+00
1.121000000000e+03 9.361146821446e-01 0.000000000000e+00 0.000000000000e+00
1.121250000000e+03 6.394063887203e-01 0.000000000000e+00 0.000000000000e+00
1.121500000000e+03 3.072088884994e-01 0.000000000000e+00 0.000000000000e+00
1.121750000000e+03 -4.004707480860e-02 0.000000000000e+00 0.000000000000e+00
1.122000000000e+03 -3.810845745961e-01 0.000000000000e+00 0.000000000000e+00
1.122250000000e+03 -6.947898652934e-01 0.000000000000e+00 0.000000000000e+00
1.122500000000e+03 -9.612604723206e-01 0.000000000000e+00 0.000000000000e+00
1.122750000000e+03 -1.162887662098e+00 0.000000000000e+00 0.000000000000e+00
1.123000000000e+03 -1.285449664578e+00 0.000000000000e+00 0.000000000000e+00
1.123250000000e+03 -1.319165770704e+00 0.000000000000e+00 0.000000000000e+00
1.123500000000e+03 -1.259633699477e+00 0.000000000000e+00 0.000000000000e+00
1.123750000000e+03 -1.108549875513e+00 0.000000000000e+00 0.000000000000e+00
1.124000000000e+03 -8.741007813175e-01 0.000000000000e+00 0.000000000000e+00
1.124250000000e+03 -5.709183614669e-01 0.000000000000e+00 0.000000000000e+00
1.124500000000e+03 -2.195162857405e-01 0.000000000000e+00 0.000000000000e+00
1.124750000000e+03 1.548335104816e-01 0.000000000000e+00 0.000000000000e+00
1.125000000000e+03 5.237666373191e-01 0.000000000000e+00 0.000000000000e+00
1.125250000000e+03 8.579501341437e-01 0.000000000000e+00 0.000000000000e+00
1.125500000000e+03 1.129512880985e+00 0.000000000000e+00 0.000000000000e+00
1.125750000000e+03 1.314573041180e+00 0.000000000000e+00 0.000000000000e+00
1.126000000000e+03 1.395613779702e+00 0.000000000000e+00 0.000000000000e+00
1.126250000000e+03 1.363445596116e+00 0.000000000000e+00 0.000000000000e+00
1.126500000000e+03 1.218511745843e+00 0.000000000000e+00 0.000000000000e+00
1.126750000000e+03 9.713432060439e-01 0.000000000000e+00 0.000000000000e+00
1.127000000000e+03 6.420480013035e-01 0.000000000000e+00 0.000000000000e+00
1.127250000000e+03 2.588188725490e-01 0.000000000000e+00 0.000000000000e+00
1.127500000000e+03 -1.444476417484e-01 0.000000000000e+00 0.000000000000e+00
1.127750000000e+03 -5.312215855756e-01 0.000000000000e+00 0.000000000000e+00
1.128000000000e+03 -8.658106521740e-01 0.000000000000e+00 0.000000000000e+00
1.128250000000e+03 -1.116881989898e+00 0.000000000000e+00 0.000000000000e+00
1.128500000000e+03 -1.260661197539e+00 0.000000000000e+00 0.000000000000e+00
1.128750000000e+03 -1.283453735456e+00 0.000000000000e+00 0.000000000000e+00
1.129000000000e+03 -1.183194844942e+00 0.000000000000e+00 0.000000000000e+00
1.129250000000e+03 -9.698314814911e-01 0.000000000000e+00 0.000000000000e+00
1.129500000000e+03 -6.644634505307e-01 0.000000000000e+00 0.000000000000e+00
1.129750000000e+03 -2.973070246948e-01 0.000000000000e+00 0.000000000000e+00
1.130000000000e+03 9.532298319135e-02 0.000000000000e+00 0.000000000000e+00
1.130250000000e+03 4.747032312510e-01 0.000000000000e+00 0.000000000000e+00
1.130500000000e+03 8.036740590884e-01 0.000000000000e+00 0.000000000000e+00
1.130750000000e+03 1.050466782708e+00 0.000000000000e+00 0.000000000000e+00
1.131000000000e+03 1.191970021339e+00 0.000000000000e+00 0.000000000000e+00
1.131250000000e+03 1.216077725094e+00 0.000000000000e+00 0.000000000000e+00
1.131500000000e+03 1.122861599548e+00 0.000000000000e+00 0.000000000000e+00
1.131750000000e+03 9.244406108069e-01 0.000000000000e+00 0.000000000000e+00
1.132000000000e+03 6.435652166140e-01 0.000000000000e+00 0.000000000000e+00
1.132250000000e+03 3.110770852036e-01 0.000000000000e+00 0.000000000000e+00
1.132500000000e+03 -3.747028653030e-02 0.000000000000e+00 0.000000000000e+00
1.132750000000e+03 -3.656528758512e-01 0.000000000000e+00 0.000000000000e+00
1.133000000000e+03 -6.400537748716e-01 0.000000000000e+00 0.000000000000e+00
1.133250000000e+03 -8.337518619568e-01 0.000000000000e+00 0.000000000000e+00
1.133500000000e+03 -9.290447025929e-01 0.000000000000e+00 0.000000000000e+00
1.133750000000e+03 -9.191195114300e-01 0.000000000000e+00 0.000000000000e+00
1.134000000000e+03 -8.085078048538e-01 0.000000000000e+00 0.000000000000e+00
1.134250000000e+03 -6.122978833814e-01 0.000000000000e+00 0.000000000000e+00
1.134500000000e+03 -3.542183302616e-01 0.000000000000e+00 0.000000000000e+00
1.134750000000e+03 -6.382934099132e-02 0.000000000000e+00 0.000000000000e+00
1.135000000000e+03 2.268469518774e-01 0.000000000000e+00 0.000000000000e+00
1.135250000000e+03 4.868711012905e-01 0.000000000000e+00 0.000000000000e+00
1.135500000000e+03 6.897098077111e-01 0.000000000000e+00 0.000000000000e+00
1.135750000000e+03 8.159769838120e-01 0.000000000000e+00 0.000000000000e+00
1.136000000000e+03 8.553058775949e-01 0.000000000000e+00 0.000000000000e+00
1.136250000000e+03 8.071706778886e-01 0.000000000000e+00 0.000000000000e+00
1.136500000000e+03 6.805985129239e-01 0.000000000000e+00 0.000000000000e+00
1.136750000000e+03 4.928383614465e-01 0.000000000000e+00 0.000000000000e+00
1.137000000000e+03 2.671678027760e-01 0.000000000000e+00 0.000000000000e+00
1.137250000000e+03 3.010913234766e-02 0.000000000000e+00 0.000000000000e+00
1.137500000000e+03 -1.916163338141e-01 0.000000000000e+00 0.000000000000e+00
1.137750000000e+03 -3.740483550749e-01 0.000000000000e+00 0.000000000000e+00
1.138000000000e+03 -4.985358161076e-01 0.000000000000e+00 0.000000000000e+00
1.138250000000e+03 -5.536031415285e-01 0.000000000000e+00 0.000000000000e+00
1.138500000000e+03 -5.359506547517e-01 0.000000000000e+00 0.000000000000e+00
1.138750000000e+03 -4.505074342730e-01 0.000000000000e+00 0.000000000000e+00
1.139000000000e+03 -3.095638586277e-01 0.000000000000e+00 0.000000000000e+00
1.139250000000e+03 -1.311129818709e-01 0.000000000000e+00 0.000000000000e+00
1.139500000000e+03 6.338602795462e-02 0.000000000000e+00 0.000000000000e+00
1.139750000000e+03 2.515517144859e-01 0.000000000000e+00 0.000000000000e+00
1.140000000000e+03 4.126354767223e-01 0.000000000000e+00 0.000000000000e+00
1.140250000000e+03 5.298007287910e-01 0.000000000000e+00 0.000000000000e+00
1.140500000000e+03 5.918792596529e-01 0.000000000000e+00 0.000000000000e+00
1.140750000000e+03 5.944247651163e-01 0.000000000000e+00 0.000000000000e+00
1.141000000000e+03 5.399683421530e-01 0.000000000000e+00 0.000000000000e+00
1.141250000000e+03 4.374735741048e-01 0.000000000000e+00 0.000000000000e+00
1.141500000000e+03 3.010791063135e-01 0.000000000000e+00 0.000000000000e+00
1.141750000000e+03 1.482943245186e-01 0.000000000000e+00 0.000000000000e+00
1.142000000000e+03 -2.129412579003e-03 0.000000000000e+00 0.000000000000e+00
1.142250000000e+03 -1.323993468911e-01 0.000000000000e+00 0.000000000000e+00
1.142500000000e+03 -2.277001960316e-01 0.000000000000e+00 0.000000000000e+00
1.142750000000e+03 -2.778056357589e-01 0.000000000000e+00 0.000000000000e+00
1.143000000000e+03 -2.781093603854e-01 0.000000000000e+00 0.000000000000e+00
1.143250000000e+03 -2.299737041279e-01 0.000000000000e+00 0.000000000000e+00
1.143500000000e+03 -1.403747433403e-01 0.000000000000e+00 0.000000000000e+00
1.143750000000e+03 -2.090428681299e-02 0.000000000000e+00 0.000000000000e+00
1.144000000000e+03 1.137380716540e-01 0.000000000000e+00 0.000000000000e+00
1.144250000000e+03 2.475737527968e-01 0.000000000000e+00 0.000000000000e+00
1.144500000000e+03 3.652728058580e-01 0.000000000000e+00 0.000000000000e+00
1.144750000000e+03 4.539517135853e-01 0.000000000000e+00 0.000000000000e+00
1.145000000000e+03 5.046328948896e-01 0.000000000000e+00 0.000000000000e+00
1.145250000000e+03 5.132015323115e-01 0.000000000000e+00 0.000000000000e+00
1.145500000000e+03 4.807579930035e-01 0.000000000000e+00 0.000000000000e+00
1.145750000000e+03 4.133377034607e-01 0.000000000000e+00 0.000000000000e+00
1.146000000000e+03 3.210460915554e-01 0.000000000000e+00 0.000000000000e+00
1.146250000000e+03 2.167251467978e-01 0.000000000000e+00 0.000000000000e+00
1.146500000000e+03 1.143221575204e-01 0.000000000000e+00 0.000000000000e+00
1.146750000000e+03 2.716396971158e-02 0.000000000000e+00 0.000000000000e+00
1.147000000000e+03 -3.365204667519e-02 0.000000000000e+00 0.000000000000e+00
1.147250000000e+03 -6.055695005612e-02 0.000000000000e+00 0.000000000000e+00
1.147500000000e+03 -5.034679511302e-02 0.000000000000e+00 0.000000000000e+00
1.147750000000e+03 -4.463633517795e-03 0.000000000000e+00 0.000000000000e+00
1.148000000000e+03 7.130245771800e-02 0.000000000000e+00 0.000000000000e+00
1.148250000000e+03 1.676419620025e-01 0.000000000000e+00 0.000000000000e+00
1.148500000000e+03 2.729718969151e-01 0.000000000000e+00 0.000000000000e+00
1.148750000000e+03 3.749359674680e-01 0.000000000000e+00 0.000000000000e+00
1.149000000000e+03 4.619666937337e-01 0.000000000000e+00 0.000000000000e+00
1.149250000000e+03 5.247127407172e-01 0.000000000000e+00 0.000000000000e+00
1.149500000000e+03 5.571548936895e-01 0.000000000000e+00 0.000000000000e+00
1.149750000000e+03 5.572763366849e-01 0.000000000000e+00 0.000000000000e+00
1.150000000000e+03 5.272115428139e-01 0.000000000000e+00 0.000000000000e+00
1.150250000000e+03 4.728655449194e-01 0.000000000000e+00 0.000000000000e+00
1.150500000000e+03 4.030629151557e-01 0.000000000000e+00 0.000000000000e+00
1.150750000000e+03 3.283447787434e-01 0.000000000000e+00 0.000000000000e+00
1.151000000000e+03 2.595751246411e-01 0.000000000000e+00 0.000000000000e+00
1.151250000000e+03 2.065391972009e-01 0.000000000000e+00 0.000000000000e+00
1.151500000000e+03 1.767143302930e-01 0.000000000000e+00 0.000000000000e+00
1.151750000000e+03 1.743678375798e-01 0.000000000000e+00 0.000000000000e+00
1.152000000000e+03 2.000911652120e-01 0.000000000000e+00 0.000000000000e+00
1.152250000000e+03 2.508206552776e-01 0.000000000000e+00 0.000000000000e+00
1.152500000000e+03 3.203308718833e-01 0.000000000000e+00 0.000000000000e+00
1.152750000000e+03 4.001250575826e-01 0.000000000000e+00 0.000000000000e+00
1.153000000000e+03 4.805969613058e-01 0.000000000000e+00 0.000000000000e+00
1.153250000000e+03 5.523054807141e-01 0.000000000000e+00 0.000000000000e+00
1.153500000000e+03 6.071923386458e-01 0.000000000000e+00 0.000000000000e+00
1.153750000000e+03 6.395844725231e-01 0.000000000000e+00 0.000000000000e+00
1.154000000000e+03 6.468550129070e-01 0.000000000000e+00 0.000000000000e+00
1.154250000000e+03 6.296649693728e-01 0.000000000000e+00 0.000000000000e+00
1.154500000000e+03 5.917652591462e-01 0.000000000000e+00 0.000000000000e+00
1.154750000000e+03 5.393976091875e-01 0.000000000000e+00 0.000000000000e+00
1.155000000000e+03 4.803852002401e-01 0.000000000000e+00 0.000000000000e+00
1.155250000000e+03 4.230428079816e-01 0.000000000000e+00 0.000000000000e+00
1.155500000000e+03 3.750567005516e-01 0.000000000000e+00 0.000000000000e+00
1.155750000000e+03 3.424843411867e-01 0.000000000000e+00 0.000000000000e+00
1.156000000000e+03 3.290035546761e-01 0.000000000000e+00 0.000000000000e+00
1.156250000000e+03 3.355035176863e-01 0.000000000000e+00 0.000000000000e+00
1.156500000000e+03 3.600612252416e-01 0.000000000000e+00 0.000000000000e+00
1.156750000000e+03 3.982938919461e-01 0.000000000000e+00 0.000000000000e+00
1.157000000000e+03 4.440274280719e-01 0.000000000000e+00 0.000000000000e+00
1.157250000000e+03 4.901804616248e-01 0.000000000000e+00 0.000000000000e+00
1.157500000000e+03 5.297376247538e-01 0.000000000000e+00 0.000000000000e+00
1.157750000000e+03 5.566780567726e-01 0.000000000000e+00 0.000000000000e+00
1.158000000000e+03 5.667358040504e-01 0.000000000000e+00 0.000000000000e+00
1.158250000000e+03 5.578959638592e-01 0.000000000000e+00 0.000000000000e+00
1.158500000000e+03 5.305697648412e-01 0.000000000000e+00 0.000000000000e+00
1.158750000000e+03 4.874374925497e-01 0.000000000000e+00 0.000000000000e+00
1.159000000000e+03 4.329937519645e-01 0.000000000000e+00 0.000000000000e+00
1.159250000000e+03 3.728687404605e-01 0.000000000000e+00 0.000000000000e+00
1.159500000000e+03 3.130268143044e-01 0.000000000000e+00 0.000000000000e+00
1.159750000000e+03 2.589562842446e-01 0.000000000000e+00 0.000000000000e+00
1.160000000000e+03 2.149608837547e-01 0.000000000000e+00 0.000000000000e+00
1.160250000000e+03 1.836448176401e-01 0.000000000000e+00 0.000000000000e+00
1.160500000000e+03 1.656528726270e-01 0.000000000000e+00 0.000000000000e+00
1.160750000000e+03 1.596894454803e-01 0.000000000000e+00 0.000000000000e+00
1.161000000000e+03 1.628010300600e-01 0.000000000000e+00 0.000000000000e+00
1.161250000000e+03 1.708712308802e-01 0.000000000000e+00 0.000000000000e+00
1.161500000000e+03 1.792505041729e-01 0.000000000000e+00 0.000000000000e+00
1.161750000000e+03 1.834279332102e-01 0.000000000000e+00 0.000000000000e+00
1.162000000000e+03 1.796509684774e-01 0.000000000000e+00 0.000000000000e+00
1.162250000000e+03 1.654107889453e-01 0.000000000000e+00 0.000000000000e+00
1.162500000000e+03 1.397335313222e-01 0.000000000000e+00 0.000000000000e+00
1.162750000000e+03 1.032474266109e-01 0.000000000000e+00 0.000000000000e+00
1.163000000000e+03 5.802836875479e-02 0.000000000000e+00 0.000000000000e+00
1.163250000000e+03 7.256940289970e-03 0.000000000000e+00 0.000000000000e+00
1.163500000000e+03 -4.525574223812e-02 0.000000000000e+00 0.000000000000e+00
1.163750000000e+03 -9.560093086898e-02 0.000000000000e+00 0.000000000000e+00
1.164000000000e+03 -1.402873078080e-01 0.000000000000e+00 0.000000000000e+00
1.164250000000e+03 -1.766683914513e-01 0.000000000000e+00 0.000000000000e+00
1.164500000000e+03 -2.032286474426e-01 0.000000000000e+00 0.000000000000e+00
1.164750000000e+03 -2.196974561029e-01 0.000000000000e+00 0.000000000000e+00
1.165000000000e+03 -2.269859151041e-01 0.000000000000e+00 0.000000000000e+00
1.165250000000e+03 -2.269665000004e-01 0.000000000000e+00 0.000000000000e+00
1.165500000000e+03 -2.221363622768e-01 0.000000000000e+00 0.000000000000e+00
1.165750000000e+03 -2.152188151127e-01 0.000000000000e+00 0.000000000000e+00
1.166000000000e+03 -2.087627891863e-01 0.000000000000e+00 0.000000000000e+00
1.166250000000e+03 -2.047964916429e-01 0.000000000000e+00 0.000000000000e+00
1.166500000000e+03 -2.045802002322e-01 0.000000000000e+00 0.000000000000e+00
1.166750000000e+03 -2.084861542770e-01 0.000000000000e+00 0.000000000000e+00
1.167000000000e+03 -2.160136404017e-01 0.000000000000e+00 0.000000000000e+00
1.167250000000e+03 -2.259276416449e-01 0.000000000000e+00 0.000000000000e+00
1.167500000000e+03 -2.364926498336e-01 0.000000000000e+00 0.000000000000e+00
1.167750000000e+03 -2.457616584886e-01 0.000000000000e+00 0.000000000000e+00
1.168000000000e+03 -2.518752933571e-01 0.000000000000e+00 0.000000000000e+00
1.168250000000e+03 -2.533278048924e-01 0.000000000000e+00 0.000000000000e+00
1.168500000000e+03 -2.491645326364e-01 0.000000000000e+00 0.000000000000e+00
1.168750000000e+03 -2.390878981352e-01 0.000000000000e+00 0.000000000000e+00
1.169000000000e+03 -2.234638657712e-01 0.000000000000e+00 0.000000000000e+00
1.169250000000e+03 -2.032357854593e-01 0.000000000000e+00 0.000000000000e+00
1.169500000000e+03 -1.797653939035e-01 0.000000000000e+00 0.000000000000e+00
1.169750000000e+03 -1.546297567869e-01 0.000000000000e+00 0.000000000000e+00
1.170000000000e+03 -1.294070262671e-01 0.000000000000e+00 0.000000000000e+00
1.170250000000e+03 -1.054828122239e-01 0.000000000000e+00 0.000000000000e+00
1.170500000000e+03 -8.390325654618e-02 0.000000000000e+00 0.000000000000e+00
1.170750000000e+03 -6.529175000861e-02 0.000000000000e+00 0.000000000000e+00
1.171000000000e+03 -4.983526947026e-02 0.000000000000e+00 0.000000000000e+00
1.171250000000e+03 -3.733532919264e-02 0.000000000000e+00 0.000000000000e+00
1.171500000000e+03 -2.730920343224e-02 0.000000000000e+00 0.000000000000e+00
1.171750000000e+03 -1.912069053561e-02 0.000000000000e+00 0.000000000000e+00
1.172000000000e+03 -1.211701168437e-02 0.000000000000e+00 0.000000000000e+00
1.172250000000e+03 -5.749606494965e-03 0.000000000000e+00 0.000000000000e+00
1.172500000000e+03 3.388653408455e-04 0.000000000000e+00 0.000000000000e+00
1.172750000000e+03 6.272043575472e-03 0.000000000000e+00 0.000000000000e+00
1.173000000000e+03 1.194452833562e-02 0.000000000000e+00 0.000000000000e+00
1.173250000000e+03 1.706841897320e-02 0.000000000000e+00 0.000000000000e+00
1.173500000000e+03 2.125004630311e-02 0.000000000000e+00 0.000000000000e+00
1.173750000000e+03 2.408118028852e-02 0.000000000000e+00 0.000000000000e+00
1.174000000000e+03 2.522783272761e-02 0.000000000000e+00 0.000000000000e+00
1.174250000000e+03 2.450147432113e-02 0.000000000000e+00 0.000000000000e+00
1.174500000000e+03 2.190157786256e-02 0.000000000000e+00 0.000000000000e+00
1.174750000000e+03 1.762405543177e-02 0.000000000000e+00 0.000000000000e+00
1.175000000000e+03 1.203634364593e-02 0.000000000000e+00 0.000000000000e+00
1.175250000000e+03 5.625547152604e-03 0.000000000000e+00 0.000000000000e+00
1.175500000000e+03 -1.069736174258e-03 0.000000000000e+00 0.000000000000e+00
1.175750000000e+03 -7.531138916417e-03 0.000000000000e+00 0.000000000000e+00
1.176000000000e+03 -1.332319719854e-02 0.000000000000e+00 0.000000000000e+00
1.176250000000e+03 -1.813670986783e-02 0.000000000000e+00 0.000000000000e+00
1.176500000000e+03 -2.180651824882e-02 0.000000000000e+00 0.000000000000e+00
1.176750000000e+03 -2.430234020931e-02 0.000000000000e+00 0.000000000000e+00
1.177000000000e+03 -2.569621399179e-02 0.000000000000e+00 0.000000000000e+00
1.177250000000e+03 -2.611420423501e-02 0.000000000000e+00 0.000000000000e+00
1.177500000000e+03 -2.568261884166e-02 0.000000000000e+00 0.000000000000e+00
1.177750000000e+03 -2.447968216966e-02 0.000000000000e+00 0.000000000000e+00
1.178000000000e+03 -2.250234282642e-02 0.000000000000e+00 0.000000000000e+00
1.178250000000e+03 -1.965493248450e-02 0.000000000000e+00 0.000000000000e+00
1.178500000000e+03 -1.576228396623e-02 0.000000000000e+00 0.000000000000e+00
1.178750000000e+03 -1.060539060809e-02 0.000000000000e+00 0.000000000000e+00
1.179000000000e+03 -3.973527003671e-03 0.000000000000e+00 0.000000000000e+00
1.179250000000e+03 4.276340921608e-03 0.000000000000e+00 0.000000000000e+00
1.179500000000e+03 1.416353744363e-02 0.000000000000e+00 0.000000000000e+00
1.179750000000e+03 2.554141587272e-02 0.000000000000e+00 0.000000000000e+00
1.180000000000e+03 3.807714683547e-02 0.000000000000e+00 0.000000000000e+00
1.180250000000e+03 5.125837214830e-02 0.000000000000e+00 0.000000000000e+00
1.180500000000e+03 6.442724415792e-02 0.000000000000e+00 0.000000000000e+00
1.180750000000e+03 7.683796337539e-02 0.000000000000e+00 0.000000000000e+00
1.181000000000e+03 8.773012844653e-02 0.000000000000e+00 0.000000000000e+00
1.181250000000e+03 9.640763368898e-02 0.000000000000e+00 0.000000000000e+00
1.181500000000e+03 1.023118976528e-01 0.000000000000e+00 0.000000000000e+00
1.181750000000e+03 1.050790214353e-01 0.000000000000e+00 0.000000000000e+00
1.182000000000e+03 1.045729124561e-01 0.000000000000e+00 0.000000000000e+00
1.182250000000e+03 1.008900652843e-01 0.000000000000e+00 0.000000000000e+00
1.182500000000e+03 9.433597428056e-02 0.000000000000e+00 0.000000000000e+00
1.182750000000e+03 8.537738044588e-02 0.000000000000e+00 0.000000000000e+00
1.183000000000e+03 7.457806324249e-02 0.000000000000e+00 0.000000000000e+00
1.183250000000e+03 6.252813799263e-02 0.000000000000e+00 0.000000000000e+00
1.183500000000e+03 4.977747941124e-02 0.000000000000e+00 0.000000000000e+00
1.183750000000e+03 3.678288737546e-02 0.000000000000e+00 0.000000000000e+00
1.184000000000e+03 2.387613169358e-02 0.000000000000e+00 0.000000000000e+00
1.184250000000e+03 1.125647715179e-02 0.000000000000e+00 0.000000000000e+00
1.184500000000e+03 -9.927240066093e-04 0.000000000000e+00 0.000000000000e+00
1.184750000000e+03 -1.286763573158e-02 0.000000000000e+00 0.000000000000e+00
1.185000000000e+03 -2.439508481643e-02 0.000000000000e+00 0.000000000000e+00
1.185250000000e+03 -3.558044190088e-02 0.000000000000e+00 0.000000000000e+00
1.185500000000e+03 -4.636176671880e-02 0.000000000000e+00 0.000000000000e+00
1.185750000000e+03 -5.657855527487e-02 0.000000000000e+00 0.000000000000e+00
1.186000000000e+03 -6.596092022819e-02 0.000000000000e+00 0.000000000000e+00
1.186250000000e+03 -7.414163405740e-02 0.000000000000e+00 0.000000000000e+00
1.186500000000e+03 -8.068971879910e-02 0.000000000000e+00 0.000000000000e+00
1.186750000000e+03 -8.516077044241e-02 0.000000000000e+00 0.000000000000e+00
1.187000000000e+03 -8.715650333209e-02 0.000000000000e+00 0.000000000000e+00
1.187250000000e+03 -8.638449780226e-02 0.000000000000e+00 0.000000000000e+00
1.187500000000e+03 -8.270904421597e-02 0.000000000000e+00 0.000000000000e+00
1.187750000000e+03 -7.618528537146e-02 0.000000000000e+00 0.000000000000e+00
1.188000000000e+03 -6.707133629529e-02 0.000000000000e+00 0.000000000000e+00
1.188250000000e+03 -5.581629934571e-02 0.000000000000e+00 0.000000000000e+00
1.188500000000e+03 -4.302557909865e-02 0.000000000000e+00 0.000000000000e+00
1.188750000000e+03 -2.940809706642e-02 0.000000000000e+00 0.000000000000e+00
1.189000000000e+03 -1.571243292641e-02 0.000000000000e+00 0.000000000000e+00
1.189250000000e+03 -2.660232501975e-03 0.000000000000e+00 0.000000000000e+00
1.189500000000e+03 9.114736901672e-03 0.000000000000e+00 0.000000000000e+00
1.189750000000e+03 1.911469263444e-02 0.000000000000e+00 0.000000000000e+00
1.190000000000e+03 2.700809865783e-02 0.000000000000e+00 0.000000000000e+00
1.190250000000e+03 3.263987844812e-02 0.000000000000e+00 0.000000000000e+00
1.190500000000e+03 3.602232746707e-02 0.000000000000e+00 0.000000000000e+00
1.190750000000e+03 3.731011235669e-02 0.000000000000e+00 0.000000000000e+00
1.191000000000e+03 3.676466999496e-02 0.000000000000e+00 0.000000000000e+00
1.191250000000e+03 3.471426719165e-02 0.000000000000e+00 0.000000000000e+00
1.191500000000e+03 3.151585575390e-02 0.000000000000e+00 0.000000000000e+00
1.191750000000e+03 2.752374281095e-02 0.000000000000e+00 0.000000000000e+00
1.192000000000e+03 2.306823789686e-02 0.000000000000e+00 0.000000000000e+00
1.192250000000e+03 1.844519622446e-02 0.000000000000e+00 0.000000000000e+00
1.192500000000e+03 1.391516286708e-02 0.000000000000e+00 0.000000000000e+00
1.192750000000e+03 9.709026899261e-03 0.000000000000e+00 0.000000000000e+00
1.193000000000e+03 6.036024573164e-03 0.000000000000e+00 0.000000000000e+00
1.193250000000e+03 3.089757644306e-03 0.000000000000e+00 0.000000000000e+00
1.193500000000e+03 1.048626291837e-03 0.000000000000e+00 0.000000000000e+00
1.193750000000e+03 6.856384227574e-05 0.000000000000e+00 0.000000000000e+00
1.194000000000e+03 2.679176901323e-04 0.000000000000e+00 0.000000000000e+00
1.194250000000e+03 1.706379395647e-03 0.000000000000e+00 0.000000000000e+00
1.194500000000e+03 4.361639655713e-03 0.000000000000e+00 0.000000000000e+00
1.194750000000e+03 8.108590822770e-03 0.000000000000e+00 0.000000000000e+00
1.195000000000e+03 1.270618691454e-02 0.000000000000e+00 0.000000000000e+00
1.195250000000e+03 1.779641117946e-02 0.000000000000e+00 0.000000000000e+00
1.195500000000e+03 2.291826948544e-02 0.000000000000e+00 0.000000000000e+00
1.195750000000e+03 2.753755095635e-02 0.000000000000e+00 0.000000000000e+00
1.196000000000e+03 3.109061759315e-02 0.000000000000e+00 0.000000000000e+00
1.196250000000e+03 3.303810396854e-02 0.000000000000e+00 0.000000000000e+00
1.196500000000e+03 3.292252219888e-02 0.000000000000e+00 0.000000000000e+00
1.196750000000e+03 3.042270057223e-02 0.000000000000e+00 0.000000000000e+00
1.197000000000e+03 2.539793531092e-02 0.000000000000e+00 0.000000000000e+00
1.197250000000e+03 1.791574349955e-02 0.000000000000e+00 0.000000000000e+00
1.197500000000e+03 8.259043184545e-03 0.000000000000e+00 0.000000000000e+00
1.197750000000e+03 -3.088822659136e-03 0.000000000000e+00 0.000000000000e+00
1.198000000000e+03 -1.547994057534e-02 0.000000000000e+00 0.000000000000e+00
1.198250000000e+03 -2.815457821201e-02 0.000000000000e+00 0.000000000000e+00
1.198500000000e+03 -4.030471107135e-02 0.000000000000e+00 0.000000000000e+00
1.198750000000e+03 -5.114094313191e-02 0.000000000000e+00 0.000000000000e+00
1.199000000000e+03 -5.995524301431e-02 0.000000000000e+00 0.000000000000e+00
1.199250000000e+03 -6.617279713865e-02 0.000000000000e+00 0.000000000000e+00
1.199500000000e+03 -6.938808391649e-02 0.000000000000e+00 0.000000000000e+00
1.199750000000e+03 -6.938270085753e-02 0.000000000000e+00 0.000000000000e+00
1.200000000000e+03 -6.612513643504e-02 0.000000000000e+00 0.000000000000e+00
1.200250000000e+03 -5.975514551507e-02 0.000000000000e+00 0.000000000000e+00
1.200500000000e+03 -5.055727275661e-02 0.000000000000e+00 0.000000000000e+00
1.200750000000e+03 -3.892908407205e-02 0.000000000000e+00 0.000000000000e+00
1.201000000000e+03 -2.534967025889e-02 0.000000000000e+00 0.000000000000e+00
1.201250000000e+03 -1.035300772920e-02 0.000000000000e+00 0.000000000000e+00
1.201500000000e+03 5.491006698959e-03 0.000000000000e+00 0.000000000000e+00
1.201750000000e+03 2.158725767243e-02 0.000000000000e+00 0.000000000000e+00
1.202000000000e+03 3.731953795282e-02 0.000000000000e+00 0.000000000000e+00
1.202250000000e+03 5.205169160384e-02 0.000000000000e+00 0.000000000000e+00
1.202500000000e+03 6.513052916217e-02 0.000000000000e+00 0.000000000000e+00
1.202750000000e+03 7.589544751671e-02 0.000000000000e+00 0.000000000000e+00
1.203000000000e+03 8.369879552202e-02 0.000000000000e+00 0.000000000000e+00
1.203250000000e+03 8.793916543453e-02 0.000000000000e+00 0.000000000000e+00
1.203500000000e+03 8.810723144078e-02 0.000000000000e+00 0.000000000000e+00
1.203750000000e+03 8.384090419130e-02 0.000000000000e+00 0.000000000000e+00
1.204000000000e+03 7.498390071834e-02 0.000000000000e+00 0.000000000000e+00
1.204250000000e+03 6.163981660428e-02 0.000000000000e+00 0.000000000000e+00
1.204500000000e+03 4.421282785634e-02 0.000000000000e+00 0.000000000000e+00
1.204750000000e+03 2.342649561358e-02 0.000000000000e+00 0.000000000000e+00
1.205000000000e+03 3.138599256546e-04 0.000000000000e+00 0.000000000000e+00
1.205250000000e+03 -2.382505548549e-02 0.000000000000e+00 0.000000000000e+00
1.205500000000e+03 -4.749838593155e-02 0.000000000000e+00 0.000000000000e+00
1.205750000000e+03 -6.912605982038e-02 0.000000000000e+00 0.000000000000e+00
1.206000000000e+03 -8.716373095740e-02 0.000000000000e+00 0.000000000000e+00
1.206250000000e+03 -1.002355313149e-01 0.000000000000e+00 0.000000000000e+00
1.206500000000e+03 -1.072621279475e-01 0.000000000000e+00 0.000000000000e+00
1.206750000000e+03 -1.075701146948e-01 0.000000000000e+00 0.000000000000e+00
1.207000000000e+03 -1.009700345894e-01 0.000000000000e+00 0.000000000000e+00
1.207250000000e+03 -8.779321524870e-02 0.000000000000e+00 0.000000000000e+00
1.207500000000e+03 -6.888178892412e-02 0.000000000000e+00 0.000000000000e+00
1.207750000000e+03 -4.553126299214e-02 0.000000000000e+00 0.000000000000e+00
1.208000000000e+03 -1.939019332700e-02 0.000000000000e+00 0.000000000000e+00
1.208250000000e+03 7.673751310186e-03 0.000000000000e+00 0.000000000000e+00
1.208500000000e+03 3.372834875544e-02 0.000000000000e+00 0.000000000000e+00
1.208750000000e+03 5.693681645205e-02 0.000000000000e+00 0.000000000000e+00
1.209000000000e+03 7.570759254647e-02 0.000000000000e+00 0.000000000000e+00
1.209250000000e+03 8.881958609970e-02 0.000000000000e+00 0.000000000000e+00
1.209500000000e+03 9.551148927404e-02 0.000000000000e+00 0.000000000000e+00
1.209750000000e+03 9.552784843855e-02 0.000000000000e+00 0.000000000000e+00
1.210000000000e+03 8.911935463312e-02 0.000000000000e+00 0.000000000000e+00
1.210250000000e+03 7.699963915409e-02 0.000000000000e+00 0.000000000000e+00
1.210500000000e+03 6.026516661642e-02 0.000000000000e+00 0.000000000000e+00
1.210750000000e+03 4.028811894834e-02 0.000000000000e+00 0.000000000000e+00
1.211000000000e+03 1.859412743207e-02 0.000000000000e+00 0.000000000000e+00
1.211250000000e+03 -3.262803990112e-03 0.000000000000e+00 0.000000000000e+00
1.211500000000e+03 -2.381677204267e-02 0.000000000000e+00 0.000000000000e+00
1.211750000000e+03 -4.178853958855e-02 0.000000000000e+00 0.000000000000e+00
1.212000000000e+03 -5.615979639246e-02 0.000000000000e+00 0.000000000000e+00
1.212250000000e+03 -6.621997547324e-02 0.000000000000e+00 0.000000000000e+00
1.212500000000e+03 -7.158563649062e-02 0.000000000000e+00 0.000000000000e+00
1.212750000000e+03 -7.219507796163e-02 0.000000000000e+00 0.000000000000e+00
1.213000000000e+03 -6.828270838467e-02 0.000000000000e+00 0.000000000000e+00
1.213250000000e+03 -6.033865733765e-02 0.000000000000e+00 0.000000000000e+00
1.213500000000e+03 -4.905916030859e-02 0.000000000000e+00 0.000000000000e+00
1.213750000000e+03 -3.529256242210e-02 0.000000000000e+00 0.000000000000e+00
1.214000000000e+03 -1.998461433574e-02 0.000000000000e+00 0.000000000000e+00
1.214250000000e+03 -4.125386354021e-03 0.000000000000e+00 0.000000000000e+00
1.214500000000e+03 1.130109416426e-02 0.000000000000e+00 0.000000000000e+00
1.214750000000e+03 2.536422883831e-02 0.000000000000e+00 0.000000000000e+00
1.215000000000e+03 3.723134285189e-02 0.000000000000e+00 0.000000000000e+00
1.215250000000e+03 4.620917396648e-02 0.000000000000e+00 0.000000000000e+00
1.215500000000e+03 5.178160071375e-02 0.000000000000e+00 0.000000000000e+00
1.215750000000e+03 5.364196604741e-02 0.000000000000e+00 0.000000000000e+00
1.216000000000e+03 5.171747194854e-02 0.000000000000e+00 0.000000000000e+00
1.216250000000e+03 4.618251419799e-02 0.000000000000e+00 0.000000000000e+00
1.216500000000e+03 3.745772242730e-02 0.000000000000e+00 0.000000000000e+00
1.216750000000e+03 2.619201260172e-02 0.000000000000e+00 0.000000000000e+00
1.217000000000e+03 1.322617679518e-02 0.000000000000e+00 0.000000000000e+00
1.217250000000e+03 -4.616681091725e-04 0.000000000000e+00 0.000000000000e+00
1.217500000000e+03 -1.382628852579e-02 0.000000000000e+00 0.000000000000e+00
1.217750000000e+03 -2.583648668682e-02 0.000000000000e+00 0.000000000000e+00
1.218000000000e+03 -3.556053415593e-02 0.000000000000e+00 0.000000000000e+00
1.218250000000e+03 -4.224788033456e-02 0.000000000000e+00 0.000000000000e+00
1.218500000000e+03 -4.539866222053e-02 0.000000000000e+00 0.000000000000e+00
1.218750000000e+03 -4.481310478688e-02 0.000000000000e+00 0.000000000000e+00
1.219000000000e+03 -4.061451093923e-02 0.000000000000e+00 0.000000000000e+00
1.219250000000e+03 -3.324206177986e-02 0.000000000000e+00 0.000000000000e+00
1.219500000000e+03 -2.341281031527e-02 0.000000000000e+00 0.000000000000e+00
1.219750000000e+03 -1.205567946296e-02 0.000000000000e+00 0.000000000000e+00
1.220000000000e+03 -2.235387137515e-04 0.000000000000e+00 0.000000000000e+00
1.220250000000e+03 1.100789200458e-02 0.000000000000e+00 0.000000000000e+00
1.220500000000e+03 2.064383923819e-02 0.000000000000e+00 0.000000000000e+00
1.220750000000e+03 2.786597531502e-02 0.000000000000e+00 0.000000000000e+00
1.221000000000e+03 3.210938796086e-02 0.000000000000e+00 0.000000000000e+00
1.221250000000e+03 3.311277635890e-02 0.000000000000e+00 0.000000000000e+00
1.221500000000e+03 3.093661051821e-02 0.000000000000e+00 0.000000000000e+00
1.221750000000e+03 2.594760517808e-02 0.000000000000e+00 0.000000000000e+00
1.222000000000e+03 1.877166608934e-02 0.000000000000e+00 0.000000000000e+00
1.222250000000e+03 1.022099950658e-02 0.000000000000e+00 0.000000000000e+00
1.222500000000e+03 1.203905728475e-03 0.000000000000e+00 0.000000000000e+00
1.222750000000e+03 -7.372432724340e-03 0.000000000000e+00 0.000000000000e+00
1.223000000000e+03 -1.469531067546e-02 0.000000000000e+00 0.000000000000e+00
1.223250000000e+03 -2.012588919624e-02 0.000000000000e+00 0.000000000000e+00
1.223500000000e+03 -2.325640272728e-02 0.000000000000e+00 0.000000000000e+00
1.223750000000e+03 -2.393978745022e-02 0.000000000000e+00 0.000000000000e+00
1.224000000000e+03 -2.228968767572e-02 0.000000000000e+00 0.000000000000e+00
1.224250000000e+03 -1.865226685635e-02 0.000000000000e+00 0.000000000000e+00
1.224500000000e+03 -1.355441186862e-02 0.000000000000e+00 0.000000000000e+00
1.224750000000e+03 -7.635403072135e-03 0.000000000000e+00 0.000000000000e+00
1.225000000000e+03 -1.570656657692e-03 0.000000000000e+00 0.000000000000e+00
1.225250000000e+03 4.003412472246e-03 0.000000000000e+00 0.000000000000e+00
1.225500000000e+03 8.555010138474e-03 0.000000000000e+00 0.000000000000e+00
1.225750000000e+03 1.170627641897e-02 0.000000000000e+00 0.000000000000e+00
1.226000000000e+03 1.326182492141e-02 0.000000000000e+00 0.000000000000e+00
1.226250000000e+03 1.321474825572e-02 0.000000000000e+00 0.000000000000e+00
1.226500000000e+03 1.173107571249e-02 0.000000000000e+00 0.000000000000e+00
1.226750000000e+03 9.116115165701e-03 0.000000000000e+00 0.000000000000e+00
1.227000000000e+03 5.767979086184e-03 0.000000000000e+00 0.000000000000e+00
1.227250000000e+03 2.124695123349e-03 0.000000000000e+00 0.000000000000e+00
1.227500000000e+03 -1.388446322371e-03 0.000000000000e+00 0.000000000000e+00
1.227750000000e+03 -4.405221884339e-03 0.000000000000e+00 0.000000000000e+00
1.228000000000e+03 -6.653652374480e-03 0.000000000000e+00 0.000000000000e+00
1.228250000000e+03 -7.976935348457e-03 0.000000000000e+00 0.000000000000e+00
1.228500000000e+03 -8.339010132704e-03 0.000000000000e+00 0.000000000000e+00
1.228750000000e+03 -7.815570999166e-03 0.000000000000e+00 0.000000000000e+00
1.229000000000e+03 -6.573015387813e-03 0.000000000000e+00 0.000000000000e+00
1.229250000000e+03 -4.839033263041e-03 0.000000000000e+00 0.000000000000e+00
1.229500000000e+03 -2.869198166405e-03 0.000000000000e+00 0.000000000000e+00
1.229750000000e+03 -9.139781730795e-04 0.000000000000e+00 0.000000000000e+00
1.230000000000e+03 8.099082295764e-04 0.000000000000e+00 0.000000000000e+00
1.230250000000e+03 2.140798571187e-03 0.000000000000e+00 0.000000000000e+00
1.230500000000e+03 2.984275968492e-03 0.000000000000e+00 0.000000000000e+00
1.230750000000e+03 3.315778153461e-03 0.000000000000e+00 0.000000000000e+00
1.231000000000e+03 3.174403358798e-03 0.000000000000e+00 0.000000000000e+00
1.231250000000e+03 2.649706494505e-03 0.000000000000e+00 0.000000000000e+00
1.231500000000e+03 1.863962223687e-03 0.000000000000e+00 0.000000000000e+00
1.231750000000e+03 9.526670356556e-04 0.000000000000e+00 0.000000000000e+00
1.232000000000e+03 4.596075209627e-05 0.000000000000e+00 0.000000000000e+00
1.232250000000e+03 -7.467800815230e-04 0.000000000000e+00 0.000000000000e+00
1.232500000000e+03 -1.347598840259e-03 0.000000000000e+00 0.000000000000e+00
1.232750000000e+03 -1.715094499769e-03 0.000000000000e+00 0.000000000000e+00
1.233000000000e+03 -1.844084839661e-03 0.000000000000e+00 0.000000000000e+00
1.233250000000e+03 -1.760567170061e-03 0.000000000000e+00 0.000000000000e+00
1.233500000000e+03 -1.513283446183e-03 0.000000000000e+00 0.000000000000e+00
1.233750000000e+03 -1.163495363860e-03 0.000000000000e+00 0.000000000000e+00
1.234000000000e+03 -7.746195643626e-04 0.000000000000e+00 0.000000000000e+00
1.234250000000e+03 -4.031836741485e-04 0.000000000000e+00 0.000000000000e+00
1.234500000000e+03 -9.219120558676e-05 0.000000000000e+00 0.000000000000e+00
1.234750000000e+03 1.325011985082e-04 0.000000000000e+00 0.000000000000e+00
1.235000000000e+03 2.627064844544e-04 0.000000000000e+00 0.000000000000e+00
1.235250000000e+03 3.057115225803e-04 0.000000000000e+00 0.000000000000e+00
1.235500000000e+03 2.801035674861e-04 0.000000000000e+00 0.000000000000e+00
1.235750000000e+03 2.105654339036e-04 0.000000000000e+00 0.000000000000e+00
1.236000000000e+03 1.226231913363e-04 0.000000000000e+00 0.000000000000e+00
1.236250000000e+03 3.820907774908e-05 0.000000000000e+00 0.000000000000e+00
1.236500000000e+03 -2.734333100340e-05 0.000000000000e+00 0.000000000000e+00
1.236750000000e+03 -6.657454610282e-05 0.000000000000e+00 0.000000000000e+00
1.237000000000e+03 -7.948393467915e-05 0.000000000000e+00 0.000000000000e+00
1.237250000000e+03 -7.175785726653e-05 0.000000000000e+00 0.000000000000e+00
1.237500000000e+03 -5.218355379527e-05 0.000000000000e+00 0.000000000000e+00
1.237750000000e+03 -2.988345589052e-05 0.000000000000e+00 0.000000000000e+00
1.238000000000e+03 -1.197275431915e-05 0.000000000000e+00 0.000000000000e+00
1.238250000000e+03 -2.100465447481e-06 0.000000000000e+00 0.000000000000e+00
1.238500000000e+03 0.000000000000e+00 0.000000000000e+00 0.000000000000e+00
1.238750000000e+03 0.000000000000e+00 0.000000000000e+00 0.000000000000e+00
1.239000000000e+03 0.000000000000e+00 0.000000000000e+00 0.000000000000e+00
1.239250000000e+03 0.000000000000e+00 0.000000000000e+00 0.000000000000e+00
1.239500000000e+03 0.000000000000e+00 0.000000000000e+00 0.000000000000e+00
1.239750000000e+03 0.000000000000e+00 0.000000000000e+00 0.000000000000e+00
1.240000000000e+03 0.000000000000e+00 0.000000000000e+00 0.000000000000e+00
1.240250000000e+03 0.000000000000e+00 0.000000000000e+00 0.000000000000e+00
1.240500000000e+03 0.000000000000e+00 0.000000000000e+00 0.000000000000e+00
1.240750000000e+03 0.000000000000e+00 0.000000000000e+00 0.000000000000e+00
1.241000000000e+03 0.000000000000e+00 0.000000000000e+00 0.000000000000e+00
1.241250000000e+03 0.000000000000e+00 0.000000000000e+00 0.000000000000e+00
1.241500000000e+03 0.000000000000e+00 0.000000000000e+00 0.000000000000e+00
1.241750000000e+03 0.000000000000e+00 0.000000000000e+00 0.000000000000e+00
1.242000000000e+03 0.000000000000e+00 0.000000000000e+00 0.000000000000e+00
1.242250000000e+03 0.000000000000e+00 0.000000000000e+00 0.000000000000e+00
1.242500000000e+03 0.000000000000e+00 0.000000000000e+00 0.000000000000e+00
1.242750000000e+03 0.000000000000e+00 0.000000000000e+00 0.000000000000e+00
1.243000000000e+03 0.000000000000e+00 0.000000000000e+00 0.000000000000e+00
1.243250000000e+03 0.000000000000e+00 0.000000000000e+00 0.000000000000e+00
1.243500000000e+03 0.000000000000e+00 0.000000000000e+00 0.000000000000e+00
1.243750000000e+03 0.000000000000e+00 0.000000000000e+00 0.000000000000e+00
1.244000000000e+03 0.000000000000e+00 0.000000000000e+00 0.000000000000e+00
1.244250000000e+03 0.000000000000e+00 0.000000000000e+00 0.000000000000e+00
1.244500000000e+03 0.000000000000e+00 0.000000000000e+00 0.000000000000e+00
1.244750000000e+03 0.000000000000e+00 0.000000000000e+00 0.000000000000e+00
1.245000000000e+03 0.000000000000e+00 0.000000000000e+00 0.000000000000e+00
1.245250000000e+03 0.000000000000e+00 0.000000000000e+00 0.000000000000e+00
1.245500000000e+03 0.000000000000e+00 0.000000000000e+00 0.000000000000e+00
1.245750000000e+03 0.000000000000e+00 0.000000000000e+00 0.000000000000e+00
1.246000000000e+03 0.000000000000e+00 0.000000000000e+00 0.000000000000e+00
1.246250000000e+03 0.000000000000e+00 0.000000000000e+00 0.000000000000e+00
1.246500000000e+03 0.000000000000e+00 0.000000000000e+00 0.000000000000e+00
1.246750000000e+03 0.000000000000e+00 0.000000000000e+00 0.000000000000e+00
1.247000000000e+03 0.000000000000e+00 0.000000000000e+00 0.000000000000e+00
1.247250000000e+03 0.000000000000e+00 0.000000000000e+00 0.000000000000e+00
1.247500000000e+03 0.000000000000e+00 0.000000000000e+00 0.000000000000e+00
1.247750000000e+03 0.000000000000e+00 0.000000000000e+00 0.000000000000e+00
1.248000000000e+03 0.000000000000e+00 0.000000000000e+00 0.000000000000e+00
1.248250000000e+03 0.000000000000e+00 0.000000000000e+00 0.000000000000e+00
1.248500000000e+03 0.000000000000e+00 0.000000000000e+00 0.000000000000e+00
1.248750000000e+03 0.000000000000e+00 0.000000000000e+00 0.000000000000e+00
1.249000000000e+03 0.000000000000e+00 0.000000000000e+00 0.000000000000e+00
1.249250000000e+03 0.000000000000e+00 0.000000000000e+00 0.000000000000e+00
1.249500000000e+03 0.000000000000e+00 0.000000000000e+00 0.000000000000e+00
1.249750000000e+03 0.000000000000e+00 0.000000000000e+00 0.000000000000e+00
1.250000000000e+03 0.000000000000e+00 0.000000000000e+00 0.000000000000e+00
1.250250000000e+03 0.000000000000e+00 0.000000000000e+00 0.000000000000e+00
1.250500000000e+03 0.000000000000e+00 0.000000000000e+00 0.000000000000e+00
1.250750000000e+03 0.000000000000e+00 0.000000000000e+00 0.000000000000e+00
1.251000000000e+03 0.000000000000e+00 0.000000000000e+00 0.000000000000e+00
1.251250000000e+03 0.000000000000e+00 0.000000000000e+00 0.000000000000e+00
1.251500000000e+03 0.000000000000e+00 0.000000000000e+00 0.000000000000e+00
1.251750000000e+03 0.000000000000e+00 0.000000000000e+00 0.000000000000e+00
1.252000000000e+03 0.000000000000e+00 0.000000000000e+00 0.000000000000e+00
1.252250000000e+03 0.000000000000e+00 0.000000000000e+00 0.000000000000e+00
1.252500000000e+03 0.000000000000e+00 0.000000000000e+00 0.000000000000e+00
1.252750000000e+03 0.000000000000e+00 0.000000000000e+00 0.000000000000e+00
1.253000000000e+03 0.000000000000e+00 0.000000000000e+00 0.000000000000e+00
1.253250000000e+03 0.000000000000e+00 0.000000000000e+00 0.000000000000e+00
1.253500000000e+03 0.000000000000e+00 0.000000000000e+00 0.000000000000e+00
1.253750000000e+03 0.000000000000e+00 0.000000000000e+00 0.000000000000e+00
1.254000000000e+03 0.000000000000e+00 0.000000000000e+00 0.000000000000e+00
1.254250000000e+03 0.000000000000e+00 0.000000000000e+00 0.000000000000e+00
1.254500000000e+03 0.000000000000e+00 0.000000000000e+00 0.000000000000e+00
1.254750000000e+03 0.000000000000e+00 0.000000000000e+00 0.000000000000e+00
1.255000000000e+03 0.000000000000e+00 0.000000000000e+00 0.000000000000e+00
1.255250000000e+03 0.000000000000e+00 0.000000000000e+00 0.000000000000e+00
1.255500000000e+03 0.000000000000e+00 0.000000000000e+00 0.000000000000e+00
1.255750000000e+03 0.000000000000e+00 0.000000000000e+00 0.000000000000e+00
1.256000000000e+03 0.000000000000e+00 0.000000000000e+00 0.000000000000e+00
1.256250000000e+03 0.000000000000e+00 0.000000000000e+00 0.000000000000e+00
1.256500000000e+03 0.000000000000e+00 0.000000000000e+00 0.000000000000e+00
1.256750000000e+03 0.000000000000e+00 0.000000000000e+00 0.000000000000e+00
1.257000000000e+03 0.000000000000e+00 0.000000000000e+00 0.000000000000e+00
1.257250000000e+03 0.000000000000e+00 0.000000000000e+00 0.000000000000e+00
1.257500000000e+03 0.000000000000e+00 0.000000000000e+00 0.000000000000e+00
1.257750000000e+03 0.000000000000e+00 0.000000000000e+00 0.000000000000e+00
1.258000000000e+03 0.000000000000e+00 0.000000000000e+00 0.000000000000e+00
1.258250000000e+03 0.000000000000e+00 0.000000000000e+00 0.000000000000e+00
1.258500000000e+03 0.000000000000e+00 0.000000000000e+00 0.000000000000e+00
1.258750000000e+03 0.000000000000e+00 0.000000000000e+00 0.000000000000e+00
1.259000000000e+03 0.000000000000e+00 0.000000000000e+00 0.000000000000e+00
1.259250000000e+03 0.000000000000e+00 0.000000000000e+00 0.000000000000e+00
1.259500000000e+03 0.000000000000e+00 0.000000000000e+00 0.000000000000e+00
1.259750000000e+03 0.000000000000e+00 0.000000000000e+00 0.000000000000e+00
1.260000000000e+03 0.000000000000e+00 0.000000000000e+00 0.000000000000e+00
1.260250000000e+03 0.000000000000e+00 0.000000000000e+00 0.000000000000e+00
1.260500000000e+03 0.000000000000e+00 0.000000000000e+00 0.000000000000e+00
1.260750000000e+03 0.000000000000e+00 0.000000000000e+00 0.000000000000e+00
1.261000000000e+03 0.000000000000e+00 0.000000000000e+00 0.000000000000e+00
1.261250000000e+03 0.000000000000e+00 0.000000000000e+00 0.000000000000e+00
1.261500000000e+03 0.000000000000e+00 0.000000000000e+00 0.000000000000e+00
1.261750000000e+03 0.000000000000e+00 0.000000000000e+00 0.000000000000e+00
1.262000000000e+03 0.000000000000e+00 0.000000000000e+00 0.000000000000e+00
1.262250000000e+03 0.000000000000e+00 0.000000000000e+00 0.000000000000e+00
1.262500000000e+03 0.000000000000e+00 0.000000000000e+00 0.000000000000e+00
1.262750000000e+03 0.000000000000e+00 0.000000000000e+00 0.000000000000e+00
1.263000000000e+03 0.000000000000e+00 0.000000000000e+00 0.000000000000e+00
1.263250000000e+03 0.000000000000e+00 0.000000000000e+00 0.000000000000e+00
1.263500000000e+03 0.000000000000e+00 0.000000000000e+00 0.000000000000e+00
1.263750000000e+03 0.000000000000e+00 0.000000000000e+00 0.000000000000e+00
1.264000000000e+03 0.000000000000e+00 0.000000000000e+00 0.000000000000e+00
1.264250000000e+03 0.000000000000e+00 0.000000000000e+00 0.000000000000e+00
1.264500000000e+03 0.000000000000e+00 0.000000000000e+00 0.000000000000e+00
1.264750000000e+03 0.000000000000e+00 0.000000000000e+00 0.000000000000e+00
1.265000000000e+03 0.000000000000e+00 0.000000000000e+00 0.000000000000e+00
1.265250000000e+03 0.000000000000e+00 0.000000000000e+00 0.000000000000e+00
1.265500000000e+03 0.000000000000e+00 0.000000000000e+00 0.000000000000e+00
1.265750000000e+03 0.000000000000e+00 0.000000000000e+00 0.000000000000e+00
1.266000000000e+03 0.000000000000e+00 0.000000000000e+00 0.000000000000e+00
1.266250000000e+03 0.000000000000e+00 0.000000000000e+00 0.000000000000e+00
1.266500000000e+03 0.000000000000e+00 0.000000000000e+00 0.000000000000e+00
1.266750000000e+03 0.000000000000e+00 0.000000000000e+00 0.000000000000e+00
1.267000000000e+03 0.000000000000e+00 0.000000000000e+00 0.000000000000e+00
1.267250000000e+03 0.000000000000e+00 0.000000000000e+00 0.000000000000e+00
1.267500000000e+03 0.000000000000e+00 0.000000000000e+00 0.000000000000e+00
1.267750000000e+03 0.000000000000e+00 0.000000000000e+00 0.000000000000e+00
1.268000000000e+03 0.000000000000e+00 0.000000000000e+00 0.000000000000e+00
1.268250000000e+03 0.000000000000e+00 0.000000000000e+00 0.000000000000e+00
1.268500000000e+03 0.000000000000e+00 0.000000000000e+00 0.000000000000e+00
1.268750000000e+03 0.000000000000e+00 0.000000000000e+00 0.000000000000e+00
1.269000000000e+03 0.000000000000e+00 0.000000000000e+00 0.000000000000e+00
1.269250000000e+03 0.000000000000e+00 0.000000000000e+00 0.000000000000e+00
1.269500000000e+03 0.000000000000e+00 0.000000000000e+00 0.000000000000e+00
1.269750000000e+03 0.000000000000e+00 0.000000000000e+00 0.000000000000e+00
1.270000000000e+03 0.000000000000e+00 0.000000000000e+00 0.000000000000e+00
1.270250000000e+03 0.000000000000e+00 0.000000000000e+00 0.000000000000e+00
1.270500000000e+03 0.000000000000e+00 0.000000000000e+00 0.000000000000e+00
1.270750000000e+03 0.000000000000e+00 0.000000000000e+00 0.000000000000e+00
1.271000000000e+03 0.000000000000e+00 0.000000000000e+00 0.000000000000e+00
1.271250000000e+03 0.000000000000e+00 0.000000000000e+00 0.000000000000e+00
1.271500000000e+03 0.000000000000e+00 0.000000000000e+00 0.000000000000e+00
1.271750000000e+03 0.000000000000e+00 0.000000000000e+00 0.000000000000e+00
1.272000000000e+03 0.000000000000e+00 0.000000000000e+00 0.000000000000e+00
1.272250000000e+03 0.000000000000e+00 0.000000000000e+00 0.000000000000e+00
1.272500000000e+03 0.000000000000e+00 0.000000000000e+00 0.000000000000e+00
1.272750000000e+03 0.000000000000e+00 0.000000000000e+00 0.000000000000e+00
1.273000000000e+03 0.000000000000e+00 0.000000000000e+00 0.000000000000e+00
1.273250000000e+03 0.000000000000e+00 0.000000000000e+00 0.000000000000e+00
1.273500000000e+03 0.000000000000e+00 0.000000000000e+00 0.000000000000e+00
1.273750000000e+03 0.000000000000e+00 0.000000000000e+00 0.000000000000e+00
1.274000000000e+03 0.000000000000e+00 0.000000000000e+00 0.000000000000e+00
1.274250000000e+03 0.000000000000e+00 0.000000000000e+00 0.000000000000e+00
1.274500000000e+03 0.000000000000e+00 0.000000000000e+00 0.000000000000e+00
1.274750000000e+03 0.000000000000e+00 0.000000000000e+00 0.000000000000e+00
1.275000000000e+03 0.000000000000e+00 0.000000000000e+00 0.000000000000e+00
1.275250000000e+03 0.000000000000e+00 0.000000000000e+00 0.000000000000e+00
1.275500000000e+03 0.000000000000e+00 0.000000000000e+00 0.000000000000e+00
1.275750000000e+03 0.000000000000e+00 0.000000000000e+00 0.000000000000e+00
1.276000000000e+03 0.000000000000e+00 0.000000000000e+00 0.000000000000e+00
1.276250000000e+03 0.000000000000e+00 0.000000000000e+00 0.000000000000e+00
1.276500000000e+03 0.000000000000e+00 0.000000000000e+00 0.000000000000e+00
1.276750000000e+03 0.000000000000e+00 0.000000000000e+00 0.000000000000e+00
1.277000000000e+03 0.000000000000e+00 0.000000000000e+00 0.000000000000e+00
1.277250000000e+03 0.000000000000e+00 0.000000000000e+00 0.000000000000e+00
1.277500000000e+03 0.000000000000e+00 0.000000000000e+00 0.000000000000e+00
1.277750000000e+03 0.000000000000e+00 0.000000000000e+00 0.000000000000e+00
1.278000000000e+03 0.000000000000e+00 0.000000000000e+00 0.000000000000e+00
1.278250000000e+03 0.000000000000e+00 0.000000000000e+00 0.000000000000e+00
1.278500000000e+03 0.000000000000e+00 0.000000000000e+00 0.000000000000e+00
1.278750000000e+03 0.000000000000e+00 0.000000000000e+00 0.000000000000e+00
1.279000000000e+03 0.000000000000e+00 0.000000000000e+00 0.000000000000e+00
1.279250000000e+03 0.000000000000e+00 0.000000000000e+00 0.000000000000e+00
1.279500000000e+03 0.000000000000e+00 0.000000000000e+00 0.000000000000e+00
1.279750000000e+03 0.000000000000e+00 0.000000000000e+00 0.000000000000e+00
1.280000000000e+03 0.000000000000e+00 0.000000000000e+00 0.000000000000e+00
1.280250000000e+03 0.000000000000e+00 0.000000000000e+00 0.000000000000e+00
1.280500000000e+03 0.000000000000e+00 0.000000000000e+00 0.000000000000e+00
1.280750000000e+03 0.000000000000e+00 0.000000000000e+00 0.000000000000e+00
1.281000000000e+03 0.000000000000e+00 0.000000000000e+00 0.000000000000e+00
1.281250000000e+03 0.000000000000e+00 0.000000000000e+00 0.000000000000e+00
1.281500000000e+03 0.000000000000e+00 0.000000000000e+00 0.000000000000e+00
1.281750000000e+03 0.000000000000e+00 0.000000000000e+00 0.000000000000e+00
1.282000000000e+03 0.000000000000e+00 0.000000000000e+00 0.000000000000e+00
1.282250000000e+03 0.000000000000e+00 0.000000000000e+00 0.000000000000e+00
1.282500000000e+03 0.000000000000e+00 0.000000000000e+00 0.000000000000e+00
1.282750000000e+03 0.000000000000e+00 0.000000000000e+00 0.000000000000e+00
1.283000000000e+03 0.000000000000e+00 0.000000000000e+00 0.000000000000e+00
1.283250000000e+03 0.000000000000e+00 0.000000000000e+00 0.000000000000e+00
1.283500000000e+03 0.000000000000e+00 0.000000000000e+00 0.000000000000e+00
1.283750000000e+03 0.000000000000e+00 0.000000000000e+00 0.000000000000e+00
1.284000000000e+03 0.000000000000e+00 0.000000000000e+00 0.000000000000e+00
1.284250000000e+03 0.000000000000e+00 0.000000000000e+00 0.000000000000e+00
1.284500000000e+03 0.000000000000e+00 0.000000000000e+00 0.000000000000e+00
1.284750000000e+03 0.000000000000e+00 0.000000000000e+00 0.000000000000e+00
1.285000000000e+03 0.000000000000e+00 0.000000000000e+00 0.000000000000e+00
1.285250000000e+03 0.000000000000e+00 0.000000000000e+00 0.000000000000e+00
1.285500000000e+03 0.000000000000e+00 0.000000000000e+00 0.000000000000e+00
1.285750000000e+03 0.000000000000e+00 0.000000000000e+00 0.000000000000e+00
1.286000000000e+03 0.000000000000e+00 0.000000000000e+00 0.000000000000e+00
1.286250000000e+03 0.000000000000e+00 0.000000000000e+00 0.000000000000e+00
1.286500000000e+03 0.000000000000e+00 0.000000000000e+00 0.000000000000e+00
1.286750000000e+03 0.000000000000e+00 0.000000000000e+00 0.000000000000e+00
1.287000000000e+03 0.000000000000e+00 0.000000000000e+00 0.000000000000e+00
1.287250000000e+03 0.000000000000e+00 0.000000000000e+00 0.000000000000e+00
1.287500000000e+03 0.000000000000e+00 0.000000000000e+00 0.000000000000e+00
1.287750000000e+03 0.000000000000e+00 0.000000000000e+00 0.000000000000e+00
1.288000000000e+03 0.000000000000e+00 0.000000000000e+00 0.000000000000e+00
1.288250000000e+03 0.000000000000e+00 0.000000000000e+00 0.000000000000e+00
1.288500000000e+03 0.000000000000e+00 0.000000000000e+00 0.000000000000e+00
1.288750000000e+03 0.000000000000e+00 0.000000000000e+00 0.000000000000e+00
1.289000000000e+03 0.000000000000e+00 0.000000000000e+00 0.000000000000e+00
1.289250000000e+03 0.000000000000e+00 0.000000000000e+00 0.000000000000e+00
1.289500000000e+03 0.000000000000e+00 0.000000000000e+00 0.000000000000e+00
1.289750000000e+03 0.000000000000e+00 0.000000000000e+00 0.000000000000e+00
1.290000000000e+03 0.000000000000e+00 0.000000000000e+00 0.000000000000e+00
1.290250000000e+03 0.000000000000e+00 0.000000000000e+00 0.000000000000e+00
1.290500000000e+03 0.000000000000e+00 0.000000000000e+00 0.000000000000e+00
1.290750000000e+03 0.000000000000e+00 0.000000000000e+00 0.000000000000e+00
1.291000000000e+03 0.000000000000e+00 0.000000000000e+00 0.000000000000e+00
1.291250000000e+03 0.000000000000e+00 0.000000000000e+00 0.000000000000e+00
1.291500000000e+03 0.000000000000e+00 0.000000000000e+00 0.000000000000e+00
1.291750000000e+03 0.000000000000e+00 0.000000000000e+00 0.000000000000e+00
1.292000000000e+03 0.000000000000e+00 0.000000000000e+00 0.000000000000e+00
1.292250000000e+03 0.000000000000e+00 0.000000000000e+00 0.000000000000e+00
1.292500000000e+03 0.000000000000e+00 0.000000000000e+00 0.000000000000e+00
1.292750000000e+03 0.000000000000e+00 0.000000000000e+00 0.000000000000e+00
1.293000000000e+03 0.000000000000e+00 0.000000000000e+00 0.000000000000e+00
1.293250000000e+03 0.000000000000e+00 0.000000000000e+00 0.000000000000e+00
1.293500000000e+03 0.000000000000e+00 0.000000000000e+00 0.000000000000e+00
1.293750000000e+03 0.000000000000e+00 0.000000000000e+00 0.000000000000e+00
1.294000000000e+03 0.000000000000e+00 0.000000000000e+00 0.000000000000e+00
1.294250000000e+03 0.000000000000e+00 0.000000000000e+00 0.000000000000e+00
1.294500000000e+03 0.000000000000e+00 0.000000000000e+00 0.000000000000e+00
1.294750000000e+03 0.000000000000e+00 0.000000000000e+00 0.000000000000e+00
1.295000000000e+03 0.000000000000e+00 0.000000000000e+00 0.000000000000e+00
1.295250000000e+03 0.000000000000e+00 0.000000000000e+00 0.000000000000e+00
1.295500000000e+03 0.000000000000e+00 0.000000000000e+00 0.000000000000e+00
1.295750000000e+03 0.000000000000e+00 0.000000000000e+00 0.000000000000e+00
1.296000000000e+03 0.000000000000e+00 0.000000000000e+00 0.000000000000e+00
1.296250000000e+03 0.000000000000e+00 0.000000000000e+00 0.000000000000e+00
1.296500000000e+03 0.000000000000e+00 0.000000000000e+00 0.000000000000e+00
1.296750000000e+03 0.000000000000e+00 0.000000000000e+00 0.000000000000e+00
1.297000000000e+03 0.000000000000e+00 0.000000000000e+00 0.000000000000e+00
1.297250000000e+03 0.000000000000e+00 0.000000000000e+00 0.000000000000e+00
1.297500000000e+03 0.000000000000e+00 0.000000000000e+00 0.000000000000e+00
1.297750000000e+03 0.000000000000e+00 0.000000000000e+00 0.000000000000e+00
1.298000000000e+03 0.000000000000e+00 0.000000000000e+00 0.000000000000e+00
1.298250000000e+03 0.000000000000e+00 0.000000000000e+00 0.000000000000e+00
1.298500000000e+03 0.000000000000e+00 0.000000000000e+00 0.000000000000e+00
1.298750000000e+03 0.000000000000e+00 0.000000000000e+00 0.000000000000e+00
1.299000000000e+03 0.000000000000e+00 0.000000000000e+00 0.000000000000e+00
1.299250000000e+03 0.000000000000e+00 0.000000000000e+00 0.000000000000e+00
1.299500000000e+03 0.000000000000e+00 0.000000000000e+00 0.000000000000e+00
1.299750000000e+03 0.000000000000e+00 0.000000000000e+00 0.000000000000e+00
1.300000000000e+03 0.000000000000e+00 0.000000000000e+00 0.000000000000e+00
1.300250000000e+03 0.000000000000e+00 0.000000000000e+00 0.000000000000e+00
1.300500000000e+03 0.000000000000e+00 0.000000000000e+00 0.000000000000e+00
1.300750000000e+03 0.000000000000e+00 0.000000000000e+00 0.000000000000e+00
1.301000000000e+03 0.000000000000e+00 0.000000000000e+00 0.000000000000e+00
1.301250000000e+03 0.000000000000e+00 0.000000000000e+00 0.000000000000e+00
1.301500000000e+03 0.000000000000e+00 0.000000000000e+00 0.000000000000e+00
1.301750000000e+03 0.000000000000e+00 0.000000000000e+00 0.000000000000e+00
1.302000000000e+03 0.000000000000e+00 0.000000000000e+00 0.000000000000e+00
1.302250000000e+03 0.000000000000e+00 0.000000000000e+00 0.000000000000e+00
1.302500000000e+03 0.000000000000e+00 0.000000000000e+00 0.000000000000e+00
1.302750000000e+03 0.000000000000e+00 0.000000000000e+00 0.000000000000e+00
1.303000000000e+03 0.000000000000e+00 0.000000000000e+00 0.000000000000e+00
1.303250000000e+03 0.000000000000e+00 0.000000000000e+00 0.000000000000e+00
1.303500000000e+03 0.000000000000e+00 0.000000000000e+00 0.000000000000e+00
1.303750000000e+03 0.000000000000e+00 0.000000000000e+00 0.000000000000e+00
1.304000000000e+03 0.000000000000e+00 0.000000000000e+00 0.000000000000e+00
1.304250000000e+03 0.000000000000e+00 0.000000000000e+00 0.000000000000e+00
1.304500000000e+03 0.000000000000e+00 0.000000000000e+00 0.000000000000e+00
1.304750000000e+03 0.000000000000e+00 0.000000000000e+00 0.000000000000e+00
1.305000000000e+03 0.000000000000e+00 0.000000000000e+00 0.000000000000e+00
1.305250000000e+03 0.000000000000e+00 0.000000000000e+00 0.000000000000e+00
1.305500000000e+03 0.000000000000e+00 0.000000000000e+00 0.000000000000e+00
1.305750000000e+03 0.000000000000e+00 0.000000000000e+00 0.000000000000e+00
1.306000000000e+03 0.000000000000e+00 0.000000000000e+00 0.000000000000e+00
1.306250000000e+03 0.000000000000e+00 0.000000000000e+00 0.000000000000e+00
1.306500000000e+03 0.000000000000e+00 0.000000000000e+00 0.000000000000e+00
1.306750000000e+03 0.000000000000e+00 0.000000000000e+00 0.000000000000e+00
1.307000000000e+03 0.000000000000e+00 0.000000000000e+00 0.000000000000e+00
1.307250000000e+03 0.000000000000e+00 0.000000000000e+00 0.000000000000e+00
1.307500000000e+03 0.000000000000e+00 0.000000000000e+00 0.000000000000e+00
1.307750000000e+03 0.000000000000e+00 0.000000000000e+00 0.000000000000e+00
1.308000000000e+03 0.000000000000e+00 0.000000000000e+00 0.000000000000e+00
1.308250000000e+03 0.000000000000e+00 0.000000000000e+00 0.000000000000e+00
1.308500000000e+03 0.000000000000e+00 0.000000000000e+00 0.000000000000e+00
1.308750000000e+03 0.000000000000e+00 0.000000000000e+00 0.000000000000e+00
1.309000000000e+03 0.000000000000e+00 0.000000000000e+00 0.000000000000e+00
1.309250000000e+03 0.000000000000e+00 0.000000000000e+00 0.000000000000e+00
[truncated: 6,613 more chars]
