# Supplementary material for: Tracking Charge Migration with Frequency-Matched Strobo-Spectroscopy
Source: J Phys Chem A. 2024 Jan 2;128(1):20–7. doi: 10.1021/acs.jpca.3c04234 (PMC10788909; doi:10.1021/acs.jpca.3c04234)
Supplement: Supplementary file 2 — jp3c04234_si_002.zip [file jp3c04234_si_002.zip › supplemental data/Data/dipoles/model/tau=4.2500.txt]

# Model dipole moment for tau = 4.2500 o.c.
0.000000000000e+00 0.000000000000e+00 0.000000000000e+00 0.000000000000e+00
2.500000000000e-01 0.000000000000e+00 0.000000000000e+00 0.000000000000e+00
5.000000000000e-01 0.000000000000e+00 0.000000000000e+00 0.000000000000e+00
7.500000000000e-01 0.000000000000e+00 0.000000000000e+00 0.000000000000e+00
1.000000000000e+00 0.000000000000e+00 0.000000000000e+00 0.000000000000e+00
1.250000000000e+00 0.000000000000e+00 0.000000000000e+00 0.000000000000e+00
1.500000000000e+00 0.000000000000e+00 0.000000000000e+00 0.000000000000e+00
1.750000000000e+00 0.000000000000e+00 0.000000000000e+00 0.000000000000e+00
2.000000000000e+00 0.000000000000e+00 0.000000000000e+00 0.000000000000e+00
2.250000000000e+00 0.000000000000e+00 0.000000000000e+00 0.000000000000e+00
2.500000000000e+00 0.000000000000e+00 0.000000000000e+00 0.000000000000e+00
2.750000000000e+00 0.000000000000e+00 0.000000000000e+00 0.000000000000e+00
3.000000000000e+00 0.000000000000e+00 0.000000000000e+00 0.000000000000e+00
3.250000000000e+00 0.000000000000e+00 0.000000000000e+00 0.000000000000e+00
3.500000000000e+00 0.000000000000e+00 0.000000000000e+00 0.000000000000e+00
3.750000000000e+00 0.000000000000e+00 0.000000000000e+00 0.000000000000e+00
4.000000000000e+00 0.000000000000e+00 0.000000000000e+00 0.000000000000e+00
4.250000000000e+00 0.000000000000e+00 0.000000000000e+00 0.000000000000e+00
4.500000000000e+00 0.000000000000e+00 0.000000000000e+00 0.000000000000e+00
4.750000000000e+00 0.000000000000e+00 0.000000000000e+00 0.000000000000e+00
5.000000000000e+00 0.000000000000e+00 0.000000000000e+00 0.000000000000e+00
5.250000000000e+00 0.000000000000e+00 0.000000000000e+00 0.000000000000e+00
5.500000000000e+00 0.000000000000e+00 0.000000000000e+00 0.000000000000e+00
5.750000000000e+00 0.000000000000e+00 0.000000000000e+00 0.000000000000e+00
6.000000000000e+00 0.000000000000e+00 0.000000000000e+00 0.000000000000e+00
6.250000000000e+00 0.000000000000e+00 0.000000000000e+00 0.000000000000e+00
6.500000000000e+00 0.000000000000e+00 0.000000000000e+00 0.000000000000e+00
6.750000000000e+00 0.000000000000e+00 0.000000000000e+00 0.000000000000e+00
7.000000000000e+00 0.000000000000e+00 0.000000000000e+00 0.000000000000e+00
7.250000000000e+00 0.000000000000e+00 0.000000000000e+00 0.000000000000e+00
7.500000000000e+00 0.000000000000e+00 0.000000000000e+00 0.000000000000e+00
7.750000000000e+00 0.000000000000e+00 0.000000000000e+00 0.000000000000e+00
8.000000000000e+00 0.000000000000e+00 0.000000000000e+00 0.000000000000e+00
8.250000000000e+00 0.000000000000e+00 0.000000000000e+00 0.000000000000e+00
8.500000000000e+00 0.000000000000e+00 0.000000000000e+00 0.000000000000e+00
8.750000000000e+00 0.000000000000e+00 0.000000000000e+00 0.000000000000e+00
9.000000000000e+00 0.000000000000e+00 0.000000000000e+00 0.000000000000e+00
9.250000000000e+00 0.000000000000e+00 0.000000000000e+00 0.000000000000e+00
9.500000000000e+00 0.000000000000e+00 0.000000000000e+00 0.000000000000e+00
9.750000000000e+00 0.000000000000e+00 0.000000000000e+00 0.000000000000e+00
1.000000000000e+01 0.000000000000e+00 0.000000000000e+00 0.000000000000e+00
1.025000000000e+01 0.000000000000e+00 0.000000000000e+00 0.000000000000e+00
1.050000000000e+01 0.000000000000e+00 0.000000000000e+00 0.000000000000e+00
1.075000000000e+01 0.000000000000e+00 0.000000000000e+00 0.000000000000e+00
1.100000000000e+01 0.000000000000e+00 0.000000000000e+00 0.000000000000e+00
1.125000000000e+01 0.000000000000e+00 0.000000000000e+00 0.000000000000e+00
1.150000000000e+01 0.000000000000e+00 0.000000000000e+00 0.000000000000e+00
1.175000000000e+01 0.000000000000e+00 0.000000000000e+00 0.000000000000e+00
1.200000000000e+01 0.000000000000e+00 0.000000000000e+00 0.000000000000e+00
1.225000000000e+01 0.000000000000e+00 0.000000000000e+00 0.000000000000e+00
1.250000000000e+01 0.000000000000e+00 0.000000000000e+00 0.000000000000e+00
1.275000000000e+01 0.000000000000e+00 0.000000000000e+00 0.000000000000e+00
1.300000000000e+01 0.000000000000e+00 0.000000000000e+00 0.000000000000e+00
1.325000000000e+01 0.000000000000e+00 0.000000000000e+00 0.000000000000e+00
1.350000000000e+01 0.000000000000e+00 0.000000000000e+00 0.000000000000e+00
1.375000000000e+01 0.000000000000e+00 0.000000000000e+00 0.000000000000e+00
1.400000000000e+01 0.000000000000e+00 0.000000000000e+00 0.000000000000e+00
1.425000000000e+01 0.000000000000e+00 0.000000000000e+00 0.000000000000e+00
1.450000000000e+01 0.000000000000e+00 0.000000000000e+00 0.000000000000e+00
1.475000000000e+01 0.000000000000e+00 0.000000000000e+00 0.000000000000e+00
1.500000000000e+01 0.000000000000e+00 0.000000000000e+00 0.000000000000e+00
1.525000000000e+01 0.000000000000e+00 0.000000000000e+00 0.000000000000e+00
1.550000000000e+01 0.000000000000e+00 0.000000000000e+00 0.000000000000e+00
1.575000000000e+01 0.000000000000e+00 0.000000000000e+00 0.000000000000e+00
1.600000000000e+01 0.000000000000e+00 0.000000000000e+00 0.000000000000e+00
1.625000000000e+01 0.000000000000e+00 0.000000000000e+00 0.000000000000e+00
1.650000000000e+01 0.000000000000e+00 0.000000000000e+00 0.000000000000e+00
1.675000000000e+01 0.000000000000e+00 0.000000000000e+00 0.000000000000e+00
1.700000000000e+01 0.000000000000e+00 0.000000000000e+00 0.000000000000e+00
1.725000000000e+01 0.000000000000e+00 0.000000000000e+00 0.000000000000e+00
1.750000000000e+01 0.000000000000e+00 0.000000000000e+00 0.000000000000e+00
1.775000000000e+01 0.000000000000e+00 0.000000000000e+00 0.000000000000e+00
1.800000000000e+01 0.000000000000e+00 0.000000000000e+00 0.000000000000e+00
1.825000000000e+01 0.000000000000e+00 0.000000000000e+00 0.000000000000e+00
1.850000000000e+01 0.000000000000e+00 0.000000000000e+00 0.000000000000e+00
1.875000000000e+01 0.000000000000e+00 0.000000000000e+00 0.000000000000e+00
1.900000000000e+01 0.000000000000e+00 0.000000000000e+00 0.000000000000e+00
1.925000000000e+01 0.000000000000e+00 0.000000000000e+00 0.000000000000e+00
1.950000000000e+01 0.000000000000e+00 0.000000000000e+00 0.000000000000e+00
1.975000000000e+01 0.000000000000e+00 0.000000000000e+00 0.000000000000e+00
2.000000000000e+01 0.000000000000e+00 0.000000000000e+00 0.000000000000e+00
2.025000000000e+01 0.000000000000e+00 0.000000000000e+00 0.000000000000e+00
2.050000000000e+01 0.000000000000e+00 0.000000000000e+00 0.000000000000e+00
2.075000000000e+01 0.000000000000e+00 0.000000000000e+00 0.000000000000e+00
2.100000000000e+01 0.000000000000e+00 0.000000000000e+00 0.000000000000e+00
2.125000000000e+01 0.000000000000e+00 0.000000000000e+00 0.000000000000e+00
2.150000000000e+01 0.000000000000e+00 0.000000000000e+00 0.000000000000e+00
2.175000000000e+01 0.000000000000e+00 0.000000000000e+00 0.000000000000e+00
2.200000000000e+01 0.000000000000e+00 0.000000000000e+00 0.000000000000e+00
2.225000000000e+01 0.000000000000e+00 0.000000000000e+00 0.000000000000e+00
2.250000000000e+01 0.000000000000e+00 0.000000000000e+00 0.000000000000e+00
2.275000000000e+01 0.000000000000e+00 0.000000000000e+00 0.000000000000e+00
2.300000000000e+01 0.000000000000e+00 0.000000000000e+00 0.000000000000e+00
2.325000000000e+01 0.000000000000e+00 0.000000000000e+00 0.000000000000e+00
2.350000000000e+01 0.000000000000e+00 0.000000000000e+00 0.000000000000e+00
2.375000000000e+01 0.000000000000e+00 0.000000000000e+00 0.000000000000e+00
2.400000000000e+01 0.000000000000e+00 0.000000000000e+00 0.000000000000e+00
2.425000000000e+01 0.000000000000e+00 0.000000000000e+00 0.000000000000e+00
2.450000000000e+01 0.000000000000e+00 0.000000000000e+00 0.000000000000e+00
2.475000000000e+01 0.000000000000e+00 0.000000000000e+00 0.000000000000e+00
2.500000000000e+01 0.000000000000e+00 0.000000000000e+00 0.000000000000e+00
2.525000000000e+01 0.000000000000e+00 0.000000000000e+00 0.000000000000e+00
2.550000000000e+01 0.000000000000e+00 0.000000000000e+00 0.000000000000e+00
2.575000000000e+01 0.000000000000e+00 0.000000000000e+00 0.000000000000e+00
2.600000000000e+01 0.000000000000e+00 0.000000000000e+00 0.000000000000e+00
2.625000000000e+01 0.000000000000e+00 0.000000000000e+00 0.000000000000e+00
2.650000000000e+01 0.000000000000e+00 0.000000000000e+00 0.000000000000e+00
2.675000000000e+01 0.000000000000e+00 0.000000000000e+00 0.000000000000e+00
2.700000000000e+01 0.000000000000e+00 0.000000000000e+00 0.000000000000e+00
2.725000000000e+01 0.000000000000e+00 0.000000000000e+00 0.000000000000e+00
2.750000000000e+01 0.000000000000e+00 0.000000000000e+00 0.000000000000e+00
2.775000000000e+01 0.000000000000e+00 0.000000000000e+00 0.000000000000e+00
2.800000000000e+01 0.000000000000e+00 0.000000000000e+00 0.000000000000e+00
2.825000000000e+01 0.000000000000e+00 0.000000000000e+00 0.000000000000e+00
2.850000000000e+01 0.000000000000e+00 0.000000000000e+00 0.000000000000e+00
2.875000000000e+01 0.000000000000e+00 0.000000000000e+00 0.000000000000e+00
2.900000000000e+01 0.000000000000e+00 0.000000000000e+00 0.000000000000e+00
2.925000000000e+01 0.000000000000e+00 0.000000000000e+00 0.000000000000e+00
2.950000000000e+01 0.000000000000e+00 0.000000000000e+00 0.000000000000e+00
2.975000000000e+01 0.000000000000e+00 0.000000000000e+00 0.000000000000e+00
3.000000000000e+01 0.000000000000e+00 0.000000000000e+00 0.000000000000e+00
3.025000000000e+01 0.000000000000e+00 0.000000000000e+00 0.000000000000e+00
3.050000000000e+01 0.000000000000e+00 0.000000000000e+00 0.000000000000e+00
3.075000000000e+01 0.000000000000e+00 0.000000000000e+00 0.000000000000e+00
3.100000000000e+01 0.000000000000e+00 0.000000000000e+00 0.000000000000e+00
3.125000000000e+01 0.000000000000e+00 0.000000000000e+00 0.000000000000e+00
3.150000000000e+01 0.000000000000e+00 0.000000000000e+00 0.000000000000e+00
3.175000000000e+01 0.000000000000e+00 0.000000000000e+00 0.000000000000e+00
3.200000000000e+01 0.000000000000e+00 0.000000000000e+00 0.000000000000e+00
3.225000000000e+01 0.000000000000e+00 0.000000000000e+00 0.000000000000e+00
3.250000000000e+01 0.000000000000e+00 0.000000000000e+00 0.000000000000e+00
3.275000000000e+01 0.000000000000e+00 0.000000000000e+00 0.000000000000e+00
3.300000000000e+01 0.000000000000e+00 0.000000000000e+00 0.000000000000e+00
3.325000000000e+01 0.000000000000e+00 0.000000000000e+00 0.000000000000e+00
3.350000000000e+01 0.000000000000e+00 0.000000000000e+00 0.000000000000e+00
3.375000000000e+01 0.000000000000e+00 0.000000000000e+00 0.000000000000e+00
3.400000000000e+01 0.000000000000e+00 0.000000000000e+00 0.000000000000e+00
3.425000000000e+01 0.000000000000e+00 0.000000000000e+00 0.000000000000e+00
3.450000000000e+01 0.000000000000e+00 0.000000000000e+00 0.000000000000e+00
3.475000000000e+01 0.000000000000e+00 0.000000000000e+00 0.000000000000e+00
3.500000000000e+01 0.000000000000e+00 0.000000000000e+00 0.000000000000e+00
3.525000000000e+01 0.000000000000e+00 0.000000000000e+00 0.000000000000e+00
3.550000000000e+01 0.000000000000e+00 0.000000000000e+00 0.000000000000e+00
3.575000000000e+01 0.000000000000e+00 0.000000000000e+00 0.000000000000e+00
3.600000000000e+01 0.000000000000e+00 0.000000000000e+00 0.000000000000e+00
3.625000000000e+01 0.000000000000e+00 0.000000000000e+00 0.000000000000e+00
3.650000000000e+01 0.000000000000e+00 0.000000000000e+00 0.000000000000e+00
3.675000000000e+01 0.000000000000e+00 0.000000000000e+00 0.000000000000e+00
3.700000000000e+01 0.000000000000e+00 0.000000000000e+00 0.000000000000e+00
3.725000000000e+01 0.000000000000e+00 0.000000000000e+00 0.000000000000e+00
3.750000000000e+01 0.000000000000e+00 0.000000000000e+00 0.000000000000e+00
3.775000000000e+01 0.000000000000e+00 0.000000000000e+00 0.000000000000e+00
3.800000000000e+01 0.000000000000e+00 0.000000000000e+00 0.000000000000e+00
3.825000000000e+01 0.000000000000e+00 0.000000000000e+00 0.000000000000e+00
3.850000000000e+01 0.000000000000e+00 0.000000000000e+00 0.000000000000e+00
3.875000000000e+01 0.000000000000e+00 0.000000000000e+00 0.000000000000e+00
3.900000000000e+01 0.000000000000e+00 0.000000000000e+00 0.000000000000e+00
3.925000000000e+01 0.000000000000e+00 0.000000000000e+00 0.000000000000e+00
3.950000000000e+01 0.000000000000e+00 0.000000000000e+00 0.000000000000e+00
3.975000000000e+01 0.000000000000e+00 0.000000000000e+00 0.000000000000e+00
4.000000000000e+01 0.000000000000e+00 0.000000000000e+00 0.000000000000e+00
4.025000000000e+01 0.000000000000e+00 0.000000000000e+00 0.000000000000e+00
4.050000000000e+01 0.000000000000e+00 0.000000000000e+00 0.000000000000e+00
4.075000000000e+01 0.000000000000e+00 0.000000000000e+00 0.000000000000e+00
4.100000000000e+01 0.000000000000e+00 0.000000000000e+00 0.000000000000e+00
4.125000000000e+01 0.000000000000e+00 0.000000000000e+00 0.000000000000e+00
4.150000000000e+01 0.000000000000e+00 0.000000000000e+00 0.000000000000e+00
4.175000000000e+01 0.000000000000e+00 0.000000000000e+00 0.000000000000e+00
4.200000000000e+01 0.000000000000e+00 0.000000000000e+00 0.000000000000e+00
4.225000000000e+01 0.000000000000e+00 0.000000000000e+00 0.000000000000e+00
4.250000000000e+01 0.000000000000e+00 0.000000000000e+00 0.000000000000e+00
4.275000000000e+01 0.000000000000e+00 0.000000000000e+00 0.000000000000e+00
4.300000000000e+01 0.000000000000e+00 0.000000000000e+00 0.000000000000e+00
4.325000000000e+01 0.000000000000e+00 0.000000000000e+00 0.000000000000e+00
4.350000000000e+01 0.000000000000e+00 0.000000000000e+00 0.000000000000e+00
4.375000000000e+01 0.000000000000e+00 0.000000000000e+00 0.000000000000e+00
4.400000000000e+01 0.000000000000e+00 0.000000000000e+00 0.000000000000e+00
4.425000000000e+01 0.000000000000e+00 0.000000000000e+00 0.000000000000e+00
4.450000000000e+01 0.000000000000e+00 0.000000000000e+00 0.000000000000e+00
4.475000000000e+01 0.000000000000e+00 0.000000000000e+00 0.000000000000e+00
4.500000000000e+01 0.000000000000e+00 0.000000000000e+00 0.000000000000e+00
4.525000000000e+01 0.000000000000e+00 0.000000000000e+00 0.000000000000e+00
4.550000000000e+01 0.000000000000e+00 0.000000000000e+00 0.000000000000e+00
4.575000000000e+01 0.000000000000e+00 0.000000000000e+00 0.000000000000e+00
4.600000000000e+01 0.000000000000e+00 0.000000000000e+00 0.000000000000e+00
4.625000000000e+01 0.000000000000e+00 0.000000000000e+00 0.000000000000e+00
4.650000000000e+01 0.000000000000e+00 0.000000000000e+00 0.000000000000e+00
4.675000000000e+01 0.000000000000e+00 0.000000000000e+00 0.000000000000e+00
4.700000000000e+01 0.000000000000e+00 0.000000000000e+00 0.000000000000e+00
4.725000000000e+01 0.000000000000e+00 0.000000000000e+00 0.000000000000e+00
4.750000000000e+01 0.000000000000e+00 0.000000000000e+00 0.000000000000e+00
4.775000000000e+01 0.000000000000e+00 0.000000000000e+00 0.000000000000e+00
4.800000000000e+01 0.000000000000e+00 0.000000000000e+00 0.000000000000e+00
4.825000000000e+01 0.000000000000e+00 0.000000000000e+00 0.000000000000e+00
4.850000000000e+01 0.000000000000e+00 0.000000000000e+00 0.000000000000e+00
4.875000000000e+01 0.000000000000e+00 0.000000000000e+00 0.000000000000e+00
4.900000000000e+01 0.000000000000e+00 0.000000000000e+00 0.000000000000e+00
4.925000000000e+01 0.000000000000e+00 0.000000000000e+00 0.000000000000e+00
4.950000000000e+01 0.000000000000e+00 0.000000000000e+00 0.000000000000e+00
4.975000000000e+01 0.000000000000e+00 0.000000000000e+00 0.000000000000e+00
5.000000000000e+01 0.000000000000e+00 0.000000000000e+00 0.000000000000e+00
5.025000000000e+01 0.000000000000e+00 0.000000000000e+00 0.000000000000e+00
5.050000000000e+01 0.000000000000e+00 0.000000000000e+00 0.000000000000e+00
5.075000000000e+01 0.000000000000e+00 0.000000000000e+00 0.000000000000e+00
5.100000000000e+01 0.000000000000e+00 0.000000000000e+00 0.000000000000e+00
5.125000000000e+01 0.000000000000e+00 0.000000000000e+00 0.000000000000e+00
5.150000000000e+01 0.000000000000e+00 0.000000000000e+00 0.000000000000e+00
5.175000000000e+01 0.000000000000e+00 0.000000000000e+00 0.000000000000e+00
5.200000000000e+01 0.000000000000e+00 0.000000000000e+00 0.000000000000e+00
5.225000000000e+01 0.000000000000e+00 0.000000000000e+00 0.000000000000e+00
5.250000000000e+01 0.000000000000e+00 0.000000000000e+00 0.000000000000e+00
5.275000000000e+01 0.000000000000e+00 0.000000000000e+00 0.000000000000e+00
5.300000000000e+01 0.000000000000e+00 0.000000000000e+00 0.000000000000e+00
5.325000000000e+01 0.000000000000e+00 0.000000000000e+00 0.000000000000e+00
5.350000000000e+01 0.000000000000e+00 0.000000000000e+00 0.000000000000e+00
5.375000000000e+01 0.000000000000e+00 0.000000000000e+00 0.000000000000e+00
5.400000000000e+01 0.000000000000e+00 0.000000000000e+00 0.000000000000e+00
5.425000000000e+01 0.000000000000e+00 0.000000000000e+00 0.000000000000e+00
5.450000000000e+01 0.000000000000e+00 0.000000000000e+00 0.000000000000e+00
5.475000000000e+01 0.000000000000e+00 0.000000000000e+00 0.000000000000e+00
5.500000000000e+01 0.000000000000e+00 0.000000000000e+00 0.000000000000e+00
5.525000000000e+01 0.000000000000e+00 0.000000000000e+00 0.000000000000e+00
5.550000000000e+01 0.000000000000e+00 0.000000000000e+00 0.000000000000e+00
5.575000000000e+01 0.000000000000e+00 0.000000000000e+00 0.000000000000e+00
5.600000000000e+01 0.000000000000e+00 0.000000000000e+00 0.000000000000e+00
5.625000000000e+01 0.000000000000e+00 0.000000000000e+00 0.000000000000e+00
5.650000000000e+01 0.000000000000e+00 0.000000000000e+00 0.000000000000e+00
5.675000000000e+01 0.000000000000e+00 0.000000000000e+00 0.000000000000e+00
5.700000000000e+01 0.000000000000e+00 0.000000000000e+00 0.000000000000e+00
5.725000000000e+01 0.000000000000e+00 0.000000000000e+00 0.000000000000e+00
5.750000000000e+01 0.000000000000e+00 0.000000000000e+00 0.000000000000e+00
5.775000000000e+01 0.000000000000e+00 0.000000000000e+00 0.000000000000e+00
5.800000000000e+01 0.000000000000e+00 0.000000000000e+00 0.000000000000e+00
5.825000000000e+01 0.000000000000e+00 0.000000000000e+00 0.000000000000e+00
5.850000000000e+01 0.000000000000e+00 0.000000000000e+00 0.000000000000e+00
5.875000000000e+01 0.000000000000e+00 0.000000000000e+00 0.000000000000e+00
5.900000000000e+01 0.000000000000e+00 0.000000000000e+00 0.000000000000e+00
5.925000000000e+01 0.000000000000e+00 0.000000000000e+00 0.000000000000e+00
5.950000000000e+01 0.000000000000e+00 0.000000000000e+00 0.000000000000e+00
5.975000000000e+01 0.000000000000e+00 0.000000000000e+00 0.000000000000e+00
6.000000000000e+01 0.000000000000e+00 0.000000000000e+00 0.000000000000e+00
6.025000000000e+01 0.000000000000e+00 0.000000000000e+00 0.000000000000e+00
6.050000000000e+01 0.000000000000e+00 0.000000000000e+00 0.000000000000e+00
6.075000000000e+01 0.000000000000e+00 0.000000000000e+00 0.000000000000e+00
6.100000000000e+01 0.000000000000e+00 0.000000000000e+00 0.000000000000e+00
6.125000000000e+01 0.000000000000e+00 0.000000000000e+00 0.000000000000e+00
6.150000000000e+01 0.000000000000e+00 0.000000000000e+00 0.000000000000e+00
6.175000000000e+01 0.000000000000e+00 0.000000000000e+00 0.000000000000e+00
6.200000000000e+01 0.000000000000e+00 0.000000000000e+00 0.000000000000e+00
6.225000000000e+01 0.000000000000e+00 0.000000000000e+00 0.000000000000e+00
6.250000000000e+01 0.000000000000e+00 0.000000000000e+00 0.000000000000e+00
6.275000000000e+01 0.000000000000e+00 0.000000000000e+00 0.000000000000e+00
6.300000000000e+01 0.000000000000e+00 0.000000000000e+00 0.000000000000e+00
6.325000000000e+01 0.000000000000e+00 0.000000000000e+00 0.000000000000e+00
6.350000000000e+01 0.000000000000e+00 0.000000000000e+00 0.000000000000e+00
6.375000000000e+01 0.000000000000e+00 0.000000000000e+00 0.000000000000e+00
6.400000000000e+01 0.000000000000e+00 0.000000000000e+00 0.000000000000e+00
6.425000000000e+01 0.000000000000e+00 0.000000000000e+00 0.000000000000e+00
6.450000000000e+01 0.000000000000e+00 0.000000000000e+00 0.000000000000e+00
6.475000000000e+01 0.000000000000e+00 0.000000000000e+00 0.000000000000e+00
6.500000000000e+01 0.000000000000e+00 0.000000000000e+00 0.000000000000e+00
6.525000000000e+01 0.000000000000e+00 0.000000000000e+00 0.000000000000e+00
6.550000000000e+01 0.000000000000e+00 0.000000000000e+00 0.000000000000e+00
6.575000000000e+01 0.000000000000e+00 0.000000000000e+00 0.000000000000e+00
6.600000000000e+01 0.000000000000e+00 0.000000000000e+00 0.000000000000e+00
6.625000000000e+01 0.000000000000e+00 0.000000000000e+00 0.000000000000e+00
6.650000000000e+01 0.000000000000e+00 0.000000000000e+00 0.000000000000e+00
6.675000000000e+01 0.000000000000e+00 0.000000000000e+00 0.000000000000e+00
6.700000000000e+01 0.000000000000e+00 0.000000000000e+00 0.000000000000e+00
6.725000000000e+01 0.000000000000e+00 0.000000000000e+00 0.000000000000e+00
6.750000000000e+01 0.000000000000e+00 0.000000000000e+00 0.000000000000e+00
6.775000000000e+01 0.000000000000e+00 0.000000000000e+00 0.000000000000e+00
6.800000000000e+01 0.000000000000e+00 0.000000000000e+00 0.000000000000e+00
6.825000000000e+01 0.000000000000e+00 0.000000000000e+00 0.000000000000e+00
6.850000000000e+01 0.000000000000e+00 0.000000000000e+00 0.000000000000e+00
6.875000000000e+01 0.000000000000e+00 0.000000000000e+00 0.000000000000e+00
6.900000000000e+01 0.000000000000e+00 0.000000000000e+00 0.000000000000e+00
6.925000000000e+01 0.000000000000e+00 0.000000000000e+00 0.000000000000e+00
6.950000000000e+01 0.000000000000e+00 0.000000000000e+00 0.000000000000e+00
6.975000000000e+01 0.000000000000e+00 0.000000000000e+00 0.000000000000e+00
7.000000000000e+01 0.000000000000e+00 0.000000000000e+00 0.000000000000e+00
7.025000000000e+01 0.000000000000e+00 0.000000000000e+00 0.000000000000e+00
7.050000000000e+01 0.000000000000e+00 0.000000000000e+00 0.000000000000e+00
7.075000000000e+01 0.000000000000e+00 0.000000000000e+00 0.000000000000e+00
7.100000000000e+01 0.000000000000e+00 0.000000000000e+00 0.000000000000e+00
7.125000000000e+01 0.000000000000e+00 0.000000000000e+00 0.000000000000e+00
7.150000000000e+01 0.000000000000e+00 0.000000000000e+00 0.000000000000e+00
7.175000000000e+01 0.000000000000e+00 0.000000000000e+00 0.000000000000e+00
7.200000000000e+01 0.000000000000e+00 0.000000000000e+00 0.000000000000e+00
7.225000000000e+01 0.000000000000e+00 0.000000000000e+00 0.000000000000e+00
7.250000000000e+01 0.000000000000e+00 0.000000000000e+00 0.000000000000e+00
7.275000000000e+01 0.000000000000e+00 0.000000000000e+00 0.000000000000e+00
7.300000000000e+01 0.000000000000e+00 0.000000000000e+00 0.000000000000e+00
7.325000000000e+01 0.000000000000e+00 0.000000000000e+00 0.000000000000e+00
7.350000000000e+01 0.000000000000e+00 0.000000000000e+00 0.000000000000e+00
7.375000000000e+01 0.000000000000e+00 0.000000000000e+00 0.000000000000e+00
7.400000000000e+01 0.000000000000e+00 0.000000000000e+00 0.000000000000e+00
7.425000000000e+01 0.000000000000e+00 0.000000000000e+00 0.000000000000e+00
7.450000000000e+01 0.000000000000e+00 0.000000000000e+00 0.000000000000e+00
7.475000000000e+01 0.000000000000e+00 0.000000000000e+00 0.000000000000e+00
7.500000000000e+01 0.000000000000e+00 0.000000000000e+00 0.000000000000e+00
7.525000000000e+01 0.000000000000e+00 0.000000000000e+00 0.000000000000e+00
7.550000000000e+01 0.000000000000e+00 0.000000000000e+00 0.000000000000e+00
7.575000000000e+01 0.000000000000e+00 0.000000000000e+00 0.000000000000e+00
7.600000000000e+01 0.000000000000e+00 0.000000000000e+00 0.000000000000e+00
7.625000000000e+01 0.000000000000e+00 0.000000000000e+00 0.000000000000e+00
7.650000000000e+01 0.000000000000e+00 0.000000000000e+00 0.000000000000e+00
7.675000000000e+01 0.000000000000e+00 0.000000000000e+00 0.000000000000e+00
7.700000000000e+01 0.000000000000e+00 0.000000000000e+00 0.000000000000e+00
7.725000000000e+01 0.000000000000e+00 0.000000000000e+00 0.000000000000e+00
7.750000000000e+01 0.000000000000e+00 0.000000000000e+00 0.000000000000e+00
7.775000000000e+01 0.000000000000e+00 0.000000000000e+00 0.000000000000e+00
7.800000000000e+01 0.000000000000e+00 0.000000000000e+00 0.000000000000e+00
7.825000000000e+01 0.000000000000e+00 0.000000000000e+00 0.000000000000e+00
7.850000000000e+01 0.000000000000e+00 0.000000000000e+00 0.000000000000e+00
7.875000000000e+01 0.000000000000e+00 0.000000000000e+00 0.000000000000e+00
7.900000000000e+01 0.000000000000e+00 0.000000000000e+00 0.000000000000e+00
7.925000000000e+01 0.000000000000e+00 0.000000000000e+00 0.000000000000e+00
7.950000000000e+01 0.000000000000e+00 0.000000000000e+00 0.000000000000e+00
7.975000000000e+01 0.000000000000e+00 0.000000000000e+00 0.000000000000e+00
8.000000000000e+01 0.000000000000e+00 0.000000000000e+00 0.000000000000e+00
8.025000000000e+01 0.000000000000e+00 0.000000000000e+00 0.000000000000e+00
8.050000000000e+01 0.000000000000e+00 0.000000000000e+00 0.000000000000e+00
8.075000000000e+01 0.000000000000e+00 0.000000000000e+00 0.000000000000e+00
8.100000000000e+01 0.000000000000e+00 0.000000000000e+00 0.000000000000e+00
8.125000000000e+01 0.000000000000e+00 0.000000000000e+00 0.000000000000e+00
8.150000000000e+01 0.000000000000e+00 0.000000000000e+00 0.000000000000e+00
8.175000000000e+01 0.000000000000e+00 0.000000000000e+00 0.000000000000e+00
8.200000000000e+01 0.000000000000e+00 0.000000000000e+00 0.000000000000e+00
8.225000000000e+01 0.000000000000e+00 0.000000000000e+00 0.000000000000e+00
8.250000000000e+01 0.000000000000e+00 0.000000000000e+00 0.000000000000e+00
8.275000000000e+01 0.000000000000e+00 0.000000000000e+00 0.000000000000e+00
8.300000000000e+01 0.000000000000e+00 0.000000000000e+00 0.000000000000e+00
8.325000000000e+01 0.000000000000e+00 0.000000000000e+00 0.000000000000e+00
8.350000000000e+01 0.000000000000e+00 0.000000000000e+00 0.000000000000e+00
8.375000000000e+01 0.000000000000e+00 0.000000000000e+00 0.000000000000e+00
8.400000000000e+01 0.000000000000e+00 0.000000000000e+00 0.000000000000e+00
8.425000000000e+01 0.000000000000e+00 0.000000000000e+00 0.000000000000e+00
8.450000000000e+01 0.000000000000e+00 0.000000000000e+00 0.000000000000e+00
8.475000000000e+01 0.000000000000e+00 0.000000000000e+00 0.000000000000e+00
8.500000000000e+01 0.000000000000e+00 0.000000000000e+00 0.000000000000e+00
8.525000000000e+01 0.000000000000e+00 0.000000000000e+00 0.000000000000e+00
8.550000000000e+01 0.000000000000e+00 0.000000000000e+00 0.000000000000e+00
8.575000000000e+01 0.000000000000e+00 0.000000000000e+00 0.000000000000e+00
8.600000000000e+01 0.000000000000e+00 0.000000000000e+00 0.000000000000e+00
8.625000000000e+01 0.000000000000e+00 0.000000000000e+00 0.000000000000e+00
8.650000000000e+01 0.000000000000e+00 0.000000000000e+00 0.000000000000e+00
8.675000000000e+01 0.000000000000e+00 0.000000000000e+00 0.000000000000e+00
8.700000000000e+01 0.000000000000e+00 0.000000000000e+00 0.000000000000e+00
8.725000000000e+01 0.000000000000e+00 0.000000000000e+00 0.000000000000e+00
8.750000000000e+01 0.000000000000e+00 0.000000000000e+00 0.000000000000e+00
8.775000000000e+01 0.000000000000e+00 0.000000000000e+00 0.000000000000e+00
8.800000000000e+01 0.000000000000e+00 0.000000000000e+00 0.000000000000e+00
8.825000000000e+01 0.000000000000e+00 0.000000000000e+00 0.000000000000e+00
8.850000000000e+01 0.000000000000e+00 0.000000000000e+00 0.000000000000e+00
8.875000000000e+01 0.000000000000e+00 0.000000000000e+00 0.000000000000e+00
8.900000000000e+01 0.000000000000e+00 0.000000000000e+00 0.000000000000e+00
8.925000000000e+01 0.000000000000e+00 0.000000000000e+00 0.000000000000e+00
8.950000000000e+01 0.000000000000e+00 0.000000000000e+00 0.000000000000e+00
8.975000000000e+01 0.000000000000e+00 0.000000000000e+00 0.000000000000e+00
9.000000000000e+01 0.000000000000e+00 0.000000000000e+00 0.000000000000e+00
9.025000000000e+01 0.000000000000e+00 0.000000000000e+00 0.000000000000e+00
9.050000000000e+01 0.000000000000e+00 0.000000000000e+00 0.000000000000e+00
9.075000000000e+01 0.000000000000e+00 0.000000000000e+00 0.000000000000e+00
9.100000000000e+01 0.000000000000e+00 0.000000000000e+00 0.000000000000e+00
9.125000000000e+01 0.000000000000e+00 0.000000000000e+00 0.000000000000e+00
9.150000000000e+01 0.000000000000e+00 0.000000000000e+00 0.000000000000e+00
9.175000000000e+01 0.000000000000e+00 0.000000000000e+00 0.000000000000e+00
9.200000000000e+01 0.000000000000e+00 0.000000000000e+00 0.000000000000e+00
9.225000000000e+01 0.000000000000e+00 0.000000000000e+00 0.000000000000e+00
9.250000000000e+01 0.000000000000e+00 0.000000000000e+00 0.000000000000e+00
9.275000000000e+01 0.000000000000e+00 0.000000000000e+00 0.000000000000e+00
9.300000000000e+01 0.000000000000e+00 0.000000000000e+00 0.000000000000e+00
9.325000000000e+01 0.000000000000e+00 0.000000000000e+00 0.000000000000e+00
9.350000000000e+01 0.000000000000e+00 0.000000000000e+00 0.000000000000e+00
9.375000000000e+01 0.000000000000e+00 0.000000000000e+00 0.000000000000e+00
9.400000000000e+01 0.000000000000e+00 0.000000000000e+00 0.000000000000e+00
9.425000000000e+01 0.000000000000e+00 0.000000000000e+00 0.000000000000e+00
9.450000000000e+01 0.000000000000e+00 0.000000000000e+00 0.000000000000e+00
9.475000000000e+01 0.000000000000e+00 0.000000000000e+00 0.000000000000e+00
9.500000000000e+01 0.000000000000e+00 0.000000000000e+00 0.000000000000e+00
9.525000000000e+01 0.000000000000e+00 0.000000000000e+00 0.000000000000e+00
9.550000000000e+01 0.000000000000e+00 0.000000000000e+00 0.000000000000e+00
9.575000000000e+01 0.000000000000e+00 0.000000000000e+00 0.000000000000e+00
9.600000000000e+01 0.000000000000e+00 0.000000000000e+00 0.000000000000e+00
9.625000000000e+01 0.000000000000e+00 0.000000000000e+00 0.000000000000e+00
9.650000000000e+01 0.000000000000e+00 0.000000000000e+00 0.000000000000e+00
9.675000000000e+01 0.000000000000e+00 0.000000000000e+00 0.000000000000e+00
9.700000000000e+01 0.000000000000e+00 0.000000000000e+00 0.000000000000e+00
9.725000000000e+01 0.000000000000e+00 0.000000000000e+00 0.000000000000e+00
9.750000000000e+01 0.000000000000e+00 0.000000000000e+00 0.000000000000e+00
9.775000000000e+01 0.000000000000e+00 0.000000000000e+00 0.000000000000e+00
9.800000000000e+01 0.000000000000e+00 0.000000000000e+00 0.000000000000e+00
9.825000000000e+01 0.000000000000e+00 0.000000000000e+00 0.000000000000e+00
9.850000000000e+01 0.000000000000e+00 0.000000000000e+00 0.000000000000e+00
9.875000000000e+01 0.000000000000e+00 0.000000000000e+00 0.000000000000e+00
9.900000000000e+01 0.000000000000e+00 0.000000000000e+00 0.000000000000e+00
9.925000000000e+01 0.000000000000e+00 0.000000000000e+00 0.000000000000e+00
9.950000000000e+01 0.000000000000e+00 0.000000000000e+00 0.000000000000e+00
9.975000000000e+01 0.000000000000e+00 0.000000000000e+00 0.000000000000e+00
1.000000000000e+02 0.000000000000e+00 0.000000000000e+00 0.000000000000e+00
1.002500000000e+02 0.000000000000e+00 0.000000000000e+00 0.000000000000e+00
1.005000000000e+02 0.000000000000e+00 0.000000000000e+00 0.000000000000e+00
1.007500000000e+02 0.000000000000e+00 0.000000000000e+00 0.000000000000e+00
1.010000000000e+02 0.000000000000e+00 0.000000000000e+00 0.000000000000e+00
1.012500000000e+02 0.000000000000e+00 0.000000000000e+00 0.000000000000e+00
1.015000000000e+02 0.000000000000e+00 0.000000000000e+00 0.000000000000e+00
1.017500000000e+02 0.000000000000e+00 0.000000000000e+00 0.000000000000e+00
1.020000000000e+02 0.000000000000e+00 0.000000000000e+00 0.000000000000e+00
1.022500000000e+02 0.000000000000e+00 0.000000000000e+00 0.000000000000e+00
1.025000000000e+02 0.000000000000e+00 0.000000000000e+00 0.000000000000e+00
1.027500000000e+02 0.000000000000e+00 0.000000000000e+00 0.000000000000e+00
1.030000000000e+02 0.000000000000e+00 0.000000000000e+00 0.000000000000e+00
1.032500000000e+02 0.000000000000e+00 0.000000000000e+00 0.000000000000e+00
1.035000000000e+02 0.000000000000e+00 0.000000000000e+00 0.000000000000e+00
1.037500000000e+02 0.000000000000e+00 0.000000000000e+00 0.000000000000e+00
1.040000000000e+02 0.000000000000e+00 0.000000000000e+00 0.000000000000e+00
1.042500000000e+02 0.000000000000e+00 0.000000000000e+00 0.000000000000e+00
1.045000000000e+02 0.000000000000e+00 0.000000000000e+00 0.000000000000e+00
1.047500000000e+02 0.000000000000e+00 0.000000000000e+00 0.000000000000e+00
1.050000000000e+02 0.000000000000e+00 0.000000000000e+00 0.000000000000e+00
1.052500000000e+02 0.000000000000e+00 0.000000000000e+00 0.000000000000e+00
1.055000000000e+02 0.000000000000e+00 0.000000000000e+00 0.000000000000e+00
1.057500000000e+02 0.000000000000e+00 0.000000000000e+00 0.000000000000e+00
1.060000000000e+02 0.000000000000e+00 0.000000000000e+00 0.000000000000e+00
1.062500000000e+02 0.000000000000e+00 0.000000000000e+00 0.000000000000e+00
1.065000000000e+02 0.000000000000e+00 0.000000000000e+00 0.000000000000e+00
1.067500000000e+02 0.000000000000e+00 0.000000000000e+00 0.000000000000e+00
1.070000000000e+02 0.000000000000e+00 0.000000000000e+00 0.000000000000e+00
1.072500000000e+02 0.000000000000e+00 0.000000000000e+00 0.000000000000e+00
1.075000000000e+02 0.000000000000e+00 0.000000000000e+00 0.000000000000e+00
1.077500000000e+02 0.000000000000e+00 0.000000000000e+00 0.000000000000e+00
1.080000000000e+02 0.000000000000e+00 0.000000000000e+00 0.000000000000e+00
1.082500000000e+02 0.000000000000e+00 0.000000000000e+00 0.000000000000e+00
1.085000000000e+02 0.000000000000e+00 0.000000000000e+00 0.000000000000e+00
1.087500000000e+02 0.000000000000e+00 0.000000000000e+00 0.000000000000e+00
1.090000000000e+02 0.000000000000e+00 0.000000000000e+00 0.000000000000e+00
1.092500000000e+02 0.000000000000e+00 0.000000000000e+00 0.000000000000e+00
1.095000000000e+02 0.000000000000e+00 0.000000000000e+00 0.000000000000e+00
1.097500000000e+02 0.000000000000e+00 0.000000000000e+00 0.000000000000e+00
1.100000000000e+02 0.000000000000e+00 0.000000000000e+00 0.000000000000e+00
1.102500000000e+02 0.000000000000e+00 0.000000000000e+00 0.000000000000e+00
1.105000000000e+02 0.000000000000e+00 0.000000000000e+00 0.000000000000e+00
1.107500000000e+02 0.000000000000e+00 0.000000000000e+00 0.000000000000e+00
1.110000000000e+02 0.000000000000e+00 0.000000000000e+00 0.000000000000e+00
1.112500000000e+02 0.000000000000e+00 0.000000000000e+00 0.000000000000e+00
1.115000000000e+02 0.000000000000e+00 0.000000000000e+00 0.000000000000e+00
1.117500000000e+02 0.000000000000e+00 0.000000000000e+00 0.000000000000e+00
1.120000000000e+02 0.000000000000e+00 0.000000000000e+00 0.000000000000e+00
1.122500000000e+02 0.000000000000e+00 0.000000000000e+00 0.000000000000e+00
1.125000000000e+02 0.000000000000e+00 0.000000000000e+00 0.000000000000e+00
1.127500000000e+02 0.000000000000e+00 0.000000000000e+00 0.000000000000e+00
1.130000000000e+02 0.000000000000e+00 0.000000000000e+00 0.000000000000e+00
1.132500000000e+02 0.000000000000e+00 0.000000000000e+00 0.000000000000e+00
1.135000000000e+02 0.000000000000e+00 0.000000000000e+00 0.000000000000e+00
1.137500000000e+02 0.000000000000e+00 0.000000000000e+00 0.000000000000e+00
1.140000000000e+02 0.000000000000e+00 0.000000000000e+00 0.000000000000e+00
1.142500000000e+02 0.000000000000e+00 0.000000000000e+00 0.000000000000e+00
1.145000000000e+02 0.000000000000e+00 0.000000000000e+00 0.000000000000e+00
1.147500000000e+02 0.000000000000e+00 0.000000000000e+00 0.000000000000e+00
1.150000000000e+02 0.000000000000e+00 0.000000000000e+00 0.000000000000e+00
1.152500000000e+02 0.000000000000e+00 0.000000000000e+00 0.000000000000e+00
1.155000000000e+02 0.000000000000e+00 0.000000000000e+00 0.000000000000e+00
1.157500000000e+02 0.000000000000e+00 0.000000000000e+00 0.000000000000e+00
1.160000000000e+02 0.000000000000e+00 0.000000000000e+00 0.000000000000e+00
1.162500000000e+02 0.000000000000e+00 0.000000000000e+00 0.000000000000e+00
1.165000000000e+02 0.000000000000e+00 0.000000000000e+00 0.000000000000e+00
1.167500000000e+02 0.000000000000e+00 0.000000000000e+00 0.000000000000e+00
1.170000000000e+02 0.000000000000e+00 0.000000000000e+00 0.000000000000e+00
1.172500000000e+02 0.000000000000e+00 0.000000000000e+00 0.000000000000e+00
1.175000000000e+02 0.000000000000e+00 0.000000000000e+00 0.000000000000e+00
1.177500000000e+02 0.000000000000e+00 0.000000000000e+00 0.000000000000e+00
1.180000000000e+02 0.000000000000e+00 0.000000000000e+00 0.000000000000e+00
1.182500000000e+02 0.000000000000e+00 0.000000000000e+00 0.000000000000e+00
1.185000000000e+02 0.000000000000e+00 0.000000000000e+00 0.000000000000e+00
1.187500000000e+02 0.000000000000e+00 0.000000000000e+00 0.000000000000e+00
1.190000000000e+02 0.000000000000e+00 0.000000000000e+00 0.000000000000e+00
1.192500000000e+02 0.000000000000e+00 0.000000000000e+00 0.000000000000e+00
1.195000000000e+02 0.000000000000e+00 0.000000000000e+00 0.000000000000e+00
1.197500000000e+02 0.000000000000e+00 0.000000000000e+00 0.000000000000e+00
1.200000000000e+02 0.000000000000e+00 0.000000000000e+00 0.000000000000e+00
1.202500000000e+02 0.000000000000e+00 0.000000000000e+00 0.000000000000e+00
1.205000000000e+02 0.000000000000e+00 0.000000000000e+00 0.000000000000e+00
1.207500000000e+02 0.000000000000e+00 0.000000000000e+00 0.000000000000e+00
1.210000000000e+02 0.000000000000e+00 0.000000000000e+00 0.000000000000e+00
1.212500000000e+02 0.000000000000e+00 0.000000000000e+00 0.000000000000e+00
1.215000000000e+02 0.000000000000e+00 0.000000000000e+00 0.000000000000e+00
1.217500000000e+02 0.000000000000e+00 0.000000000000e+00 0.000000000000e+00
1.220000000000e+02 0.000000000000e+00 0.000000000000e+00 0.000000000000e+00
1.222500000000e+02 0.000000000000e+00 0.000000000000e+00 0.000000000000e+00
1.225000000000e+02 0.000000000000e+00 0.000000000000e+00 0.000000000000e+00
1.227500000000e+02 0.000000000000e+00 0.000000000000e+00 0.000000000000e+00
1.230000000000e+02 0.000000000000e+00 0.000000000000e+00 0.000000000000e+00
1.232500000000e+02 0.000000000000e+00 0.000000000000e+00 0.000000000000e+00
1.235000000000e+02 0.000000000000e+00 0.000000000000e+00 0.000000000000e+00
1.237500000000e+02 0.000000000000e+00 0.000000000000e+00 0.000000000000e+00
1.240000000000e+02 0.000000000000e+00 0.000000000000e+00 0.000000000000e+00
1.242500000000e+02 0.000000000000e+00 0.000000000000e+00 0.000000000000e+00
1.245000000000e+02 0.000000000000e+00 0.000000000000e+00 0.000000000000e+00
1.247500000000e+02 0.000000000000e+00 0.000000000000e+00 0.000000000000e+00
1.250000000000e+02 0.000000000000e+00 0.000000000000e+00 0.000000000000e+00
1.252500000000e+02 0.000000000000e+00 0.000000000000e+00 0.000000000000e+00
1.255000000000e+02 0.000000000000e+00 0.000000000000e+00 0.000000000000e+00
1.257500000000e+02 0.000000000000e+00 0.000000000000e+00 0.000000000000e+00
1.260000000000e+02 0.000000000000e+00 0.000000000000e+00 0.000000000000e+00
1.262500000000e+02 0.000000000000e+00 0.000000000000e+00 0.000000000000e+00
1.265000000000e+02 0.000000000000e+00 0.000000000000e+00 0.000000000000e+00
1.267500000000e+02 0.000000000000e+00 0.000000000000e+00 0.000000000000e+00
1.270000000000e+02 0.000000000000e+00 0.000000000000e+00 0.000000000000e+00
1.272500000000e+02 0.000000000000e+00 0.000000000000e+00 0.000000000000e+00
1.275000000000e+02 0.000000000000e+00 0.000000000000e+00 0.000000000000e+00
1.277500000000e+02 0.000000000000e+00 0.000000000000e+00 0.000000000000e+00
1.280000000000e+02 0.000000000000e+00 0.000000000000e+00 0.000000000000e+00
1.282500000000e+02 0.000000000000e+00 0.000000000000e+00 0.000000000000e+00
1.285000000000e+02 0.000000000000e+00 0.000000000000e+00 0.000000000000e+00
1.287500000000e+02 0.000000000000e+00 0.000000000000e+00 0.000000000000e+00
1.290000000000e+02 0.000000000000e+00 0.000000000000e+00 0.000000000000e+00
1.292500000000e+02 0.000000000000e+00 0.000000000000e+00 0.000000000000e+00
1.295000000000e+02 0.000000000000e+00 0.000000000000e+00 0.000000000000e+00
1.297500000000e+02 0.000000000000e+00 0.000000000000e+00 0.000000000000e+00
1.300000000000e+02 0.000000000000e+00 0.000000000000e+00 0.000000000000e+00
1.302500000000e+02 0.000000000000e+00 0.000000000000e+00 0.000000000000e+00
1.305000000000e+02 0.000000000000e+00 0.000000000000e+00 0.000000000000e+00
1.307500000000e+02 0.000000000000e+00 0.000000000000e+00 0.000000000000e+00
1.310000000000e+02 0.000000000000e+00 0.000000000000e+00 0.000000000000e+00
1.312500000000e+02 0.000000000000e+00 0.000000000000e+00 0.000000000000e+00
1.315000000000e+02 0.000000000000e+00 0.000000000000e+00 0.000000000000e+00
1.317500000000e+02 0.000000000000e+00 0.000000000000e+00 0.000000000000e+00
1.320000000000e+02 0.000000000000e+00 0.000000000000e+00 0.000000000000e+00
1.322500000000e+02 0.000000000000e+00 0.000000000000e+00 0.000000000000e+00
1.325000000000e+02 0.000000000000e+00 0.000000000000e+00 0.000000000000e+00
1.327500000000e+02 0.000000000000e+00 0.000000000000e+00 0.000000000000e+00
1.330000000000e+02 0.000000000000e+00 0.000000000000e+00 0.000000000000e+00
1.332500000000e+02 0.000000000000e+00 0.000000000000e+00 0.000000000000e+00
1.335000000000e+02 0.000000000000e+00 0.000000000000e+00 0.000000000000e+00
1.337500000000e+02 0.000000000000e+00 0.000000000000e+00 0.000000000000e+00
1.340000000000e+02 0.000000000000e+00 0.000000000000e+00 0.000000000000e+00
1.342500000000e+02 0.000000000000e+00 0.000000000000e+00 0.000000000000e+00
1.345000000000e+02 0.000000000000e+00 0.000000000000e+00 0.000000000000e+00
1.347500000000e+02 0.000000000000e+00 0.000000000000e+00 0.000000000000e+00
1.350000000000e+02 0.000000000000e+00 0.000000000000e+00 0.000000000000e+00
1.352500000000e+02 0.000000000000e+00 0.000000000000e+00 0.000000000000e+00
1.355000000000e+02 0.000000000000e+00 0.000000000000e+00 0.000000000000e+00
1.357500000000e+02 0.000000000000e+00 0.000000000000e+00 0.000000000000e+00
1.360000000000e+02 0.000000000000e+00 0.000000000000e+00 0.000000000000e+00
1.362500000000e+02 0.000000000000e+00 0.000000000000e+00 0.000000000000e+00
1.365000000000e+02 0.000000000000e+00 0.000000000000e+00 0.000000000000e+00
1.367500000000e+02 0.000000000000e+00 0.000000000000e+00 0.000000000000e+00
1.370000000000e+02 0.000000000000e+00 0.000000000000e+00 0.000000000000e+00
1.372500000000e+02 0.000000000000e+00 0.000000000000e+00 0.000000000000e+00
1.375000000000e+02 0.000000000000e+00 0.000000000000e+00 0.000000000000e+00
1.377500000000e+02 0.000000000000e+00 0.000000000000e+00 0.000000000000e+00
1.380000000000e+02 0.000000000000e+00 0.000000000000e+00 0.000000000000e+00
1.382500000000e+02 0.000000000000e+00 0.000000000000e+00 0.000000000000e+00
1.385000000000e+02 0.000000000000e+00 0.000000000000e+00 0.000000000000e+00
1.387500000000e+02 0.000000000000e+00 0.000000000000e+00 0.000000000000e+00
1.390000000000e+02 0.000000000000e+00 0.000000000000e+00 0.000000000000e+00
1.392500000000e+02 0.000000000000e+00 0.000000000000e+00 0.000000000000e+00
1.395000000000e+02 0.000000000000e+00 0.000000000000e+00 0.000000000000e+00
1.397500000000e+02 0.000000000000e+00 0.000000000000e+00 0.000000000000e+00
1.400000000000e+02 0.000000000000e+00 0.000000000000e+00 0.000000000000e+00
1.402500000000e+02 0.000000000000e+00 0.000000000000e+00 0.000000000000e+00
1.405000000000e+02 0.000000000000e+00 0.000000000000e+00 0.000000000000e+00
1.407500000000e+02 0.000000000000e+00 0.000000000000e+00 0.000000000000e+00
1.410000000000e+02 0.000000000000e+00 0.000000000000e+00 0.000000000000e+00
1.412500000000e+02 0.000000000000e+00 0.000000000000e+00 0.000000000000e+00
1.415000000000e+02 0.000000000000e+00 0.000000000000e+00 0.000000000000e+00
1.417500000000e+02 0.000000000000e+00 0.000000000000e+00 0.000000000000e+00
1.420000000000e+02 0.000000000000e+00 0.000000000000e+00 0.000000000000e+00
1.422500000000e+02 0.000000000000e+00 0.000000000000e+00 0.000000000000e+00
1.425000000000e+02 0.000000000000e+00 0.000000000000e+00 0.000000000000e+00
1.427500000000e+02 0.000000000000e+00 0.000000000000e+00 0.000000000000e+00
1.430000000000e+02 0.000000000000e+00 0.000000000000e+00 0.000000000000e+00
1.432500000000e+02 0.000000000000e+00 0.000000000000e+00 0.000000000000e+00
1.435000000000e+02 0.000000000000e+00 0.000000000000e+00 0.000000000000e+00
1.437500000000e+02 0.000000000000e+00 0.000000000000e+00 0.000000000000e+00
1.440000000000e+02 0.000000000000e+00 0.000000000000e+00 0.000000000000e+00
1.442500000000e+02 0.000000000000e+00 0.000000000000e+00 0.000000000000e+00
1.445000000000e+02 0.000000000000e+00 0.000000000000e+00 0.000000000000e+00
1.447500000000e+02 0.000000000000e+00 0.000000000000e+00 0.000000000000e+00
1.450000000000e+02 0.000000000000e+00 0.000000000000e+00 0.000000000000e+00
1.452500000000e+02 0.000000000000e+00 0.000000000000e+00 0.000000000000e+00
1.455000000000e+02 0.000000000000e+00 0.000000000000e+00 0.000000000000e+00
1.457500000000e+02 0.000000000000e+00 0.000000000000e+00 0.000000000000e+00
1.460000000000e+02 0.000000000000e+00 0.000000000000e+00 0.000000000000e+00
1.462500000000e+02 0.000000000000e+00 0.000000000000e+00 0.000000000000e+00
1.465000000000e+02 0.000000000000e+00 0.000000000000e+00 0.000000000000e+00
1.467500000000e+02 0.000000000000e+00 0.000000000000e+00 0.000000000000e+00
1.470000000000e+02 0.000000000000e+00 0.000000000000e+00 0.000000000000e+00
1.472500000000e+02 0.000000000000e+00 0.000000000000e+00 0.000000000000e+00
1.475000000000e+02 0.000000000000e+00 0.000000000000e+00 0.000000000000e+00
1.477500000000e+02 0.000000000000e+00 0.000000000000e+00 0.000000000000e+00
1.480000000000e+02 0.000000000000e+00 0.000000000000e+00 0.000000000000e+00
1.482500000000e+02 0.000000000000e+00 0.000000000000e+00 0.000000000000e+00
1.485000000000e+02 0.000000000000e+00 0.000000000000e+00 0.000000000000e+00
1.487500000000e+02 0.000000000000e+00 0.000000000000e+00 0.000000000000e+00
1.490000000000e+02 0.000000000000e+00 0.000000000000e+00 0.000000000000e+00
1.492500000000e+02 0.000000000000e+00 0.000000000000e+00 0.000000000000e+00
1.495000000000e+02 0.000000000000e+00 0.000000000000e+00 0.000000000000e+00
1.497500000000e+02 0.000000000000e+00 0.000000000000e+00 0.000000000000e+00
1.500000000000e+02 0.000000000000e+00 0.000000000000e+00 0.000000000000e+00
1.502500000000e+02 0.000000000000e+00 0.000000000000e+00 0.000000000000e+00
1.505000000000e+02 0.000000000000e+00 0.000000000000e+00 0.000000000000e+00
1.507500000000e+02 0.000000000000e+00 0.000000000000e+00 0.000000000000e+00
1.510000000000e+02 0.000000000000e+00 0.000000000000e+00 0.000000000000e+00
1.512500000000e+02 0.000000000000e+00 0.000000000000e+00 0.000000000000e+00
1.515000000000e+02 0.000000000000e+00 0.000000000000e+00 0.000000000000e+00
1.517500000000e+02 0.000000000000e+00 0.000000000000e+00 0.000000000000e+00
1.520000000000e+02 0.000000000000e+00 0.000000000000e+00 0.000000000000e+00
1.522500000000e+02 0.000000000000e+00 0.000000000000e+00 0.000000000000e+00
1.525000000000e+02 0.000000000000e+00 0.000000000000e+00 0.000000000000e+00
1.527500000000e+02 0.000000000000e+00 0.000000000000e+00 0.000000000000e+00
1.530000000000e+02 0.000000000000e+00 0.000000000000e+00 0.000000000000e+00
1.532500000000e+02 0.000000000000e+00 0.000000000000e+00 0.000000000000e+00
1.535000000000e+02 0.000000000000e+00 0.000000000000e+00 0.000000000000e+00
1.537500000000e+02 0.000000000000e+00 0.000000000000e+00 0.000000000000e+00
1.540000000000e+02 0.000000000000e+00 0.000000000000e+00 0.000000000000e+00
1.542500000000e+02 0.000000000000e+00 0.000000000000e+00 0.000000000000e+00
1.545000000000e+02 0.000000000000e+00 0.000000000000e+00 0.000000000000e+00
1.547500000000e+02 0.000000000000e+00 0.000000000000e+00 0.000000000000e+00
1.550000000000e+02 0.000000000000e+00 0.000000000000e+00 0.000000000000e+00
1.552500000000e+02 0.000000000000e+00 0.000000000000e+00 0.000000000000e+00
1.555000000000e+02 0.000000000000e+00 0.000000000000e+00 0.000000000000e+00
1.557500000000e+02 0.000000000000e+00 0.000000000000e+00 0.000000000000e+00
1.560000000000e+02 0.000000000000e+00 0.000000000000e+00 0.000000000000e+00
1.562500000000e+02 0.000000000000e+00 0.000000000000e+00 0.000000000000e+00
1.565000000000e+02 0.000000000000e+00 0.000000000000e+00 0.000000000000e+00
1.567500000000e+02 0.000000000000e+00 0.000000000000e+00 0.000000000000e+00
1.570000000000e+02 0.000000000000e+00 0.000000000000e+00 0.000000000000e+00
1.572500000000e+02 0.000000000000e+00 0.000000000000e+00 0.000000000000e+00
1.575000000000e+02 0.000000000000e+00 0.000000000000e+00 0.000000000000e+00
1.577500000000e+02 0.000000000000e+00 0.000000000000e+00 0.000000000000e+00
1.580000000000e+02 0.000000000000e+00 0.000000000000e+00 0.000000000000e+00
1.582500000000e+02 0.000000000000e+00 0.000000000000e+00 0.000000000000e+00
1.585000000000e+02 0.000000000000e+00 0.000000000000e+00 0.000000000000e+00
1.587500000000e+02 0.000000000000e+00 0.000000000000e+00 0.000000000000e+00
1.590000000000e+02 0.000000000000e+00 0.000000000000e+00 0.000000000000e+00
1.592500000000e+02 0.000000000000e+00 0.000000000000e+00 0.000000000000e+00
1.595000000000e+02 0.000000000000e+00 0.000000000000e+00 0.000000000000e+00
1.597500000000e+02 0.000000000000e+00 0.000000000000e+00 0.000000000000e+00
1.600000000000e+02 0.000000000000e+00 0.000000000000e+00 0.000000000000e+00
1.602500000000e+02 0.000000000000e+00 0.000000000000e+00 0.000000000000e+00
1.605000000000e+02 0.000000000000e+00 0.000000000000e+00 0.000000000000e+00
1.607500000000e+02 0.000000000000e+00 0.000000000000e+00 0.000000000000e+00
1.610000000000e+02 0.000000000000e+00 0.000000000000e+00 0.000000000000e+00
1.612500000000e+02 0.000000000000e+00 0.000000000000e+00 0.000000000000e+00
1.615000000000e+02 0.000000000000e+00 0.000000000000e+00 0.000000000000e+00
1.617500000000e+02 0.000000000000e+00 0.000000000000e+00 0.000000000000e+00
1.620000000000e+02 0.000000000000e+00 0.000000000000e+00 0.000000000000e+00
1.622500000000e+02 0.000000000000e+00 0.000000000000e+00 0.000000000000e+00
1.625000000000e+02 0.000000000000e+00 0.000000000000e+00 0.000000000000e+00
1.627500000000e+02 0.000000000000e+00 0.000000000000e+00 0.000000000000e+00
1.630000000000e+02 0.000000000000e+00 0.000000000000e+00 0.000000000000e+00
1.632500000000e+02 0.000000000000e+00 0.000000000000e+00 0.000000000000e+00
1.635000000000e+02 0.000000000000e+00 0.000000000000e+00 0.000000000000e+00
1.637500000000e+02 0.000000000000e+00 0.000000000000e+00 0.000000000000e+00
1.640000000000e+02 0.000000000000e+00 0.000000000000e+00 0.000000000000e+00
1.642500000000e+02 0.000000000000e+00 0.000000000000e+00 0.000000000000e+00
1.645000000000e+02 0.000000000000e+00 0.000000000000e+00 0.000000000000e+00
1.647500000000e+02 0.000000000000e+00 0.000000000000e+00 0.000000000000e+00
1.650000000000e+02 0.000000000000e+00 0.000000000000e+00 0.000000000000e+00
1.652500000000e+02 0.000000000000e+00 0.000000000000e+00 0.000000000000e+00
1.655000000000e+02 0.000000000000e+00 0.000000000000e+00 0.000000000000e+00
1.657500000000e+02 0.000000000000e+00 0.000000000000e+00 0.000000000000e+00
1.660000000000e+02 0.000000000000e+00 0.000000000000e+00 0.000000000000e+00
1.662500000000e+02 0.000000000000e+00 0.000000000000e+00 0.000000000000e+00
1.665000000000e+02 0.000000000000e+00 0.000000000000e+00 0.000000000000e+00
1.667500000000e+02 0.000000000000e+00 0.000000000000e+00 0.000000000000e+00
1.670000000000e+02 0.000000000000e+00 0.000000000000e+00 0.000000000000e+00
1.672500000000e+02 0.000000000000e+00 0.000000000000e+00 0.000000000000e+00
1.675000000000e+02 0.000000000000e+00 0.000000000000e+00 0.000000000000e+00
1.677500000000e+02 0.000000000000e+00 0.000000000000e+00 0.000000000000e+00
1.680000000000e+02 0.000000000000e+00 0.000000000000e+00 0.000000000000e+00
1.682500000000e+02 0.000000000000e+00 0.000000000000e+00 0.000000000000e+00
1.685000000000e+02 0.000000000000e+00 0.000000000000e+00 0.000000000000e+00
1.687500000000e+02 0.000000000000e+00 0.000000000000e+00 0.000000000000e+00
1.690000000000e+02 0.000000000000e+00 0.000000000000e+00 0.000000000000e+00
1.692500000000e+02 0.000000000000e+00 0.000000000000e+00 0.000000000000e+00
1.695000000000e+02 0.000000000000e+00 0.000000000000e+00 0.000000000000e+00
1.697500000000e+02 0.000000000000e+00 0.000000000000e+00 0.000000000000e+00
1.700000000000e+02 0.000000000000e+00 0.000000000000e+00 0.000000000000e+00
1.702500000000e+02 0.000000000000e+00 0.000000000000e+00 0.000000000000e+00
1.705000000000e+02 0.000000000000e+00 0.000000000000e+00 0.000000000000e+00
1.707500000000e+02 0.000000000000e+00 0.000000000000e+00 0.000000000000e+00
1.710000000000e+02 0.000000000000e+00 0.000000000000e+00 0.000000000000e+00
1.712500000000e+02 0.000000000000e+00 0.000000000000e+00 0.000000000000e+00
1.715000000000e+02 0.000000000000e+00 0.000000000000e+00 0.000000000000e+00
1.717500000000e+02 0.000000000000e+00 0.000000000000e+00 0.000000000000e+00
1.720000000000e+02 0.000000000000e+00 0.000000000000e+00 0.000000000000e+00
1.722500000000e+02 0.000000000000e+00 0.000000000000e+00 0.000000000000e+00
1.725000000000e+02 0.000000000000e+00 0.000000000000e+00 0.000000000000e+00
1.727500000000e+02 0.000000000000e+00 0.000000000000e+00 0.000000000000e+00
1.730000000000e+02 0.000000000000e+00 0.000000000000e+00 0.000000000000e+00
1.732500000000e+02 0.000000000000e+00 0.000000000000e+00 0.000000000000e+00
1.735000000000e+02 0.000000000000e+00 0.000000000000e+00 0.000000000000e+00
1.737500000000e+02 0.000000000000e+00 0.000000000000e+00 0.000000000000e+00
1.740000000000e+02 0.000000000000e+00 0.000000000000e+00 0.000000000000e+00
1.742500000000e+02 0.000000000000e+00 0.000000000000e+00 0.000000000000e+00
1.745000000000e+02 0.000000000000e+00 0.000000000000e+00 0.000000000000e+00
1.747500000000e+02 0.000000000000e+00 0.000000000000e+00 0.000000000000e+00
1.750000000000e+02 0.000000000000e+00 0.000000000000e+00 0.000000000000e+00
1.752500000000e+02 0.000000000000e+00 0.000000000000e+00 0.000000000000e+00
1.755000000000e+02 0.000000000000e+00 0.000000000000e+00 0.000000000000e+00
1.757500000000e+02 0.000000000000e+00 0.000000000000e+00 0.000000000000e+00
1.760000000000e+02 0.000000000000e+00 0.000000000000e+00 0.000000000000e+00
1.762500000000e+02 0.000000000000e+00 0.000000000000e+00 0.000000000000e+00
1.765000000000e+02 0.000000000000e+00 0.000000000000e+00 0.000000000000e+00
1.767500000000e+02 0.000000000000e+00 0.000000000000e+00 0.000000000000e+00
1.770000000000e+02 0.000000000000e+00 0.000000000000e+00 0.000000000000e+00
1.772500000000e+02 0.000000000000e+00 0.000000000000e+00 0.000000000000e+00
1.775000000000e+02 0.000000000000e+00 0.000000000000e+00 0.000000000000e+00
1.777500000000e+02 0.000000000000e+00 0.000000000000e+00 0.000000000000e+00
1.780000000000e+02 0.000000000000e+00 0.000000000000e+00 0.000000000000e+00
1.782500000000e+02 0.000000000000e+00 0.000000000000e+00 0.000000000000e+00
1.785000000000e+02 0.000000000000e+00 0.000000000000e+00 0.000000000000e+00
1.787500000000e+02 0.000000000000e+00 0.000000000000e+00 0.000000000000e+00
1.790000000000e+02 0.000000000000e+00 0.000000000000e+00 0.000000000000e+00
1.792500000000e+02 0.000000000000e+00 0.000000000000e+00 0.000000000000e+00
1.795000000000e+02 0.000000000000e+00 0.000000000000e+00 0.000000000000e+00
1.797500000000e+02 0.000000000000e+00 0.000000000000e+00 0.000000000000e+00
1.800000000000e+02 0.000000000000e+00 0.000000000000e+00 0.000000000000e+00
1.802500000000e+02 0.000000000000e+00 0.000000000000e+00 0.000000000000e+00
1.805000000000e+02 0.000000000000e+00 0.000000000000e+00 0.000000000000e+00
1.807500000000e+02 0.000000000000e+00 0.000000000000e+00 0.000000000000e+00
1.810000000000e+02 0.000000000000e+00 0.000000000000e+00 0.000000000000e+00
1.812500000000e+02 0.000000000000e+00 0.000000000000e+00 0.000000000000e+00
1.815000000000e+02 0.000000000000e+00 0.000000000000e+00 0.000000000000e+00
1.817500000000e+02 0.000000000000e+00 0.000000000000e+00 0.000000000000e+00
1.820000000000e+02 0.000000000000e+00 0.000000000000e+00 0.000000000000e+00
1.822500000000e+02 0.000000000000e+00 0.000000000000e+00 0.000000000000e+00
1.825000000000e+02 0.000000000000e+00 0.000000000000e+00 0.000000000000e+00
1.827500000000e+02 0.000000000000e+00 0.000000000000e+00 0.000000000000e+00
1.830000000000e+02 0.000000000000e+00 0.000000000000e+00 0.000000000000e+00
1.832500000000e+02 0.000000000000e+00 0.000000000000e+00 0.000000000000e+00
1.835000000000e+02 0.000000000000e+00 0.000000000000e+00 0.000000000000e+00
1.837500000000e+02 0.000000000000e+00 0.000000000000e+00 0.000000000000e+00
1.840000000000e+02 0.000000000000e+00 0.000000000000e+00 0.000000000000e+00
1.842500000000e+02 0.000000000000e+00 0.000000000000e+00 0.000000000000e+00
1.845000000000e+02 0.000000000000e+00 0.000000000000e+00 0.000000000000e+00
1.847500000000e+02 0.000000000000e+00 0.000000000000e+00 0.000000000000e+00
1.850000000000e+02 0.000000000000e+00 0.000000000000e+00 0.000000000000e+00
1.852500000000e+02 0.000000000000e+00 0.000000000000e+00 0.000000000000e+00
1.855000000000e+02 0.000000000000e+00 0.000000000000e+00 0.000000000000e+00
1.857500000000e+02 0.000000000000e+00 0.000000000000e+00 0.000000000000e+00
1.860000000000e+02 0.000000000000e+00 0.000000000000e+00 0.000000000000e+00
1.862500000000e+02 0.000000000000e+00 0.000000000000e+00 0.000000000000e+00
1.865000000000e+02 0.000000000000e+00 0.000000000000e+00 0.000000000000e+00
1.867500000000e+02 0.000000000000e+00 0.000000000000e+00 0.000000000000e+00
1.870000000000e+02 0.000000000000e+00 0.000000000000e+00 0.000000000000e+00
1.872500000000e+02 0.000000000000e+00 0.000000000000e+00 0.000000000000e+00
1.875000000000e+02 0.000000000000e+00 0.000000000000e+00 0.000000000000e+00
1.877500000000e+02 0.000000000000e+00 0.000000000000e+00 0.000000000000e+00
1.880000000000e+02 0.000000000000e+00 0.000000000000e+00 0.000000000000e+00
1.882500000000e+02 0.000000000000e+00 0.000000000000e+00 0.000000000000e+00
1.885000000000e+02 0.000000000000e+00 0.000000000000e+00 0.000000000000e+00
1.887500000000e+02 0.000000000000e+00 0.000000000000e+00 0.000000000000e+00
1.890000000000e+02 0.000000000000e+00 0.000000000000e+00 0.000000000000e+00
1.892500000000e+02 0.000000000000e+00 0.000000000000e+00 0.000000000000e+00
1.895000000000e+02 0.000000000000e+00 0.000000000000e+00 0.000000000000e+00
1.897500000000e+02 0.000000000000e+00 0.000000000000e+00 0.000000000000e+00
1.900000000000e+02 0.000000000000e+00 0.000000000000e+00 0.000000000000e+00
1.902500000000e+02 0.000000000000e+00 0.000000000000e+00 0.000000000000e+00
1.905000000000e+02 0.000000000000e+00 0.000000000000e+00 0.000000000000e+00
1.907500000000e+02 0.000000000000e+00 0.000000000000e+00 0.000000000000e+00
1.910000000000e+02 0.000000000000e+00 0.000000000000e+00 0.000000000000e+00
1.912500000000e+02 0.000000000000e+00 0.000000000000e+00 0.000000000000e+00
1.915000000000e+02 0.000000000000e+00 0.000000000000e+00 0.000000000000e+00
1.917500000000e+02 0.000000000000e+00 0.000000000000e+00 0.000000000000e+00
1.920000000000e+02 0.000000000000e+00 0.000000000000e+00 0.000000000000e+00
1.922500000000e+02 0.000000000000e+00 0.000000000000e+00 0.000000000000e+00
1.925000000000e+02 0.000000000000e+00 0.000000000000e+00 0.000000000000e+00
1.927500000000e+02 0.000000000000e+00 0.000000000000e+00 0.000000000000e+00
1.930000000000e+02 0.000000000000e+00 0.000000000000e+00 0.000000000000e+00
1.932500000000e+02 0.000000000000e+00 0.000000000000e+00 0.000000000000e+00
1.935000000000e+02 0.000000000000e+00 0.000000000000e+00 0.000000000000e+00
1.937500000000e+02 0.000000000000e+00 0.000000000000e+00 0.000000000000e+00
1.940000000000e+02 0.000000000000e+00 0.000000000000e+00 0.000000000000e+00
1.942500000000e+02 0.000000000000e+00 0.000000000000e+00 0.000000000000e+00
1.945000000000e+02 0.000000000000e+00 0.000000000000e+00 0.000000000000e+00
1.947500000000e+02 0.000000000000e+00 0.000000000000e+00 0.000000000000e+00
1.950000000000e+02 0.000000000000e+00 0.000000000000e+00 0.000000000000e+00
1.952500000000e+02 0.000000000000e+00 0.000000000000e+00 0.000000000000e+00
1.955000000000e+02 0.000000000000e+00 0.000000000000e+00 0.000000000000e+00
1.957500000000e+02 0.000000000000e+00 0.000000000000e+00 0.000000000000e+00
1.960000000000e+02 0.000000000000e+00 0.000000000000e+00 0.000000000000e+00
1.962500000000e+02 0.000000000000e+00 0.000000000000e+00 0.000000000000e+00
1.965000000000e+02 0.000000000000e+00 0.000000000000e+00 0.000000000000e+00
1.967500000000e+02 0.000000000000e+00 0.000000000000e+00 0.000000000000e+00
1.970000000000e+02 0.000000000000e+00 0.000000000000e+00 0.000000000000e+00
1.972500000000e+02 0.000000000000e+00 0.000000000000e+00 0.000000000000e+00
1.975000000000e+02 0.000000000000e+00 0.000000000000e+00 0.000000000000e+00
1.977500000000e+02 0.000000000000e+00 0.000000000000e+00 0.000000000000e+00
1.980000000000e+02 0.000000000000e+00 0.000000000000e+00 0.000000000000e+00
1.982500000000e+02 0.000000000000e+00 0.000000000000e+00 0.000000000000e+00
1.985000000000e+02 0.000000000000e+00 0.000000000000e+00 0.000000000000e+00
1.987500000000e+02 0.000000000000e+00 0.000000000000e+00 0.000000000000e+00
1.990000000000e+02 0.000000000000e+00 0.000000000000e+00 0.000000000000e+00
1.992500000000e+02 0.000000000000e+00 0.000000000000e+00 0.000000000000e+00
1.995000000000e+02 0.000000000000e+00 0.000000000000e+00 0.000000000000e+00
1.997500000000e+02 0.000000000000e+00 0.000000000000e+00 0.000000000000e+00
2.000000000000e+02 0.000000000000e+00 0.000000000000e+00 0.000000000000e+00
2.002500000000e+02 0.000000000000e+00 0.000000000000e+00 0.000000000000e+00
2.005000000000e+02 0.000000000000e+00 0.000000000000e+00 0.000000000000e+00
2.007500000000e+02 0.000000000000e+00 0.000000000000e+00 0.000000000000e+00
2.010000000000e+02 0.000000000000e+00 0.000000000000e+00 0.000000000000e+00
2.012500000000e+02 0.000000000000e+00 0.000000000000e+00 0.000000000000e+00
2.015000000000e+02 0.000000000000e+00 0.000000000000e+00 0.000000000000e+00
2.017500000000e+02 0.000000000000e+00 0.000000000000e+00 0.000000000000e+00
2.020000000000e+02 0.000000000000e+00 0.000000000000e+00 0.000000000000e+00
2.022500000000e+02 0.000000000000e+00 0.000000000000e+00 0.000000000000e+00
2.025000000000e+02 0.000000000000e+00 0.000000000000e+00 0.000000000000e+00
2.027500000000e+02 0.000000000000e+00 0.000000000000e+00 0.000000000000e+00
2.030000000000e+02 0.000000000000e+00 0.000000000000e+00 0.000000000000e+00
2.032500000000e+02 0.000000000000e+00 0.000000000000e+00 0.000000000000e+00
2.035000000000e+02 0.000000000000e+00 0.000000000000e+00 0.000000000000e+00
2.037500000000e+02 0.000000000000e+00 0.000000000000e+00 0.000000000000e+00
2.040000000000e+02 0.000000000000e+00 0.000000000000e+00 0.000000000000e+00
2.042500000000e+02 0.000000000000e+00 0.000000000000e+00 0.000000000000e+00
2.045000000000e+02 0.000000000000e+00 0.000000000000e+00 0.000000000000e+00
2.047500000000e+02 0.000000000000e+00 0.000000000000e+00 0.000000000000e+00
2.050000000000e+02 0.000000000000e+00 0.000000000000e+00 0.000000000000e+00
2.052500000000e+02 0.000000000000e+00 0.000000000000e+00 0.000000000000e+00
2.055000000000e+02 0.000000000000e+00 0.000000000000e+00 0.000000000000e+00
2.057500000000e+02 0.000000000000e+00 0.000000000000e+00 0.000000000000e+00
2.060000000000e+02 0.000000000000e+00 0.000000000000e+00 0.000000000000e+00
2.062500000000e+02 0.000000000000e+00 0.000000000000e+00 0.000000000000e+00
2.065000000000e+02 0.000000000000e+00 0.000000000000e+00 0.000000000000e+00
2.067500000000e+02 0.000000000000e+00 0.000000000000e+00 0.000000000000e+00
2.070000000000e+02 0.000000000000e+00 0.000000000000e+00 0.000000000000e+00
2.072500000000e+02 0.000000000000e+00 0.000000000000e+00 0.000000000000e+00
2.075000000000e+02 0.000000000000e+00 0.000000000000e+00 0.000000000000e+00
2.077500000000e+02 0.000000000000e+00 0.000000000000e+00 0.000000000000e+00
2.080000000000e+02 0.000000000000e+00 0.000000000000e+00 0.000000000000e+00
2.082500000000e+02 0.000000000000e+00 0.000000000000e+00 0.000000000000e+00
2.085000000000e+02 0.000000000000e+00 0.000000000000e+00 0.000000000000e+00
2.087500000000e+02 0.000000000000e+00 0.000000000000e+00 0.000000000000e+00
2.090000000000e+02 0.000000000000e+00 0.000000000000e+00 0.000000000000e+00
2.092500000000e+02 0.000000000000e+00 0.000000000000e+00 0.000000000000e+00
2.095000000000e+02 0.000000000000e+00 0.000000000000e+00 0.000000000000e+00
2.097500000000e+02 0.000000000000e+00 0.000000000000e+00 0.000000000000e+00
2.100000000000e+02 0.000000000000e+00 0.000000000000e+00 0.000000000000e+00
2.102500000000e+02 0.000000000000e+00 0.000000000000e+00 0.000000000000e+00
2.105000000000e+02 0.000000000000e+00 0.000000000000e+00 0.000000000000e+00
2.107500000000e+02 0.000000000000e+00 0.000000000000e+00 0.000000000000e+00
2.110000000000e+02 0.000000000000e+00 0.000000000000e+00 0.000000000000e+00
2.112500000000e+02 0.000000000000e+00 0.000000000000e+00 0.000000000000e+00
2.115000000000e+02 0.000000000000e+00 0.000000000000e+00 0.000000000000e+00
2.117500000000e+02 0.000000000000e+00 0.000000000000e+00 0.000000000000e+00
2.120000000000e+02 0.000000000000e+00 0.000000000000e+00 0.000000000000e+00
2.122500000000e+02 0.000000000000e+00 0.000000000000e+00 0.000000000000e+00
2.125000000000e+02 0.000000000000e+00 0.000000000000e+00 0.000000000000e+00
2.127500000000e+02 0.000000000000e+00 0.000000000000e+00 0.000000000000e+00
2.130000000000e+02 0.000000000000e+00 0.000000000000e+00 0.000000000000e+00
2.132500000000e+02 0.000000000000e+00 0.000000000000e+00 0.000000000000e+00
2.135000000000e+02 0.000000000000e+00 0.000000000000e+00 0.000000000000e+00
2.137500000000e+02 0.000000000000e+00 0.000000000000e+00 0.000000000000e+00
2.140000000000e+02 0.000000000000e+00 0.000000000000e+00 0.000000000000e+00
2.142500000000e+02 0.000000000000e+00 0.000000000000e+00 0.000000000000e+00
2.145000000000e+02 0.000000000000e+00 0.000000000000e+00 0.000000000000e+00
2.147500000000e+02 0.000000000000e+00 0.000000000000e+00 0.000000000000e+00
2.150000000000e+02 0.000000000000e+00 0.000000000000e+00 0.000000000000e+00
2.152500000000e+02 0.000000000000e+00 0.000000000000e+00 0.000000000000e+00
2.155000000000e+02 0.000000000000e+00 0.000000000000e+00 0.000000000000e+00
2.157500000000e+02 0.000000000000e+00 0.000000000000e+00 0.000000000000e+00
2.160000000000e+02 0.000000000000e+00 0.000000000000e+00 0.000000000000e+00
2.162500000000e+02 0.000000000000e+00 0.000000000000e+00 0.000000000000e+00
2.165000000000e+02 0.000000000000e+00 0.000000000000e+00 0.000000000000e+00
2.167500000000e+02 0.000000000000e+00 0.000000000000e+00 0.000000000000e+00
2.170000000000e+02 0.000000000000e+00 0.000000000000e+00 0.000000000000e+00
2.172500000000e+02 0.000000000000e+00 0.000000000000e+00 0.000000000000e+00
2.175000000000e+02 0.000000000000e+00 0.000000000000e+00 0.000000000000e+00
2.177500000000e+02 0.000000000000e+00 0.000000000000e+00 0.000000000000e+00
2.180000000000e+02 0.000000000000e+00 0.000000000000e+00 0.000000000000e+00
2.182500000000e+02 0.000000000000e+00 0.000000000000e+00 0.000000000000e+00
2.185000000000e+02 0.000000000000e+00 0.000000000000e+00 0.000000000000e+00
2.187500000000e+02 0.000000000000e+00 0.000000000000e+00 0.000000000000e+00
2.190000000000e+02 0.000000000000e+00 0.000000000000e+00 0.000000000000e+00
2.192500000000e+02 0.000000000000e+00 0.000000000000e+00 0.000000000000e+00
2.195000000000e+02 0.000000000000e+00 0.000000000000e+00 0.000000000000e+00
2.197500000000e+02 0.000000000000e+00 0.000000000000e+00 0.000000000000e+00
2.200000000000e+02 0.000000000000e+00 0.000000000000e+00 0.000000000000e+00
2.202500000000e+02 0.000000000000e+00 0.000000000000e+00 0.000000000000e+00
2.205000000000e+02 0.000000000000e+00 0.000000000000e+00 0.000000000000e+00
2.207500000000e+02 0.000000000000e+00 0.000000000000e+00 0.000000000000e+00
2.210000000000e+02 0.000000000000e+00 0.000000000000e+00 0.000000000000e+00
2.212500000000e+02 0.000000000000e+00 0.000000000000e+00 0.000000000000e+00
2.215000000000e+02 0.000000000000e+00 0.000000000000e+00 0.000000000000e+00
2.217500000000e+02 0.000000000000e+00 0.000000000000e+00 0.000000000000e+00
2.220000000000e+02 0.000000000000e+00 0.000000000000e+00 0.000000000000e+00
2.222500000000e+02 0.000000000000e+00 0.000000000000e+00 0.000000000000e+00
2.225000000000e+02 0.000000000000e+00 0.000000000000e+00 0.000000000000e+00
2.227500000000e+02 0.000000000000e+00 0.000000000000e+00 0.000000000000e+00
2.230000000000e+02 0.000000000000e+00 0.000000000000e+00 0.000000000000e+00
2.232500000000e+02 0.000000000000e+00 0.000000000000e+00 0.000000000000e+00
2.235000000000e+02 0.000000000000e+00 0.000000000000e+00 0.000000000000e+00
2.237500000000e+02 0.000000000000e+00 0.000000000000e+00 0.000000000000e+00
2.240000000000e+02 0.000000000000e+00 0.000000000000e+00 0.000000000000e+00
2.242500000000e+02 0.000000000000e+00 0.000000000000e+00 0.000000000000e+00
2.245000000000e+02 0.000000000000e+00 0.000000000000e+00 0.000000000000e+00
2.247500000000e+02 0.000000000000e+00 0.000000000000e+00 0.000000000000e+00
2.250000000000e+02 0.000000000000e+00 0.000000000000e+00 0.000000000000e+00
2.252500000000e+02 0.000000000000e+00 0.000000000000e+00 0.000000000000e+00
2.255000000000e+02 0.000000000000e+00 0.000000000000e+00 0.000000000000e+00
2.257500000000e+02 0.000000000000e+00 0.000000000000e+00 0.000000000000e+00
2.260000000000e+02 0.000000000000e+00 0.000000000000e+00 0.000000000000e+00
2.262500000000e+02 0.000000000000e+00 0.000000000000e+00 0.000000000000e+00
2.265000000000e+02 0.000000000000e+00 0.000000000000e+00 0.000000000000e+00
2.267500000000e+02 0.000000000000e+00 0.000000000000e+00 0.000000000000e+00
2.270000000000e+02 0.000000000000e+00 0.000000000000e+00 0.000000000000e+00
2.272500000000e+02 0.000000000000e+00 0.000000000000e+00 0.000000000000e+00
2.275000000000e+02 0.000000000000e+00 0.000000000000e+00 0.000000000000e+00
2.277500000000e+02 0.000000000000e+00 0.000000000000e+00 0.000000000000e+00
2.280000000000e+02 0.000000000000e+00 0.000000000000e+00 0.000000000000e+00
2.282500000000e+02 0.000000000000e+00 0.000000000000e+00 0.000000000000e+00
2.285000000000e+02 0.000000000000e+00 0.000000000000e+00 0.000000000000e+00
2.287500000000e+02 0.000000000000e+00 0.000000000000e+00 0.000000000000e+00
2.290000000000e+02 0.000000000000e+00 0.000000000000e+00 0.000000000000e+00
2.292500000000e+02 0.000000000000e+00 0.000000000000e+00 0.000000000000e+00
2.295000000000e+02 0.000000000000e+00 0.000000000000e+00 0.000000000000e+00
2.297500000000e+02 0.000000000000e+00 0.000000000000e+00 0.000000000000e+00
2.300000000000e+02 0.000000000000e+00 0.000000000000e+00 0.000000000000e+00
2.302500000000e+02 0.000000000000e+00 0.000000000000e+00 0.000000000000e+00
2.305000000000e+02 0.000000000000e+00 0.000000000000e+00 0.000000000000e+00
2.307500000000e+02 0.000000000000e+00 0.000000000000e+00 0.000000000000e+00
2.310000000000e+02 0.000000000000e+00 0.000000000000e+00 0.000000000000e+00
2.312500000000e+02 0.000000000000e+00 0.000000000000e+00 0.000000000000e+00
2.315000000000e+02 0.000000000000e+00 0.000000000000e+00 0.000000000000e+00
2.317500000000e+02 0.000000000000e+00 0.000000000000e+00 0.000000000000e+00
2.320000000000e+02 0.000000000000e+00 0.000000000000e+00 0.000000000000e+00
2.322500000000e+02 0.000000000000e+00 0.000000000000e+00 0.000000000000e+00
2.325000000000e+02 0.000000000000e+00 0.000000000000e+00 0.000000000000e+00
2.327500000000e+02 0.000000000000e+00 0.000000000000e+00 0.000000000000e+00
2.330000000000e+02 0.000000000000e+00 0.000000000000e+00 0.000000000000e+00
2.332500000000e+02 0.000000000000e+00 0.000000000000e+00 0.000000000000e+00
2.335000000000e+02 0.000000000000e+00 0.000000000000e+00 0.000000000000e+00
2.337500000000e+02 0.000000000000e+00 0.000000000000e+00 0.000000000000e+00
2.340000000000e+02 0.000000000000e+00 0.000000000000e+00 0.000000000000e+00
2.342500000000e+02 0.000000000000e+00 0.000000000000e+00 0.000000000000e+00
2.345000000000e+02 0.000000000000e+00 0.000000000000e+00 0.000000000000e+00
2.347500000000e+02 0.000000000000e+00 0.000000000000e+00 0.000000000000e+00
2.350000000000e+02 0.000000000000e+00 0.000000000000e+00 0.000000000000e+00
2.352500000000e+02 0.000000000000e+00 0.000000000000e+00 0.000000000000e+00
2.355000000000e+02 0.000000000000e+00 0.000000000000e+00 0.000000000000e+00
2.357500000000e+02 0.000000000000e+00 0.000000000000e+00 0.000000000000e+00
2.360000000000e+02 0.000000000000e+00 0.000000000000e+00 0.000000000000e+00
2.362500000000e+02 0.000000000000e+00 0.000000000000e+00 0.000000000000e+00
2.365000000000e+02 0.000000000000e+00 0.000000000000e+00 0.000000000000e+00
2.367500000000e+02 0.000000000000e+00 0.000000000000e+00 0.000000000000e+00
2.370000000000e+02 0.000000000000e+00 0.000000000000e+00 0.000000000000e+00
2.372500000000e+02 0.000000000000e+00 0.000000000000e+00 0.000000000000e+00
2.375000000000e+02 0.000000000000e+00 0.000000000000e+00 0.000000000000e+00
2.377500000000e+02 0.000000000000e+00 0.000000000000e+00 0.000000000000e+00
2.380000000000e+02 0.000000000000e+00 0.000000000000e+00 0.000000000000e+00
2.382500000000e+02 0.000000000000e+00 0.000000000000e+00 0.000000000000e+00
2.385000000000e+02 0.000000000000e+00 0.000000000000e+00 0.000000000000e+00
2.387500000000e+02 0.000000000000e+00 0.000000000000e+00 0.000000000000e+00
2.390000000000e+02 0.000000000000e+00 0.000000000000e+00 0.000000000000e+00
2.392500000000e+02 0.000000000000e+00 0.000000000000e+00 0.000000000000e+00
2.395000000000e+02 0.000000000000e+00 0.000000000000e+00 0.000000000000e+00
2.397500000000e+02 0.000000000000e+00 0.000000000000e+00 0.000000000000e+00
2.400000000000e+02 0.000000000000e+00 0.000000000000e+00 0.000000000000e+00
2.402500000000e+02 0.000000000000e+00 0.000000000000e+00 0.000000000000e+00
2.405000000000e+02 0.000000000000e+00 0.000000000000e+00 0.000000000000e+00
2.407500000000e+02 0.000000000000e+00 0.000000000000e+00 0.000000000000e+00
2.410000000000e+02 0.000000000000e+00 0.000000000000e+00 0.000000000000e+00
2.412500000000e+02 0.000000000000e+00 0.000000000000e+00 0.000000000000e+00
2.415000000000e+02 0.000000000000e+00 0.000000000000e+00 0.000000000000e+00
2.417500000000e+02 0.000000000000e+00 0.000000000000e+00 0.000000000000e+00
2.420000000000e+02 0.000000000000e+00 0.000000000000e+00 0.000000000000e+00
2.422500000000e+02 0.000000000000e+00 0.000000000000e+00 0.000000000000e+00
2.425000000000e+02 0.000000000000e+00 0.000000000000e+00 0.000000000000e+00
2.427500000000e+02 0.000000000000e+00 0.000000000000e+00 0.000000000000e+00
2.430000000000e+02 0.000000000000e+00 0.000000000000e+00 0.000000000000e+00
2.432500000000e+02 0.000000000000e+00 0.000000000000e+00 0.000000000000e+00
2.435000000000e+02 0.000000000000e+00 0.000000000000e+00 0.000000000000e+00
2.437500000000e+02 0.000000000000e+00 0.000000000000e+00 0.000000000000e+00
2.440000000000e+02 0.000000000000e+00 0.000000000000e+00 0.000000000000e+00
2.442500000000e+02 0.000000000000e+00 0.000000000000e+00 0.000000000000e+00
2.445000000000e+02 0.000000000000e+00 0.000000000000e+00 0.000000000000e+00
2.447500000000e+02 0.000000000000e+00 0.000000000000e+00 0.000000000000e+00
2.450000000000e+02 0.000000000000e+00 0.000000000000e+00 0.000000000000e+00
2.452500000000e+02 0.000000000000e+00 0.000000000000e+00 0.000000000000e+00
2.455000000000e+02 0.000000000000e+00 0.000000000000e+00 0.000000000000e+00
2.457500000000e+02 0.000000000000e+00 0.000000000000e+00 0.000000000000e+00
2.460000000000e+02 0.000000000000e+00 0.000000000000e+00 0.000000000000e+00
2.462500000000e+02 0.000000000000e+00 0.000000000000e+00 0.000000000000e+00
2.465000000000e+02 0.000000000000e+00 0.000000000000e+00 0.000000000000e+00
2.467500000000e+02 0.000000000000e+00 0.000000000000e+00 0.000000000000e+00
2.470000000000e+02 0.000000000000e+00 0.000000000000e+00 0.000000000000e+00
2.472500000000e+02 0.000000000000e+00 0.000000000000e+00 0.000000000000e+00
2.475000000000e+02 0.000000000000e+00 0.000000000000e+00 0.000000000000e+00
2.477500000000e+02 0.000000000000e+00 0.000000000000e+00 0.000000000000e+00
2.480000000000e+02 0.000000000000e+00 0.000000000000e+00 0.000000000000e+00
2.482500000000e+02 0.000000000000e+00 0.000000000000e+00 0.000000000000e+00
2.485000000000e+02 0.000000000000e+00 0.000000000000e+00 0.000000000000e+00
2.487500000000e+02 0.000000000000e+00 0.000000000000e+00 0.000000000000e+00
2.490000000000e+02 0.000000000000e+00 0.000000000000e+00 0.000000000000e+00
2.492500000000e+02 0.000000000000e+00 0.000000000000e+00 0.000000000000e+00
2.495000000000e+02 0.000000000000e+00 0.000000000000e+00 0.000000000000e+00
2.497500000000e+02 0.000000000000e+00 0.000000000000e+00 0.000000000000e+00
2.500000000000e+02 0.000000000000e+00 0.000000000000e+00 0.000000000000e+00
2.502500000000e+02 0.000000000000e+00 0.000000000000e+00 0.000000000000e+00
2.505000000000e+02 0.000000000000e+00 0.000000000000e+00 0.000000000000e+00
2.507500000000e+02 0.000000000000e+00 0.000000000000e+00 0.000000000000e+00
2.510000000000e+02 0.000000000000e+00 0.000000000000e+00 0.000000000000e+00
2.512500000000e+02 0.000000000000e+00 0.000000000000e+00 0.000000000000e+00
2.515000000000e+02 0.000000000000e+00 0.000000000000e+00 0.000000000000e+00
2.517500000000e+02 0.000000000000e+00 0.000000000000e+00 0.000000000000e+00
2.520000000000e+02 0.000000000000e+00 0.000000000000e+00 0.000000000000e+00
2.522500000000e+02 0.000000000000e+00 0.000000000000e+00 0.000000000000e+00
2.525000000000e+02 0.000000000000e+00 0.000000000000e+00 0.000000000000e+00
2.527500000000e+02 0.000000000000e+00 0.000000000000e+00 0.000000000000e+00
2.530000000000e+02 0.000000000000e+00 0.000000000000e+00 0.000000000000e+00
2.532500000000e+02 0.000000000000e+00 0.000000000000e+00 0.000000000000e+00
2.535000000000e+02 0.000000000000e+00 0.000000000000e+00 0.000000000000e+00
2.537500000000e+02 0.000000000000e+00 0.000000000000e+00 0.000000000000e+00
2.540000000000e+02 0.000000000000e+00 0.000000000000e+00 0.000000000000e+00
2.542500000000e+02 0.000000000000e+00 0.000000000000e+00 0.000000000000e+00
2.545000000000e+02 0.000000000000e+00 0.000000000000e+00 0.000000000000e+00
2.547500000000e+02 0.000000000000e+00 0.000000000000e+00 0.000000000000e+00
2.550000000000e+02 0.000000000000e+00 0.000000000000e+00 0.000000000000e+00
2.552500000000e+02 0.000000000000e+00 0.000000000000e+00 0.000000000000e+00
2.555000000000e+02 0.000000000000e+00 0.000000000000e+00 0.000000000000e+00
2.557500000000e+02 0.000000000000e+00 0.000000000000e+00 0.000000000000e+00
2.560000000000e+02 0.000000000000e+00 0.000000000000e+00 0.000000000000e+00
2.562500000000e+02 0.000000000000e+00 0.000000000000e+00 0.000000000000e+00
2.565000000000e+02 0.000000000000e+00 0.000000000000e+00 0.000000000000e+00
2.567500000000e+02 0.000000000000e+00 0.000000000000e+00 0.000000000000e+00
2.570000000000e+02 0.000000000000e+00 0.000000000000e+00 0.000000000000e+00
2.572500000000e+02 0.000000000000e+00 0.000000000000e+00 0.000000000000e+00
2.575000000000e+02 0.000000000000e+00 0.000000000000e+00 0.000000000000e+00
2.577500000000e+02 0.000000000000e+00 0.000000000000e+00 0.000000000000e+00
2.580000000000e+02 0.000000000000e+00 0.000000000000e+00 0.000000000000e+00
2.582500000000e+02 0.000000000000e+00 0.000000000000e+00 0.000000000000e+00
2.585000000000e+02 0.000000000000e+00 0.000000000000e+00 0.000000000000e+00
2.587500000000e+02 0.000000000000e+00 0.000000000000e+00 0.000000000000e+00
2.590000000000e+02 0.000000000000e+00 0.000000000000e+00 0.000000000000e+00
2.592500000000e+02 0.000000000000e+00 0.000000000000e+00 0.000000000000e+00
2.595000000000e+02 0.000000000000e+00 0.000000000000e+00 0.000000000000e+00
2.597500000000e+02 0.000000000000e+00 0.000000000000e+00 0.000000000000e+00
2.600000000000e+02 0.000000000000e+00 0.000000000000e+00 0.000000000000e+00
2.602500000000e+02 0.000000000000e+00 0.000000000000e+00 0.000000000000e+00
2.605000000000e+02 0.000000000000e+00 0.000000000000e+00 0.000000000000e+00
2.607500000000e+02 0.000000000000e+00 0.000000000000e+00 0.000000000000e+00
2.610000000000e+02 0.000000000000e+00 0.000000000000e+00 0.000000000000e+00
2.612500000000e+02 0.000000000000e+00 0.000000000000e+00 0.000000000000e+00
2.615000000000e+02 0.000000000000e+00 0.000000000000e+00 0.000000000000e+00
2.617500000000e+02 0.000000000000e+00 0.000000000000e+00 0.000000000000e+00
2.620000000000e+02 0.000000000000e+00 0.000000000000e+00 0.000000000000e+00
2.622500000000e+02 0.000000000000e+00 0.000000000000e+00 0.000000000000e+00
2.625000000000e+02 0.000000000000e+00 0.000000000000e+00 0.000000000000e+00
2.627500000000e+02 0.000000000000e+00 0.000000000000e+00 0.000000000000e+00
2.630000000000e+02 0.000000000000e+00 0.000000000000e+00 0.000000000000e+00
2.632500000000e+02 0.000000000000e+00 0.000000000000e+00 0.000000000000e+00
2.635000000000e+02 0.000000000000e+00 0.000000000000e+00 0.000000000000e+00
2.637500000000e+02 0.000000000000e+00 0.000000000000e+00 0.000000000000e+00
2.640000000000e+02 0.000000000000e+00 0.000000000000e+00 0.000000000000e+00
2.642500000000e+02 0.000000000000e+00 0.000000000000e+00 0.000000000000e+00
2.645000000000e+02 0.000000000000e+00 0.000000000000e+00 0.000000000000e+00
2.647500000000e+02 0.000000000000e+00 0.000000000000e+00 0.000000000000e+00
2.650000000000e+02 0.000000000000e+00 0.000000000000e+00 0.000000000000e+00
2.652500000000e+02 0.000000000000e+00 0.000000000000e+00 0.000000000000e+00
2.655000000000e+02 0.000000000000e+00 0.000000000000e+00 0.000000000000e+00
2.657500000000e+02 0.000000000000e+00 0.000000000000e+00 0.000000000000e+00
2.660000000000e+02 0.000000000000e+00 0.000000000000e+00 0.000000000000e+00
2.662500000000e+02 0.000000000000e+00 0.000000000000e+00 0.000000000000e+00
2.665000000000e+02 0.000000000000e+00 0.000000000000e+00 0.000000000000e+00
2.667500000000e+02 0.000000000000e+00 0.000000000000e+00 0.000000000000e+00
2.670000000000e+02 0.000000000000e+00 0.000000000000e+00 0.000000000000e+00
2.672500000000e+02 0.000000000000e+00 0.000000000000e+00 0.000000000000e+00
2.675000000000e+02 0.000000000000e+00 0.000000000000e+00 0.000000000000e+00
2.677500000000e+02 0.000000000000e+00 0.000000000000e+00 0.000000000000e+00
2.680000000000e+02 0.000000000000e+00 0.000000000000e+00 0.000000000000e+00
2.682500000000e+02 0.000000000000e+00 0.000000000000e+00 0.000000000000e+00
2.685000000000e+02 0.000000000000e+00 0.000000000000e+00 0.000000000000e+00
2.687500000000e+02 0.000000000000e+00 0.000000000000e+00 0.000000000000e+00
2.690000000000e+02 0.000000000000e+00 0.000000000000e+00 0.000000000000e+00
2.692500000000e+02 0.000000000000e+00 0.000000000000e+00 0.000000000000e+00
2.695000000000e+02 0.000000000000e+00 0.000000000000e+00 0.000000000000e+00
2.697500000000e+02 0.000000000000e+00 0.000000000000e+00 0.000000000000e+00
2.700000000000e+02 0.000000000000e+00 0.000000000000e+00 0.000000000000e+00
2.702500000000e+02 0.000000000000e+00 0.000000000000e+00 0.000000000000e+00
2.705000000000e+02 0.000000000000e+00 0.000000000000e+00 0.000000000000e+00
2.707500000000e+02 0.000000000000e+00 0.000000000000e+00 0.000000000000e+00
2.710000000000e+02 0.000000000000e+00 0.000000000000e+00 0.000000000000e+00
2.712500000000e+02 0.000000000000e+00 0.000000000000e+00 0.000000000000e+00
2.715000000000e+02 0.000000000000e+00 0.000000000000e+00 0.000000000000e+00
2.717500000000e+02 0.000000000000e+00 0.000000000000e+00 0.000000000000e+00
2.720000000000e+02 0.000000000000e+00 0.000000000000e+00 0.000000000000e+00
2.722500000000e+02 0.000000000000e+00 0.000000000000e+00 0.000000000000e+00
2.725000000000e+02 0.000000000000e+00 0.000000000000e+00 0.000000000000e+00
2.727500000000e+02 0.000000000000e+00 0.000000000000e+00 0.000000000000e+00
2.730000000000e+02 0.000000000000e+00 0.000000000000e+00 0.000000000000e+00
2.732500000000e+02 0.000000000000e+00 0.000000000000e+00 0.000000000000e+00
2.735000000000e+02 0.000000000000e+00 0.000000000000e+00 0.000000000000e+00
2.737500000000e+02 0.000000000000e+00 0.000000000000e+00 0.000000000000e+00
2.740000000000e+02 0.000000000000e+00 0.000000000000e+00 0.000000000000e+00
2.742500000000e+02 0.000000000000e+00 0.000000000000e+00 0.000000000000e+00
2.745000000000e+02 0.000000000000e+00 0.000000000000e+00 0.000000000000e+00
2.747500000000e+02 0.000000000000e+00 0.000000000000e+00 0.000000000000e+00
2.750000000000e+02 0.000000000000e+00 0.000000000000e+00 0.000000000000e+00
2.752500000000e+02 0.000000000000e+00 0.000000000000e+00 0.000000000000e+00
2.755000000000e+02 0.000000000000e+00 0.000000000000e+00 0.000000000000e+00
2.757500000000e+02 0.000000000000e+00 0.000000000000e+00 0.000000000000e+00
2.760000000000e+02 0.000000000000e+00 0.000000000000e+00 0.000000000000e+00
2.762500000000e+02 0.000000000000e+00 0.000000000000e+00 0.000000000000e+00
2.765000000000e+02 0.000000000000e+00 0.000000000000e+00 0.000000000000e+00
2.767500000000e+02 0.000000000000e+00 0.000000000000e+00 0.000000000000e+00
2.770000000000e+02 0.000000000000e+00 0.000000000000e+00 0.000000000000e+00
2.772500000000e+02 0.000000000000e+00 0.000000000000e+00 0.000000000000e+00
2.775000000000e+02 0.000000000000e+00 0.000000000000e+00 0.000000000000e+00
2.777500000000e+02 0.000000000000e+00 0.000000000000e+00 0.000000000000e+00
2.780000000000e+02 0.000000000000e+00 0.000000000000e+00 0.000000000000e+00
2.782500000000e+02 0.000000000000e+00 0.000000000000e+00 0.000000000000e+00
2.785000000000e+02 0.000000000000e+00 0.000000000000e+00 0.000000000000e+00
2.787500000000e+02 0.000000000000e+00 0.000000000000e+00 0.000000000000e+00
2.790000000000e+02 0.000000000000e+00 0.000000000000e+00 0.000000000000e+00
2.792500000000e+02 0.000000000000e+00 0.000000000000e+00 0.000000000000e+00
2.795000000000e+02 0.000000000000e+00 0.000000000000e+00 0.000000000000e+00
2.797500000000e+02 0.000000000000e+00 0.000000000000e+00 0.000000000000e+00
2.800000000000e+02 0.000000000000e+00 0.000000000000e+00 0.000000000000e+00
2.802500000000e+02 0.000000000000e+00 0.000000000000e+00 0.000000000000e+00
2.805000000000e+02 0.000000000000e+00 0.000000000000e+00 0.000000000000e+00
2.807500000000e+02 0.000000000000e+00 0.000000000000e+00 0.000000000000e+00
2.810000000000e+02 0.000000000000e+00 0.000000000000e+00 0.000000000000e+00
2.812500000000e+02 0.000000000000e+00 0.000000000000e+00 0.000000000000e+00
2.815000000000e+02 0.000000000000e+00 0.000000000000e+00 0.000000000000e+00
2.817500000000e+02 0.000000000000e+00 0.000000000000e+00 0.000000000000e+00
2.820000000000e+02 0.000000000000e+00 0.000000000000e+00 0.000000000000e+00
2.822500000000e+02 0.000000000000e+00 0.000000000000e+00 0.000000000000e+00
2.825000000000e+02 0.000000000000e+00 0.000000000000e+00 0.000000000000e+00
2.827500000000e+02 0.000000000000e+00 0.000000000000e+00 0.000000000000e+00
2.830000000000e+02 0.000000000000e+00 0.000000000000e+00 0.000000000000e+00
2.832500000000e+02 0.000000000000e+00 0.000000000000e+00 0.000000000000e+00
2.835000000000e+02 0.000000000000e+00 0.000000000000e+00 0.000000000000e+00
2.837500000000e+02 0.000000000000e+00 0.000000000000e+00 0.000000000000e+00
2.840000000000e+02 0.000000000000e+00 0.000000000000e+00 0.000000000000e+00
2.842500000000e+02 0.000000000000e+00 0.000000000000e+00 0.000000000000e+00
2.845000000000e+02 0.000000000000e+00 0.000000000000e+00 0.000000000000e+00
2.847500000000e+02 0.000000000000e+00 0.000000000000e+00 0.000000000000e+00
2.850000000000e+02 0.000000000000e+00 0.000000000000e+00 0.000000000000e+00
2.852500000000e+02 0.000000000000e+00 0.000000000000e+00 0.000000000000e+00
2.855000000000e+02 0.000000000000e+00 0.000000000000e+00 0.000000000000e+00
2.857500000000e+02 0.000000000000e+00 0.000000000000e+00 0.000000000000e+00
2.860000000000e+02 0.000000000000e+00 0.000000000000e+00 0.000000000000e+00
2.862500000000e+02 0.000000000000e+00 0.000000000000e+00 0.000000000000e+00
2.865000000000e+02 0.000000000000e+00 0.000000000000e+00 0.000000000000e+00
2.867500000000e+02 0.000000000000e+00 0.000000000000e+00 0.000000000000e+00
2.870000000000e+02 0.000000000000e+00 0.000000000000e+00 0.000000000000e+00
2.872500000000e+02 0.000000000000e+00 0.000000000000e+00 0.000000000000e+00
2.875000000000e+02 0.000000000000e+00 0.000000000000e+00 0.000000000000e+00
2.877500000000e+02 0.000000000000e+00 0.000000000000e+00 0.000000000000e+00
2.880000000000e+02 0.000000000000e+00 0.000000000000e+00 0.000000000000e+00
2.882500000000e+02 0.000000000000e+00 0.000000000000e+00 0.000000000000e+00
2.885000000000e+02 0.000000000000e+00 0.000000000000e+00 0.000000000000e+00
2.887500000000e+02 0.000000000000e+00 0.000000000000e+00 0.000000000000e+00
2.890000000000e+02 0.000000000000e+00 0.000000000000e+00 0.000000000000e+00
2.892500000000e+02 0.000000000000e+00 0.000000000000e+00 0.000000000000e+00
2.895000000000e+02 0.000000000000e+00 0.000000000000e+00 0.000000000000e+00
2.897500000000e+02 0.000000000000e+00 0.000000000000e+00 0.000000000000e+00
2.900000000000e+02 0.000000000000e+00 0.000000000000e+00 0.000000000000e+00
2.902500000000e+02 0.000000000000e+00 0.000000000000e+00 0.000000000000e+00
2.905000000000e+02 0.000000000000e+00 0.000000000000e+00 0.000000000000e+00
2.907500000000e+02 0.000000000000e+00 0.000000000000e+00 0.000000000000e+00
2.910000000000e+02 0.000000000000e+00 0.000000000000e+00 0.000000000000e+00
2.912500000000e+02 0.000000000000e+00 0.000000000000e+00 0.000000000000e+00
2.915000000000e+02 0.000000000000e+00 0.000000000000e+00 0.000000000000e+00
2.917500000000e+02 0.000000000000e+00 0.000000000000e+00 0.000000000000e+00
2.920000000000e+02 0.000000000000e+00 0.000000000000e+00 0.000000000000e+00
2.922500000000e+02 0.000000000000e+00 0.000000000000e+00 0.000000000000e+00
2.925000000000e+02 0.000000000000e+00 0.000000000000e+00 0.000000000000e+00
2.927500000000e+02 0.000000000000e+00 0.000000000000e+00 0.000000000000e+00
2.930000000000e+02 0.000000000000e+00 0.000000000000e+00 0.000000000000e+00
2.932500000000e+02 0.000000000000e+00 0.000000000000e+00 0.000000000000e+00
2.935000000000e+02 0.000000000000e+00 0.000000000000e+00 0.000000000000e+00
2.937500000000e+02 0.000000000000e+00 0.000000000000e+00 0.000000000000e+00
2.940000000000e+02 0.000000000000e+00 0.000000000000e+00 0.000000000000e+00
2.942500000000e+02 0.000000000000e+00 0.000000000000e+00 0.000000000000e+00
2.945000000000e+02 0.000000000000e+00 0.000000000000e+00 0.000000000000e+00
2.947500000000e+02 0.000000000000e+00 0.000000000000e+00 0.000000000000e+00
2.950000000000e+02 0.000000000000e+00 0.000000000000e+00 0.000000000000e+00
2.952500000000e+02 0.000000000000e+00 0.000000000000e+00 0.000000000000e+00
2.955000000000e+02 0.000000000000e+00 0.000000000000e+00 0.000000000000e+00
2.957500000000e+02 0.000000000000e+00 0.000000000000e+00 0.000000000000e+00
2.960000000000e+02 0.000000000000e+00 0.000000000000e+00 0.000000000000e+00
2.962500000000e+02 0.000000000000e+00 0.000000000000e+00 0.000000000000e+00
2.965000000000e+02 0.000000000000e+00 0.000000000000e+00 0.000000000000e+00
2.967500000000e+02 0.000000000000e+00 0.000000000000e+00 0.000000000000e+00
2.970000000000e+02 0.000000000000e+00 0.000000000000e+00 0.000000000000e+00
2.972500000000e+02 0.000000000000e+00 0.000000000000e+00 0.000000000000e+00
2.975000000000e+02 0.000000000000e+00 0.000000000000e+00 0.000000000000e+00
2.977500000000e+02 0.000000000000e+00 0.000000000000e+00 0.000000000000e+00
2.980000000000e+02 0.000000000000e+00 0.000000000000e+00 0.000000000000e+00
2.982500000000e+02 0.000000000000e+00 0.000000000000e+00 0.000000000000e+00
2.985000000000e+02 0.000000000000e+00 0.000000000000e+00 0.000000000000e+00
2.987500000000e+02 0.000000000000e+00 0.000000000000e+00 0.000000000000e+00
2.990000000000e+02 0.000000000000e+00 0.000000000000e+00 0.000000000000e+00
2.992500000000e+02 0.000000000000e+00 0.000000000000e+00 0.000000000000e+00
2.995000000000e+02 0.000000000000e+00 0.000000000000e+00 0.000000000000e+00
2.997500000000e+02 0.000000000000e+00 0.000000000000e+00 0.000000000000e+00
3.000000000000e+02 0.000000000000e+00 0.000000000000e+00 0.000000000000e+00
3.002500000000e+02 0.000000000000e+00 0.000000000000e+00 0.000000000000e+00
3.005000000000e+02 0.000000000000e+00 0.000000000000e+00 0.000000000000e+00
3.007500000000e+02 0.000000000000e+00 0.000000000000e+00 0.000000000000e+00
3.010000000000e+02 0.000000000000e+00 0.000000000000e+00 0.000000000000e+00
3.012500000000e+02 0.000000000000e+00 0.000000000000e+00 0.000000000000e+00
3.015000000000e+02 0.000000000000e+00 0.000000000000e+00 0.000000000000e+00
3.017500000000e+02 0.000000000000e+00 0.000000000000e+00 0.000000000000e+00
3.020000000000e+02 0.000000000000e+00 0.000000000000e+00 0.000000000000e+00
3.022500000000e+02 0.000000000000e+00 0.000000000000e+00 0.000000000000e+00
3.025000000000e+02 0.000000000000e+00 0.000000000000e+00 0.000000000000e+00
3.027500000000e+02 0.000000000000e+00 0.000000000000e+00 0.000000000000e+00
3.030000000000e+02 0.000000000000e+00 0.000000000000e+00 0.000000000000e+00
3.032500000000e+02 0.000000000000e+00 0.000000000000e+00 0.000000000000e+00
3.035000000000e+02 0.000000000000e+00 0.000000000000e+00 0.000000000000e+00
3.037500000000e+02 0.000000000000e+00 0.000000000000e+00 0.000000000000e+00
3.040000000000e+02 0.000000000000e+00 0.000000000000e+00 0.000000000000e+00
3.042500000000e+02 0.000000000000e+00 0.000000000000e+00 0.000000000000e+00
3.045000000000e+02 0.000000000000e+00 0.000000000000e+00 0.000000000000e+00
3.047500000000e+02 0.000000000000e+00 0.000000000000e+00 0.000000000000e+00
3.050000000000e+02 0.000000000000e+00 0.000000000000e+00 0.000000000000e+00
3.052500000000e+02 0.000000000000e+00 0.000000000000e+00 0.000000000000e+00
3.055000000000e+02 0.000000000000e+00 0.000000000000e+00 0.000000000000e+00
3.057500000000e+02 0.000000000000e+00 0.000000000000e+00 0.000000000000e+00
3.060000000000e+02 0.000000000000e+00 0.000000000000e+00 0.000000000000e+00
3.062500000000e+02 0.000000000000e+00 0.000000000000e+00 0.000000000000e+00
3.065000000000e+02 0.000000000000e+00 0.000000000000e+00 0.000000000000e+00
3.067500000000e+02 0.000000000000e+00 0.000000000000e+00 0.000000000000e+00
3.070000000000e+02 0.000000000000e+00 0.000000000000e+00 0.000000000000e+00
3.072500000000e+02 0.000000000000e+00 0.000000000000e+00 0.000000000000e+00
3.075000000000e+02 0.000000000000e+00 0.000000000000e+00 0.000000000000e+00
3.077500000000e+02 0.000000000000e+00 0.000000000000e+00 0.000000000000e+00
3.080000000000e+02 0.000000000000e+00 0.000000000000e+00 0.000000000000e+00
3.082500000000e+02 0.000000000000e+00 0.000000000000e+00 0.000000000000e+00
3.085000000000e+02 0.000000000000e+00 0.000000000000e+00 0.000000000000e+00
3.087500000000e+02 0.000000000000e+00 0.000000000000e+00 0.000000000000e+00
3.090000000000e+02 0.000000000000e+00 0.000000000000e+00 0.000000000000e+00
3.092500000000e+02 0.000000000000e+00 0.000000000000e+00 0.000000000000e+00
3.095000000000e+02 0.000000000000e+00 0.000000000000e+00 0.000000000000e+00
3.097500000000e+02 0.000000000000e+00 0.000000000000e+00 0.000000000000e+00
3.100000000000e+02 0.000000000000e+00 0.000000000000e+00 0.000000000000e+00
3.102500000000e+02 0.000000000000e+00 0.000000000000e+00 0.000000000000e+00
3.105000000000e+02 0.000000000000e+00 0.000000000000e+00 0.000000000000e+00
3.107500000000e+02 0.000000000000e+00 0.000000000000e+00 0.000000000000e+00
3.110000000000e+02 0.000000000000e+00 0.000000000000e+00 0.000000000000e+00
3.112500000000e+02 0.000000000000e+00 0.000000000000e+00 0.000000000000e+00
3.115000000000e+02 0.000000000000e+00 0.000000000000e+00 0.000000000000e+00
3.117500000000e+02 0.000000000000e+00 0.000000000000e+00 0.000000000000e+00
3.120000000000e+02 0.000000000000e+00 0.000000000000e+00 0.000000000000e+00
3.122500000000e+02 0.000000000000e+00 0.000000000000e+00 0.000000000000e+00
3.125000000000e+02 0.000000000000e+00 0.000000000000e+00 0.000000000000e+00
3.127500000000e+02 0.000000000000e+00 0.000000000000e+00 0.000000000000e+00
3.130000000000e+02 0.000000000000e+00 0.000000000000e+00 0.000000000000e+00
3.132500000000e+02 0.000000000000e+00 0.000000000000e+00 0.000000000000e+00
3.135000000000e+02 0.000000000000e+00 0.000000000000e+00 0.000000000000e+00
3.137500000000e+02 0.000000000000e+00 0.000000000000e+00 0.000000000000e+00
3.140000000000e+02 0.000000000000e+00 0.000000000000e+00 0.000000000000e+00
3.142500000000e+02 0.000000000000e+00 0.000000000000e+00 0.000000000000e+00
3.145000000000e+02 0.000000000000e+00 0.000000000000e+00 0.000000000000e+00
3.147500000000e+02 0.000000000000e+00 0.000000000000e+00 0.000000000000e+00
3.150000000000e+02 0.000000000000e+00 0.000000000000e+00 0.000000000000e+00
3.152500000000e+02 0.000000000000e+00 0.000000000000e+00 0.000000000000e+00
3.155000000000e+02 0.000000000000e+00 0.000000000000e+00 0.000000000000e+00
3.157500000000e+02 0.000000000000e+00 0.000000000000e+00 0.000000000000e+00
3.160000000000e+02 0.000000000000e+00 0.000000000000e+00 0.000000000000e+00
3.162500000000e+02 0.000000000000e+00 0.000000000000e+00 0.000000000000e+00
3.165000000000e+02 0.000000000000e+00 0.000000000000e+00 0.000000000000e+00
3.167500000000e+02 0.000000000000e+00 0.000000000000e+00 0.000000000000e+00
3.170000000000e+02 0.000000000000e+00 0.000000000000e+00 0.000000000000e+00
3.172500000000e+02 0.000000000000e+00 0.000000000000e+00 0.000000000000e+00
3.175000000000e+02 0.000000000000e+00 0.000000000000e+00 0.000000000000e+00
3.177500000000e+02 0.000000000000e+00 0.000000000000e+00 0.000000000000e+00
3.180000000000e+02 0.000000000000e+00 0.000000000000e+00 0.000000000000e+00
3.182500000000e+02 0.000000000000e+00 0.000000000000e+00 0.000000000000e+00
3.185000000000e+02 0.000000000000e+00 0.000000000000e+00 0.000000000000e+00
3.187500000000e+02 0.000000000000e+00 0.000000000000e+00 0.000000000000e+00
3.190000000000e+02 0.000000000000e+00 0.000000000000e+00 0.000000000000e+00
3.192500000000e+02 0.000000000000e+00 0.000000000000e+00 0.000000000000e+00
3.195000000000e+02 0.000000000000e+00 0.000000000000e+00 0.000000000000e+00
3.197500000000e+02 0.000000000000e+00 0.000000000000e+00 0.000000000000e+00
3.200000000000e+02 0.000000000000e+00 0.000000000000e+00 0.000000000000e+00
3.202500000000e+02 0.000000000000e+00 0.000000000000e+00 0.000000000000e+00
3.205000000000e+02 0.000000000000e+00 0.000000000000e+00 0.000000000000e+00
3.207500000000e+02 0.000000000000e+00 0.000000000000e+00 0.000000000000e+00
3.210000000000e+02 0.000000000000e+00 0.000000000000e+00 0.000000000000e+00
3.212500000000e+02 0.000000000000e+00 0.000000000000e+00 0.000000000000e+00
3.215000000000e+02 0.000000000000e+00 0.000000000000e+00 0.000000000000e+00
3.217500000000e+02 0.000000000000e+00 0.000000000000e+00 0.000000000000e+00
3.220000000000e+02 0.000000000000e+00 0.000000000000e+00 0.000000000000e+00
3.222500000000e+02 0.000000000000e+00 0.000000000000e+00 0.000000000000e+00
3.225000000000e+02 0.000000000000e+00 0.000000000000e+00 0.000000000000e+00
3.227500000000e+02 0.000000000000e+00 0.000000000000e+00 0.000000000000e+00
3.230000000000e+02 0.000000000000e+00 0.000000000000e+00 0.000000000000e+00
3.232500000000e+02 0.000000000000e+00 0.000000000000e+00 0.000000000000e+00
3.235000000000e+02 0.000000000000e+00 0.000000000000e+00 0.000000000000e+00
3.237500000000e+02 0.000000000000e+00 0.000000000000e+00 0.000000000000e+00
3.240000000000e+02 0.000000000000e+00 0.000000000000e+00 0.000000000000e+00
3.242500000000e+02 -1.347294513071e-06 0.000000000000e+00 0.000000000000e+00
3.245000000000e+02 -5.460214534575e-06 0.000000000000e+00 0.000000000000e+00
3.247500000000e+02 -7.062279005672e-06 0.000000000000e+00 0.000000000000e+00
3.250000000000e+02 -2.522173039783e-06 0.000000000000e+00 0.000000000000e+00
3.252500000000e+02 7.757181458114e-06 0.000000000000e+00 0.000000000000e+00
3.255000000000e+02 1.842675083629e-05 0.000000000000e+00 0.000000000000e+00
3.257500000000e+02 1.966740664954e-05 0.000000000000e+00 0.000000000000e+00
3.260000000000e+02 -9.668475485228e-07 0.000000000000e+00 0.000000000000e+00
3.262500000000e+02 -5.568321652245e-05 0.000000000000e+00 0.000000000000e+00
3.265000000000e+02 -1.531663560890e-04 0.000000000000e+00 0.000000000000e+00
3.267500000000e+02 -2.956199655905e-04 0.000000000000e+00 0.000000000000e+00
3.270000000000e+02 -4.768629726264e-04 0.000000000000e+00 0.000000000000e+00
3.272500000000e+02 -6.820389994377e-04 0.000000000000e+00 0.000000000000e+00
3.275000000000e+02 -8.891989218401e-04 0.000000000000e+00 0.000000000000e+00
3.277500000000e+02 -1.072643534838e-03 0.000000000000e+00 0.000000000000e+00
3.280000000000e+02 -1.207537640160e-03 0.000000000000e+00 0.000000000000e+00
3.282500000000e+02 -1.275002748780e-03 0.000000000000e+00 0.000000000000e+00
3.285000000000e+02 -1.266726853136e-03 0.000000000000e+00 0.000000000000e+00
3.287500000000e+02 -1.188136989580e-03 0.000000000000e+00 0.000000000000e+00
3.290000000000e+02 -1.059372478180e-03 0.000000000000e+00 0.000000000000e+00
3.292500000000e+02 -9.136480875620e-04 0.000000000000e+00 0.000000000000e+00
3.295000000000e+02 -7.930500711313e-04 0.000000000000e+00 0.000000000000e+00
3.297500000000e+02 -7.422853783893e-04 0.000000000000e+00 0.000000000000e+00
3.300000000000e+02 -8.013185105088e-04 0.000000000000e+00 0.000000000000e+00
3.302500000000e+02 -9.981020501639e-04 0.000000000000e+00 0.000000000000e+00
3.305000000000e+02 -1.342678663237e-03 0.000000000000e+00 0.000000000000e+00
3.307500000000e+02 -1.823780638469e-03 0.000000000000e+00 0.000000000000e+00
3.310000000000e+02 -2.408693173547e-03 0.000000000000e+00 0.000000000000e+00
3.312500000000e+02 -3.046632846288e-03 0.000000000000e+00 0.000000000000e+00
3.315000000000e+02 -3.675306031249e-03 0.000000000000e+00 0.000000000000e+00
3.317500000000e+02 -4.229752606853e-03 0.000000000000e+00 0.000000000000e+00
3.320000000000e+02 -4.652146556515e-03 0.000000000000e+00 0.000000000000e+00
3.322500000000e+02 -4.900997323163e-03 0.000000000000e+00 0.000000000000e+00
3.325000000000e+02 -4.958221594829e-03 0.000000000000e+00 0.000000000000e+00
3.327500000000e+02 -4.832840025672e-03 0.000000000000e+00 0.000000000000e+00
3.330000000000e+02 -4.560558291486e-03 0.000000000000e+00 0.000000000000e+00
3.332500000000e+02 -4.199138920595e-03 0.000000000000e+00 0.000000000000e+00
3.335000000000e+02 -3.820154948073e-03 0.000000000000e+00 0.000000000000e+00
3.337500000000e+02 -3.498324623822e-03 0.000000000000e+00 0.000000000000e+00
3.340000000000e+02 -3.300054062687e-03 0.000000000000e+00 0.000000000000e+00
3.342500000000e+02 -3.272985685840e-03 0.000000000000e+00 0.000000000000e+00
3.345000000000e+02 -3.438229955424e-03 0.000000000000e+00 0.000000000000e+00
3.347500000000e+02 -3.786559976318e-03 0.000000000000e+00 0.000000000000e+00
3.350000000000e+02 -4.279233724283e-03 0.000000000000e+00 0.000000000000e+00
3.352500000000e+02 -4.853375184904e-03 0.000000000000e+00 0.000000000000e+00
3.355000000000e+02 -5.431113299751e-03 0.000000000000e+00 0.000000000000e+00
3.357500000000e+02 -5.931067641422e-03 0.000000000000e+00 0.000000000000e+00
3.360000000000e+02 -6.280384576014e-03 0.000000000000e+00 0.000000000000e+00
3.362500000000e+02 -6.425433228161e-03 0.000000000000e+00 0.000000000000e+00
3.365000000000e+02 -6.339484691034e-03 0.000000000000e+00 0.000000000000e+00
3.367500000000e+02 -6.026186901599e-03 0.000000000000e+00 0.000000000000e+00
3.370000000000e+02 -5.518331372912e-03 0.000000000000e+00 0.000000000000e+00
3.372500000000e+02 -4.872173327284e-03 0.000000000000e+00 0.000000000000e+00
3.375000000000e+02 -4.158286285071e-03 0.000000000000e+00 0.000000000000e+00
3.377500000000e+02 -3.450485725737e-03 0.000000000000e+00 0.000000000000e+00
3.380000000000e+02 -2.814651685238e-03 0.000000000000e+00 0.000000000000e+00
3.382500000000e+02 -2.299268285915e-03 0.000000000000e+00 0.000000000000e+00
3.385000000000e+02 -1.929182441418e-03 0.000000000000e+00 0.000000000000e+00
3.387500000000e+02 -1.703519201378e-03 0.000000000000e+00 0.000000000000e+00
3.390000000000e+02 -1.597974638625e-03 0.000000000000e+00 0.000000000000e+00
3.392500000000e+02 -1.570961881156e-03 0.000000000000e+00 0.000000000000e+00
3.395000000000e+02 -1.572439617084e-03 0.000000000000e+00 0.000000000000e+00
3.397500000000e+02 -1.553815650634e-03 0.000000000000e+00 0.000000000000e+00
3.400000000000e+02 -1.477164988281e-03 0.000000000000e+00 0.000000000000e+00
3.402500000000e+02 -1.322157347368e-03 0.000000000000e+00 0.000000000000e+00
3.405000000000e+02 -1.089524078526e-03 0.000000000000e+00 0.000000000000e+00
3.407500000000e+02 -8.005316360764e-04 0.000000000000e+00 0.000000000000e+00
3.410000000000e+02 -4.926548449841e-04 0.000000000000e+00 0.000000000000e+00
3.412500000000e+02 -2.123294257785e-04 0.000000000000e+00 0.000000000000e+00
3.415000000000e+02 -6.187389517181e-06 0.000000000000e+00 0.000000000000e+00
3.417500000000e+02 8.755294559462e-05 0.000000000000e+00 0.000000000000e+00
3.420000000000e+02 4.590743719862e-05 0.000000000000e+00 0.000000000000e+00
3.422500000000e+02 -1.351408489263e-04 0.000000000000e+00 0.000000000000e+00
3.425000000000e+02 -4.407155768728e-04 0.000000000000e+00 0.000000000000e+00
3.427500000000e+02 -8.409300133828e-04 0.000000000000e+00 0.000000000000e+00
3.430000000000e+02 -1.297852738376e-03 0.000000000000e+00 0.000000000000e+00
3.432500000000e+02 -1.774223961468e-03 0.000000000000e+00 0.000000000000e+00
3.435000000000e+02 -2.242218837012e-03 0.000000000000e+00 0.000000000000e+00
3.437500000000e+02 -2.690490449814e-03 0.000000000000e+00 0.000000000000e+00
3.440000000000e+02 -3.127988377433e-03 0.000000000000e+00 0.000000000000e+00
3.442500000000e+02 -3.583600124426e-03 0.000000000000e+00 0.000000000000e+00
3.445000000000e+02 -4.101410972548e-03 0.000000000000e+00 0.000000000000e+00
3.447500000000e+02 -4.732194009155e-03 0.000000000000e+00 0.000000000000e+00
3.450000000000e+02 -5.522481593292e-03 0.000000000000e+00 0.000000000000e+00
3.452500000000e+02 -6.503096837303e-03 0.000000000000e+00 0.000000000000e+00
3.455000000000e+02 -7.679236600420e-03 0.000000000000e+00 0.000000000000e+00
3.457500000000e+02 -9.024045827109e-03 0.000000000000e+00 0.000000000000e+00
3.460000000000e+02 -1.047711891732e-02 0.000000000000e+00 0.000000000000e+00
3.462500000000e+02 -1.194858130185e-02 0.000000000000e+00 0.000000000000e+00
3.465000000000e+02 -1.332846866781e-02 0.000000000000e+00 0.000000000000e+00
3.467500000000e+02 -1.450018848571e-02 0.000000000000e+00 0.000000000000e+00
3.470000000000e+02 -1.535607987360e-02 0.000000000000e+00 0.000000000000e+00
3.472500000000e+02 -1.581262224986e-02 0.000000000000e+00 0.000000000000e+00
3.475000000000e+02 -1.582277272763e-02 0.000000000000e+00 0.000000000000e+00
3.477500000000e+02 -1.538326489747e-02 0.000000000000e+00 0.000000000000e+00
3.480000000000e+02 -1.453543492552e-02 0.000000000000e+00 0.000000000000e+00
3.482500000000e+02 -1.335914642510e-02 0.000000000000e+00 0.000000000000e+00
3.485000000000e+02 -1.196050547362e-02 0.000000000000e+00 0.000000000000e+00
3.487500000000e+02 -1.045510901351e-02 0.000000000000e+00 0.000000000000e+00
3.490000000000e+02 -8.949376458787e-03 0.000000000000e+00 0.000000000000e+00
3.492500000000e+02 -7.522933285431e-03 0.000000000000e+00 0.000000000000e+00
3.495000000000e+02 -6.214963938685e-03 0.000000000000e+00 0.000000000000e+00
3.497500000000e+02 -5.016921766233e-03 0.000000000000e+00 0.000000000000e+00
3.500000000000e+02 -3.873046500493e-03 0.000000000000e+00 0.000000000000e+00
3.502500000000e+02 -2.688934602759e-03 0.000000000000e+00 0.000000000000e+00
3.505000000000e+02 -1.347121923621e-03 0.000000000000e+00 0.000000000000e+00
3.507500000000e+02 2.725226189706e-04 0.000000000000e+00 0.000000000000e+00
3.510000000000e+02 2.270638343084e-03 0.000000000000e+00 0.000000000000e+00
3.512500000000e+02 4.707879109662e-03 0.000000000000e+00 0.000000000000e+00
3.515000000000e+02 7.589364341069e-03 0.000000000000e+00 0.000000000000e+00
3.517500000000e+02 1.085668069494e-02 0.000000000000e+00 0.000000000000e+00
3.520000000000e+02 1.438893862042e-02 0.000000000000e+00 0.000000000000e+00
3.522500000000e+02 1.801302474285e-02 0.000000000000e+00 0.000000000000e+00
3.525000000000e+02 2.152177791352e-02 0.000000000000e+00 0.000000000000e+00
3.527500000000e+02 2.469757750493e-02 0.000000000000e+00 0.000000000000e+00
3.530000000000e+02 2.733796679654e-02 0.000000000000e+00 0.000000000000e+00
3.532500000000e+02 2.927958504534e-02 0.000000000000e+00 0.000000000000e+00
3.535000000000e+02 3.041691130287e-02 0.000000000000e+00 0.000000000000e+00
3.537500000000e+02 3.071310142296e-02 0.000000000000e+00 0.000000000000e+00
3.540000000000e+02 3.020140864913e-02 0.000000000000e+00 0.000000000000e+00
3.542500000000e+02 2.897712870508e-02 0.000000000000e+00 0.000000000000e+00
3.545000000000e+02 2.718147253699e-02 0.000000000000e+00 0.000000000000e+00
3.547500000000e+02 2.498000972129e-02 0.000000000000e+00 0.000000000000e+00
3.550000000000e+02 2.253914281969e-02 0.000000000000e+00 0.000000000000e+00
3.552500000000e+02 2.000433416864e-02 0.000000000000e+00 0.000000000000e+00
3.555000000000e+02 1.748346752490e-02 0.000000000000e+00 0.000000000000e+00
3.557500000000e+02 1.503784087697e-02 0.000000000000e+00 0.000000000000e+00
3.560000000000e+02 1.268199654776e-02 0.000000000000e+00 0.000000000000e+00
3.562500000000e+02 1.039211066897e-02 0.000000000000e+00 0.000000000000e+00
3.565000000000e+02 8.121229801991e-03 0.000000000000e+00 0.000000000000e+00
3.567500000000e+02 5.818495119734e-03 0.000000000000e+00 0.000000000000e+00
3.570000000000e+02 3.448825718875e-03 0.000000000000e+00 0.000000000000e+00
3.572500000000e+02 1.009456030457e-03 0.000000000000e+00 0.000000000000e+00
3.575000000000e+02 -1.459745919399e-03 0.000000000000e+00 0.000000000000e+00
3.577500000000e+02 -3.874197729449e-03 0.000000000000e+00 0.000000000000e+00
3.580000000000e+02 -6.111373240284e-03 0.000000000000e+00 0.000000000000e+00
3.582500000000e+02 -8.025518632851e-03 0.000000000000e+00 0.000000000000e+00
3.585000000000e+02 -9.468028894486e-03 0.000000000000e+00 0.000000000000e+00
3.587500000000e+02 -1.031019622572e-02 0.000000000000e+00 0.000000000000e+00
3.590000000000e+02 -1.046458899693e-02 0.000000000000e+00 0.000000000000e+00
3.592500000000e+02 -9.901500453898e-03 0.000000000000e+00 0.000000000000e+00
3.595000000000e+02 -8.657696825528e-03 0.000000000000e+00 0.000000000000e+00
3.597500000000e+02 -6.835966346477e-03 0.000000000000e+00 0.000000000000e+00
3.600000000000e+02 -4.595510667585e-03 0.000000000000e+00 0.000000000000e+00
3.602500000000e+02 -2.134764808182e-03 0.000000000000e+00 0.000000000000e+00
3.605000000000e+02 3.304881421746e-04 0.000000000000e+00 0.000000000000e+00
3.607500000000e+02 2.590055033111e-03 0.000000000000e+00 0.000000000000e+00
3.610000000000e+02 4.459526489249e-03 0.000000000000e+00 0.000000000000e+00
3.612500000000e+02 5.794466870875e-03 0.000000000000e+00 0.000000000000e+00
3.615000000000e+02 6.496480078287e-03 0.000000000000e+00 0.000000000000e+00
3.617500000000e+02 6.510584388830e-03 0.000000000000e+00 0.000000000000e+00
3.620000000000e+02 5.815028903131e-03 0.000000000000e+00 0.000000000000e+00
3.622500000000e+02 4.406225099197e-03 0.000000000000e+00 0.000000000000e+00
3.625000000000e+02 2.282560371060e-03 0.000000000000e+00 0.000000000000e+00
3.627500000000e+02 -5.687165512870e-04 0.000000000000e+00 0.000000000000e+00
3.630000000000e+02 -4.177710572171e-03 0.000000000000e+00 0.000000000000e+00
3.632500000000e+02 -8.588497016277e-03 0.000000000000e+00 0.000000000000e+00
3.635000000000e+02 -1.384518309340e-02 0.000000000000e+00 0.000000000000e+00
3.637500000000e+02 -1.996853903954e-02 0.000000000000e+00 0.000000000000e+00
3.640000000000e+02 -2.692639869735e-02 0.000000000000e+00 0.000000000000e+00
3.642500000000e+02 -3.460272748463e-02 0.000000000000e+00 0.000000000000e+00
3.645000000000e+02 -4.277124863988e-02 0.000000000000e+00 0.000000000000e+00
3.647500000000e+02 -5.107957624261e-02 0.000000000000e+00 0.000000000000e+00
3.650000000000e+02 -5.904883882434e-02 0.000000000000e+00 0.000000000000e+00
3.652500000000e+02 -6.609186960894e-02 0.000000000000e+00 0.000000000000e+00
3.655000000000e+02 -7.155043054750e-02 0.000000000000e+00 0.000000000000e+00
3.657500000000e+02 -7.474900169433e-02 0.000000000000e+00 0.000000000000e+00
3.660000000000e+02 -7.505985792780e-02 0.000000000000e+00 0.000000000000e+00
3.662500000000e+02 -7.197193321634e-02 0.000000000000e+00 0.000000000000e+00
3.665000000000e+02 -6.515473428560e-02 0.000000000000e+00 0.000000000000e+00
3.667500000000e+02 -5.450857243150e-02 0.000000000000e+00 0.000000000000e+00
3.670000000000e+02 -4.019371231166e-02 0.000000000000e+00 0.000000000000e+00
3.672500000000e+02 -2.263356125858e-02 0.000000000000e+00 0.000000000000e+00
3.675000000000e+02 -2.490416258985e-03 0.000000000000e+00 0.000000000000e+00
3.677500000000e+02 1.938393308142e-02 0.000000000000e+00 0.000000000000e+00
3.680000000000e+02 4.201684675675e-02 0.000000000000e+00 0.000000000000e+00
3.682500000000e+02 6.439397217944e-02 0.000000000000e+00 0.000000000000e+00
3.685000000000e+02 8.553850641631e-02 0.000000000000e+00 0.000000000000e+00
3.687500000000e+02 1.045801280910e-01 0.000000000000e+00 0.000000000000e+00
3.690000000000e+02 1.208046792619e-01 0.000000000000e+00 0.000000000000e+00
3.692500000000e+02 1.336786591997e-01 0.000000000000e+00 0.000000000000e+00
3.695000000000e+02 1.428466098515e-01 0.000000000000e+00 0.000000000000e+00
3.697500000000e+02 1.481039311766e-01 0.000000000000e+00 0.000000000000e+00
3.700000000000e+02 1.493518671819e-01 0.000000000000e+00 0.000000000000e+00
3.702500000000e+02 1.465446583356e-01 0.000000000000e+00 0.000000000000e+00
3.705000000000e+02 1.396405848828e-01 0.000000000000e+00 0.000000000000e+00
3.707500000000e+02 1.285684611665e-01 0.000000000000e+00 0.000000000000e+00
3.710000000000e+02 1.132189961465e-01 0.000000000000e+00 0.000000000000e+00
3.712500000000e+02 9.346653158899e-02 0.000000000000e+00 0.000000000000e+00
3.715000000000e+02 6.922151967528e-02 0.000000000000e+00 0.000000000000e+00
3.717500000000e+02 4.050844616905e-02 0.000000000000e+00 0.000000000000e+00
3.720000000000e+02 7.558609018333e-03 0.000000000000e+00 0.000000000000e+00
3.722500000000e+02 -2.909691093684e-02 0.000000000000e+00 0.000000000000e+00
3.725000000000e+02 -6.855087116579e-02 0.000000000000e+00 0.000000000000e+00
3.727500000000e+02 -1.094765563332e-01 0.000000000000e+00 0.000000000000e+00
3.730000000000e+02 -1.501311362593e-01 0.000000000000e+00 0.000000000000e+00
3.732500000000e+02 -1.884140946461e-01 0.000000000000e+00 0.000000000000e+00
3.735000000000e+02 -2.219822078280e-01 0.000000000000e+00 0.000000000000e+00
3.737500000000e+02 -2.484148005215e-01 0.000000000000e+00 0.000000000000e+00
3.740000000000e+02 -2.654154885100e-01 0.000000000000e+00 0.000000000000e+00
3.742500000000e+02 -2.710304247838e-01 0.000000000000e+00 0.000000000000e+00
3.745000000000e+02 -2.638591487913e-01 0.000000000000e+00 0.000000000000e+00
3.747500000000e+02 -2.432331705251e-01 0.000000000000e+00 0.000000000000e+00
3.750000000000e+02 -2.093396844434e-01 0.000000000000e+00 0.000000000000e+00
3.752500000000e+02 -1.632731388157e-01 0.000000000000e+00 0.000000000000e+00
3.755000000000e+02 -1.070051810527e-01 0.000000000000e+00 0.000000000000e+00
3.757500000000e+02 -4.327278889316e-02 0.000000000000e+00 0.000000000000e+00
3.760000000000e+02 2.460602841918e-02 0.000000000000e+00 0.000000000000e+00
3.762500000000e+02 9.297099761528e-02 0.000000000000e+00 0.000000000000e+00
3.765000000000e+02 1.580884484843e-01 0.000000000000e+00 0.000000000000e+00
3.767500000000e+02 2.164225651464e-01 0.000000000000e+00 0.000000000000e+00
3.770000000000e+02 2.648814977241e-01 0.000000000000e+00 0.000000000000e+00
3.772500000000e+02 3.010145245875e-01 0.000000000000e+00 0.000000000000e+00
3.775000000000e+02 3.231431769581e-01 0.000000000000e+00 0.000000000000e+00
3.777500000000e+02 3.304180194537e-01 0.000000000000e+00 0.000000000000e+00
3.780000000000e+02 3.228023733181e-01 0.000000000000e+00 0.000000000000e+00
3.782500000000e+02 3.009933019231e-01 0.000000000000e+00 0.000000000000e+00
3.785000000000e+02 2.662973564281e-01 0.000000000000e+00 0.000000000000e+00
3.787500000000e+02 2.204828792562e-01 0.000000000000e+00 0.000000000000e+00
3.790000000000e+02 1.656314869892e-01 0.000000000000e+00 0.000000000000e+00
3.792500000000e+02 1.040086277031e-01 0.000000000000e+00 0.000000000000e+00
3.795000000000e+02 3.796729816175e-02 0.000000000000e+00 0.000000000000e+00
3.797500000000e+02 -3.010893797615e-02 0.000000000000e+00 0.000000000000e+00
3.800000000000e+02 -9.782627469677e-02 0.000000000000e+00 0.000000000000e+00
3.802500000000e+02 -1.627751511796e-01 0.000000000000e+00 0.000000000000e+00
3.805000000000e+02 -2.225159054050e-01 0.000000000000e+00 0.000000000000e+00
3.807500000000e+02 -2.745756795340e-01 0.000000000000e+00 0.000000000000e+00
3.810000000000e+02 -3.164759967693e-01 0.000000000000e+00 0.000000000000e+00
3.812500000000e+02 -3.458059392762e-01 0.000000000000e+00 0.000000000000e+00
3.815000000000e+02 -3.603480724361e-01 0.000000000000e+00 0.000000000000e+00
3.817500000000e+02 -3.582542598829e-01 0.000000000000e+00 0.000000000000e+00
3.820000000000e+02 -3.382577799333e-01 0.000000000000e+00 0.000000000000e+00
3.822500000000e+02 -2.998983690390e-01 0.000000000000e+00 0.000000000000e+00
3.825000000000e+02 -2.437296175880e-01 0.000000000000e+00 0.000000000000e+00
3.827500000000e+02 -1.714748710350e-01 0.000000000000e+00 0.000000000000e+00
3.830000000000e+02 -8.609928316321e-02 0.000000000000e+00 0.000000000000e+00
3.832500000000e+02 8.227884991963e-03 0.000000000000e+00 0.000000000000e+00
3.835000000000e+02 1.062957493160e-01 0.000000000000e+00 0.000000000000e+00
3.837500000000e+02 2.021399774723e-01 0.000000000000e+00 0.000000000000e+00
3.840000000000e+02 2.894419107113e-01 0.000000000000e+00 0.000000000000e+00
3.842500000000e+02 3.620087272604e-01 0.000000000000e+00 0.000000000000e+00
3.845000000000e+02 4.142921267303e-01 0.000000000000e+00 0.000000000000e+00
3.847500000000e+02 4.418947571334e-01 0.000000000000e+00 0.000000000000e+00
3.850000000000e+02 4.420110140174e-01 0.000000000000e+00 0.000000000000e+00
3.852500000000e+02 4.137525271367e-01 0.000000000000e+00 0.000000000000e+00
3.855000000000e+02 3.583184275653e-01 0.000000000000e+00 0.000000000000e+00
3.857500000000e+02 2.789853766504e-01 0.000000000000e+00 0.000000000000e+00
3.860000000000e+02 1.809106756537e-01 0.000000000000e+00 0.000000000000e+00
3.862500000000e+02 7.076142448106e-02 0.000000000000e+00 0.000000000000e+00
3.865000000000e+02 -4.379867897032e-02 0.000000000000e+00 0.000000000000e+00
3.867500000000e+02 -1.547179479194e-01 0.000000000000e+00 0.000000000000e+00
3.870000000000e+02 -2.542035226496e-01 0.000000000000e+00 0.000000000000e+00
3.872500000000e+02 -3.353452627571e-01 0.000000000000e+00 0.000000000000e+00
3.875000000000e+02 -3.926584037888e-01 0.000000000000e+00 0.000000000000e+00
3.877500000000e+02 -4.224958212245e-01 0.000000000000e+00 0.000000000000e+00
3.880000000000e+02 -4.232950492331e-01 0.000000000000e+00 0.000000000000e+00
3.882500000000e+02 -3.956428582928e-01 0.000000000000e+00 0.000000000000e+00
3.885000000000e+02 -3.421590399752e-01 0.000000000000e+00 0.000000000000e+00
3.887500000000e+02 -2.672188357474e-01 0.000000000000e+00 0.000000000000e+00
3.890000000000e+02 -1.765481510289e-01 0.000000000000e+00 0.000000000000e+00
3.892500000000e+02 -7.673575979405e-02 0.000000000000e+00 0.000000000000e+00
3.895000000000e+02 2.528876807274e-02 0.000000000000e+00 0.000000000000e+00
3.897500000000e+02 1.227638402445e-01 0.000000000000e+00 0.000000000000e+00
3.900000000000e+02 2.095499864994e-01 0.000000000000e+00 0.000000000000e+00
3.902500000000e+02 2.804981683502e-01 0.000000000000e+00 0.000000000000e+00
3.905000000000e+02 3.317134105528e-01 0.000000000000e+00 0.000000000000e+00
3.907500000000e+02 3.607077012255e-01 0.000000000000e+00 0.000000000000e+00
3.910000000000e+02 3.664476039886e-01 0.000000000000e+00 0.000000000000e+00
3.912500000000e+02 3.493108420442e-01 0.000000000000e+00 0.000000000000e+00
3.915000000000e+02 3.109713809127e-01 0.000000000000e+00 0.000000000000e+00
3.917500000000e+02 2.542340018228e-01 0.000000000000e+00 0.000000000000e+00
3.920000000000e+02 1.828373915132e-01 0.000000000000e+00 0.000000000000e+00
3.922500000000e+02 1.012402774892e-01 0.000000000000e+00 0.000000000000e+00
3.925000000000e+02 1.439937271472e-02 0.000000000000e+00 0.000000000000e+00
3.927500000000e+02 -7.245773865658e-02 0.000000000000e+00 0.000000000000e+00
3.930000000000e+02 -1.540658424727e-01 0.000000000000e+00 0.000000000000e+00
3.932500000000e+02 -2.253643188794e-01 0.000000000000e+00 0.000000000000e+00
3.935000000000e+02 -2.817500935439e-01 0.000000000000e+00 0.000000000000e+00
3.937500000000e+02 -3.193391359302e-01 0.000000000000e+00 0.000000000000e+00
3.940000000000e+02 -3.352282539439e-01 0.000000000000e+00 0.000000000000e+00
3.942500000000e+02 -3.277418594088e-01 0.000000000000e+00 0.000000000000e+00
3.945000000000e+02 -2.966417464021e-01 0.000000000000e+00 0.000000000000e+00
3.947500000000e+02 -2.432732551512e-01 0.000000000000e+00 0.000000000000e+00
3.950000000000e+02 -1.706198333115e-01 0.000000000000e+00 0.000000000000e+00
3.952500000000e+02 -8.324089101612e-02 0.000000000000e+00 0.000000000000e+00
3.955000000000e+02 1.292467670612e-02 0.000000000000e+00 0.000000000000e+00
3.957500000000e+02 1.108952012006e-01 0.000000000000e+00 0.000000000000e+00
3.960000000000e+02 2.031141536950e-01 0.000000000000e+00 0.000000000000e+00
3.962500000000e+02 2.820237313189e-01 0.000000000000e+00 0.000000000000e+00
3.965000000000e+02 3.407025763832e-01 0.000000000000e+00 0.000000000000e+00
3.967500000000e+02 3.735127808262e-01 0.000000000000e+00 0.000000000000e+00
3.970000000000e+02 3.766927970176e-01 0.000000000000e+00 0.000000000000e+00
3.972500000000e+02 3.488307761816e-01 0.000000000000e+00 0.000000000000e+00
3.975000000000e+02 2.911581643032e-01 0.000000000000e+00 0.000000000000e+00
3.977500000000e+02 2.076162293269e-01 0.000000000000e+00 0.000000000000e+00
3.980000000000e+02 1.046677721202e-01 0.000000000000e+00 0.000000000000e+00
3.982500000000e+02 -9.149104678952e-03 0.000000000000e+00 0.000000000000e+00
3.985000000000e+02 -1.239010651917e-01 0.000000000000e+00 0.000000000000e+00
3.987500000000e+02 -2.291224309406e-01 0.000000000000e+00 0.000000000000e+00
3.990000000000e+02 -3.147863927464e-01 0.000000000000e+00 0.000000000000e+00
3.992500000000e+02 -3.722929068308e-01 0.000000000000e+00 0.000000000000e+00
3.995000000000e+02 -3.953732431925e-01 0.000000000000e+00 0.000000000000e+00
3.997500000000e+02 -3.808130524835e-01 0.000000000000e+00 0.000000000000e+00
4.000000000000e+02 -3.289084946653e-01 0.000000000000e+00 0.000000000000e+00
4.002500000000e+02 -2.435927331974e-01 0.000000000000e+00 0.000000000000e+00
4.005000000000e+02 -1.322010779759e-01 0.000000000000e+00 0.000000000000e+00
4.007500000000e+02 -4.879369149924e-03 0.000000000000e+00 0.000000000000e+00
4.010000000000e+02 1.263218174407e-01 0.000000000000e+00 0.000000000000e+00
4.012500000000e+02 2.485889416241e-01 0.000000000000e+00 0.000000000000e+00
4.015000000000e+02 3.496158129166e-01 0.000000000000e+00 0.000000000000e+00
4.017500000000e+02 4.188757182114e-01 0.000000000000e+00 0.000000000000e+00
4.020000000000e+02 4.487619389626e-01 0.000000000000e+00 0.000000000000e+00
4.022500000000e+02 4.354705704604e-01 0.000000000000e+00 0.000000000000e+00
4.025000000000e+02 3.795208998905e-01 0.000000000000e+00 0.000000000000e+00
4.027500000000e+02 2.858423887115e-01 0.000000000000e+00 0.000000000000e+00
4.030000000000e+02 1.634005204221e-01 0.000000000000e+00 0.000000000000e+00
4.032500000000e+02 2.438219071917e-02 0.000000000000e+00 0.000000000000e+00
4.035000000000e+02 -1.169901058321e-01 0.000000000000e+00 0.000000000000e+00
4.037500000000e+02 -2.459026423330e-01 0.000000000000e+00 0.000000000000e+00
4.040000000000e+02 -3.485075828681e-01 0.000000000000e+00 0.000000000000e+00
4.042500000000e+02 -4.134283834453e-01 0.000000000000e+00 0.000000000000e+00
4.045000000000e+02 -4.330476050931e-01 0.000000000000e+00 0.000000000000e+00
4.047500000000e+02 -4.044282331420e-01 0.000000000000e+00 0.000000000000e+00
4.050000000000e+02 -3.297539401462e-01 0.000000000000e+00 0.000000000000e+00
4.052500000000e+02 -2.162224712827e-01 0.000000000000e+00 0.000000000000e+00
4.055000000000e+02 -7.538467919372e-02 0.000000000000e+00 0.000000000000e+00
4.057500000000e+02 7.801646402307e-02 0.000000000000e+00 0.000000000000e+00
4.060000000000e+02 2.275941834447e-01 0.000000000000e+00 0.000000000000e+00
4.062500000000e+02 3.570927819004e-01 0.000000000000e+00 0.000000000000e+00
4.065000000000e+02 4.521965781909e-01 0.000000000000e+00 0.000000000000e+00
4.067500000000e+02 5.021694293065e-01 0.000000000000e+00 0.000000000000e+00
4.070000000000e+02 5.011334109243e-01 0.000000000000e+00 0.000000000000e+00
4.072500000000e+02 4.488299380973e-01 0.000000000000e+00 0.000000000000e+00
4.075000000000e+02 3.507609201066e-01 0.000000000000e+00 0.000000000000e+00
4.077500000000e+02 2.176759226820e-01 0.000000000000e+00 0.000000000000e+00
4.080000000000e+02 6.444627132553e-02 0.000000000000e+00 0.000000000000e+00
4.082500000000e+02 -9.156005964638e-02 0.000000000000e+00 0.000000000000e+00
4.085000000000e+02 -2.324268515862e-01 0.000000000000e+00 0.000000000000e+00
4.087500000000e+02 -3.417420504510e-01 0.000000000000e+00 0.000000000000e+00
4.090000000000e+02 -4.065161798590e-01 0.000000000000e+00 0.000000000000e+00
4.092500000000e+02 -4.187379024670e-01 0.000000000000e+00 0.000000000000e+00
4.095000000000e+02 -3.763747966300e-01 0.000000000000e+00 0.000000000000e+00
4.097500000000e+02 -2.836886215050e-01 0.000000000000e+00 0.000000000000e+00
4.100000000000e+02 -1.508132044266e-01 0.000000000000e+00 0.000000000000e+00
4.102500000000e+02 7.369469965438e-03 0.000000000000e+00 0.000000000000e+00
4.105000000000e+02 1.729338324771e-01 0.000000000000e+00 0.000000000000e+00
4.107500000000e+02 3.270017750403e-01 0.000000000000e+00 0.000000000000e+00
4.110000000000e+02 4.519748530933e-01 0.000000000000e+00 0.000000000000e+00
4.112500000000e+02 5.336401128706e-01 0.000000000000e+00 0.000000000000e+00
4.115000000000e+02 5.628922817282e-01 0.000000000000e+00 0.000000000000e+00
4.117500000000e+02 5.368573996070e-01 0.000000000000e+00 0.000000000000e+00
4.120000000000e+02 4.592728925450e-01 0.000000000000e+00 0.000000000000e+00
4.122500000000e+02 3.400684784091e-01 0.000000000000e+00 0.000000000000e+00
4.125000000000e+02 1.941903354645e-01 0.000000000000e+00 0.000000000000e+00
4.127500000000e+02 3.980545589499e-02 0.000000000000e+00 0.000000000000e+00
4.130000000000e+02 -1.038979983707e-01 0.000000000000e+00 0.000000000000e+00
4.132500000000e+02 -2.190455497452e-01 0.000000000000e+00 0.000000000000e+00
4.135000000000e+02 -2.912578587640e-01 0.000000000000e+00 0.000000000000e+00
4.137500000000e+02 -3.114065931452e-01 0.000000000000e+00 0.000000000000e+00
4.140000000000e+02 -2.767236781025e-01 0.000000000000e+00 0.000000000000e+00
4.142500000000e+02 -1.911227186002e-01 0.000000000000e+00 0.000000000000e+00
4.145000000000e+02 -6.469000588153e-02 0.000000000000e+00 0.000000000000e+00
4.147500000000e+02 8.759254187783e-02 0.000000000000e+00 0.000000000000e+00
4.150000000000e+02 2.477323898148e-01 0.000000000000e+00 0.000000000000e+00
4.152500000000e+02 3.969813723441e-01 0.000000000000e+00 0.000000000000e+00
4.155000000000e+02 5.181750055470e-01 0.000000000000e+00 0.000000000000e+00
4.157500000000e+02 5.978594209187e-01 0.000000000000e+00 0.000000000000e+00
4.160000000000e+02 6.279364568694e-01 0.000000000000e+00 0.000000000000e+00
4.162500000000e+02 6.066196287794e-01 0.000000000000e+00 0.000000000000e+00
4.165000000000e+02 5.385828319741e-01 0.000000000000e+00 0.000000000000e+00
4.167500000000e+02 4.342881052727e-01 0.000000000000e+00 0.000000000000e+00
4.170000000000e+02 3.085848944767e-01 0.000000000000e+00 0.000000000000e+00
4.172500000000e+02 1.787670340914e-01 0.000000000000e+00 0.000000000000e+00
4.175000000000e+02 6.234274523512e-02 0.000000000000e+00 0.000000000000e+00
4.177500000000e+02 -2.519176271354e-02 0.000000000000e+00 0.000000000000e+00
4.180000000000e+02 -7.228757864320e-02 0.000000000000e+00 0.000000000000e+00
4.182500000000e+02 -7.274064416962e-02 0.000000000000e+00 0.000000000000e+00
4.185000000000e+02 -2.637802261009e-02 0.000000000000e+00 0.000000000000e+00
4.187500000000e+02 6.104535925372e-02 0.000000000000e+00 0.000000000000e+00
4.190000000000e+02 1.787130661151e-01 0.000000000000e+00 0.000000000000e+00
4.192500000000e+02 3.122502173779e-01 0.000000000000e+00 0.000000000000e+00
4.195000000000e+02 4.456549704507e-01 0.000000000000e+00 0.000000000000e+00
4.197500000000e+02 5.633970893610e-01 0.000000000000e+00 0.000000000000e+00
4.200000000000e+02 6.524048573262e-01 0.000000000000e+00 0.000000000000e+00
4.202500000000e+02 7.036817025081e-01 0.000000000000e+00 0.000000000000e+00
4.205000000000e+02 7.133482856074e-01 0.000000000000e+00 0.000000000000e+00
4.207500000000e+02 6.829865670967e-01 0.000000000000e+00 0.000000000000e+00
4.210000000000e+02 6.192581548225e-01 0.000000000000e+00 0.000000000000e+00
4.212500000000e+02 5.328667666199e-01 0.000000000000e+00 0.000000000000e+00
4.215000000000e+02 4.370206344811e-01 0.000000000000e+00 0.000000000000e+00
4.217500000000e+02 3.456136438151e-01 0.000000000000e+00 0.000000000000e+00
4.220000000000e+02 2.713758354771e-01 0.000000000000e+00 0.000000000000e+00
4.222500000000e+02 2.242409381294e-01 0.000000000000e+00 0.000000000000e+00
4.225000000000e+02 2.101420617210e-01 0.000000000000e+00 0.000000000000e+00
4.227500000000e+02 2.303824063899e-01 0.000000000000e+00 0.000000000000e+00
4.230000000000e+02 2.816453755738e-01 0.000000000000e+00 0.000000000000e+00
4.232500000000e+02 3.566196786289e-01 0.000000000000e+00 0.000000000000e+00
4.235000000000e+02 4.451323063905e-01 0.000000000000e+00 0.000000000000e+00
4.237500000000e+02 5.356169295929e-01 0.000000000000e+00 0.000000000000e+00
4.240000000000e+02 6.167058404790e-01 0.000000000000e+00 0.000000000000e+00
4.242500000000e+02 6.787247005235e-01 0.000000000000e+00 0.000000000000e+00
4.245000000000e+02 7.148913134655e-01 0.000000000000e+00 0.000000000000e+00
4.247500000000e+02 7.220683130699e-01 0.000000000000e+00 0.000000000000e+00
4.250000000000e+02 7.009873023338e-01 0.000000000000e+00 0.000000000000e+00
4.252500000000e+02 6.559384382056e-01 0.000000000000e+00 0.000000000000e+00
4.255000000000e+02 5.939936494162e-01 0.000000000000e+00 0.000000000000e+00
4.257500000000e+02 5.238932354416e-01 0.000000000000e+00 0.000000000000e+00
4.260000000000e+02 4.547663203188e-01 0.000000000000e+00 0.000000000000e+00
4.262500000000e+02 3.948705982563e-01 0.000000000000e+00 0.000000000000e+00
4.265000000000e+02 3.505249525351e-01 0.000000000000e+00 0.000000000000e+00
4.267500000000e+02 3.253726867744e-01 0.000000000000e+00 0.000000000000e+00
4.270000000000e+02 3.200594476094e-01 0.000000000000e+00 0.000000000000e+00
4.272500000000e+02 3.323469280045e-01 0.000000000000e+00 0.000000000000e+00
4.275000000000e+02 3.576206036691e-01 0.000000000000e+00 0.000000000000e+00
4.277500000000e+02 3.896961262221e-01 0.000000000000e+00 0.000000000000e+00
4.280000000000e+02 4.217918940531e-01 0.000000000000e+00 0.000000000000e+00
4.282500000000e+02 4.475193223886e-01 0.000000000000e+00 0.000000000000e+00
4.285000000000e+02 4.617487130560e-01 0.000000000000e+00 0.000000000000e+00
4.287500000000e+02 4.612353057656e-01 0.000000000000e+00 0.000000000000e+00
4.290000000000e+02 4.449321007173e-01 0.000000000000e+00 0.000000000000e+00
4.292500000000e+02 4.139663686224e-01 0.000000000000e+00 0.000000000000e+00
4.295000000000e+02 3.713075044936e-01 0.000000000000e+00 0.000000000000e+00
4.297500000000e+02 3.211974606427e-01 0.000000000000e+00 0.000000000000e+00
4.300000000000e+02 2.684452912454e-01 0.000000000000e+00 0.000000000000e+00
4.302500000000e+02 2.177005467000e-01 0.000000000000e+00 0.000000000000e+00
4.305000000000e+02 1.728153446674e-01 0.000000000000e+00 0.000000000000e+00
4.307500000000e+02 1.363836990865e-01 0.000000000000e+00 0.000000000000e+00
4.310000000000e+02 1.095132960314e-01 0.000000000000e+00 0.000000000000e+00
4.312500000000e+02 9.184520123782e-02 0.000000000000e+00 0.000000000000e+00
4.315000000000e+02 8.179747328284e-02 0.000000000000e+00 0.000000000000e+00
4.317500000000e+02 7.697547326771e-02 0.000000000000e+00 0.000000000000e+00
4.320000000000e+02 7.466963302348e-02 0.000000000000e+00 0.000000000000e+00
4.322500000000e+02 7.235339447547e-02 0.000000000000e+00 0.000000000000e+00
4.325000000000e+02 6.810043605806e-02 0.000000000000e+00 0.000000000000e+00
4.327500000000e+02 6.085931328353e-02 0.000000000000e+00 0.000000000000e+00
4.330000000000e+02 5.055149575301e-02 0.000000000000e+00 0.000000000000e+00
4.332500000000e+02 3.799048502921e-02 0.000000000000e+00 0.000000000000e+00
4.335000000000e+02 2.464987134875e-02 0.000000000000e+00 0.000000000000e+00
4.337500000000e+02 1.233195900418e-02 0.000000000000e+00 0.000000000000e+00
4.340000000000e+02 2.802355615698e-03 0.000000000000e+00 0.000000000000e+00
4.342500000000e+02 -2.542124156377e-03 0.000000000000e+00 0.000000000000e+00
4.345000000000e+02 -2.914524684872e-03 0.000000000000e+00 0.000000000000e+00
4.347500000000e+02 1.750835918855e-03 0.000000000000e+00 0.000000000000e+00
4.350000000000e+02 1.083029022956e-02 0.000000000000e+00 0.000000000000e+00
4.352500000000e+02 2.317346425572e-02 0.000000000000e+00 0.000000000000e+00
4.355000000000e+02 3.736087499201e-02 0.000000000000e+00 0.000000000000e+00
4.357500000000e+02 5.200460652033e-02 0.000000000000e+00 0.000000000000e+00
4.360000000000e+02 6.603367140752e-02 0.000000000000e+00 0.000000000000e+00
4.362500000000e+02 7.890961929027e-02 0.000000000000e+00 0.000000000000e+00
4.365000000000e+02 9.073146588115e-02 0.000000000000e+00 0.000000000000e+00
4.367500000000e+02 1.022095696484e-01 0.000000000000e+00 0.000000000000e+00
4.370000000000e+02 1.145120226365e-01 0.000000000000e+00 0.000000000000e+00
4.372500000000e+02 1.290102775181e-01 0.000000000000e+00 0.000000000000e+00
4.375000000000e+02 1.469691294455e-01 0.000000000000e+00 0.000000000000e+00
4.377500000000e+02 1.692366861212e-01 0.000000000000e+00 0.000000000000e+00
4.380000000000e+02 1.959908314992e-01 0.000000000000e+00 0.000000000000e+00
4.382500000000e+02 2.265897938012e-01 0.000000000000e+00 0.000000000000e+00
4.385000000000e+02 2.595572833179e-01 0.000000000000e+00 0.000000000000e+00
4.387500000000e+02 2.927101591872e-01 0.000000000000e+00 0.000000000000e+00
4.390000000000e+02 3.234124902644e-01 0.000000000000e+00 0.000000000000e+00
4.392500000000e+02 3.489182214218e-01 0.000000000000e+00 0.000000000000e+00
4.395000000000e+02 3.667490612209e-01 0.000000000000e+00 0.000000000000e+00
4.397500000000e+02 3.750472858673e-01 0.000000000000e+00 0.000000000000e+00
4.400000000000e+02 3.728460973217e-01 0.000000000000e+00 0.000000000000e+00
4.402500000000e+02 3.602125545593e-01 0.000000000000e+00 0.000000000000e+00
4.405000000000e+02 3.382379491069e-01 0.000000000000e+00 0.000000000000e+00
4.407500000000e+02 3.088746341810e-01 0.000000000000e+00 0.000000000000e+00
4.410000000000e+02 2.746428566680e-01 0.000000000000e+00 0.000000000000e+00
4.412500000000e+02 2.382521277018e-01 0.000000000000e+00 0.000000000000e+00
4.415000000000e+02 2.021957118156e-01 0.000000000000e+00 0.000000000000e+00
4.417500000000e+02 1.683816370255e-01 0.000000000000e+00 0.000000000000e+00
4.420000000000e+02 1.378584216444e-01 0.000000000000e+00 0.000000000000e+00
4.422500000000e+02 1.106792694842e-01 0.000000000000e+00 0.000000000000e+00
4.425000000000e+02 8.592706375659e-02 0.000000000000e+00 0.000000000000e+00
4.427500000000e+02 6.189745789823e-02 0.000000000000e+00 0.000000000000e+00
4.430000000000e+02 3.641265428377e-02 0.000000000000e+00 0.000000000000e+00
4.432500000000e+02 7.217959138564e-03 0.000000000000e+00 0.000000000000e+00
4.435000000000e+02 -2.759988505023e-02 0.000000000000e+00 0.000000000000e+00
4.437500000000e+02 -6.923722146008e-02 0.000000000000e+00 0.000000000000e+00
4.440000000000e+02 -1.178991168879e-01 0.000000000000e+00 0.000000000000e+00
4.442500000000e+02 -1.726690227134e-01 0.000000000000e+00 0.000000000000e+00
4.445000000000e+02 -2.315434449581e-01 0.000000000000e+00 0.000000000000e+00
4.447500000000e+02 -2.916275526585e-01 0.000000000000e+00 0.000000000000e+00
4.450000000000e+02 -3.494633584255e-01 0.000000000000e+00 0.000000000000e+00
4.452500000000e+02 -4.014423218117e-01 0.000000000000e+00 0.000000000000e+00
4.455000000000e+02 -4.442419721330e-01 0.000000000000e+00 0.000000000000e+00
4.457500000000e+02 -4.752232399007e-01 0.000000000000e+00 0.000000000000e+00
4.460000000000e+02 -4.927319682831e-01 0.000000000000e+00 0.000000000000e+00
4.462500000000e+02 -4.962633775854e-01 0.000000000000e+00 0.000000000000e+00
4.465000000000e+02 -4.864695912222e-01 0.000000000000e+00 0.000000000000e+00
4.467500000000e+02 -4.650143047184e-01 0.000000000000e+00 0.000000000000e+00
4.470000000000e+02 -4.343015262610e-01 0.000000000000e+00 0.000000000000e+00
4.472500000000e+02 -3.971235034671e-01 0.000000000000e+00 0.000000000000e+00
4.475000000000e+02 -3.562837245183e-01 0.000000000000e+00 0.000000000000e+00
4.477500000000e+02 -3.142526982742e-01 0.000000000000e+00 0.000000000000e+00
4.480000000000e+02 -2.729069695226e-01 0.000000000000e+00 0.000000000000e+00
4.482500000000e+02 -2.333868393997e-01 0.000000000000e+00 0.000000000000e+00
4.485000000000e+02 -1.960880704383e-01 0.000000000000e+00 0.000000000000e+00
4.487500000000e+02 -1.607807811182e-01 0.000000000000e+00 0.000000000000e+00
4.490000000000e+02 -1.268283439467e-01 0.000000000000e+00 0.000000000000e+00
4.492500000000e+02 -9.346363517840e-02 0.000000000000e+00 0.000000000000e+00
4.495000000000e+02 -6.007184208713e-02 0.000000000000e+00 0.000000000000e+00
4.497500000000e+02 -2.642939601239e-02 0.000000000000e+00 0.000000000000e+00
4.500000000000e+02 7.142747104164e-03 0.000000000000e+00 0.000000000000e+00
4.502500000000e+02 3.973786951228e-02 0.000000000000e+00 0.000000000000e+00
4.505000000000e+02 6.994120111855e-02 0.000000000000e+00 0.000000000000e+00
4.507500000000e+02 9.601316265803e-02 0.000000000000e+00 0.000000000000e+00
4.510000000000e+02 1.161469529113e-01 0.000000000000e+00 0.000000000000e+00
4.512500000000e+02 1.287569665144e-01 0.000000000000e+00 0.000000000000e+00
4.515000000000e+02 1.327496411057e-01 0.000000000000e+00 0.000000000000e+00
4.517500000000e+02 1.277316130013e-01 0.000000000000e+00 0.000000000000e+00
4.520000000000e+02 1.141208765316e-01 0.000000000000e+00 0.000000000000e+00
4.522500000000e+02 9.314310654537e-02 0.000000000000e+00 0.000000000000e+00
4.525000000000e+02 6.671459247193e-02 0.000000000000e+00 0.000000000000e+00
4.527500000000e+02 3.723205738600e-02 0.000000000000e+00 0.000000000000e+00
4.530000000000e+02 7.304794078250e-03 0.000000000000e+00 0.000000000000e+00
4.532500000000e+02 -2.052653725334e-02 0.000000000000e+00 0.000000000000e+00
4.535000000000e+02 -4.403895833884e-02 0.000000000000e+00 0.000000000000e+00
4.537500000000e+02 -6.150539502097e-02 0.000000000000e+00 0.000000000000e+00
4.540000000000e+02 -7.177701161327e-02 0.000000000000e+00 0.000000000000e+00
4.542500000000e+02 -7.426265762207e-02 0.000000000000e+00 0.000000000000e+00
4.545000000000e+02 -6.881778911749e-02 0.000000000000e+00 0.000000000000e+00
4.547500000000e+02 -5.557247013359e-02 0.000000000000e+00 0.000000000000e+00
4.550000000000e+02 -3.474006650820e-02 0.000000000000e+00 0.000000000000e+00
4.552500000000e+02 -6.452738337496e-03 0.000000000000e+00 0.000000000000e+00
4.555000000000e+02 2.933421305893e-02 0.000000000000e+00 0.000000000000e+00
4.557500000000e+02 7.283925973993e-02 0.000000000000e+00 0.000000000000e+00
4.560000000000e+02 1.243413889878e-01 0.000000000000e+00 0.000000000000e+00
4.562500000000e+02 1.839669690617e-01 0.000000000000e+00 0.000000000000e+00
4.565000000000e+02 2.514083682923e-01 0.000000000000e+00 0.000000000000e+00
4.567500000000e+02 3.256231243115e-01 0.000000000000e+00 0.000000000000e+00
4.570000000000e+02 4.045722356901e-01 0.000000000000e+00 0.000000000000e+00
4.572500000000e+02 4.850564047224e-01 0.000000000000e+00 0.000000000000e+00
4.575000000000e+02 5.626991656398e-01 0.000000000000e+00 0.000000000000e+00
4.577500000000e+02 6.321068142557e-01 0.000000000000e+00 0.000000000000e+00
4.580000000000e+02 6.872094973051e-01 0.000000000000e+00 0.000000000000e+00
4.582500000000e+02 7.217595054403e-01 0.000000000000e+00 0.000000000000e+00
4.585000000000e+02 7.299361585161e-01 0.000000000000e+00 0.000000000000e+00
4.587500000000e+02 7.069860355204e-01 0.000000000000e+00 0.000000000000e+00
4.590000000000e+02 6.498162850431e-01 0.000000000000e+00 0.000000000000e+00
4.592500000000e+02 5.574595896906e-01 0.000000000000e+00 0.000000000000e+00
4.595000000000e+02 4.313425062790e-01 0.000000000000e+00 0.000000000000e+00
4.597500000000e+02 2.753129004150e-01 0.000000000000e+00 0.000000000000e+00
4.600000000000e+02 9.541381455702e-02 0.000000000000e+00 0.000000000000e+00
4.602500000000e+02 -1.005741919879e-01 0.000000000000e+00 0.000000000000e+00
4.605000000000e+02 -3.037676136842e-01 0.000000000000e+00 0.000000000000e+00
4.607500000000e+02 -5.049114655913e-01 0.000000000000e+00 0.000000000000e+00
4.610000000000e+02 -6.951135432916e-01 0.000000000000e+00 0.000000000000e+00
4.612500000000e+02 -8.664871046641e-01 0.000000000000e+00 0.000000000000e+00
4.615000000000e+02 -1.012621603466e+00 0.000000000000e+00 0.000000000000e+00
4.617500000000e+02 -1.128827618326e+00 0.000000000000e+00 0.000000000000e+00
4.620000000000e+02 -1.212137380647e+00 0.000000000000e+00 0.000000000000e+00
4.622500000000e+02 -1.261081051674e+00 0.000000000000e+00 0.000000000000e+00
4.625000000000e+02 -1.275295145904e+00 0.000000000000e+00 0.000000000000e+00
4.627500000000e+02 -1.255047435816e+00 0.000000000000e+00 0.000000000000e+00
4.630000000000e+02 -1.200777578690e+00 0.000000000000e+00 0.000000000000e+00
4.632500000000e+02 -1.112751715838e+00 0.000000000000e+00 0.000000000000e+00
4.635000000000e+02 -9.909119153994e-01 0.000000000000e+00 0.000000000000e+00
4.637500000000e+02 -8.349696072741e-01 0.000000000000e+00 0.000000000000e+00
4.640000000000e+02 -6.447504586217e-01 0.000000000000e+00 0.000000000000e+00
4.642500000000e+02 -4.207525668975e-01 0.000000000000e+00 0.000000000000e+00
4.645000000000e+02 -1.648373854452e-01 0.000000000000e+00 0.000000000000e+00
4.647500000000e+02 1.190597303792e-01 0.000000000000e+00 0.000000000000e+00
4.650000000000e+02 4.243294329547e-01 0.000000000000e+00 0.000000000000e+00
4.652500000000e+02 7.413266944557e-01 0.000000000000e+00 0.000000000000e+00
4.655000000000e+02 1.057353421947e+00 0.000000000000e+00 0.000000000000e+00
4.657500000000e+02 1.357051432875e+00 0.000000000000e+00 0.000000000000e+00
4.660000000000e+02 1.623219063308e+00 0.000000000000e+00 0.000000000000e+00
4.662500000000e+02 1.838005933386e+00 0.000000000000e+00 0.000000000000e+00
4.665000000000e+02 1.984383836148e+00 0.000000000000e+00 0.000000000000e+00
4.667500000000e+02 2.047745522028e+00 0.000000000000e+00 0.000000000000e+00
4.670000000000e+02 2.017454329941e+00 0.000000000000e+00 0.000000000000e+00
4.672500000000e+02 1.888160956726e+00 0.000000000000e+00 0.000000000000e+00
4.675000000000e+02 1.660720973756e+00 0.000000000000e+00 0.000000000000e+00
4.677500000000e+02 1.342586488564e+00 0.000000000000e+00 0.000000000000e+00
4.680000000000e+02 9.476029174471e-01 0.000000000000e+00 0.000000000000e+00
4.682500000000e+02 4.952098956973e-01 0.000000000000e+00 0.000000000000e+00
4.685000000000e+02 9.115007335910e-03 0.000000000000e+00 0.000000000000e+00
4.687500000000e+02 -4.844290097995e-01 0.000000000000e+00 0.000000000000e+00
4.690000000000e+02 -9.585669782405e-01 0.000000000000e+00 0.000000000000e+00
4.692500000000e+02 -1.387803597570e+00 0.000000000000e+00 0.000000000000e+00
4.695000000000e+02 -1.749786749830e+00 0.000000000000e+00 0.000000000000e+00
4.697500000000e+02 -2.026739954614e+00 0.000000000000e+00 0.000000000000e+00
4.700000000000e+02 -2.206420140448e+00 0.000000000000e+00 0.000000000000e+00
4.702500000000e+02 -2.282539323286e+00 0.000000000000e+00 0.000000000000e+00
4.705000000000e+02 -2.254656805461e+00 0.000000000000e+00 0.000000000000e+00
4.707500000000e+02 -2.127612563345e+00 0.000000000000e+00 0.000000000000e+00
4.710000000000e+02 -1.910623651938e+00 0.000000000000e+00 0.000000000000e+00
4.712500000000e+02 -1.616196730613e+00 0.000000000000e+00 0.000000000000e+00
4.715000000000e+02 -1.259017184119e+00 0.000000000000e+00 0.000000000000e+00
4.717500000000e+02 -8.549583207278e-01 0.000000000000e+00 0.000000000000e+00
4.720000000000e+02 -4.203159649605e-01 0.000000000000e+00 0.000000000000e+00
4.722500000000e+02 2.867919794868e-02 0.000000000000e+00 0.000000000000e+00
4.725000000000e+02 4.760782979249e-01 0.000000000000e+00 0.000000000000e+00
4.727500000000e+02 9.062224504433e-01 0.000000000000e+00 0.000000000000e+00
4.730000000000e+02 1.303648046196e+00 0.000000000000e+00 0.000000000000e+00
4.732500000000e+02 1.653018121620e+00 0.000000000000e+00 0.000000000000e+00
4.735000000000e+02 1.939208028087e+00 0.000000000000e+00 0.000000000000e+00
4.737500000000e+02 2.147648226669e+00 0.000000000000e+00 0.000000000000e+00
4.740000000000e+02 2.264980296932e+00 0.000000000000e+00 0.000000000000e+00
4.742500000000e+02 2.280020921030e+00 0.000000000000e+00 0.000000000000e+00
4.745000000000e+02 2.184961976929e+00 0.000000000000e+00 0.000000000000e+00
4.747500000000e+02 1.976673440574e+00 0.000000000000e+00 0.000000000000e+00
4.750000000000e+02 1.657929721296e+00 0.000000000000e+00 0.000000000000e+00
4.752500000000e+02 1.238357652541e+00 0.000000000000e+00 0.000000000000e+00
4.755000000000e+02 7.349108061678e-01 0.000000000000e+00 0.000000000000e+00
4.757500000000e+02 1.717112641152e-01 0.000000000000e+00 0.000000000000e+00
4.760000000000e+02 -4.208366757019e-01 0.000000000000e+00 0.000000000000e+00
4.762500000000e+02 -1.007673312359e+00 0.000000000000e+00 0.000000000000e+00
4.765000000000e+02 -1.551370807700e+00 0.000000000000e+00 0.000000000000e+00
4.767500000000e+02 -2.014910929785e+00 0.000000000000e+00 0.000000000000e+00
4.770000000000e+02 -2.364708215096e+00 0.000000000000e+00 0.000000000000e+00
4.772500000000e+02 -2.573583922331e+00 0.000000000000e+00 0.000000000000e+00
4.775000000000e+02 -2.623379761928e+00 0.000000000000e+00 0.000000000000e+00
4.777500000000e+02 -2.506920704166e+00 0.000000000000e+00 0.000000000000e+00
4.780000000000e+02 -2.229092026762e+00 0.000000000000e+00 0.000000000000e+00
4.782500000000e+02 -1.806881368443e+00 0.000000000000e+00 0.000000000000e+00
4.785000000000e+02 -1.268342191612e+00 0.000000000000e+00 0.000000000000e+00
4.787500000000e+02 -6.505483170411e-01 0.000000000000e+00 0.000000000000e+00
4.790000000000e+02 3.283423051463e-03 0.000000000000e+00 0.000000000000e+00
4.792500000000e+02 6.472367024028e-01 0.000000000000e+00 0.000000000000e+00
4.795000000000e+02 1.236380257001e+00 0.000000000000e+00 0.000000000000e+00
4.797500000000e+02 1.730345036352e+00 0.000000000000e+00 0.000000000000e+00
4.800000000000e+02 2.096460652746e+00 0.000000000000e+00 0.000000000000e+00
4.802500000000e+02 2.312169031254e+00 0.000000000000e+00 0.000000000000e+00
4.805000000000e+02 2.366513637500e+00 0.000000000000e+00 0.000000000000e+00
4.807500000000e+02 2.260602216963e+00 0.000000000000e+00 0.000000000000e+00
4.810000000000e+02 2.007047401031e+00 0.000000000000e+00 0.000000000000e+00
4.812500000000e+02 1.628490203256e+00 0.000000000000e+00 0.000000000000e+00
4.815000000000e+02 1.155394960374e+00 0.000000000000e+00 0.000000000000e+00
4.817500000000e+02 6.233619393341e-01 0.000000000000e+00 0.000000000000e+00
4.820000000000e+02 7.023058366313e-02 0.000000000000e+00 0.000000000000e+00
4.822500000000e+02 -4.667586721877e-01 0.000000000000e+00 0.000000000000e+00
4.825000000000e+02 -9.535097392435e-01 0.000000000000e+00 0.000000000000e+00
4.827500000000e+02 -1.361144702460e+00 0.000000000000e+00 0.000000000000e+00
4.830000000000e+02 -1.667496106520e+00 0.000000000000e+00 0.000000000000e+00
4.832500000000e+02 -1.857979333434e+00 0.000000000000e+00 0.000000000000e+00
4.835000000000e+02 -1.925871921096e+00 0.000000000000e+00 0.000000000000e+00
4.837500000000e+02 -1.872077695842e+00 0.000000000000e+00 0.000000000000e+00
4.840000000000e+02 -1.704485444775e+00 0.000000000000e+00 0.000000000000e+00
4.842500000000e+02 -1.437042856051e+00 0.000000000000e+00 0.000000000000e+00
4.845000000000e+02 -1.088658264437e+00 0.000000000000e+00 0.000000000000e+00
4.847500000000e+02 -6.820198831049e-01 0.000000000000e+00 0.000000000000e+00
4.850000000000e+02 -2.423911993087e-01 0.000000000000e+00 0.000000000000e+00
4.852500000000e+02 2.035905822857e-01 0.000000000000e+00 0.000000000000e+00
4.855000000000e+02 6.291118007405e-01 0.000000000000e+00 0.000000000000e+00
4.857500000000e+02 1.008388141490e+00 0.000000000000e+00 0.000000000000e+00
4.860000000000e+02 1.317891393155e+00 0.000000000000e+00 0.000000000000e+00
4.862500000000e+02 1.537594592822e+00 0.000000000000e+00 0.000000000000e+00
4.865000000000e+02 1.652206341753e+00 0.000000000000e+00 0.000000000000e+00
4.867500000000e+02 1.652332094889e+00 0.000000000000e+00 0.000000000000e+00
4.870000000000e+02 1.535467883412e+00 0.000000000000e+00 0.000000000000e+00
4.872500000000e+02 1.306707668513e+00 0.000000000000e+00 0.000000000000e+00
4.875000000000e+02 9.790360549105e-01 0.000000000000e+00 0.000000000000e+00
4.877500000000e+02 5.730882337966e-01 0.000000000000e+00 0.000000000000e+00
4.880000000000e+02 1.162908087259e-01 0.000000000000e+00 0.000000000000e+00
4.882500000000e+02 -3.586506827043e-01 0.000000000000e+00 0.000000000000e+00
4.885000000000e+02 -8.158838122582e-01 0.000000000000e+00 0.000000000000e+00
4.887500000000e+02 -1.219050943052e+00 0.000000000000e+00 0.000000000000e+00
4.890000000000e+02 -1.534255698053e+00 0.000000000000e+00 0.000000000000e+00
4.892500000000e+02 -1.733106033020e+00 0.000000000000e+00 0.000000000000e+00
4.895000000000e+02 -1.795543766545e+00 0.000000000000e+00 0.000000000000e+00
4.897500000000e+02 -1.712157658551e+00 0.000000000000e+00 0.000000000000e+00
4.900000000000e+02 -1.485698308546e+00 0.000000000000e+00 0.000000000000e+00
4.902500000000e+02 -1.131569078946e+00 0.000000000000e+00 0.000000000000e+00
4.905000000000e+02 -6.771544713938e-01 0.000000000000e+00 0.000000000000e+00
4.907500000000e+02 -1.599583207312e-01 0.000000000000e+00 0.000000000000e+00
4.910000000000e+02 3.753521713549e-01 0.000000000000e+00 0.000000000000e+00
4.912500000000e+02 8.807774375072e-01 0.000000000000e+00 0.000000000000e+00
4.915000000000e+02 1.309363999035e+00 0.000000000000e+00 0.000000000000e+00
4.917500000000e+02 1.619722274009e+00 0.000000000000e+00 0.000000000000e+00
4.920000000000e+02 1.780233956182e+00 0.000000000000e+00 0.000000000000e+00
4.922500000000e+02 1.772503452708e+00 0.000000000000e+00 0.000000000000e+00
4.925000000000e+02 1.593660436688e+00 0.000000000000e+00 0.000000000000e+00
4.927500000000e+02 1.257218500934e+00 0.000000000000e+00 0.000000000000e+00
4.930000000000e+02 7.923300539936e-01 0.000000000000e+00 0.000000000000e+00
4.932500000000e+02 2.414372948766e-01 0.000000000000e+00 0.000000000000e+00
4.935000000000e+02 -3.435127014554e-01 0.000000000000e+00 0.000000000000e+00
4.937500000000e+02 -9.059618494345e-01 0.000000000000e+00 0.000000000000e+00
4.940000000000e+02 -1.390284983583e+00 0.000000000000e+00 0.000000000000e+00
4.942500000000e+02 -1.747435594009e+00 0.000000000000e+00 0.000000000000e+00
4.945000000000e+02 -1.940110056735e+00 0.000000000000e+00 0.000000000000e+00
4.947500000000e+02 -1.946872752265e+00 0.000000000000e+00 0.000000000000e+00
4.950000000000e+02 -1.764771061913e+00 0.000000000000e+00 0.000000000000e+00
4.952500000000e+02 -1.410110245468e+00 0.000000000000e+00 0.000000000000e+00
4.955000000000e+02 -9.172409193097e-01 0.000000000000e+00 0.000000000000e+00
4.957500000000e+02 -3.354183827209e-01 0.000000000000e+00 0.000000000000e+00
4.960000000000e+02 2.759979882045e-01 0.000000000000e+00 0.000000000000e+00
4.962500000000e+02 8.535483345239e-01 0.000000000000e+00 0.000000000000e+00
4.965000000000e+02 1.336275054374e+00 0.000000000000e+00 0.000000000000e+00
4.967500000000e+02 1.672233807761e+00 0.000000000000e+00 0.000000000000e+00
4.970000000000e+02 1.824207013936e+00 0.000000000000e+00 0.000000000000e+00
4.972500000000e+02 1.773976198130e+00 0.000000000000e+00 0.000000000000e+00
4.975000000000e+02 1.524645204116e+00 0.000000000000e+00 0.000000000000e+00
4.977500000000e+02 1.100703571645e+00 0.000000000000e+00 0.000000000000e+00
4.980000000000e+02 5.457588531412e-01 0.000000000000e+00 0.000000000000e+00
4.982500000000e+02 -8.187683172194e-02 0.000000000000e+00 0.000000000000e+00
4.985000000000e+02 -7.153154163186e-01 0.000000000000e+00 0.000000000000e+00
4.987500000000e+02 -1.286300378641e+00 0.000000000000e+00 0.000000000000e+00
4.990000000000e+02 -1.732715769053e+00 0.000000000000e+00 0.000000000000e+00
4.992500000000e+02 -2.005561892005e+00 0.000000000000e+00 0.000000000000e+00
4.995000000000e+02 -2.074598660413e+00 0.000000000000e+00 0.000000000000e+00
4.997500000000e+02 -1.931986499564e+00 0.000000000000e+00 0.000000000000e+00
5.000000000000e+02 -1.593465085963e+00 0.000000000000e+00 0.000000000000e+00
5.002500000000e+02 -1.096880663247e+00 0.000000000000e+00 0.000000000000e+00
5.005000000000e+02 -4.981736688993e-01 0.000000000000e+00 0.000000000000e+00
5.007500000000e+02 1.347644284963e-01 0.000000000000e+00 0.000000000000e+00
5.010000000000e+02 7.296981292573e-01 0.000000000000e+00 0.000000000000e+00
5.012500000000e+02 1.218264832935e+00 0.000000000000e+00 0.000000000000e+00
5.015000000000e+02 1.543856581187e+00 0.000000000000e+00 0.000000000000e+00
5.017500000000e+02 1.668240014160e+00 0.000000000000e+00 0.000000000000e+00
5.020000000000e+02 1.576117359228e+00 0.000000000000e+00 0.000000000000e+00
5.022500000000e+02 1.277059283394e+00 0.000000000000e+00 0.000000000000e+00
5.025000000000e+02 8.045422666358e-01 0.000000000000e+00 0.000000000000e+00
5.027500000000e+02 2.121641412667e-01 0.000000000000e+00 0.000000000000e+00
5.030000000000e+02 -4.325489736534e-01 0.000000000000e+00 0.000000000000e+00
5.032500000000e+02 -1.056034551287e+00 0.000000000000e+00 0.000000000000e+00
5.035000000000e+02 -1.587358503118e+00 0.000000000000e+00 0.000000000000e+00
5.037500000000e+02 -1.966620105375e+00 0.000000000000e+00 0.000000000000e+00
5.040000000000e+02 -2.152081741581e+00 0.000000000000e+00 0.000000000000e+00
5.042500000000e+02 -2.125150911413e+00 0.000000000000e+00 0.000000000000e+00
5.045000000000e+02 -1.892594482582e+00 0.000000000000e+00 0.000000000000e+00
5.047500000000e+02 -1.485698033067e+00 0.000000000000e+00 0.000000000000e+00
5.050000000000e+02 -9.564560854096e-01 0.000000000000e+00 0.000000000000e+00
5.052500000000e+02 -3.712459111308e-01 0.000000000000e+00 0.000000000000e+00
5.055000000000e+02 1.972478921771e-01 0.000000000000e+00 0.000000000000e+00
5.057500000000e+02 6.788691084194e-01 0.000000000000e+00 0.000000000000e+00
5.060000000000e+02 1.014497249868e+00 0.000000000000e+00 0.000000000000e+00
5.062500000000e+02 1.163174307226e+00 0.000000000000e+00 0.000000000000e+00
5.065000000000e+02 1.106967985344e+00 0.000000000000e+00 0.000000000000e+00
5.067500000000e+02 8.529703829287e-01 0.000000000000e+00 0.000000000000e+00
5.070000000000e+02 4.321903931169e-01 0.000000000000e+00 0.000000000000e+00
5.072500000000e+02 -1.045106388026e-01 0.000000000000e+00 0.000000000000e+00
5.075000000000e+02 -6.929173324278e-01 0.000000000000e+00 0.000000000000e+00
5.077500000000e+02 -1.263563214319e+00 0.000000000000e+00 0.000000000000e+00
5.080000000000e+02 -1.750407836138e+00 0.000000000000e+00 0.000000000000e+00
5.082500000000e+02 -2.098989223213e+00 0.000000000000e+00 0.000000000000e+00
5.085000000000e+02 -2.273025654284e+00 0.000000000000e+00 0.000000000000e+00
5.087500000000e+02 -2.258645512499e+00 0.000000000000e+00 0.000000000000e+00
5.090000000000e+02 -2.065733790677e+00 0.000000000000e+00 0.000000000000e+00
5.092500000000e+02 -1.726258133818e+00 0.000000000000e+00 0.000000000000e+00
5.095000000000e+02 -1.289826919782e+00 0.000000000000e+00 0.000000000000e+00
5.097500000000e+02 -8.170857160461e-01 0.000000000000e+00 0.000000000000e+00
5.100000000000e+02 -3.718302697629e-01 0.000000000000e+00 0.000000000000e+00
5.102500000000e+02 -1.286879806892e-02 0.000000000000e+00 0.000000000000e+00
5.105000000000e+02 2.133157031225e-01 0.000000000000e+00 0.000000000000e+00
5.107500000000e+02 2.781722602472e-01 0.000000000000e+00 0.000000000000e+00
5.110000000000e+02 1.742673567376e-01 0.000000000000e+00 0.000000000000e+00
5.112500000000e+02 -8.431374963024e-02 0.000000000000e+00 0.000000000000e+00
5.115000000000e+02 -4.643421221802e-01 0.000000000000e+00 0.000000000000e+00
5.117500000000e+02 -9.182256291177e-01 0.000000000000e+00 0.000000000000e+00
5.120000000000e+02 -1.390515933796e+00 0.000000000000e+00 0.000000000000e+00
5.122500000000e+02 -1.825250958548e+00 0.000000000000e+00 0.000000000000e+00
5.125000000000e+02 -2.173152120078e+00 0.000000000000e+00 0.000000000000e+00
5.127500000000e+02 -2.397738268842e+00 0.000000000000e+00 0.000000000000e+00
5.130000000000e+02 -2.479584952900e+00 0.000000000000e+00 0.000000000000e+00
5.132500000000e+02 -2.418223432858e+00 0.000000000000e+00 0.000000000000e+00
5.135000000000e+02 -2.231500850080e+00 0.000000000000e+00 0.000000000000e+00
5.137500000000e+02 -1.952565555851e+00 0.000000000000e+00 0.000000000000e+00
5.140000000000e+02 -1.624953108636e+00 0.000000000000e+00 0.000000000000e+00
5.142500000000e+02 -1.296487367166e+00 0.000000000000e+00 0.000000000000e+00
5.145000000000e+02 -1.012846857405e+00 0.000000000000e+00 0.000000000000e+00
5.147500000000e+02 -8.116634637609e-01 0.000000000000e+00 0.000000000000e+00
5.150000000000e+02 -7.179195135499e-01 0.000000000000e+00 0.000000000000e+00
5.152500000000e+02 -7.412077171543e-01 0.000000000000e+00 0.000000000000e+00
5.155000000000e+02 -8.751468410936e-01 0.000000000000e+00 0.000000000000e+00
5.157500000000e+02 -1.098943884215e+00 0.000000000000e+00 0.000000000000e+00
5.160000000000e+02 -1.380803427009e+00 0.000000000000e+00 0.000000000000e+00
5.162500000000e+02 -1.682646298887e+00 0.000000000000e+00 0.000000000000e+00
5.165000000000e+02 -1.965443904923e+00 0.000000000000e+00 0.000000000000e+00
5.167500000000e+02 -2.194420071189e+00 0.000000000000e+00 0.000000000000e+00
5.170000000000e+02 -2.343422923230e+00 0.000000000000e+00 0.000000000000e+00
5.172500000000e+02 -2.397914067456e+00 0.000000000000e+00 0.000000000000e+00
5.175000000000e+02 -2.356237351253e+00 0.000000000000e+00 0.000000000000e+00
5.177500000000e+02 -2.229081882782e+00 0.000000000000e+00 0.000000000000e+00
5.180000000000e+02 -2.037306916710e+00 0.000000000000e+00 0.000000000000e+00
5.182500000000e+02 -1.808514142599e+00 0.000000000000e+00 0.000000000000e+00
5.185000000000e+02 -1.572906713305e+00 0.000000000000e+00 0.000000000000e+00
5.187500000000e+02 -1.359045192558e+00 0.000000000000e+00 0.000000000000e+00
5.190000000000e+02 -1.190092262935e+00 0.000000000000e+00 0.000000000000e+00
5.192500000000e+02 -1.081037300087e+00 0.000000000000e+00 0.000000000000e+00
5.195000000000e+02 -1.037227069623e+00 0.000000000000e+00 0.000000000000e+00
5.197500000000e+02 -1.054326505071e+00 0.000000000000e+00 0.000000000000e+00
5.200000000000e+02 -1.119624609810e+00 0.000000000000e+00 0.000000000000e+00
5.202500000000e+02 -1.214415328696e+00 0.000000000000e+00 0.000000000000e+00
5.205000000000e+02 -1.317047198543e+00 0.000000000000e+00 0.000000000000e+00
5.207500000000e+02 -1.406165759502e+00 0.000000000000e+00 0.000000000000e+00
5.210000000000e+02 -1.463675630850e+00 0.000000000000e+00 0.000000000000e+00
5.212500000000e+02 -1.477020380262e+00 0.000000000000e+00 0.000000000000e+00
5.215000000000e+02 -1.440503592158e+00 0.000000000000e+00 0.000000000000e+00
5.217500000000e+02 -1.355532386937e+00 0.000000000000e+00 0.000000000000e+00
5.220000000000e+02 -1.229829893867e+00 0.000000000000e+00 0.000000000000e+00
5.222500000000e+02 -1.075810922697e+00 0.000000000000e+00 0.000000000000e+00
5.225000000000e+02 -9.084243687515e-01 0.000000000000e+00 0.000000000000e+00
5.227500000000e+02 -7.428226980530e-01 0.000000000000e+00 0.000000000000e+00
5.230000000000e+02 -5.922178517835e-01 0.000000000000e+00 0.000000000000e+00
5.232500000000e+02 -4.662277920299e-01 0.000000000000e+00 0.000000000000e+00
5.235000000000e+02 -3.699204124689e-01 0.000000000000e+00 0.000000000000e+00
5.237500000000e+02 -3.036392012357e-01 0.000000000000e+00 0.000000000000e+00
5.240000000000e+02 -2.635682311562e-01 0.000000000000e+00 0.000000000000e+00
5.242500000000e+02 -2.428826611202e-01 0.000000000000e+00 0.000000000000e+00
5.245000000000e+02 -2.332513341117e-01 0.000000000000e+00 0.000000000000e+00
5.247500000000e+02 -2.264207352951e-01 0.000000000000e+00 0.000000000000e+00
5.250000000000e+02 -2.156177848053e-01 0.000000000000e+00 0.000000000000e+00
5.252500000000e+02 -1.965585729702e-01 0.000000000000e+00 0.000000000000e+00
5.255000000000e+02 -1.679307412760e-01 0.000000000000e+00 0.000000000000e+00
5.257500000000e+02 -1.313139382468e-01 0.000000000000e+00 0.000000000000e+00
5.260000000000e+02 -9.059900777442e-02 0.000000000000e+00 0.000000000000e+00
5.262500000000e+02 -5.104662214078e-02 0.000000000000e+00 0.000000000000e+00
5.265000000000e+02 -1.817770306385e-02 0.000000000000e+00 0.000000000000e+00
5.267500000000e+02 3.295822697606e-03 0.000000000000e+00 0.000000000000e+00
5.270000000000e+02 1.031146960611e-02 0.000000000000e+00 0.000000000000e+00
5.272500000000e+02 1.930586443252e-03 0.000000000000e+00 0.000000000000e+00
5.275000000000e+02 -2.061830897796e-02 0.000000000000e+00 0.000000000000e+00
5.277500000000e+02 -5.431212440911e-02 0.000000000000e+00 0.000000000000e+00
5.280000000000e+02 -9.503251652070e-02 0.000000000000e+00 0.000000000000e+00
5.282500000000e+02 -1.384471425451e-01 0.000000000000e+00 0.000000000000e+00
5.285000000000e+02 -1.808997836368e-01 0.000000000000e+00 0.000000000000e+00
5.287500000000e+02 -2.201393532776e-01 0.000000000000e+00 0.000000000000e+00
5.290000000000e+02 -2.557507822969e-01 0.000000000000e+00 0.000000000000e+00
5.292500000000e+02 -2.892072328269e-01 0.000000000000e+00 0.000000000000e+00
5.295000000000e+02 -3.235328062669e-01 0.000000000000e+00 0.000000000000e+00
5.297500000000e+02 -3.626356371100e-01 0.000000000000e+00 0.000000000000e+00
5.300000000000e+02 -4.104308424643e-01 0.000000000000e+00 0.000000000000e+00
5.302500000000e+02 -4.699111602328e-01 0.000000000000e+00 0.000000000000e+00
5.305000000000e+02 -5.423339206256e-01 0.000000000000e+00 0.000000000000e+00
5.307500000000e+02 -6.266746352067e-01 0.000000000000e+00 0.000000000000e+00
5.310000000000e+02 -7.194532433386e-01 0.000000000000e+00 0.000000000000e+00
5.312500000000e+02 -8.149765094259e-01 0.000000000000e+00 0.000000000000e+00
5.315000000000e+02 -9.059697821148e-01 0.000000000000e+00 0.000000000000e+00
5.317500000000e+02 -9.845050824064e-01 0.000000000000e+00 0.000000000000e+00
5.320000000000e+02 -1.043081313838e+00 0.000000000000e+00 0.000000000000e+00
5.322500000000e+02 -1.075684773262e+00 0.000000000000e+00 0.000000000000e+00
5.325000000000e+02 -1.078658664654e+00 0.000000000000e+00 0.000000000000e+00
5.327500000000e+02 -1.051238935648e+00 0.000000000000e+00 0.000000000000e+00
5.330000000000e+02 -9.956658397309e-01 0.000000000000e+00 0.000000000000e+00
5.332500000000e+02 -9.168477489739e-01 0.000000000000e+00 0.000000000000e+00
5.335000000000e+02 -8.216250639454e-01 0.000000000000e+00 0.000000000000e+00
5.337500000000e+02 -7.177461014832e-01 0.000000000000e+00 0.000000000000e+00
5.340000000000e+02 -6.127133021813e-01 0.000000000000e+00 0.000000000000e+00
5.342500000000e+02 -5.126795475110e-01 0.000000000000e+00 0.000000000000e+00
5.345000000000e+02 -4.215673888157e-01 0.000000000000e+00 0.000000000000e+00
5.347500000000e+02 -3.405496839321e-01 0.000000000000e+00 0.000000000000e+00
5.350000000000e+02 -2.679739628209e-01 0.000000000000e+00 0.000000000000e+00
5.352500000000e+02 -1.997436933959e-01 0.000000000000e+00 0.000000000000e+00
5.355000000000e+02 -1.300983948582e-01 0.000000000000e+00 0.000000000000e+00
5.357500000000e+02 -5.267242325835e-02 0.000000000000e+00 0.000000000000e+00
5.360000000000e+02 3.833108441114e-02 0.000000000000e+00 0.000000000000e+00
5.362500000000e+02 1.470324983081e-01 0.000000000000e+00 0.000000000000e+00
5.365000000000e+02 2.750053763950e-01 0.000000000000e+00 0.000000000000e+00
5.367500000000e+02 4.207781265675e-01 0.000000000000e+00 0.000000000000e+00
5.370000000000e+02 5.797851881943e-01 0.000000000000e+00 0.000000000000e+00
5.372500000000e+02 7.447767401005e-01 0.000000000000e+00 0.000000000000e+00
5.375000000000e+02 9.066266286792e-01 0.000000000000e+00 0.000000000000e+00
5.377500000000e+02 1.055418818337e+00 0.000000000000e+00 0.000000000000e+00
5.380000000000e+02 1.181652234896e+00 0.000000000000e+00 0.000000000000e+00
5.382500000000e+02 1.277388380221e+00 0.000000000000e+00 0.000000000000e+00
5.385000000000e+02 1.337177567869e+00 0.000000000000e+00 0.000000000000e+00
5.387500000000e+02 1.358635870187e+00 0.000000000000e+00 0.000000000000e+00
5.390000000000e+02 1.342599863834e+00 0.000000000000e+00 0.000000000000e+00
5.392500000000e+02 1.292851176296e+00 0.000000000000e+00 0.000000000000e+00
5.395000000000e+02 1.215467435658e+00 0.000000000000e+00 0.000000000000e+00
5.397500000000e+02 1.117910502511e+00 0.000000000000e+00 0.000000000000e+00
5.400000000000e+02 1.007998604111e+00 0.000000000000e+00 0.000000000000e+00
5.402500000000e+02 8.929210427386e-01 0.000000000000e+00 0.000000000000e+00
5.405000000000e+02 7.784411782348e-01 0.000000000000e+00 0.000000000000e+00
5.407500000000e+02 6.683980225414e-01 0.000000000000e+00 0.000000000000e+00
5.410000000000e+02 5.645651503650e-01 0.000000000000e+00 0.000000000000e+00
5.412500000000e+02 4.668663004331e-01 0.000000000000e+00 0.000000000000e+00
5.415000000000e+02 3.738896446324e-01 0.000000000000e+00 0.000000000000e+00
5.417500000000e+02 2.835963672215e-01 0.000000000000e+00 0.000000000000e+00
5.420000000000e+02 1.940911033824e-01 0.000000000000e+00 0.000000000000e+00
5.422500000000e+02 1.043160472393e-01 0.000000000000e+00 0.000000000000e+00
5.425000000000e+02 1.454758487460e-02 0.000000000000e+00 0.000000000000e+00
5.427500000000e+02 -7.338912539714e-02 0.000000000000e+00 0.000000000000e+00
5.430000000000e+02 -1.562224904028e-01 0.000000000000e+00 0.000000000000e+00
5.432500000000e+02 -2.296341528197e-01 0.000000000000e+00 0.000000000000e+00
5.435000000000e+02 -2.888862747824e-01 0.000000000000e+00 0.000000000000e+00
5.437500000000e+02 -3.295690960818e-01 0.000000000000e+00 0.000000000000e+00
5.440000000000e+02 -3.483423575051e-01 0.000000000000e+00 0.000000000000e+00
5.442500000000e+02 -3.435465413827e-01 0.000000000000e+00 0.000000000000e+00
5.445000000000e+02 -3.155829744625e-01 0.000000000000e+00 0.000000000000e+00
5.447500000000e+02 -2.670015210729e-01 0.000000000000e+00 0.000000000000e+00
5.450000000000e+02 -2.022839957076e-01 0.000000000000e+00 0.000000000000e+00
5.452500000000e+02 -1.273621001601e-01 0.000000000000e+00 0.000000000000e+00
5.455000000000e+02 -4.895203937114e-02 0.000000000000e+00 0.000000000000e+00
5.457500000000e+02 2.618332979899e-02 0.000000000000e+00 0.000000000000e+00
5.460000000000e+02 9.192472796390e-02 0.000000000000e+00 0.000000000000e+00
5.462500000000e+02 1.433307013703e-01 0.000000000000e+00 0.000000000000e+00
5.465000000000e+02 1.769381420709e-01 0.000000000000e+00 0.000000000000e+00
5.467500000000e+02 1.907955009533e-01 0.000000000000e+00 0.000000000000e+00
5.470000000000e+02 1.842451388583e-01 0.000000000000e+00 0.000000000000e+00
5.472500000000e+02 1.575183551068e-01 0.000000000000e+00 0.000000000000e+00
5.475000000000e+02 1.112423976027e-01 0.000000000000e+00 0.000000000000e+00
5.477500000000e+02 4.597661510913e-02 0.000000000000e+00 0.000000000000e+00
5.480000000000e+02 -3.810875024891e-02 0.000000000000e+00 0.000000000000e+00
5.482500000000e+02 -1.413227831140e-01 0.000000000000e+00 0.000000000000e+00
5.485000000000e+02 -2.642676703421e-01 0.000000000000e+00 0.000000000000e+00
5.487500000000e+02 -4.073842753583e-01 0.000000000000e+00 0.000000000000e+00
5.490000000000e+02 -5.702932420084e-01 0.000000000000e+00 0.000000000000e+00
5.492500000000e+02 -7.510429648883e-01 0.000000000000e+00 0.000000000000e+00
5.495000000000e+02 -9.454067796283e-01 0.000000000000e+00 0.000000000000e+00
5.497500000000e+02 -1.146379885730e+00 0.000000000000e+00 0.000000000000e+00
5.500000000000e+02 -1.344009115400e+00 0.000000000000e+00 0.000000000000e+00
5.502500000000e+02 -1.525647143279e+00 0.000000000000e+00 0.000000000000e+00
5.505000000000e+02 -1.676662587029e+00 0.000000000000e+00 0.000000000000e+00
5.507500000000e+02 -1.781567476745e+00 0.000000000000e+00 0.000000000000e+00
5.510000000000e+02 -1.825454570448e+00 0.000000000000e+00 0.000000000000e+00
5.512500000000e+02 -1.795580089195e+00 0.000000000000e+00 0.000000000000e+00
5.515000000000e+02 -1.682892313809e+00 0.000000000000e+00 0.000000000000e+00
5.517500000000e+02 -1.483299747438e+00 0.000000000000e+00 0.000000000000e+00
5.520000000000e+02 -1.198496605138e+00 0.000000000000e+00 0.000000000000e+00
5.522500000000e+02 -8.362158906252e-01 0.000000000000e+00 0.000000000000e+00
5.525000000000e+02 -4.098543581898e-01 0.000000000000e+00 0.000000000000e+00
5.527500000000e+02 6.250128907689e-02 0.000000000000e+00 0.000000000000e+00
5.530000000000e+02 5.595341597713e-01 0.000000000000e+00 0.000000000000e+00
5.532500000000e+02 1.058461032365e+00 0.000000000000e+00 0.000000000000e+00
5.535000000000e+02 1.536874779292e+00 0.000000000000e+00 0.000000000000e+00
5.537500000000e+02 1.974428941929e+00 0.000000000000e+00 0.000000000000e+00
5.540000000000e+02 2.354152494606e+00 0.000000000000e+00 0.000000000000e+00
5.542500000000e+02 2.663239769420e+00 0.000000000000e+00 0.000000000000e+00
5.545000000000e+02 2.893241940390e+00 0.000000000000e+00 0.000000000000e+00
5.547500000000e+02 3.039680345507e+00 0.000000000000e+00 0.000000000000e+00
5.550000000000e+02 3.101193906400e+00 0.000000000000e+00 0.000000000000e+00
5.552500000000e+02 3.078408476191e+00 0.000000000000e+00 0.000000000000e+00
5.555000000000e+02 2.972762679022e+00 0.000000000000e+00 0.000000000000e+00
5.557500000000e+02 2.785534349201e+00 0.000000000000e+00 0.000000000000e+00
5.560000000000e+02 2.517281187263e+00 0.000000000000e+00 0.000000000000e+00
5.562500000000e+02 2.167842009602e+00 0.000000000000e+00 0.000000000000e+00
5.565000000000e+02 1.736950101972e+00 0.000000000000e+00 0.000000000000e+00
5.567500000000e+02 1.225401465003e+00 0.000000000000e+00 0.000000000000e+00
5.570000000000e+02 6.366146374593e-01 0.000000000000e+00 0.000000000000e+00
5.572500000000e+02 -2.166793133875e-02 0.000000000000e+00 0.000000000000e+00
5.575000000000e+02 -7.358397880512e-01 0.000000000000e+00 0.000000000000e+00
5.577500000000e+02 -1.485363365502e+00 0.000000000000e+00 0.000000000000e+00
5.580000000000e+02 -2.242448694676e+00 0.000000000000e+00 0.000000000000e+00
5.582500000000e+02 -2.972667329775e+00 0.000000000000e+00 0.000000000000e+00
5.585000000000e+02 -3.636572773654e+00 0.000000000000e+00 0.000000000000e+00
5.587500000000e+02 -4.192261380627e+00 0.000000000000e+00 0.000000000000e+00
5.590000000000e+02 -4.598670087777e+00 0.000000000000e+00 0.000000000000e+00
5.592500000000e+02 -4.819289062499e+00 0.000000000000e+00 0.000000000000e+00
5.595000000000e+02 -4.825886077747e+00 0.000000000000e+00 0.000000000000e+00
5.597500000000e+02 -4.601808095440e+00 0.000000000000e+00 0.000000000000e+00
5.600000000000e+02 -4.144450446557e+00 0.000000000000e+00 0.000000000000e+00
5.602500000000e+02 -3.466563699228e+00 0.000000000000e+00 0.000000000000e+00
5.605000000000e+02 -2.596193644442e+00 0.000000000000e+00 0.000000000000e+00
5.607500000000e+02 -1.575205069723e+00 0.000000000000e+00 0.000000000000e+00
5.610000000000e+02 -4.565049378622e-01 0.000000000000e+00 0.000000000000e+00
5.612500000000e+02 6.997666293062e-01 0.000000000000e+00 0.000000000000e+00
5.615000000000e+02 1.830689011681e+00 0.000000000000e+00 0.000000000000e+00
5.617500000000e+02 2.875197479963e+00 0.000000000000e+00 0.000000000000e+00
5.620000000000e+02 3.778430320006e+00 0.000000000000e+00 0.000000000000e+00
5.622500000000e+02 4.495360368556e+00 0.000000000000e+00 0.000000000000e+00
5.625000000000e+02 4.993384205792e+00 0.000000000000e+00 0.000000000000e+00
5.627500000000e+02 5.253680512107e+00 0.000000000000e+00 0.000000000000e+00
5.630000000000e+02 5.271306492285e+00 0.000000000000e+00 0.000000000000e+00
5.632500000000e+02 5.054155688351e+00 0.000000000000e+00 0.000000000000e+00
5.635000000000e+02 4.621030464257e+00 0.000000000000e+00 0.000000000000e+00
5.637500000000e+02 3.999170216174e+00 0.000000000000e+00 0.000000000000e+00
5.640000000000e+02 3.221610530058e+00 0.000000000000e+00 0.000000000000e+00
5.642500000000e+02 2.324725653121e+00 0.000000000000e+00 0.000000000000e+00
5.645000000000e+02 1.346231842146e+00 0.000000000000e+00 0.000000000000e+00
5.647500000000e+02 3.238152221398e-01 0.000000000000e+00 0.000000000000e+00
5.650000000000e+02 -7.055865892354e-01 0.000000000000e+00 0.000000000000e+00
5.652500000000e+02 -1.705952907780e+00 0.000000000000e+00 0.000000000000e+00
5.655000000000e+02 -2.642012464885e+00 0.000000000000e+00 0.000000000000e+00
5.657500000000e+02 -3.479023121836e+00 0.000000000000e+00 0.000000000000e+00
5.660000000000e+02 -4.182798235824e+00 0.000000000000e+00 0.000000000000e+00
5.662500000000e+02 -4.720238625065e+00 0.000000000000e+00 0.000000000000e+00
5.665000000000e+02 -5.060536938028e+00 0.000000000000e+00 0.000000000000e+00
5.667500000000e+02 -5.177090706412e+00 0.000000000000e+00 0.000000000000e+00
5.670000000000e+02 -5.050011159277e+00 0.000000000000e+00 0.000000000000e+00
5.672500000000e+02 -4.668970312625e+00 0.000000000000e+00 0.000000000000e+00
5.675000000000e+02 -4.036012455379e+00 0.000000000000e+00 0.000000000000e+00
5.677500000000e+02 -3.167888177046e+00 0.000000000000e+00 0.000000000000e+00
5.680000000000e+02 -2.097463398266e+00 0.000000000000e+00 0.000000000000e+00
5.682500000000e+02 -8.738177414406e-01 0.000000000000e+00 0.000000000000e+00
5.685000000000e+02 4.392283580580e-01 0.000000000000e+00 0.000000000000e+00
5.687500000000e+02 1.766243835860e+00 0.000000000000e+00 0.000000000000e+00
5.690000000000e+02 3.024857786326e+00 0.000000000000e+00 0.000000000000e+00
5.692500000000e+02 4.131649476249e+00 0.000000000000e+00 0.000000000000e+00
5.695000000000e+02 5.008757108849e+00 0.000000000000e+00 0.000000000000e+00
5.697500000000e+02 5.590576468284e+00 0.000000000000e+00 0.000000000000e+00
5.700000000000e+02 5.829862064847e+00 0.000000000000e+00 0.000000000000e+00
5.702500000000e+02 5.702565284765e+00 0.000000000000e+00 0.000000000000e+00
5.705000000000e+02 5.210846581698e+00 0.000000000000e+00 0.000000000000e+00
5.707500000000e+02 4.383871729011e+00 0.000000000000e+00 0.000000000000e+00
5.710000000000e+02 3.276226138263e+00 0.000000000000e+00 0.000000000000e+00
5.712500000000e+02 1.964030018314e+00 0.000000000000e+00 0.000000000000e+00
5.715000000000e+02 5.390810861162e-01 0.000000000000e+00 0.000000000000e+00
5.717500000000e+02 -8.984385243470e-01 0.000000000000e+00 0.000000000000e+00
5.720000000000e+02 -2.248003525527e+00 0.000000000000e+00 0.000000000000e+00
5.722500000000e+02 -3.416772794572e+00 0.000000000000e+00 0.000000000000e+00
5.725000000000e+02 -4.326850583326e+00 0.000000000000e+00 0.000000000000e+00
5.727500000000e+02 -4.921121316162e+00 0.000000000000e+00 0.000000000000e+00
5.730000000000e+02 -5.167158914133e+00 0.000000000000e+00 0.000000000000e+00
5.732500000000e+02 -5.058921516492e+00 0.000000000000e+00 0.000000000000e+00
5.735000000000e+02 -4.616175078270e+00 0.000000000000e+00 0.000000000000e+00
5.737500000000e+02 -3.881816751841e+00 0.000000000000e+00 0.000000000000e+00
5.740000000000e+02 -2.917465150164e+00 0.000000000000e+00 0.000000000000e+00
5.742500000000e+02 -1.797828552830e+00 0.000000000000e+00 0.000000000000e+00
5.745000000000e+02 -6.044404362505e-01 0.000000000000e+00 0.000000000000e+00
5.747500000000e+02 5.806400684299e-01 0.000000000000e+00 0.000000000000e+00
5.750000000000e+02 1.680622423396e+00 0.000000000000e+00 0.000000000000e+00
5.752500000000e+02 2.628843342599e+00 0.000000000000e+00 0.000000000000e+00
5.755000000000e+02 3.372404002996e+00 0.000000000000e+00 0.000000000000e+00
5.757500000000e+02 3.874457302821e+00 0.000000000000e+00 0.000000000000e+00
5.760000000000e+02 4.115165617688e+00 0.000000000000e+00 0.000000000000e+00
5.762500000000e+02 4.091471860493e+00 0.000000000000e+00 0.000000000000e+00
5.765000000000e+02 3.815909671809e+00 0.000000000000e+00 0.000000000000e+00
5.767500000000e+02 3.314716457699e+00 0.000000000000e+00 0.000000000000e+00
5.770000000000e+02 2.625507272382e+00 0.000000000000e+00 0.000000000000e+00
5.772500000000e+02 1.794726330574e+00 0.000000000000e+00 0.000000000000e+00
5.775000000000e+02 8.750292626126e-01 0.000000000000e+00 0.000000000000e+00
5.777500000000e+02 -7.732130888619e-02 0.000000000000e+00 0.000000000000e+00
5.780000000000e+02 -1.005026192423e+00 0.000000000000e+00 0.000000000000e+00
5.782500000000e+02 -1.852305800950e+00 0.000000000000e+00 0.000000000000e+00
5.785000000000e+02 -2.567472676952e+00 0.000000000000e+00 0.000000000000e+00
5.787500000000e+02 -3.105530158355e+00 0.000000000000e+00 0.000000000000e+00
5.790000000000e+02 -3.430758734359e+00 0.000000000000e+00 0.000000000000e+00
5.792500000000e+02 -3.519185834221e+00 0.000000000000e+00 0.000000000000e+00
5.795000000000e+02 -3.360765303759e+00 0.000000000000e+00 0.000000000000e+00
5.797500000000e+02 -2.961035305032e+00 0.000000000000e+00 0.000000000000e+00
5.800000000000e+02 -2.341992668478e+00 0.000000000000e+00 0.000000000000e+00
5.802500000000e+02 -1.541929363446e+00 0.000000000000e+00 0.000000000000e+00
5.805000000000e+02 -6.140288776843e-01 0.000000000000e+00 0.000000000000e+00
5.807500000000e+02 3.763836507728e-01 0.000000000000e+00 0.000000000000e+00
5.810000000000e+02 1.355911355663e+00 0.000000000000e+00 0.000000000000e+00
5.812500000000e+02 2.248294820130e+00 0.000000000000e+00 0.000000000000e+00
5.815000000000e+02 2.980421692926e+00 0.000000000000e+00 0.000000000000e+00
5.817500000000e+02 3.488657765946e+00 0.000000000000e+00 0.000000000000e+00
5.820000000000e+02 3.724919127929e+00 0.000000000000e+00 0.000000000000e+00
5.822500000000e+02 3.661859983226e+00 0.000000000000e+00 0.000000000000e+00
5.825000000000e+02 3.296573869220e+00 0.000000000000e+00 0.000000000000e+00
5.827500000000e+02 2.652301346496e+00 0.000000000000e+00 0.000000000000e+00
5.830000000000e+02 1.777800032601e+00 0.000000000000e+00 0.000000000000e+00
5.832500000000e+02 7.442496699387e-01 0.000000000000e+00 0.000000000000e+00
5.835000000000e+02 -3.601852036024e-01 0.000000000000e+00 0.000000000000e+00
5.837500000000e+02 -1.437755833460e+00 0.000000000000e+00 0.000000000000e+00
5.840000000000e+02 -2.389879519131e+00 0.000000000000e+00 0.000000000000e+00
5.842500000000e+02 -3.126441868971e+00 0.000000000000e+00 0.000000000000e+00
5.845000000000e+02 -3.574743419780e+00 0.000000000000e+00 0.000000000000e+00
5.847500000000e+02 -3.687164220598e+00 0.000000000000e+00 0.000000000000e+00
5.850000000000e+02 -3.446699857338e+00 0.000000000000e+00 0.000000000000e+00
5.852500000000e+02 -2.869697803660e+00 0.000000000000e+00 0.000000000000e+00
5.855000000000e+02 -2.005380001120e+00 0.000000000000e+00 0.000000000000e+00
5.857500000000e+02 -9.320525425958e-01 0.000000000000e+00 0.000000000000e+00
5.860000000000e+02 2.497549490263e-01 0.000000000000e+00 0.000000000000e+00
5.862500000000e+02 1.426644846977e+00 0.000000000000e+00 0.000000000000e+00
5.865000000000e+02 2.483339050922e+00 0.000000000000e+00 0.000000000000e+00
5.867500000000e+02 3.314226621249e+00 0.000000000000e+00 0.000000000000e+00
5.870000000000e+02 3.834295347495e+00 0.000000000000e+00 0.000000000000e+00
5.872500000000e+02 3.988287635098e+00 0.000000000000e+00 0.000000000000e+00
5.875000000000e+02 3.757062213354e+00 0.000000000000e+00 0.000000000000e+00
5.877500000000e+02 3.160399255319e+00 0.000000000000e+00 0.000000000000e+00
5.880000000000e+02 2.255835034606e+00 0.000000000000e+00 0.000000000000e+00
5.882500000000e+02 1.133519603364e+00 0.000000000000e+00 0.000000000000e+00
5.885000000000e+02 -9.248443552382e-02 0.000000000000e+00 0.000000000000e+00
5.887500000000e+02 -1.295647588906e+00 0.000000000000e+00 0.000000000000e+00
5.890000000000e+02 -2.350025334466e+00 0.000000000000e+00 0.000000000000e+00
5.892500000000e+02 -3.143565381049e+00 0.000000000000e+00 0.000000000000e+00
5.895000000000e+02 -3.590246233893e+00 0.000000000000e+00 0.000000000000e+00
5.897500000000e+02 -3.639702930621e+00 0.000000000000e+00 0.000000000000e+00
5.900000000000e+02 -3.283226613234e+00 0.000000000000e+00 0.000000000000e+00
5.902500000000e+02 -2.555386866730e+00 0.000000000000e+00 0.000000000000e+00
5.905000000000e+02 -1.530984467173e+00 0.000000000000e+00 0.000000000000e+00
5.907500000000e+02 -3.175498425436e-01 0.000000000000e+00 0.000000000000e+00
5.910000000000e+02 9.558960452109e-01 0.000000000000e+00 0.000000000000e+00
5.912500000000e+02 2.152663515716e+00 0.000000000000e+00 0.000000000000e+00
5.915000000000e+02 3.143321138982e+00 0.000000000000e+00 0.000000000000e+00
5.917500000000e+02 3.820084450589e+00 0.000000000000e+00 0.000000000000e+00
5.920000000000e+02 4.109038901268e+00 0.000000000000e+00 0.000000000000e+00
5.922500000000e+02 3.978772091696e+00 0.000000000000e+00 0.000000000000e+00
5.925000000000e+02 3.444362904131e+00 0.000000000000e+00 0.000000000000e+00
5.927500000000e+02 2.566180411610e+00 0.000000000000e+00 0.000000000000e+00
5.930000000000e+02 1.443528998867e+00 0.000000000000e+00 0.000000000000e+00
5.932500000000e+02 2.037721394311e-01 0.000000000000e+00 0.000000000000e+00
5.935000000000e+02 -1.011894090443e+00 0.000000000000e+00 0.000000000000e+00
5.937500000000e+02 -2.064431003306e+00 0.000000000000e+00 0.000000000000e+00
5.940000000000e+02 -2.832884539150e+00 0.000000000000e+00 0.000000000000e+00
5.942500000000e+02 -3.228394040490e+00 0.000000000000e+00 0.000000000000e+00
5.945000000000e+02 -3.204617073958e+00 0.000000000000e+00 0.000000000000e+00
5.947500000000e+02 -2.763297971108e+00 0.000000000000e+00 0.000000000000e+00
5.950000000000e+02 -1.954261862879e+00 0.000000000000e+00 0.000000000000e+00
5.952500000000e+02 -8.697680373171e-01 0.000000000000e+00 0.000000000000e+00
5.955000000000e+02 3.661704188582e-01 0.000000000000e+00 0.000000000000e+00
5.957500000000e+02 1.612281184858e+00 0.000000000000e+00 0.000000000000e+00
5.960000000000e+02 2.726646384713e+00 0.000000000000e+00 0.000000000000e+00
5.962500000000e+02 3.583463049803e+00 0.000000000000e+00 0.000000000000e+00
5.965000000000e+02 4.087937343461e+00 0.000000000000e+00 0.000000000000e+00
5.967500000000e+02 4.187504946425e+00 0.000000000000e+00 0.000000000000e+00
5.970000000000e+02 3.878000480106e+00 0.000000000000e+00 0.000000000000e+00
5.972500000000e+02 3.204004604940e+00 0.000000000000e+00 0.000000000000e+00
5.975000000000e+02 2.253305620421e+00 0.000000000000e+00 0.000000000000e+00
5.977500000000e+02 1.146135855711e+00 0.000000000000e+00 0.000000000000e+00
5.980000000000e+02 2.049126576902e-02 0.000000000000e+00 0.000000000000e+00
5.982500000000e+02 -9.846670650471e-01 0.000000000000e+00 0.000000000000e+00
5.985000000000e+02 -1.746261989188e+00 0.000000000000e+00 0.000000000000e+00
5.987500000000e+02 -2.171921266135e+00 0.000000000000e+00 0.000000000000e+00
5.990000000000e+02 -2.210941971834e+00 0.000000000000e+00 0.000000000000e+00
5.992500000000e+02 -1.860051584684e+00 0.000000000000e+00 0.000000000000e+00
5.995000000000e+02 -1.163272253541e+00 0.000000000000e+00 0.000000000000e+00
5.997500000000e+02 -2.059369894360e-01 0.000000000000e+00 0.000000000000e+00
6.000000000000e+02 8.963570068366e-01 0.000000000000e+00 0.000000000000e+00
6.002500000000e+02 2.012436563625e+00 0.000000000000e+00 0.000000000000e+00
6.005000000000e+02 3.012007307672e+00 0.000000000000e+00 0.000000000000e+00
6.007500000000e+02 3.781787387121e+00 0.000000000000e+00 0.000000000000e+00
6.010000000000e+02 4.239288401615e+00 0.000000000000e+00 0.000000000000e+00
6.012500000000e+02 4.342528419281e+00 0.000000000000e+00 0.000000000000e+00
6.015000000000e+02 4.094497523574e+00 0.000000000000e+00 0.000000000000e+00
6.017500000000e+02 3.541880280219e+00 0.000000000000e+00 0.000000000000e+00
6.020000000000e+02 2.768281902648e+00 0.000000000000e+00 0.000000000000e+00
6.022500000000e+02 1.882908344969e+00 0.000000000000e+00 0.000000000000e+00
6.025000000000e+02 1.006223231326e+00 0.000000000000e+00 0.000000000000e+00
6.027500000000e+02 2.544723964648e-01 0.000000000000e+00 0.000000000000e+00
6.030000000000e+02 -2.749165459761e-01 0.000000000000e+00 0.000000000000e+00
6.032500000000e+02 -5.151994582055e-01 0.000000000000e+00 0.000000000000e+00
6.035000000000e+02 -4.379742305324e-01 0.000000000000e+00 0.000000000000e+00
6.037500000000e+02 -5.573656964341e-02 0.000000000000e+00 0.000000000000e+00
6.040000000000e+02 5.808796143782e-01 0.000000000000e+00 0.000000000000e+00
6.042500000000e+02 1.390690850628e+00 0.000000000000e+00 0.000000000000e+00
6.045000000000e+02 2.273274055691e+00 0.000000000000e+00 0.000000000000e+00
6.047500000000e+02 3.122427835473e+00 0.000000000000e+00 0.000000000000e+00
6.050000000000e+02 3.839970868310e+00 0.000000000000e+00 0.000000000000e+00
6.052500000000e+02 4.348065104916e+00 0.000000000000e+00 0.000000000000e+00
6.055000000000e+02 4.598494488901e+00 0.000000000000e+00 0.000000000000e+00
6.057500000000e+02 4.577775944499e+00 0.000000000000e+00 0.000000000000e+00
6.060000000000e+02 4.307563823930e+00 0.000000000000e+00 0.000000000000e+00
6.062500000000e+02 3.840449738580e+00 0.000000000000e+00 0.000000000000e+00
6.065000000000e+02 3.251868755292e+00 0.000000000000e+00 0.000000000000e+00
6.067500000000e+02 2.629318726277e+00 0.000000000000e+00 0.000000000000e+00
6.070000000000e+02 2.060417908289e+00 0.000000000000e+00 0.000000000000e+00
6.072500000000e+02 1.621428803977e+00 0.000000000000e+00 0.000000000000e+00
6.075000000000e+02 1.367755707080e+00 0.000000000000e+00 0.000000000000e+00
6.077500000000e+02 1.327603027063e+00 0.000000000000e+00 0.000000000000e+00
6.080000000000e+02 1.499511250514e+00 0.000000000000e+00 0.000000000000e+00
6.082500000000e+02 1.853936687071e+00 0.000000000000e+00 0.000000000000e+00
6.085000000000e+02 2.338488255716e+00 0.000000000000e+00 0.000000000000e+00
6.087500000000e+02 2.885955600485e+00 0.000000000000e+00 0.000000000000e+00
6.090000000000e+02 3.423921110565e+00 0.000000000000e+00 0.000000000000e+00
6.092500000000e+02 3.884586027609e+00 0.000000000000e+00 0.000000000000e+00
6.095000000000e+02 4.213473336997e+00 0.000000000000e+00 0.000000000000e+00
6.097500000000e+02 4.375885341584e+00 0.000000000000e+00 0.000000000000e+00
6.100000000000e+02 4.360354358033e+00 0.000000000000e+00 0.000000000000e+00
6.102500000000e+02 4.178774540928e+00 0.000000000000e+00 0.000000000000e+00
6.105000000000e+02 3.863374808731e+00 0.000000000000e+00 0.000000000000e+00
6.107500000000e+02 3.461120137664e+00 0.000000000000e+00 0.000000000000e+00
6.110000000000e+02 3.026453129171e+00 0.000000000000e+00 0.000000000000e+00
6.112500000000e+02 2.613468788114e+00 0.000000000000e+00 0.000000000000e+00
6.115000000000e+02 2.268634112864e+00 0.000000000000e+00 0.000000000000e+00
6.117500000000e+02 2.025025609339e+00 0.000000000000e+00 0.000000000000e+00
6.120000000000e+02 1.898789630368e+00 0.000000000000e+00 0.000000000000e+00
6.122500000000e+02 1.888177249771e+00 0.000000000000e+00 0.000000000000e+00
6.125000000000e+02 1.975122028863e+00 0.000000000000e+00 0.000000000000e+00
6.127500000000e+02 2.128972027006e+00 0.000000000000e+00 0.000000000000e+00
6.130000000000e+02 2.311706643297e+00 0.000000000000e+00 0.000000000000e+00
6.132500000000e+02 2.483800671385e+00 0.000000000000e+00 0.000000000000e+00
6.135000000000e+02 2.609860372704e+00 0.000000000000e+00 0.000000000000e+00
6.137500000000e+02 2.663247470654e+00 0.000000000000e+00 0.000000000000e+00
6.140000000000e+02 2.629106027531e+00 0.000000000000e+00 0.000000000000e+00
6.142500000000e+02 2.505478706680e+00 0.000000000000e+00 0.000000000000e+00
6.145000000000e+02 2.302498697872e+00 0.000000000000e+00 0.000000000000e+00
6.147500000000e+02 2.039925610355e+00 0.000000000000e+00 0.000000000000e+00
6.150000000000e+02 1.743517151965e+00 0.000000000000e+00 0.000000000000e+00
6.152500000000e+02 1.440863710036e+00 0.000000000000e+00 0.000000000000e+00
6.155000000000e+02 1.157345277342e+00 0.000000000000e+00 0.000000000000e+00
6.157500000000e+02 9.128011600918e-01 0.000000000000e+00 0.000000000000e+00
6.160000000000e+02 7.193494706639e-01 0.000000000000e+00 0.000000000000e+00
6.162500000000e+02 5.805843275884e-01 0.000000000000e+00 0.000000000000e+00
6.165000000000e+02 4.921495756792e-01 0.000000000000e+00 0.000000000000e+00
6.167500000000e+02 4.434753080439e-01 0.000000000000e+00 0.000000000000e+00
6.170000000000e+02 4.202994114881e-01 0.000000000000e+00 0.000000000000e+00
6.172500000000e+02 4.075032498906e-01 0.000000000000e+00 0.000000000000e+00
6.175000000000e+02 3.917785172062e-01 0.000000000000e+00 0.000000000000e+00
6.177500000000e+02 3.637079741107e-01 0.000000000000e+00 0.000000000000e+00
6.180000000000e+02 3.189708563121e-01 0.000000000000e+00 0.000000000000e+00
6.182500000000e+02 2.585497808303e-01 0.000000000000e+00 0.000000000000e+00
6.185000000000e+02 1.879908423705e-01 0.000000000000e+00 0.000000000000e+00
6.187500000000e+02 1.159233256655e-01 0.000000000000e+00 0.000000000000e+00
6.190000000000e+02 5.215591094439e-02 0.000000000000e+00 0.000000000000e+00
6.192500000000e+02 5.716731126366e-03 0.000000000000e+00 0.000000000000e+00
6.195000000000e+02 -1.680993797196e-02 0.000000000000e+00 0.000000000000e+00
6.197500000000e+02 -1.237136093283e-02 0.000000000000e+00 0.000000000000e+00
6.200000000000e+02 1.820294153692e-02 0.000000000000e+00 0.000000000000e+00
6.202500000000e+02 7.060919509178e-02 0.000000000000e+00 0.000000000000e+00
6.205000000000e+02 1.381209532849e-01 0.000000000000e+00 0.000000000000e+00
6.207500000000e+02 2.130581192103e-01 0.000000000000e+00 0.000000000000e+00
6.210000000000e+02 2.883801271308e-01 0.000000000000e+00 0.000000000000e+00
6.212500000000e+02 3.590966840825e-01 0.000000000000e+00 0.000000000000e+00
6.215000000000e+02 4.232305488361e-01 0.000000000000e+00 0.000000000000e+00
6.217500000000e+02 4.821536917652e-01 0.000000000000e+00 0.000000000000e+00
6.220000000000e+02 5.402347439072e-01 0.000000000000e+00 0.000000000000e+00
6.222500000000e+02 6.038612167363e-01 0.000000000000e+00 0.000000000000e+00
6.225000000000e+02 6.800128241208e-01 0.000000000000e+00 0.000000000000e+00
6.227500000000e+02 7.746432282082e-01 0.000000000000e+00 0.000000000000e+00
6.230000000000e+02 8.911632422475e-01 0.000000000000e+00 0.000000000000e+00
6.232500000000e+02 1.029303364532e+00 0.000000000000e+00 0.000000000000e+00
6.235000000000e+02 1.184570506759e+00 0.000000000000e+00 0.000000000000e+00
6.237500000000e+02 1.348413897752e+00 0.000000000000e+00 0.000000000000e+00
6.240000000000e+02 1.509095394550e+00 0.000000000000e+00 0.000000000000e+00
6.242500000000e+02 1.653139957146e+00 0.000000000000e+00 0.000000000000e+00
6.245000000000e+02 1.767142762496e+00 0.000000000000e+00 0.000000000000e+00
6.247500000000e+02 1.839646786346e+00 0.000000000000e+00 0.000000000000e+00
6.250000000000e+02 1.862788972927e+00 0.000000000000e+00 0.000000000000e+00
6.252500000000e+02 1.833446896190e+00 0.000000000000e+00 0.000000000000e+00
6.255000000000e+02 1.753695553961e+00 0.000000000000e+00 0.000000000000e+00
6.257500000000e+02 1.630492970236e+00 0.000000000000e+00 0.000000000000e+00
6.260000000000e+02 1.474635942524e+00 0.000000000000e+00 0.000000000000e+00
6.262500000000e+02 1.299143773224e+00 0.000000000000e+00 0.000000000000e+00
6.265000000000e+02 1.117319459566e+00 0.000000000000e+00 0.000000000000e+00
6.267500000000e+02 9.407899512277e-01 0.000000000000e+00 0.000000000000e+00
6.270000000000e+02 7.778314655314e-01 0.000000000000e+00 0.000000000000e+00
6.272500000000e+02 6.322418723411e-01 0.000000000000e+00 0.000000000000e+00
6.275000000000e+02 5.029369033707e-01 0.000000000000e+00 0.000000000000e+00
6.277500000000e+02 3.843339804902e-01 0.000000000000e+00 0.000000000000e+00
6.280000000000e+02 2.674646648323e-01 0.000000000000e+00 0.000000000000e+00
6.282500000000e+02 1.416434054132e-01 0.000000000000e+00 0.000000000000e+00
6.285000000000e+02 -3.565910538692e-03 0.000000000000e+00 0.000000000000e+00
6.287500000000e+02 -1.763898497152e-01 0.000000000000e+00 0.000000000000e+00
6.290000000000e+02 -3.811944828685e-01 0.000000000000e+00 0.000000000000e+00
6.292500000000e+02 -6.173981074978e-01 0.000000000000e+00 0.000000000000e+00
6.295000000000e+02 -8.791151606599e-01 0.000000000000e+00 0.000000000000e+00
6.297500000000e+02 -1.155586882592e+00 0.000000000000e+00 0.000000000000e+00
6.300000000000e+02 -1.432334937152e+00 0.000000000000e+00 0.000000000000e+00
6.302500000000e+02 -1.692865940807e+00 0.000000000000e+00 0.000000000000e+00
6.305000000000e+02 -1.920674231426e+00 0.000000000000e+00 0.000000000000e+00
6.307500000000e+02 -2.101249235389e+00 0.000000000000e+00 0.000000000000e+00
6.310000000000e+02 -2.223798149098e+00 0.000000000000e+00 0.000000000000e+00
6.312500000000e+02 -2.282442895788e+00 0.000000000000e+00 0.000000000000e+00
6.315000000000e+02 -2.276734215296e+00 0.000000000000e+00 0.000000000000e+00
6.317500000000e+02 -2.211431659486e+00 0.000000000000e+00 0.000000000000e+00
6.320000000000e+02 -2.095609387180e+00 0.000000000000e+00 0.000000000000e+00
6.322500000000e+02 -1.941246673675e+00 0.000000000000e+00 0.000000000000e+00
6.325000000000e+02 -1.761533892706e+00 0.000000000000e+00 0.000000000000e+00
6.327500000000e+02 -1.569158869353e+00 0.000000000000e+00 0.000000000000e+00
6.330000000000e+02 -1.374830545388e+00 0.000000000000e+00 0.000000000000e+00
6.332500000000e+02 -1.186249157819e+00 0.000000000000e+00 0.000000000000e+00
6.335000000000e+02 -1.007653141737e+00 0.000000000000e+00 0.000000000000e+00
6.337500000000e+02 -8.399760206619e-01 0.000000000000e+00 0.000000000000e+00
6.340000000000e+02 -6.815474923124e-01 0.000000000000e+00 0.000000000000e+00
6.342500000000e+02 -5.291875982862e-01 0.000000000000e+00 0.000000000000e+00
6.345000000000e+02 -3.794845928327e-01 0.000000000000e+00 0.000000000000e+00
6.347500000000e+02 -2.300245933553e-01 0.000000000000e+00 0.000000000000e+00
6.350000000000e+02 -8.035707064442e-02 0.000000000000e+00 0.000000000000e+00
6.352500000000e+02 6.746878306278e-02 0.000000000000e+00 0.000000000000e+00
6.355000000000e+02 2.088848884495e-01 0.000000000000e+00 0.000000000000e+00
6.357500000000e+02 3.373007532427e-01 0.000000000000e+00 0.000000000000e+00
6.360000000000e+02 4.450266022862e-01 0.000000000000e+00 0.000000000000e+00
6.362500000000e+02 5.244633410403e-01 0.000000000000e+00 0.000000000000e+00
6.365000000000e+02 5.693566767730e-01 0.000000000000e+00 0.000000000000e+00
6.367500000000e+02 5.759044710280e-01 0.000000000000e+00 0.000000000000e+00
6.370000000000e+02 5.435335504280e-01 0.000000000000e+00 0.000000000000e+00
6.372500000000e+02 4.752196775953e-01 0.000000000000e+00 0.000000000000e+00
6.375000000000e+02 3.773021088769e-01 0.000000000000e+00 0.000000000000e+00
6.377500000000e+02 2.588287917596e-01 0.000000000000e+00 0.000000000000e+00
6.380000000000e+02 1.305453970490e-01 0.000000000000e+00 0.000000000000e+00
6.382500000000e+02 3.698021249359e-03 0.000000000000e+00 0.000000000000e+00
6.385000000000e+02 -1.111539452927e-01 0.000000000000e+00 0.000000000000e+00
6.387500000000e+02 -2.051259645919e-01 0.000000000000e+00 0.000000000000e+00
6.390000000000e+02 -2.716492021747e-01 0.000000000000e+00 0.000000000000e+00
6.392500000000e+02 -3.066820001285e-01 0.000000000000e+00 0.000000000000e+00
6.395000000000e+02 -3.084902702150e-01 0.000000000000e+00 0.000000000000e+00
6.397500000000e+02 -2.770755624473e-01 0.000000000000e+00 0.000000000000e+00
6.400000000000e+02 -2.133958618137e-01 0.000000000000e+00 0.000000000000e+00
6.402500000000e+02 -1.185643214056e-01 0.000000000000e+00 0.000000000000e+00
6.405000000000e+02 6.782508714917e-03 0.000000000000e+00 0.000000000000e+00
6.407500000000e+02 1.627848213369e-01 0.000000000000e+00 0.000000000000e+00
6.410000000000e+02 3.502269550502e-01 0.000000000000e+00 0.000000000000e+00
6.412500000000e+02 5.699538513553e-01 0.000000000000e+00 0.000000000000e+00
6.415000000000e+02 8.219093150265e-01 0.000000000000e+00 0.000000000000e+00
6.417500000000e+02 1.103952188585e+00 0.000000000000e+00 0.000000000000e+00
6.420000000000e+02 1.410667377769e+00 0.000000000000e+00 0.000000000000e+00
6.422500000000e+02 1.732415249933e+00 0.000000000000e+00 0.000000000000e+00
6.425000000000e+02 2.054848849390e+00 0.000000000000e+00 0.000000000000e+00
6.427500000000e+02 2.359073732280e+00 0.000000000000e+00 0.000000000000e+00
6.430000000000e+02 2.622536846837e+00 0.000000000000e+00 0.000000000000e+00
6.432500000000e+02 2.820621447696e+00 0.000000000000e+00 0.000000000000e+00
6.435000000000e+02 2.928811200384e+00 0.000000000000e+00 0.000000000000e+00
6.437500000000e+02 2.925186503236e+00 0.000000000000e+00 0.000000000000e+00
6.440000000000e+02 2.792946296995e+00 0.000000000000e+00 0.000000000000e+00
6.442500000000e+02 2.522621762437e+00 0.000000000000e+00 0.000000000000e+00
6.445000000000e+02 2.113670543196e+00 0.000000000000e+00 0.000000000000e+00
6.447500000000e+02 1.575210193921e+00 0.000000000000e+00 0.000000000000e+00
6.450000000000e+02 9.257586090241e-01 0.000000000000e+00 0.000000000000e+00
6.452500000000e+02 1.919819887716e-01 0.000000000000e+00 0.000000000000e+00
6.455000000000e+02 -5.934120248498e-01 0.000000000000e+00 0.000000000000e+00
6.457500000000e+02 -1.394377842768e+00 0.000000000000e+00 0.000000000000e+00
6.460000000000e+02 -2.174488680376e+00 0.000000000000e+00 0.000000000000e+00
6.462500000000e+02 -2.899767394454e+00 0.000000000000e+00 0.000000000000e+00
6.465000000000e+02 -3.541032563966e+00 0.000000000000e+00 0.000000000000e+00
6.467500000000e+02 -4.075475684616e+00 0.000000000000e+00 0.000000000000e+00
6.470000000000e+02 -4.487304210999e+00 0.000000000000e+00 0.000000000000e+00
6.472500000000e+02 -4.767430820492e+00 0.000000000000e+00 0.000000000000e+00
6.475000000000e+02 -4.912339647164e+00 0.000000000000e+00 0.000000000000e+00
6.477500000000e+02 -4.922391909220e+00 0.000000000000e+00 0.000000000000e+00
6.480000000000e+02 -4.799925093019e+00 0.000000000000e+00 0.000000000000e+00
6.482500000000e+02 -4.547535973066e+00 0.000000000000e+00 0.000000000000e+00
6.485000000000e+02 -4.166910701028e+00 0.000000000000e+00 0.000000000000e+00
6.487500000000e+02 -3.658477020753e+00 0.000000000000e+00 0.000000000000e+00
6.490000000000e+02 -3.022015966886e+00 0.000000000000e+00 0.000000000000e+00
6.492500000000e+02 -2.258202899989e+00 0.000000000000e+00 0.000000000000e+00
6.495000000000e+02 -1.370875508150e+00 0.000000000000e+00 0.000000000000e+00
6.497500000000e+02 -3.696762789815e-01 0.000000000000e+00 0.000000000000e+00
6.500000000000e+02 7.273865532337e-01 0.000000000000e+00 0.000000000000e+00
6.502500000000e+02 1.891953997055e+00 0.000000000000e+00 0.000000000000e+00
6.505000000000e+02 3.084365583709e+00 0.000000000000e+00 0.000000000000e+00
6.507500000000e+02 4.254092149022e+00 0.000000000000e+00 0.000000000000e+00
6.510000000000e+02 5.341731438520e+00 0.000000000000e+00 0.000000000000e+00
6.512500000000e+02 6.282537033382e+00 0.000000000000e+00 0.000000000000e+00
6.515000000000e+02 7.011231730310e+00 0.000000000000e+00 0.000000000000e+00
6.517500000000e+02 7.467657613832e+00 0.000000000000e+00 0.000000000000e+00
6.520000000000e+02 7.602665824697e+00 0.000000000000e+00 0.000000000000e+00
6.522500000000e+02 7.383572534728e+00 0.000000000000e+00 0.000000000000e+00
6.525000000000e+02 6.798517366405e+00 0.000000000000e+00 0.000000000000e+00
6.527500000000e+02 5.859158145537e+00 0.000000000000e+00 0.000000000000e+00
6.530000000000e+02 4.601310857138e+00 0.000000000000e+00 0.000000000000e+00
6.532500000000e+02 3.083374361284e+00 0.000000000000e+00 0.000000000000e+00
6.535000000000e+02 1.382636024264e+00 0.000000000000e+00 0.000000000000e+00
6.537500000000e+02 -4.101969346652e-01 0.000000000000e+00 0.000000000000e+00
6.540000000000e+02 -2.197688088403e+00 0.000000000000e+00 0.000000000000e+00
6.542500000000e+02 -3.882893634233e+00 0.000000000000e+00 0.000000000000e+00
6.545000000000e+02 -5.376373544521e+00 0.000000000000e+00 0.000000000000e+00
6.547500000000e+02 -6.602292978202e+00 0.000000000000e+00 0.000000000000e+00
6.550000000000e+02 -7.503044992307e+00 0.000000000000e+00 0.000000000000e+00
6.552500000000e+02 -8.042024263183e+00 0.000000000000e+00 0.000000000000e+00
6.555000000000e+02 -8.204420581862e+00 0.000000000000e+00 0.000000000000e+00
6.557500000000e+02 -7.996146689691e+00 0.000000000000e+00 0.000000000000e+00
6.560000000000e+02 -7.441233320671e+00 0.000000000000e+00 0.000000000000e+00
6.562500000000e+02 -6.578185200807e+00 0.000000000000e+00 0.000000000000e+00
6.565000000000e+02 -5.455873972186e+00 0.000000000000e+00 0.000000000000e+00
6.567500000000e+02 -4.129538057262e+00 0.000000000000e+00 0.000000000000e+00
6.570000000000e+02 -2.657368971891e+00 0.000000000000e+00 0.000000000000e+00
6.572500000000e+02 -1.098004717266e+00 0.000000000000e+00 0.000000000000e+00
6.575000000000e+02 4.909500231077e-01 0.000000000000e+00 0.000000000000e+00
6.577500000000e+02 2.053467495959e+00 0.000000000000e+00 0.000000000000e+00
6.580000000000e+02 3.534980730395e+00 0.000000000000e+00 0.000000000000e+00
6.582500000000e+02 4.882015125382e+00 0.000000000000e+00 0.000000000000e+00
6.585000000000e+02 6.042029697117e+00 0.000000000000e+00 0.000000000000e+00
6.587500000000e+02 6.963897561461e+00 0.000000000000e+00 0.000000000000e+00
6.590000000000e+02 7.599339404062e+00 0.000000000000e+00 0.000000000000e+00
6.592500000000e+02 7.905440871925e+00 0.000000000000e+00 0.000000000000e+00
6.595000000000e+02 7.848162418869e+00 0.000000000000e+00 0.000000000000e+00
6.597500000000e+02 7.406522614973e+00 0.000000000000e+00 0.000000000000e+00
6.600000000000e+02 6.576939796935e+00 0.000000000000e+00 0.000000000000e+00
6.602500000000e+02 5.377085359367e+00 0.000000000000e+00 0.000000000000e+00
6.605000000000e+02 3.848559783607e+00 0.000000000000e+00 0.000000000000e+00
6.607500000000e+02 2.057762247763e+00 0.000000000000e+00 0.000000000000e+00
6.610000000000e+02 9.448450142627e-02 0.000000000000e+00 0.000000000000e+00
6.612500000000e+02 -1.931996834798e+00 0.000000000000e+00 0.000000000000e+00
6.615000000000e+02 -3.899257399613e+00 0.000000000000e+00 0.000000000000e+00
6.617500000000e+02 -5.680105053027e+00 0.000000000000e+00 0.000000000000e+00
6.620000000000e+02 -7.152327013977e+00 0.000000000000e+00 0.000000000000e+00
6.622500000000e+02 -8.208904825705e+00 0.000000000000e+00 0.000000000000e+00
6.625000000000e+02 -8.767672012176e+00 0.000000000000e+00 0.000000000000e+00
6.627500000000e+02 -8.779381912411e+00 0.000000000000e+00 0.000000000000e+00
6.630000000000e+02 -8.233269698408e+00 0.000000000000e+00 0.000000000000e+00
6.632500000000e+02 -7.159422475509e+00 0.000000000000e+00 0.000000000000e+00
6.635000000000e+02 -5.627589293268e+00 0.000000000000e+00 0.000000000000e+00
6.637500000000e+02 -3.742431899295e+00 0.000000000000e+00 0.000000000000e+00
6.640000000000e+02 -1.635593329963e+00 0.000000000000e+00 0.000000000000e+00
6.642500000000e+02 5.447000406181e-01 0.000000000000e+00 0.000000000000e+00
6.645000000000e+02 2.645526915438e+00 0.000000000000e+00 0.000000000000e+00
6.647500000000e+02 4.521521996202e+00 0.000000000000e+00 0.000000000000e+00
6.650000000000e+02 6.046334996331e+00 0.000000000000e+00 0.000000000000e+00
6.652500000000e+02 7.122243489422e+00 0.000000000000e+00 0.000000000000e+00
6.655000000000e+02 7.687077774111e+00 0.000000000000e+00 0.000000000000e+00
6.657500000000e+02 7.717912927034e+00 0.000000000000e+00 0.000000000000e+00
6.660000000000e+02 7.231327524628e+00 0.000000000000e+00 0.000000000000e+00
6.662500000000e+02 6.280378426541e+00 0.000000000000e+00 0.000000000000e+00
6.665000000000e+02 4.948755816935e+00 0.000000000000e+00 0.000000000000e+00
6.667500000000e+02 3.342827871563e+00 0.000000000000e+00 0.000000000000e+00
6.670000000000e+02 1.582435809010e+00 0.000000000000e+00 0.000000000000e+00
6.672500000000e+02 -2.086534312575e-01 0.000000000000e+00 0.000000000000e+00
6.675000000000e+02 -1.911785366037e+00 0.000000000000e+00 0.000000000000e+00
6.677500000000e+02 -3.421237997239e+00 0.000000000000e+00 0.000000000000e+00
6.680000000000e+02 -4.650318632035e+00 0.000000000000e+00 0.000000000000e+00
6.682500000000e+02 -5.535466516279e+00 0.000000000000e+00 0.000000000000e+00
6.685000000000e+02 -6.038321945555e+00 0.000000000000e+00 0.000000000000e+00
6.687500000000e+02 -6.145922439093e+00 0.000000000000e+00 0.000000000000e+00
6.690000000000e+02 -5.869332666199e+00 0.000000000000e+00 0.000000000000e+00
6.692500000000e+02 -5.241094854567e+00 0.000000000000e+00 0.000000000000e+00
6.695000000000e+02 -4.311899082190e+00 0.000000000000e+00 0.000000000000e+00
6.697500000000e+02 -3.146827237002e+00 0.000000000000e+00 0.000000000000e+00
6.700000000000e+02 -1.821437894178e+00 0.000000000000e+00 0.000000000000e+00
6.702500000000e+02 -4.178543356598e-01 0.000000000000e+00 0.000000000000e+00
6.705000000000e+02 9.790819854880e-01 0.000000000000e+00 0.000000000000e+00
6.707500000000e+02 2.285604211629e+00 0.000000000000e+00 0.000000000000e+00
6.710000000000e+02 3.422804074003e+00 0.000000000000e+00 0.000000000000e+00
6.712500000000e+02 4.320438505629e+00 0.000000000000e+00 0.000000000000e+00
6.715000000000e+02 4.920732863606e+00 0.000000000000e+00 0.000000000000e+00
6.717500000000e+02 5.182065498877e+00 0.000000000000e+00 0.000000000000e+00
6.720000000000e+02 5.082316115848e+00 0.000000000000e+00 0.000000000000e+00
6.722500000000e+02 4.621567614266e+00 0.000000000000e+00 0.000000000000e+00
6.725000000000e+02 3.823790567362e+00 0.000000000000e+00 0.000000000000e+00
6.727500000000e+02 2.737130114771e+00 0.000000000000e+00 0.000000000000e+00
6.730000000000e+02 1.432468762305e+00 0.000000000000e+00 0.000000000000e+00
6.732500000000e+02 5.794945095218e-05 0.000000000000e+00 0.000000000000e+00
6.735000000000e+02 -1.455811530503e+00 0.000000000000e+00 0.000000000000e+00
6.737500000000e+02 -2.823912766646e+00 0.000000000000e+00 0.000000000000e+00
6.740000000000e+02 -3.994540140711e+00 0.000000000000e+00 0.000000000000e+00
6.742500000000e+02 -4.868685210350e+00 0.000000000000e+00 0.000000000000e+00
6.745000000000e+02 -5.367126068271e+00 0.000000000000e+00 0.000000000000e+00
6.747500000000e+02 -5.438530501371e+00 0.000000000000e+00 0.000000000000e+00
6.750000000000e+02 -5.065673485317e+00 0.000000000000e+00 0.000000000000e+00
6.752500000000e+02 -4.268974348668e+00 0.000000000000e+00 0.000000000000e+00
6.755000000000e+02 -3.106765540198e+00 0.000000000000e+00 0.000000000000e+00
6.757500000000e+02 -1.671997673624e+00 0.000000000000e+00 0.000000000000e+00
6.760000000000e+02 -8.543708849156e-02 0.000000000000e+00 0.000000000000e+00
6.762500000000e+02 1.514213709225e+00 0.000000000000e+00 0.000000000000e+00
6.765000000000e+02 2.982486980233e+00 0.000000000000e+00 0.000000000000e+00
6.767500000000e+02 4.182531346689e+00 0.000000000000e+00 0.000000000000e+00
6.770000000000e+02 4.998425953480e+00 0.000000000000e+00 0.000000000000e+00
6.772500000000e+02 5.347077417950e+00 0.000000000000e+00 0.000000000000e+00
6.775000000000e+02 5.187419221485e+00 0.000000000000e+00 0.000000000000e+00
6.777500000000e+02 4.525844117673e+00 0.000000000000e+00 0.000000000000e+00
6.780000000000e+02 3.417137161815e+00 0.000000000000e+00 0.000000000000e+00
6.782500000000e+02 1.960609990252e+00 0.000000000000e+00 0.000000000000e+00
6.785000000000e+02 2.916238452601e-01 0.000000000000e+00 0.000000000000e+00
6.787500000000e+02 -1.430820506007e+00 0.000000000000e+00 0.000000000000e+00
6.790000000000e+02 -3.039306186163e+00 0.000000000000e+00 0.000000000000e+00
6.792500000000e+02 -4.374574506347e+00 0.000000000000e+00 0.000000000000e+00
6.795000000000e+02 -5.301785425884e+00 0.000000000000e+00 0.000000000000e+00
6.797500000000e+02 -5.724765695871e+00 0.000000000000e+00 0.000000000000e+00
6.800000000000e+02 -5.596692107452e+00 0.000000000000e+00 0.000000000000e+00
6.802500000000e+02 -4.925974987938e+00 0.000000000000e+00 0.000000000000e+00
6.805000000000e+02 -3.776569833360e+00 0.000000000000e+00 0.000000000000e+00
6.807500000000e+02 -2.262508989151e+00 0.000000000000e+00 0.000000000000e+00
6.810000000000e+02 -5.370538653202e-01 0.000000000000e+00 0.000000000000e+00
6.812500000000e+02 1.222542842118e+00 0.000000000000e+00 0.000000000000e+00
6.815000000000e+02 2.833170955693e+00 0.000000000000e+00 0.000000000000e+00
6.817500000000e+02 4.125037249658e+00 0.000000000000e+00 0.000000000000e+00
6.820000000000e+02 4.959852245188e+00 0.000000000000e+00 0.000000000000e+00
6.822500000000e+02 5.246043525342e+00 0.000000000000e+00 0.000000000000e+00
6.825000000000e+02 4.949271518255e+00 0.000000000000e+00 0.000000000000e+00
6.827500000000e+02 4.096984684458e+00 0.000000000000e+00 0.000000000000e+00
6.830000000000e+02 2.776367874762e+00 0.000000000000e+00 0.000000000000e+00
6.832500000000e+02 1.125747501395e+00 0.000000000000e+00 0.000000000000e+00
6.835000000000e+02 -6.797559904735e-01 0.000000000000e+00 0.000000000000e+00
6.837500000000e+02 -2.446875382528e+00 0.000000000000e+00 0.000000000000e+00
6.840000000000e+02 -3.985170097259e+00 0.000000000000e+00 0.000000000000e+00
6.842500000000e+02 -5.128038010806e+00 0.000000000000e+00 0.000000000000e+00
6.845000000000e+02 -5.751413658831e+00 0.000000000000e+00 0.000000000000e+00
6.847500000000e+02 -5.788002871859e+00 0.000000000000e+00 0.000000000000e+00
6.850000000000e+02 -5.235358263545e+00 0.000000000000e+00 0.000000000000e+00
6.852500000000e+02 -4.156762721854e+00 0.000000000000e+00 0.000000000000e+00
6.855000000000e+02 -2.674688922674e+00 0.000000000000e+00 0.000000000000e+00
6.857500000000e+02 -9.574527168906e-01 0.000000000000e+00 0.000000000000e+00
6.860000000000e+02 7.995212740357e-01 0.000000000000e+00 0.000000000000e+00
6.862500000000e+02 2.395748384553e+00 0.000000000000e+00 0.000000000000e+00
6.865000000000e+02 3.648545705716e+00 0.000000000000e+00 0.000000000000e+00
6.867500000000e+02 4.414062796814e+00 0.000000000000e+00 0.000000000000e+00
6.870000000000e+02 4.604004149761e+00 0.000000000000e+00 0.000000000000e+00
6.872500000000e+02 4.196031504473e+00 0.000000000000e+00 0.000000000000e+00
6.875000000000e+02 3.236549331316e+00 0.000000000000e+00 0.000000000000e+00
6.877500000000e+02 1.835461741753e+00 0.000000000000e+00 0.000000000000e+00
6.880000000000e+02 1.534404380850e-01 0.000000000000e+00 0.000000000000e+00
6.882500000000e+02 -1.616853256818e+00 0.000000000000e+00 0.000000000000e+00
6.885000000000e+02 -3.273405155303e+00 0.000000000000e+00 0.000000000000e+00
6.887500000000e+02 -4.628666342102e+00 0.000000000000e+00 0.000000000000e+00
6.890000000000e+02 -5.531704061255e+00 0.000000000000e+00 0.000000000000e+00
6.892500000000e+02 -5.886011479668e+00 0.000000000000e+00 0.000000000000e+00
6.895000000000e+02 -5.660807474942e+00 0.000000000000e+00 0.000000000000e+00
6.897500000000e+02 -4.894435431039e+00 0.000000000000e+00 0.000000000000e+00
6.900000000000e+02 -3.689427833426e+00 0.000000000000e+00 0.000000000000e+00
6.902500000000e+02 -2.199824047017e+00 0.000000000000e+00 0.000000000000e+00
6.905000000000e+02 -6.122849695737e-01 0.000000000000e+00 0.000000000000e+00
6.907500000000e+02 8.766805795505e-01 0.000000000000e+00 0.000000000000e+00
6.910000000000e+02 2.084575870734e+00 0.000000000000e+00 0.000000000000e+00
6.912500000000e+02 2.864922035832e+00 0.000000000000e+00 0.000000000000e+00
6.915000000000e+02 3.124698719789e+00 0.000000000000e+00 0.000000000000e+00
6.917500000000e+02 2.835080319289e+00 0.000000000000e+00 0.000000000000e+00
6.920000000000e+02 2.034171073198e+00 0.000000000000e+00 0.000000000000e+00
6.922500000000e+02 8.214494821219e-01 0.000000000000e+00 0.000000000000e+00
6.925000000000e+02 -6.553238860808e-01 0.000000000000e+00 0.000000000000e+00
6.927500000000e+02 -2.219034911717e+00 0.000000000000e+00 0.000000000000e+00
6.930000000000e+02 -3.685553251758e+00 0.000000000000e+00 0.000000000000e+00
6.932500000000e+02 -4.886636389522e+00 0.000000000000e+00 0.000000000000e+00
6.935000000000e+02 -5.690509447182e+00 0.000000000000e+00 0.000000000000e+00
6.937500000000e+02 -6.017552057574e+00 0.000000000000e+00 0.000000000000e+00
6.940000000000e+02 -5.849173834558e+00 0.000000000000e+00 0.000000000000e+00
6.942500000000e+02 -5.228852159055e+00 0.000000000000e+00 0.000000000000e+00
6.945000000000e+02 -4.255322516440e+00 0.000000000000e+00 0.000000000000e+00
6.947500000000e+02 -3.068918974614e+00 0.000000000000e+00 0.000000000000e+00
6.950000000000e+02 -1.832928950810e+00 0.000000000000e+00 0.000000000000e+00
6.952500000000e+02 -7.124399599536e-01 0.000000000000e+00 0.000000000000e+00
6.955000000000e+02 1.465613376607e-01 0.000000000000e+00 0.000000000000e+00
6.957500000000e+02 6.351591220963e-01 0.000000000000e+00 0.000000000000e+00
6.960000000000e+02 6.942993167076e-01 0.000000000000e+00 0.000000000000e+00
6.962500000000e+02 3.208710773872e-01 0.000000000000e+00 0.000000000000e+00
6.965000000000e+02 -4.335456975455e-01 0.000000000000e+00 0.000000000000e+00
6.967500000000e+02 -1.470920748387e+00 0.000000000000e+00 0.000000000000e+00
6.970000000000e+02 -2.660750138984e+00 0.000000000000e+00 0.000000000000e+00
6.972500000000e+02 -3.857796637938e+00 0.000000000000e+00 0.000000000000e+00
6.975000000000e+02 -4.921177221486e+00 0.000000000000e+00 0.000000000000e+00
6.977500000000e+02 -5.732267858955e+00 0.000000000000e+00 0.000000000000e+00
6.980000000000e+02 -6.209121213642e+00 0.000000000000e+00 0.000000000000e+00
6.982500000000e+02 -6.315619188244e+00 0.000000000000e+00 0.000000000000e+00
6.985000000000e+02 -6.064331500753e+00 0.000000000000e+00 0.000000000000e+00
6.987500000000e+02 -5.512917283345e+00 0.000000000000e+00 0.000000000000e+00
6.990000000000e+02 -4.754769245739e+00 0.000000000000e+00 0.000000000000e+00
6.992500000000e+02 -3.905342758417e+00 0.000000000000e+00 0.000000000000e+00
6.995000000000e+02 -3.086138085056e+00 0.000000000000e+00 0.000000000000e+00
6.997500000000e+02 -2.408547936514e+00 0.000000000000e+00 0.000000000000e+00
7.000000000000e+02 -1.959719937940e+00 0.000000000000e+00 0.000000000000e+00
7.002500000000e+02 -1.792232672626e+00 0.000000000000e+00 0.000000000000e+00
7.005000000000e+02 -1.918801983202e+00 0.000000000000e+00 0.000000000000e+00
7.007500000000e+02 -2.312508546346e+00 0.000000000000e+00 0.000000000000e+00
7.010000000000e+02 -2.912272831031e+00 0.000000000000e+00 0.000000000000e+00
7.012500000000e+02 -3.632605844961e+00 0.000000000000e+00 0.000000000000e+00
7.015000000000e+02 -4.376127088155e+00 0.000000000000e+00 0.000000000000e+00
7.017500000000e+02 -5.047032787599e+00 0.000000000000e+00 0.000000000000e+00
7.020000000000e+02 -5.563651422837e+00 0.000000000000e+00 0.000000000000e+00
7.022500000000e+02 -5.868435565176e+00 0.000000000000e+00 0.000000000000e+00
7.025000000000e+02 -5.934169009380e+00 0.000000000000e+00 0.000000000000e+00
7.027500000000e+02 -5.765746970698e+00 0.000000000000e+00 0.000000000000e+00
7.030000000000e+02 -5.397527520623e+00 0.000000000000e+00 0.000000000000e+00
7.032500000000e+02 -4.886862142112e+00 0.000000000000e+00 0.000000000000e+00
7.035000000000e+02 -4.304908243898e+00 0.000000000000e+00 0.000000000000e+00
7.037500000000e+02 -3.726142518273e+00 0.000000000000e+00 0.000000000000e+00
7.040000000000e+02 -3.218095228027e+00 0.000000000000e+00 0.000000000000e+00
7.042500000000e+02 -2.832708133850e+00 0.000000000000e+00 0.000000000000e+00
7.045000000000e+02 -2.600410442509e+00 0.000000000000e+00 0.000000000000e+00
7.047500000000e+02 -2.527561490898e+00 0.000000000000e+00 0.000000000000e+00
7.050000000000e+02 -2.597396606201e+00 0.000000000000e+00 0.000000000000e+00
7.052500000000e+02 -2.774110509531e+00 0.000000000000e+00 0.000000000000e+00
7.055000000000e+02 -3.009292227598e+00 0.000000000000e+00 0.000000000000e+00
7.057500000000e+02 -3.249642718946e+00 0.000000000000e+00 0.000000000000e+00
7.060000000000e+02 -3.444794363208e+00 0.000000000000e+00 0.000000000000e+00
7.062500000000e+02 -3.554116520691e+00 0.000000000000e+00 0.000000000000e+00
7.065000000000e+02 -3.551613706961e+00 0.000000000000e+00 0.000000000000e+00
7.067500000000e+02 -3.428360699630e+00 0.000000000000e+00 0.000000000000e+00
7.070000000000e+02 -3.192315571834e+00 0.000000000000e+00 0.000000000000e+00
7.072500000000e+02 -2.865745166037e+00 0.000000000000e+00 0.000000000000e+00
7.075000000000e+02 -2.480829827140e+00 0.000000000000e+00 0.000000000000e+00
7.077500000000e+02 -2.074239728975e+00 0.000000000000e+00 0.000000000000e+00
7.080000000000e+02 -1.681566932694e+00 0.000000000000e+00 0.000000000000e+00
7.082500000000e+02 -1.332450197717e+00 0.000000000000e+00 0.000000000000e+00
7.085000000000e+02 -1.047059632762e+00 0.000000000000e+00 0.000000000000e+00
7.087500000000e+02 -8.343493389470e-01 0.000000000000e+00 0.000000000000e+00
7.090000000000e+02 -6.921836441292e-01 0.000000000000e+00 0.000000000000e+00
7.092500000000e+02 -6.091457185570e-01 0.000000000000e+00 0.000000000000e+00
7.095000000000e+02 -5.675918106260e-01 0.000000000000e+00 0.000000000000e+00
7.097500000000e+02 -5.473548832465e-01 0.000000000000e+00 0.000000000000e+00
7.100000000000e+02 -5.294473911078e-01 0.000000000000e+00 0.000000000000e+00
7.102500000000e+02 -4.991659589242e-01 0.000000000000e+00 0.000000000000e+00
7.105000000000e+02 -4.481454584078e-01 0.000000000000e+00 0.000000000000e+00
7.107500000000e+02 -3.751174400531e-01 0.000000000000e+00 0.000000000000e+00
7.110000000000e+02 -2.853607190453e-01 0.000000000000e+00 0.000000000000e+00
7.112500000000e+02 -1.890508448558e-01 0.000000000000e+00 0.000000000000e+00
7.115000000000e+02 -9.888532434839e-02 0.000000000000e+00 0.000000000000e+00
7.117500000000e+02 -2.745774044309e-02 0.000000000000e+00 0.000000000000e+00
7.120000000000e+02 1.513540330498e-02 0.000000000000e+00 0.000000000000e+00
7.122500000000e+02 2.304327272756e-02 0.000000000000e+00 0.000000000000e+00
7.125000000000e+02 -4.508816566057e-03 0.000000000000e+00 0.000000000000e+00
7.127500000000e+02 -6.340254156259e-02 0.000000000000e+00 0.000000000000e+00
7.130000000000e+02 -1.457330544476e-01 0.000000000000e+00 0.000000000000e+00
7.132500000000e+02 -2.415868610502e-01 0.000000000000e+00 0.000000000000e+00
7.135000000000e+02 -3.411281968410e-01 0.000000000000e+00 0.000000000000e+00
7.137500000000e+02 -4.365878192174e-01 0.000000000000e+00 0.000000000000e+00
7.140000000000e+02 -5.237777919563e-01 0.000000000000e+00 0.000000000000e+00
7.142500000000e+02 -6.028509759472e-01 0.000000000000e+00 0.000000000000e+00
7.145000000000e+02 -6.781663892221e-01 0.000000000000e+00 0.000000000000e+00
7.147500000000e+02 -7.572857172485e-01 0.000000000000e+00 0.000000000000e+00
7.150000000000e+02 -8.492833970482e-01 0.000000000000e+00 0.000000000000e+00
7.152500000000e+02 -9.626760556769e-01 0.000000000000e+00 0.000000000000e+00
7.155000000000e+02 -1.103346087035e+00 0.000000000000e+00 0.000000000000e+00
7.157500000000e+02 -1.272837749371e+00 0.000000000000e+00 0.000000000000e+00
7.160000000000e+02 -1.467342459900e+00 0.000000000000e+00 0.000000000000e+00
7.162500000000e+02 -1.677573977194e+00 0.000000000000e+00 0.000000000000e+00
7.165000000000e+02 -1.889583832124e+00 0.000000000000e+00 0.000000000000e+00
7.167500000000e+02 -2.086408109946e+00 0.000000000000e+00 0.000000000000e+00
7.170000000000e+02 -2.250295133111e+00 0.000000000000e+00 0.000000000000e+00
7.172500000000e+02 -2.365163209485e+00 0.000000000000e+00 0.000000000000e+00
7.175000000000e+02 -2.418894886949e+00 0.000000000000e+00 0.000000000000e+00
7.177500000000e+02 -2.405096006439e+00 0.000000000000e+00 0.000000000000e+00
7.180000000000e+02 -2.324030587474e+00 0.000000000000e+00 0.000000000000e+00
7.182500000000e+02 -2.182572642159e+00 0.000000000000e+00 0.000000000000e+00
7.185000000000e+02 -1.993172233281e+00 0.000000000000e+00 0.000000000000e+00
7.187500000000e+02 -1.771990205313e+00 0.000000000000e+00 0.000000000000e+00
7.190000000000e+02 -1.536488761960e+00 0.000000000000e+00 0.000000000000e+00
7.192500000000e+02 -1.302852234702e+00 0.000000000000e+00 0.000000000000e+00
7.195000000000e+02 -1.083640191456e+00 0.000000000000e+00 0.000000000000e+00
7.197500000000e+02 -8.860392280660e-01 0.000000000000e+00 0.000000000000e+00
7.200000000000e+02 -7.109862594544e-01 0.000000000000e+00 0.000000000000e+00
7.202500000000e+02 -5.532998801381e-01 0.000000000000e+00 0.000000000000e+00
7.205000000000e+02 -4.027990382136e-01 0.000000000000e+00 0.000000000000e+00
7.207500000000e+02 -2.462346639552e-01 0.000000000000e+00 0.000000000000e+00
7.210000000000e+02 -6.973402898220e-02 0.000000000000e+00 0.000000000000e+00
7.212500000000e+02 1.386210599237e-01 0.000000000000e+00 0.000000000000e+00
7.215000000000e+02 3.864807199901e-01 0.000000000000e+00 0.000000000000e+00
7.217500000000e+02 6.755345666470e-01 0.000000000000e+00 0.000000000000e+00
7.220000000000e+02 1.000700322868e+00 0.000000000000e+00 0.000000000000e+00
7.222500000000e+02 1.350317836180e+00 0.000000000000e+00 0.000000000000e+00
7.225000000000e+02 1.707319710923e+00 0.000000000000e+00 0.000000000000e+00
7.227500000000e+02 2.051202827998e+00 0.000000000000e+00 0.000000000000e+00
7.230000000000e+02 2.360506867657e+00 0.000000000000e+00 0.000000000000e+00
7.232500000000e+02 2.615434324006e+00 0.000000000000e+00 0.000000000000e+00
7.235000000000e+02 2.800231658988e+00 0.000000000000e+00 0.000000000000e+00
7.237500000000e+02 2.904994466870e+00 0.000000000000e+00 0.000000000000e+00
7.240000000000e+02 2.926653053356e+00 0.000000000000e+00 0.000000000000e+00
7.242500000000e+02 2.869023251476e+00 0.000000000000e+00 0.000000000000e+00
7.245000000000e+02 2.741950045668e+00 0.000000000000e+00 0.000000000000e+00
7.247500000000e+02 2.559706278736e+00 0.000000000000e+00 0.000000000000e+00
7.250000000000e+02 2.338914708891e+00 0.000000000000e+00 0.000000000000e+00
7.252500000000e+02 2.096323221615e+00 0.000000000000e+00 0.000000000000e+00
7.255000000000e+02 1.846771638337e+00 0.000000000000e+00 0.000000000000e+00
7.257500000000e+02 1.601644342702e+00 0.000000000000e+00 0.000000000000e+00
7.260000000000e+02 1.368014222324e+00 0.000000000000e+00 0.000000000000e+00
7.262500000000e+02 1.148565388162e+00 0.000000000000e+00 0.000000000000e+00
7.265000000000e+02 9.422542660985e-01 0.000000000000e+00 0.000000000000e+00
7.267500000000e+02 7.455515529363e-01 0.000000000000e+00 0.000000000000e+00
7.270000000000e+02 5.540196048929e-01 0.000000000000e+00 0.000000000000e+00
7.272500000000e+02 3.639344136892e-01 0.000000000000e+00 0.000000000000e+00
7.275000000000e+02 1.736646396363e-01 0.000000000000e+00 0.000000000000e+00
7.277500000000e+02 -1.542955267897e-02 0.000000000000e+00 0.000000000000e+00
7.280000000000e+02 -1.987271898578e-01 0.000000000000e+00 0.000000000000e+00
7.282500000000e+02 -3.687457167951e-01 0.000000000000e+00 0.000000000000e+00
7.285000000000e+02 -5.161335894742e-01 0.000000000000e+00 0.000000000000e+00
7.287500000000e+02 -6.310819227703e-01 0.000000000000e+00 0.000000000000e+00
7.290000000000e+02 -7.049128143479e-01 0.000000000000e+00 0.000000000000e+00
7.292500000000e+02 -7.315756461881e-01 0.000000000000e+00 0.000000000000e+00
7.295000000000e+02 -7.088017081639e-01 0.000000000000e+00 0.000000000000e+00
7.297500000000e+02 -6.387279430704e-01 0.000000000000e+00 0.000000000000e+00
7.300000000000e+02 -5.278917024668e-01 0.000000000000e+00 0.000000000000e+00
7.302500000000e+02 -3.866043750351e-01 0.000000000000e+00 0.000000000000e+00
7.305000000000e+02 -2.278145325723e-01 0.000000000000e+00 0.000000000000e+00
7.307500000000e+02 -6.565346693938e-02 0.000000000000e+00 0.000000000000e+00
7.310000000000e+02 8.609610236436e-02 0.000000000000e+00 0.000000000000e+00
7.312500000000e+02 2.153616621354e-01 0.000000000000e+00 0.000000000000e+00
7.315000000000e+02 3.127635575813e-01 0.000000000000e+00 0.000000000000e+00
7.317500000000e+02 3.720827339739e-01 0.000000000000e+00 0.000000000000e+00
7.320000000000e+02 3.901744060446e-01 0.000000000000e+00 0.000000000000e+00
7.322500000000e+02 3.663917011180e-01 0.000000000000e+00 0.000000000000e+00
7.325000000000e+02 3.016748011060e-01 0.000000000000e+00 0.000000000000e+00
7.327500000000e+02 1.975245158087e-01 0.000000000000e+00 0.000000000000e+00
7.330000000000e+02 5.510283035816e-02 0.000000000000e+00 0.000000000000e+00
7.332500000000e+02 -1.253182687668e-01 0.000000000000e+00 0.000000000000e+00
7.335000000000e+02 -3.444018786202e-01 0.000000000000e+00 0.000000000000e+00
7.337500000000e+02 -6.032231615457e-01 0.000000000000e+00 0.000000000000e+00
7.340000000000e+02 -9.022285111222e-01 0.000000000000e+00 0.000000000000e+00
7.342500000000e+02 -1.239836867450e+00 0.000000000000e+00 0.000000000000e+00
7.345000000000e+02 -1.610930862176e+00 0.000000000000e+00 0.000000000000e+00
7.347500000000e+02 -2.005534902020e+00 0.000000000000e+00 0.000000000000e+00
7.350000000000e+02 -2.407977938955e+00 0.000000000000e+00 0.000000000000e+00
7.352500000000e+02 -2.796787768752e+00 0.000000000000e+00 0.000000000000e+00
7.355000000000e+02 -3.145466942792e+00 0.000000000000e+00 0.000000000000e+00
7.357500000000e+02 -3.424171268068e+00 0.000000000000e+00 0.000000000000e+00
7.360000000000e+02 -3.602169770436e+00 0.000000000000e+00 0.000000000000e+00
7.362500000000e+02 -3.650832196889e+00 0.000000000000e+00 0.000000000000e+00
7.365000000000e+02 -3.546788355853e+00 0.000000000000e+00 0.000000000000e+00
7.367500000000e+02 -3.274850487603e+00 0.000000000000e+00 0.000000000000e+00
7.370000000000e+02 -2.830296035120e+00 0.000000000000e+00 0.000000000000e+00
7.372500000000e+02 -2.220175308508e+00 0.000000000000e+00 0.000000000000e+00
7.375000000000e+02 -1.463428748579e+00 0.000000000000e+00 0.000000000000e+00
7.377500000000e+02 -5.897553593933e-01 0.000000000000e+00 0.000000000000e+00
7.380000000000e+02 3.626553142499e-01 0.000000000000e+00 0.000000000000e+00
7.382500000000e+02 1.350256156015e+00 0.000000000000e+00 0.000000000000e+00
7.385000000000e+02 2.327746032816e+00 0.000000000000e+00 0.000000000000e+00
7.387500000000e+02 3.251682726715e+00 0.000000000000e+00 0.000000000000e+00
7.390000000000e+02 4.083644823233e+00 0.000000000000e+00 0.000000000000e+00
7.392500000000e+02 4.792552047794e+00 0.000000000000e+00 0.000000000000e+00
7.395000000000e+02 5.355883404805e+00 0.000000000000e+00 0.000000000000e+00
7.397500000000e+02 5.759703566686e+00 0.000000000000e+00 0.000000000000e+00
7.400000000000e+02 5.997594645601e+00 0.000000000000e+00 0.000000000000e+00
7.402500000000e+02 6.068763976617e+00 0.000000000000e+00 0.000000000000e+00
7.405000000000e+02 5.975731284867e+00 0.000000000000e+00 0.000000000000e+00
7.407500000000e+02 5.722068555777e+00 0.000000000000e+00 0.000000000000e+00
7.410000000000e+02 5.310660120370e+00 0.000000000000e+00 0.000000000000e+00
7.412500000000e+02 4.742867315618e+00 0.000000000000e+00 0.000000000000e+00
7.415000000000e+02 4.018831957070e+00 0.000000000000e+00 0.000000000000e+00
7.417500000000e+02 3.138956895519e+00 0.000000000000e+00 0.000000000000e+00
7.420000000000e+02 2.106389117025e+00 0.000000000000e+00 0.000000000000e+00
7.422500000000e+02 9.301338835045e-01 0.000000000000e+00 0.000000000000e+00
7.425000000000e+02 -3.717211495239e-01 0.000000000000e+00 0.000000000000e+00
7.427500000000e+02 -1.769269471362e+00 0.000000000000e+00 0.000000000000e+00
7.430000000000e+02 -3.219122552489e+00 0.000000000000e+00 0.000000000000e+00
7.432500000000e+02 -4.664302185652e+00 0.000000000000e+00 0.000000000000e+00
7.435000000000e+02 -6.035986316448e+00 0.000000000000e+00 0.000000000000e+00
7.437500000000e+02 -7.257164391986e+00 0.000000000000e+00 0.000000000000e+00
7.440000000000e+02 -8.247991005756e+00 0.000000000000e+00 0.000000000000e+00
7.442500000000e+02 -8.932371423794e+00 0.000000000000e+00 0.000000000000e+00
7.445000000000e+02 -9.245106396636e+00 0.000000000000e+00 0.000000000000e+00
7.447500000000e+02 -9.138797671772e+00 0.000000000000e+00 0.000000000000e+00
7.450000000000e+02 -8.589690566708e+00 0.000000000000e+00 0.000000000000e+00
7.452500000000e+02 -7.601712912076e+00 0.000000000000e+00 0.000000000000e+00
7.455000000000e+02 -6.208152700660e+00 0.000000000000e+00 0.000000000000e+00
7.457500000000e+02 -4.470677781679e+00 0.000000000000e+00 0.000000000000e+00
7.460000000000e+02 -2.475706532697e+00 0.000000000000e+00 0.000000000000e+00
7.462500000000e+02 -3.284485039295e-01 0.000000000000e+00 0.000000000000e+00
7.465000000000e+02 1.854792701763e+00 0.000000000000e+00 0.000000000000e+00
7.467500000000e+02 3.955262158281e+00 0.000000000000e+00 0.000000000000e+00
7.470000000000e+02 5.860449973446e+00 0.000000000000e+00 0.000000000000e+00
7.472500000000e+02 7.471962478919e+00 0.000000000000e+00 0.000000000000e+00
7.475000000000e+02 8.711812966107e+00 0.000000000000e+00 0.000000000000e+00
7.477500000000e+02 9.526592513868e+00 0.000000000000e+00 0.000000000000e+00
7.480000000000e+02 9.889258848411e+00 0.000000000000e+00 0.000000000000e+00
7.482500000000e+02 9.798580998560e+00 0.000000000000e+00 0.000000000000e+00
7.485000000000e+02 9.276557874771e+00 0.000000000000e+00 0.000000000000e+00
7.487500000000e+02 8.364351206413e+00 0.000000000000e+00 0.000000000000e+00
7.490000000000e+02 7.117407775682e+00 0.000000000000e+00 0.000000000000e+00
7.492500000000e+02 5.600475999865e+00 0.000000000000e+00 0.000000000000e+00
7.495000000000e+02 3.883146587050e+00 0.000000000000e+00 0.000000000000e+00
7.497500000000e+02 2.036380824055e+00 0.000000000000e+00 0.000000000000e+00
7.500000000000e+02 1.302611091102e-01 0.000000000000e+00 0.000000000000e+00
7.502500000000e+02 -1.767056048887e+00 0.000000000000e+00 0.000000000000e+00
7.505000000000e+02 -3.589443142751e+00 0.000000000000e+00 0.000000000000e+00
7.507500000000e+02 -5.272404099509e+00 0.000000000000e+00 0.000000000000e+00
7.510000000000e+02 -6.752719415002e+00 0.000000000000e+00 0.000000000000e+00
7.512500000000e+02 -7.968675747202e+00 0.000000000000e+00 0.000000000000e+00
7.515000000000e+02 -8.861316678412e+00 0.000000000000e+00 0.000000000000e+00
7.517500000000e+02 -9.376957458236e+00 0.000000000000e+00 0.000000000000e+00
7.520000000000e+02 -9.470952623119e+00 0.000000000000e+00 0.000000000000e+00
7.522500000000e+02 -9.112430486343e+00 0.000000000000e+00 0.000000000000e+00
7.525000000000e+02 -8.289456196885e+00 0.000000000000e+00 0.000000000000e+00
7.527500000000e+02 -7.013897124568e+00 0.000000000000e+00 0.000000000000e+00
7.530000000000e+02 -5.325174399392e+00 0.000000000000e+00 0.000000000000e+00
7.532500000000e+02 -3.292112897800e+00 0.000000000000e+00 0.000000000000e+00
7.535000000000e+02 -1.012252583410e+00 0.000000000000e+00 0.000000000000e+00
7.537500000000e+02 1.391757016581e+00 0.000000000000e+00 0.000000000000e+00
7.540000000000e+02 3.778720331159e+00 0.000000000000e+00 0.000000000000e+00
7.542500000000e+02 5.998085472786e+00 0.000000000000e+00 0.000000000000e+00
7.545000000000e+02 7.901068710506e+00 0.000000000000e+00 0.000000000000e+00
7.547500000000e+02 9.352724913519e+00 0.000000000000e+00 0.000000000000e+00
7.550000000000e+02 1.024378260301e+01 0.000000000000e+00 0.000000000000e+00
7.552500000000e+02 1.050100407463e+01 0.000000000000e+00 0.000000000000e+00
7.555000000000e+02 1.009492003106e+01 0.000000000000e+00 0.000000000000e+00
7.557500000000e+02 9.044018102578e+00 0.000000000000e+00 0.000000000000e+00
7.560000000000e+02 7.414810982968e+00 0.000000000000e+00 0.000000000000e+00
7.562500000000e+02 5.317632817481e+00 0.000000000000e+00 0.000000000000e+00
7.565000000000e+02 2.898461922298e+00 0.000000000000e+00 0.000000000000e+00
7.567500000000e+02 3.274901831885e-01 0.000000000000e+00 0.000000000000e+00
7.570000000000e+02 -2.214495850329e+00 0.000000000000e+00 0.000000000000e+00
7.572500000000e+02 -4.550630735723e+00 0.000000000000e+00 0.000000000000e+00
7.575000000000e+02 -6.522008877861e+00 0.000000000000e+00 0.000000000000e+00
7.577500000000e+02 -7.999941538578e+00 0.000000000000e+00 0.000000000000e+00
7.580000000000e+02 -8.895337211471e+00 0.000000000000e+00 0.000000000000e+00
7.582500000000e+02 -9.164432864664e+00 0.000000000000e+00 0.000000000000e+00
7.585000000000e+02 -8.810497616883e+00 0.000000000000e+00 0.000000000000e+00
7.587500000000e+02 -7.881547807727e+00 0.000000000000e+00 0.000000000000e+00
7.590000000000e+02 -6.464503871378e+00 0.000000000000e+00 0.000000000000e+00
7.592500000000e+02 -4.676541031387e+00 0.000000000000e+00 0.000000000000e+00
7.595000000000e+02 -2.654604514089e+00 0.000000000000e+00 0.000000000000e+00
7.597500000000e+02 -5.441572279868e-01 0.000000000000e+00 0.000000000000e+00
7.600000000000e+02 1.511798556224e+00 0.000000000000e+00 0.000000000000e+00
7.602500000000e+02 3.382520603891e+00 0.000000000000e+00 0.000000000000e+00
7.605000000000e+02 4.957462606247e+00 0.000000000000e+00 0.000000000000e+00
7.607500000000e+02 6.151930858536e+00 0.000000000000e+00 0.000000000000e+00
7.610000000000e+02 6.910324903613e+00 0.000000000000e+00 0.000000000000e+00
7.612500000000e+02 7.207077778639e+00 0.000000000000e+00 0.000000000000e+00
7.615000000000e+02 7.045608190616e+00 0.000000000000e+00 0.000000000000e+00
7.617500000000e+02 6.455719242216e+00 0.000000000000e+00 0.000000000000e+00
7.620000000000e+02 5.489920275401e+00 0.000000000000e+00 0.000000000000e+00
7.622500000000e+02 4.219116684075e+00 0.000000000000e+00 0.000000000000e+00
7.625000000000e+02 2.728024611661e+00 0.000000000000e+00 0.000000000000e+00
7.627500000000e+02 1.110548081094e+00 0.000000000000e+00 0.000000000000e+00
7.630000000000e+02 -5.347669478167e-01 0.000000000000e+00 0.000000000000e+00
7.632500000000e+02 -2.109187785520e+00 0.000000000000e+00 0.000000000000e+00
7.635000000000e+02 -3.518203884247e+00 0.000000000000e+00 0.000000000000e+00
7.637500000000e+02 -4.675938510621e+00 0.000000000000e+00 0.000000000000e+00
7.640000000000e+02 -5.509563421671e+00 0.000000000000e+00 0.000000000000e+00
7.642500000000e+02 -5.963624664249e+00 0.000000000000e+00 0.000000000000e+00
7.645000000000e+02 -6.004071856669e+00 0.000000000000e+00 0.000000000000e+00
7.647500000000e+02 -5.621669083245e+00 0.000000000000e+00 0.000000000000e+00
7.650000000000e+02 -4.834379652374e+00 0.000000000000e+00 0.000000000000e+00
7.652500000000e+02 -3.688283400627e+00 0.000000000000e+00 0.000000000000e+00
7.655000000000e+02 -2.256620975479e+00 0.000000000000e+00 0.000000000000e+00
7.657500000000e+02 -6.366715005657e-01 0.000000000000e+00 0.000000000000e+00
7.660000000000e+02 1.055646694440e+00 0.000000000000e+00 0.000000000000e+00
7.662500000000e+02 2.693324754779e+00 0.000000000000e+00 0.000000000000e+00
7.665000000000e+02 4.147568309545e+00 0.000000000000e+00 0.000000000000e+00
7.667500000000e+02 5.298206159837e+00 0.000000000000e+00 0.000000000000e+00
7.670000000000e+02 6.044332641300e+00 0.000000000000e+00 0.000000000000e+00
7.672500000000e+02 6.314172356497e+00 0.000000000000e+00 0.000000000000e+00
7.675000000000e+02 6.073117438613e+00 0.000000000000e+00 0.000000000000e+00
7.677500000000e+02 5.328967301260e+00 0.000000000000e+00 0.000000000000e+00
7.680000000000e+02 4.133600646208e+00 0.000000000000e+00 0.000000000000e+00
7.682500000000e+02 2.580616134164e+00 0.000000000000e+00 0.000000000000e+00
7.685000000000e+02 7.988642702907e-01 0.000000000000e+00 0.000000000000e+00
7.687500000000e+02 -1.057780084462e+00 0.000000000000e+00 0.000000000000e+00
7.690000000000e+02 -2.823633780466e+00 0.000000000000e+00 0.000000000000e+00
7.692500000000e+02 -4.336271736686e+00 0.000000000000e+00 0.000000000000e+00
7.695000000000e+02 -5.452036733251e+00 0.000000000000e+00 0.000000000000e+00
7.697500000000e+02 -6.060452377029e+00 0.000000000000e+00 0.000000000000e+00
7.700000000000e+02 -6.096023574601e+00 0.000000000000e+00 0.000000000000e+00
7.702500000000e+02 -5.546097693581e+00 0.000000000000e+00 0.000000000000e+00
7.705000000000e+02 -4.453800897644e+00 0.000000000000e+00 0.000000000000e+00
7.707500000000e+02 -2.915528613961e+00 0.000000000000e+00 0.000000000000e+00
7.710000000000e+02 -1.073012458046e+00 0.000000000000e+00 0.000000000000e+00
7.712500000000e+02 8.994468044779e-01 0.000000000000e+00 0.000000000000e+00
7.715000000000e+02 2.811459678780e+00 0.000000000000e+00 0.000000000000e+00
7.717500000000e+02 4.475185332822e+00 0.000000000000e+00 0.000000000000e+00
7.720000000000e+02 5.724280105245e+00 0.000000000000e+00 0.000000000000e+00
7.722500000000e+02 6.431205840643e+00 0.000000000000e+00 0.000000000000e+00
7.725000000000e+02 6.521044700968e+00 0.000000000000e+00 0.000000000000e+00
7.727500000000e+02 5.980266610905e+00 0.000000000000e+00 0.000000000000e+00
7.730000000000e+02 4.859372877594e+00 0.000000000000e+00 0.000000000000e+00
7.732500000000e+02 3.268950769777e+00 0.000000000000e+00 0.000000000000e+00
7.735000000000e+02 1.369358478866e+00 0.000000000000e+00 0.000000000000e+00
7.737500000000e+02 -6.450531932336e-01 0.000000000000e+00 0.000000000000e+00
7.740000000000e+02 -2.565661353779e+00 0.000000000000e+00 0.000000000000e+00
7.742500000000e+02 -4.191240034200e+00 0.000000000000e+00 0.000000000000e+00
7.745000000000e+02 -5.349310782503e+00 0.000000000000e+00 0.000000000000e+00
7.747500000000e+02 -5.914872080342e+00 0.000000000000e+00 0.000000000000e+00
7.750000000000e+02 -5.824419722614e+00 0.000000000000e+00 0.000000000000e+00
7.752500000000e+02 -5.083622012474e+00 0.000000000000e+00 0.000000000000e+00
7.755000000000e+02 -3.767661239906e+00 0.000000000000e+00 0.000000000000e+00
7.757500000000e+02 -2.014031771293e+00 0.000000000000e+00 0.000000000000e+00
7.760000000000e+02 -8.412956691046e-03 0.000000000000e+00 0.000000000000e+00
7.762500000000e+02 2.034979326126e+00 0.000000000000e+00 0.000000000000e+00
7.765000000000e+02 3.896505669255e+00 0.000000000000e+00 0.000000000000e+00
7.767500000000e+02 5.375182422261e+00 0.000000000000e+00 0.000000000000e+00
7.770000000000e+02 6.311057076461e+00 0.000000000000e+00 0.000000000000e+00
7.772500000000e+02 6.603336256256e+00 0.000000000000e+00 0.000000000000e+00
7.775000000000e+02 6.222143852050e+00 0.000000000000e+00 0.000000000000e+00
7.777500000000e+02 5.212463370358e+00 0.000000000000e+00 0.000000000000e+00
7.780000000000e+02 3.689680415649e+00 0.000000000000e+00 0.000000000000e+00
7.782500000000e+02 1.827093700766e+00 0.000000000000e+00 0.000000000000e+00
7.785000000000e+02 -1.633027194099e-01 0.000000000000e+00 0.000000000000e+00
7.787500000000e+02 -2.054657722112e+00 0.000000000000e+00 0.000000000000e+00
7.790000000000e+02 -3.631035783605e+00 0.000000000000e+00 0.000000000000e+00
7.792500000000e+02 -4.712162848486e+00 0.000000000000e+00 0.000000000000e+00
7.795000000000e+02 -5.174252959891e+00 0.000000000000e+00 0.000000000000e+00
7.797500000000e+02 -4.964436589747e+00 0.000000000000e+00 0.000000000000e+00
7.800000000000e+02 -4.107028653711e+00 0.000000000000e+00 0.000000000000e+00
7.802500000000e+02 -2.700815772151e+00 0.000000000000e+00 0.000000000000e+00
7.805000000000e+02 -9.075996567343e-01 0.000000000000e+00 0.000000000000e+00
7.807500000000e+02 1.066719343512e+00 0.000000000000e+00 0.000000000000e+00
7.810000000000e+02 2.996325395087e+00 0.000000000000e+00 0.000000000000e+00
7.812500000000e+02 4.662086786481e+00 0.000000000000e+00 0.000000000000e+00
7.815000000000e+02 5.877402015841e+00 0.000000000000e+00 0.000000000000e+00
7.817500000000e+02 6.510185340017e+00 0.000000000000e+00 0.000000000000e+00
7.820000000000e+02 6.498328907143e+00 0.000000000000e+00 0.000000000000e+00
7.822500000000e+02 5.856754709429e+00 0.000000000000e+00 0.000000000000e+00
7.825000000000e+02 4.675185894457e+00 0.000000000000e+00 0.000000000000e+00
7.827500000000e+02 3.106899868814e+00 0.000000000000e+00 0.000000000000e+00
7.830000000000e+02 1.349834837863e+00 0.000000000000e+00 0.000000000000e+00
7.832500000000e+02 -3.776323941073e-01 0.000000000000e+00 0.000000000000e+00
7.835000000000e+02 -1.863256916761e+00 0.000000000000e+00 0.000000000000e+00
7.837500000000e+02 -2.926570907485e+00 0.000000000000e+00 0.000000000000e+00
7.840000000000e+02 -3.440445987919e+00 0.000000000000e+00 0.000000000000e+00
7.842500000000e+02 -3.345928226952e+00 0.000000000000e+00 0.000000000000e+00
7.845000000000e+02 -2.658548020383e+00 0.000000000000e+00 0.000000000000e+00
7.847500000000e+02 -1.465380937851e+00 0.000000000000e+00 0.000000000000e+00
7.850000000000e+02 8.669993370408e-02 0.000000000000e+00 0.000000000000e+00
7.852500000000e+02 1.810033519501e+00 0.000000000000e+00 0.000000000000e+00
7.855000000000e+02 3.499989693760e+00 0.000000000000e+00 0.000000000000e+00
7.857500000000e+02 4.960555905356e+00 0.000000000000e+00 0.000000000000e+00
7.860000000000e+02 6.028452418033e+00 0.000000000000e+00 0.000000000000e+00
7.862500000000e+02 6.592755897347e+00 0.000000000000e+00 0.000000000000e+00
7.865000000000e+02 6.607615940237e+00 0.000000000000e+00 0.000000000000e+00
7.867500000000e+02 6.096559501472e+00 0.000000000000e+00 0.000000000000e+00
7.870000000000e+02 5.147973664606e+00 0.000000000000e+00 0.000000000000e+00
7.872500000000e+02 3.902493680920e+00 0.000000000000e+00 0.000000000000e+00
7.875000000000e+02 2.534051917598e+00 0.000000000000e+00 0.000000000000e+00
7.877500000000e+02 1.227130798113e+00 0.000000000000e+00 0.000000000000e+00
7.880000000000e+02 1.532084179779e-01 0.000000000000e+00 0.000000000000e+00
7.882500000000e+02 -5.505650973891e-01 0.000000000000e+00 0.000000000000e+00
7.885000000000e+02 -7.977704950654e-01 0.000000000000e+00 0.000000000000e+00
7.887500000000e+02 -5.622054529124e-01 0.000000000000e+00 0.000000000000e+00
7.890000000000e+02 1.205996522918e-01 0.000000000000e+00 0.000000000000e+00
7.892500000000e+02 1.159827235029e+00 0.000000000000e+00 0.000000000000e+00
7.895000000000e+02 2.422730992602e+00 0.000000000000e+00 0.000000000000e+00
7.897500000000e+02 3.752980859319e+00 0.000000000000e+00 0.000000000000e+00
7.900000000000e+02 4.991464296412e+00 0.000000000000e+00 0.000000000000e+00
7.902500000000e+02 5.996759646121e+00 0.000000000000e+00 0.000000000000e+00
7.905000000000e+02 6.662618806494e+00 0.000000000000e+00 0.000000000000e+00
7.907500000000e+02 6.930268665359e+00 0.000000000000e+00 0.000000000000e+00
7.910000000000e+02 6.794091656570e+00 0.000000000000e+00 0.000000000000e+00
7.912500000000e+02 6.300167404216e+00 0.000000000000e+00 0.000000000000e+00
7.915000000000e+02 5.538121014780e+00 0.000000000000e+00 0.000000000000e+00
7.917500000000e+02 4.627597944049e+00 0.000000000000e+00 0.000000000000e+00
7.920000000000e+02 3.701354831205e+00 0.000000000000e+00 0.000000000000e+00
7.922500000000e+02 2.887335671386e+00 0.000000000000e+00 0.000000000000e+00
7.925000000000e+02 2.292150575177e+00 0.000000000000e+00 0.000000000000e+00
7.927500000000e+02 1.988094284666e+00 0.000000000000e+00 0.000000000000e+00
7.930000000000e+02 2.005282643154e+00 0.000000000000e+00 0.000000000000e+00
7.932500000000e+02 2.329733258129e+00 0.000000000000e+00 0.000000000000e+00
7.935000000000e+02 2.907381396264e+00 0.000000000000e+00 0.000000000000e+00
7.937500000000e+02 3.653221281866e+00 0.000000000000e+00 0.000000000000e+00
7.940000000000e+02 4.464105203852e+00 0.000000000000e+00 0.000000000000e+00
7.942500000000e+02 5.233303215594e+00 0.000000000000e+00 0.000000000000e+00
7.945000000000e+02 5.864774943492e+00 0.000000000000e+00 0.000000000000e+00
7.947500000000e+02 6.285241631113e+00 0.000000000000e+00 0.000000000000e+00
7.950000000000e+02 6.452539991140e+00 0.000000000000e+00 0.000000000000e+00
7.952500000000e+02 6.359323960964e+00 0.000000000000e+00 0.000000000000e+00
7.955000000000e+02 6.031866186410e+00 0.000000000000e+00 0.000000000000e+00
7.957500000000e+02 5.524397657413e+00 0.000000000000e+00 0.000000000000e+00
7.960000000000e+02 4.910015246489e+00 0.000000000000e+00 0.000000000000e+00
7.962500000000e+02 4.269604509336e+00 0.000000000000e+00 0.000000000000e+00
7.965000000000e+02 3.680418696763e+00 0.000000000000e+00 0.000000000000e+00
7.967500000000e+02 3.205908336314e+00 0.000000000000e+00 0.000000000000e+00
7.970000000000e+02 2.888127776553e+00 0.000000000000e+00 0.000000000000e+00
7.972500000000e+02 2.743605264257e+00 0.000000000000e+00 0.000000000000e+00
7.975000000000e+02 2.763023144680e+00 0.000000000000e+00 0.000000000000e+00
7.977500000000e+02 2.914497134028e+00 0.000000000000e+00 0.000000000000e+00
7.980000000000e+02 3.149749142196e+00 0.000000000000e+00 0.000000000000e+00
7.982500000000e+02 3.412104321279e+00 0.000000000000e+00 0.000000000000e+00
7.985000000000e+02 3.645054861450e+00 0.000000000000e+00 0.000000000000e+00
7.987500000000e+02 3.800137554456e+00 0.000000000000e+00 0.000000000000e+00
7.990000000000e+02 3.843057241571e+00 0.000000000000e+00 0.000000000000e+00
7.992500000000e+02 3.757316107744e+00 0.000000000000e+00 0.000000000000e+00
7.995000000000e+02 3.545022660908e+00 0.000000000000e+00 0.000000000000e+00
7.997500000000e+02 3.224987960710e+00 0.000000000000e+00 0.000000000000e+00
8.000000000000e+02 2.828604929903e+00 0.000000000000e+00 0.000000000000e+00
8.002500000000e+02 2.394294671536e+00 0.000000000000e+00 0.000000000000e+00
8.005000000000e+02 1.961455111397e+00 0.000000000000e+00 0.000000000000e+00
8.007500000000e+02 1.564848177565e+00 0.000000000000e+00 0.000000000000e+00
8.010000000000e+02 1.230221844489e+00 0.000000000000e+00 0.000000000000e+00
8.012500000000e+02 9.717131897480e-01 0.000000000000e+00 0.000000000000e+00
8.015000000000e+02 7.912635726991e-01 0.000000000000e+00 0.000000000000e+00
8.017500000000e+02 6.799497451578e-01 0.000000000000e+00 0.000000000000e+00
8.020000000000e+02 6.208464229578e-01 0.000000000000e+00 0.000000000000e+00
8.022500000000e+02 5.928286970417e-01 0.000000000000e+00 0.000000000000e+00
8.025000000000e+02 5.746235725255e-01 0.000000000000e+00 0.000000000000e+00
8.027500000000e+02 5.484372874073e-01 0.000000000000e+00 0.000000000000e+00
8.030000000000e+02 5.026084486944e-01 0.000000000000e+00 0.000000000000e+00
8.032500000000e+02 4.329398515534e-01 0.000000000000e+00 0.000000000000e+00
8.035000000000e+02 3.426064620955e-01 0.000000000000e+00 0.000000000000e+00
8.037500000000e+02 2.407812900875e-01 0.000000000000e+00 0.000000000000e+00
8.040000000000e+02 1.403250567695e-01 0.000000000000e+00 0.000000000000e+00
8.042500000000e+02 5.501866937091e-02 0.000000000000e+00 0.000000000000e+00
8.045000000000e+02 -3.138217125731e-03 0.000000000000e+00 0.000000000000e+00
8.047500000000e+02 -2.608614672785e-02 0.000000000000e+00 0.000000000000e+00
8.050000000000e+02 -1.097115407171e-02 0.000000000000e+00 0.000000000000e+00
8.052500000000e+02 3.965624315302e-02 0.000000000000e+00 0.000000000000e+00
8.055000000000e+02 1.186819331487e-01 0.000000000000e+00 0.000000000000e+00
8.057500000000e+02 2.160976462862e-01 0.000000000000e+00 0.000000000000e+00
8.060000000000e+02 3.211476883380e-01 0.000000000000e+00 0.000000000000e+00
8.062500000000e+02 4.245288882492e-01 0.000000000000e+00 0.000000000000e+00
8.065000000000e+02 5.202239260836e-01 0.000000000000e+00 0.000000000000e+00
8.067500000000e+02 6.066262191511e-01 0.000000000000e+00 0.000000000000e+00
8.070000000000e+02 6.867506924768e-01 0.000000000000e+00 0.000000000000e+00
8.072500000000e+02 7.674940868632e-01 0.000000000000e+00 0.000000000000e+00
8.075000000000e+02 8.580811003584e-01 0.000000000000e+00 0.000000000000e+00
8.077500000000e+02 9.679789429877e-01 0.000000000000e+00 0.000000000000e+00
8.080000000000e+02 1.104658247642e+00 0.000000000000e+00 0.000000000000e+00
8.082500000000e+02 1.271607223520e+00 0.000000000000e+00 0.000000000000e+00
8.085000000000e+02 1.466964394385e+00 0.000000000000e+00 0.000000000000e+00
8.087500000000e+02 1.683031031131e+00 0.000000000000e+00 0.000000000000e+00
8.090000000000e+02 1.906775616041e+00 0.000000000000e+00 0.000000000000e+00
8.092500000000e+02 2.121274687058e+00 0.000000000000e+00 0.000000000000e+00
8.095000000000e+02 2.307875413027e+00 0.000000000000e+00 0.000000000000e+00
8.097500000000e+02 2.448741664664e+00 0.000000000000e+00 0.000000000000e+00
8.100000000000e+02 2.529377498958e+00 0.000000000000e+00 0.000000000000e+00
8.102500000000e+02 2.540720864320e+00 0.000000000000e+00 0.000000000000e+00
8.105000000000e+02 2.480465952526e+00 0.000000000000e+00 0.000000000000e+00
8.107500000000e+02 2.353394091435e+00 0.000000000000e+00 0.000000000000e+00
8.110000000000e+02 2.170650522013e+00 0.000000000000e+00 0.000000000000e+00
8.112500000000e+02 1.948072287067e+00 0.000000000000e+00 0.000000000000e+00
8.115000000000e+02 1.703823723428e+00 0.000000000000e+00 0.000000000000e+00
8.117500000000e+02 1.455706495005e+00 0.000000000000e+00 0.000000000000e+00
8.120000000000e+02 1.218563232157e+00 0.000000000000e+00 0.000000000000e+00
8.122500000000e+02 1.002179582199e+00 0.000000000000e+00 0.000000000000e+00
8.125000000000e+02 8.100113727206e-01 0.000000000000e+00 0.000000000000e+00
8.127500000000e+02 6.389342944698e-01 0.000000000000e+00 0.000000000000e+00
8.130000000000e+02 4.800536678074e-01 0.000000000000e+00 0.000000000000e+00
8.132500000000e+02 3.204467537944e-01 0.000000000000e+00 0.000000000000e+00
8.135000000000e+02 1.455655970652e-01 0.000000000000e+00 0.000000000000e+00
8.137500000000e+02 -5.807305112934e-02 0.000000000000e+00 0.000000000000e+00
8.140000000000e+02 -3.003271440637e-01 0.000000000000e+00 0.000000000000e+00
8.142500000000e+02 -5.853928502726e-01 0.000000000000e+00 0.000000000000e+00
8.145000000000e+02 -9.106046832771e-01 0.000000000000e+00 0.000000000000e+00
8.147500000000e+02 -1.266255331284e+00 0.000000000000e+00 0.000000000000e+00
8.150000000000e+02 -1.636462209034e+00 0.000000000000e+00 0.000000000000e+00
8.152500000000e+02 -2.000949500186e+00 0.000000000000e+00 0.000000000000e+00
8.155000000000e+02 -2.337478420134e+00 0.000000000000e+00 0.000000000000e+00
8.157500000000e+02 -2.624565193657e+00 0.000000000000e+00 0.000000000000e+00
8.160000000000e+02 -2.844089424563e+00 0.000000000000e+00 0.000000000000e+00
8.162500000000e+02 -2.983419769618e+00 0.000000000000e+00 0.000000000000e+00
8.165000000000e+02 -3.036764199468e+00 0.000000000000e+00 0.000000000000e+00
8.167500000000e+02 -3.005575101282e+00 0.000000000000e+00 0.000000000000e+00
8.170000000000e+02 -2.897985169331e+00 0.000000000000e+00 0.000000000000e+00
8.172500000000e+02 -2.727395434581e+00 0.000000000000e+00 0.000000000000e+00
8.175000000000e+02 -2.510459429695e+00 0.000000000000e+00 0.000000000000e+00
8.177500000000e+02 -2.264788940727e+00 0.000000000000e+00 0.000000000000e+00
8.180000000000e+02 -2.006735482796e+00 0.000000000000e+00 0.000000000000e+00
8.182500000000e+02 -1.749574508173e+00 0.000000000000e+00 0.000000000000e+00
8.185000000000e+02 -1.502342203694e+00 0.000000000000e+00 0.000000000000e+00
8.187500000000e+02 -1.269461094192e+00 0.000000000000e+00 0.000000000000e+00
8.190000000000e+02 -1.051159515543e+00 0.000000000000e+00 0.000000000000e+00
8.192500000000e+02 -8.445626526131e-01 0.000000000000e+00 0.000000000000e+00
8.195000000000e+02 -6.452294412651e-01 0.000000000000e+00 0.000000000000e+00
8.197500000000e+02 -4.488460933361e-01 0.000000000000e+00 0.000000000000e+00
8.200000000000e+02 -2.527724489799e-01 0.000000000000e+00 0.000000000000e+00
8.202500000000e+02 -5.717283946898e-02 0.000000000000e+00 0.000000000000e+00
8.205000000000e+02 1.344583902056e-01 0.000000000000e+00 0.000000000000e+00
8.207500000000e+02 3.154589456482e-01 0.000000000000e+00 0.000000000000e+00
8.210000000000e+02 4.768120300261e-01 0.000000000000e+00 0.000000000000e+00
8.212500000000e+02 6.084653591194e-01 0.000000000000e+00 0.000000000000e+00
8.215000000000e+02 7.009270199406e-01 0.000000000000e+00 0.000000000000e+00
8.217500000000e+02 7.468663869914e-01 0.000000000000e+00 0.000000000000e+00
8.220000000000e+02 7.424514539143e-01 0.000000000000e+00 0.000000000000e+00
8.222500000000e+02 6.882019045631e-01 0.000000000000e+00 0.000000000000e+00
8.225000000000e+02 5.892212422317e-01 0.000000000000e+00 0.000000000000e+00
8.227500000000e+02 4.547766518898e-01 0.000000000000e+00 0.000000000000e+00
8.230000000000e+02 2.973039375341e-01 0.000000000000e+00 0.000000000000e+00
8.232500000000e+02 1.310084501353e-01 0.000000000000e+00 0.000000000000e+00
8.235000000000e+02 -2.970428973702e-02 0.000000000000e+00 0.000000000000e+00
8.237500000000e+02 -1.717129368365e-01 0.000000000000e+00 0.000000000000e+00
8.240000000000e+02 -2.843471487433e-01 0.000000000000e+00 0.000000000000e+00
8.242500000000e+02 -3.600674955737e-01 0.000000000000e+00 0.000000000000e+00
8.245000000000e+02 -3.945812397438e-01 0.000000000000e+00 0.000000000000e+00
8.247500000000e+02 -3.864219224467e-01 0.000000000000e+00 0.000000000000e+00
8.250000000000e+02 -3.361203471534e-01 0.000000000000e+00 0.000000000000e+00
8.252500000000e+02 -2.451710453357e-01 0.000000000000e+00 0.000000000000e+00
8.255000000000e+02 -1.150377727566e-01 0.000000000000e+00 0.000000000000e+00
8.257500000000e+02 5.356366893862e-02 0.000000000000e+00 0.000000000000e+00
8.260000000000e+02 2.609170627471e-01 0.000000000000e+00 0.000000000000e+00
8.262500000000e+02 5.079908931848e-01 0.000000000000e+00 0.000000000000e+00
8.265000000000e+02 7.955661874479e-01 0.000000000000e+00 0.000000000000e+00
8.267500000000e+02 1.122930875790e+00 0.000000000000e+00 0.000000000000e+00
8.270000000000e+02 1.486363440768e+00 0.000000000000e+00 0.000000000000e+00
8.272500000000e+02 1.877694038928e+00 0.000000000000e+00 0.000000000000e+00
8.275000000000e+02 2.283250160970e+00 0.000000000000e+00 0.000000000000e+00
8.277500000000e+02 2.683460585782e+00 0.000000000000e+00 0.000000000000e+00
8.280000000000e+02 3.053308688668e+00 0.000000000000e+00 0.000000000000e+00
8.282500000000e+02 3.363705174150e+00 0.000000000000e+00 0.000000000000e+00
8.285000000000e+02 3.583708848673e+00 0.000000000000e+00 0.000000000000e+00
8.287500000000e+02 3.683384024917e+00 0.000000000000e+00 0.000000000000e+00
8.290000000000e+02 3.636967117471e+00 0.000000000000e+00 0.000000000000e+00
8.292500000000e+02 3.425942568853e+00 0.000000000000e+00 0.000000000000e+00
8.295000000000e+02 3.041612877733e+00 0.000000000000e+00 0.000000000000e+00
8.297500000000e+02 2.486794112144e+00 0.000000000000e+00 0.000000000000e+00
8.300000000000e+02 1.776372230470e+00 0.000000000000e+00 0.000000000000e+00
8.302500000000e+02 9.366030121652e-01 0.000000000000e+00 0.000000000000e+00
8.305000000000e+02 3.208374249377e-03 0.000000000000e+00 0.000000000000e+00
8.307500000000e+02 -9.815108986103e-01 0.000000000000e+00 0.000000000000e+00
8.310000000000e+02 -1.972187022778e+00 0.000000000000e+00 0.000000000000e+00
8.312500000000e+02 -2.924073968788e+00 0.000000000000e+00 0.000000000000e+00
8.315000000000e+02 -3.796441683172e+00 0.000000000000e+00 0.000000000000e+00
8.317500000000e+02 -4.555250827451e+00 0.000000000000e+00 0.000000000000e+00
8.320000000000e+02 -5.174794135651e+00 0.000000000000e+00 0.000000000000e+00
8.322500000000e+02 -5.638150406621e+00 0.000000000000e+00 0.000000000000e+00
8.325000000000e+02 -5.936482207394e+00 0.000000000000e+00 0.000000000000e+00
8.327500000000e+02 -6.067390312434e+00 0.000000000000e+00 0.000000000000e+00
8.330000000000e+02 -6.032688192332e+00 0.000000000000e+00 0.000000000000e+00
8.332500000000e+02 -5.836054058601e+00 0.000000000000e+00 0.000000000000e+00
8.335000000000e+02 -5.481039637937e+00 0.000000000000e+00 0.000000000000e+00
8.337500000000e+02 -4.969858332142e+00 0.000000000000e+00 0.000000000000e+00
8.340000000000e+02 -4.303247027373e+00 0.000000000000e+00 0.000000000000e+00
8.342500000000e+02 -3.481513218880e+00 0.000000000000e+00 0.000000000000e+00
8.345000000000e+02 -2.506668993292e+00 0.000000000000e+00 0.000000000000e+00
8.347500000000e+02 -1.385347655901e+00 0.000000000000e+00 0.000000000000e+00
8.350000000000e+02 -1.320298323464e-01 0.000000000000e+00 0.000000000000e+00
8.352500000000e+02 1.227998227880e+00 0.000000000000e+00 0.000000000000e+00
8.355000000000e+02 2.656551349018e+00 0.000000000000e+00 0.000000000000e+00
8.357500000000e+02 4.101842701723e+00 0.000000000000e+00 0.000000000000e+00
8.360000000000e+02 5.499540064768e+00 0.000000000000e+00 0.000000000000e+00
8.362500000000e+02 6.775725770055e+00 0.000000000000e+00 0.000000000000e+00
8.365000000000e+02 7.851644256666e+00 0.000000000000e+00 0.000000000000e+00
8.367500000000e+02 8.649859368337e+00 0.000000000000e+00 0.000000000000e+00
8.370000000000e+02 9.101218174934e+00 0.000000000000e+00 0.000000000000e+00
8.372500000000e+02 9.151862666155e+00 0.000000000000e+00 0.000000000000e+00
8.375000000000e+02 8.769469711959e+00 0.000000000000e+00 0.000000000000e+00
8.377500000000e+02 7.947945085704e+00 0.000000000000e+00 0.000000000000e+00
8.380000000000e+02 6.709946311658e+00 0.000000000000e+00 0.000000000000e+00
8.382500000000e+02 5.106844270643e+00 0.000000000000e+00 0.000000000000e+00
8.385000000000e+02 3.216025157820e+00 0.000000000000e+00 0.000000000000e+00
8.387500000000e+02 1.135744477562e+00 0.000000000000e+00 0.000000000000e+00
8.390000000000e+02 -1.021967837959e+00 0.000000000000e+00 0.000000000000e+00
8.392500000000e+02 -3.139625789408e+00 0.000000000000e+00 0.000000000000e+00
8.395000000000e+02 -5.102968765914e+00 0.000000000000e+00 0.000000000000e+00
8.397500000000e+02 -6.809119781337e+00 0.000000000000e+00 0.000000000000e+00
8.400000000000e+02 -8.173419971010e+00 0.000000000000e+00 0.000000000000e+00
8.402500000000e+02 -9.134323529481e+00 0.000000000000e+00 0.000000000000e+00
8.405000000000e+02 -9.655994378478e+00 0.000000000000e+00 0.000000000000e+00
8.407500000000e+02 -9.728538975989e+00 0.000000000000e+00 0.000000000000e+00
8.410000000000e+02 -9.366097742240e+00 0.000000000000e+00 0.000000000000e+00
8.412500000000e+02 -8.603260753808e+00 0.000000000000e+00 0.000000000000e+00
8.415000000000e+02 -7.490438788806e+00 0.000000000000e+00 0.000000000000e+00
8.417500000000e+02 -6.088887352370e+00 0.000000000000e+00 0.000000000000e+00
8.420000000000e+02 -4.466042575859e+00 0.000000000000e+00 0.000000000000e+00
8.422500000000e+02 -2.691693090356e+00 0.000000000000e+00 0.000000000000e+00
8.425000000000e+02 -8.353045587929e-01 0.000000000000e+00 0.000000000000e+00
8.427500000000e+02 1.035432356678e+00 0.000000000000e+00 0.000000000000e+00
8.430000000000e+02 2.855004484144e+00 0.000000000000e+00 0.000000000000e+00
8.432500000000e+02 4.559807031951e+00 0.000000000000e+00 0.000000000000e+00
8.435000000000e+02 6.087711162059e+00 0.000000000000e+00 0.000000000000e+00
8.437500000000e+02 7.378011381759e+00 0.000000000000e+00 0.000000000000e+00
8.440000000000e+02 8.372228198877e+00 0.000000000000e+00 0.000000000000e+00
8.442500000000e+02 9.016080161941e+00 0.000000000000e+00 0.000000000000e+00
8.445000000000e+02 9.262708210729e+00 0.000000000000e+00 0.000000000000e+00
8.447500000000e+02 9.076969481885e+00 0.000000000000e+00 0.000000000000e+00
8.450000000000e+02 8.440359086904e+00 0.000000000000e+00 0.000000000000e+00
8.452500000000e+02 7.355908988028e+00 0.000000000000e+00 0.000000000000e+00
8.455000000000e+02 5.852289113998e+00 0.000000000000e+00 0.000000000000e+00
8.457500000000e+02 3.986322046203e+00 0.000000000000e+00 0.000000000000e+00
8.460000000000e+02 1.843228385738e+00 0.000000000000e+00 0.000000000000e+00
8.462500000000e+02 -4.658624305178e-01 0.000000000000e+00 0.000000000000e+00
8.465000000000e+02 -2.809295767904e+00 0.000000000000e+00 0.000000000000e+00
8.467500000000e+02 -5.042974480354e+00 0.000000000000e+00 0.000000000000e+00
8.470000000000e+02 -7.020586156787e+00 0.000000000000e+00 0.000000000000e+00
8.472500000000e+02 -8.605106053426e+00 0.000000000000e+00 0.000000000000e+00
8.475000000000e+02 -9.680481224210e+00 0.000000000000e+00 0.000000000000e+00
8.477500000000e+02 -1.016229805902e+01 0.000000000000e+00 0.000000000000e+00
8.480000000000e+02 -1.000627269338e+01 0.000000000000e+00 0.000000000000e+00
8.482500000000e+02 -9.213581804941e+00 0.000000000000e+00 0.000000000000e+00
8.485000000000e+02 -7.832352123894e+00 0.000000000000e+00 0.000000000000e+00
8.487500000000e+02 -5.955016437356e+00 0.000000000000e+00 0.000000000000e+00
8.490000000000e+02 -3.711676136907e+00 0.000000000000e+00 0.000000000000e+00
8.492500000000e+02 -1.260033856695e+00 0.000000000000e+00 0.000000000000e+00
8.495000000000e+02 1.227176168454e+00 0.000000000000e+00 0.000000000000e+00
8.497500000000e+02 3.576070891509e+00 0.000000000000e+00 0.000000000000e+00
8.500000000000e+02 5.625496508080e+00 0.000000000000e+00 0.000000000000e+00
8.502500000000e+02 7.239601382148e+00 0.000000000000e+00 0.000000000000e+00
8.505000000000e+02 8.317962467811e+00 0.000000000000e+00 0.000000000000e+00
8.507500000000e+02 8.802402494798e+00 0.000000000000e+00 0.000000000000e+00
8.510000000000e+02 8.679997518400e+00 0.000000000000e+00 0.000000000000e+00
8.512500000000e+02 7.982175475813e+00 0.000000000000e+00 0.000000000000e+00
8.515000000000e+02 6.780198136965e+00 0.000000000000e+00 0.000000000000e+00
8.517500000000e+02 5.177656507035e+00 0.000000000000e+00 0.000000000000e+00
8.520000000000e+02 3.300857382766e+00 0.000000000000e+00 0.000000000000e+00
8.522500000000e+02 1.288113506481e+00 0.000000000000e+00 0.000000000000e+00
8.525000000000e+02 -7.210358823746e-01 0.000000000000e+00 0.000000000000e+00
8.527500000000e+02 -2.595745251138e+00 0.000000000000e+00 0.000000000000e+00
8.530000000000e+02 -4.222183452323e+00 0.000000000000e+00 0.000000000000e+00
8.532500000000e+02 -5.509762163608e+00 0.000000000000e+00 0.000000000000e+00
8.535000000000e+02 -6.395049299919e+00 0.000000000000e+00 0.000000000000e+00
8.537500000000e+02 -6.843400533669e+00 0.000000000000e+00 0.000000000000e+00
8.540000000000e+02 -6.848552938075e+00 0.000000000000e+00 0.000000000000e+00
8.542500000000e+02 -6.430568850208e+00 0.000000000000e+00 0.000000000000e+00
8.545000000000e+02 -5.632585333128e+00 0.000000000000e+00 0.000000000000e+00
8.547500000000e+02 -4.516817462433e+00 0.000000000000e+00 0.000000000000e+00
8.550000000000e+02 -3.160195563430e+00 0.000000000000e+00 0.000000000000e+00
8.552500000000e+02 -1.649909268929e+00 0.000000000000e+00 0.000000000000e+00
8.555000000000e+02 -7.901098398045e-02 0.000000000000e+00 0.000000000000e+00
8.557500000000e+02 1.457875947050e+00 0.000000000000e+00 0.000000000000e+00
8.560000000000e+02 2.868771728136e+00 0.000000000000e+00 0.000000000000e+00
8.562500000000e+02 4.068528797840e+00 0.000000000000e+00 0.000000000000e+00
8.565000000000e+02 4.983018092070e+00 0.000000000000e+00 0.000000000000e+00
8.567500000000e+02 5.553262300345e+00 0.000000000000e+00 0.000000000000e+00
8.570000000000e+02 5.739361615432e+00 0.000000000000e+00 0.000000000000e+00
8.572500000000e+02 5.523946084782e+00 0.000000000000e+00 0.000000000000e+00
8.575000000000e+02 4.914795228838e+00 0.000000000000e+00 0.000000000000e+00
8.577500000000e+02 3.946214250806e+00 0.000000000000e+00 0.000000000000e+00
8.580000000000e+02 2.678765727851e+00 0.000000000000e+00 0.000000000000e+00
8.582500000000e+02 1.197036243013e+00 0.000000000000e+00 0.000000000000e+00
8.585000000000e+02 -3.947317364998e-01 0.000000000000e+00 0.000000000000e+00
8.587500000000e+02 -1.979103423082e+00 0.000000000000e+00 0.000000000000e+00
8.590000000000e+02 -3.433726647727e+00 0.000000000000e+00 0.000000000000e+00
8.592500000000e+02 -4.640883675141e+00 0.000000000000e+00 0.000000000000e+00
8.595000000000e+02 -5.497563193810e+00 0.000000000000e+00 0.000000000000e+00
8.597500000000e+02 -5.925135032182e+00 0.000000000000e+00 0.000000000000e+00
8.600000000000e+02 -5.877638788732e+00 0.000000000000e+00 0.000000000000e+00
8.602500000000e+02 -5.347734133098e+00 0.000000000000e+00 0.000000000000e+00
8.605000000000e+02 -4.369511189906e+00 0.000000000000e+00 0.000000000000e+00
8.607500000000e+02 -3.017616386589e+00 0.000000000000e+00 0.000000000000e+00
8.610000000000e+02 -1.402490930564e+00 0.000000000000e+00 0.000000000000e+00
8.612500000000e+02 3.380876313364e-01 0.000000000000e+00 0.000000000000e+00
8.615000000000e+02 2.050567194378e+00 0.000000000000e+00 0.000000000000e+00
8.617500000000e+02 3.579325109257e+00 0.000000000000e+00 0.000000000000e+00
8.620000000000e+02 4.781265352672e+00 0.000000000000e+00 0.000000000000e+00
8.622500000000e+02 5.539888681041e+00 0.000000000000e+00 0.000000000000e+00
8.625000000000e+02 5.777387356228e+00 0.000000000000e+00 0.000000000000e+00
8.627500000000e+02 5.463441871231e+00 0.000000000000e+00 0.000000000000e+00
8.630000000000e+02 4.619671536786e+00 0.000000000000e+00 0.000000000000e+00
8.632500000000e+02 3.319091545362e+00 0.000000000000e+00 0.000000000000e+00
8.635000000000e+02 1.680418927711e+00 0.000000000000e+00 0.000000000000e+00
8.637500000000e+02 -1.424001218747e-01 0.000000000000e+00 0.000000000000e+00
8.640000000000e+02 -1.974554138017e+00 0.000000000000e+00 0.000000000000e+00
8.642500000000e+02 -3.637290464013e+00 0.000000000000e+00 0.000000000000e+00
8.645000000000e+02 -4.965747104258e+00 0.000000000000e+00 0.000000000000e+00
8.647500000000e+02 -5.825880655652e+00 0.000000000000e+00 0.000000000000e+00
8.650000000000e+02 -6.128705496262e+00 0.000000000000e+00 0.000000000000e+00
8.652500000000e+02 -5.840277377406e+00 0.000000000000e+00 0.000000000000e+00
8.655000000000e+02 -4.986248118276e+00 0.000000000000e+00 0.000000000000e+00
8.657500000000e+02 -3.650352065365e+00 0.000000000000e+00 0.000000000000e+00
8.660000000000e+02 -1.966807459128e+00 0.000000000000e+00 0.000000000000e+00
8.662500000000e+02 -1.072631251114e-01 0.000000000000e+00 0.000000000000e+00
8.665000000000e+02 1.736476174701e+00 0.000000000000e+00 0.000000000000e+00
8.667500000000e+02 3.372221110160e+00 0.000000000000e+00 0.000000000000e+00
8.670000000000e+02 4.627619546838e+00 0.000000000000e+00 0.000000000000e+00
8.672500000000e+02 5.368672062837e+00 0.000000000000e+00 0.000000000000e+00
8.675000000000e+02 5.514505926452e+00 0.000000000000e+00 0.000000000000e+00
8.677500000000e+02 5.046720757004e+00 0.000000000000e+00 0.000000000000e+00
8.680000000000e+02 4.012164801139e+00 0.000000000000e+00 0.000000000000e+00
8.682500000000e+02 2.518690385005e+00 0.000000000000e+00 0.000000000000e+00
8.685000000000e+02 7.241989656339e-01 0.000000000000e+00 0.000000000000e+00
8.687500000000e+02 -1.179962527468e+00 0.000000000000e+00 0.000000000000e+00
8.690000000000e+02 -2.989536752448e+00 0.000000000000e+00 0.000000000000e+00
8.692500000000e+02 -4.509622774831e+00 0.000000000000e+00 0.000000000000e+00
8.695000000000e+02 -5.576226870213e+00 0.000000000000e+00 0.000000000000e+00
8.697500000000e+02 -6.074671976045e+00 0.000000000000e+00 0.000000000000e+00
8.700000000000e+02 -5.952739975917e+00 0.000000000000e+00 0.000000000000e+00
8.702500000000e+02 -5.226972128288e+00 0.000000000000e+00 0.000000000000e+00
8.705000000000e+02 -3.981299881148e+00 0.000000000000e+00 0.000000000000e+00
8.707500000000e+02 -2.358040207011e+00 0.000000000000e+00 0.000000000000e+00
8.710000000000e+02 -5.421691625628e-01 0.000000000000e+00 0.000000000000e+00
8.712500000000e+02 1.259418145955e+00 0.000000000000e+00 0.000000000000e+00
8.715000000000e+02 2.841339752456e+00 0.000000000000e+00 0.000000000000e+00
8.717500000000e+02 4.023175323699e+00 0.000000000000e+00 0.000000000000e+00
8.720000000000e+02 4.670208564920e+00 0.000000000000e+00 0.000000000000e+00
8.722500000000e+02 4.709015918317e+00 0.000000000000e+00 0.000000000000e+00
8.725000000000e+02 4.136024964397e+00 0.000000000000e+00 0.000000000000e+00
8.727500000000e+02 3.017971475853e+00 0.000000000000e+00 0.000000000000e+00
8.730000000000e+02 1.484132086370e+00 0.000000000000e+00 0.000000000000e+00
8.732500000000e+02 -2.888118629084e-01 0.000000000000e+00 0.000000000000e+00
8.735000000000e+02 -2.097532990929e+00 0.000000000000e+00 0.000000000000e+00
8.737500000000e+02 -3.736000294826e+00 0.000000000000e+00 0.000000000000e+00
8.740000000000e+02 -5.019760799687e+00 0.000000000000e+00 0.000000000000e+00
8.742500000000e+02 -5.807651590368e+00 0.000000000000e+00 0.000000000000e+00
8.745000000000e+02 -6.018323794160e+00 0.000000000000e+00 0.000000000000e+00
8.747500000000e+02 -5.639574523937e+00 0.000000000000e+00 0.000000000000e+00
8.750000000000e+02 -4.729349391377e+00 0.000000000000e+00 0.000000000000e+00
8.752500000000e+02 -3.408292223707e+00 0.000000000000e+00 0.000000000000e+00
8.755000000000e+02 -1.844755148150e+00 0.000000000000e+00 0.000000000000e+00
8.757500000000e+02 -2.341117224251e-01 0.000000000000e+00 0.000000000000e+00
8.760000000000e+02 1.225079344553e+00 0.000000000000e+00 0.000000000000e+00
8.762500000000e+02 2.355122582010e+00 0.000000000000e+00 0.000000000000e+00
8.765000000000e+02 3.020485577577e+00 0.000000000000e+00 0.000000000000e+00
8.767500000000e+02 3.143737495087e+00 0.000000000000e+00 0.000000000000e+00
8.770000000000e+02 2.714190274284e+00 0.000000000000e+00 0.000000000000e+00
8.772500000000e+02 1.788226947624e+00 0.000000000000e+00 0.000000000000e+00
8.775000000000e+02 4.813488213115e-01 0.000000000000e+00 0.000000000000e+00
8.777500000000e+02 -1.046986304570e+00 0.000000000000e+00 0.000000000000e+00
8.780000000000e+02 -2.613762441066e+00 0.000000000000e+00 0.000000000000e+00
8.782500000000e+02 -4.035423101900e+00 0.000000000000e+00 0.000000000000e+00
8.785000000000e+02 -5.150584402012e+00 0.000000000000e+00 0.000000000000e+00
8.787500000000e+02 -5.839588914364e+00 0.000000000000e+00 0.000000000000e+00
8.790000000000e+02 -6.038480335099e+00 0.000000000000e+00 0.000000000000e+00
8.792500000000e+02 -5.745720552788e+00 0.000000000000e+00 0.000000000000e+00
8.795000000000e+02 -5.020920633102e+00 0.000000000000e+00 0.000000000000e+00
8.797500000000e+02 -3.975890193135e+00 0.000000000000e+00 0.000000000000e+00
8.800000000000e+02 -2.759290185331e+00 0.000000000000e+00 0.000000000000e+00
8.802500000000e+02 -1.536974679854e+00 0.000000000000e+00 0.000000000000e+00
8.805000000000e+02 -4.706251141454e-01 0.000000000000e+00 0.000000000000e+00
8.807500000000e+02 3.025486548412e-01 0.000000000000e+00 0.000000000000e+00
8.810000000000e+02 6.864599412462e-01 0.000000000000e+00 0.000000000000e+00
8.812500000000e+02 6.370963367285e-01 0.000000000000e+00 0.000000000000e+00
8.815000000000e+02 1.665032889371e-01 0.000000000000e+00 0.000000000000e+00
8.817500000000e+02 -6.605305596975e-01 0.000000000000e+00 0.000000000000e+00
8.820000000000e+02 -1.736457217381e+00 0.000000000000e+00 0.000000000000e+00
8.822500000000e+02 -2.926137977910e+00 0.000000000000e+00 0.000000000000e+00
8.825000000000e+02 -4.085073154529e+00 0.000000000000e+00 0.000000000000e+00
8.827500000000e+02 -5.078226478627e+00 0.000000000000e+00 0.000000000000e+00
8.830000000000e+02 -5.796970543419e+00 0.000000000000e+00 0.000000000000e+00
8.832500000000e+02 -6.172000990024e+00 0.000000000000e+00 0.000000000000e+00
8.835000000000e+02 -6.180665677994e+00 0.000000000000e+00 0.000000000000e+00
8.837500000000e+02 -5.847943243623e+00 0.000000000000e+00 0.000000000000e+00
8.840000000000e+02 -5.241172027293e+00 0.000000000000e+00 0.000000000000e+00
8.842500000000e+02 -4.459456307552e+00 0.000000000000e+00 0.000000000000e+00
8.845000000000e+02 -3.619351750567e+00 0.000000000000e+00 0.000000000000e+00
8.847500000000e+02 -2.838869230891e+00 0.000000000000e+00 0.000000000000e+00
8.850000000000e+02 -2.221983928146e+00 0.000000000000e+00 0.000000000000e+00
8.852500000000e+02 -1.845684248893e+00 0.000000000000e+00 0.000000000000e+00
8.855000000000e+02 -1.751173550179e+00 0.000000000000e+00 0.000000000000e+00
8.857500000000e+02 -1.940213754890e+00 0.000000000000e+00 0.000000000000e+00
8.860000000000e+02 -2.376866310337e+00 0.000000000000e+00 0.000000000000e+00
8.862500000000e+02 -2.994147107399e+00 0.000000000000e+00 0.000000000000e+00
8.865000000000e+02 -3.704469552220e+00 0.000000000000e+00 0.000000000000e+00
8.867500000000e+02 -4.412288534652e+00 0.000000000000e+00 0.000000000000e+00
8.870000000000e+02 -5.027133854194e+00 0.000000000000e+00 0.000000000000e+00
8.872500000000e+02 -5.475255856900e+00 0.000000000000e+00 0.000000000000e+00
8.875000000000e+02 -5.708382850733e+00 0.000000000000e+00 0.000000000000e+00
8.877500000000e+02 -5.708560271607e+00 0.000000000000e+00 0.000000000000e+00
8.880000000000e+02 -5.488631451123e+00 0.000000000000e+00 0.000000000000e+00
8.882500000000e+02 -5.088541451307e+00 0.000000000000e+00 0.000000000000e+00
8.885000000000e+02 -4.568210403064e+00 0.000000000000e+00 0.000000000000e+00
8.887500000000e+02 -3.998154675496e+00 0.000000000000e+00 0.000000000000e+00
8.890000000000e+02 -3.449278893908e+00 0.000000000000e+00 0.000000000000e+00
8.892500000000e+02 -2.983294275972e+00 0.000000000000e+00 0.000000000000e+00
8.895000000000e+02 -2.645045306099e+00 0.000000000000e+00 0.000000000000e+00
8.897500000000e+02 -2.457682807660e+00 0.000000000000e+00 0.000000000000e+00
8.900000000000e+02 -2.421165013559e+00 0.000000000000e+00 0.000000000000e+00
8.902500000000e+02 -2.514070481204e+00 0.000000000000e+00 0.000000000000e+00
8.905000000000e+02 -2.698241110853e+00 0.000000000000e+00 0.000000000000e+00
8.907500000000e+02 -2.925405060256e+00 0.000000000000e+00 0.000000000000e+00
8.910000000000e+02 -3.144705418319e+00 0.000000000000e+00 0.000000000000e+00
8.912500000000e+02 -3.310004945527e+00 0.000000000000e+00 0.000000000000e+00
8.915000000000e+02 -3.385947989711e+00 0.000000000000e+00 0.000000000000e+00
8.917500000000e+02 -3.352011605036e+00 0.000000000000e+00 0.000000000000e+00
8.920000000000e+02 -3.204123628381e+00 0.000000000000e+00 0.000000000000e+00
8.922500000000e+02 -2.953809336529e+00 0.000000000000e+00 0.000000000000e+00
8.925000000000e+02 -2.625191327802e+00 0.000000000000e+00 0.000000000000e+00
8.927500000000e+02 -2.250457040994e+00 0.000000000000e+00 0.000000000000e+00
8.930000000000e+02 -1.864586503989e+00 0.000000000000e+00 0.000000000000e+00
8.932500000000e+02 -1.500180193101e+00 0.000000000000e+00 0.000000000000e+00
8.935000000000e+02 -1.183144859968e+00 0.000000000000e+00 0.000000000000e+00
8.937500000000e+02 -9.298048849214e-01 0.000000000000e+00 0.000000000000e+00
8.940000000000e+02 -7.457443424203e-01 0.000000000000e+00 0.000000000000e+00
8.942500000000e+02 -6.263954819650e-01 0.000000000000e+00 0.000000000000e+00
8.945000000000e+02 -5.591190762354e-01 0.000000000000e+00 0.000000000000e+00
8.947500000000e+02 -5.263115620699e-01 0.000000000000e+00 0.000000000000e+00
8.950000000000e+02 -5.089518169859e-01 0.000000000000e+00 0.000000000000e+00
8.952500000000e+02 -4.899799193377e-01 0.000000000000e+00 0.000000000000e+00
8.955000000000e+02 -4.569777340266e-01 0.000000000000e+00 0.000000000000e+00
8.957500000000e+02 -4.037778081418e-01 0.000000000000e+00 0.000000000000e+00
8.960000000000e+02 -3.308325901777e-01 0.000000000000e+00 0.000000000000e+00
8.962500000000e+02 -2.443941397708e-01 0.000000000000e+00 0.000000000000e+00
8.965000000000e+02 -1.547491040451e-01 0.000000000000e+00 0.000000000000e+00
8.967500000000e+02 -7.389450443212e-02 0.000000000000e+00 0.000000000000e+00
8.970000000000e+02 -1.310693594765e-02 0.000000000000e+00 0.000000000000e+00
8.972500000000e+02 1.915563858028e-02 0.000000000000e+00 0.000000000000e+00
8.975000000000e+02 1.866743724612e-02 0.000000000000e+00 0.000000000000e+00
8.977500000000e+02 -1.404605559353e-02 0.000000000000e+00 0.000000000000e+00
8.980000000000e+02 -7.412265709528e-02 0.000000000000e+00 0.000000000000e+00
8.982500000000e+02 -1.535821491766e-01 0.000000000000e+00 0.000000000000e+00
8.985000000000e+02 -2.430811738124e-01 0.000000000000e+00 0.000000000000e+00
8.987500000000e+02 -3.338509115815e-01 0.000000000000e+00 0.000000000000e+00
8.990000000000e+02 -4.194437874370e-01 0.000000000000e+00 0.000000000000e+00
8.992500000000e+02 -4.969615447368e-01 0.000000000000e+00 0.000000000000e+00
8.995000000000e+02 -5.675394459114e-01 0.000000000000e+00 0.000000000000e+00
8.997500000000e+02 -6.360008514273e-01 0.000000000000e+00 0.000000000000e+00
9.000000000000e+02 -7.097480773121e-01 0.000000000000e+00 0.000000000000e+00
9.002500000000e+02 -7.970929442645e-01 0.000000000000e+00 0.000000000000e+00
9.005000000000e+02 -9.053305488203e-01 0.000000000000e+00 0.000000000000e+00
9.007500000000e+02 -1.038906061717e+00 0.000000000000e+00 0.000000000000e+00
9.010000000000e+02 -1.198009716724e+00 0.000000000000e+00 0.000000000000e+00
9.012500000000e+02 -1.377862854898e+00 0.000000000000e+00 0.000000000000e+00
9.015000000000e+02 -1.568840773231e+00 0.000000000000e+00 0.000000000000e+00
9.017500000000e+02 -1.757436305213e+00 0.000000000000e+00 0.000000000000e+00
9.020000000000e+02 -1.927925475844e+00 0.000000000000e+00 0.000000000000e+00
9.022500000000e+02 -2.064476998244e+00 0.000000000000e+00 0.000000000000e+00
9.025000000000e+02 -2.153370523991e+00 0.000000000000e+00 0.000000000000e+00
9.027500000000e+02 -2.184966911269e+00 0.000000000000e+00 0.000000000000e+00
9.030000000000e+02 -2.155110661709e+00 0.000000000000e+00 0.000000000000e+00
9.032500000000e+02 -2.065733848583e+00 0.000000000000e+00 0.000000000000e+00
9.035000000000e+02 -1.924557622055e+00 0.000000000000e+00 0.000000000000e+00
9.037500000000e+02 -1.743931072633e+00 0.000000000000e+00 0.000000000000e+00
9.040000000000e+02 -1.538984637043e+00 0.000000000000e+00 0.000000000000e+00
9.042500000000e+02 -1.325384313314e+00 0.000000000000e+00 0.000000000000e+00
9.045000000000e+02 -1.117036398797e+00 0.000000000000e+00 0.000000000000e+00
9.047500000000e+02 -9.241003881736e-01 0.000000000000e+00 0.000000000000e+00
9.050000000000e+02 -7.516191004353e-01 0.000000000000e+00 0.000000000000e+00
9.052500000000e+02 -5.989780488694e-01 0.000000000000e+00 0.000000000000e+00
9.055000000000e+02 -4.602761318663e-01 0.000000000000e+00 0.000000000000e+00
9.057500000000e+02 -3.255475525334e-01 0.000000000000e+00 0.000000000000e+00
9.060000000000e+02 -1.826428421658e-01 0.000000000000e+00 0.000000000000e+00
9.062500000000e+02 -1.947551339747e-02 0.000000000000e+00 0.000000000000e+00
9.065000000000e+02 1.737142817183e-01 0.000000000000e+00 0.000000000000e+00
9.067500000000e+02 4.024285528662e-01 0.000000000000e+00 0.000000000000e+00
9.070000000000e+02 6.666091864465e-01 0.000000000000e+00 0.000000000000e+00
9.072500000000e+02 9.601630156569e-01 0.000000000000e+00 0.000000000000e+00
9.075000000000e+02 1.271385394637e+00 0.000000000000e+00 0.000000000000e+00
9.077500000000e+02 1.584216899822e+00 0.000000000000e+00 0.000000000000e+00
9.080000000000e+02 1.880143193633e+00 0.000000000000e+00 0.000000000000e+00
9.082500000000e+02 2.140454412901e+00 0.000000000000e+00 0.000000000000e+00
9.085000000000e+02 2.348531549064e+00 0.000000000000e+00 0.000000000000e+00
9.087500000000e+02 2.491829843645e+00 0.000000000000e+00 0.000000000000e+00
9.090000000000e+02 2.563281805940e+00 0.000000000000e+00 0.000000000000e+00
9.092500000000e+02 2.561935916961e+00 0.000000000000e+00 0.000000000000e+00
9.095000000000e+02 2.492766107491e+00 0.000000000000e+00 0.000000000000e+00
9.097500000000e+02 2.365712736852e+00 0.000000000000e+00 0.000000000000e+00
9.100000000000e+02 2.194128490097e+00 0.000000000000e+00 0.000000000000e+00
9.102500000000e+02 1.992885254161e+00 0.000000000000e+00 0.000000000000e+00
9.105000000000e+02 1.776438616528e+00 0.000000000000e+00 0.000000000000e+00
9.107500000000e+02 1.557140008025e+00 0.000000000000e+00 0.000000000000e+00
9.110000000000e+02 1.344035066721e+00 0.000000000000e+00 0.000000000000e+00
9.112500000000e+02 1.142299904083e+00 0.000000000000e+00 0.000000000000e+00
9.115000000000e+02 9.533593364206e-01 0.000000000000e+00 0.000000000000e+00
9.117500000000e+02 7.756204424935e-01 0.000000000000e+00 0.000000000000e+00
9.120000000000e+02 6.056587084680e-01 0.000000000000e+00 0.000000000000e+00
9.122500000000e+02 4.396274442503e-01 0.000000000000e+00 0.000000000000e+00
9.125000000000e+02 2.746339345619e-01 0.000000000000e+00 0.000000000000e+00
9.127500000000e+02 1.098412064721e-01 0.000000000000e+00 0.000000000000e+00
9.130000000000e+02 -5.289130650655e-02 0.000000000000e+00 0.000000000000e+00
9.132500000000e+02 -2.089314160647e-01 0.000000000000e+00 0.000000000000e+00
9.135000000000e+02 -3.513671092512e-01 0.000000000000e+00 0.000000000000e+00
9.137500000000e+02 -4.719771811242e-01 0.000000000000e+00 0.000000000000e+00
9.140000000000e+02 -5.625089950783e-01 0.000000000000e+00 0.000000000000e+00
9.142500000000e+02 -6.160439767050e-01 0.000000000000e+00 0.000000000000e+00
9.145000000000e+02 -6.282202459913e-01 0.000000000000e+00 0.000000000000e+00
9.147500000000e+02 -5.981093108438e-01 0.000000000000e+00 0.000000000000e+00
9.150000000000e+02 -5.286046568562e-01 0.000000000000e+00 0.000000000000e+00
9.152500000000e+02 -4.262635856631e-01 0.000000000000e+00 0.000000000000e+00
9.155000000000e+02 -3.006353754294e-01 0.000000000000e+00 0.000000000000e+00
9.157500000000e+02 -1.631931734517e-01 0.000000000000e+00 0.000000000000e+00
9.160000000000e+02 -2.604981033811e-02 0.000000000000e+00 0.000000000000e+00
9.162500000000e+02 9.933145471709e-02 0.000000000000e+00 0.000000000000e+00
9.165000000000e+02 2.032263017065e-01 0.000000000000e+00 0.000000000000e+00
9.167500000000e+02 2.783754245134e-01 0.000000000000e+00 0.000000000000e+00
9.170000000000e+02 3.202535245367e-01 0.000000000000e+00 0.000000000000e+00
9.172500000000e+02 3.268728917979e-01 0.000000000000e+00 0.000000000000e+00
9.175000000000e+02 2.981995550119e-01 0.000000000000e+00 0.000000000000e+00
9.177500000000e+02 2.353319344306e-01 0.000000000000e+00 0.000000000000e+00
9.180000000000e+02 1.396366434241e-01 0.000000000000e+00 0.000000000000e+00
9.182500000000e+02 1.204521843436e-02 0.000000000000e+00 0.000000000000e+00
9.185000000000e+02 -1.473132151141e-01 0.000000000000e+00 0.000000000000e+00
9.187500000000e+02 -3.390308404881e-01 0.000000000000e+00 0.000000000000e+00
9.190000000000e+02 -5.638652709922e-01 0.000000000000e+00 0.000000000000e+00
9.192500000000e+02 -8.217779541908e-01 0.000000000000e+00 0.000000000000e+00
9.195000000000e+02 -1.110724131476e+00 0.000000000000e+00 0.000000000000e+00
9.197500000000e+02 -1.425416919543e+00 0.000000000000e+00 0.000000000000e+00
9.200000000000e+02 -1.756318055590e+00 0.000000000000e+00 0.000000000000e+00
9.202500000000e+02 -2.089095591426e+00 0.000000000000e+00 0.000000000000e+00
9.205000000000e+02 -2.404734210584e+00 0.000000000000e+00 0.000000000000e+00
9.207500000000e+02 -2.680393771867e+00 0.000000000000e+00 0.000000000000e+00
9.210000000000e+02 -2.890999156002e+00 0.000000000000e+00 0.000000000000e+00
9.212500000000e+02 -3.011426698953e+00 0.000000000000e+00 0.000000000000e+00
9.215000000000e+02 -3.019048164018e+00 0.000000000000e+00 0.000000000000e+00
9.217500000000e+02 -2.896319634788e+00 0.000000000000e+00 0.000000000000e+00
9.220000000000e+02 -2.633072956876e+00 0.000000000000e+00 0.000000000000e+00
9.222500000000e+02 -2.228188011861e+00 0.000000000000e+00 0.000000000000e+00
9.225000000000e+02 -1.690394056823e+00 0.000000000000e+00 0.000000000000e+00
9.227500000000e+02 -1.038058723587e+00 0.000000000000e+00 0.000000000000e+00
9.230000000000e+02 -2.979585565811e-01 0.000000000000e+00 0.000000000000e+00
9.232500000000e+02 4.968346756348e-01 0.000000000000e+00 0.000000000000e+00
9.235000000000e+02 1.309693470057e+00 0.000000000000e+00 0.000000000000e+00
9.237500000000e+02 2.103452776489e+00 0.000000000000e+00 0.000000000000e+00
9.240000000000e+02 2.843320999411e+00 0.000000000000e+00 0.000000000000e+00
9.242500000000e+02 3.499316109343e+00 0.000000000000e+00 0.000000000000e+00
9.245000000000e+02 4.047932729564e+00 0.000000000000e+00 0.000000000000e+00
9.247500000000e+02 4.472864856657e+00 0.000000000000e+00 0.000000000000e+00
9.250000000000e+02 4.764755457255e+00 0.000000000000e+00 0.000000000000e+00
9.252500000000e+02 4.920096377174e+00 0.000000000000e+00 0.000000000000e+00
9.255000000000e+02 4.939536174898e+00 0.000000000000e+00 0.000000000000e+00
9.257500000000e+02 4.825948188553e+00 0.000000000000e+00 0.000000000000e+00
9.260000000000e+02 4.582650443255e+00 0.000000000000e+00 0.000000000000e+00
9.262500000000e+02 4.212145132261e+00 0.000000000000e+00 0.000000000000e+00
9.265000000000e+02 3.715660165652e+00 0.000000000000e+00 0.000000000000e+00
9.267500000000e+02 3.093640056623e+00 0.000000000000e+00 0.000000000000e+00
9.270000000000e+02 2.347167705684e+00 0.000000000000e+00 0.000000000000e+00
9.272500000000e+02 1.480127325758e+00 0.000000000000e+00 0.000000000000e+00
9.275000000000e+02 5.017684601296e-01 0.000000000000e+00 0.000000000000e+00
9.277500000000e+02 -5.707738174581e-01 0.000000000000e+00 0.000000000000e+00
9.280000000000e+02 -1.710488452248e+00 0.000000000000e+00 0.000000000000e+00
9.282500000000e+02 -2.879481350335e+00 0.000000000000e+00 0.000000000000e+00
9.285000000000e+02 -4.029300928902e+00 0.000000000000e+00 0.000000000000e+00
9.287500000000e+02 -5.102780888395e+00 0.000000000000e+00 0.000000000000e+00
9.290000000000e+02 -6.037381348360e+00 0.000000000000e+00 0.000000000000e+00
9.292500000000e+02 -6.769794930596e+00 0.000000000000e+00 0.000000000000e+00
9.295000000000e+02 -7.241389101177e+00 0.000000000000e+00 0.000000000000e+00
9.297500000000e+02 -7.403908701235e+00 0.000000000000e+00 0.000000000000e+00
9.300000000000e+02 -7.224785749681e+00 0.000000000000e+00 0.000000000000e+00
9.302500000000e+02 -6.691410565257e+00 0.000000000000e+00 0.000000000000e+00
9.305000000000e+02 -5.813810825409e+00 0.000000000000e+00 0.000000000000e+00
9.307500000000e+02 -4.625353182992e+00 0.000000000000e+00 0.000000000000e+00
9.310000000000e+02 -3.181304594098e+00 0.000000000000e+00 0.000000000000e+00
9.312500000000e+02 -1.555338734723e+00 0.000000000000e+00 0.000000000000e+00
9.315000000000e+02 1.656859888398e-01 0.000000000000e+00 0.000000000000e+00
9.317500000000e+02 1.888148450224e+00 0.000000000000e+00 0.000000000000e+00
9.320000000000e+02 3.518622775085e+00 0.000000000000e+00 0.000000000000e+00
9.322500000000e+02 4.970656681821e+00 0.000000000000e+00 0.000000000000e+00
9.325000000000e+02 6.170693528613e+00 0.000000000000e+00 0.000000000000e+00
9.327500000000e+02 7.062584599940e+00 0.000000000000e+00 0.000000000000e+00
9.330000000000e+02 7.610327769726e+00 0.000000000000e+00 0.000000000000e+00
9.332500000000e+02 7.798897731063e+00 0.000000000000e+00 0.000000000000e+00
9.335000000000e+02 7.633269290200e+00 0.000000000000e+00 0.000000000000e+00
9.337500000000e+02 7.135945987322e+00 0.000000000000e+00 0.000000000000e+00
9.340000000000e+02 6.343462848832e+00 0.000000000000e+00 0.000000000000e+00
9.342500000000e+02 5.302413957819e+00 0.000000000000e+00 0.000000000000e+00
9.345000000000e+02 4.065553481822e+00 0.000000000000e+00 0.000000000000e+00
9.347500000000e+02 2.688436012036e+00 0.000000000000e+00 0.000000000000e+00
9.350000000000e+02 1.226913668529e+00 0.000000000000e+00 0.000000000000e+00
9.352500000000e+02 -2.643818199695e-01 0.000000000000e+00 0.000000000000e+00
9.355000000000e+02 -1.732643242709e+00 0.000000000000e+00 0.000000000000e+00
9.357500000000e+02 -3.126826912554e+00 0.000000000000e+00 0.000000000000e+00
9.360000000000e+02 -4.397302248684e+00 0.000000000000e+00 0.000000000000e+00
9.362500000000e+02 -5.495643419445e+00 0.000000000000e+00 0.000000000000e+00
9.365000000000e+02 -6.374969283214e+00 0.000000000000e+00 0.000000000000e+00
9.367500000000e+02 -6.991134369829e+00 0.000000000000e+00 0.000000000000e+00
9.370000000000e+02 -7.304906984403e+00 0.000000000000e+00 0.000000000000e+00
9.372500000000e+02 -7.285065985863e+00 0.000000000000e+00 0.000000000000e+00
9.375000000000e+02 -6.912137275360e+00 0.000000000000e+00 0.000000000000e+00
9.377500000000e+02 -6.182308341306e+00 0.000000000000e+00 0.000000000000e+00
9.380000000000e+02 -5.110935099659e+00 0.000000000000e+00 0.000000000000e+00
9.382500000000e+02 -3.735012797305e+00 0.000000000000e+00 0.000000000000e+00
9.385000000000e+02 -2.114033691315e+00 0.000000000000e+00 0.000000000000e+00
9.387500000000e+02 -3.287970683770e-01 0.000000000000e+00 0.000000000000e+00
9.390000000000e+02 1.522042999801e+00 0.000000000000e+00 0.000000000000e+00
9.392500000000e+02 3.327636513772e+00 0.000000000000e+00 0.000000000000e+00
9.395000000000e+02 4.972461400110e+00 0.000000000000e+00 0.000000000000e+00
9.397500000000e+02 6.345107270339e+00 0.000000000000e+00 0.000000000000e+00
9.400000000000e+02 7.347509460677e+00 0.000000000000e+00 0.000000000000e+00
9.402500000000e+02 7.903707788025e+00 0.000000000000e+00 0.000000000000e+00
9.405000000000e+02 7.967195787789e+00 0.000000000000e+00 0.000000000000e+00
9.407500000000e+02 7.526029799975e+00 0.000000000000e+00 0.000000000000e+00
9.410000000000e+02 6.605073609376e+00 0.000000000000e+00 0.000000000000e+00
9.412500000000e+02 5.265040470579e+00 0.000000000000e+00 0.000000000000e+00
9.415000000000e+02 3.598326814268e+00 0.000000000000e+00 0.000000000000e+00
9.417500000000e+02 1.721971139860e+00 0.000000000000e+00 0.000000000000e+00
9.420000000000e+02 -2.316230483999e-01 0.000000000000e+00 0.000000000000e+00
9.422500000000e+02 -2.125326249024e+00 0.000000000000e+00 0.000000000000e+00
9.425000000000e+02 -3.828272371017e+00 0.000000000000e+00 0.000000000000e+00
9.427500000000e+02 -5.226162184998e+00 0.000000000000e+00 0.000000000000e+00
9.430000000000e+02 -6.229933374003e+00 0.000000000000e+00 0.000000000000e+00
9.432500000000e+02 -6.782039441457e+00 0.000000000000e+00 0.000000000000e+00
9.435000000000e+02 -6.859845307030e+00 0.000000000000e+00 0.000000000000e+00
9.437500000000e+02 -6.475955471850e+00 0.000000000000e+00 0.000000000000e+00
9.440000000000e+02 -5.675603810293e+00 0.000000000000e+00 0.000000000000e+00
9.442500000000e+02 -4.531515944990e+00 0.000000000000e+00 0.000000000000e+00
9.445000000000e+02 -3.136874953754e+00 0.000000000000e+00 0.000000000000e+00
9.447500000000e+02 -1.597157298186e+00 0.000000000000e+00 0.000000000000e+00
9.450000000000e+02 -2.164843140766e-02 0.000000000000e+00 0.000000000000e+00
9.452500000000e+02 1.484601079751e+00 0.000000000000e+00 0.000000000000e+00
9.455000000000e+02 2.827744207635e+00 0.000000000000e+00 0.000000000000e+00
9.457500000000e+02 3.930577303249e+00 0.000000000000e+00 0.000000000000e+00
9.460000000000e+02 4.736205895780e+00 0.000000000000e+00 0.000000000000e+00
9.462500000000e+02 5.209897925751e+00 0.000000000000e+00 0.000000000000e+00
9.465000000000e+02 5.339264927305e+00 0.000000000000e+00 0.000000000000e+00
9.467500000000e+02 5.133043390840e+00 0.000000000000e+00 0.000000000000e+00
9.470000000000e+02 4.618821922150e+00 0.000000000000e+00 0.000000000000e+00
9.472500000000e+02 3.840073487587e+00 0.000000000000e+00 0.000000000000e+00
9.475000000000e+02 2.852813740120e+00 0.000000000000e+00 0.000000000000e+00
9.477500000000e+02 1.722131203056e+00 0.000000000000e+00 0.000000000000e+00
9.480000000000e+02 5.187424607149e-01 0.000000000000e+00 0.000000000000e+00
9.482500000000e+02 -6.843639294505e-01 0.000000000000e+00 0.000000000000e+00
9.485000000000e+02 -1.815199049954e+00 0.000000000000e+00 0.000000000000e+00
9.487500000000e+02 -2.805998461523e+00 0.000000000000e+00 0.000000000000e+00
9.490000000000e+02 -3.596431137138e+00 0.000000000000e+00 0.000000000000e+00
9.492500000000e+02 -4.136778553515e+00 0.000000000000e+00 0.000000000000e+00
9.495000000000e+02 -4.390997113978e+00 0.000000000000e+00 0.000000000000e+00
9.497500000000e+02 -4.339491924680e+00 0.000000000000e+00 0.000000000000e+00
9.500000000000e+02 -3.981351633708e+00 0.000000000000e+00 0.000000000000e+00
9.502500000000e+02 -3.335741801285e+00 0.000000000000e+00 0.000000000000e+00
9.505000000000e+02 -2.442144233529e+00 0.000000000000e+00 0.000000000000e+00
9.507500000000e+02 -1.359172112093e+00 0.000000000000e+00 0.000000000000e+00
9.510000000000e+02 -1.617879410032e-01 0.000000000000e+00 0.000000000000e+00
9.512500000000e+02 1.063103052850e+00 0.000000000000e+00 0.000000000000e+00
9.515000000000e+02 2.222532039810e+00 0.000000000000e+00 0.000000000000e+00
9.517500000000e+02 3.224474325549e+00 0.000000000000e+00 0.000000000000e+00
9.520000000000e+02 3.985462693313e+00 0.000000000000e+00 0.000000000000e+00
9.522500000000e+02 4.438142879638e+00 0.000000000000e+00 0.000000000000e+00
9.525000000000e+02 4.538028883679e+00 0.000000000000e+00 0.000000000000e+00
9.527500000000e+02 4.268715369532e+00 0.000000000000e+00 0.000000000000e+00
9.530000000000e+02 3.644890315837e+00 0.000000000000e+00 0.000000000000e+00
9.532500000000e+02 2.712660881076e+00 0.000000000000e+00 0.000000000000e+00
9.535000000000e+02 1.546946128448e+00 0.000000000000e+00 0.000000000000e+00
9.537500000000e+02 2.459791471107e-01 0.000000000000e+00 0.000000000000e+00
9.540000000000e+02 -1.076731725889e+00 0.000000000000e+00 0.000000000000e+00
9.542500000000e+02 -2.302341417433e+00 0.000000000000e+00 0.000000000000e+00
9.545000000000e+02 -3.317623599454e+00 0.000000000000e+00 0.000000000000e+00
9.547500000000e+02 -4.025898954237e+00 0.000000000000e+00 0.000000000000e+00
9.550000000000e+02 -4.356833572583e+00 0.000000000000e+00 0.000000000000e+00
9.552500000000e+02 -4.274061609388e+00 0.000000000000e+00 0.000000000000e+00
9.555000000000e+02 -3.779758294723e+00 0.000000000000e+00 0.000000000000e+00
9.557500000000e+02 -2.915563685659e+00 0.000000000000e+00 0.000000000000e+00
9.560000000000e+02 -1.759609338702e+00 0.000000000000e+00 0.000000000000e+00
9.562500000000e+02 -4.197949289927e-01 0.000000000000e+00 0.000000000000e+00
9.565000000000e+02 9.761409506544e-01 0.000000000000e+00 0.000000000000e+00
9.567500000000e+02 2.292854722876e+00 0.000000000000e+00 0.000000000000e+00
9.570000000000e+02 3.400759051796e+00 0.000000000000e+00 0.000000000000e+00
9.572500000000e+02 4.189171196397e+00 0.000000000000e+00 0.000000000000e+00
9.575000000000e+02 4.577881438085e+00 0.000000000000e+00 0.000000000000e+00
9.577500000000e+02 4.525891937008e+00 0.000000000000e+00 0.000000000000e+00
9.580000000000e+02 4.036331290724e+00 0.000000000000e+00 0.000000000000e+00
9.582500000000e+02 3.156920571095e+00 0.000000000000e+00 0.000000000000e+00
9.585000000000e+02 1.975817359268e+00 0.000000000000e+00 0.000000000000e+00
9.587500000000e+02 6.131497830029e-01 0.000000000000e+00 0.000000000000e+00
9.590000000000e+02 -7.909783758243e-01 0.000000000000e+00 0.000000000000e+00
9.592500000000e+02 -2.090829290963e+00 0.000000000000e+00 0.000000000000e+00
9.595000000000e+02 -3.150250201713e+00 0.000000000000e+00 0.000000000000e+00
9.597500000000e+02 -3.857163576254e+00 0.000000000000e+00 0.000000000000e+00
9.600000000000e+02 -4.135755066277e+00 0.000000000000e+00 0.000000000000e+00
9.602500000000e+02 -3.954992262472e+00 0.000000000000e+00 0.000000000000e+00
9.605000000000e+02 -3.332470200614e+00 0.000000000000e+00 0.000000000000e+00
9.607500000000e+02 -2.333064623538e+00 0.000000000000e+00 0.000000000000e+00
9.610000000000e+02 -1.062431535418e+00 0.000000000000e+00 0.000000000000e+00
9.612500000000e+02 3.440382170033e-01 0.000000000000e+00 0.000000000000e+00
9.615000000000e+02 1.735681381371e+00 0.000000000000e+00 0.000000000000e+00
9.617500000000e+02 2.962905939848e+00 0.000000000000e+00 0.000000000000e+00
9.620000000000e+02 3.893633670664e+00 0.000000000000e+00 0.000000000000e+00
9.622500000000e+02 4.428007718998e+00 0.000000000000e+00 0.000000000000e+00
9.625000000000e+02 4.509686711885e+00 0.000000000000e+00 0.000000000000e+00
9.627500000000e+02 4.132398169507e+00 0.000000000000e+00 0.000000000000e+00
9.630000000000e+02 3.340936432255e+00 0.000000000000e+00 0.000000000000e+00
9.632500000000e+02 2.226409413707e+00 0.000000000000e+00 0.000000000000e+00
9.635000000000e+02 9.161951393634e-01 0.000000000000e+00 0.000000000000e+00
9.637500000000e+02 -4.403126026314e-01 0.000000000000e+00 0.000000000000e+00
9.640000000000e+02 -1.688583886110e+00 0.000000000000e+00 0.000000000000e+00
9.642500000000e+02 -2.686540521353e+00 0.000000000000e+00 0.000000000000e+00
9.645000000000e+02 -3.320822414941e+00 0.000000000000e+00 0.000000000000e+00
9.647500000000e+02 -3.519827405173e+00 0.000000000000e+00 0.000000000000e+00
9.650000000000e+02 -3.261972506336e+00 0.000000000000e+00 0.000000000000e+00
9.652500000000e+02 -2.578168411177e+00 0.000000000000e+00 0.000000000000e+00
9.655000000000e+02 -1.548172556625e+00 0.000000000000e+00 0.000000000000e+00
9.657500000000e+02 -2.912102443201e-01 0.000000000000e+00 0.000000000000e+00
9.660000000000e+02 1.048058705688e+00 0.000000000000e+00 0.000000000000e+00
9.662500000000e+02 2.316582979285e+00 0.000000000000e+00 0.000000000000e+00
9.665000000000e+02 3.370952471182e+00 0.000000000000e+00 0.000000000000e+00
9.667500000000e+02 4.094266661174e+00 0.000000000000e+00 0.000000000000e+00
9.670000000000e+02 4.409811947198e+00 0.000000000000e+00 0.000000000000e+00
9.672500000000e+02 4.289897689113e+00 0.000000000000e+00 0.000000000000e+00
9.675000000000e+02 3.758782898550e+00 0.000000000000e+00 0.000000000000e+00
9.677500000000e+02 2.889343452204e+00 0.000000000000e+00 0.000000000000e+00
9.680000000000e+02 1.793895369769e+00 0.000000000000e+00 0.000000000000e+00
9.682500000000e+02 6.103078567424e-01 0.000000000000e+00 0.000000000000e+00
9.685000000000e+02 -5.148798995219e-01 0.000000000000e+00 0.000000000000e+00
9.687500000000e+02 -1.444255634384e+00 0.000000000000e+00 0.000000000000e+00
9.690000000000e+02 -2.066052883478e+00 0.000000000000e+00 0.000000000000e+00
9.692500000000e+02 -2.307365278307e+00 0.000000000000e+00 0.000000000000e+00
9.695000000000e+02 -2.142449250866e+00 0.000000000000e+00 0.000000000000e+00
9.697500000000e+02 -1.595129364565e+00 0.000000000000e+00 0.000000000000e+00
9.700000000000e+02 -7.350645470530e-01 0.000000000000e+00 0.000000000000e+00
9.702500000000e+02 3.315945521638e-01 0.000000000000e+00 0.000000000000e+00
9.705000000000e+02 1.475925785962e+00 0.000000000000e+00 0.000000000000e+00
9.707500000000e+02 2.562561542147e+00 0.000000000000e+00 0.000000000000e+00
9.710000000000e+02 3.466537813001e+00 0.000000000000e+00 0.000000000000e+00
9.712500000000e+02 4.088541009057e+00 0.000000000000e+00 0.000000000000e+00
9.715000000000e+02 4.366657121840e+00 0.000000000000e+00 0.000000000000e+00
9.717500000000e+02 4.283198538780e+00 0.000000000000e+00 0.000000000000e+00
9.720000000000e+02 3.865832356620e+00 0.000000000000e+00 0.000000000000e+00
9.722500000000e+02 3.182974539167e+00 0.000000000000e+00 0.000000000000e+00
9.725000000000e+02 2.334149364992e+00 0.000000000000e+00 0.000000000000e+00
9.727500000000e+02 1.436647465672e+00 0.000000000000e+00 0.000000000000e+00
9.730000000000e+02 6.102667659453e-01 0.000000000000e+00 0.000000000000e+00
9.732500000000e+02 -3.786778309477e-02 0.000000000000e+00 0.000000000000e+00
9.735000000000e+02 -4.264618743370e-01 0.000000000000e+00 0.000000000000e+00
9.737500000000e+02 -5.095478285737e-01 0.000000000000e+00 0.000000000000e+00
9.740000000000e+02 -2.811926859970e-01 0.000000000000e+00 0.000000000000e+00
9.742500000000e+02 2.250582464212e-01 0.000000000000e+00 0.000000000000e+00
9.745000000000e+02 9.417813908545e-01 0.000000000000e+00 0.000000000000e+00
9.747500000000e+02 1.777445152808e+00 0.000000000000e+00 0.000000000000e+00
9.750000000000e+02 2.628955901171e+00 0.000000000000e+00 0.000000000000e+00
9.752500000000e+02 3.395261346361e+00 0.000000000000e+00 0.000000000000e+00
9.755000000000e+02 3.990205149788e+00 0.000000000000e+00 0.000000000000e+00
9.757500000000e+02 4.352980608234e+00 0.000000000000e+00 0.000000000000e+00
9.760000000000e+02 4.454900246507e+00 0.000000000000e+00 0.000000000000e+00
9.762500000000e+02 4.301726837902e+00 0.000000000000e+00 0.000000000000e+00
9.765000000000e+02 3.931424232281e+00 0.000000000000e+00 0.000000000000e+00
9.767500000000e+02 3.407798441219e+00 0.000000000000e+00 0.000000000000e+00
9.770000000000e+02 2.811028169671e+00 0.000000000000e+00 0.000000000000e+00
9.772500000000e+02 2.226460546953e+00 0.000000000000e+00 0.000000000000e+00
9.775000000000e+02 1.733226144445e+00 0.000000000000e+00 0.000000000000e+00
9.777500000000e+02 1.394189931408e+00 0.000000000000e+00 0.000000000000e+00
9.780000000000e+02 1.248514185535e+00 0.000000000000e+00 0.000000000000e+00
9.782500000000e+02 1.307705592956e+00 0.000000000000e+00 0.000000000000e+00
9.785000000000e+02 1.555512978760e+00 0.000000000000e+00 0.000000000000e+00
9.787500000000e+02 1.951507363527e+00 0.000000000000e+00 0.000000000000e+00
9.790000000000e+02 2.437686772799e+00 0.000000000000e+00 0.000000000000e+00
9.792500000000e+02 2.947069811902e+00 0.000000000000e+00 0.000000000000e+00
9.795000000000e+02 3.413021969348e+00 0.000000000000e+00 0.000000000000e+00
9.797500000000e+02 3.778020568424e+00 0.000000000000e+00 0.000000000000e+00
9.800000000000e+02 4.000705587838e+00 0.000000000000e+00 0.000000000000e+00
9.802500000000e+02 4.060356634246e+00 0.000000000000e+00 0.000000000000e+00
9.805000000000e+02 3.958333526053e+00 0.000000000000e+00 0.000000000000e+00
9.807500000000e+02 3.716459064135e+00 0.000000000000e+00 0.000000000000e+00
9.810000000000e+02 3.372743948669e+00 0.000000000000e+00 0.000000000000e+00
9.812500000000e+02 2.975197460564e+00 0.000000000000e+00 0.000000000000e+00
9.815000000000e+02 2.574689150515e+00 0.000000000000e+00 0.000000000000e+00
9.817500000000e+02 2.217901449984e+00 0.000000000000e+00 0.000000000000e+00
9.820000000000e+02 1.941337995622e+00 0.000000000000e+00 0.000000000000e+00
9.822500000000e+02 1.767146168370e+00 0.000000000000e+00 0.000000000000e+00
9.825000000000e+02 1.701211300205e+00 0.000000000000e+00 0.000000000000e+00
9.827500000000e+02 1.733632291509e+00 0.000000000000e+00 0.000000000000e+00
9.830000000000e+02 1.841346276499e+00 0.000000000000e+00 0.000000000000e+00
9.832500000000e+02 1.992382131510e+00 0.000000000000e+00 0.000000000000e+00
9.835000000000e+02 2.151027205984e+00 0.000000000000e+00 0.000000000000e+00
9.837500000000e+02 2.283111318215e+00 0.000000000000e+00 0.000000000000e+00
9.840000000000e+02 2.360651431131e+00 0.000000000000e+00 0.000000000000e+00
9.842500000000e+02 2.365246400974e+00 0.000000000000e+00 0.000000000000e+00
9.845000000000e+02 2.289835808635e+00 0.000000000000e+00 0.000000000000e+00
9.847500000000e+02 2.138702253640e+00 0.000000000000e+00 0.000000000000e+00
9.850000000000e+02 1.925860967678e+00 0.000000000000e+00 0.000000000000e+00
9.852500000000e+02 1.672205183384e+00 0.000000000000e+00 0.000000000000e+00
9.855000000000e+02 1.401929685051e+00 0.000000000000e+00 0.000000000000e+00
9.857500000000e+02 1.138820122328e+00 0.000000000000e+00 0.000000000000e+00
9.860000000000e+02 9.029682110912e-01 0.000000000000e+00 0.000000000000e+00
9.862500000000e+02 7.083633117853e-01 0.000000000000e+00 0.000000000000e+00
9.865000000000e+02 5.616413018527e-01 0.000000000000e+00 0.000000000000e+00
9.867500000000e+02 4.620721103687e-01 0.000000000000e+00 0.000000000000e+00
9.870000000000e+02 4.026704168245e-01 0.000000000000e+00 0.000000000000e+00
9.872500000000e+02 3.721500051907e-01 0.000000000000e+00 0.000000000000e+00
9.875000000000e+02 3.573342848682e-01 0.000000000000e+00 0.000000000000e+00
9.877500000000e+02 3.455965343159e-01 0.000000000000e+00 0.000000000000e+00
9.880000000000e+02 3.269348667513e-01 0.000000000000e+00 0.000000000000e+00
9.882500000000e+02 2.953789745209e-01 0.000000000000e+00 0.000000000000e+00
9.885000000000e+02 2.495596099648e-01 0.000000000000e+00 0.000000000000e+00
9.887500000000e+02 1.924232273190e-01 0.000000000000e+00 0.000000000000e+00
9.890000000000e+02 1.302176169911e-01 0.000000000000e+00 0.000000000000e+00
9.892500000000e+02 7.098689887382e-02 0.000000000000e+00 0.000000000000e+00
9.895000000000e+02 2.287940949008e-02 0.000000000000e+00 0.000000000000e+00
9.897500000000e+02 -7.418041757756e-03 0.000000000000e+00 0.000000000000e+00
9.900000000000e+02 -1.584976090615e-02 0.000000000000e+00 0.000000000000e+00
9.902500000000e+02 -1.581812791341e-03 0.000000000000e+00 0.000000000000e+00
9.905000000000e+02 3.305570367650e-02 0.000000000000e+00 0.000000000000e+00
9.907500000000e+02 8.322491032036e-02 0.000000000000e+00 0.000000000000e+00
9.910000000000e+02 1.426804349410e-01 0.000000000000e+00 0.000000000000e+00
9.912500000000e+02 2.050863089310e-01 0.000000000000e+00 0.000000000000e+00
9.915000000000e+02 2.652919920489e-01 0.000000000000e+00 0.000000000000e+00
9.917500000000e+02 3.203263021461e-01 0.000000000000e+00 0.000000000000e+00
9.920000000000e+02 3.699261845202e-01 0.000000000000e+00 0.000000000000e+00
9.922500000000e+02 4.165059747592e-01 0.000000000000e+00 0.000000000000e+00
9.925000000000e+02 4.645759770189e-01 0.000000000000e+00 0.000000000000e+00
9.927500000000e+02 5.197187279124e-01 0.000000000000e+00 0.000000000000e+00
9.930000000000e+02 5.873102774445e-01 0.000000000000e+00 0.000000000000e+00
9.932500000000e+02 6.712191105293e-01 0.000000000000e+00 0.000000000000e+00
9.935000000000e+02 7.727198243125e-01 0.000000000000e+00 0.000000000000e+00
9.937500000000e+02 8.898222214440e-01 0.000000000000e+00 0.000000000000e+00
9.940000000000e+02 1.017145779380e+00 0.000000000000e+00 0.000000000000e+00
9.942500000000e+02 1.146376806898e+00 0.000000000000e+00 0.000000000000e+00
9.945000000000e+02 1.267246753403e+00 0.000000000000e+00 0.000000000000e+00
9.947500000000e+02 1.368881647748e+00 0.000000000000e+00 0.000000000000e+00
9.950000000000e+02 1.441309137257e+00 0.000000000000e+00 0.000000000000e+00
9.952500000000e+02 1.476881412739e+00 0.000000000000e+00 0.000000000000e+00
9.955000000000e+02 1.471383873600e+00 0.000000000000e+00 0.000000000000e+00
9.957500000000e+02 1.424648601884e+00 0.000000000000e+00 0.000000000000e+00
9.960000000000e+02 1.340570365898e+00 0.000000000000e+00 0.000000000000e+00
9.962500000000e+02 1.226518062793e+00 0.000000000000e+00 0.000000000000e+00
9.965000000000e+02 1.092230788126e+00 0.000000000000e+00 0.000000000000e+00
9.967500000000e+02 9.483696124340e-01 0.000000000000e+00 0.000000000000e+00
9.970000000000e+02 8.049506263759e-01 0.000000000000e+00 0.000000000000e+00
9.972500000000e+02 6.699033674763e-01 0.000000000000e+00 0.000000000000e+00
9.975000000000e+02 5.479786492264e-01 0.000000000000e+00 0.000000000000e+00
9.977500000000e+02 4.401745269415e-01 0.000000000000e+00 0.000000000000e+00
9.980000000000e+02 3.437676410866e-01 0.000000000000e+00 0.000000000000e+00
9.982500000000e+02 2.529425065885e-01 0.000000000000e+00 0.000000000000e+00
9.985000000000e+02 1.599184255278e-01 0.000000000000e+00 0.000000000000e+00
9.987500000000e+02 5.639709676512e-02 0.000000000000e+00 0.000000000000e+00
9.990000000000e+02 -6.489454327837e-02 0.000000000000e+00 0.000000000000e+00
9.992500000000e+02 -2.088049514169e-01 0.000000000000e+00 0.000000000000e+00
9.995000000000e+02 -3.767170867936e-01 0.000000000000e+00 0.000000000000e+00
9.997500000000e+02 -5.660245229410e-01 0.000000000000e+00 0.000000000000e+00
1.000000000000e+03 -7.702030050473e-01 0.000000000000e+00 0.000000000000e+00
1.000250000000e+03 -9.794649203470e-01 0.000000000000e+00 0.000000000000e+00
1.000500000000e+03 -1.181896473043e+00 0.000000000000e+00 0.000000000000e+00
1.000750000000e+03 -1.364906409658e+00 0.000000000000e+00 0.000000000000e+00
1.001000000000e+03 -1.516771523311e+00 0.000000000000e+00 0.000000000000e+00
1.001250000000e+03 -1.628054038887e+00 0.000000000000e+00 0.000000000000e+00
1.001500000000e+03 -1.692690198335e+00 0.000000000000e+00 0.000000000000e+00
1.001750000000e+03 -1.708603441274e+00 0.000000000000e+00 0.000000000000e+00
1.002000000000e+03 -1.677770493815e+00 0.000000000000e+00 0.000000000000e+00
1.002250000000e+03 -1.605752390343e+00 0.000000000000e+00 0.000000000000e+00
1.002500000000e+03 -1.500781824411e+00 0.000000000000e+00 0.000000000000e+00
1.002750000000e+03 -1.372561111347e+00 0.000000000000e+00 0.000000000000e+00
1.003000000000e+03 -1.230962169370e+00 0.000000000000e+00 0.000000000000e+00
1.003250000000e+03 -1.084826267919e+00 0.000000000000e+00 0.000000000000e+00
1.003500000000e+03 -9.410367787042e-01 0.000000000000e+00 0.000000000000e+00
1.003750000000e+03 -8.039875691404e-01 0.000000000000e+00 0.000000000000e+00
1.004000000000e+03 -6.755017513048e-01 0.000000000000e+00 0.000000000000e+00
1.004250000000e+03 -5.551814990902e-01 0.000000000000e+00 0.000000000000e+00
1.004500000000e+03 -4.411014915657e-01 0.000000000000e+00 0.000000000000e+00
1.004750000000e+03 -3.307069067040e-01 0.000000000000e+00 0.000000000000e+00
1.005000000000e+03 -2.217495361034e-01 0.000000000000e+00 0.000000000000e+00
1.005250000000e+03 -1.130961899078e-01 0.000000000000e+00 0.000000000000e+00
1.005500000000e+03 -5.271200057174e-03 0.000000000000e+00 0.000000000000e+00
1.005750000000e+03 9.935573848523e-02 0.000000000000e+00 0.000000000000e+00
1.006000000000e+03 1.967625700415e-01 0.000000000000e+00 0.000000000000e+00
1.006250000000e+03 2.818097546114e-01 0.000000000000e+00 0.000000000000e+00
1.006500000000e+03 3.490210786032e-01 0.000000000000e+00 0.000000000000e+00
1.006750000000e+03 3.934748501676e-01 0.000000000000e+00 0.000000000000e+00
1.007000000000e+03 4.116538191993e-01 0.000000000000e+00 0.000000000000e+00
1.007250000000e+03 4.021117008795e-01 0.000000000000e+00 0.000000000000e+00
1.007500000000e+03 3.658472421725e-01 0.000000000000e+00 0.000000000000e+00
1.007750000000e+03 3.063273651628e-01 0.000000000000e+00 0.000000000000e+00
1.008000000000e+03 2.291602439398e-01 0.000000000000e+00 0.000000000000e+00
1.008250000000e+03 1.414770929834e-01 0.000000000000e+00 0.000000000000e+00
1.008500000000e+03 5.112820687138e-02 0.000000000000e+00 0.000000000000e+00
1.008750000000e+03 -3.417337130006e-02 0.000000000000e+00 0.000000000000e+00
1.009000000000e+03 -1.076227538475e-01 0.000000000000e+00 0.000000000000e+00
1.009250000000e+03 -1.638903671463e-01 0.000000000000e+00 0.000000000000e+00
1.009500000000e+03 -1.994068482582e-01 0.000000000000e+00 0.000000000000e+00
1.009750000000e+03 -2.123402408922e-01 0.000000000000e+00 0.000000000000e+00
1.010000000000e+03 -2.022970914508e-01 0.000000000000e+00 0.000000000000e+00
1.010250000000e+03 -1.698300237466e-01 0.000000000000e+00 0.000000000000e+00
1.010500000000e+03 -1.158702472173e-01 0.000000000000e+00 0.000000000000e+00
1.010750000000e+03 -4.121770704798e-02 0.000000000000e+00 0.000000000000e+00
1.011000000000e+03 5.378865824917e-02 0.000000000000e+00 0.000000000000e+00
1.011250000000e+03 1.693315196942e-01 0.000000000000e+00 0.000000000000e+00
1.011500000000e+03 3.058688841434e-01 0.000000000000e+00 0.000000000000e+00
1.011750000000e+03 4.636038384221e-01 0.000000000000e+00 0.000000000000e+00
1.012000000000e+03 6.417528205624e-01 0.000000000000e+00 0.000000000000e+00
1.012250000000e+03 8.377430400705e-01 0.000000000000e+00 0.000000000000e+00
1.012500000000e+03 1.046497408413e+00 0.000000000000e+00 0.000000000000e+00
1.012750000000e+03 1.259966966879e+00 0.000000000000e+00 0.000000000000e+00
1.013000000000e+03 1.467044738071e+00 0.000000000000e+00 0.000000000000e+00
1.013250000000e+03 1.653944149718e+00 0.000000000000e+00 0.000000000000e+00
1.013500000000e+03 1.805056845136e+00 0.000000000000e+00 0.000000000000e+00
1.013750000000e+03 1.904229111708e+00 0.000000000000e+00 0.000000000000e+00
1.014000000000e+03 1.936325207244e+00 0.000000000000e+00 0.000000000000e+00
1.014250000000e+03 1.888891128411e+00 0.000000000000e+00 0.000000000000e+00
1.014500000000e+03 1.753703266240e+00 0.000000000000e+00 0.000000000000e+00
1.014750000000e+03 1.527988619255e+00 0.000000000000e+00 0.000000000000e+00
1.015000000000e+03 1.215137725386e+00 0.000000000000e+00 0.000000000000e+00
1.015250000000e+03 8.247941348363e-01 0.000000000000e+00 0.000000000000e+00
1.015500000000e+03 3.722864486716e-01 0.000000000000e+00 0.000000000000e+00
1.015750000000e+03 -1.225412429335e-01 0.000000000000e+00 0.000000000000e+00
1.016000000000e+03 -6.369607357723e-01 0.000000000000e+00 0.000000000000e+00
1.016250000000e+03 -1.147247945399e+00 0.000000000000e+00 0.000000000000e+00
1.016500000000e+03 -1.630587030538e+00 0.000000000000e+00 0.000000000000e+00
1.016750000000e+03 -2.066748703656e+00 0.000000000000e+00 0.000000000000e+00
1.017000000000e+03 -2.439336404054e+00 0.000000000000e+00 0.000000000000e+00
1.017250000000e+03 -2.736460769224e+00 0.000000000000e+00 0.000000000000e+00
1.017500000000e+03 -2.950791290503e+00 0.000000000000e+00 0.000000000000e+00
1.017750000000e+03 -3.079030900398e+00 0.000000000000e+00 0.000000000000e+00
1.018000000000e+03 -3.120949609951e+00 0.000000000000e+00 0.000000000000e+00
1.018250000000e+03 -3.078182933352e+00 0.000000000000e+00 0.000000000000e+00
1.018500000000e+03 -2.953038298521e+00 0.000000000000e+00 0.000000000000e+00
1.018750000000e+03 -2.747551230164e+00 0.000000000000e+00 0.000000000000e+00
1.019000000000e+03 -2.462991936229e+00 0.000000000000e+00 0.000000000000e+00
1.019250000000e+03 -2.099947297713e+00 0.000000000000e+00 0.000000000000e+00
1.019500000000e+03 -1.659003923267e+00 0.000000000000e+00 0.000000000000e+00
1.019750000000e+03 -1.141949659619e+00 0.000000000000e+00 0.000000000000e+00
1.020000000000e+03 -5.533103927426e-01 0.000000000000e+00 0.000000000000e+00
1.020250000000e+03 9.803782411857e-02 0.000000000000e+00 0.000000000000e+00
1.020500000000e+03 7.974813262074e-01 0.000000000000e+00 0.000000000000e+00
1.020750000000e+03 1.523801482026e+00 0.000000000000e+00 0.000000000000e+00
1.021000000000e+03 2.249072103444e+00 0.000000000000e+00 0.000000000000e+00
1.021250000000e+03 2.939474808636e+00 0.000000000000e+00 0.000000000000e+00
1.021500000000e+03 3.557064874766e+00 0.000000000000e+00 0.000000000000e+00
1.021750000000e+03 4.062386599889e+00 0.000000000000e+00 0.000000000000e+00
1.022000000000e+03 4.417709535915e+00 0.000000000000e+00 0.000000000000e+00
1.022250000000e+03 4.590553643736e+00 0.000000000000e+00 0.000000000000e+00
1.022500000000e+03 4.557108015320e+00 0.000000000000e+00 0.000000000000e+00
1.022750000000e+03 4.305134618425e+00 0.000000000000e+00 0.000000000000e+00
1.023000000000e+03 3.835989022412e+00 0.000000000000e+00 0.000000000000e+00
1.023250000000e+03 3.165480265950e+00 0.000000000000e+00 0.000000000000e+00
1.023500000000e+03 2.323420910912e+00 0.000000000000e+00 0.000000000000e+00
1.023750000000e+03 1.351869307412e+00 0.000000000000e+00 0.000000000000e+00
1.024000000000e+03 3.022193024317e-01 0.000000000000e+00 0.000000000000e+00
1.024250000000e+03 -7.685723222793e-01 0.000000000000e+00 0.000000000000e+00
1.024500000000e+03 -1.802231515842e+00 0.000000000000e+00 0.000000000000e+00
1.024750000000e+03 -2.743446947081e+00 0.000000000000e+00 0.000000000000e+00
1.025000000000e+03 -3.543751500097e+00 0.000000000000e+00 0.000000000000e+00
1.025250000000e+03 -4.164632618853e+00 0.000000000000e+00 0.000000000000e+00
1.025500000000e+03 -4.579604321522e+00 0.000000000000e+00 0.000000000000e+00
1.025750000000e+03 -4.775109409910e+00 0.000000000000e+00 0.000000000000e+00
1.026000000000e+03 -4.750267188410e+00 0.000000000000e+00 0.000000000000e+00
1.026250000000e+03 -4.515619445047e+00 0.000000000000e+00 0.000000000000e+00
1.026500000000e+03 -4.091136744176e+00 0.000000000000e+00 0.000000000000e+00
1.026750000000e+03 -3.503813788659e+00 0.000000000000e+00 0.000000000000e+00
1.027000000000e+03 -2.785198685894e+00 0.000000000000e+00 0.000000000000e+00
1.027250000000e+03 -1.969165883524e+00 0.000000000000e+00 0.000000000000e+00
1.027500000000e+03 -1.090163366373e+00 0.000000000000e+00 0.000000000000e+00
1.027750000000e+03 -1.820549324493e-01 0.000000000000e+00 0.000000000000e+00
1.028000000000e+03 7.224440684903e-01 0.000000000000e+00 0.000000000000e+00
1.028250000000e+03 1.591854564797e+00 0.000000000000e+00 0.000000000000e+00
1.028500000000e+03 2.395752114817e+00 0.000000000000e+00 0.000000000000e+00
1.028750000000e+03 3.104572681408e+00 0.000000000000e+00 0.000000000000e+00
1.029000000000e+03 3.689664404708e+00 0.000000000000e+00 0.000000000000e+00
1.029250000000e+03 4.123796535437e+00 0.000000000000e+00 0.000000000000e+00
1.029500000000e+03 4.382247045666e+00 0.000000000000e+00 0.000000000000e+00
1.029750000000e+03 4.444472141891e+00 0.000000000000e+00 0.000000000000e+00
1.030000000000e+03 4.296232332939e+00 0.000000000000e+00 0.000000000000e+00
1.030250000000e+03 3.931931324726e+00 0.000000000000e+00 0.000000000000e+00
1.030500000000e+03 3.356835384985e+00 0.000000000000e+00 0.000000000000e+00
1.030750000000e+03 2.588797666391e+00 0.000000000000e+00 0.000000000000e+00
1.031000000000e+03 1.659123776256e+00 0.000000000000e+00 0.000000000000e+00
1.031250000000e+03 6.122833372776e-01 0.000000000000e+00 0.000000000000e+00
1.031500000000e+03 -4.957091142368e-01 0.000000000000e+00 0.000000000000e+00
1.031750000000e+03 -1.600265786999e+00 0.000000000000e+00 0.000000000000e+00
1.032000000000e+03 -2.632400481472e+00 0.000000000000e+00 0.000000000000e+00
1.032250000000e+03 -3.523792168668e+00 0.000000000000e+00 0.000000000000e+00
1.032500000000e+03 -4.212286540128e+00 0.000000000000e+00 0.000000000000e+00
1.032750000000e+03 -4.647296654569e+00 0.000000000000e+00 0.000000000000e+00
1.033000000000e+03 -4.794537380459e+00 0.000000000000e+00 0.000000000000e+00
1.033250000000e+03 -4.639569255787e+00 0.000000000000e+00 0.000000000000e+00
1.033500000000e+03 -4.189732618029e+00 0.000000000000e+00 0.000000000000e+00
1.033750000000e+03 -3.474210977069e+00 0.000000000000e+00 0.000000000000e+00
1.034000000000e+03 -2.542155257462e+00 0.000000000000e+00 0.000000000000e+00
1.034250000000e+03 -1.459004821065e+00 0.000000000000e+00 0.000000000000e+00
1.034500000000e+03 -3.013326312650e-01 0.000000000000e+00 0.000000000000e+00
1.034750000000e+03 8.493023136066e-01 0.000000000000e+00 0.000000000000e+00
1.035000000000e+03 1.912910363575e+00 0.000000000000e+00 0.000000000000e+00
1.035250000000e+03 2.817413137019e+00 0.000000000000e+00 0.000000000000e+00
1.035500000000e+03 3.504182973488e+00 0.000000000000e+00 0.000000000000e+00
1.035750000000e+03 3.932286578496e+00 0.000000000000e+00 0.000000000000e+00
1.036000000000e+03 4.081085700373e+00 0.000000000000e+00 0.000000000000e+00
1.036250000000e+03 3.951025739078e+00 0.000000000000e+00 0.000000000000e+00
1.036500000000e+03 3.562631269317e+00 0.000000000000e+00 0.000000000000e+00
1.036750000000e+03 2.953903390968e+00 0.000000000000e+00 0.000000000000e+00
1.037000000000e+03 2.176457951615e+00 0.000000000000e+00 0.000000000000e+00
1.037250000000e+03 1.290841305624e+00 0.000000000000e+00 0.000000000000e+00
1.037500000000e+03 3.615032607939e-01 0.000000000000e+00 0.000000000000e+00
1.037750000000e+03 -5.481056031504e-01 0.000000000000e+00 0.000000000000e+00
1.038000000000e+03 -1.379906800906e+00 0.000000000000e+00 0.000000000000e+00
1.038250000000e+03 -2.084730617341e+00 0.000000000000e+00 0.000000000000e+00
1.038500000000e+03 -2.624830850499e+00 0.000000000000e+00 0.000000000000e+00
1.038750000000e+03 -2.975316877124e+00 0.000000000000e+00 0.000000000000e+00
1.039000000000e+03 -3.124555462564e+00 0.000000000000e+00 0.000000000000e+00
1.039250000000e+03 -3.073683054505e+00 0.000000000000e+00 0.000000000000e+00
1.039500000000e+03 -2.835424526245e+00 0.000000000000e+00 0.000000000000e+00
1.039750000000e+03 -2.432433829163e+00 0.000000000000e+00 0.000000000000e+00
1.040000000000e+03 -1.895358701849e+00 0.000000000000e+00 0.000000000000e+00
1.040250000000e+03 -1.260793107754e+00 0.000000000000e+00 0.000000000000e+00
1.040500000000e+03 -5.692282831556e-01 0.000000000000e+00 0.000000000000e+00
1.040750000000e+03 1.369416918815e-01 0.000000000000e+00 0.000000000000e+00
1.041000000000e+03 8.153496432877e-01 0.000000000000e+00 0.000000000000e+00
1.041250000000e+03 1.425537945202e+00 0.000000000000e+00 0.000000000000e+00
1.041500000000e+03 1.930816452243e+00 0.000000000000e+00 0.000000000000e+00
1.041750000000e+03 2.300099817285e+00 0.000000000000e+00 0.000000000000e+00
1.042000000000e+03 2.509691235136e+00 0.000000000000e+00 0.000000000000e+00
1.042250000000e+03 2.544932043369e+00 0.000000000000e+00 0.000000000000e+00
1.042500000000e+03 2.401589089810e+00 0.000000000000e+00 0.000000000000e+00
1.042750000000e+03 2.086815655890e+00 0.000000000000e+00 0.000000000000e+00
1.043000000000e+03 1.619507102152e+00 0.000000000000e+00 0.000000000000e+00
1.043250000000e+03 1.029886425034e+00 0.000000000000e+00 0.000000000000e+00
1.043500000000e+03 3.582004733529e-01 0.000000000000e+00 0.000000000000e+00
1.043750000000e+03 -3.475173945511e-01 0.000000000000e+00 0.000000000000e+00
1.044000000000e+03 -1.034564918969e+00 0.000000000000e+00 0.000000000000e+00
1.044250000000e+03 -1.649406695149e+00 0.000000000000e+00 0.000000000000e+00
1.044500000000e+03 -2.141959794813e+00 0.000000000000e+00 0.000000000000e+00
1.044750000000e+03 -2.469972396223e+00 0.000000000000e+00 0.000000000000e+00
1.045000000000e+03 -2.603081454843e+00 0.000000000000e+00 0.000000000000e+00
1.045250000000e+03 -2.526120639659e+00 0.000000000000e+00 0.000000000000e+00
1.045500000000e+03 -2.241283439279e+00 0.000000000000e+00 0.000000000000e+00
1.045750000000e+03 -1.768828949637e+00 0.000000000000e+00 0.000000000000e+00
1.046000000000e+03 -1.146143719539e+00 0.000000000000e+00 0.000000000000e+00
1.046250000000e+03 -4.251307527916e-01 0.000000000000e+00 0.000000000000e+00
1.046500000000e+03 3.319296593728e-01 0.000000000000e+00 0.000000000000e+00
1.046750000000e+03 1.057732063018e+00 0.000000000000e+00 0.000000000000e+00
1.047000000000e+03 1.686047847551e+00 0.000000000000e+00 0.000000000000e+00
1.047250000000e+03 2.158006968584e+00 0.000000000000e+00 0.000000000000e+00
1.047500000000e+03 2.427937285268e+00 0.000000000000e+00 0.000000000000e+00
1.047750000000e+03 2.468151458614e+00 0.000000000000e+00 0.000000000000e+00
1.048000000000e+03 2.272149451920e+00 0.000000000000e+00 0.000000000000e+00
1.048250000000e+03 1.855843593701e+00 0.000000000000e+00 0.000000000000e+00
1.048500000000e+03 1.256600706574e+00 0.000000000000e+00 0.000000000000e+00
1.048750000000e+03 5.301138810193e-01 0.000000000000e+00 0.000000000000e+00
1.049000000000e+03 -2.546571278379e-01 0.000000000000e+00 0.000000000000e+00
1.049250000000e+03 -1.022027220925e+00 0.000000000000e+00 0.000000000000e+00
1.049500000000e+03 -1.696987688764e+00 0.000000000000e+00 0.000000000000e+00
1.049750000000e+03 -2.212734473190e+00 0.000000000000e+00 0.000000000000e+00
1.050000000000e+03 -2.517549999553e+00 0.000000000000e+00 0.000000000000e+00
1.050250000000e+03 -2.580307131567e+00 0.000000000000e+00 0.000000000000e+00
1.050500000000e+03 -2.393984551420e+00 0.000000000000e+00 0.000000000000e+00
1.050750000000e+03 -1.976772910598e+00 0.000000000000e+00 0.000000000000e+00
1.051000000000e+03 -1.370592607692e+00 0.000000000000e+00 0.000000000000e+00
1.051250000000e+03 -6.371129358444e-01 0.000000000000e+00 0.000000000000e+00
1.051500000000e+03 1.483694036236e-01 0.000000000000e+00 0.000000000000e+00
1.051750000000e+03 9.045958474392e-01 0.000000000000e+00 0.000000000000e+00
1.052000000000e+03 1.552777059589e+00 0.000000000000e+00 0.000000000000e+00
1.052250000000e+03 2.024907571874e+00 0.000000000000e+00 0.000000000000e+00
1.052500000000e+03 2.271071066513e+00 0.000000000000e+00 0.000000000000e+00
1.052750000000e+03 2.264929483201e+00 0.000000000000e+00 0.000000000000e+00
1.053000000000e+03 2.006766133404e+00 0.000000000000e+00 0.000000000000e+00
1.053250000000e+03 1.523704475959e+00 0.000000000000e+00 0.000000000000e+00
1.053500000000e+03 8.670247614850e-01 0.000000000000e+00 0.000000000000e+00
1.053750000000e+03 1.068185153769e-01 0.000000000000e+00 0.000000000000e+00
1.054000000000e+03 -6.754792326925e-01 0.000000000000e+00 0.000000000000e+00
1.054250000000e+03 -1.395892291218e+00 0.000000000000e+00 0.000000000000e+00
1.054500000000e+03 -1.977086617232e+00 0.000000000000e+00 0.000000000000e+00
1.054750000000e+03 -2.356918335913e+00 0.000000000000e+00 0.000000000000e+00
1.055000000000e+03 -2.495381144178e+00 0.000000000000e+00 0.000000000000e+00
1.055250000000e+03 -2.379149858728e+00 0.000000000000e+00 0.000000000000e+00
1.055500000000e+03 -2.023174682517e+00 0.000000000000e+00 0.000000000000e+00
1.055750000000e+03 -1.469107189727e+00 0.000000000000e+00 0.000000000000e+00
1.056000000000e+03 -7.806980133498e-01 0.000000000000e+00 0.000000000000e+00
1.056250000000e+03 -3.665671240493e-02 0.000000000000e+00 0.000000000000e+00
1.056500000000e+03 6.782350296132e-01 0.000000000000e+00 0.000000000000e+00
1.056750000000e+03 1.282751525003e+00 0.000000000000e+00 0.000000000000e+00
1.057000000000e+03 1.708486857343e+00 0.000000000000e+00 0.000000000000e+00
1.057250000000e+03 1.907676751817e+00 0.000000000000e+00 0.000000000000e+00
1.057500000000e+03 1.858656969430e+00 0.000000000000e+00 0.000000000000e+00
1.057750000000e+03 1.568304532030e+00 0.000000000000e+00 0.000000000000e+00
1.058000000000e+03 1.071157881208e+00 0.000000000000e+00 0.000000000000e+00
1.058250000000e+03 4.253031315383e-01 0.000000000000e+00 0.000000000000e+00
1.058500000000e+03 -2.945007209689e-01 0.000000000000e+00 0.000000000000e+00
1.058750000000e+03 -1.005651388899e+00 0.000000000000e+00 0.000000000000e+00
1.059000000000e+03 -1.627441831073e+00 0.000000000000e+00 0.000000000000e+00
1.059250000000e+03 -2.090546732467e+00 0.000000000000e+00 0.000000000000e+00
1.059500000000e+03 -2.345121007328e+00 0.000000000000e+00 0.000000000000e+00
1.059750000000e+03 -2.366538348525e+00 0.000000000000e+00 0.000000000000e+00
1.060000000000e+03 -2.158081918518e+00 0.000000000000e+00 0.000000000000e+00
1.060250000000e+03 -1.750269460287e+00 0.000000000000e+00 0.000000000000e+00
1.060500000000e+03 -1.196906135589e+00 0.000000000000e+00 0.000000000000e+00
1.060750000000e+03 -5.683593393166e-01 0.000000000000e+00 0.000000000000e+00
1.061000000000e+03 5.710960093576e-02 0.000000000000e+00 0.000000000000e+00
1.061250000000e+03 6.028845801104e-01 0.000000000000e+00 0.000000000000e+00
1.061500000000e+03 1.003228688266e+00 0.000000000000e+00 0.000000000000e+00
1.061750000000e+03 1.211080234384e+00 0.000000000000e+00 0.000000000000e+00
1.062000000000e+03 1.203463169224e+00 0.000000000000e+00 0.000000000000e+00
1.062250000000e+03 9.838678444511e-01 0.000000000000e+00 0.000000000000e+00
1.062500000000e+03 5.813414818594e-01 0.000000000000e+00 0.000000000000e+00
1.062750000000e+03 4.644204632536e-02 0.000000000000e+00 0.000000000000e+00
1.063000000000e+03 -5.553985590166e-01 0.000000000000e+00 0.000000000000e+00
1.063250000000e+03 -1.152236028922e+00 0.000000000000e+00 0.000000000000e+00
1.063500000000e+03 -1.674626823253e+00 0.000000000000e+00 0.000000000000e+00
1.063750000000e+03 -2.064151509151e+00 0.000000000000e+00 0.000000000000e+00
1.064000000000e+03 -2.280385043787e+00 0.000000000000e+00 0.000000000000e+00
1.064250000000e+03 -2.305464209460e+00 0.000000000000e+00 0.000000000000e+00
1.064500000000e+03 -2.145722151243e+00 0.000000000000e+00 0.000000000000e+00
1.064750000000e+03 -1.830243380080e+00 0.000000000000e+00 0.000000000000e+00
1.065000000000e+03 -1.406589097826e+00 0.000000000000e+00 0.000000000000e+00
1.065250000000e+03 -9.343004623505e-01 0.000000000000e+00 0.000000000000e+00
1.065500000000e+03 -4.770602964413e-01 0.000000000000e+00 0.000000000000e+00
1.065750000000e+03 -9.454736443561e-02 0.000000000000e+00 0.000000000000e+00
1.066000000000e+03 1.649664760334e-01 0.000000000000e+00 0.000000000000e+00
1.066250000000e+03 2.703469049630e-01 0.000000000000e+00 0.000000000000e+00
1.066500000000e+03 2.109658470497e-01 0.000000000000e+00 0.000000000000e+00
1.066750000000e+03 -2.657087945782e-03 0.000000000000e+00 0.000000000000e+00
1.067000000000e+03 -3.409413028406e-01 0.000000000000e+00 0.000000000000e+00
1.067250000000e+03 -7.597054652815e-01 0.000000000000e+00 0.000000000000e+00
1.067500000000e+03 -1.206347225024e+00 0.000000000000e+00 0.000000000000e+00
1.067750000000e+03 -1.626883190745e+00 0.000000000000e+00 0.000000000000e+00
1.068000000000e+03 -1.972904151657e+00 0.000000000000e+00 0.000000000000e+00
1.068250000000e+03 -2.207542317924e+00 0.000000000000e+00 0.000000000000e+00
1.068500000000e+03 -2.309707640540e+00 0.000000000000e+00 0.000000000000e+00
1.068750000000e+03 -2.276104197075e+00 0.000000000000e+00 0.000000000000e+00
1.069000000000e+03 -2.120848339957e+00 0.000000000000e+00 0.000000000000e+00
1.069250000000e+03 -1.872834279134e+00 0.000000000000e+00 0.000000000000e+00
1.069500000000e+03 -1.571285951654e+00 0.000000000000e+00 0.000000000000e+00
1.069750000000e+03 -1.260157870888e+00 0.000000000000e+00 0.000000000000e+00
1.070000000000e+03 -9.821742504438e-01 0.000000000000e+00 0.000000000000e+00
1.070250000000e+03 -7.733113399526e-01 0.000000000000e+00 0.000000000000e+00
1.070500000000e+03 -6.584345044253e-01 0.000000000000e+00 0.000000000000e+00
1.070750000000e+03 -6.486159177917e-01 0.000000000000e+00 0.000000000000e+00
1.071000000000e+03 -7.404096890812e-01 0.000000000000e+00 0.000000000000e+00
1.071250000000e+03 -9.170853268644e-01 0.000000000000e+00 0.000000000000e+00
1.071500000000e+03 -1.151556531033e+00 0.000000000000e+00 0.000000000000e+00
1.071750000000e+03 -1.410526073540e+00 0.000000000000e+00 0.000000000000e+00
1.072000000000e+03 -1.659226658647e+00 0.000000000000e+00 0.000000000000e+00
1.072250000000e+03 -1.866088217551e+00 0.000000000000e+00 0.000000000000e+00
1.072500000000e+03 -2.006706781096e+00 0.000000000000e+00 0.000000000000e+00
1.072750000000e+03 -2.066618343598e+00 0.000000000000e+00 0.000000000000e+00
1.073000000000e+03 -2.042571227569e+00 0.000000000000e+00 0.000000000000e+00
1.073250000000e+03 -1.942212957822e+00 0.000000000000e+00 0.000000000000e+00
1.073500000000e+03 -1.782329942310e+00 0.000000000000e+00 0.000000000000e+00
1.073750000000e+03 -1.585969296580e+00 0.000000000000e+00 0.000000000000e+00
1.074000000000e+03 -1.378906806334e+00 0.000000000000e+00 0.000000000000e+00
1.074250000000e+03 -1.185987377497e+00 0.000000000000e+00 0.000000000000e+00
1.074500000000e+03 -1.027849505427e+00 0.000000000000e+00 0.000000000000e+00
1.074750000000e+03 -9.184596523531e-01 0.000000000000e+00 0.000000000000e+00
1.075000000000e+03 -8.637420634916e-01 0.000000000000e+00 0.000000000000e+00
1.075250000000e+03 -8.614175448956e-01 0.000000000000e+00 0.000000000000e+00
1.075500000000e+03 -9.019874189545e-01 0.000000000000e+00 0.000000000000e+00
1.075750000000e+03 -9.706419178645e-01 0.000000000000e+00 0.000000000000e+00
1.076000000000e+03 -1.049756943042e+00 0.000000000000e+00 0.000000000000e+00
1.076250000000e+03 -1.121583440711e+00 0.000000000000e+00 0.000000000000e+00
1.076500000000e+03 -1.170734756866e+00 0.000000000000e+00 0.000000000000e+00
1.076750000000e+03 -1.186135215906e+00 0.000000000000e+00 0.000000000000e+00
1.077000000000e+03 -1.162195735581e+00 0.000000000000e+00 0.000000000000e+00
1.077250000000e+03 -1.099111641554e+00 0.000000000000e+00 0.000000000000e+00
1.077500000000e+03 -1.002313228453e+00 0.000000000000e+00 0.000000000000e+00
1.077750000000e+03 -8.812206796032e-01 0.000000000000e+00 0.000000000000e+00
1.078000000000e+03 -7.475447596785e-01 0.000000000000e+00 0.000000000000e+00
1.078250000000e+03 -6.134220266984e-01 0.000000000000e+00 0.000000000000e+00
1.078500000000e+03 -4.896740457037e-01 0.000000000000e+00 0.000000000000e+00
1.078750000000e+03 -3.844373779908e-01 0.000000000000e+00 0.000000000000e+00
1.079000000000e+03 -3.023344828987e-01 0.000000000000e+00 0.000000000000e+00
1.079250000000e+03 -2.442591530855e-01 0.000000000000e+00 0.000000000000e+00
1.079500000000e+03 -2.077498727848e-01 0.000000000000e+00 0.000000000000e+00
1.079750000000e+03 -1.878362138235e-01 0.000000000000e+00 0.000000000000e+00
1.080000000000e+03 -1.781798634522e-01 0.000000000000e+00 0.000000000000e+00
1.080250000000e+03 -1.723012285672e-01 0.000000000000e+00 0.000000000000e+00
1.080500000000e+03 -1.646872418798e-01 0.000000000000e+00 0.000000000000e+00
1.080750000000e+03 -1.516127648331e-01 0.000000000000e+00 0.000000000000e+00
1.081000000000e+03 -1.315687456311e-01 0.000000000000e+00 0.000000000000e+00
1.081250000000e+03 -1.052636660089e-01 0.000000000000e+00 0.000000000000e+00
1.081500000000e+03 -7.523812097901e-02 0.000000000000e+00 0.000000000000e+00
1.081750000000e+03 -4.519374265032e-02 0.000000000000e+00 0.000000000000e+00
1.082000000000e+03 -1.917787309414e-02 0.000000000000e+00 0.000000000000e+00
1.082250000000e+03 -7.791657418378e-04 0.000000000000e+00 0.000000000000e+00
1.082500000000e+03 7.523985891367e-03 0.000000000000e+00 0.000000000000e+00
1.082750000000e+03 4.756797778200e-03 0.000000000000e+00 0.000000000000e+00
1.083000000000e+03 -8.469887234332e-03 0.000000000000e+00 0.000000000000e+00
1.083250000000e+03 -3.018362253626e-02 0.000000000000e+00 0.000000000000e+00
1.083500000000e+03 -5.752079886834e-02 0.000000000000e+00 0.000000000000e+00
1.083750000000e+03 -8.734264278536e-02 0.000000000000e+00 0.000000000000e+00
1.084000000000e+03 -1.168741878186e-01 0.000000000000e+00 0.000000000000e+00
1.084250000000e+03 -1.442442991742e-01 0.000000000000e+00 0.000000000000e+00
1.084500000000e+03 -1.688268884654e-01 0.000000000000e+00 0.000000000000e+00
1.084750000000e+03 -1.913223447824e-01 0.000000000000e+00 0.000000000000e+00
1.085000000000e+03 -2.135667073568e-01 0.000000000000e+00 0.000000000000e+00
1.085250000000e+03 -2.381056114767e-01 0.000000000000e+00 0.000000000000e+00
1.085500000000e+03 -2.676120471759e-01 0.000000000000e+00 0.000000000000e+00
1.085750000000e+03 -3.042544765754e-01 0.000000000000e+00 0.000000000000e+00
1.086000000000e+03 -3.491304764320e-01 0.000000000000e+00 0.000000000000e+00
1.086250000000e+03 -4.018696946995e-01 0.000000000000e+00 0.000000000000e+00
1.086500000000e+03 -4.604807903580e-01 0.000000000000e+00 0.000000000000e+00
1.086750000000e+03 -5.214753345137e-01 0.000000000000e+00 0.000000000000e+00
1.087000000000e+03 -5.802545515015e-01 0.000000000000e+00 0.000000000000e+00
1.087250000000e+03 -6.317002069374e-01 0.000000000000e+00 0.000000000000e+00
1.087500000000e+03 -6.708762947188e-01 0.000000000000e+00 0.000000000000e+00
1.087750000000e+03 -6.937290815650e-01 0.000000000000e+00 0.000000000000e+00
1.088000000000e+03 -6.976725472391e-01 0.000000000000e+00 0.000000000000e+00
1.088250000000e+03 -6.819642462680e-01 0.000000000000e+00 0.000000000000e+00
1.088500000000e+03 -6.478100351450e-01 0.000000000000e+00 0.000000000000e+00
1.088750000000e+03 -5.981794155004e-01 0.000000000000e+00 0.000000000000e+00
1.089000000000e+03 -5.373593659774e-01 0.000000000000e+00 0.000000000000e+00
1.089250000000e+03 -4.703160328721e-01 0.000000000000e+00 0.000000000000e+00
1.089500000000e+03 -4.019639126886e-01 0.000000000000e+00 0.000000000000e+00
1.089750000000e+03 -3.364564554639e-01 0.000000000000e+00 0.000000000000e+00
1.090000000000e+03 -2.766082155399e-01 0.000000000000e+00 0.000000000000e+00
1.090250000000e+03 -2.235375477704e-01 0.000000000000e+00 0.000000000000e+00
1.090500000000e+03 -1.765838981621e-01 0.000000000000e+00 0.000000000000e+00
1.090750000000e+03 -1.335106119853e-01 0.000000000000e+00 0.000000000000e+00
1.091000000000e+03 -9.095973473098e-02 0.000000000000e+00 0.000000000000e+00
1.091250000000e+03 -4.508647906132e-02 0.000000000000e+00 0.000000000000e+00
1.091500000000e+03 7.726144831335e-03 0.000000000000e+00 0.000000000000e+00
1.091750000000e+03 7.018351500075e-02 0.000000000000e+00 0.000000000000e+00
1.092000000000e+03 1.435315995987e-01 0.000000000000e+00 0.000000000000e+00
1.092250000000e+03 2.272284949363e-01 0.000000000000e+00 0.000000000000e+00
1.092500000000e+03 3.188842806721e-01 0.000000000000e+00 0.000000000000e+00
1.092750000000e+03 4.144768851892e-01 0.000000000000e+00 0.000000000000e+00
1.093000000000e+03 5.088099033402e-01 0.000000000000e+00 0.000000000000e+00
1.093250000000e+03 5.961425255707e-01 0.000000000000e+00 0.000000000000e+00
1.093500000000e+03 6.708972974974e-01 0.000000000000e+00 0.000000000000e+00
1.093750000000e+03 7.283418379141e-01 0.000000000000e+00 0.000000000000e+00
1.094000000000e+03 7.651470310702e-01 0.000000000000e+00 0.000000000000e+00
1.094250000000e+03 7.797452070289e-01 0.000000000000e+00 0.000000000000e+00
1.094500000000e+03 7.724438336874e-01 0.000000000000e+00 0.000000000000e+00
1.094750000000e+03 7.452880500411e-01 0.000000000000e+00 0.000000000000e+00
1.095000000000e+03 7.017029909586e-01 0.000000000000e+00 0.000000000000e+00
1.095250000000e+03 6.459784934820e-01 0.000000000000e+00 0.000000000000e+00
1.095500000000e+03 5.826797245652e-01 0.000000000000e+00 0.000000000000e+00
1.095750000000e+03 5.160746175447e-01 0.000000000000e+00 0.000000000000e+00
1.096000000000e+03 4.496620438336e-01 0.000000000000e+00 0.000000000000e+00
1.096250000000e+03 3.858649327876e-01 0.000000000000e+00 0.000000000000e+00
1.096500000000e+03 3.259235997204e-01 0.000000000000e+00 0.000000000000e+00
1.096750000000e+03 2.699912158491e-01 0.000000000000e+00 0.000000000000e+00
1.097000000000e+03 2.174010692922e-01 0.000000000000e+00 0.000000000000e+00
1.097250000000e+03 1.670491141891e-01 0.000000000000e+00 0.000000000000e+00
1.097500000000e+03 1.178192525622e-01 0.000000000000e+00 0.000000000000e+00
1.097750000000e+03 6.897508066355e-02 0.000000000000e+00 0.000000000000e+00
1.098000000000e+03 2.045065727651e-02 0.000000000000e+00 0.000000000000e+00
1.098250000000e+03 -2.700760680038e-02 0.000000000000e+00 0.000000000000e+00
1.098500000000e+03 -7.186908274807e-02 0.000000000000e+00 0.000000000000e+00
1.098750000000e+03 -1.120088314295e-01 0.000000000000e+00 0.000000000000e+00
1.099000000000e+03 -1.450238879516e-01 0.000000000000e+00 0.000000000000e+00
1.099250000000e+03 -1.686200226827e-01 0.000000000000e+00 0.000000000000e+00
1.099500000000e+03 -1.810024207676e-01 0.000000000000e+00 0.000000000000e+00
1.099750000000e+03 -1.812044220827e-01 0.000000000000e+00 0.000000000000e+00
1.100000000000e+03 -1.693001277539e-01 0.000000000000e+00 0.000000000000e+00
1.100250000000e+03 -1.464671104879e-01 0.000000000000e+00 0.000000000000e+00
1.100500000000e+03 -1.148910560631e-01 0.000000000000e+00 0.000000000000e+00
1.100750000000e+03 -7.753051255563e-02 0.000000000000e+00 0.000000000000e+00
1.101000000000e+03 -3.778258090895e-02 0.000000000000e+00 0.000000000000e+00
1.101250000000e+03 8.944175046225e-04 0.000000000000e+00 0.000000000000e+00
1.101500000000e+03 3.533996940901e-02 0.000000000000e+00 0.000000000000e+00
1.101750000000e+03 6.297613839486e-02 0.000000000000e+00 0.000000000000e+00
1.102000000000e+03 8.197708687994e-02 0.000000000000e+00 0.000000000000e+00
1.102250000000e+03 9.130423935104e-02 0.000000000000e+00 0.000000000000e+00
1.102500000000e+03 9.061289728700e-02 0.000000000000e+00 0.000000000000e+00
1.102750000000e+03 8.005971046910e-02 0.000000000000e+00 0.000000000000e+00
1.103000000000e+03 6.005852217901e-02 0.000000000000e+00 0.000000000000e+00
1.103250000000e+03 3.104150722512e-02 0.000000000000e+00 0.000000000000e+00
1.103500000000e+03 -6.718543364954e-03 0.000000000000e+00 0.000000000000e+00
1.103750000000e+03 -5.318044047081e-02 0.000000000000e+00 0.000000000000e+00
1.104000000000e+03 -1.084770821943e-01 0.000000000000e+00 0.000000000000e+00
1.104250000000e+03 -1.727293557385e-01 0.000000000000e+00 0.000000000000e+00
1.104500000000e+03 -2.457589418860e-01 0.000000000000e+00 0.000000000000e+00
1.104750000000e+03 -3.267502073290e-01 0.000000000000e+00 0.000000000000e+00
1.105000000000e+03 -4.139263334210e-01 0.000000000000e+00 0.000000000000e+00
1.105250000000e+03 -5.043091423563e-01 0.000000000000e+00 0.000000000000e+00
1.105500000000e+03 -5.936245224695e-01 0.000000000000e+00 0.000000000000e+00
1.105750000000e+03 -6.763966396428e-01 0.000000000000e+00 0.000000000000e+00
1.106000000000e+03 -7.462468375477e-01 0.000000000000e+00 0.000000000000e+00
1.106250000000e+03 -7.963813582811e-01 0.000000000000e+00 0.000000000000e+00
1.106500000000e+03 -8.202207138628e-01 0.000000000000e+00 0.000000000000e+00
1.106750000000e+03 -8.120977626037e-01 0.000000000000e+00 0.000000000000e+00
1.107000000000e+03 -7.679356353146e-01 0.000000000000e+00 0.000000000000e+00
1.107250000000e+03 -6.858135321656e-01 0.000000000000e+00 0.000000000000e+00
1.107500000000e+03 -5.663390616180e-01 0.000000000000e+00 0.000000000000e+00
1.107750000000e+03 -4.127690728948e-01 0.000000000000e+00 0.000000000000e+00
1.108000000000e+03 -2.308536878571e-01 0.000000000000e+00 0.000000000000e+00
1.108250000000e+03 -2.841574723313e-02 0.000000000000e+00 0.000000000000e+00
1.108500000000e+03 1.852854338360e-01 0.000000000000e+00 0.000000000000e+00
1.108750000000e+03 4.003268515133e-01 0.000000000000e+00 0.000000000000e+00
1.109000000000e+03 6.069328998916e-01 0.000000000000e+00 0.000000000000e+00
1.109250000000e+03 7.962217142629e-01 0.000000000000e+00 0.000000000000e+00
1.109500000000e+03 9.607941983956e-01 0.000000000000e+00 0.000000000000e+00
1.109750000000e+03 1.095097564086e+00 0.000000000000e+00 0.000000000000e+00
1.110000000000e+03 1.195530018266e+00 0.000000000000e+00 0.000000000000e+00
1.110250000000e+03 1.260293244001e+00 0.000000000000e+00 0.000000000000e+00
1.110500000000e+03 1.289038423244e+00 0.000000000000e+00 0.000000000000e+00
1.110750000000e+03 1.282383640016e+00 0.000000000000e+00 0.000000000000e+00
1.111000000000e+03 1.241400434912e+00 0.000000000000e+00 0.000000000000e+00
1.111250000000e+03 1.167171675100e+00 0.000000000000e+00 0.000000000000e+00
1.111500000000e+03 1.060510705708e+00 0.000000000000e+00 0.000000000000e+00
1.111750000000e+03 9.219044496493e-01 0.000000000000e+00 0.000000000000e+00
1.112000000000e+03 7.517045905161e-01 0.000000000000e+00 0.000000000000e+00
1.112250000000e+03 5.505469167476e-01 0.000000000000e+00 0.000000000000e+00
1.112500000000e+03 3.199360529755e-01 0.000000000000e+00 0.000000000000e+00
1.112750000000e+03 6.289790588980e-02 0.000000000000e+00 0.000000000000e+00
1.113000000000e+03 -2.154190424492e-01 0.000000000000e+00 0.000000000000e+00
1.113250000000e+03 -5.073160933086e-01 0.000000000000e+00 0.000000000000e+00
1.113500000000e+03 -8.023975743488e-01 0.000000000000e+00 0.000000000000e+00
1.113750000000e+03 -1.087779480689e+00 0.000000000000e+00 0.000000000000e+00
1.114000000000e+03 -1.348681946131e+00 0.000000000000e+00 0.000000000000e+00
1.114250000000e+03 -1.569380723593e+00 0.000000000000e+00 0.000000000000e+00
1.114500000000e+03 -1.734439862773e+00 0.000000000000e+00 0.000000000000e+00
1.114750000000e+03 -1.830102662095e+00 0.000000000000e+00 0.000000000000e+00
1.115000000000e+03 -1.845687439219e+00 0.000000000000e+00 0.000000000000e+00
1.115250000000e+03 -1.774823500493e+00 0.000000000000e+00 0.000000000000e+00
1.115500000000e+03 -1.616373052142e+00 0.000000000000e+00 0.000000000000e+00
1.115750000000e+03 -1.374915855842e+00 0.000000000000e+00 0.000000000000e+00
1.116000000000e+03 -1.060721446535e+00 0.000000000000e+00 0.000000000000e+00
1.116250000000e+03 -6.891925413248e-01 0.000000000000e+00 0.000000000000e+00
1.116500000000e+03 -2.798251445658e-01 0.000000000000e+00 0.000000000000e+00
1.116750000000e+03 1.452124246220e-01 0.000000000000e+00 0.000000000000e+00
1.117000000000e+03 5.627353437129e-01 0.000000000000e+00 0.000000000000e+00
1.117250000000e+03 9.502612130738e-01 0.000000000000e+00 0.000000000000e+00
1.117500000000e+03 1.287616675796e+00 0.000000000000e+00 0.000000000000e+00
1.117750000000e+03 1.558274644197e+00 0.000000000000e+00 0.000000000000e+00
1.118000000000e+03 1.750302613882e+00 0.000000000000e+00 0.000000000000e+00
1.118250000000e+03 1.856853915030e+00 0.000000000000e+00 0.000000000000e+00
1.118500000000e+03 1.876191642100e+00 0.000000000000e+00 0.000000000000e+00
1.118750000000e+03 1.811291342831e+00 0.000000000000e+00 0.000000000000e+00
1.119000000000e+03 1.669115626157e+00 0.000000000000e+00 0.000000000000e+00
1.119250000000e+03 1.459685425393e+00 0.000000000000e+00 0.000000000000e+00
1.119500000000e+03 1.195084840251e+00 0.000000000000e+00 0.000000000000e+00
1.119750000000e+03 8.885282834464e-01 0.000000000000e+00 0.000000000000e+00
1.120000000000e+03 5.535920852972e-01 0.000000000000e+00 0.000000000000e+00
1.120250000000e+03 2.036724539149e-01 0.000000000000e+00 0.000000000000e+00
1.120500000000e+03 -1.483155972821e-01 0.000000000000e+00 0.000000000000e+00
1.120750000000e+03 -4.900304459387e-01 0.000000000000e+00 0.000000000000e+00
1.121000000000e+03 -8.096579624057e-01 0.000000000000e+00 0.000000000000e+00
1.121250000000e+03 -1.095822841450e+00 0.000000000000e+00 0.000000000000e+00
1.121500000000e+03 -1.337558968169e+00 0.000000000000e+00 0.000000000000e+00
1.121750000000e+03 -1.524427930029e+00 0.000000000000e+00 0.000000000000e+00
1.122000000000e+03 -1.646844803736e+00 0.000000000000e+00 0.000000000000e+00
1.122250000000e+03 -1.696627676262e+00 0.000000000000e+00 0.000000000000e+00
1.122500000000e+03 -1.667738664776e+00 0.000000000000e+00 0.000000000000e+00
1.122750000000e+03 -1.557137221521e+00 0.000000000000e+00 0.000000000000e+00
1.123000000000e+03 -1.365628924868e+00 0.000000000000e+00 0.000000000000e+00
1.123250000000e+03 -1.098571238176e+00 0.000000000000e+00 0.000000000000e+00
1.123500000000e+03 -7.662961490476e-01 0.000000000000e+00 0.000000000000e+00
1.123750000000e+03 -3.841296110974e-01 0.000000000000e+00 0.000000000000e+00
1.124000000000e+03 2.807239664608e-02 0.000000000000e+00 0.000000000000e+00
1.124250000000e+03 4.468962388622e-01 0.000000000000e+00 0.000000000000e+00
1.124500000000e+03 8.468130611627e-01 0.000000000000e+00 0.000000000000e+00
1.124750000000e+03 1.201989637062e+00 0.000000000000e+00 0.000000000000e+00
1.125000000000e+03 1.488311404713e+00 0.000000000000e+00 0.000000000000e+00
1.125250000000e+03 1.685423333945e+00 0.000000000000e+00 0.000000000000e+00
1.125500000000e+03 1.778578219964e+00 0.000000000000e+00 0.000000000000e+00
1.125750000000e+03 1.760090912450e+00 0.000000000000e+00 0.000000000000e+00
1.126000000000e+03 1.630230490540e+00 0.000000000000e+00 0.000000000000e+00
1.126250000000e+03 1.397436912467e+00 0.000000000000e+00 0.000000000000e+00
1.126500000000e+03 1.077817882405e+00 0.000000000000e+00 0.000000000000e+00
1.126750000000e+03 6.939573443700e-01 0.000000000000e+00 0.000000000000e+00
1.127000000000e+03 2.731400510656e-01 0.000000000000e+00 0.000000000000e+00
1.127250000000e+03 -1.548416738213e-01 0.000000000000e+00 0.000000000000e+00
1.127500000000e+03 -5.600898256554e-01 0.000000000000e+00 0.000000000000e+00
1.127750000000e+03 -9.149825855908e-01 0.000000000000e+00 0.000000000000e+00
1.128000000000e+03 -1.196313386183e+00 0.000000000000e+00 0.000000000000e+00
1.128250000000e+03 -1.386994462019e+00 0.000000000000e+00 0.000000000000e+00
1.128500000000e+03 -1.477182226786e+00 0.000000000000e+00 0.000000000000e+00
1.128750000000e+03 -1.464745382185e+00 0.000000000000e+00 0.000000000000e+00
1.129000000000e+03 -1.355065845837e+00 0.000000000000e+00 0.000000000000e+00
1.129250000000e+03 -1.160229141652e+00 0.000000000000e+00 0.000000000000e+00
1.129500000000e+03 -8.977172963799e-01 0.000000000000e+00 0.000000000000e+00
1.129750000000e+03 -5.887576427855e-01 0.000000000000e+00 0.000000000000e+00
1.130000000000e+03 -2.565016729393e-01 0.000000000000e+00 0.000000000000e+00
1.130250000000e+03 7.579170151162e-02 0.000000000000e+00 0.000000000000e+00
1.130500000000e+03 3.864127369532e-01 0.000000000000e+00 0.000000000000e+00
1.130750000000e+03 6.565750435976e-01 0.000000000000e+00 0.000000000000e+00
1.131000000000e+03 8.714279867451e-01 0.000000000000e+00 0.000000000000e+00
1.131250000000e+03 1.020673920003e+00 0.000000000000e+00 0.000000000000e+00
1.131500000000e+03 1.098799927719e+00 0.000000000000e+00 0.000000000000e+00
1.131750000000e+03 1.104968794431e+00 0.000000000000e+00 0.000000000000e+00
1.132000000000e+03 1.042637478902e+00 0.000000000000e+00 0.000000000000e+00
1.132250000000e+03 9.189819743341e-01 0.000000000000e+00 0.000000000000e+00
1.132500000000e+03 7.442056514263e-01 0.000000000000e+00 0.000000000000e+00
1.132750000000e+03 5.307963710250e-01 0.000000000000e+00 0.000000000000e+00
1.133000000000e+03 2.927794830641e-01 0.000000000000e+00 0.000000000000e+00
1.133250000000e+03 4.499359977842e-02 0.000000000000e+00 0.000000000000e+00
1.133500000000e+03 -1.976020439068e-01 0.000000000000e+00 0.000000000000e+00
1.133750000000e+03 -4.205923065356e-01 0.000000000000e+00 0.000000000000e+00
1.134000000000e+03 -6.107513271751e-01 0.000000000000e+00 0.000000000000e+00
1.134250000000e+03 -7.566730192855e-01 0.000000000000e+00 0.000000000000e+00
1.134500000000e+03 -8.493809658523e-01 0.000000000000e+00 0.000000000000e+00
1.134750000000e+03 -8.828964225611e-01 0.000000000000e+00 0.000000000000e+00
1.135000000000e+03 -8.547266271308e-01 0.000000000000e+00 0.000000000000e+00
1.135250000000e+03 -7.662219006819e-01 0.000000000000e+00 0.000000000000e+00
1.135500000000e+03 -6.227427625260e-01 0.000000000000e+00 0.000000000000e+00
1.135750000000e+03 -4.335802272461e-01 0.000000000000e+00 0.000000000000e+00
1.136000000000e+03 -2.115849978724e-01 0.000000000000e+00 0.000000000000e+00
1.136250000000e+03 2.751587137557e-02 0.000000000000e+00 0.000000000000e+00
1.136500000000e+03 2.661050900588e-01 0.000000000000e+00 0.000000000000e+00
1.136750000000e+03 4.859182714041e-01 0.000000000000e+00 0.000000000000e+00
1.137000000000e+03 6.694620912359e-01 0.000000000000e+00 0.000000000000e+00
1.137250000000e+03 8.014939896096e-01 0.000000000000e+00 0.000000000000e+00
1.137500000000e+03 8.704280674473e-01 0.000000000000e+00 0.000000000000e+00
1.137750000000e+03 8.695234761439e-01 0.000000000000e+00 0.000000000000e+00
1.138000000000e+03 7.977191994598e-01 0.000000000000e+00 0.000000000000e+00
1.138250000000e+03 6.600032400970e-01 0.000000000000e+00 0.000000000000e+00
1.138500000000e+03 4.672433508388e-01 0.000000000000e+00 0.000000000000e+00
1.138750000000e+03 2.354571286026e-01 0.000000000000e+00 0.000000000000e+00
1.139000000000e+03 -1.544357234184e-02 0.000000000000e+00 0.000000000000e+00
1.139250000000e+03 -2.633415235843e-01 0.000000000000e+00 0.000000000000e+00
1.139500000000e+03 -4.858927479633e-01 0.000000000000e+00 0.000000000000e+00
1.139750000000e+03 -6.626125850892e-01 0.000000000000e+00 0.000000000000e+00
1.140000000000e+03 -7.768656085748e-01 0.000000000000e+00 0.000000000000e+00
1.140250000000e+03 -8.175552682946e-01 0.000000000000e+00 0.000000000000e+00
1.140500000000e+03 -7.803304327803e-01 0.000000000000e+00 0.000000000000e+00
1.140750000000e+03 -6.681678428192e-01 0.000000000000e+00 0.000000000000e+00
1.141000000000e+03 -4.912482166526e-01 0.000000000000e+00 0.000000000000e+00
1.141250000000e+03 -2.661137202374e-01 0.000000000000e+00 0.000000000000e+00
1.141500000000e+03 -1.416863193662e-02 0.000000000000e+00 0.000000000000e+00
1.141750000000e+03 2.403445298196e-01 0.000000000000e+00 0.000000000000e+00
1.142000000000e+03 4.727020917597e-01 0.000000000000e+00 0.000000000000e+00
1.142250000000e+03 6.601572790235e-01 0.000000000000e+00 0.000000000000e+00
1.142500000000e+03 7.842492372008e-01 0.000000000000e+00 0.000000000000e+00
1.142750000000e+03 8.327211452629e-01 0.000000000000e+00 0.000000000000e+00
1.143000000000e+03 8.008395541895e-01 0.000000000000e+00 0.000000000000e+00
1.143250000000e+03 6.919642172654e-01 0.000000000000e+00 0.000000000000e+00
1.143500000000e+03 5.172925675878e-01 0.000000000000e+00 0.000000000000e+00
1.143750000000e+03 2.947881853236e-01 0.000000000000e+00 0.000000000000e+00
1.144000000000e+03 4.738925023162e-02 0.000000000000e+00 0.000000000000e+00
1.144250000000e+03 -1.993282018960e-01 0.000000000000e+00 0.000000000000e+00
1.144500000000e+03 -4.197951747747e-01 0.000000000000e+00 0.000000000000e+00
1.144750000000e+03 -5.911273518209e-01 0.000000000000e+00 0.000000000000e+00
1.145000000000e+03 -6.955504818105e-01 0.000000000000e+00 0.000000000000e+00
1.145250000000e+03 -7.223096140254e-01 0.000000000000e+00 0.000000000000e+00
1.145500000000e+03 -6.688486952604e-01 0.000000000000e+00 0.000000000000e+00
1.145750000000e+03 -5.411220760147e-01 0.000000000000e+00 0.000000000000e+00
1.146000000000e+03 -3.529915606297e-01 0.000000000000e+00 0.000000000000e+00
1.146250000000e+03 -1.247620422134e-01 0.000000000000e+00 0.000000000000e+00
1.146500000000e+03 1.189953929413e-01 0.000000000000e+00 0.000000000000e+00
1.146750000000e+03 3.521025645137e-01 0.000000000000e+00 0.000000000000e+00
1.147000000000e+03 5.496276950228e-01 0.000000000000e+00 0.000000000000e+00
1.147250000000e+03 6.906191230833e-01 0.000000000000e+00 0.000000000000e+00
1.147500000000e+03 7.604135858520e-01 0.000000000000e+00 0.000000000000e+00
1.147750000000e+03 7.522567762146e-01 0.000000000000e+00 0.000000000000e+00
1.148000000000e+03 6.680479342947e-01 0.000000000000e+00 0.000000000000e+00
1.148250000000e+03 5.181171850121e-01 0.000000000000e+00 0.000000000000e+00
1.148500000000e+03 3.200534865873e-01 0.000000000000e+00 0.000000000000e+00
1.148750000000e+03 9.670998672614e-02 0.000000000000e+00 0.000000000000e+00
1.149000000000e+03 -1.263904334266e-01 0.000000000000e+00 0.000000000000e+00
1.149250000000e+03 -3.239551341974e-01 0.000000000000e+00 0.000000000000e+00
1.149500000000e+03 -4.737947719817e-01 0.000000000000e+00 0.000000000000e+00
1.149750000000e+03 -5.593373406118e-01 0.000000000000e+00 0.000000000000e+00
1.150000000000e+03 -5.714905710379e-01 0.000000000000e+00 0.000000000000e+00
1.150250000000e+03 -5.096345748644e-01 0.000000000000e+00 0.000000000000e+00
1.150500000000e+03 -3.816277941688e-01 0.000000000000e+00 0.000000000000e+00
1.150750000000e+03 -2.028253781218e-01 0.000000000000e+00 0.000000000000e+00
1.151000000000e+03 5.773759353239e-03 0.000000000000e+00 0.000000000000e+00
1.151250000000e+03 2.200309061093e-01 0.000000000000e+00 0.000000000000e+00
1.151500000000e+03 4.155240841236e-01 0.000000000000e+00 0.000000000000e+00
1.151750000000e+03 5.704161851883e-01 0.000000000000e+00 0.000000000000e+00
1.152000000000e+03 6.679924101042e-01 0.000000000000e+00 0.000000000000e+00
1.152250000000e+03 6.985650129064e-01 0.000000000000e+00 0.000000000000e+00
1.152500000000e+03 6.605205926372e-01 0.000000000000e+00 0.000000000000e+00
1.152750000000e+03 5.603900057557e-01 0.000000000000e+00 0.000000000000e+00
1.153000000000e+03 4.119405143147e-01 0.000000000000e+00 0.000000000000e+00
1.153250000000e+03 2.344092244790e-01 0.000000000000e+00 0.000000000000e+00
1.153500000000e+03 5.010131995281e-02 0.000000000000e+00 0.000000000000e+00
1.153750000000e+03 -1.183470079653e-01 0.000000000000e+00 0.000000000000e+00
1.154000000000e+03 -2.507022453018e-01 0.000000000000e+00 0.000000000000e+00
1.154250000000e+03 -3.315287971944e-01 0.000000000000e+00 0.000000000000e+00
1.154500000000e+03 -3.519561914320e-01 0.000000000000e+00 0.000000000000e+00
1.154750000000e+03 -3.106100261044e-01 0.000000000000e+00 0.000000000000e+00
1.155000000000e+03 -2.136052358542e-01 0.000000000000e+00 0.000000000000e+00
1.155250000000e+03 -7.361873103694e-02 0.000000000000e+00 0.000000000000e+00
1.155500000000e+03 9.182654130380e-02 0.000000000000e+00 0.000000000000e+00
1.155750000000e+03 2.626372008327e-01 0.000000000000e+00 0.000000000000e+00
1.156000000000e+03 4.186892627129e-01 0.000000000000e+00 0.000000000000e+00
1.156250000000e+03 5.423087593780e-01 0.000000000000e+00 0.000000000000e+00
1.156500000000e+03 6.203833851246e-01 0.000000000000e+00 0.000000000000e+00
1.156750000000e+03 6.458483915917e-01 0.000000000000e+00 0.000000000000e+00
1.157000000000e+03 6.183748807123e-01 0.000000000000e+00 0.000000000000e+00
1.157250000000e+03 5.441939917403e-01 0.000000000000e+00 0.000000000000e+00
1.157500000000e+03 4.351022562696e-01 0.000000000000e+00 0.000000000000e+00
1.157750000000e+03 3.067969603579e-01 0.000000000000e+00 0.000000000000e+00
1.158000000000e+03 1.767723784754e-01 0.000000000000e+00 0.000000000000e+00
1.158250000000e+03 6.205796479090e-02 0.000000000000e+00 0.000000000000e+00
1.158500000000e+03 -2.290788096178e-02 0.000000000000e+00 0.000000000000e+00
1.158750000000e+03 -6.800080408026e-02 0.000000000000e+00 0.000000000000e+00
1.159000000000e+03 -6.852268238461e-02 0.000000000000e+00 0.000000000000e+00
1.159250000000e+03 -2.558096582305e-02 0.000000000000e+00 0.000000000000e+00
1.159500000000e+03 5.428788776968e-02 0.000000000000e+00 0.000000000000e+00
1.159750000000e+03 1.601749125045e-01 0.000000000000e+00 0.000000000000e+00
1.160000000000e+03 2.783731470770e-01 0.000000000000e+00 0.000000000000e+00
1.160250000000e+03 3.942463660577e-01 0.000000000000e+00 0.000000000000e+00
1.160500000000e+03 4.941379335845e-01 0.000000000000e+00 0.000000000000e+00
1.160750000000e+03 5.670699869507e-01 0.000000000000e+00 0.000000000000e+00
1.161000000000e+03 6.060203614806e-01 0.000000000000e+00 0.000000000000e+00
1.161250000000e+03 6.086286878546e-01 0.000000000000e+00 0.000000000000e+00
1.161500000000e+03 5.772644200552e-01 0.000000000000e+00 0.000000000000e+00
1.161750000000e+03 5.184766520826e-01 0.000000000000e+00 0.000000000000e+00
1.162000000000e+03 4.419265323701e-01 0.000000000000e+00 0.000000000000e+00
1.162250000000e+03 3.589672195571e-01 0.000000000000e+00 0.000000000000e+00
1.162500000000e+03 2.810756500738e-01 0.000000000000e+00 0.000000000000e+00
1.162750000000e+03 2.183505948776e-01 0.000000000000e+00 0.000000000000e+00
1.163000000000e+03 1.782723996099e-01 0.000000000000e+00 0.000000000000e+00
1.163250000000e+03 1.648752726773e-01 0.000000000000e+00 0.000000000000e+00
1.163500000000e+03 1.784201834637e-01 0.000000000000e+00 0.000000000000e+00
1.163750000000e+03 2.155847409795e-01 0.000000000000e+00 0.000000000000e+00
1.164000000000e+03 2.701160443515e-01 0.000000000000e+00 0.000000000000e+00
1.164250000000e+03 3.338330020150e-01 0.000000000000e+00 0.000000000000e+00
1.164500000000e+03 3.978236407209e-01 0.000000000000e+00 0.000000000000e+00
1.164750000000e+03 4.536651847144e-01 0.000000000000e+00 0.000000000000e+00
1.165000000000e+03 4.945014476391e-01 0.000000000000e+00 0.000000000000e+00
1.165250000000e+03 5.158411430808e-01 0.000000000000e+00 0.000000000000e+00
1.165500000000e+03 5.159868826854e-01 0.000000000000e+00 0.000000000000e+00
1.165750000000e+03 4.960605661190e-01 0.000000000000e+00 0.000000000000e+00
1.166000000000e+03 4.596482578746e-01 0.000000000000e+00 0.000000000000e+00
1.166250000000e+03 4.121384099225e-01 0.000000000000e+00 0.000000000000e+00
1.166500000000e+03 3.598647122695e-01 0.000000000000e+00 0.000000000000e+00
1.166750000000e+03 3.091844723993e-01 0.000000000000e+00 0.000000000000e+00
1.167000000000e+03 2.656235442893e-01 0.000000000000e+00 0.000000000000e+00
1.167250000000e+03 2.332006153099e-01 0.000000000000e+00 0.000000000000e+00
1.167500000000e+03 2.140108211100e-01 0.000000000000e+00 0.000000000000e+00
1.167750000000e+03 2.081067677219e-01 0.000000000000e+00 0.000000000000e+00
1.168000000000e+03 2.136706295371e-01 0.000000000000e+00 0.000000000000e+00
1.168250000000e+03 2.274305569116e-01 0.000000000000e+00 0.000000000000e+00
1.168500000000e+03 2.452436881497e-01 0.000000000000e+00 0.000000000000e+00
1.168750000000e+03 2.627504191215e-01 0.000000000000e+00 0.000000000000e+00
1.169000000000e+03 2.760018724944e-01 0.000000000000e+00 0.000000000000e+00
1.169250000000e+03 2.819740847046e-01 0.000000000000e+00 0.000000000000e+00
1.169500000000e+03 2.789056083842e-01 0.000000000000e+00 0.000000000000e+00
1.169750000000e+03 2.664258075375e-01 0.000000000000e+00 0.000000000000e+00
1.170000000000e+03 2.454740952368e-01 0.000000000000e+00 0.000000000000e+00
1.170250000000e+03 2.180407105654e-01 0.000000000000e+00 0.000000000000e+00
1.170500000000e+03 1.867830693896e-01 0.000000000000e+00 0.000000000000e+00
1.170750000000e+03 1.545852944842e-01 0.000000000000e+00 0.000000000000e+00
1.171000000000e+03 1.241309582144e-01 0.000000000000e+00 0.000000000000e+00
1.171250000000e+03 9.755084122535e-02 0.000000000000e+00 0.000000000000e+00
1.171500000000e+03 7.619068085958e-02 0.000000000000e+00 0.000000000000e+00
1.171750000000e+03 6.052166554822e-02 0.000000000000e+00 0.000000000000e+00
1.172000000000e+03 5.019262689324e-02 0.000000000000e+00 0.000000000000e+00
1.172250000000e+03 4.420125818911e-02 0.000000000000e+00 0.000000000000e+00
1.172500000000e+03 4.114540694782e-02 0.000000000000e+00 0.000000000000e+00
1.172750000000e+03 3.950665514487e-02 0.000000000000e+00 0.000000000000e+00
1.173000000000e+03 3.791781022997e-02 0.000000000000e+00 0.000000000000e+00
1.173250000000e+03 3.537303275633e-02 0.000000000000e+00 0.000000000000e+00
1.173500000000e+03 3.135240358400e-02 0.000000000000e+00 0.000000000000e+00
1.173750000000e+03 2.584924416975e-02 0.000000000000e+00 0.000000000000e+00
1.174000000000e+03 1.930554020788e-02 0.000000000000e+00 0.000000000000e+00
1.174250000000e+03 1.247559303994e-02 0.000000000000e+00 0.000000000000e+00
1.174500000000e+03 6.248301033156e-03 0.000000000000e+00 0.000000000000e+00
1.174750000000e+03 1.462897876232e-03 0.000000000000e+00 0.000000000000e+00
1.175000000000e+03 -1.248769944420e-03 0.000000000000e+00 0.000000000000e+00
1.175250000000e+03 -1.567547252799e-03 0.000000000000e+00 0.000000000000e+00
1.175500000000e+03 4.749236834456e-04 0.000000000000e+00 0.000000000000e+00
1.175750000000e+03 4.527186709247e-03 0.000000000000e+00 0.000000000000e+00
1.176000000000e+03 1.000754070704e-02 0.000000000000e+00 0.000000000000e+00
1.176250000000e+03 1.623185404281e-02 0.000000000000e+00 0.000000000000e+00
1.176500000000e+03 2.255353876901e-02 0.000000000000e+00 0.000000000000e+00
1.176750000000e+03 2.848870830275e-02 0.000000000000e+00 0.000000000000e+00
1.177000000000e+03 3.380342149273e-02 0.000000000000e+00 0.000000000000e+00
1.177250000000e+03 3.854768283799e-02 0.000000000000e+00 0.000000000000e+00
1.177500000000e+03 4.303102740806e-02 0.000000000000e+00 0.000000000000e+00
1.177750000000e+03 4.774523522928e-02 0.000000000000e+00 0.000000000000e+00
1.178000000000e+03 5.324913859027e-02 0.000000000000e+00 0.000000000000e+00
1.178250000000e+03 6.003703973098e-02 0.000000000000e+00 0.000000000000e+00
1.178500000000e+03 6.841491493751e-02 0.000000000000e+00 0.000000000000e+00
1.178750000000e+03 7.840700070892e-02 0.000000000000e+00 0.000000000000e+00
1.179000000000e+03 8.970991493892e-02 0.000000000000e+00 0.000000000000e+00
1.179250000000e+03 1.017031712140e-01 0.000000000000e+00 0.000000000000e+00
1.179500000000e+03 1.135152544654e-01 0.000000000000e+00 0.000000000000e+00
1.179750000000e+03 1.241349917914e-01 0.000000000000e+00 0.000000000000e+00
1.180000000000e+03 1.325503404513e-01 0.000000000000e+00 0.000000000000e+00
1.180250000000e+03 1.378921553454e-01 0.000000000000e+00 0.000000000000e+00
1.180500000000e+03 1.395596909397e-01 0.000000000000e+00 0.000000000000e+00
1.180750000000e+03 1.373076083909e-01 0.000000000000e+00 0.000000000000e+00
1.181000000000e+03 1.312805436259e-01 0.000000000000e+00 0.000000000000e+00
1.181250000000e+03 1.219897730532e-01 0.000000000000e+00 0.000000000000e+00
1.181500000000e+03 1.102357839223e-01 0.000000000000e+00 0.000000000000e+00
1.181750000000e+03 9.698911096587e-02 0.000000000000e+00 0.000000000000e+00
1.182000000000e+03 8.324828019360e-02 0.000000000000e+00 0.000000000000e+00
1.182250000000e+03 6.989710461544e-02 0.000000000000e+00 0.000000000000e+00
1.182500000000e+03 5.758341628905e-02 0.000000000000e+00 0.000000000000e+00
1.182750000000e+03 4.663768218636e-02 0.000000000000e+00 0.000000000000e+00
1.183000000000e+03 3.704347492022e-02 0.000000000000e+00 0.000000000000e+00
1.183250000000e+03 2.846352548903e-02 0.000000000000e+00 0.000000000000e+00
1.183500000000e+03 2.031640125033e-02 0.000000000000e+00 0.000000000000e+00
1.183750000000e+03 1.189109538401e-02 0.000000000000e+00 0.000000000000e+00
1.184000000000e+03 2.481174764836e-03 0.000000000000e+00 0.000000000000e+00
1.184250000000e+03 -8.482556991341e-03 0.000000000000e+00 0.000000000000e+00
1.184500000000e+03 -2.132131424935e-02 0.000000000000e+00 0.000000000000e+00
1.184750000000e+03 -3.603619562447e-02 0.000000000000e+00 0.000000000000e+00
1.185000000000e+03 -5.228514138248e-02 0.000000000000e+00 0.000000000000e+00
1.185250000000e+03 -6.941179335134e-02 0.000000000000e+00 0.000000000000e+00
1.185500000000e+03 -8.652116548099e-02 0.000000000000e+00 0.000000000000e+00
1.185750000000e+03 -1.025901163533e-01 0.000000000000e+00 0.000000000000e+00
1.186000000000e+03 -1.165957182859e-01 0.000000000000e+00 0.000000000000e+00
1.186250000000e+03 -1.276424319491e-01 0.000000000000e+00 0.000000000000e+00
1.186500000000e+03 -1.350697712344e-01 0.000000000000e+00 0.000000000000e+00
1.186750000000e+03 -1.385256654110e-01 0.000000000000e+00 0.000000000000e+00
1.187000000000e+03 -1.379963616367e-01 0.000000000000e+00 0.000000000000e+00
1.187250000000e+03 -1.337905219576e-01 0.000000000000e+00 0.000000000000e+00
1.187500000000e+03 -1.264820664047e-01 0.000000000000e+00 0.000000000000e+00
1.187750000000e+03 -1.168222336984e-01 0.000000000000e+00 0.000000000000e+00
1.188000000000e+03 -1.056353991335e-01 0.000000000000e+00 0.000000000000e+00
1.188250000000e+03 -9.371485097887e-02 0.000000000000e+00 0.000000000000e+00
1.188500000000e+03 -8.173382319364e-02 0.000000000000e+00 0.000000000000e+00
1.188750000000e+03 -7.018386104100e-02 0.000000000000e+00 0.000000000000e+00
1.189000000000e+03 -5.934765829582e-02 0.000000000000e+00 0.000000000000e+00
1.189250000000e+03 -4.930769757315e-02 0.000000000000e+00 0.000000000000e+00
1.189500000000e+03 -3.998630023751e-02 0.000000000000e+00 0.000000000000e+00
1.189750000000e+03 -3.120795070630e-02 0.000000000000e+00 0.000000000000e+00
1.190000000000e+03 -2.277171198499e-02 0.000000000000e+00 0.000000000000e+00
1.190250000000e+03 -1.452060812916e-02 0.000000000000e+00 0.000000000000e+00
1.190500000000e+03 -6.396075818775e-03 0.000000000000e+00 0.000000000000e+00
1.190750000000e+03 1.531307511193e-03 0.000000000000e+00 0.000000000000e+00
1.191000000000e+03 9.059207557807e-03 0.000000000000e+00 0.000000000000e+00
1.191250000000e+03 1.587848291727e-02 0.000000000000e+00 0.000000000000e+00
1.191500000000e+03 2.162051493129e-02 0.000000000000e+00 0.000000000000e+00
1.191750000000e+03 2.591813534608e-02 0.000000000000e+00 0.000000000000e+00
1.192000000000e+03 2.846936798739e-02 0.000000000000e+00 0.000000000000e+00
1.192250000000e+03 2.909306590873e-02 0.000000000000e+00 0.000000000000e+00
1.192500000000e+03 2.776721378441e-02 0.000000000000e+00 0.000000000000e+00
1.192750000000e+03 2.464383401865e-02 0.000000000000e+00 0.000000000000e+00
1.193000000000e+03 2.003850739179e-02 0.000000000000e+00 0.000000000000e+00
1.193250000000e+03 1.439678569614e-02 0.000000000000e+00 0.000000000000e+00
1.193500000000e+03 8.243513355592e-03 0.000000000000e+00 0.000000000000e+00
1.193750000000e+03 2.123673820007e-03 0.000000000000e+00 0.000000000000e+00
1.194000000000e+03 -3.455572028603e-03 0.000000000000e+00 0.000000000000e+00
1.194250000000e+03 -8.072620576104e-03 0.000000000000e+00 0.000000000000e+00
1.194500000000e+03 -1.142206358938e-02 0.000000000000e+00 0.000000000000e+00
1.194750000000e+03 -1.332465027610e-02 0.000000000000e+00 0.000000000000e+00
1.195000000000e+03 -1.371681710785e-02 0.000000000000e+00 0.000000000000e+00
1.195250000000e+03 -1.262371152336e-02 0.000000000000e+00 0.000000000000e+00
1.195500000000e+03 -1.012253527947e-02 0.000000000000e+00 0.000000000000e+00
1.195750000000e+03 -6.304648718069e-03 0.000000000000e+00 0.000000000000e+00
1.196000000000e+03 -1.244930717327e-03 0.000000000000e+00 0.000000000000e+00
1.196250000000e+03 5.014627900638e-03 0.000000000000e+00 0.000000000000e+00
1.196500000000e+03 1.246294567255e-02 0.000000000000e+00 0.000000000000e+00
1.196750000000e+03 2.109898209538e-02 0.000000000000e+00 0.000000000000e+00
1.197000000000e+03 3.089531215990e-02 0.000000000000e+00 0.000000000000e+00
1.197250000000e+03 4.175283226156e-02 0.000000000000e+00 0.000000000000e+00
1.197500000000e+03 5.345556264569e-02 0.000000000000e+00 0.000000000000e+00
1.197750000000e+03 6.563528455870e-02 0.000000000000e+00 0.000000000000e+00
1.198000000000e+03 7.775484050613e-02 0.000000000000e+00 0.000000000000e+00
1.198250000000e+03 8.911643228478e-02 0.000000000000e+00 0.000000000000e+00
1.198500000000e+03 9.889753772759e-02 0.000000000000e+00 0.000000000000e+00
1.198750000000e+03 1.062127064878e-01 0.000000000000e+00 0.000000000000e+00
1.199000000000e+03 1.101951795709e-01 0.000000000000e+00 0.000000000000e+00
1.199250000000e+03 1.100887069978e-01 0.000000000000e+00 0.000000000000e+00
1.199500000000e+03 1.053377089422e-01 0.000000000000e+00 0.000000000000e+00
1.199750000000e+03 9.566343253678e-02 0.000000000000e+00 0.000000000000e+00
1.200000000000e+03 8.111512662491e-02 0.000000000000e+00 0.000000000000e+00
1.200250000000e+03 6.208832613100e-02 0.000000000000e+00 0.000000000000e+00
1.200500000000e+03 3.930667315491e-02 0.000000000000e+00 0.000000000000e+00
1.200750000000e+03 1.376866541150e-02 0.000000000000e+00 0.000000000000e+00
1.201000000000e+03 -1.333443092245e-02 0.000000000000e+00 0.000000000000e+00
1.201250000000e+03 -4.071927471831e-02 0.000000000000e+00 0.000000000000e+00
1.201500000000e+03 -6.711699691395e-02 0.000000000000e+00 0.000000000000e+00
1.201750000000e+03 -9.137218785680e-02 0.000000000000e+00 0.000000000000e+00
1.202000000000e+03 -1.125222265900e-01 0.000000000000e+00 0.000000000000e+00
1.202250000000e+03 -1.298479528419e-01 0.000000000000e+00 0.000000000000e+00
1.202500000000e+03 -1.428910994746e-01 0.000000000000e+00 0.000000000000e+00
1.202750000000e+03 -1.514389656736e-01 0.000000000000e+00 0.000000000000e+00
1.203000000000e+03 -1.554817431535e-01 0.000000000000e+00 0.000000000000e+00
1.203250000000e+03 -1.551519481762e-01 0.000000000000e+00 0.000000000000e+00
1.203500000000e+03 -1.506579326453e-01 0.000000000000e+00 0.000000000000e+00
1.203750000000e+03 -1.422240495270e-01 0.000000000000e+00 0.000000000000e+00
1.204000000000e+03 -1.300486260885e-01 0.000000000000e+00 0.000000000000e+00
1.204250000000e+03 -1.142876594832e-01 0.000000000000e+00 0.000000000000e+00
1.204500000000e+03 -9.506758240061e-02 0.000000000000e+00 0.000000000000e+00
1.204750000000e+03 -7.252525175025e-02 0.000000000000e+00 0.000000000000e+00
1.205000000000e+03 -4.686829627496e-02 0.000000000000e+00 0.000000000000e+00
1.205250000000e+03 -1.844490929911e-02 0.000000000000e+00 0.000000000000e+00
1.205500000000e+03 1.219025572543e-02 0.000000000000e+00 0.000000000000e+00
1.205750000000e+03 4.422781913638e-02 0.000000000000e+00 0.000000000000e+00
1.206000000000e+03 7.658500628567e-02 0.000000000000e+00 0.000000000000e+00
1.206250000000e+03 1.079248318101e-01 0.000000000000e+00 0.000000000000e+00
1.206500000000e+03 1.367162344730e-01 0.000000000000e+00 0.000000000000e+00
1.206750000000e+03 1.613323807902e-01 0.000000000000e+00 0.000000000000e+00
1.207000000000e+03 1.801785986466e-01 0.000000000000e+00 0.000000000000e+00
1.207250000000e+03 1.918366062380e-01 0.000000000000e+00 0.000000000000e+00
1.207500000000e+03 1.952085784559e-01 0.000000000000e+00 0.000000000000e+00
1.207750000000e+03 1.896436221369e-01 0.000000000000e+00 0.000000000000e+00
1.208000000000e+03 1.750305909996e-01 0.000000000000e+00 0.000000000000e+00
1.208250000000e+03 1.518447092833e-01 0.000000000000e+00 0.000000000000e+00
1.208500000000e+03 1.211407310957e-01 0.000000000000e+00 0.000000000000e+00
1.208750000000e+03 8.449163928121e-02 0.000000000000e+00 0.000000000000e+00
1.209000000000e+03 4.387834063881e-02 0.000000000000e+00 0.000000000000e+00
1.209250000000e+03 1.541579500437e-03 0.000000000000e+00 0.000000000000e+00
1.209500000000e+03 -4.018839402399e-02 0.000000000000e+00 0.000000000000e+00
1.209750000000e+03 -7.906655671597e-02 0.000000000000e+00 0.000000000000e+00
1.210000000000e+03 -1.130943711379e-01 0.000000000000e+00 0.000000000000e+00
1.210250000000e+03 -1.406518973559e-01 0.000000000000e+00 0.000000000000e+00
1.210500000000e+03 -1.605891646052e-01 0.000000000000e+00 0.000000000000e+00
1.210750000000e+03 -1.722705666290e-01 0.000000000000e+00 0.000000000000e+00
1.211000000000e+03 -1.755719139416e-01 0.000000000000e+00 0.000000000000e+00
1.211250000000e+03 -1.708353471613e-01 0.000000000000e+00 0.000000000000e+00
1.211500000000e+03 -1.587918446149e-01 0.000000000000e+00 0.000000000000e+00
1.211750000000e+03 -1.404639741434e-01 0.000000000000e+00 0.000000000000e+00
1.212000000000e+03 -1.170625227653e-01 0.000000000000e+00 0.000000000000e+00
1.212250000000e+03 -8.988965701834e-02 0.000000000000e+00 0.000000000000e+00
1.212500000000e+03 -6.025857515430e-02 0.000000000000e+00 0.000000000000e+00
1.212750000000e+03 -2.943570375543e-02 0.000000000000e+00 0.000000000000e+00
1.213000000000e+03 1.392979660473e-03 0.000000000000e+00 0.000000000000e+00
1.213250000000e+03 3.113423580093e-02 0.000000000000e+00 0.000000000000e+00
1.213500000000e+03 5.878470396383e-02 0.000000000000e+00 0.000000000000e+00
1.213750000000e+03 8.342129753517e-02 0.000000000000e+00 0.000000000000e+00
1.214000000000e+03 1.041937871746e-01 0.000000000000e+00 0.000000000000e+00
1.214250000000e+03 1.203273595006e-01 0.000000000000e+00 0.000000000000e+00
1.214500000000e+03 1.311403453200e-01 0.000000000000e+00 0.000000000000e+00
1.214750000000e+03 1.360787165994e-01 0.000000000000e+00 0.000000000000e+00
1.215000000000e+03 1.347649560637e-01 0.000000000000e+00 0.000000000000e+00
1.215250000000e+03 1.270551682345e-01 0.000000000000e+00 0.000000000000e+00
1.215500000000e+03 1.130954463973e-01 0.000000000000e+00 0.000000000000e+00
1.215750000000e+03 9.336702357609e-02 0.000000000000e+00 0.000000000000e+00
1.216000000000e+03 6.870989849665e-02 0.000000000000e+00 0.000000000000e+00
1.216250000000e+03 4.031647390579e-02 0.000000000000e+00 0.000000000000e+00
1.216500000000e+03 9.690056571821e-03 0.000000000000e+00 0.000000000000e+00
1.216750000000e+03 -2.143259226686e-02 0.000000000000e+00 0.000000000000e+00
1.217000000000e+03 -5.119069502084e-02 0.000000000000e+00 0.000000000000e+00
1.217250000000e+03 -7.773238424717e-02 0.000000000000e+00 0.000000000000e+00
1.217500000000e+03 -9.935895305300e-02 0.000000000000e+00 0.000000000000e+00
1.217750000000e+03 -1.146660029694e-01 0.000000000000e+00 0.000000000000e+00
1.218000000000e+03 -1.226665426135e-01 0.000000000000e+00 0.000000000000e+00
1.218250000000e+03 -1.228824170907e-01 0.000000000000e+00 0.000000000000e+00
1.218500000000e+03 -1.153934795454e-01 0.000000000000e+00 0.000000000000e+00
1.218750000000e+03 -1.008382847462e-01 0.000000000000e+00 0.000000000000e+00
1.219000000000e+03 -8.036524865670e-02 0.000000000000e+00 0.000000000000e+00
1.219250000000e+03 -5.553853743085e-02 0.000000000000e+00 0.000000000000e+00
1.219500000000e+03 -2.820777194229e-02 0.000000000000e+00 0.000000000000e+00
1.219750000000e+03 -3.543816672025e-04 0.000000000000e+00 0.000000000000e+00
1.220000000000e+03 2.607031566161e-02 0.000000000000e+00 0.000000000000e+00
1.220250000000e+03 4.929972510349e-02 0.000000000000e+00 0.000000000000e+00
1.220500000000e+03 6.788492827909e-02 0.000000000000e+00 0.000000000000e+00
1.220750000000e+03 8.079440117735e-02 0.000000000000e+00 0.000000000000e+00
1.221000000000e+03 8.747283096041e-02 0.000000000000e+00 0.000000000000e+00
1.221250000000e+03 8.785591275386e-02 0.000000000000e+00 0.000000000000e+00
1.221500000000e+03 8.234262283154e-02 0.000000000000e+00 0.000000000000e+00
1.221750000000e+03 7.173061014689e-02 0.000000000000e+00 0.000000000000e+00
1.222000000000e+03 5.712357593562e-02 0.000000000000e+00 0.000000000000e+00
1.222250000000e+03 3.982151636363e-02 0.000000000000e+00 0.000000000000e+00
1.222500000000e+03 2.120535398714e-02 0.000000000000e+00 0.000000000000e+00
1.222750000000e+03 2.626825819683e-03 0.000000000000e+00 0.000000000000e+00
1.223000000000e+03 -1.468726685244e-02 0.000000000000e+00 0.000000000000e+00
1.223250000000e+03 -2.970988577408e-02 0.000000000000e+00 0.000000000000e+00
1.223500000000e+03 -4.166403420515e-02 0.000000000000e+00 0.000000000000e+00
1.223750000000e+03 -5.004778750233e-02 0.000000000000e+00 0.000000000000e+00
1.224000000000e+03 -5.463594063501e-02 0.000000000000e+00 0.000000000000e+00
1.224250000000e+03 -5.546207242239e-02 0.000000000000e+00 0.000000000000e+00
1.224500000000e+03 -5.278598246312e-02 0.000000000000e+00 0.000000000000e+00
1.224750000000e+03 -4.705180950020e-02 0.000000000000e+00 0.000000000000e+00
1.225000000000e+03 -3.884178010953e-02 0.000000000000e+00 0.000000000000e+00
1.225250000000e+03 -2.882964480848e-02 0.000000000000e+00 0.000000000000e+00
1.225500000000e+03 -1.773666907970e-02 0.000000000000e+00 0.000000000000e+00
1.225750000000e+03 -6.291805768961e-03 0.000000000000e+00 0.000000000000e+00
1.226000000000e+03 4.803398020813e-03 0.000000000000e+00 0.000000000000e+00
1.226250000000e+03 1.490535213566e-02 0.000000000000e+00 0.000000000000e+00
1.226500000000e+03 2.345496286640e-02 0.000000000000e+00 0.000000000000e+00
1.226750000000e+03 3.000062541963e-02 0.000000000000e+00 0.000000000000e+00
1.227000000000e+03 3.421774807894e-02 0.000000000000e+00 0.000000000000e+00
1.227250000000e+03 3.592432064196e-02 0.000000000000e+00 0.000000000000e+00
1.227500000000e+03 3.509146330319e-02 0.000000000000e+00 0.000000000000e+00
1.227750000000e+03 3.184747339134e-02 0.000000000000e+00 0.000000000000e+00
1.228000000000e+03 2.647376244984e-02 0.000000000000e+00 0.000000000000e+00
1.228250000000e+03 1.939132593410e-02 0.000000000000e+00 0.000000000000e+00
1.228500000000e+03 1.113702390531e-02 0.000000000000e+00 0.000000000000e+00
1.228750000000e+03 2.329913434132e-03 0.000000000000e+00 0.000000000000e+00
1.229000000000e+03 -6.370960806030e-03 0.000000000000e+00 0.000000000000e+00
1.229250000000e+03 -1.431470876551e-02 0.000000000000e+00 0.000000000000e+00
1.229500000000e+03 -2.090900687464e-02 0.000000000000e+00 0.000000000000e+00
1.229750000000e+03 -2.566838557344e-02 0.000000000000e+00 0.000000000000e+00
1.230000000000e+03 -2.825572953977e-02 0.000000000000e+00 0.000000000000e+00
1.230250000000e+03 -2.851260033050e-02 0.000000000000e+00 0.000000000000e+00
1.230500000000e+03 -2.647481391999e-02 0.000000000000e+00 0.000000000000e+00
1.230750000000e+03 -2.237101209140e-02 0.000000000000e+00 0.000000000000e+00
1.231000000000e+03 -1.660362288986e-02 0.000000000000e+00 0.000000000000e+00
1.231250000000e+03 -9.713426378768e-03 0.000000000000e+00 0.000000000000e+00
1.231500000000e+03 -2.330715026745e-03 0.000000000000e+00 0.000000000000e+00
1.231750000000e+03 4.882450189149e-03 0.000000000000e+00 0.000000000000e+00
1.232000000000e+03 1.129332331137e-02 0.000000000000e+00 0.000000000000e+00
1.232250000000e+03 1.635685310992e-02 0.000000000000e+00 0.000000000000e+00
1.232500000000e+03 1.966549039837e-02 0.000000000000e+00 0.000000000000e+00
1.232750000000e+03 2.098537527263e-02 0.000000000000e+00 0.000000000000e+00
1.233000000000e+03 2.027523977769e-02 0.000000000000e+00 0.000000000000e+00
1.233250000000e+03 1.768615703571e-02 0.000000000000e+00 0.000000000000e+00
1.233500000000e+03 1.354227718529e-02 0.000000000000e+00 0.000000000000e+00
1.233750000000e+03 8.304689784094e-03 0.000000000000e+00 0.000000000000e+00
1.234000000000e+03 2.522318683915e-03 0.000000000000e+00 0.000000000000e+00
1.234250000000e+03 -3.224907460766e-03 0.000000000000e+00 0.000000000000e+00
1.234500000000e+03 -8.384605056736e-03 0.000000000000e+00 0.000000000000e+00
1.234750000000e+03 -1.248609868220e-02 0.000000000000e+00 0.000000000000e+00
1.235000000000e+03 -1.518465165468e-02 0.000000000000e+00 0.000000000000e+00
1.235250000000e+03 -1.629137598447e-02 0.000000000000e+00 0.000000000000e+00
1.235500000000e+03 -1.578605308929e-02 0.000000000000e+00 0.000000000000e+00
1.235750000000e+03 -1.381199245112e-02 0.000000000000e+00 0.000000000000e+00
1.236000000000e+03 -1.065401293633e-02 0.000000000000e+00 0.000000000000e+00
1.236250000000e+03 -6.702431561600e-03 0.000000000000e+00 0.000000000000e+00
1.236500000000e+03 -2.407388263453e-03 0.000000000000e+00 0.000000000000e+00
1.236750000000e+03 1.771233174152e-03 0.000000000000e+00 0.000000000000e+00
1.237000000000e+03 5.412703997173e-03 0.000000000000e+00 0.000000000000e+00
1.237250000000e+03 8.177893741492e-03 0.000000000000e+00 0.000000000000e+00
1.237500000000e+03 9.840875436268e-03 0.000000000000e+00 0.000000000000e+00
1.237750000000e+03 1.030667295236e-02 0.000000000000e+00 0.000000000000e+00
1.238000000000e+03 9.613795786037e-03 0.000000000000e+00 0.000000000000e+00
1.238250000000e+03 7.921974584252e-03 0.000000000000e+00 0.000000000000e+00
1.238500000000e+03 5.487173750443e-03 0.000000000000e+00 0.000000000000e+00
1.238750000000e+03 2.627324010437e-03 0.000000000000e+00 0.000000000000e+00
1.239000000000e+03 -3.168645477883e-04 0.000000000000e+00 0.000000000000e+00
1.239250000000e+03 -3.021275225491e-03 0.000000000000e+00 0.000000000000e+00
1.239500000000e+03 -5.213408552907e-03 0.000000000000e+00 0.000000000000e+00
1.239750000000e+03 -6.699251629526e-03 0.000000000000e+00 0.000000000000e+00
1.240000000000e+03 -7.379340750752e-03 0.000000000000e+00 0.000000000000e+00
1.240250000000e+03 -7.252787528457e-03 0.000000000000e+00 0.000000000000e+00
1.240500000000e+03 -6.409545940773e-03 0.000000000000e+00 0.000000000000e+00
1.240750000000e+03 -5.012600328037e-03 0.000000000000e+00 0.000000000000e+00
1.241000000000e+03 -3.272881820344e-03 0.000000000000e+00 0.000000000000e+00
1.241250000000e+03 -1.420442963783e-03 0.000000000000e+00 0.000000000000e+00
1.241500000000e+03 3.243364569082e-04 0.000000000000e+00 0.000000000000e+00
1.241750000000e+03 1.775984715585e-03 0.000000000000e+00 0.000000000000e+00
1.242000000000e+03 2.802766384882e-03 0.000000000000e+00 0.000000000000e+00
1.242250000000e+03 3.337259900170e-03 0.000000000000e+00 0.000000000000e+00
1.242500000000e+03 3.378022761950e-03 0.000000000000e+00 0.000000000000e+00
1.242750000000e+03 2.982876925194e-03 0.000000000000e+00 0.000000000000e+00
1.243000000000e+03 2.255393989506e-03 0.000000000000e+00 0.000000000000e+00
1.243250000000e+03 1.326927483004e-03 0.000000000000e+00 0.000000000000e+00
1.243500000000e+03 3.369401095015e-04 0.000000000000e+00 0.000000000000e+00
1.243750000000e+03 -5.856254173584e-04 0.000000000000e+00 0.000000000000e+00
1.244000000000e+03 -1.337557748205e-03 0.000000000000e+00 0.000000000000e+00
1.244250000000e+03 -1.851469760200e-03 0.000000000000e+00 0.000000000000e+00
1.244500000000e+03 -2.099930313524e-03 0.000000000000e+00 0.000000000000e+00
1.244750000000e+03 -2.093700598033e-03 0.000000000000e+00 0.000000000000e+00
1.245000000000e+03 -1.874965236442e-03 0.000000000000e+00 0.000000000000e+00
1.245250000000e+03 -1.507075178926e-03 0.000000000000e+00 0.000000000000e+00
1.245500000000e+03 -1.062671031271e-03 0.000000000000e+00 0.000000000000e+00
1.245750000000e+03 -6.121001045161e-04 0.000000000000e+00 0.000000000000e+00
1.246000000000e+03 -2.137948505968e-04 0.000000000000e+00 0.000000000000e+00
1.246250000000e+03 9.219557053029e-05 0.000000000000e+00 0.000000000000e+00
1.246500000000e+03 2.869434192658e-04 0.000000000000e+00 0.000000000000e+00
1.246750000000e+03 3.717190163285e-04 0.000000000000e+00 0.000000000000e+00
1.247000000000e+03 3.640471232205e-04 0.000000000000e+00 0.000000000000e+00
1.247250000000e+03 2.917970684815e-04 0.000000000000e+00 0.000000000000e+00
1.247500000000e+03 1.865595258887e-04 0.000000000000e+00 0.000000000000e+00
1.247750000000e+03 7.753257929895e-05 0.000000000000e+00 0.000000000000e+00
1.248000000000e+03 -1.309570587148e-05 0.000000000000e+00 0.000000000000e+00
1.248250000000e+03 -7.266437328388e-05 0.000000000000e+00 0.000000000000e+00
1.248500000000e+03 -9.830504913673e-05 0.000000000000e+00 0.000000000000e+00
1.248750000000e+03 -9.524047570653e-05 0.000000000000e+00 0.000000000000e+00
1.249000000000e+03 -7.374272110110e-05 0.000000000000e+00 0.000000000000e+00
1.249250000000e+03 -4.556974677957e-05 0.000000000000e+00 0.000000000000e+00
1.249500000000e+03 -2.071586242979e-05 0.000000000000e+00 0.000000000000e+00
1.249750000000e+03 -5.161615340906e-06 0.000000000000e+00 0.000000000000e+00
1.250000000000e+03 -3.104427762927e-08 0.000000000000e+00 0.000000000000e+00
1.250250000000e+03 0.000000000000e+00 0.000000000000e+00 0.000000000000e+00
1.250500000000e+03 0.000000000000e+00 0.000000000000e+00 0.000000000000e+00
1.250750000000e+03 0.000000000000e+00 0.000000000000e+00 0.000000000000e+00
1.251000000000e+03 0.000000000000e+00 0.000000000000e+00 0.000000000000e+00
1.251250000000e+03 0.000000000000e+00 0.000000000000e+00 0.000000000000e+00
1.251500000000e+03 0.000000000000e+00 0.000000000000e+00 0.000000000000e+00
1.251750000000e+03 0.000000000000e+00 0.000000000000e+00 0.000000000000e+00
1.252000000000e+03 0.000000000000e+00 0.000000000000e+00 0.000000000000e+00
1.252250000000e+03 0.000000000000e+00 0.000000000000e+00 0.000000000000e+00
1.252500000000e+03 0.000000000000e+00 0.000000000000e+00 0.000000000000e+00
1.252750000000e+03 0.000000000000e+00 0.000000000000e+00 0.000000000000e+00
1.253000000000e+03 0.000000000000e+00 0.000000000000e+00 0.000000000000e+00
1.253250000000e+03 0.000000000000e+00 0.000000000000e+00 0.000000000000e+00
1.253500000000e+03 0.000000000000e+00 0.000000000000e+00 0.000000000000e+00
1.253750000000e+03 0.000000000000e+00 0.000000000000e+00 0.000000000000e+00
1.254000000000e+03 0.000000000000e+00 0.000000000000e+00 0.000000000000e+00
1.254250000000e+03 0.000000000000e+00 0.000000000000e+00 0.000000000000e+00
1.254500000000e+03 0.000000000000e+00 0.000000000000e+00 0.000000000000e+00
1.254750000000e+03 0.000000000000e+00 0.000000000000e+00 0.000000000000e+00
1.255000000000e+03 0.000000000000e+00 0.000000000000e+00 0.000000000000e+00
1.255250000000e+03 0.000000000000e+00 0.000000000000e+00 0.000000000000e+00
1.255500000000e+03 0.000000000000e+00 0.000000000000e+00 0.000000000000e+00
1.255750000000e+03 0.000000000000e+00 0.000000000000e+00 0.000000000000e+00
1.256000000000e+03 0.000000000000e+00 0.000000000000e+00 0.000000000000e+00
1.256250000000e+03 0.000000000000e+00 0.000000000000e+00 0.000000000000e+00
1.256500000000e+03 0.000000000000e+00 0.000000000000e+00 0.000000000000e+00
1.256750000000e+03 0.000000000000e+00 0.000000000000e+00 0.000000000000e+00
1.257000000000e+03 0.000000000000e+00 0.000000000000e+00 0.000000000000e+00
1.257250000000e+03 0.000000000000e+00 0.000000000000e+00 0.000000000000e+00
1.257500000000e+03 0.000000000000e+00 0.000000000000e+00 0.000000000000e+00
1.257750000000e+03 0.000000000000e+00 0.000000000000e+00 0.000000000000e+00
1.258000000000e+03 0.000000000000e+00 0.000000000000e+00 0.000000000000e+00
1.258250000000e+03 0.000000000000e+00 0.000000000000e+00 0.000000000000e+00
1.258500000000e+03 0.000000000000e+00 0.000000000000e+00 0.000000000000e+00
1.258750000000e+03 0.000000000000e+00 0.000000000000e+00 0.000000000000e+00
1.259000000000e+03 0.000000000000e+00 0.000000000000e+00 0.000000000000e+00
1.259250000000e+03 0.000000000000e+00 0.000000000000e+00 0.000000000000e+00
1.259500000000e+03 0.000000000000e+00 0.000000000000e+00 0.000000000000e+00
1.259750000000e+03 0.000000000000e+00 0.000000000000e+00 0.000000000000e+00
1.260000000000e+03 0.000000000000e+00 0.000000000000e+00 0.000000000000e+00
1.260250000000e+03 0.000000000000e+00 0.000000000000e+00 0.000000000000e+00
1.260500000000e+03 0.000000000000e+00 0.000000000000e+00 0.000000000000e+00
1.260750000000e+03 0.000000000000e+00 0.000000000000e+00 0.000000000000e+00
1.261000000000e+03 0.000000000000e+00 0.000000000000e+00 0.000000000000e+00
1.261250000000e+03 0.000000000000e+00 0.000000000000e+00 0.000000000000e+00
1.261500000000e+03 0.000000000000e+00 0.000000000000e+00 0.000000000000e+00
1.261750000000e+03 0.000000000000e+00 0.000000000000e+00 0.000000000000e+00
1.262000000000e+03 0.000000000000e+00 0.000000000000e+00 0.000000000000e+00
1.262250000000e+03 0.000000000000e+00 0.000000000000e+00 0.000000000000e+00
1.262500000000e+03 0.000000000000e+00 0.000000000000e+00 0.000000000000e+00
1.262750000000e+03 0.000000000000e+00 0.000000000000e+00 0.000000000000e+00
1.263000000000e+03 0.000000000000e+00 0.000000000000e+00 0.000000000000e+00
1.263250000000e+03 0.000000000000e+00 0.000000000000e+00 0.000000000000e+00
1.263500000000e+03 0.000000000000e+00 0.000000000000e+00 0.000000000000e+00
1.263750000000e+03 0.000000000000e+00 0.000000000000e+00 0.000000000000e+00
1.264000000000e+03 0.000000000000e+00 0.000000000000e+00 0.000000000000e+00
1.264250000000e+03 0.000000000000e+00 0.000000000000e+00 0.000000000000e+00
1.264500000000e+03 0.000000000000e+00 0.000000000000e+00 0.000000000000e+00
1.264750000000e+03 0.000000000000e+00 0.000000000000e+00 0.000000000000e+00
1.265000000000e+03 0.000000000000e+00 0.000000000000e+00 0.000000000000e+00
1.265250000000e+03 0.000000000000e+00 0.000000000000e+00 0.000000000000e+00
1.265500000000e+03 0.000000000000e+00 0.000000000000e+00 0.000000000000e+00
1.265750000000e+03 0.000000000000e+00 0.000000000000e+00 0.000000000000e+00
1.266000000000e+03 0.000000000000e+00 0.000000000000e+00 0.000000000000e+00
1.266250000000e+03 0.000000000000e+00 0.000000000000e+00 0.000000000000e+00
1.266500000000e+03 0.000000000000e+00 0.000000000000e+00 0.000000000000e+00
1.266750000000e+03 0.000000000000e+00 0.000000000000e+00 0.000000000000e+00
1.267000000000e+03 0.000000000000e+00 0.000000000000e+00 0.000000000000e+00
1.267250000000e+03 0.000000000000e+00 0.000000000000e+00 0.000000000000e+00
1.267500000000e+03 0.000000000000e+00 0.000000000000e+00 0.000000000000e+00
1.267750000000e+03 0.000000000000e+00 0.000000000000e+00 0.000000000000e+00
1.268000000000e+03 0.000000000000e+00 0.000000000000e+00 0.000000000000e+00
1.268250000000e+03 0.000000000000e+00 0.000000000000e+00 0.000000000000e+00
1.268500000000e+03 0.000000000000e+00 0.000000000000e+00 0.000000000000e+00
1.268750000000e+03 0.000000000000e+00 0.000000000000e+00 0.000000000000e+00
1.269000000000e+03 0.000000000000e+00 0.000000000000e+00 0.000000000000e+00
1.269250000000e+03 0.000000000000e+00 0.000000000000e+00 0.000000000000e+00
1.269500000000e+03 0.000000000000e+00 0.000000000000e+00 0.000000000000e+00
1.269750000000e+03 0.000000000000e+00 0.000000000000e+00 0.000000000000e+00
1.270000000000e+03 0.000000000000e+00 0.000000000000e+00 0.000000000000e+00
1.270250000000e+03 0.000000000000e+00 0.000000000000e+00 0.000000000000e+00
1.270500000000e+03 0.000000000000e+00 0.000000000000e+00 0.000000000000e+00
1.270750000000e+03 0.000000000000e+00 0.000000000000e+00 0.000000000000e+00
1.271000000000e+03 0.000000000000e+00 0.000000000000e+00 0.000000000000e+00
1.271250000000e+03 0.000000000000e+00 0.000000000000e+00 0.000000000000e+00
1.271500000000e+03 0.000000000000e+00 0.000000000000e+00 0.000000000000e+00
1.271750000000e+03 0.000000000000e+00 0.000000000000e+00 0.000000000000e+00
1.272000000000e+03 0.000000000000e+00 0.000000000000e+00 0.000000000000e+00
1.272250000000e+03 0.000000000000e+00 0.000000000000e+00 0.000000000000e+00
1.272500000000e+03 0.000000000000e+00 0.000000000000e+00 0.000000000000e+00
1.272750000000e+03 0.000000000000e+00 0.000000000000e+00 0.000000000000e+00
1.273000000000e+03 0.000000000000e+00 0.000000000000e+00 0.000000000000e+00
1.273250000000e+03 0.000000000000e+00 0.000000000000e+00 0.000000000000e+00
1.273500000000e+03 0.000000000000e+00 0.000000000000e+00 0.000000000000e+00
1.273750000000e+03 0.000000000000e+00 0.000000000000e+00 0.000000000000e+00
1.274000000000e+03 0.000000000000e+00 0.000000000000e+00 0.000000000000e+00
1.274250000000e+03 0.000000000000e+00 0.000000000000e+00 0.000000000000e+00
1.274500000000e+03 0.000000000000e+00 0.000000000000e+00 0.000000000000e+00
1.274750000000e+03 0.000000000000e+00 0.000000000000e+00 0.000000000000e+00
1.275000000000e+03 0.000000000000e+00 0.000000000000e+00 0.000000000000e+00
1.275250000000e+03 0.000000000000e+00 0.000000000000e+00 0.000000000000e+00
1.275500000000e+03 0.000000000000e+00 0.000000000000e+00 0.000000000000e+00
1.275750000000e+03 0.000000000000e+00 0.000000000000e+00 0.000000000000e+00
1.276000000000e+03 0.000000000000e+00 0.000000000000e+00 0.000000000000e+00
1.276250000000e+03 0.000000000000e+00 0.000000000000e+00 0.000000000000e+00
1.276500000000e+03 0.000000000000e+00 0.000000000000e+00 0.000000000000e+00
1.276750000000e+03 0.000000000000e+00 0.000000000000e+00 0.000000000000e+00
1.277000000000e+03 0.000000000000e+00 0.000000000000e+00 0.000000000000e+00
1.277250000000e+03 0.000000000000e+00 0.000000000000e+00 0.000000000000e+00
1.277500000000e+03 0.000000000000e+00 0.000000000000e+00 0.000000000000e+00
1.277750000000e+03 0.000000000000e+00 0.000000000000e+00 0.000000000000e+00
1.278000000000e+03 0.000000000000e+00 0.000000000000e+00 0.000000000000e+00
1.278250000000e+03 0.000000000000e+00 0.000000000000e+00 0.000000000000e+00
1.278500000000e+03 0.000000000000e+00 0.000000000000e+00 0.000000000000e+00
1.278750000000e+03 0.000000000000e+00 0.000000000000e+00 0.000000000000e+00
1.279000000000e+03 0.000000000000e+00 0.000000000000e+00 0.000000000000e+00
1.279250000000e+03 0.000000000000e+00 0.000000000000e+00 0.000000000000e+00
1.279500000000e+03 0.000000000000e+00 0.000000000000e+00 0.000000000000e+00
1.279750000000e+03 0.000000000000e+00 0.000000000000e+00 0.000000000000e+00
1.280000000000e+03 0.000000000000e+00 0.000000000000e+00 0.000000000000e+00
1.280250000000e+03 0.000000000000e+00 0.000000000000e+00 0.000000000000e+00
1.280500000000e+03 0.000000000000e+00 0.000000000000e+00 0.000000000000e+00
1.280750000000e+03 0.000000000000e+00 0.000000000000e+00 0.000000000000e+00
1.281000000000e+03 0.000000000000e+00 0.000000000000e+00 0.000000000000e+00
1.281250000000e+03 0.000000000000e+00 0.000000000000e+00 0.000000000000e+00
1.281500000000e+03 0.000000000000e+00 0.000000000000e+00 0.000000000000e+00
1.281750000000e+03 0.000000000000e+00 0.000000000000e+00 0.000000000000e+00
1.282000000000e+03 0.000000000000e+00 0.000000000000e+00 0.000000000000e+00
1.282250000000e+03 0.000000000000e+00 0.000000000000e+00 0.000000000000e+00
1.282500000000e+03 0.000000000000e+00 0.000000000000e+00 0.000000000000e+00
1.282750000000e+03 0.000000000000e+00 0.000000000000e+00 0.000000000000e+00
1.283000000000e+03 0.000000000000e+00 0.000000000000e+00 0.000000000000e+00
1.283250000000e+03 0.000000000000e+00 0.000000000000e+00 0.000000000000e+00
1.283500000000e+03 0.000000000000e+00 0.000000000000e+00 0.000000000000e+00
1.283750000000e+03 0.000000000000e+00 0.000000000000e+00 0.000000000000e+00
1.284000000000e+03 0.000000000000e+00 0.000000000000e+00 0.000000000000e+00
1.284250000000e+03 0.000000000000e+00 0.000000000000e+00 0.000000000000e+00
1.284500000000e+03 0.000000000000e+00 0.000000000000e+00 0.000000000000e+00
1.284750000000e+03 0.000000000000e+00 0.000000000000e+00 0.000000000000e+00
1.285000000000e+03 0.000000000000e+00 0.000000000000e+00 0.000000000000e+00
1.285250000000e+03 0.000000000000e+00 0.000000000000e+00 0.000000000000e+00
1.285500000000e+03 0.000000000000e+00 0.000000000000e+00 0.000000000000e+00
1.285750000000e+03 0.000000000000e+00 0.000000000000e+00 0.000000000000e+00
1.286000000000e+03 0.000000000000e+00 0.000000000000e+00 0.000000000000e+00
1.286250000000e+03 0.000000000000e+00 0.000000000000e+00 0.000000000000e+00
1.286500000000e+03 0.000000000000e+00 0.000000000000e+00 0.000000000000e+00
1.286750000000e+03 0.000000000000e+00 0.000000000000e+00 0.000000000000e+00
1.287000000000e+03 0.000000000000e+00 0.000000000000e+00 0.000000000000e+00
1.287250000000e+03 0.000000000000e+00 0.000000000000e+00 0.000000000000e+00
1.287500000000e+03 0.000000000000e+00 0.000000000000e+00 0.000000000000e+00
1.287750000000e+03 0.000000000000e+00 0.000000000000e+00 0.000000000000e+00
1.288000000000e+03 0.000000000000e+00 0.000000000000e+00 0.000000000000e+00
1.288250000000e+03 0.000000000000e+00 0.000000000000e+00 0.000000000000e+00
1.288500000000e+03 0.000000000000e+00 0.000000000000e+00 0.000000000000e+00
1.288750000000e+03 0.000000000000e+00 0.000000000000e+00 0.000000000000e+00
1.289000000000e+03 0.000000000000e+00 0.000000000000e+00 0.000000000000e+00
1.289250000000e+03 0.000000000000e+00 0.000000000000e+00 0.000000000000e+00
1.289500000000e+03 0.000000000000e+00 0.000000000000e+00 0.000000000000e+00
1.289750000000e+03 0.000000000000e+00 0.000000000000e+00 0.000000000000e+00
1.290000000000e+03 0.000000000000e+00 0.000000000000e+00 0.000000000000e+00
1.290250000000e+03 0.000000000000e+00 0.000000000000e+00 0.000000000000e+00
1.290500000000e+03 0.000000000000e+00 0.000000000000e+00 0.000000000000e+00
1.290750000000e+03 0.000000000000e+00 0.000000000000e+00 0.000000000000e+00
1.291000000000e+03 0.000000000000e+00 0.000000000000e+00 0.000000000000e+00
1.291250000000e+03 0.000000000000e+00 0.000000000000e+00 0.000000000000e+00
1.291500000000e+03 0.000000000000e+00 0.000000000000e+00 0.000000000000e+00
1.291750000000e+03 0.000000000000e+00 0.000000000000e+00 0.000000000000e+00
1.292000000000e+03 0.000000000000e+00 0.000000000000e+00 0.000000000000e+00
1.292250000000e+03 0.000000000000e+00 0.000000000000e+00 0.000000000000e+00
1.292500000000e+03 0.000000000000e+00 0.000000000000e+00 0.000000000000e+00
1.292750000000e+03 0.000000000000e+00 0.000000000000e+00 0.000000000000e+00
1.293000000000e+03 0.000000000000e+00 0.000000000000e+00 0.000000000000e+00
1.293250000000e+03 0.000000000000e+00 0.000000000000e+00 0.000000000000e+00
1.293500000000e+03 0.000000000000e+00 0.000000000000e+00 0.000000000000e+00
1.293750000000e+03 0.000000000000e+00 0.000000000000e+00 0.000000000000e+00
1.294000000000e+03 0.000000000000e+00 0.000000000000e+00 0.000000000000e+00
1.294250000000e+03 0.000000000000e+00 0.000000000000e+00 0.000000000000e+00
1.294500000000e+03 0.000000000000e+00 0.000000000000e+00 0.000000000000e+00
1.294750000000e+03 0.000000000000e+00 0.000000000000e+00 0.000000000000e+00
1.295000000000e+03 0.000000000000e+00 0.000000000000e+00 0.000000000000e+00
1.295250000000e+03 0.000000000000e+00 0.000000000000e+00 0.000000000000e+00
1.295500000000e+03 0.000000000000e+00 0.000000000000e+00 0.000000000000e+00
1.295750000000e+03 0.000000000000e+00 0.000000000000e+00 0.000000000000e+00
1.296000000000e+03 0.000000000000e+00 0.000000000000e+00 0.000000000000e+00
1.296250000000e+03 0.000000000000e+00 0.000000000000e+00 0.000000000000e+00
1.296500000000e+03 0.000000000000e+00 0.000000000000e+00 0.000000000000e+00
1.296750000000e+03 0.000000000000e+00 0.000000000000e+00 0.000000000000e+00
1.297000000000e+03 0.000000000000e+00 0.000000000000e+00 0.000000000000e+00
1.297250000000e+03 0.000000000000e+00 0.000000000000e+00 0.000000000000e+00
1.297500000000e+03 0.000000000000e+00 0.000000000000e+00 0.000000000000e+00
1.297750000000e+03 0.000000000000e+00 0.000000000000e+00 0.000000000000e+00
1.298000000000e+03 0.000000000000e+00 0.000000000000e+00 0.000000000000e+00
1.298250000000e+03 0.000000000000e+00 0.000000000000e+00 0.000000000000e+00
1.298500000000e+03 0.000000000000e+00 0.000000000000e+00 0.000000000000e+00
1.298750000000e+03 0.000000000000e+00 0.000000000000e+00 0.000000000000e+00
1.299000000000e+03 0.000000000000e+00 0.000000000000e+00 0.000000000000e+00
1.299250000000e+03 0.000000000000e+00 0.000000000000e+00 0.000000000000e+00
1.299500000000e+03 0.000000000000e+00 0.000000000000e+00 0.000000000000e+00
1.299750000000e+03 0.000000000000e+00 0.000000000000e+00 0.000000000000e+00
1.300000000000e+03 0.000000000000e+00 0.000000000000e+00 0.000000000000e+00
1.300250000000e+03 0.000000000000e+00 0.000000000000e+00 0.000000000000e+00
1.300500000000e+03 0.000000000000e+00 0.000000000000e+00 0.000000000000e+00
1.300750000000e+03 0.000000000000e+00 0.000000000000e+00 0.000000000000e+00
1.301000000000e+03 0.000000000000e+00 0.000000000000e+00 0.000000000000e+00
1.301250000000e+03 0.000000000000e+00 0.000000000000e+00 0.000000000000e+00
1.301500000000e+03 0.000000000000e+00 0.000000000000e+00 0.000000000000e+00
1.301750000000e+03 0.000000000000e+00 0.000000000000e+00 0.000000000000e+00
1.302000000000e+03 0.000000000000e+00 0.000000000000e+00 0.000000000000e+00
1.302250000000e+03 0.000000000000e+00 0.000000000000e+00 0.000000000000e+00
1.302500000000e+03 0.000000000000e+00 0.000000000000e+00 0.000000000000e+00
1.302750000000e+03 0.000000000000e+00 0.000000000000e+00 0.000000000000e+00
1.303000000000e+03 0.000000000000e+00 0.000000000000e+00 0.000000000000e+00
1.303250000000e+03 0.000000000000e+00 0.000000000000e+00 0.000000000000e+00
1.303500000000e+03 0.000000000000e+00 0.000000000000e+00 0.000000000000e+00
1.303750000000e+03 0.000000000000e+00 0.000000000000e+00 0.000000000000e+00
1.304000000000e+03 0.000000000000e+00 0.000000000000e+00 0.000000000000e+00
1.304250000000e+03 0.000000000000e+00 0.000000000000e+00 0.000000000000e+00
1.304500000000e+03 0.000000000000e+00 0.000000000000e+00 0.000000000000e+00
1.304750000000e+03 0.000000000000e+00 0.000000000000e+00 0.000000000000e+00
1.305000000000e+03 0.000000000000e+00 0.000000000000e+00 0.000000000000e+00
1.305250000000e+03 0.000000000000e+00 0.000000000000e+00 0.000000000000e+00
1.305500000000e+03 0.000000000000e+00 0.000000000000e+00 0.000000000000e+00
1.305750000000e+03 0.000000000000e+00 0.000000000000e+00 0.000000000000e+00
1.306000000000e+03 0.000000000000e+00 0.000000000000e+00 0.000000000000e+00
1.306250000000e+03 0.000000000000e+00 0.000000000000e+00 0.000000000000e+00
1.306500000000e+03 0.000000000000e+00 0.000000000000e+00 0.000000000000e+00
1.306750000000e+03 0.000000000000e+00 0.000000000000e+00 0.000000000000e+00
1.307000000000e+03 0.000000000000e+00 0.000000000000e+00 0.000000000000e+00
1.307250000000e+03 0.000000000000e+00 0.000000000000e+00 0.000000000000e+00
1.307500000000e+03 0.000000000000e+00 0.000000000000e+00 0.000000000000e+00
1.307750000000e+03 0.000000000000e+00 0.000000000000e+00 0.000000000000e+00
1.308000000000e+03 0.000000000000e+00 0.000000000000e+00 0.000000000000e+00
1.308250000000e+03 0.000000000000e+00 0.000000000000e+00 0.000000000000e+00
1.308500000000e+03 0.000000000000e+00 0.000000000000e+00 0.000000000000e+00
1.308750000000e+03 0.000000000000e+00 0.000000000000e+00 0.000000000000e+00
1.309000000000e+03 0.000000000000e+00 0.000000000000e+00 0.000000000000e+00
1.309250000000e+03 0.000000000000e+00 0.000000000000e+00 0.000000000000e+00
[truncated: 10,109 more chars]
