# Supplementary material for: Tracking Charge Migration with Frequency-Matched Strobo-Spectroscopy
Source: J Phys Chem A. 2024 Jan 2;128(1):20–7. doi: 10.1021/acs.jpca.3c04234 (PMC10788909; doi:10.1021/acs.jpca.3c04234)
Supplement: Supplementary file 2 — jp3c04234_si_002.zip [file jp3c04234_si_002.zip › supplemental data/Data/dipoles/model/tau=4.3125.txt]

# Model dipole moment for tau = 4.3125 o.c.
0.000000000000e+00 0.000000000000e+00 0.000000000000e+00 0.000000000000e+00
2.500000000000e-01 0.000000000000e+00 0.000000000000e+00 0.000000000000e+00
5.000000000000e-01 0.000000000000e+00 0.000000000000e+00 0.000000000000e+00
7.500000000000e-01 0.000000000000e+00 0.000000000000e+00 0.000000000000e+00
1.000000000000e+00 0.000000000000e+00 0.000000000000e+00 0.000000000000e+00
1.250000000000e+00 0.000000000000e+00 0.000000000000e+00 0.000000000000e+00
1.500000000000e+00 0.000000000000e+00 0.000000000000e+00 0.000000000000e+00
1.750000000000e+00 0.000000000000e+00 0.000000000000e+00 0.000000000000e+00
2.000000000000e+00 0.000000000000e+00 0.000000000000e+00 0.000000000000e+00
2.250000000000e+00 0.000000000000e+00 0.000000000000e+00 0.000000000000e+00
2.500000000000e+00 0.000000000000e+00 0.000000000000e+00 0.000000000000e+00
2.750000000000e+00 0.000000000000e+00 0.000000000000e+00 0.000000000000e+00
3.000000000000e+00 0.000000000000e+00 0.000000000000e+00 0.000000000000e+00
3.250000000000e+00 0.000000000000e+00 0.000000000000e+00 0.000000000000e+00
3.500000000000e+00 0.000000000000e+00 0.000000000000e+00 0.000000000000e+00
3.750000000000e+00 0.000000000000e+00 0.000000000000e+00 0.000000000000e+00
4.000000000000e+00 0.000000000000e+00 0.000000000000e+00 0.000000000000e+00
4.250000000000e+00 0.000000000000e+00 0.000000000000e+00 0.000000000000e+00
4.500000000000e+00 0.000000000000e+00 0.000000000000e+00 0.000000000000e+00
4.750000000000e+00 0.000000000000e+00 0.000000000000e+00 0.000000000000e+00
5.000000000000e+00 0.000000000000e+00 0.000000000000e+00 0.000000000000e+00
5.250000000000e+00 0.000000000000e+00 0.000000000000e+00 0.000000000000e+00
5.500000000000e+00 0.000000000000e+00 0.000000000000e+00 0.000000000000e+00
5.750000000000e+00 0.000000000000e+00 0.000000000000e+00 0.000000000000e+00
6.000000000000e+00 0.000000000000e+00 0.000000000000e+00 0.000000000000e+00
6.250000000000e+00 0.000000000000e+00 0.000000000000e+00 0.000000000000e+00
6.500000000000e+00 0.000000000000e+00 0.000000000000e+00 0.000000000000e+00
6.750000000000e+00 0.000000000000e+00 0.000000000000e+00 0.000000000000e+00
7.000000000000e+00 0.000000000000e+00 0.000000000000e+00 0.000000000000e+00
7.250000000000e+00 0.000000000000e+00 0.000000000000e+00 0.000000000000e+00
7.500000000000e+00 0.000000000000e+00 0.000000000000e+00 0.000000000000e+00
7.750000000000e+00 0.000000000000e+00 0.000000000000e+00 0.000000000000e+00
8.000000000000e+00 0.000000000000e+00 0.000000000000e+00 0.000000000000e+00
8.250000000000e+00 0.000000000000e+00 0.000000000000e+00 0.000000000000e+00
8.500000000000e+00 0.000000000000e+00 0.000000000000e+00 0.000000000000e+00
8.750000000000e+00 0.000000000000e+00 0.000000000000e+00 0.000000000000e+00
9.000000000000e+00 0.000000000000e+00 0.000000000000e+00 0.000000000000e+00
9.250000000000e+00 0.000000000000e+00 0.000000000000e+00 0.000000000000e+00
9.500000000000e+00 0.000000000000e+00 0.000000000000e+00 0.000000000000e+00
9.750000000000e+00 0.000000000000e+00 0.000000000000e+00 0.000000000000e+00
1.000000000000e+01 0.000000000000e+00 0.000000000000e+00 0.000000000000e+00
1.025000000000e+01 0.000000000000e+00 0.000000000000e+00 0.000000000000e+00
1.050000000000e+01 0.000000000000e+00 0.000000000000e+00 0.000000000000e+00
1.075000000000e+01 0.000000000000e+00 0.000000000000e+00 0.000000000000e+00
1.100000000000e+01 0.000000000000e+00 0.000000000000e+00 0.000000000000e+00
1.125000000000e+01 0.000000000000e+00 0.000000000000e+00 0.000000000000e+00
1.150000000000e+01 0.000000000000e+00 0.000000000000e+00 0.000000000000e+00
1.175000000000e+01 0.000000000000e+00 0.000000000000e+00 0.000000000000e+00
1.200000000000e+01 0.000000000000e+00 0.000000000000e+00 0.000000000000e+00
1.225000000000e+01 0.000000000000e+00 0.000000000000e+00 0.000000000000e+00
1.250000000000e+01 0.000000000000e+00 0.000000000000e+00 0.000000000000e+00
1.275000000000e+01 0.000000000000e+00 0.000000000000e+00 0.000000000000e+00
1.300000000000e+01 0.000000000000e+00 0.000000000000e+00 0.000000000000e+00
1.325000000000e+01 0.000000000000e+00 0.000000000000e+00 0.000000000000e+00
1.350000000000e+01 0.000000000000e+00 0.000000000000e+00 0.000000000000e+00
1.375000000000e+01 0.000000000000e+00 0.000000000000e+00 0.000000000000e+00
1.400000000000e+01 0.000000000000e+00 0.000000000000e+00 0.000000000000e+00
1.425000000000e+01 0.000000000000e+00 0.000000000000e+00 0.000000000000e+00
1.450000000000e+01 0.000000000000e+00 0.000000000000e+00 0.000000000000e+00
1.475000000000e+01 0.000000000000e+00 0.000000000000e+00 0.000000000000e+00
1.500000000000e+01 0.000000000000e+00 0.000000000000e+00 0.000000000000e+00
1.525000000000e+01 0.000000000000e+00 0.000000000000e+00 0.000000000000e+00
1.550000000000e+01 0.000000000000e+00 0.000000000000e+00 0.000000000000e+00
1.575000000000e+01 0.000000000000e+00 0.000000000000e+00 0.000000000000e+00
1.600000000000e+01 0.000000000000e+00 0.000000000000e+00 0.000000000000e+00
1.625000000000e+01 0.000000000000e+00 0.000000000000e+00 0.000000000000e+00
1.650000000000e+01 0.000000000000e+00 0.000000000000e+00 0.000000000000e+00
1.675000000000e+01 0.000000000000e+00 0.000000000000e+00 0.000000000000e+00
1.700000000000e+01 0.000000000000e+00 0.000000000000e+00 0.000000000000e+00
1.725000000000e+01 0.000000000000e+00 0.000000000000e+00 0.000000000000e+00
1.750000000000e+01 0.000000000000e+00 0.000000000000e+00 0.000000000000e+00
1.775000000000e+01 0.000000000000e+00 0.000000000000e+00 0.000000000000e+00
1.800000000000e+01 0.000000000000e+00 0.000000000000e+00 0.000000000000e+00
1.825000000000e+01 0.000000000000e+00 0.000000000000e+00 0.000000000000e+00
1.850000000000e+01 0.000000000000e+00 0.000000000000e+00 0.000000000000e+00
1.875000000000e+01 0.000000000000e+00 0.000000000000e+00 0.000000000000e+00
1.900000000000e+01 0.000000000000e+00 0.000000000000e+00 0.000000000000e+00
1.925000000000e+01 0.000000000000e+00 0.000000000000e+00 0.000000000000e+00
1.950000000000e+01 0.000000000000e+00 0.000000000000e+00 0.000000000000e+00
1.975000000000e+01 0.000000000000e+00 0.000000000000e+00 0.000000000000e+00
2.000000000000e+01 0.000000000000e+00 0.000000000000e+00 0.000000000000e+00
2.025000000000e+01 0.000000000000e+00 0.000000000000e+00 0.000000000000e+00
2.050000000000e+01 0.000000000000e+00 0.000000000000e+00 0.000000000000e+00
2.075000000000e+01 0.000000000000e+00 0.000000000000e+00 0.000000000000e+00
2.100000000000e+01 0.000000000000e+00 0.000000000000e+00 0.000000000000e+00
2.125000000000e+01 0.000000000000e+00 0.000000000000e+00 0.000000000000e+00
2.150000000000e+01 0.000000000000e+00 0.000000000000e+00 0.000000000000e+00
2.175000000000e+01 0.000000000000e+00 0.000000000000e+00 0.000000000000e+00
2.200000000000e+01 0.000000000000e+00 0.000000000000e+00 0.000000000000e+00
2.225000000000e+01 0.000000000000e+00 0.000000000000e+00 0.000000000000e+00
2.250000000000e+01 0.000000000000e+00 0.000000000000e+00 0.000000000000e+00
2.275000000000e+01 0.000000000000e+00 0.000000000000e+00 0.000000000000e+00
2.300000000000e+01 0.000000000000e+00 0.000000000000e+00 0.000000000000e+00
2.325000000000e+01 0.000000000000e+00 0.000000000000e+00 0.000000000000e+00
2.350000000000e+01 0.000000000000e+00 0.000000000000e+00 0.000000000000e+00
2.375000000000e+01 0.000000000000e+00 0.000000000000e+00 0.000000000000e+00
2.400000000000e+01 0.000000000000e+00 0.000000000000e+00 0.000000000000e+00
2.425000000000e+01 0.000000000000e+00 0.000000000000e+00 0.000000000000e+00
2.450000000000e+01 0.000000000000e+00 0.000000000000e+00 0.000000000000e+00
2.475000000000e+01 0.000000000000e+00 0.000000000000e+00 0.000000000000e+00
2.500000000000e+01 0.000000000000e+00 0.000000000000e+00 0.000000000000e+00
2.525000000000e+01 0.000000000000e+00 0.000000000000e+00 0.000000000000e+00
2.550000000000e+01 0.000000000000e+00 0.000000000000e+00 0.000000000000e+00
2.575000000000e+01 0.000000000000e+00 0.000000000000e+00 0.000000000000e+00
2.600000000000e+01 0.000000000000e+00 0.000000000000e+00 0.000000000000e+00
2.625000000000e+01 0.000000000000e+00 0.000000000000e+00 0.000000000000e+00
2.650000000000e+01 0.000000000000e+00 0.000000000000e+00 0.000000000000e+00
2.675000000000e+01 0.000000000000e+00 0.000000000000e+00 0.000000000000e+00
2.700000000000e+01 0.000000000000e+00 0.000000000000e+00 0.000000000000e+00
2.725000000000e+01 0.000000000000e+00 0.000000000000e+00 0.000000000000e+00
2.750000000000e+01 0.000000000000e+00 0.000000000000e+00 0.000000000000e+00
2.775000000000e+01 0.000000000000e+00 0.000000000000e+00 0.000000000000e+00
2.800000000000e+01 0.000000000000e+00 0.000000000000e+00 0.000000000000e+00
2.825000000000e+01 0.000000000000e+00 0.000000000000e+00 0.000000000000e+00
2.850000000000e+01 0.000000000000e+00 0.000000000000e+00 0.000000000000e+00
2.875000000000e+01 0.000000000000e+00 0.000000000000e+00 0.000000000000e+00
2.900000000000e+01 0.000000000000e+00 0.000000000000e+00 0.000000000000e+00
2.925000000000e+01 0.000000000000e+00 0.000000000000e+00 0.000000000000e+00
2.950000000000e+01 0.000000000000e+00 0.000000000000e+00 0.000000000000e+00
2.975000000000e+01 0.000000000000e+00 0.000000000000e+00 0.000000000000e+00
3.000000000000e+01 0.000000000000e+00 0.000000000000e+00 0.000000000000e+00
3.025000000000e+01 0.000000000000e+00 0.000000000000e+00 0.000000000000e+00
3.050000000000e+01 0.000000000000e+00 0.000000000000e+00 0.000000000000e+00
3.075000000000e+01 0.000000000000e+00 0.000000000000e+00 0.000000000000e+00
3.100000000000e+01 0.000000000000e+00 0.000000000000e+00 0.000000000000e+00
3.125000000000e+01 0.000000000000e+00 0.000000000000e+00 0.000000000000e+00
3.150000000000e+01 0.000000000000e+00 0.000000000000e+00 0.000000000000e+00
3.175000000000e+01 0.000000000000e+00 0.000000000000e+00 0.000000000000e+00
3.200000000000e+01 0.000000000000e+00 0.000000000000e+00 0.000000000000e+00
3.225000000000e+01 0.000000000000e+00 0.000000000000e+00 0.000000000000e+00
3.250000000000e+01 0.000000000000e+00 0.000000000000e+00 0.000000000000e+00
3.275000000000e+01 0.000000000000e+00 0.000000000000e+00 0.000000000000e+00
3.300000000000e+01 0.000000000000e+00 0.000000000000e+00 0.000000000000e+00
3.325000000000e+01 0.000000000000e+00 0.000000000000e+00 0.000000000000e+00
3.350000000000e+01 0.000000000000e+00 0.000000000000e+00 0.000000000000e+00
3.375000000000e+01 0.000000000000e+00 0.000000000000e+00 0.000000000000e+00
3.400000000000e+01 0.000000000000e+00 0.000000000000e+00 0.000000000000e+00
3.425000000000e+01 0.000000000000e+00 0.000000000000e+00 0.000000000000e+00
3.450000000000e+01 0.000000000000e+00 0.000000000000e+00 0.000000000000e+00
3.475000000000e+01 0.000000000000e+00 0.000000000000e+00 0.000000000000e+00
3.500000000000e+01 0.000000000000e+00 0.000000000000e+00 0.000000000000e+00
3.525000000000e+01 0.000000000000e+00 0.000000000000e+00 0.000000000000e+00
3.550000000000e+01 0.000000000000e+00 0.000000000000e+00 0.000000000000e+00
3.575000000000e+01 0.000000000000e+00 0.000000000000e+00 0.000000000000e+00
3.600000000000e+01 0.000000000000e+00 0.000000000000e+00 0.000000000000e+00
3.625000000000e+01 0.000000000000e+00 0.000000000000e+00 0.000000000000e+00
3.650000000000e+01 0.000000000000e+00 0.000000000000e+00 0.000000000000e+00
3.675000000000e+01 0.000000000000e+00 0.000000000000e+00 0.000000000000e+00
3.700000000000e+01 0.000000000000e+00 0.000000000000e+00 0.000000000000e+00
3.725000000000e+01 0.000000000000e+00 0.000000000000e+00 0.000000000000e+00
3.750000000000e+01 0.000000000000e+00 0.000000000000e+00 0.000000000000e+00
3.775000000000e+01 0.000000000000e+00 0.000000000000e+00 0.000000000000e+00
3.800000000000e+01 0.000000000000e+00 0.000000000000e+00 0.000000000000e+00
3.825000000000e+01 0.000000000000e+00 0.000000000000e+00 0.000000000000e+00
3.850000000000e+01 0.000000000000e+00 0.000000000000e+00 0.000000000000e+00
3.875000000000e+01 0.000000000000e+00 0.000000000000e+00 0.000000000000e+00
3.900000000000e+01 0.000000000000e+00 0.000000000000e+00 0.000000000000e+00
3.925000000000e+01 0.000000000000e+00 0.000000000000e+00 0.000000000000e+00
3.950000000000e+01 0.000000000000e+00 0.000000000000e+00 0.000000000000e+00
3.975000000000e+01 0.000000000000e+00 0.000000000000e+00 0.000000000000e+00
4.000000000000e+01 0.000000000000e+00 0.000000000000e+00 0.000000000000e+00
4.025000000000e+01 0.000000000000e+00 0.000000000000e+00 0.000000000000e+00
4.050000000000e+01 0.000000000000e+00 0.000000000000e+00 0.000000000000e+00
4.075000000000e+01 0.000000000000e+00 0.000000000000e+00 0.000000000000e+00
4.100000000000e+01 0.000000000000e+00 0.000000000000e+00 0.000000000000e+00
4.125000000000e+01 0.000000000000e+00 0.000000000000e+00 0.000000000000e+00
4.150000000000e+01 0.000000000000e+00 0.000000000000e+00 0.000000000000e+00
4.175000000000e+01 0.000000000000e+00 0.000000000000e+00 0.000000000000e+00
4.200000000000e+01 0.000000000000e+00 0.000000000000e+00 0.000000000000e+00
4.225000000000e+01 0.000000000000e+00 0.000000000000e+00 0.000000000000e+00
4.250000000000e+01 0.000000000000e+00 0.000000000000e+00 0.000000000000e+00
4.275000000000e+01 0.000000000000e+00 0.000000000000e+00 0.000000000000e+00
4.300000000000e+01 0.000000000000e+00 0.000000000000e+00 0.000000000000e+00
4.325000000000e+01 0.000000000000e+00 0.000000000000e+00 0.000000000000e+00
4.350000000000e+01 0.000000000000e+00 0.000000000000e+00 0.000000000000e+00
4.375000000000e+01 0.000000000000e+00 0.000000000000e+00 0.000000000000e+00
4.400000000000e+01 0.000000000000e+00 0.000000000000e+00 0.000000000000e+00
4.425000000000e+01 0.000000000000e+00 0.000000000000e+00 0.000000000000e+00
4.450000000000e+01 0.000000000000e+00 0.000000000000e+00 0.000000000000e+00
4.475000000000e+01 0.000000000000e+00 0.000000000000e+00 0.000000000000e+00
4.500000000000e+01 0.000000000000e+00 0.000000000000e+00 0.000000000000e+00
4.525000000000e+01 0.000000000000e+00 0.000000000000e+00 0.000000000000e+00
4.550000000000e+01 0.000000000000e+00 0.000000000000e+00 0.000000000000e+00
4.575000000000e+01 0.000000000000e+00 0.000000000000e+00 0.000000000000e+00
4.600000000000e+01 0.000000000000e+00 0.000000000000e+00 0.000000000000e+00
4.625000000000e+01 0.000000000000e+00 0.000000000000e+00 0.000000000000e+00
4.650000000000e+01 0.000000000000e+00 0.000000000000e+00 0.000000000000e+00
4.675000000000e+01 0.000000000000e+00 0.000000000000e+00 0.000000000000e+00
4.700000000000e+01 0.000000000000e+00 0.000000000000e+00 0.000000000000e+00
4.725000000000e+01 0.000000000000e+00 0.000000000000e+00 0.000000000000e+00
4.750000000000e+01 0.000000000000e+00 0.000000000000e+00 0.000000000000e+00
4.775000000000e+01 0.000000000000e+00 0.000000000000e+00 0.000000000000e+00
4.800000000000e+01 0.000000000000e+00 0.000000000000e+00 0.000000000000e+00
4.825000000000e+01 0.000000000000e+00 0.000000000000e+00 0.000000000000e+00
4.850000000000e+01 0.000000000000e+00 0.000000000000e+00 0.000000000000e+00
4.875000000000e+01 0.000000000000e+00 0.000000000000e+00 0.000000000000e+00
4.900000000000e+01 0.000000000000e+00 0.000000000000e+00 0.000000000000e+00
4.925000000000e+01 0.000000000000e+00 0.000000000000e+00 0.000000000000e+00
4.950000000000e+01 0.000000000000e+00 0.000000000000e+00 0.000000000000e+00
4.975000000000e+01 0.000000000000e+00 0.000000000000e+00 0.000000000000e+00
5.000000000000e+01 0.000000000000e+00 0.000000000000e+00 0.000000000000e+00
5.025000000000e+01 0.000000000000e+00 0.000000000000e+00 0.000000000000e+00
5.050000000000e+01 0.000000000000e+00 0.000000000000e+00 0.000000000000e+00
5.075000000000e+01 0.000000000000e+00 0.000000000000e+00 0.000000000000e+00
5.100000000000e+01 0.000000000000e+00 0.000000000000e+00 0.000000000000e+00
5.125000000000e+01 0.000000000000e+00 0.000000000000e+00 0.000000000000e+00
5.150000000000e+01 0.000000000000e+00 0.000000000000e+00 0.000000000000e+00
5.175000000000e+01 0.000000000000e+00 0.000000000000e+00 0.000000000000e+00
5.200000000000e+01 0.000000000000e+00 0.000000000000e+00 0.000000000000e+00
5.225000000000e+01 0.000000000000e+00 0.000000000000e+00 0.000000000000e+00
5.250000000000e+01 0.000000000000e+00 0.000000000000e+00 0.000000000000e+00
5.275000000000e+01 0.000000000000e+00 0.000000000000e+00 0.000000000000e+00
5.300000000000e+01 0.000000000000e+00 0.000000000000e+00 0.000000000000e+00
5.325000000000e+01 0.000000000000e+00 0.000000000000e+00 0.000000000000e+00
5.350000000000e+01 0.000000000000e+00 0.000000000000e+00 0.000000000000e+00
5.375000000000e+01 0.000000000000e+00 0.000000000000e+00 0.000000000000e+00
5.400000000000e+01 0.000000000000e+00 0.000000000000e+00 0.000000000000e+00
5.425000000000e+01 0.000000000000e+00 0.000000000000e+00 0.000000000000e+00
5.450000000000e+01 0.000000000000e+00 0.000000000000e+00 0.000000000000e+00
5.475000000000e+01 0.000000000000e+00 0.000000000000e+00 0.000000000000e+00
5.500000000000e+01 0.000000000000e+00 0.000000000000e+00 0.000000000000e+00
5.525000000000e+01 0.000000000000e+00 0.000000000000e+00 0.000000000000e+00
5.550000000000e+01 0.000000000000e+00 0.000000000000e+00 0.000000000000e+00
5.575000000000e+01 0.000000000000e+00 0.000000000000e+00 0.000000000000e+00
5.600000000000e+01 0.000000000000e+00 0.000000000000e+00 0.000000000000e+00
5.625000000000e+01 0.000000000000e+00 0.000000000000e+00 0.000000000000e+00
5.650000000000e+01 0.000000000000e+00 0.000000000000e+00 0.000000000000e+00
5.675000000000e+01 0.000000000000e+00 0.000000000000e+00 0.000000000000e+00
5.700000000000e+01 0.000000000000e+00 0.000000000000e+00 0.000000000000e+00
5.725000000000e+01 0.000000000000e+00 0.000000000000e+00 0.000000000000e+00
5.750000000000e+01 0.000000000000e+00 0.000000000000e+00 0.000000000000e+00
5.775000000000e+01 0.000000000000e+00 0.000000000000e+00 0.000000000000e+00
5.800000000000e+01 0.000000000000e+00 0.000000000000e+00 0.000000000000e+00
5.825000000000e+01 0.000000000000e+00 0.000000000000e+00 0.000000000000e+00
5.850000000000e+01 0.000000000000e+00 0.000000000000e+00 0.000000000000e+00
5.875000000000e+01 0.000000000000e+00 0.000000000000e+00 0.000000000000e+00
5.900000000000e+01 0.000000000000e+00 0.000000000000e+00 0.000000000000e+00
5.925000000000e+01 0.000000000000e+00 0.000000000000e+00 0.000000000000e+00
5.950000000000e+01 0.000000000000e+00 0.000000000000e+00 0.000000000000e+00
5.975000000000e+01 0.000000000000e+00 0.000000000000e+00 0.000000000000e+00
6.000000000000e+01 0.000000000000e+00 0.000000000000e+00 0.000000000000e+00
6.025000000000e+01 0.000000000000e+00 0.000000000000e+00 0.000000000000e+00
6.050000000000e+01 0.000000000000e+00 0.000000000000e+00 0.000000000000e+00
6.075000000000e+01 0.000000000000e+00 0.000000000000e+00 0.000000000000e+00
6.100000000000e+01 0.000000000000e+00 0.000000000000e+00 0.000000000000e+00
6.125000000000e+01 0.000000000000e+00 0.000000000000e+00 0.000000000000e+00
6.150000000000e+01 0.000000000000e+00 0.000000000000e+00 0.000000000000e+00
6.175000000000e+01 0.000000000000e+00 0.000000000000e+00 0.000000000000e+00
6.200000000000e+01 0.000000000000e+00 0.000000000000e+00 0.000000000000e+00
6.225000000000e+01 0.000000000000e+00 0.000000000000e+00 0.000000000000e+00
6.250000000000e+01 0.000000000000e+00 0.000000000000e+00 0.000000000000e+00
6.275000000000e+01 0.000000000000e+00 0.000000000000e+00 0.000000000000e+00
6.300000000000e+01 0.000000000000e+00 0.000000000000e+00 0.000000000000e+00
6.325000000000e+01 0.000000000000e+00 0.000000000000e+00 0.000000000000e+00
6.350000000000e+01 0.000000000000e+00 0.000000000000e+00 0.000000000000e+00
6.375000000000e+01 0.000000000000e+00 0.000000000000e+00 0.000000000000e+00
6.400000000000e+01 0.000000000000e+00 0.000000000000e+00 0.000000000000e+00
6.425000000000e+01 0.000000000000e+00 0.000000000000e+00 0.000000000000e+00
6.450000000000e+01 0.000000000000e+00 0.000000000000e+00 0.000000000000e+00
6.475000000000e+01 0.000000000000e+00 0.000000000000e+00 0.000000000000e+00
6.500000000000e+01 0.000000000000e+00 0.000000000000e+00 0.000000000000e+00
6.525000000000e+01 0.000000000000e+00 0.000000000000e+00 0.000000000000e+00
6.550000000000e+01 0.000000000000e+00 0.000000000000e+00 0.000000000000e+00
6.575000000000e+01 0.000000000000e+00 0.000000000000e+00 0.000000000000e+00
6.600000000000e+01 0.000000000000e+00 0.000000000000e+00 0.000000000000e+00
6.625000000000e+01 0.000000000000e+00 0.000000000000e+00 0.000000000000e+00
6.650000000000e+01 0.000000000000e+00 0.000000000000e+00 0.000000000000e+00
6.675000000000e+01 0.000000000000e+00 0.000000000000e+00 0.000000000000e+00
6.700000000000e+01 0.000000000000e+00 0.000000000000e+00 0.000000000000e+00
6.725000000000e+01 0.000000000000e+00 0.000000000000e+00 0.000000000000e+00
6.750000000000e+01 0.000000000000e+00 0.000000000000e+00 0.000000000000e+00
6.775000000000e+01 0.000000000000e+00 0.000000000000e+00 0.000000000000e+00
6.800000000000e+01 0.000000000000e+00 0.000000000000e+00 0.000000000000e+00
6.825000000000e+01 0.000000000000e+00 0.000000000000e+00 0.000000000000e+00
6.850000000000e+01 0.000000000000e+00 0.000000000000e+00 0.000000000000e+00
6.875000000000e+01 0.000000000000e+00 0.000000000000e+00 0.000000000000e+00
6.900000000000e+01 0.000000000000e+00 0.000000000000e+00 0.000000000000e+00
6.925000000000e+01 0.000000000000e+00 0.000000000000e+00 0.000000000000e+00
6.950000000000e+01 0.000000000000e+00 0.000000000000e+00 0.000000000000e+00
6.975000000000e+01 0.000000000000e+00 0.000000000000e+00 0.000000000000e+00
7.000000000000e+01 0.000000000000e+00 0.000000000000e+00 0.000000000000e+00
7.025000000000e+01 0.000000000000e+00 0.000000000000e+00 0.000000000000e+00
7.050000000000e+01 0.000000000000e+00 0.000000000000e+00 0.000000000000e+00
7.075000000000e+01 0.000000000000e+00 0.000000000000e+00 0.000000000000e+00
7.100000000000e+01 0.000000000000e+00 0.000000000000e+00 0.000000000000e+00
7.125000000000e+01 0.000000000000e+00 0.000000000000e+00 0.000000000000e+00
7.150000000000e+01 0.000000000000e+00 0.000000000000e+00 0.000000000000e+00
7.175000000000e+01 0.000000000000e+00 0.000000000000e+00 0.000000000000e+00
7.200000000000e+01 0.000000000000e+00 0.000000000000e+00 0.000000000000e+00
7.225000000000e+01 0.000000000000e+00 0.000000000000e+00 0.000000000000e+00
7.250000000000e+01 0.000000000000e+00 0.000000000000e+00 0.000000000000e+00
7.275000000000e+01 0.000000000000e+00 0.000000000000e+00 0.000000000000e+00
7.300000000000e+01 0.000000000000e+00 0.000000000000e+00 0.000000000000e+00
7.325000000000e+01 0.000000000000e+00 0.000000000000e+00 0.000000000000e+00
7.350000000000e+01 0.000000000000e+00 0.000000000000e+00 0.000000000000e+00
7.375000000000e+01 0.000000000000e+00 0.000000000000e+00 0.000000000000e+00
7.400000000000e+01 0.000000000000e+00 0.000000000000e+00 0.000000000000e+00
7.425000000000e+01 0.000000000000e+00 0.000000000000e+00 0.000000000000e+00
7.450000000000e+01 0.000000000000e+00 0.000000000000e+00 0.000000000000e+00
7.475000000000e+01 0.000000000000e+00 0.000000000000e+00 0.000000000000e+00
7.500000000000e+01 0.000000000000e+00 0.000000000000e+00 0.000000000000e+00
7.525000000000e+01 0.000000000000e+00 0.000000000000e+00 0.000000000000e+00
7.550000000000e+01 0.000000000000e+00 0.000000000000e+00 0.000000000000e+00
7.575000000000e+01 0.000000000000e+00 0.000000000000e+00 0.000000000000e+00
7.600000000000e+01 0.000000000000e+00 0.000000000000e+00 0.000000000000e+00
7.625000000000e+01 0.000000000000e+00 0.000000000000e+00 0.000000000000e+00
7.650000000000e+01 0.000000000000e+00 0.000000000000e+00 0.000000000000e+00
7.675000000000e+01 0.000000000000e+00 0.000000000000e+00 0.000000000000e+00
7.700000000000e+01 0.000000000000e+00 0.000000000000e+00 0.000000000000e+00
7.725000000000e+01 0.000000000000e+00 0.000000000000e+00 0.000000000000e+00
7.750000000000e+01 0.000000000000e+00 0.000000000000e+00 0.000000000000e+00
7.775000000000e+01 0.000000000000e+00 0.000000000000e+00 0.000000000000e+00
7.800000000000e+01 0.000000000000e+00 0.000000000000e+00 0.000000000000e+00
7.825000000000e+01 0.000000000000e+00 0.000000000000e+00 0.000000000000e+00
7.850000000000e+01 0.000000000000e+00 0.000000000000e+00 0.000000000000e+00
7.875000000000e+01 0.000000000000e+00 0.000000000000e+00 0.000000000000e+00
7.900000000000e+01 0.000000000000e+00 0.000000000000e+00 0.000000000000e+00
7.925000000000e+01 0.000000000000e+00 0.000000000000e+00 0.000000000000e+00
7.950000000000e+01 0.000000000000e+00 0.000000000000e+00 0.000000000000e+00
7.975000000000e+01 0.000000000000e+00 0.000000000000e+00 0.000000000000e+00
8.000000000000e+01 0.000000000000e+00 0.000000000000e+00 0.000000000000e+00
8.025000000000e+01 0.000000000000e+00 0.000000000000e+00 0.000000000000e+00
8.050000000000e+01 0.000000000000e+00 0.000000000000e+00 0.000000000000e+00
8.075000000000e+01 0.000000000000e+00 0.000000000000e+00 0.000000000000e+00
8.100000000000e+01 0.000000000000e+00 0.000000000000e+00 0.000000000000e+00
8.125000000000e+01 0.000000000000e+00 0.000000000000e+00 0.000000000000e+00
8.150000000000e+01 0.000000000000e+00 0.000000000000e+00 0.000000000000e+00
8.175000000000e+01 0.000000000000e+00 0.000000000000e+00 0.000000000000e+00
8.200000000000e+01 0.000000000000e+00 0.000000000000e+00 0.000000000000e+00
8.225000000000e+01 0.000000000000e+00 0.000000000000e+00 0.000000000000e+00
8.250000000000e+01 0.000000000000e+00 0.000000000000e+00 0.000000000000e+00
8.275000000000e+01 0.000000000000e+00 0.000000000000e+00 0.000000000000e+00
8.300000000000e+01 0.000000000000e+00 0.000000000000e+00 0.000000000000e+00
8.325000000000e+01 0.000000000000e+00 0.000000000000e+00 0.000000000000e+00
8.350000000000e+01 0.000000000000e+00 0.000000000000e+00 0.000000000000e+00
8.375000000000e+01 0.000000000000e+00 0.000000000000e+00 0.000000000000e+00
8.400000000000e+01 0.000000000000e+00 0.000000000000e+00 0.000000000000e+00
8.425000000000e+01 0.000000000000e+00 0.000000000000e+00 0.000000000000e+00
8.450000000000e+01 0.000000000000e+00 0.000000000000e+00 0.000000000000e+00
8.475000000000e+01 0.000000000000e+00 0.000000000000e+00 0.000000000000e+00
8.500000000000e+01 0.000000000000e+00 0.000000000000e+00 0.000000000000e+00
8.525000000000e+01 0.000000000000e+00 0.000000000000e+00 0.000000000000e+00
8.550000000000e+01 0.000000000000e+00 0.000000000000e+00 0.000000000000e+00
8.575000000000e+01 0.000000000000e+00 0.000000000000e+00 0.000000000000e+00
8.600000000000e+01 0.000000000000e+00 0.000000000000e+00 0.000000000000e+00
8.625000000000e+01 0.000000000000e+00 0.000000000000e+00 0.000000000000e+00
8.650000000000e+01 0.000000000000e+00 0.000000000000e+00 0.000000000000e+00
8.675000000000e+01 0.000000000000e+00 0.000000000000e+00 0.000000000000e+00
8.700000000000e+01 0.000000000000e+00 0.000000000000e+00 0.000000000000e+00
8.725000000000e+01 0.000000000000e+00 0.000000000000e+00 0.000000000000e+00
8.750000000000e+01 0.000000000000e+00 0.000000000000e+00 0.000000000000e+00
8.775000000000e+01 0.000000000000e+00 0.000000000000e+00 0.000000000000e+00
8.800000000000e+01 0.000000000000e+00 0.000000000000e+00 0.000000000000e+00
8.825000000000e+01 0.000000000000e+00 0.000000000000e+00 0.000000000000e+00
8.850000000000e+01 0.000000000000e+00 0.000000000000e+00 0.000000000000e+00
8.875000000000e+01 0.000000000000e+00 0.000000000000e+00 0.000000000000e+00
8.900000000000e+01 0.000000000000e+00 0.000000000000e+00 0.000000000000e+00
8.925000000000e+01 0.000000000000e+00 0.000000000000e+00 0.000000000000e+00
8.950000000000e+01 0.000000000000e+00 0.000000000000e+00 0.000000000000e+00
8.975000000000e+01 0.000000000000e+00 0.000000000000e+00 0.000000000000e+00
9.000000000000e+01 0.000000000000e+00 0.000000000000e+00 0.000000000000e+00
9.025000000000e+01 0.000000000000e+00 0.000000000000e+00 0.000000000000e+00
9.050000000000e+01 0.000000000000e+00 0.000000000000e+00 0.000000000000e+00
9.075000000000e+01 0.000000000000e+00 0.000000000000e+00 0.000000000000e+00
9.100000000000e+01 0.000000000000e+00 0.000000000000e+00 0.000000000000e+00
9.125000000000e+01 0.000000000000e+00 0.000000000000e+00 0.000000000000e+00
9.150000000000e+01 0.000000000000e+00 0.000000000000e+00 0.000000000000e+00
9.175000000000e+01 0.000000000000e+00 0.000000000000e+00 0.000000000000e+00
9.200000000000e+01 0.000000000000e+00 0.000000000000e+00 0.000000000000e+00
9.225000000000e+01 0.000000000000e+00 0.000000000000e+00 0.000000000000e+00
9.250000000000e+01 0.000000000000e+00 0.000000000000e+00 0.000000000000e+00
9.275000000000e+01 0.000000000000e+00 0.000000000000e+00 0.000000000000e+00
9.300000000000e+01 0.000000000000e+00 0.000000000000e+00 0.000000000000e+00
9.325000000000e+01 0.000000000000e+00 0.000000000000e+00 0.000000000000e+00
9.350000000000e+01 0.000000000000e+00 0.000000000000e+00 0.000000000000e+00
9.375000000000e+01 0.000000000000e+00 0.000000000000e+00 0.000000000000e+00
9.400000000000e+01 0.000000000000e+00 0.000000000000e+00 0.000000000000e+00
9.425000000000e+01 0.000000000000e+00 0.000000000000e+00 0.000000000000e+00
9.450000000000e+01 0.000000000000e+00 0.000000000000e+00 0.000000000000e+00
9.475000000000e+01 0.000000000000e+00 0.000000000000e+00 0.000000000000e+00
9.500000000000e+01 0.000000000000e+00 0.000000000000e+00 0.000000000000e+00
9.525000000000e+01 0.000000000000e+00 0.000000000000e+00 0.000000000000e+00
9.550000000000e+01 0.000000000000e+00 0.000000000000e+00 0.000000000000e+00
9.575000000000e+01 0.000000000000e+00 0.000000000000e+00 0.000000000000e+00
9.600000000000e+01 0.000000000000e+00 0.000000000000e+00 0.000000000000e+00
9.625000000000e+01 0.000000000000e+00 0.000000000000e+00 0.000000000000e+00
9.650000000000e+01 0.000000000000e+00 0.000000000000e+00 0.000000000000e+00
9.675000000000e+01 0.000000000000e+00 0.000000000000e+00 0.000000000000e+00
9.700000000000e+01 0.000000000000e+00 0.000000000000e+00 0.000000000000e+00
9.725000000000e+01 0.000000000000e+00 0.000000000000e+00 0.000000000000e+00
9.750000000000e+01 0.000000000000e+00 0.000000000000e+00 0.000000000000e+00
9.775000000000e+01 0.000000000000e+00 0.000000000000e+00 0.000000000000e+00
9.800000000000e+01 0.000000000000e+00 0.000000000000e+00 0.000000000000e+00
9.825000000000e+01 0.000000000000e+00 0.000000000000e+00 0.000000000000e+00
9.850000000000e+01 0.000000000000e+00 0.000000000000e+00 0.000000000000e+00
9.875000000000e+01 0.000000000000e+00 0.000000000000e+00 0.000000000000e+00
9.900000000000e+01 0.000000000000e+00 0.000000000000e+00 0.000000000000e+00
9.925000000000e+01 0.000000000000e+00 0.000000000000e+00 0.000000000000e+00
9.950000000000e+01 0.000000000000e+00 0.000000000000e+00 0.000000000000e+00
9.975000000000e+01 0.000000000000e+00 0.000000000000e+00 0.000000000000e+00
1.000000000000e+02 0.000000000000e+00 0.000000000000e+00 0.000000000000e+00
1.002500000000e+02 0.000000000000e+00 0.000000000000e+00 0.000000000000e+00
1.005000000000e+02 0.000000000000e+00 0.000000000000e+00 0.000000000000e+00
1.007500000000e+02 0.000000000000e+00 0.000000000000e+00 0.000000000000e+00
1.010000000000e+02 0.000000000000e+00 0.000000000000e+00 0.000000000000e+00
1.012500000000e+02 0.000000000000e+00 0.000000000000e+00 0.000000000000e+00
1.015000000000e+02 0.000000000000e+00 0.000000000000e+00 0.000000000000e+00
1.017500000000e+02 0.000000000000e+00 0.000000000000e+00 0.000000000000e+00
1.020000000000e+02 0.000000000000e+00 0.000000000000e+00 0.000000000000e+00
1.022500000000e+02 0.000000000000e+00 0.000000000000e+00 0.000000000000e+00
1.025000000000e+02 0.000000000000e+00 0.000000000000e+00 0.000000000000e+00
1.027500000000e+02 0.000000000000e+00 0.000000000000e+00 0.000000000000e+00
1.030000000000e+02 0.000000000000e+00 0.000000000000e+00 0.000000000000e+00
1.032500000000e+02 0.000000000000e+00 0.000000000000e+00 0.000000000000e+00
1.035000000000e+02 0.000000000000e+00 0.000000000000e+00 0.000000000000e+00
1.037500000000e+02 0.000000000000e+00 0.000000000000e+00 0.000000000000e+00
1.040000000000e+02 0.000000000000e+00 0.000000000000e+00 0.000000000000e+00
1.042500000000e+02 0.000000000000e+00 0.000000000000e+00 0.000000000000e+00
1.045000000000e+02 0.000000000000e+00 0.000000000000e+00 0.000000000000e+00
1.047500000000e+02 0.000000000000e+00 0.000000000000e+00 0.000000000000e+00
1.050000000000e+02 0.000000000000e+00 0.000000000000e+00 0.000000000000e+00
1.052500000000e+02 0.000000000000e+00 0.000000000000e+00 0.000000000000e+00
1.055000000000e+02 0.000000000000e+00 0.000000000000e+00 0.000000000000e+00
1.057500000000e+02 0.000000000000e+00 0.000000000000e+00 0.000000000000e+00
1.060000000000e+02 0.000000000000e+00 0.000000000000e+00 0.000000000000e+00
1.062500000000e+02 0.000000000000e+00 0.000000000000e+00 0.000000000000e+00
1.065000000000e+02 0.000000000000e+00 0.000000000000e+00 0.000000000000e+00
1.067500000000e+02 0.000000000000e+00 0.000000000000e+00 0.000000000000e+00
1.070000000000e+02 0.000000000000e+00 0.000000000000e+00 0.000000000000e+00
1.072500000000e+02 0.000000000000e+00 0.000000000000e+00 0.000000000000e+00
1.075000000000e+02 0.000000000000e+00 0.000000000000e+00 0.000000000000e+00
1.077500000000e+02 0.000000000000e+00 0.000000000000e+00 0.000000000000e+00
1.080000000000e+02 0.000000000000e+00 0.000000000000e+00 0.000000000000e+00
1.082500000000e+02 0.000000000000e+00 0.000000000000e+00 0.000000000000e+00
1.085000000000e+02 0.000000000000e+00 0.000000000000e+00 0.000000000000e+00
1.087500000000e+02 0.000000000000e+00 0.000000000000e+00 0.000000000000e+00
1.090000000000e+02 0.000000000000e+00 0.000000000000e+00 0.000000000000e+00
1.092500000000e+02 0.000000000000e+00 0.000000000000e+00 0.000000000000e+00
1.095000000000e+02 0.000000000000e+00 0.000000000000e+00 0.000000000000e+00
1.097500000000e+02 0.000000000000e+00 0.000000000000e+00 0.000000000000e+00
1.100000000000e+02 0.000000000000e+00 0.000000000000e+00 0.000000000000e+00
1.102500000000e+02 0.000000000000e+00 0.000000000000e+00 0.000000000000e+00
1.105000000000e+02 0.000000000000e+00 0.000000000000e+00 0.000000000000e+00
1.107500000000e+02 0.000000000000e+00 0.000000000000e+00 0.000000000000e+00
1.110000000000e+02 0.000000000000e+00 0.000000000000e+00 0.000000000000e+00
1.112500000000e+02 0.000000000000e+00 0.000000000000e+00 0.000000000000e+00
1.115000000000e+02 0.000000000000e+00 0.000000000000e+00 0.000000000000e+00
1.117500000000e+02 0.000000000000e+00 0.000000000000e+00 0.000000000000e+00
1.120000000000e+02 0.000000000000e+00 0.000000000000e+00 0.000000000000e+00
1.122500000000e+02 0.000000000000e+00 0.000000000000e+00 0.000000000000e+00
1.125000000000e+02 0.000000000000e+00 0.000000000000e+00 0.000000000000e+00
1.127500000000e+02 0.000000000000e+00 0.000000000000e+00 0.000000000000e+00
1.130000000000e+02 0.000000000000e+00 0.000000000000e+00 0.000000000000e+00
1.132500000000e+02 0.000000000000e+00 0.000000000000e+00 0.000000000000e+00
1.135000000000e+02 0.000000000000e+00 0.000000000000e+00 0.000000000000e+00
1.137500000000e+02 0.000000000000e+00 0.000000000000e+00 0.000000000000e+00
1.140000000000e+02 0.000000000000e+00 0.000000000000e+00 0.000000000000e+00
1.142500000000e+02 0.000000000000e+00 0.000000000000e+00 0.000000000000e+00
1.145000000000e+02 0.000000000000e+00 0.000000000000e+00 0.000000000000e+00
1.147500000000e+02 0.000000000000e+00 0.000000000000e+00 0.000000000000e+00
1.150000000000e+02 0.000000000000e+00 0.000000000000e+00 0.000000000000e+00
1.152500000000e+02 0.000000000000e+00 0.000000000000e+00 0.000000000000e+00
1.155000000000e+02 0.000000000000e+00 0.000000000000e+00 0.000000000000e+00
1.157500000000e+02 0.000000000000e+00 0.000000000000e+00 0.000000000000e+00
1.160000000000e+02 0.000000000000e+00 0.000000000000e+00 0.000000000000e+00
1.162500000000e+02 0.000000000000e+00 0.000000000000e+00 0.000000000000e+00
1.165000000000e+02 0.000000000000e+00 0.000000000000e+00 0.000000000000e+00
1.167500000000e+02 0.000000000000e+00 0.000000000000e+00 0.000000000000e+00
1.170000000000e+02 0.000000000000e+00 0.000000000000e+00 0.000000000000e+00
1.172500000000e+02 0.000000000000e+00 0.000000000000e+00 0.000000000000e+00
1.175000000000e+02 0.000000000000e+00 0.000000000000e+00 0.000000000000e+00
1.177500000000e+02 0.000000000000e+00 0.000000000000e+00 0.000000000000e+00
1.180000000000e+02 0.000000000000e+00 0.000000000000e+00 0.000000000000e+00
1.182500000000e+02 0.000000000000e+00 0.000000000000e+00 0.000000000000e+00
1.185000000000e+02 0.000000000000e+00 0.000000000000e+00 0.000000000000e+00
1.187500000000e+02 0.000000000000e+00 0.000000000000e+00 0.000000000000e+00
1.190000000000e+02 0.000000000000e+00 0.000000000000e+00 0.000000000000e+00
1.192500000000e+02 0.000000000000e+00 0.000000000000e+00 0.000000000000e+00
1.195000000000e+02 0.000000000000e+00 0.000000000000e+00 0.000000000000e+00
1.197500000000e+02 0.000000000000e+00 0.000000000000e+00 0.000000000000e+00
1.200000000000e+02 0.000000000000e+00 0.000000000000e+00 0.000000000000e+00
1.202500000000e+02 0.000000000000e+00 0.000000000000e+00 0.000000000000e+00
1.205000000000e+02 0.000000000000e+00 0.000000000000e+00 0.000000000000e+00
1.207500000000e+02 0.000000000000e+00 0.000000000000e+00 0.000000000000e+00
1.210000000000e+02 0.000000000000e+00 0.000000000000e+00 0.000000000000e+00
1.212500000000e+02 0.000000000000e+00 0.000000000000e+00 0.000000000000e+00
1.215000000000e+02 0.000000000000e+00 0.000000000000e+00 0.000000000000e+00
1.217500000000e+02 0.000000000000e+00 0.000000000000e+00 0.000000000000e+00
1.220000000000e+02 0.000000000000e+00 0.000000000000e+00 0.000000000000e+00
1.222500000000e+02 0.000000000000e+00 0.000000000000e+00 0.000000000000e+00
1.225000000000e+02 0.000000000000e+00 0.000000000000e+00 0.000000000000e+00
1.227500000000e+02 0.000000000000e+00 0.000000000000e+00 0.000000000000e+00
1.230000000000e+02 0.000000000000e+00 0.000000000000e+00 0.000000000000e+00
1.232500000000e+02 0.000000000000e+00 0.000000000000e+00 0.000000000000e+00
1.235000000000e+02 0.000000000000e+00 0.000000000000e+00 0.000000000000e+00
1.237500000000e+02 0.000000000000e+00 0.000000000000e+00 0.000000000000e+00
1.240000000000e+02 0.000000000000e+00 0.000000000000e+00 0.000000000000e+00
1.242500000000e+02 0.000000000000e+00 0.000000000000e+00 0.000000000000e+00
1.245000000000e+02 0.000000000000e+00 0.000000000000e+00 0.000000000000e+00
1.247500000000e+02 0.000000000000e+00 0.000000000000e+00 0.000000000000e+00
1.250000000000e+02 0.000000000000e+00 0.000000000000e+00 0.000000000000e+00
1.252500000000e+02 0.000000000000e+00 0.000000000000e+00 0.000000000000e+00
1.255000000000e+02 0.000000000000e+00 0.000000000000e+00 0.000000000000e+00
1.257500000000e+02 0.000000000000e+00 0.000000000000e+00 0.000000000000e+00
1.260000000000e+02 0.000000000000e+00 0.000000000000e+00 0.000000000000e+00
1.262500000000e+02 0.000000000000e+00 0.000000000000e+00 0.000000000000e+00
1.265000000000e+02 0.000000000000e+00 0.000000000000e+00 0.000000000000e+00
1.267500000000e+02 0.000000000000e+00 0.000000000000e+00 0.000000000000e+00
1.270000000000e+02 0.000000000000e+00 0.000000000000e+00 0.000000000000e+00
1.272500000000e+02 0.000000000000e+00 0.000000000000e+00 0.000000000000e+00
1.275000000000e+02 0.000000000000e+00 0.000000000000e+00 0.000000000000e+00
1.277500000000e+02 0.000000000000e+00 0.000000000000e+00 0.000000000000e+00
1.280000000000e+02 0.000000000000e+00 0.000000000000e+00 0.000000000000e+00
1.282500000000e+02 0.000000000000e+00 0.000000000000e+00 0.000000000000e+00
1.285000000000e+02 0.000000000000e+00 0.000000000000e+00 0.000000000000e+00
1.287500000000e+02 0.000000000000e+00 0.000000000000e+00 0.000000000000e+00
1.290000000000e+02 0.000000000000e+00 0.000000000000e+00 0.000000000000e+00
1.292500000000e+02 0.000000000000e+00 0.000000000000e+00 0.000000000000e+00
1.295000000000e+02 0.000000000000e+00 0.000000000000e+00 0.000000000000e+00
1.297500000000e+02 0.000000000000e+00 0.000000000000e+00 0.000000000000e+00
1.300000000000e+02 0.000000000000e+00 0.000000000000e+00 0.000000000000e+00
1.302500000000e+02 0.000000000000e+00 0.000000000000e+00 0.000000000000e+00
1.305000000000e+02 0.000000000000e+00 0.000000000000e+00 0.000000000000e+00
1.307500000000e+02 0.000000000000e+00 0.000000000000e+00 0.000000000000e+00
1.310000000000e+02 0.000000000000e+00 0.000000000000e+00 0.000000000000e+00
1.312500000000e+02 0.000000000000e+00 0.000000000000e+00 0.000000000000e+00
1.315000000000e+02 0.000000000000e+00 0.000000000000e+00 0.000000000000e+00
1.317500000000e+02 0.000000000000e+00 0.000000000000e+00 0.000000000000e+00
1.320000000000e+02 0.000000000000e+00 0.000000000000e+00 0.000000000000e+00
1.322500000000e+02 0.000000000000e+00 0.000000000000e+00 0.000000000000e+00
1.325000000000e+02 0.000000000000e+00 0.000000000000e+00 0.000000000000e+00
1.327500000000e+02 0.000000000000e+00 0.000000000000e+00 0.000000000000e+00
1.330000000000e+02 0.000000000000e+00 0.000000000000e+00 0.000000000000e+00
1.332500000000e+02 0.000000000000e+00 0.000000000000e+00 0.000000000000e+00
1.335000000000e+02 0.000000000000e+00 0.000000000000e+00 0.000000000000e+00
1.337500000000e+02 0.000000000000e+00 0.000000000000e+00 0.000000000000e+00
1.340000000000e+02 0.000000000000e+00 0.000000000000e+00 0.000000000000e+00
1.342500000000e+02 0.000000000000e+00 0.000000000000e+00 0.000000000000e+00
1.345000000000e+02 0.000000000000e+00 0.000000000000e+00 0.000000000000e+00
1.347500000000e+02 0.000000000000e+00 0.000000000000e+00 0.000000000000e+00
1.350000000000e+02 0.000000000000e+00 0.000000000000e+00 0.000000000000e+00
1.352500000000e+02 0.000000000000e+00 0.000000000000e+00 0.000000000000e+00
1.355000000000e+02 0.000000000000e+00 0.000000000000e+00 0.000000000000e+00
1.357500000000e+02 0.000000000000e+00 0.000000000000e+00 0.000000000000e+00
1.360000000000e+02 0.000000000000e+00 0.000000000000e+00 0.000000000000e+00
1.362500000000e+02 0.000000000000e+00 0.000000000000e+00 0.000000000000e+00
1.365000000000e+02 0.000000000000e+00 0.000000000000e+00 0.000000000000e+00
1.367500000000e+02 0.000000000000e+00 0.000000000000e+00 0.000000000000e+00
1.370000000000e+02 0.000000000000e+00 0.000000000000e+00 0.000000000000e+00
1.372500000000e+02 0.000000000000e+00 0.000000000000e+00 0.000000000000e+00
1.375000000000e+02 0.000000000000e+00 0.000000000000e+00 0.000000000000e+00
1.377500000000e+02 0.000000000000e+00 0.000000000000e+00 0.000000000000e+00
1.380000000000e+02 0.000000000000e+00 0.000000000000e+00 0.000000000000e+00
1.382500000000e+02 0.000000000000e+00 0.000000000000e+00 0.000000000000e+00
1.385000000000e+02 0.000000000000e+00 0.000000000000e+00 0.000000000000e+00
1.387500000000e+02 0.000000000000e+00 0.000000000000e+00 0.000000000000e+00
1.390000000000e+02 0.000000000000e+00 0.000000000000e+00 0.000000000000e+00
1.392500000000e+02 0.000000000000e+00 0.000000000000e+00 0.000000000000e+00
1.395000000000e+02 0.000000000000e+00 0.000000000000e+00 0.000000000000e+00
1.397500000000e+02 0.000000000000e+00 0.000000000000e+00 0.000000000000e+00
1.400000000000e+02 0.000000000000e+00 0.000000000000e+00 0.000000000000e+00
1.402500000000e+02 0.000000000000e+00 0.000000000000e+00 0.000000000000e+00
1.405000000000e+02 0.000000000000e+00 0.000000000000e+00 0.000000000000e+00
1.407500000000e+02 0.000000000000e+00 0.000000000000e+00 0.000000000000e+00
1.410000000000e+02 0.000000000000e+00 0.000000000000e+00 0.000000000000e+00
1.412500000000e+02 0.000000000000e+00 0.000000000000e+00 0.000000000000e+00
1.415000000000e+02 0.000000000000e+00 0.000000000000e+00 0.000000000000e+00
1.417500000000e+02 0.000000000000e+00 0.000000000000e+00 0.000000000000e+00
1.420000000000e+02 0.000000000000e+00 0.000000000000e+00 0.000000000000e+00
1.422500000000e+02 0.000000000000e+00 0.000000000000e+00 0.000000000000e+00
1.425000000000e+02 0.000000000000e+00 0.000000000000e+00 0.000000000000e+00
1.427500000000e+02 0.000000000000e+00 0.000000000000e+00 0.000000000000e+00
1.430000000000e+02 0.000000000000e+00 0.000000000000e+00 0.000000000000e+00
1.432500000000e+02 0.000000000000e+00 0.000000000000e+00 0.000000000000e+00
1.435000000000e+02 0.000000000000e+00 0.000000000000e+00 0.000000000000e+00
1.437500000000e+02 0.000000000000e+00 0.000000000000e+00 0.000000000000e+00
1.440000000000e+02 0.000000000000e+00 0.000000000000e+00 0.000000000000e+00
1.442500000000e+02 0.000000000000e+00 0.000000000000e+00 0.000000000000e+00
1.445000000000e+02 0.000000000000e+00 0.000000000000e+00 0.000000000000e+00
1.447500000000e+02 0.000000000000e+00 0.000000000000e+00 0.000000000000e+00
1.450000000000e+02 0.000000000000e+00 0.000000000000e+00 0.000000000000e+00
1.452500000000e+02 0.000000000000e+00 0.000000000000e+00 0.000000000000e+00
1.455000000000e+02 0.000000000000e+00 0.000000000000e+00 0.000000000000e+00
1.457500000000e+02 0.000000000000e+00 0.000000000000e+00 0.000000000000e+00
1.460000000000e+02 0.000000000000e+00 0.000000000000e+00 0.000000000000e+00
1.462500000000e+02 0.000000000000e+00 0.000000000000e+00 0.000000000000e+00
1.465000000000e+02 0.000000000000e+00 0.000000000000e+00 0.000000000000e+00
1.467500000000e+02 0.000000000000e+00 0.000000000000e+00 0.000000000000e+00
1.470000000000e+02 0.000000000000e+00 0.000000000000e+00 0.000000000000e+00
1.472500000000e+02 0.000000000000e+00 0.000000000000e+00 0.000000000000e+00
1.475000000000e+02 0.000000000000e+00 0.000000000000e+00 0.000000000000e+00
1.477500000000e+02 0.000000000000e+00 0.000000000000e+00 0.000000000000e+00
1.480000000000e+02 0.000000000000e+00 0.000000000000e+00 0.000000000000e+00
1.482500000000e+02 0.000000000000e+00 0.000000000000e+00 0.000000000000e+00
1.485000000000e+02 0.000000000000e+00 0.000000000000e+00 0.000000000000e+00
1.487500000000e+02 0.000000000000e+00 0.000000000000e+00 0.000000000000e+00
1.490000000000e+02 0.000000000000e+00 0.000000000000e+00 0.000000000000e+00
1.492500000000e+02 0.000000000000e+00 0.000000000000e+00 0.000000000000e+00
1.495000000000e+02 0.000000000000e+00 0.000000000000e+00 0.000000000000e+00
1.497500000000e+02 0.000000000000e+00 0.000000000000e+00 0.000000000000e+00
1.500000000000e+02 0.000000000000e+00 0.000000000000e+00 0.000000000000e+00
1.502500000000e+02 0.000000000000e+00 0.000000000000e+00 0.000000000000e+00
1.505000000000e+02 0.000000000000e+00 0.000000000000e+00 0.000000000000e+00
1.507500000000e+02 0.000000000000e+00 0.000000000000e+00 0.000000000000e+00
1.510000000000e+02 0.000000000000e+00 0.000000000000e+00 0.000000000000e+00
1.512500000000e+02 0.000000000000e+00 0.000000000000e+00 0.000000000000e+00
1.515000000000e+02 0.000000000000e+00 0.000000000000e+00 0.000000000000e+00
1.517500000000e+02 0.000000000000e+00 0.000000000000e+00 0.000000000000e+00
1.520000000000e+02 0.000000000000e+00 0.000000000000e+00 0.000000000000e+00
1.522500000000e+02 0.000000000000e+00 0.000000000000e+00 0.000000000000e+00
1.525000000000e+02 0.000000000000e+00 0.000000000000e+00 0.000000000000e+00
1.527500000000e+02 0.000000000000e+00 0.000000000000e+00 0.000000000000e+00
1.530000000000e+02 0.000000000000e+00 0.000000000000e+00 0.000000000000e+00
1.532500000000e+02 0.000000000000e+00 0.000000000000e+00 0.000000000000e+00
1.535000000000e+02 0.000000000000e+00 0.000000000000e+00 0.000000000000e+00
1.537500000000e+02 0.000000000000e+00 0.000000000000e+00 0.000000000000e+00
1.540000000000e+02 0.000000000000e+00 0.000000000000e+00 0.000000000000e+00
1.542500000000e+02 0.000000000000e+00 0.000000000000e+00 0.000000000000e+00
1.545000000000e+02 0.000000000000e+00 0.000000000000e+00 0.000000000000e+00
1.547500000000e+02 0.000000000000e+00 0.000000000000e+00 0.000000000000e+00
1.550000000000e+02 0.000000000000e+00 0.000000000000e+00 0.000000000000e+00
1.552500000000e+02 0.000000000000e+00 0.000000000000e+00 0.000000000000e+00
1.555000000000e+02 0.000000000000e+00 0.000000000000e+00 0.000000000000e+00
1.557500000000e+02 0.000000000000e+00 0.000000000000e+00 0.000000000000e+00
1.560000000000e+02 0.000000000000e+00 0.000000000000e+00 0.000000000000e+00
1.562500000000e+02 0.000000000000e+00 0.000000000000e+00 0.000000000000e+00
1.565000000000e+02 0.000000000000e+00 0.000000000000e+00 0.000000000000e+00
1.567500000000e+02 0.000000000000e+00 0.000000000000e+00 0.000000000000e+00
1.570000000000e+02 0.000000000000e+00 0.000000000000e+00 0.000000000000e+00
1.572500000000e+02 0.000000000000e+00 0.000000000000e+00 0.000000000000e+00
1.575000000000e+02 0.000000000000e+00 0.000000000000e+00 0.000000000000e+00
1.577500000000e+02 0.000000000000e+00 0.000000000000e+00 0.000000000000e+00
1.580000000000e+02 0.000000000000e+00 0.000000000000e+00 0.000000000000e+00
1.582500000000e+02 0.000000000000e+00 0.000000000000e+00 0.000000000000e+00
1.585000000000e+02 0.000000000000e+00 0.000000000000e+00 0.000000000000e+00
1.587500000000e+02 0.000000000000e+00 0.000000000000e+00 0.000000000000e+00
1.590000000000e+02 0.000000000000e+00 0.000000000000e+00 0.000000000000e+00
1.592500000000e+02 0.000000000000e+00 0.000000000000e+00 0.000000000000e+00
1.595000000000e+02 0.000000000000e+00 0.000000000000e+00 0.000000000000e+00
1.597500000000e+02 0.000000000000e+00 0.000000000000e+00 0.000000000000e+00
1.600000000000e+02 0.000000000000e+00 0.000000000000e+00 0.000000000000e+00
1.602500000000e+02 0.000000000000e+00 0.000000000000e+00 0.000000000000e+00
1.605000000000e+02 0.000000000000e+00 0.000000000000e+00 0.000000000000e+00
1.607500000000e+02 0.000000000000e+00 0.000000000000e+00 0.000000000000e+00
1.610000000000e+02 0.000000000000e+00 0.000000000000e+00 0.000000000000e+00
1.612500000000e+02 0.000000000000e+00 0.000000000000e+00 0.000000000000e+00
1.615000000000e+02 0.000000000000e+00 0.000000000000e+00 0.000000000000e+00
1.617500000000e+02 0.000000000000e+00 0.000000000000e+00 0.000000000000e+00
1.620000000000e+02 0.000000000000e+00 0.000000000000e+00 0.000000000000e+00
1.622500000000e+02 0.000000000000e+00 0.000000000000e+00 0.000000000000e+00
1.625000000000e+02 0.000000000000e+00 0.000000000000e+00 0.000000000000e+00
1.627500000000e+02 0.000000000000e+00 0.000000000000e+00 0.000000000000e+00
1.630000000000e+02 0.000000000000e+00 0.000000000000e+00 0.000000000000e+00
1.632500000000e+02 0.000000000000e+00 0.000000000000e+00 0.000000000000e+00
1.635000000000e+02 0.000000000000e+00 0.000000000000e+00 0.000000000000e+00
1.637500000000e+02 0.000000000000e+00 0.000000000000e+00 0.000000000000e+00
1.640000000000e+02 0.000000000000e+00 0.000000000000e+00 0.000000000000e+00
1.642500000000e+02 0.000000000000e+00 0.000000000000e+00 0.000000000000e+00
1.645000000000e+02 0.000000000000e+00 0.000000000000e+00 0.000000000000e+00
1.647500000000e+02 0.000000000000e+00 0.000000000000e+00 0.000000000000e+00
1.650000000000e+02 0.000000000000e+00 0.000000000000e+00 0.000000000000e+00
1.652500000000e+02 0.000000000000e+00 0.000000000000e+00 0.000000000000e+00
1.655000000000e+02 0.000000000000e+00 0.000000000000e+00 0.000000000000e+00
1.657500000000e+02 0.000000000000e+00 0.000000000000e+00 0.000000000000e+00
1.660000000000e+02 0.000000000000e+00 0.000000000000e+00 0.000000000000e+00
1.662500000000e+02 0.000000000000e+00 0.000000000000e+00 0.000000000000e+00
1.665000000000e+02 0.000000000000e+00 0.000000000000e+00 0.000000000000e+00
1.667500000000e+02 0.000000000000e+00 0.000000000000e+00 0.000000000000e+00
1.670000000000e+02 0.000000000000e+00 0.000000000000e+00 0.000000000000e+00
1.672500000000e+02 0.000000000000e+00 0.000000000000e+00 0.000000000000e+00
1.675000000000e+02 0.000000000000e+00 0.000000000000e+00 0.000000000000e+00
1.677500000000e+02 0.000000000000e+00 0.000000000000e+00 0.000000000000e+00
1.680000000000e+02 0.000000000000e+00 0.000000000000e+00 0.000000000000e+00
1.682500000000e+02 0.000000000000e+00 0.000000000000e+00 0.000000000000e+00
1.685000000000e+02 0.000000000000e+00 0.000000000000e+00 0.000000000000e+00
1.687500000000e+02 0.000000000000e+00 0.000000000000e+00 0.000000000000e+00
1.690000000000e+02 0.000000000000e+00 0.000000000000e+00 0.000000000000e+00
1.692500000000e+02 0.000000000000e+00 0.000000000000e+00 0.000000000000e+00
1.695000000000e+02 0.000000000000e+00 0.000000000000e+00 0.000000000000e+00
1.697500000000e+02 0.000000000000e+00 0.000000000000e+00 0.000000000000e+00
1.700000000000e+02 0.000000000000e+00 0.000000000000e+00 0.000000000000e+00
1.702500000000e+02 0.000000000000e+00 0.000000000000e+00 0.000000000000e+00
1.705000000000e+02 0.000000000000e+00 0.000000000000e+00 0.000000000000e+00
1.707500000000e+02 0.000000000000e+00 0.000000000000e+00 0.000000000000e+00
1.710000000000e+02 0.000000000000e+00 0.000000000000e+00 0.000000000000e+00
1.712500000000e+02 0.000000000000e+00 0.000000000000e+00 0.000000000000e+00
1.715000000000e+02 0.000000000000e+00 0.000000000000e+00 0.000000000000e+00
1.717500000000e+02 0.000000000000e+00 0.000000000000e+00 0.000000000000e+00
1.720000000000e+02 0.000000000000e+00 0.000000000000e+00 0.000000000000e+00
1.722500000000e+02 0.000000000000e+00 0.000000000000e+00 0.000000000000e+00
1.725000000000e+02 0.000000000000e+00 0.000000000000e+00 0.000000000000e+00
1.727500000000e+02 0.000000000000e+00 0.000000000000e+00 0.000000000000e+00
1.730000000000e+02 0.000000000000e+00 0.000000000000e+00 0.000000000000e+00
1.732500000000e+02 0.000000000000e+00 0.000000000000e+00 0.000000000000e+00
1.735000000000e+02 0.000000000000e+00 0.000000000000e+00 0.000000000000e+00
1.737500000000e+02 0.000000000000e+00 0.000000000000e+00 0.000000000000e+00
1.740000000000e+02 0.000000000000e+00 0.000000000000e+00 0.000000000000e+00
1.742500000000e+02 0.000000000000e+00 0.000000000000e+00 0.000000000000e+00
1.745000000000e+02 0.000000000000e+00 0.000000000000e+00 0.000000000000e+00
1.747500000000e+02 0.000000000000e+00 0.000000000000e+00 0.000000000000e+00
1.750000000000e+02 0.000000000000e+00 0.000000000000e+00 0.000000000000e+00
1.752500000000e+02 0.000000000000e+00 0.000000000000e+00 0.000000000000e+00
1.755000000000e+02 0.000000000000e+00 0.000000000000e+00 0.000000000000e+00
1.757500000000e+02 0.000000000000e+00 0.000000000000e+00 0.000000000000e+00
1.760000000000e+02 0.000000000000e+00 0.000000000000e+00 0.000000000000e+00
1.762500000000e+02 0.000000000000e+00 0.000000000000e+00 0.000000000000e+00
1.765000000000e+02 0.000000000000e+00 0.000000000000e+00 0.000000000000e+00
1.767500000000e+02 0.000000000000e+00 0.000000000000e+00 0.000000000000e+00
1.770000000000e+02 0.000000000000e+00 0.000000000000e+00 0.000000000000e+00
1.772500000000e+02 0.000000000000e+00 0.000000000000e+00 0.000000000000e+00
1.775000000000e+02 0.000000000000e+00 0.000000000000e+00 0.000000000000e+00
1.777500000000e+02 0.000000000000e+00 0.000000000000e+00 0.000000000000e+00
1.780000000000e+02 0.000000000000e+00 0.000000000000e+00 0.000000000000e+00
1.782500000000e+02 0.000000000000e+00 0.000000000000e+00 0.000000000000e+00
1.785000000000e+02 0.000000000000e+00 0.000000000000e+00 0.000000000000e+00
1.787500000000e+02 0.000000000000e+00 0.000000000000e+00 0.000000000000e+00
1.790000000000e+02 0.000000000000e+00 0.000000000000e+00 0.000000000000e+00
1.792500000000e+02 0.000000000000e+00 0.000000000000e+00 0.000000000000e+00
1.795000000000e+02 0.000000000000e+00 0.000000000000e+00 0.000000000000e+00
1.797500000000e+02 0.000000000000e+00 0.000000000000e+00 0.000000000000e+00
1.800000000000e+02 0.000000000000e+00 0.000000000000e+00 0.000000000000e+00
1.802500000000e+02 0.000000000000e+00 0.000000000000e+00 0.000000000000e+00
1.805000000000e+02 0.000000000000e+00 0.000000000000e+00 0.000000000000e+00
1.807500000000e+02 0.000000000000e+00 0.000000000000e+00 0.000000000000e+00
1.810000000000e+02 0.000000000000e+00 0.000000000000e+00 0.000000000000e+00
1.812500000000e+02 0.000000000000e+00 0.000000000000e+00 0.000000000000e+00
1.815000000000e+02 0.000000000000e+00 0.000000000000e+00 0.000000000000e+00
1.817500000000e+02 0.000000000000e+00 0.000000000000e+00 0.000000000000e+00
1.820000000000e+02 0.000000000000e+00 0.000000000000e+00 0.000000000000e+00
1.822500000000e+02 0.000000000000e+00 0.000000000000e+00 0.000000000000e+00
1.825000000000e+02 0.000000000000e+00 0.000000000000e+00 0.000000000000e+00
1.827500000000e+02 0.000000000000e+00 0.000000000000e+00 0.000000000000e+00
1.830000000000e+02 0.000000000000e+00 0.000000000000e+00 0.000000000000e+00
1.832500000000e+02 0.000000000000e+00 0.000000000000e+00 0.000000000000e+00
1.835000000000e+02 0.000000000000e+00 0.000000000000e+00 0.000000000000e+00
1.837500000000e+02 0.000000000000e+00 0.000000000000e+00 0.000000000000e+00
1.840000000000e+02 0.000000000000e+00 0.000000000000e+00 0.000000000000e+00
1.842500000000e+02 0.000000000000e+00 0.000000000000e+00 0.000000000000e+00
1.845000000000e+02 0.000000000000e+00 0.000000000000e+00 0.000000000000e+00
1.847500000000e+02 0.000000000000e+00 0.000000000000e+00 0.000000000000e+00
1.850000000000e+02 0.000000000000e+00 0.000000000000e+00 0.000000000000e+00
1.852500000000e+02 0.000000000000e+00 0.000000000000e+00 0.000000000000e+00
1.855000000000e+02 0.000000000000e+00 0.000000000000e+00 0.000000000000e+00
1.857500000000e+02 0.000000000000e+00 0.000000000000e+00 0.000000000000e+00
1.860000000000e+02 0.000000000000e+00 0.000000000000e+00 0.000000000000e+00
1.862500000000e+02 0.000000000000e+00 0.000000000000e+00 0.000000000000e+00
1.865000000000e+02 0.000000000000e+00 0.000000000000e+00 0.000000000000e+00
1.867500000000e+02 0.000000000000e+00 0.000000000000e+00 0.000000000000e+00
1.870000000000e+02 0.000000000000e+00 0.000000000000e+00 0.000000000000e+00
1.872500000000e+02 0.000000000000e+00 0.000000000000e+00 0.000000000000e+00
1.875000000000e+02 0.000000000000e+00 0.000000000000e+00 0.000000000000e+00
1.877500000000e+02 0.000000000000e+00 0.000000000000e+00 0.000000000000e+00
1.880000000000e+02 0.000000000000e+00 0.000000000000e+00 0.000000000000e+00
1.882500000000e+02 0.000000000000e+00 0.000000000000e+00 0.000000000000e+00
1.885000000000e+02 0.000000000000e+00 0.000000000000e+00 0.000000000000e+00
1.887500000000e+02 0.000000000000e+00 0.000000000000e+00 0.000000000000e+00
1.890000000000e+02 0.000000000000e+00 0.000000000000e+00 0.000000000000e+00
1.892500000000e+02 0.000000000000e+00 0.000000000000e+00 0.000000000000e+00
1.895000000000e+02 0.000000000000e+00 0.000000000000e+00 0.000000000000e+00
1.897500000000e+02 0.000000000000e+00 0.000000000000e+00 0.000000000000e+00
1.900000000000e+02 0.000000000000e+00 0.000000000000e+00 0.000000000000e+00
1.902500000000e+02 0.000000000000e+00 0.000000000000e+00 0.000000000000e+00
1.905000000000e+02 0.000000000000e+00 0.000000000000e+00 0.000000000000e+00
1.907500000000e+02 0.000000000000e+00 0.000000000000e+00 0.000000000000e+00
1.910000000000e+02 0.000000000000e+00 0.000000000000e+00 0.000000000000e+00
1.912500000000e+02 0.000000000000e+00 0.000000000000e+00 0.000000000000e+00
1.915000000000e+02 0.000000000000e+00 0.000000000000e+00 0.000000000000e+00
1.917500000000e+02 0.000000000000e+00 0.000000000000e+00 0.000000000000e+00
1.920000000000e+02 0.000000000000e+00 0.000000000000e+00 0.000000000000e+00
1.922500000000e+02 0.000000000000e+00 0.000000000000e+00 0.000000000000e+00
1.925000000000e+02 0.000000000000e+00 0.000000000000e+00 0.000000000000e+00
1.927500000000e+02 0.000000000000e+00 0.000000000000e+00 0.000000000000e+00
1.930000000000e+02 0.000000000000e+00 0.000000000000e+00 0.000000000000e+00
1.932500000000e+02 0.000000000000e+00 0.000000000000e+00 0.000000000000e+00
1.935000000000e+02 0.000000000000e+00 0.000000000000e+00 0.000000000000e+00
1.937500000000e+02 0.000000000000e+00 0.000000000000e+00 0.000000000000e+00
1.940000000000e+02 0.000000000000e+00 0.000000000000e+00 0.000000000000e+00
1.942500000000e+02 0.000000000000e+00 0.000000000000e+00 0.000000000000e+00
1.945000000000e+02 0.000000000000e+00 0.000000000000e+00 0.000000000000e+00
1.947500000000e+02 0.000000000000e+00 0.000000000000e+00 0.000000000000e+00
1.950000000000e+02 0.000000000000e+00 0.000000000000e+00 0.000000000000e+00
1.952500000000e+02 0.000000000000e+00 0.000000000000e+00 0.000000000000e+00
1.955000000000e+02 0.000000000000e+00 0.000000000000e+00 0.000000000000e+00
1.957500000000e+02 0.000000000000e+00 0.000000000000e+00 0.000000000000e+00
1.960000000000e+02 0.000000000000e+00 0.000000000000e+00 0.000000000000e+00
1.962500000000e+02 0.000000000000e+00 0.000000000000e+00 0.000000000000e+00
1.965000000000e+02 0.000000000000e+00 0.000000000000e+00 0.000000000000e+00
1.967500000000e+02 0.000000000000e+00 0.000000000000e+00 0.000000000000e+00
1.970000000000e+02 0.000000000000e+00 0.000000000000e+00 0.000000000000e+00
1.972500000000e+02 0.000000000000e+00 0.000000000000e+00 0.000000000000e+00
1.975000000000e+02 0.000000000000e+00 0.000000000000e+00 0.000000000000e+00
1.977500000000e+02 0.000000000000e+00 0.000000000000e+00 0.000000000000e+00
1.980000000000e+02 0.000000000000e+00 0.000000000000e+00 0.000000000000e+00
1.982500000000e+02 0.000000000000e+00 0.000000000000e+00 0.000000000000e+00
1.985000000000e+02 0.000000000000e+00 0.000000000000e+00 0.000000000000e+00
1.987500000000e+02 0.000000000000e+00 0.000000000000e+00 0.000000000000e+00
1.990000000000e+02 0.000000000000e+00 0.000000000000e+00 0.000000000000e+00
1.992500000000e+02 0.000000000000e+00 0.000000000000e+00 0.000000000000e+00
1.995000000000e+02 0.000000000000e+00 0.000000000000e+00 0.000000000000e+00
1.997500000000e+02 0.000000000000e+00 0.000000000000e+00 0.000000000000e+00
2.000000000000e+02 0.000000000000e+00 0.000000000000e+00 0.000000000000e+00
2.002500000000e+02 0.000000000000e+00 0.000000000000e+00 0.000000000000e+00
2.005000000000e+02 0.000000000000e+00 0.000000000000e+00 0.000000000000e+00
2.007500000000e+02 0.000000000000e+00 0.000000000000e+00 0.000000000000e+00
2.010000000000e+02 0.000000000000e+00 0.000000000000e+00 0.000000000000e+00
2.012500000000e+02 0.000000000000e+00 0.000000000000e+00 0.000000000000e+00
2.015000000000e+02 0.000000000000e+00 0.000000000000e+00 0.000000000000e+00
2.017500000000e+02 0.000000000000e+00 0.000000000000e+00 0.000000000000e+00
2.020000000000e+02 0.000000000000e+00 0.000000000000e+00 0.000000000000e+00
2.022500000000e+02 0.000000000000e+00 0.000000000000e+00 0.000000000000e+00
2.025000000000e+02 0.000000000000e+00 0.000000000000e+00 0.000000000000e+00
2.027500000000e+02 0.000000000000e+00 0.000000000000e+00 0.000000000000e+00
2.030000000000e+02 0.000000000000e+00 0.000000000000e+00 0.000000000000e+00
2.032500000000e+02 0.000000000000e+00 0.000000000000e+00 0.000000000000e+00
2.035000000000e+02 0.000000000000e+00 0.000000000000e+00 0.000000000000e+00
2.037500000000e+02 0.000000000000e+00 0.000000000000e+00 0.000000000000e+00
2.040000000000e+02 0.000000000000e+00 0.000000000000e+00 0.000000000000e+00
2.042500000000e+02 0.000000000000e+00 0.000000000000e+00 0.000000000000e+00
2.045000000000e+02 0.000000000000e+00 0.000000000000e+00 0.000000000000e+00
2.047500000000e+02 0.000000000000e+00 0.000000000000e+00 0.000000000000e+00
2.050000000000e+02 0.000000000000e+00 0.000000000000e+00 0.000000000000e+00
2.052500000000e+02 0.000000000000e+00 0.000000000000e+00 0.000000000000e+00
2.055000000000e+02 0.000000000000e+00 0.000000000000e+00 0.000000000000e+00
2.057500000000e+02 0.000000000000e+00 0.000000000000e+00 0.000000000000e+00
2.060000000000e+02 0.000000000000e+00 0.000000000000e+00 0.000000000000e+00
2.062500000000e+02 0.000000000000e+00 0.000000000000e+00 0.000000000000e+00
2.065000000000e+02 0.000000000000e+00 0.000000000000e+00 0.000000000000e+00
2.067500000000e+02 0.000000000000e+00 0.000000000000e+00 0.000000000000e+00
2.070000000000e+02 0.000000000000e+00 0.000000000000e+00 0.000000000000e+00
2.072500000000e+02 0.000000000000e+00 0.000000000000e+00 0.000000000000e+00
2.075000000000e+02 0.000000000000e+00 0.000000000000e+00 0.000000000000e+00
2.077500000000e+02 0.000000000000e+00 0.000000000000e+00 0.000000000000e+00
2.080000000000e+02 0.000000000000e+00 0.000000000000e+00 0.000000000000e+00
2.082500000000e+02 0.000000000000e+00 0.000000000000e+00 0.000000000000e+00
2.085000000000e+02 0.000000000000e+00 0.000000000000e+00 0.000000000000e+00
2.087500000000e+02 0.000000000000e+00 0.000000000000e+00 0.000000000000e+00
2.090000000000e+02 0.000000000000e+00 0.000000000000e+00 0.000000000000e+00
2.092500000000e+02 0.000000000000e+00 0.000000000000e+00 0.000000000000e+00
2.095000000000e+02 0.000000000000e+00 0.000000000000e+00 0.000000000000e+00
2.097500000000e+02 0.000000000000e+00 0.000000000000e+00 0.000000000000e+00
2.100000000000e+02 0.000000000000e+00 0.000000000000e+00 0.000000000000e+00
2.102500000000e+02 0.000000000000e+00 0.000000000000e+00 0.000000000000e+00
2.105000000000e+02 0.000000000000e+00 0.000000000000e+00 0.000000000000e+00
2.107500000000e+02 0.000000000000e+00 0.000000000000e+00 0.000000000000e+00
2.110000000000e+02 0.000000000000e+00 0.000000000000e+00 0.000000000000e+00
2.112500000000e+02 0.000000000000e+00 0.000000000000e+00 0.000000000000e+00
2.115000000000e+02 0.000000000000e+00 0.000000000000e+00 0.000000000000e+00
2.117500000000e+02 0.000000000000e+00 0.000000000000e+00 0.000000000000e+00
2.120000000000e+02 0.000000000000e+00 0.000000000000e+00 0.000000000000e+00
2.122500000000e+02 0.000000000000e+00 0.000000000000e+00 0.000000000000e+00
2.125000000000e+02 0.000000000000e+00 0.000000000000e+00 0.000000000000e+00
2.127500000000e+02 0.000000000000e+00 0.000000000000e+00 0.000000000000e+00
2.130000000000e+02 0.000000000000e+00 0.000000000000e+00 0.000000000000e+00
2.132500000000e+02 0.000000000000e+00 0.000000000000e+00 0.000000000000e+00
2.135000000000e+02 0.000000000000e+00 0.000000000000e+00 0.000000000000e+00
2.137500000000e+02 0.000000000000e+00 0.000000000000e+00 0.000000000000e+00
2.140000000000e+02 0.000000000000e+00 0.000000000000e+00 0.000000000000e+00
2.142500000000e+02 0.000000000000e+00 0.000000000000e+00 0.000000000000e+00
2.145000000000e+02 0.000000000000e+00 0.000000000000e+00 0.000000000000e+00
2.147500000000e+02 0.000000000000e+00 0.000000000000e+00 0.000000000000e+00
2.150000000000e+02 0.000000000000e+00 0.000000000000e+00 0.000000000000e+00
2.152500000000e+02 0.000000000000e+00 0.000000000000e+00 0.000000000000e+00
2.155000000000e+02 0.000000000000e+00 0.000000000000e+00 0.000000000000e+00
2.157500000000e+02 0.000000000000e+00 0.000000000000e+00 0.000000000000e+00
2.160000000000e+02 0.000000000000e+00 0.000000000000e+00 0.000000000000e+00
2.162500000000e+02 0.000000000000e+00 0.000000000000e+00 0.000000000000e+00
2.165000000000e+02 0.000000000000e+00 0.000000000000e+00 0.000000000000e+00
2.167500000000e+02 0.000000000000e+00 0.000000000000e+00 0.000000000000e+00
2.170000000000e+02 0.000000000000e+00 0.000000000000e+00 0.000000000000e+00
2.172500000000e+02 0.000000000000e+00 0.000000000000e+00 0.000000000000e+00
2.175000000000e+02 0.000000000000e+00 0.000000000000e+00 0.000000000000e+00
2.177500000000e+02 0.000000000000e+00 0.000000000000e+00 0.000000000000e+00
2.180000000000e+02 0.000000000000e+00 0.000000000000e+00 0.000000000000e+00
2.182500000000e+02 0.000000000000e+00 0.000000000000e+00 0.000000000000e+00
2.185000000000e+02 0.000000000000e+00 0.000000000000e+00 0.000000000000e+00
2.187500000000e+02 0.000000000000e+00 0.000000000000e+00 0.000000000000e+00
2.190000000000e+02 0.000000000000e+00 0.000000000000e+00 0.000000000000e+00
2.192500000000e+02 0.000000000000e+00 0.000000000000e+00 0.000000000000e+00
2.195000000000e+02 0.000000000000e+00 0.000000000000e+00 0.000000000000e+00
2.197500000000e+02 0.000000000000e+00 0.000000000000e+00 0.000000000000e+00
2.200000000000e+02 0.000000000000e+00 0.000000000000e+00 0.000000000000e+00
2.202500000000e+02 0.000000000000e+00 0.000000000000e+00 0.000000000000e+00
2.205000000000e+02 0.000000000000e+00 0.000000000000e+00 0.000000000000e+00
2.207500000000e+02 0.000000000000e+00 0.000000000000e+00 0.000000000000e+00
2.210000000000e+02 0.000000000000e+00 0.000000000000e+00 0.000000000000e+00
2.212500000000e+02 0.000000000000e+00 0.000000000000e+00 0.000000000000e+00
2.215000000000e+02 0.000000000000e+00 0.000000000000e+00 0.000000000000e+00
2.217500000000e+02 0.000000000000e+00 0.000000000000e+00 0.000000000000e+00
2.220000000000e+02 0.000000000000e+00 0.000000000000e+00 0.000000000000e+00
2.222500000000e+02 0.000000000000e+00 0.000000000000e+00 0.000000000000e+00
2.225000000000e+02 0.000000000000e+00 0.000000000000e+00 0.000000000000e+00
2.227500000000e+02 0.000000000000e+00 0.000000000000e+00 0.000000000000e+00
2.230000000000e+02 0.000000000000e+00 0.000000000000e+00 0.000000000000e+00
2.232500000000e+02 0.000000000000e+00 0.000000000000e+00 0.000000000000e+00
2.235000000000e+02 0.000000000000e+00 0.000000000000e+00 0.000000000000e+00
2.237500000000e+02 0.000000000000e+00 0.000000000000e+00 0.000000000000e+00
2.240000000000e+02 0.000000000000e+00 0.000000000000e+00 0.000000000000e+00
2.242500000000e+02 0.000000000000e+00 0.000000000000e+00 0.000000000000e+00
2.245000000000e+02 0.000000000000e+00 0.000000000000e+00 0.000000000000e+00
2.247500000000e+02 0.000000000000e+00 0.000000000000e+00 0.000000000000e+00
2.250000000000e+02 0.000000000000e+00 0.000000000000e+00 0.000000000000e+00
2.252500000000e+02 0.000000000000e+00 0.000000000000e+00 0.000000000000e+00
2.255000000000e+02 0.000000000000e+00 0.000000000000e+00 0.000000000000e+00
2.257500000000e+02 0.000000000000e+00 0.000000000000e+00 0.000000000000e+00
2.260000000000e+02 0.000000000000e+00 0.000000000000e+00 0.000000000000e+00
2.262500000000e+02 0.000000000000e+00 0.000000000000e+00 0.000000000000e+00
2.265000000000e+02 0.000000000000e+00 0.000000000000e+00 0.000000000000e+00
2.267500000000e+02 0.000000000000e+00 0.000000000000e+00 0.000000000000e+00
2.270000000000e+02 0.000000000000e+00 0.000000000000e+00 0.000000000000e+00
2.272500000000e+02 0.000000000000e+00 0.000000000000e+00 0.000000000000e+00
2.275000000000e+02 0.000000000000e+00 0.000000000000e+00 0.000000000000e+00
2.277500000000e+02 0.000000000000e+00 0.000000000000e+00 0.000000000000e+00
2.280000000000e+02 0.000000000000e+00 0.000000000000e+00 0.000000000000e+00
2.282500000000e+02 0.000000000000e+00 0.000000000000e+00 0.000000000000e+00
2.285000000000e+02 0.000000000000e+00 0.000000000000e+00 0.000000000000e+00
2.287500000000e+02 0.000000000000e+00 0.000000000000e+00 0.000000000000e+00
2.290000000000e+02 0.000000000000e+00 0.000000000000e+00 0.000000000000e+00
2.292500000000e+02 0.000000000000e+00 0.000000000000e+00 0.000000000000e+00
2.295000000000e+02 0.000000000000e+00 0.000000000000e+00 0.000000000000e+00
2.297500000000e+02 0.000000000000e+00 0.000000000000e+00 0.000000000000e+00
2.300000000000e+02 0.000000000000e+00 0.000000000000e+00 0.000000000000e+00
2.302500000000e+02 0.000000000000e+00 0.000000000000e+00 0.000000000000e+00
2.305000000000e+02 0.000000000000e+00 0.000000000000e+00 0.000000000000e+00
2.307500000000e+02 0.000000000000e+00 0.000000000000e+00 0.000000000000e+00
2.310000000000e+02 0.000000000000e+00 0.000000000000e+00 0.000000000000e+00
2.312500000000e+02 0.000000000000e+00 0.000000000000e+00 0.000000000000e+00
2.315000000000e+02 0.000000000000e+00 0.000000000000e+00 0.000000000000e+00
2.317500000000e+02 0.000000000000e+00 0.000000000000e+00 0.000000000000e+00
2.320000000000e+02 0.000000000000e+00 0.000000000000e+00 0.000000000000e+00
2.322500000000e+02 0.000000000000e+00 0.000000000000e+00 0.000000000000e+00
2.325000000000e+02 0.000000000000e+00 0.000000000000e+00 0.000000000000e+00
2.327500000000e+02 0.000000000000e+00 0.000000000000e+00 0.000000000000e+00
2.330000000000e+02 0.000000000000e+00 0.000000000000e+00 0.000000000000e+00
2.332500000000e+02 0.000000000000e+00 0.000000000000e+00 0.000000000000e+00
2.335000000000e+02 0.000000000000e+00 0.000000000000e+00 0.000000000000e+00
2.337500000000e+02 0.000000000000e+00 0.000000000000e+00 0.000000000000e+00
2.340000000000e+02 0.000000000000e+00 0.000000000000e+00 0.000000000000e+00
2.342500000000e+02 0.000000000000e+00 0.000000000000e+00 0.000000000000e+00
2.345000000000e+02 0.000000000000e+00 0.000000000000e+00 0.000000000000e+00
2.347500000000e+02 0.000000000000e+00 0.000000000000e+00 0.000000000000e+00
2.350000000000e+02 0.000000000000e+00 0.000000000000e+00 0.000000000000e+00
2.352500000000e+02 0.000000000000e+00 0.000000000000e+00 0.000000000000e+00
2.355000000000e+02 0.000000000000e+00 0.000000000000e+00 0.000000000000e+00
2.357500000000e+02 0.000000000000e+00 0.000000000000e+00 0.000000000000e+00
2.360000000000e+02 0.000000000000e+00 0.000000000000e+00 0.000000000000e+00
2.362500000000e+02 0.000000000000e+00 0.000000000000e+00 0.000000000000e+00
2.365000000000e+02 0.000000000000e+00 0.000000000000e+00 0.000000000000e+00
2.367500000000e+02 0.000000000000e+00 0.000000000000e+00 0.000000000000e+00
2.370000000000e+02 0.000000000000e+00 0.000000000000e+00 0.000000000000e+00
2.372500000000e+02 0.000000000000e+00 0.000000000000e+00 0.000000000000e+00
2.375000000000e+02 0.000000000000e+00 0.000000000000e+00 0.000000000000e+00
2.377500000000e+02 0.000000000000e+00 0.000000000000e+00 0.000000000000e+00
2.380000000000e+02 0.000000000000e+00 0.000000000000e+00 0.000000000000e+00
2.382500000000e+02 0.000000000000e+00 0.000000000000e+00 0.000000000000e+00
2.385000000000e+02 0.000000000000e+00 0.000000000000e+00 0.000000000000e+00
2.387500000000e+02 0.000000000000e+00 0.000000000000e+00 0.000000000000e+00
2.390000000000e+02 0.000000000000e+00 0.000000000000e+00 0.000000000000e+00
2.392500000000e+02 0.000000000000e+00 0.000000000000e+00 0.000000000000e+00
2.395000000000e+02 0.000000000000e+00 0.000000000000e+00 0.000000000000e+00
2.397500000000e+02 0.000000000000e+00 0.000000000000e+00 0.000000000000e+00
2.400000000000e+02 0.000000000000e+00 0.000000000000e+00 0.000000000000e+00
2.402500000000e+02 0.000000000000e+00 0.000000000000e+00 0.000000000000e+00
2.405000000000e+02 0.000000000000e+00 0.000000000000e+00 0.000000000000e+00
2.407500000000e+02 0.000000000000e+00 0.000000000000e+00 0.000000000000e+00
2.410000000000e+02 0.000000000000e+00 0.000000000000e+00 0.000000000000e+00
2.412500000000e+02 0.000000000000e+00 0.000000000000e+00 0.000000000000e+00
2.415000000000e+02 0.000000000000e+00 0.000000000000e+00 0.000000000000e+00
2.417500000000e+02 0.000000000000e+00 0.000000000000e+00 0.000000000000e+00
2.420000000000e+02 0.000000000000e+00 0.000000000000e+00 0.000000000000e+00
2.422500000000e+02 0.000000000000e+00 0.000000000000e+00 0.000000000000e+00
2.425000000000e+02 0.000000000000e+00 0.000000000000e+00 0.000000000000e+00
2.427500000000e+02 0.000000000000e+00 0.000000000000e+00 0.000000000000e+00
2.430000000000e+02 0.000000000000e+00 0.000000000000e+00 0.000000000000e+00
2.432500000000e+02 0.000000000000e+00 0.000000000000e+00 0.000000000000e+00
2.435000000000e+02 0.000000000000e+00 0.000000000000e+00 0.000000000000e+00
2.437500000000e+02 0.000000000000e+00 0.000000000000e+00 0.000000000000e+00
2.440000000000e+02 0.000000000000e+00 0.000000000000e+00 0.000000000000e+00
2.442500000000e+02 0.000000000000e+00 0.000000000000e+00 0.000000000000e+00
2.445000000000e+02 0.000000000000e+00 0.000000000000e+00 0.000000000000e+00
2.447500000000e+02 0.000000000000e+00 0.000000000000e+00 0.000000000000e+00
2.450000000000e+02 0.000000000000e+00 0.000000000000e+00 0.000000000000e+00
2.452500000000e+02 0.000000000000e+00 0.000000000000e+00 0.000000000000e+00
2.455000000000e+02 0.000000000000e+00 0.000000000000e+00 0.000000000000e+00
2.457500000000e+02 0.000000000000e+00 0.000000000000e+00 0.000000000000e+00
2.460000000000e+02 0.000000000000e+00 0.000000000000e+00 0.000000000000e+00
2.462500000000e+02 0.000000000000e+00 0.000000000000e+00 0.000000000000e+00
2.465000000000e+02 0.000000000000e+00 0.000000000000e+00 0.000000000000e+00
2.467500000000e+02 0.000000000000e+00 0.000000000000e+00 0.000000000000e+00
2.470000000000e+02 0.000000000000e+00 0.000000000000e+00 0.000000000000e+00
2.472500000000e+02 0.000000000000e+00 0.000000000000e+00 0.000000000000e+00
2.475000000000e+02 0.000000000000e+00 0.000000000000e+00 0.000000000000e+00
2.477500000000e+02 0.000000000000e+00 0.000000000000e+00 0.000000000000e+00
2.480000000000e+02 0.000000000000e+00 0.000000000000e+00 0.000000000000e+00
2.482500000000e+02 0.000000000000e+00 0.000000000000e+00 0.000000000000e+00
2.485000000000e+02 0.000000000000e+00 0.000000000000e+00 0.000000000000e+00
2.487500000000e+02 0.000000000000e+00 0.000000000000e+00 0.000000000000e+00
2.490000000000e+02 0.000000000000e+00 0.000000000000e+00 0.000000000000e+00
2.492500000000e+02 0.000000000000e+00 0.000000000000e+00 0.000000000000e+00
2.495000000000e+02 0.000000000000e+00 0.000000000000e+00 0.000000000000e+00
2.497500000000e+02 0.000000000000e+00 0.000000000000e+00 0.000000000000e+00
2.500000000000e+02 0.000000000000e+00 0.000000000000e+00 0.000000000000e+00
2.502500000000e+02 0.000000000000e+00 0.000000000000e+00 0.000000000000e+00
2.505000000000e+02 0.000000000000e+00 0.000000000000e+00 0.000000000000e+00
2.507500000000e+02 0.000000000000e+00 0.000000000000e+00 0.000000000000e+00
2.510000000000e+02 0.000000000000e+00 0.000000000000e+00 0.000000000000e+00
2.512500000000e+02 0.000000000000e+00 0.000000000000e+00 0.000000000000e+00
2.515000000000e+02 0.000000000000e+00 0.000000000000e+00 0.000000000000e+00
2.517500000000e+02 0.000000000000e+00 0.000000000000e+00 0.000000000000e+00
2.520000000000e+02 0.000000000000e+00 0.000000000000e+00 0.000000000000e+00
2.522500000000e+02 0.000000000000e+00 0.000000000000e+00 0.000000000000e+00
2.525000000000e+02 0.000000000000e+00 0.000000000000e+00 0.000000000000e+00
2.527500000000e+02 0.000000000000e+00 0.000000000000e+00 0.000000000000e+00
2.530000000000e+02 0.000000000000e+00 0.000000000000e+00 0.000000000000e+00
2.532500000000e+02 0.000000000000e+00 0.000000000000e+00 0.000000000000e+00
2.535000000000e+02 0.000000000000e+00 0.000000000000e+00 0.000000000000e+00
2.537500000000e+02 0.000000000000e+00 0.000000000000e+00 0.000000000000e+00
2.540000000000e+02 0.000000000000e+00 0.000000000000e+00 0.000000000000e+00
2.542500000000e+02 0.000000000000e+00 0.000000000000e+00 0.000000000000e+00
2.545000000000e+02 0.000000000000e+00 0.000000000000e+00 0.000000000000e+00
2.547500000000e+02 0.000000000000e+00 0.000000000000e+00 0.000000000000e+00
2.550000000000e+02 0.000000000000e+00 0.000000000000e+00 0.000000000000e+00
2.552500000000e+02 0.000000000000e+00 0.000000000000e+00 0.000000000000e+00
2.555000000000e+02 0.000000000000e+00 0.000000000000e+00 0.000000000000e+00
2.557500000000e+02 0.000000000000e+00 0.000000000000e+00 0.000000000000e+00
2.560000000000e+02 0.000000000000e+00 0.000000000000e+00 0.000000000000e+00
2.562500000000e+02 0.000000000000e+00 0.000000000000e+00 0.000000000000e+00
2.565000000000e+02 0.000000000000e+00 0.000000000000e+00 0.000000000000e+00
2.567500000000e+02 0.000000000000e+00 0.000000000000e+00 0.000000000000e+00
2.570000000000e+02 0.000000000000e+00 0.000000000000e+00 0.000000000000e+00
2.572500000000e+02 0.000000000000e+00 0.000000000000e+00 0.000000000000e+00
2.575000000000e+02 0.000000000000e+00 0.000000000000e+00 0.000000000000e+00
2.577500000000e+02 0.000000000000e+00 0.000000000000e+00 0.000000000000e+00
2.580000000000e+02 0.000000000000e+00 0.000000000000e+00 0.000000000000e+00
2.582500000000e+02 0.000000000000e+00 0.000000000000e+00 0.000000000000e+00
2.585000000000e+02 0.000000000000e+00 0.000000000000e+00 0.000000000000e+00
2.587500000000e+02 0.000000000000e+00 0.000000000000e+00 0.000000000000e+00
2.590000000000e+02 0.000000000000e+00 0.000000000000e+00 0.000000000000e+00
2.592500000000e+02 0.000000000000e+00 0.000000000000e+00 0.000000000000e+00
2.595000000000e+02 0.000000000000e+00 0.000000000000e+00 0.000000000000e+00
2.597500000000e+02 0.000000000000e+00 0.000000000000e+00 0.000000000000e+00
2.600000000000e+02 0.000000000000e+00 0.000000000000e+00 0.000000000000e+00
2.602500000000e+02 0.000000000000e+00 0.000000000000e+00 0.000000000000e+00
2.605000000000e+02 0.000000000000e+00 0.000000000000e+00 0.000000000000e+00
2.607500000000e+02 0.000000000000e+00 0.000000000000e+00 0.000000000000e+00
2.610000000000e+02 0.000000000000e+00 0.000000000000e+00 0.000000000000e+00
2.612500000000e+02 0.000000000000e+00 0.000000000000e+00 0.000000000000e+00
2.615000000000e+02 0.000000000000e+00 0.000000000000e+00 0.000000000000e+00
2.617500000000e+02 0.000000000000e+00 0.000000000000e+00 0.000000000000e+00
2.620000000000e+02 0.000000000000e+00 0.000000000000e+00 0.000000000000e+00
2.622500000000e+02 0.000000000000e+00 0.000000000000e+00 0.000000000000e+00
2.625000000000e+02 0.000000000000e+00 0.000000000000e+00 0.000000000000e+00
2.627500000000e+02 0.000000000000e+00 0.000000000000e+00 0.000000000000e+00
2.630000000000e+02 0.000000000000e+00 0.000000000000e+00 0.000000000000e+00
2.632500000000e+02 0.000000000000e+00 0.000000000000e+00 0.000000000000e+00
2.635000000000e+02 0.000000000000e+00 0.000000000000e+00 0.000000000000e+00
2.637500000000e+02 0.000000000000e+00 0.000000000000e+00 0.000000000000e+00
2.640000000000e+02 0.000000000000e+00 0.000000000000e+00 0.000000000000e+00
2.642500000000e+02 0.000000000000e+00 0.000000000000e+00 0.000000000000e+00
2.645000000000e+02 0.000000000000e+00 0.000000000000e+00 0.000000000000e+00
2.647500000000e+02 0.000000000000e+00 0.000000000000e+00 0.000000000000e+00
2.650000000000e+02 0.000000000000e+00 0.000000000000e+00 0.000000000000e+00
2.652500000000e+02 0.000000000000e+00 0.000000000000e+00 0.000000000000e+00
2.655000000000e+02 0.000000000000e+00 0.000000000000e+00 0.000000000000e+00
2.657500000000e+02 0.000000000000e+00 0.000000000000e+00 0.000000000000e+00
2.660000000000e+02 0.000000000000e+00 0.000000000000e+00 0.000000000000e+00
2.662500000000e+02 0.000000000000e+00 0.000000000000e+00 0.000000000000e+00
2.665000000000e+02 0.000000000000e+00 0.000000000000e+00 0.000000000000e+00
2.667500000000e+02 0.000000000000e+00 0.000000000000e+00 0.000000000000e+00
2.670000000000e+02 0.000000000000e+00 0.000000000000e+00 0.000000000000e+00
2.672500000000e+02 0.000000000000e+00 0.000000000000e+00 0.000000000000e+00
2.675000000000e+02 0.000000000000e+00 0.000000000000e+00 0.000000000000e+00
2.677500000000e+02 0.000000000000e+00 0.000000000000e+00 0.000000000000e+00
2.680000000000e+02 0.000000000000e+00 0.000000000000e+00 0.000000000000e+00
2.682500000000e+02 0.000000000000e+00 0.000000000000e+00 0.000000000000e+00
2.685000000000e+02 0.000000000000e+00 0.000000000000e+00 0.000000000000e+00
2.687500000000e+02 0.000000000000e+00 0.000000000000e+00 0.000000000000e+00
2.690000000000e+02 0.000000000000e+00 0.000000000000e+00 0.000000000000e+00
2.692500000000e+02 0.000000000000e+00 0.000000000000e+00 0.000000000000e+00
2.695000000000e+02 0.000000000000e+00 0.000000000000e+00 0.000000000000e+00
2.697500000000e+02 0.000000000000e+00 0.000000000000e+00 0.000000000000e+00
2.700000000000e+02 0.000000000000e+00 0.000000000000e+00 0.000000000000e+00
2.702500000000e+02 0.000000000000e+00 0.000000000000e+00 0.000000000000e+00
2.705000000000e+02 0.000000000000e+00 0.000000000000e+00 0.000000000000e+00
2.707500000000e+02 0.000000000000e+00 0.000000000000e+00 0.000000000000e+00
2.710000000000e+02 0.000000000000e+00 0.000000000000e+00 0.000000000000e+00
2.712500000000e+02 0.000000000000e+00 0.000000000000e+00 0.000000000000e+00
2.715000000000e+02 0.000000000000e+00 0.000000000000e+00 0.000000000000e+00
2.717500000000e+02 0.000000000000e+00 0.000000000000e+00 0.000000000000e+00
2.720000000000e+02 0.000000000000e+00 0.000000000000e+00 0.000000000000e+00
2.722500000000e+02 0.000000000000e+00 0.000000000000e+00 0.000000000000e+00
2.725000000000e+02 0.000000000000e+00 0.000000000000e+00 0.000000000000e+00
2.727500000000e+02 0.000000000000e+00 0.000000000000e+00 0.000000000000e+00
2.730000000000e+02 0.000000000000e+00 0.000000000000e+00 0.000000000000e+00
2.732500000000e+02 0.000000000000e+00 0.000000000000e+00 0.000000000000e+00
2.735000000000e+02 0.000000000000e+00 0.000000000000e+00 0.000000000000e+00
2.737500000000e+02 0.000000000000e+00 0.000000000000e+00 0.000000000000e+00
2.740000000000e+02 0.000000000000e+00 0.000000000000e+00 0.000000000000e+00
2.742500000000e+02 0.000000000000e+00 0.000000000000e+00 0.000000000000e+00
2.745000000000e+02 0.000000000000e+00 0.000000000000e+00 0.000000000000e+00
2.747500000000e+02 0.000000000000e+00 0.000000000000e+00 0.000000000000e+00
2.750000000000e+02 0.000000000000e+00 0.000000000000e+00 0.000000000000e+00
2.752500000000e+02 0.000000000000e+00 0.000000000000e+00 0.000000000000e+00
2.755000000000e+02 0.000000000000e+00 0.000000000000e+00 0.000000000000e+00
2.757500000000e+02 0.000000000000e+00 0.000000000000e+00 0.000000000000e+00
2.760000000000e+02 0.000000000000e+00 0.000000000000e+00 0.000000000000e+00
2.762500000000e+02 0.000000000000e+00 0.000000000000e+00 0.000000000000e+00
2.765000000000e+02 0.000000000000e+00 0.000000000000e+00 0.000000000000e+00
2.767500000000e+02 0.000000000000e+00 0.000000000000e+00 0.000000000000e+00
2.770000000000e+02 0.000000000000e+00 0.000000000000e+00 0.000000000000e+00
2.772500000000e+02 0.000000000000e+00 0.000000000000e+00 0.000000000000e+00
2.775000000000e+02 0.000000000000e+00 0.000000000000e+00 0.000000000000e+00
2.777500000000e+02 0.000000000000e+00 0.000000000000e+00 0.000000000000e+00
2.780000000000e+02 0.000000000000e+00 0.000000000000e+00 0.000000000000e+00
2.782500000000e+02 0.000000000000e+00 0.000000000000e+00 0.000000000000e+00
2.785000000000e+02 0.000000000000e+00 0.000000000000e+00 0.000000000000e+00
2.787500000000e+02 0.000000000000e+00 0.000000000000e+00 0.000000000000e+00
2.790000000000e+02 0.000000000000e+00 0.000000000000e+00 0.000000000000e+00
2.792500000000e+02 0.000000000000e+00 0.000000000000e+00 0.000000000000e+00
2.795000000000e+02 0.000000000000e+00 0.000000000000e+00 0.000000000000e+00
2.797500000000e+02 0.000000000000e+00 0.000000000000e+00 0.000000000000e+00
2.800000000000e+02 0.000000000000e+00 0.000000000000e+00 0.000000000000e+00
2.802500000000e+02 0.000000000000e+00 0.000000000000e+00 0.000000000000e+00
2.805000000000e+02 0.000000000000e+00 0.000000000000e+00 0.000000000000e+00
2.807500000000e+02 0.000000000000e+00 0.000000000000e+00 0.000000000000e+00
2.810000000000e+02 0.000000000000e+00 0.000000000000e+00 0.000000000000e+00
2.812500000000e+02 0.000000000000e+00 0.000000000000e+00 0.000000000000e+00
2.815000000000e+02 0.000000000000e+00 0.000000000000e+00 0.000000000000e+00
2.817500000000e+02 0.000000000000e+00 0.000000000000e+00 0.000000000000e+00
2.820000000000e+02 0.000000000000e+00 0.000000000000e+00 0.000000000000e+00
2.822500000000e+02 0.000000000000e+00 0.000000000000e+00 0.000000000000e+00
2.825000000000e+02 0.000000000000e+00 0.000000000000e+00 0.000000000000e+00
2.827500000000e+02 0.000000000000e+00 0.000000000000e+00 0.000000000000e+00
2.830000000000e+02 0.000000000000e+00 0.000000000000e+00 0.000000000000e+00
2.832500000000e+02 0.000000000000e+00 0.000000000000e+00 0.000000000000e+00
2.835000000000e+02 0.000000000000e+00 0.000000000000e+00 0.000000000000e+00
2.837500000000e+02 0.000000000000e+00 0.000000000000e+00 0.000000000000e+00
2.840000000000e+02 0.000000000000e+00 0.000000000000e+00 0.000000000000e+00
2.842500000000e+02 0.000000000000e+00 0.000000000000e+00 0.000000000000e+00
2.845000000000e+02 0.000000000000e+00 0.000000000000e+00 0.000000000000e+00
2.847500000000e+02 0.000000000000e+00 0.000000000000e+00 0.000000000000e+00
2.850000000000e+02 0.000000000000e+00 0.000000000000e+00 0.000000000000e+00
2.852500000000e+02 0.000000000000e+00 0.000000000000e+00 0.000000000000e+00
2.855000000000e+02 0.000000000000e+00 0.000000000000e+00 0.000000000000e+00
2.857500000000e+02 0.000000000000e+00 0.000000000000e+00 0.000000000000e+00
2.860000000000e+02 0.000000000000e+00 0.000000000000e+00 0.000000000000e+00
2.862500000000e+02 0.000000000000e+00 0.000000000000e+00 0.000000000000e+00
2.865000000000e+02 0.000000000000e+00 0.000000000000e+00 0.000000000000e+00
2.867500000000e+02 0.000000000000e+00 0.000000000000e+00 0.000000000000e+00
2.870000000000e+02 0.000000000000e+00 0.000000000000e+00 0.000000000000e+00
2.872500000000e+02 0.000000000000e+00 0.000000000000e+00 0.000000000000e+00
2.875000000000e+02 0.000000000000e+00 0.000000000000e+00 0.000000000000e+00
2.877500000000e+02 0.000000000000e+00 0.000000000000e+00 0.000000000000e+00
2.880000000000e+02 0.000000000000e+00 0.000000000000e+00 0.000000000000e+00
2.882500000000e+02 0.000000000000e+00 0.000000000000e+00 0.000000000000e+00
2.885000000000e+02 0.000000000000e+00 0.000000000000e+00 0.000000000000e+00
2.887500000000e+02 0.000000000000e+00 0.000000000000e+00 0.000000000000e+00
2.890000000000e+02 0.000000000000e+00 0.000000000000e+00 0.000000000000e+00
2.892500000000e+02 0.000000000000e+00 0.000000000000e+00 0.000000000000e+00
2.895000000000e+02 0.000000000000e+00 0.000000000000e+00 0.000000000000e+00
2.897500000000e+02 0.000000000000e+00 0.000000000000e+00 0.000000000000e+00
2.900000000000e+02 0.000000000000e+00 0.000000000000e+00 0.000000000000e+00
2.902500000000e+02 0.000000000000e+00 0.000000000000e+00 0.000000000000e+00
2.905000000000e+02 0.000000000000e+00 0.000000000000e+00 0.000000000000e+00
2.907500000000e+02 0.000000000000e+00 0.000000000000e+00 0.000000000000e+00
2.910000000000e+02 0.000000000000e+00 0.000000000000e+00 0.000000000000e+00
2.912500000000e+02 0.000000000000e+00 0.000000000000e+00 0.000000000000e+00
2.915000000000e+02 0.000000000000e+00 0.000000000000e+00 0.000000000000e+00
2.917500000000e+02 0.000000000000e+00 0.000000000000e+00 0.000000000000e+00
2.920000000000e+02 0.000000000000e+00 0.000000000000e+00 0.000000000000e+00
2.922500000000e+02 0.000000000000e+00 0.000000000000e+00 0.000000000000e+00
2.925000000000e+02 0.000000000000e+00 0.000000000000e+00 0.000000000000e+00
2.927500000000e+02 0.000000000000e+00 0.000000000000e+00 0.000000000000e+00
2.930000000000e+02 0.000000000000e+00 0.000000000000e+00 0.000000000000e+00
2.932500000000e+02 0.000000000000e+00 0.000000000000e+00 0.000000000000e+00
2.935000000000e+02 0.000000000000e+00 0.000000000000e+00 0.000000000000e+00
2.937500000000e+02 0.000000000000e+00 0.000000000000e+00 0.000000000000e+00
2.940000000000e+02 0.000000000000e+00 0.000000000000e+00 0.000000000000e+00
2.942500000000e+02 0.000000000000e+00 0.000000000000e+00 0.000000000000e+00
2.945000000000e+02 0.000000000000e+00 0.000000000000e+00 0.000000000000e+00
2.947500000000e+02 0.000000000000e+00 0.000000000000e+00 0.000000000000e+00
2.950000000000e+02 0.000000000000e+00 0.000000000000e+00 0.000000000000e+00
2.952500000000e+02 0.000000000000e+00 0.000000000000e+00 0.000000000000e+00
2.955000000000e+02 0.000000000000e+00 0.000000000000e+00 0.000000000000e+00
2.957500000000e+02 0.000000000000e+00 0.000000000000e+00 0.000000000000e+00
2.960000000000e+02 0.000000000000e+00 0.000000000000e+00 0.000000000000e+00
2.962500000000e+02 0.000000000000e+00 0.000000000000e+00 0.000000000000e+00
2.965000000000e+02 0.000000000000e+00 0.000000000000e+00 0.000000000000e+00
2.967500000000e+02 0.000000000000e+00 0.000000000000e+00 0.000000000000e+00
2.970000000000e+02 0.000000000000e+00 0.000000000000e+00 0.000000000000e+00
2.972500000000e+02 0.000000000000e+00 0.000000000000e+00 0.000000000000e+00
2.975000000000e+02 0.000000000000e+00 0.000000000000e+00 0.000000000000e+00
2.977500000000e+02 0.000000000000e+00 0.000000000000e+00 0.000000000000e+00
2.980000000000e+02 0.000000000000e+00 0.000000000000e+00 0.000000000000e+00
2.982500000000e+02 0.000000000000e+00 0.000000000000e+00 0.000000000000e+00
2.985000000000e+02 0.000000000000e+00 0.000000000000e+00 0.000000000000e+00
2.987500000000e+02 0.000000000000e+00 0.000000000000e+00 0.000000000000e+00
2.990000000000e+02 0.000000000000e+00 0.000000000000e+00 0.000000000000e+00
2.992500000000e+02 0.000000000000e+00 0.000000000000e+00 0.000000000000e+00
2.995000000000e+02 0.000000000000e+00 0.000000000000e+00 0.000000000000e+00
2.997500000000e+02 0.000000000000e+00 0.000000000000e+00 0.000000000000e+00
3.000000000000e+02 0.000000000000e+00 0.000000000000e+00 0.000000000000e+00
3.002500000000e+02 0.000000000000e+00 0.000000000000e+00 0.000000000000e+00
3.005000000000e+02 0.000000000000e+00 0.000000000000e+00 0.000000000000e+00
3.007500000000e+02 0.000000000000e+00 0.000000000000e+00 0.000000000000e+00
3.010000000000e+02 0.000000000000e+00 0.000000000000e+00 0.000000000000e+00
3.012500000000e+02 0.000000000000e+00 0.000000000000e+00 0.000000000000e+00
3.015000000000e+02 0.000000000000e+00 0.000000000000e+00 0.000000000000e+00
3.017500000000e+02 0.000000000000e+00 0.000000000000e+00 0.000000000000e+00
3.020000000000e+02 0.000000000000e+00 0.000000000000e+00 0.000000000000e+00
3.022500000000e+02 0.000000000000e+00 0.000000000000e+00 0.000000000000e+00
3.025000000000e+02 0.000000000000e+00 0.000000000000e+00 0.000000000000e+00
3.027500000000e+02 0.000000000000e+00 0.000000000000e+00 0.000000000000e+00
3.030000000000e+02 0.000000000000e+00 0.000000000000e+00 0.000000000000e+00
3.032500000000e+02 0.000000000000e+00 0.000000000000e+00 0.000000000000e+00
3.035000000000e+02 0.000000000000e+00 0.000000000000e+00 0.000000000000e+00
3.037500000000e+02 0.000000000000e+00 0.000000000000e+00 0.000000000000e+00
3.040000000000e+02 0.000000000000e+00 0.000000000000e+00 0.000000000000e+00
3.042500000000e+02 0.000000000000e+00 0.000000000000e+00 0.000000000000e+00
3.045000000000e+02 0.000000000000e+00 0.000000000000e+00 0.000000000000e+00
3.047500000000e+02 0.000000000000e+00 0.000000000000e+00 0.000000000000e+00
3.050000000000e+02 0.000000000000e+00 0.000000000000e+00 0.000000000000e+00
3.052500000000e+02 0.000000000000e+00 0.000000000000e+00 0.000000000000e+00
3.055000000000e+02 0.000000000000e+00 0.000000000000e+00 0.000000000000e+00
3.057500000000e+02 0.000000000000e+00 0.000000000000e+00 0.000000000000e+00
3.060000000000e+02 0.000000000000e+00 0.000000000000e+00 0.000000000000e+00
3.062500000000e+02 0.000000000000e+00 0.000000000000e+00 0.000000000000e+00
3.065000000000e+02 0.000000000000e+00 0.000000000000e+00 0.000000000000e+00
3.067500000000e+02 0.000000000000e+00 0.000000000000e+00 0.000000000000e+00
3.070000000000e+02 0.000000000000e+00 0.000000000000e+00 0.000000000000e+00
3.072500000000e+02 0.000000000000e+00 0.000000000000e+00 0.000000000000e+00
3.075000000000e+02 0.000000000000e+00 0.000000000000e+00 0.000000000000e+00
3.077500000000e+02 0.000000000000e+00 0.000000000000e+00 0.000000000000e+00
3.080000000000e+02 0.000000000000e+00 0.000000000000e+00 0.000000000000e+00
3.082500000000e+02 0.000000000000e+00 0.000000000000e+00 0.000000000000e+00
3.085000000000e+02 0.000000000000e+00 0.000000000000e+00 0.000000000000e+00
3.087500000000e+02 0.000000000000e+00 0.000000000000e+00 0.000000000000e+00
3.090000000000e+02 0.000000000000e+00 0.000000000000e+00 0.000000000000e+00
3.092500000000e+02 0.000000000000e+00 0.000000000000e+00 0.000000000000e+00
3.095000000000e+02 0.000000000000e+00 0.000000000000e+00 0.000000000000e+00
3.097500000000e+02 0.000000000000e+00 0.000000000000e+00 0.000000000000e+00
3.100000000000e+02 0.000000000000e+00 0.000000000000e+00 0.000000000000e+00
3.102500000000e+02 0.000000000000e+00 0.000000000000e+00 0.000000000000e+00
3.105000000000e+02 0.000000000000e+00 0.000000000000e+00 0.000000000000e+00
3.107500000000e+02 0.000000000000e+00 0.000000000000e+00 0.000000000000e+00
3.110000000000e+02 0.000000000000e+00 0.000000000000e+00 0.000000000000e+00
3.112500000000e+02 0.000000000000e+00 0.000000000000e+00 0.000000000000e+00
3.115000000000e+02 0.000000000000e+00 0.000000000000e+00 0.000000000000e+00
3.117500000000e+02 0.000000000000e+00 0.000000000000e+00 0.000000000000e+00
3.120000000000e+02 0.000000000000e+00 0.000000000000e+00 0.000000000000e+00
3.122500000000e+02 0.000000000000e+00 0.000000000000e+00 0.000000000000e+00
3.125000000000e+02 0.000000000000e+00 0.000000000000e+00 0.000000000000e+00
3.127500000000e+02 0.000000000000e+00 0.000000000000e+00 0.000000000000e+00
3.130000000000e+02 0.000000000000e+00 0.000000000000e+00 0.000000000000e+00
3.132500000000e+02 0.000000000000e+00 0.000000000000e+00 0.000000000000e+00
3.135000000000e+02 0.000000000000e+00 0.000000000000e+00 0.000000000000e+00
3.137500000000e+02 0.000000000000e+00 0.000000000000e+00 0.000000000000e+00
3.140000000000e+02 0.000000000000e+00 0.000000000000e+00 0.000000000000e+00
3.142500000000e+02 0.000000000000e+00 0.000000000000e+00 0.000000000000e+00
3.145000000000e+02 0.000000000000e+00 0.000000000000e+00 0.000000000000e+00
3.147500000000e+02 0.000000000000e+00 0.000000000000e+00 0.000000000000e+00
3.150000000000e+02 0.000000000000e+00 0.000000000000e+00 0.000000000000e+00
3.152500000000e+02 0.000000000000e+00 0.000000000000e+00 0.000000000000e+00
3.155000000000e+02 0.000000000000e+00 0.000000000000e+00 0.000000000000e+00
3.157500000000e+02 0.000000000000e+00 0.000000000000e+00 0.000000000000e+00
3.160000000000e+02 0.000000000000e+00 0.000000000000e+00 0.000000000000e+00
3.162500000000e+02 0.000000000000e+00 0.000000000000e+00 0.000000000000e+00
3.165000000000e+02 0.000000000000e+00 0.000000000000e+00 0.000000000000e+00
3.167500000000e+02 0.000000000000e+00 0.000000000000e+00 0.000000000000e+00
3.170000000000e+02 0.000000000000e+00 0.000000000000e+00 0.000000000000e+00
3.172500000000e+02 0.000000000000e+00 0.000000000000e+00 0.000000000000e+00
3.175000000000e+02 0.000000000000e+00 0.000000000000e+00 0.000000000000e+00
3.177500000000e+02 0.000000000000e+00 0.000000000000e+00 0.000000000000e+00
3.180000000000e+02 0.000000000000e+00 0.000000000000e+00 0.000000000000e+00
3.182500000000e+02 0.000000000000e+00 0.000000000000e+00 0.000000000000e+00
3.185000000000e+02 0.000000000000e+00 0.000000000000e+00 0.000000000000e+00
3.187500000000e+02 0.000000000000e+00 0.000000000000e+00 0.000000000000e+00
3.190000000000e+02 0.000000000000e+00 0.000000000000e+00 0.000000000000e+00
3.192500000000e+02 0.000000000000e+00 0.000000000000e+00 0.000000000000e+00
3.195000000000e+02 0.000000000000e+00 0.000000000000e+00 0.000000000000e+00
3.197500000000e+02 0.000000000000e+00 0.000000000000e+00 0.000000000000e+00
3.200000000000e+02 0.000000000000e+00 0.000000000000e+00 0.000000000000e+00
3.202500000000e+02 0.000000000000e+00 0.000000000000e+00 0.000000000000e+00
3.205000000000e+02 0.000000000000e+00 0.000000000000e+00 0.000000000000e+00
3.207500000000e+02 0.000000000000e+00 0.000000000000e+00 0.000000000000e+00
3.210000000000e+02 0.000000000000e+00 0.000000000000e+00 0.000000000000e+00
3.212500000000e+02 0.000000000000e+00 0.000000000000e+00 0.000000000000e+00
3.215000000000e+02 0.000000000000e+00 0.000000000000e+00 0.000000000000e+00
3.217500000000e+02 0.000000000000e+00 0.000000000000e+00 0.000000000000e+00
3.220000000000e+02 0.000000000000e+00 0.000000000000e+00 0.000000000000e+00
3.222500000000e+02 0.000000000000e+00 0.000000000000e+00 0.000000000000e+00
3.225000000000e+02 0.000000000000e+00 0.000000000000e+00 0.000000000000e+00
3.227500000000e+02 0.000000000000e+00 0.000000000000e+00 0.000000000000e+00
3.230000000000e+02 0.000000000000e+00 0.000000000000e+00 0.000000000000e+00
3.232500000000e+02 0.000000000000e+00 0.000000000000e+00 0.000000000000e+00
3.235000000000e+02 0.000000000000e+00 0.000000000000e+00 0.000000000000e+00
3.237500000000e+02 0.000000000000e+00 0.000000000000e+00 0.000000000000e+00
3.240000000000e+02 0.000000000000e+00 0.000000000000e+00 0.000000000000e+00
3.242500000000e+02 0.000000000000e+00 0.000000000000e+00 0.000000000000e+00
3.245000000000e+02 0.000000000000e+00 0.000000000000e+00 0.000000000000e+00
3.247500000000e+02 0.000000000000e+00 0.000000000000e+00 0.000000000000e+00
3.250000000000e+02 0.000000000000e+00 0.000000000000e+00 0.000000000000e+00
3.252500000000e+02 0.000000000000e+00 0.000000000000e+00 0.000000000000e+00
3.255000000000e+02 0.000000000000e+00 0.000000000000e+00 0.000000000000e+00
3.257500000000e+02 0.000000000000e+00 0.000000000000e+00 0.000000000000e+00
3.260000000000e+02 0.000000000000e+00 0.000000000000e+00 0.000000000000e+00
3.262500000000e+02 0.000000000000e+00 0.000000000000e+00 0.000000000000e+00
3.265000000000e+02 0.000000000000e+00 0.000000000000e+00 0.000000000000e+00
3.267500000000e+02 0.000000000000e+00 0.000000000000e+00 0.000000000000e+00
3.270000000000e+02 0.000000000000e+00 0.000000000000e+00 0.000000000000e+00
3.272500000000e+02 0.000000000000e+00 0.000000000000e+00 0.000000000000e+00
3.275000000000e+02 0.000000000000e+00 0.000000000000e+00 0.000000000000e+00
3.277500000000e+02 0.000000000000e+00 0.000000000000e+00 0.000000000000e+00
3.280000000000e+02 0.000000000000e+00 0.000000000000e+00 0.000000000000e+00
3.282500000000e+02 0.000000000000e+00 0.000000000000e+00 0.000000000000e+00
3.285000000000e+02 0.000000000000e+00 0.000000000000e+00 0.000000000000e+00
3.287500000000e+02 0.000000000000e+00 0.000000000000e+00 0.000000000000e+00
3.290000000000e+02 0.000000000000e+00 0.000000000000e+00 0.000000000000e+00
3.292500000000e+02 0.000000000000e+00 0.000000000000e+00 0.000000000000e+00
3.295000000000e+02 0.000000000000e+00 0.000000000000e+00 0.000000000000e+00
3.297500000000e+02 0.000000000000e+00 0.000000000000e+00 0.000000000000e+00
3.300000000000e+02 0.000000000000e+00 0.000000000000e+00 0.000000000000e+00
3.302500000000e+02 0.000000000000e+00 0.000000000000e+00 0.000000000000e+00
3.305000000000e+02 0.000000000000e+00 0.000000000000e+00 0.000000000000e+00
3.307500000000e+02 0.000000000000e+00 0.000000000000e+00 0.000000000000e+00
3.310000000000e+02 0.000000000000e+00 0.000000000000e+00 0.000000000000e+00
3.312500000000e+02 0.000000000000e+00 0.000000000000e+00 0.000000000000e+00
3.315000000000e+02 0.000000000000e+00 0.000000000000e+00 0.000000000000e+00
3.317500000000e+02 0.000000000000e+00 0.000000000000e+00 0.000000000000e+00
3.320000000000e+02 0.000000000000e+00 0.000000000000e+00 0.000000000000e+00
3.322500000000e+02 0.000000000000e+00 0.000000000000e+00 0.000000000000e+00
3.325000000000e+02 0.000000000000e+00 0.000000000000e+00 0.000000000000e+00
3.327500000000e+02 0.000000000000e+00 0.000000000000e+00 0.000000000000e+00
3.330000000000e+02 0.000000000000e+00 0.000000000000e+00 0.000000000000e+00
3.332500000000e+02 0.000000000000e+00 0.000000000000e+00 0.000000000000e+00
3.335000000000e+02 0.000000000000e+00 0.000000000000e+00 0.000000000000e+00
3.337500000000e+02 0.000000000000e+00 0.000000000000e+00 0.000000000000e+00
3.340000000000e+02 0.000000000000e+00 0.000000000000e+00 0.000000000000e+00
3.342500000000e+02 0.000000000000e+00 0.000000000000e+00 0.000000000000e+00
3.345000000000e+02 0.000000000000e+00 0.000000000000e+00 0.000000000000e+00
3.347500000000e+02 0.000000000000e+00 0.000000000000e+00 0.000000000000e+00
3.350000000000e+02 0.000000000000e+00 0.000000000000e+00 0.000000000000e+00
3.352500000000e+02 0.000000000000e+00 0.000000000000e+00 0.000000000000e+00
3.355000000000e+02 0.000000000000e+00 0.000000000000e+00 0.000000000000e+00
3.357500000000e+02 -2.439714147309e-07 0.000000000000e+00 0.000000000000e+00
3.360000000000e+02 -2.142508279428e-06 0.000000000000e+00 0.000000000000e+00
3.362500000000e+02 -3.444513499311e-06 0.000000000000e+00 0.000000000000e+00
3.365000000000e+02 -2.124966367590e-06 0.000000000000e+00 0.000000000000e+00
3.367500000000e+02 1.921616351940e-06 0.000000000000e+00 0.000000000000e+00
3.370000000000e+02 6.680347080800e-06 0.000000000000e+00 0.000000000000e+00
3.372500000000e+02 8.507739467130e-06 0.000000000000e+00 0.000000000000e+00
3.375000000000e+02 3.165313206515e-06 0.000000000000e+00 0.000000000000e+00
3.377500000000e+02 -1.289114668114e-05 0.000000000000e+00 0.000000000000e+00
3.380000000000e+02 -4.131456317908e-05 0.000000000000e+00 0.000000000000e+00
3.382500000000e+02 -8.108575797958e-05 0.000000000000e+00 0.000000000000e+00
3.385000000000e+02 -1.283707765339e-04 0.000000000000e+00 0.000000000000e+00
3.387500000000e+02 -1.770827394847e-04 0.000000000000e+00 0.000000000000e+00
3.390000000000e+02 -2.200419307975e-04 0.000000000000e+00 0.000000000000e+00
3.392500000000e+02 -2.504778716931e-04 0.000000000000e+00 0.000000000000e+00
3.395000000000e+02 -2.635246670048e-04 0.000000000000e+00 0.000000000000e+00
3.397500000000e+02 -2.573480851362e-04 0.000000000000e+00 0.000000000000e+00
3.400000000000e+02 -2.336142887321e-04 0.000000000000e+00 0.000000000000e+00
3.402500000000e+02 -1.971518541728e-04 0.000000000000e+00 0.000000000000e+00
3.405000000000e+02 -1.548407986070e-04 0.000000000000e+00 0.000000000000e+00
3.407500000000e+02 -1.139451412690e-04 0.000000000000e+00 0.000000000000e+00
3.410000000000e+02 -8.024801618225e-05 0.000000000000e+00 0.000000000000e+00
3.412500000000e+02 -5.641684589873e-05 0.000000000000e+00 0.000000000000e+00
3.415000000000e+02 -4.100170482453e-05 0.000000000000e+00 0.000000000000e+00
3.417500000000e+02 -2.835321608069e-05 0.000000000000e+00 0.000000000000e+00
3.420000000000e+02 -9.557595765559e-06 0.000000000000e+00 0.000000000000e+00
3.422500000000e+02 2.573726480208e-05 0.000000000000e+00 0.000000000000e+00
3.425000000000e+02 8.694309649087e-05 0.000000000000e+00 0.000000000000e+00
3.427500000000e+02 1.800926403455e-04 0.000000000000e+00 0.000000000000e+00
3.430000000000e+02 3.058930134765e-04 0.000000000000e+00 0.000000000000e+00
3.432500000000e+02 4.587675690151e-04 0.000000000000e+00 0.000000000000e+00
3.435000000000e+02 6.272160439983e-04 0.000000000000e+00 0.000000000000e+00
3.437500000000e+02 7.955711548131e-04 0.000000000000e+00 0.000000000000e+00
3.440000000000e+02 9.469389061528e-04 0.000000000000e+00 0.000000000000e+00
3.442500000000e+02 1.066836514322e-03 0.000000000000e+00 0.000000000000e+00
3.445000000000e+02 1.146843219068e-03 0.000000000000e+00 0.000000000000e+00
3.447500000000e+02 1.187501634948e-03 0.000000000000e+00 0.000000000000e+00
3.450000000000e+02 1.199776163456e-03 0.000000000000e+00 0.000000000000e+00
3.452500000000e+02 1.204588755080e-03 0.000000000000e+00 0.000000000000e+00
3.455000000000e+02 1.230280894789e-03 0.000000000000e+00 0.000000000000e+00
3.457500000000e+02 1.308239536657e-03 0.000000000000e+00 0.000000000000e+00
3.460000000000e+02 1.467303753534e-03 0.000000000000e+00 0.000000000000e+00
3.462500000000e+02 1.727864881264e-03 0.000000000000e+00 0.000000000000e+00
3.465000000000e+02 2.096723257210e-03 0.000000000000e+00 0.000000000000e+00
3.467500000000e+02 2.563729619760e-03 0.000000000000e+00 0.000000000000e+00
3.470000000000e+02 3.101011036913e-03 0.000000000000e+00 0.000000000000e+00
3.472500000000e+02 3.665187304151e-03 0.000000000000e+00 0.000000000000e+00
3.475000000000e+02 4.202483843381e-03 0.000000000000e+00 0.000000000000e+00
3.477500000000e+02 4.656124270179e-03 0.000000000000e+00 0.000000000000e+00
3.480000000000e+02 4.974932503332e-03 0.000000000000e+00 0.000000000000e+00
3.482500000000e+02 5.121776381477e-03 0.000000000000e+00 0.000000000000e+00
3.485000000000e+02 5.080405492143e-03 0.000000000000e+00 0.000000000000e+00
3.487500000000e+02 4.859403461336e-03 0.000000000000e+00 0.000000000000e+00
3.490000000000e+02 4.492375443874e-03 0.000000000000e+00 0.000000000000e+00
3.492500000000e+02 4.034069403008e-03 0.000000000000e+00 0.000000000000e+00
3.495000000000e+02 3.552795326097e-03 0.000000000000e+00 0.000000000000e+00
3.497500000000e+02 3.120150145467e-03 0.000000000000e+00 0.000000000000e+00
3.500000000000e+02 2.799566372428e-03 0.000000000000e+00 0.000000000000e+00
3.502500000000e+02 2.635485358369e-03 0.000000000000e+00 0.000000000000e+00
3.505000000000e+02 2.644952273620e-03 0.000000000000e+00 0.000000000000e+00
3.507500000000e+02 2.813126239400e-03 0.000000000000e+00 0.000000000000e+00
3.510000000000e+02 3.093632930077e-03 0.000000000000e+00 0.000000000000e+00
3.512500000000e+02 3.413941844417e-03 0.000000000000e+00 0.000000000000e+00
3.515000000000e+02 3.685143402272e-03 0.000000000000e+00 0.000000000000e+00
3.517500000000e+02 3.814764055904e-03 0.000000000000e+00 0.000000000000e+00
3.520000000000e+02 3.720715746807e-03 0.000000000000e+00 0.000000000000e+00
3.522500000000e+02 3.344225941442e-03 0.000000000000e+00 0.000000000000e+00
3.525000000000e+02 2.659687156562e-03 0.000000000000e+00 0.000000000000e+00
3.527500000000e+02 1.679795693896e-03 0.000000000000e+00 0.000000000000e+00
3.530000000000e+02 4.550570846267e-04 0.000000000000e+00 0.000000000000e+00
3.532500000000e+02 -9.323884864340e-04 0.000000000000e+00 0.000000000000e+00
3.535000000000e+02 -2.379763532466e-03 0.000000000000e+00 0.000000000000e+00
3.537500000000e+02 -3.777831886010e-03 0.000000000000e+00 0.000000000000e+00
3.540000000000e+02 -5.026083991667e-03 0.000000000000e+00 0.000000000000e+00
3.542500000000e+02 -6.046564943628e-03 0.000000000000e+00 0.000000000000e+00
3.545000000000e+02 -6.794173161108e-03 0.000000000000e+00 0.000000000000e+00
3.547500000000e+02 -7.261805335182e-03 0.000000000000e+00 0.000000000000e+00
3.550000000000e+02 -7.479542104221e-03 0.000000000000e+00 0.000000000000e+00
3.552500000000e+02 -7.508027478292e-03 0.000000000000e+00 0.000000000000e+00
3.555000000000e+02 -7.427136679649e-03 0.000000000000e+00 0.000000000000e+00
3.557500000000e+02 -7.321795684316e-03 0.000000000000e+00 0.000000000000e+00
3.560000000000e+02 -7.267281996381e-03 0.000000000000e+00 0.000000000000e+00
3.562500000000e+02 -7.316419656059e-03 0.000000000000e+00 0.000000000000e+00
3.565000000000e+02 -7.490764980005e-03 0.000000000000e+00 0.000000000000e+00
3.567500000000e+02 -7.777212897702e-03 0.000000000000e+00 0.000000000000e+00
3.570000000000e+02 -8.130546391258e-03 0.000000000000e+00 0.000000000000e+00
3.572500000000e+02 -8.481454763815e-03 0.000000000000e+00 0.000000000000e+00
3.575000000000e+02 -8.748628352089e-03 0.000000000000e+00 0.000000000000e+00
3.577500000000e+02 -8.852854409983e-03 0.000000000000e+00 0.000000000000e+00
3.580000000000e+02 -8.730709368651e-03 0.000000000000e+00 0.000000000000e+00
3.582500000000e+02 -8.345525510981e-03 0.000000000000e+00 0.000000000000e+00
3.585000000000e+02 -7.693794108522e-03 0.000000000000e+00 0.000000000000e+00
3.587500000000e+02 -6.805971724853e-03 0.000000000000e+00 0.000000000000e+00
3.590000000000e+02 -5.741644521677e-03 0.000000000000e+00 0.000000000000e+00
3.592500000000e+02 -4.580005897061e-03 0.000000000000e+00 0.000000000000e+00
3.595000000000e+02 -3.407439568028e-03 0.000000000000e+00 0.000000000000e+00
3.597500000000e+02 -2.304522716682e-03 0.000000000000e+00 0.000000000000e+00
3.600000000000e+02 -1.334873729727e-03 0.000000000000e+00 0.000000000000e+00
3.602500000000e+02 -5.379386429081e-04 0.000000000000e+00 0.000000000000e+00
3.605000000000e+02 7.291090248599e-05 0.000000000000e+00 0.000000000000e+00
3.607500000000e+02 5.065875577487e-04 0.000000000000e+00 0.000000000000e+00
3.610000000000e+02 7.855168518025e-04 0.000000000000e+00 0.000000000000e+00
3.612500000000e+02 9.335914207828e-04 0.000000000000e+00 0.000000000000e+00
3.615000000000e+02 9.632743180802e-04 0.000000000000e+00 0.000000000000e+00
3.617500000000e+02 8.645703604066e-04 0.000000000000e+00 0.000000000000e+00
3.620000000000e+02 5.983870364748e-04 0.000000000000e+00 0.000000000000e+00
3.622500000000e+02 9.612871626754e-05 0.000000000000e+00 0.000000000000e+00
3.625000000000e+02 -7.336918899693e-04 0.000000000000e+00 0.000000000000e+00
3.627500000000e+02 -1.992312311821e-03 0.000000000000e+00 0.000000000000e+00
3.630000000000e+02 -3.772802742580e-03 0.000000000000e+00 0.000000000000e+00
3.632500000000e+02 -6.140161635533e-03 0.000000000000e+00 0.000000000000e+00
3.635000000000e+02 -9.112820733596e-03 0.000000000000e+00 0.000000000000e+00
3.637500000000e+02 -1.264900075746e-02 0.000000000000e+00 0.000000000000e+00
3.640000000000e+02 -1.664079899319e-02 0.000000000000e+00 0.000000000000e+00
3.642500000000e+02 -2.091778446939e-02 0.000000000000e+00 0.000000000000e+00
3.645000000000e+02 -2.526038217098e-02 0.000000000000e+00 0.000000000000e+00
3.647500000000e+02 -2.942167754311e-02 0.000000000000e+00 0.000000000000e+00
3.650000000000e+02 -3.315473951839e-02 0.000000000000e+00 0.000000000000e+00
3.652500000000e+02 -3.624141391727e-02 0.000000000000e+00 0.000000000000e+00
3.655000000000e+02 -3.851799951331e-02 0.000000000000e+00 0.000000000000e+00
3.657500000000e+02 -3.989341754483e-02 0.000000000000e+00 0.000000000000e+00
3.660000000000e+02 -4.035643736671e-02 0.000000000000e+00 0.000000000000e+00
3.662500000000e+02 -3.997011675845e-02 0.000000000000e+00 0.000000000000e+00
3.665000000000e+02 -3.885363187806e-02 0.000000000000e+00 0.000000000000e+00
3.667500000000e+02 -3.715380242935e-02 0.000000000000e+00 0.000000000000e+00
3.670000000000e+02 -3.501051814469e-02 0.000000000000e+00 0.000000000000e+00
3.672500000000e+02 -3.252161563864e-02 0.000000000000e+00 0.000000000000e+00
3.675000000000e+02 -2.971328343225e-02 0.000000000000e+00 0.000000000000e+00
3.677500000000e+02 -2.652164737187e-02 0.000000000000e+00 0.000000000000e+00
3.680000000000e+02 -2.278981429366e-02 0.000000000000e+00 0.000000000000e+00
3.682500000000e+02 -1.828248694456e-02 0.000000000000e+00 0.000000000000e+00
3.685000000000e+02 -1.271760201837e-02 0.000000000000e+00 0.000000000000e+00
3.687500000000e+02 -5.811676158507e-03 0.000000000000e+00 0.000000000000e+00
3.690000000000e+02 2.666898169945e-03 0.000000000000e+00 0.000000000000e+00
3.692500000000e+02 1.284408046277e-02 0.000000000000e+00 0.000000000000e+00
3.695000000000e+02 2.469408298509e-02 0.000000000000e+00 0.000000000000e+00
3.697500000000e+02 3.800856329099e-02 0.000000000000e+00 0.000000000000e+00
3.700000000000e+02 5.238700154238e-02 0.000000000000e+00 0.000000000000e+00
3.702500000000e+02 6.725143250560e-02 0.000000000000e+00 0.000000000000e+00
3.705000000000e+02 8.188534270808e-02 0.000000000000e+00 0.000000000000e+00
3.707500000000e+02 9.549302513948e-02 0.000000000000e+00 0.000000000000e+00
3.710000000000e+02 1.072725323844e-01 0.000000000000e+00 0.000000000000e+00
3.712500000000e+02 1.164930786360e-01 0.000000000000e+00 0.000000000000e+00
3.715000000000e+02 1.225666979473e-01 0.000000000000e+00 0.000000000000e+00
3.717500000000e+02 1.251043844521e-01 0.000000000000e+00 0.000000000000e+00
3.720000000000e+02 1.239488218579e-01 0.000000000000e+00 0.000000000000e+00
3.722500000000e+02 1.191789342366e-01 0.000000000000e+00 0.000000000000e+00
3.725000000000e+02 1.110854404127e-01 0.000000000000e+00 0.000000000000e+00
3.727500000000e+02 1.001208101742e-01 0.000000000000e+00 0.000000000000e+00
3.730000000000e+02 8.683087911229e-02 0.000000000000e+00 0.000000000000e+00
3.732500000000e+02 7.177828583001e-02 0.000000000000e+00 0.000000000000e+00
3.735000000000e+02 5.546937597280e-02 0.000000000000e+00 0.000000000000e+00
3.737500000000e+02 3.829599342356e-02 0.000000000000e+00 0.000000000000e+00
3.740000000000e+02 2.050161698442e-02 0.000000000000e+00 0.000000000000e+00
3.742500000000e+02 2.177827603459e-03 0.000000000000e+00 0.000000000000e+00
3.745000000000e+02 -1.670743119293e-02 0.000000000000e+00 0.000000000000e+00
3.747500000000e+02 -3.625327156570e-02 0.000000000000e+00 0.000000000000e+00
3.750000000000e+02 -5.654905403808e-02 0.000000000000e+00 0.000000000000e+00
3.752500000000e+02 -7.758905928911e-02 0.000000000000e+00 0.000000000000e+00
3.755000000000e+02 -9.919235829590e-02 0.000000000000e+00 0.000000000000e+00
3.757500000000e+02 -1.209416552698e-01 0.000000000000e+00 0.000000000000e+00
3.760000000000e+02 -1.421528851585e-01 0.000000000000e+00 0.000000000000e+00
3.762500000000e+02 -1.618835169052e-01 0.000000000000e+00 0.000000000000e+00
3.765000000000e+02 -1.789823324835e-01 0.000000000000e+00 0.000000000000e+00
3.767500000000e+02 -1.921776217122e-01 0.000000000000e+00 0.000000000000e+00
3.770000000000e+02 -2.001950738014e-01 0.000000000000e+00 0.000000000000e+00
3.772500000000e+02 -2.018919798172e-01 0.000000000000e+00 0.000000000000e+00
3.775000000000e+02 -1.963913886600e-01 0.000000000000e+00 0.000000000000e+00
3.777500000000e+02 -1.831990614116e-01 0.000000000000e+00 0.000000000000e+00
3.780000000000e+02 -1.622876238332e-01 0.000000000000e+00 0.000000000000e+00
3.782500000000e+02 -1.341360697590e-01 0.000000000000e+00 0.000000000000e+00
3.785000000000e+02 -9.971824532583e-02 0.000000000000e+00 0.000000000000e+00
3.787500000000e+02 -6.044041376478e-02 0.000000000000e+00 0.000000000000e+00
3.790000000000e+02 -1.803457354489e-02 0.000000000000e+00 0.000000000000e+00
3.792500000000e+02 2.558004255481e-02 0.000000000000e+00 0.000000000000e+00
3.795000000000e+02 6.845074460182e-02 0.000000000000e+00 0.000000000000e+00
3.797500000000e+02 1.087420205748e-01 0.000000000000e+00 0.000000000000e+00
3.800000000000e+02 1.448652639320e-01 0.000000000000e+00 0.000000000000e+00
3.802500000000e+02 1.755729394894e-01 0.000000000000e+00 0.000000000000e+00
3.805000000000e+02 2.000076784511e-01 0.000000000000e+00 0.000000000000e+00
3.807500000000e+02 2.177032494565e-01 0.000000000000e+00 0.000000000000e+00
3.810000000000e+02 2.285411985358e-01 0.000000000000e+00 0.000000000000e+00
3.812500000000e+02 2.326731985855e-01 0.000000000000e+00 0.000000000000e+00
3.815000000000e+02 2.304238851937e-01 0.000000000000e+00 0.000000000000e+00
3.817500000000e+02 2.221914762142e-01 0.000000000000e+00 0.000000000000e+00
3.820000000000e+02 2.083633876424e-01 0.000000000000e+00 0.000000000000e+00
3.822500000000e+02 1.892613540739e-01 0.000000000000e+00 0.000000000000e+00
3.825000000000e+02 1.651256076041e-01 0.000000000000e+00 0.000000000000e+00
3.827500000000e+02 1.361411690870e-01 0.000000000000e+00 0.000000000000e+00
3.830000000000e+02 1.025022028623e-01 0.000000000000e+00 0.000000000000e+00
3.832500000000e+02 6.450372781627e-02 0.000000000000e+00 0.000000000000e+00
3.835000000000e+02 2.264476588018e-02 0.000000000000e+00 0.000000000000e+00
3.837500000000e+02 -2.227594560385e-02 0.000000000000e+00 0.000000000000e+00
3.840000000000e+02 -6.909074980849e-02 0.000000000000e+00 0.000000000000e+00
3.842500000000e+02 -1.162367788251e-01 0.000000000000e+00 0.000000000000e+00
3.845000000000e+02 -1.617837444605e-01 0.000000000000e+00 0.000000000000e+00
3.847500000000e+02 -2.035198552812e-01 0.000000000000e+00 0.000000000000e+00
3.850000000000e+02 -2.390918442604e-01 0.000000000000e+00 0.000000000000e+00
3.852500000000e+02 -2.661872086635e-01 0.000000000000e+00 0.000000000000e+00
3.855000000000e+02 -2.827401649563e-01 0.000000000000e+00 0.000000000000e+00
3.857500000000e+02 -2.871384544081e-01 0.000000000000e+00 0.000000000000e+00
3.860000000000e+02 -2.784066533664e-01 0.000000000000e+00 0.000000000000e+00
3.862500000000e+02 -2.563433109156e-01 0.000000000000e+00 0.000000000000e+00
3.865000000000e+02 -2.215938916979e-01 0.000000000000e+00 0.000000000000e+00
3.867500000000e+02 -1.756485695586e-01 0.000000000000e+00 0.000000000000e+00
3.870000000000e+02 -1.207624925415e-01 0.000000000000e+00 0.000000000000e+00
3.872500000000e+02 -5.980510732358e-02 0.000000000000e+00 0.000000000000e+00
3.875000000000e+02 3.946678151829e-03 0.000000000000e+00 0.000000000000e+00
3.877500000000e+02 6.705036536629e-02 0.000000000000e+00 0.000000000000e+00
3.880000000000e+02 1.261499445774e-01 0.000000000000e+00 0.000000000000e+00
3.882500000000e+02 1.782127662192e-01 0.000000000000e+00 0.000000000000e+00
3.885000000000e+02 2.207283292397e-01 0.000000000000e+00 0.000000000000e+00
3.887500000000e+02 2.518513934400e-01 0.000000000000e+00 0.000000000000e+00
3.890000000000e+02 2.704790892501e-01 0.000000000000e+00 0.000000000000e+00
3.892500000000e+02 2.762599373271e-01 0.000000000000e+00 0.000000000000e+00
3.895000000000e+02 2.695407783341e-01 0.000000000000e+00 0.000000000000e+00
3.897500000000e+02 2.512644721900e-01 0.000000000000e+00 0.000000000000e+00
3.900000000000e+02 2.228359727881e-01 0.000000000000e+00 0.000000000000e+00
3.902500000000e+02 1.859764506924e-01 0.000000000000e+00 0.000000000000e+00
3.905000000000e+02 1.425843445172e-01 0.000000000000e+00 0.000000000000e+00
3.907500000000e+02 9.461880211128e-02 0.000000000000e+00 0.000000000000e+00
3.910000000000e+02 4.401552540064e-02 0.000000000000e+00 0.000000000000e+00
3.912500000000e+02 -7.361563517761e-03 0.000000000000e+00 0.000000000000e+00
3.915000000000e+02 -5.773613477596e-02 0.000000000000e+00 0.000000000000e+00
3.917500000000e+02 -1.054118519588e-01 0.000000000000e+00 0.000000000000e+00
3.920000000000e+02 -1.487544963746e-01 0.000000000000e+00 0.000000000000e+00
3.922500000000e+02 -1.861785793664e-01 0.000000000000e+00 0.000000000000e+00
3.925000000000e+02 -2.161521982384e-01 0.000000000000e+00 0.000000000000e+00
3.927500000000e+02 -2.372303884388e-01 0.000000000000e+00 0.000000000000e+00
3.930000000000e+02 -2.481217470725e-01 0.000000000000e+00 0.000000000000e+00
3.932500000000e+02 -2.477864677442e-01 0.000000000000e+00 0.000000000000e+00
3.935000000000e+02 -2.355571337351e-01 0.000000000000e+00 0.000000000000e+00
3.937500000000e+02 -2.112677064999e-01 0.000000000000e+00 0.000000000000e+00
3.940000000000e+02 -1.753720547838e-01 0.000000000000e+00 0.000000000000e+00
3.942500000000e+02 -1.290317938052e-01 0.000000000000e+00 0.000000000000e+00
3.945000000000e+02 -7.415450391725e-02 0.000000000000e+00 0.000000000000e+00
3.947500000000e+02 -1.336754267035e-02 0.000000000000e+00 0.000000000000e+00
3.950000000000e+02 5.008076994414e-02 0.000000000000e+00 0.000000000000e+00
3.952500000000e+02 1.124925892923e-01 0.000000000000e+00 0.000000000000e+00
3.955000000000e+02 1.699557267210e-01 0.000000000000e+00 0.000000000000e+00
3.957500000000e+02 2.186252825858e-01 0.000000000000e+00 0.000000000000e+00
3.960000000000e+02 2.550275844446e-01 0.000000000000e+00 0.000000000000e+00
3.962500000000e+02 2.763578951086e-01 0.000000000000e+00 0.000000000000e+00
3.965000000000e+02 2.807420614381e-01 0.000000000000e+00 0.000000000000e+00
3.967500000000e+02 2.674343301772e-01 0.000000000000e+00 0.000000000000e+00
3.970000000000e+02 2.369288124177e-01 0.000000000000e+00 0.000000000000e+00
3.972500000000e+02 1.909699970529e-01 0.000000000000e+00 0.000000000000e+00
3.975000000000e+02 1.324574374323e-01 0.000000000000e+00 0.000000000000e+00
3.977500000000e+02 6.525018824493e-02 0.000000000000e+00 0.000000000000e+00
3.980000000000e+02 -6.113412480322e-03 0.000000000000e+00 0.000000000000e+00
3.982500000000e+02 -7.675655102707e-02 0.000000000000e+00 0.000000000000e+00
3.985000000000e+02 -1.418352772475e-01 0.000000000000e+00 0.000000000000e+00
3.987500000000e+02 -1.969074419649e-01 0.000000000000e+00 0.000000000000e+00
3.990000000000e+02 -2.382668196259e-01 0.000000000000e+00 0.000000000000e+00
3.992500000000e+02 -2.632138099463e-01 0.000000000000e+00 0.000000000000e+00
3.995000000000e+02 -2.702407261614e-01 0.000000000000e+00 0.000000000000e+00
3.997500000000e+02 -2.591183136097e-01 0.000000000000e+00 0.000000000000e+00
4.000000000000e+02 -2.308798075828e-01 0.000000000000e+00 0.000000000000e+00
4.002500000000e+02 -1.877084530858e-01 0.000000000000e+00 0.000000000000e+00
4.005000000000e+02 -1.327429322499e-01 0.000000000000e+00 0.000000000000e+00
4.007500000000e+02 -6.982170150827e-02 0.000000000000e+00 0.000000000000e+00
4.010000000000e+02 -3.191216948972e-03 0.000000000000e+00 0.000000000000e+00
4.012500000000e+02 6.279586166119e-02 0.000000000000e+00 0.000000000000e+00
4.015000000000e+02 1.239680795687e-01 0.000000000000e+00 0.000000000000e+00
4.017500000000e+02 1.765878696780e-01 0.000000000000e+00 0.000000000000e+00
4.020000000000e+02 2.175549467270e-01 0.000000000000e+00 0.000000000000e+00
4.022500000000e+02 2.445524709466e-01 0.000000000000e+00 0.000000000000e+00
4.025000000000e+02 2.561345772926e-01 0.000000000000e+00 0.000000000000e+00
4.027500000000e+02 2.517594574924e-01 0.000000000000e+00 0.000000000000e+00
4.030000000000e+02 2.317761408170e-01 0.000000000000e+00 0.000000000000e+00
4.032500000000e+02 1.973750339680e-01 0.000000000000e+00 0.000000000000e+00
4.035000000000e+02 1.505120713932e-01 0.000000000000e+00 0.000000000000e+00
4.037500000000e+02 9.381426091240e-02 0.000000000000e+00 0.000000000000e+00
4.040000000000e+02 3.047106199208e-02 0.000000000000e+00 0.000000000000e+00
4.042500000000e+02 -3.588779036250e-02 0.000000000000e+00 0.000000000000e+00
4.045000000000e+02 -1.013307915796e-01 0.000000000000e+00 0.000000000000e+00
4.047500000000e+02 -1.617843529647e-01 0.000000000000e+00 0.000000000000e+00
4.050000000000e+02 -2.132185793604e-01 0.000000000000e+00 0.000000000000e+00
4.052500000000e+02 -2.518617201724e-01 0.000000000000e+00 0.000000000000e+00
4.055000000000e+02 -2.744411724001e-01 0.000000000000e+00 0.000000000000e+00
4.057500000000e+02 -2.784423132668e-01 0.000000000000e+00 0.000000000000e+00
4.060000000000e+02 -2.623688375912e-01 0.000000000000e+00 0.000000000000e+00
4.062500000000e+02 -2.259809012017e-01 0.000000000000e+00 0.000000000000e+00
4.065000000000e+02 -1.704816358690e-01 0.000000000000e+00 0.000000000000e+00
4.067500000000e+02 -9.861989257425e-02 0.000000000000e+00 0.000000000000e+00
4.070000000000e+02 -1.467853583329e-02 0.000000000000e+00 0.000000000000e+00
4.072500000000e+02 7.567605561148e-02 0.000000000000e+00 0.000000000000e+00
4.075000000000e+02 1.656963636137e-01 0.000000000000e+00 0.000000000000e+00
4.077500000000e+02 2.480055377231e-01 0.000000000000e+00 0.000000000000e+00
4.080000000000e+02 3.151778122084e-01 0.000000000000e+00 0.000000000000e+00
4.082500000000e+02 3.604075284087e-01 0.000000000000e+00 0.000000000000e+00
4.085000000000e+02 3.782092623908e-01 0.000000000000e+00 0.000000000000e+00
4.087500000000e+02 3.650783853503e-01 0.000000000000e+00 0.000000000000e+00
4.090000000000e+02 3.200349655018e-01 0.000000000000e+00 0.000000000000e+00
4.092500000000e+02 2.449761144485e-01 0.000000000000e+00 0.000000000000e+00
4.095000000000e+02 1.447736433661e-01 0.000000000000e+00 0.000000000000e+00
4.097500000000e+02 2.707502931112e-02 0.000000000000e+00 0.000000000000e+00
4.100000000000e+02 -9.820526335383e-02 0.000000000000e+00 0.000000000000e+00
4.102500000000e+02 -2.196827933815e-01 0.000000000000e+00 0.000000000000e+00
4.105000000000e+02 -3.255313736848e-01 0.000000000000e+00 0.000000000000e+00
4.107500000000e+02 -4.046524055567e-01 0.000000000000e+00 0.000000000000e+00
4.110000000000e+02 -4.478694310318e-01 0.000000000000e+00 0.000000000000e+00
4.112500000000e+02 -4.490174860162e-01 0.000000000000e+00 0.000000000000e+00
4.115000000000e+02 -4.057965129805e-01 0.000000000000e+00 0.000000000000e+00
4.117500000000e+02 -3.202734330198e-01 0.000000000000e+00 0.000000000000e+00
4.120000000000e+02 -1.989480833970e-01 0.000000000000e+00 0.000000000000e+00
4.122500000000e+02 -5.234171919392e-02 0.000000000000e+00 0.000000000000e+00
4.125000000000e+02 1.058810742302e-01 0.000000000000e+00 0.000000000000e+00
4.127500000000e+02 2.601911048051e-01 0.000000000000e+00 0.000000000000e+00
4.130000000000e+02 3.947564667046e-01 0.000000000000e+00 0.000000000000e+00
4.132500000000e+02 4.951288446714e-01 0.000000000000e+00 0.000000000000e+00
4.135000000000e+02 5.498702594388e-01 0.000000000000e+00 0.000000000000e+00
4.137500000000e+02 5.519314207561e-01 0.000000000000e+00 0.000000000000e+00
4.140000000000e+02 4.996103547809e-01 0.000000000000e+00 0.000000000000e+00
4.142500000000e+02 3.969591737709e-01 0.000000000000e+00 0.000000000000e+00
4.145000000000e+02 2.535643182216e-01 0.000000000000e+00 0.000000000000e+00
4.147500000000e+02 8.369536436216e-02 0.000000000000e+00 0.000000000000e+00
4.150000000000e+02 -9.510832411248e-02 0.000000000000e+00 0.000000000000e+00
4.152500000000e+02 -2.638741129657e-01 0.000000000000e+00 0.000000000000e+00
4.155000000000e+02 -4.042604077653e-01 0.000000000000e+00 0.000000000000e+00
4.157500000000e+02 -5.006179593530e-01 0.000000000000e+00 0.000000000000e+00
4.160000000000e+02 -5.418083083950e-01 0.000000000000e+00 0.000000000000e+00
4.162500000000e+02 -5.225591645768e-01 0.000000000000e+00 0.000000000000e+00
4.165000000000e+02 -4.441837099503e-01 0.000000000000e+00 0.000000000000e+00
4.167500000000e+02 -3.145608551751e-01 0.000000000000e+00 0.000000000000e+00
4.170000000000e+02 -1.473585764850e-01 0.000000000000e+00 0.000000000000e+00
4.172500000000e+02 3.942738766367e-02 0.000000000000e+00 0.000000000000e+00
4.175000000000e+02 2.254630330782e-01 0.000000000000e+00 0.000000000000e+00
4.177500000000e+02 3.903698285570e-01 0.000000000000e+00 0.000000000000e+00
4.180000000000e+02 5.160568449337e-01 0.000000000000e+00 0.000000000000e+00
4.182500000000e+02 5.888151035749e-01 0.000000000000e+00 0.000000000000e+00
4.185000000000e+02 6.009213852325e-01 0.000000000000e+00 0.000000000000e+00
4.187500000000e+02 5.515538006765e-01 0.000000000000e+00 0.000000000000e+00
4.190000000000e+02 4.469019637939e-01 0.000000000000e+00 0.000000000000e+00
4.192500000000e+02 2.994510519130e-01 0.000000000000e+00 0.000000000000e+00
4.195000000000e+02 1.265195610120e-01 0.000000000000e+00 0.000000000000e+00
4.197500000000e+02 -5.177743266915e-02 0.000000000000e+00 0.000000000000e+00
4.200000000000e+02 -2.148959581643e-01 0.000000000000e+00 0.000000000000e+00
4.202500000000e+02 -3.442761248704e-01 0.000000000000e+00 0.000000000000e+00
4.205000000000e+02 -4.255079370662e-01 0.000000000000e+00 0.000000000000e+00
4.207500000000e+02 -4.499872515596e-01 0.000000000000e+00 0.000000000000e+00
4.210000000000e+02 -4.158620123628e-01 0.000000000000e+00 0.000000000000e+00
4.212500000000e+02 -3.281570235887e-01 0.000000000000e+00 0.000000000000e+00
4.215000000000e+02 -1.980678244226e-01 0.000000000000e+00 0.000000000000e+00
4.217500000000e+02 -4.151766894615e-02 0.000000000000e+00 0.000000000000e+00
4.220000000000e+02 1.228370694847e-01 0.000000000000e+00 0.000000000000e+00
4.222500000000e+02 2.759002861023e-01 0.000000000000e+00 0.000000000000e+00
4.225000000000e+02 4.004405779722e-01 0.000000000000e+00 0.000000000000e+00
4.227500000000e+02 4.831209161884e-01 0.000000000000e+00 0.000000000000e+00
4.230000000000e+02 5.160061616693e-01 0.000000000000e+00 0.000000000000e+00
4.232500000000e+02 4.973706917905e-01 0.000000000000e+00 0.000000000000e+00
4.235000000000e+02 4.317200106903e-01 0.000000000000e+00 0.000000000000e+00
4.237500000000e+02 3.290416163763e-01 0.000000000000e+00 0.000000000000e+00
4.240000000000e+02 2.033982383615e-01 0.000000000000e+00 0.000000000000e+00
4.242500000000e+02 7.105807550960e-02 0.000000000000e+00 0.000000000000e+00
4.245000000000e+02 -5.158860948151e-02 0.000000000000e+00 0.000000000000e+00
4.247500000000e+02 -1.500560179170e-01 0.000000000000e+00 0.000000000000e+00
4.250000000000e+02 -2.134765427040e-01 0.000000000000e+00 0.000000000000e+00
4.252500000000e+02 -2.357935143482e-01 0.000000000000e+00 0.000000000000e+00
4.255000000000e+02 -2.162986397126e-01 0.000000000000e+00 0.000000000000e+00
4.257500000000e+02 -1.594693575884e-01 0.000000000000e+00 0.000000000000e+00
4.260000000000e+02 -7.415423787215e-02 0.000000000000e+00 0.000000000000e+00
4.262500000000e+02 2.776173439259e-02 0.000000000000e+00 0.000000000000e+00
4.265000000000e+02 1.330166394130e-01 0.000000000000e+00 0.000000000000e+00
4.267500000000e+02 2.287252161820e-01 0.000000000000e+00 0.000000000000e+00
4.270000000000e+02 3.039927716426e-01 0.000000000000e+00 0.000000000000e+00
4.272500000000e+02 3.511840430756e-01 0.000000000000e+00 0.000000000000e+00
4.275000000000e+02 3.666967573454e-01 0.000000000000e+00 0.000000000000e+00
4.277500000000e+02 3.511629480482e-01 0.000000000000e+00 0.000000000000e+00
4.280000000000e+02 3.090818846378e-01 0.000000000000e+00 0.000000000000e+00
4.282500000000e+02 2.479652926337e-01 0.000000000000e+00 0.000000000000e+00
4.285000000000e+02 1.771378834017e-01 0.000000000000e+00 0.000000000000e+00
4.287500000000e+02 1.063759377823e-01 0.000000000000e+00 0.000000000000e+00
4.290000000000e+02 4.457914782231e-02 0.000000000000e+00 0.000000000000e+00
4.292500000000e+02 -1.344502149808e-03 0.000000000000e+00 0.000000000000e+00
4.295000000000e+02 -2.724095936179e-02 0.000000000000e+00 0.000000000000e+00
4.297500000000e+02 -3.203724065053e-02 0.000000000000e+00 0.000000000000e+00
4.300000000000e+02 -1.761764322615e-02 0.000000000000e+00 0.000000000000e+00
4.302500000000e+02 1.170173414478e-02 0.000000000000e+00 0.000000000000e+00
4.305000000000e+02 4.999648058633e-02 0.000000000000e+00 0.000000000000e+00
4.307500000000e+02 9.071531834704e-02 0.000000000000e+00 0.000000000000e+00
4.310000000000e+02 1.276655987672e-01 0.000000000000e+00 0.000000000000e+00
4.312500000000e+02 1.558585585851e-01 0.000000000000e+00 0.000000000000e+00
4.315000000000e+02 1.721005323648e-01 0.000000000000e+00 0.000000000000e+00
4.317500000000e+02 1.752620672240e-01 0.000000000000e+00 0.000000000000e+00
4.320000000000e+02 1.662102354365e-01 0.000000000000e+00 0.000000000000e+00
4.322500000000e+02 1.474419027559e-01 0.000000000000e+00 0.000000000000e+00
4.325000000000e+02 1.224993006642e-01 0.000000000000e+00 0.000000000000e+00
4.327500000000e+02 9.527768924970e-02 0.000000000000e+00 0.000000000000e+00
4.330000000000e+02 6.934451257367e-02 0.000000000000e+00 0.000000000000e+00
4.332500000000e+02 4.737965011875e-02 0.000000000000e+00 0.000000000000e+00
4.335000000000e+02 3.081962850843e-02 0.000000000000e+00 0.000000000000e+00
4.337500000000e+02 1.975001691597e-02 0.000000000000e+00 0.000000000000e+00
4.340000000000e+02 1.304641371446e-02 0.000000000000e+00 0.000000000000e+00
4.342500000000e+02 8.722734294735e-03 0.000000000000e+00 0.000000000000e+00
4.345000000000e+02 4.412614821057e-03 0.000000000000e+00 0.000000000000e+00
4.347500000000e+02 -2.109317377705e-03 0.000000000000e+00 0.000000000000e+00
4.350000000000e+02 -1.246217086129e-02 0.000000000000e+00 0.000000000000e+00
4.352500000000e+02 -2.733168690308e-02 0.000000000000e+00 0.000000000000e+00
4.355000000000e+02 -4.633628392389e-02 0.000000000000e+00 0.000000000000e+00
4.357500000000e+02 -6.810547055955e-02 0.000000000000e+00 0.000000000000e+00
4.360000000000e+02 -9.055175039157e-02 0.000000000000e+00 0.000000000000e+00
4.362500000000e+02 -1.112831605803e-01 0.000000000000e+00 0.000000000000e+00
4.365000000000e+02 -1.280793588289e-01 0.000000000000e+00 0.000000000000e+00
4.367500000000e+02 -1.393436058367e-01 0.000000000000e+00 0.000000000000e+00
4.370000000000e+02 -1.444476547382e-01 0.000000000000e+00 0.000000000000e+00
4.372500000000e+02 -1.439054714462e-01 0.000000000000e+00 0.000000000000e+00
4.375000000000e+02 -1.393415332126e-01 0.000000000000e+00 0.000000000000e+00
4.377500000000e+02 -1.332550772863e-01 0.000000000000e+00 0.000000000000e+00
4.380000000000e+02 -1.286170763006e-01 0.000000000000e+00 0.000000000000e+00
4.382500000000e+02 -1.283659683211e-01 0.000000000000e+00 0.000000000000e+00
4.385000000000e+02 -1.348863934304e-01 0.000000000000e+00 0.000000000000e+00
4.387500000000e+02 -1.495593601524e-01 0.000000000000e+00 0.000000000000e+00
4.390000000000e+02 -1.724616877237e-01 0.000000000000e+00 0.000000000000e+00
4.392500000000e+02 -2.022689740259e-01 0.000000000000e+00 0.000000000000e+00
4.395000000000e+02 -2.363835821651e-01 0.000000000000e+00 0.000000000000e+00
4.397500000000e+02 -2.712725676113e-01 0.000000000000e+00 0.000000000000e+00
4.400000000000e+02 -3.029660407984e-01 0.000000000000e+00 0.000000000000e+00
4.402500000000e+02 -3.276397787095e-01 0.000000000000e+00 0.000000000000e+00
4.405000000000e+02 -3.421913039302e-01 0.000000000000e+00 0.000000000000e+00
4.407500000000e+02 -3.447185261602e-01 0.000000000000e+00 0.000000000000e+00
4.410000000000e+02 -3.348244436371e-01 0.000000000000e+00 0.000000000000e+00
4.412500000000e+02 -3.136980556030e-01 0.000000000000e+00 0.000000000000e+00
4.415000000000e+02 -2.839563129481e-01 0.000000000000e+00 0.000000000000e+00
4.417500000000e+02 -2.492691347144e-01 0.000000000000e+00 0.000000000000e+00
4.420000000000e+02 -2.138233596630e-01 0.000000000000e+00 0.000000000000e+00
4.422500000000e+02 -1.817066534830e-01 0.000000000000e+00 0.000000000000e+00
4.425000000000e+02 -1.563049178782e-01 0.000000000000e+00 0.000000000000e+00
4.427500000000e+02 -1.398047223387e-01 0.000000000000e+00 0.000000000000e+00
4.430000000000e+02 -1.328760780376e-01 0.000000000000e+00 0.000000000000e+00
4.432500000000e+02 -1.345830949361e-01 0.000000000000e+00 0.000000000000e+00
4.435000000000e+02 -1.425351023921e-01 0.000000000000e+00 0.000000000000e+00
4.437500000000e+02 -1.532541528548e-01 0.000000000000e+00 0.000000000000e+00
4.440000000000e+02 -1.627021656399e-01 0.000000000000e+00 0.000000000000e+00
4.442500000000e+02 -1.668873202043e-01 0.000000000000e+00 0.000000000000e+00
4.445000000000e+02 -1.624582322622e-01 0.000000000000e+00 0.000000000000e+00
4.447500000000e+02 -1.471974978071e-01 0.000000000000e+00 0.000000000000e+00
4.450000000000e+02 -1.203427075684e-01 0.000000000000e+00 0.000000000000e+00
4.452500000000e+02 -8.269027086385e-02 0.000000000000e+00 0.000000000000e+00
4.455000000000e+02 -3.647097134301e-02 0.000000000000e+00 0.000000000000e+00
4.457500000000e+02 1.497918077248e-02 0.000000000000e+00 0.000000000000e+00
4.460000000000e+02 6.769889801145e-02 0.000000000000e+00 0.000000000000e+00
4.462500000000e+02 1.176570297803e-01 0.000000000000e+00 0.000000000000e+00
4.465000000000e+02 1.612986979751e-01 0.000000000000e+00 0.000000000000e+00
4.467500000000e+02 1.960012231891e-01 0.000000000000e+00 0.000000000000e+00
4.470000000000e+02 2.203750473129e-01 0.000000000000e+00 0.000000000000e+00
4.472500000000e+02 2.343705197699e-01 0.000000000000e+00 0.000000000000e+00
4.475000000000e+02 2.391823741750e-01 0.000000000000e+00 0.000000000000e+00
4.477500000000e+02 2.369750200609e-01 0.000000000000e+00 0.000000000000e+00
4.480000000000e+02 2.304785141291e-01 0.000000000000e+00 0.000000000000e+00
4.482500000000e+02 2.225231956815e-01 0.000000000000e+00 0.000000000000e+00
4.485000000000e+02 2.155878686449e-01 0.000000000000e+00 0.000000000000e+00
4.487500000000e+02 2.114313241602e-01 0.000000000000e+00 0.000000000000e+00
4.490000000000e+02 2.108610788564e-01 0.000000000000e+00 0.000000000000e+00
4.492500000000e+02 2.136693031820e-01 0.000000000000e+00 0.000000000000e+00
4.495000000000e+02 2.187380804246e-01 0.000000000000e+00 0.000000000000e+00
4.497500000000e+02 2.242889449110e-01 0.000000000000e+00 0.000000000000e+00
4.500000000000e+02 2.282294518933e-01 0.000000000000e+00 0.000000000000e+00
4.502500000000e+02 2.285357701445e-01 0.000000000000e+00 0.000000000000e+00
4.505000000000e+02 2.236069478494e-01 0.000000000000e+00 0.000000000000e+00
4.507500000000e+02 2.125338262441e-01 0.000000000000e+00 0.000000000000e+00
4.510000000000e+02 1.952420593041e-01 0.000000000000e+00 0.000000000000e+00
4.512500000000e+02 1.724913689409e-01 0.000000000000e+00 0.000000000000e+00
4.515000000000e+02 1.457380961712e-01 0.000000000000e+00 0.000000000000e+00
4.517500000000e+02 1.168910786748e-01 0.000000000000e+00 0.000000000000e+00
4.520000000000e+02 8.800807966786e-02 0.000000000000e+00 0.000000000000e+00
4.522500000000e+02 6.098862845268e-02 0.000000000000e+00 0.000000000000e+00
4.525000000000e+02 3.731790411980e-02 0.000000000000e+00 0.000000000000e+00
4.527500000000e+02 1.790557346410e-02 0.000000000000e+00 0.000000000000e+00
4.530000000000e+02 3.045254315618e-03 0.000000000000e+00 0.000000000000e+00
4.532500000000e+02 -7.502254895934e-03 0.000000000000e+00 0.000000000000e+00
4.535000000000e+02 -1.432172194426e-02 0.000000000000e+00 0.000000000000e+00
4.537500000000e+02 -1.809120044284e-02 0.000000000000e+00 0.000000000000e+00
4.540000000000e+02 -1.931598463350e-02 0.000000000000e+00 0.000000000000e+00
4.542500000000e+02 -1.810317033016e-02 0.000000000000e+00 0.000000000000e+00
4.545000000000e+02 -1.402453288913e-02 0.000000000000e+00 0.000000000000e+00
4.547500000000e+02 -6.100060459523e-03 0.000000000000e+00 0.000000000000e+00
4.550000000000e+02 7.087046180003e-03 0.000000000000e+00 0.000000000000e+00
4.552500000000e+02 2.715713388416e-02 0.000000000000e+00 0.000000000000e+00
4.555000000000e+02 5.561826505691e-02 0.000000000000e+00 0.000000000000e+00
4.557500000000e+02 9.352031809779e-02 0.000000000000e+00 0.000000000000e+00
4.560000000000e+02 1.411398155586e-01 0.000000000000e+00 0.000000000000e+00
4.562500000000e+02 1.977542651253e-01 0.000000000000e+00 0.000000000000e+00
4.565000000000e+02 2.615525303411e-01 0.000000000000e+00 0.000000000000e+00
4.567500000000e+02 3.297069704573e-01 0.000000000000e+00 0.000000000000e+00
4.570000000000e+02 3.986070250001e-01 0.000000000000e+00 0.000000000000e+00
4.572500000000e+02 4.642267670041e-01 0.000000000000e+00 0.000000000000e+00
4.575000000000e+02 5.225752148151e-01 0.000000000000e+00 0.000000000000e+00
4.577500000000e+02 5.701619557669e-01 0.000000000000e+00 0.000000000000e+00
4.580000000000e+02 6.044048707319e-01 0.000000000000e+00 0.000000000000e+00
4.582500000000e+02 6.239128104897e-01 0.000000000000e+00 0.000000000000e+00
4.585000000000e+02 6.285934301407e-01 0.000000000000e+00 0.000000000000e+00
4.587500000000e+02 6.195626481375e-01 0.000000000000e+00 0.000000000000e+00
4.590000000000e+02 5.988634487008e-01 0.000000000000e+00 0.000000000000e+00
4.592500000000e+02 5.690331352198e-01 0.000000000000e+00 0.000000000000e+00
4.595000000000e+02 5.325846189817e-01 0.000000000000e+00 0.000000000000e+00
4.597500000000e+02 4.914844489745e-01 0.000000000000e+00 0.000000000000e+00
4.600000000000e+02 4.467149411893e-01 0.000000000000e+00 0.000000000000e+00
4.602500000000e+02 3.979987001599e-01 0.000000000000e+00 0.000000000000e+00
4.605000000000e+02 3.437419104943e-01 0.000000000000e+00 0.000000000000e+00
4.607500000000e+02 2.812209292487e-01 0.000000000000e+00 0.000000000000e+00
4.610000000000e+02 2.069995043897e-01 0.000000000000e+00 0.000000000000e+00
4.612500000000e+02 1.175269482468e-01 0.000000000000e+00 0.000000000000e+00
4.615000000000e+02 9.836537244018e-03 0.000000000000e+00 0.000000000000e+00
4.617500000000e+02 -1.177566992937e-01 0.000000000000e+00 0.000000000000e+00
4.620000000000e+02 -2.650652994428e-01 0.000000000000e+00 0.000000000000e+00
4.622500000000e+02 -4.296421045249e-01 0.000000000000e+00 0.000000000000e+00
4.625000000000e+02 -6.066676357316e-01 0.000000000000e+00 0.000000000000e+00
4.627500000000e+02 -7.891466181567e-01 0.000000000000e+00 0.000000000000e+00
4.630000000000e+02 -9.684049131093e-01 0.000000000000e+00 0.000000000000e+00
4.632500000000e+02 -1.134834591555e+00 0.000000000000e+00 0.000000000000e+00
4.635000000000e+02 -1.278797537743e+00 0.000000000000e+00 0.000000000000e+00
4.637500000000e+02 -1.391572532467e+00 0.000000000000e+00 0.000000000000e+00
4.640000000000e+02 -1.466221325587e+00 0.000000000000e+00 0.000000000000e+00
4.642500000000e+02 -1.498257585122e+00 0.000000000000e+00 0.000000000000e+00
4.645000000000e+02 -1.486028019928e+00 0.000000000000e+00 0.000000000000e+00
4.647500000000e+02 -1.430754082837e+00 0.000000000000e+00 0.000000000000e+00
4.650000000000e+02 -1.336230032667e+00 0.000000000000e+00 0.000000000000e+00
4.652500000000e+02 -1.208221984161e+00 0.000000000000e+00 0.000000000000e+00
4.655000000000e+02 -1.053655756311e+00 0.000000000000e+00 0.000000000000e+00
4.657500000000e+02 -8.797123796467e-01 0.000000000000e+00 0.000000000000e+00
4.660000000000e+02 -6.929642361544e-01 0.000000000000e+00 0.000000000000e+00
4.662500000000e+02 -4.986795749675e-01 0.000000000000e+00 0.000000000000e+00
4.665000000000e+02 -3.003989668524e-01 0.000000000000e+00 0.000000000000e+00
4.667500000000e+02 -9.984732030372e-02 0.000000000000e+00 0.000000000000e+00
4.670000000000e+02 1.028050508236e-01 0.000000000000e+00 0.000000000000e+00
4.672500000000e+02 3.083719729351e-01 0.000000000000e+00 0.000000000000e+00
4.675000000000e+02 5.178596618105e-01 0.000000000000e+00 0.000000000000e+00
4.677500000000e+02 7.315782549475e-01 0.000000000000e+00 0.000000000000e+00
4.680000000000e+02 9.483001605548e-01 0.000000000000e+00 0.000000000000e+00
4.682500000000e+02 1.164607025122e+00 0.000000000000e+00 0.000000000000e+00
4.685000000000e+02 1.374544504051e+00 0.000000000000e+00 0.000000000000e+00
4.687500000000e+02 1.569663339883e+00 0.000000000000e+00 0.000000000000e+00
4.690000000000e+02 1.739471994378e+00 0.000000000000e+00 0.000000000000e+00
4.692500000000e+02 1.872267634360e+00 0.000000000000e+00 0.000000000000e+00
4.695000000000e+02 1.956256893153e+00 0.000000000000e+00 0.000000000000e+00
4.697500000000e+02 1.980833463547e+00 0.000000000000e+00 0.000000000000e+00
4.700000000000e+02 1.937852710844e+00 0.000000000000e+00 0.000000000000e+00
4.702500000000e+02 1.822738206313e+00 0.000000000000e+00 0.000000000000e+00
4.705000000000e+02 1.635272437450e+00 0.000000000000e+00 0.000000000000e+00
4.707500000000e+02 1.379961819949e+00 0.000000000000e+00 0.000000000000e+00
4.710000000000e+02 1.065919464170e+00 0.000000000000e+00 0.000000000000e+00
4.712500000000e+02 7.062706603402e-01 0.000000000000e+00 0.000000000000e+00
4.715000000000e+02 3.171472634714e-01 0.000000000000e+00 0.000000000000e+00
4.717500000000e+02 -8.361039925599e-02 0.000000000000e+00 0.000000000000e+00
4.720000000000e+02 -4.778890861187e-01 0.000000000000e+00 0.000000000000e+00
4.722500000000e+02 -8.487053470844e-01 0.000000000000e+00 0.000000000000e+00
4.725000000000e+02 -1.181412912944e+00 0.000000000000e+00 0.000000000000e+00
4.727500000000e+02 -1.464582109810e+00 0.000000000000e+00 0.000000000000e+00
4.730000000000e+02 -1.690466109818e+00 0.000000000000e+00 0.000000000000e+00
4.732500000000e+02 -1.855027169455e+00 0.000000000000e+00 0.000000000000e+00
4.735000000000e+02 -1.957556907359e+00 0.000000000000e+00 0.000000000000e+00
4.737500000000e+02 -1.999979482628e+00 0.000000000000e+00 0.000000000000e+00
4.740000000000e+02 -1.985967497731e+00 0.000000000000e+00 0.000000000000e+00
4.742500000000e+02 -1.920021815617e+00 0.000000000000e+00 0.000000000000e+00
4.745000000000e+02 -1.806665321731e+00 0.000000000000e+00 0.000000000000e+00
4.747500000000e+02 -1.649877293238e+00 0.000000000000e+00 0.000000000000e+00
4.750000000000e+02 -1.452852969569e+00 0.000000000000e+00 0.000000000000e+00
4.752500000000e+02 -1.218118352321e+00 0.000000000000e+00 0.000000000000e+00
4.755000000000e+02 -9.479712038280e-01 0.000000000000e+00 0.000000000000e+00
4.757500000000e+02 -6.451643267345e-01 0.000000000000e+00 0.000000000000e+00
4.760000000000e+02 -3.137045753234e-01 0.000000000000e+00 0.000000000000e+00
4.762500000000e+02 4.038297863093e-02 0.000000000000e+00 0.000000000000e+00
4.765000000000e+02 4.084780229538e-01 0.000000000000e+00 0.000000000000e+00
4.767500000000e+02 7.791063061026e-01 0.000000000000e+00 0.000000000000e+00
4.770000000000e+02 1.138089216831e+00 0.000000000000e+00 0.000000000000e+00
4.772500000000e+02 1.469135863017e+00 0.000000000000e+00 0.000000000000e+00
4.775000000000e+02 1.754849318740e+00 0.000000000000e+00 0.000000000000e+00
4.777500000000e+02 1.978058039396e+00 0.000000000000e+00 0.000000000000e+00
4.780000000000e+02 2.123333147161e+00 0.000000000000e+00 0.000000000000e+00
4.782500000000e+02 2.178519456951e+00 0.000000000000e+00 0.000000000000e+00
4.785000000000e+02 2.136097458420e+00 0.000000000000e+00 0.000000000000e+00
4.787500000000e+02 1.994206673662e+00 0.000000000000e+00 0.000000000000e+00
4.790000000000e+02 1.757196301390e+00 0.000000000000e+00 0.000000000000e+00
4.792500000000e+02 1.435622241510e+00 0.000000000000e+00 0.000000000000e+00
4.795000000000e+02 1.045673500347e+00 0.000000000000e+00 0.000000000000e+00
4.797500000000e+02 6.080772340107e-01 0.000000000000e+00 0.000000000000e+00
4.800000000000e+02 1.465916760155e-01 0.000000000000e+00 0.000000000000e+00
4.802500000000e+02 -3.137577755519e-01 0.000000000000e+00 0.000000000000e+00
4.805000000000e+02 -7.485176942949e-01 0.000000000000e+00 0.000000000000e+00
4.807500000000e+02 -1.135535730682e+00 0.000000000000e+00 0.000000000000e+00
4.810000000000e+02 -1.456413439366e+00 0.000000000000e+00 0.000000000000e+00
4.812500000000e+02 -1.697555165531e+00 0.000000000000e+00 0.000000000000e+00
4.815000000000e+02 -1.850737885416e+00 0.000000000000e+00 0.000000000000e+00
4.817500000000e+02 -1.913186113696e+00 0.000000000000e+00 0.000000000000e+00
4.820000000000e+02 -1.887193876331e+00 0.000000000000e+00 0.000000000000e+00
4.822500000000e+02 -1.779384744265e+00 0.000000000000e+00 0.000000000000e+00
4.825000000000e+02 -1.599734932905e+00 0.000000000000e+00 0.000000000000e+00
4.827500000000e+02 -1.360499655921e+00 0.000000000000e+00 0.000000000000e+00
4.830000000000e+02 -1.075178169107e+00 0.000000000000e+00 0.000000000000e+00
4.832500000000e+02 -7.576299472497e-01 0.000000000000e+00 0.000000000000e+00
4.835000000000e+02 -4.214173931469e-01 0.000000000000e+00 0.000000000000e+00
4.837500000000e+02 -7.940541018311e-02 0.000000000000e+00 0.000000000000e+00
4.840000000000e+02 2.563979530993e-01 0.000000000000e+00 0.000000000000e+00
4.842500000000e+02 5.748158542949e-01 0.000000000000e+00 0.000000000000e+00
4.845000000000e+02 8.653766432794e-01 0.000000000000e+00 0.000000000000e+00
4.847500000000e+02 1.118184983267e+00 0.000000000000e+00 0.000000000000e+00
4.850000000000e+02 1.323883140338e+00 0.000000000000e+00 0.000000000000e+00
4.852500000000e+02 1.473774639558e+00 0.000000000000e+00 0.000000000000e+00
4.855000000000e+02 1.560148640844e+00 0.000000000000e+00 0.000000000000e+00
4.857500000000e+02 1.576801785039e+00 0.000000000000e+00 0.000000000000e+00
4.860000000000e+02 1.519711279675e+00 0.000000000000e+00 0.000000000000e+00
4.862500000000e+02 1.387775231232e+00 0.000000000000e+00 0.000000000000e+00
4.865000000000e+02 1.183509570538e+00 0.000000000000e+00 0.000000000000e+00
4.867500000000e+02 9.135797128406e-01 0.000000000000e+00 0.000000000000e+00
4.870000000000e+02 5.890515631516e-01 0.000000000000e+00 0.000000000000e+00
4.872500000000e+02 2.252704025275e-01 0.000000000000e+00 0.000000000000e+00
4.875000000000e+02 -1.586850558946e-01 0.000000000000e+00 0.000000000000e+00
4.877500000000e+02 -5.409772576792e-01 0.000000000000e+00 0.000000000000e+00
4.880000000000e+02 -8.983639489690e-01 0.000000000000e+00 0.000000000000e+00
4.882500000000e+02 -1.207832599626e+00 0.000000000000e+00 0.000000000000e+00
4.885000000000e+02 -1.448374909897e+00 0.000000000000e+00 0.000000000000e+00
4.887500000000e+02 -1.602734942780e+00 0.000000000000e+00 0.000000000000e+00
4.890000000000e+02 -1.658956477604e+00 0.000000000000e+00 0.000000000000e+00
4.892500000000e+02 -1.611566961455e+00 0.000000000000e+00 0.000000000000e+00
4.895000000000e+02 -1.462265959131e+00 0.000000000000e+00 0.000000000000e+00
4.897500000000e+02 -1.220032020084e+00 0.000000000000e+00 0.000000000000e+00
4.900000000000e+02 -9.006182915995e-01 0.000000000000e+00 0.000000000000e+00
4.902500000000e+02 -5.254676934860e-01 0.000000000000e+00 0.000000000000e+00
4.905000000000e+02 -1.201362664697e-01 0.000000000000e+00 0.000000000000e+00
4.907500000000e+02 2.876379860898e-01 0.000000000000e+00 0.000000000000e+00
4.910000000000e+02 6.700491129990e-01 0.000000000000e+00 0.000000000000e+00
4.912500000000e+02 1.001332056942e+00 0.000000000000e+00 0.000000000000e+00
4.915000000000e+02 1.259681344331e+00 0.000000000000e+00 0.000000000000e+00
4.917500000000e+02 1.428816384781e+00 0.000000000000e+00 0.000000000000e+00
4.920000000000e+02 1.499067750730e+00 0.000000000000e+00 0.000000000000e+00
4.922500000000e+02 1.467907766316e+00 0.000000000000e+00 0.000000000000e+00
4.925000000000e+02 1.339903395165e+00 0.000000000000e+00 0.000000000000e+00
4.927500000000e+02 1.126123690871e+00 0.000000000000e+00 0.000000000000e+00
4.930000000000e+02 8.430821523280e-01 0.000000000000e+00 0.000000000000e+00
4.932500000000e+02 5.113313465810e-01 0.000000000000e+00 0.000000000000e+00
4.935000000000e+02 1.538497463834e-01 0.000000000000e+00 0.000000000000e+00
4.937500000000e+02 -2.056326680968e-01 0.000000000000e+00 0.000000000000e+00
4.940000000000e+02 -5.442324704805e-01 0.000000000000e+00 0.000000000000e+00
4.942500000000e+02 -8.413192601546e-01 0.000000000000e+00 0.000000000000e+00
4.945000000000e+02 -1.079647233524e+00 0.000000000000e+00 0.000000000000e+00
4.947500000000e+02 -1.246165406867e+00 0.000000000000e+00 0.000000000000e+00
4.950000000000e+02 -1.332496792784e+00 0.000000000000e+00 0.000000000000e+00
4.952500000000e+02 -1.335108756443e+00 0.000000000000e+00 0.000000000000e+00
4.955000000000e+02 -1.255220110593e+00 0.000000000000e+00 0.000000000000e+00
4.957500000000e+02 -1.098502921379e+00 0.000000000000e+00 0.000000000000e+00
4.960000000000e+02 -8.746379016048e-01 0.000000000000e+00 0.000000000000e+00
4.962500000000e+02 -5.967728813330e-01 0.000000000000e+00 0.000000000000e+00
4.965000000000e+02 -2.809170076339e-01 0.000000000000e+00 0.000000000000e+00
4.967500000000e+02 5.471691819941e-02 0.000000000000e+00 0.000000000000e+00
4.970000000000e+02 3.904285591049e-01 0.000000000000e+00 0.000000000000e+00
4.972500000000e+02 7.058244373033e-01 0.000000000000e+00 0.000000000000e+00
4.975000000000e+02 9.807142024026e-01 0.000000000000e+00 0.000000000000e+00
4.977500000000e+02 1.196124521379e+00 0.000000000000e+00 0.000000000000e+00
4.980000000000e+02 1.335426678621e+00 0.000000000000e+00 0.000000000000e+00
4.982500000000e+02 1.385544502430e+00 0.000000000000e+00 0.000000000000e+00
4.985000000000e+02 1.338174040608e+00 0.000000000000e+00 0.000000000000e+00
4.987500000000e+02 1.190911236958e+00 0.000000000000e+00 0.000000000000e+00
4.990000000000e+02 9.481553855562e-01 0.000000000000e+00 0.000000000000e+00
4.992500000000e+02 6.216410155128e-01 0.000000000000e+00 0.000000000000e+00
4.995000000000e+02 2.304546725188e-01 0.000000000000e+00 0.000000000000e+00
4.997500000000e+02 -1.995806778209e-01 0.000000000000e+00 0.000000000000e+00
5.000000000000e+02 -6.372215907058e-01 0.000000000000e+00 0.000000000000e+00
5.002500000000e+02 -1.047818823251e+00 0.000000000000e+00 0.000000000000e+00
5.005000000000e+02 -1.395945564263e+00 0.000000000000e+00 0.000000000000e+00
5.007500000000e+02 -1.648465669583e+00 0.000000000000e+00 0.000000000000e+00
5.010000000000e+02 -1.777786588353e+00 0.000000000000e+00 0.000000000000e+00
5.012500000000e+02 -1.764978568366e+00 0.000000000000e+00 0.000000000000e+00
5.015000000000e+02 -1.602408548569e+00 0.000000000000e+00 0.000000000000e+00
5.017500000000e+02 -1.295542600692e+00 0.000000000000e+00 0.000000000000e+00
5.020000000000e+02 -8.636195447013e-01 0.000000000000e+00 0.000000000000e+00
5.022500000000e+02 -3.389899369953e-01 0.000000000000e+00 0.000000000000e+00
5.025000000000e+02 2.349571972963e-01 0.000000000000e+00 0.000000000000e+00
5.027500000000e+02 8.072044959106e-01 0.000000000000e+00 0.000000000000e+00
5.030000000000e+02 1.323616327880e+00 0.000000000000e+00 0.000000000000e+00
5.032500000000e+02 1.732161065506e+00 0.000000000000e+00 0.000000000000e+00
5.035000000000e+02 1.988337664078e+00 0.000000000000e+00 0.000000000000e+00
5.037500000000e+02 2.060227170356e+00 0.000000000000e+00 0.000000000000e+00
5.040000000000e+02 1.932580587170e+00 0.000000000000e+00 0.000000000000e+00
5.042500000000e+02 1.609414606200e+00 0.000000000000e+00 0.000000000000e+00
5.045000000000e+02 1.114714935165e+00 0.000000000000e+00 0.000000000000e+00
5.047500000000e+02 4.910334290456e-01 0.000000000000e+00 0.000000000000e+00
5.050000000000e+02 -2.040080554560e-01 0.000000000000e+00 0.000000000000e+00
5.052500000000e+02 -9.030518038384e-01 0.000000000000e+00 0.000000000000e+00
5.055000000000e+02 -1.535691567204e+00 0.000000000000e+00 0.000000000000e+00
5.057500000000e+02 -2.035840527521e+00 0.000000000000e+00 0.000000000000e+00
5.060000000000e+02 -2.348987328242e+00 0.000000000000e+00 0.000000000000e+00
5.062500000000e+02 -2.438514411813e+00 0.000000000000e+00 0.000000000000e+00
5.065000000000e+02 -2.290316165070e+00 0.000000000000e+00 0.000000000000e+00
5.067500000000e+02 -1.915112208363e+00 0.000000000000e+00 0.000000000000e+00
5.070000000000e+02 -1.348089770005e+00 0.000000000000e+00 0.000000000000e+00
5.072500000000e+02 -6.458037568204e-01 0.000000000000e+00 0.000000000000e+00
5.075000000000e+02 1.194192317367e-01 0.000000000000e+00 0.000000000000e+00
5.077500000000e+02 8.670238266591e-01 0.000000000000e+00 0.000000000000e+00
5.080000000000e+02 1.516916330844e+00 0.000000000000e+00 0.000000000000e+00
5.082500000000e+02 1.998338597548e+00 0.000000000000e+00 0.000000000000e+00
5.085000000000e+02 2.257906114199e+00 0.000000000000e+00 0.000000000000e+00
5.087500000000e+02 2.265856633481e+00 0.000000000000e+00 0.000000000000e+00
5.090000000000e+02 2.019738545762e+00 0.000000000000e+00 0.000000000000e+00
5.092500000000e+02 1.545050034906e+00 0.000000000000e+00 0.000000000000e+00
5.095000000000e+02 8.926895214028e-01 0.000000000000e+00 0.000000000000e+00
5.097500000000e+02 1.334540003619e-01 0.000000000000e+00 0.000000000000e+00
5.100000000000e+02 -6.498210432298e-01 0.000000000000e+00 0.000000000000e+00
5.102500000000e+02 -1.371593101499e+00 0.000000000000e+00 0.000000000000e+00
5.105000000000e+02 -1.953336764921e+00 0.000000000000e+00 0.000000000000e+00
5.107500000000e+02 -2.332517908178e+00 0.000000000000e+00 0.000000000000e+00
5.110000000000e+02 -2.469749987102e+00 0.000000000000e+00 0.000000000000e+00
5.112500000000e+02 -2.353271039619e+00 0.000000000000e+00 0.000000000000e+00
5.115000000000e+02 -2.000195021011e+00 0.000000000000e+00 0.000000000000e+00
5.117500000000e+02 -1.454377014565e+00 0.000000000000e+00 0.000000000000e+00
5.120000000000e+02 -7.811413785863e-01 0.000000000000e+00 0.000000000000e+00
5.122500000000e+02 -5.950402116677e-02 0.000000000000e+00 0.000000000000e+00
5.125000000000e+02 6.271734770116e-01 0.000000000000e+00 0.000000000000e+00
5.127500000000e+02 1.200968394432e+00 0.000000000000e+00 0.000000000000e+00
5.130000000000e+02 1.598438428459e+00 0.000000000000e+00 0.000000000000e+00
5.132500000000e+02 1.777833420071e+00 0.000000000000e+00 0.000000000000e+00
5.135000000000e+02 1.723620510127e+00 0.000000000000e+00 0.000000000000e+00
5.137500000000e+02 1.447802528770e+00 0.000000000000e+00 0.000000000000e+00
5.140000000000e+02 9.879096204500e-01 0.000000000000e+00 0.000000000000e+00
5.142500000000e+02 4.019569586439e-01 0.000000000000e+00 0.000000000000e+00
5.145000000000e+02 -2.389657437516e-01 0.000000000000e+00 0.000000000000e+00
5.147500000000e+02 -8.595217643877e-01 0.000000000000e+00 0.000000000000e+00
5.150000000000e+02 -1.389258630073e+00 0.000000000000e+00 0.000000000000e+00
5.152500000000e+02 -1.770910683912e+00 0.000000000000e+00 0.000000000000e+00
5.155000000000e+02 -1.966865457276e+00 0.000000000000e+00 0.000000000000e+00
5.157500000000e+02 -1.963037473657e+00 0.000000000000e+00 0.000000000000e+00
5.160000000000e+02 -1.769736312524e+00 0.000000000000e+00 0.000000000000e+00
5.162500000000e+02 -1.419505198575e+00 0.000000000000e+00 0.000000000000e+00
5.165000000000e+02 -9.622907219181e-01 0.000000000000e+00 0.000000000000e+00
5.167500000000e+02 -4.586335971901e-01 0.000000000000e+00 0.000000000000e+00
5.170000000000e+02 2.819726268736e-02 0.000000000000e+00 0.000000000000e+00
5.172500000000e+02 4.400980006029e-01 0.000000000000e+00 0.000000000000e+00
5.175000000000e+02 7.310504403493e-01 0.000000000000e+00 0.000000000000e+00
5.177500000000e+02 8.722288157962e-01 0.000000000000e+00 0.000000000000e+00
5.180000000000e+02 8.547150193347e-01 0.000000000000e+00 0.000000000000e+00
5.182500000000e+02 6.895756611913e-01 0.000000000000e+00 0.000000000000e+00
5.185000000000e+02 4.054063978229e-01 0.000000000000e+00 0.000000000000e+00
5.187500000000e+02 4.377485003666e-02 0.000000000000e+00 0.000000000000e+00
5.190000000000e+02 -3.467497638202e-01 0.000000000000e+00 0.000000000000e+00
5.192500000000e+02 -7.171365844645e-01 0.000000000000e+00 0.000000000000e+00
5.195000000000e+02 -1.024122076773e+00 0.000000000000e+00 0.000000000000e+00
5.197500000000e+02 -1.235329924340e+00 0.000000000000e+00 0.000000000000e+00
5.200000000000e+02 -1.332669989999e+00 0.000000000000e+00 0.000000000000e+00
5.202500000000e+02 -1.313664997231e+00 0.000000000000e+00 0.000000000000e+00
5.205000000000e+02 -1.190649767328e+00 0.000000000000e+00 0.000000000000e+00
5.207500000000e+02 -9.880775006158e-01 0.000000000000e+00 0.000000000000e+00
5.210000000000e+02 -7.384110121057e-01 0.000000000000e+00 0.000000000000e+00
5.212500000000e+02 -4.772423073448e-01 0.000000000000e+00 0.000000000000e+00
5.215000000000e+02 -2.383518958086e-01 0.000000000000e+00 0.000000000000e+00
5.217500000000e+02 -4.938480770380e-02 0.000000000000e+00 0.000000000000e+00
5.220000000000e+02 7.130685288948e-02 0.000000000000e+00 0.000000000000e+00
5.222500000000e+02 1.163022981689e-01 0.000000000000e+00 0.000000000000e+00
5.225000000000e+02 8.911478338310e-02 0.000000000000e+00 0.000000000000e+00
5.227500000000e+02 2.680855542521e-03 0.000000000000e+00 0.000000000000e+00
5.230000000000e+02 -1.233345395290e-01 0.000000000000e+00 0.000000000000e+00
5.232500000000e+02 -2.659405752698e-01 0.000000000000e+00 0.000000000000e+00
5.235000000000e+02 -4.023852032682e-01 0.000000000000e+00 0.000000000000e+00
5.237500000000e+02 -5.133515955165e-01 0.000000000000e+00 0.000000000000e+00
5.240000000000e+02 -5.853484018266e-01 0.000000000000e+00 0.000000000000e+00
5.242500000000e+02 -6.120075102075e-01 0.000000000000e+00 0.000000000000e+00
5.245000000000e+02 -5.941879262555e-01 0.000000000000e+00 0.000000000000e+00
5.247500000000e+02 -5.389728438813e-01 0.000000000000e+00 0.000000000000e+00
5.250000000000e+02 -4.578101274539e-01 0.000000000000e+00 0.000000000000e+00
5.252500000000e+02 -3.641606816536e-01 0.000000000000e+00 0.000000000000e+00
5.255000000000e+02 -2.710696038378e-01 0.000000000000e+00 0.000000000000e+00
5.257500000000e+02 -1.890572201250e-01 0.000000000000e+00 0.000000000000e+00
5.260000000000e+02 -1.246475350522e-01 0.000000000000e+00 0.000000000000e+00
5.262500000000e+02 -7.972607592396e-02 0.000000000000e+00 0.000000000000e+00
5.265000000000e+02 -5.176990805959e-02 0.000000000000e+00 0.000000000000e+00
5.267500000000e+02 -3.484481646626e-02 0.000000000000e+00 0.000000000000e+00
5.270000000000e+02 -2.114206967956e-02 0.000000000000e+00 0.000000000000e+00
5.272500000000e+02 -2.748555808181e-03 0.000000000000e+00 0.000000000000e+00
5.275000000000e+02 2.667966399429e-02 0.000000000000e+00 0.000000000000e+00
5.277500000000e+02 7.063757482131e-02 0.000000000000e+00 0.000000000000e+00
5.280000000000e+02 1.291007329135e-01 0.000000000000e+00 0.000000000000e+00
5.282500000000e+02 1.985644138141e-01 0.000000000000e+00 0.000000000000e+00
5.285000000000e+02 2.727642638580e-01 0.000000000000e+00 0.000000000000e+00
5.287500000000e+02 3.439305671151e-01 0.000000000000e+00 0.000000000000e+00
5.290000000000e+02 4.043369880936e-01 0.000000000000e+00 0.000000000000e+00
5.292500000000e+02 4.478565362602e-01 0.000000000000e+00 0.000000000000e+00
5.295000000000e+02 4.712396602527e-01 0.000000000000e+00 0.000000000000e+00
5.297500000000e+02 4.748804784490e-01 0.000000000000e+00 0.000000000000e+00
5.300000000000e+02 4.629277721100e-01 0.000000000000e+00 0.000000000000e+00
5.302500000000e+02 4.427117160292e-01 0.000000000000e+00 0.000000000000e+00
5.305000000000e+02 4.235759347784e-01 0.000000000000e+00 0.000000000000e+00
5.307500000000e+02 4.153074603984e-01 0.000000000000e+00 0.000000000000e+00
5.310000000000e+02 4.264274744066e-01 0.000000000000e+00 0.000000000000e+00
5.312500000000e+02 4.626318678914e-01 0.000000000000e+00 0.000000000000e+00
5.315000000000e+02 5.256485500207e-01 0.000000000000e+00 0.000000000000e+00
5.317500000000e+02 6.127119314087e-01 0.000000000000e+00 0.000000000000e+00
5.320000000000e+02 7.167551897341e-01 0.000000000000e+00 0.000000000000e+00
5.322500000000e+02 8.273042271564e-01 0.000000000000e+00 0.000000000000e+00
5.325000000000e+02 9.319427198235e-01 0.000000000000e+00 0.000000000000e+00
5.327500000000e+02 1.018123927369e+00 0.000000000000e+00 0.000000000000e+00
5.330000000000e+02 1.075047088912e+00 0.000000000000e+00 0.000000000000e+00
5.332500000000e+02 1.095303520993e+00 0.000000000000e+00 0.000000000000e+00
5.335000000000e+02 1.076031887074e+00 0.000000000000e+00 0.000000000000e+00
5.337500000000e+02 1.019397915772e+00 0.000000000000e+00 0.000000000000e+00
5.340000000000e+02 9.323189146056e-01 0.000000000000e+00 0.000000000000e+00
5.342500000000e+02 8.254709939145e-01 0.000000000000e+00 0.000000000000e+00
5.345000000000e+02 7.117283574917e-01 0.000000000000e+00 0.000000000000e+00
5.347500000000e+02 6.042718235691e-01 0.000000000000e+00 0.000000000000e+00
5.350000000000e+02 5.146542812284e-01 0.000000000000e+00 0.000000000000e+00
5.352500000000e+02 4.511164230562e-01 0.000000000000e+00 0.000000000000e+00
5.355000000000e+02 4.174063131804e-01 0.000000000000e+00 0.000000000000e+00
5.357500000000e+02 4.122777622839e-01 0.000000000000e+00 0.000000000000e+00
5.360000000000e+02 4.297376932541e-01 0.000000000000e+00 0.000000000000e+00
5.362500000000e+02 4.599982333393e-01 0.000000000000e+00 0.000000000000e+00
5.365000000000e+02 4.909829883184e-01 0.000000000000e+00 0.000000000000e+00
5.367500000000e+02 5.101551445088e-01 0.000000000000e+00 0.000000000000e+00
5.370000000000e+02 5.063899577848e-01 0.000000000000e+00 0.000000000000e+00
5.372500000000e+02 4.716121770017e-01 0.000000000000e+00 0.000000000000e+00
5.375000000000e+02 4.019595713121e-01 0.000000000000e+00 0.000000000000e+00
5.377500000000e+02 2.983099417938e-01 0.000000000000e+00 0.000000000000e+00
5.380000000000e+02 1.661083691367e-01 0.000000000000e+00 0.000000000000e+00
5.382500000000e+02 1.453821090454e-02 0.000000000000e+00 0.000000000000e+00
5.385000000000e+02 -1.448230713471e-01 0.000000000000e+00 0.000000000000e+00
5.387500000000e+02 -2.996485999911e-01 0.000000000000e+00 0.000000000000e+00
5.390000000000e+02 -4.385537842507e-01 0.000000000000e+00 0.000000000000e+00
5.392500000000e+02 -5.525825153667e-01 0.000000000000e+00 0.000000000000e+00
5.395000000000e+02 -6.362749104153e-01 0.000000000000e+00 0.000000000000e+00
5.397500000000e+02 -6.881746476409e-01 0.000000000000e+00 0.000000000000e+00
5.400000000000e+02 -7.107244305207e-01 0.000000000000e+00 0.000000000000e+00
5.402500000000e+02 -7.095934959718e-01 0.000000000000e+00 0.000000000000e+00
5.405000000000e+02 -6.925663588592e-01 0.000000000000e+00 0.000000000000e+00
5.407500000000e+02 -6.681841786212e-01 0.000000000000e+00 0.000000000000e+00
5.410000000000e+02 -6.443602591277e-01 0.000000000000e+00 0.000000000000e+00
5.412500000000e+02 -6.271855743513e-01 0.000000000000e+00 0.000000000000e+00
5.415000000000e+02 -6.201009256064e-01 0.000000000000e+00 0.000000000000e+00
5.417500000000e+02 -6.235467259711e-01 0.000000000000e+00 0.000000000000e+00
5.420000000000e+02 -6.351207810616e-01 0.000000000000e+00 0.000000000000e+00
5.422500000000e+02 -6.501921546673e-01 0.000000000000e+00 0.000000000000e+00
5.425000000000e+02 -6.628485005219e-01 0.000000000000e+00 0.000000000000e+00
5.427500000000e+02 -6.670060844901e-01 0.000000000000e+00 0.000000000000e+00
5.430000000000e+02 -6.574931342341e-01 0.000000000000e+00 0.000000000000e+00
5.432500000000e+02 -6.309301666424e-01 0.000000000000e+00 0.000000000000e+00
5.435000000000e+02 -5.862723938747e-01 0.000000000000e+00 0.000000000000e+00
5.437500000000e+02 -5.249414782845e-01 0.000000000000e+00 0.000000000000e+00
5.440000000000e+02 -4.505458836233e-01 0.000000000000e+00 0.000000000000e+00
5.442500000000e+02 -3.682586049478e-01 0.000000000000e+00 0.000000000000e+00
5.445000000000e+02 -2.839766006230e-01 0.000000000000e+00 0.000000000000e+00
5.447500000000e+02 -2.034188291891e-01 0.000000000000e+00 0.000000000000e+00
5.450000000000e+02 -1.313244609035e-01 0.000000000000e+00 0.000000000000e+00
5.452500000000e+02 -7.088940672807e-02 0.000000000000e+00 0.000000000000e+00
5.455000000000e+02 -2.353233208003e-02 0.000000000000e+00 0.000000000000e+00
5.457500000000e+02 1.098074699908e-02 0.000000000000e+00 0.000000000000e+00
5.460000000000e+02 3.409044295384e-02 0.000000000000e+00 0.000000000000e+00
5.462500000000e+02 4.777263288902e-02 0.000000000000e+00 0.000000000000e+00
5.465000000000e+02 5.377923351090e-02 0.000000000000e+00 0.000000000000e+00
5.467500000000e+02 5.294530558288e-02 0.000000000000e+00 0.000000000000e+00
5.470000000000e+02 4.470575050581e-02 0.000000000000e+00 0.000000000000e+00
5.472500000000e+02 2.692806283242e-02 0.000000000000e+00 0.000000000000e+00
5.475000000000e+02 -3.888876184313e-03 0.000000000000e+00 0.000000000000e+00
5.477500000000e+02 -5.206654436724e-02 0.000000000000e+00 0.000000000000e+00
5.480000000000e+02 -1.219308891021e-01 0.000000000000e+00 0.000000000000e+00
5.482500000000e+02 -2.168632276197e-01 0.000000000000e+00 0.000000000000e+00
5.485000000000e+02 -3.383829691186e-01 0.000000000000e+00 0.000000000000e+00
5.487500000000e+02 -4.854300195740e-01 0.000000000000e+00 0.000000000000e+00
5.490000000000e+02 -6.539885704119e-01 0.000000000000e+00 0.000000000000e+00
5.492500000000e+02 -8.371424610627e-01 0.000000000000e+00 0.000000000000e+00
5.495000000000e+02 -1.025583407103e+00 0.000000000000e+00 0.000000000000e+00
5.497500000000e+02 -1.208518156226e+00 0.000000000000e+00 0.000000000000e+00
5.500000000000e+02 -1.374851461698e+00 0.000000000000e+00 0.000000000000e+00
5.502500000000e+02 -1.514470361809e+00 0.000000000000e+00 0.000000000000e+00
5.505000000000e+02 -1.619430734238e+00 0.000000000000e+00 0.000000000000e+00
5.507500000000e+02 -1.684854416762e+00 0.000000000000e+00 0.000000000000e+00
5.510000000000e+02 -1.709384256864e+00 0.000000000000e+00 0.000000000000e+00
5.512500000000e+02 -1.695110015578e+00 0.000000000000e+00 0.000000000000e+00
5.515000000000e+02 -1.646960401372e+00 0.000000000000e+00 0.000000000000e+00
5.517500000000e+02 -1.571642940653e+00 0.000000000000e+00 0.000000000000e+00
5.520000000000e+02 -1.476290144411e+00 0.000000000000e+00 0.000000000000e+00
5.522500000000e+02 -1.367024860576e+00 0.000000000000e+00 0.000000000000e+00
5.525000000000e+02 -1.247680313112e+00 0.000000000000e+00 0.000000000000e+00
5.527500000000e+02 -1.118896360924e+00 0.000000000000e+00 0.000000000000e+00
5.530000000000e+02 -9.777638149424e-01 0.000000000000e+00 0.000000000000e+00
5.532500000000e+02 -8.181097151697e-01 0.000000000000e+00 0.000000000000e+00
5.535000000000e+02 -6.314195481164e-01 0.000000000000e+00 0.000000000000e+00
5.537500000000e+02 -4.082918862091e-01 0.000000000000e+00 0.000000000000e+00
5.540000000000e+02 -1.402322631004e-01 0.000000000000e+00 0.000000000000e+00
5.542500000000e+02 1.784696797307e-01 0.000000000000e+00 0.000000000000e+00
5.545000000000e+02 5.490621199053e-01 0.000000000000e+00 0.000000000000e+00
5.547500000000e+02 9.671191229010e-01 0.000000000000e+00 0.000000000000e+00
5.550000000000e+02 1.422005916121e+00 0.000000000000e+00 0.000000000000e+00
5.552500000000e+02 1.897142825807e+00 0.000000000000e+00 0.000000000000e+00
5.555000000000e+02 2.371078521925e+00 0.000000000000e+00 0.000000000000e+00
5.557500000000e+02 2.819267109025e+00 0.000000000000e+00 0.000000000000e+00
5.560000000000e+02 3.216339309476e+00 0.000000000000e+00 0.000000000000e+00
5.562500000000e+02 3.538581271273e+00 0.000000000000e+00 0.000000000000e+00
5.565000000000e+02 3.766297416828e+00 0.000000000000e+00 0.000000000000e+00
5.567500000000e+02 3.885742633888e+00 0.000000000000e+00 0.000000000000e+00
5.570000000000e+02 3.890363709470e+00 0.000000000000e+00 0.000000000000e+00
5.572500000000e+02 3.781183159749e+00 0.000000000000e+00 0.000000000000e+00
5.575000000000e+02 3.566277595243e+00 0.000000000000e+00 0.000000000000e+00
5.577500000000e+02 3.259430517402e+00 0.000000000000e+00 0.000000000000e+00
5.580000000000e+02 2.878157401252e+00 0.000000000000e+00 0.000000000000e+00
5.582500000000e+02 2.441391624713e+00 0.000000000000e+00 0.000000000000e+00
5.585000000000e+02 1.967169515370e+00 0.000000000000e+00 0.000000000000e+00
5.587500000000e+02 1.470653554564e+00 0.000000000000e+00 0.000000000000e+00
5.590000000000e+02 9.627837216923e-01 0.000000000000e+00 0.000000000000e+00
5.592500000000e+02 4.497544929100e-01 0.000000000000e+00 0.000000000000e+00
5.595000000000e+02 -6.660799035896e-02 0.000000000000e+00 0.000000000000e+00
5.597500000000e+02 -5.876300409488e-01 0.000000000000e+00 0.000000000000e+00
5.600000000000e+02 -1.115926512529e+00 0.000000000000e+00 0.000000000000e+00
5.602500000000e+02 -1.653182956277e+00 0.000000000000e+00 0.000000000000e+00
5.605000000000e+02 -2.197940001977e+00 0.000000000000e+00 0.000000000000e+00
5.607500000000e+02 -2.743747004306e+00 0.000000000000e+00 0.000000000000e+00
5.610000000000e+02 -3.278009205958e+00 0.000000000000e+00 0.000000000000e+00
5.612500000000e+02 -3.781761429267e+00 0.000000000000e+00 0.000000000000e+00
5.615000000000e+02 -4.230473913290e+00 0.000000000000e+00 0.000000000000e+00
5.617500000000e+02 -4.595850034941e+00 0.000000000000e+00 0.000000000000e+00
5.620000000000e+02 -4.848431846931e+00 0.000000000000e+00 0.000000000000e+00
5.622500000000e+02 -4.960708145193e+00 0.000000000000e+00 0.000000000000e+00
5.625000000000e+02 -4.910338668886e+00 0.000000000000e+00 0.000000000000e+00
5.627500000000e+02 -4.683079036754e+00 0.000000000000e+00 0.000000000000e+00
5.630000000000e+02 -4.275018851310e+00 0.000000000000e+00 0.000000000000e+00
5.632500000000e+02 -3.693826767257e+00 0.000000000000e+00 0.000000000000e+00
5.635000000000e+02 -2.958820349389e+00 0.000000000000e+00 0.000000000000e+00
5.637500000000e+02 -2.099828290886e+00 0.000000000000e+00 0.000000000000e+00
5.640000000000e+02 -1.154967390740e+00 0.000000000000e+00 0.000000000000e+00
5.642500000000e+02 -1.675951963344e-01 0.000000000000e+00 0.000000000000e+00
5.645000000000e+02 8.171977301708e-01 0.000000000000e+00 0.000000000000e+00
5.647500000000e+02 1.756138514265e+00 0.000000000000e+00 0.000000000000e+00
5.650000000000e+02 2.610951544557e+00 0.000000000000e+00 0.000000000000e+00
5.652500000000e+02 3.350812051741e+00 0.000000000000e+00 0.000000000000e+00
5.655000000000e+02 3.953825246336e+00 0.000000000000e+00 0.000000000000e+00
5.657500000000e+02 4.407420862896e+00 0.000000000000e+00 0.000000000000e+00
5.660000000000e+02 4.707703368605e+00 0.000000000000e+00 0.000000000000e+00
5.662500000000e+02 4.857939276729e+00 0.000000000000e+00 0.000000000000e+00
5.665000000000e+02 4.866475062554e+00 0.000000000000e+00 0.000000000000e+00
5.667500000000e+02 4.744446490311e+00 0.000000000000e+00 0.000000000000e+00
5.670000000000e+02 4.503653590409e+00 0.000000000000e+00 0.000000000000e+00
5.672500000000e+02 4.154933708067e+00 0.000000000000e+00 0.000000000000e+00
5.675000000000e+02 3.707274538555e+00 0.000000000000e+00 0.000000000000e+00
5.677500000000e+02 3.167783395769e+00 0.000000000000e+00 0.000000000000e+00
5.680000000000e+02 2.542486662864e+00 0.000000000000e+00 0.000000000000e+00
5.682500000000e+02 1.837795323782e+00 0.000000000000e+00 0.000000000000e+00
5.685000000000e+02 1.062358908078e+00 0.000000000000e+00 0.000000000000e+00
5.687500000000e+02 2.289578062782e-01 0.000000000000e+00 0.000000000000e+00
5.690000000000e+02 -6.439364631212e-01 0.000000000000e+00 0.000000000000e+00
5.692500000000e+02 -1.531268449651e+00 0.000000000000e+00 0.000000000000e+00
5.695000000000e+02 -2.401422972111e+00 0.000000000000e+00 0.000000000000e+00
5.697500000000e+02 -3.217290881978e+00 0.000000000000e+00 0.000000000000e+00
5.700000000000e+02 -3.938354174369e+00 0.000000000000e+00 0.000000000000e+00
5.702500000000e+02 -4.523620125272e+00 0.000000000000e+00 0.000000000000e+00
5.705000000000e+02 -4.935105392885e+00 0.000000000000e+00 0.000000000000e+00
5.707500000000e+02 -5.141479705270e+00 0.000000000000e+00 0.000000000000e+00
5.710000000000e+02 -5.121437779665e+00 0.000000000000e+00 0.000000000000e+00
5.712500000000e+02 -4.866383482075e+00 0.000000000000e+00 0.000000000000e+00
5.715000000000e+02 -4.382080237221e+00 0.000000000000e+00 0.000000000000e+00
5.717500000000e+02 -3.689037220865e+00 0.000000000000e+00 0.000000000000e+00
5.720000000000e+02 -2.821546686642e+00 0.000000000000e+00 0.000000000000e+00
5.722500000000e+02 -1.825444712956e+00 0.000000000000e+00 0.000000000000e+00
5.725000000000e+02 -7.548152157815e-01 0.000000000000e+00 0.000000000000e+00
5.727500000000e+02 3.320237223256e-01 0.000000000000e+00 0.000000000000e+00
5.730000000000e+02 1.376836232067e+00 0.000000000000e+00 0.000000000000e+00
5.732500000000e+02 2.325649035267e+00 0.000000000000e+00 0.000000000000e+00
5.735000000000e+02 3.132387362557e+00 0.000000000000e+00 0.000000000000e+00
5.737500000000e+02 3.761636786436e+00 0.000000000000e+00 0.000000000000e+00
5.740000000000e+02 4.190317040634e+00 0.000000000000e+00 0.000000000000e+00
5.742500000000e+02 4.408190164947e+00 0.000000000000e+00 0.000000000000e+00
5.745000000000e+02 4.417263630043e+00 0.000000000000e+00 0.000000000000e+00
5.747500000000e+02 4.230271282035e+00 0.000000000000e+00 0.000000000000e+00
5.750000000000e+02 3.868505647954e+00 0.000000000000e+00 0.000000000000e+00
5.752500000000e+02 3.359323852745e+00 0.000000000000e+00 0.000000000000e+00
5.755000000000e+02 2.733651755167e+00 0.000000000000e+00 0.000000000000e+00
5.757500000000e+02 2.023769115092e+00 0.000000000000e+00 0.000000000000e+00
5.760000000000e+02 1.261580914801e+00 0.000000000000e+00 0.000000000000e+00
5.762500000000e+02 4.774793481482e-01 0.000000000000e+00 0.000000000000e+00
5.765000000000e+02 -3.002067987876e-01 0.000000000000e+00 0.000000000000e+00
5.767500000000e+02 -1.045277419258e+00 0.000000000000e+00 0.000000000000e+00
5.770000000000e+02 -1.733418427103e+00 0.000000000000e+00 0.000000000000e+00
5.772500000000e+02 -2.341870017707e+00 0.000000000000e+00 0.000000000000e+00
5.775000000000e+02 -2.849226871149e+00 0.000000000000e+00 0.000000000000e+00
5.777500000000e+02 -3.235554785910e+00 0.000000000000e+00 0.000000000000e+00
5.780000000000e+02 -3.482939223702e+00 0.000000000000e+00 0.000000000000e+00
5.782500000000e+02 -3.576490694629e+00 0.000000000000e+00 0.000000000000e+00
5.785000000000e+02 -3.505733825744e+00 0.000000000000e+00 0.000000000000e+00
5.787500000000e+02 -3.266216404223e+00 0.000000000000e+00 0.000000000000e+00
5.790000000000e+02 -2.861105666428e+00 0.000000000000e+00 0.000000000000e+00
5.792500000000e+02 -2.302502590983e+00 0.000000000000e+00 0.000000000000e+00
5.795000000000e+02 -1.612207391194e+00 0.000000000000e+00 0.000000000000e+00
5.797500000000e+02 -8.217118317649e-01 0.000000000000e+00 0.000000000000e+00
5.800000000000e+02 2.872807006122e-02 0.000000000000e+00 0.000000000000e+00
5.802500000000e+02 8.919813564020e-01 0.000000000000e+00 0.000000000000e+00
5.805000000000e+02 1.716818746418e+00 0.000000000000e+00 0.000000000000e+00
5.807500000000e+02 2.451386645172e+00 0.000000000000e+00 0.000000000000e+00
5.810000000000e+02 3.047090232876e+00 0.000000000000e+00 0.000000000000e+00
5.812500000000e+02 3.462528676818e+00 0.000000000000e+00 0.000000000000e+00
5.815000000000e+02 3.667095924825e+00 0.000000000000e+00 0.000000000000e+00
5.817500000000e+02 3.643874547013e+00 0.000000000000e+00 0.000000000000e+00
5.820000000000e+02 3.391506894826e+00 0.000000000000e+00 0.000000000000e+00
5.822500000000e+02 2.924821459051e+00 0.000000000000e+00 0.000000000000e+00
5.825000000000e+02 2.274112341247e+00 0.000000000000e+00 0.000000000000e+00
5.827500000000e+02 1.483102717537e+00 0.000000000000e+00 0.000000000000e+00
5.830000000000e+02 6.057541459629e-01 0.000000000000e+00 0.000000000000e+00
5.832500000000e+02 -2.978020122691e-01 0.000000000000e+00 0.000000000000e+00
5.835000000000e+02 -1.165849402637e+00 0.000000000000e+00 0.000000000000e+00
5.837500000000e+02 -1.939778691018e+00 0.000000000000e+00 0.000000000000e+00
5.840000000000e+02 -2.568472896237e+00 0.000000000000e+00 0.000000000000e+00
5.842500000000e+02 -3.012009423862e+00 0.000000000000e+00 0.000000000000e+00
5.845000000000e+02 -3.244376467958e+00 0.000000000000e+00 0.000000000000e+00
5.847500000000e+02 -3.255003643824e+00 0.000000000000e+00 0.000000000000e+00
5.850000000000e+02 -3.049024891992e+00 0.000000000000e+00 0.000000000000e+00
5.852500000000e+02 -2.646312561585e+00 0.000000000000e+00 0.000000000000e+00
5.855000000000e+02 -2.079432071969e+00 0.000000000000e+00 0.000000000000e+00
5.857500000000e+02 -1.390755329825e+00 0.000000000000e+00 0.000000000000e+00
5.860000000000e+02 -6.290297998836e-01 0.000000000000e+00 0.000000000000e+00
5.862500000000e+02 1.542756923961e-01 0.000000000000e+00 0.000000000000e+00
5.865000000000e+02 9.085379475822e-01 0.000000000000e+00 0.000000000000e+00
5.867500000000e+02 1.587190198339e+00 0.000000000000e+00 0.000000000000e+00
5.870000000000e+02 2.150372830533e+00 0.000000000000e+00 0.000000000000e+00
5.872500000000e+02 2.566898948719e+00 0.000000000000e+00 0.000000000000e+00
5.875000000000e+02 2.815491411739e+00 0.000000000000e+00 0.000000000000e+00
5.877500000000e+02 2.885321944294e+00 0.000000000000e+00 0.000000000000e+00
5.880000000000e+02 2.775940321630e+00 0.000000000000e+00 0.000000000000e+00
5.882500000000e+02 2.496716407833e+00 0.000000000000e+00 0.000000000000e+00
5.885000000000e+02 2.065927603645e+00 0.000000000000e+00 0.000000000000e+00
5.887500000000e+02 1.509610526202e+00 0.000000000000e+00 0.000000000000e+00
5.890000000000e+02 8.602636460674e-01 0.000000000000e+00 0.000000000000e+00
5.892500000000e+02 1.554451710727e-01 0.000000000000e+00 0.000000000000e+00
5.895000000000e+02 -5.637326001930e-01 0.000000000000e+00 0.000000000000e+00
5.897500000000e+02 -1.254245019794e+00 0.000000000000e+00 0.000000000000e+00
5.900000000000e+02 -1.872981462046e+00 0.000000000000e+00 0.000000000000e+00
5.902500000000e+02 -2.378797306294e+00 0.000000000000e+00 0.000000000000e+00
5.905000000000e+02 -2.734799676049e+00 0.000000000000e+00 0.000000000000e+00
5.907500000000e+02 -2.910819766107e+00 0.000000000000e+00 0.000000000000e+00
5.910000000000e+02 -2.885954128623e+00 0.000000000000e+00 0.000000000000e+00
5.912500000000e+02 -2.650982815217e+00 0.000000000000e+00 0.000000000000e+00
5.915000000000e+02 -2.210407353316e+00 0.000000000000e+00 0.000000000000e+00
5.917500000000e+02 -1.583810296254e+00 0.000000000000e+00 0.000000000000e+00
5.920000000000e+02 -8.062330487519e-01 0.000000000000e+00 0.000000000000e+00
5.922500000000e+02 7.269141312642e-02 0.000000000000e+00 0.000000000000e+00
5.925000000000e+02 9.910262957712e-01 0.000000000000e+00 0.000000000000e+00
5.927500000000e+02 1.878282184451e+00 0.000000000000e+00 0.000000000000e+00
5.930000000000e+02 2.660508798466e+00 0.000000000000e+00 0.000000000000e+00
5.932500000000e+02 3.266422642573e+00 0.000000000000e+00 0.000000000000e+00
5.935000000000e+02 3.634090653294e+00 0.000000000000e+00 0.000000000000e+00
5.937500000000e+02 3.717546082642e+00 0.000000000000e+00 0.000000000000e+00
5.940000000000e+02 3.492624410623e+00 0.000000000000e+00 0.000000000000e+00
5.942500000000e+02 2.961293776196e+00 0.000000000000e+00 0.000000000000e+00
5.945000000000e+02 2.153828476243e+00 0.000000000000e+00 0.000000000000e+00
5.947500000000e+02 1.128337606358e+00 0.000000000000e+00 0.000000000000e+00
5.950000000000e+02 -3.259556835708e-02 0.000000000000e+00 0.000000000000e+00
5.952500000000e+02 -1.228105511298e+00 0.000000000000e+00 0.000000000000e+00
5.955000000000e+02 -2.347679437931e+00 0.000000000000e+00 0.000000000000e+00
5.957500000000e+02 -3.281527633908e+00 0.000000000000e+00 0.000000000000e+00
5.960000000000e+02 -3.931712881001e+00 0.000000000000e+00 0.000000000000e+00
5.962500000000e+02 -4.222884247720e+00 0.000000000000e+00 0.000000000000e+00
5.965000000000e+02 -4.111402532238e+00 0.000000000000e+00 0.000000000000e+00
5.967500000000e+02 -3.591725636268e+00 0.000000000000e+00 0.000000000000e+00
5.970000000000e+02 -2.699144547074e+00 0.000000000000e+00 0.000000000000e+00
5.972500000000e+02 -1.508309220264e+00 0.000000000000e+00 0.000000000000e+00
5.975000000000e+02 -1.274261322117e-01 0.000000000000e+00 0.000000000000e+00
5.977500000000e+02 1.311501145247e+00 0.000000000000e+00 0.000000000000e+00
5.980000000000e+02 2.665536575825e+00 0.000000000000e+00 0.000000000000e+00
5.982500000000e+02 3.795517761593e+00 0.000000000000e+00 0.000000000000e+00
5.985000000000e+02 4.581051220681e+00 0.000000000000e+00 0.000000000000e+00
5.987500000000e+02 4.934122638817e+00 0.000000000000e+00 0.000000000000e+00
5.990000000000e+02 4.809717915490e+00 0.000000000000e+00 0.000000000000e+00
5.992500000000e+02 4.212115660906e+00 0.000000000000e+00 0.000000000000e+00
5.995000000000e+02 3.195950199747e+00 0.000000000000e+00 0.000000000000e+00
5.997500000000e+02 1.861711987084e+00 0.000000000000e+00 0.000000000000e+00
6.000000000000e+02 3.459869732966e-01 0.000000000000e+00 0.000000000000e+00
6.002500000000e+02 -1.192636387258e+00 0.000000000000e+00 0.000000000000e+00
6.005000000000e+02 -2.590521104134e+00 0.000000000000e+00 0.000000000000e+00
6.007500000000e+02 -3.696937085717e+00 0.000000000000e+00 0.000000000000e+00
6.010000000000e+02 -4.390978875963e+00 0.000000000000e+00 0.000000000000e+00
6.012500000000e+02 -4.595465508940e+00 0.000000000000e+00 0.000000000000e+00
6.015000000000e+02 -4.286141460419e+00 0.000000000000e+00 0.000000000000e+00
6.017500000000e+02 -3.495008583036e+00 0.000000000000e+00 0.000000000000e+00
6.020000000000e+02 -2.307285604045e+00 0.000000000000e+00 0.000000000000e+00
6.022500000000e+02 -8.522368881107e-01 0.000000000000e+00 0.000000000000e+00
6.025000000000e+02 7.111539017244e-01 0.000000000000e+00 0.000000000000e+00
6.027500000000e+02 2.212057727412e+00 0.000000000000e+00 0.000000000000e+00
6.030000000000e+02 3.487164846084e+00 0.000000000000e+00 0.000000000000e+00
6.032500000000e+02 4.399276229239e+00 0.000000000000e+00 0.000000000000e+00
6.035000000000e+02 4.852923224931e+00 0.000000000000e+00 0.000000000000e+00
6.037500000000e+02 4.805151867481e+00 0.000000000000e+00 0.000000000000e+00
6.040000000000e+02 4.270175255152e+00 0.000000000000e+00 0.000000000000e+00
6.042500000000e+02 3.317329219989e+00 0.000000000000e+00 0.000000000000e+00
6.045000000000e+02 2.062573860010e+00 0.000000000000e+00 0.000000000000e+00
6.047500000000e+02 6.545663203272e-01 0.000000000000e+00 0.000000000000e+00
6.050000000000e+02 -7.430096789772e-01 0.000000000000e+00 0.000000000000e+00
6.052500000000e+02 -1.970718254085e+00 0.000000000000e+00 0.000000000000e+00
6.055000000000e+02 -2.891920903703e+00 0.000000000000e+00 0.000000000000e+00
6.057500000000e+02 -3.408371924933e+00 0.000000000000e+00 0.000000000000e+00
6.060000000000e+02 -3.471006885632e+00 0.000000000000e+00 0.000000000000e+00
6.062500000000e+02 -3.084677089517e+00 0.000000000000e+00 0.000000000000e+00
6.065000000000e+02 -2.306340898647e+00 0.000000000000e+00 0.000000000000e+00
6.067500000000e+02 -1.237036197185e+00 0.000000000000e+00 0.000000000000e+00
6.070000000000e+02 -8.723502214245e-03 0.000000000000e+00 0.000000000000e+00
6.072500000000e+02 1.232290892580e+00 0.000000000000e+00 0.000000000000e+00
6.075000000000e+02 2.343245707592e+00 0.000000000000e+00 0.000000000000e+00
6.077500000000e+02 3.201898428983e+00 0.000000000000e+00 0.000000000000e+00
6.080000000000e+02 3.720510622892e+00 0.000000000000e+00 0.000000000000e+00
6.082500000000e+02 3.855193166096e+00 0.000000000000e+00 0.000000000000e+00
6.085000000000e+02 3.609581672553e+00 0.000000000000e+00 0.000000000000e+00
6.087500000000e+02 3.032552788018e+00 0.000000000000e+00 0.000000000000e+00
6.090000000000e+02 2.210452834313e+00 0.000000000000e+00 0.000000000000e+00
6.092500000000e+02 1.254992309220e+00 0.000000000000e+00 0.000000000000e+00
6.095000000000e+02 2.884758592034e-01 0.000000000000e+00 0.000000000000e+00
6.097500000000e+02 -5.716760592521e-01 0.000000000000e+00 0.000000000000e+00
6.100000000000e+02 -1.227132463956e+00 0.000000000000e+00 0.000000000000e+00
6.102500000000e+02 -1.609835547577e+00 0.000000000000e+00 0.000000000000e+00
6.105000000000e+02 -1.688867356598e+00 0.000000000000e+00 0.000000000000e+00
6.107500000000e+02 -1.472311136929e+00 0.000000000000e+00 0.000000000000e+00
6.110000000000e+02 -1.004095054228e+00 0.000000000000e+00 0.000000000000e+00
6.112500000000e+02 -3.564588307605e-01 0.000000000000e+00 0.000000000000e+00
6.115000000000e+02 3.807728338558e-01 0.000000000000e+00 0.000000000000e+00
6.117500000000e+02 1.112561303742e+00 0.000000000000e+00 0.000000000000e+00
6.120000000000e+02 1.750976871740e+00 0.000000000000e+00 0.000000000000e+00
6.122500000000e+02 2.225869019812e+00 0.000000000000e+00 0.000000000000e+00
6.125000000000e+02 2.492578953168e+00 0.000000000000e+00 0.000000000000e+00
6.127500000000e+02 2.535850487203e+00 0.000000000000e+00 0.000000000000e+00
6.130000000000e+02 2.369648768256e+00 0.000000000000e+00 0.000000000000e+00
6.132500000000e+02 2.033162107044e+00 0.000000000000e+00 0.000000000000e+00
6.135000000000e+02 1.583761978654e+00 0.000000000000e+00 0.000000000000e+00
6.137500000000e+02 1.088063920743e+00 0.000000000000e+00 0.000000000000e+00
6.140000000000e+02 6.124227781825e-01 0.000000000000e+00 0.000000000000e+00
6.142500000000e+02 2.141914081819e-01 0.000000000000e+00 0.000000000000e+00
6.145000000000e+02 -6.511718534906e-02 0.000000000000e+00 0.000000000000e+00
6.147500000000e+02 -2.039622681257e-01 0.000000000000e+00 0.000000000000e+00
6.150000000000e+02 -2.018314826205e-01 0.000000000000e+00 0.000000000000e+00
6.152500000000e+02 -7.730777911491e-02 0.000000000000e+00 0.000000000000e+00
6.155000000000e+02 1.363479890149e-01 0.000000000000e+00 0.000000000000e+00
6.157500000000e+02 3.972746164810e-01 0.000000000000e+00 0.000000000000e+00
6.160000000000e+02 6.617439934829e-01 0.000000000000e+00 0.000000000000e+00
6.162500000000e+02 8.905239450269e-01 0.000000000000e+00 0.000000000000e+00
6.165000000000e+02 1.053973863866e+00 0.000000000000e+00 0.000000000000e+00
6.167500000000e+02 1.135230692632e+00 0.000000000000e+00 0.000000000000e+00
6.170000000000e+02 1.131176182175e+00 0.000000000000e+00 0.000000000000e+00
6.172500000000e+02 1.051234304094e+00 0.000000000000e+00 0.000000000000e+00
6.175000000000e+02 9.143746414310e-01 0.000000000000e+00 0.000000000000e+00
6.177500000000e+02 7.449454552201e-01 0.000000000000e+00 0.000000000000e+00
6.180000000000e+02 5.680953636762e-01 0.000000000000e+00 0.000000000000e+00
6.182500000000e+02 4.055506177817e-01 0.000000000000e+00 0.000000000000e+00
6.185000000000e+02 2.724016677737e-01 0.000000000000e+00 0.000000000000e+00
6.187500000000e+02 1.753425677895e-01 0.000000000000e+00 0.000000000000e+00
6.190000000000e+02 1.125382558983e-01 0.000000000000e+00 0.000000000000e+00
6.192500000000e+02 7.501377527083e-02 0.000000000000e+00 0.000000000000e+00
6.195000000000e+02 4.921185505612e-02 0.000000000000e+00 0.000000000000e+00
6.197500000000e+02 2.018938752186e-02 0.000000000000e+00 0.000000000000e+00
6.200000000000e+02 -2.515549772070e-02 0.000000000000e+00 0.000000000000e+00
6.202500000000e+02 -9.540726227598e-02 0.000000000000e+00 0.000000000000e+00
6.205000000000e+02 -1.929656243828e-01 0.000000000000e+00 0.000000000000e+00
6.207500000000e+02 -3.136489502235e-01 0.000000000000e+00 0.000000000000e+00
6.210000000000e+02 -4.475970060036e-01 0.000000000000e+00 0.000000000000e+00
6.212500000000e+02 -5.812714370969e-01 0.000000000000e+00 0.000000000000e+00
6.215000000000e+02 -7.001635064741e-01 0.000000000000e+00 0.000000000000e+00
6.217500000000e+02 -7.917017277209e-01 0.000000000000e+00 0.000000000000e+00
6.220000000000e+02 -8.478248731980e-01 0.000000000000e+00 0.000000000000e+00
6.222500000000e+02 -8.667509549480e-01 0.000000000000e+00 0.000000000000e+00
6.225000000000e+02 -8.536173752655e-01 0.000000000000e+00 0.000000000000e+00
6.227500000000e+02 -8.198658540003e-01 0.000000000000e+00 0.000000000000e+00
6.230000000000e+02 -7.814638771117e-01 0.000000000000e+00 0.000000000000e+00
6.232500000000e+02 -7.562555184186e-01 0.000000000000e+00 0.000000000000e+00
6.235000000000e+02 -7.608851889596e-01 0.000000000000e+00 0.000000000000e+00
6.237500000000e+02 -8.078135650625e-01 0.000000000000e+00 0.000000000000e+00
6.240000000000e+02 -9.029336823555e-01 0.000000000000e+00 0.000000000000e+00
6.242500000000e+02 -1.044199406690e+00 0.000000000000e+00 0.000000000000e+00
6.245000000000e+02 -1.221514452906e+00 0.000000000000e+00 0.000000000000e+00
6.247500000000e+02 -1.417925044248e+00 0.000000000000e+00 0.000000000000e+00
6.250000000000e+02 -1.611946839853e+00 0.000000000000e+00 0.000000000000e+00
6.252500000000e+02 -1.780671460341e+00 0.000000000000e+00 0.000000000000e+00
6.255000000000e+02 -1.903169685866e+00 0.000000000000e+00 0.000000000000e+00
6.257500000000e+02 -1.963657623015e+00 0.000000000000e+00 0.000000000000e+00
6.260000000000e+02 -1.953926660496e+00 0.000000000000e+00 0.000000000000e+00
6.262500000000e+02 -1.874651957885e+00 0.000000000000e+00 0.000000000000e+00
6.265000000000e+02 -1.735369010201e+00 0.000000000000e+00 0.000000000000e+00
6.267500000000e+02 -1.553115449747e+00 0.000000000000e+00 0.000000000000e+00
6.270000000000e+02 -1.349942678573e+00 0.000000000000e+00 0.000000000000e+00
6.272500000000e+02 -1.149676509356e+00 0.000000000000e+00 0.000000000000e+00
6.275000000000e+02 -9.744205847587e-01 0.000000000000e+00 0.000000000000e+00
6.277500000000e+02 -8.413335381061e-01 0.000000000000e+00 0.000000000000e+00
6.280000000000e+02 -7.601655996518e-01 0.000000000000e+00 0.000000000000e+00
6.282500000000e+02 -7.319205732117e-01 0.000000000000e+00 0.000000000000e+00
6.285000000000e+02 -7.488342873763e-01 0.000000000000e+00 0.000000000000e+00
6.287500000000e+02 -7.956585639233e-01 0.000000000000e+00 0.000000000000e+00
6.290000000000e+02 -8.520420767050e-01 0.000000000000e+00 0.000000000000e+00
6.292500000000e+02 -8.956366501494e-01 0.000000000000e+00 0.000000000000e+00
6.295000000000e+02 -9.054540993365e-01 0.000000000000e+00 0.000000000000e+00
6.297500000000e+02 -8.649695274149e-01 0.000000000000e+00 0.000000000000e+00
6.300000000000e+02 -7.645151629881e-01 0.000000000000e+00 0.000000000000e+00
6.302500000000e+02 -6.026253847047e-01 0.000000000000e+00 0.000000000000e+00
6.305000000000e+02 -3.861591769441e-01 0.000000000000e+00 0.000000000000e+00
6.307500000000e+02 -1.292143467518e-01 0.000000000000e+00 0.000000000000e+00
6.310000000000e+02 1.489710213364e-01 0.000000000000e+00 0.000000000000e+00
6.312500000000e+02 4.267878560780e-01 0.000000000000e+00 0.000000000000e+00
6.315000000000e+02 6.832638192916e-01 0.000000000000e+00 0.000000000000e+00
6.317500000000e+02 9.008554472129e-01 0.000000000000e+00 0.000000000000e+00
6.320000000000e+02 1.067619026726e+00 0.000000000000e+00 0.000000000000e+00
6.322500000000e+02 1.178463341885e+00 0.000000000000e+00 0.000000000000e+00
6.325000000000e+02 1.235338093350e+00 0.000000000000e+00 0.000000000000e+00
6.327500000000e+02 1.246379661399e+00 0.000000000000e+00 0.000000000000e+00
6.330000000000e+02 1.224194341033e+00 0.000000000000e+00 0.000000000000e+00
6.332500000000e+02 1.183583876671e+00 0.000000000000e+00 0.000000000000e+00
6.335000000000e+02 1.139090743087e+00 0.000000000000e+00 0.000000000000e+00
6.337500000000e+02 1.102751582374e+00 0.000000000000e+00 0.000000000000e+00
6.340000000000e+02 1.082396947800e+00 0.000000000000e+00 0.000000000000e+00
6.342500000000e+02 1.080734116024e+00 0.000000000000e+00 0.000000000000e+00
6.345000000000e+02 1.095315083535e+00 0.000000000000e+00 0.000000000000e+00
6.347500000000e+02 1.119346554777e+00 0.000000000000e+00 0.000000000000e+00
6.350000000000e+02 1.143166335378e+00 0.000000000000e+00 0.000000000000e+00
6.352500000000e+02 1.156111827030e+00 0.000000000000e+00 0.000000000000e+00
6.355000000000e+02 1.148455978854e+00 0.000000000000e+00 0.000000000000e+00
6.357500000000e+02 1.113090518098e+00 0.000000000000e+00 0.000000000000e+00
6.360000000000e+02 1.046692916609e+00 0.000000000000e+00 0.000000000000e+00
6.362500000000e+02 9.502112918989e-01 0.000000000000e+00 0.000000000000e+00
6.365000000000e+02 8.286228341669e-01 0.000000000000e+00 0.000000000000e+00
6.367500000000e+02 6.900455353315e-01 0.000000000000e+00 0.000000000000e+00
6.370000000000e+02 5.443892068203e-01 0.000000000000e+00 0.000000000000e+00
6.372500000000e+02 4.018027402379e-01 0.000000000000e+00 0.000000000000e+00
6.375000000000e+02 2.711992867342e-01 0.000000000000e+00 0.000000000000e+00
6.377500000000e+02 1.591164667986e-01 0.000000000000e+00 0.000000000000e+00
6.380000000000e+02 6.910015712880e-02 0.000000000000e+00 0.000000000000e+00
6.382500000000e+02 1.700434850593e-03 0.000000000000e+00 0.000000000000e+00
6.385000000000e+02 -4.494539358979e-02 0.000000000000e+00 0.000000000000e+00
6.387500000000e+02 -7.407527786783e-02 0.000000000000e+00 0.000000000000e+00
6.390000000000e+02 -8.902584260555e-02 0.000000000000e+00 0.000000000000e+00
6.392500000000e+02 -9.197602608418e-02 0.000000000000e+00 0.000000000000e+00
6.395000000000e+02 -8.296758984638e-02 0.000000000000e+00 0.000000000000e+00
6.397500000000e+02 -5.941040031238e-02 0.000000000000e+00 0.000000000000e+00
6.400000000000e+02 -1.619377228851e-02 0.000000000000e+00 0.000000000000e+00
6.402500000000e+02 5.358456681737e-02 0.000000000000e+00 0.000000000000e+00
6.405000000000e+02 1.573744038728e-01 0.000000000000e+00 0.000000000000e+00
6.407500000000e+02 3.016150839478e-01 0.000000000000e+00 0.000000000000e+00
6.410000000000e+02 4.901309297997e-01 0.000000000000e+00 0.000000000000e+00
6.412500000000e+02 7.227686060272e-01 0.000000000000e+00 0.000000000000e+00
6.415000000000e+02 9.945368947842e-01 0.000000000000e+00 0.000000000000e+00
6.417500000000e+02 1.295435367788e+00 0.000000000000e+00 0.000000000000e+00
6.420000000000e+02 1.611049867794e+00 0.000000000000e+00 0.000000000000e+00
6.422500000000e+02 1.923866858268e+00 0.000000000000e+00 0.000000000000e+00
6.425000000000e+02 2.215136138510e+00 0.000000000000e+00 0.000000000000e+00
6.427500000000e+02 2.467012680542e+00 0.000000000000e+00 0.000000000000e+00
6.430000000000e+02 2.664650542554e+00 0.000000000000e+00 0.000000000000e+00
6.432500000000e+02 2.797915799925e+00 0.000000000000e+00 0.000000000000e+00
6.435000000000e+02 2.862433888084e+00 0.000000000000e+00 0.000000000000e+00
6.437500000000e+02 2.859783564951e+00 0.000000000000e+00 0.000000000000e+00
6.440000000000e+02 2.796780763250e+00 0.000000000000e+00 0.000000000000e+00
6.442500000000e+02 2.683940875571e+00 0.000000000000e+00 0.000000000000e+00
6.445000000000e+02 2.533344593806e+00 0.000000000000e+00 0.000000000000e+00
6.447500000000e+02 2.356238120552e+00 0.000000000000e+00 0.000000000000e+00
6.450000000000e+02 2.160755449357e+00 0.000000000000e+00 0.000000000000e+00
6.452500000000e+02 1.950147737595e+00 0.000000000000e+00 0.000000000000e+00
6.455000000000e+02 1.721840905151e+00 0.000000000000e+00 0.000000000000e+00
6.457500000000e+02 1.467525381028e+00 0.000000000000e+00 0.000000000000e+00
6.460000000000e+02 1.174327855317e+00 0.000000000000e+00 0.000000000000e+00
6.462500000000e+02 8.269466660116e-01 0.000000000000e+00 0.000000000000e+00
6.465000000000e+02 4.104756093539e-01 0.000000000000e+00 0.000000000000e+00
6.467500000000e+02 -8.647995537253e-02 0.000000000000e+00 0.000000000000e+00
6.470000000000e+02 -6.688561111259e-01 0.000000000000e+00 0.000000000000e+00
6.472500000000e+02 -1.332811772385e+00 0.000000000000e+00 0.000000000000e+00
6.475000000000e+02 -2.064426373883e+00 0.000000000000e+00 0.000000000000e+00
6.477500000000e+02 -2.839669815864e+00 0.000000000000e+00 0.000000000000e+00
6.480000000000e+02 -3.625726069552e+00 0.000000000000e+00 0.000000000000e+00
6.482500000000e+02 -4.383559563206e+00 0.000000000000e+00 0.000000000000e+00
6.485000000000e+02 -5.071431577863e+00 0.000000000000e+00 0.000000000000e+00
6.487500000000e+02 -5.648929599862e+00 0.000000000000e+00 0.000000000000e+00
6.490000000000e+02 -6.080988116297e+00 0.000000000000e+00 0.000000000000e+00
6.492500000000e+02 -6.341368485690e+00 0.000000000000e+00 0.000000000000e+00
6.495000000000e+02 -6.415131413078e+00 0.000000000000e+00 0.000000000000e+00
6.497500000000e+02 -6.299770046994e+00 0.000000000000e+00 0.000000000000e+00
6.500000000000e+02 -6.004856347592e+00 0.000000000000e+00 0.000000000000e+00
6.502500000000e+02 -5.550261977854e+00 0.000000000000e+00 0.000000000000e+00
6.505000000000e+02 -4.963217395786e+00 0.000000000000e+00 0.000000000000e+00
6.507500000000e+02 -4.274639347914e+00 0.000000000000e+00 0.000000000000e+00
6.510000000000e+02 -3.515262670936e+00 0.000000000000e+00 0.000000000000e+00
6.512500000000e+02 -2.712140845388e+00 0.000000000000e+00 0.000000000000e+00
6.515000000000e+02 -1.886025846039e+00 0.000000000000e+00 0.000000000000e+00
6.517500000000e+02 -1.050008246826e+00 0.000000000000e+00 0.000000000000e+00
6.520000000000e+02 -2.096111984302e-01 0.000000000000e+00 0.000000000000e+00
6.522500000000e+02 6.356865571396e-01 0.000000000000e+00 0.000000000000e+00
6.525000000000e+02 1.489741481555e+00 0.000000000000e+00 0.000000000000e+00
6.527500000000e+02 2.356278335422e+00 0.000000000000e+00 0.000000000000e+00
6.530000000000e+02 3.235219700290e+00 0.000000000000e+00 0.000000000000e+00
6.532500000000e+02 4.119412398537e+00 0.000000000000e+00 0.000000000000e+00
6.535000000000e+02 4.992310306239e+00 0.000000000000e+00 0.000000000000e+00
6.537500000000e+02 5.827049269088e+00 0.000000000000e+00 0.000000000000e+00
6.540000000000e+02 6.587159766380e+00 0.000000000000e+00 0.000000000000e+00
6.542500000000e+02 7.228932900343e+00 0.000000000000e+00 0.000000000000e+00
6.545000000000e+02 7.705217545835e+00 0.000000000000e+00 0.000000000000e+00
6.547500000000e+02 7.970214859283e+00 0.000000000000e+00 0.000000000000e+00
6.550000000000e+02 7.984681211364e+00 0.000000000000e+00 0.000000000000e+00
6.552500000000e+02 7.720874607001e+00 0.000000000000e+00 0.000000000000e+00
6.555000000000e+02 7.166594371434e+00 0.000000000000e+00 0.000000000000e+00
6.557500000000e+02 6.327768132204e+00 0.000000000000e+00 0.000000000000e+00
6.560000000000e+02 5.229220080663e+00 0.000000000000e+00 0.000000000000e+00
6.562500000000e+02 3.913485589131e+00 0.000000000000e+00 0.000000000000e+00
6.565000000000e+02 2.437787658465e+00 0.000000000000e+00 0.000000000000e+00
6.567500000000e+02 8.695257802899e-01 0.000000000000e+00 0.000000000000e+00
6.570000000000e+02 -7.191848344466e-01 0.000000000000e+00 0.000000000000e+00
6.572500000000e+02 -2.257271794781e+00 0.000000000000e+00 0.000000000000e+00
6.575000000000e+02 -3.680084843929e+00 0.000000000000e+00 0.000000000000e+00
6.577500000000e+02 -4.933785420057e+00 0.000000000000e+00 0.000000000000e+00
6.580000000000e+02 -5.978283906171e+00 0.000000000000e+00 0.000000000000e+00
6.582500000000e+02 -6.788469988577e+00 0.000000000000e+00 0.000000000000e+00
6.585000000000e+02 -7.353719710675e+00 0.000000000000e+00 0.000000000000e+00
6.587500000000e+02 -7.675897307751e+00 0.000000000000e+00 0.000000000000e+00
6.590000000000e+02 -7.766267670181e+00 0.000000000000e+00 0.000000000000e+00
6.592500000000e+02 -7.641868727510e+00 0.000000000000e+00 0.000000000000e+00
6.595000000000e+02 -7.321943980356e+00 0.000000000000e+00 0.000000000000e+00
6.597500000000e+02 -6.824997562103e+00 0.000000000000e+00 0.000000000000e+00
6.600000000000e+02 -6.166914071312e+00 0.000000000000e+00 0.000000000000e+00
6.602500000000e+02 -5.360401220128e+00 0.000000000000e+00 0.000000000000e+00
6.605000000000e+02 -4.415792427771e+00 0.000000000000e+00 0.000000000000e+00
6.607500000000e+02 -3.343021332995e+00 0.000000000000e+00 0.000000000000e+00
6.610000000000e+02 -2.154383775610e+00 0.000000000000e+00 0.000000000000e+00
6.612500000000e+02 -8.675638619005e-01 0.000000000000e+00 0.000000000000e+00
6.615000000000e+02 4.916602532661e-01 0.000000000000e+00 0.000000000000e+00
6.617500000000e+02 1.887588970720e+00 0.000000000000e+00 0.000000000000e+00
6.620000000000e+02 3.274099990614e+00 0.000000000000e+00 0.000000000000e+00
6.622500000000e+02 4.595741636637e+00 0.000000000000e+00 0.000000000000e+00
6.625000000000e+02 5.790465843430e+00 0.000000000000e+00 0.000000000000e+00
6.627500000000e+02 6.793809648609e+00 0.000000000000e+00 0.000000000000e+00
6.630000000000e+02 7.544117926298e+00 0.000000000000e+00 0.000000000000e+00
6.632500000000e+02 7.988234382143e+00 0.000000000000e+00 0.000000000000e+00
6.635000000000e+02 8.086995783183e+00 0.000000000000e+00 0.000000000000e+00
6.637500000000e+02 7.819859143940e+00 0.000000000000e+00 0.000000000000e+00
6.640000000000e+02 7.188074351584e+00 0.000000000000e+00 0.000000000000e+00
6.642500000000e+02 6.215974727901e+00 0.000000000000e+00 0.000000000000e+00
6.645000000000e+02 4.950174141540e+00 0.000000000000e+00 0.000000000000e+00
6.647500000000e+02 3.456702960923e+00 0.000000000000e+00 0.000000000000e+00
6.650000000000e+02 1.816354433644e+00 0.000000000000e+00 0.000000000000e+00
6.652500000000e+02 1.187170406982e-01 0.000000000000e+00 0.000000000000e+00
6.655000000000e+02 -1.544488768202e+00 0.000000000000e+00 0.000000000000e+00
6.657500000000e+02 -3.086086487966e+00 0.000000000000e+00 0.000000000000e+00
6.660000000000e+02 -4.429469324353e+00 0.000000000000e+00 0.000000000000e+00
6.662500000000e+02 -5.513412987336e+00 0.000000000000e+00 0.000000000000e+00
6.665000000000e+02 -6.295277053318e+00 0.000000000000e+00 0.000000000000e+00
6.667500000000e+02 -6.752401697438e+00 0.000000000000e+00 0.000000000000e+00
6.670000000000e+02 -6.881724541876e+00 0.000000000000e+00 0.000000000000e+00
6.672500000000e+02 -6.697844055924e+00 0.000000000000e+00 0.000000000000e+00
6.675000000000e+02 -6.229915673977e+00 0.000000000000e+00 0.000000000000e+00
6.677500000000e+02 -5.517865517509e+00 0.000000000000e+00 0.000000000000e+00
6.680000000000e+02 -4.608434326028e+00 0.000000000000e+00 0.000000000000e+00
6.682500000000e+02 -3.551521078652e+00 0.000000000000e+00 0.000000000000e+00
6.685000000000e+02 -2.397191781155e+00 0.000000000000e+00 0.000000000000e+00
6.687500000000e+02 -1.193572062846e+00 0.000000000000e+00 0.000000000000e+00
6.690000000000e+02 1.432404578277e-02 0.000000000000e+00 0.000000000000e+00
6.692500000000e+02 1.184937242637e+00 0.000000000000e+00 0.000000000000e+00
6.695000000000e+02 2.279917203114e+00 0.000000000000e+00 0.000000000000e+00
6.697500000000e+02 3.263610443038e+00 0.000000000000e+00 0.000000000000e+00
6.700000000000e+02 4.102628725967e+00 0.000000000000e+00 0.000000000000e+00
6.702500000000e+02 4.765808415597e+00 0.000000000000e+00 0.000000000000e+00
6.705000000000e+02 5.224780547476e+00 0.000000000000e+00 0.000000000000e+00
6.707500000000e+02 5.455241376114e+00 0.000000000000e+00 0.000000000000e+00
6.710000000000e+02 5.438864063769e+00 0.000000000000e+00 0.000000000000e+00
6.712500000000e+02 5.165646991547e+00 0.000000000000e+00 0.000000000000e+00
6.715000000000e+02 4.636375251881e+00 0.000000000000e+00 0.000000000000e+00
6.717500000000e+02 3.864797838317e+00 0.000000000000e+00 0.000000000000e+00
6.720000000000e+02 2.879106189032e+00 0.000000000000e+00 0.000000000000e+00
6.722500000000e+02 1.722344398758e+00 0.000000000000e+00 0.000000000000e+00
6.725000000000e+02 4.514833976028e-01 0.000000000000e+00 0.000000000000e+00
6.727500000000e+02 -8.649614115021e-01 0.000000000000e+00 0.000000000000e+00
6.730000000000e+02 -2.150715549534e+00 0.000000000000e+00 0.000000000000e+00
6.732500000000e+02 -3.326701742387e+00 0.000000000000e+00 0.000000000000e+00
6.735000000000e+02 -4.316774740722e+00 0.000000000000e+00 0.000000000000e+00
6.737500000000e+02 -5.053721536591e+00 0.000000000000e+00 0.000000000000e+00
6.740000000000e+02 -5.484948583803e+00 0.000000000000e+00 0.000000000000e+00
6.742500000000e+02 -5.577277240230e+00 0.000000000000e+00 0.000000000000e+00
6.745000000000e+02 -5.320334484884e+00 0.000000000000e+00 0.000000000000e+00
6.747500000000e+02 -4.728151322882e+00 0.000000000000e+00 0.000000000000e+00
6.750000000000e+02 -3.838752322628e+00 0.000000000000e+00 0.000000000000e+00
6.752500000000e+02 -2.711717190877e+00 0.000000000000e+00 0.000000000000e+00
6.755000000000e+02 -1.423896948536e+00 0.000000000000e+00 0.000000000000e+00
6.757500000000e+02 -6.365060009497e-02 0.000000000000e+00 0.000000000000e+00
6.760000000000e+02 1.275886944489e+00 0.000000000000e+00 0.000000000000e+00
6.762500000000e+02 2.503903963772e+00 0.000000000000e+00 0.000000000000e+00
6.765000000000e+02 3.538748244105e+00 0.000000000000e+00 0.000000000000e+00
6.767500000000e+02 4.313907409364e+00 0.000000000000e+00 0.000000000000e+00
6.770000000000e+02 4.782635670464e+00 0.000000000000e+00 0.000000000000e+00
6.772500000000e+02 4.920872039016e+00 0.000000000000e+00 0.000000000000e+00
6.775000000000e+02 4.728267790713e+00 0.000000000000e+00 0.000000000000e+00
6.777500000000e+02 4.227324147243e+00 0.000000000000e+00 0.000000000000e+00
6.780000000000e+02 3.460814710534e+00 0.000000000000e+00 0.000000000000e+00
6.782500000000e+02 2.487813010360e+00 0.000000000000e+00 0.000000000000e+00
6.785000000000e+02 1.378749471562e+00 0.000000000000e+00 0.000000000000e+00
6.787500000000e+02 2.099755049756e-01 0.000000000000e+00 0.000000000000e+00
6.790000000000e+02 -9.416871020641e-01 0.000000000000e+00 0.000000000000e+00
6.792500000000e+02 -2.003981832636e+00 0.000000000000e+00 0.000000000000e+00
6.795000000000e+02 -2.913496426409e+00 0.000000000000e+00 0.000000000000e+00
6.797500000000e+02 -3.618957191525e+00 0.000000000000e+00 0.000000000000e+00
6.800000000000e+02 -4.083433977994e+00 0.000000000000e+00 0.000000000000e+00
6.802500000000e+02 -4.285467914703e+00 0.000000000000e+00 0.000000000000e+00
6.805000000000e+02 -4.219229873805e+00 0.000000000000e+00 0.000000000000e+00
6.807500000000e+02 -3.893882033914e+00 0.000000000000e+00 0.000000000000e+00
6.810000000000e+02 -3.332342427108e+00 0.000000000000e+00 0.000000000000e+00
6.812500000000e+02 -2.569643297589e+00 0.000000000000e+00 0.000000000000e+00
6.815000000000e+02 -1.651034430934e+00 0.000000000000e+00 0.000000000000e+00
6.817500000000e+02 -6.299230181942e-01 0.000000000000e+00 0.000000000000e+00
6.820000000000e+02 4.343240830696e-01 0.000000000000e+00 0.000000000000e+00
6.822500000000e+02 1.478746776860e+00 0.000000000000e+00 0.000000000000e+00
6.825000000000e+02 2.439392541784e+00 0.000000000000e+00 0.000000000000e+00
6.827500000000e+02 3.254219531723e+00 0.000000000000e+00 0.000000000000e+00
6.830000000000e+02 3.866334970794e+00 0.000000000000e+00 0.000000000000e+00
6.832500000000e+02 4.227531677766e+00 0.000000000000e+00 0.000000000000e+00
6.835000000000e+02 4.301988726020e+00 0.000000000000e+00 0.000000000000e+00
6.837500000000e+02 4.069893424479e+00 0.000000000000e+00 0.000000000000e+00
6.840000000000e+02 3.530639980604e+00 0.000000000000e+00 0.000000000000e+00
6.842500000000e+02 2.705186139602e+00 0.000000000000e+00 0.000000000000e+00
6.845000000000e+02 1.637122241039e+00 0.000000000000e+00 0.000000000000e+00
6.847500000000e+02 3.920424329080e-01 0.000000000000e+00 0.000000000000e+00
6.850000000000e+02 -9.450872445524e-01 0.000000000000e+00 0.000000000000e+00
6.852500000000e+02 -2.274696572332e+00 0.000000000000e+00 0.000000000000e+00
6.855000000000e+02 -3.489419606871e+00 0.000000000000e+00 0.000000000000e+00
6.857500000000e+02 -4.482588612673e+00 0.000000000000e+00 0.000000000000e+00
6.860000000000e+02 -5.157796263628e+00 0.000000000000e+00 0.000000000000e+00
6.862500000000e+02 -5.438680726922e+00 0.000000000000e+00 0.000000000000e+00
6.865000000000e+02 -5.277929703353e+00 0.000000000000e+00 0.000000000000e+00
6.867500000000e+02 -4.664441835089e+00 0.000000000000e+00 0.000000000000e+00
6.870000000000e+02 -3.627648824505e+00 0.000000000000e+00 0.000000000000e+00
6.872500000000e+02 -2.238197208967e+00 0.000000000000e+00 0.000000000000e+00
6.875000000000e+02 -6.045067429325e-01 0.000000000000e+00 0.000000000000e+00
6.877500000000e+02 1.134862588460e+00 0.000000000000e+00 0.000000000000e+00
6.880000000000e+02 2.822631662785e+00 0.000000000000e+00 0.000000000000e+00
6.882500000000e+02 4.297133440960e+00 0.000000000000e+00 0.000000000000e+00
6.885000000000e+02 5.408256851417e+00 0.000000000000e+00 0.000000000000e+00
6.887500000000e+02 6.033399247533e+00 0.000000000000e+00 0.000000000000e+00
6.890000000000e+02 6.091678456718e+00 0.000000000000e+00 0.000000000000e+00
6.892500000000e+02 5.554705221180e+00 0.000000000000e+00 0.000000000000e+00
6.895000000000e+02 4.452472560914e+00 0.000000000000e+00 0.000000000000e+00
6.897500000000e+02 2.873366530356e+00 0.000000000000e+00 0.000000000000e+00
6.900000000000e+02 9.579039052422e-01 0.000000000000e+00 0.000000000000e+00
6.902500000000e+02 -1.113504934236e+00 0.000000000000e+00 0.000000000000e+00
6.905000000000e+02 -3.137762951571e+00 0.000000000000e+00 0.000000000000e+00
6.907500000000e+02 -4.909622755778e+00 0.000000000000e+00 0.000000000000e+00
6.910000000000e+02 -6.243429784232e+00 0.000000000000e+00 0.000000000000e+00
6.912500000000e+02 -6.993690130559e+00 0.000000000000e+00 0.000000000000e+00
6.915000000000e+02 -7.072088703421e+00 0.000000000000e+00 0.000000000000e+00
6.917500000000e+02 -6.458873903249e+00 0.000000000000e+00 0.000000000000e+00
6.920000000000e+02 -5.207078637602e+00 0.000000000000e+00 0.000000000000e+00
6.922500000000e+02 -3.438810919405e+00 0.000000000000e+00 0.000000000000e+00
6.925000000000e+02 -1.333738135204e+00 0.000000000000e+00 0.000000000000e+00
6.927500000000e+02 8.891951632659e-01 0.000000000000e+00 0.000000000000e+00
6.930000000000e+02 2.994946033672e+00 0.000000000000e+00 0.000000000000e+00
6.932500000000e+02 4.757939332939e+00 0.000000000000e+00 0.000000000000e+00
6.935000000000e+02 5.987149712271e+00 0.000000000000e+00 0.000000000000e+00
6.937500000000e+02 6.547797165475e+00 0.000000000000e+00 0.000000000000e+00
6.940000000000e+02 6.377070850789e+00 0.000000000000e+00 0.000000000000e+00
6.942500000000e+02 5.491933457500e+00 0.000000000000e+00 0.000000000000e+00
6.945000000000e+02 3.987948458204e+00 0.000000000000e+00 0.000000000000e+00
6.947500000000e+02 2.029113274422e+00 0.000000000000e+00 0.000000000000e+00
6.950000000000e+02 -1.702512249036e-01 0.000000000000e+00 0.000000000000e+00
6.952500000000e+02 -2.369541208132e+00 0.000000000000e+00 0.000000000000e+00
6.955000000000e+02 -4.329088800924e+00 0.000000000000e+00 0.000000000000e+00
6.957500000000e+02 -5.837391394850e+00 0.000000000000e+00 0.000000000000e+00
6.960000000000e+02 -6.735145904131e+00 0.000000000000e+00 0.000000000000e+00
6.962500000000e+02 -6.933235451229e+00 0.000000000000e+00 0.000000000000e+00
6.965000000000e+02 -6.422521412822e+00 0.000000000000e+00 0.000000000000e+00
6.967500000000e+02 -5.274268804600e+00 0.000000000000e+00 0.000000000000e+00
6.970000000000e+02 -3.631159352346e+00 0.000000000000e+00 0.000000000000e+00
6.972500000000e+02 -1.689985277558e+00 0.000000000000e+00 0.000000000000e+00
6.975000000000e+02 3.218743556325e-01 0.000000000000e+00 0.000000000000e+00
6.977500000000e+02 2.173340997876e+00 0.000000000000e+00 0.000000000000e+00
6.980000000000e+02 3.656634387503e+00 0.000000000000e+00 0.000000000000e+00
6.982500000000e+02 4.611131336400e+00 0.000000000000e+00 0.000000000000e+00
6.985000000000e+02 4.941243303655e+00 0.000000000000e+00 0.000000000000e+00
6.987500000000e+02 4.626229289115e+00 0.000000000000e+00 0.000000000000e+00
6.990000000000e+02 3.720874117076e+00 0.000000000000e+00 0.000000000000e+00
6.992500000000e+02 2.347101059021e+00 0.000000000000e+00 0.000000000000e+00
6.995000000000e+02 6.777066926274e-01 0.000000000000e+00 0.000000000000e+00
6.997500000000e+02 -1.085637235448e+00 0.000000000000e+00 0.000000000000e+00
7.000000000000e+02 -2.737295836309e+00 0.000000000000e+00 0.000000000000e+00
7.002500000000e+02 -4.092369139558e+00 0.000000000000e+00 0.000000000000e+00
7.005000000000e+02 -5.008140126204e+00 0.000000000000e+00 0.000000000000e+00
7.007500000000e+02 -5.399711568483e+00 0.000000000000e+00 0.000000000000e+00
7.010000000000e+02 -5.248061393600e+00 0.000000000000e+00 0.000000000000e+00
7.012500000000e+02 -4.599745692649e+00 0.000000000000e+00 0.000000000000e+00
7.015000000000e+02 -3.558553272248e+00 0.000000000000e+00 0.000000000000e+00
7.017500000000e+02 -2.270424935104e+00 0.000000000000e+00 0.000000000000e+00
7.020000000000e+02 -9.037647381797e-01 0.000000000000e+00 0.000000000000e+00
7.022500000000e+02 3.722121869068e-01 0.000000000000e+00 0.000000000000e+00
7.025000000000e+02 1.408290233113e+00 0.000000000000e+00 0.000000000000e+00
7.027500000000e+02 2.092625329511e+00 0.000000000000e+00 0.000000000000e+00
7.030000000000e+02 2.362620119784e+00 0.000000000000e+00 0.000000000000e+00
7.032500000000e+02 2.210032750484e+00 0.000000000000e+00 0.000000000000e+00
7.035000000000e+02 1.678976240359e+00 0.000000000000e+00 0.000000000000e+00
7.037500000000e+02 8.574023375185e-01 0.000000000000e+00 0.000000000000e+00
7.040000000000e+02 -1.365139811413e-01 0.000000000000e+00 0.000000000000e+00
7.042500000000e+02 -1.171071432296e+00 0.000000000000e+00 0.000000000000e+00
7.045000000000e+02 -2.118494059418e+00 0.000000000000e+00 0.000000000000e+00
7.047500000000e+02 -2.870825412042e+00 0.000000000000e+00 0.000000000000e+00
7.050000000000e+02 -3.352276158563e+00 0.000000000000e+00 0.000000000000e+00
7.052500000000e+02 -3.526611086122e+00 0.000000000000e+00 0.000000000000e+00
7.055000000000e+02 -3.398899522542e+00 0.000000000000e+00 0.000000000000e+00
7.057500000000e+02 -3.011746266062e+00 0.000000000000e+00 0.000000000000e+00
7.060000000000e+02 -2.436856766537e+00 0.000000000000e+00 0.000000000000e+00
7.062500000000e+02 -1.763371600215e+00 0.000000000000e+00 0.000000000000e+00
7.065000000000e+02 -1.084758103747e+00 0.000000000000e+00 0.000000000000e+00
7.067500000000e+02 -4.861334590658e-01 0.000000000000e+00 0.000000000000e+00
7.070000000000e+02 -3.371482785335e-02 0.000000000000e+00 0.000000000000e+00
7.072500000000e+02 2.323129381906e-01 0.000000000000e+00 0.000000000000e+00
7.075000000000e+02 3.007837979046e-01 0.000000000000e+00 0.000000000000e+00
7.077500000000e+02 1.882942227209e-01 0.000000000000e+00 0.000000000000e+00
7.080000000000e+02 -6.578681507045e-02 0.000000000000e+00 0.000000000000e+00
7.082500000000e+02 -4.070372835834e-01 0.000000000000e+00 0.000000000000e+00
7.085000000000e+02 -7.751078040454e-01 0.000000000000e+00 0.000000000000e+00
7.087500000000e+02 -1.112824329134e+00 0.000000000000e+00 0.000000000000e+00
7.090000000000e+02 -1.373948371860e+00 0.000000000000e+00 0.000000000000e+00
7.092500000000e+02 -1.528572527589e+00 0.000000000000e+00 0.000000000000e+00
7.095000000000e+02 -1.565558336756e+00 0.000000000000e+00 0.000000000000e+00
7.097500000000e+02 -1.491912962070e+00 0.000000000000e+00 0.000000000000e+00
7.100000000000e+02 -1.329473366135e+00 0.000000000000e+00 0.000000000000e+00
7.102500000000e+02 -1.109650954316e+00 0.000000000000e+00 0.000000000000e+00
7.105000000000e+02 -8.672323289993e-01 0.000000000000e+00 0.000000000000e+00
7.107500000000e+02 -6.343036925288e-01 0.000000000000e+00 0.000000000000e+00
7.110000000000e+02 -4.352661902042e-01 0.000000000000e+00 0.000000000000e+00
7.112500000000e+02 -2.836625589959e-01 0.000000000000e+00 0.000000000000e+00
7.115000000000e+02 -1.811889652143e-01 0.000000000000e+00 0.000000000000e+00
7.117500000000e+02 -1.188803671536e-01 0.000000000000e+00 0.000000000000e+00
7.120000000000e+02 -8.009692995587e-02 0.000000000000e+00 0.000000000000e+00
7.122500000000e+02 -4.465987133907e-02 0.000000000000e+00 0.000000000000e+00
7.125000000000e+02 6.671062338688e-03 0.000000000000e+00 0.000000000000e+00
7.127500000000e+02 8.819975343846e-02 0.000000000000e+00 0.000000000000e+00
7.130000000000e+02 2.064716563650e-01 0.000000000000e+00 0.000000000000e+00
7.132500000000e+02 3.590864737497e-01 0.000000000000e+00 0.000000000000e+00
7.135000000000e+02 5.352989735082e-01 0.000000000000e+00 0.000000000000e+00
7.137500000000e+02 7.182408698881e-01 0.000000000000e+00 0.000000000000e+00
7.140000000000e+02 8.883153156837e-01 0.000000000000e+00 0.000000000000e+00
7.142500000000e+02 1.027119213143e+00 0.000000000000e+00 0.000000000000e+00
7.145000000000e+02 1.121167814941e+00 0.000000000000e+00 0.000000000000e+00
7.147500000000e+02 1.164741606586e+00 0.000000000000e+00 0.000000000000e+00
7.150000000000e+02 1.161336758910e+00 0.000000000000e+00 0.000000000000e+00
7.152500000000e+02 1.123448134805e+00 0.000000000000e+00 0.000000000000e+00
7.155000000000e+02 1.070704885681e+00 0.000000000000e+00 0.000000000000e+00
7.157500000000e+02 1.026663703247e+00 0.000000000000e+00 0.000000000000e+00
7.160000000000e+02 1.014796284411e+00 0.000000000000e+00 0.000000000000e+00
7.162500000000e+02 1.054347586688e+00 0.000000000000e+00 0.000000000000e+00
7.165000000000e+02 1.156767661953e+00 0.000000000000e+00 0.000000000000e+00
7.167500000000e+02 1.323328896153e+00 0.000000000000e+00 0.000000000000e+00
7.170000000000e+02 1.544348211001e+00 0.000000000000e+00 0.000000000000e+00
7.172500000000e+02 1.800172416318e+00 0.000000000000e+00 0.000000000000e+00
7.175000000000e+02 2.063797554644e+00 0.000000000000e+00 0.000000000000e+00
7.177500000000e+02 2.304726644762e+00 0.000000000000e+00 0.000000000000e+00
7.180000000000e+02 2.493467756808e+00 0.000000000000e+00 0.000000000000e+00
7.182500000000e+02 2.605968161056e+00 0.000000000000e+00 0.000000000000e+00
7.185000000000e+02 2.627286924171e+00 0.000000000000e+00 0.000000000000e+00
7.187500000000e+02 2.553926083524e+00 0.000000000000e+00 0.000000000000e+00
7.190000000000e+02 2.394449978838e+00 0.000000000000e+00 0.000000000000e+00
7.192500000000e+02 2.168289616665e+00 0.000000000000e+00 0.000000000000e+00
7.195000000000e+02 1.902911402461e+00 0.000000000000e+00 0.000000000000e+00
7.197500000000e+02 1.629782567404e+00 0.000000000000e+00 0.000000000000e+00
7.200000000000e+02 1.379749664586e+00 0.000000000000e+00 0.000000000000e+00
7.202500000000e+02 1.178533458337e+00 0.000000000000e+00 0.000000000000e+00
7.205000000000e+02 1.043020833029e+00 0.000000000000e+00 0.000000000000e+00
7.207500000000e+02 9.789068081332e-01 0.000000000000e+00 0.000000000000e+00
7.210000000000e+02 9.800284999697e-01 0.000000000000e+00 0.000000000000e+00
7.212500000000e+02 1.029471806975e+00 0.000000000000e+00 0.000000000000e+00
7.215000000000e+02 1.102261835184e+00 0.000000000000e+00 0.000000000000e+00
7.217500000000e+02 1.169211415848e+00 0.000000000000e+00 0.000000000000e+00
7.220000000000e+02 1.201334415726e+00 0.000000000000e+00 0.000000000000e+00
7.222500000000e+02 1.174156448259e+00 0.000000000000e+00 0.000000000000e+00
7.225000000000e+02 1.071284624971e+00 0.000000000000e+00 0.000000000000e+00
7.227500000000e+02 8.867235360780e-01 0.000000000000e+00 0.000000000000e+00
7.230000000000e+02 6.256253099656e-01 0.000000000000e+00 0.000000000000e+00
7.232500000000e+02 3.034048188072e-01 0.000000000000e+00 0.000000000000e+00
7.235000000000e+02 -5.660150997453e-02 0.000000000000e+00 0.000000000000e+00
7.237500000000e+02 -4.265413478377e-01 0.000000000000e+00 0.000000000000e+00
7.240000000000e+02 -7.779769995895e-01 0.000000000000e+00 0.000000000000e+00
7.242500000000e+02 -1.085740252705e+00 0.000000000000e+00 0.000000000000e+00
7.245000000000e+02 -1.331143539383e+00 0.000000000000e+00 0.000000000000e+00
7.247500000000e+02 -1.504097678836e+00 0.000000000000e+00 0.000000000000e+00
7.250000000000e+02 -1.603869516052e+00 0.000000000000e+00 0.000000000000e+00
7.252500000000e+02 -1.638430210679e+00 0.000000000000e+00 0.000000000000e+00
7.255000000000e+02 -1.622561920149e+00 0.000000000000e+00 0.000000000000e+00
7.257500000000e+02 -1.575073468433e+00 0.000000000000e+00 0.000000000000e+00
7.260000000000e+02 -1.515596996272e+00 0.000000000000e+00 0.000000000000e+00
7.262500000000e+02 -1.461480754922e+00 0.000000000000e+00 0.000000000000e+00
7.265000000000e+02 -1.425254181426e+00 0.000000000000e+00 0.000000000000e+00
7.267500000000e+02 -1.413029315593e+00 0.000000000000e+00 0.000000000000e+00
7.270000000000e+02 -1.424037877707e+00 0.000000000000e+00 0.000000000000e+00
7.272500000000e+02 -1.451313995336e+00 0.000000000000e+00 0.000000000000e+00
7.275000000000e+02 -1.483349709344e+00 0.000000000000e+00 0.000000000000e+00
7.277500000000e+02 -1.506403007795e+00 0.000000000000e+00 0.000000000000e+00
7.280000000000e+02 -1.507048596579e+00 0.000000000000e+00 0.000000000000e+00
7.282500000000e+02 -1.474542243595e+00 0.000000000000e+00 0.000000000000e+00
7.285000000000e+02 -1.402620916527e+00 0.000000000000e+00 0.000000000000e+00
7.287500000000e+02 -1.290472153060e+00 0.000000000000e+00 0.000000000000e+00
7.290000000000e+02 -1.142756811468e+00 0.000000000000e+00 0.000000000000e+00
7.292500000000e+02 -9.687333343204e-01 0.000000000000e+00 0.000000000000e+00
7.295000000000e+02 -7.806812610264e-01 0.000000000000e+00 0.000000000000e+00
7.297500000000e+02 -5.919324088248e-01 0.000000000000e+00 0.000000000000e+00
7.300000000000e+02 -4.148724501517e-01 0.000000000000e+00 0.000000000000e+00
7.302500000000e+02 -2.592658975455e-01 0.000000000000e+00 0.000000000000e+00
7.305000000000e+02 -1.311869944630e-01 0.000000000000e+00 0.000000000000e+00
7.307500000000e+02 -3.272107881514e-02 0.000000000000e+00 0.000000000000e+00
7.310000000000e+02 3.754322520508e-02 0.000000000000e+00 0.000000000000e+00
7.312500000000e+02 8.335585210184e-02 0.000000000000e+00 0.000000000000e+00
7.315000000000e+02 1.092271377671e-01 0.000000000000e+00 0.000000000000e+00
7.317500000000e+02 1.187517933270e-01 0.000000000000e+00 0.000000000000e+00
7.320000000000e+02 1.131753771679e-01 0.000000000000e+00 0.000000000000e+00
7.322500000000e+02 9.050083025508e-02 0.000000000000e+00 0.000000000000e+00
7.325000000000e+02 4.533611024458e-02 0.000000000000e+00 0.000000000000e+00
7.327500000000e+02 -3.044982241607e-02 0.000000000000e+00 0.000000000000e+00
7.330000000000e+02 -1.463435567282e-01 0.000000000000e+00 0.000000000000e+00
7.332500000000e+02 -3.112942206511e-01 0.000000000000e+00 0.000000000000e+00
7.335000000000e+02 -5.316308288665e-01 0.000000000000e+00 0.000000000000e+00
7.337500000000e+02 -8.091587317571e-01 0.000000000000e+00 0.000000000000e+00
7.340000000000e+02 -1.139790040904e+00 0.000000000000e+00 0.000000000000e+00
7.342500000000e+02 -1.512987256211e+00 0.000000000000e+00 0.000000000000e+00
7.345000000000e+02 -1.912173170958e+00 0.000000000000e+00 0.000000000000e+00
7.347500000000e+02 -2.316103425082e+00 0.000000000000e+00 0.000000000000e+00
7.350000000000e+02 -2.701036259915e+00 0.000000000000e+00 0.000000000000e+00
7.352500000000e+02 -3.043393961562e+00 0.000000000000e+00 0.000000000000e+00
7.355000000000e+02 -3.322516069566e+00 0.000000000000e+00 0.000000000000e+00
7.357500000000e+02 -3.523072661968e+00 0.000000000000e+00 0.000000000000e+00
7.360000000000e+02 -3.636744080806e+00 0.000000000000e+00 0.000000000000e+00
7.362500000000e+02 -3.662877324192e+00 0.000000000000e+00 0.000000000000e+00
7.365000000000e+02 -3.607984216217e+00 0.000000000000e+00 0.000000000000e+00
7.367500000000e+02 -3.484128948659e+00 0.000000000000e+00 0.000000000000e+00
7.370000000000e+02 -3.306434159709e+00 0.000000000000e+00 0.000000000000e+00
7.372500000000e+02 -3.090086211458e+00 0.000000000000e+00 0.000000000000e+00
7.375000000000e+02 -2.847316551575e+00 0.000000000000e+00 0.000000000000e+00
7.377500000000e+02 -2.584859844221e+00 0.000000000000e+00 0.000000000000e+00
7.380000000000e+02 -2.302334723752e+00 0.000000000000e+00 0.000000000000e+00
7.382500000000e+02 -1.991865536901e+00 0.000000000000e+00 0.000000000000e+00
7.385000000000e+02 -1.639080810341e+00 0.000000000000e+00 0.000000000000e+00
7.387500000000e+02 -1.225413015273e+00 0.000000000000e+00 0.000000000000e+00
7.390000000000e+02 -7.314162800078e-01 0.000000000000e+00 0.000000000000e+00
7.392500000000e+02 -1.406461926395e-01 0.000000000000e+00 0.000000000000e+00
7.395000000000e+02 5.564636541960e-01 0.000000000000e+00 0.000000000000e+00
7.397500000000e+02 1.359321490063e+00 0.000000000000e+00 0.000000000000e+00
7.400000000000e+02 2.255025977265e+00 0.000000000000e+00 0.000000000000e+00
7.402500000000e+02 3.217733362640e+00 0.000000000000e+00 0.000000000000e+00
7.405000000000e+02 4.209727386390e+00 0.000000000000e+00 0.000000000000e+00
7.407500000000e+02 5.184136733702e+00 0.000000000000e+00 0.000000000000e+00
7.410000000000e+02 6.089006253689e+00 0.000000000000e+00 0.000000000000e+00
7.412500000000e+02 6.872225878412e+00 0.000000000000e+00 0.000000000000e+00
7.415000000000e+02 7.486685896424e+00 0.000000000000e+00 0.000000000000e+00
7.417500000000e+02 7.894980370706e+00 0.000000000000e+00 0.000000000000e+00
7.420000000000e+02 8.073030734423e+00 0.000000000000e+00 0.000000000000e+00
7.422500000000e+02 8.012143424827e+00 0.000000000000e+00 0.000000000000e+00
7.425000000000e+02 7.719229667878e+00 0.000000000000e+00 0.000000000000e+00
7.427500000000e+02 7.215172038291e+00 0.000000000000e+00 0.000000000000e+00
7.430000000000e+02 6.531584317770e+00 0.000000000000e+00 0.000000000000e+00
7.432500000000e+02 5.706440228694e+00 0.000000000000e+00 0.000000000000e+00
7.435000000000e+02 4.779208870381e+00 0.000000000000e+00 0.000000000000e+00
7.437500000000e+02 3.786205501579e+00 0.000000000000e+00 0.000000000000e+00
7.440000000000e+02 2.756834147954e+00 0.000000000000e+00 0.000000000000e+00
7.442500000000e+02 1.711266763843e+00 0.000000000000e+00 0.000000000000e+00
7.445000000000e+02 6.598903720469e-01 0.000000000000e+00 0.000000000000e+00
7.447500000000e+02 -3.954110617685e-01 0.000000000000e+00 0.000000000000e+00
7.450000000000e+02 -1.458351208654e+00 0.000000000000e+00 0.000000000000e+00
7.452500000000e+02 -2.534174322711e+00 0.000000000000e+00 0.000000000000e+00
7.455000000000e+02 -3.625074936301e+00 0.000000000000e+00 0.000000000000e+00
7.457500000000e+02 -4.725846760928e+00 0.000000000000e+00 0.000000000000e+00
7.460000000000e+02 -5.820489865041e+00 0.000000000000e+00 0.000000000000e+00
7.462500000000e+02 -6.880384676661e+00 0.000000000000e+00 0.000000000000e+00
7.465000000000e+02 -7.864429505109e+00 0.000000000000e+00 0.000000000000e+00
7.467500000000e+02 -8.721264238151e+00 0.000000000000e+00 0.000000000000e+00
7.470000000000e+02 -9.393405040712e+00 0.000000000000e+00 0.000000000000e+00
7.472500000000e+02 -9.822835445468e+00 0.000000000000e+00 0.000000000000e+00
7.475000000000e+02 -9.957378133114e+00 0.000000000000e+00 0.000000000000e+00
7.477500000000e+02 -9.757040925036e+00 0.000000000000e+00 0.000000000000e+00
7.480000000000e+02 -9.199509435792e+00 0.000000000000e+00 0.000000000000e+00
7.482500000000e+02 -8.284051422314e+00 0.000000000000e+00 0.000000000000e+00
7.485000000000e+02 -7.033292046102e+00 0.000000000000e+00 0.000000000000e+00
7.487500000000e+02 -5.492588591192e+00 0.000000000000e+00 0.000000000000e+00
7.490000000000e+02 -3.727040573570e+00 0.000000000000e+00 0.000000000000e+00
7.492500000000e+02 -1.816474171249e+00 0.000000000000e+00 0.000000000000e+00
7.495000000000e+02 1.510033314290e-01 0.000000000000e+00 0.000000000000e+00
7.497500000000e+02 2.086108123859e+00 0.000000000000e+00 0.000000000000e+00
7.500000000000e+02 3.905302464079e+00 0.000000000000e+00 0.000000000000e+00
7.502500000000e+02 5.536738302849e+00 0.000000000000e+00 0.000000000000e+00
7.505000000000e+02 6.924575830284e+00 0.000000000000e+00 0.000000000000e+00
7.507500000000e+02 8.031266380487e+00 0.000000000000e+00 0.000000000000e+00
7.510000000000e+02 8.837675389904e+00 0.000000000000e+00 0.000000000000e+00
7.512500000000e+02 9.341217268210e+00 0.000000000000e+00 0.000000000000e+00
7.515000000000e+02 9.552438257024e+00 0.000000000000e+00 0.000000000000e+00
7.517500000000e+02 9.490678691594e+00 0.000000000000e+00 0.000000000000e+00
7.520000000000e+02 9.179545752882e+00 0.000000000000e+00 0.000000000000e+00
7.522500000000e+02 8.642918894159e+00 0.000000000000e+00 0.000000000000e+00
7.525000000000e+02 7.902095367510e+00 0.000000000000e+00 0.000000000000e+00
7.527500000000e+02 6.974480516126e+00 0.000000000000e+00 0.000000000000e+00
7.530000000000e+02 5.873967082677e+00 0.000000000000e+00 0.000000000000e+00
7.532500000000e+02 4.612868140540e+00 0.000000000000e+00 0.000000000000e+00
7.535000000000e+02 3.205010366680e+00 0.000000000000e+00 0.000000000000e+00
7.537500000000e+02 1.669395925811e+00 0.000000000000e+00 0.000000000000e+00
7.540000000000e+02 3.373125928448e-02 0.000000000000e+00 0.000000000000e+00
7.542500000000e+02 -1.662884131302e+00 0.000000000000e+00 0.000000000000e+00
7.545000000000e+02 -3.368714935913e+00 0.000000000000e+00 0.000000000000e+00
7.547500000000e+02 -5.020006186029e+00 0.000000000000e+00 0.000000000000e+00
7.550000000000e+02 -6.543612596833e+00 0.000000000000e+00 0.000000000000e+00
7.552500000000e+02 -7.861507555787e+00 0.000000000000e+00 0.000000000000e+00
7.555000000000e+02 -8.896761357677e+00 0.000000000000e+00 0.000000000000e+00
7.557500000000e+02 -9.580351147579e+00 0.000000000000e+00 0.000000000000e+00
7.560000000000e+02 -9.858019422362e+00 0.000000000000e+00 0.000000000000e+00
7.562500000000e+02 -9.696354378703e+00 0.000000000000e+00 0.000000000000e+00
7.565000000000e+02 -9.087330354175e+00 0.000000000000e+00 0.000000000000e+00
7.567500000000e+02 -8.050711740444e+00 0.000000000000e+00 0.000000000000e+00
7.570000000000e+02 -6.633967177192e+00 0.000000000000e+00 0.000000000000e+00
7.572500000000e+02 -4.909630303500e+00 0.000000000000e+00 0.000000000000e+00
7.575000000000e+02 -2.970340744470e+00 0.000000000000e+00 0.000000000000e+00
7.577500000000e+02 -9.220656656159e-01 0.000000000000e+00 0.000000000000e+00
7.580000000000e+02 1.123795854115e+00 0.000000000000e+00 0.000000000000e+00
7.582500000000e+02 3.058610972771e+00 0.000000000000e+00 0.000000000000e+00
7.585000000000e+02 4.784188592477e+00 0.000000000000e+00 0.000000000000e+00
7.587500000000e+02 6.219197035974e+00 0.000000000000e+00 0.000000000000e+00
7.590000000000e+02 7.303764481995e+00 0.000000000000e+00 0.000000000000e+00
7.592500000000e+02 8.001938674296e+00 0.000000000000e+00 0.000000000000e+00
7.595000000000e+02 8.301945661233e+00 0.000000000000e+00 0.000000000000e+00
7.597500000000e+02 8.214442529403e+00 0.000000000000e+00 0.000000000000e+00
7.600000000000e+02 7.769173282214e+00 0.000000000000e+00 0.000000000000e+00
7.602500000000e+02 7.010583996557e+00 0.000000000000e+00 0.000000000000e+00
7.605000000000e+02 5.993017149836e+00 0.000000000000e+00 0.000000000000e+00
7.607500000000e+02 4.776081563821e+00 0.000000000000e+00 0.000000000000e+00
7.610000000000e+02 3.420691966279e+00 0.000000000000e+00 0.000000000000e+00
7.612500000000e+02 1.986109573599e+00 0.000000000000e+00 0.000000000000e+00
7.615000000000e+02 5.281188596244e-01 0.000000000000e+00 0.000000000000e+00
7.617500000000e+02 -9.017239852017e-01 0.000000000000e+00 0.000000000000e+00
7.620000000000e+02 -2.256008925026e+00 0.000000000000e+00 0.000000000000e+00
7.622500000000e+02 -3.490916937900e+00 0.000000000000e+00 0.000000000000e+00
7.625000000000e+02 -4.565607692996e+00 0.000000000000e+00 0.000000000000e+00
7.627500000000e+02 -5.441947313863e+00 0.000000000000e+00 0.000000000000e+00
7.630000000000e+02 -6.084885881299e+00 0.000000000000e+00 0.000000000000e+00
7.632500000000e+02 -6.463652387139e+00 0.000000000000e+00 0.000000000000e+00
7.635000000000e+02 -6.553761064535e+00 0.000000000000e+00 0.000000000000e+00
7.637500000000e+02 -6.339644317976e+00 0.000000000000e+00 0.000000000000e+00
7.640000000000e+02 -5.817571361285e+00 0.000000000000e+00 0.000000000000e+00
7.642500000000e+02 -4.998402353335e+00 0.000000000000e+00 0.000000000000e+00
7.645000000000e+02 -3.909682865710e+00 0.000000000000e+00 0.000000000000e+00
7.647500000000e+02 -2.596611465569e+00 0.000000000000e+00 0.000000000000e+00
7.650000000000e+02 -1.121512452937e+00 0.000000000000e+00 0.000000000000e+00
7.652500000000e+02 4.383951103224e-01 0.000000000000e+00 0.000000000000e+00
7.655000000000e+02 1.994941741493e+00 0.000000000000e+00 0.000000000000e+00
7.657500000000e+02 3.454460949869e+00 0.000000000000e+00 0.000000000000e+00
7.660000000000e+02 4.724346285057e+00 0.000000000000e+00 0.000000000000e+00
7.662500000000e+02 5.720144473784e+00 0.000000000000e+00 0.000000000000e+00
7.665000000000e+02 6.372515472974e+00 0.000000000000e+00 0.000000000000e+00
7.667500000000e+02 6.633363126511e+00 0.000000000000e+00 0.000000000000e+00
7.670000000000e+02 6.480492287141e+00 0.000000000000e+00 0.000000000000e+00
7.672500000000e+02 5.920274888853e+00 0.000000000000e+00 0.000000000000e+00
7.675000000000e+02 4.987994670021e+00 0.000000000000e+00 0.000000000000e+00
7.677500000000e+02 3.745767001239e+00 0.000000000000e+00 0.000000000000e+00
7.680000000000e+02 2.278170965954e+00 0.000000000000e+00 0.000000000000e+00
7.682500000000e+02 6.859584735088e-01 0.000000000000e+00 0.000000000000e+00
7.685000000000e+02 -9.216054186386e-01 0.000000000000e+00 0.000000000000e+00
7.687500000000e+02 -2.435086042173e+00 0.000000000000e+00 0.000000000000e+00
7.690000000000e+02 -3.753162829972e+00 0.000000000000e+00 0.000000000000e+00
7.692500000000e+02 -4.790127692541e+00 0.000000000000e+00 0.000000000000e+00
7.695000000000e+02 -5.481963797736e+00 0.000000000000e+00 0.000000000000e+00
7.697500000000e+02 -5.790522883770e+00 0.000000000000e+00 0.000000000000e+00
7.700000000000e+02 -5.705514379682e+00 0.000000000000e+00 0.000000000000e+00
7.702500000000e+02 -5.244234990293e+00 0.000000000000e+00 0.000000000000e+00
7.705000000000e+02 -4.449179122533e+00 0.000000000000e+00 0.000000000000e+00
7.707500000000e+02 -3.383856109162e+00 0.000000000000e+00 0.000000000000e+00
7.710000000000e+02 -2.127281124475e+00 0.000000000000e+00 0.000000000000e+00
7.712500000000e+02 -7.676904653212e-01 0.000000000000e+00 0.000000000000e+00
7.715000000000e+02 6.039468159518e-01 0.000000000000e+00 0.000000000000e+00
7.717500000000e+02 1.900087848018e+00 0.000000000000e+00 0.000000000000e+00
7.720000000000e+02 3.042002281878e+00 0.000000000000e+00 0.000000000000e+00
7.722500000000e+02 3.964069013721e+00 0.000000000000e+00 0.000000000000e+00
7.725000000000e+02 4.616810346627e+00 0.000000000000e+00 0.000000000000e+00
7.727500000000e+02 4.968633313039e+00 0.000000000000e+00 0.000000000000e+00
7.730000000000e+02 5.006371237839e+00 0.000000000000e+00 0.000000000000e+00
7.732500000000e+02 4.734808551695e+00 0.000000000000e+00 0.000000000000e+00
7.735000000000e+02 4.175419805269e+00 0.000000000000e+00 0.000000000000e+00
7.737500000000e+02 3.364557832466e+00 0.000000000000e+00 0.000000000000e+00
7.740000000000e+02 2.351290873125e+00 0.000000000000e+00 0.000000000000e+00
7.742500000000e+02 1.195024992046e+00 0.000000000000e+00 0.000000000000e+00
7.745000000000e+02 -3.702850793743e-02 0.000000000000e+00 0.000000000000e+00
7.747500000000e+02 -1.272553525982e+00 0.000000000000e+00 0.000000000000e+00
7.750000000000e+02 -2.437062062469e+00 0.000000000000e+00 0.000000000000e+00
7.752500000000e+02 -3.457141719231e+00 0.000000000000e+00 0.000000000000e+00
7.755000000000e+02 -4.264075414985e+00 0.000000000000e+00 0.000000000000e+00
7.757500000000e+02 -4.797823744543e+00 0.000000000000e+00 0.000000000000e+00
7.760000000000e+02 -5.011257890666e+00 0.000000000000e+00 0.000000000000e+00
7.762500000000e+02 -4.874407915275e+00 0.000000000000e+00 0.000000000000e+00
7.765000000000e+02 -4.378368193414e+00 0.000000000000e+00 0.000000000000e+00
7.767500000000e+02 -3.538402428821e+00 0.000000000000e+00 0.000000000000e+00
7.770000000000e+02 -2.395738554569e+00 0.000000000000e+00 0.000000000000e+00
7.772500000000e+02 -1.017558331382e+00 0.000000000000e+00 0.000000000000e+00
7.775000000000e+02 5.052204611612e-01 0.000000000000e+00 0.000000000000e+00
7.777500000000e+02 2.062598096695e+00 0.000000000000e+00 0.000000000000e+00
7.780000000000e+02 3.532569029529e+00 0.000000000000e+00 0.000000000000e+00
7.782500000000e+02 4.790315331237e+00 0.000000000000e+00 0.000000000000e+00
7.785000000000e+02 5.718907322247e+00 0.000000000000e+00 0.000000000000e+00
7.787500000000e+02 6.220620673163e+00 0.000000000000e+00 0.000000000000e+00
7.790000000000e+02 6.227765180279e+00 0.000000000000e+00 0.000000000000e+00
7.792500000000e+02 5.711811275729e+00 0.000000000000e+00 0.000000000000e+00
7.795000000000e+02 4.689625345621e+00 0.000000000000e+00 0.000000000000e+00
7.797500000000e+02 3.225799054194e+00 0.000000000000e+00 0.000000000000e+00
7.800000000000e+02 1.430378078578e+00 0.000000000000e+00 0.000000000000e+00
7.802500000000e+02 -5.482607010699e-01 0.000000000000e+00 0.000000000000e+00
7.805000000000e+02 -2.535108829113e+00 0.000000000000e+00 0.000000000000e+00
7.807500000000e+02 -4.343976891304e+00 0.000000000000e+00 0.000000000000e+00
7.810000000000e+02 -5.795359702518e+00 0.000000000000e+00 0.000000000000e+00
7.812500000000e+02 -6.734977053125e+00 0.000000000000e+00 0.000000000000e+00
7.815000000000e+02 -7.051016746024e+00 0.000000000000e+00 0.000000000000e+00
7.817500000000e+02 -6.688085389806e+00 0.000000000000e+00 0.000000000000e+00
7.820000000000e+02 -5.656085869438e+00 0.000000000000e+00 0.000000000000e+00
7.822500000000e+02 -4.032682589462e+00 0.000000000000e+00 0.000000000000e+00
7.825000000000e+02 -1.958651168720e+00 0.000000000000e+00 0.000000000000e+00
7.827500000000e+02 3.738241841228e-01 0.000000000000e+00 0.000000000000e+00
7.830000000000e+02 2.739028552050e+00 0.000000000000e+00 0.000000000000e+00
7.832500000000e+02 4.900127065140e+00 0.000000000000e+00 0.000000000000e+00
7.835000000000e+02 6.633845863502e+00 0.000000000000e+00 0.000000000000e+00
7.837500000000e+02 7.754770329697e+00 0.000000000000e+00 0.000000000000e+00
7.840000000000e+02 8.136509201597e+00 0.000000000000e+00 0.000000000000e+00
7.842500000000e+02 7.727195823990e+00 0.000000000000e+00 0.000000000000e+00
7.845000000000e+02 6.557332558268e+00 0.000000000000e+00 0.000000000000e+00
7.847500000000e+02 4.738782882159e+00 0.000000000000e+00 0.000000000000e+00
7.850000000000e+02 2.454694160277e+00 0.000000000000e+00 0.000000000000e+00
7.852500000000e+02 -5.881808098703e-02 0.000000000000e+00 0.000000000000e+00
7.855000000000e+02 -2.537400869130e+00 0.000000000000e+00 0.000000000000e+00
7.857500000000e+02 -4.716972001986e+00 0.000000000000e+00 0.000000000000e+00
7.860000000000e+02 -6.362839667154e+00 0.000000000000e+00 0.000000000000e+00
7.862500000000e+02 -7.296099709131e+00 0.000000000000e+00 0.000000000000e+00
7.865000000000e+02 -7.414203623627e+00 0.000000000000e+00 0.000000000000e+00
7.867500000000e+02 -6.703197247595e+00 0.000000000000e+00 0.000000000000e+00
7.870000000000e+02 -5.240054655480e+00 0.000000000000e+00 0.000000000000e+00
7.872500000000e+02 -3.184669821350e+00 0.000000000000e+00 0.000000000000e+00
7.875000000000e+02 -7.622861181330e-01 0.000000000000e+00 0.000000000000e+00
7.877500000000e+02 1.761707123474e+00 0.000000000000e+00 0.000000000000e+00
7.880000000000e+02 4.111744156339e+00 0.000000000000e+00 0.000000000000e+00
7.882500000000e+02 6.033345673978e+00 0.000000000000e+00 0.000000000000e+00
7.885000000000e+02 7.322009108865e+00 0.000000000000e+00 0.000000000000e+00
7.887500000000e+02 7.846311189621e+00 0.000000000000e+00 0.000000000000e+00
7.890000000000e+02 7.562477672081e+00 0.000000000000e+00 0.000000000000e+00
7.892500000000e+02 6.518686996254e+00 0.000000000000e+00 0.000000000000e+00
7.895000000000e+02 4.848606232058e+00 0.000000000000e+00 0.000000000000e+00
7.897500000000e+02 2.754957722778e+00 0.000000000000e+00 0.000000000000e+00
7.900000000000e+02 4.851216211521e-01 0.000000000000e+00 0.000000000000e+00
7.902500000000e+02 -1.698258344086e+00 0.000000000000e+00 0.000000000000e+00
7.905000000000e+02 -3.548102490888e+00 0.000000000000e+00 0.000000000000e+00
7.907500000000e+02 -4.861438459545e+00 0.000000000000e+00 0.000000000000e+00
7.910000000000e+02 -5.502249338870e+00 0.000000000000e+00 0.000000000000e+00
7.912500000000e+02 -5.415944818842e+00 0.000000000000e+00 0.000000000000e+00
7.915000000000e+02 -4.633831312866e+00 0.000000000000e+00 0.000000000000e+00
7.917500000000e+02 -3.267208250238e+00 0.000000000000e+00 0.000000000000e+00
7.920000000000e+02 -1.492002699294e+00 0.000000000000e+00 0.000000000000e+00
7.922500000000e+02 4.739903008469e-01 0.000000000000e+00 0.000000000000e+00
7.925000000000e+02 2.398314609658e+00 0.000000000000e+00 0.000000000000e+00
7.927500000000e+02 4.062064846755e+00 0.000000000000e+00 0.000000000000e+00
7.930000000000e+02 5.285608830554e+00 0.000000000000e+00 0.000000000000e+00
7.932500000000e+02 5.948717129350e+00 0.000000000000e+00 0.000000000000e+00
7.935000000000e+02 6.002772992512e+00 0.000000000000e+00 0.000000000000e+00
7.937500000000e+02 5.473791586232e+00 0.000000000000e+00 0.000000000000e+00
7.940000000000e+02 4.456170380702e+00 0.000000000000e+00 0.000000000000e+00
7.942500000000e+02 3.098265470073e+00 0.000000000000e+00 0.000000000000e+00
7.945000000000e+02 1.581889798933e+00 0.000000000000e+00 0.000000000000e+00
7.947500000000e+02 9.853256733349e-02 0.000000000000e+00 0.000000000000e+00
7.950000000000e+02 -1.174579675569e+00 0.000000000000e+00 0.000000000000e+00
7.952500000000e+02 -2.095552269745e+00 0.000000000000e+00 0.000000000000e+00
7.955000000000e+02 -2.573476383966e+00 0.000000000000e+00 0.000000000000e+00
7.957500000000e+02 -2.576918994824e+00 0.000000000000e+00 0.000000000000e+00
7.960000000000e+02 -2.134496683638e+00 0.000000000000e+00 0.000000000000e+00
7.962500000000e+02 -1.327838373527e+00 0.000000000000e+00 0.000000000000e+00
7.965000000000e+02 -2.782177642169e-01 0.000000000000e+00 0.000000000000e+00
7.967500000000e+02 8.710970080299e-01 0.000000000000e+00 0.000000000000e+00
7.970000000000e+02 1.974265846002e+00 0.000000000000e+00 0.000000000000e+00
7.972500000000e+02 2.901451616412e+00 0.000000000000e+00 0.000000000000e+00
7.975000000000e+02 3.554173313276e+00 0.000000000000e+00 0.000000000000e+00
7.977500000000e+02 3.875615276960e+00 0.000000000000e+00 0.000000000000e+00
7.980000000000e+02 3.854840694323e+00 0.000000000000e+00 0.000000000000e+00
7.982500000000e+02 3.524731619786e+00 0.000000000000e+00 0.000000000000e+00
7.985000000000e+02 2.954330916386e+00 0.000000000000e+00 0.000000000000e+00
7.987500000000e+02 2.236977414638e+00 0.000000000000e+00 0.000000000000e+00
7.990000000000e+02 1.476111903148e+00 0.000000000000e+00 0.000000000000e+00
7.992500000000e+02 7.708321349719e-01 0.000000000000e+00 0.000000000000e+00
7.995000000000e+02 2.031763678569e-01 0.000000000000e+00 0.000000000000e+00
7.997500000000e+02 -1.712535709274e-01 0.000000000000e+00 0.000000000000e+00
8.000000000000e+02 -3.282908167381e-01 0.000000000000e+00 0.000000000000e+00
8.002500000000e+02 -2.754682887806e-01 0.000000000000e+00 0.000000000000e+00
8.005000000000e+02 -4.788591538400e-02 0.000000000000e+00 0.000000000000e+00
8.007500000000e+02 2.993839479873e-01 0.000000000000e+00 0.000000000000e+00
8.010000000000e+02 7.009904986916e-01 0.000000000000e+00 0.000000000000e+00
8.012500000000e+02 1.091533847367e+00 0.000000000000e+00 0.000000000000e+00
8.015000000000e+02 1.414805473496e+00 0.000000000000e+00 0.000000000000e+00
8.017500000000e+02 1.630776491434e+00 0.000000000000e+00 0.000000000000e+00
8.020000000000e+02 1.719500905577e+00 0.000000000000e+00 0.000000000000e+00
8.022500000000e+02 1.681626621754e+00 0.000000000000e+00 0.000000000000e+00
8.025000000000e+02 1.535743020928e+00 0.000000000000e+00 0.000000000000e+00
8.027500000000e+02 1.313258621512e+00 0.000000000000e+00 0.000000000000e+00
8.030000000000e+02 1.051829142573e+00 0.000000000000e+00 0.000000000000e+00
8.032500000000e+02 7.885031073713e-01 0.000000000000e+00 0.000000000000e+00
8.035000000000e+02 5.537068524119e-01 0.000000000000e+00 0.000000000000e+00
8.037500000000e+02 3.669716619173e-01 0.000000000000e+00 0.000000000000e+00
8.040000000000e+02 2.349571270343e-01 0.000000000000e+00 0.000000000000e+00
8.042500000000e+02 1.519092090529e-01 0.000000000000e+00 0.000000000000e+00
8.045000000000e+02 1.022788509552e-01 0.000000000000e+00 0.000000000000e+00
8.047500000000e+02 6.488349887137e-02 0.000000000000e+00 0.000000000000e+00
8.050000000000e+02 1.777162519569e-02 0.000000000000e+00 0.000000000000e+00
8.052500000000e+02 -5.712043611492e-02 0.000000000000e+00 0.000000000000e+00
8.055000000000e+02 -1.703447860566e-01 0.000000000000e+00 0.000000000000e+00
8.057500000000e+02 -3.229564896263e-01 0.000000000000e+00 0.000000000000e+00
8.060000000000e+02 -5.064580808603e-01 0.000000000000e+00 0.000000000000e+00
8.062500000000e+02 -7.046151138695e-01 0.000000000000e+00 0.000000000000e+00
8.065000000000e+02 -8.967556806095e-01 0.000000000000e+00 0.000000000000e+00
8.067500000000e+02 -1.061915338549e+00 0.000000000000e+00 0.000000000000e+00
8.070000000000e+02 -1.183053920344e+00 0.000000000000e+00 0.000000000000e+00
8.072500000000e+02 -1.250571693888e+00 0.000000000000e+00 0.000000000000e+00
8.075000000000e+02 -1.264485788169e+00 0.000000000000e+00 0.000000000000e+00
8.077500000000e+02 -1.234868383410e+00 0.000000000000e+00 0.000000000000e+00
8.080000000000e+02 -1.180453444670e+00 0.000000000000e+00 0.000000000000e+00
8.082500000000e+02 -1.125636525196e+00 0.000000000000e+00 0.000000000000e+00
8.085000000000e+02 -1.096369100139e+00 0.000000000000e+00 0.000000000000e+00
8.087500000000e+02 -1.115639403737e+00 0.000000000000e+00 0.000000000000e+00
8.090000000000e+02 -1.199305184770e+00 0.000000000000e+00 0.000000000000e+00
8.092500000000e+02 -1.352989196362e+00 0.000000000000e+00 0.000000000000e+00
8.095000000000e+02 -1.570575750656e+00 0.000000000000e+00 0.000000000000e+00
8.097500000000e+02 -1.834585576630e+00 0.000000000000e+00 0.000000000000e+00
8.100000000000e+02 -2.118399879198e+00 0.000000000000e+00 0.000000000000e+00
8.102500000000e+02 -2.390003118856e+00 0.000000000000e+00 0.000000000000e+00
8.105000000000e+02 -2.616666465333e+00 0.000000000000e+00 0.000000000000e+00
8.107500000000e+02 -2.769839768108e+00 0.000000000000e+00 0.000000000000e+00
8.110000000000e+02 -2.829483419029e+00 0.000000000000e+00 0.000000000000e+00
8.112500000000e+02 -2.787157722866e+00 0.000000000000e+00 0.000000000000e+00
8.115000000000e+02 -2.647381733551e+00 0.000000000000e+00 0.000000000000e+00
8.117500000000e+02 -2.427044278335e+00 0.000000000000e+00 0.000000000000e+00
8.120000000000e+02 -2.152953608564e+00 0.000000000000e+00 0.000000000000e+00
8.122500000000e+02 -1.857900593972e+00 0.000000000000e+00 0.000000000000e+00
8.125000000000e+02 -1.575838414374e+00 0.000000000000e+00 0.000000000000e+00
8.127500000000e+02 -1.336914189675e+00 0.000000000000e+00 0.000000000000e+00
8.130000000000e+02 -1.163105301749e+00 0.000000000000e+00 0.000000000000e+00
8.132500000000e+02 -1.065114010601e+00 0.000000000000e+00 0.000000000000e+00
8.135000000000e+02 -1.040975305010e+00 0.000000000000e+00 0.000000000000e+00
8.137500000000e+02 -1.076566983109e+00 0.000000000000e+00 0.000000000000e+00
8.140000000000e+02 -1.147919918773e+00 0.000000000000e+00 0.000000000000e+00
8.142500000000e+02 -1.224955699495e+00 0.000000000000e+00 0.000000000000e+00
8.145000000000e+02 -1.276069710694e+00 0.000000000000e+00 0.000000000000e+00
8.147500000000e+02 -1.272861320812e+00 0.000000000000e+00 0.000000000000e+00
8.150000000000e+02 -1.194305130378e+00 0.000000000000e+00 0.000000000000e+00
8.152500000000e+02 -1.029757148625e+00 0.000000000000e+00 0.000000000000e+00
8.155000000000e+02 -7.803794869359e-01 0.000000000000e+00 0.000000000000e+00
8.157500000000e+02 -4.588154543666e-01 0.000000000000e+00 0.000000000000e+00
8.160000000000e+02 -8.721423972584e-02 0.000000000000e+00 0.000000000000e+00
8.162500000000e+02 3.060508545398e-01 0.000000000000e+00 0.000000000000e+00
8.165000000000e+02 6.904413654091e-01 0.000000000000e+00 0.000000000000e+00
8.167500000000e+02 1.037461508171e+00 0.000000000000e+00 0.000000000000e+00
8.170000000000e+02 1.324386489090e+00 0.000000000000e+00 0.000000000000e+00
8.172500000000e+02 1.536978674464e+00 0.000000000000e+00 0.000000000000e+00
8.175000000000e+02 1.670832880689e+00 0.000000000000e+00 0.000000000000e+00
8.177500000000e+02 1.731214602820e+00 0.000000000000e+00 0.000000000000e+00
8.180000000000e+02 1.731490137253e+00 0.000000000000e+00 0.000000000000e+00
8.182500000000e+02 1.690458366193e+00 0.000000000000e+00 0.000000000000e+00
8.185000000000e+02 1.629048531456e+00 0.000000000000e+00 0.000000000000e+00
8.187500000000e+02 1.566924558244e+00 0.000000000000e+00 0.000000000000e+00
8.190000000000e+02 1.519525348294e+00 0.000000000000e+00 0.000000000000e+00
8.192500000000e+02 1.495976956231e+00 0.000000000000e+00 0.000000000000e+00
8.195000000000e+02 1.498154537107e+00 0.000000000000e+00 0.000000000000e+00
8.197500000000e+02 1.520976863524e+00 0.000000000000e+00 0.000000000000e+00
8.200000000000e+02 1.553816468250e+00 0.000000000000e+00 0.000000000000e+00
8.202500000000e+02 1.582736122649e+00 0.000000000000e+00 0.000000000000e+00
8.205000000000e+02 1.593143991306e+00 0.000000000000e+00 0.000000000000e+00
8.207500000000e+02 1.572412421588e+00 0.000000000000e+00 0.000000000000e+00
8.210000000000e+02 1.512033928972e+00 0.000000000000e+00 0.000000000000e+00
8.212500000000e+02 1.408985047358e+00 0.000000000000e+00 0.000000000000e+00
8.215000000000e+02 1.266115942697e+00 0.000000000000e+00 0.000000000000e+00
8.217500000000e+02 1.091555030722e+00 0.000000000000e+00 0.000000000000e+00
8.220000000000e+02 8.972841061277e-01 0.000000000000e+00 0.000000000000e+00
8.222500000000e+02 6.971731620427e-01 0.000000000000e+00 0.000000000000e+00
8.225000000000e+02 5.048437781411e-01 0.000000000000e+00 0.000000000000e+00
8.227500000000e+02 3.317438237322e-01 0.000000000000e+00 0.000000000000e+00
8.230000000000e+02 1.857636701048e-01 0.000000000000e+00 0.000000000000e+00
8.232500000000e+02 7.061569104995e-02 0.000000000000e+00 0.000000000000e+00
8.235000000000e+02 -1.394569752757e-02 0.000000000000e+00 0.000000000000e+00
8.237500000000e+02 -7.114133676066e-02 0.000000000000e+00 0.000000000000e+00
8.240000000000e+02 -1.056386297244e-01 0.000000000000e+00 0.000000000000e+00
8.242500000000e+02 -1.217921147641e-01 0.000000000000e+00 0.000000000000e+00
8.245000000000e+02 -1.220101626109e-01 0.000000000000e+00 0.000000000000e+00
8.247500000000e+02 -1.055822365781e-01 0.000000000000e+00 0.000000000000e+00
8.250000000000e+02 -6.821864826113e-02 0.000000000000e+00 0.000000000000e+00
8.252500000000e+02 -2.426293881357e-03 0.000000000000e+00 0.000000000000e+00
8.255000000000e+02 1.013085286208e-01 0.000000000000e+00 0.000000000000e+00
8.257500000000e+02 2.527092628892e-01 0.000000000000e+00 0.000000000000e+00
8.260000000000e+02 4.595711399263e-01 0.000000000000e+00 0.000000000000e+00
8.262500000000e+02 7.256692587960e-01 0.000000000000e+00 0.000000000000e+00
8.265000000000e+02 1.049094981629e+00 0.000000000000e+00 0.000000000000e+00
8.267500000000e+02 1.421346121255e+00 0.000000000000e+00 0.000000000000e+00
8.270000000000e+02 1.827381768973e+00 0.000000000000e+00 0.000000000000e+00
8.272500000000e+02 2.246698083471e+00 0.000000000000e+00 0.000000000000e+00
8.275000000000e+02 2.655311867217e+00 0.000000000000e+00 0.000000000000e+00
8.277500000000e+02 3.028382221248e+00 0.000000000000e+00 0.000000000000e+00
8.280000000000e+02 3.343083392949e+00 0.000000000000e+00 0.000000000000e+00
8.282500000000e+02 3.581284646503e+00 0.000000000000e+00 0.000000000000e+00
8.285000000000e+02 3.731606807430e+00 0.000000000000e+00 0.000000000000e+00
8.287500000000e+02 3.790509958746e+00 0.000000000000e+00 0.000000000000e+00
8.290000000000e+02 3.762210965966e+00 0.000000000000e+00 0.000000000000e+00
8.292500000000e+02 3.657411552771e+00 0.000000000000e+00 0.000000000000e+00
8.295000000000e+02 3.491009352123e+00 0.000000000000e+00 0.000000000000e+00
8.297500000000e+02 3.279135229481e+00 0.000000000000e+00 0.000000000000e+00
8.300000000000e+02 3.035982221885e+00 0.000000000000e+00 0.000000000000e+00
8.302500000000e+02 2.770943652912e+00 0.000000000000e+00 0.000000000000e+00
8.305000000000e+02 2.486549824471e+00 0.000000000000e+00 0.000000000000e+00
8.307500000000e+02 2.177585967014e+00 0.000000000000e+00 0.000000000000e+00
8.310000000000e+02 1.831603023970e+00 0.000000000000e+00 0.000000000000e+00
8.312500000000e+02 1.430821959861e+00 0.000000000000e+00 0.000000000000e+00
8.315000000000e+02 9.552130681495e-01 0.000000000000e+00 0.000000000000e+00
8.317500000000e+02 3.863378025795e-01 0.000000000000e+00 0.000000000000e+00
8.320000000000e+02 -2.885974430875e-01 0.000000000000e+00 0.000000000000e+00
8.322500000000e+02 -1.073085596544e+00 0.000000000000e+00 0.000000000000e+00
8.325000000000e+02 -1.958640522693e+00 0.000000000000e+00 0.000000000000e+00
8.327500000000e+02 -2.923556539244e+00 0.000000000000e+00 0.000000000000e+00
8.330000000000e+02 -3.933374900646e+00 0.000000000000e+00 0.000000000000e+00
8.332500000000e+02 -4.943088835456e+00 0.000000000000e+00 0.000000000000e+00
8.335000000000e+02 -5.900869447309e+00 0.000000000000e+00 0.000000000000e+00
8.337500000000e+02 -6.752870440979e+00 0.000000000000e+00 0.000000000000e+00
8.340000000000e+02 -7.448503966636e+00 0.000000000000e+00 0.000000000000e+00
8.342500000000e+02 -7.945498570756e+00 0.000000000000e+00 0.000000000000e+00
8.345000000000e+02 -8.214066940624e+00 0.000000000000e+00 0.000000000000e+00
8.347500000000e+02 -8.239625195992e+00 0.000000000000e+00 0.000000000000e+00
8.350000000000e+02 -8.023701877393e+00 0.000000000000e+00 0.000000000000e+00
8.352500000000e+02 -7.582926077120e+00 0.000000000000e+00 0.000000000000e+00
8.355000000000e+02 -6.946254421067e+00 0.000000000000e+00 0.000000000000e+00
8.357500000000e+02 -6.150846591893e+00 0.000000000000e+00 0.000000000000e+00
8.360000000000e+02 -5.237191979008e+00 0.000000000000e+00 0.000000000000e+00
8.362500000000e+02 -4.244196936895e+00 0.000000000000e+00 0.000000000000e+00
8.365000000000e+02 -3.204946365672e+00 0.000000000000e+00 0.000000000000e+00
8.367500000000e+02 -2.143753074686e+00 0.000000000000e+00 0.000000000000e+00
8.370000000000e+02 -1.074917109035e+00 0.000000000000e+00 0.000000000000e+00
8.372500000000e+02 -3.361845618328e-03 0.000000000000e+00 0.000000000000e+00
8.375000000000e+02 1.072969185054e+00 0.000000000000e+00 0.000000000000e+00
8.377500000000e+02 2.159340075534e+00 0.000000000000e+00 0.000000000000e+00
8.380000000000e+02 3.259676416601e+00 0.000000000000e+00 0.000000000000e+00
8.382500000000e+02 4.371977590451e+00 0.000000000000e+00 0.000000000000e+00
8.385000000000e+02 5.484445052782e+00 0.000000000000e+00 0.000000000000e+00
8.387500000000e+02 6.572998724811e+00 0.000000000000e+00 0.000000000000e+00
8.390000000000e+02 7.600668282499e+00 0.000000000000e+00 0.000000000000e+00
8.392500000000e+02 8.519086243382e+00 0.000000000000e+00 0.000000000000e+00
8.395000000000e+02 9.272011611301e+00 0.000000000000e+00 0.000000000000e+00
8.397500000000e+02 9.800518564889e+00 0.000000000000e+00 0.000000000000e+00
8.400000000000e+02 1.004923619182e+01 0.000000000000e+00 0.000000000000e+00
8.402500000000e+02 9.972858298049e+00 0.000000000000e+00 0.000000000000e+00
8.405000000000e+02 9.542081235914e+00 0.000000000000e+00 0.000000000000e+00
8.407500000000e+02 8.748182003934e+00 0.000000000000e+00 0.000000000000e+00
8.410000000000e+02 7.605611811836e+00 0.000000000000e+00 0.000000000000e+00
8.412500000000e+02 6.152229770081e+00 0.000000000000e+00 0.000000000000e+00
8.415000000000e+02 4.447103027133e+00 0.000000000000e+00 0.000000000000e+00
8.417500000000e+02 2.566111859383e+00 0.000000000000e+00 0.000000000000e+00
8.420000000000e+02 5.958777987578e-01 0.000000000000e+00 0.000000000000e+00
8.422500000000e+02 -1.373258586686e+00 0.000000000000e+00 0.000000000000e+00
8.425000000000e+02 -3.254374509314e+00 0.000000000000e+00 0.000000000000e+00
8.427500000000e+02 -4.970385154283e+00 0.000000000000e+00 0.000000000000e+00
8.430000000000e+02 -6.459032449526e+00 0.000000000000e+00 0.000000000000e+00
8.432500000000e+02 -7.675938462428e+00 0.000000000000e+00 0.000000000000e+00
8.435000000000e+02 -8.595494138446e+00 0.000000000000e+00 0.000000000000e+00
8.437500000000e+02 -9.209653265298e+00 0.000000000000e+00 0.000000000000e+00
8.440000000000e+02 -9.524982826624e+00 0.000000000000e+00 0.000000000000e+00
8.442500000000e+02 -9.558544878094e+00 0.000000000000e+00 0.000000000000e+00
8.445000000000e+02 -9.333320859390e+00 0.000000000000e+00 0.000000000000e+00
8.447500000000e+02 -8.873918840433e+00 0.000000000000e+00 0.000000000000e+00
8.450000000000e+02 -8.203224914196e+00 0.000000000000e+00 0.000000000000e+00
8.452500000000e+02 -7.340484708513e+00 0.000000000000e+00 0.000000000000e+00
8.455000000000e+02 -6.301056343981e+00 0.000000000000e+00 0.000000000000e+00
8.457500000000e+02 -5.097798408581e+00 0.000000000000e+00 0.000000000000e+00
8.460000000000e+02 -3.743786447839e+00 0.000000000000e+00 0.000000000000e+00
8.462500000000e+02 -2.255828536344e+00 0.000000000000e+00 0.000000000000e+00
8.465000000000e+02 -6.581072054759e-01 0.000000000000e+00 0.000000000000e+00
8.467500000000e+02 1.014767674257e+00 0.000000000000e+00 0.000000000000e+00
8.470000000000e+02 2.715945987920e+00 0.000000000000e+00 0.000000000000e+00
8.472500000000e+02 4.386252515920e+00 0.000000000000e+00 0.000000000000e+00
8.475000000000e+02 5.956079644946e+00 0.000000000000e+00 0.000000000000e+00
8.477500000000e+02 7.349226353446e+00 0.000000000000e+00 0.000000000000e+00
8.480000000000e+02 8.488368397091e+00 0.000000000000e+00 0.000000000000e+00
8.482500000000e+02 9.301597595787e+00 0.000000000000e+00 0.000000000000e+00
8.485000000000e+02 9.729292402608e+00 0.000000000000e+00 0.000000000000e+00
8.487500000000e+02 9.730502137382e+00 0.000000000000e+00 0.000000000000e+00
8.490000000000e+02 9.288054755905e+00 0.000000000000e+00 0.000000000000e+00
8.492500000000e+02 8.411729455317e+00 0.000000000000e+00 0.000000000000e+00
8.495000000000e+02 7.139053346948e+00 0.000000000000e+00 0.000000000000e+00
8.497500000000e+02 5.533556877395e+00 0.000000000000e+00 0.000000000000e+00
8.500000000000e+02 3.680619233390e+00 0.000000000000e+00 0.000000000000e+00
8.502500000000e+02 1.681313851630e+00 0.000000000000e+00 0.000000000000e+00
8.505000000000e+02 -3.551104554929e-01 0.000000000000e+00 0.000000000000e+00
8.507500000000e+02 -2.319333426306e+00 0.000000000000e+00 0.000000000000e+00
8.510000000000e+02 -4.109827416109e+00 0.000000000000e+00 0.000000000000e+00
8.512500000000e+02 -5.639712615624e+00 0.000000000000e+00 0.000000000000e+00
8.515000000000e+02 -6.841981597103e+00 0.000000000000e+00 0.000000000000e+00
8.517500000000e+02 -7.672687701896e+00 0.000000000000e+00 0.000000000000e+00
8.520000000000e+02 -8.111946747730e+00 0.000000000000e+00 0.000000000000e+00
8.522500000000e+02 -8.162860477360e+00 0.000000000000e+00 0.000000000000e+00
8.525000000000e+02 -7.848699182322e+00 0.000000000000e+00 0.000000000000e+00
8.527500000000e+02 -7.208851440799e+00 0.000000000000e+00 0.000000000000e+00
8.530000000000e+02 -6.294141399045e+00 0.000000000000e+00 0.000000000000e+00
8.532500000000e+02 -5.162120433705e+00 0.000000000000e+00 0.000000000000e+00
8.535000000000e+02 -3.872864451043e+00 0.000000000000e+00 0.000000000000e+00
8.537500000000e+02 -2.485665779307e+00 0.000000000000e+00 0.000000000000e+00
8.540000000000e+02 -1.056823534124e+00 0.000000000000e+00 0.000000000000e+00
8.542500000000e+02 3.614625385687e-01 0.000000000000e+00 0.000000000000e+00
8.545000000000e+02 1.721272628222e+00 0.000000000000e+00 0.000000000000e+00
8.547500000000e+02 2.978540255158e+00 0.000000000000e+00 0.000000000000e+00
8.550000000000e+02 4.092415759472e+00 0.000000000000e+00 0.000000000000e+00
8.552500000000e+02 5.024824534064e+00 0.000000000000e+00 0.000000000000e+00
8.555000000000e+02 5.740561528200e+00 0.000000000000e+00 0.000000000000e+00
8.557500000000e+02 6.208141172376e+00 0.000000000000e+00 0.000000000000e+00
8.560000000000e+02 6.401460003242e+00 0.000000000000e+00 0.000000000000e+00
8.562500000000e+02 6.302153186474e+00 0.000000000000e+00 0.000000000000e+00
8.565000000000e+02 5.902362999872e+00 0.000000000000e+00 0.000000000000e+00
8.567500000000e+02 5.207512320837e+00 0.000000000000e+00 0.000000000000e+00
8.570000000000e+02 4.238608952001e+00 0.000000000000e+00 0.000000000000e+00
8.572500000000e+02 3.033608741264e+00 0.000000000000e+00 0.000000000000e+00
8.575000000000e+02 1.647438745683e+00 0.000000000000e+00 0.000000000000e+00
8.577500000000e+02 1.504181194551e-01 0.000000000000e+00 0.000000000000e+00
8.580000000000e+02 -1.375002782161e+00 0.000000000000e+00 0.000000000000e+00
8.582500000000e+02 -2.839058586127e+00 0.000000000000e+00 0.000000000000e+00
8.585000000000e+02 -4.150711186482e+00 0.000000000000e+00 0.000000000000e+00
8.587500000000e+02 -5.224415911648e+00 0.000000000000e+00 0.000000000000e+00
8.590000000000e+02 -5.986988731453e+00 0.000000000000e+00 0.000000000000e+00
8.592500000000e+02 -6.383899725618e+00 0.000000000000e+00 0.000000000000e+00
8.595000000000e+02 -6.384342577014e+00 0.000000000000e+00 0.000000000000e+00
8.597500000000e+02 -5.984529271952e+00 0.000000000000e+00 0.000000000000e+00
8.600000000000e+02 -5.208822794971e+00 0.000000000000e+00 0.000000000000e+00
8.602500000000e+02 -4.108530037291e+00 0.000000000000e+00 0.000000000000e+00
8.605000000000e+02 -2.758408705309e+00 0.000000000000e+00 0.000000000000e+00
8.607500000000e+02 -1.251169632462e+00 0.000000000000e+00 0.000000000000e+00
8.610000000000e+02 3.095457623645e-01 0.000000000000e+00 0.000000000000e+00
8.612500000000e+02 1.817085650049e+00 0.000000000000e+00 0.000000000000e+00
8.615000000000e+02 3.169897161014e+00 0.000000000000e+00 0.000000000000e+00
8.617500000000e+02 4.279109105691e+00 0.000000000000e+00 0.000000000000e+00
8.620000000000e+02 5.074937663888e+00 0.000000000000e+00 0.000000000000e+00
8.622500000000e+02 5.511393893347e+00 0.000000000000e+00 0.000000000000e+00
8.625000000000e+02 5.568948965712e+00 0.000000000000e+00 0.000000000000e+00
8.627500000000e+02 5.255017192249e+00 0.000000000000e+00 0.000000000000e+00
8.630000000000e+02 4.602325191695e+00 0.000000000000e+00 0.000000000000e+00
8.632500000000e+02 3.665425516966e+00 0.000000000000e+00 0.000000000000e+00
8.635000000000e+02 2.515765314512e+00 0.000000000000e+00 0.000000000000e+00
8.637500000000e+02 1.235820970072e+00 0.000000000000e+00 0.000000000000e+00
8.640000000000e+02 -8.714931212022e-02 0.000000000000e+00 0.000000000000e+00
8.642500000000e+02 -1.367201680836e+00 0.000000000000e+00 0.000000000000e+00
8.645000000000e+02 -2.525189742274e+00 0.000000000000e+00 0.000000000000e+00
8.647500000000e+02 -3.493284502284e+00 0.000000000000e+00 0.000000000000e+00
8.650000000000e+02 -4.218316269734e+00 0.000000000000e+00 0.000000000000e+00
8.652500000000e+02 -4.663863800327e+00 0.000000000000e+00 0.000000000000e+00
8.655000000000e+02 -4.811143103404e+00 0.000000000000e+00 0.000000000000e+00
8.657500000000e+02 -4.658847438702e+00 0.000000000000e+00 0.000000000000e+00
8.660000000000e+02 -4.222150901766e+00 0.000000000000e+00 0.000000000000e+00
8.662500000000e+02 -3.531106530877e+00 0.000000000000e+00 0.000000000000e+00
8.665000000000e+02 -2.628648489015e+00 0.000000000000e+00 0.000000000000e+00
8.667500000000e+02 -1.568355086968e+00 0.000000000000e+00 0.000000000000e+00
8.670000000000e+02 -4.120585098089e-01 0.000000000000e+00 0.000000000000e+00
8.672500000000e+02 7.726858293942e-01 0.000000000000e+00 0.000000000000e+00
8.675000000000e+02 1.915315935725e+00 0.000000000000e+00 0.000000000000e+00
8.677500000000e+02 2.945241498590e+00 0.000000000000e+00 0.000000000000e+00
8.680000000000e+02 3.795151293078e+00 0.000000000000e+00 0.000000000000e+00
8.682500000000e+02 4.404667940827e+00 0.000000000000e+00 0.000000000000e+00
8.685000000000e+02 4.724282115927e+00 0.000000000000e+00 0.000000000000e+00
8.687500000000e+02 4.719386982320e+00 0.000000000000e+00 0.000000000000e+00
8.690000000000e+02 4.374115035923e+00 0.000000000000e+00 0.000000000000e+00
8.692500000000e+02 3.694575371349e+00 0.000000000000e+00 0.000000000000e+00
8.695000000000e+02 2.711022366438e+00 0.000000000000e+00 0.000000000000e+00
8.697500000000e+02 1.478476960225e+00 0.000000000000e+00 0.000000000000e+00
8.700000000000e+02 7.538313196913e-02 0.000000000000e+00 0.000000000000e+00
8.702500000000e+02 -1.399980067357e+00 0.000000000000e+00 0.000000000000e+00
8.705000000000e+02 -2.835402379499e+00 0.000000000000e+00 0.000000000000e+00
8.707500000000e+02 -4.112772223501e+00 0.000000000000e+00 0.000000000000e+00
8.710000000000e+02 -5.117756041965e+00 0.000000000000e+00 0.000000000000e+00
8.712500000000e+02 -5.750374038820e+00 0.000000000000e+00 0.000000000000e+00
8.715000000000e+02 -5.935492106917e+00 0.000000000000e+00 0.000000000000e+00
8.717500000000e+02 -5.632109808277e+00 0.000000000000e+00 0.000000000000e+00
8.720000000000e+02 -4.840302504966e+00 0.000000000000e+00 0.000000000000e+00
8.722500000000e+02 -3.604791178404e+00 0.000000000000e+00 0.000000000000e+00
8.725000000000e+02 -2.014369212462e+00 0.000000000000e+00 0.000000000000e+00
8.727500000000e+02 -1.967963689165e-01 0.000000000000e+00 0.000000000000e+00
8.730000000000e+02 1.690756884689e+00 0.000000000000e+00 0.000000000000e+00
8.732500000000e+02 3.475115525276e+00 0.000000000000e+00 0.000000000000e+00
8.735000000000e+02 4.983258046269e+00 0.000000000000e+00 0.000000000000e+00
8.737500000000e+02 6.059708840784e+00 0.000000000000e+00 0.000000000000e+00
8.740000000000e+02 6.583368308635e+00 0.000000000000e+00 0.000000000000e+00
8.742500000000e+02 6.481892802553e+00 0.000000000000e+00 0.000000000000e+00
8.745000000000e+02 5.741861072111e+00 0.000000000000e+00 0.000000000000e+00
8.747500000000e+02 4.413307613545e+00 0.000000000000e+00 0.000000000000e+00
8.750000000000e+02 2.607742331167e+00 0.000000000000e+00 0.000000000000e+00
8.752500000000e+02 4.894597393187e-01 0.000000000000e+00 0.000000000000e+00
8.755000000000e+02 -1.739302897992e+00 0.000000000000e+00 0.000000000000e+00
8.757500000000e+02 -3.858057490195e+00 0.000000000000e+00 0.000000000000e+00
8.760000000000e+02 -5.650670336382e+00 0.000000000000e+00 0.000000000000e+00
8.762500000000e+02 -6.928498194335e+00 0.000000000000e+00 0.000000000000e+00
8.765000000000e+02 -7.551483240500e+00 0.000000000000e+00 0.000000000000e+00
8.767500000000e+02 -7.444739834465e+00 0.000000000000e+00 0.000000000000e+00
8.770000000000e+02 -6.608569139853e+00 0.000000000000e+00 0.000000000000e+00
8.772500000000e+02 -5.120506020043e+00 0.000000000000e+00 0.000000000000e+00
8.775000000000e+02 -3.128868402286e+00 0.000000000000e+00 0.000000000000e+00
8.777500000000e+02 -8.382466213349e-01 0.000000000000e+00 0.000000000000e+00
8.780000000000e+02 1.511674071663e+00 0.000000000000e+00 0.000000000000e+00
8.782500000000e+02 3.671737605327e+00 0.000000000000e+00 0.000000000000e+00
8.785000000000e+02 5.410575266397e+00 0.000000000000e+00 0.000000000000e+00
8.787500000000e+02 6.540409196955e+00 0.000000000000e+00 0.000000000000e+00
8.790000000000e+02 6.938397377450e+00 0.000000000000e+00 0.000000000000e+00
8.792500000000e+02 6.560964125802e+00 0.000000000000e+00 0.000000000000e+00
8.795000000000e+02 5.449327486883e+00 0.000000000000e+00 0.000000000000e+00
8.797500000000e+02 3.725436957076e+00 0.000000000000e+00 0.000000000000e+00
8.800000000000e+02 1.578655121869e+00 0.000000000000e+00 0.000000000000e+00
8.802500000000e+02 -7.553797537924e-01 0.000000000000e+00 0.000000000000e+00
8.805000000000e+02 -3.021322537273e+00 0.000000000000e+00 0.000000000000e+00
8.807500000000e+02 -4.973056374490e+00 0.000000000000e+00 0.000000000000e+00
8.810000000000e+02 -6.401613587903e+00 0.000000000000e+00 0.000000000000e+00
8.812500000000e+02 -7.158793195344e+00 0.000000000000e+00 0.000000000000e+00
8.815000000000e+02 -7.173679036085e+00 0.000000000000e+00 0.000000000000e+00
8.817500000000e+02 -6.460101299942e+00 0.000000000000e+00 0.000000000000e+00
8.820000000000e+02 -5.114168374990e+00 0.000000000000e+00 0.000000000000e+00
8.822500000000e+02 -3.302192726804e+00 0.000000000000e+00 0.000000000000e+00
8.825000000000e+02 -1.240495676008e+00 0.000000000000e+00 0.000000000000e+00
8.827500000000e+02 8.304436938000e-01 0.000000000000e+00 0.000000000000e+00
8.830000000000e+02 2.674353949465e+00 0.000000000000e+00 0.000000000000e+00
8.832500000000e+02 4.086622527146e+00 0.000000000000e+00 0.000000000000e+00
8.835000000000e+02 4.917542680685e+00 0.000000000000e+00 0.000000000000e+00
8.837500000000e+02 5.088611818747e+00 0.000000000000e+00 0.000000000000e+00
8.840000000000e+02 4.600019774696e+00 0.000000000000e+00 0.000000000000e+00
8.842500000000e+02 3.528572388708e+00 0.000000000000e+00 0.000000000000e+00
8.845000000000e+02 2.016484995401e+00 0.000000000000e+00 0.000000000000e+00
8.847500000000e+02 2.526005040528e-01 0.000000000000e+00 0.000000000000e+00
8.850000000000e+02 -1.551503918510e+00 0.000000000000e+00 0.000000000000e+00
8.852500000000e+02 -3.187472348258e+00 0.000000000000e+00 0.000000000000e+00
8.855000000000e+02 -4.474947867995e+00 0.000000000000e+00 0.000000000000e+00
8.857500000000e+02 -5.282154968074e+00 0.000000000000e+00 0.000000000000e+00
8.860000000000e+02 -5.539868896119e+00 0.000000000000e+00 0.000000000000e+00
8.862500000000e+02 -5.247247864264e+00 0.000000000000e+00 0.000000000000e+00
8.865000000000e+02 -4.469070304199e+00 0.000000000000e+00 0.000000000000e+00
8.867500000000e+02 -3.325016863559e+00 0.000000000000e+00 0.000000000000e+00
8.870000000000e+02 -1.972622655709e+00 0.000000000000e+00 0.000000000000e+00
8.872500000000e+02 -5.862740679400e-01 0.000000000000e+00 0.000000000000e+00
8.875000000000e+02 6.649551951861e-01 0.000000000000e+00 0.000000000000e+00
8.877500000000e+02 1.637788103380e+00 0.000000000000e+00 0.000000000000e+00
8.880000000000e+02 2.231031051040e+00 0.000000000000e+00 0.000000000000e+00
8.882500000000e+02 2.395785286689e+00 0.000000000000e+00 0.000000000000e+00
8.885000000000e+02 2.138565533955e+00 0.000000000000e+00 0.000000000000e+00
8.887500000000e+02 1.517269107125e+00 0.000000000000e+00 0.000000000000e+00
8.890000000000e+02 6.308688603834e-01 0.000000000000e+00 0.000000000000e+00
8.892500000000e+02 -3.955200759369e-01 0.000000000000e+00 0.000000000000e+00
8.895000000000e+02 -1.428024544524e+00 0.000000000000e+00 0.000000000000e+00
8.897500000000e+02 -2.341459968193e+00 0.000000000000e+00 0.000000000000e+00
8.900000000000e+02 -3.034565179361e+00 0.000000000000e+00 0.000000000000e+00
8.902500000000e+02 -3.441164456801e+00 0.000000000000e+00 0.000000000000e+00
8.905000000000e+02 -3.536038513221e+00 0.000000000000e+00 0.000000000000e+00
8.907500000000e+02 -3.335060784244e+00 0.000000000000e+00 0.000000000000e+00
8.910000000000e+02 -2.889949853561e+00 0.000000000000e+00 0.000000000000e+00
8.912500000000e+02 -2.278693196227e+00 0.000000000000e+00 0.000000000000e+00
8.915000000000e+02 -1.593218900468e+00 0.000000000000e+00 0.000000000000e+00
8.917500000000e+02 -9.261675455041e-01 0.000000000000e+00 0.000000000000e+00
8.920000000000e+02 -3.586202293086e-01 0.000000000000e+00 0.000000000000e+00
8.922500000000e+02 4.961541817093e-02 0.000000000000e+00 0.000000000000e+00
8.925000000000e+02 2.660219545892e-01 0.000000000000e+00 0.000000000000e+00
8.927500000000e+02 2.871464369287e-01 0.000000000000e+00 0.000000000000e+00
8.930000000000e+02 1.362210959422e-01 0.000000000000e+00 0.000000000000e+00
8.932500000000e+02 -1.427000884064e-01 0.000000000000e+00 0.000000000000e+00
8.935000000000e+02 -4.929722415683e-01 0.000000000000e+00 0.000000000000e+00
8.937500000000e+02 -8.545846360669e-01 0.000000000000e+00 0.000000000000e+00
8.940000000000e+02 -1.172966768101e+00 0.000000000000e+00 0.000000000000e+00
8.942500000000e+02 -1.406131975161e+00 0.000000000000e+00 0.000000000000e+00
8.945000000000e+02 -1.529256642963e+00 0.000000000000e+00 0.000000000000e+00
8.947500000000e+02 -1.536245266910e+00 0.000000000000e+00 0.000000000000e+00
8.950000000000e+02 -1.438320062554e+00 0.000000000000e+00 0.000000000000e+00
8.952500000000e+02 -1.260122570158e+00 0.000000000000e+00 0.000000000000e+00
8.955000000000e+02 -1.034157983435e+00 0.000000000000e+00 0.000000000000e+00
8.957500000000e+02 -7.946045772398e-01 0.000000000000e+00 0.000000000000e+00
8.960000000000e+02 -5.715301669516e-01 0.000000000000e+00 0.000000000000e+00
8.962500000000e+02 -3.864122056419e-01 0.000000000000e+00 0.000000000000e+00
8.965000000000e+02 -2.495803554054e-01 0.000000000000e+00 0.000000000000e+00
8.967500000000e+02 -1.598416322809e-01 0.000000000000e+00 0.000000000000e+00
8.970000000000e+02 -1.061701310530e-01 0.000000000000e+00 0.000000000000e+00
8.972500000000e+02 -7.100751807779e-02 0.000000000000e+00 0.000000000000e+00
8.975000000000e+02 -3.447887685327e-02 0.000000000000e+00 0.000000000000e+00
8.977500000000e+02 2.128445686927e-02 0.000000000000e+00 0.000000000000e+00
8.980000000000e+02 1.084955317998e-01 0.000000000000e+00 0.000000000000e+00
8.982500000000e+02 2.313587005695e-01 0.000000000000e+00 0.000000000000e+00
8.985000000000e+02 3.853799418624e-01 0.000000000000e+00 0.000000000000e+00
8.987500000000e+02 5.584004132036e-01 0.000000000000e+00 0.000000000000e+00
8.990000000000e+02 7.331073142202e-01 0.000000000000e+00 0.000000000000e+00
8.992500000000e+02 8.905229525792e-01 0.000000000000e+00 0.000000000000e+00
8.995000000000e+02 1.013812959074e+00 0.000000000000e+00 0.000000000000e+00
8.997500000000e+02 1.091711949815e+00 0.000000000000e+00 0.000000000000e+00
9.000000000000e+02 1.120943587843e+00 0.000000000000e+00 0.000000000000e+00
9.002500000000e+02 1.107195820082e+00 0.000000000000e+00 0.000000000000e+00
9.005000000000e+02 1.064467953120e+00 0.000000000000e+00 0.000000000000e+00
9.007500000000e+02 1.012889935364e+00 0.000000000000e+00 0.000000000000e+00
9.010000000000e+02 9.753778309682e-01 0.000000000000e+00 0.000000000000e+00
9.012500000000e+02 9.736893438329e-01 0.000000000000e+00 0.000000000000e+00
9.015000000000e+02 1.024546993946e+00 0.000000000000e+00 0.000000000000e+00
9.017500000000e+02 1.136488107086e+00 0.000000000000e+00 0.000000000000e+00
9.020000000000e+02 1.307982728520e+00 0.000000000000e+00 0.000000000000e+00
9.022500000000e+02 1.527153368664e+00 0.000000000000e+00 0.000000000000e+00
9.025000000000e+02 1.773168847406e+00 0.000000000000e+00 0.000000000000e+00
9.027500000000e+02 2.019111540290e+00 0.000000000000e+00 0.000000000000e+00
9.030000000000e+02 2.235877464728e+00 0.000000000000e+00 0.000000000000e+00
9.032500000000e+02 2.396500420997e+00 0.000000000000e+00 0.000000000000e+00
9.035000000000e+02 2.480221376544e+00 0.000000000000e+00 0.000000000000e+00
9.037500000000e+02 2.475662936908e+00 0.000000000000e+00 0.000000000000e+00
9.040000000000e+02 2.382609053628e+00 0.000000000000e+00 0.000000000000e+00
9.042500000000e+02 2.212108917580e+00 0.000000000000e+00 0.000000000000e+00
9.045000000000e+02 1.984885911209e+00 0.000000000000e+00 0.000000000000e+00
9.047500000000e+02 1.728295782780e+00 0.000000000000e+00 0.000000000000e+00
9.050000000000e+02 1.472301421100e+00 0.000000000000e+00 0.000000000000e+00
9.052500000000e+02 1.245080187360e+00 0.000000000000e+00 0.000000000000e+00
9.055000000000e+02 1.068931363944e+00 0.000000000000e+00 0.000000000000e+00
9.057500000000e+02 9.570991146887e-01 0.000000000000e+00 0.000000000000e+00
9.060000000000e+02 9.119799724490e-01 0.000000000000e+00 0.000000000000e+00
9.062500000000e+02 9.249673951670e-01 0.000000000000e+00 0.000000000000e+00
9.065000000000e+02 9.779339938753e-01 0.000000000000e+00 0.000000000000e+00
9.067500000000e+02 1.046104165166e+00 0.000000000000e+00 0.000000000000e+00
9.070000000000e+02 1.101864207859e+00 0.000000000000e+00 0.000000000000e+00
9.072500000000e+02 1.118924412718e+00 0.000000000000e+00 0.000000000000e+00
9.075000000000e+02 1.076206963305e+00 0.000000000000e+00 0.000000000000e+00
9.077500000000e+02 9.608890056193e-01 0.000000000000e+00 0.000000000000e+00
9.080000000000e+02 7.701711860295e-01 0.000000000000e+00 0.000000000000e+00
9.082500000000e+02 5.115446153807e-01 0.000000000000e+00 0.000000000000e+00
9.085000000000e+02 2.015609271609e-01 0.000000000000e+00 0.000000000000e+00
9.087500000000e+02 -1.366654619369e-01 0.000000000000e+00 0.000000000000e+00
9.090000000000e+02 -4.768108441430e-01 0.000000000000e+00 0.000000000000e+00
9.092500000000e+02 -7.930248633736e-01 0.000000000000e+00 0.000000000000e+00
9.095000000000e+02 -1.063385060516e+00 0.000000000000e+00 0.000000000000e+00
9.097500000000e+02 -1.272621419728e+00 0.000000000000e+00 0.000000000000e+00
9.100000000000e+02 -1.413739040192e+00 0.000000000000e+00 0.000000000000e+00
9.102500000000e+02 -1.488349205910e+00 0.000000000000e+00 0.000000000000e+00
9.105000000000e+02 -1.505723448824e+00 0.000000000000e+00 0.000000000000e+00
9.107500000000e+02 -1.480779264289e+00 0.000000000000e+00 0.000000000000e+00
9.110000000000e+02 -1.431360177879e+00 0.000000000000e+00 0.000000000000e+00
9.112500000000e+02 -1.375264370451e+00 0.000000000000e+00 0.000000000000e+00
9.115000000000e+02 -1.327493103123e+00 0.000000000000e+00 0.000000000000e+00
9.117500000000e+02 -1.298132920107e+00 0.000000000000e+00 0.000000000000e+00
9.120000000000e+02 -1.291165923901e+00 0.000000000000e+00 0.000000000000e+00
9.122500000000e+02 -1.304341645418e+00 0.000000000000e+00 0.000000000000e+00
9.125000000000e+02 -1.330069270094e+00 0.000000000000e+00 0.000000000000e+00
9.127500000000e+02 -1.357128602720e+00 0.000000000000e+00 0.000000000000e+00
9.130000000000e+02 -1.372877239474e+00 0.000000000000e+00 0.000000000000e+00
9.132500000000e+02 -1.365567844598e+00 0.000000000000e+00 0.000000000000e+00
9.135000000000e+02 -1.326391233128e+00 0.000000000000e+00 0.000000000000e+00
9.137500000000e+02 -1.250925330979e+00 0.000000000000e+00 0.000000000000e+00
9.140000000000e+02 -1.139784147522e+00 0.000000000000e+00 0.000000000000e+00
9.142500000000e+02 -9.984040968537e-01 0.000000000000e+00 0.000000000000e+00
9.145000000000e+02 -8.360526601288e-01 0.000000000000e+00 0.000000000000e+00
9.147500000000e+02 -6.642718237646e-01 0.000000000000e+00 0.000000000000e+00
9.150000000000e+02 -4.950553383020e-01 0.000000000000e+00 0.000000000000e+00
9.152500000000e+02 -3.390913379799e-01 0.000000000000e+00 0.000000000000e+00
9.155000000000e+02 -2.043763128472e-01 0.000000000000e+00 0.000000000000e+00
9.157500000000e+02 -9.542870565458e-02 0.000000000000e+00 0.000000000000e+00
9.160000000000e+02 -1.321502032580e-02 0.000000000000e+00 0.000000000000e+00
9.162500000000e+02 4.423114794514e-02 0.000000000000e+00 0.000000000000e+00
9.165000000000e+02 8.064319712898e-02 0.000000000000e+00 0.000000000000e+00
9.167500000000e+02 1.000533913605e-01 0.000000000000e+00 0.000000000000e+00
9.170000000000e+02 1.053212134772e-01 0.000000000000e+00 0.000000000000e+00
9.172500000000e+02 9.695719971658e-02 0.000000000000e+00 0.000000000000e+00
9.175000000000e+02 7.248797147384e-02 0.000000000000e+00 0.000000000000e+00
9.177500000000e+02 2.651052177502e-02 0.000000000000e+00 0.000000000000e+00
9.180000000000e+02 -4.854143229390e-02 0.000000000000e+00 0.000000000000e+00
9.182500000000e+02 -1.610275393501e-01 0.000000000000e+00 0.000000000000e+00
9.185000000000e+02 -3.183505856495e-01 0.000000000000e+00 0.000000000000e+00
9.187500000000e+02 -5.251273086174e-01 0.000000000000e+00 0.000000000000e+00
9.190000000000e+02 -7.816090813834e-01 0.000000000000e+00 0.000000000000e+00
9.192500000000e+02 -1.082652447144e+00 0.000000000000e+00 0.000000000000e+00
9.195000000000e+02 -1.417458021620e+00 0.000000000000e+00 0.000000000000e+00
9.197500000000e+02 -1.770174788395e+00 0.000000000000e+00 0.000000000000e+00
9.200000000000e+02 -2.121324759676e+00 0.000000000000e+00 0.000000000000e+00
9.202500000000e+02 -2.449863623305e+00 0.000000000000e+00 0.000000000000e+00
9.205000000000e+02 -2.735579629994e+00 0.000000000000e+00 0.000000000000e+00
9.207500000000e+02 -2.961465096142e+00 0.000000000000e+00 0.000000000000e+00
9.210000000000e+02 -3.115684987800e+00 0.000000000000e+00 0.000000000000e+00
9.212500000000e+02 -3.192818416976e+00 0.000000000000e+00 0.000000000000e+00
9.215000000000e+02 -3.194154948769e+00 0.000000000000e+00 0.000000000000e+00
9.217500000000e+02 -3.126972800040e+00 0.000000000000e+00 0.000000000000e+00
9.220000000000e+02 -3.002888028625e+00 0.000000000000e+00 0.000000000000e+00
9.222500000000e+02 -2.835517119911e+00 0.000000000000e+00 0.000000000000e+00
9.225000000000e+02 -2.637815159709e+00 0.000000000000e+00 0.000000000000e+00
9.227500000000e+02 -2.419517906959e+00 0.000000000000e+00 0.000000000000e+00
9.230000000000e+02 -2.185116379398e+00 0.000000000000e+00 0.000000000000e+00
9.232500000000e+02 -1.932724924683e+00 0.000000000000e+00 0.000000000000e+00
9.235000000000e+02 -1.654076655994e+00 0.000000000000e+00 0.000000000000e+00
9.237500000000e+02 -1.335711580772e+00 0.000000000000e+00 0.000000000000e+00
9.240000000000e+02 -9.612376562623e-01 0.000000000000e+00 0.000000000000e+00
9.242500000000e+02 -5.143714841340e-01 0.000000000000e+00 0.000000000000e+00
9.245000000000e+02 1.766953839740e-02 0.000000000000e+00 0.000000000000e+00
9.247500000000e+02 6.409262561150e-01 0.000000000000e+00 0.000000000000e+00
9.250000000000e+02 1.352111548282e+00 0.000000000000e+00 0.000000000000e+00
9.252500000000e+02 2.137107586789e+00 0.000000000000e+00 0.000000000000e+00
9.255000000000e+02 2.970833832830e+00 0.000000000000e+00 0.000000000000e+00
9.257500000000e+02 3.818584475186e+00 0.000000000000e+00 0.000000000000e+00
9.260000000000e+02 4.638725270464e+00 0.000000000000e+00 0.000000000000e+00
9.262500000000e+02 5.386441371907e+00 0.000000000000e+00 0.000000000000e+00
9.265000000000e+02 6.018069327714e+00 0.000000000000e+00 0.000000000000e+00
9.267500000000e+02 6.495452198452e+00 0.000000000000e+00 0.000000000000e+00
9.270000000000e+02 6.789741794829e+00 0.000000000000e+00 0.000000000000e+00
9.272500000000e+02 6.884139989969e+00 0.000000000000e+00 0.000000000000e+00
9.275000000000e+02 6.775213333066e+00 0.000000000000e+00 0.000000000000e+00
9.277500000000e+02 6.472612104205e+00 0.000000000000e+00 0.000000000000e+00
9.280000000000e+02 5.997248489422e+00 0.000000000000e+00 0.000000000000e+00
9.282500000000e+02 5.378206408592e+00 0.000000000000e+00 0.000000000000e+00
9.285000000000e+02 4.648835802038e+00 0.000000000000e+00 0.000000000000e+00
9.287500000000e+02 3.842600105521e+00 0.000000000000e+00 0.000000000000e+00
9.290000000000e+02 2.989279570443e+00 0.000000000000e+00 0.000000000000e+00
9.292500000000e+02 2.112079185677e+00 0.000000000000e+00 0.000000000000e+00
9.295000000000e+02 1.226055193340e+00 0.000000000000e+00 0.000000000000e+00
9.297500000000e+02 3.380774305375e-01 0.000000000000e+00 0.000000000000e+00
9.300000000000e+02 -5.516859020235e-01 0.000000000000e+00 0.000000000000e+00
9.302500000000e+02 -1.447005585347e+00 0.000000000000e+00 0.000000000000e+00
9.305000000000e+02 -2.351993258935e+00 0.000000000000e+00 0.000000000000e+00
9.307500000000e+02 -3.267245583220e+00 0.000000000000e+00 0.000000000000e+00
9.310000000000e+02 -4.186360757166e+00 0.000000000000e+00 0.000000000000e+00
9.312500000000e+02 -5.093418108982e+00 0.000000000000e+00 0.000000000000e+00
9.315000000000e+02 -5.961884990322e+00 0.000000000000e+00 0.000000000000e+00
9.317500000000e+02 -6.755218725139e+00 0.000000000000e+00 0.000000000000e+00
9.320000000000e+02 -7.429192260279e+00 0.000000000000e+00 0.000000000000e+00
9.322500000000e+02 -7.935724145195e+00 0.000000000000e+00 0.000000000000e+00
9.325000000000e+02 -8.227771775127e+00 0.000000000000e+00 0.000000000000e+00
9.327500000000e+02 -8.264683195096e+00 0.000000000000e+00 0.000000000000e+00
9.330000000000e+02 -8.017320842937e+00 0.000000000000e+00 0.000000000000e+00
9.332500000000e+02 -7.472282598393e+00 0.000000000000e+00 0.000000000000e+00
9.335000000000e+02 -6.634650355992e+00 0.000000000000e+00 0.000000000000e+00
9.337500000000e+02 -5.528879900219e+00 0.000000000000e+00 0.000000000000e+00
9.340000000000e+02 -4.197682879697e+00 0.000000000000e+00 0.000000000000e+00
9.342500000000e+02 -2.699009387622e+00 0.000000000000e+00 0.000000000000e+00
9.345000000000e+02 -1.101482436756e+00 0.000000000000e+00 0.000000000000e+00
9.347500000000e+02 5.211699584077e-01 0.000000000000e+00 0.000000000000e+00
9.350000000000e+02 2.096019821047e+00 0.000000000000e+00 0.000000000000e+00
9.352500000000e+02 3.556487278999e+00 0.000000000000e+00 0.000000000000e+00
9.355000000000e+02 4.846902520276e+00 0.000000000000e+00 0.000000000000e+00
9.357500000000e+02 5.925601091329e+00 0.000000000000e+00 0.000000000000e+00
9.360000000000e+02 6.766282427233e+00 0.000000000000e+00 0.000000000000e+00
9.362500000000e+02 7.357603499636e+00 0.000000000000e+00 0.000000000000e+00
9.365000000000e+02 7.701218621420e+00 0.000000000000e+00 0.000000000000e+00
9.367500000000e+02 7.808679141208e+00 0.000000000000e+00 0.000000000000e+00
9.370000000000e+02 7.697744934917e+00 0.000000000000e+00 0.000000000000e+00
9.372500000000e+02 7.388714686519e+00 0.000000000000e+00 0.000000000000e+00
9.375000000000e+02 6.901347423135e+00 0.000000000000e+00 0.000000000000e+00
9.377500000000e+02 6.252829973314e+00 0.000000000000e+00 0.000000000000e+00
9.380000000000e+02 5.457062141498e+00 0.000000000000e+00 0.000000000000e+00
9.382500000000e+02 4.525310777920e+00 0.000000000000e+00 0.000000000000e+00
9.385000000000e+02 3.468058091622e+00 0.000000000000e+00 0.000000000000e+00
9.387500000000e+02 2.297671529135e+00 0.000000000000e+00 0.000000000000e+00
9.390000000000e+02 1.031381145176e+00 0.000000000000e+00 0.000000000000e+00
9.392500000000e+02 -3.060138219106e-01 0.000000000000e+00 0.000000000000e+00
9.395000000000e+02 -1.680265063696e+00 0.000000000000e+00 0.000000000000e+00
9.397500000000e+02 -3.047071860039e+00 0.000000000000e+00 0.000000000000e+00
9.400000000000e+02 -4.353029303215e+00 0.000000000000e+00 0.000000000000e+00
9.402500000000e+02 -5.538184033696e+00 0.000000000000e+00 0.000000000000e+00
9.405000000000e+02 -6.540020864471e+00 0.000000000000e+00 0.000000000000e+00
9.407500000000e+02 -7.298490188196e+00 0.000000000000e+00 0.000000000000e+00
9.410000000000e+02 -7.761521514651e+00 0.000000000000e+00 0.000000000000e+00
9.412500000000e+02 -7.890375859199e+00 0.000000000000e+00 0.000000000000e+00
9.415000000000e+02 -7.664181988930e+00 0.000000000000e+00 0.000000000000e+00
9.417500000000e+02 -7.083080035012e+00 0.000000000000e+00 0.000000000000e+00
9.420000000000e+02 -6.169550259008e+00 0.000000000000e+00 0.000000000000e+00
9.422500000000e+02 -4.967714212824e+00 0.000000000000e+00 0.000000000000e+00
9.425000000000e+02 -3.540632340886e+00 0.000000000000e+00 0.000000000000e+00
9.427500000000e+02 -1.965855114879e+00 0.000000000000e+00 0.000000000000e+00
9.430000000000e+02 -3.296839205747e-01 0.000000000000e+00 0.000000000000e+00
9.432500000000e+02 1.279261960604e+00 0.000000000000e+00 0.000000000000e+00
9.435000000000e+02 2.776511561277e+00 0.000000000000e+00 0.000000000000e+00
9.437500000000e+02 4.087598613050e+00 0.000000000000e+00 0.000000000000e+00
9.440000000000e+02 5.152760144070e+00 0.000000000000e+00 0.000000000000e+00
9.442500000000e+02 5.930086913195e+00 0.000000000000e+00 0.000000000000e+00
9.445000000000e+02 6.396932779831e+00 0.000000000000e+00 0.000000000000e+00
9.447500000000e+02 6.549600301509e+00 0.000000000000e+00 0.000000000000e+00
9.450000000000e+02 6.401514894587e+00 0.000000000000e+00 0.000000000000e+00
9.452500000000e+02 5.980255035527e+00 0.000000000000e+00 0.000000000000e+00
9.455000000000e+02 5.323902860144e+00 0.000000000000e+00 0.000000000000e+00
9.457500000000e+02 4.477208459215e+00 0.000000000000e+00 0.000000000000e+00
9.460000000000e+02 3.488022204846e+00 0.000000000000e+00 0.000000000000e+00
9.462500000000e+02 2.404351967441e+00 0.000000000000e+00 0.000000000000e+00
9.465000000000e+02 1.272263219048e+00 0.000000000000e+00 0.000000000000e+00
9.467500000000e+02 1.346819545812e-01 0.000000000000e+00 0.000000000000e+00
9.470000000000e+02 -9.689929222772e-01 0.000000000000e+00 0.000000000000e+00
9.472500000000e+02 -2.002687266845e+00 0.000000000000e+00 0.000000000000e+00
9.475000000000e+02 -2.933160374197e+00 0.000000000000e+00 0.000000000000e+00
9.477500000000e+02 -3.729551826402e+00 0.000000000000e+00 0.000000000000e+00
9.480000000000e+02 -4.363262455435e+00 0.000000000000e+00 0.000000000000e+00
9.482500000000e+02 -4.808383073609e+00 0.000000000000e+00 0.000000000000e+00
9.485000000000e+02 -5.042764898104e+00 0.000000000000e+00 0.000000000000e+00
9.487500000000e+02 -5.049687373095e+00 0.000000000000e+00 0.000000000000e+00
9.490000000000e+02 -4.819943788986e+00 0.000000000000e+00 0.000000000000e+00
9.492500000000e+02 -4.354053557494e+00 0.000000000000e+00 0.000000000000e+00
9.495000000000e+02 -3.664239578944e+00 0.000000000000e+00 0.000000000000e+00
9.497500000000e+02 -2.775791322995e+00 0.000000000000e+00 0.000000000000e+00
9.500000000000e+02 -1.727473128627e+00 0.000000000000e+00 0.000000000000e+00
9.502500000000e+02 -5.707290129566e-01 0.000000000000e+00 0.000000000000e+00
9.505000000000e+02 6.324311555499e-01 0.000000000000e+00 0.000000000000e+00
9.507500000000e+02 1.812820802795e+00 0.000000000000e+00 0.000000000000e+00
9.510000000000e+02 2.898534811218e+00 0.000000000000e+00 0.000000000000e+00
9.512500000000e+02 3.820124034664e+00 0.000000000000e+00 0.000000000000e+00
9.515000000000e+02 4.516022933495e+00 0.000000000000e+00 0.000000000000e+00
9.517500000000e+02 4.937707055596e+00 0.000000000000e+00 0.000000000000e+00
9.520000000000e+02 5.054056035942e+00 0.000000000000e+00 0.000000000000e+00
9.522500000000e+02 4.854456908602e+00 0.000000000000e+00 0.000000000000e+00
9.525000000000e+02 4.350295661526e+00 0.000000000000e+00 0.000000000000e+00
9.527500000000e+02 3.574639464710e+00 0.000000000000e+00 0.000000000000e+00
9.530000000000e+02 2.580090358304e+00 0.000000000000e+00 0.000000000000e+00
9.532500000000e+02 1.434973228043e+00 0.000000000000e+00 0.000000000000e+00
9.535000000000e+02 2.181862494608e-01 0.000000000000e+00 0.000000000000e+00
9.537500000000e+02 -9.868275007189e-01 0.000000000000e+00 0.000000000000e+00
9.540000000000e+02 -2.098446729773e+00 0.000000000000e+00 0.000000000000e+00
9.542500000000e+02 -3.043011237016e+00 0.000000000000e+00 0.000000000000e+00
9.545000000000e+02 -3.760201157620e+00 0.000000000000e+00 0.000000000000e+00
9.547500000000e+02 -4.207209420457e+00 0.000000000000e+00 0.000000000000e+00
9.550000000000e+02 -4.361388725888e+00 0.000000000000e+00 0.000000000000e+00
9.552500000000e+02 -4.221209202049e+00 0.000000000000e+00 0.000000000000e+00
9.555000000000e+02 -3.805526923259e+00 0.000000000000e+00 0.000000000000e+00
9.557500000000e+02 -3.151318726998e+00 0.000000000000e+00 0.000000000000e+00
9.560000000000e+02 -2.310169093549e+00 0.000000000000e+00 0.000000000000e+00
9.562500000000e+02 -1.343887695446e+00 0.000000000000e+00 0.000000000000e+00
9.565000000000e+02 -3.196839336185e-01 0.000000000000e+00 0.000000000000e+00
9.567500000000e+02 6.946746918903e-01 0.000000000000e+00 0.000000000000e+00
9.570000000000e+02 1.635336615684e+00 0.000000000000e+00 0.000000000000e+00
9.572500000000e+02 2.446167091790e+00 0.000000000000e+00 0.000000000000e+00
9.575000000000e+02 3.081671518197e+00 0.000000000000e+00 0.000000000000e+00
9.577500000000e+02 3.508946659061e+00 0.000000000000e+00 0.000000000000e+00
9.580000000000e+02 3.708669466134e+00 0.000000000000e+00 0.000000000000e+00
9.582500000000e+02 3.675219178320e+00 0.000000000000e+00 0.000000000000e+00
9.585000000000e+02 3.416086766211e+00 0.000000000000e+00 0.000000000000e+00
9.587500000000e+02 2.950751736996e+00 0.000000000000e+00 0.000000000000e+00
9.590000000000e+02 2.309200001352e+00 0.000000000000e+00 0.000000000000e+00
9.592500000000e+02 1.530223008487e+00 0.000000000000e+00 0.000000000000e+00
9.595000000000e+02 6.595868637449e-01 0.000000000000e+00 0.000000000000e+00
9.597500000000e+02 -2.518974391889e-01 0.000000000000e+00 0.000000000000e+00
9.600000000000e+02 -1.150422388795e+00 0.000000000000e+00 0.000000000000e+00
9.602500000000e+02 -1.981403013253e+00 0.000000000000e+00 0.000000000000e+00
9.605000000000e+02 -2.691923834738e+00 0.000000000000e+00 0.000000000000e+00
9.607500000000e+02 -3.233444614355e+00 0.000000000000e+00 0.000000000000e+00
9.610000000000e+02 -3.564739365604e+00 0.000000000000e+00 0.000000000000e+00
9.612500000000e+02 -3.654963696174e+00 0.000000000000e+00 0.000000000000e+00
9.615000000000e+02 -3.486655335787e+00 0.000000000000e+00 0.000000000000e+00
9.617500000000e+02 -3.058387597129e+00 0.000000000000e+00 0.000000000000e+00
9.620000000000e+02 -2.386732879834e+00 0.000000000000e+00 0.000000000000e+00
9.622500000000e+02 -1.507169468696e+00 0.000000000000e+00 0.000000000000e+00
9.625000000000e+02 -4.735923343995e-01 0.000000000000e+00 0.000000000000e+00
9.627500000000e+02 6.438262235576e-01 0.000000000000e+00 0.000000000000e+00
9.630000000000e+02 1.762539029998e+00 0.000000000000e+00 0.000000000000e+00
9.632500000000e+02 2.793215526143e+00 0.000000000000e+00 0.000000000000e+00
9.635000000000e+02 3.646734134763e+00 0.000000000000e+00 0.000000000000e+00
9.637500000000e+02 4.242071471194e+00 0.000000000000e+00 0.000000000000e+00
9.640000000000e+02 4.514396032081e+00 0.000000000000e+00 0.000000000000e+00
9.642500000000e+02 4.422542698515e+00 0.000000000000e+00 0.000000000000e+00
9.645000000000e+02 3.954995813544e+00 0.000000000000e+00 0.000000000000e+00
9.647500000000e+02 3.133560536095e+00 0.000000000000e+00 0.000000000000e+00
9.650000000000e+02 2.014061199939e+00 0.000000000000e+00 0.000000000000e+00
9.652500000000e+02 6.836646766526e-01 0.000000000000e+00 0.000000000000e+00
9.655000000000e+02 -7.452345508043e-01 0.000000000000e+00 0.000000000000e+00
9.657500000000e+02 -2.144246238278e+00 0.000000000000e+00 0.000000000000e+00
9.660000000000e+02 -3.380624209911e+00 0.000000000000e+00 0.000000000000e+00
9.662500000000e+02 -4.330262574872e+00 0.000000000000e+00 0.000000000000e+00
9.665000000000e+02 -4.890745873431e+00 0.000000000000e+00 0.000000000000e+00
9.667500000000e+02 -4.993031238526e+00 0.000000000000e+00 0.000000000000e+00
9.670000000000e+02 -4.610379201835e+00 0.000000000000e+00 0.000000000000e+00
9.672500000000e+02 -3.763355273566e+00 0.000000000000e+00 0.000000000000e+00
9.675000000000e+02 -2.520085563268e+00 0.000000000000e+00 0.000000000000e+00
9.677500000000e+02 -9.914346963636e-01 0.000000000000e+00 0.000000000000e+00
9.680000000000e+02 6.786666576002e-01 0.000000000000e+00 0.000000000000e+00
9.682500000000e+02 2.326946929413e+00 0.000000000000e+00 0.000000000000e+00
9.685000000000e+02 3.787260621186e+00 0.000000000000e+00 0.000000000000e+00
9.687500000000e+02 4.908096520578e+00 0.000000000000e+00 0.000000000000e+00
9.690000000000e+02 5.569215275182e+00 0.000000000000e+00 0.000000000000e+00
9.692500000000e+02 5.695507824484e+00 0.000000000000e+00 0.000000000000e+00
9.695000000000e+02 5.266395925618e+00 0.000000000000e+00 0.000000000000e+00
9.697500000000e+02 4.319536292562e+00 0.000000000000e+00 0.000000000000e+00
9.700000000000e+02 2.948197854987e+00 0.000000000000e+00 0.000000000000e+00
9.702500000000e+02 1.292391452250e+00 0.000000000000e+00 0.000000000000e+00
9.705000000000e+02 -4.754388306500e-01 0.000000000000e+00 0.000000000000e+00
9.707500000000e+02 -2.168691510175e+00 0.000000000000e+00 0.000000000000e+00
9.710000000000e+02 -3.606868915107e+00 0.000000000000e+00 0.000000000000e+00
9.712500000000e+02 -4.635550637379e+00 0.000000000000e+00 0.000000000000e+00
9.715000000000e+02 -5.143777497904e+00 0.000000000000e+00 0.000000000000e+00
9.717500000000e+02 -5.076790640147e+00 0.000000000000e+00 0.000000000000e+00
9.720000000000e+02 -4.442570034849e+00 0.000000000000e+00 0.000000000000e+00
9.722500000000e+02 -3.311315788315e+00 0.000000000000e+00 0.000000000000e+00
9.725000000000e+02 -1.807833789017e+00 0.000000000000e+00 0.000000000000e+00
9.727500000000e+02 -9.762688521577e-02 0.000000000000e+00 0.000000000000e+00
9.730000000000e+02 1.631748765095e+00 0.000000000000e+00 0.000000000000e+00
9.732500000000e+02 3.191920290624e+00 0.000000000000e+00 0.000000000000e+00
9.735000000000e+02 4.415054719490e+00 0.000000000000e+00 0.000000000000e+00
9.737500000000e+02 5.172827768697e+00 0.000000000000e+00 0.000000000000e+00
9.740000000000e+02 5.390766748519e+00 0.000000000000e+00 0.000000000000e+00
9.742500000000e+02 5.056274343481e+00 0.000000000000e+00 0.000000000000e+00
9.745000000000e+02 4.219395202748e+00 0.000000000000e+00 0.000000000000e+00
9.747500000000e+02 2.986260776888e+00 0.000000000000e+00 0.000000000000e+00
9.750000000000e+02 1.506031767202e+00 0.000000000000e+00 0.000000000000e+00
9.752500000000e+02 -4.705823370928e-02 0.000000000000e+00 0.000000000000e+00
9.755000000000e+02 -1.494368079066e+00 0.000000000000e+00 0.000000000000e+00
9.757500000000e+02 -2.673718863208e+00 0.000000000000e+00 0.000000000000e+00
9.760000000000e+02 -3.457959847231e+00 0.000000000000e+00 0.000000000000e+00
9.762500000000e+02 -3.769029044515e+00 0.000000000000e+00 0.000000000000e+00
9.765000000000e+02 -3.585884674843e+00 0.000000000000e+00 0.000000000000e+00
9.767500000000e+02 -2.945457819415e+00 0.000000000000e+00 0.000000000000e+00
9.770000000000e+02 -1.936647916436e+00 0.000000000000e+00 0.000000000000e+00
9.772500000000e+02 -6.882400219831e-01 0.000000000000e+00 0.000000000000e+00
9.775000000000e+02 6.476426136959e-01 0.000000000000e+00 0.000000000000e+00
9.777500000000e+02 1.914417053198e+00 0.000000000000e+00 0.000000000000e+00
9.780000000000e+02 2.969874475141e+00 0.000000000000e+00 0.000000000000e+00
9.782500000000e+02 3.702655776163e+00 0.000000000000e+00 0.000000000000e+00
9.785000000000e+02 4.044409028178e+00 0.000000000000e+00 0.000000000000e+00
9.787500000000e+02 3.976262807163e+00 0.000000000000e+00 0.000000000000e+00
9.790000000000e+02 3.529002442849e+00 0.000000000000e+00 0.000000000000e+00
9.792500000000e+02 2.777147702098e+00 0.000000000000e+00 0.000000000000e+00
9.795000000000e+02 1.827893975930e+00 0.000000000000e+00 0.000000000000e+00
9.797500000000e+02 8.064968610221e-01 0.000000000000e+00 0.000000000000e+00
9.800000000000e+02 -1.599243619183e-01 0.000000000000e+00 0.000000000000e+00
9.802500000000e+02 -9.580607943529e-01 0.000000000000e+00 0.000000000000e+00
9.805000000000e+02 -1.501610291437e+00 0.000000000000e+00 0.000000000000e+00
9.807500000000e+02 -1.740437531666e+00 0.000000000000e+00 0.000000000000e+00
9.810000000000e+02 -1.664723830719e+00 0.000000000000e+00 0.000000000000e+00
9.812500000000e+02 -1.303821837325e+00 0.000000000000e+00 0.000000000000e+00
9.815000000000e+02 -7.202288177563e-01 0.000000000000e+00 0.000000000000e+00
9.817500000000e+02 2.928743865470e-04 0.000000000000e+00 0.000000000000e+00
9.820000000000e+02 7.609670782716e-01 0.000000000000e+00 0.000000000000e+00
9.822500000000e+02 1.466909781776e+00 0.000000000000e+00 0.000000000000e+00
9.825000000000e+02 2.036975856477e+00 0.000000000000e+00 0.000000000000e+00
9.827500000000e+02 2.413064373825e+00 0.000000000000e+00 0.000000000000e+00
9.830000000000e+02 2.565819081351e+00 0.000000000000e+00 0.000000000000e+00
9.832500000000e+02 2.496201067235e+00 0.000000000000e+00 0.000000000000e+00
9.835000000000e+02 2.232993343589e+00 0.000000000000e+00 0.000000000000e+00
9.837500000000e+02 1.826840179958e+00 0.000000000000e+00 0.000000000000e+00
9.840000000000e+02 1.341854760539e+00 0.000000000000e+00 0.000000000000e+00
9.842500000000e+02 8.460932981241e-01 0.000000000000e+00 0.000000000000e+00
9.845000000000e+02 4.022640285015e-01 0.000000000000e+00 0.000000000000e+00
9.847500000000e+02 5.991607204123e-02 0.000000000000e+00 0.000000000000e+00
9.850000000000e+02 -1.499361533828e-01 0.000000000000e+00 0.000000000000e+00
9.852500000000e+02 -2.172024394670e-01 0.000000000000e+00 0.000000000000e+00
9.855000000000e+02 -1.520266853305e-01 0.000000000000e+00 0.000000000000e+00
9.857500000000e+02 1.863565746409e-02 0.000000000000e+00 0.000000000000e+00
9.860000000000e+02 2.564633252193e-01 0.000000000000e+00 0.000000000000e+00
9.862500000000e+02 5.182929586381e-01 0.000000000000e+00 0.000000000000e+00
9.865000000000e+02 7.626924919331e-01 0.000000000000e+00 0.000000000000e+00
9.867500000000e+02 9.556285137506e-01 0.000000000000e+00 0.000000000000e+00
9.870000000000e+02 1.074479957428e+00 0.000000000000e+00 0.000000000000e+00
9.872500000000e+02 1.109954786044e+00 0.000000000000e+00 0.000000000000e+00
9.875000000000e+02 1.065815500247e+00 0.000000000000e+00 0.000000000000e+00
9.877500000000e+02 9.566580311854e-01 0.000000000000e+00 0.000000000000e+00
9.880000000000e+02 8.042662363902e-01 0.000000000000e+00 0.000000000000e+00
9.882500000000e+02 6.332422185084e-01 0.000000000000e+00 0.000000000000e+00
9.885000000000e+02 4.666698177346e-01 0.000000000000e+00 0.000000000000e+00
9.887500000000e+02 3.225034286321e-01 0.000000000000e+00 0.000000000000e+00
9.890000000000e+02 2.112043255853e-01 0.000000000000e+00 0.000000000000e+00
9.892500000000e+02 1.349049067156e-01 0.000000000000e+00 0.000000000000e+00
9.895000000000e+02 8.811017936556e-02 0.000000000000e+00 0.000000000000e+00
9.897500000000e+02 5.969035425356e-02 0.000000000000e+00 0.000000000000e+00
9.900000000000e+02 3.571880519446e-02 0.000000000000e+00 0.000000000000e+00
9.902500000000e+02 2.595234175724e-03 0.000000000000e+00 0.000000000000e+00
9.905000000000e+02 -5.012104558517e-02 0.000000000000e+00 0.000000000000e+00
9.907500000000e+02 -1.276606280910e-01 0.000000000000e+00 0.000000000000e+00
9.910000000000e+02 -2.291080105972e-01 0.000000000000e+00 0.000000000000e+00
9.912500000000e+02 -3.477015568949e-01 0.000000000000e+00 0.000000000000e+00
9.915000000000e+02 -4.722687176996e-01 0.000000000000e+00 0.000000000000e+00
9.917500000000e+02 -5.894990954354e-01 0.000000000000e+00 0.000000000000e+00
9.920000000000e+02 -6.866187294506e-01 0.000000000000e+00 0.000000000000e+00
9.922500000000e+02 -7.539687243051e-01 0.000000000000e+00 0.000000000000e+00
9.925000000000e+02 -7.870178297406e-01 0.000000000000e+00 0.000000000000e+00
9.927500000000e+02 -7.874450479717e-01 0.000000000000e+00 0.000000000000e+00
9.930000000000e+02 -7.630950117875e-01 0.000000000000e+00 0.000000000000e+00
9.932500000000e+02 -7.268065232374e-01 0.000000000000e+00 0.000000000000e+00
9.935000000000e+02 -6.943096133090e-01 0.000000000000e+00 0.000000000000e+00
9.937500000000e+02 -6.815462904794e-01 0.000000000000e+00 0.000000000000e+00
9.940000000000e+02 -7.018687402039e-01 0.000000000000e+00 0.000000000000e+00
9.942500000000e+02 -7.635906099564e-01 0.000000000000e+00 0.000000000000e+00
9.945000000000e+02 -8.683095049675e-01 0.000000000000e+00 0.000000000000e+00
9.947500000000e+02 -1.010292295381e+00 0.000000000000e+00 0.000000000000e+00
9.950000000000e+02 -1.177040763597e+00 0.000000000000e+00 0.000000000000e+00
9.952500000000e+02 -1.350962391477e+00 0.000000000000e+00 0.000000000000e+00
9.955000000000e+02 -1.511891215141e+00 0.000000000000e+00 0.000000000000e+00
9.957500000000e+02 -1.640065671412e+00 0.000000000000e+00 0.000000000000e+00
9.960000000000e+02 -1.719096105238e+00 0.000000000000e+00 0.000000000000e+00
9.962500000000e+02 -1.738455455642e+00 0.000000000000e+00 0.000000000000e+00
9.965000000000e+02 -1.695101767453e+00 0.000000000000e+00 0.000000000000e+00
9.967500000000e+02 -1.593977918070e+00 0.000000000000e+00 0.000000000000e+00
9.970000000000e+02 -1.447309996625e+00 0.000000000000e+00 0.000000000000e+00
9.972500000000e+02 -1.272812889259e+00 0.000000000000e+00 0.000000000000e+00
9.975000000000e+02 -1.091080217394e+00 0.000000000000e+00 0.000000000000e+00
9.977500000000e+02 -9.225596092707e-01 0.000000000000e+00 0.000000000000e+00
9.980000000000e+02 -7.845745639995e-01 0.000000000000e+00 0.000000000000e+00
9.982500000000e+02 -6.888423711535e-01 0.000000000000e+00 0.000000000000e+00
9.985000000000e+02 -6.398565851573e-01 0.000000000000e+00 0.000000000000e+00
9.987500000000e+02 -6.343660879756e-01 0.000000000000e+00 0.000000000000e+00
9.990000000000e+02 -6.620128791709e-01 0.000000000000e+00 0.000000000000e+00
9.992500000000e+02 -7.070142669699e-01 0.000000000000e+00 0.000000000000e+00
9.995000000000e+02 -7.506194422563e-01 0.000000000000e+00 0.000000000000e+00
9.997500000000e+02 -7.739590512173e-01 0.000000000000e+00 0.000000000000e+00
1.000000000000e+03 -7.608555109279e-01 0.000000000000e+00 0.000000000000e+00
1.000250000000e+03 -7.001778706788e-01 0.000000000000e+00 0.000000000000e+00
1.000500000000e+03 -5.874039383586e-01 0.000000000000e+00 0.000000000000e+00
1.000750000000e+03 -4.251804752399e-01 0.000000000000e+00 0.000000000000e+00
1.001000000000e+03 -2.228285749183e-01 0.000000000000e+00 0.000000000000e+00
1.001250000000e+03 5.098862075224e-03 0.000000000000e+00 0.000000000000e+00
1.001500000000e+03 2.409619700816e-01 0.000000000000e+00 0.000000000000e+00
1.001750000000e+03 4.665385703721e-01 0.000000000000e+00 0.000000000000e+00
1.002000000000e+03 6.655045427410e-01 0.000000000000e+00 0.000000000000e+00
1.002250000000e+03 8.255241776063e-01 0.000000000000e+00 0.000000000000e+00
1.002500000000e+03 9.396582334638e-01 0.000000000000e+00 0.000000000000e+00
1.002750000000e+03 1.006912784487e+00 0.000000000000e+00 0.000000000000e+00
1.003000000000e+03 1.031889909192e+00 0.000000000000e+00 0.000000000000e+00
1.003250000000e+03 1.023639681963e+00 0.000000000000e+00 0.000000000000e+00
1.003500000000e+03 9.939303092294e-01 0.000000000000e+00 0.000000000000e+00
1.003750000000e+03 9.552321541942e-01 0.000000000000e+00 0.000000000000e+00
1.004000000000e+03 9.187410074994e-01 0.000000000000e+00 0.000000000000e+00
1.004250000000e+03 8.927435944598e-01 0.000000000000e+00 0.000000000000e+00
1.004500000000e+03 8.815595460207e-01 0.000000000000e+00 0.000000000000e+00
1.004750000000e+03 8.851916026377e-01 0.000000000000e+00 0.000000000000e+00
1.005000000000e+03 8.996972402619e-01 0.000000000000e+00 0.000000000000e+00
1.005250000000e+03 9.181796960626e-01 0.000000000000e+00 0.000000000000e+00
1.005500000000e+03 9.322027700353e-01 0.000000000000e+00 0.000000000000e+00
1.005750000000e+03 9.333759079133e-01 0.000000000000e+00 0.000000000000e+00
1.006000000000e+03 9.148418030644e-01 0.000000000000e+00 0.000000000000e+00
1.006250000000e+03 8.724286500453e-01 0.000000000000e+00 0.000000000000e+00
1.006500000000e+03 8.052966280623e-01 0.000000000000e+00 0.000000000000e+00
1.006750000000e+03 7.160006956314e-01 0.000000000000e+00 0.000000000000e+00
1.007000000000e+03 6.099931680448e-01 0.000000000000e+00 0.000000000000e+00
1.007250000000e+03 4.946827192300e-01 0.000000000000e+00 0.000000000000e+00
1.007500000000e+03 3.782361748381e-01 0.000000000000e+00 0.000000000000e+00
1.007750000000e+03 2.683448475586e-01 0.000000000000e+00 0.000000000000e+00
1.008000000000e+03 1.711733221003e-01 0.000000000000e+00 0.000000000000e+00
1.008250000000e+03 9.066731209984e-02 0.000000000000e+00 0.000000000000e+00
1.008500000000e+03 2.832650037584e-02 0.000000000000e+00 0.000000000000e+00
1.008750000000e+03 -1.653907220338e-02 0.000000000000e+00 0.000000000000e+00
1.009000000000e+03 -4.613913408832e-02 0.000000000000e+00 0.000000000000e+00
1.009250000000e+03 -6.326449155090e-02 0.000000000000e+00 0.000000000000e+00
1.009500000000e+03 -7.027203043178e-02 0.000000000000e+00 0.000000000000e+00
1.009750000000e+03 -6.819897967662e-02 0.000000000000e+00 0.000000000000e+00
1.010000000000e+03 -5.618821482892e-02 0.000000000000e+00 0.000000000000e+00
1.010250000000e+03 -3.134996579302e-02 0.000000000000e+00 0.000000000000e+00
1.010500000000e+03 1.089398302096e-02 0.000000000000e+00 0.000000000000e+00
1.010750000000e+03 7.602600307074e-02 0.000000000000e+00 0.000000000000e+00
1.011000000000e+03 1.693331033103e-01 0.000000000000e+00 0.000000000000e+00
1.011250000000e+03 2.946791646236e-01 0.000000000000e+00 0.000000000000e+00
1.011500000000e+03 4.533667201958e-01 0.000000000000e+00 0.000000000000e+00
1.011750000000e+03 6.432997787009e-01 0.000000000000e+00 0.000000000000e+00
1.012000000000e+03 8.586161551823e-01 0.000000000000e+00 0.000000000000e+00
1.012250000000e+03 1.089884539204e+00 0.000000000000e+00 0.000000000000e+00
1.012500000000e+03 1.324869765890e+00 0.000000000000e+00 0.000000000000e+00
1.012750000000e+03 1.549774415245e+00 0.000000000000e+00 0.000000000000e+00
1.013000000000e+03 1.750781765518e+00 0.000000000000e+00 0.000000000000e+00
1.013250000000e+03 1.915668372739e+00 0.000000000000e+00 0.000000000000e+00
1.013500000000e+03 2.035234209132e+00 0.000000000000e+00 0.000000000000e+00
1.013750000000e+03 2.104318699028e+00 0.000000000000e+00 0.000000000000e+00
1.014000000000e+03 2.122229938470e+00 0.000000000000e+00 0.000000000000e+00
1.014250000000e+03 2.092503376434e+00 0.000000000000e+00 0.000000000000e+00
1.014500000000e+03 2.022011730219e+00 0.000000000000e+00 0.000000000000e+00
1.014750000000e+03 1.919553392613e+00 0.000000000000e+00 0.000000000000e+00
1.015000000000e+03 1.794135155103e+00 0.000000000000e+00 0.000000000000e+00
1.015250000000e+03 1.653222091009e+00 0.000000000000e+00 0.000000000000e+00
1.015500000000e+03 1.501242925743e+00 0.000000000000e+00 0.000000000000e+00
1.015750000000e+03 1.338609484809e+00 0.000000000000e+00 0.000000000000e+00
1.016000000000e+03 1.161437180999e+00 0.000000000000e+00 0.000000000000e+00
1.016250000000e+03 9.620499408159e-01 0.000000000000e+00 0.000000000000e+00
1.016500000000e+03 7.302326527146e-01 0.000000000000e+00 0.000000000000e+00
1.016750000000e+03 4.550752898706e-01 0.000000000000e+00 0.000000000000e+00
1.017000000000e+03 1.271536851120e-01 0.000000000000e+00 0.000000000000e+00
1.017250000000e+03 -2.592717164313e-01 0.000000000000e+00 0.000000000000e+00
1.017500000000e+03 -7.043752287555e-01 0.000000000000e+00 0.000000000000e+00
1.017750000000e+03 -1.201506820799e+00 0.000000000000e+00 0.000000000000e+00
1.018000000000e+03 -1.736778719664e+00 0.000000000000e+00 0.000000000000e+00
1.018250000000e+03 -2.289606888260e+00 0.000000000000e+00 0.000000000000e+00
1.018500000000e+03 -2.834182053674e+00 0.000000000000e+00 0.000000000000e+00
1.018750000000e+03 -3.341710561374e+00 0.000000000000e+00 0.000000000000e+00
1.019000000000e+03 -3.783150934905e+00 0.000000000000e+00 0.000000000000e+00
1.019250000000e+03 -4.132094919573e+00 0.000000000000e+00 0.000000000000e+00
1.019500000000e+03 -4.367414019048e+00 0.000000000000e+00 0.000000000000e+00
1.019750000000e+03 -4.475319012210e+00 0.000000000000e+00 0.000000000000e+00
1.020000000000e+03 -4.450557631359e+00 0.000000000000e+00 0.000000000000e+00
1.020250000000e+03 -4.296593858567e+00 0.000000000000e+00 0.000000000000e+00
1.020500000000e+03 -4.024754401963e+00 0.000000000000e+00 0.000000000000e+00
1.020750000000e+03 -3.652473383345e+00 0.000000000000e+00 0.000000000000e+00
1.021000000000e+03 -3.200893905402e+00 0.000000000000e+00 0.000000000000e+00
1.021250000000e+03 -2.692176158659e+00 0.000000000000e+00 0.000000000000e+00
1.021500000000e+03 -2.146902439017e+00 0.000000000000e+00 0.000000000000e+00
1.021750000000e+03 -1.581953471015e+00 0.000000000000e+00 0.000000000000e+00
1.022000000000e+03 -1.009159599030e+00 0.000000000000e+00 0.000000000000e+00
1.022250000000e+03 -4.349145869195e-01 0.000000000000e+00 0.000000000000e+00
1.022500000000e+03 1.392045151359e-01 0.000000000000e+00 0.000000000000e+00
1.022750000000e+03 7.149198919691e-01 0.000000000000e+00 0.000000000000e+00
1.023000000000e+03 1.295083755051e+00 0.000000000000e+00 0.000000000000e+00
1.023250000000e+03 1.881206025746e+00 0.000000000000e+00 0.000000000000e+00
1.023500000000e+03 2.471080253439e+00 0.000000000000e+00 0.000000000000e+00
1.023750000000e+03 3.056903613067e+00 0.000000000000e+00 0.000000000000e+00
1.024000000000e+03 3.624223262026e+00 0.000000000000e+00 0.000000000000e+00
1.024250000000e+03 4.151928243279e+00 0.000000000000e+00 0.000000000000e+00
1.024500000000e+03 4.613359230334e+00 0.000000000000e+00 0.000000000000e+00
1.024750000000e+03 4.978448412083e+00 0.000000000000e+00 0.000000000000e+00
1.025000000000e+03 5.216651409529e+00 0.000000000000e+00 0.000000000000e+00
1.025250000000e+03 5.300313758710e+00 0.000000000000e+00 0.000000000000e+00
1.025500000000e+03 5.208043324583e+00 0.000000000000e+00 0.000000000000e+00
1.025750000000e+03 4.927647396699e+00 0.000000000000e+00 0.000000000000e+00
1.026000000000e+03 4.458241267624e+00 0.000000000000e+00 0.000000000000e+00
1.026250000000e+03 3.811237358369e+00 0.000000000000e+00 0.000000000000e+00
1.026500000000e+03 3.010066342471e+00 0.000000000000e+00 0.000000000000e+00
1.026750000000e+03 2.088644517911e+00 0.000000000000e+00 0.000000000000e+00
1.027000000000e+03 1.088762352301e+00 0.000000000000e+00 0.000000000000e+00
1.027250000000e+03 5.670553383884e-02 0.000000000000e+00 0.000000000000e+00
1.027500000000e+03 -9.604866348731e-01 0.000000000000e+00 0.000000000000e+00
1.027750000000e+03 -1.918682563962e+00 0.000000000000e+00 0.000000000000e+00
1.028000000000e+03 -2.779818439005e+00 0.000000000000e+00 0.000000000000e+00
1.028250000000e+03 -3.514214221461e+00 0.000000000000e+00 0.000000000000e+00
1.028500000000e+03 -4.101825549065e+00 0.000000000000e+00 0.000000000000e+00
1.028750000000e+03 -4.532361035825e+00 0.000000000000e+00 0.000000000000e+00
1.029000000000e+03 -4.804349435460e+00 0.000000000000e+00 0.000000000000e+00
1.029250000000e+03 -4.923379677819e+00 0.000000000000e+00 0.000000000000e+00
1.029500000000e+03 -4.899839677502e+00 0.000000000000e+00 0.000000000000e+00
1.029750000000e+03 -4.746533120663e+00 0.000000000000e+00 0.000000000000e+00
1.030000000000e+03 -4.476550465612e+00 0.000000000000e+00 0.000000000000e+00
1.030250000000e+03 -4.101712557346e+00 0.000000000000e+00 0.000000000000e+00
1.030500000000e+03 -3.631801786970e+00 0.000000000000e+00 0.000000000000e+00
1.030750000000e+03 -3.074662278340e+00 0.000000000000e+00 0.000000000000e+00
1.031000000000e+03 -2.437106938260e+00 0.000000000000e+00 0.000000000000e+00
1.031250000000e+03 -1.726436415752e+00 0.000000000000e+00 0.000000000000e+00
1.031500000000e+03 -9.522723946959e-01 0.000000000000e+00 0.000000000000e+00
1.031750000000e+03 -1.283500385231e-01 0.000000000000e+00 0.000000000000e+00
1.032000000000e+03 7.260898751068e-01 0.000000000000e+00 0.000000000000e+00
1.032250000000e+03 1.585618896246e+00 0.000000000000e+00 0.000000000000e+00
1.032500000000e+03 2.418862049841e+00 0.000000000000e+00 0.000000000000e+00
1.032750000000e+03 3.189745396967e+00 0.000000000000e+00 0.000000000000e+00
1.033000000000e+03 3.859688326252e+00 0.000000000000e+00 0.000000000000e+00
1.033250000000e+03 4.390539373613e+00 0.000000000000e+00 0.000000000000e+00
1.033500000000e+03 4.747939746963e+00 0.000000000000e+00 0.000000000000e+00
1.033750000000e+03 4.904724991343e+00 0.000000000000e+00 0.000000000000e+00
1.034000000000e+03 4.843952630205e+00 0.000000000000e+00 0.000000000000e+00
1.034250000000e+03 4.561175343373e+00 0.000000000000e+00 0.000000000000e+00
1.034500000000e+03 4.065661041737e+00 0.000000000000e+00 0.000000000000e+00
1.034750000000e+03 3.380382073164e+00 0.000000000000e+00 0.000000000000e+00
1.035000000000e+03 2.540739596930e+00 0.000000000000e+00 0.000000000000e+00
1.035250000000e+03 1.592136888052e+00 0.000000000000e+00 0.000000000000e+00
1.035500000000e+03 5.866477475012e-01 0.000000000000e+00 0.000000000000e+00
1.035750000000e+03 -4.208735404004e-01 0.000000000000e+00 0.000000000000e+00
1.036000000000e+03 -1.376838363695e+00 0.000000000000e+00 0.000000000000e+00
1.036250000000e+03 -2.232718229354e+00 0.000000000000e+00 0.000000000000e+00
1.036500000000e+03 -2.948223827532e+00 0.000000000000e+00 0.000000000000e+00
1.036750000000e+03 -3.493591492303e+00 0.000000000000e+00 0.000000000000e+00
1.037000000000e+03 -3.850815896155e+00 0.000000000000e+00 0.000000000000e+00
1.037250000000e+03 -4.013797297232e+00 0.000000000000e+00 0.000000000000e+00
1.037500000000e+03 -3.987497196836e+00 0.000000000000e+00 0.000000000000e+00
1.037750000000e+03 -3.786301709162e+00 0.000000000000e+00 0.000000000000e+00
1.038000000000e+03 -3.431864517357e+00 0.000000000000e+00 0.000000000000e+00
1.038250000000e+03 -2.950733210076e+00 0.000000000000e+00 0.000000000000e+00
1.038500000000e+03 -2.372052164316e+00 0.000000000000e+00 0.000000000000e+00
1.038750000000e+03 -1.725585993315e+00 0.000000000000e+00 0.000000000000e+00
1.039000000000e+03 -1.040229091625e+00 0.000000000000e+00 0.000000000000e+00
1.039250000000e+03 -3.430718442890e-01 0.000000000000e+00 0.000000000000e+00
1.039500000000e+03 3.410027616953e-01 0.000000000000e+00 0.000000000000e+00
1.039750000000e+03 9.893028207888e-01 0.000000000000e+00 0.000000000000e+00
1.040000000000e+03 1.581062319436e+00 0.000000000000e+00 0.000000000000e+00
1.040250000000e+03 2.097125788103e+00 0.000000000000e+00 0.000000000000e+00
1.040500000000e+03 2.519774141543e+00 0.000000000000e+00 0.000000000000e+00
1.040750000000e+03 2.832842676522e+00 0.000000000000e+00 0.000000000000e+00
1.041000000000e+03 3.022215828057e+00 0.000000000000e+00 0.000000000000e+00
1.041250000000e+03 3.076701612720e+00 0.000000000000e+00 0.000000000000e+00
1.041500000000e+03 2.989204471859e+00 0.000000000000e+00 0.000000000000e+00
1.041750000000e+03 2.758041462990e+00 0.000000000000e+00 0.000000000000e+00
1.042000000000e+03 2.388194831249e+00 0.000000000000e+00 0.000000000000e+00
1.042250000000e+03 1.892272155934e+00 0.000000000000e+00 0.000000000000e+00
1.042500000000e+03 1.290957472315e+00 0.000000000000e+00 0.000000000000e+00
1.042750000000e+03 6.127822127525e-01 0.000000000000e+00 0.000000000000e+00
1.043000000000e+03 -1.068819197171e-01 0.000000000000e+00 0.000000000000e+00
1.043250000000e+03 -8.276141876986e-01 0.000000000000e+00 0.000000000000e+00
1.043500000000e+03 -1.506427605857e+00 0.000000000000e+00 0.000000000000e+00
1.043750000000e+03 -2.100758158158e+00 0.000000000000e+00 0.000000000000e+00
1.044000000000e+03 -2.571700910035e+00 0.000000000000e+00 0.000000000000e+00
1.044250000000e+03 -2.887187046797e+00 0.000000000000e+00 0.000000000000e+00
1.044500000000e+03 -3.024783765579e+00 0.000000000000e+00 0.000000000000e+00
1.044750000000e+03 -2.973823256910e+00 0.000000000000e+00 0.000000000000e+00
1.045000000000e+03 -2.736625347669e+00 0.000000000000e+00 0.000000000000e+00
1.045250000000e+03 -2.328664239439e+00 0.000000000000e+00 0.000000000000e+00
1.045500000000e+03 -1.777633409567e+00 0.000000000000e+00 0.000000000000e+00
1.045750000000e+03 -1.121472373451e+00 0.000000000000e+00 0.000000000000e+00
1.046000000000e+03 -4.055222982642e-01 0.000000000000e+00 0.000000000000e+00
1.046250000000e+03 3.209370113920e-01 0.000000000000e+00 0.000000000000e+00
1.046500000000e+03 1.008457644538e+00 0.000000000000e+00 0.000000000000e+00
1.046750000000e+03 1.611164783775e+00 0.000000000000e+00 0.000000000000e+00
1.047000000000e+03 2.090140897385e+00 0.000000000000e+00 0.000000000000e+00
1.047250000000e+03 2.416167392950e+00 0.000000000000e+00 0.000000000000e+00
1.047500000000e+03 2.571607756361e+00 0.000000000000e+00 0.000000000000e+00
1.047750000000e+03 2.551304726463e+00 0.000000000000e+00 0.000000000000e+00
1.048000000000e+03 2.362461321942e+00 0.000000000000e+00 0.000000000000e+00
1.048250000000e+03 2.023570761372e+00 0.000000000000e+00 0.000000000000e+00
1.048500000000e+03 1.562543432306e+00 0.000000000000e+00 0.000000000000e+00
1.048750000000e+03 1.014241853750e+00 0.000000000000e+00 0.000000000000e+00
1.049000000000e+03 4.176715481196e-01 0.000000000000e+00 0.000000000000e+00
1.049250000000e+03 -1.869153446390e-01 0.000000000000e+00 0.000000000000e+00
1.049500000000e+03 -7.607648827882e-01 0.000000000000e+00 0.000000000000e+00
1.049750000000e+03 -1.269016446288e+00 0.000000000000e+00 0.000000000000e+00
1.050000000000e+03 -1.682606795297e+00 0.000000000000e+00 0.000000000000e+00
1.050250000000e+03 -1.979606314987e+00 0.000000000000e+00 0.000000000000e+00
1.050500000000e+03 -2.145974604129e+00 0.000000000000e+00 0.000000000000e+00
1.050750000000e+03 -2.175777850570e+00 0.000000000000e+00 0.000000000000e+00
1.051000000000e+03 -2.070950893286e+00 0.000000000000e+00 0.000000000000e+00
1.051250000000e+03 -1.840708751835e+00 0.000000000000e+00 0.000000000000e+00
1.051500000000e+03 -1.500714863185e+00 0.000000000000e+00 0.000000000000e+00
1.051750000000e+03 -1.072098403178e+00 0.000000000000e+00 0.000000000000e+00
1.052000000000e+03 -5.803855782509e-01 0.000000000000e+00 0.000000000000e+00
1.052250000000e+03 -5.437622194735e-02 0.000000000000e+00 0.000000000000e+00
1.052500000000e+03 4.750351268566e-01 0.000000000000e+00 0.000000000000e+00
1.052750000000e+03 9.761180592201e-01 0.000000000000e+00 0.000000000000e+00
1.053000000000e+03 1.417678642210e+00 0.000000000000e+00 0.000000000000e+00
1.053250000000e+03 1.770570316735e+00 0.000000000000e+00 0.000000000000e+00
1.053500000000e+03 2.009341766689e+00 0.000000000000e+00 0.000000000000e+00
1.053750000000e+03 2.113978534038e+00 0.000000000000e+00 0.000000000000e+00
1.054000000000e+03 2.071644657466e+00 0.000000000000e+00 0.000000000000e+00
1.054250000000e+03 1.878279856533e+00 0.000000000000e+00 0.000000000000e+00
1.054500000000e+03 1.539866650337e+00 0.000000000000e+00 0.000000000000e+00
1.054750000000e+03 1.073160025944e+00 0.000000000000e+00 0.000000000000e+00
1.055000000000e+03 5.056778972713e-01 0.000000000000e+00 0.000000000000e+00
1.055250000000e+03 -1.252114938296e-01 0.000000000000e+00 0.000000000000e+00
1.055500000000e+03 -7.741982965947e-01 0.000000000000e+00 0.000000000000e+00
1.055750000000e+03 -1.390929634939e+00 0.000000000000e+00 0.000000000000e+00
1.056000000000e+03 -1.923773209581e+00 0.000000000000e+00 0.000000000000e+00
1.056250000000e+03 -2.324196655367e+00 0.000000000000e+00 0.000000000000e+00
1.056500000000e+03 -2.551399365479e+00 0.000000000000e+00 0.000000000000e+00
1.056750000000e+03 -2.576746888919e+00 0.000000000000e+00 0.000000000000e+00
1.057000000000e+03 -2.387514360773e+00 0.000000000000e+00 0.000000000000e+00
1.057250000000e+03 -1.989456448912e+00 0.000000000000e+00 0.000000000000e+00
1.057500000000e+03 -1.407792825275e+00 0.000000000000e+00 0.000000000000e+00
1.057750000000e+03 -6.863286810644e-01 0.000000000000e+00 0.000000000000e+00
1.058000000000e+03 1.153901565546e-01 0.000000000000e+00 0.000000000000e+00
1.058250000000e+03 9.267753678799e-01 0.000000000000e+00 0.000000000000e+00
1.058500000000e+03 1.672413307826e+00 0.000000000000e+00 0.000000000000e+00
1.058750000000e+03 2.279261968803e+00 0.000000000000e+00 0.000000000000e+00
1.059000000000e+03 2.684127692991e+00 0.000000000000e+00 0.000000000000e+00
1.059250000000e+03 2.840628950949e+00 0.000000000000e+00 0.000000000000e+00
1.059500000000e+03 2.724847593614e+00 0.000000000000e+00 0.000000000000e+00
1.059750000000e+03 2.338955044917e+00 0.000000000000e+00 0.000000000000e+00
1.060000000000e+03 1.712279027982e+00 0.000000000000e+00 0.000000000000e+00
1.060250000000e+03 8.995310318214e-01 0.000000000000e+00 0.000000000000e+00
1.060500000000e+03 -2.377945517575e-02 0.000000000000e+00 0.000000000000e+00
1.060750000000e+03 -9.683944401316e-01 0.000000000000e+00 0.000000000000e+00
1.061000000000e+03 -1.840168117096e+00 0.000000000000e+00 0.000000000000e+00
1.061250000000e+03 -2.549841771557e+00 0.000000000000e+00 0.000000000000e+00
1.061500000000e+03 -3.022683316890e+00 0.000000000000e+00 0.000000000000e+00
1.061750000000e+03 -3.206905029020e+00 0.000000000000e+00 0.000000000000e+00
1.062000000000e+03 -3.079862836881e+00 0.000000000000e+00 0.000000000000e+00
1.062250000000e+03 -2.651252732071e+00 0.000000000000e+00 0.000000000000e+00
1.062500000000e+03 -1.962834824318e+00 0.000000000000e+00 0.000000000000e+00
1.062750000000e+03 -1.084599885265e+00 0.000000000000e+00 0.000000000000e+00
1.063000000000e+03 -1.077032824121e-01 0.000000000000e+00 0.000000000000e+00
1.063250000000e+03 8.651217669997e-01 0.000000000000e+00 0.000000000000e+00
1.063500000000e+03 1.730643692170e+00 0.000000000000e+00 0.000000000000e+00
1.063750000000e+03 2.396473016341e+00 0.000000000000e+00 0.000000000000e+00
1.064000000000e+03 2.791368943846e+00 0.000000000000e+00 0.000000000000e+00
1.064250000000e+03 2.873307344428e+00 0.000000000000e+00 0.000000000000e+00
1.064500000000e+03 2.634342129739e+00 0.000000000000e+00 0.000000000000e+00
1.064750000000e+03 2.101650540282e+00 0.000000000000e+00 0.000000000000e+00
1.065000000000e+03 1.334592390480e+00 0.000000000000e+00 0.000000000000e+00
1.065250000000e+03 4.180818775349e-01 0.000000000000e+00 0.000000000000e+00
1.065500000000e+03 -5.469887389356e-01 0.000000000000e+00 0.000000000000e+00
1.065750000000e+03 -1.455176124349e+00 0.000000000000e+00 0.000000000000e+00
1.066000000000e+03 -2.208435938408e+00 0.000000000000e+00 0.000000000000e+00
1.066250000000e+03 -2.727196601506e+00 0.000000000000e+00 0.000000000000e+00
1.066500000000e+03 -2.959254834384e+00 0.000000000000e+00 0.000000000000e+00
1.066750000000e+03 -2.885447607244e+00 0.000000000000e+00 0.000000000000e+00
1.067000000000e+03 -2.521440495096e+00 0.000000000000e+00 0.000000000000e+00
1.067250000000e+03 -1.915439747122e+00 0.000000000000e+00 0.000000000000e+00
1.067500000000e+03 -1.142127029671e+00 0.000000000000e+00 0.000000000000e+00
1.067750000000e+03 -2.935706945915e-01 0.000000000000e+00 0.000000000000e+00
1.068000000000e+03 5.317712251692e-01 0.000000000000e+00 0.000000000000e+00
1.068250000000e+03 1.240618419481e+00 0.000000000000e+00 0.000000000000e+00
1.068500000000e+03 1.755611860791e+00 0.000000000000e+00 0.000000000000e+00
1.068750000000e+03 2.023955690449e+00 0.000000000000e+00 0.000000000000e+00
1.069000000000e+03 2.022953269900e+00 0.000000000000e+00 0.000000000000e+00
1.069250000000e+03 1.761828610935e+00 0.000000000000e+00 0.000000000000e+00
1.069500000000e+03 1.279690555860e+00 0.000000000000e+00 0.000000000000e+00
1.069750000000e+03 6.399743584699e-01 0.000000000000e+00 0.000000000000e+00
1.070000000000e+03 -7.787687450874e-02 0.000000000000e+00 0.000000000000e+00
1.070250000000e+03 -7.884037212876e-01 0.000000000000e+00 0.000000000000e+00
1.070500000000e+03 -1.410525947270e+00 0.000000000000e+00 0.000000000000e+00
1.070750000000e+03 -1.877054722413e+00 0.000000000000e+00 0.000000000000e+00
1.071000000000e+03 -2.142178987993e+00 0.000000000000e+00 0.000000000000e+00
1.071250000000e+03 -2.186069187615e+00 0.000000000000e+00 0.000000000000e+00
1.071500000000e+03 -2.016128678920e+00 0.000000000000e+00 0.000000000000e+00
1.071750000000e+03 -1.664859353050e+00 0.000000000000e+00 0.000000000000e+00
1.072000000000e+03 -1.184735767040e+00 0.000000000000e+00 0.000000000000e+00
1.072250000000e+03 -6.408462850286e-01 0.000000000000e+00 0.000000000000e+00
1.072500000000e+03 -1.023148320336e-01 0.000000000000e+00 0.000000000000e+00
1.072750000000e+03 3.663670996359e-01 0.000000000000e+00 0.000000000000e+00
1.073000000000e+03 7.130024191657e-01 0.000000000000e+00 0.000000000000e+00
1.073250000000e+03 9.034230700602e-01 0.000000000000e+00 0.000000000000e+00
1.073500000000e+03 9.246633751715e-01 0.000000000000e+00 0.000000000000e+00
1.073750000000e+03 7.852965372381e-01 0.000000000000e+00 0.000000000000e+00
1.074000000000e+03 5.130381816968e-01 0.000000000000e+00 0.000000000000e+00
1.074250000000e+03 1.500702064197e-01 0.000000000000e+00 0.000000000000e+00
1.074500000000e+03 -2.531877580262e-01 0.000000000000e+00 0.000000000000e+00
1.074750000000e+03 -6.449667352013e-01 0.000000000000e+00 0.000000000000e+00
1.075000000000e+03 -9.787651321076e-01 0.000000000000e+00 0.000000000000e+00
1.075250000000e+03 -1.218849272726e+00 0.000000000000e+00 0.000000000000e+00
1.075500000000e+03 -1.343988606171e+00 0.000000000000e+00 0.000000000000e+00
1.075750000000e+03 -1.349048731603e+00 0.000000000000e+00 0.000000000000e+00
1.076000000000e+03 -1.244373751642e+00 0.000000000000e+00 0.000000000000e+00
1.076250000000e+03 -1.053190003685e+00 0.000000000000e+00 0.000000000000e+00
1.076500000000e+03 -8.075150801540e-01 0.000000000000e+00 0.000000000000e+00
1.076750000000e+03 -5.432270618148e-01 0.000000000000e+00 0.000000000000e+00
1.077000000000e+03 -2.950197010966e-01 0.000000000000e+00 0.000000000000e+00
1.077250000000e+03 -9.193554358564e-02 0.000000000000e+00 0.000000000000e+00
1.077500000000e+03 4.595875641970e-02 0.000000000000e+00 0.000000000000e+00
1.077750000000e+03 1.093890537604e-01 0.000000000000e+00 0.000000000000e+00
1.078000000000e+03 1.000532642709e-01 0.000000000000e+00 0.000000000000e+00
1.078250000000e+03 2.927425672944e-02 0.000000000000e+00 0.000000000000e+00
1.078500000000e+03 -8.455595774014e-02 0.000000000000e+00 0.000000000000e+00
1.078750000000e+03 -2.192749951467e-01 0.000000000000e+00 0.000000000000e+00
1.079000000000e+03 -3.524557530582e-01 0.000000000000e+00 0.000000000000e+00
1.079250000000e+03 -4.645953953207e-01 0.000000000000e+00 0.000000000000e+00
1.079500000000e+03 -5.415524039964e-01 0.000000000000e+00 0.000000000000e+00
1.079750000000e+03 -5.759426313406e-01 0.000000000000e+00 0.000000000000e+00
1.080000000000e+03 -5.673839330868e-01 0.000000000000e+00 0.000000000000e+00
1.080250000000e+03 -5.216612214084e-01 0.000000000000e+00 0.000000000000e+00
1.080500000000e+03 -4.490419124659e-01 0.000000000000e+00 0.000000000000e+00
1.080750000000e+03 -3.620832747687e-01 0.000000000000e+00 0.000000000000e+00
1.081000000000e+03 -2.733240149119e-01 0.000000000000e+00 0.000000000000e+00
1.081250000000e+03 -1.932385821205e-01 0.000000000000e+00 0.000000000000e+00
1.081500000000e+03 -1.287603566293e-01 0.000000000000e+00 0.000000000000e+00
1.081750000000e+03 -8.256406706999e-02 0.000000000000e+00 0.000000000000e+00
1.082000000000e+03 -5.315939462303e-02 0.000000000000e+00 0.000000000000e+00
1.082250000000e+03 -3.571012233940e-02 0.000000000000e+00 0.000000000000e+00
1.082500000000e+03 -2.337837479131e-02 0.000000000000e+00 0.000000000000e+00
1.082750000000e+03 -8.918706316426e-03 0.000000000000e+00 0.000000000000e+00
1.083000000000e+03 1.377798968456e-02 0.000000000000e+00 0.000000000000e+00
1.083250000000e+03 4.846411095977e-02 0.000000000000e+00 0.000000000000e+00
1.083500000000e+03 9.584068636774e-02 0.000000000000e+00 0.000000000000e+00
1.083750000000e+03 1.534887266298e-01 0.000000000000e+00 0.000000000000e+00
1.084000000000e+03 2.164125888081e-01 0.000000000000e+00 0.000000000000e+00
1.084250000000e+03 2.780741683708e-01 0.000000000000e+00 0.000000000000e+00
1.084500000000e+03 3.317142697445e-01 0.000000000000e+00 0.000000000000e+00
1.084750000000e+03 3.717126793477e-01 0.000000000000e+00 0.000000000000e+00
1.085000000000e+03 3.947375436447e-01 0.000000000000e+00 0.000000000000e+00
1.085250000000e+03 4.004764678359e-01 0.000000000000e+00 0.000000000000e+00
1.085500000000e+03 3.918181130654e-01 0.000000000000e+00 0.000000000000e+00
1.085750000000e+03 3.744503268842e-01 0.000000000000e+00 0.000000000000e+00
1.086000000000e+03 3.559422523200e-01 0.000000000000e+00 0.000000000000e+00
1.086250000000e+03 3.444664119883e-01 0.000000000000e+00 0.000000000000e+00
1.086500000000e+03 3.473779498643e-01 0.000000000000e+00 0.000000000000e+00
1.086750000000e+03 3.698923383524e-01 0.000000000000e+00 0.000000000000e+00
1.087000000000e+03 4.140865000870e-01 0.000000000000e+00 0.000000000000e+00
1.087250000000e+03 4.783947200680e-01 0.000000000000e+00 0.000000000000e+00
1.087500000000e+03 5.576892174003e-01 0.000000000000e+00 0.000000000000e+00
1.087750000000e+03 6.439394773712e-01 0.000000000000e+00 0.000000000000e+00
1.088000000000e+03 7.273501733013e-01 0.000000000000e+00 0.000000000000e+00
1.088250000000e+03 7.977999988714e-01 0.000000000000e+00 0.000000000000e+00
1.088500000000e+03 8.463553087114e-01 0.000000000000e+00 0.000000000000e+00
1.088750000000e+03 8.666205850593e-01 0.000000000000e+00 0.000000000000e+00
1.089000000000e+03 8.557138976431e-01 0.000000000000e+00 0.000000000000e+00
1.089250000000e+03 8.147150908489e-01 0.000000000000e+00 0.000000000000e+00
1.089500000000e+03 7.485175549044e-01 0.000000000000e+00 0.000000000000e+00
1.089750000000e+03 6.651076708255e-01 0.000000000000e+00 0.000000000000e+00
1.090000000000e+03 5.743845346949e-01 0.000000000000e+00 0.000000000000e+00
1.090250000000e+03 4.867025303403e-01 0.000000000000e+00 0.000000000000e+00
1.090500000000e+03 4.113600550891e-01 0.000000000000e+00 0.000000000000e+00
1.090750000000e+03 3.552633159282e-01 0.000000000000e+00 0.000000000000e+00
1.091000000000e+03 3.219643195072e-01 0.000000000000e+00 0.000000000000e+00
1.091250000000e+03 3.112122347184e-01 0.000000000000e+00 0.000000000000e+00
1.091500000000e+03 3.190770636003e-01 0.000000000000e+00 0.000000000000e+00
1.091750000000e+03 3.386168208628e-01 0.000000000000e+00 0.000000000000e+00
1.092000000000e+03 3.609778847552e-01 0.000000000000e+00 0.000000000000e+00
1.092250000000e+03 3.767552593223e-01 0.000000000000e+00 0.000000000000e+00
1.092500000000e+03 3.774044184730e-01 0.000000000000e+00 0.000000000000e+00
1.092750000000e+03 3.564938848390e-01 0.000000000000e+00 0.000000000000e+00
1.093000000000e+03 3.106172757477e-01 0.000000000000e+00 0.000000000000e+00
1.093250000000e+03 2.398398213091e-01 0.000000000000e+00 0.000000000000e+00
1.093500000000e+03 1.476279478557e-01 0.000000000000e+00 0.000000000000e+00
1.093750000000e+03 4.028963955047e-02 0.000000000000e+00 0.000000000000e+00
1.094000000000e+03 -7.397434920854e-02 0.000000000000e+00 0.000000000000e+00
1.094250000000e+03 -1.862536313261e-01 0.000000000000e+00 0.000000000000e+00
1.094500000000e+03 -2.881615904029e-01 0.000000000000e+00 0.000000000000e+00
1.094750000000e+03 -3.729347470794e-01 0.000000000000e+00 0.000000000000e+00
1.095000000000e+03 -4.362416401796e-01 0.000000000000e+00 0.000000000000e+00
1.095250000000e+03 -4.765953964909e-01 0.000000000000e+00 0.000000000000e+00
1.095500000000e+03 -4.953288999248e-01 0.000000000000e+00 0.000000000000e+00
1.095750000000e+03 -4.961597854775e-01 0.000000000000e+00 0.000000000000e+00
1.096000000000e+03 -4.844336635814e-01 0.000000000000e+00 0.000000000000e+00
1.096250000000e+03 -4.661788205658e-01 0.000000000000e+00 0.000000000000e+00
1.096500000000e+03 -4.471278325149e-01 0.000000000000e+00 0.000000000000e+00
1.096750000000e+03 -4.318585502259e-01 0.000000000000e+00 0.000000000000e+00
1.097000000000e+03 -4.231802885315e-01 0.000000000000e+00 0.000000000000e+00
1.097250000000e+03 -4.218459745139e-01 0.000000000000e+00 0.000000000000e+00
1.097500000000e+03 -4.266153796454e-01 0.000000000000e+00 0.000000000000e+00
1.097750000000e+03 -4.346376477463e-01 0.000000000000e+00 0.000000000000e+00
1.098000000000e+03 -4.420722433445e-01 0.000000000000e+00 0.000000000000e+00
1.098250000000e+03 -4.448336893253e-01 0.000000000000e+00 0.000000000000e+00
1.098500000000e+03 -4.393317976558e-01 0.000000000000e+00 0.000000000000e+00
1.098750000000e+03 -4.230868674019e-01 0.000000000000e+00 0.000000000000e+00
1.099000000000e+03 -3.951263621661e-01 0.000000000000e+00 0.000000000000e+00
1.099250000000e+03 -3.561106717730e-01 0.000000000000e+00 0.000000000000e+00
1.099500000000e+03 -3.081833974539e-01 0.000000000000e+00 0.000000000000e+00
1.099750000000e+03 -2.545880178135e-01 0.000000000000e+00 0.000000000000e+00
1.100000000000e+03 -1.991301470230e-01 0.000000000000e+00 0.000000000000e+00
1.100250000000e+03 -1.455869853014e-01 0.000000000000e+00 0.000000000000e+00
1.100500000000e+03 -9.716974712936e-02 0.000000000000e+00 0.000000000000e+00
1.100750000000e+03 -5.613072159537e-02 0.000000000000e+00 0.000000000000e+00
1.101000000000e+03 -2.357712215743e-02 0.000000000000e+00 0.000000000000e+00
1.101250000000e+03 4.855271658258e-04 0.000000000000e+00 0.000000000000e+00
1.101500000000e+03 1.690004939444e-02 0.000000000000e+00 0.000000000000e+00
1.101750000000e+03 2.695179473082e-02 0.000000000000e+00 0.000000000000e+00
1.102000000000e+03 3.189482625579e-02 0.000000000000e+00 0.000000000000e+00
1.102250000000e+03 3.250618310474e-02 0.000000000000e+00 0.000000000000e+00
1.102500000000e+03 2.875861840233e-02 0.000000000000e+00 0.000000000000e+00
1.102750000000e+03 1.968037372408e-02 0.000000000000e+00 0.000000000000e+00
1.103000000000e+03 3.436397385399e-03 0.000000000000e+00 0.000000000000e+00
1.103250000000e+03 -2.237514005817e-02 0.000000000000e+00 0.000000000000e+00
1.103500000000e+03 -6.025713514949e-02 0.000000000000e+00 0.000000000000e+00
1.103750000000e+03 -1.122571994097e-01 0.000000000000e+00 0.000000000000e+00
1.104000000000e+03 -1.794185056599e-01 0.000000000000e+00 0.000000000000e+00
1.104250000000e+03 -2.613383189966e-01 0.000000000000e+00 0.000000000000e+00
1.104500000000e+03 -3.559200015282e-01 0.000000000000e+00 0.000000000000e+00
1.104750000000e+03 -4.593744366135e-01 0.000000000000e+00 0.000000000000e+00
1.105000000000e+03 -5.664865820972e-01 0.000000000000e+00 0.000000000000e+00
1.105250000000e+03 -6.711187795134e-01 0.000000000000e+00 0.000000000000e+00
1.105500000000e+03 -7.668817985779e-01 0.000000000000e+00 0.000000000000e+00
1.105750000000e+03 -8.478742149316e-01 0.000000000000e+00 0.000000000000e+00
1.106000000000e+03 -9.093758657894e-01 0.000000000000e+00 0.000000000000e+00
1.106250000000e+03 -9.483846197046e-01 0.000000000000e+00 0.000000000000e+00
1.106500000000e+03 -9.639074152919e-01 0.000000000000e+00 0.000000000000e+00
1.106750000000e+03 -9.569533938942e-01 0.000000000000e+00 0.000000000000e+00
1.107000000000e+03 -9.302233891924e-01 0.000000000000e+00 0.000000000000e+00
1.107250000000e+03 -8.875388057801e-01 0.000000000000e+00 0.000000000000e+00
1.107500000000e+03 -8.330962563079e-01 0.000000000000e+00 0.000000000000e+00
1.107750000000e+03 -7.706651695465e-01 0.000000000000e+00 0.000000000000e+00
1.108000000000e+03 -7.028586950286e-01 0.000000000000e+00 0.000000000000e+00
1.108250000000e+03 -6.306010645091e-01 0.000000000000e+00 0.000000000000e+00
1.108500000000e+03 -5.528877090393e-01 0.000000000000e+00 0.000000000000e+00
1.108750000000e+03 -4.668915509228e-01 0.000000000000e+00 0.000000000000e+00
1.109000000000e+03 -3.684162460358e-01 0.000000000000e+00 0.000000000000e+00
1.109250000000e+03 -2.526426476195e-01 0.000000000000e+00 0.000000000000e+00
1.109500000000e+03 -1.150667575438e-01 0.000000000000e+00 0.000000000000e+00
1.109750000000e+03 4.750653852956e-02 0.000000000000e+00 0.000000000000e+00
1.110000000000e+03 2.360640469683e-01 0.000000000000e+00 0.000000000000e+00
1.110250000000e+03 4.487213914107e-01 0.000000000000e+00 0.000000000000e+00
1.110500000000e+03 6.804094773583e-01 0.000000000000e+00 0.000000000000e+00
1.110750000000e+03 9.229759777965e-01 0.000000000000e+00 0.000000000000e+00
1.111000000000e+03 1.165709415840e+00 0.000000000000e+00 0.000000000000e+00
1.111250000000e+03 1.396232743694e+00 0.000000000000e+00 0.000000000000e+00
1.111500000000e+03 1.601659016879e+00 0.000000000000e+00 0.000000000000e+00
1.111750000000e+03 1.769861972543e+00 0.000000000000e+00 0.000000000000e+00
1.112000000000e+03 1.890695134695e+00 0.000000000000e+00 0.000000000000e+00
1.112250000000e+03 1.956997609220e+00 0.000000000000e+00 0.000000000000e+00
1.112500000000e+03 1.965252649908e+00 0.000000000000e+00 0.000000000000e+00
1.112750000000e+03 1.915812572552e+00 0.000000000000e+00 0.000000000000e+00
1.113000000000e+03 1.812663942903e+00 0.000000000000e+00 0.000000000000e+00
1.113250000000e+03 1.662771485695e+00 0.000000000000e+00 0.000000000000e+00
1.113500000000e+03 1.475098484909e+00 0.000000000000e+00 0.000000000000e+00
1.113750000000e+03 1.259446883257e+00 0.000000000000e+00 0.000000000000e+00
1.114000000000e+03 1.025285122031e+00 0.000000000000e+00 0.000000000000e+00
1.114250000000e+03 7.807322392925e-01 0.000000000000e+00 0.000000000000e+00
1.114500000000e+03 5.318426496493e-01 0.000000000000e+00 0.000000000000e+00
1.114750000000e+03 2.822907361694e-01 0.000000000000e+00 0.000000000000e+00
1.115000000000e+03 3.349438286329e-02 0.000000000000e+00 0.000000000000e+00
1.115250000000e+03 -2.148494640267e-01 0.000000000000e+00 0.000000000000e+00
1.115500000000e+03 -4.639065958482e-01 0.000000000000e+00 0.000000000000e+00
1.115750000000e+03 -7.146638736736e-01 0.000000000000e+00 0.000000000000e+00
1.116000000000e+03 -9.668730084749e-01 0.000000000000e+00 0.000000000000e+00
1.116250000000e+03 -1.218153939458e+00 0.000000000000e+00 0.000000000000e+00
1.116500000000e+03 -1.463411735315e+00 0.000000000000e+00 0.000000000000e+00
1.116750000000e+03 -1.694677979174e+00 0.000000000000e+00 0.000000000000e+00
1.117000000000e+03 -1.901427903140e+00 0.000000000000e+00 0.000000000000e+00
1.117250000000e+03 -2.071356547420e+00 0.000000000000e+00 0.000000000000e+00
1.117500000000e+03 -2.191530584983e+00 0.000000000000e+00 0.000000000000e+00
1.117750000000e+03 -2.249776662459e+00 0.000000000000e+00 0.000000000000e+00
1.118000000000e+03 -2.236130124635e+00 0.000000000000e+00 0.000000000000e+00
1.118250000000e+03 -2.144155116275e+00 0.000000000000e+00 0.000000000000e+00
1.118500000000e+03 -1.971960181921e+00 0.000000000000e+00 0.000000000000e+00
1.118750000000e+03 -1.722770829276e+00 0.000000000000e+00 0.000000000000e+00
1.119000000000e+03 -1.404976895017e+00 0.000000000000e+00 0.000000000000e+00
1.119250000000e+03 -1.031640106156e+00 0.000000000000e+00 0.000000000000e+00
1.119500000000e+03 -6.195165869938e-01 0.000000000000e+00 0.000000000000e+00
1.119750000000e+03 -1.877106476197e-01 0.000000000000e+00 0.000000000000e+00
1.120000000000e+03 2.438784085950e-01 0.000000000000e+00 0.000000000000e+00
1.120250000000e+03 6.561315781878e-01 0.000000000000e+00 0.000000000000e+00
1.120500000000e+03 1.032124684739e+00 0.000000000000e+00 0.000000000000e+00
1.120750000000e+03 1.358225787232e+00 0.000000000000e+00 0.000000000000e+00
1.121000000000e+03 1.624766052352e+00 0.000000000000e+00 0.000000000000e+00
1.121250000000e+03 1.826235143848e+00 0.000000000000e+00 0.000000000000e+00
1.121500000000e+03 1.961017501729e+00 0.000000000000e+00 0.000000000000e+00
1.121750000000e+03 2.030746819081e+00 0.000000000000e+00 0.000000000000e+00
1.122000000000e+03 2.039404107936e+00 0.000000000000e+00 0.000000000000e+00
1.122250000000e+03 1.992313467212e+00 0.000000000000e+00 0.000000000000e+00
1.122500000000e+03 1.895195367460e+00 0.000000000000e+00 0.000000000000e+00
1.122750000000e+03 1.753419623485e+00 0.000000000000e+00 0.000000000000e+00
1.123000000000e+03 1.571562243646e+00 0.000000000000e+00 0.000000000000e+00
1.123250000000e+03 1.353317888948e+00 0.000000000000e+00 0.000000000000e+00
1.123500000000e+03 1.101760596845e+00 0.000000000000e+00 0.000000000000e+00
1.123750000000e+03 8.198884165345e-01 0.000000000000e+00 0.000000000000e+00
1.124000000000e+03 5.113409522989e-01 0.000000000000e+00 0.000000000000e+00
1.124250000000e+03 1.811492285738e-01 0.000000000000e+00 0.000000000000e+00
1.124500000000e+03 -1.636310263671e-01 0.000000000000e+00 0.000000000000e+00
1.124750000000e+03 -5.135375093010e-01 0.000000000000e+00 0.000000000000e+00
1.125000000000e+03 -8.566713295742e-01 0.000000000000e+00 0.000000000000e+00
1.125250000000e+03 -1.179069545870e+00 0.000000000000e+00 0.000000000000e+00
1.125500000000e+03 -1.465472897598e+00 0.000000000000e+00 0.000000000000e+00
1.125750000000e+03 -1.700423239414e+00 0.000000000000e+00 0.000000000000e+00
1.126000000000e+03 -1.869575113721e+00 0.000000000000e+00 0.000000000000e+00
1.126250000000e+03 -1.961070859413e+00 0.000000000000e+00 0.000000000000e+00
1.126500000000e+03 -1.966813494798e+00 0.000000000000e+00 0.000000000000e+00
1.126750000000e+03 -1.883478391862e+00 0.000000000000e+00 0.000000000000e+00
1.127000000000e+03 -1.713132521539e+00 0.000000000000e+00 0.000000000000e+00
1.127250000000e+03 -1.463374998925e+00 0.000000000000e+00 0.000000000000e+00
1.127500000000e+03 -1.146968725116e+00 0.000000000000e+00 0.000000000000e+00
1.127750000000e+03 -7.809926396627e-01 0.000000000000e+00 0.000000000000e+00
1.128000000000e+03 -3.855996396469e-01 0.000000000000e+00 0.000000000000e+00
1.128250000000e+03 1.749052195604e-02 0.000000000000e+00 0.000000000000e+00
1.128500000000e+03 4.066065232996e-01 0.000000000000e+00 0.000000000000e+00
1.128750000000e+03 7.616844143120e-01 0.000000000000e+00 0.000000000000e+00
1.129000000000e+03 1.065618190580e+00 0.000000000000e+00 0.000000000000e+00
1.129250000000e+03 1.305280397483e+00 0.000000000000e+00 0.000000000000e+00
1.129500000000e+03 1.472134893183e+00 0.000000000000e+00 0.000000000000e+00
1.129750000000e+03 1.562414758110e+00 0.000000000000e+00 0.000000000000e+00
1.130000000000e+03 1.576889435046e+00 0.000000000000e+00 0.000000000000e+00
1.130250000000e+03 1.520289883528e+00 0.000000000000e+00 0.000000000000e+00
1.130500000000e+03 1.400493348284e+00 0.000000000000e+00 0.000000000000e+00
1.130750000000e+03 1.227586638217e+00 0.000000000000e+00 0.000000000000e+00
1.131000000000e+03 1.012927229556e+00 0.000000000000e+00 0.000000000000e+00
1.131250000000e+03 7.683060544734e-01 0.000000000000e+00 0.000000000000e+00
1.131500000000e+03 5.052876602278e-01 0.000000000000e+00 0.000000000000e+00
1.131750000000e+03 2.347672822472e-01 0.000000000000e+00 0.000000000000e+00
1.132000000000e+03 -3.325408778884e-02 0.000000000000e+00 0.000000000000e+00
1.132250000000e+03 -2.897106337802e-01 0.000000000000e+00 0.000000000000e+00
1.132500000000e+03 -5.263893647705e-01 0.000000000000e+00 0.000000000000e+00
1.132750000000e+03 -7.358000152212e-01 0.000000000000e+00 0.000000000000e+00
1.133000000000e+03 -9.110739450433e-01 0.000000000000e+00 0.000000000000e+00
1.133250000000e+03 -1.045956753889e+00 0.000000000000e+00 0.000000000000e+00
1.133500000000e+03 -1.134936313336e+00 0.000000000000e+00 0.000000000000e+00
1.133750000000e+03 -1.173517754757e+00 0.000000000000e+00 0.000000000000e+00
1.134000000000e+03 -1.158624415632e+00 0.000000000000e+00 0.000000000000e+00
1.134250000000e+03 -1.089073893318e+00 0.000000000000e+00 0.000000000000e+00
1.134500000000e+03 -9.660557811130e-01 0.000000000000e+00 0.000000000000e+00
1.134750000000e+03 -7.935258775093e-01 0.000000000000e+00 0.000000000000e+00
1.135000000000e+03 -5.784326189593e-01 0.000000000000e+00 0.000000000000e+00
1.135250000000e+03 -3.307053393620e-01 0.000000000000e+00 0.000000000000e+00
1.135500000000e+03 -6.295905767144e-02 0.000000000000e+00 0.000000000000e+00
1.135750000000e+03 2.100963604374e-01 0.000000000000e+00 0.000000000000e+00
1.136000000000e+03 4.725179308623e-01 0.000000000000e+00 0.000000000000e+00
1.136250000000e+03 7.082016151730e-01 0.000000000000e+00 0.000000000000e+00
1.136500000000e+03 9.020741141201e-01 0.000000000000e+00 0.000000000000e+00
1.136750000000e+03 1.041293459348e+00 0.000000000000e+00 0.000000000000e+00
1.137000000000e+03 1.116339603478e+00 0.000000000000e+00 0.000000000000e+00
1.137250000000e+03 1.121881962117e+00 0.000000000000e+00 0.000000000000e+00
1.137500000000e+03 1.057329716295e+00 0.000000000000e+00 0.000000000000e+00
1.137750000000e+03 9.270005255415e-01 0.000000000000e+00 0.000000000000e+00
1.138000000000e+03 7.398807101562e-01 0.000000000000e+00 0.000000000000e+00
1.138250000000e+03 5.089906523678e-01 0.000000000000e+00 0.000000000000e+00
1.138500000000e+03 2.504085284226e-01 0.000000000000e+00 0.000000000000e+00
1.138750000000e+03 -1.796086385299e-02 0.000000000000e+00 0.000000000000e+00
1.139000000000e+03 -2.777611113458e-01 0.000000000000e+00 0.000000000000e+00
1.139250000000e+03 -5.115794806532e-01 0.000000000000e+00 0.000000000000e+00
1.139500000000e+03 -7.042393915730e-01 0.000000000000e+00 0.000000000000e+00
1.139750000000e+03 -8.438798936282e-01 0.000000000000e+00 0.000000000000e+00
1.140000000000e+03 -9.227356060793e-01 0.000000000000e+00 0.000000000000e+00
1.140250000000e+03 -9.375619891324e-01 0.000000000000e+00 0.000000000000e+00
1.140500000000e+03 -8.896863123261e-01 0.000000000000e+00 0.000000000000e+00
1.140750000000e+03 -7.847002979002e-01 0.000000000000e+00 0.000000000000e+00
1.141000000000e+03 -6.318423380754e-01 0.000000000000e+00 0.000000000000e+00
1.141250000000e+03 -4.431422158199e-01 0.000000000000e+00 0.000000000000e+00
1.141500000000e+03 -2.324171470417e-01 0.000000000000e+00 0.000000000000e+00
1.141750000000e+03 -1.421362275581e-02 0.000000000000e+00 0.000000000000e+00
1.142000000000e+03 1.972148841061e-01 0.000000000000e+00 0.000000000000e+00
1.142250000000e+03 3.888174566106e-01 0.000000000000e+00 0.000000000000e+00
1.142500000000e+03 5.494852984339e-01 0.000000000000e+00 0.000000000000e+00
1.142750000000e+03 6.705873903903e-01 0.000000000000e+00 0.000000000000e+00
1.143000000000e+03 7.462920708334e-01 0.000000000000e+00 0.000000000000e+00
1.143250000000e+03 7.736856608683e-01 0.000000000000e+00 0.000000000000e+00
1.143500000000e+03 7.527156448108e-01 0.000000000000e+00 0.000000000000e+00
1.143750000000e+03 6.859958203985e-01 0.000000000000e+00 0.000000000000e+00
1.144000000000e+03 5.785136841673e-01 0.000000000000e+00 0.000000000000e+00
1.144250000000e+03 4.372766112483e-01 0.000000000000e+00 0.000000000000e+00
1.144500000000e+03 2.709245877439e-01 0.000000000000e+00 0.000000000000e+00
1.144750000000e+03 8.932555576840e-02 0.000000000000e+00 0.000000000000e+00
1.145000000000e+03 -9.684256453160e-02 0.000000000000e+00 0.000000000000e+00
1.145250000000e+03 -2.765288013307e-01 0.000000000000e+00 0.000000000000e+00
1.145500000000e+03 -4.387758137628e-01 0.000000000000e+00 0.000000000000e+00
1.145750000000e+03 -5.732263781853e-01 0.000000000000e+00 0.000000000000e+00
1.146000000000e+03 -6.706726158036e-01 0.000000000000e+00 0.000000000000e+00
1.146250000000e+03 -7.236381903958e-01 0.000000000000e+00 0.000000000000e+00
1.146500000000e+03 -7.269672618174e-01 0.000000000000e+00 0.000000000000e+00
1.146750000000e+03 -6.783765743771e-01 0.000000000000e+00 0.000000000000e+00
1.147000000000e+03 -5.789120016766e-01 0.000000000000e+00 0.000000000000e+00
1.147250000000e+03 -4.332415406466e-01 0.000000000000e+00 0.000000000000e+00
1.147500000000e+03 -2.497160656643e-01 0.000000000000e+00 0.000000000000e+00
1.147750000000e+03 -4.013906661136e-02 0.000000000000e+00 0.000000000000e+00
1.148000000000e+03 1.807923359009e-01 0.000000000000e+00 0.000000000000e+00
1.148250000000e+03 3.963816574767e-01 0.000000000000e+00 0.000000000000e+00
1.148500000000e+03 5.891306910032e-01 0.000000000000e+00 0.000000000000e+00
1.148750000000e+03 7.421670644427e-01 0.000000000000e+00 0.000000000000e+00
1.149000000000e+03 8.407889100176e-01 0.000000000000e+00 0.000000000000e+00
1.149250000000e+03 8.739823914669e-01 0.000000000000e+00 0.000000000000e+00
1.149500000000e+03 8.357496458459e-01 0.000000000000e+00 0.000000000000e+00
1.149750000000e+03 7.260839937062e-01 0.000000000000e+00 0.000000000000e+00
1.150000000000e+03 5.514484465995e-01 0.000000000000e+00 0.000000000000e+00
1.150250000000e+03 3.246526150624e-01 0.000000000000e+00 0.000000000000e+00
1.150500000000e+03 6.407948983470e-02 0.000000000000e+00 0.000000000000e+00
1.150750000000e+03 -2.077179171559e-01 0.000000000000e+00 0.000000000000e+00
1.151000000000e+03 -4.659566951970e-01 0.000000000000e+00 0.000000000000e+00
1.151250000000e+03 -6.859379037303e-01 0.000000000000e+00 0.000000000000e+00
1.151500000000e+03 -8.455142589884e-01 0.000000000000e+00 0.000000000000e+00
1.151750000000e+03 -9.274557100780e-01 0.000000000000e+00 0.000000000000e+00
1.152000000000e+03 -9.214481450131e-01 0.000000000000e+00 0.000000000000e+00
1.152250000000e+03 -8.254821570133e-01 0.000000000000e+00 0.000000000000e+00
1.152500000000e+03 -6.464407945265e-01 0.000000000000e+00 0.000000000000e+00
1.152750000000e+03 -3.997734774343e-01 0.000000000000e+00 0.000000000000e+00
1.153000000000e+03 -1.082401632633e-01 0.000000000000e+00 0.000000000000e+00
1.153250000000e+03 2.001850984735e-01 0.000000000000e+00 0.000000000000e+00
1.153500000000e+03 4.950610898913e-01 0.000000000000e+00 0.000000000000e+00
1.153750000000e+03 7.466022442671e-01 0.000000000000e+00 0.000000000000e+00
1.154000000000e+03 9.288460735251e-01 0.000000000000e+00 0.000000000000e+00
1.154250000000e+03 1.022513351349e+00 0.000000000000e+00 0.000000000000e+00
1.154500000000e+03 1.017229155008e+00 0.000000000000e+00 0.000000000000e+00
1.154750000000e+03 9.128329267831e-01 0.000000000000e+00 0.000000000000e+00
1.155000000000e+03 7.196004672076e-01 0.000000000000e+00 0.000000000000e+00
1.155250000000e+03 4.573202555432e-01 0.000000000000e+00 0.000000000000e+00
1.155500000000e+03 1.532972411035e-01 0.000000000000e+00 0.000000000000e+00
1.155750000000e+03 -1.605161619052e-01 0.000000000000e+00 0.000000000000e+00
1.156000000000e+03 -4.509552261983e-01 0.000000000000e+00 0.000000000000e+00
1.156250000000e+03 -6.872639583786e-01 0.000000000000e+00 0.000000000000e+00
1.156500000000e+03 -8.444914830897e-01 0.000000000000e+00 0.000000000000e+00
1.156750000000e+03 -9.062711213567e-01 0.000000000000e+00 0.000000000000e+00
1.157000000000e+03 -8.666547411573e-01 0.000000000000e+00 0.000000000000e+00
1.157250000000e+03 -7.307806667467e-01 0.000000000000e+00 0.000000000000e+00
1.157500000000e+03 -5.142876036217e-01 0.000000000000e+00 0.000000000000e+00
1.157750000000e+03 -2.415338229676e-01 0.000000000000e+00 0.000000000000e+00
1.158000000000e+03 5.717749564352e-02 0.000000000000e+00 0.000000000000e+00
1.158250000000e+03 3.490467844378e-01 0.000000000000e+00 0.000000000000e+00
1.158500000000e+03 6.024989033551e-01 0.000000000000e+00 0.000000000000e+00
1.158750000000e+03 7.907410389334e-01 0.000000000000e+00 0.000000000000e+00
1.159000000000e+03 8.947413550003e-01 0.000000000000e+00 0.000000000000e+00
1.159250000000e+03 9.052815250439e-01 0.000000000000e+00 0.000000000000e+00
1.159500000000e+03 8.238480052742e-01 0.000000000000e+00 0.000000000000e+00
1.159750000000e+03 6.622672245257e-01 0.000000000000e+00 0.000000000000e+00
1.160000000000e+03 4.411414251562e-01 0.000000000000e+00 0.000000000000e+00
1.160250000000e+03 1.872858678287e-01 0.000000000000e+00 0.000000000000e+00
1.160500000000e+03 -6.951337809927e-02 0.000000000000e+00 0.000000000000e+00
1.160750000000e+03 -3.000234622387e-01 0.000000000000e+00 0.000000000000e+00
1.161000000000e+03 -4.789443131780e-01 0.000000000000e+00 0.000000000000e+00
1.161250000000e+03 -5.877416527672e-01 0.000000000000e+00 0.000000000000e+00
1.161500000000e+03 -6.166049636149e-01 0.000000000000e+00 0.000000000000e+00
1.161750000000e+03 -5.653150690002e-01 0.000000000000e+00 0.000000000000e+00
1.162000000000e+03 -4.429439821127e-01 0.000000000000e+00 0.000000000000e+00
1.162250000000e+03 -2.664547552256e-01 0.000000000000e+00 0.000000000000e+00
1.162500000000e+03 -5.840276139821e-02 0.000000000000e+00 0.000000000000e+00
1.162750000000e+03 1.559545588445e-01 0.000000000000e+00 0.000000000000e+00
1.163000000000e+03 3.517678120386e-01 0.000000000000e+00 0.000000000000e+00
1.163250000000e+03 5.075376290928e-01 0.000000000000e+00 0.000000000000e+00
1.163500000000e+03 6.075334809885e-01 0.000000000000e+00 0.000000000000e+00
1.163750000000e+03 6.434111641288e-01 0.000000000000e+00 0.000000000000e+00
1.164000000000e+03 6.148605351151e-01 0.000000000000e+00 0.000000000000e+00
1.164250000000e+03 5.292427101471e-01 0.000000000000e+00 0.000000000000e+00
1.164500000000e+03 4.003045061273e-01 0.000000000000e+00 0.000000000000e+00
1.164750000000e+03 2.461707585687e-01 0.000000000000e+00 0.000000000000e+00
1.165000000000e+03 8.689819934078e-02 0.000000000000e+00 0.000000000000e+00
1.165250000000e+03 -5.808195930560e-02 0.000000000000e+00 0.000000000000e+00
1.165500000000e+03 -1.723059681882e-01 0.000000000000e+00 0.000000000000e+00
1.165750000000e+03 -2.441198020069e-01 0.000000000000e+00 0.000000000000e+00
1.166000000000e+03 -2.678150650033e-01 0.000000000000e+00 0.000000000000e+00
1.166250000000e+03 -2.439528041451e-01 0.000000000000e+00 0.000000000000e+00
1.166500000000e+03 -1.788795531307e-01 0.000000000000e+00 0.000000000000e+00
1.166750000000e+03 -8.354417234180e-02 0.000000000000e+00 0.000000000000e+00
1.167000000000e+03 2.819109794590e-02 0.000000000000e+00 0.000000000000e+00
1.167250000000e+03 1.414968976020e-01 0.000000000000e+00 0.000000000000e+00
1.167500000000e+03 2.425125315584e-01 0.000000000000e+00 0.000000000000e+00
1.167750000000e+03 3.200207648413e-01 0.000000000000e+00 0.000000000000e+00
1.168000000000e+03 3.666608142298e-01 0.000000000000e+00 0.000000000000e+00
1.168250000000e+03 3.795524638064e-01 0.000000000000e+00 0.000000000000e+00
1.168500000000e+03 3.602907348699e-01 0.000000000000e+00 0.000000000000e+00
1.168750000000e+03 3.143573289911e-01 0.000000000000e+00 0.000000000000e+00
1.169000000000e+03 2.500702470259e-01 0.000000000000e+00 0.000000000000e+00
1.169250000000e+03 1.772468964023e-01 0.000000000000e+00 0.000000000000e+00
1.169500000000e+03 1.057824318941e-01 0.000000000000e+00 0.000000000000e+00
1.169750000000e+03 4.434200135726e-02 0.000000000000e+00 0.000000000000e+00
1.170000000000e+03 -6.647903558301e-04 0.000000000000e+00 0.000000000000e+00
1.170250000000e+03 -2.571058428312e-02 0.000000000000e+00 0.000000000000e+00
1.170500000000e+03 -3.032593102565e-02 0.000000000000e+00 0.000000000000e+00
1.170750000000e+03 -1.683889007033e-02 0.000000000000e+00 0.000000000000e+00
1.171000000000e+03 1.024625850166e-02 0.000000000000e+00 0.000000000000e+00
1.171250000000e+03 4.511095536164e-02 0.000000000000e+00 0.000000000000e+00
1.171500000000e+03 8.158028911641e-02 0.000000000000e+00 0.000000000000e+00
1.171750000000e+03 1.140305807765e-01 0.000000000000e+00 0.000000000000e+00
1.172000000000e+03 1.381200896085e-01 0.000000000000e+00 0.000000000000e+00
1.172250000000e+03 1.512531590207e-01 0.000000000000e+00 0.000000000000e+00
1.172500000000e+03 1.527353951247e-01 0.000000000000e+00 0.000000000000e+00
1.172750000000e+03 1.436273879977e-01 0.000000000000e+00 0.000000000000e+00
1.173000000000e+03 1.263493651162e-01 0.000000000000e+00 0.000000000000e+00
1.173250000000e+03 1.041225715922e-01 0.000000000000e+00 0.000000000000e+00
1.173500000000e+03 8.035081368213e-02 0.000000000000e+00 0.000000000000e+00
1.173750000000e+03 5.804586854796e-02 0.000000000000e+00 0.000000000000e+00
1.174000000000e+03 3.938451370547e-02 0.000000000000e+00 0.000000000000e+00
1.174250000000e+03 2.545635970577e-02 0.000000000000e+00 0.000000000000e+00
1.174500000000e+03 1.622581917237e-02 0.000000000000e+00 0.000000000000e+00
1.174750000000e+03 1.069457188918e-02 0.000000000000e+00 0.000000000000e+00
1.175000000000e+03 7.218758025936e-03 0.000000000000e+00 0.000000000000e+00
1.175250000000e+03 3.912703228206e-03 0.000000000000e+00 0.000000000000e+00
1.175500000000e+03 -9.387181989742e-04 0.000000000000e+00 0.000000000000e+00
1.175750000000e+03 -8.533118531540e-03 0.000000000000e+00 0.000000000000e+00
1.176000000000e+03 -1.932705794121e-02 0.000000000000e+00 0.000000000000e+00
1.176250000000e+03 -3.296909515231e-02 0.000000000000e+00 0.000000000000e+00
1.176500000000e+03 -4.839344051265e-02 0.000000000000e+00 0.000000000000e+00
1.176750000000e+03 -6.404983734130e-02 0.000000000000e+00 0.000000000000e+00
1.177000000000e+03 -7.822236475566e-02 0.000000000000e+00 0.000000000000e+00
1.177250000000e+03 -8.937596784733e-02 0.000000000000e+00 0.000000000000e+00
1.177500000000e+03 -9.646663294225e-02 0.000000000000e+00 0.000000000000e+00
1.177750000000e+03 -9.915930236742e-02 0.000000000000e+00 0.000000000000e+00
1.178000000000e+03 -9.791510459100e-02 0.000000000000e+00 0.000000000000e+00
1.178250000000e+03 -9.393303067747e-02 0.000000000000e+00 0.000000000000e+00
1.178500000000e+03 -8.895669356589e-02 0.000000000000e+00 0.000000000000e+00
1.178750000000e+03 -8.497995012928e-02 0.000000000000e+00 0.000000000000e+00
1.179000000000e+03 -8.390215412883e-02 0.000000000000e+00 0.000000000000e+00
1.179250000000e+03 -8.719196853351e-02 0.000000000000e+00 0.000000000000e+00
1.179500000000e+03 -9.561684702879e-02 0.000000000000e+00 0.000000000000e+00
1.179750000000e+03 -1.090840092615e-01 0.000000000000e+00 0.000000000000e+00
1.180000000000e+03 -1.266200278672e-01 0.000000000000e+00 0.000000000000e+00
1.180250000000e+03 -1.464932222374e-01 0.000000000000e+00 0.000000000000e+00
1.180500000000e+03 -1.664597286981e-01 0.000000000000e+00 0.000000000000e+00
1.180750000000e+03 -1.840941817523e-01 0.000000000000e+00 0.000000000000e+00
1.181000000000e+03 -1.971525566279e-01 0.000000000000e+00 0.000000000000e+00
1.181250000000e+03 -2.039099260965e-01 0.000000000000e+00 0.000000000000e+00
1.181500000000e+03 -2.034202890012e-01 0.000000000000e+00 0.000000000000e+00
1.181750000000e+03 -1.956583642946e-01 0.000000000000e+00 0.000000000000e+00
1.182000000000e+03 -1.815221343457e-01 0.000000000000e+00 0.000000000000e+00
1.182250000000e+03 -1.626968577400e-01 0.000000000000e+00 0.000000000000e+00
1.182500000000e+03 -1.414027358261e-01 0.000000000000e+00 0.000000000000e+00
1.182750000000e+03 -1.200660460823e-01 0.000000000000e+00 0.000000000000e+00
1.183000000000e+03 -1.009646699525e-01 0.000000000000e+00 0.000000000000e+00
1.183250000000e+03 -8.590195240899e-02 0.000000000000e+00 0.000000000000e+00
1.183500000000e+03 -7.595745403596e-02 0.000000000000e+00 0.000000000000e+00
1.183750000000e+03 -7.135043082743e-02 0.000000000000e+00 0.000000000000e+00
1.184000000000e+03 -7.143395778496e-02 0.000000000000e+00 0.000000000000e+00
1.184250000000e+03 -7.481740481764e-02 0.000000000000e+00 0.000000000000e+00
1.184500000000e+03 -7.959565585919e-02 0.000000000000e+00 0.000000000000e+00
1.184750000000e+03 -8.364798220800e-02 0.000000000000e+00 0.000000000000e+00
1.185000000000e+03 -8.496010328797e-02 0.000000000000e+00 0.000000000000e+00
1.185250000000e+03 -8.192094229303e-02 0.000000000000e+00 0.000000000000e+00
1.185500000000e+03 -7.355098413454e-02 0.000000000000e+00 0.000000000000e+00
1.185750000000e+03 -5.963089323145e-02 0.000000000000e+00 0.000000000000e+00
1.186000000000e+03 -4.071513004815e-02 0.000000000000e+00 0.000000000000e+00
1.186250000000e+03 -1.803310155486e-02 0.000000000000e+00 0.000000000000e+00
1.186500000000e+03 6.702894607041e-03 0.000000000000e+00 0.000000000000e+00
1.186750000000e+03 3.155053765780e-02 0.000000000000e+00 0.000000000000e+00
1.187000000000e+03 5.461109195826e-02 0.000000000000e+00 0.000000000000e+00
1.187250000000e+03 7.428242059864e-02 0.000000000000e+00 0.000000000000e+00
1.187500000000e+03 8.945514130747e-02 0.000000000000e+00 0.000000000000e+00
1.187750000000e+03 9.962601949827e-02 0.000000000000e+00 0.000000000000e+00
1.188000000000e+03 1.049165105594e-01 0.000000000000e+00 0.000000000000e+00
1.188250000000e+03 1.059993556234e-01 0.000000000000e+00 0.000000000000e+00
1.188500000000e+03 1.039499336396e-01 0.000000000000e+00 0.000000000000e+00
1.188750000000e+03 1.000495987807e-01 0.000000000000e+00 0.000000000000e+00
1.189000000000e+03 9.557400977145e-02 0.000000000000e+00 0.000000000000e+00
1.189250000000e+03 9.159981870744e-02 0.000000000000e+00 0.000000000000e+00
1.189500000000e+03 8.885824212430e-02 0.000000000000e+00 0.000000000000e+00
1.189750000000e+03 8.765500500192e-02 0.000000000000e+00 0.000000000000e+00
1.190000000000e+03 8.786455981027e-02 0.000000000000e+00 0.000000000000e+00
1.190250000000e+03 8.899429629116e-02 0.000000000000e+00 0.000000000000e+00
1.190500000000e+03 9.030363533231e-02 0.000000000000e+00 0.000000000000e+00
1.190750000000e+03 9.095509523447e-02 0.000000000000e+00 0.000000000000e+00
1.191000000000e+03 9.017072523803e-02 0.000000000000e+00 0.000000000000e+00
1.191250000000e+03 8.736810387034e-02 0.000000000000e+00 0.000000000000e+00
1.191500000000e+03 8.225504173027e-02 0.000000000000e+00 0.000000000000e+00
1.191750000000e+03 7.487020026746e-02 0.000000000000e+00 0.000000000000e+00
1.192000000000e+03 6.556656774343e-02 0.000000000000e+00 0.000000000000e+00
1.192250000000e+03 5.494444318828e-02 0.000000000000e+00 0.000000000000e+00
1.192500000000e+03 4.374866635863e-02 0.000000000000e+00 0.000000000000e+00
1.192750000000e+03 3.275002757837e-02 0.000000000000e+00 0.000000000000e+00
1.193000000000e+03 2.263235553835e-02 0.000000000000e+00 0.000000000000e+00
1.193250000000e+03 1.390460407243e-02 0.000000000000e+00 0.000000000000e+00
1.193500000000e+03 6.851857900962e-03 0.000000000000e+00 0.000000000000e+00
1.193750000000e+03 1.531590278544e-03 0.000000000000e+00 0.000000000000e+00
1.194000000000e+03 -2.186897126706e-03 0.000000000000e+00 0.000000000000e+00
1.194250000000e+03 -4.549674101693e-03 0.000000000000e+00 0.000000000000e+00
1.194500000000e+03 -5.827630455943e-03 0.000000000000e+00 0.000000000000e+00
1.194750000000e+03 -6.226654664200e-03 0.000000000000e+00 0.000000000000e+00
1.195000000000e+03 -5.816547962230e-03 0.000000000000e+00 0.000000000000e+00
1.195250000000e+03 -4.492997549758e-03 0.000000000000e+00 0.000000000000e+00
1.195500000000e+03 -1.980729299651e-03 0.000000000000e+00 0.000000000000e+00
1.195750000000e+03 2.121662358449e-03 0.000000000000e+00 0.000000000000e+00
1.196000000000e+03 8.262422338751e-03 0.000000000000e+00 0.000000000000e+00
1.196250000000e+03 1.683656575380e-02 0.000000000000e+00 0.000000000000e+00
1.196500000000e+03 2.808283169260e-02 0.000000000000e+00 0.000000000000e+00
1.196750000000e+03 4.199650880705e-02 0.000000000000e+00 0.000000000000e+00
1.197000000000e+03 5.827477174812e-02 0.000000000000e+00 0.000000000000e+00
1.197250000000e+03 7.630605274369e-02 0.000000000000e+00 0.000000000000e+00
1.197500000000e+03 9.520779293373e-02 0.000000000000e+00 0.000000000000e+00
1.197750000000e+03 1.139088599725e-01 0.000000000000e+00 0.000000000000e+00
1.198000000000e+03 1.312653195476e-01 0.000000000000e+00 0.000000000000e+00
1.198250000000e+03 1.461923785826e-01 0.000000000000e+00 0.000000000000e+00
1.198500000000e+03 1.577921713121e-01 0.000000000000e+00 0.000000000000e+00
1.198750000000e+03 1.654571925489e-01 0.000000000000e+00 0.000000000000e+00
1.199000000000e+03 1.689326220153e-01 0.000000000000e+00 0.000000000000e+00
1.199250000000e+03 1.683270199917e-01 0.000000000000e+00 0.000000000000e+00
1.199500000000e+03 1.640689411460e-01 0.000000000000e+00 0.000000000000e+00
1.199750000000e+03 1.568156390075e-01 0.000000000000e+00 0.000000000000e+00
1.200000000000e+03 1.473278433890e-01 0.000000000000e+00 0.000000000000e+00
1.200250000000e+03 1.363303268825e-01 0.000000000000e+00 0.000000000000e+00
1.200500000000e+03 1.243806890253e-01 0.000000000000e+00 0.000000000000e+00
1.200750000000e+03 1.117679989135e-01 0.000000000000e+00 0.000000000000e+00
1.201000000000e+03 9.845871503619e-02 0.000000000000e+00 0.000000000000e+00
1.201250000000e+03 8.410024969899e-02 0.000000000000e+00 0.000000000000e+00
1.201500000000e+03 6.808371772120e-02 0.000000000000e+00 0.000000000000e+00
1.201750000000e+03 4.965814614672e-02 0.000000000000e+00 0.000000000000e+00
1.202000000000e+03 2.808014696089e-02 0.000000000000e+00 0.000000000000e+00
1.202250000000e+03 2.777055183941e-03 0.000000000000e+00 0.000000000000e+00
1.202500000000e+03 -2.650123793970e-02 0.000000000000e+00 0.000000000000e+00
1.202750000000e+03 -5.956560364720e-02 0.000000000000e+00 0.000000000000e+00
1.203000000000e+03 -9.572546223461e-02 0.000000000000e+00 0.000000000000e+00
1.203250000000e+03 -1.337928497009e-01 0.000000000000e+00 0.000000000000e+00
1.203500000000e+03 -1.721551882706e-01 0.000000000000e+00 0.000000000000e+00
1.203750000000e+03 -2.089092906166e-01 0.000000000000e+00 0.000000000000e+00
1.204000000000e+03 -2.420401913626e-01 0.000000000000e+00 0.000000000000e+00
1.204250000000e+03 -2.696217493676e-01 0.000000000000e+00 0.000000000000e+00
1.204500000000e+03 -2.900125947964e-01 0.000000000000e+00 0.000000000000e+00
1.204750000000e+03 -3.020214176196e-01 0.000000000000e+00 0.000000000000e+00
1.205000000000e+03 -3.050197611413e-01 0.000000000000e+00 0.000000000000e+00
1.205250000000e+03 -2.989877952747e-01 0.000000000000e+00 0.000000000000e+00
1.205500000000e+03 -2.844879364211e-01 0.000000000000e+00 0.000000000000e+00
1.205750000000e+03 -2.625712856125e-01 0.000000000000e+00 0.000000000000e+00
1.206000000000e+03 -2.346312030979e-01 0.000000000000e+00 0.000000000000e+00
1.206250000000e+03 -2.022255692354e-01 0.000000000000e+00 0.000000000000e+00
1.206500000000e+03 -1.668933553729e-01 0.000000000000e+00 0.000000000000e+00
1.206750000000e+03 -1.299914667920e-01 0.000000000000e+00 0.000000000000e+00
1.207000000000e+03 -9.257439321931e-02 0.000000000000e+00 0.000000000000e+00
1.207250000000e+03 -5.533253088746e-02 0.000000000000e+00 0.000000000000e+00
1.207500000000e+03 -1.859611406394e-02 0.000000000000e+00 0.000000000000e+00
1.207750000000e+03 1.759817335278e-02 0.000000000000e+00 0.000000000000e+00
1.208000000000e+03 5.339020163621e-02 0.000000000000e+00 0.000000000000e+00
1.208250000000e+03 8.894881398924e-02 0.000000000000e+00 0.000000000000e+00
1.208500000000e+03 1.243180202525e-01 0.000000000000e+00 0.000000000000e+00
1.208750000000e+03 1.592822946200e-01 0.000000000000e+00 0.000000000000e+00
1.209000000000e+03 1.932735606072e-01 0.000000000000e+00 0.000000000000e+00
1.209250000000e+03 2.253363998878e-01 0.000000000000e+00 0.000000000000e+00
1.209500000000e+03 2.541595610014e-01 0.000000000000e+00 0.000000000000e+00
1.209750000000e+03 2.781721964859e-01 0.000000000000e+00 0.000000000000e+00
1.210000000000e+03 2.956938100499e-01 0.000000000000e+00 0.000000000000e+00
1.210250000000e+03 3.051189955138e-01 0.000000000000e+00 0.000000000000e+00
1.210500000000e+03 3.051128095620e-01 0.000000000000e+00 0.000000000000e+00
1.210750000000e+03 2.947907642307e-01 0.000000000000e+00 0.000000000000e+00
1.211000000000e+03 2.738591878735e-01 0.000000000000e+00 0.000000000000e+00
1.211250000000e+03 2.426968056677e-01 0.000000000000e+00 0.000000000000e+00
1.211500000000e+03 2.023660856758e-01 0.000000000000e+00 0.000000000000e+00
1.211750000000e+03 1.545520831522e-01 0.000000000000e+00 0.000000000000e+00
1.212000000000e+03 1.014359012664e-01 0.000000000000e+00 0.000000000000e+00
1.212250000000e+03 4.551817231168e-02 0.000000000000e+00 0.000000000000e+00
1.212500000000e+03 -1.058597033074e-02 0.000000000000e+00 0.000000000000e+00
1.212750000000e+03 -6.435589965702e-02 0.000000000000e+00 0.000000000000e+00
1.213000000000e+03 -1.135542488906e-01 0.000000000000e+00 0.000000000000e+00
1.213250000000e+03 -1.563747041778e-01 0.000000000000e+00 0.000000000000e+00
1.213500000000e+03 -1.915343070048e-01 0.000000000000e+00 0.000000000000e+00
1.213750000000e+03 -2.183036363298e-01 0.000000000000e+00 0.000000000000e+00
1.214000000000e+03 -2.364767121682e-01 0.000000000000e+00 0.000000000000e+00
1.214250000000e+03 -2.462903104961e-01 0.000000000000e+00 0.000000000000e+00
1.214500000000e+03 -2.483085299302e-01 0.000000000000e+00 0.000000000000e+00
1.214750000000e+03 -2.432921008946e-01 0.000000000000e+00 0.000000000000e+00
1.215000000000e+03 -2.320726525934e-01 0.000000000000e+00 0.000000000000e+00
1.215250000000e+03 -2.154499543052e-01 0.000000000000e+00 0.000000000000e+00
1.215500000000e+03 -1.941254428697e-01 0.000000000000e+00 0.000000000000e+00
1.215750000000e+03 -1.686788997891e-01 0.000000000000e+00 0.000000000000e+00
1.216000000000e+03 -1.395879376677e-01 0.000000000000e+00 0.000000000000e+00
1.216250000000e+03 -1.072830648405e-01 0.000000000000e+00 0.000000000000e+00
1.216500000000e+03 -7.222551237503e-02 0.000000000000e+00 0.000000000000e+00
1.216750000000e+03 -3.499150849467e-02 0.000000000000e+00 0.000000000000e+00
1.217000000000e+03 3.654267975359e-03 0.000000000000e+00 0.000000000000e+00
1.217250000000e+03 4.271164713861e-02 0.000000000000e+00 0.000000000000e+00
1.217500000000e+03 8.093592007634e-02 0.000000000000e+00 0.000000000000e+00
1.217750000000e+03 1.168726345423e-01 0.000000000000e+00 0.000000000000e+00
1.218000000000e+03 1.489354911204e-01 0.000000000000e+00 0.000000000000e+00
1.218250000000e+03 1.755200904522e-01 0.000000000000e+00 0.000000000000e+00
1.218500000000e+03 1.951407849164e-01 0.000000000000e+00 0.000000000000e+00
1.218750000000e+03 2.065741593484e-01 0.000000000000e+00 0.000000000000e+00
1.219000000000e+03 2.089912011751e-01 0.000000000000e+00 0.000000000000e+00
1.219250000000e+03 2.020611917335e-01 0.000000000000e+00 0.000000000000e+00
1.219500000000e+03 1.860135889462e-01 0.000000000000e+00 0.000000000000e+00
1.219750000000e+03 1.616492020394e-01 0.000000000000e+00 0.000000000000e+00
1.220000000000e+03 1.302980752523e-01 0.000000000000e+00 0.000000000000e+00
1.220250000000e+03 9.372786606200e-02 0.000000000000e+00 0.000000000000e+00
1.220500000000e+03 5.401228218869e-02 0.000000000000e+00 0.000000000000e+00
1.220750000000e+03 1.337359491692e-02 0.000000000000e+00 0.000000000000e+00
1.221000000000e+03 -2.598415877624e-02 0.000000000000e+00 0.000000000000e+00
1.221250000000e+03 -6.203420166606e-02 0.000000000000e+00 0.000000000000e+00
1.221500000000e+03 -9.306281133380e-02 0.000000000000e+00 0.000000000000e+00
1.221750000000e+03 -1.177698457431e-01 0.000000000000e+00 0.000000000000e+00
1.222000000000e+03 -1.353266456096e-01 0.000000000000e+00 0.000000000000e+00
1.222250000000e+03 -1.453892433160e-01 0.000000000000e+00 0.000000000000e+00
1.222500000000e+03 -1.480699770803e-01 0.000000000000e+00 0.000000000000e+00
1.222750000000e+03 -1.438750053260e-01 0.000000000000e+00 0.000000000000e+00
1.223000000000e+03 -1.336183225757e-01 0.000000000000e+00 0.000000000000e+00
1.223250000000e+03 -1.183243813402e-01 0.000000000000e+00 0.000000000000e+00
1.223500000000e+03 -9.913124649139e-02 0.000000000000e+00 0.000000000000e+00
1.223750000000e+03 -7.720450441720e-02 0.000000000000e+00 0.000000000000e+00
1.224000000000e+03 -5.366927206100e-02 0.000000000000e+00 0.000000000000e+00
1.224250000000e+03 -2.956409197059e-02 0.000000000000e+00 0.000000000000e+00
1.224500000000e+03 -5.816811799050e-03 0.000000000000e+00 0.000000000000e+00
1.224750000000e+03 1.676073545458e-02 0.000000000000e+00 0.000000000000e+00
1.225000000000e+03 3.746486913141e-02 0.000000000000e+00 0.000000000000e+00
1.225250000000e+03 5.568593068320e-02 0.000000000000e+00 0.000000000000e+00
1.225500000000e+03 7.089484574958e-02 0.000000000000e+00 0.000000000000e+00
1.225750000000e+03 8.263621335676e-02 0.000000000000e+00 0.000000000000e+00
1.226000000000e+03 9.053170499332e-02 0.000000000000e+00 0.000000000000e+00
1.226250000000e+03 9.429494589889e-02 0.000000000000e+00 0.000000000000e+00
1.226500000000e+03 9.375631533106e-02 0.000000000000e+00 0.000000000000e+00
1.226750000000e+03 8.889367519580e-02 0.000000000000e+00 0.000000000000e+00
1.227000000000e+03 7.986328900322e-02 0.000000000000e+00 0.000000000000e+00
1.227250000000e+03 6.702438561304e-02 0.000000000000e+00 0.000000000000e+00
1.227500000000e+03 5.095107045596e-02 0.000000000000e+00 0.000000000000e+00
1.227750000000e+03 3.242655153966e-02 0.000000000000e+00 0.000000000000e+00
1.228000000000e+03 1.241674506602e-02 0.000000000000e+00 0.000000000000e+00
1.228250000000e+03 -7.977041533748e-03 0.000000000000e+00 0.000000000000e+00
1.228500000000e+03 -2.758384975397e-02 0.000000000000e+00 0.000000000000e+00
1.228750000000e+03 -4.524214799333e-02 0.000000000000e+00 0.000000000000e+00
1.229000000000e+03 -5.988514096435e-02 0.000000000000e+00 0.000000000000e+00
1.229250000000e+03 -7.062401707477e-02 0.000000000000e+00 0.000000000000e+00
1.229500000000e+03 -7.682064297501e-02 0.000000000000e+00 0.000000000000e+00
1.229750000000e+03 -7.814203261186e-02 0.000000000000e+00 0.000000000000e+00
1.230000000000e+03 -7.459064843151e-02 0.000000000000e+00 0.000000000000e+00
1.230250000000e+03 -6.650701984542e-02 0.000000000000e+00 0.000000000000e+00
1.230500000000e+03 -5.454399299299e-02 0.000000000000e+00 0.000000000000e+00
1.230750000000e+03 -3.961481951535e-02 0.000000000000e+00 0.000000000000e+00
1.231000000000e+03 -2.281991586967e-02 0.000000000000e+00 0.000000000000e+00
1.231250000000e+03 -5.359186841783e-03 0.000000000000e+00 0.000000000000e+00
1.231500000000e+03 1.156190819720e-02 0.000000000000e+00 0.000000000000e+00
1.231750000000e+03 2.682397695056e-02 0.000000000000e+00 0.000000000000e+00
1.232000000000e+03 3.947494660901e-02 0.000000000000e+00 0.000000000000e+00
1.232250000000e+03 4.879421016453e-02 0.000000000000e+00 0.000000000000e+00
1.232500000000e+03 5.433487615468e-02 0.000000000000e+00 0.000000000000e+00
1.232750000000e+03 5.594166051581e-02 0.000000000000e+00 0.000000000000e+00
1.233000000000e+03 5.374439837849e-02 0.000000000000e+00 0.000000000000e+00
1.233250000000e+03 4.812943400209e-02 0.000000000000e+00 0.000000000000e+00
1.233500000000e+03 3.969303474579e-02 0.000000000000e+00 0.000000000000e+00
1.233750000000e+03 2.918229603433e-02 0.000000000000e+00 0.000000000000e+00
1.234000000000e+03 1.742966097549e-02 0.000000000000e+00 0.000000000000e+00
1.234250000000e+03 5.287155487366e-03 0.000000000000e+00 0.000000000000e+00
1.234500000000e+03 -6.434198913685e-03 0.000000000000e+00 0.000000000000e+00
1.234750000000e+03 -1.701545781770e-02 0.000000000000e+00 0.000000000000e+00
1.235000000000e+03 -2.586841221435e-02 0.000000000000e+00 0.000000000000e+00
1.235250000000e+03 -3.256048480525e-02 0.000000000000e+00 0.000000000000e+00
1.235500000000e+03 -3.682599243712e-02 0.000000000000e+00 0.000000000000e+00
1.235750000000e+03 -3.856513736765e-02 0.000000000000e+00 0.000000000000e+00
1.236000000000e+03 -3.783296554882e-02 0.000000000000e+00 0.000000000000e+00
1.236250000000e+03 -3.482098649022e-02 0.000000000000e+00 0.000000000000e+00
1.236500000000e+03 -2.983418841977e-02 0.000000000000e+00 0.000000000000e+00
1.236750000000e+03 -2.326586356933e-02 0.000000000000e+00 0.000000000000e+00
1.237000000000e+03 -1.557208603484e-02 0.000000000000e+00 0.000000000000e+00
1.237250000000e+03 -7.246991152911e-03 0.000000000000e+00 0.000000000000e+00
1.237500000000e+03 1.200669930834e-03 0.000000000000e+00 0.000000000000e+00
1.237750000000e+03 9.269758644656e-03 0.000000000000e+00 0.000000000000e+00
1.238000000000e+03 1.648811448179e-02 0.000000000000e+00 0.000000000000e+00
1.238250000000e+03 2.243342611641e-02 0.000000000000e+00 0.000000000000e+00
1.238500000000e+03 2.675371672722e-02 0.000000000000e+00 0.000000000000e+00
1.238750000000e+03 2.918707721992e-02 0.000000000000e+00 0.000000000000e+00
1.239000000000e+03 2.957969338070e-02 0.000000000000e+00 0.000000000000e+00
1.239250000000e+03 2.790064175929e-02 0.000000000000e+00 0.000000000000e+00
1.239500000000e+03 2.425150999500e-02 0.000000000000e+00 0.000000000000e+00
1.239750000000e+03 1.886875037524e-02 0.000000000000e+00 0.000000000000e+00
1.240000000000e+03 1.211688412341e-02 0.000000000000e+00 0.000000000000e+00
1.240250000000e+03 4.471268917246e-03 0.000000000000e+00 0.000000000000e+00
1.240500000000e+03 -3.509907803812e-03 0.000000000000e+00 0.000000000000e+00
1.240750000000e+03 -1.122353541822e-02 0.000000000000e+00 0.000000000000e+00
1.241000000000e+03 -1.806718502588e-02 0.000000000000e+00 0.000000000000e+00
1.241250000000e+03 -2.348894969615e-02 0.000000000000e+00 0.000000000000e+00
1.241500000000e+03 -2.703705351986e-02 0.000000000000e+00 0.000000000000e+00
1.241750000000e+03 -2.840419232419e-02 0.000000000000e+00 0.000000000000e+00
1.242000000000e+03 -2.746156227816e-02 0.000000000000e+00 0.000000000000e+00
1.242250000000e+03 -2.427815418388e-02 0.000000000000e+00 0.000000000000e+00
1.242500000000e+03 -1.912212381838e-02 0.000000000000e+00 0.000000000000e+00
1.242750000000e+03 -1.244278966635e-02 0.000000000000e+00 0.000000000000e+00
1.243000000000e+03 -4.833878666308e-03 0.000000000000e+00 0.000000000000e+00
1.243250000000e+03 3.019200049006e-03 0.000000000000e+00 0.000000000000e+00
1.243500000000e+03 1.040329161614e-02 0.000000000000e+00 0.000000000000e+00
1.243750000000e+03 1.664633843414e-02 0.000000000000e+00 0.000000000000e+00
1.244000000000e+03 2.118394543818e-02 0.000000000000e+00 0.000000000000e+00
1.244250000000e+03 2.361641225571e-02 0.000000000000e+00 0.000000000000e+00
1.244500000000e+03 2.374976627340e-02 0.000000000000e+00 0.000000000000e+00
1.244750000000e+03 2.161592316245e-02 0.000000000000e+00 0.000000000000e+00
1.245000000000e+03 1.746933355224e-02 0.000000000000e+00 0.000000000000e+00
1.245250000000e+03 1.176009401383e-02 0.000000000000e+00 0.000000000000e+00
1.245500000000e+03 5.086196091212e-03 0.000000000000e+00 0.000000000000e+00
1.245750000000e+03 -1.869972388543e-03 0.000000000000e+00 0.000000000000e+00
1.246000000000e+03 -8.413882280525e-03 0.000000000000e+00 0.000000000000e+00
1.246250000000e+03 -1.391181301024e-02 0.000000000000e+00 0.000000000000e+00
1.246500000000e+03 -1.785631965561e-02 0.000000000000e+00 0.000000000000e+00
1.246750000000e+03 -1.991690375338e-02 0.000000000000e+00 0.000000000000e+00
1.247000000000e+03 -1.997032151816e-02 0.000000000000e+00 0.000000000000e+00
1.247250000000e+03 -1.810738157791e-02 0.000000000000e+00 0.000000000000e+00
1.247500000000e+03 -1.461587488844e-02 0.000000000000e+00 0.000000000000e+00
1.247750000000e+03 -9.942094124773e-03 0.000000000000e+00 0.000000000000e+00
1.248000000000e+03 -4.635887007183e-03 0.000000000000e+00 0.000000000000e+00
1.248250000000e+03 7.139610776184e-04 0.000000000000e+00 0.000000000000e+00
1.248500000000e+03 5.546230505963e-03 0.000000000000e+00 0.000000000000e+00
1.248750000000e+03 9.387857011881e-03 0.000000000000e+00 0.000000000000e+00
1.249000000000e+03 1.190175178039e-02 0.000000000000e+00 0.000000000000e+00
1.249250000000e+03 1.291676143739e-02 0.000000000000e+00 0.000000000000e+00
1.249500000000e+03 1.243702049454e-02 0.000000000000e+00 0.000000000000e+00
1.249750000000e+03 1.063055696074e-02 0.000000000000e+00 0.000000000000e+00
1.250000000000e+03 7.799544463391e-03 0.000000000000e+00 0.000000000000e+00
1.250250000000e+03 4.336729455916e-03 0.000000000000e+00 0.000000000000e+00
1.250500000000e+03 6.740393816045e-04 0.000000000000e+00 0.000000000000e+00
1.250750000000e+03 -2.769968728974e-03 0.000000000000e+00 0.000000000000e+00
1.251000000000e+03 -5.637381088614e-03 0.000000000000e+00 0.000000000000e+00
1.251250000000e+03 -7.667512891996e-03 0.000000000000e+00 0.000000000000e+00
1.251500000000e+03 -8.719064685160e-03 0.000000000000e+00 0.000000000000e+00
1.251750000000e+03 -8.776160421851e-03 0.000000000000e+00 0.000000000000e+00
1.252000000000e+03 -7.938728334013e-03 0.000000000000e+00 0.000000000000e+00
1.252250000000e+03 -6.399642875926e-03 0.000000000000e+00 0.000000000000e+00
1.252500000000e+03 -4.412561065686e-03 0.000000000000e+00 0.000000000000e+00
1.252750000000e+03 -2.255283587451e-03 0.000000000000e+00 0.000000000000e+00
1.253000000000e+03 -1.936682003039e-04 0.000000000000e+00 0.000000000000e+00
1.253250000000e+03 1.549360683047e-03 0.000000000000e+00 0.000000000000e+00
1.253500000000e+03 2.816215076274e-03 0.000000000000e+00 0.000000000000e+00
1.253750000000e+03 3.526405829872e-03 0.000000000000e+00 0.000000000000e+00
1.254000000000e+03 3.677208348789e-03 0.000000000000e+00 0.000000000000e+00
1.254250000000e+03 3.334299480816e-03 0.000000000000e+00 0.000000000000e+00
1.254500000000e+03 2.614677648647e-03 0.000000000000e+00 0.000000000000e+00
1.254750000000e+03 1.664991217638e-03 0.000000000000e+00 0.000000000000e+00
1.255000000000e+03 6.387031280343e-04 0.000000000000e+00 0.000000000000e+00
1.255250000000e+03 -3.246861101002e-04 0.000000000000e+00 0.000000000000e+00
1.255500000000e+03 -1.115775163015e-03 0.000000000000e+00 0.000000000000e+00
1.255750000000e+03 -1.665118850418e-03 0.000000000000e+00 0.000000000000e+00
1.256000000000e+03 -1.946244881344e-03 0.000000000000e+00 0.000000000000e+00
1.256250000000e+03 -1.972313981577e-03 0.000000000000e+00 0.000000000000e+00
1.256500000000e+03 -1.787764999845e-03 0.000000000000e+00 0.000000000000e+00
1.256750000000e+03 -1.456848944695e-03 0.000000000000e+00 0.000000000000e+00
1.257000000000e+03 -1.051168408555e-03 0.000000000000e+00 0.000000000000e+00
1.257250000000e+03 -6.382061673449e-04 0.000000000000e+00 0.000000000000e+00
1.257500000000e+03 -2.724067765617e-04 0.000000000000e+00 0.000000000000e+00
1.257750000000e+03 1.023498690116e-05 0.000000000000e+00 0.000000000000e+00
1.258000000000e+03 1.938072422515e-04 0.000000000000e+00 0.000000000000e+00
1.258250000000e+03 2.807012618553e-04 0.000000000000e+00 0.000000000000e+00
1.258500000000e+03 2.872785983569e-04 0.000000000000e+00 0.000000000000e+00
1.258750000000e+03 2.381317217724e-04 0.000000000000e+00 0.000000000000e+00
1.259000000000e+03 1.601415246181e-04 0.000000000000e+00 0.000000000000e+00
1.259250000000e+03 7.737988320581e-05 0.000000000000e+00 0.000000000000e+00
1.259500000000e+03 7.590954811763e-06 0.000000000000e+00 0.000000000000e+00
1.259750000000e+03 -3.941445436399e-05 0.000000000000e+00 0.000000000000e+00
1.260000000000e+03 -6.151991727750e-05 0.000000000000e+00 0.000000000000e+00
1.260250000000e+03 -6.262130864499e-05 0.000000000000e+00 0.000000000000e+00
1.260500000000e+03 -5.011365283626e-05 0.000000000000e+00 0.000000000000e+00
1.260750000000e+03 -3.222239105551e-05 0.000000000000e+00 0.000000000000e+00
1.261000000000e+03 -1.577648198584e-05 0.000000000000e+00 0.000000000000e+00
1.261250000000e+03 -4.833007865229e-06 0.000000000000e+00 0.000000000000e+00
1.261500000000e+03 -3.154433557406e-07 0.000000000000e+00 0.000000000000e+00
1.261750000000e+03 0.000000000000e+00 0.000000000000e+00 0.000000000000e+00
1.262000000000e+03 0.000000000000e+00 0.000000000000e+00 0.000000000000e+00
1.262250000000e+03 0.000000000000e+00 0.000000000000e+00 0.000000000000e+00
1.262500000000e+03 0.000000000000e+00 0.000000000000e+00 0.000000000000e+00
1.262750000000e+03 0.000000000000e+00 0.000000000000e+00 0.000000000000e+00
1.263000000000e+03 0.000000000000e+00 0.000000000000e+00 0.000000000000e+00
1.263250000000e+03 0.000000000000e+00 0.000000000000e+00 0.000000000000e+00
1.263500000000e+03 0.000000000000e+00 0.000000000000e+00 0.000000000000e+00
1.263750000000e+03 0.000000000000e+00 0.000000000000e+00 0.000000000000e+00
1.264000000000e+03 0.000000000000e+00 0.000000000000e+00 0.000000000000e+00
1.264250000000e+03 0.000000000000e+00 0.000000000000e+00 0.000000000000e+00
1.264500000000e+03 0.000000000000e+00 0.000000000000e+00 0.000000000000e+00
1.264750000000e+03 0.000000000000e+00 0.000000000000e+00 0.000000000000e+00
1.265000000000e+03 0.000000000000e+00 0.000000000000e+00 0.000000000000e+00
1.265250000000e+03 0.000000000000e+00 0.000000000000e+00 0.000000000000e+00
1.265500000000e+03 0.000000000000e+00 0.000000000000e+00 0.000000000000e+00
1.265750000000e+03 0.000000000000e+00 0.000000000000e+00 0.000000000000e+00
1.266000000000e+03 0.000000000000e+00 0.000000000000e+00 0.000000000000e+00
1.266250000000e+03 0.000000000000e+00 0.000000000000e+00 0.000000000000e+00
1.266500000000e+03 0.000000000000e+00 0.000000000000e+00 0.000000000000e+00
1.266750000000e+03 0.000000000000e+00 0.000000000000e+00 0.000000000000e+00
1.267000000000e+03 0.000000000000e+00 0.000000000000e+00 0.000000000000e+00
1.267250000000e+03 0.000000000000e+00 0.000000000000e+00 0.000000000000e+00
1.267500000000e+03 0.000000000000e+00 0.000000000000e+00 0.000000000000e+00
1.267750000000e+03 0.000000000000e+00 0.000000000000e+00 0.000000000000e+00
1.268000000000e+03 0.000000000000e+00 0.000000000000e+00 0.000000000000e+00
1.268250000000e+03 0.000000000000e+00 0.000000000000e+00 0.000000000000e+00
1.268500000000e+03 0.000000000000e+00 0.000000000000e+00 0.000000000000e+00
1.268750000000e+03 0.000000000000e+00 0.000000000000e+00 0.000000000000e+00
1.269000000000e+03 0.000000000000e+00 0.000000000000e+00 0.000000000000e+00
1.269250000000e+03 0.000000000000e+00 0.000000000000e+00 0.000000000000e+00
1.269500000000e+03 0.000000000000e+00 0.000000000000e+00 0.000000000000e+00
1.269750000000e+03 0.000000000000e+00 0.000000000000e+00 0.000000000000e+00
1.270000000000e+03 0.000000000000e+00 0.000000000000e+00 0.000000000000e+00
1.270250000000e+03 0.000000000000e+00 0.000000000000e+00 0.000000000000e+00
1.270500000000e+03 0.000000000000e+00 0.000000000000e+00 0.000000000000e+00
1.270750000000e+03 0.000000000000e+00 0.000000000000e+00 0.000000000000e+00
1.271000000000e+03 0.000000000000e+00 0.000000000000e+00 0.000000000000e+00
1.271250000000e+03 0.000000000000e+00 0.000000000000e+00 0.000000000000e+00
1.271500000000e+03 0.000000000000e+00 0.000000000000e+00 0.000000000000e+00
1.271750000000e+03 0.000000000000e+00 0.000000000000e+00 0.000000000000e+00
1.272000000000e+03 0.000000000000e+00 0.000000000000e+00 0.000000000000e+00
1.272250000000e+03 0.000000000000e+00 0.000000000000e+00 0.000000000000e+00
1.272500000000e+03 0.000000000000e+00 0.000000000000e+00 0.000000000000e+00
1.272750000000e+03 0.000000000000e+00 0.000000000000e+00 0.000000000000e+00
1.273000000000e+03 0.000000000000e+00 0.000000000000e+00 0.000000000000e+00
1.273250000000e+03 0.000000000000e+00 0.000000000000e+00 0.000000000000e+00
1.273500000000e+03 0.000000000000e+00 0.000000000000e+00 0.000000000000e+00
1.273750000000e+03 0.000000000000e+00 0.000000000000e+00 0.000000000000e+00
1.274000000000e+03 0.000000000000e+00 0.000000000000e+00 0.000000000000e+00
1.274250000000e+03 0.000000000000e+00 0.000000000000e+00 0.000000000000e+00
1.274500000000e+03 0.000000000000e+00 0.000000000000e+00 0.000000000000e+00
1.274750000000e+03 0.000000000000e+00 0.000000000000e+00 0.000000000000e+00
1.275000000000e+03 0.000000000000e+00 0.000000000000e+00 0.000000000000e+00
1.275250000000e+03 0.000000000000e+00 0.000000000000e+00 0.000000000000e+00
1.275500000000e+03 0.000000000000e+00 0.000000000000e+00 0.000000000000e+00
1.275750000000e+03 0.000000000000e+00 0.000000000000e+00 0.000000000000e+00
1.276000000000e+03 0.000000000000e+00 0.000000000000e+00 0.000000000000e+00
1.276250000000e+03 0.000000000000e+00 0.000000000000e+00 0.000000000000e+00
1.276500000000e+03 0.000000000000e+00 0.000000000000e+00 0.000000000000e+00
1.276750000000e+03 0.000000000000e+00 0.000000000000e+00 0.000000000000e+00
1.277000000000e+03 0.000000000000e+00 0.000000000000e+00 0.000000000000e+00
1.277250000000e+03 0.000000000000e+00 0.000000000000e+00 0.000000000000e+00
1.277500000000e+03 0.000000000000e+00 0.000000000000e+00 0.000000000000e+00
1.277750000000e+03 0.000000000000e+00 0.000000000000e+00 0.000000000000e+00
1.278000000000e+03 0.000000000000e+00 0.000000000000e+00 0.000000000000e+00
1.278250000000e+03 0.000000000000e+00 0.000000000000e+00 0.000000000000e+00
1.278500000000e+03 0.000000000000e+00 0.000000000000e+00 0.000000000000e+00
1.278750000000e+03 0.000000000000e+00 0.000000000000e+00 0.000000000000e+00
1.279000000000e+03 0.000000000000e+00 0.000000000000e+00 0.000000000000e+00
1.279250000000e+03 0.000000000000e+00 0.000000000000e+00 0.000000000000e+00
1.279500000000e+03 0.000000000000e+00 0.000000000000e+00 0.000000000000e+00
1.279750000000e+03 0.000000000000e+00 0.000000000000e+00 0.000000000000e+00
1.280000000000e+03 0.000000000000e+00 0.000000000000e+00 0.000000000000e+00
1.280250000000e+03 0.000000000000e+00 0.000000000000e+00 0.000000000000e+00
1.280500000000e+03 0.000000000000e+00 0.000000000000e+00 0.000000000000e+00
1.280750000000e+03 0.000000000000e+00 0.000000000000e+00 0.000000000000e+00
1.281000000000e+03 0.000000000000e+00 0.000000000000e+00 0.000000000000e+00
1.281250000000e+03 0.000000000000e+00 0.000000000000e+00 0.000000000000e+00
1.281500000000e+03 0.000000000000e+00 0.000000000000e+00 0.000000000000e+00
1.281750000000e+03 0.000000000000e+00 0.000000000000e+00 0.000000000000e+00
1.282000000000e+03 0.000000000000e+00 0.000000000000e+00 0.000000000000e+00
1.282250000000e+03 0.000000000000e+00 0.000000000000e+00 0.000000000000e+00
1.282500000000e+03 0.000000000000e+00 0.000000000000e+00 0.000000000000e+00
1.282750000000e+03 0.000000000000e+00 0.000000000000e+00 0.000000000000e+00
1.283000000000e+03 0.000000000000e+00 0.000000000000e+00 0.000000000000e+00
1.283250000000e+03 0.000000000000e+00 0.000000000000e+00 0.000000000000e+00
1.283500000000e+03 0.000000000000e+00 0.000000000000e+00 0.000000000000e+00
1.283750000000e+03 0.000000000000e+00 0.000000000000e+00 0.000000000000e+00
1.284000000000e+03 0.000000000000e+00 0.000000000000e+00 0.000000000000e+00
1.284250000000e+03 0.000000000000e+00 0.000000000000e+00 0.000000000000e+00
1.284500000000e+03 0.000000000000e+00 0.000000000000e+00 0.000000000000e+00
1.284750000000e+03 0.000000000000e+00 0.000000000000e+00 0.000000000000e+00
1.285000000000e+03 0.000000000000e+00 0.000000000000e+00 0.000000000000e+00
1.285250000000e+03 0.000000000000e+00 0.000000000000e+00 0.000000000000e+00
1.285500000000e+03 0.000000000000e+00 0.000000000000e+00 0.000000000000e+00
1.285750000000e+03 0.000000000000e+00 0.000000000000e+00 0.000000000000e+00
1.286000000000e+03 0.000000000000e+00 0.000000000000e+00 0.000000000000e+00
1.286250000000e+03 0.000000000000e+00 0.000000000000e+00 0.000000000000e+00
1.286500000000e+03 0.000000000000e+00 0.000000000000e+00 0.000000000000e+00
1.286750000000e+03 0.000000000000e+00 0.000000000000e+00 0.000000000000e+00
1.287000000000e+03 0.000000000000e+00 0.000000000000e+00 0.000000000000e+00
1.287250000000e+03 0.000000000000e+00 0.000000000000e+00 0.000000000000e+00
1.287500000000e+03 0.000000000000e+00 0.000000000000e+00 0.000000000000e+00
1.287750000000e+03 0.000000000000e+00 0.000000000000e+00 0.000000000000e+00
1.288000000000e+03 0.000000000000e+00 0.000000000000e+00 0.000000000000e+00
1.288250000000e+03 0.000000000000e+00 0.000000000000e+00 0.000000000000e+00
1.288500000000e+03 0.000000000000e+00 0.000000000000e+00 0.000000000000e+00
1.288750000000e+03 0.000000000000e+00 0.000000000000e+00 0.000000000000e+00
1.289000000000e+03 0.000000000000e+00 0.000000000000e+00 0.000000000000e+00
1.289250000000e+03 0.000000000000e+00 0.000000000000e+00 0.000000000000e+00
1.289500000000e+03 0.000000000000e+00 0.000000000000e+00 0.000000000000e+00
1.289750000000e+03 0.000000000000e+00 0.000000000000e+00 0.000000000000e+00
1.290000000000e+03 0.000000000000e+00 0.000000000000e+00 0.000000000000e+00
1.290250000000e+03 0.000000000000e+00 0.000000000000e+00 0.000000000000e+00
1.290500000000e+03 0.000000000000e+00 0.000000000000e+00 0.000000000000e+00
1.290750000000e+03 0.000000000000e+00 0.000000000000e+00 0.000000000000e+00
1.291000000000e+03 0.000000000000e+00 0.000000000000e+00 0.000000000000e+00
1.291250000000e+03 0.000000000000e+00 0.000000000000e+00 0.000000000000e+00
1.291500000000e+03 0.000000000000e+00 0.000000000000e+00 0.000000000000e+00
1.291750000000e+03 0.000000000000e+00 0.000000000000e+00 0.000000000000e+00
1.292000000000e+03 0.000000000000e+00 0.000000000000e+00 0.000000000000e+00
1.292250000000e+03 0.000000000000e+00 0.000000000000e+00 0.000000000000e+00
1.292500000000e+03 0.000000000000e+00 0.000000000000e+00 0.000000000000e+00
1.292750000000e+03 0.000000000000e+00 0.000000000000e+00 0.000000000000e+00
1.293000000000e+03 0.000000000000e+00 0.000000000000e+00 0.000000000000e+00
1.293250000000e+03 0.000000000000e+00 0.000000000000e+00 0.000000000000e+00
1.293500000000e+03 0.000000000000e+00 0.000000000000e+00 0.000000000000e+00
1.293750000000e+03 0.000000000000e+00 0.000000000000e+00 0.000000000000e+00
1.294000000000e+03 0.000000000000e+00 0.000000000000e+00 0.000000000000e+00
1.294250000000e+03 0.000000000000e+00 0.000000000000e+00 0.000000000000e+00
1.294500000000e+03 0.000000000000e+00 0.000000000000e+00 0.000000000000e+00
1.294750000000e+03 0.000000000000e+00 0.000000000000e+00 0.000000000000e+00
1.295000000000e+03 0.000000000000e+00 0.000000000000e+00 0.000000000000e+00
1.295250000000e+03 0.000000000000e+00 0.000000000000e+00 0.000000000000e+00
1.295500000000e+03 0.000000000000e+00 0.000000000000e+00 0.000000000000e+00
1.295750000000e+03 0.000000000000e+00 0.000000000000e+00 0.000000000000e+00
1.296000000000e+03 0.000000000000e+00 0.000000000000e+00 0.000000000000e+00
1.296250000000e+03 0.000000000000e+00 0.000000000000e+00 0.000000000000e+00
1.296500000000e+03 0.000000000000e+00 0.000000000000e+00 0.000000000000e+00
1.296750000000e+03 0.000000000000e+00 0.000000000000e+00 0.000000000000e+00
1.297000000000e+03 0.000000000000e+00 0.000000000000e+00 0.000000000000e+00
1.297250000000e+03 0.000000000000e+00 0.000000000000e+00 0.000000000000e+00
1.297500000000e+03 0.000000000000e+00 0.000000000000e+00 0.000000000000e+00
1.297750000000e+03 0.000000000000e+00 0.000000000000e+00 0.000000000000e+00
1.298000000000e+03 0.000000000000e+00 0.000000000000e+00 0.000000000000e+00
1.298250000000e+03 0.000000000000e+00 0.000000000000e+00 0.000000000000e+00
1.298500000000e+03 0.000000000000e+00 0.000000000000e+00 0.000000000000e+00
1.298750000000e+03 0.000000000000e+00 0.000000000000e+00 0.000000000000e+00
1.299000000000e+03 0.000000000000e+00 0.000000000000e+00 0.000000000000e+00
1.299250000000e+03 0.000000000000e+00 0.000000000000e+00 0.000000000000e+00
1.299500000000e+03 0.000000000000e+00 0.000000000000e+00 0.000000000000e+00
1.299750000000e+03 0.000000000000e+00 0.000000000000e+00 0.000000000000e+00
1.300000000000e+03 0.000000000000e+00 0.000000000000e+00 0.000000000000e+00
1.300250000000e+03 0.000000000000e+00 0.000000000000e+00 0.000000000000e+00
1.300500000000e+03 0.000000000000e+00 0.000000000000e+00 0.000000000000e+00
1.300750000000e+03 0.000000000000e+00 0.000000000000e+00 0.000000000000e+00
1.301000000000e+03 0.000000000000e+00 0.000000000000e+00 0.000000000000e+00
1.301250000000e+03 0.000000000000e+00 0.000000000000e+00 0.000000000000e+00
1.301500000000e+03 0.000000000000e+00 0.000000000000e+00 0.000000000000e+00
1.301750000000e+03 0.000000000000e+00 0.000000000000e+00 0.000000000000e+00
1.302000000000e+03 0.000000000000e+00 0.000000000000e+00 0.000000000000e+00
1.302250000000e+03 0.000000000000e+00 0.000000000000e+00 0.000000000000e+00
1.302500000000e+03 0.000000000000e+00 0.000000000000e+00 0.000000000000e+00
1.302750000000e+03 0.000000000000e+00 0.000000000000e+00 0.000000000000e+00
1.303000000000e+03 0.000000000000e+00 0.000000000000e+00 0.000000000000e+00
1.303250000000e+03 0.000000000000e+00 0.000000000000e+00 0.000000000000e+00
1.303500000000e+03 0.000000000000e+00 0.000000000000e+00 0.000000000000e+00
1.303750000000e+03 0.000000000000e+00 0.000000000000e+00 0.000000000000e+00
1.304000000000e+03 0.000000000000e+00 0.000000000000e+00 0.000000000000e+00
1.304250000000e+03 0.000000000000e+00 0.000000000000e+00 0.000000000000e+00
1.304500000000e+03 0.000000000000e+00 0.000000000000e+00 0.000000000000e+00
1.304750000000e+03 0.000000000000e+00 0.000000000000e+00 0.000000000000e+00
1.305000000000e+03 0.000000000000e+00 0.000000000000e+00 0.000000000000e+00
1.305250000000e+03 0.000000000000e+00 0.000000000000e+00 0.000000000000e+00
1.305500000000e+03 0.000000000000e+00 0.000000000000e+00 0.000000000000e+00
1.305750000000e+03 0.000000000000e+00 0.000000000000e+00 0.000000000000e+00
1.306000000000e+03 0.000000000000e+00 0.000000000000e+00 0.000000000000e+00
1.306250000000e+03 0.000000000000e+00 0.000000000000e+00 0.000000000000e+00
1.306500000000e+03 0.000000000000e+00 0.000000000000e+00 0.000000000000e+00
1.306750000000e+03 0.000000000000e+00 0.000000000000e+00 0.000000000000e+00
1.307000000000e+03 0.000000000000e+00 0.000000000000e+00 0.000000000000e+00
1.307250000000e+03 0.000000000000e+00 0.000000000000e+00 0.000000000000e+00
1.307500000000e+03 0.000000000000e+00 0.000000000000e+00 0.000000000000e+00
1.307750000000e+03 0.000000000000e+00 0.000000000000e+00 0.000000000000e+00
1.308000000000e+03 0.000000000000e+00 0.000000000000e+00 0.000000000000e+00
1.308250000000e+03 0.000000000000e+00 0.000000000000e+00 0.000000000000e+00
1.308500000000e+03 0.000000000000e+00 0.000000000000e+00 0.000000000000e+00
1.308750000000e+03 0.000000000000e+00 0.000000000000e+00 0.000000000000e+00
1.309000000000e+03 0.000000000000e+00 0.000000000000e+00 0.000000000000e+00
1.309250000000e+03 0.000000000000e+00 0.000000000000e+00 0.000000000000e+00
[truncated: 13,605 more chars]
