# Supplementary material for: Tracking Charge Migration with Frequency-Matched Strobo-Spectroscopy
Source: J Phys Chem A. 2024 Jan 2;128(1):20–7. doi: 10.1021/acs.jpca.3c04234 (PMC10788909; doi:10.1021/acs.jpca.3c04234)
Supplement: Supplementary file 2 — jp3c04234_si_002.zip [file jp3c04234_si_002.zip › supplemental data/Data/dipoles/model/tau=4.3750.txt]

# Model dipole moment for tau = 4.3750 o.c.
0.000000000000e+00 0.000000000000e+00 0.000000000000e+00 0.000000000000e+00
2.500000000000e-01 0.000000000000e+00 0.000000000000e+00 0.000000000000e+00
5.000000000000e-01 0.000000000000e+00 0.000000000000e+00 0.000000000000e+00
7.500000000000e-01 0.000000000000e+00 0.000000000000e+00 0.000000000000e+00
1.000000000000e+00 0.000000000000e+00 0.000000000000e+00 0.000000000000e+00
1.250000000000e+00 0.000000000000e+00 0.000000000000e+00 0.000000000000e+00
1.500000000000e+00 0.000000000000e+00 0.000000000000e+00 0.000000000000e+00
1.750000000000e+00 0.000000000000e+00 0.000000000000e+00 0.000000000000e+00
2.000000000000e+00 0.000000000000e+00 0.000000000000e+00 0.000000000000e+00
2.250000000000e+00 0.000000000000e+00 0.000000000000e+00 0.000000000000e+00
2.500000000000e+00 0.000000000000e+00 0.000000000000e+00 0.000000000000e+00
2.750000000000e+00 0.000000000000e+00 0.000000000000e+00 0.000000000000e+00
3.000000000000e+00 0.000000000000e+00 0.000000000000e+00 0.000000000000e+00
3.250000000000e+00 0.000000000000e+00 0.000000000000e+00 0.000000000000e+00
3.500000000000e+00 0.000000000000e+00 0.000000000000e+00 0.000000000000e+00
3.750000000000e+00 0.000000000000e+00 0.000000000000e+00 0.000000000000e+00
4.000000000000e+00 0.000000000000e+00 0.000000000000e+00 0.000000000000e+00
4.250000000000e+00 0.000000000000e+00 0.000000000000e+00 0.000000000000e+00
4.500000000000e+00 0.000000000000e+00 0.000000000000e+00 0.000000000000e+00
4.750000000000e+00 0.000000000000e+00 0.000000000000e+00 0.000000000000e+00
5.000000000000e+00 0.000000000000e+00 0.000000000000e+00 0.000000000000e+00
5.250000000000e+00 0.000000000000e+00 0.000000000000e+00 0.000000000000e+00
5.500000000000e+00 0.000000000000e+00 0.000000000000e+00 0.000000000000e+00
5.750000000000e+00 0.000000000000e+00 0.000000000000e+00 0.000000000000e+00
6.000000000000e+00 0.000000000000e+00 0.000000000000e+00 0.000000000000e+00
6.250000000000e+00 0.000000000000e+00 0.000000000000e+00 0.000000000000e+00
6.500000000000e+00 0.000000000000e+00 0.000000000000e+00 0.000000000000e+00
6.750000000000e+00 0.000000000000e+00 0.000000000000e+00 0.000000000000e+00
7.000000000000e+00 0.000000000000e+00 0.000000000000e+00 0.000000000000e+00
7.250000000000e+00 0.000000000000e+00 0.000000000000e+00 0.000000000000e+00
7.500000000000e+00 0.000000000000e+00 0.000000000000e+00 0.000000000000e+00
7.750000000000e+00 0.000000000000e+00 0.000000000000e+00 0.000000000000e+00
8.000000000000e+00 0.000000000000e+00 0.000000000000e+00 0.000000000000e+00
8.250000000000e+00 0.000000000000e+00 0.000000000000e+00 0.000000000000e+00
8.500000000000e+00 0.000000000000e+00 0.000000000000e+00 0.000000000000e+00
8.750000000000e+00 0.000000000000e+00 0.000000000000e+00 0.000000000000e+00
9.000000000000e+00 0.000000000000e+00 0.000000000000e+00 0.000000000000e+00
9.250000000000e+00 0.000000000000e+00 0.000000000000e+00 0.000000000000e+00
9.500000000000e+00 0.000000000000e+00 0.000000000000e+00 0.000000000000e+00
9.750000000000e+00 0.000000000000e+00 0.000000000000e+00 0.000000000000e+00
1.000000000000e+01 0.000000000000e+00 0.000000000000e+00 0.000000000000e+00
1.025000000000e+01 0.000000000000e+00 0.000000000000e+00 0.000000000000e+00
1.050000000000e+01 0.000000000000e+00 0.000000000000e+00 0.000000000000e+00
1.075000000000e+01 0.000000000000e+00 0.000000000000e+00 0.000000000000e+00
1.100000000000e+01 0.000000000000e+00 0.000000000000e+00 0.000000000000e+00
1.125000000000e+01 0.000000000000e+00 0.000000000000e+00 0.000000000000e+00
1.150000000000e+01 0.000000000000e+00 0.000000000000e+00 0.000000000000e+00
1.175000000000e+01 0.000000000000e+00 0.000000000000e+00 0.000000000000e+00
1.200000000000e+01 0.000000000000e+00 0.000000000000e+00 0.000000000000e+00
1.225000000000e+01 0.000000000000e+00 0.000000000000e+00 0.000000000000e+00
1.250000000000e+01 0.000000000000e+00 0.000000000000e+00 0.000000000000e+00
1.275000000000e+01 0.000000000000e+00 0.000000000000e+00 0.000000000000e+00
1.300000000000e+01 0.000000000000e+00 0.000000000000e+00 0.000000000000e+00
1.325000000000e+01 0.000000000000e+00 0.000000000000e+00 0.000000000000e+00
1.350000000000e+01 0.000000000000e+00 0.000000000000e+00 0.000000000000e+00
1.375000000000e+01 0.000000000000e+00 0.000000000000e+00 0.000000000000e+00
1.400000000000e+01 0.000000000000e+00 0.000000000000e+00 0.000000000000e+00
1.425000000000e+01 0.000000000000e+00 0.000000000000e+00 0.000000000000e+00
1.450000000000e+01 0.000000000000e+00 0.000000000000e+00 0.000000000000e+00
1.475000000000e+01 0.000000000000e+00 0.000000000000e+00 0.000000000000e+00
1.500000000000e+01 0.000000000000e+00 0.000000000000e+00 0.000000000000e+00
1.525000000000e+01 0.000000000000e+00 0.000000000000e+00 0.000000000000e+00
1.550000000000e+01 0.000000000000e+00 0.000000000000e+00 0.000000000000e+00
1.575000000000e+01 0.000000000000e+00 0.000000000000e+00 0.000000000000e+00
1.600000000000e+01 0.000000000000e+00 0.000000000000e+00 0.000000000000e+00
1.625000000000e+01 0.000000000000e+00 0.000000000000e+00 0.000000000000e+00
1.650000000000e+01 0.000000000000e+00 0.000000000000e+00 0.000000000000e+00
1.675000000000e+01 0.000000000000e+00 0.000000000000e+00 0.000000000000e+00
1.700000000000e+01 0.000000000000e+00 0.000000000000e+00 0.000000000000e+00
1.725000000000e+01 0.000000000000e+00 0.000000000000e+00 0.000000000000e+00
1.750000000000e+01 0.000000000000e+00 0.000000000000e+00 0.000000000000e+00
1.775000000000e+01 0.000000000000e+00 0.000000000000e+00 0.000000000000e+00
1.800000000000e+01 0.000000000000e+00 0.000000000000e+00 0.000000000000e+00
1.825000000000e+01 0.000000000000e+00 0.000000000000e+00 0.000000000000e+00
1.850000000000e+01 0.000000000000e+00 0.000000000000e+00 0.000000000000e+00
1.875000000000e+01 0.000000000000e+00 0.000000000000e+00 0.000000000000e+00
1.900000000000e+01 0.000000000000e+00 0.000000000000e+00 0.000000000000e+00
1.925000000000e+01 0.000000000000e+00 0.000000000000e+00 0.000000000000e+00
1.950000000000e+01 0.000000000000e+00 0.000000000000e+00 0.000000000000e+00
1.975000000000e+01 0.000000000000e+00 0.000000000000e+00 0.000000000000e+00
2.000000000000e+01 0.000000000000e+00 0.000000000000e+00 0.000000000000e+00
2.025000000000e+01 0.000000000000e+00 0.000000000000e+00 0.000000000000e+00
2.050000000000e+01 0.000000000000e+00 0.000000000000e+00 0.000000000000e+00
2.075000000000e+01 0.000000000000e+00 0.000000000000e+00 0.000000000000e+00
2.100000000000e+01 0.000000000000e+00 0.000000000000e+00 0.000000000000e+00
2.125000000000e+01 0.000000000000e+00 0.000000000000e+00 0.000000000000e+00
2.150000000000e+01 0.000000000000e+00 0.000000000000e+00 0.000000000000e+00
2.175000000000e+01 0.000000000000e+00 0.000000000000e+00 0.000000000000e+00
2.200000000000e+01 0.000000000000e+00 0.000000000000e+00 0.000000000000e+00
2.225000000000e+01 0.000000000000e+00 0.000000000000e+00 0.000000000000e+00
2.250000000000e+01 0.000000000000e+00 0.000000000000e+00 0.000000000000e+00
2.275000000000e+01 0.000000000000e+00 0.000000000000e+00 0.000000000000e+00
2.300000000000e+01 0.000000000000e+00 0.000000000000e+00 0.000000000000e+00
2.325000000000e+01 0.000000000000e+00 0.000000000000e+00 0.000000000000e+00
2.350000000000e+01 0.000000000000e+00 0.000000000000e+00 0.000000000000e+00
2.375000000000e+01 0.000000000000e+00 0.000000000000e+00 0.000000000000e+00
2.400000000000e+01 0.000000000000e+00 0.000000000000e+00 0.000000000000e+00
2.425000000000e+01 0.000000000000e+00 0.000000000000e+00 0.000000000000e+00
2.450000000000e+01 0.000000000000e+00 0.000000000000e+00 0.000000000000e+00
2.475000000000e+01 0.000000000000e+00 0.000000000000e+00 0.000000000000e+00
2.500000000000e+01 0.000000000000e+00 0.000000000000e+00 0.000000000000e+00
2.525000000000e+01 0.000000000000e+00 0.000000000000e+00 0.000000000000e+00
2.550000000000e+01 0.000000000000e+00 0.000000000000e+00 0.000000000000e+00
2.575000000000e+01 0.000000000000e+00 0.000000000000e+00 0.000000000000e+00
2.600000000000e+01 0.000000000000e+00 0.000000000000e+00 0.000000000000e+00
2.625000000000e+01 0.000000000000e+00 0.000000000000e+00 0.000000000000e+00
2.650000000000e+01 0.000000000000e+00 0.000000000000e+00 0.000000000000e+00
2.675000000000e+01 0.000000000000e+00 0.000000000000e+00 0.000000000000e+00
2.700000000000e+01 0.000000000000e+00 0.000000000000e+00 0.000000000000e+00
2.725000000000e+01 0.000000000000e+00 0.000000000000e+00 0.000000000000e+00
2.750000000000e+01 0.000000000000e+00 0.000000000000e+00 0.000000000000e+00
2.775000000000e+01 0.000000000000e+00 0.000000000000e+00 0.000000000000e+00
2.800000000000e+01 0.000000000000e+00 0.000000000000e+00 0.000000000000e+00
2.825000000000e+01 0.000000000000e+00 0.000000000000e+00 0.000000000000e+00
2.850000000000e+01 0.000000000000e+00 0.000000000000e+00 0.000000000000e+00
2.875000000000e+01 0.000000000000e+00 0.000000000000e+00 0.000000000000e+00
2.900000000000e+01 0.000000000000e+00 0.000000000000e+00 0.000000000000e+00
2.925000000000e+01 0.000000000000e+00 0.000000000000e+00 0.000000000000e+00
2.950000000000e+01 0.000000000000e+00 0.000000000000e+00 0.000000000000e+00
2.975000000000e+01 0.000000000000e+00 0.000000000000e+00 0.000000000000e+00
3.000000000000e+01 0.000000000000e+00 0.000000000000e+00 0.000000000000e+00
3.025000000000e+01 0.000000000000e+00 0.000000000000e+00 0.000000000000e+00
3.050000000000e+01 0.000000000000e+00 0.000000000000e+00 0.000000000000e+00
3.075000000000e+01 0.000000000000e+00 0.000000000000e+00 0.000000000000e+00
3.100000000000e+01 0.000000000000e+00 0.000000000000e+00 0.000000000000e+00
3.125000000000e+01 0.000000000000e+00 0.000000000000e+00 0.000000000000e+00
3.150000000000e+01 0.000000000000e+00 0.000000000000e+00 0.000000000000e+00
3.175000000000e+01 0.000000000000e+00 0.000000000000e+00 0.000000000000e+00
3.200000000000e+01 0.000000000000e+00 0.000000000000e+00 0.000000000000e+00
3.225000000000e+01 0.000000000000e+00 0.000000000000e+00 0.000000000000e+00
3.250000000000e+01 0.000000000000e+00 0.000000000000e+00 0.000000000000e+00
3.275000000000e+01 0.000000000000e+00 0.000000000000e+00 0.000000000000e+00
3.300000000000e+01 0.000000000000e+00 0.000000000000e+00 0.000000000000e+00
3.325000000000e+01 0.000000000000e+00 0.000000000000e+00 0.000000000000e+00
3.350000000000e+01 0.000000000000e+00 0.000000000000e+00 0.000000000000e+00
3.375000000000e+01 0.000000000000e+00 0.000000000000e+00 0.000000000000e+00
3.400000000000e+01 0.000000000000e+00 0.000000000000e+00 0.000000000000e+00
3.425000000000e+01 0.000000000000e+00 0.000000000000e+00 0.000000000000e+00
3.450000000000e+01 0.000000000000e+00 0.000000000000e+00 0.000000000000e+00
3.475000000000e+01 0.000000000000e+00 0.000000000000e+00 0.000000000000e+00
3.500000000000e+01 0.000000000000e+00 0.000000000000e+00 0.000000000000e+00
3.525000000000e+01 0.000000000000e+00 0.000000000000e+00 0.000000000000e+00
3.550000000000e+01 0.000000000000e+00 0.000000000000e+00 0.000000000000e+00
3.575000000000e+01 0.000000000000e+00 0.000000000000e+00 0.000000000000e+00
3.600000000000e+01 0.000000000000e+00 0.000000000000e+00 0.000000000000e+00
3.625000000000e+01 0.000000000000e+00 0.000000000000e+00 0.000000000000e+00
3.650000000000e+01 0.000000000000e+00 0.000000000000e+00 0.000000000000e+00
3.675000000000e+01 0.000000000000e+00 0.000000000000e+00 0.000000000000e+00
3.700000000000e+01 0.000000000000e+00 0.000000000000e+00 0.000000000000e+00
3.725000000000e+01 0.000000000000e+00 0.000000000000e+00 0.000000000000e+00
3.750000000000e+01 0.000000000000e+00 0.000000000000e+00 0.000000000000e+00
3.775000000000e+01 0.000000000000e+00 0.000000000000e+00 0.000000000000e+00
3.800000000000e+01 0.000000000000e+00 0.000000000000e+00 0.000000000000e+00
3.825000000000e+01 0.000000000000e+00 0.000000000000e+00 0.000000000000e+00
3.850000000000e+01 0.000000000000e+00 0.000000000000e+00 0.000000000000e+00
3.875000000000e+01 0.000000000000e+00 0.000000000000e+00 0.000000000000e+00
3.900000000000e+01 0.000000000000e+00 0.000000000000e+00 0.000000000000e+00
3.925000000000e+01 0.000000000000e+00 0.000000000000e+00 0.000000000000e+00
3.950000000000e+01 0.000000000000e+00 0.000000000000e+00 0.000000000000e+00
3.975000000000e+01 0.000000000000e+00 0.000000000000e+00 0.000000000000e+00
4.000000000000e+01 0.000000000000e+00 0.000000000000e+00 0.000000000000e+00
4.025000000000e+01 0.000000000000e+00 0.000000000000e+00 0.000000000000e+00
4.050000000000e+01 0.000000000000e+00 0.000000000000e+00 0.000000000000e+00
4.075000000000e+01 0.000000000000e+00 0.000000000000e+00 0.000000000000e+00
4.100000000000e+01 0.000000000000e+00 0.000000000000e+00 0.000000000000e+00
4.125000000000e+01 0.000000000000e+00 0.000000000000e+00 0.000000000000e+00
4.150000000000e+01 0.000000000000e+00 0.000000000000e+00 0.000000000000e+00
4.175000000000e+01 0.000000000000e+00 0.000000000000e+00 0.000000000000e+00
4.200000000000e+01 0.000000000000e+00 0.000000000000e+00 0.000000000000e+00
4.225000000000e+01 0.000000000000e+00 0.000000000000e+00 0.000000000000e+00
4.250000000000e+01 0.000000000000e+00 0.000000000000e+00 0.000000000000e+00
4.275000000000e+01 0.000000000000e+00 0.000000000000e+00 0.000000000000e+00
4.300000000000e+01 0.000000000000e+00 0.000000000000e+00 0.000000000000e+00
4.325000000000e+01 0.000000000000e+00 0.000000000000e+00 0.000000000000e+00
4.350000000000e+01 0.000000000000e+00 0.000000000000e+00 0.000000000000e+00
4.375000000000e+01 0.000000000000e+00 0.000000000000e+00 0.000000000000e+00
4.400000000000e+01 0.000000000000e+00 0.000000000000e+00 0.000000000000e+00
4.425000000000e+01 0.000000000000e+00 0.000000000000e+00 0.000000000000e+00
4.450000000000e+01 0.000000000000e+00 0.000000000000e+00 0.000000000000e+00
4.475000000000e+01 0.000000000000e+00 0.000000000000e+00 0.000000000000e+00
4.500000000000e+01 0.000000000000e+00 0.000000000000e+00 0.000000000000e+00
4.525000000000e+01 0.000000000000e+00 0.000000000000e+00 0.000000000000e+00
4.550000000000e+01 0.000000000000e+00 0.000000000000e+00 0.000000000000e+00
4.575000000000e+01 0.000000000000e+00 0.000000000000e+00 0.000000000000e+00
4.600000000000e+01 0.000000000000e+00 0.000000000000e+00 0.000000000000e+00
4.625000000000e+01 0.000000000000e+00 0.000000000000e+00 0.000000000000e+00
4.650000000000e+01 0.000000000000e+00 0.000000000000e+00 0.000000000000e+00
4.675000000000e+01 0.000000000000e+00 0.000000000000e+00 0.000000000000e+00
4.700000000000e+01 0.000000000000e+00 0.000000000000e+00 0.000000000000e+00
4.725000000000e+01 0.000000000000e+00 0.000000000000e+00 0.000000000000e+00
4.750000000000e+01 0.000000000000e+00 0.000000000000e+00 0.000000000000e+00
4.775000000000e+01 0.000000000000e+00 0.000000000000e+00 0.000000000000e+00
4.800000000000e+01 0.000000000000e+00 0.000000000000e+00 0.000000000000e+00
4.825000000000e+01 0.000000000000e+00 0.000000000000e+00 0.000000000000e+00
4.850000000000e+01 0.000000000000e+00 0.000000000000e+00 0.000000000000e+00
4.875000000000e+01 0.000000000000e+00 0.000000000000e+00 0.000000000000e+00
4.900000000000e+01 0.000000000000e+00 0.000000000000e+00 0.000000000000e+00
4.925000000000e+01 0.000000000000e+00 0.000000000000e+00 0.000000000000e+00
4.950000000000e+01 0.000000000000e+00 0.000000000000e+00 0.000000000000e+00
4.975000000000e+01 0.000000000000e+00 0.000000000000e+00 0.000000000000e+00
5.000000000000e+01 0.000000000000e+00 0.000000000000e+00 0.000000000000e+00
5.025000000000e+01 0.000000000000e+00 0.000000000000e+00 0.000000000000e+00
5.050000000000e+01 0.000000000000e+00 0.000000000000e+00 0.000000000000e+00
5.075000000000e+01 0.000000000000e+00 0.000000000000e+00 0.000000000000e+00
5.100000000000e+01 0.000000000000e+00 0.000000000000e+00 0.000000000000e+00
5.125000000000e+01 0.000000000000e+00 0.000000000000e+00 0.000000000000e+00
5.150000000000e+01 0.000000000000e+00 0.000000000000e+00 0.000000000000e+00
5.175000000000e+01 0.000000000000e+00 0.000000000000e+00 0.000000000000e+00
5.200000000000e+01 0.000000000000e+00 0.000000000000e+00 0.000000000000e+00
5.225000000000e+01 0.000000000000e+00 0.000000000000e+00 0.000000000000e+00
5.250000000000e+01 0.000000000000e+00 0.000000000000e+00 0.000000000000e+00
5.275000000000e+01 0.000000000000e+00 0.000000000000e+00 0.000000000000e+00
5.300000000000e+01 0.000000000000e+00 0.000000000000e+00 0.000000000000e+00
5.325000000000e+01 0.000000000000e+00 0.000000000000e+00 0.000000000000e+00
5.350000000000e+01 0.000000000000e+00 0.000000000000e+00 0.000000000000e+00
5.375000000000e+01 0.000000000000e+00 0.000000000000e+00 0.000000000000e+00
5.400000000000e+01 0.000000000000e+00 0.000000000000e+00 0.000000000000e+00
5.425000000000e+01 0.000000000000e+00 0.000000000000e+00 0.000000000000e+00
5.450000000000e+01 0.000000000000e+00 0.000000000000e+00 0.000000000000e+00
5.475000000000e+01 0.000000000000e+00 0.000000000000e+00 0.000000000000e+00
5.500000000000e+01 0.000000000000e+00 0.000000000000e+00 0.000000000000e+00
5.525000000000e+01 0.000000000000e+00 0.000000000000e+00 0.000000000000e+00
5.550000000000e+01 0.000000000000e+00 0.000000000000e+00 0.000000000000e+00
5.575000000000e+01 0.000000000000e+00 0.000000000000e+00 0.000000000000e+00
5.600000000000e+01 0.000000000000e+00 0.000000000000e+00 0.000000000000e+00
5.625000000000e+01 0.000000000000e+00 0.000000000000e+00 0.000000000000e+00
5.650000000000e+01 0.000000000000e+00 0.000000000000e+00 0.000000000000e+00
5.675000000000e+01 0.000000000000e+00 0.000000000000e+00 0.000000000000e+00
5.700000000000e+01 0.000000000000e+00 0.000000000000e+00 0.000000000000e+00
5.725000000000e+01 0.000000000000e+00 0.000000000000e+00 0.000000000000e+00
5.750000000000e+01 0.000000000000e+00 0.000000000000e+00 0.000000000000e+00
5.775000000000e+01 0.000000000000e+00 0.000000000000e+00 0.000000000000e+00
5.800000000000e+01 0.000000000000e+00 0.000000000000e+00 0.000000000000e+00
5.825000000000e+01 0.000000000000e+00 0.000000000000e+00 0.000000000000e+00
5.850000000000e+01 0.000000000000e+00 0.000000000000e+00 0.000000000000e+00
5.875000000000e+01 0.000000000000e+00 0.000000000000e+00 0.000000000000e+00
5.900000000000e+01 0.000000000000e+00 0.000000000000e+00 0.000000000000e+00
5.925000000000e+01 0.000000000000e+00 0.000000000000e+00 0.000000000000e+00
5.950000000000e+01 0.000000000000e+00 0.000000000000e+00 0.000000000000e+00
5.975000000000e+01 0.000000000000e+00 0.000000000000e+00 0.000000000000e+00
6.000000000000e+01 0.000000000000e+00 0.000000000000e+00 0.000000000000e+00
6.025000000000e+01 0.000000000000e+00 0.000000000000e+00 0.000000000000e+00
6.050000000000e+01 0.000000000000e+00 0.000000000000e+00 0.000000000000e+00
6.075000000000e+01 0.000000000000e+00 0.000000000000e+00 0.000000000000e+00
6.100000000000e+01 0.000000000000e+00 0.000000000000e+00 0.000000000000e+00
6.125000000000e+01 0.000000000000e+00 0.000000000000e+00 0.000000000000e+00
6.150000000000e+01 0.000000000000e+00 0.000000000000e+00 0.000000000000e+00
6.175000000000e+01 0.000000000000e+00 0.000000000000e+00 0.000000000000e+00
6.200000000000e+01 0.000000000000e+00 0.000000000000e+00 0.000000000000e+00
6.225000000000e+01 0.000000000000e+00 0.000000000000e+00 0.000000000000e+00
6.250000000000e+01 0.000000000000e+00 0.000000000000e+00 0.000000000000e+00
6.275000000000e+01 0.000000000000e+00 0.000000000000e+00 0.000000000000e+00
6.300000000000e+01 0.000000000000e+00 0.000000000000e+00 0.000000000000e+00
6.325000000000e+01 0.000000000000e+00 0.000000000000e+00 0.000000000000e+00
6.350000000000e+01 0.000000000000e+00 0.000000000000e+00 0.000000000000e+00
6.375000000000e+01 0.000000000000e+00 0.000000000000e+00 0.000000000000e+00
6.400000000000e+01 0.000000000000e+00 0.000000000000e+00 0.000000000000e+00
6.425000000000e+01 0.000000000000e+00 0.000000000000e+00 0.000000000000e+00
6.450000000000e+01 0.000000000000e+00 0.000000000000e+00 0.000000000000e+00
6.475000000000e+01 0.000000000000e+00 0.000000000000e+00 0.000000000000e+00
6.500000000000e+01 0.000000000000e+00 0.000000000000e+00 0.000000000000e+00
6.525000000000e+01 0.000000000000e+00 0.000000000000e+00 0.000000000000e+00
6.550000000000e+01 0.000000000000e+00 0.000000000000e+00 0.000000000000e+00
6.575000000000e+01 0.000000000000e+00 0.000000000000e+00 0.000000000000e+00
6.600000000000e+01 0.000000000000e+00 0.000000000000e+00 0.000000000000e+00
6.625000000000e+01 0.000000000000e+00 0.000000000000e+00 0.000000000000e+00
6.650000000000e+01 0.000000000000e+00 0.000000000000e+00 0.000000000000e+00
6.675000000000e+01 0.000000000000e+00 0.000000000000e+00 0.000000000000e+00
6.700000000000e+01 0.000000000000e+00 0.000000000000e+00 0.000000000000e+00
6.725000000000e+01 0.000000000000e+00 0.000000000000e+00 0.000000000000e+00
6.750000000000e+01 0.000000000000e+00 0.000000000000e+00 0.000000000000e+00
6.775000000000e+01 0.000000000000e+00 0.000000000000e+00 0.000000000000e+00
6.800000000000e+01 0.000000000000e+00 0.000000000000e+00 0.000000000000e+00
6.825000000000e+01 0.000000000000e+00 0.000000000000e+00 0.000000000000e+00
6.850000000000e+01 0.000000000000e+00 0.000000000000e+00 0.000000000000e+00
6.875000000000e+01 0.000000000000e+00 0.000000000000e+00 0.000000000000e+00
6.900000000000e+01 0.000000000000e+00 0.000000000000e+00 0.000000000000e+00
6.925000000000e+01 0.000000000000e+00 0.000000000000e+00 0.000000000000e+00
6.950000000000e+01 0.000000000000e+00 0.000000000000e+00 0.000000000000e+00
6.975000000000e+01 0.000000000000e+00 0.000000000000e+00 0.000000000000e+00
7.000000000000e+01 0.000000000000e+00 0.000000000000e+00 0.000000000000e+00
7.025000000000e+01 0.000000000000e+00 0.000000000000e+00 0.000000000000e+00
7.050000000000e+01 0.000000000000e+00 0.000000000000e+00 0.000000000000e+00
7.075000000000e+01 0.000000000000e+00 0.000000000000e+00 0.000000000000e+00
7.100000000000e+01 0.000000000000e+00 0.000000000000e+00 0.000000000000e+00
7.125000000000e+01 0.000000000000e+00 0.000000000000e+00 0.000000000000e+00
7.150000000000e+01 0.000000000000e+00 0.000000000000e+00 0.000000000000e+00
7.175000000000e+01 0.000000000000e+00 0.000000000000e+00 0.000000000000e+00
7.200000000000e+01 0.000000000000e+00 0.000000000000e+00 0.000000000000e+00
7.225000000000e+01 0.000000000000e+00 0.000000000000e+00 0.000000000000e+00
7.250000000000e+01 0.000000000000e+00 0.000000000000e+00 0.000000000000e+00
7.275000000000e+01 0.000000000000e+00 0.000000000000e+00 0.000000000000e+00
7.300000000000e+01 0.000000000000e+00 0.000000000000e+00 0.000000000000e+00
7.325000000000e+01 0.000000000000e+00 0.000000000000e+00 0.000000000000e+00
7.350000000000e+01 0.000000000000e+00 0.000000000000e+00 0.000000000000e+00
7.375000000000e+01 0.000000000000e+00 0.000000000000e+00 0.000000000000e+00
7.400000000000e+01 0.000000000000e+00 0.000000000000e+00 0.000000000000e+00
7.425000000000e+01 0.000000000000e+00 0.000000000000e+00 0.000000000000e+00
7.450000000000e+01 0.000000000000e+00 0.000000000000e+00 0.000000000000e+00
7.475000000000e+01 0.000000000000e+00 0.000000000000e+00 0.000000000000e+00
7.500000000000e+01 0.000000000000e+00 0.000000000000e+00 0.000000000000e+00
7.525000000000e+01 0.000000000000e+00 0.000000000000e+00 0.000000000000e+00
7.550000000000e+01 0.000000000000e+00 0.000000000000e+00 0.000000000000e+00
7.575000000000e+01 0.000000000000e+00 0.000000000000e+00 0.000000000000e+00
7.600000000000e+01 0.000000000000e+00 0.000000000000e+00 0.000000000000e+00
7.625000000000e+01 0.000000000000e+00 0.000000000000e+00 0.000000000000e+00
7.650000000000e+01 0.000000000000e+00 0.000000000000e+00 0.000000000000e+00
7.675000000000e+01 0.000000000000e+00 0.000000000000e+00 0.000000000000e+00
7.700000000000e+01 0.000000000000e+00 0.000000000000e+00 0.000000000000e+00
7.725000000000e+01 0.000000000000e+00 0.000000000000e+00 0.000000000000e+00
7.750000000000e+01 0.000000000000e+00 0.000000000000e+00 0.000000000000e+00
7.775000000000e+01 0.000000000000e+00 0.000000000000e+00 0.000000000000e+00
7.800000000000e+01 0.000000000000e+00 0.000000000000e+00 0.000000000000e+00
7.825000000000e+01 0.000000000000e+00 0.000000000000e+00 0.000000000000e+00
7.850000000000e+01 0.000000000000e+00 0.000000000000e+00 0.000000000000e+00
7.875000000000e+01 0.000000000000e+00 0.000000000000e+00 0.000000000000e+00
7.900000000000e+01 0.000000000000e+00 0.000000000000e+00 0.000000000000e+00
7.925000000000e+01 0.000000000000e+00 0.000000000000e+00 0.000000000000e+00
7.950000000000e+01 0.000000000000e+00 0.000000000000e+00 0.000000000000e+00
7.975000000000e+01 0.000000000000e+00 0.000000000000e+00 0.000000000000e+00
8.000000000000e+01 0.000000000000e+00 0.000000000000e+00 0.000000000000e+00
8.025000000000e+01 0.000000000000e+00 0.000000000000e+00 0.000000000000e+00
8.050000000000e+01 0.000000000000e+00 0.000000000000e+00 0.000000000000e+00
8.075000000000e+01 0.000000000000e+00 0.000000000000e+00 0.000000000000e+00
8.100000000000e+01 0.000000000000e+00 0.000000000000e+00 0.000000000000e+00
8.125000000000e+01 0.000000000000e+00 0.000000000000e+00 0.000000000000e+00
8.150000000000e+01 0.000000000000e+00 0.000000000000e+00 0.000000000000e+00
8.175000000000e+01 0.000000000000e+00 0.000000000000e+00 0.000000000000e+00
8.200000000000e+01 0.000000000000e+00 0.000000000000e+00 0.000000000000e+00
8.225000000000e+01 0.000000000000e+00 0.000000000000e+00 0.000000000000e+00
8.250000000000e+01 0.000000000000e+00 0.000000000000e+00 0.000000000000e+00
8.275000000000e+01 0.000000000000e+00 0.000000000000e+00 0.000000000000e+00
8.300000000000e+01 0.000000000000e+00 0.000000000000e+00 0.000000000000e+00
8.325000000000e+01 0.000000000000e+00 0.000000000000e+00 0.000000000000e+00
8.350000000000e+01 0.000000000000e+00 0.000000000000e+00 0.000000000000e+00
8.375000000000e+01 0.000000000000e+00 0.000000000000e+00 0.000000000000e+00
8.400000000000e+01 0.000000000000e+00 0.000000000000e+00 0.000000000000e+00
8.425000000000e+01 0.000000000000e+00 0.000000000000e+00 0.000000000000e+00
8.450000000000e+01 0.000000000000e+00 0.000000000000e+00 0.000000000000e+00
8.475000000000e+01 0.000000000000e+00 0.000000000000e+00 0.000000000000e+00
8.500000000000e+01 0.000000000000e+00 0.000000000000e+00 0.000000000000e+00
8.525000000000e+01 0.000000000000e+00 0.000000000000e+00 0.000000000000e+00
8.550000000000e+01 0.000000000000e+00 0.000000000000e+00 0.000000000000e+00
8.575000000000e+01 0.000000000000e+00 0.000000000000e+00 0.000000000000e+00
8.600000000000e+01 0.000000000000e+00 0.000000000000e+00 0.000000000000e+00
8.625000000000e+01 0.000000000000e+00 0.000000000000e+00 0.000000000000e+00
8.650000000000e+01 0.000000000000e+00 0.000000000000e+00 0.000000000000e+00
8.675000000000e+01 0.000000000000e+00 0.000000000000e+00 0.000000000000e+00
8.700000000000e+01 0.000000000000e+00 0.000000000000e+00 0.000000000000e+00
8.725000000000e+01 0.000000000000e+00 0.000000000000e+00 0.000000000000e+00
8.750000000000e+01 0.000000000000e+00 0.000000000000e+00 0.000000000000e+00
8.775000000000e+01 0.000000000000e+00 0.000000000000e+00 0.000000000000e+00
8.800000000000e+01 0.000000000000e+00 0.000000000000e+00 0.000000000000e+00
8.825000000000e+01 0.000000000000e+00 0.000000000000e+00 0.000000000000e+00
8.850000000000e+01 0.000000000000e+00 0.000000000000e+00 0.000000000000e+00
8.875000000000e+01 0.000000000000e+00 0.000000000000e+00 0.000000000000e+00
8.900000000000e+01 0.000000000000e+00 0.000000000000e+00 0.000000000000e+00
8.925000000000e+01 0.000000000000e+00 0.000000000000e+00 0.000000000000e+00
8.950000000000e+01 0.000000000000e+00 0.000000000000e+00 0.000000000000e+00
8.975000000000e+01 0.000000000000e+00 0.000000000000e+00 0.000000000000e+00
9.000000000000e+01 0.000000000000e+00 0.000000000000e+00 0.000000000000e+00
9.025000000000e+01 0.000000000000e+00 0.000000000000e+00 0.000000000000e+00
9.050000000000e+01 0.000000000000e+00 0.000000000000e+00 0.000000000000e+00
9.075000000000e+01 0.000000000000e+00 0.000000000000e+00 0.000000000000e+00
9.100000000000e+01 0.000000000000e+00 0.000000000000e+00 0.000000000000e+00
9.125000000000e+01 0.000000000000e+00 0.000000000000e+00 0.000000000000e+00
9.150000000000e+01 0.000000000000e+00 0.000000000000e+00 0.000000000000e+00
9.175000000000e+01 0.000000000000e+00 0.000000000000e+00 0.000000000000e+00
9.200000000000e+01 0.000000000000e+00 0.000000000000e+00 0.000000000000e+00
9.225000000000e+01 0.000000000000e+00 0.000000000000e+00 0.000000000000e+00
9.250000000000e+01 0.000000000000e+00 0.000000000000e+00 0.000000000000e+00
9.275000000000e+01 0.000000000000e+00 0.000000000000e+00 0.000000000000e+00
9.300000000000e+01 0.000000000000e+00 0.000000000000e+00 0.000000000000e+00
9.325000000000e+01 0.000000000000e+00 0.000000000000e+00 0.000000000000e+00
9.350000000000e+01 0.000000000000e+00 0.000000000000e+00 0.000000000000e+00
9.375000000000e+01 0.000000000000e+00 0.000000000000e+00 0.000000000000e+00
9.400000000000e+01 0.000000000000e+00 0.000000000000e+00 0.000000000000e+00
9.425000000000e+01 0.000000000000e+00 0.000000000000e+00 0.000000000000e+00
9.450000000000e+01 0.000000000000e+00 0.000000000000e+00 0.000000000000e+00
9.475000000000e+01 0.000000000000e+00 0.000000000000e+00 0.000000000000e+00
9.500000000000e+01 0.000000000000e+00 0.000000000000e+00 0.000000000000e+00
9.525000000000e+01 0.000000000000e+00 0.000000000000e+00 0.000000000000e+00
9.550000000000e+01 0.000000000000e+00 0.000000000000e+00 0.000000000000e+00
9.575000000000e+01 0.000000000000e+00 0.000000000000e+00 0.000000000000e+00
9.600000000000e+01 0.000000000000e+00 0.000000000000e+00 0.000000000000e+00
9.625000000000e+01 0.000000000000e+00 0.000000000000e+00 0.000000000000e+00
9.650000000000e+01 0.000000000000e+00 0.000000000000e+00 0.000000000000e+00
9.675000000000e+01 0.000000000000e+00 0.000000000000e+00 0.000000000000e+00
9.700000000000e+01 0.000000000000e+00 0.000000000000e+00 0.000000000000e+00
9.725000000000e+01 0.000000000000e+00 0.000000000000e+00 0.000000000000e+00
9.750000000000e+01 0.000000000000e+00 0.000000000000e+00 0.000000000000e+00
9.775000000000e+01 0.000000000000e+00 0.000000000000e+00 0.000000000000e+00
9.800000000000e+01 0.000000000000e+00 0.000000000000e+00 0.000000000000e+00
9.825000000000e+01 0.000000000000e+00 0.000000000000e+00 0.000000000000e+00
9.850000000000e+01 0.000000000000e+00 0.000000000000e+00 0.000000000000e+00
9.875000000000e+01 0.000000000000e+00 0.000000000000e+00 0.000000000000e+00
9.900000000000e+01 0.000000000000e+00 0.000000000000e+00 0.000000000000e+00
9.925000000000e+01 0.000000000000e+00 0.000000000000e+00 0.000000000000e+00
9.950000000000e+01 0.000000000000e+00 0.000000000000e+00 0.000000000000e+00
9.975000000000e+01 0.000000000000e+00 0.000000000000e+00 0.000000000000e+00
1.000000000000e+02 0.000000000000e+00 0.000000000000e+00 0.000000000000e+00
1.002500000000e+02 0.000000000000e+00 0.000000000000e+00 0.000000000000e+00
1.005000000000e+02 0.000000000000e+00 0.000000000000e+00 0.000000000000e+00
1.007500000000e+02 0.000000000000e+00 0.000000000000e+00 0.000000000000e+00
1.010000000000e+02 0.000000000000e+00 0.000000000000e+00 0.000000000000e+00
1.012500000000e+02 0.000000000000e+00 0.000000000000e+00 0.000000000000e+00
1.015000000000e+02 0.000000000000e+00 0.000000000000e+00 0.000000000000e+00
1.017500000000e+02 0.000000000000e+00 0.000000000000e+00 0.000000000000e+00
1.020000000000e+02 0.000000000000e+00 0.000000000000e+00 0.000000000000e+00
1.022500000000e+02 0.000000000000e+00 0.000000000000e+00 0.000000000000e+00
1.025000000000e+02 0.000000000000e+00 0.000000000000e+00 0.000000000000e+00
1.027500000000e+02 0.000000000000e+00 0.000000000000e+00 0.000000000000e+00
1.030000000000e+02 0.000000000000e+00 0.000000000000e+00 0.000000000000e+00
1.032500000000e+02 0.000000000000e+00 0.000000000000e+00 0.000000000000e+00
1.035000000000e+02 0.000000000000e+00 0.000000000000e+00 0.000000000000e+00
1.037500000000e+02 0.000000000000e+00 0.000000000000e+00 0.000000000000e+00
1.040000000000e+02 0.000000000000e+00 0.000000000000e+00 0.000000000000e+00
1.042500000000e+02 0.000000000000e+00 0.000000000000e+00 0.000000000000e+00
1.045000000000e+02 0.000000000000e+00 0.000000000000e+00 0.000000000000e+00
1.047500000000e+02 0.000000000000e+00 0.000000000000e+00 0.000000000000e+00
1.050000000000e+02 0.000000000000e+00 0.000000000000e+00 0.000000000000e+00
1.052500000000e+02 0.000000000000e+00 0.000000000000e+00 0.000000000000e+00
1.055000000000e+02 0.000000000000e+00 0.000000000000e+00 0.000000000000e+00
1.057500000000e+02 0.000000000000e+00 0.000000000000e+00 0.000000000000e+00
1.060000000000e+02 0.000000000000e+00 0.000000000000e+00 0.000000000000e+00
1.062500000000e+02 0.000000000000e+00 0.000000000000e+00 0.000000000000e+00
1.065000000000e+02 0.000000000000e+00 0.000000000000e+00 0.000000000000e+00
1.067500000000e+02 0.000000000000e+00 0.000000000000e+00 0.000000000000e+00
1.070000000000e+02 0.000000000000e+00 0.000000000000e+00 0.000000000000e+00
1.072500000000e+02 0.000000000000e+00 0.000000000000e+00 0.000000000000e+00
1.075000000000e+02 0.000000000000e+00 0.000000000000e+00 0.000000000000e+00
1.077500000000e+02 0.000000000000e+00 0.000000000000e+00 0.000000000000e+00
1.080000000000e+02 0.000000000000e+00 0.000000000000e+00 0.000000000000e+00
1.082500000000e+02 0.000000000000e+00 0.000000000000e+00 0.000000000000e+00
1.085000000000e+02 0.000000000000e+00 0.000000000000e+00 0.000000000000e+00
1.087500000000e+02 0.000000000000e+00 0.000000000000e+00 0.000000000000e+00
1.090000000000e+02 0.000000000000e+00 0.000000000000e+00 0.000000000000e+00
1.092500000000e+02 0.000000000000e+00 0.000000000000e+00 0.000000000000e+00
1.095000000000e+02 0.000000000000e+00 0.000000000000e+00 0.000000000000e+00
1.097500000000e+02 0.000000000000e+00 0.000000000000e+00 0.000000000000e+00
1.100000000000e+02 0.000000000000e+00 0.000000000000e+00 0.000000000000e+00
1.102500000000e+02 0.000000000000e+00 0.000000000000e+00 0.000000000000e+00
1.105000000000e+02 0.000000000000e+00 0.000000000000e+00 0.000000000000e+00
1.107500000000e+02 0.000000000000e+00 0.000000000000e+00 0.000000000000e+00
1.110000000000e+02 0.000000000000e+00 0.000000000000e+00 0.000000000000e+00
1.112500000000e+02 0.000000000000e+00 0.000000000000e+00 0.000000000000e+00
1.115000000000e+02 0.000000000000e+00 0.000000000000e+00 0.000000000000e+00
1.117500000000e+02 0.000000000000e+00 0.000000000000e+00 0.000000000000e+00
1.120000000000e+02 0.000000000000e+00 0.000000000000e+00 0.000000000000e+00
1.122500000000e+02 0.000000000000e+00 0.000000000000e+00 0.000000000000e+00
1.125000000000e+02 0.000000000000e+00 0.000000000000e+00 0.000000000000e+00
1.127500000000e+02 0.000000000000e+00 0.000000000000e+00 0.000000000000e+00
1.130000000000e+02 0.000000000000e+00 0.000000000000e+00 0.000000000000e+00
1.132500000000e+02 0.000000000000e+00 0.000000000000e+00 0.000000000000e+00
1.135000000000e+02 0.000000000000e+00 0.000000000000e+00 0.000000000000e+00
1.137500000000e+02 0.000000000000e+00 0.000000000000e+00 0.000000000000e+00
1.140000000000e+02 0.000000000000e+00 0.000000000000e+00 0.000000000000e+00
1.142500000000e+02 0.000000000000e+00 0.000000000000e+00 0.000000000000e+00
1.145000000000e+02 0.000000000000e+00 0.000000000000e+00 0.000000000000e+00
1.147500000000e+02 0.000000000000e+00 0.000000000000e+00 0.000000000000e+00
1.150000000000e+02 0.000000000000e+00 0.000000000000e+00 0.000000000000e+00
1.152500000000e+02 0.000000000000e+00 0.000000000000e+00 0.000000000000e+00
1.155000000000e+02 0.000000000000e+00 0.000000000000e+00 0.000000000000e+00
1.157500000000e+02 0.000000000000e+00 0.000000000000e+00 0.000000000000e+00
1.160000000000e+02 0.000000000000e+00 0.000000000000e+00 0.000000000000e+00
1.162500000000e+02 0.000000000000e+00 0.000000000000e+00 0.000000000000e+00
1.165000000000e+02 0.000000000000e+00 0.000000000000e+00 0.000000000000e+00
1.167500000000e+02 0.000000000000e+00 0.000000000000e+00 0.000000000000e+00
1.170000000000e+02 0.000000000000e+00 0.000000000000e+00 0.000000000000e+00
1.172500000000e+02 0.000000000000e+00 0.000000000000e+00 0.000000000000e+00
1.175000000000e+02 0.000000000000e+00 0.000000000000e+00 0.000000000000e+00
1.177500000000e+02 0.000000000000e+00 0.000000000000e+00 0.000000000000e+00
1.180000000000e+02 0.000000000000e+00 0.000000000000e+00 0.000000000000e+00
1.182500000000e+02 0.000000000000e+00 0.000000000000e+00 0.000000000000e+00
1.185000000000e+02 0.000000000000e+00 0.000000000000e+00 0.000000000000e+00
1.187500000000e+02 0.000000000000e+00 0.000000000000e+00 0.000000000000e+00
1.190000000000e+02 0.000000000000e+00 0.000000000000e+00 0.000000000000e+00
1.192500000000e+02 0.000000000000e+00 0.000000000000e+00 0.000000000000e+00
1.195000000000e+02 0.000000000000e+00 0.000000000000e+00 0.000000000000e+00
1.197500000000e+02 0.000000000000e+00 0.000000000000e+00 0.000000000000e+00
1.200000000000e+02 0.000000000000e+00 0.000000000000e+00 0.000000000000e+00
1.202500000000e+02 0.000000000000e+00 0.000000000000e+00 0.000000000000e+00
1.205000000000e+02 0.000000000000e+00 0.000000000000e+00 0.000000000000e+00
1.207500000000e+02 0.000000000000e+00 0.000000000000e+00 0.000000000000e+00
1.210000000000e+02 0.000000000000e+00 0.000000000000e+00 0.000000000000e+00
1.212500000000e+02 0.000000000000e+00 0.000000000000e+00 0.000000000000e+00
1.215000000000e+02 0.000000000000e+00 0.000000000000e+00 0.000000000000e+00
1.217500000000e+02 0.000000000000e+00 0.000000000000e+00 0.000000000000e+00
1.220000000000e+02 0.000000000000e+00 0.000000000000e+00 0.000000000000e+00
1.222500000000e+02 0.000000000000e+00 0.000000000000e+00 0.000000000000e+00
1.225000000000e+02 0.000000000000e+00 0.000000000000e+00 0.000000000000e+00
1.227500000000e+02 0.000000000000e+00 0.000000000000e+00 0.000000000000e+00
1.230000000000e+02 0.000000000000e+00 0.000000000000e+00 0.000000000000e+00
1.232500000000e+02 0.000000000000e+00 0.000000000000e+00 0.000000000000e+00
1.235000000000e+02 0.000000000000e+00 0.000000000000e+00 0.000000000000e+00
1.237500000000e+02 0.000000000000e+00 0.000000000000e+00 0.000000000000e+00
1.240000000000e+02 0.000000000000e+00 0.000000000000e+00 0.000000000000e+00
1.242500000000e+02 0.000000000000e+00 0.000000000000e+00 0.000000000000e+00
1.245000000000e+02 0.000000000000e+00 0.000000000000e+00 0.000000000000e+00
1.247500000000e+02 0.000000000000e+00 0.000000000000e+00 0.000000000000e+00
1.250000000000e+02 0.000000000000e+00 0.000000000000e+00 0.000000000000e+00
1.252500000000e+02 0.000000000000e+00 0.000000000000e+00 0.000000000000e+00
1.255000000000e+02 0.000000000000e+00 0.000000000000e+00 0.000000000000e+00
1.257500000000e+02 0.000000000000e+00 0.000000000000e+00 0.000000000000e+00
1.260000000000e+02 0.000000000000e+00 0.000000000000e+00 0.000000000000e+00
1.262500000000e+02 0.000000000000e+00 0.000000000000e+00 0.000000000000e+00
1.265000000000e+02 0.000000000000e+00 0.000000000000e+00 0.000000000000e+00
1.267500000000e+02 0.000000000000e+00 0.000000000000e+00 0.000000000000e+00
1.270000000000e+02 0.000000000000e+00 0.000000000000e+00 0.000000000000e+00
1.272500000000e+02 0.000000000000e+00 0.000000000000e+00 0.000000000000e+00
1.275000000000e+02 0.000000000000e+00 0.000000000000e+00 0.000000000000e+00
1.277500000000e+02 0.000000000000e+00 0.000000000000e+00 0.000000000000e+00
1.280000000000e+02 0.000000000000e+00 0.000000000000e+00 0.000000000000e+00
1.282500000000e+02 0.000000000000e+00 0.000000000000e+00 0.000000000000e+00
1.285000000000e+02 0.000000000000e+00 0.000000000000e+00 0.000000000000e+00
1.287500000000e+02 0.000000000000e+00 0.000000000000e+00 0.000000000000e+00
1.290000000000e+02 0.000000000000e+00 0.000000000000e+00 0.000000000000e+00
1.292500000000e+02 0.000000000000e+00 0.000000000000e+00 0.000000000000e+00
1.295000000000e+02 0.000000000000e+00 0.000000000000e+00 0.000000000000e+00
1.297500000000e+02 0.000000000000e+00 0.000000000000e+00 0.000000000000e+00
1.300000000000e+02 0.000000000000e+00 0.000000000000e+00 0.000000000000e+00
1.302500000000e+02 0.000000000000e+00 0.000000000000e+00 0.000000000000e+00
1.305000000000e+02 0.000000000000e+00 0.000000000000e+00 0.000000000000e+00
1.307500000000e+02 0.000000000000e+00 0.000000000000e+00 0.000000000000e+00
1.310000000000e+02 0.000000000000e+00 0.000000000000e+00 0.000000000000e+00
1.312500000000e+02 0.000000000000e+00 0.000000000000e+00 0.000000000000e+00
1.315000000000e+02 0.000000000000e+00 0.000000000000e+00 0.000000000000e+00
1.317500000000e+02 0.000000000000e+00 0.000000000000e+00 0.000000000000e+00
1.320000000000e+02 0.000000000000e+00 0.000000000000e+00 0.000000000000e+00
1.322500000000e+02 0.000000000000e+00 0.000000000000e+00 0.000000000000e+00
1.325000000000e+02 0.000000000000e+00 0.000000000000e+00 0.000000000000e+00
1.327500000000e+02 0.000000000000e+00 0.000000000000e+00 0.000000000000e+00
1.330000000000e+02 0.000000000000e+00 0.000000000000e+00 0.000000000000e+00
1.332500000000e+02 0.000000000000e+00 0.000000000000e+00 0.000000000000e+00
1.335000000000e+02 0.000000000000e+00 0.000000000000e+00 0.000000000000e+00
1.337500000000e+02 0.000000000000e+00 0.000000000000e+00 0.000000000000e+00
1.340000000000e+02 0.000000000000e+00 0.000000000000e+00 0.000000000000e+00
1.342500000000e+02 0.000000000000e+00 0.000000000000e+00 0.000000000000e+00
1.345000000000e+02 0.000000000000e+00 0.000000000000e+00 0.000000000000e+00
1.347500000000e+02 0.000000000000e+00 0.000000000000e+00 0.000000000000e+00
1.350000000000e+02 0.000000000000e+00 0.000000000000e+00 0.000000000000e+00
1.352500000000e+02 0.000000000000e+00 0.000000000000e+00 0.000000000000e+00
1.355000000000e+02 0.000000000000e+00 0.000000000000e+00 0.000000000000e+00
1.357500000000e+02 0.000000000000e+00 0.000000000000e+00 0.000000000000e+00
1.360000000000e+02 0.000000000000e+00 0.000000000000e+00 0.000000000000e+00
1.362500000000e+02 0.000000000000e+00 0.000000000000e+00 0.000000000000e+00
1.365000000000e+02 0.000000000000e+00 0.000000000000e+00 0.000000000000e+00
1.367500000000e+02 0.000000000000e+00 0.000000000000e+00 0.000000000000e+00
1.370000000000e+02 0.000000000000e+00 0.000000000000e+00 0.000000000000e+00
1.372500000000e+02 0.000000000000e+00 0.000000000000e+00 0.000000000000e+00
1.375000000000e+02 0.000000000000e+00 0.000000000000e+00 0.000000000000e+00
1.377500000000e+02 0.000000000000e+00 0.000000000000e+00 0.000000000000e+00
1.380000000000e+02 0.000000000000e+00 0.000000000000e+00 0.000000000000e+00
1.382500000000e+02 0.000000000000e+00 0.000000000000e+00 0.000000000000e+00
1.385000000000e+02 0.000000000000e+00 0.000000000000e+00 0.000000000000e+00
1.387500000000e+02 0.000000000000e+00 0.000000000000e+00 0.000000000000e+00
1.390000000000e+02 0.000000000000e+00 0.000000000000e+00 0.000000000000e+00
1.392500000000e+02 0.000000000000e+00 0.000000000000e+00 0.000000000000e+00
1.395000000000e+02 0.000000000000e+00 0.000000000000e+00 0.000000000000e+00
1.397500000000e+02 0.000000000000e+00 0.000000000000e+00 0.000000000000e+00
1.400000000000e+02 0.000000000000e+00 0.000000000000e+00 0.000000000000e+00
1.402500000000e+02 0.000000000000e+00 0.000000000000e+00 0.000000000000e+00
1.405000000000e+02 0.000000000000e+00 0.000000000000e+00 0.000000000000e+00
1.407500000000e+02 0.000000000000e+00 0.000000000000e+00 0.000000000000e+00
1.410000000000e+02 0.000000000000e+00 0.000000000000e+00 0.000000000000e+00
1.412500000000e+02 0.000000000000e+00 0.000000000000e+00 0.000000000000e+00
1.415000000000e+02 0.000000000000e+00 0.000000000000e+00 0.000000000000e+00
1.417500000000e+02 0.000000000000e+00 0.000000000000e+00 0.000000000000e+00
1.420000000000e+02 0.000000000000e+00 0.000000000000e+00 0.000000000000e+00
1.422500000000e+02 0.000000000000e+00 0.000000000000e+00 0.000000000000e+00
1.425000000000e+02 0.000000000000e+00 0.000000000000e+00 0.000000000000e+00
1.427500000000e+02 0.000000000000e+00 0.000000000000e+00 0.000000000000e+00
1.430000000000e+02 0.000000000000e+00 0.000000000000e+00 0.000000000000e+00
1.432500000000e+02 0.000000000000e+00 0.000000000000e+00 0.000000000000e+00
1.435000000000e+02 0.000000000000e+00 0.000000000000e+00 0.000000000000e+00
1.437500000000e+02 0.000000000000e+00 0.000000000000e+00 0.000000000000e+00
1.440000000000e+02 0.000000000000e+00 0.000000000000e+00 0.000000000000e+00
1.442500000000e+02 0.000000000000e+00 0.000000000000e+00 0.000000000000e+00
1.445000000000e+02 0.000000000000e+00 0.000000000000e+00 0.000000000000e+00
1.447500000000e+02 0.000000000000e+00 0.000000000000e+00 0.000000000000e+00
1.450000000000e+02 0.000000000000e+00 0.000000000000e+00 0.000000000000e+00
1.452500000000e+02 0.000000000000e+00 0.000000000000e+00 0.000000000000e+00
1.455000000000e+02 0.000000000000e+00 0.000000000000e+00 0.000000000000e+00
1.457500000000e+02 0.000000000000e+00 0.000000000000e+00 0.000000000000e+00
1.460000000000e+02 0.000000000000e+00 0.000000000000e+00 0.000000000000e+00
1.462500000000e+02 0.000000000000e+00 0.000000000000e+00 0.000000000000e+00
1.465000000000e+02 0.000000000000e+00 0.000000000000e+00 0.000000000000e+00
1.467500000000e+02 0.000000000000e+00 0.000000000000e+00 0.000000000000e+00
1.470000000000e+02 0.000000000000e+00 0.000000000000e+00 0.000000000000e+00
1.472500000000e+02 0.000000000000e+00 0.000000000000e+00 0.000000000000e+00
1.475000000000e+02 0.000000000000e+00 0.000000000000e+00 0.000000000000e+00
1.477500000000e+02 0.000000000000e+00 0.000000000000e+00 0.000000000000e+00
1.480000000000e+02 0.000000000000e+00 0.000000000000e+00 0.000000000000e+00
1.482500000000e+02 0.000000000000e+00 0.000000000000e+00 0.000000000000e+00
1.485000000000e+02 0.000000000000e+00 0.000000000000e+00 0.000000000000e+00
1.487500000000e+02 0.000000000000e+00 0.000000000000e+00 0.000000000000e+00
1.490000000000e+02 0.000000000000e+00 0.000000000000e+00 0.000000000000e+00
1.492500000000e+02 0.000000000000e+00 0.000000000000e+00 0.000000000000e+00
1.495000000000e+02 0.000000000000e+00 0.000000000000e+00 0.000000000000e+00
1.497500000000e+02 0.000000000000e+00 0.000000000000e+00 0.000000000000e+00
1.500000000000e+02 0.000000000000e+00 0.000000000000e+00 0.000000000000e+00
1.502500000000e+02 0.000000000000e+00 0.000000000000e+00 0.000000000000e+00
1.505000000000e+02 0.000000000000e+00 0.000000000000e+00 0.000000000000e+00
1.507500000000e+02 0.000000000000e+00 0.000000000000e+00 0.000000000000e+00
1.510000000000e+02 0.000000000000e+00 0.000000000000e+00 0.000000000000e+00
1.512500000000e+02 0.000000000000e+00 0.000000000000e+00 0.000000000000e+00
1.515000000000e+02 0.000000000000e+00 0.000000000000e+00 0.000000000000e+00
1.517500000000e+02 0.000000000000e+00 0.000000000000e+00 0.000000000000e+00
1.520000000000e+02 0.000000000000e+00 0.000000000000e+00 0.000000000000e+00
1.522500000000e+02 0.000000000000e+00 0.000000000000e+00 0.000000000000e+00
1.525000000000e+02 0.000000000000e+00 0.000000000000e+00 0.000000000000e+00
1.527500000000e+02 0.000000000000e+00 0.000000000000e+00 0.000000000000e+00
1.530000000000e+02 0.000000000000e+00 0.000000000000e+00 0.000000000000e+00
1.532500000000e+02 0.000000000000e+00 0.000000000000e+00 0.000000000000e+00
1.535000000000e+02 0.000000000000e+00 0.000000000000e+00 0.000000000000e+00
1.537500000000e+02 0.000000000000e+00 0.000000000000e+00 0.000000000000e+00
1.540000000000e+02 0.000000000000e+00 0.000000000000e+00 0.000000000000e+00
1.542500000000e+02 0.000000000000e+00 0.000000000000e+00 0.000000000000e+00
1.545000000000e+02 0.000000000000e+00 0.000000000000e+00 0.000000000000e+00
1.547500000000e+02 0.000000000000e+00 0.000000000000e+00 0.000000000000e+00
1.550000000000e+02 0.000000000000e+00 0.000000000000e+00 0.000000000000e+00
1.552500000000e+02 0.000000000000e+00 0.000000000000e+00 0.000000000000e+00
1.555000000000e+02 0.000000000000e+00 0.000000000000e+00 0.000000000000e+00
1.557500000000e+02 0.000000000000e+00 0.000000000000e+00 0.000000000000e+00
1.560000000000e+02 0.000000000000e+00 0.000000000000e+00 0.000000000000e+00
1.562500000000e+02 0.000000000000e+00 0.000000000000e+00 0.000000000000e+00
1.565000000000e+02 0.000000000000e+00 0.000000000000e+00 0.000000000000e+00
1.567500000000e+02 0.000000000000e+00 0.000000000000e+00 0.000000000000e+00
1.570000000000e+02 0.000000000000e+00 0.000000000000e+00 0.000000000000e+00
1.572500000000e+02 0.000000000000e+00 0.000000000000e+00 0.000000000000e+00
1.575000000000e+02 0.000000000000e+00 0.000000000000e+00 0.000000000000e+00
1.577500000000e+02 0.000000000000e+00 0.000000000000e+00 0.000000000000e+00
1.580000000000e+02 0.000000000000e+00 0.000000000000e+00 0.000000000000e+00
1.582500000000e+02 0.000000000000e+00 0.000000000000e+00 0.000000000000e+00
1.585000000000e+02 0.000000000000e+00 0.000000000000e+00 0.000000000000e+00
1.587500000000e+02 0.000000000000e+00 0.000000000000e+00 0.000000000000e+00
1.590000000000e+02 0.000000000000e+00 0.000000000000e+00 0.000000000000e+00
1.592500000000e+02 0.000000000000e+00 0.000000000000e+00 0.000000000000e+00
1.595000000000e+02 0.000000000000e+00 0.000000000000e+00 0.000000000000e+00
1.597500000000e+02 0.000000000000e+00 0.000000000000e+00 0.000000000000e+00
1.600000000000e+02 0.000000000000e+00 0.000000000000e+00 0.000000000000e+00
1.602500000000e+02 0.000000000000e+00 0.000000000000e+00 0.000000000000e+00
1.605000000000e+02 0.000000000000e+00 0.000000000000e+00 0.000000000000e+00
1.607500000000e+02 0.000000000000e+00 0.000000000000e+00 0.000000000000e+00
1.610000000000e+02 0.000000000000e+00 0.000000000000e+00 0.000000000000e+00
1.612500000000e+02 0.000000000000e+00 0.000000000000e+00 0.000000000000e+00
1.615000000000e+02 0.000000000000e+00 0.000000000000e+00 0.000000000000e+00
1.617500000000e+02 0.000000000000e+00 0.000000000000e+00 0.000000000000e+00
1.620000000000e+02 0.000000000000e+00 0.000000000000e+00 0.000000000000e+00
1.622500000000e+02 0.000000000000e+00 0.000000000000e+00 0.000000000000e+00
1.625000000000e+02 0.000000000000e+00 0.000000000000e+00 0.000000000000e+00
1.627500000000e+02 0.000000000000e+00 0.000000000000e+00 0.000000000000e+00
1.630000000000e+02 0.000000000000e+00 0.000000000000e+00 0.000000000000e+00
1.632500000000e+02 0.000000000000e+00 0.000000000000e+00 0.000000000000e+00
1.635000000000e+02 0.000000000000e+00 0.000000000000e+00 0.000000000000e+00
1.637500000000e+02 0.000000000000e+00 0.000000000000e+00 0.000000000000e+00
1.640000000000e+02 0.000000000000e+00 0.000000000000e+00 0.000000000000e+00
1.642500000000e+02 0.000000000000e+00 0.000000000000e+00 0.000000000000e+00
1.645000000000e+02 0.000000000000e+00 0.000000000000e+00 0.000000000000e+00
1.647500000000e+02 0.000000000000e+00 0.000000000000e+00 0.000000000000e+00
1.650000000000e+02 0.000000000000e+00 0.000000000000e+00 0.000000000000e+00
1.652500000000e+02 0.000000000000e+00 0.000000000000e+00 0.000000000000e+00
1.655000000000e+02 0.000000000000e+00 0.000000000000e+00 0.000000000000e+00
1.657500000000e+02 0.000000000000e+00 0.000000000000e+00 0.000000000000e+00
1.660000000000e+02 0.000000000000e+00 0.000000000000e+00 0.000000000000e+00
1.662500000000e+02 0.000000000000e+00 0.000000000000e+00 0.000000000000e+00
1.665000000000e+02 0.000000000000e+00 0.000000000000e+00 0.000000000000e+00
1.667500000000e+02 0.000000000000e+00 0.000000000000e+00 0.000000000000e+00
1.670000000000e+02 0.000000000000e+00 0.000000000000e+00 0.000000000000e+00
1.672500000000e+02 0.000000000000e+00 0.000000000000e+00 0.000000000000e+00
1.675000000000e+02 0.000000000000e+00 0.000000000000e+00 0.000000000000e+00
1.677500000000e+02 0.000000000000e+00 0.000000000000e+00 0.000000000000e+00
1.680000000000e+02 0.000000000000e+00 0.000000000000e+00 0.000000000000e+00
1.682500000000e+02 0.000000000000e+00 0.000000000000e+00 0.000000000000e+00
1.685000000000e+02 0.000000000000e+00 0.000000000000e+00 0.000000000000e+00
1.687500000000e+02 0.000000000000e+00 0.000000000000e+00 0.000000000000e+00
1.690000000000e+02 0.000000000000e+00 0.000000000000e+00 0.000000000000e+00
1.692500000000e+02 0.000000000000e+00 0.000000000000e+00 0.000000000000e+00
1.695000000000e+02 0.000000000000e+00 0.000000000000e+00 0.000000000000e+00
1.697500000000e+02 0.000000000000e+00 0.000000000000e+00 0.000000000000e+00
1.700000000000e+02 0.000000000000e+00 0.000000000000e+00 0.000000000000e+00
1.702500000000e+02 0.000000000000e+00 0.000000000000e+00 0.000000000000e+00
1.705000000000e+02 0.000000000000e+00 0.000000000000e+00 0.000000000000e+00
1.707500000000e+02 0.000000000000e+00 0.000000000000e+00 0.000000000000e+00
1.710000000000e+02 0.000000000000e+00 0.000000000000e+00 0.000000000000e+00
1.712500000000e+02 0.000000000000e+00 0.000000000000e+00 0.000000000000e+00
1.715000000000e+02 0.000000000000e+00 0.000000000000e+00 0.000000000000e+00
1.717500000000e+02 0.000000000000e+00 0.000000000000e+00 0.000000000000e+00
1.720000000000e+02 0.000000000000e+00 0.000000000000e+00 0.000000000000e+00
1.722500000000e+02 0.000000000000e+00 0.000000000000e+00 0.000000000000e+00
1.725000000000e+02 0.000000000000e+00 0.000000000000e+00 0.000000000000e+00
1.727500000000e+02 0.000000000000e+00 0.000000000000e+00 0.000000000000e+00
1.730000000000e+02 0.000000000000e+00 0.000000000000e+00 0.000000000000e+00
1.732500000000e+02 0.000000000000e+00 0.000000000000e+00 0.000000000000e+00
1.735000000000e+02 0.000000000000e+00 0.000000000000e+00 0.000000000000e+00
1.737500000000e+02 0.000000000000e+00 0.000000000000e+00 0.000000000000e+00
1.740000000000e+02 0.000000000000e+00 0.000000000000e+00 0.000000000000e+00
1.742500000000e+02 0.000000000000e+00 0.000000000000e+00 0.000000000000e+00
1.745000000000e+02 0.000000000000e+00 0.000000000000e+00 0.000000000000e+00
1.747500000000e+02 0.000000000000e+00 0.000000000000e+00 0.000000000000e+00
1.750000000000e+02 0.000000000000e+00 0.000000000000e+00 0.000000000000e+00
1.752500000000e+02 0.000000000000e+00 0.000000000000e+00 0.000000000000e+00
1.755000000000e+02 0.000000000000e+00 0.000000000000e+00 0.000000000000e+00
1.757500000000e+02 0.000000000000e+00 0.000000000000e+00 0.000000000000e+00
1.760000000000e+02 0.000000000000e+00 0.000000000000e+00 0.000000000000e+00
1.762500000000e+02 0.000000000000e+00 0.000000000000e+00 0.000000000000e+00
1.765000000000e+02 0.000000000000e+00 0.000000000000e+00 0.000000000000e+00
1.767500000000e+02 0.000000000000e+00 0.000000000000e+00 0.000000000000e+00
1.770000000000e+02 0.000000000000e+00 0.000000000000e+00 0.000000000000e+00
1.772500000000e+02 0.000000000000e+00 0.000000000000e+00 0.000000000000e+00
1.775000000000e+02 0.000000000000e+00 0.000000000000e+00 0.000000000000e+00
1.777500000000e+02 0.000000000000e+00 0.000000000000e+00 0.000000000000e+00
1.780000000000e+02 0.000000000000e+00 0.000000000000e+00 0.000000000000e+00
1.782500000000e+02 0.000000000000e+00 0.000000000000e+00 0.000000000000e+00
1.785000000000e+02 0.000000000000e+00 0.000000000000e+00 0.000000000000e+00
1.787500000000e+02 0.000000000000e+00 0.000000000000e+00 0.000000000000e+00
1.790000000000e+02 0.000000000000e+00 0.000000000000e+00 0.000000000000e+00
1.792500000000e+02 0.000000000000e+00 0.000000000000e+00 0.000000000000e+00
1.795000000000e+02 0.000000000000e+00 0.000000000000e+00 0.000000000000e+00
1.797500000000e+02 0.000000000000e+00 0.000000000000e+00 0.000000000000e+00
1.800000000000e+02 0.000000000000e+00 0.000000000000e+00 0.000000000000e+00
1.802500000000e+02 0.000000000000e+00 0.000000000000e+00 0.000000000000e+00
1.805000000000e+02 0.000000000000e+00 0.000000000000e+00 0.000000000000e+00
1.807500000000e+02 0.000000000000e+00 0.000000000000e+00 0.000000000000e+00
1.810000000000e+02 0.000000000000e+00 0.000000000000e+00 0.000000000000e+00
1.812500000000e+02 0.000000000000e+00 0.000000000000e+00 0.000000000000e+00
1.815000000000e+02 0.000000000000e+00 0.000000000000e+00 0.000000000000e+00
1.817500000000e+02 0.000000000000e+00 0.000000000000e+00 0.000000000000e+00
1.820000000000e+02 0.000000000000e+00 0.000000000000e+00 0.000000000000e+00
1.822500000000e+02 0.000000000000e+00 0.000000000000e+00 0.000000000000e+00
1.825000000000e+02 0.000000000000e+00 0.000000000000e+00 0.000000000000e+00
1.827500000000e+02 0.000000000000e+00 0.000000000000e+00 0.000000000000e+00
1.830000000000e+02 0.000000000000e+00 0.000000000000e+00 0.000000000000e+00
1.832500000000e+02 0.000000000000e+00 0.000000000000e+00 0.000000000000e+00
1.835000000000e+02 0.000000000000e+00 0.000000000000e+00 0.000000000000e+00
1.837500000000e+02 0.000000000000e+00 0.000000000000e+00 0.000000000000e+00
1.840000000000e+02 0.000000000000e+00 0.000000000000e+00 0.000000000000e+00
1.842500000000e+02 0.000000000000e+00 0.000000000000e+00 0.000000000000e+00
1.845000000000e+02 0.000000000000e+00 0.000000000000e+00 0.000000000000e+00
1.847500000000e+02 0.000000000000e+00 0.000000000000e+00 0.000000000000e+00
1.850000000000e+02 0.000000000000e+00 0.000000000000e+00 0.000000000000e+00
1.852500000000e+02 0.000000000000e+00 0.000000000000e+00 0.000000000000e+00
1.855000000000e+02 0.000000000000e+00 0.000000000000e+00 0.000000000000e+00
1.857500000000e+02 0.000000000000e+00 0.000000000000e+00 0.000000000000e+00
1.860000000000e+02 0.000000000000e+00 0.000000000000e+00 0.000000000000e+00
1.862500000000e+02 0.000000000000e+00 0.000000000000e+00 0.000000000000e+00
1.865000000000e+02 0.000000000000e+00 0.000000000000e+00 0.000000000000e+00
1.867500000000e+02 0.000000000000e+00 0.000000000000e+00 0.000000000000e+00
1.870000000000e+02 0.000000000000e+00 0.000000000000e+00 0.000000000000e+00
1.872500000000e+02 0.000000000000e+00 0.000000000000e+00 0.000000000000e+00
1.875000000000e+02 0.000000000000e+00 0.000000000000e+00 0.000000000000e+00
1.877500000000e+02 0.000000000000e+00 0.000000000000e+00 0.000000000000e+00
1.880000000000e+02 0.000000000000e+00 0.000000000000e+00 0.000000000000e+00
1.882500000000e+02 0.000000000000e+00 0.000000000000e+00 0.000000000000e+00
1.885000000000e+02 0.000000000000e+00 0.000000000000e+00 0.000000000000e+00
1.887500000000e+02 0.000000000000e+00 0.000000000000e+00 0.000000000000e+00
1.890000000000e+02 0.000000000000e+00 0.000000000000e+00 0.000000000000e+00
1.892500000000e+02 0.000000000000e+00 0.000000000000e+00 0.000000000000e+00
1.895000000000e+02 0.000000000000e+00 0.000000000000e+00 0.000000000000e+00
1.897500000000e+02 0.000000000000e+00 0.000000000000e+00 0.000000000000e+00
1.900000000000e+02 0.000000000000e+00 0.000000000000e+00 0.000000000000e+00
1.902500000000e+02 0.000000000000e+00 0.000000000000e+00 0.000000000000e+00
1.905000000000e+02 0.000000000000e+00 0.000000000000e+00 0.000000000000e+00
1.907500000000e+02 0.000000000000e+00 0.000000000000e+00 0.000000000000e+00
1.910000000000e+02 0.000000000000e+00 0.000000000000e+00 0.000000000000e+00
1.912500000000e+02 0.000000000000e+00 0.000000000000e+00 0.000000000000e+00
1.915000000000e+02 0.000000000000e+00 0.000000000000e+00 0.000000000000e+00
1.917500000000e+02 0.000000000000e+00 0.000000000000e+00 0.000000000000e+00
1.920000000000e+02 0.000000000000e+00 0.000000000000e+00 0.000000000000e+00
1.922500000000e+02 0.000000000000e+00 0.000000000000e+00 0.000000000000e+00
1.925000000000e+02 0.000000000000e+00 0.000000000000e+00 0.000000000000e+00
1.927500000000e+02 0.000000000000e+00 0.000000000000e+00 0.000000000000e+00
1.930000000000e+02 0.000000000000e+00 0.000000000000e+00 0.000000000000e+00
1.932500000000e+02 0.000000000000e+00 0.000000000000e+00 0.000000000000e+00
1.935000000000e+02 0.000000000000e+00 0.000000000000e+00 0.000000000000e+00
1.937500000000e+02 0.000000000000e+00 0.000000000000e+00 0.000000000000e+00
1.940000000000e+02 0.000000000000e+00 0.000000000000e+00 0.000000000000e+00
1.942500000000e+02 0.000000000000e+00 0.000000000000e+00 0.000000000000e+00
1.945000000000e+02 0.000000000000e+00 0.000000000000e+00 0.000000000000e+00
1.947500000000e+02 0.000000000000e+00 0.000000000000e+00 0.000000000000e+00
1.950000000000e+02 0.000000000000e+00 0.000000000000e+00 0.000000000000e+00
1.952500000000e+02 0.000000000000e+00 0.000000000000e+00 0.000000000000e+00
1.955000000000e+02 0.000000000000e+00 0.000000000000e+00 0.000000000000e+00
1.957500000000e+02 0.000000000000e+00 0.000000000000e+00 0.000000000000e+00
1.960000000000e+02 0.000000000000e+00 0.000000000000e+00 0.000000000000e+00
1.962500000000e+02 0.000000000000e+00 0.000000000000e+00 0.000000000000e+00
1.965000000000e+02 0.000000000000e+00 0.000000000000e+00 0.000000000000e+00
1.967500000000e+02 0.000000000000e+00 0.000000000000e+00 0.000000000000e+00
1.970000000000e+02 0.000000000000e+00 0.000000000000e+00 0.000000000000e+00
1.972500000000e+02 0.000000000000e+00 0.000000000000e+00 0.000000000000e+00
1.975000000000e+02 0.000000000000e+00 0.000000000000e+00 0.000000000000e+00
1.977500000000e+02 0.000000000000e+00 0.000000000000e+00 0.000000000000e+00
1.980000000000e+02 0.000000000000e+00 0.000000000000e+00 0.000000000000e+00
1.982500000000e+02 0.000000000000e+00 0.000000000000e+00 0.000000000000e+00
1.985000000000e+02 0.000000000000e+00 0.000000000000e+00 0.000000000000e+00
1.987500000000e+02 0.000000000000e+00 0.000000000000e+00 0.000000000000e+00
1.990000000000e+02 0.000000000000e+00 0.000000000000e+00 0.000000000000e+00
1.992500000000e+02 0.000000000000e+00 0.000000000000e+00 0.000000000000e+00
1.995000000000e+02 0.000000000000e+00 0.000000000000e+00 0.000000000000e+00
1.997500000000e+02 0.000000000000e+00 0.000000000000e+00 0.000000000000e+00
2.000000000000e+02 0.000000000000e+00 0.000000000000e+00 0.000000000000e+00
2.002500000000e+02 0.000000000000e+00 0.000000000000e+00 0.000000000000e+00
2.005000000000e+02 0.000000000000e+00 0.000000000000e+00 0.000000000000e+00
2.007500000000e+02 0.000000000000e+00 0.000000000000e+00 0.000000000000e+00
2.010000000000e+02 0.000000000000e+00 0.000000000000e+00 0.000000000000e+00
2.012500000000e+02 0.000000000000e+00 0.000000000000e+00 0.000000000000e+00
2.015000000000e+02 0.000000000000e+00 0.000000000000e+00 0.000000000000e+00
2.017500000000e+02 0.000000000000e+00 0.000000000000e+00 0.000000000000e+00
2.020000000000e+02 0.000000000000e+00 0.000000000000e+00 0.000000000000e+00
2.022500000000e+02 0.000000000000e+00 0.000000000000e+00 0.000000000000e+00
2.025000000000e+02 0.000000000000e+00 0.000000000000e+00 0.000000000000e+00
2.027500000000e+02 0.000000000000e+00 0.000000000000e+00 0.000000000000e+00
2.030000000000e+02 0.000000000000e+00 0.000000000000e+00 0.000000000000e+00
2.032500000000e+02 0.000000000000e+00 0.000000000000e+00 0.000000000000e+00
2.035000000000e+02 0.000000000000e+00 0.000000000000e+00 0.000000000000e+00
2.037500000000e+02 0.000000000000e+00 0.000000000000e+00 0.000000000000e+00
2.040000000000e+02 0.000000000000e+00 0.000000000000e+00 0.000000000000e+00
2.042500000000e+02 0.000000000000e+00 0.000000000000e+00 0.000000000000e+00
2.045000000000e+02 0.000000000000e+00 0.000000000000e+00 0.000000000000e+00
2.047500000000e+02 0.000000000000e+00 0.000000000000e+00 0.000000000000e+00
2.050000000000e+02 0.000000000000e+00 0.000000000000e+00 0.000000000000e+00
2.052500000000e+02 0.000000000000e+00 0.000000000000e+00 0.000000000000e+00
2.055000000000e+02 0.000000000000e+00 0.000000000000e+00 0.000000000000e+00
2.057500000000e+02 0.000000000000e+00 0.000000000000e+00 0.000000000000e+00
2.060000000000e+02 0.000000000000e+00 0.000000000000e+00 0.000000000000e+00
2.062500000000e+02 0.000000000000e+00 0.000000000000e+00 0.000000000000e+00
2.065000000000e+02 0.000000000000e+00 0.000000000000e+00 0.000000000000e+00
2.067500000000e+02 0.000000000000e+00 0.000000000000e+00 0.000000000000e+00
2.070000000000e+02 0.000000000000e+00 0.000000000000e+00 0.000000000000e+00
2.072500000000e+02 0.000000000000e+00 0.000000000000e+00 0.000000000000e+00
2.075000000000e+02 0.000000000000e+00 0.000000000000e+00 0.000000000000e+00
2.077500000000e+02 0.000000000000e+00 0.000000000000e+00 0.000000000000e+00
2.080000000000e+02 0.000000000000e+00 0.000000000000e+00 0.000000000000e+00
2.082500000000e+02 0.000000000000e+00 0.000000000000e+00 0.000000000000e+00
2.085000000000e+02 0.000000000000e+00 0.000000000000e+00 0.000000000000e+00
2.087500000000e+02 0.000000000000e+00 0.000000000000e+00 0.000000000000e+00
2.090000000000e+02 0.000000000000e+00 0.000000000000e+00 0.000000000000e+00
2.092500000000e+02 0.000000000000e+00 0.000000000000e+00 0.000000000000e+00
2.095000000000e+02 0.000000000000e+00 0.000000000000e+00 0.000000000000e+00
2.097500000000e+02 0.000000000000e+00 0.000000000000e+00 0.000000000000e+00
2.100000000000e+02 0.000000000000e+00 0.000000000000e+00 0.000000000000e+00
2.102500000000e+02 0.000000000000e+00 0.000000000000e+00 0.000000000000e+00
2.105000000000e+02 0.000000000000e+00 0.000000000000e+00 0.000000000000e+00
2.107500000000e+02 0.000000000000e+00 0.000000000000e+00 0.000000000000e+00
2.110000000000e+02 0.000000000000e+00 0.000000000000e+00 0.000000000000e+00
2.112500000000e+02 0.000000000000e+00 0.000000000000e+00 0.000000000000e+00
2.115000000000e+02 0.000000000000e+00 0.000000000000e+00 0.000000000000e+00
2.117500000000e+02 0.000000000000e+00 0.000000000000e+00 0.000000000000e+00
2.120000000000e+02 0.000000000000e+00 0.000000000000e+00 0.000000000000e+00
2.122500000000e+02 0.000000000000e+00 0.000000000000e+00 0.000000000000e+00
2.125000000000e+02 0.000000000000e+00 0.000000000000e+00 0.000000000000e+00
2.127500000000e+02 0.000000000000e+00 0.000000000000e+00 0.000000000000e+00
2.130000000000e+02 0.000000000000e+00 0.000000000000e+00 0.000000000000e+00
2.132500000000e+02 0.000000000000e+00 0.000000000000e+00 0.000000000000e+00
2.135000000000e+02 0.000000000000e+00 0.000000000000e+00 0.000000000000e+00
2.137500000000e+02 0.000000000000e+00 0.000000000000e+00 0.000000000000e+00
2.140000000000e+02 0.000000000000e+00 0.000000000000e+00 0.000000000000e+00
2.142500000000e+02 0.000000000000e+00 0.000000000000e+00 0.000000000000e+00
2.145000000000e+02 0.000000000000e+00 0.000000000000e+00 0.000000000000e+00
2.147500000000e+02 0.000000000000e+00 0.000000000000e+00 0.000000000000e+00
2.150000000000e+02 0.000000000000e+00 0.000000000000e+00 0.000000000000e+00
2.152500000000e+02 0.000000000000e+00 0.000000000000e+00 0.000000000000e+00
2.155000000000e+02 0.000000000000e+00 0.000000000000e+00 0.000000000000e+00
2.157500000000e+02 0.000000000000e+00 0.000000000000e+00 0.000000000000e+00
2.160000000000e+02 0.000000000000e+00 0.000000000000e+00 0.000000000000e+00
2.162500000000e+02 0.000000000000e+00 0.000000000000e+00 0.000000000000e+00
2.165000000000e+02 0.000000000000e+00 0.000000000000e+00 0.000000000000e+00
2.167500000000e+02 0.000000000000e+00 0.000000000000e+00 0.000000000000e+00
2.170000000000e+02 0.000000000000e+00 0.000000000000e+00 0.000000000000e+00
2.172500000000e+02 0.000000000000e+00 0.000000000000e+00 0.000000000000e+00
2.175000000000e+02 0.000000000000e+00 0.000000000000e+00 0.000000000000e+00
2.177500000000e+02 0.000000000000e+00 0.000000000000e+00 0.000000000000e+00
2.180000000000e+02 0.000000000000e+00 0.000000000000e+00 0.000000000000e+00
2.182500000000e+02 0.000000000000e+00 0.000000000000e+00 0.000000000000e+00
2.185000000000e+02 0.000000000000e+00 0.000000000000e+00 0.000000000000e+00
2.187500000000e+02 0.000000000000e+00 0.000000000000e+00 0.000000000000e+00
2.190000000000e+02 0.000000000000e+00 0.000000000000e+00 0.000000000000e+00
2.192500000000e+02 0.000000000000e+00 0.000000000000e+00 0.000000000000e+00
2.195000000000e+02 0.000000000000e+00 0.000000000000e+00 0.000000000000e+00
2.197500000000e+02 0.000000000000e+00 0.000000000000e+00 0.000000000000e+00
2.200000000000e+02 0.000000000000e+00 0.000000000000e+00 0.000000000000e+00
2.202500000000e+02 0.000000000000e+00 0.000000000000e+00 0.000000000000e+00
2.205000000000e+02 0.000000000000e+00 0.000000000000e+00 0.000000000000e+00
2.207500000000e+02 0.000000000000e+00 0.000000000000e+00 0.000000000000e+00
2.210000000000e+02 0.000000000000e+00 0.000000000000e+00 0.000000000000e+00
2.212500000000e+02 0.000000000000e+00 0.000000000000e+00 0.000000000000e+00
2.215000000000e+02 0.000000000000e+00 0.000000000000e+00 0.000000000000e+00
2.217500000000e+02 0.000000000000e+00 0.000000000000e+00 0.000000000000e+00
2.220000000000e+02 0.000000000000e+00 0.000000000000e+00 0.000000000000e+00
2.222500000000e+02 0.000000000000e+00 0.000000000000e+00 0.000000000000e+00
2.225000000000e+02 0.000000000000e+00 0.000000000000e+00 0.000000000000e+00
2.227500000000e+02 0.000000000000e+00 0.000000000000e+00 0.000000000000e+00
2.230000000000e+02 0.000000000000e+00 0.000000000000e+00 0.000000000000e+00
2.232500000000e+02 0.000000000000e+00 0.000000000000e+00 0.000000000000e+00
2.235000000000e+02 0.000000000000e+00 0.000000000000e+00 0.000000000000e+00
2.237500000000e+02 0.000000000000e+00 0.000000000000e+00 0.000000000000e+00
2.240000000000e+02 0.000000000000e+00 0.000000000000e+00 0.000000000000e+00
2.242500000000e+02 0.000000000000e+00 0.000000000000e+00 0.000000000000e+00
2.245000000000e+02 0.000000000000e+00 0.000000000000e+00 0.000000000000e+00
2.247500000000e+02 0.000000000000e+00 0.000000000000e+00 0.000000000000e+00
2.250000000000e+02 0.000000000000e+00 0.000000000000e+00 0.000000000000e+00
2.252500000000e+02 0.000000000000e+00 0.000000000000e+00 0.000000000000e+00
2.255000000000e+02 0.000000000000e+00 0.000000000000e+00 0.000000000000e+00
2.257500000000e+02 0.000000000000e+00 0.000000000000e+00 0.000000000000e+00
2.260000000000e+02 0.000000000000e+00 0.000000000000e+00 0.000000000000e+00
2.262500000000e+02 0.000000000000e+00 0.000000000000e+00 0.000000000000e+00
2.265000000000e+02 0.000000000000e+00 0.000000000000e+00 0.000000000000e+00
2.267500000000e+02 0.000000000000e+00 0.000000000000e+00 0.000000000000e+00
2.270000000000e+02 0.000000000000e+00 0.000000000000e+00 0.000000000000e+00
2.272500000000e+02 0.000000000000e+00 0.000000000000e+00 0.000000000000e+00
2.275000000000e+02 0.000000000000e+00 0.000000000000e+00 0.000000000000e+00
2.277500000000e+02 0.000000000000e+00 0.000000000000e+00 0.000000000000e+00
2.280000000000e+02 0.000000000000e+00 0.000000000000e+00 0.000000000000e+00
2.282500000000e+02 0.000000000000e+00 0.000000000000e+00 0.000000000000e+00
2.285000000000e+02 0.000000000000e+00 0.000000000000e+00 0.000000000000e+00
2.287500000000e+02 0.000000000000e+00 0.000000000000e+00 0.000000000000e+00
2.290000000000e+02 0.000000000000e+00 0.000000000000e+00 0.000000000000e+00
2.292500000000e+02 0.000000000000e+00 0.000000000000e+00 0.000000000000e+00
2.295000000000e+02 0.000000000000e+00 0.000000000000e+00 0.000000000000e+00
2.297500000000e+02 0.000000000000e+00 0.000000000000e+00 0.000000000000e+00
2.300000000000e+02 0.000000000000e+00 0.000000000000e+00 0.000000000000e+00
2.302500000000e+02 0.000000000000e+00 0.000000000000e+00 0.000000000000e+00
2.305000000000e+02 0.000000000000e+00 0.000000000000e+00 0.000000000000e+00
2.307500000000e+02 0.000000000000e+00 0.000000000000e+00 0.000000000000e+00
2.310000000000e+02 0.000000000000e+00 0.000000000000e+00 0.000000000000e+00
2.312500000000e+02 0.000000000000e+00 0.000000000000e+00 0.000000000000e+00
2.315000000000e+02 0.000000000000e+00 0.000000000000e+00 0.000000000000e+00
2.317500000000e+02 0.000000000000e+00 0.000000000000e+00 0.000000000000e+00
2.320000000000e+02 0.000000000000e+00 0.000000000000e+00 0.000000000000e+00
2.322500000000e+02 0.000000000000e+00 0.000000000000e+00 0.000000000000e+00
2.325000000000e+02 0.000000000000e+00 0.000000000000e+00 0.000000000000e+00
2.327500000000e+02 0.000000000000e+00 0.000000000000e+00 0.000000000000e+00
2.330000000000e+02 0.000000000000e+00 0.000000000000e+00 0.000000000000e+00
2.332500000000e+02 0.000000000000e+00 0.000000000000e+00 0.000000000000e+00
2.335000000000e+02 0.000000000000e+00 0.000000000000e+00 0.000000000000e+00
2.337500000000e+02 0.000000000000e+00 0.000000000000e+00 0.000000000000e+00
2.340000000000e+02 0.000000000000e+00 0.000000000000e+00 0.000000000000e+00
2.342500000000e+02 0.000000000000e+00 0.000000000000e+00 0.000000000000e+00
2.345000000000e+02 0.000000000000e+00 0.000000000000e+00 0.000000000000e+00
2.347500000000e+02 0.000000000000e+00 0.000000000000e+00 0.000000000000e+00
2.350000000000e+02 0.000000000000e+00 0.000000000000e+00 0.000000000000e+00
2.352500000000e+02 0.000000000000e+00 0.000000000000e+00 0.000000000000e+00
2.355000000000e+02 0.000000000000e+00 0.000000000000e+00 0.000000000000e+00
2.357500000000e+02 0.000000000000e+00 0.000000000000e+00 0.000000000000e+00
2.360000000000e+02 0.000000000000e+00 0.000000000000e+00 0.000000000000e+00
2.362500000000e+02 0.000000000000e+00 0.000000000000e+00 0.000000000000e+00
2.365000000000e+02 0.000000000000e+00 0.000000000000e+00 0.000000000000e+00
2.367500000000e+02 0.000000000000e+00 0.000000000000e+00 0.000000000000e+00
2.370000000000e+02 0.000000000000e+00 0.000000000000e+00 0.000000000000e+00
2.372500000000e+02 0.000000000000e+00 0.000000000000e+00 0.000000000000e+00
2.375000000000e+02 0.000000000000e+00 0.000000000000e+00 0.000000000000e+00
2.377500000000e+02 0.000000000000e+00 0.000000000000e+00 0.000000000000e+00
2.380000000000e+02 0.000000000000e+00 0.000000000000e+00 0.000000000000e+00
2.382500000000e+02 0.000000000000e+00 0.000000000000e+00 0.000000000000e+00
2.385000000000e+02 0.000000000000e+00 0.000000000000e+00 0.000000000000e+00
2.387500000000e+02 0.000000000000e+00 0.000000000000e+00 0.000000000000e+00
2.390000000000e+02 0.000000000000e+00 0.000000000000e+00 0.000000000000e+00
2.392500000000e+02 0.000000000000e+00 0.000000000000e+00 0.000000000000e+00
2.395000000000e+02 0.000000000000e+00 0.000000000000e+00 0.000000000000e+00
2.397500000000e+02 0.000000000000e+00 0.000000000000e+00 0.000000000000e+00
2.400000000000e+02 0.000000000000e+00 0.000000000000e+00 0.000000000000e+00
2.402500000000e+02 0.000000000000e+00 0.000000000000e+00 0.000000000000e+00
2.405000000000e+02 0.000000000000e+00 0.000000000000e+00 0.000000000000e+00
2.407500000000e+02 0.000000000000e+00 0.000000000000e+00 0.000000000000e+00
2.410000000000e+02 0.000000000000e+00 0.000000000000e+00 0.000000000000e+00
2.412500000000e+02 0.000000000000e+00 0.000000000000e+00 0.000000000000e+00
2.415000000000e+02 0.000000000000e+00 0.000000000000e+00 0.000000000000e+00
2.417500000000e+02 0.000000000000e+00 0.000000000000e+00 0.000000000000e+00
2.420000000000e+02 0.000000000000e+00 0.000000000000e+00 0.000000000000e+00
2.422500000000e+02 0.000000000000e+00 0.000000000000e+00 0.000000000000e+00
2.425000000000e+02 0.000000000000e+00 0.000000000000e+00 0.000000000000e+00
2.427500000000e+02 0.000000000000e+00 0.000000000000e+00 0.000000000000e+00
2.430000000000e+02 0.000000000000e+00 0.000000000000e+00 0.000000000000e+00
2.432500000000e+02 0.000000000000e+00 0.000000000000e+00 0.000000000000e+00
2.435000000000e+02 0.000000000000e+00 0.000000000000e+00 0.000000000000e+00
2.437500000000e+02 0.000000000000e+00 0.000000000000e+00 0.000000000000e+00
2.440000000000e+02 0.000000000000e+00 0.000000000000e+00 0.000000000000e+00
2.442500000000e+02 0.000000000000e+00 0.000000000000e+00 0.000000000000e+00
2.445000000000e+02 0.000000000000e+00 0.000000000000e+00 0.000000000000e+00
2.447500000000e+02 0.000000000000e+00 0.000000000000e+00 0.000000000000e+00
2.450000000000e+02 0.000000000000e+00 0.000000000000e+00 0.000000000000e+00
2.452500000000e+02 0.000000000000e+00 0.000000000000e+00 0.000000000000e+00
2.455000000000e+02 0.000000000000e+00 0.000000000000e+00 0.000000000000e+00
2.457500000000e+02 0.000000000000e+00 0.000000000000e+00 0.000000000000e+00
2.460000000000e+02 0.000000000000e+00 0.000000000000e+00 0.000000000000e+00
2.462500000000e+02 0.000000000000e+00 0.000000000000e+00 0.000000000000e+00
2.465000000000e+02 0.000000000000e+00 0.000000000000e+00 0.000000000000e+00
2.467500000000e+02 0.000000000000e+00 0.000000000000e+00 0.000000000000e+00
2.470000000000e+02 0.000000000000e+00 0.000000000000e+00 0.000000000000e+00
2.472500000000e+02 0.000000000000e+00 0.000000000000e+00 0.000000000000e+00
2.475000000000e+02 0.000000000000e+00 0.000000000000e+00 0.000000000000e+00
2.477500000000e+02 0.000000000000e+00 0.000000000000e+00 0.000000000000e+00
2.480000000000e+02 0.000000000000e+00 0.000000000000e+00 0.000000000000e+00
2.482500000000e+02 0.000000000000e+00 0.000000000000e+00 0.000000000000e+00
2.485000000000e+02 0.000000000000e+00 0.000000000000e+00 0.000000000000e+00
2.487500000000e+02 0.000000000000e+00 0.000000000000e+00 0.000000000000e+00
2.490000000000e+02 0.000000000000e+00 0.000000000000e+00 0.000000000000e+00
2.492500000000e+02 0.000000000000e+00 0.000000000000e+00 0.000000000000e+00
2.495000000000e+02 0.000000000000e+00 0.000000000000e+00 0.000000000000e+00
2.497500000000e+02 0.000000000000e+00 0.000000000000e+00 0.000000000000e+00
2.500000000000e+02 0.000000000000e+00 0.000000000000e+00 0.000000000000e+00
2.502500000000e+02 0.000000000000e+00 0.000000000000e+00 0.000000000000e+00
2.505000000000e+02 0.000000000000e+00 0.000000000000e+00 0.000000000000e+00
2.507500000000e+02 0.000000000000e+00 0.000000000000e+00 0.000000000000e+00
2.510000000000e+02 0.000000000000e+00 0.000000000000e+00 0.000000000000e+00
2.512500000000e+02 0.000000000000e+00 0.000000000000e+00 0.000000000000e+00
2.515000000000e+02 0.000000000000e+00 0.000000000000e+00 0.000000000000e+00
2.517500000000e+02 0.000000000000e+00 0.000000000000e+00 0.000000000000e+00
2.520000000000e+02 0.000000000000e+00 0.000000000000e+00 0.000000000000e+00
2.522500000000e+02 0.000000000000e+00 0.000000000000e+00 0.000000000000e+00
2.525000000000e+02 0.000000000000e+00 0.000000000000e+00 0.000000000000e+00
2.527500000000e+02 0.000000000000e+00 0.000000000000e+00 0.000000000000e+00
2.530000000000e+02 0.000000000000e+00 0.000000000000e+00 0.000000000000e+00
2.532500000000e+02 0.000000000000e+00 0.000000000000e+00 0.000000000000e+00
2.535000000000e+02 0.000000000000e+00 0.000000000000e+00 0.000000000000e+00
2.537500000000e+02 0.000000000000e+00 0.000000000000e+00 0.000000000000e+00
2.540000000000e+02 0.000000000000e+00 0.000000000000e+00 0.000000000000e+00
2.542500000000e+02 0.000000000000e+00 0.000000000000e+00 0.000000000000e+00
2.545000000000e+02 0.000000000000e+00 0.000000000000e+00 0.000000000000e+00
2.547500000000e+02 0.000000000000e+00 0.000000000000e+00 0.000000000000e+00
2.550000000000e+02 0.000000000000e+00 0.000000000000e+00 0.000000000000e+00
2.552500000000e+02 0.000000000000e+00 0.000000000000e+00 0.000000000000e+00
2.555000000000e+02 0.000000000000e+00 0.000000000000e+00 0.000000000000e+00
2.557500000000e+02 0.000000000000e+00 0.000000000000e+00 0.000000000000e+00
2.560000000000e+02 0.000000000000e+00 0.000000000000e+00 0.000000000000e+00
2.562500000000e+02 0.000000000000e+00 0.000000000000e+00 0.000000000000e+00
2.565000000000e+02 0.000000000000e+00 0.000000000000e+00 0.000000000000e+00
2.567500000000e+02 0.000000000000e+00 0.000000000000e+00 0.000000000000e+00
2.570000000000e+02 0.000000000000e+00 0.000000000000e+00 0.000000000000e+00
2.572500000000e+02 0.000000000000e+00 0.000000000000e+00 0.000000000000e+00
2.575000000000e+02 0.000000000000e+00 0.000000000000e+00 0.000000000000e+00
2.577500000000e+02 0.000000000000e+00 0.000000000000e+00 0.000000000000e+00
2.580000000000e+02 0.000000000000e+00 0.000000000000e+00 0.000000000000e+00
2.582500000000e+02 0.000000000000e+00 0.000000000000e+00 0.000000000000e+00
2.585000000000e+02 0.000000000000e+00 0.000000000000e+00 0.000000000000e+00
2.587500000000e+02 0.000000000000e+00 0.000000000000e+00 0.000000000000e+00
2.590000000000e+02 0.000000000000e+00 0.000000000000e+00 0.000000000000e+00
2.592500000000e+02 0.000000000000e+00 0.000000000000e+00 0.000000000000e+00
2.595000000000e+02 0.000000000000e+00 0.000000000000e+00 0.000000000000e+00
2.597500000000e+02 0.000000000000e+00 0.000000000000e+00 0.000000000000e+00
2.600000000000e+02 0.000000000000e+00 0.000000000000e+00 0.000000000000e+00
2.602500000000e+02 0.000000000000e+00 0.000000000000e+00 0.000000000000e+00
2.605000000000e+02 0.000000000000e+00 0.000000000000e+00 0.000000000000e+00
2.607500000000e+02 0.000000000000e+00 0.000000000000e+00 0.000000000000e+00
2.610000000000e+02 0.000000000000e+00 0.000000000000e+00 0.000000000000e+00
2.612500000000e+02 0.000000000000e+00 0.000000000000e+00 0.000000000000e+00
2.615000000000e+02 0.000000000000e+00 0.000000000000e+00 0.000000000000e+00
2.617500000000e+02 0.000000000000e+00 0.000000000000e+00 0.000000000000e+00
2.620000000000e+02 0.000000000000e+00 0.000000000000e+00 0.000000000000e+00
2.622500000000e+02 0.000000000000e+00 0.000000000000e+00 0.000000000000e+00
2.625000000000e+02 0.000000000000e+00 0.000000000000e+00 0.000000000000e+00
2.627500000000e+02 0.000000000000e+00 0.000000000000e+00 0.000000000000e+00
2.630000000000e+02 0.000000000000e+00 0.000000000000e+00 0.000000000000e+00
2.632500000000e+02 0.000000000000e+00 0.000000000000e+00 0.000000000000e+00
2.635000000000e+02 0.000000000000e+00 0.000000000000e+00 0.000000000000e+00
2.637500000000e+02 0.000000000000e+00 0.000000000000e+00 0.000000000000e+00
2.640000000000e+02 0.000000000000e+00 0.000000000000e+00 0.000000000000e+00
2.642500000000e+02 0.000000000000e+00 0.000000000000e+00 0.000000000000e+00
2.645000000000e+02 0.000000000000e+00 0.000000000000e+00 0.000000000000e+00
2.647500000000e+02 0.000000000000e+00 0.000000000000e+00 0.000000000000e+00
2.650000000000e+02 0.000000000000e+00 0.000000000000e+00 0.000000000000e+00
2.652500000000e+02 0.000000000000e+00 0.000000000000e+00 0.000000000000e+00
2.655000000000e+02 0.000000000000e+00 0.000000000000e+00 0.000000000000e+00
2.657500000000e+02 0.000000000000e+00 0.000000000000e+00 0.000000000000e+00
2.660000000000e+02 0.000000000000e+00 0.000000000000e+00 0.000000000000e+00
2.662500000000e+02 0.000000000000e+00 0.000000000000e+00 0.000000000000e+00
2.665000000000e+02 0.000000000000e+00 0.000000000000e+00 0.000000000000e+00
2.667500000000e+02 0.000000000000e+00 0.000000000000e+00 0.000000000000e+00
2.670000000000e+02 0.000000000000e+00 0.000000000000e+00 0.000000000000e+00
2.672500000000e+02 0.000000000000e+00 0.000000000000e+00 0.000000000000e+00
2.675000000000e+02 0.000000000000e+00 0.000000000000e+00 0.000000000000e+00
2.677500000000e+02 0.000000000000e+00 0.000000000000e+00 0.000000000000e+00
2.680000000000e+02 0.000000000000e+00 0.000000000000e+00 0.000000000000e+00
2.682500000000e+02 0.000000000000e+00 0.000000000000e+00 0.000000000000e+00
2.685000000000e+02 0.000000000000e+00 0.000000000000e+00 0.000000000000e+00
2.687500000000e+02 0.000000000000e+00 0.000000000000e+00 0.000000000000e+00
2.690000000000e+02 0.000000000000e+00 0.000000000000e+00 0.000000000000e+00
2.692500000000e+02 0.000000000000e+00 0.000000000000e+00 0.000000000000e+00
2.695000000000e+02 0.000000000000e+00 0.000000000000e+00 0.000000000000e+00
2.697500000000e+02 0.000000000000e+00 0.000000000000e+00 0.000000000000e+00
2.700000000000e+02 0.000000000000e+00 0.000000000000e+00 0.000000000000e+00
2.702500000000e+02 0.000000000000e+00 0.000000000000e+00 0.000000000000e+00
2.705000000000e+02 0.000000000000e+00 0.000000000000e+00 0.000000000000e+00
2.707500000000e+02 0.000000000000e+00 0.000000000000e+00 0.000000000000e+00
2.710000000000e+02 0.000000000000e+00 0.000000000000e+00 0.000000000000e+00
2.712500000000e+02 0.000000000000e+00 0.000000000000e+00 0.000000000000e+00
2.715000000000e+02 0.000000000000e+00 0.000000000000e+00 0.000000000000e+00
2.717500000000e+02 0.000000000000e+00 0.000000000000e+00 0.000000000000e+00
2.720000000000e+02 0.000000000000e+00 0.000000000000e+00 0.000000000000e+00
2.722500000000e+02 0.000000000000e+00 0.000000000000e+00 0.000000000000e+00
2.725000000000e+02 0.000000000000e+00 0.000000000000e+00 0.000000000000e+00
2.727500000000e+02 0.000000000000e+00 0.000000000000e+00 0.000000000000e+00
2.730000000000e+02 0.000000000000e+00 0.000000000000e+00 0.000000000000e+00
2.732500000000e+02 0.000000000000e+00 0.000000000000e+00 0.000000000000e+00
2.735000000000e+02 0.000000000000e+00 0.000000000000e+00 0.000000000000e+00
2.737500000000e+02 0.000000000000e+00 0.000000000000e+00 0.000000000000e+00
2.740000000000e+02 0.000000000000e+00 0.000000000000e+00 0.000000000000e+00
2.742500000000e+02 0.000000000000e+00 0.000000000000e+00 0.000000000000e+00
2.745000000000e+02 0.000000000000e+00 0.000000000000e+00 0.000000000000e+00
2.747500000000e+02 0.000000000000e+00 0.000000000000e+00 0.000000000000e+00
2.750000000000e+02 0.000000000000e+00 0.000000000000e+00 0.000000000000e+00
2.752500000000e+02 0.000000000000e+00 0.000000000000e+00 0.000000000000e+00
2.755000000000e+02 0.000000000000e+00 0.000000000000e+00 0.000000000000e+00
2.757500000000e+02 0.000000000000e+00 0.000000000000e+00 0.000000000000e+00
2.760000000000e+02 0.000000000000e+00 0.000000000000e+00 0.000000000000e+00
2.762500000000e+02 0.000000000000e+00 0.000000000000e+00 0.000000000000e+00
2.765000000000e+02 0.000000000000e+00 0.000000000000e+00 0.000000000000e+00
2.767500000000e+02 0.000000000000e+00 0.000000000000e+00 0.000000000000e+00
2.770000000000e+02 0.000000000000e+00 0.000000000000e+00 0.000000000000e+00
2.772500000000e+02 0.000000000000e+00 0.000000000000e+00 0.000000000000e+00
2.775000000000e+02 0.000000000000e+00 0.000000000000e+00 0.000000000000e+00
2.777500000000e+02 0.000000000000e+00 0.000000000000e+00 0.000000000000e+00
2.780000000000e+02 0.000000000000e+00 0.000000000000e+00 0.000000000000e+00
2.782500000000e+02 0.000000000000e+00 0.000000000000e+00 0.000000000000e+00
2.785000000000e+02 0.000000000000e+00 0.000000000000e+00 0.000000000000e+00
2.787500000000e+02 0.000000000000e+00 0.000000000000e+00 0.000000000000e+00
2.790000000000e+02 0.000000000000e+00 0.000000000000e+00 0.000000000000e+00
2.792500000000e+02 0.000000000000e+00 0.000000000000e+00 0.000000000000e+00
2.795000000000e+02 0.000000000000e+00 0.000000000000e+00 0.000000000000e+00
2.797500000000e+02 0.000000000000e+00 0.000000000000e+00 0.000000000000e+00
2.800000000000e+02 0.000000000000e+00 0.000000000000e+00 0.000000000000e+00
2.802500000000e+02 0.000000000000e+00 0.000000000000e+00 0.000000000000e+00
2.805000000000e+02 0.000000000000e+00 0.000000000000e+00 0.000000000000e+00
2.807500000000e+02 0.000000000000e+00 0.000000000000e+00 0.000000000000e+00
2.810000000000e+02 0.000000000000e+00 0.000000000000e+00 0.000000000000e+00
2.812500000000e+02 0.000000000000e+00 0.000000000000e+00 0.000000000000e+00
2.815000000000e+02 0.000000000000e+00 0.000000000000e+00 0.000000000000e+00
2.817500000000e+02 0.000000000000e+00 0.000000000000e+00 0.000000000000e+00
2.820000000000e+02 0.000000000000e+00 0.000000000000e+00 0.000000000000e+00
2.822500000000e+02 0.000000000000e+00 0.000000000000e+00 0.000000000000e+00
2.825000000000e+02 0.000000000000e+00 0.000000000000e+00 0.000000000000e+00
2.827500000000e+02 0.000000000000e+00 0.000000000000e+00 0.000000000000e+00
2.830000000000e+02 0.000000000000e+00 0.000000000000e+00 0.000000000000e+00
2.832500000000e+02 0.000000000000e+00 0.000000000000e+00 0.000000000000e+00
2.835000000000e+02 0.000000000000e+00 0.000000000000e+00 0.000000000000e+00
2.837500000000e+02 0.000000000000e+00 0.000000000000e+00 0.000000000000e+00
2.840000000000e+02 0.000000000000e+00 0.000000000000e+00 0.000000000000e+00
2.842500000000e+02 0.000000000000e+00 0.000000000000e+00 0.000000000000e+00
2.845000000000e+02 0.000000000000e+00 0.000000000000e+00 0.000000000000e+00
2.847500000000e+02 0.000000000000e+00 0.000000000000e+00 0.000000000000e+00
2.850000000000e+02 0.000000000000e+00 0.000000000000e+00 0.000000000000e+00
2.852500000000e+02 0.000000000000e+00 0.000000000000e+00 0.000000000000e+00
2.855000000000e+02 0.000000000000e+00 0.000000000000e+00 0.000000000000e+00
2.857500000000e+02 0.000000000000e+00 0.000000000000e+00 0.000000000000e+00
2.860000000000e+02 0.000000000000e+00 0.000000000000e+00 0.000000000000e+00
2.862500000000e+02 0.000000000000e+00 0.000000000000e+00 0.000000000000e+00
2.865000000000e+02 0.000000000000e+00 0.000000000000e+00 0.000000000000e+00
2.867500000000e+02 0.000000000000e+00 0.000000000000e+00 0.000000000000e+00
2.870000000000e+02 0.000000000000e+00 0.000000000000e+00 0.000000000000e+00
2.872500000000e+02 0.000000000000e+00 0.000000000000e+00 0.000000000000e+00
2.875000000000e+02 0.000000000000e+00 0.000000000000e+00 0.000000000000e+00
2.877500000000e+02 0.000000000000e+00 0.000000000000e+00 0.000000000000e+00
2.880000000000e+02 0.000000000000e+00 0.000000000000e+00 0.000000000000e+00
2.882500000000e+02 0.000000000000e+00 0.000000000000e+00 0.000000000000e+00
2.885000000000e+02 0.000000000000e+00 0.000000000000e+00 0.000000000000e+00
2.887500000000e+02 0.000000000000e+00 0.000000000000e+00 0.000000000000e+00
2.890000000000e+02 0.000000000000e+00 0.000000000000e+00 0.000000000000e+00
2.892500000000e+02 0.000000000000e+00 0.000000000000e+00 0.000000000000e+00
2.895000000000e+02 0.000000000000e+00 0.000000000000e+00 0.000000000000e+00
2.897500000000e+02 0.000000000000e+00 0.000000000000e+00 0.000000000000e+00
2.900000000000e+02 0.000000000000e+00 0.000000000000e+00 0.000000000000e+00
2.902500000000e+02 0.000000000000e+00 0.000000000000e+00 0.000000000000e+00
2.905000000000e+02 0.000000000000e+00 0.000000000000e+00 0.000000000000e+00
2.907500000000e+02 0.000000000000e+00 0.000000000000e+00 0.000000000000e+00
2.910000000000e+02 0.000000000000e+00 0.000000000000e+00 0.000000000000e+00
2.912500000000e+02 0.000000000000e+00 0.000000000000e+00 0.000000000000e+00
2.915000000000e+02 0.000000000000e+00 0.000000000000e+00 0.000000000000e+00
2.917500000000e+02 0.000000000000e+00 0.000000000000e+00 0.000000000000e+00
2.920000000000e+02 0.000000000000e+00 0.000000000000e+00 0.000000000000e+00
2.922500000000e+02 0.000000000000e+00 0.000000000000e+00 0.000000000000e+00
2.925000000000e+02 0.000000000000e+00 0.000000000000e+00 0.000000000000e+00
2.927500000000e+02 0.000000000000e+00 0.000000000000e+00 0.000000000000e+00
2.930000000000e+02 0.000000000000e+00 0.000000000000e+00 0.000000000000e+00
2.932500000000e+02 0.000000000000e+00 0.000000000000e+00 0.000000000000e+00
2.935000000000e+02 0.000000000000e+00 0.000000000000e+00 0.000000000000e+00
2.937500000000e+02 0.000000000000e+00 0.000000000000e+00 0.000000000000e+00
2.940000000000e+02 0.000000000000e+00 0.000000000000e+00 0.000000000000e+00
2.942500000000e+02 0.000000000000e+00 0.000000000000e+00 0.000000000000e+00
2.945000000000e+02 0.000000000000e+00 0.000000000000e+00 0.000000000000e+00
2.947500000000e+02 0.000000000000e+00 0.000000000000e+00 0.000000000000e+00
2.950000000000e+02 0.000000000000e+00 0.000000000000e+00 0.000000000000e+00
2.952500000000e+02 0.000000000000e+00 0.000000000000e+00 0.000000000000e+00
2.955000000000e+02 0.000000000000e+00 0.000000000000e+00 0.000000000000e+00
2.957500000000e+02 0.000000000000e+00 0.000000000000e+00 0.000000000000e+00
2.960000000000e+02 0.000000000000e+00 0.000000000000e+00 0.000000000000e+00
2.962500000000e+02 0.000000000000e+00 0.000000000000e+00 0.000000000000e+00
2.965000000000e+02 0.000000000000e+00 0.000000000000e+00 0.000000000000e+00
2.967500000000e+02 0.000000000000e+00 0.000000000000e+00 0.000000000000e+00
2.970000000000e+02 0.000000000000e+00 0.000000000000e+00 0.000000000000e+00
2.972500000000e+02 0.000000000000e+00 0.000000000000e+00 0.000000000000e+00
2.975000000000e+02 0.000000000000e+00 0.000000000000e+00 0.000000000000e+00
2.977500000000e+02 0.000000000000e+00 0.000000000000e+00 0.000000000000e+00
2.980000000000e+02 0.000000000000e+00 0.000000000000e+00 0.000000000000e+00
2.982500000000e+02 0.000000000000e+00 0.000000000000e+00 0.000000000000e+00
2.985000000000e+02 0.000000000000e+00 0.000000000000e+00 0.000000000000e+00
2.987500000000e+02 0.000000000000e+00 0.000000000000e+00 0.000000000000e+00
2.990000000000e+02 0.000000000000e+00 0.000000000000e+00 0.000000000000e+00
2.992500000000e+02 0.000000000000e+00 0.000000000000e+00 0.000000000000e+00
2.995000000000e+02 0.000000000000e+00 0.000000000000e+00 0.000000000000e+00
2.997500000000e+02 0.000000000000e+00 0.000000000000e+00 0.000000000000e+00
3.000000000000e+02 0.000000000000e+00 0.000000000000e+00 0.000000000000e+00
3.002500000000e+02 0.000000000000e+00 0.000000000000e+00 0.000000000000e+00
3.005000000000e+02 0.000000000000e+00 0.000000000000e+00 0.000000000000e+00
3.007500000000e+02 0.000000000000e+00 0.000000000000e+00 0.000000000000e+00
3.010000000000e+02 0.000000000000e+00 0.000000000000e+00 0.000000000000e+00
3.012500000000e+02 0.000000000000e+00 0.000000000000e+00 0.000000000000e+00
3.015000000000e+02 0.000000000000e+00 0.000000000000e+00 0.000000000000e+00
3.017500000000e+02 0.000000000000e+00 0.000000000000e+00 0.000000000000e+00
3.020000000000e+02 0.000000000000e+00 0.000000000000e+00 0.000000000000e+00
3.022500000000e+02 0.000000000000e+00 0.000000000000e+00 0.000000000000e+00
3.025000000000e+02 0.000000000000e+00 0.000000000000e+00 0.000000000000e+00
3.027500000000e+02 0.000000000000e+00 0.000000000000e+00 0.000000000000e+00
3.030000000000e+02 0.000000000000e+00 0.000000000000e+00 0.000000000000e+00
3.032500000000e+02 0.000000000000e+00 0.000000000000e+00 0.000000000000e+00
3.035000000000e+02 0.000000000000e+00 0.000000000000e+00 0.000000000000e+00
3.037500000000e+02 0.000000000000e+00 0.000000000000e+00 0.000000000000e+00
3.040000000000e+02 0.000000000000e+00 0.000000000000e+00 0.000000000000e+00
3.042500000000e+02 0.000000000000e+00 0.000000000000e+00 0.000000000000e+00
3.045000000000e+02 0.000000000000e+00 0.000000000000e+00 0.000000000000e+00
3.047500000000e+02 0.000000000000e+00 0.000000000000e+00 0.000000000000e+00
3.050000000000e+02 0.000000000000e+00 0.000000000000e+00 0.000000000000e+00
3.052500000000e+02 0.000000000000e+00 0.000000000000e+00 0.000000000000e+00
3.055000000000e+02 0.000000000000e+00 0.000000000000e+00 0.000000000000e+00
3.057500000000e+02 0.000000000000e+00 0.000000000000e+00 0.000000000000e+00
3.060000000000e+02 0.000000000000e+00 0.000000000000e+00 0.000000000000e+00
3.062500000000e+02 0.000000000000e+00 0.000000000000e+00 0.000000000000e+00
3.065000000000e+02 0.000000000000e+00 0.000000000000e+00 0.000000000000e+00
3.067500000000e+02 0.000000000000e+00 0.000000000000e+00 0.000000000000e+00
3.070000000000e+02 0.000000000000e+00 0.000000000000e+00 0.000000000000e+00
3.072500000000e+02 0.000000000000e+00 0.000000000000e+00 0.000000000000e+00
3.075000000000e+02 0.000000000000e+00 0.000000000000e+00 0.000000000000e+00
3.077500000000e+02 0.000000000000e+00 0.000000000000e+00 0.000000000000e+00
3.080000000000e+02 0.000000000000e+00 0.000000000000e+00 0.000000000000e+00
3.082500000000e+02 0.000000000000e+00 0.000000000000e+00 0.000000000000e+00
3.085000000000e+02 0.000000000000e+00 0.000000000000e+00 0.000000000000e+00
3.087500000000e+02 0.000000000000e+00 0.000000000000e+00 0.000000000000e+00
3.090000000000e+02 0.000000000000e+00 0.000000000000e+00 0.000000000000e+00
3.092500000000e+02 0.000000000000e+00 0.000000000000e+00 0.000000000000e+00
3.095000000000e+02 0.000000000000e+00 0.000000000000e+00 0.000000000000e+00
3.097500000000e+02 0.000000000000e+00 0.000000000000e+00 0.000000000000e+00
3.100000000000e+02 0.000000000000e+00 0.000000000000e+00 0.000000000000e+00
3.102500000000e+02 0.000000000000e+00 0.000000000000e+00 0.000000000000e+00
3.105000000000e+02 0.000000000000e+00 0.000000000000e+00 0.000000000000e+00
3.107500000000e+02 0.000000000000e+00 0.000000000000e+00 0.000000000000e+00
3.110000000000e+02 0.000000000000e+00 0.000000000000e+00 0.000000000000e+00
3.112500000000e+02 0.000000000000e+00 0.000000000000e+00 0.000000000000e+00
3.115000000000e+02 0.000000000000e+00 0.000000000000e+00 0.000000000000e+00
3.117500000000e+02 0.000000000000e+00 0.000000000000e+00 0.000000000000e+00
3.120000000000e+02 0.000000000000e+00 0.000000000000e+00 0.000000000000e+00
3.122500000000e+02 0.000000000000e+00 0.000000000000e+00 0.000000000000e+00
3.125000000000e+02 0.000000000000e+00 0.000000000000e+00 0.000000000000e+00
3.127500000000e+02 0.000000000000e+00 0.000000000000e+00 0.000000000000e+00
3.130000000000e+02 0.000000000000e+00 0.000000000000e+00 0.000000000000e+00
3.132500000000e+02 0.000000000000e+00 0.000000000000e+00 0.000000000000e+00
3.135000000000e+02 0.000000000000e+00 0.000000000000e+00 0.000000000000e+00
3.137500000000e+02 0.000000000000e+00 0.000000000000e+00 0.000000000000e+00
3.140000000000e+02 0.000000000000e+00 0.000000000000e+00 0.000000000000e+00
3.142500000000e+02 0.000000000000e+00 0.000000000000e+00 0.000000000000e+00
3.145000000000e+02 0.000000000000e+00 0.000000000000e+00 0.000000000000e+00
3.147500000000e+02 0.000000000000e+00 0.000000000000e+00 0.000000000000e+00
3.150000000000e+02 0.000000000000e+00 0.000000000000e+00 0.000000000000e+00
3.152500000000e+02 0.000000000000e+00 0.000000000000e+00 0.000000000000e+00
3.155000000000e+02 0.000000000000e+00 0.000000000000e+00 0.000000000000e+00
3.157500000000e+02 0.000000000000e+00 0.000000000000e+00 0.000000000000e+00
3.160000000000e+02 0.000000000000e+00 0.000000000000e+00 0.000000000000e+00
3.162500000000e+02 0.000000000000e+00 0.000000000000e+00 0.000000000000e+00
3.165000000000e+02 0.000000000000e+00 0.000000000000e+00 0.000000000000e+00
3.167500000000e+02 0.000000000000e+00 0.000000000000e+00 0.000000000000e+00
3.170000000000e+02 0.000000000000e+00 0.000000000000e+00 0.000000000000e+00
3.172500000000e+02 0.000000000000e+00 0.000000000000e+00 0.000000000000e+00
3.175000000000e+02 0.000000000000e+00 0.000000000000e+00 0.000000000000e+00
3.177500000000e+02 0.000000000000e+00 0.000000000000e+00 0.000000000000e+00
3.180000000000e+02 0.000000000000e+00 0.000000000000e+00 0.000000000000e+00
3.182500000000e+02 0.000000000000e+00 0.000000000000e+00 0.000000000000e+00
3.185000000000e+02 0.000000000000e+00 0.000000000000e+00 0.000000000000e+00
3.187500000000e+02 0.000000000000e+00 0.000000000000e+00 0.000000000000e+00
3.190000000000e+02 0.000000000000e+00 0.000000000000e+00 0.000000000000e+00
3.192500000000e+02 0.000000000000e+00 0.000000000000e+00 0.000000000000e+00
3.195000000000e+02 0.000000000000e+00 0.000000000000e+00 0.000000000000e+00
3.197500000000e+02 0.000000000000e+00 0.000000000000e+00 0.000000000000e+00
3.200000000000e+02 0.000000000000e+00 0.000000000000e+00 0.000000000000e+00
3.202500000000e+02 0.000000000000e+00 0.000000000000e+00 0.000000000000e+00
3.205000000000e+02 0.000000000000e+00 0.000000000000e+00 0.000000000000e+00
3.207500000000e+02 0.000000000000e+00 0.000000000000e+00 0.000000000000e+00
3.210000000000e+02 0.000000000000e+00 0.000000000000e+00 0.000000000000e+00
3.212500000000e+02 0.000000000000e+00 0.000000000000e+00 0.000000000000e+00
3.215000000000e+02 0.000000000000e+00 0.000000000000e+00 0.000000000000e+00
3.217500000000e+02 0.000000000000e+00 0.000000000000e+00 0.000000000000e+00
3.220000000000e+02 0.000000000000e+00 0.000000000000e+00 0.000000000000e+00
3.222500000000e+02 0.000000000000e+00 0.000000000000e+00 0.000000000000e+00
3.225000000000e+02 0.000000000000e+00 0.000000000000e+00 0.000000000000e+00
3.227500000000e+02 0.000000000000e+00 0.000000000000e+00 0.000000000000e+00
3.230000000000e+02 0.000000000000e+00 0.000000000000e+00 0.000000000000e+00
3.232500000000e+02 0.000000000000e+00 0.000000000000e+00 0.000000000000e+00
3.235000000000e+02 0.000000000000e+00 0.000000000000e+00 0.000000000000e+00
3.237500000000e+02 0.000000000000e+00 0.000000000000e+00 0.000000000000e+00
3.240000000000e+02 0.000000000000e+00 0.000000000000e+00 0.000000000000e+00
3.242500000000e+02 0.000000000000e+00 0.000000000000e+00 0.000000000000e+00
3.245000000000e+02 0.000000000000e+00 0.000000000000e+00 0.000000000000e+00
3.247500000000e+02 0.000000000000e+00 0.000000000000e+00 0.000000000000e+00
3.250000000000e+02 0.000000000000e+00 0.000000000000e+00 0.000000000000e+00
3.252500000000e+02 0.000000000000e+00 0.000000000000e+00 0.000000000000e+00
3.255000000000e+02 0.000000000000e+00 0.000000000000e+00 0.000000000000e+00
3.257500000000e+02 0.000000000000e+00 0.000000000000e+00 0.000000000000e+00
3.260000000000e+02 0.000000000000e+00 0.000000000000e+00 0.000000000000e+00
3.262500000000e+02 0.000000000000e+00 0.000000000000e+00 0.000000000000e+00
3.265000000000e+02 0.000000000000e+00 0.000000000000e+00 0.000000000000e+00
3.267500000000e+02 0.000000000000e+00 0.000000000000e+00 0.000000000000e+00
3.270000000000e+02 0.000000000000e+00 0.000000000000e+00 0.000000000000e+00
3.272500000000e+02 0.000000000000e+00 0.000000000000e+00 0.000000000000e+00
3.275000000000e+02 0.000000000000e+00 0.000000000000e+00 0.000000000000e+00
3.277500000000e+02 0.000000000000e+00 0.000000000000e+00 0.000000000000e+00
3.280000000000e+02 0.000000000000e+00 0.000000000000e+00 0.000000000000e+00
3.282500000000e+02 0.000000000000e+00 0.000000000000e+00 0.000000000000e+00
3.285000000000e+02 0.000000000000e+00 0.000000000000e+00 0.000000000000e+00
3.287500000000e+02 0.000000000000e+00 0.000000000000e+00 0.000000000000e+00
3.290000000000e+02 0.000000000000e+00 0.000000000000e+00 0.000000000000e+00
3.292500000000e+02 0.000000000000e+00 0.000000000000e+00 0.000000000000e+00
3.295000000000e+02 0.000000000000e+00 0.000000000000e+00 0.000000000000e+00
3.297500000000e+02 0.000000000000e+00 0.000000000000e+00 0.000000000000e+00
3.300000000000e+02 0.000000000000e+00 0.000000000000e+00 0.000000000000e+00
3.302500000000e+02 0.000000000000e+00 0.000000000000e+00 0.000000000000e+00
3.305000000000e+02 0.000000000000e+00 0.000000000000e+00 0.000000000000e+00
3.307500000000e+02 0.000000000000e+00 0.000000000000e+00 0.000000000000e+00
3.310000000000e+02 0.000000000000e+00 0.000000000000e+00 0.000000000000e+00
3.312500000000e+02 0.000000000000e+00 0.000000000000e+00 0.000000000000e+00
3.315000000000e+02 0.000000000000e+00 0.000000000000e+00 0.000000000000e+00
3.317500000000e+02 0.000000000000e+00 0.000000000000e+00 0.000000000000e+00
3.320000000000e+02 0.000000000000e+00 0.000000000000e+00 0.000000000000e+00
3.322500000000e+02 0.000000000000e+00 0.000000000000e+00 0.000000000000e+00
3.325000000000e+02 0.000000000000e+00 0.000000000000e+00 0.000000000000e+00
3.327500000000e+02 0.000000000000e+00 0.000000000000e+00 0.000000000000e+00
3.330000000000e+02 0.000000000000e+00 0.000000000000e+00 0.000000000000e+00
3.332500000000e+02 0.000000000000e+00 0.000000000000e+00 0.000000000000e+00
3.335000000000e+02 0.000000000000e+00 0.000000000000e+00 0.000000000000e+00
3.337500000000e+02 0.000000000000e+00 0.000000000000e+00 0.000000000000e+00
3.340000000000e+02 0.000000000000e+00 0.000000000000e+00 0.000000000000e+00
3.342500000000e+02 0.000000000000e+00 0.000000000000e+00 0.000000000000e+00
3.345000000000e+02 0.000000000000e+00 0.000000000000e+00 0.000000000000e+00
3.347500000000e+02 0.000000000000e+00 0.000000000000e+00 0.000000000000e+00
3.350000000000e+02 0.000000000000e+00 0.000000000000e+00 0.000000000000e+00
3.352500000000e+02 0.000000000000e+00 0.000000000000e+00 0.000000000000e+00
3.355000000000e+02 0.000000000000e+00 0.000000000000e+00 0.000000000000e+00
3.357500000000e+02 0.000000000000e+00 0.000000000000e+00 0.000000000000e+00
3.360000000000e+02 0.000000000000e+00 0.000000000000e+00 0.000000000000e+00
3.362500000000e+02 0.000000000000e+00 0.000000000000e+00 0.000000000000e+00
3.365000000000e+02 0.000000000000e+00 0.000000000000e+00 0.000000000000e+00
3.367500000000e+02 0.000000000000e+00 0.000000000000e+00 0.000000000000e+00
3.370000000000e+02 0.000000000000e+00 0.000000000000e+00 0.000000000000e+00
3.372500000000e+02 0.000000000000e+00 0.000000000000e+00 0.000000000000e+00
3.375000000000e+02 0.000000000000e+00 0.000000000000e+00 0.000000000000e+00
3.377500000000e+02 0.000000000000e+00 0.000000000000e+00 0.000000000000e+00
3.380000000000e+02 0.000000000000e+00 0.000000000000e+00 0.000000000000e+00
3.382500000000e+02 0.000000000000e+00 0.000000000000e+00 0.000000000000e+00
3.385000000000e+02 0.000000000000e+00 0.000000000000e+00 0.000000000000e+00
3.387500000000e+02 0.000000000000e+00 0.000000000000e+00 0.000000000000e+00
3.390000000000e+02 0.000000000000e+00 0.000000000000e+00 0.000000000000e+00
3.392500000000e+02 0.000000000000e+00 0.000000000000e+00 0.000000000000e+00
3.395000000000e+02 0.000000000000e+00 0.000000000000e+00 0.000000000000e+00
3.397500000000e+02 0.000000000000e+00 0.000000000000e+00 0.000000000000e+00
3.400000000000e+02 0.000000000000e+00 0.000000000000e+00 0.000000000000e+00
3.402500000000e+02 0.000000000000e+00 0.000000000000e+00 0.000000000000e+00
3.405000000000e+02 0.000000000000e+00 0.000000000000e+00 0.000000000000e+00
3.407500000000e+02 0.000000000000e+00 0.000000000000e+00 0.000000000000e+00
3.410000000000e+02 0.000000000000e+00 0.000000000000e+00 0.000000000000e+00
3.412500000000e+02 0.000000000000e+00 0.000000000000e+00 0.000000000000e+00
3.415000000000e+02 0.000000000000e+00 0.000000000000e+00 0.000000000000e+00
3.417500000000e+02 0.000000000000e+00 0.000000000000e+00 0.000000000000e+00
3.420000000000e+02 0.000000000000e+00 0.000000000000e+00 0.000000000000e+00
3.422500000000e+02 0.000000000000e+00 0.000000000000e+00 0.000000000000e+00
3.425000000000e+02 0.000000000000e+00 0.000000000000e+00 0.000000000000e+00
3.427500000000e+02 0.000000000000e+00 0.000000000000e+00 0.000000000000e+00
3.430000000000e+02 0.000000000000e+00 0.000000000000e+00 0.000000000000e+00
3.432500000000e+02 0.000000000000e+00 0.000000000000e+00 0.000000000000e+00
3.435000000000e+02 0.000000000000e+00 0.000000000000e+00 0.000000000000e+00
3.437500000000e+02 0.000000000000e+00 0.000000000000e+00 0.000000000000e+00
3.440000000000e+02 0.000000000000e+00 0.000000000000e+00 0.000000000000e+00
3.442500000000e+02 0.000000000000e+00 0.000000000000e+00 0.000000000000e+00
3.445000000000e+02 0.000000000000e+00 0.000000000000e+00 0.000000000000e+00
3.447500000000e+02 0.000000000000e+00 0.000000000000e+00 0.000000000000e+00
3.450000000000e+02 0.000000000000e+00 0.000000000000e+00 0.000000000000e+00
3.452500000000e+02 0.000000000000e+00 0.000000000000e+00 0.000000000000e+00
3.455000000000e+02 0.000000000000e+00 0.000000000000e+00 0.000000000000e+00
3.457500000000e+02 0.000000000000e+00 0.000000000000e+00 0.000000000000e+00
3.460000000000e+02 0.000000000000e+00 0.000000000000e+00 0.000000000000e+00
3.462500000000e+02 0.000000000000e+00 0.000000000000e+00 0.000000000000e+00
3.465000000000e+02 0.000000000000e+00 0.000000000000e+00 0.000000000000e+00
3.467500000000e+02 0.000000000000e+00 0.000000000000e+00 0.000000000000e+00
3.470000000000e+02 0.000000000000e+00 0.000000000000e+00 0.000000000000e+00
3.472500000000e+02 8.411566434777e-09 0.000000000000e+00 0.000000000000e+00
3.475000000000e+02 1.025163623335e-06 0.000000000000e+00 0.000000000000e+00
3.477500000000e+02 2.377989242201e-06 0.000000000000e+00 0.000000000000e+00
3.480000000000e+02 2.210422030427e-06 0.000000000000e+00 0.000000000000e+00
3.482500000000e+02 -4.299676465369e-07 0.000000000000e+00 0.000000000000e+00
3.485000000000e+02 -4.811550507673e-06 0.000000000000e+00 0.000000000000e+00
3.487500000000e+02 -8.162252512004e-06 0.000000000000e+00 0.000000000000e+00
3.490000000000e+02 -5.895105444261e-06 0.000000000000e+00 0.000000000000e+00
3.492500000000e+02 7.565372714893e-06 0.000000000000e+00 0.000000000000e+00
3.495000000000e+02 3.749121849031e-05 0.000000000000e+00 0.000000000000e+00
3.497500000000e+02 8.736212784513e-05 0.000000000000e+00 0.000000000000e+00
3.500000000000e+02 1.575285314412e-04 0.000000000000e+00 0.000000000000e+00
3.502500000000e+02 2.443806247308e-04 0.000000000000e+00 0.000000000000e+00
3.505000000000e+02 3.403007157879e-04 0.000000000000e+00 0.000000000000e+00
3.507500000000e+02 4.345290428112e-04 0.000000000000e+00 0.000000000000e+00
3.510000000000e+02 5.148825856860e-04 0.000000000000e+00 0.000000000000e+00
3.512500000000e+02 5.700705876210e-04 0.000000000000e+00 0.000000000000e+00
3.515000000000e+02 5.921912979944e-04 0.000000000000e+00 0.000000000000e+00
3.517500000000e+02 5.789086062913e-04 0.000000000000e+00 0.000000000000e+00
3.520000000000e+02 5.348185773893e-04 0.000000000000e+00 0.000000000000e+00
3.522500000000e+02 4.716296685329e-04 0.000000000000e+00 0.000000000000e+00
3.525000000000e+02 4.069811768596e-04 0.000000000000e+00 0.000000000000e+00
3.527500000000e+02 3.619780987128e-04 0.000000000000e+00 0.000000000000e+00
3.530000000000e+02 3.577800743442e-04 0.000000000000e+00 0.000000000000e+00
3.532500000000e+02 4.117962623496e-04 0.000000000000e+00 0.000000000000e+00
3.535000000000e+02 5.341614241954e-04 0.000000000000e+00 0.000000000000e+00
3.537500000000e+02 7.251708471799e-04 0.000000000000e+00 0.000000000000e+00
3.540000000000e+02 9.742244823697e-04 0.000000000000e+00 0.000000000000e+00
3.542500000000e+02 1.260589988185e-03 0.000000000000e+00 0.000000000000e+00
3.545000000000e+02 1.555979259690e-03 0.000000000000e+00 0.000000000000e+00
3.547500000000e+02 1.828598989994e-03 0.000000000000e+00 0.000000000000e+00
3.550000000000e+02 2.048045011230e-03 0.000000000000e+00 0.000000000000e+00
3.552500000000e+02 2.190219835106e-03 0.000000000000e+00 0.000000000000e+00
3.555000000000e+02 2.241404102071e-03 0.000000000000e+00 0.000000000000e+00
3.557500000000e+02 2.200721999830e-03 0.000000000000e+00 0.000000000000e+00
3.560000000000e+02 2.080495579861e-03 0.000000000000e+00 0.000000000000e+00
3.562500000000e+02 1.904342767357e-03 0.000000000000e+00 0.000000000000e+00
3.565000000000e+02 1.703276604540e-03 0.000000000000e+00 0.000000000000e+00
3.567500000000e+02 1.510435895391e-03 0.000000000000e+00 0.000000000000e+00
3.570000000000e+02 1.355349314775e-03 0.000000000000e+00 0.000000000000e+00
3.572500000000e+02 1.258751342190e-03 0.000000000000e+00 0.000000000000e+00
3.575000000000e+02 1.228900954767e-03 0.000000000000e+00 0.000000000000e+00
3.577500000000e+02 1.260107914390e-03 0.000000000000e+00 0.000000000000e+00
3.580000000000e+02 1.333785417203e-03 0.000000000000e+00 0.000000000000e+00
3.582500000000e+02 1.421888402325e-03 0.000000000000e+00 0.000000000000e+00
3.585000000000e+02 1.492147086927e-03 0.000000000000e+00 0.000000000000e+00
3.587500000000e+02 1.514150178558e-03 0.000000000000e+00 0.000000000000e+00
3.590000000000e+02 1.465142482168e-03 0.000000000000e+00 0.000000000000e+00
3.592500000000e+02 1.334420049366e-03 0.000000000000e+00 0.000000000000e+00
3.595000000000e+02 1.125438128617e-03 0.000000000000e+00 0.000000000000e+00
3.597500000000e+02 8.551584820543e-04 0.000000000000e+00 0.000000000000e+00
3.600000000000e+02 5.506832433931e-04 0.000000000000e+00 0.000000000000e+00
3.602500000000e+02 2.437585008555e-04 0.000000000000e+00 0.000000000000e+00
3.605000000000e+02 -3.581930381101e-05 0.000000000000e+00 0.000000000000e+00
3.607500000000e+02 -2.665877626427e-04 0.000000000000e+00 0.000000000000e+00
3.610000000000e+02 -4.402525911395e-04 0.000000000000e+00 0.000000000000e+00
3.612500000000e+02 -5.638547401235e-04 0.000000000000e+00 0.000000000000e+00
3.615000000000e+02 -6.586102122596e-04 0.000000000000e+00 0.000000000000e+00
3.617500000000e+02 -7.553782732961e-04 0.000000000000e+00 0.000000000000e+00
3.620000000000e+02 -8.873827685102e-04 0.000000000000e+00 0.000000000000e+00
3.622500000000e+02 -1.081410088889e-03 0.000000000000e+00 0.000000000000e+00
3.625000000000e+02 -1.349117967846e-03 0.000000000000e+00 0.000000000000e+00
3.627500000000e+02 -1.680220920607e-03 0.000000000000e+00 0.000000000000e+00
3.630000000000e+02 -2.039125468926e-03 0.000000000000e+00 0.000000000000e+00
3.632500000000e+02 -2.366082639641e-03 0.000000000000e+00 0.000000000000e+00
3.635000000000e+02 -2.583176030434e-03 0.000000000000e+00 0.000000000000e+00
3.637500000000e+02 -2.604589716441e-03 0.000000000000e+00 0.000000000000e+00
3.640000000000e+02 -2.349751210081e-03 0.000000000000e+00 0.000000000000e+00
3.642500000000e+02 -1.757276603076e-03 0.000000000000e+00 0.000000000000e+00
3.645000000000e+02 -7.972927491388e-04 0.000000000000e+00 0.000000000000e+00
3.647500000000e+02 5.202367813856e-04 0.000000000000e+00 0.000000000000e+00
3.650000000000e+02 2.143076060043e-03 0.000000000000e+00 0.000000000000e+00
3.652500000000e+02 3.981209427311e-03 0.000000000000e+00 0.000000000000e+00
3.655000000000e+02 5.918187218908e-03 0.000000000000e+00 0.000000000000e+00
3.657500000000e+02 7.828052588466e-03 0.000000000000e+00 0.000000000000e+00
3.660000000000e+02 9.595497066738e-03 0.000000000000e+00 0.000000000000e+00
3.662500000000e+02 1.113612306967e-02 0.000000000000e+00 0.000000000000e+00
3.665000000000e+02 1.241338819509e-02 0.000000000000e+00 0.000000000000e+00
3.667500000000e+02 1.344905574193e-02 0.000000000000e+00 0.000000000000e+00
3.670000000000e+02 1.432477810949e-02 0.000000000000e+00 0.000000000000e+00
3.672500000000e+02 1.517370155351e-02 0.000000000000e+00 0.000000000000e+00
3.675000000000e+02 1.616252624111e-02 0.000000000000e+00 0.000000000000e+00
3.677500000000e+02 1.746604995995e-02 0.000000000000e+00 0.000000000000e+00
3.680000000000e+02 1.923760903623e-02 0.000000000000e+00 0.000000000000e+00
3.682500000000e+02 2.157976550072e-02 0.000000000000e+00 0.000000000000e+00
3.685000000000e+02 2.451989294619e-02 0.000000000000e+00 0.000000000000e+00
3.687500000000e+02 2.799489375710e-02 0.000000000000e+00 0.000000000000e+00
3.690000000000e+02 3.184815767441e-02 0.000000000000e+00 0.000000000000e+00
3.692500000000e+02 3.584018049069e-02 0.000000000000e+00 0.000000000000e+00
3.695000000000e+02 3.967223551440e-02 0.000000000000e+00 0.000000000000e+00
3.697500000000e+02 4.302042964980e-02 0.000000000000e+00 0.000000000000e+00
3.700000000000e+02 4.557570335662e-02 0.000000000000e+00 0.000000000000e+00
3.702500000000e+02 4.708414453255e-02 0.000000000000e+00 0.000000000000e+00
3.705000000000e+02 4.738159976634e-02 0.000000000000e+00 0.000000000000e+00
3.707500000000e+02 4.641708736905e-02 0.000000000000e+00 0.000000000000e+00
3.710000000000e+02 4.426091354936e-02 0.000000000000e+00 0.000000000000e+00
3.712500000000e+02 4.109549635122e-02 0.000000000000e+00 0.000000000000e+00
3.715000000000e+02 3.718942363580e-02 0.000000000000e+00 0.000000000000e+00
3.717500000000e+02 3.285784474491e-02 0.000000000000e+00 0.000000000000e+00
3.720000000000e+02 2.841452832686e-02 0.000000000000e+00 0.000000000000e+00
3.722500000000e+02 2.412245301044e-02 0.000000000000e+00 0.000000000000e+00
3.725000000000e+02 2.015036588070e-02 0.000000000000e+00 0.000000000000e+00
3.727500000000e+02 1.654221456451e-02 0.000000000000e+00 0.000000000000e+00
3.730000000000e+02 1.320476235605e-02 0.000000000000e+00 0.000000000000e+00
3.732500000000e+02 9.916226010328e-03 0.000000000000e+00 0.000000000000e+00
3.735000000000e+02 6.355766986674e-03 0.000000000000e+00 0.000000000000e+00
3.737500000000e+02 2.150548559537e-03 0.000000000000e+00 0.000000000000e+00
3.740000000000e+02 -3.065693581652e-03 0.000000000000e+00 0.000000000000e+00
3.742500000000e+02 -9.590603090367e-03 0.000000000000e+00 0.000000000000e+00
3.745000000000e+02 -1.759658852691e-02 0.000000000000e+00 0.000000000000e+00
3.747500000000e+02 -2.708814937559e-02 0.000000000000e+00 0.000000000000e+00
3.750000000000e+02 -3.787997665000e-02 0.000000000000e+00 0.000000000000e+00
3.752500000000e+02 -4.959992419598e-02 0.000000000000e+00 0.000000000000e+00
3.755000000000e+02 -6.171751083809e-02 0.000000000000e+00 0.000000000000e+00
3.757500000000e+02 -7.359496284971e-02 0.000000000000e+00 0.000000000000e+00
3.760000000000e+02 -8.455447121074e-02 0.000000000000e+00 0.000000000000e+00
3.762500000000e+02 -9.395281864826e-02 0.000000000000e+00 0.000000000000e+00
3.765000000000e+02 -1.012532217748e-01 0.000000000000e+00 0.000000000000e+00
3.767500000000e+02 -1.060843608450e-01 0.000000000000e+00 0.000000000000e+00
3.770000000000e+02 -1.082781554786e-01 0.000000000000e+00 0.000000000000e+00
3.772500000000e+02 -1.078806968528e-01 0.000000000000e+00 0.000000000000e+00
3.775000000000e+02 -1.051344819107e-01 0.000000000000e+00 0.000000000000e+00
3.777500000000e+02 -1.004341902967e-01 0.000000000000e+00 0.000000000000e+00
3.780000000000e+02 -9.426211149538e-02 0.000000000000e+00 0.000000000000e+00
3.782500000000e+02 -8.711239884012e-02 0.000000000000e+00 0.000000000000e+00
3.785000000000e+02 -7.941513282776e-02 0.000000000000e+00 0.000000000000e+00
3.787500000000e+02 -7.147142668915e-02 0.000000000000e+00 0.000000000000e+00
3.790000000000e+02 -6.340943103128e-02 0.000000000000e+00 0.000000000000e+00
3.792500000000e+02 -5.516825567490e-02 0.000000000000e+00 0.000000000000e+00
3.795000000000e+02 -4.651290584909e-02 0.000000000000e+00 0.000000000000e+00
3.797500000000e+02 -3.707887185406e-02 0.000000000000e+00 0.000000000000e+00
3.800000000000e+02 -2.644064987817e-02 0.000000000000e+00 0.000000000000e+00
3.802500000000e+02 -1.419483847005e-02 0.000000000000e+00 0.000000000000e+00
3.805000000000e+02 -4.608793826277e-05 0.000000000000e+00 0.000000000000e+00
3.807500000000e+02 1.611655708178e-02 0.000000000000e+00 0.000000000000e+00
3.810000000000e+02 3.416435323486e-02 0.000000000000e+00 0.000000000000e+00
3.812500000000e+02 5.370334643163e-02 0.000000000000e+00 0.000000000000e+00
3.815000000000e+02 7.408343600952e-02 0.000000000000e+00 0.000000000000e+00
3.817500000000e+02 9.444208125306e-02 0.000000000000e+00 0.000000000000e+00
3.820000000000e+02 1.137779120376e-01 0.000000000000e+00 0.000000000000e+00
3.822500000000e+02 1.310452951297e-01 0.000000000000e+00 0.000000000000e+00
3.825000000000e+02 1.452578955264e-01 0.000000000000e+00 0.000000000000e+00
3.827500000000e+02 1.555878973659e-01 0.000000000000e+00 0.000000000000e+00
3.830000000000e+02 1.614480213270e-01 0.000000000000e+00 0.000000000000e+00
3.832500000000e+02 1.625457435902e-01 0.000000000000e+00 0.000000000000e+00
3.835000000000e+02 1.589028777435e-01 0.000000000000e+00 0.000000000000e+00
3.837500000000e+02 1.508384038994e-01 0.000000000000e+00 0.000000000000e+00
3.840000000000e+02 1.389174564046e-01 0.000000000000e+00 0.000000000000e+00
3.842500000000e+02 1.238740036058e-01 0.000000000000e+00 0.000000000000e+00
3.845000000000e+02 1.065183151385e-01 0.000000000000e+00 0.000000000000e+00
3.847500000000e+02 8.764230707131e-02 0.000000000000e+00 0.000000000000e+00
3.850000000000e+02 6.793599688492e-02 0.000000000000e+00 0.000000000000e+00
3.852500000000e+02 4.792656522616e-02 0.000000000000e+00 0.000000000000e+00
3.855000000000e+02 2.794815291439e-02 0.000000000000e+00 0.000000000000e+00
3.857500000000e+02 8.145995890330e-03 0.000000000000e+00 0.000000000000e+00
3.860000000000e+02 -1.148654066485e-02 0.000000000000e+00 0.000000000000e+00
3.862500000000e+02 -3.104430869011e-02 0.000000000000e+00 0.000000000000e+00
3.865000000000e+02 -5.063033483014e-02 0.000000000000e+00 0.000000000000e+00
3.867500000000e+02 -7.027211700552e-02 0.000000000000e+00 0.000000000000e+00
3.870000000000e+02 -8.984767132994e-02 0.000000000000e+00 0.000000000000e+00
3.872500000000e+02 -1.090335074605e-01 0.000000000000e+00 0.000000000000e+00
3.875000000000e+02 -1.272837272628e-01 0.000000000000e+00 0.000000000000e+00
3.877500000000e+02 -1.438451221365e-01 0.000000000000e+00 0.000000000000e+00
3.880000000000e+02 -1.578080901436e-01 0.000000000000e+00 0.000000000000e+00
3.882500000000e+02 -1.681881099775e-01 0.000000000000e+00 0.000000000000e+00
3.885000000000e+02 -1.740281035126e-01 0.000000000000e+00 0.000000000000e+00
3.887500000000e+02 -1.745089055156e-01 0.000000000000e+00 0.000000000000e+00
3.890000000000e+02 -1.690536706641e-01 0.000000000000e+00 0.000000000000e+00
3.892500000000e+02 -1.574125765805e-01 0.000000000000e+00 0.000000000000e+00
3.895000000000e+02 -1.397165535944e-01 0.000000000000e+00 0.000000000000e+00
3.897500000000e+02 -1.164926599093e-01 0.000000000000e+00 0.000000000000e+00
3.900000000000e+02 -8.863859047001e-02 0.000000000000e+00 0.000000000000e+00
3.902500000000e+02 -5.735899372132e-02 0.000000000000e+00 0.000000000000e+00
3.905000000000e+02 -2.407106919660e-02 0.000000000000e+00 0.000000000000e+00
3.907500000000e+02 9.709313416325e-03 0.000000000000e+00 0.000000000000e+00
3.910000000000e+02 4.248749266083e-02 0.000000000000e+00 0.000000000000e+00
3.912500000000e+02 7.290197884553e-02 0.000000000000e+00 0.000000000000e+00
3.915000000000e+02 9.981599975863e-02 0.000000000000e+00 0.000000000000e+00
3.917500000000e+02 1.223791552303e-01 0.000000000000e+00 0.000000000000e+00
3.920000000000e+02 1.400539188722e-01 0.000000000000e+00 0.000000000000e+00
3.922500000000e+02 1.526065259160e-01 0.000000000000e+00 0.000000000000e+00
3.925000000000e+02 1.600665112574e-01 0.000000000000e+00 0.000000000000e+00
3.927500000000e+02 1.626631680794e-01 0.000000000000e+00 0.000000000000e+00
3.930000000000e+02 1.607499499158e-01 0.000000000000e+00 0.000000000000e+00
3.932500000000e+02 1.547289830074e-01 0.000000000000e+00 0.000000000000e+00
3.935000000000e+02 1.449872624804e-01 0.000000000000e+00 0.000000000000e+00
3.937500000000e+02 1.318538864762e-01 0.000000000000e+00 0.000000000000e+00
3.940000000000e+02 1.155841694309e-01 0.000000000000e+00 0.000000000000e+00
3.942500000000e+02 9.637217459668e-02 0.000000000000e+00 0.000000000000e+00
3.945000000000e+02 7.438872372243e-02 0.000000000000e+00 0.000000000000e+00
3.947500000000e+02 4.983790375470e-02 0.000000000000e+00 0.000000000000e+00
3.950000000000e+02 2.302205514954e-02 0.000000000000e+00 0.000000000000e+00
3.952500000000e+02 -5.596388326900e-03 0.000000000000e+00 0.000000000000e+00
3.955000000000e+02 -3.534780989362e-02 0.000000000000e+00 0.000000000000e+00
3.957500000000e+02 -6.533299975595e-02 0.000000000000e+00 0.000000000000e+00
3.960000000000e+02 -9.443225874985e-02 0.000000000000e+00 0.000000000000e+00
3.962500000000e+02 -1.213487383671e-01 0.000000000000e+00 0.000000000000e+00
3.965000000000e+02 -1.446841540619e-01 0.000000000000e+00 0.000000000000e+00
3.967500000000e+02 -1.630405497553e-01 0.000000000000e+00 0.000000000000e+00
3.970000000000e+02 -1.751380425997e-01 0.000000000000e+00 0.000000000000e+00
3.972500000000e+02 -1.799359282381e-01 0.000000000000e+00 0.000000000000e+00
3.975000000000e+02 -1.767435125219e-01 0.000000000000e+00 0.000000000000e+00
3.977500000000e+02 -1.653076939594e-01 0.000000000000e+00 0.000000000000e+00
3.980000000000e+02 -1.458665780325e-01 0.000000000000e+00 0.000000000000e+00
3.982500000000e+02 -1.191619853458e-01 0.000000000000e+00 0.000000000000e+00
3.985000000000e+02 -8.640818171546e-02 0.000000000000e+00 0.000000000000e+00
3.987500000000e+02 -4.921896352380e-02 0.000000000000e+00 0.000000000000e+00
3.990000000000e+02 -9.499791246145e-03 0.000000000000e+00 0.000000000000e+00
3.992500000000e+02 3.068457233581e-02 0.000000000000e+00 0.000000000000e+00
3.995000000000e+02 6.925394320171e-02 0.000000000000e+00 0.000000000000e+00
3.997500000000e+02 1.042541564995e-01 0.000000000000e+00 0.000000000000e+00
4.000000000000e+02 1.339827582546e-01 0.000000000000e+00 0.000000000000e+00
4.002500000000e+02 1.570878259808e-01 0.000000000000e+00 0.000000000000e+00
4.005000000000e+02 1.726322246006e-01 0.000000000000e+00 0.000000000000e+00
4.007500000000e+02 1.801198337512e-01 0.000000000000e+00 0.000000000000e+00
4.010000000000e+02 1.794847742615e-01 0.000000000000e+00 0.000000000000e+00
4.012500000000e+02 1.710488469485e-01 0.000000000000e+00 0.000000000000e+00
4.015000000000e+02 1.554557488931e-01 0.000000000000e+00 0.000000000000e+00
4.017500000000e+02 1.335927315760e-01 0.000000000000e+00 0.000000000000e+00
4.020000000000e+02 1.065109535469e-01 0.000000000000e+00 0.000000000000e+00
4.022500000000e+02 7.535479539004e-02 0.000000000000e+00 0.000000000000e+00
4.025000000000e+02 4.130799105686e-02 0.000000000000e+00 0.000000000000e+00
4.027500000000e+02 5.560923747885e-03 0.000000000000e+00 0.000000000000e+00
4.030000000000e+02 -3.070067388181e-02 0.000000000000e+00 0.000000000000e+00
4.032500000000e+02 -6.628950295703e-02 0.000000000000e+00 0.000000000000e+00
4.035000000000e+02 -1.000003957708e-01 0.000000000000e+00 0.000000000000e+00
4.037500000000e+02 -1.305937710912e-01 0.000000000000e+00 0.000000000000e+00
4.040000000000e+02 -1.567895621293e-01 0.000000000000e+00 0.000000000000e+00
4.042500000000e+02 -1.772814429269e-01 0.000000000000e+00 0.000000000000e+00
4.045000000000e+02 -1.907785456119e-01 0.000000000000e+00 0.000000000000e+00
4.047500000000e+02 -1.960777436356e-01 0.000000000000e+00 0.000000000000e+00
4.050000000000e+02 -1.921644597587e-01 0.000000000000e+00 0.000000000000e+00
4.052500000000e+02 -1.783345013395e-01 0.000000000000e+00 0.000000000000e+00
4.055000000000e+02 -1.543243862483e-01 0.000000000000e+00 0.000000000000e+00
4.057500000000e+02 -1.204337605991e-01 0.000000000000e+00 0.000000000000e+00
4.060000000000e+02 -7.762148661308e-02 0.000000000000e+00 0.000000000000e+00
4.062500000000e+02 -2.755726411061e-02 0.000000000000e+00 0.000000000000e+00
4.065000000000e+02 2.738655897156e-02 0.000000000000e+00 0.000000000000e+00
4.067500000000e+02 8.421315113827e-02 0.000000000000e+00 0.000000000000e+00
4.070000000000e+02 1.394523752474e-01 0.000000000000e+00 0.000000000000e+00
4.072500000000e+02 1.893796815005e-01 0.000000000000e+00 0.000000000000e+00
4.075000000000e+02 2.302888213618e-01 0.000000000000e+00 0.000000000000e+00
4.077500000000e+02 2.587966930303e-01 0.000000000000e+00 0.000000000000e+00
4.080000000000e+02 2.721526731627e-01 0.000000000000e+00 0.000000000000e+00
4.082500000000e+02 2.685215543863e-01 0.000000000000e+00 0.000000000000e+00
4.085000000000e+02 2.472092939874e-01 0.000000000000e+00 0.000000000000e+00
4.087500000000e+02 2.088044099559e-01 0.000000000000e+00 0.000000000000e+00
4.090000000000e+02 1.552148325772e-01 0.000000000000e+00 0.000000000000e+00
4.092500000000e+02 8.958970317319e-02 0.000000000000e+00 0.000000000000e+00
4.095000000000e+02 1.612700824176e-02 0.000000000000e+00 0.000000000000e+00
4.097500000000e+02 -6.022021029169e-02 0.000000000000e+00 0.000000000000e+00
4.100000000000e+02 -1.341153877745e-01 0.000000000000e+00 0.000000000000e+00
4.102500000000e+02 -2.002553121443e-01 0.000000000000e+00 0.000000000000e+00
4.105000000000e+02 -2.537945224729e-01 0.000000000000e+00 0.000000000000e+00
4.107500000000e+02 -2.907379970980e-01 0.000000000000e+00 0.000000000000e+00
4.110000000000e+02 -3.082657162464e-01 0.000000000000e+00 0.000000000000e+00
4.112500000000e+02 -3.049594457303e-01 0.000000000000e+00 0.000000000000e+00
4.115000000000e+02 -2.809120129746e-01 0.000000000000e+00 0.000000000000e+00
4.117500000000e+02 -2.377112577792e-01 0.000000000000e+00 0.000000000000e+00
4.120000000000e+02 -1.783033150945e-01 0.000000000000e+00 0.000000000000e+00
4.122500000000e+02 -1.067514436018e-01 0.000000000000e+00 0.000000000000e+00
4.125000000000e+02 -2.791590879836e-02 0.000000000000e+00 0.000000000000e+00
4.127500000000e+02 5.291356034257e-02 0.000000000000e+00 0.000000000000e+00
4.130000000000e+02 1.303990606605e-01 0.000000000000e+00 0.000000000000e+00
4.132500000000e+02 1.995175892729e-01 0.000000000000e+00 0.000000000000e+00
4.135000000000e+02 2.558790461810e-01 0.000000000000e+00 0.000000000000e+00
4.137500000000e+02 2.959798504427e-01 0.000000000000e+00 0.000000000000e+00
4.140000000000e+02 3.173815916514e-01 0.000000000000e+00 0.000000000000e+00
4.142500000000e+02 3.188127191720e-01 0.000000000000e+00 0.000000000000e+00
4.145000000000e+02 3.001984551317e-01 0.000000000000e+00 0.000000000000e+00
4.147500000000e+02 2.626289669165e-01 0.000000000000e+00 0.000000000000e+00
4.150000000000e+02 2.082778692436e-01 0.000000000000e+00 0.000000000000e+00
4.152500000000e+02 1.402823956838e-01 0.000000000000e+00 0.000000000000e+00
4.155000000000e+02 6.259365830287e-02 0.000000000000e+00 0.000000000000e+00
4.157500000000e+02 -2.019870119515e-02 0.000000000000e+00 0.000000000000e+00
4.160000000000e+02 -1.030672302394e-01 0.000000000000e+00 0.000000000000e+00
4.162500000000e+02 -1.807752642741e-01 0.000000000000e+00 0.000000000000e+00
4.165000000000e+02 -2.481363044556e-01 0.000000000000e+00 0.000000000000e+00
4.167500000000e+02 -3.003044959059e-01 0.000000000000e+00 0.000000000000e+00
4.170000000000e+02 -3.330909745966e-01 0.000000000000e+00 0.000000000000e+00
4.172500000000e+02 -3.432929647473e-01 0.000000000000e+00 0.000000000000e+00
4.175000000000e+02 -3.290135400146e-01 0.000000000000e+00 0.000000000000e+00
4.177500000000e+02 -2.899416060343e-01 0.000000000000e+00 0.000000000000e+00
4.180000000000e+02 -2.275558050957e-01 0.000000000000e+00 0.000000000000e+00
4.182500000000e+02 -1.452144489454e-01 0.000000000000e+00 0.000000000000e+00
4.185000000000e+02 -4.809756652164e-02 0.000000000000e+00 0.000000000000e+00
4.187500000000e+02 5.702271279933e-02 0.000000000000e+00 0.000000000000e+00
4.190000000000e+02 1.621912886095e-01 0.000000000000e+00 0.000000000000e+00
4.192500000000e+02 2.588462057681e-01 0.000000000000e+00 0.000000000000e+00
4.195000000000e+02 3.385266825702e-01 0.000000000000e+00 0.000000000000e+00
4.197500000000e+02 3.936561903489e-01 0.000000000000e+00 0.000000000000e+00
4.200000000000e+02 4.183259421523e-01 0.000000000000e+00 0.000000000000e+00
4.202500000000e+02 4.089934530699e-01 0.000000000000e+00 0.000000000000e+00
4.205000000000e+02 3.650096739450e-01 0.000000000000e+00 0.000000000000e+00
4.207500000000e+02 2.888979530326e-01 0.000000000000e+00 0.000000000000e+00
4.210000000000e+02 1.863287434682e-01 0.000000000000e+00 0.000000000000e+00
4.212500000000e+02 6.576402185636e-02 0.000000000000e+00 0.000000000000e+00
4.215000000000e+02 -6.221816526035e-02 0.000000000000e+00 0.000000000000e+00
4.217500000000e+02 -1.858699029443e-01 0.000000000000e+00 0.000000000000e+00
4.220000000000e+02 -2.934051082437e-01 0.000000000000e+00 0.000000000000e+00
4.222500000000e+02 -3.742028506172e-01 0.000000000000e+00 0.000000000000e+00
4.225000000000e+02 -4.199515939365e-01 0.000000000000e+00 0.000000000000e+00
4.227500000000e+02 -4.256017280735e-01 0.000000000000e+00 0.000000000000e+00
4.230000000000e+02 -3.900080368378e-01 0.000000000000e+00 0.000000000000e+00
4.232500000000e+02 -3.161735135486e-01 0.000000000000e+00 0.000000000000e+00
4.235000000000e+02 -2.110483695402e-01 0.000000000000e+00 0.000000000000e+00
4.237500000000e+02 -8.488852834373e-02 0.000000000000e+00 0.000000000000e+00
4.240000000000e+02 4.976961791363e-02 0.000000000000e+00 0.000000000000e+00
4.242500000000e+02 1.794134613199e-01 0.000000000000e+00 0.000000000000e+00
4.245000000000e+02 2.909956000930e-01 0.000000000000e+00 0.000000000000e+00
4.247500000000e+02 3.733495094488e-01 0.000000000000e+00 0.000000000000e+00
4.250000000000e+02 4.184148190236e-01 0.000000000000e+00 0.000000000000e+00
4.252500000000e+02 4.221261251476e-01 0.000000000000e+00 0.000000000000e+00
4.255000000000e+02 3.848564510254e-01 0.000000000000e+00 0.000000000000e+00
4.257500000000e+02 3.113580982674e-01 0.000000000000e+00 0.000000000000e+00
4.260000000000e+02 2.102035198103e-01 0.000000000000e+00 0.000000000000e+00
4.262500000000e+02 9.278953737028e-02 0.000000000000e+00 0.000000000000e+00
4.265000000000e+02 -2.797802578139e-02 0.000000000000e+00 0.000000000000e+00
4.267500000000e+02 -1.391624489284e-01 0.000000000000e+00 0.000000000000e+00
4.270000000000e+02 -2.292596393658e-01 0.000000000000e+00 0.000000000000e+00
4.272500000000e+02 -2.894715019261e-01 0.000000000000e+00 0.000000000000e+00
4.275000000000e+02 -3.146375342465e-01 0.000000000000e+00 0.000000000000e+00
4.277500000000e+02 -3.037162858620e-01 0.000000000000e+00 0.000000000000e+00
4.280000000000e+02 -2.597653576549e-01 0.000000000000e+00 0.000000000000e+00
4.282500000000e+02 -1.894320391352e-01 0.000000000000e+00 0.000000000000e+00
4.285000000000e+02 -1.020281801203e-01 0.000000000000e+00 0.000000000000e+00
4.287500000000e+02 -8.314380368329e-03 0.000000000000e+00 0.000000000000e+00
4.290000000000e+02 8.084671609846e-02 0.000000000000e+00 0.000000000000e+00
4.292500000000e+02 1.557948341733e-01 0.000000000000e+00 0.000000000000e+00
4.295000000000e+02 2.091705348863e-01 0.000000000000e+00 0.000000000000e+00
4.297500000000e+02 2.366750660454e-01 0.000000000000e+00 0.000000000000e+00
4.300000000000e+02 2.374069486021e-01 0.000000000000e+00 0.000000000000e+00
4.302500000000e+02 2.137489935558e-01 0.000000000000e+00 0.000000000000e+00
4.305000000000e+02 1.708400108560e-01 0.000000000000e+00 0.000000000000e+00
4.307500000000e+02 1.157199264819e-01 0.000000000000e+00 0.000000000000e+00
4.310000000000e+02 5.627796102752e-02 0.000000000000e+00 0.000000000000e+00
4.312500000000e+02 1.555076486018e-04 0.000000000000e+00 0.000000000000e+00
4.315000000000e+02 -4.624432576919e-02 0.000000000000e+00 0.000000000000e+00
4.317500000000e+02 -7.850948255357e-02 0.000000000000e+00 0.000000000000e+00
4.320000000000e+02 -9.464179114433e-02 0.000000000000e+00 0.000000000000e+00
4.322500000000e+02 -9.510834368820e-02 0.000000000000e+00 0.000000000000e+00
4.325000000000e+02 -8.253498977648e-02 0.000000000000e+00 0.000000000000e+00
4.327500000000e+02 -6.110691209459e-02 0.000000000000e+00 0.000000000000e+00
4.330000000000e+02 -3.578153613423e-02 0.000000000000e+00 0.000000000000e+00
4.332500000000e+02 -1.144252831523e-02 0.000000000000e+00 0.000000000000e+00
4.335000000000e+02 7.872755415810e-03 0.000000000000e+00 0.000000000000e+00
4.337500000000e+02 1.955640825738e-02 0.000000000000e+00 0.000000000000e+00
4.340000000000e+02 2.274126838849e-02 0.000000000000e+00 0.000000000000e+00
4.342500000000e+02 1.830319845417e-02 0.000000000000e+00 0.000000000000e+00
4.345000000000e+02 8.567048562174e-03 0.000000000000e+00 0.000000000000e+00
4.347500000000e+02 -3.224229506154e-03 0.000000000000e+00 0.000000000000e+00
4.350000000000e+02 -1.358134982771e-02 0.000000000000e+00 0.000000000000e+00
4.352500000000e+02 -1.946466171506e-02 0.000000000000e+00 0.000000000000e+00
4.355000000000e+02 -1.888575476039e-02 0.000000000000e+00 0.000000000000e+00
4.357500000000e+02 -1.131318217138e-02 0.000000000000e+00 0.000000000000e+00
4.360000000000e+02 2.186059270305e-03 0.000000000000e+00 0.000000000000e+00
4.362500000000e+02 1.909371193302e-02 0.000000000000e+00 0.000000000000e+00
4.365000000000e+02 3.585277830277e-02 0.000000000000e+00 0.000000000000e+00
4.367500000000e+02 4.847807758581e-02 0.000000000000e+00 0.000000000000e+00
4.370000000000e+02 5.326429746116e-02 0.000000000000e+00 0.000000000000e+00
4.372500000000e+02 4.747380119604e-02 0.000000000000e+00 0.000000000000e+00
4.375000000000e+02 2.988808420675e-02 0.000000000000e+00 0.000000000000e+00
4.377500000000e+02 1.127090209058e-03 0.000000000000e+00 0.000000000000e+00
4.380000000000e+02 -3.632348811453e-02 0.000000000000e+00 0.000000000000e+00
4.382500000000e+02 -7.839083359515e-02 0.000000000000e+00 0.000000000000e+00
4.385000000000e+02 -1.199646083281e-01 0.000000000000e+00 0.000000000000e+00
4.387500000000e+02 -1.556385115255e-01 0.000000000000e+00 0.000000000000e+00
4.390000000000e+02 -1.805324448716e-01 0.000000000000e+00 0.000000000000e+00
4.392500000000e+02 -1.910685811647e-01 0.000000000000e+00 0.000000000000e+00
4.395000000000e+02 -1.855788469204e-01 0.000000000000e+00 0.000000000000e+00
4.397500000000e+02 -1.646447048770e-01 0.000000000000e+00 0.000000000000e+00
4.400000000000e+02 -1.311092670962e-01 0.000000000000e+00 0.000000000000e+00
4.402500000000e+02 -8.975081784145e-02 0.000000000000e+00 0.000000000000e+00
4.405000000000e+02 -4.665832690597e-02 0.000000000000e+00 0.000000000000e+00
4.407500000000e+02 -8.395593210336e-03 0.000000000000e+00 0.000000000000e+00
4.410000000000e+02 1.892584928491e-02 0.000000000000e+00 0.000000000000e+00
4.412500000000e+02 3.052925682760e-02 0.000000000000e+00 0.000000000000e+00
4.415000000000e+02 2.367952682596e-02 0.000000000000e+00 0.000000000000e+00
4.417500000000e+02 -1.892197506413e-03 0.000000000000e+00 0.000000000000e+00
4.420000000000e+02 -4.391195095020e-02 0.000000000000e+00 0.000000000000e+00
4.422500000000e+02 -9.784920780661e-02 0.000000000000e+00 0.000000000000e+00
4.425000000000e+02 -1.575272843142e-01 0.000000000000e+00 0.000000000000e+00
4.427500000000e+02 -2.159712058499e-01 0.000000000000e+00 0.000000000000e+00
4.430000000000e+02 -2.663711497412e-01 0.000000000000e+00 0.000000000000e+00
4.432500000000e+02 -3.030224396645e-01 0.000000000000e+00 0.000000000000e+00
4.435000000000e+02 -3.221065844205e-01 0.000000000000e+00 0.000000000000e+00
4.437500000000e+02 -3.222014664427e-01 0.000000000000e+00 0.000000000000e+00
4.440000000000e+02 -3.044488982785e-01 0.000000000000e+00 0.000000000000e+00
4.442500000000e+02 -2.723582993363e-01 0.000000000000e+00 0.000000000000e+00
4.445000000000e+02 -2.312785730553e-01 0.000000000000e+00 0.000000000000e+00
4.447500000000e+02 -1.876183803132e-01 0.000000000000e+00 0.000000000000e+00
4.450000000000e+02 -1.479307463412e-01 0.000000000000e+00 0.000000000000e+00
4.452500000000e+02 -1.179960742593e-01 0.000000000000e+00 0.000000000000e+00
4.455000000000e+02 -1.020356512261e-01 0.000000000000e+00 0.000000000000e+00
4.457500000000e+02 -1.021661806745e-01 0.000000000000e+00 0.000000000000e+00
4.460000000000e+02 -1.181682736576e-01 0.000000000000e+00 0.000000000000e+00
4.462500000000e+02 -1.475940917402e-01 0.000000000000e+00 0.000000000000e+00
4.465000000000e+02 -1.861888185333e-01 0.000000000000e+00 0.000000000000e+00
4.467500000000e+02 -2.285550219307e-01 0.000000000000e+00 0.000000000000e+00
4.470000000000e+02 -2.689550559450e-01 0.000000000000e+00 0.000000000000e+00
4.472500000000e+02 -3.021293339312e-01 0.000000000000e+00 0.000000000000e+00
4.475000000000e+02 -3.240098453619e-01 0.000000000000e+00 0.000000000000e+00
4.477500000000e+02 -3.322280079230e-01 0.000000000000e+00 0.000000000000e+00
4.480000000000e+02 -3.263503822371e-01 0.000000000000e+00 0.000000000000e+00
4.482500000000e+02 -3.078192661547e-01 0.000000000000e+00 0.000000000000e+00
4.485000000000e+02 -2.796207900895e-01 0.000000000000e+00 0.000000000000e+00
4.487500000000e+02 -2.457437446352e-01 0.000000000000e+00 0.000000000000e+00
4.490000000000e+02 -2.105218225013e-01 0.000000000000e+00 0.000000000000e+00
4.492500000000e+02 -1.779659789741e-01 0.000000000000e+00 0.000000000000e+00
4.495000000000e+02 -1.511904678351e-01 0.000000000000e+00 0.000000000000e+00
4.497500000000e+02 -1.320168046330e-01 0.000000000000e+00 0.000000000000e+00
4.500000000000e+02 -1.208079937387e-01 0.000000000000e+00 0.000000000000e+00
4.502500000000e+02 -1.165462961060e-01 0.000000000000e+00 0.000000000000e+00
4.505000000000e+02 -1.171280841365e-01 0.000000000000e+00 0.000000000000e+00
4.507500000000e+02 -1.198153499994e-01 0.000000000000e+00 0.000000000000e+00
4.510000000000e+02 -1.217605417064e-01 0.000000000000e+00 0.000000000000e+00
4.512500000000e+02 -1.205130095896e-01 0.000000000000e+00 0.000000000000e+00
4.515000000000e+02 -1.144224249032e-01 0.000000000000e+00 0.000000000000e+00
4.517500000000e+02 -1.028754967538e-01 0.000000000000e+00 0.000000000000e+00
4.520000000000e+02 -8.633332582840e-02 0.000000000000e+00 0.000000000000e+00
4.522500000000e+02 -6.617236946334e-02 0.000000000000e+00 0.000000000000e+00
4.525000000000e+02 -4.436615878380e-02 0.000000000000e+00 0.000000000000e+00
4.527500000000e+02 -2.307185667356e-02 0.000000000000e+00 0.000000000000e+00
4.530000000000e+02 -4.201019897902e-03 0.000000000000e+00 0.000000000000e+00
4.532500000000e+02 1.094490715855e-02 0.000000000000e+00 0.000000000000e+00
4.535000000000e+02 2.190681798119e-02 0.000000000000e+00 0.000000000000e+00
4.537500000000e+02 2.912510072085e-02 0.000000000000e+00 0.000000000000e+00
4.540000000000e+02 3.381114026329e-02 0.000000000000e+00 0.000000000000e+00
4.542500000000e+02 3.765663221433e-02 0.000000000000e+00 0.000000000000e+00
4.545000000000e+02 4.243418104007e-02 0.000000000000e+00 0.000000000000e+00
4.547500000000e+02 4.956339636090e-02 0.000000000000e+00 0.000000000000e+00
4.550000000000e+02 5.972451956740e-02 0.000000000000e+00 0.000000000000e+00
4.552500000000e+02 7.259502356370e-02 0.000000000000e+00 0.000000000000e+00
4.555000000000e+02 8.676458320060e-02 0.000000000000e+00 0.000000000000e+00
4.557500000000e+02 9.985355748242e-02 0.000000000000e+00 0.000000000000e+00
4.560000000000e+02 1.088246717351e-01 0.000000000000e+00 0.000000000000e+00
4.562500000000e+02 1.104429046983e-01 0.000000000000e+00 0.000000000000e+00
4.565000000000e+02 1.018106068669e-01 0.000000000000e+00 0.000000000000e+00
4.567500000000e+02 8.088851969589e-02 0.000000000000e+00 0.000000000000e+00
4.570000000000e+02 4.691170083994e-02 0.000000000000e+00 0.000000000000e+00
4.572500000000e+02 6.230756746248e-04 0.000000000000e+00 0.000000000000e+00
4.575000000000e+02 -5.572541899907e-02 0.000000000000e+00 0.000000000000e+00
4.577500000000e+02 -1.186174836389e-01 0.000000000000e+00 0.000000000000e+00
4.580000000000e+02 -1.837360003817e-01 0.000000000000e+00 0.000000000000e+00
4.582500000000e+02 -2.465811729837e-01 0.000000000000e+00 0.000000000000e+00
4.585000000000e+02 -3.031506414735e-01 0.000000000000e+00 0.000000000000e+00
4.587500000000e+02 -3.505746055794e-01 0.000000000000e+00 0.000000000000e+00
4.590000000000e+02 -3.876013865027e-01 0.000000000000e+00 0.000000000000e+00
4.592500000000e+02 -4.148481426939e-01 0.000000000000e+00 0.000000000000e+00
4.595000000000e+02 -4.347650872214e-01 0.000000000000e+00 0.000000000000e+00
4.597500000000e+02 -4.513046395663e-01 0.000000000000e+00 0.000000000000e+00
4.600000000000e+02 -4.693329672210e-01 0.000000000000e+00 0.000000000000e+00
4.602500000000e+02 -4.938631853421e-01 0.000000000000e+00 0.000000000000e+00
4.605000000000e+02 -5.292204167247e-01 0.000000000000e+00 0.000000000000e+00
4.607500000000e+02 -5.782638311072e-01 0.000000000000e+00 0.000000000000e+00
4.610000000000e+02 -6.417869066947e-01 0.000000000000e+00 0.000000000000e+00
4.612500000000e+02 -7.181945540909e-01 0.000000000000e+00 0.000000000000e+00
4.615000000000e+02 -8.035173684403e-01 0.000000000000e+00 0.000000000000e+00
4.617500000000e+02 -8.917745747663e-01 0.000000000000e+00 0.000000000000e+00
4.620000000000e+02 -9.756453520496e-01 0.000000000000e+00 0.000000000000e+00
4.622500000000e+02 -1.047360952598e+00 0.000000000000e+00 0.000000000000e+00
4.625000000000e+02 -1.099694629433e+00 0.000000000000e+00 0.000000000000e+00
4.627500000000e+02 -1.126908454212e+00 0.000000000000e+00 0.000000000000e+00
4.630000000000e+02 -1.125518735899e+00 0.000000000000e+00 0.000000000000e+00
4.632500000000e+02 -1.094764987947e+00 0.000000000000e+00 0.000000000000e+00
4.635000000000e+02 -1.036708201818e+00 0.000000000000e+00 0.000000000000e+00
4.637500000000e+02 -9.559368483864e-01 0.000000000000e+00 0.000000000000e+00
4.640000000000e+02 -8.589159612661e-01 0.000000000000e+00 0.000000000000e+00
4.642500000000e+02 -7.530675121727e-01 0.000000000000e+00 0.000000000000e+00
4.645000000000e+02 -6.457111948796e-01 0.000000000000e+00 0.000000000000e+00
4.647500000000e+02 -5.430174655885e-01 0.000000000000e+00 0.000000000000e+00
4.650000000000e+02 -4.491256099164e-01 0.000000000000e+00 0.000000000000e+00
4.652500000000e+02 -3.655582467726e-01 0.000000000000e+00 0.000000000000e+00
4.655000000000e+02 -2.910228309109e-01 0.000000000000e+00 0.000000000000e+00
4.657500000000e+02 -2.216360643987e-01 0.000000000000e+00 0.000000000000e+00
4.660000000000e+02 -1.515464451055e-01 0.000000000000e+00 0.000000000000e+00
4.662500000000e+02 -7.387220814811e-02 0.000000000000e+00 0.000000000000e+00
4.665000000000e+02 1.817490694879e-02 0.000000000000e+00 0.000000000000e+00
4.667500000000e+02 1.301384022201e-01 0.000000000000e+00 0.000000000000e+00
4.670000000000e+02 2.653029914290e-01 0.000000000000e+00 0.000000000000e+00
4.672500000000e+02 4.239653370064e-01 0.000000000000e+00 0.000000000000e+00
4.675000000000e+02 6.030986400204e-01 0.000000000000e+00 0.000000000000e+00
4.677500000000e+02 7.964657671771e-01 0.000000000000e+00 0.000000000000e+00
4.680000000000e+02 9.951729258063e-01 0.000000000000e+00 0.000000000000e+00
4.682500000000e+02 1.188593864852e+00 0.000000000000e+00 0.000000000000e+00
4.685000000000e+02 1.365542053298e+00 0.000000000000e+00 0.000000000000e+00
4.687500000000e+02 1.515532810611e+00 0.000000000000e+00 0.000000000000e+00
4.690000000000e+02 1.629964067197e+00 0.000000000000e+00 0.000000000000e+00
4.692500000000e+02 1.703055289792e+00 0.000000000000e+00 0.000000000000e+00
4.695000000000e+02 1.732417643133e+00 0.000000000000e+00 0.000000000000e+00
4.697500000000e+02 1.719179959376e+00 0.000000000000e+00 0.000000000000e+00
4.700000000000e+02 1.667657265101e+00 0.000000000000e+00 0.000000000000e+00
4.702500000000e+02 1.584612658595e+00 0.000000000000e+00 0.000000000000e+00
4.705000000000e+02 1.478220154843e+00 0.000000000000e+00 0.000000000000e+00
4.707500000000e+02 1.356877668593e+00 0.000000000000e+00 0.000000000000e+00
4.710000000000e+02 1.228039710077e+00 0.000000000000e+00 0.000000000000e+00
4.712500000000e+02 1.097235757491e+00 0.000000000000e+00 0.000000000000e+00
4.715000000000e+02 9.674131929512e-01 0.000000000000e+00 0.000000000000e+00
4.717500000000e+02 8.386970188255e-01 0.000000000000e+00 0.000000000000e+00
4.720000000000e+02 7.085989502895e-01 0.000000000000e+00 0.000000000000e+00
4.722500000000e+02 5.726443628584e-01 0.000000000000e+00 0.000000000000e+00
4.725000000000e+02 4.253260229624e-01 0.000000000000e+00 0.000000000000e+00
4.727500000000e+02 2.612469282175e-01 0.000000000000e+00 0.000000000000e+00
4.730000000000e+02 7.628745121373e-02 0.000000000000e+00 0.000000000000e+00
4.732500000000e+02 -1.313719398778e-01 0.000000000000e+00 0.000000000000e+00
4.735000000000e+02 -3.605213635650e-01 0.000000000000e+00 0.000000000000e+00
4.737500000000e+02 -6.065940517705e-01 0.000000000000e+00 0.000000000000e+00
4.740000000000e+02 -8.617936129713e-01 0.000000000000e+00 0.000000000000e+00
4.742500000000e+02 -1.115666208749e+00 0.000000000000e+00 0.000000000000e+00
4.745000000000e+02 -1.356046732637e+00 0.000000000000e+00 0.000000000000e+00
4.747500000000e+02 -1.570257111791e+00 0.000000000000e+00 0.000000000000e+00
4.750000000000e+02 -1.746401006302e+00 0.000000000000e+00 0.000000000000e+00
4.752500000000e+02 -1.874587002011e+00 0.000000000000e+00 0.000000000000e+00
4.755000000000e+02 -1.947923353127e+00 0.000000000000e+00 0.000000000000e+00
4.757500000000e+02 -1.963159659357e+00 0.000000000000e+00 0.000000000000e+00
4.760000000000e+02 -1.920899827925e+00 0.000000000000e+00 0.000000000000e+00
4.762500000000e+02 -1.825369282551e+00 0.000000000000e+00 0.000000000000e+00
4.765000000000e+02 -1.683779393756e+00 0.000000000000e+00 0.000000000000e+00
4.767500000000e+02 -1.505385188889e+00 0.000000000000e+00 0.000000000000e+00
4.770000000000e+02 -1.300371309007e+00 0.000000000000e+00 0.000000000000e+00
4.772500000000e+02 -1.078720746510e+00 0.000000000000e+00 0.000000000000e+00
4.775000000000e+02 -8.492187270024e-01 0.000000000000e+00 0.000000000000e+00
4.777500000000e+02 -6.187208612053e-01 0.000000000000e+00 0.000000000000e+00
4.780000000000e+02 -3.917739816482e-01 0.000000000000e+00 0.000000000000e+00
4.782500000000e+02 -1.706258649334e-01 0.000000000000e+00 0.000000000000e+00
4.785000000000e+02 4.439620082056e-02 0.000000000000e+00 0.000000000000e+00
4.787500000000e+02 2.542103983548e-01 0.000000000000e+00 0.000000000000e+00
4.790000000000e+02 4.601225348101e-01 0.000000000000e+00 0.000000000000e+00
4.792500000000e+02 6.629235133626e-01 0.000000000000e+00 0.000000000000e+00
4.795000000000e+02 8.620849379327e-01 0.000000000000e+00 0.000000000000e+00
4.797500000000e+02 1.055180131826e+00 0.000000000000e+00 0.000000000000e+00
4.800000000000e+02 1.237624580035e+00 0.000000000000e+00 0.000000000000e+00
4.802500000000e+02 1.402783678705e+00 0.000000000000e+00 0.000000000000e+00
4.805000000000e+02 1.542443271571e+00 0.000000000000e+00 0.000000000000e+00
4.807500000000e+02 1.647587103561e+00 0.000000000000e+00 0.000000000000e+00
4.810000000000e+02 1.709382084178e+00 0.000000000000e+00 0.000000000000e+00
4.812500000000e+02 1.720242944576e+00 0.000000000000e+00 0.000000000000e+00
4.815000000000e+02 1.674836291910e+00 0.000000000000e+00 0.000000000000e+00
4.817500000000e+02 1.570891514574e+00 0.000000000000e+00 0.000000000000e+00
4.820000000000e+02 1.409711151260e+00 0.000000000000e+00 0.000000000000e+00
4.822500000000e+02 1.196312499568e+00 0.000000000000e+00 0.000000000000e+00
4.825000000000e+02 9.391798761750e-01 0.000000000000e+00 0.000000000000e+00
4.827500000000e+02 6.496564932973e-01 0.000000000000e+00 0.000000000000e+00
4.830000000000e+02 3.410497197349e-01 0.000000000000e+00 0.000000000000e+00
4.832500000000e+02 2.755768438947e-02 0.000000000000e+00 0.000000000000e+00
4.835000000000e+02 -2.768555309631e-01 0.000000000000e+00 0.000000000000e+00
4.837500000000e+02 -5.595066433360e-01 0.000000000000e+00 0.000000000000e+00
4.840000000000e+02 -8.098470609926e-01 0.000000000000e+00 0.000000000000e+00
4.842500000000e+02 -1.020038205341e+00 0.000000000000e+00 0.000000000000e+00
4.845000000000e+02 -1.185201750028e+00 0.000000000000e+00 0.000000000000e+00
4.847500000000e+02 -1.303342016208e+00 0.000000000000e+00 0.000000000000e+00
4.850000000000e+02 -1.374980065640e+00 0.000000000000e+00 0.000000000000e+00
4.852500000000e+02 -1.402574264507e+00 0.000000000000e+00 0.000000000000e+00
4.855000000000e+02 -1.389825752536e+00 0.000000000000e+00 0.000000000000e+00
4.857500000000e+02 -1.340976544024e+00 0.000000000000e+00 0.000000000000e+00
4.860000000000e+02 -1.260202133344e+00 0.000000000000e+00 0.000000000000e+00
4.862500000000e+02 -1.151180769137e+00 0.000000000000e+00 0.000000000000e+00
4.865000000000e+02 -1.016891122484e+00 0.000000000000e+00 0.000000000000e+00
4.867500000000e+02 -8.596533877086e-01 0.000000000000e+00 0.000000000000e+00
4.870000000000e+02 -6.813911208928e-01 0.000000000000e+00 0.000000000000e+00
4.872500000000e+02 -4.840575433057e-01 0.000000000000e+00 0.000000000000e+00
4.875000000000e+02 -2.701451250433e-01 0.000000000000e+00 0.000000000000e+00
4.877500000000e+02 -4.318425520686e-02 0.000000000000e+00 0.000000000000e+00
4.880000000000e+02 1.918627316830e-01 0.000000000000e+00 0.000000000000e+00
4.882500000000e+02 4.283922285203e-01 0.000000000000e+00 0.000000000000e+00
4.885000000000e+02 6.581899056623e-01 0.000000000000e+00 0.000000000000e+00
4.887500000000e+02 8.717236843217e-01 0.000000000000e+00 0.000000000000e+00
4.890000000000e+02 1.058685695389e+00 0.000000000000e+00 0.000000000000e+00
4.892500000000e+02 1.208735210657e+00 0.000000000000e+00 0.000000000000e+00
4.895000000000e+02 1.312365864510e+00 0.000000000000e+00 0.000000000000e+00
4.897500000000e+02 1.361801384192e+00 0.000000000000e+00 0.000000000000e+00
4.900000000000e+02 1.351816896876e+00 0.000000000000e+00 0.000000000000e+00
4.902500000000e+02 1.280388509310e+00 0.000000000000e+00 0.000000000000e+00
4.905000000000e+02 1.149091466750e+00 0.000000000000e+00 0.000000000000e+00
4.907500000000e+02 9.631945132924e-01 0.000000000000e+00 0.000000000000e+00
4.910000000000e+02 7.314316504986e-01 0.000000000000e+00 0.000000000000e+00
4.912500000000e+02 4.654681675529e-01 0.000000000000e+00 0.000000000000e+00
4.915000000000e+02 1.791112533880e-01 0.000000000000e+00 0.000000000000e+00
4.917500000000e+02 -1.126572867171e-01 0.000000000000e+00 0.000000000000e+00
4.920000000000e+02 -3.947308511489e-01 0.000000000000e+00 0.000000000000e+00
4.922500000000e+02 -6.529085267432e-01 0.000000000000e+00 0.000000000000e+00
4.925000000000e+02 -8.748097096610e-01 0.000000000000e+00 0.000000000000e+00
4.927500000000e+02 -1.050592613362e+00 0.000000000000e+00 0.000000000000e+00
4.930000000000e+02 -1.173421398402e+00 0.000000000000e+00 0.000000000000e+00
4.932500000000e+02 -1.239657095914e+00 0.000000000000e+00 0.000000000000e+00
4.935000000000e+02 -1.248779530978e+00 0.000000000000e+00 0.000000000000e+00
4.937500000000e+02 -1.203077101857e+00 0.000000000000e+00 0.000000000000e+00
4.940000000000e+02 -1.107164918484e+00 0.000000000000e+00 0.000000000000e+00
4.942500000000e+02 -9.674066369340e-01 0.000000000000e+00 0.000000000000e+00
4.945000000000e+02 -7.913196828891e-01 0.000000000000e+00 0.000000000000e+00
4.947500000000e+02 -5.870371246907e-01 0.000000000000e+00 0.000000000000e+00
4.950000000000e+02 -3.628833148004e-01 0.000000000000e+00 0.000000000000e+00
4.952500000000e+02 -1.270969068472e-01 0.000000000000e+00 0.000000000000e+00
4.955000000000e+02 1.122927123194e-01 0.000000000000e+00 0.000000000000e+00
4.957500000000e+02 3.474572828862e-01 0.000000000000e+00 0.000000000000e+00
4.960000000000e+02 5.706755050758e-01 0.000000000000e+00 0.000000000000e+00
4.962500000000e+02 7.742152058896e-01 0.000000000000e+00 0.000000000000e+00
4.965000000000e+02 9.502609718986e-01 0.000000000000e+00 0.000000000000e+00
4.967500000000e+02 1.090951898076e+00 0.000000000000e+00 0.000000000000e+00
4.970000000000e+02 1.188578516983e+00 0.000000000000e+00 0.000000000000e+00
4.972500000000e+02 1.235962969641e+00 0.000000000000e+00 0.000000000000e+00
4.975000000000e+02 1.227015127875e+00 0.000000000000e+00 0.000000000000e+00
4.977500000000e+02 1.157423791730e+00 0.000000000000e+00 0.000000000000e+00
4.980000000000e+02 1.025410935051e+00 0.000000000000e+00 0.000000000000e+00
4.982500000000e+02 8.324528981527e-01 0.000000000000e+00 0.000000000000e+00
4.985000000000e+02 5.838594252911e-01 0.000000000000e+00 0.000000000000e+00
4.987500000000e+02 2.891023031889e-01 0.000000000000e+00 0.000000000000e+00
4.990000000000e+02 -3.819878939876e-02 0.000000000000e+00 0.000000000000e+00
4.992500000000e+02 -3.806955313710e-01 0.000000000000e+00 0.000000000000e+00
4.995000000000e+02 -7.181560076798e-01 0.000000000000e+00 0.000000000000e+00
4.997500000000e+02 -1.028707506194e+00 0.000000000000e+00 0.000000000000e+00
5.000000000000e+02 -1.290398751413e+00 0.000000000000e+00 0.000000000000e+00
5.002500000000e+02 -1.482957701951e+00 0.000000000000e+00 0.000000000000e+00
5.005000000000e+02 -1.589586208346e+00 0.000000000000e+00 0.000000000000e+00
5.007500000000e+02 -1.598613794339e+00 0.000000000000e+00 0.000000000000e+00
5.010000000000e+02 -1.504832984633e+00 0.000000000000e+00 0.000000000000e+00
5.012500000000e+02 -1.310359157524e+00 0.000000000000e+00 0.000000000000e+00
5.015000000000e+02 -1.024897591530e+00 0.000000000000e+00 0.000000000000e+00
5.017500000000e+02 -6.653555179794e-01 0.000000000000e+00 0.000000000000e+00
5.020000000000e+02 -2.548018352105e-01 0.000000000000e+00 0.000000000000e+00
5.022500000000e+02 1.791554943924e-01 0.000000000000e+00 0.000000000000e+00
5.025000000000e+02 6.064422092800e-01 0.000000000000e+00 0.000000000000e+00
5.027500000000e+02 9.968589848074e-01 0.000000000000e+00 0.000000000000e+00
5.030000000000e+02 1.322478547657e+00 0.000000000000e+00 0.000000000000e+00
5.032500000000e+02 1.559877707899e+00 0.000000000000e+00 0.000000000000e+00
5.035000000000e+02 1.691998735862e+00 0.000000000000e+00 0.000000000000e+00
5.037500000000e+02 1.709471990774e+00 0.000000000000e+00 0.000000000000e+00
5.040000000000e+02 1.611286902026e+00 0.000000000000e+00 0.000000000000e+00
5.042500000000e+02 1.404764757116e+00 0.000000000000e+00 0.000000000000e+00
5.045000000000e+02 1.104856368388e+00 0.000000000000e+00 0.000000000000e+00
5.047500000000e+02 7.328523692896e-01 0.000000000000e+00 0.000000000000e+00
5.050000000000e+02 3.146461982492e-01 0.000000000000e+00 0.000000000000e+00
5.052500000000e+02 -1.212759111893e-01 0.000000000000e+00 0.000000000000e+00
5.055000000000e+02 -5.459305763538e-01 0.000000000000e+00 0.000000000000e+00
5.057500000000e+02 -9.318396527945e-01 0.000000000000e+00 0.000000000000e+00
5.060000000000e+02 -1.254787836395e+00 0.000000000000e+00 0.000000000000e+00
5.062500000000e+02 -1.495225187782e+00 0.000000000000e+00 0.000000000000e+00
5.065000000000e+02 -1.639252695136e+00 0.000000000000e+00 0.000000000000e+00
5.067500000000e+02 -1.679177265299e+00 0.000000000000e+00 0.000000000000e+00
5.070000000000e+02 -1.613663870043e+00 0.000000000000e+00 0.000000000000e+00
5.072500000000e+02 -1.447541724472e+00 0.000000000000e+00 0.000000000000e+00
5.075000000000e+02 -1.191335440021e+00 0.000000000000e+00 0.000000000000e+00
5.077500000000e+02 -8.605909560548e-01 0.000000000000e+00 0.000000000000e+00
5.080000000000e+02 -4.750523465734e-01 0.000000000000e+00 0.000000000000e+00
5.082500000000e+02 -5.772422798332e-02 0.000000000000e+00 0.000000000000e+00
5.085000000000e+02 3.661682381426e-01 0.000000000000e+00 0.000000000000e+00
5.087500000000e+02 7.703272897907e-01 0.000000000000e+00 0.000000000000e+00
5.090000000000e+02 1.128650751462e+00 0.000000000000e+00 0.000000000000e+00
5.092500000000e+02 1.416625216951e+00 0.000000000000e+00 0.000000000000e+00
5.095000000000e+02 1.612826520957e+00 0.000000000000e+00 0.000000000000e+00
5.097500000000e+02 1.700475016587e+00 0.000000000000e+00 0.000000000000e+00
5.100000000000e+02 1.668951721750e+00 0.000000000000e+00 0.000000000000e+00
5.102500000000e+02 1.515141192141e+00 0.000000000000e+00 0.000000000000e+00
5.105000000000e+02 1.244437033656e+00 0.000000000000e+00 0.000000000000e+00
5.107500000000e+02 8.712348789148e-01 0.000000000000e+00 0.000000000000e+00
5.110000000000e+02 4.187520298300e-01 0.000000000000e+00 0.000000000000e+00
5.112500000000e+02 -8.194395955461e-02 0.000000000000e+00 0.000000000000e+00
5.115000000000e+02 -5.937448391449e-01 0.000000000000e+00 0.000000000000e+00
5.117500000000e+02 -1.076104046197e+00 0.000000000000e+00 0.000000000000e+00
5.120000000000e+02 -1.488282646555e+00 0.000000000000e+00 0.000000000000e+00
5.122500000000e+02 -1.792987475766e+00 0.000000000000e+00 0.000000000000e+00
5.125000000000e+02 -1.960064893966e+00 0.000000000000e+00 0.000000000000e+00
5.127500000000e+02 -1.969859635074e+00 0.000000000000e+00 0.000000000000e+00
5.130000000000e+02 -1.815837244017e+00 0.000000000000e+00 0.000000000000e+00
5.132500000000e+02 -1.506107409174e+00 0.000000000000e+00 0.000000000000e+00
5.135000000000e+02 -1.063574685331e+00 0.000000000000e+00 0.000000000000e+00
5.137500000000e+02 -5.245762726605e-01 0.000000000000e+00 0.000000000000e+00
5.140000000000e+02 6.396941840588e-02 0.000000000000e+00 0.000000000000e+00
5.142500000000e+02 6.487032507003e-01 0.000000000000e+00 0.000000000000e+00
5.145000000000e+02 1.174887738622e+00 0.000000000000e+00 0.000000000000e+00
5.147500000000e+02 1.591888975659e+00 0.000000000000e+00 0.000000000000e+00
5.150000000000e+02 1.858492205483e+00 0.000000000000e+00 0.000000000000e+00
5.152500000000e+02 1.947447628601e+00 0.000000000000e+00 0.000000000000e+00
5.155000000000e+02 1.848698275566e+00 0.000000000000e+00 0.000000000000e+00
5.157500000000e+02 1.570867296968e+00 0.000000000000e+00 0.000000000000e+00
5.160000000000e+02 1.140765992828e+00 0.000000000000e+00 0.000000000000e+00
5.162500000000e+02 6.009061931581e-01 0.000000000000e+00 0.000000000000e+00
5.165000000000e+02 5.235016172945e-03 0.000000000000e+00 0.000000000000e+00
5.167500000000e+02 -5.864724777001e-01 0.000000000000e+00 0.000000000000e+00
5.170000000000e+02 -1.114954813661e+00 0.000000000000e+00 0.000000000000e+00
5.172500000000e+02 -1.527828063382e+00 0.000000000000e+00 0.000000000000e+00
5.175000000000e+02 -1.785240740645e+00 0.000000000000e+00 0.000000000000e+00
5.177500000000e+02 -1.864157606129e+00 0.000000000000e+00 0.000000000000e+00
5.180000000000e+02 -1.760762791444e+00 0.000000000000e+00 0.000000000000e+00
5.182500000000e+02 -1.490690848948e+00 0.000000000000e+00 0.000000000000e+00
5.185000000000e+02 -1.087052100774e+00 0.000000000000e+00 0.000000000000e+00
5.187500000000e+02 -5.964840511805e-01 0.000000000000e+00 0.000000000000e+00
5.190000000000e+02 -7.370003820805e-02 0.000000000000e+00 0.000000000000e+00
5.192500000000e+02 4.248110968518e-01 0.000000000000e+00 0.000000000000e+00
5.195000000000e+02 8.471786521444e-01 0.000000000000e+00 0.000000000000e+00
5.197500000000e+02 1.151873838517e+00 0.000000000000e+00 0.000000000000e+00
5.200000000000e+02 1.312088827234e+00 0.000000000000e+00 0.000000000000e+00
5.202500000000e+02 1.318269270542e+00 0.000000000000e+00 0.000000000000e+00
5.205000000000e+02 1.178533954804e+00 0.000000000000e+00 0.000000000000e+00
5.207500000000e+02 9.169824741407e-01 0.000000000000e+00 0.000000000000e+00
5.210000000000e+02 5.701559145708e-01 0.000000000000e+00 0.000000000000e+00
5.212500000000e+02 1.821420531832e-01 0.000000000000e+00 0.000000000000e+00
5.215000000000e+02 -2.010238644926e-01 0.000000000000e+00 0.000000000000e+00
5.217500000000e+02 -5.369393883658e-01 0.000000000000e+00 0.000000000000e+00
5.220000000000e+02 -7.916961592231e-01 0.000000000000e+00 0.000000000000e+00
5.222500000000e+02 -9.434367654230e-01 0.000000000000e+00 0.000000000000e+00
5.225000000000e+02 -9.842105795373e-01 0.000000000000e+00 0.000000000000e+00
5.227500000000e+02 -9.199684911426e-01 0.000000000000e+00 0.000000000000e+00
5.230000000000e+02 -7.687876525316e-01 0.000000000000e+00 0.000000000000e+00
5.232500000000e+02 -5.576487990121e-01 0.000000000000e+00 0.000000000000e+00
5.235000000000e+02 -3.182691949557e-01 0.000000000000e+00 0.000000000000e+00
5.237500000000e+02 -8.260018031584e-02 0.000000000000e+00 0.000000000000e+00
5.240000000000e+02 1.213831397389e-01 0.000000000000e+00 0.000000000000e+00
5.242500000000e+02 2.730416025446e-01 0.000000000000e+00 0.000000000000e+00
5.245000000000e+02 3.611672894001e-01 0.000000000000e+00 0.000000000000e+00
5.247500000000e+02 3.845982849864e-01 0.000000000000e+00 0.000000000000e+00
5.250000000000e+02 3.513577764663e-01 0.000000000000e+00 0.000000000000e+00
5.252500000000e+02 2.765343520635e-01 0.000000000000e+00 0.000000000000e+00
5.255000000000e+02 1.792929085763e-01 0.000000000000e+00 0.000000000000e+00
5.257500000000e+02 7.951469707427e-02 0.000000000000e+00 0.000000000000e+00
5.260000000000e+02 -5.403479859699e-03 0.000000000000e+00 0.000000000000e+00
5.262500000000e+02 -6.310953384122e-02 0.000000000000e+00 0.000000000000e+00
5.265000000000e+02 -8.785373600651e-02 0.000000000000e+00 0.000000000000e+00
5.267500000000e+02 -8.085186420983e-02 0.000000000000e+00 0.000000000000e+00
5.270000000000e+02 -4.945607886170e-02 0.000000000000e+00 0.000000000000e+00
5.272500000000e+02 -5.323665710317e-03 0.000000000000e+00 0.000000000000e+00
5.275000000000e+02 3.807310981255e-02 0.000000000000e+00 0.000000000000e+00
5.277500000000e+02 6.815732339743e-02 0.000000000000e+00 0.000000000000e+00
5.280000000000e+02 7.571500732648e-02 0.000000000000e+00 0.000000000000e+00
5.282500000000e+02 5.670683745859e-02 0.000000000000e+00 0.000000000000e+00
5.285000000000e+02 1.312526740617e-02 0.000000000000e+00 0.000000000000e+00
5.287500000000e+02 -4.724079121276e-02 0.000000000000e+00 0.000000000000e+00
5.290000000000e+02 -1.120905699429e-01 0.000000000000e+00 0.000000000000e+00
5.292500000000e+02 -1.667294385244e-01 0.000000000000e+00 0.000000000000e+00
5.295000000000e+02 -1.966672452998e-01 0.000000000000e+00 0.000000000000e+00
5.297500000000e+02 -1.902638363282e-01 0.000000000000e+00 0.000000000000e+00
5.300000000000e+02 -1.409779954555e-01 0.000000000000e+00 0.000000000000e+00
5.302500000000e+02 -4.883656516529e-02 0.000000000000e+00 0.000000000000e+00
5.305000000000e+02 7.913739880869e-02 0.000000000000e+00 0.000000000000e+00
5.307500000000e+02 2.296340617269e-01 0.000000000000e+00 0.000000000000e+00
5.310000000000e+02 3.848192713251e-01 0.000000000000e+00 0.000000000000e+00
5.312500000000e+02 5.248960363868e-01 0.000000000000e+00 0.000000000000e+00
5.315000000000e+02 6.310799151010e-01 0.000000000000e+00 0.000000000000e+00
5.317500000000e+02 6.885311701788e-01 0.000000000000e+00 0.000000000000e+00
5.320000000000e+02 6.887851660445e-01 0.000000000000e+00 0.000000000000e+00
5.322500000000e+02 6.312924278039e-01 0.000000000000e+00 0.000000000000e+00
5.325000000000e+02 5.238106858809e-01 0.000000000000e+00 0.000000000000e+00
5.327500000000e+02 3.815632752654e-01 0.000000000000e+00 0.000000000000e+00
5.330000000000e+02 2.252652157511e-01 0.000000000000e+00 0.000000000000e+00
5.332500000000e+02 7.829156226309e-02 0.000000000000e+00 0.000000000000e+00
5.335000000000e+02 -3.660440626161e-02 0.000000000000e+00 0.000000000000e+00
5.337500000000e+02 -1.005433799032e-01 0.000000000000e+00 0.000000000000e+00
5.340000000000e+02 -1.012626064637e-01 0.000000000000e+00 0.000000000000e+00
5.342500000000e+02 -3.494095291510e-02 0.000000000000e+00 0.000000000000e+00
5.345000000000e+02 9.316789083107e-02 0.000000000000e+00 0.000000000000e+00
5.347500000000e+02 2.693933694239e-01 0.000000000000e+00 0.000000000000e+00
5.350000000000e+02 4.735063900343e-01 0.000000000000e+00 0.000000000000e+00
5.352500000000e+02 6.815106720872e-01 0.000000000000e+00 0.000000000000e+00
5.355000000000e+02 8.689632265027e-01 0.000000000000e+00 0.000000000000e+00
5.357500000000e+02 1.014343873287e+00 0.000000000000e+00 0.000000000000e+00
5.360000000000e+02 1.101988972463e+00 0.000000000000e+00 0.000000000000e+00
5.362500000000e+02 1.124171546627e+00 0.000000000000e+00 0.000000000000e+00
5.365000000000e+02 1.082038166983e+00 0.000000000000e+00 0.000000000000e+00
5.367500000000e+02 9.852826752351e-01 0.000000000000e+00 0.000000000000e+00
5.370000000000e+02 8.506222667100e-01 0.000000000000e+00 0.000000000000e+00
5.372500000000e+02 6.993148072436e-01 0.000000000000e+00 0.000000000000e+00
5.375000000000e+02 5.540917876160e-01 0.000000000000e+00 0.000000000000e+00
5.377500000000e+02 4.359593533803e-01 0.000000000000e+00 0.000000000000e+00
5.380000000000e+02 3.613296484883e-01 0.000000000000e+00 0.000000000000e+00
5.382500000000e+02 3.398859996289e-01 0.000000000000e+00 0.000000000000e+00
5.385000000000e+02 3.734683159686e-01 0.000000000000e+00 0.000000000000e+00
5.387500000000e+02 4.561082142420e-01 0.000000000000e+00 0.000000000000e+00
5.390000000000e+02 5.751711898987e-01 0.000000000000e+00 0.000000000000e+00
5.392500000000e+02 7.134018675113e-01 0.000000000000e+00 0.000000000000e+00
5.395000000000e+02 8.515419986033e-01 0.000000000000e+00 0.000000000000e+00
5.397500000000e+02 9.711176104970e-01 0.000000000000e+00 0.000000000000e+00
5.400000000000e+02 1.056981208230e+00 0.000000000000e+00 0.000000000000e+00
5.402500000000e+02 1.099247031227e+00 0.000000000000e+00 0.000000000000e+00
5.405000000000e+02 1.094362317629e+00 0.000000000000e+00 0.000000000000e+00
5.407500000000e+02 1.045197713974e+00 0.000000000000e+00 0.000000000000e+00
5.410000000000e+02 9.601928084334e-01 0.000000000000e+00 0.000000000000e+00
5.412500000000e+02 8.517343467166e-01 0.000000000000e+00 0.000000000000e+00
5.415000000000e+02 7.340535140999e-01 0.000000000000e+00 0.000000000000e+00
5.417500000000e+02 6.209889547598e-01 0.000000000000e+00 0.000000000000e+00
5.420000000000e+02 5.239662169351e-01 0.000000000000e+00 0.000000000000e+00
5.422500000000e+02 4.504933855779e-01 0.000000000000e+00 0.000000000000e+00
5.425000000000e+02 4.033767396839e-01 0.000000000000e+00 0.000000000000e+00
5.427500000000e+02 3.807361227697e-01 0.000000000000e+00 0.000000000000e+00
5.430000000000e+02 3.767681035995e-01 0.000000000000e+00 0.000000000000e+00
5.432500000000e+02 3.830872686016e-01 0.000000000000e+00 0.000000000000e+00
5.435000000000e+02 3.903906126287e-01 0.000000000000e+00 0.000000000000e+00
5.437500000000e+02 3.901497129778e-01 0.000000000000e+00 0.000000000000e+00
5.440000000000e+02 3.760452472699e-01 0.000000000000e+00 0.000000000000e+00
5.442500000000e+02 3.449152054169e-01 0.000000000000e+00 0.000000000000e+00
5.445000000000e+02 2.970810135771e-01 0.000000000000e+00 0.000000000000e+00
5.447500000000e+02 2.360282378047e-01 0.000000000000e+00 0.000000000000e+00
5.450000000000e+02 1.675312282307e-01 0.000000000000e+00 0.000000000000e+00
5.452500000000e+02 9.840505077575e-02 0.000000000000e+00 0.000000000000e+00
5.455000000000e+02 3.512788600059e-02 0.000000000000e+00 0.000000000000e+00
5.457500000000e+02 -1.740669537499e-02 0.000000000000e+00 0.000000000000e+00
5.460000000000e+02 -5.677752051922e-02 0.000000000000e+00 0.000000000000e+00
5.462500000000e+02 -8.340281346218e-02 0.000000000000e+00 0.000000000000e+00
5.465000000000e+02 -1.003222383296e-01 0.000000000000e+00 0.000000000000e+00
5.467500000000e+02 -1.124370803390e-01 0.000000000000e+00 0.000000000000e+00
5.470000000000e+02 -1.253509202192e-01 0.000000000000e+00 0.000000000000e+00
5.472500000000e+02 -1.440272953011e-01 0.000000000000e+00 0.000000000000e+00
5.475000000000e+02 -1.715170288235e-01 0.000000000000e+00 0.000000000000e+00
5.477500000000e+02 -2.079997579981e-01 0.000000000000e+00 0.000000000000e+00
5.480000000000e+02 -2.503328091966e-01 0.000000000000e+00 0.000000000000e+00
5.482500000000e+02 -2.922143851505e-01 0.000000000000e+00 0.000000000000e+00
5.485000000000e+02 -3.249614114043e-01 0.000000000000e+00 0.000000000000e+00
5.487500000000e+02 -3.387932768760e-01 0.000000000000e+00 0.000000000000e+00
5.490000000000e+02 -3.244196489595e-01 0.000000000000e+00 0.000000000000e+00
5.492500000000e+02 -2.746696417954e-01 0.000000000000e+00 0.000000000000e+00
5.495000000000e+02 -1.858818199196e-01 0.000000000000e+00 0.000000000000e+00
5.497500000000e+02 -5.880378014934e-02 0.000000000000e+00 0.000000000000e+00
5.500000000000e+02 1.011774071849e-01 0.000000000000e+00 0.000000000000e+00
5.502500000000e+02 2.845477891411e-01 0.000000000000e+00 0.000000000000e+00
5.505000000000e+02 4.788754287851e-01 0.000000000000e+00 0.000000000000e+00
5.507500000000e+02 6.705518906446e-01 0.000000000000e+00 0.000000000000e+00
5.510000000000e+02 8.468084294586e-01 0.000000000000e+00 0.000000000000e+00
5.512500000000e+02 9.976935869983e-01 0.000000000000e+00 0.000000000000e+00
5.515000000000e+02 1.117692250163e+00 0.000000000000e+00 0.000000000000e+00
5.517500000000e+02 1.206710734628e+00 0.000000000000e+00 0.000000000000e+00
5.520000000000e+02 1.270242418904e+00 0.000000000000e+00 0.000000000000e+00
5.522500000000e+02 1.318650805998e+00 0.000000000000e+00 0.000000000000e+00
5.525000000000e+02 1.365643172607e+00 0.000000000000e+00 0.000000000000e+00
5.527500000000e+02 1.426137129648e+00 0.000000000000e+00 0.000000000000e+00
5.530000000000e+02 1.513824083833e+00 0.000000000000e+00 0.000000000000e+00
5.532500000000e+02 1.638791242483e+00 0.000000000000e+00 0.000000000000e+00
5.535000000000e+02 1.805567424729e+00 0.000000000000e+00 0.000000000000e+00
5.537500000000e+02 2.011905667492e+00 0.000000000000e+00 0.000000000000e+00
5.540000000000e+02 2.248514151550e+00 0.000000000000e+00 0.000000000000e+00
5.542500000000e+02 2.499810700916e+00 0.000000000000e+00 0.000000000000e+00
5.545000000000e+02 2.745624990993e+00 0.000000000000e+00 0.000000000000e+00
5.547500000000e+02 2.963629217342e+00 0.000000000000e+00 0.000000000000e+00
5.550000000000e+02 3.132164123927e+00 0.000000000000e+00 0.000000000000e+00
5.552500000000e+02 3.233060662533e+00 0.000000000000e+00 0.000000000000e+00
5.555000000000e+02 3.254049017466e+00 0.000000000000e+00 0.000000000000e+00
5.557500000000e+02 3.190398588526e+00 0.000000000000e+00 0.000000000000e+00
5.560000000000e+02 3.045538080018e+00 0.000000000000e+00 0.000000000000e+00
5.562500000000e+02 2.830549285005e+00 0.000000000000e+00 0.000000000000e+00
5.565000000000e+02 2.562590687788e+00 0.000000000000e+00 0.000000000000e+00
5.567500000000e+02 2.262463890765e+00 0.000000000000e+00 0.000000000000e+00
5.570000000000e+02 1.951663913009e+00 0.000000000000e+00 0.000000000000e+00
5.572500000000e+02 1.649334412259e+00 0.000000000000e+00 0.000000000000e+00
5.575000000000e+02 1.369568525641e+00 0.000000000000e+00 0.000000000000e+00
5.577500000000e+02 1.119451730998e+00 0.000000000000e+00 0.000000000000e+00
5.580000000000e+02 8.981406652303e-01 0.000000000000e+00 0.000000000000e+00
5.582500000000e+02 6.971255252864e-01 0.000000000000e+00 0.000000000000e+00
5.585000000000e+02 5.016543655583e-01 0.000000000000e+00 0.000000000000e+00
5.587500000000e+02 2.931296440663e-01 0.000000000000e+00 0.000000000000e+00
5.590000000000e+02 5.214508120988e-02 0.000000000000e+00 0.000000000000e+00
5.592500000000e+02 -2.382649725028e-01 0.000000000000e+00 0.000000000000e+00
5.595000000000e+02 -5.896267680729e-01 0.000000000000e+00 0.000000000000e+00
5.597500000000e+02 -1.005711383054e+00 0.000000000000e+00 0.000000000000e+00
5.600000000000e+02 -1.481241647352e+00 0.000000000000e+00 0.000000000000e+00
5.602500000000e+02 -2.001819806146e+00 0.000000000000e+00 0.000000000000e+00
5.605000000000e+02 -2.545103372340e+00 0.000000000000e+00 0.000000000000e+00
5.607500000000e+02 -3.083081392930e+00 0.000000000000e+00 0.000000000000e+00
5.610000000000e+02 -3.585148456353e+00 0.000000000000e+00 0.000000000000e+00
5.612500000000e+02 -4.021561289780e+00 0.000000000000e+00 0.000000000000e+00
5.615000000000e+02 -4.366808767375e+00 0.000000000000e+00 0.000000000000e+00
5.617500000000e+02 -4.602438251745e+00 0.000000000000e+00 0.000000000000e+00
5.620000000000e+02 -4.718957660270e+00 0.000000000000e+00 0.000000000000e+00
5.622500000000e+02 -4.716562555906e+00 0.000000000000e+00 0.000000000000e+00
5.625000000000e+02 -4.604602395312e+00 0.000000000000e+00 0.000000000000e+00
5.627500000000e+02 -4.399876396104e+00 0.000000000000e+00 0.000000000000e+00
5.630000000000e+02 -4.124012323472e+00 0.000000000000e+00 0.000000000000e+00
5.632500000000e+02 -3.800307868105e+00 0.000000000000e+00 0.000000000000e+00
5.635000000000e+02 -3.450486488118e+00 0.000000000000e+00 0.000000000000e+00
5.637500000000e+02 -3.091827676324e+00 0.000000000000e+00 0.000000000000e+00
5.640000000000e+02 -2.735074781675e+00 0.000000000000e+00 0.000000000000e+00
5.642500000000e+02 -2.383410143052e+00 0.000000000000e+00 0.000000000000e+00
5.645000000000e+02 -2.032633710588e+00 0.000000000000e+00 0.000000000000e+00
5.647500000000e+02 -1.672509434098e+00 0.000000000000e+00 0.000000000000e+00
5.650000000000e+02 -1.289077821895e+00 0.000000000000e+00 0.000000000000e+00
5.652500000000e+02 -8.675965191694e-01 0.000000000000e+00 0.000000000000e+00
5.655000000000e+02 -3.956825135114e-01 0.000000000000e+00 0.000000000000e+00
5.657500000000e+02 1.337983194801e-01 0.000000000000e+00 0.000000000000e+00
5.660000000000e+02 7.205127184393e-01 0.000000000000e+00 0.000000000000e+00
5.662500000000e+02 1.355436823218e+00 0.000000000000e+00 0.000000000000e+00
5.665000000000e+02 2.020813738026e+00 0.000000000000e+00 0.000000000000e+00
5.667500000000e+02 2.691313785796e+00 0.000000000000e+00 0.000000000000e+00
5.670000000000e+02 3.336253984980e+00 0.000000000000e+00 0.000000000000e+00
5.672500000000e+02 3.922589100347e+00 0.000000000000e+00 0.000000000000e+00
5.675000000000e+02 4.418283416781e+00 0.000000000000e+00 0.000000000000e+00
5.677500000000e+02 4.795623964384e+00 0.000000000000e+00 0.000000000000e+00
5.680000000000e+02 5.034048269936e+00 0.000000000000e+00 0.000000000000e+00
5.682500000000e+02 5.122130262854e+00 0.000000000000e+00 0.000000000000e+00
5.685000000000e+02 5.058486100906e+00 0.000000000000e+00 0.000000000000e+00
5.687500000000e+02 4.851510325655e+00 0.000000000000e+00 0.000000000000e+00
5.690000000000e+02 4.518010868067e+00 0.000000000000e+00 0.000000000000e+00
5.692500000000e+02 4.080956995734e+00 0.000000000000e+00 0.000000000000e+00
5.695000000000e+02 3.566667443821e+00 0.000000000000e+00 0.000000000000e+00
5.697500000000e+02 3.001831681768e+00 0.000000000000e+00 0.000000000000e+00
5.700000000000e+02 2.410767384444e+00 0.000000000000e+00 0.000000000000e+00
5.702500000000e+02 1.813271426297e+00 0.000000000000e+00 0.000000000000e+00
5.705000000000e+02 1.223327595653e+00 0.000000000000e+00 0.000000000000e+00
5.707500000000e+02 6.488058063999e-01 0.000000000000e+00 0.000000000000e+00
5.710000000000e+02 9.214342808648e-02 0.000000000000e+00 0.000000000000e+00
5.712500000000e+02 -4.481401568550e-01 0.000000000000e+00 0.000000000000e+00
5.715000000000e+02 -9.753602018131e-01 0.000000000000e+00 0.000000000000e+00
5.717500000000e+02 -1.492354846379e+00 0.000000000000e+00 0.000000000000e+00
5.720000000000e+02 -1.999311948940e+00 0.000000000000e+00 0.000000000000e+00
5.722500000000e+02 -2.492075937736e+00 0.000000000000e+00 0.000000000000e+00
5.725000000000e+02 -2.961202972136e+00 0.000000000000e+00 0.000000000000e+00
5.727500000000e+02 -3.391922986188e+00 0.000000000000e+00 0.000000000000e+00
5.730000000000e+02 -3.765036746193e+00 0.000000000000e+00 0.000000000000e+00
5.732500000000e+02 -4.058643280120e+00 0.000000000000e+00 0.000000000000e+00
5.735000000000e+02 -4.250476255286e+00 0.000000000000e+00 0.000000000000e+00
5.737500000000e+02 -4.320542834135e+00 0.000000000000e+00 0.000000000000e+00
5.740000000000e+02 -4.253716280451e+00 0.000000000000e+00 0.000000000000e+00
5.742500000000e+02 -4.041939079989e+00 0.000000000000e+00 0.000000000000e+00
5.745000000000e+02 -3.685744915132e+00 0.000000000000e+00 0.000000000000e+00
5.747500000000e+02 -3.194897595147e+00 0.000000000000e+00 0.000000000000e+00
5.750000000000e+02 -2.588060099919e+00 0.000000000000e+00 0.000000000000e+00
5.752500000000e+02 -1.891531247779e+00 0.000000000000e+00 0.000000000000e+00
5.755000000000e+02 -1.137204304979e+00 0.000000000000e+00 0.000000000000e+00
5.757500000000e+02 -3.599957410005e-01 0.000000000000e+00 0.000000000000e+00
5.760000000000e+02 4.049485608089e-01 0.000000000000e+00 0.000000000000e+00
5.762500000000e+02 1.124944846366e+00 0.000000000000e+00 0.000000000000e+00
5.765000000000e+02 1.772061185287e+00 0.000000000000e+00 0.000000000000e+00
5.767500000000e+02 2.324768857336e+00 0.000000000000e+00 0.000000000000e+00
5.770000000000e+02 2.768810408221e+00 0.000000000000e+00 0.000000000000e+00
5.772500000000e+02 3.097245935648e+00 0.000000000000e+00 0.000000000000e+00
5.775000000000e+02 3.309746150011e+00 0.000000000000e+00 0.000000000000e+00
5.777500000000e+02 3.411293829806e+00 0.000000000000e+00 0.000000000000e+00
5.780000000000e+02 3.410522504288e+00 0.000000000000e+00 0.000000000000e+00
5.782500000000e+02 3.317954472814e+00 0.000000000000e+00 0.000000000000e+00
5.785000000000e+02 3.144396379735e+00 0.000000000000e+00 0.000000000000e+00
5.787500000000e+02 2.899711387030e+00 0.000000000000e+00 0.000000000000e+00
5.790000000000e+02 2.592119096893e+00 0.000000000000e+00 0.000000000000e+00
5.792500000000e+02 2.228088001105e+00 0.000000000000e+00 0.000000000000e+00
5.795000000000e+02 1.812792768083e+00 0.000000000000e+00 0.000000000000e+00
5.797500000000e+02 1.351022956564e+00 0.000000000000e+00 0.000000000000e+00
5.800000000000e+02 8.483623169945e-01 0.000000000000e+00 0.000000000000e+00
5.802500000000e+02 3.124174767879e-01 0.000000000000e+00 0.000000000000e+00
5.805000000000e+02 -2.461335846002e-01 0.000000000000e+00 0.000000000000e+00
5.807500000000e+02 -8.128787581277e-01 0.000000000000e+00 0.000000000000e+00
5.810000000000e+02 -1.369547414280e+00 0.000000000000e+00 0.000000000000e+00
5.812500000000e+02 -1.894503105679e+00 0.000000000000e+00 0.000000000000e+00
5.815000000000e+02 -2.363847027720e+00 0.000000000000e+00 0.000000000000e+00
5.817500000000e+02 -2.753041151814e+00 0.000000000000e+00 0.000000000000e+00
5.820000000000e+02 -3.038886568831e+00 0.000000000000e+00 0.000000000000e+00
5.822500000000e+02 -3.201639969541e+00 0.000000000000e+00 0.000000000000e+00
5.825000000000e+02 -3.227025896498e+00 0.000000000000e+00 0.000000000000e+00
5.827500000000e+02 -3.107907382661e+00 0.000000000000e+00 0.000000000000e+00
5.830000000000e+02 -2.845411926527e+00 0.000000000000e+00 0.000000000000e+00
5.832500000000e+02 -2.449368864119e+00 0.000000000000e+00 0.000000000000e+00
5.835000000000e+02 -1.937990516531e+00 0.000000000000e+00 0.000000000000e+00
5.837500000000e+02 -1.336813475409e+00 0.000000000000e+00 0.000000000000e+00
5.840000000000e+02 -6.769977510245e-01 0.000000000000e+00 0.000000000000e+00
5.842500000000e+02 6.849498857546e-03 0.000000000000e+00 0.000000000000e+00
5.845000000000e+02 6.791103428905e-01 0.000000000000e+00 0.000000000000e+00
5.847500000000e+02 1.305614401690e+00 0.000000000000e+00 0.000000000000e+00
5.850000000000e+02 1.855886021876e+00 0.000000000000e+00 0.000000000000e+00
5.852500000000e+02 2.304978814117e+00 0.000000000000e+00 0.000000000000e+00
5.855000000000e+02 2.634749752175e+00 0.000000000000e+00 0.000000000000e+00
5.857500000000e+02 2.834493685689e+00 0.000000000000e+00 0.000000000000e+00
5.860000000000e+02 2.900933992481e+00 0.000000000000e+00 0.000000000000e+00
5.862500000000e+02 2.837636858069e+00 0.000000000000e+00 0.000000000000e+00
5.865000000000e+02 2.653976568794e+00 0.000000000000e+00 0.000000000000e+00
5.867500000000e+02 2.363820130317e+00 0.000000000000e+00 0.000000000000e+00
5.870000000000e+02 1.984116863711e+00 0.000000000000e+00 0.000000000000e+00
5.872500000000e+02 1.533570824945e+00 0.000000000000e+00 0.000000000000e+00
5.875000000000e+02 1.031542607899e+00 0.000000000000e+00 0.000000000000e+00
5.877500000000e+02 4.972770114317e-01 0.000000000000e+00 0.000000000000e+00
5.880000000000e+02 -5.050870082043e-02 0.000000000000e+00 0.000000000000e+00
5.882500000000e+02 -5.937059708675e-01 0.000000000000e+00 0.000000000000e+00
5.885000000000e+02 -1.114654186759e+00 0.000000000000e+00 0.000000000000e+00
5.887500000000e+02 -1.595870683855e+00 0.000000000000e+00 0.000000000000e+00
5.890000000000e+02 -2.019827060155e+00 0.000000000000e+00 0.000000000000e+00
5.892500000000e+02 -2.368925123808e+00 0.000000000000e+00 0.000000000000e+00
5.895000000000e+02 -2.625797858050e+00 0.000000000000e+00 0.000000000000e+00
5.897500000000e+02 -2.774010060846e+00 0.000000000000e+00 0.000000000000e+00
5.900000000000e+02 -2.799165957454e+00 0.000000000000e+00 0.000000000000e+00
5.902500000000e+02 -2.690355850389e+00 0.000000000000e+00 0.000000000000e+00
5.905000000000e+02 -2.441801081577e+00 0.000000000000e+00 0.000000000000e+00
5.907500000000e+02 -2.054496835625e+00 0.000000000000e+00 0.000000000000e+00
5.910000000000e+02 -1.537615110997e+00 0.000000000000e+00 0.000000000000e+00
5.912500000000e+02 -9.094226148896e-01 0.000000000000e+00 0.000000000000e+00
5.915000000000e+02 -1.974940018335e-01 0.000000000000e+00 0.000000000000e+00
5.917500000000e+02 5.619407836076e-01 0.000000000000e+00 0.000000000000e+00
5.920000000000e+02 1.325590183843e+00 0.000000000000e+00 0.000000000000e+00
5.922500000000e+02 2.045605825214e+00 0.000000000000e+00 0.000000000000e+00
5.925000000000e+02 2.672856528352e+00 0.000000000000e+00 0.000000000000e+00
5.927500000000e+02 3.160724258075e+00 0.000000000000e+00 0.000000000000e+00
5.930000000000e+02 3.469089677369e+00 0.000000000000e+00 0.000000000000e+00
5.932500000000e+02 3.568122171804e+00 0.000000000000e+00 0.000000000000e+00
5.935000000000e+02 3.441477301096e+00 0.000000000000e+00 0.000000000000e+00
5.937500000000e+02 3.088537628144e+00 0.000000000000e+00 0.000000000000e+00
5.940000000000e+02 2.525409433258e+00 0.000000000000e+00 0.000000000000e+00
5.942500000000e+02 1.784501162085e+00 0.000000000000e+00 0.000000000000e+00
5.945000000000e+02 9.126479740598e-01 0.000000000000e+00 0.000000000000e+00
5.947500000000e+02 -3.210470992684e-02 0.000000000000e+00 0.000000000000e+00
5.950000000000e+02 -9.848041574682e-01 0.000000000000e+00 0.000000000000e+00
5.952500000000e+02 -1.878607230287e+00 0.000000000000e+00 0.000000000000e+00
5.955000000000e+02 -2.650058454472e+00 0.000000000000e+00 0.000000000000e+00
5.957500000000e+02 -3.244143949270e+00 0.000000000000e+00 0.000000000000e+00
5.960000000000e+02 -3.618655437088e+00 0.000000000000e+00 0.000000000000e+00
5.962500000000e+02 -3.747468152685e+00 0.000000000000e+00 0.000000000000e+00
5.965000000000e+02 -3.622448033498e+00 0.000000000000e+00 0.000000000000e+00
5.967500000000e+02 -3.253843866436e+00 0.000000000000e+00 0.000000000000e+00
5.970000000000e+02 -2.669172390243e+00 0.000000000000e+00 0.000000000000e+00
5.972500000000e+02 -1.910750714676e+00 0.000000000000e+00 0.000000000000e+00
5.975000000000e+02 -1.032153894360e+00 0.000000000000e+00 0.000000000000e+00
5.977500000000e+02 -9.396246075735e-02 0.000000000000e+00 0.000000000000e+00
5.980000000000e+02 8.407933753031e-01 0.000000000000e+00 0.000000000000e+00
5.982500000000e+02 1.711091676605e+00 0.000000000000e+00 0.000000000000e+00
5.985000000000e+02 2.461926732998e+00 0.000000000000e+00 0.000000000000e+00
5.987500000000e+02 3.047597742008e+00 0.000000000000e+00 0.000000000000e+00
5.990000000000e+02 3.434111944287e+00 0.000000000000e+00 0.000000000000e+00
5.992500000000e+02 3.600643317403e+00 0.000000000000e+00 0.000000000000e+00
5.995000000000e+02 3.540084349784e+00 0.000000000000e+00 0.000000000000e+00
5.997500000000e+02 3.258801294459e+00 0.000000000000e+00 0.000000000000e+00
6.000000000000e+02 2.775744708136e+00 0.000000000000e+00 0.000000000000e+00
6.002500000000e+02 2.121074897344e+00 0.000000000000e+00 0.000000000000e+00
6.005000000000e+02 1.334440043415e+00 0.000000000000e+00 0.000000000000e+00
6.007500000000e+02 4.630024620536e-01 0.000000000000e+00 0.000000000000e+00
6.010000000000e+02 -4.407415095428e-01 0.000000000000e+00 0.000000000000e+00
6.012500000000e+02 -1.321345982756e+00 0.000000000000e+00 0.000000000000e+00
6.015000000000e+02 -2.123026476959e+00 0.000000000000e+00 0.000000000000e+00
6.017500000000e+02 -2.792515231759e+00 0.000000000000e+00 0.000000000000e+00
6.020000000000e+02 -3.282142654465e+00 0.000000000000e+00 0.000000000000e+00
6.022500000000e+02 -3.553062121885e+00 0.000000000000e+00 0.000000000000e+00
6.025000000000e+02 -3.578452289431e+00 0.000000000000e+00 0.000000000000e+00
6.027500000000e+02 -3.346444871632e+00 0.000000000000e+00 0.000000000000e+00
6.030000000000e+02 -2.862455041578e+00 0.000000000000e+00 0.000000000000e+00
6.032500000000e+02 -2.150554744275e+00 0.000000000000e+00 0.000000000000e+00
6.035000000000e+02 -1.253541714203e+00 0.000000000000e+00 0.000000000000e+00
6.037500000000e+02 -2.314279337545e-01 0.000000000000e+00 0.000000000000e+00
6.040000000000e+02 8.417988328144e-01 0.000000000000e+00 0.000000000000e+00
6.042500000000e+02 1.883107185963e+00 0.000000000000e+00 0.000000000000e+00
6.045000000000e+02 2.806804008867e+00 0.000000000000e+00 0.000000000000e+00
6.047500000000e+02 3.531906741200e+00 0.000000000000e+00 0.000000000000e+00
6.050000000000e+02 3.989856795102e+00 0.000000000000e+00 0.000000000000e+00
6.052500000000e+02 4.131791493728e+00 0.000000000000e+00 0.000000000000e+00
6.055000000000e+02 3.934541100652e+00 0.000000000000e+00 0.000000000000e+00
6.057500000000e+02 3.404566652202e+00 0.000000000000e+00 0.000000000000e+00
6.060000000000e+02 2.579208501168e+00 0.000000000000e+00 0.000000000000e+00
6.062500000000e+02 1.524865652728e+00 0.000000000000e+00 0.000000000000e+00
6.065000000000e+02 3.320488769925e-01 0.000000000000e+00 0.000000000000e+00
6.067500000000e+02 -8.923891378935e-01 0.000000000000e+00 0.000000000000e+00
6.070000000000e+02 -2.035189183520e+00 0.000000000000e+00 0.000000000000e+00
6.072500000000e+02 -2.987827319397e+00 0.000000000000e+00 0.000000000000e+00
6.075000000000e+02 -3.657697356821e+00 0.000000000000e+00 0.000000000000e+00
6.077500000000e+02 -3.978090304250e+00 0.000000000000e+00 0.000000000000e+00
6.080000000000e+02 -3.915796049354e+00 0.000000000000e+00 0.000000000000e+00
6.082500000000e+02 -3.475368994986e+00 0.000000000000e+00 0.000000000000e+00
6.085000000000e+02 -2.699444320171e+00 0.000000000000e+00 0.000000000000e+00
6.087500000000e+02 -1.664928238821e+00 0.000000000000e+00 0.000000000000e+00
6.090000000000e+02 -4.753634581247e-01 0.000000000000e+00 0.000000000000e+00
6.092500000000e+02 7.497683995983e-01 0.000000000000e+00 0.000000000000e+00
6.095000000000e+02 1.887661098253e+00 0.000000000000e+00 0.000000000000e+00
6.097500000000e+02 2.825311255288e+00 0.000000000000e+00 0.000000000000e+00
6.100000000000e+02 3.471662210928e+00 0.000000000000e+00 0.000000000000e+00
6.102500000000e+02 3.767355122757e+00 0.000000000000e+00 0.000000000000e+00
6.105000000000e+02 3.690940370954e+00 0.000000000000e+00 0.000000000000e+00
6.107500000000e+02 3.260810392935e+00 0.000000000000e+00 0.000000000000e+00
6.110000000000e+02 2.532620361391e+00 0.000000000000e+00 0.000000000000e+00
6.112500000000e+02 1.592503477206e+00 0.000000000000e+00 0.000000000000e+00
6.115000000000e+02 5.468951006026e-01 0.000000000000e+00 0.000000000000e+00
6.117500000000e+02 -4.898103535806e-01 0.000000000000e+00 0.000000000000e+00
6.120000000000e+02 -1.408286933607e+00 0.000000000000e+00 0.000000000000e+00
6.122500000000e+02 -2.116432195876e+00 0.000000000000e+00 0.000000000000e+00
6.125000000000e+02 -2.549213873804e+00 0.000000000000e+00 0.000000000000e+00
6.127500000000e+02 -2.675073049807e+00 0.000000000000e+00 0.000000000000e+00
6.130000000000e+02 -2.498190389336e+00 0.000000000000e+00 0.000000000000e+00
6.132500000000e+02 -2.056447041553e+00 0.000000000000e+00 0.000000000000e+00
6.135000000000e+02 -1.415451682000e+00 0.000000000000e+00 0.000000000000e+00
6.137500000000e+02 -6.594894964144e-01 0.000000000000e+00 0.000000000000e+00
6.140000000000e+02 1.193850355678e-01 0.000000000000e+00 0.000000000000e+00
6.142500000000e+02 8.326884875064e-01 0.000000000000e+00 0.000000000000e+00
6.145000000000e+02 1.405846699284e+00 0.000000000000e+00 0.000000000000e+00
6.147500000000e+02 1.786270954432e+00 0.000000000000e+00 0.000000000000e+00
6.150000000000e+02 1.948248396937e+00 0.000000000000e+00 0.000000000000e+00
6.152500000000e+02 1.894171762686e+00 0.000000000000e+00 0.000000000000e+00
6.155000000000e+02 1.652132093982e+00 0.000000000000e+00 0.000000000000e+00
6.157500000000e+02 1.270377847761e+00 0.000000000000e+00 0.000000000000e+00
6.160000000000e+02 8.095398271922e-01 0.000000000000e+00 0.000000000000e+00
6.162500000000e+02 3.337815578461e-01 0.000000000000e+00 0.000000000000e+00
6.165000000000e+02 -9.787311730741e-02 0.000000000000e+00 0.000000000000e+00
6.167500000000e+02 -4.388674030112e-01 0.000000000000e+00 0.000000000000e+00
6.170000000000e+02 -6.601692616741e-01 0.000000000000e+00 0.000000000000e+00
6.172500000000e+02 -7.524983208000e-01 0.000000000000e+00 0.000000000000e+00
6.175000000000e+02 -7.255893590138e-01 0.000000000000e+00 0.000000000000e+00
6.177500000000e+02 -6.047901179276e-01 0.000000000000e+00 0.000000000000e+00
6.180000000000e+02 -4.256613969003e-01 0.000000000000e+00 0.000000000000e+00
6.182500000000e+02 -2.275056341089e-01 0.000000000000e+00 0.000000000000e+00
6.185000000000e+02 -4.686220044628e-02 0.000000000000e+00 0.000000000000e+00
6.187500000000e+02 8.803858099735e-02 0.000000000000e+00 0.000000000000e+00
6.190000000000e+02 1.610635249496e-01 0.000000000000e+00 0.000000000000e+00
6.192500000000e+02 1.697140123677e-01 0.000000000000e+00 0.000000000000e+00
6.195000000000e+02 1.242906378252e-01 0.000000000000e+00 0.000000000000e+00
6.197500000000e+02 4.494000427453e-02 0.000000000000e+00 0.000000000000e+00
6.200000000000e+02 -4.283558729455e-02 0.000000000000e+00 0.000000000000e+00
6.202500000000e+02 -1.133989357741e-01 0.000000000000e+00 0.000000000000e+00
6.205000000000e+02 -1.460292763462e-01 0.000000000000e+00 0.000000000000e+00
6.207500000000e+02 -1.289551596200e-01 0.000000000000e+00 0.000000000000e+00
6.210000000000e+02 -6.170451235419e-02 0.000000000000e+00 0.000000000000e+00
6.212500000000e+02 4.460521944441e-02 0.000000000000e+00 0.000000000000e+00
6.215000000000e+02 1.690705663078e-01 0.000000000000e+00 0.000000000000e+00
6.217500000000e+02 2.845880601549e-01 0.000000000000e+00 0.000000000000e+00
6.220000000000e+02 3.626197178010e-01 0.000000000000e+00 0.000000000000e+00
6.222500000000e+02 3.783414334784e-01 0.000000000000e+00 0.000000000000e+00
6.225000000000e+02 3.153126529466e-01 0.000000000000e+00 0.000000000000e+00
6.227500000000e+02 1.688787327341e-01 0.000000000000e+00 0.000000000000e+00
6.230000000000e+02 -5.228336435987e-02 0.000000000000e+00 0.000000000000e+00
6.232500000000e+02 -3.267714664254e-01 0.000000000000e+00 0.000000000000e+00
6.235000000000e+02 -6.231697481184e-01 0.000000000000e+00 0.000000000000e+00
6.237500000000e+02 -9.044814070487e-01 0.000000000000e+00 0.000000000000e+00
6.240000000000e+02 -1.133619415843e+00 0.000000000000e+00 0.000000000000e+00
6.242500000000e+02 -1.279115186651e+00 0.000000000000e+00 0.000000000000e+00
6.245000000000e+02 -1.320157743178e+00 0.000000000000e+00 0.000000000000e+00
6.247500000000e+02 -1.250166506775e+00 0.000000000000e+00 0.000000000000e+00
6.250000000000e+02 -1.078315638439e+00 0.000000000000e+00 0.000000000000e+00
6.252500000000e+02 -8.287343938974e-01 0.000000000000e+00 0.000000000000e+00
6.255000000000e+02 -5.374593322754e-01 0.000000000000e+00 0.000000000000e+00
6.257500000000e+02 -2.475567065383e-01 0.000000000000e+00 0.000000000000e+00
6.260000000000e+02 -3.114510883033e-03 0.000000000000e+00 0.000000000000e+00
6.262500000000e+02 1.570196122314e-01 0.000000000000e+00 0.000000000000e+00
6.265000000000e+02 2.048332183333e-01 0.000000000000e+00 0.000000000000e+00
6.267500000000e+02 1.272486794891e-01 0.000000000000e+00 0.000000000000e+00
6.270000000000e+02 -7.188246780814e-02 0.000000000000e+00 0.000000000000e+00
6.272500000000e+02 -3.721909747995e-01 0.000000000000e+00 0.000000000000e+00
6.275000000000e+02 -7.395533345819e-01 0.000000000000e+00 0.000000000000e+00
6.277500000000e+02 -1.130807684413e+00 0.000000000000e+00 0.000000000000e+00
6.280000000000e+02 -1.499737271279e+00 0.000000000000e+00 0.000000000000e+00
6.282500000000e+02 -1.803454133710e+00 0.000000000000e+00 0.000000000000e+00
6.285000000000e+02 -2.008262708532e+00 0.000000000000e+00 0.000000000000e+00
6.287500000000e+02 -2.094166567857e+00 0.000000000000e+00 0.000000000000e+00
6.290000000000e+02 -2.057387738464e+00 0.000000000000e+00 0.000000000000e+00
6.292500000000e+02 -1.910565013886e+00 0.000000000000e+00 0.000000000000e+00
6.295000000000e+02 -1.680639996074e+00 0.000000000000e+00 0.000000000000e+00
6.297500000000e+02 -1.404775674383e+00 0.000000000000e+00 0.000000000000e+00
6.300000000000e+02 -1.124932164204e+00 0.000000000000e+00 0.000000000000e+00
6.302500000000e+02 -8.819069714519e-01 0.000000000000e+00 0.000000000000e+00
6.305000000000e+02 -7.097072590628e-01 0.000000000000e+00 0.000000000000e+00
6.307500000000e+02 -6.310524069894e-01 0.000000000000e+00 0.000000000000e+00
6.310000000000e+02 -6.546196298302e-01 0.000000000000e+00 0.000000000000e+00
6.312500000000e+02 -7.743738075285e-01 0.000000000000e+00 0.000000000000e+00
6.315000000000e+02 -9.710076479418e-01 0.000000000000e+00 0.000000000000e+00
6.317500000000e+02 -1.215208145639e+00 0.000000000000e+00 0.000000000000e+00
6.320000000000e+02 -1.472206509985e+00 0.000000000000e+00 0.000000000000e+00
6.322500000000e+02 -1.706898891678e+00 0.000000000000e+00 0.000000000000e+00
6.325000000000e+02 -1.888767464556e+00 0.000000000000e+00 0.000000000000e+00
6.327500000000e+02 -1.995891159465e+00 0.000000000000e+00 0.000000000000e+00
6.330000000000e+02 -2.017499930936e+00 0.000000000000e+00 0.000000000000e+00
6.332500000000e+02 -1.954767474931e+00 0.000000000000e+00 0.000000000000e+00
6.335000000000e+02 -1.819815468224e+00 0.000000000000e+00 0.000000000000e+00
6.337500000000e+02 -1.633173750682e+00 0.000000000000e+00 0.000000000000e+00
6.340000000000e+02 -1.420163866572e+00 0.000000000000e+00 0.000000000000e+00
6.342500000000e+02 -1.206815239359e+00 0.000000000000e+00 0.000000000000e+00
6.345000000000e+02 -1.015964856934e+00 0.000000000000e+00 0.000000000000e+00
6.347500000000e+02 -8.641298602395e-01 0.000000000000e+00 0.000000000000e+00
6.350000000000e+02 -7.595913161842e-01 0.000000000000e+00 0.000000000000e+00
6.352500000000e+02 -7.019138911133e-01 0.000000000000e+00 0.000000000000e+00
6.355000000000e+02 -6.828863347129e-01 0.000000000000e+00 0.000000000000e+00
6.357500000000e+02 -6.886408761936e-01 0.000000000000e+00 0.000000000000e+00
6.360000000000e+02 -7.025317495738e-01 0.000000000000e+00 0.000000000000e+00
6.362500000000e+02 -7.082510448492e-01 0.000000000000e+00 0.000000000000e+00
6.365000000000e+02 -6.926477903306e-01 0.000000000000e+00 0.000000000000e+00
6.367500000000e+02 -6.477924925777e-01 0.000000000000e+00 0.000000000000e+00
6.370000000000e+02 -5.719787550207e-01 0.000000000000e+00 0.000000000000e+00
6.372500000000e+02 -4.695489785521e-01 0.000000000000e+00 0.000000000000e+00
6.375000000000e+02 -3.496385733651e-01 0.000000000000e+00 0.000000000000e+00
6.377500000000e+02 -2.241174908388e-01 0.000000000000e+00 0.000000000000e+00
6.380000000000e+02 -1.051387709179e-01 0.000000000000e+00 0.000000000000e+00
6.382500000000e+02 -2.760320237240e-03 0.000000000000e+00 0.000000000000e+00
6.385000000000e+02 7.691973323446e-02 0.000000000000e+00 0.000000000000e+00
6.387500000000e+02 1.327760729923e-01 0.000000000000e+00 0.000000000000e+00
6.390000000000e+02 1.686395998526e-01 0.000000000000e+00 0.000000000000e+00
6.392500000000e+02 1.922627026649e-01 0.000000000000e+00 0.000000000000e+00
6.395000000000e+02 2.134639581421e-01 0.000000000000e+00 0.000000000000e+00
6.397500000000e+02 2.418003877054e-01 0.000000000000e+00 0.000000000000e+00
6.400000000000e+02 2.842045698555e-01 0.000000000000e+00 0.000000000000e+00
6.402500000000e+02 3.430362790985e-01 0.000000000000e+00 0.000000000000e+00
6.405000000000e+02 4.149315055856e-01 0.000000000000e+00 0.000000000000e+00
6.407500000000e+02 4.906967028773e-01 0.000000000000e+00 0.000000000000e+00
6.410000000000e+02 5.563154730105e-01 0.000000000000e+00 0.000000000000e+00
6.412500000000e+02 5.949390123232e-01 0.000000000000e+00 0.000000000000e+00
6.415000000000e+02 5.895536970715e-01 0.000000000000e+00 0.000000000000e+00
6.417500000000e+02 5.258896905097e-01 0.000000000000e+00 0.000000000000e+00
6.420000000000e+02 3.950761634980e-01 0.000000000000e+00 0.000000000000e+00
6.422500000000e+02 1.955728408409e-01 0.000000000000e+00 0.000000000000e+00
6.425000000000e+02 -6.598818680036e-02 0.000000000000e+00 0.000000000000e+00
6.427500000000e+02 -3.752476757835e-01 0.000000000000e+00 0.000000000000e+00
6.430000000000e+02 -7.118418786726e-01 0.000000000000e+00 0.000000000000e+00
6.432500000000e+02 -1.052181182676e+00 0.000000000000e+00 0.000000000000e+00
6.435000000000e+02 -1.372880992160e+00 0.000000000000e+00 0.000000000000e+00
6.437500000000e+02 -1.654318765244e+00 0.000000000000e+00 0.000000000000e+00
6.440000000000e+02 -1.883750023609e+00 0.000000000000e+00 0.000000000000e+00
6.442500000000e+02 -2.057464985757e+00 0.000000000000e+00 0.000000000000e+00
6.445000000000e+02 -2.181600696464e+00 0.000000000000e+00 0.000000000000e+00
6.447500000000e+02 -2.271422080169e+00 0.000000000000e+00 0.000000000000e+00
6.450000000000e+02 -2.349119460634e+00 0.000000000000e+00 0.000000000000e+00
6.452500000000e+02 -2.440403808102e+00 0.000000000000e+00 0.000000000000e+00
6.455000000000e+02 -2.570377711219e+00 0.000000000000e+00 0.000000000000e+00
6.457500000000e+02 -2.759288313280e+00 0.000000000000e+00 0.000000000000e+00
6.460000000000e+02 -3.018806745575e+00 0.000000000000e+00 0.000000000000e+00
6.462500000000e+02 -3.349419005607e+00 0.000000000000e+00 0.000000000000e+00
6.465000000000e+02 -3.739362775868e+00 0.000000000000e+00 0.000000000000e+00
6.467500000000e+02 -4.165324437461e+00 0.000000000000e+00 0.000000000000e+00
6.470000000000e+02 -4.594852601163e+00 0.000000000000e+00 0.000000000000e+00
6.472500000000e+02 -4.990187215412e+00 0.000000000000e+00 0.000000000000e+00
6.475000000000e+02 -5.312985571632e+00 0.000000000000e+00 0.000000000000e+00
6.477500000000e+02 -5.529281773793e+00 0.000000000000e+00 0.000000000000e+00
6.480000000000e+02 -5.613967414716e+00 0.000000000000e+00 0.000000000000e+00
6.482500000000e+02 -5.554137155673e+00 0.000000000000e+00 0.000000000000e+00
6.485000000000e+02 -5.350796915221e+00 0.000000000000e+00 0.000000000000e+00
6.487500000000e+02 -5.018662993918e+00 0.000000000000e+00 0.000000000000e+00
6.490000000000e+02 -4.584054595456e+00 0.000000000000e+00 0.000000000000e+00
6.492500000000e+02 -4.081159929117e+00 0.000000000000e+00 0.000000000000e+00
6.495000000000e+02 -3.547196524531e+00 0.000000000000e+00 0.000000000000e+00
6.497500000000e+02 -3.017153795884e+00 0.000000000000e+00 0.000000000000e+00
6.500000000000e+02 -2.518874931189e+00 0.000000000000e+00 0.000000000000e+00
6.502500000000e+02 -2.069194766500e+00 0.000000000000e+00 0.000000000000e+00
6.505000000000e+02 -1.671705309147e+00 0.000000000000e+00 0.000000000000e+00
6.507500000000e+02 -1.316491205032e+00 0.000000000000e+00 0.000000000000e+00
6.510000000000e+02 -9.818963573335e-01 0.000000000000e+00 0.000000000000e+00
6.512500000000e+02 -6.380904776182e-01 0.000000000000e+00 0.000000000000e+00
6.515000000000e+02 -2.519428266414e-01 0.000000000000e+00 0.000000000000e+00
6.517500000000e+02 2.074822650649e-01 0.000000000000e+00 0.000000000000e+00
6.520000000000e+02 7.635891806762e-01 0.000000000000e+00 0.000000000000e+00
6.522500000000e+02 1.427839655078e+00 0.000000000000e+00 0.000000000000e+00
6.525000000000e+02 2.196906865864e+00 0.000000000000e+00 0.000000000000e+00
6.527500000000e+02 3.051818754007e+00 0.000000000000e+00 0.000000000000e+00
6.530000000000e+02 3.959236439705e+00 0.000000000000e+00 0.000000000000e+00
6.532500000000e+02 4.874714169949e+00 0.000000000000e+00 0.000000000000e+00
6.535000000000e+02 5.747508947041e+00 0.000000000000e+00 0.000000000000e+00
6.537500000000e+02 6.526290451582e+00 0.000000000000e+00 0.000000000000e+00
6.540000000000e+02 7.164975969999e+00 0.000000000000e+00 0.000000000000e+00
6.542500000000e+02 7.627898510191e+00 0.000000000000e+00 0.000000000000e+00
6.545000000000e+02 7.893611247764e+00 0.000000000000e+00 0.000000000000e+00
6.547500000000e+02 7.956824115469e+00 0.000000000000e+00 0.000000000000e+00
6.550000000000e+02 7.828231106918e+00 0.000000000000e+00 0.000000000000e+00
6.552500000000e+02 7.532282246823e+00 0.000000000000e+00 0.000000000000e+00
6.555000000000e+02 7.103240267286e+00 0.000000000000e+00 0.000000000000e+00
6.557500000000e+02 6.580098450593e+00 0.000000000000e+00 0.000000000000e+00
6.560000000000e+02 6.001089759090e+00 0.000000000000e+00 0.000000000000e+00
6.562500000000e+02 5.398567111131e+00 0.000000000000e+00 0.000000000000e+00
6.565000000000e+02 4.794974170883e+00 0.000000000000e+00 0.000000000000e+00
6.567500000000e+02 4.200464625352e+00 0.000000000000e+00 0.000000000000e+00
6.570000000000e+02 3.612489136426e+00 0.000000000000e+00 0.000000000000e+00
6.572500000000e+02 3.017387225577e+00 0.000000000000e+00 0.000000000000e+00
6.575000000000e+02 2.393736312495e+00 0.000000000000e+00 0.000000000000e+00
6.577500000000e+02 1.716962102413e+00 0.000000000000e+00 0.000000000000e+00
6.580000000000e+02 9.645380274748e-01 0.000000000000e+00 0.000000000000e+00
6.582500000000e+02 1.210206208928e-01 0.000000000000e+00 0.000000000000e+00
6.585000000000e+02 -8.178070243900e-01 0.000000000000e+00 0.000000000000e+00
6.587500000000e+02 -1.842284753815e+00 0.000000000000e+00 0.000000000000e+00
6.590000000000e+02 -2.928109253349e+00 0.000000000000e+00 0.000000000000e+00
6.592500000000e+02 -4.037581539264e+00 0.000000000000e+00 0.000000000000e+00
6.595000000000e+02 -5.122719397072e+00 0.000000000000e+00 0.000000000000e+00
6.597500000000e+02 -6.129831554628e+00 0.000000000000e+00 0.000000000000e+00
6.600000000000e+02 -7.004954077115e+00 0.000000000000e+00 0.000000000000e+00
6.602500000000e+02 -7.699437864587e+00 0.000000000000e+00 0.000000000000e+00
6.605000000000e+02 -8.174963438790e+00 0.000000000000e+00 0.000000000000e+00
6.607500000000e+02 -8.407345661719e+00 0.000000000000e+00 0.000000000000e+00
6.610000000000e+02 -8.388663078474e+00 0.000000000000e+00 0.000000000000e+00
6.612500000000e+02 -8.127478999267e+00 0.000000000000e+00 0.000000000000e+00
6.615000000000e+02 -7.647181063844e+00 0.000000000000e+00 0.000000000000e+00
6.617500000000e+02 -6.982716525522e+00 0.000000000000e+00 0.000000000000e+00
6.620000000000e+02 -6.176207462386e+00 0.000000000000e+00 0.000000000000e+00
6.622500000000e+02 -5.272065888618e+00 0.000000000000e+00 0.000000000000e+00
6.625000000000e+02 -4.312276053225e+00 0.000000000000e+00 0.000000000000e+00
6.627500000000e+02 -3.332465460017e+00 0.000000000000e+00 0.000000000000e+00
6.630000000000e+02 -2.359255722303e+00 0.000000000000e+00 0.000000000000e+00
6.632500000000e+02 -1.409189257821e+00 0.000000000000e+00 0.000000000000e+00
6.635000000000e+02 -4.892965697896e-01 0.000000000000e+00 0.000000000000e+00
6.637500000000e+02 4.008656103387e-01 0.000000000000e+00 0.000000000000e+00
6.640000000000e+02 1.266080051486e+00 0.000000000000e+00 0.000000000000e+00
6.642500000000e+02 2.111761031830e+00 0.000000000000e+00 0.000000000000e+00
6.645000000000e+02 2.940266072485e+00 0.000000000000e+00 0.000000000000e+00
6.647500000000e+02 3.747806977351e+00 0.000000000000e+00 0.000000000000e+00
6.650000000000e+02 4.522444681884e+00 0.000000000000e+00 0.000000000000e+00
6.652500000000e+02 5.243490959161e+00 0.000000000000e+00 0.000000000000e+00
6.655000000000e+02 5.882435885237e+00 0.000000000000e+00 0.000000000000e+00
6.657500000000e+02 6.405302174571e+00 0.000000000000e+00 0.000000000000e+00
6.660000000000e+02 6.776126336158e+00 0.000000000000e+00 0.000000000000e+00
6.662500000000e+02 6.961109377122e+00 0.000000000000e+00 0.000000000000e+00
6.665000000000e+02 6.932887146436e+00 0.000000000000e+00 0.000000000000e+00
6.667500000000e+02 6.674353702514e+00 0.000000000000e+00 0.000000000000e+00
6.670000000000e+02 6.181531008099e+00 0.000000000000e+00 0.000000000000e+00
6.672500000000e+02 5.465105059849e+00 0.000000000000e+00 0.000000000000e+00
6.675000000000e+02 4.550423668272e+00 0.000000000000e+00 0.000000000000e+00
6.677500000000e+02 3.475949876838e+00 0.000000000000e+00 0.000000000000e+00
6.680000000000e+02 2.290360273856e+00 0.000000000000e+00 0.000000000000e+00
6.682500000000e+02 1.048643265190e+00 0.000000000000e+00 0.000000000000e+00
6.685000000000e+02 -1.923324857592e-01 0.000000000000e+00 0.000000000000e+00
6.687500000000e+02 -1.378258559326e+00 0.000000000000e+00 0.000000000000e+00
6.690000000000e+02 -2.461333793436e+00 0.000000000000e+00 0.000000000000e+00
6.692500000000e+02 -3.403298257379e+00 0.000000000000e+00 0.000000000000e+00
6.695000000000e+02 -4.177268702959e+00 0.000000000000e+00 0.000000000000e+00
6.697500000000e+02 -4.768255633812e+00 0.000000000000e+00 0.000000000000e+00
6.700000000000e+02 -5.172416111095e+00 0.000000000000e+00 0.000000000000e+00
6.702500000000e+02 -5.395255233276e+00 0.000000000000e+00 0.000000000000e+00
6.705000000000e+02 -5.449112241163e+00 0.000000000000e+00 0.000000000000e+00
6.707500000000e+02 -5.350339300152e+00 0.000000000000e+00 0.000000000000e+00
6.710000000000e+02 -5.116594473470e+00 0.000000000000e+00 0.000000000000e+00
6.712500000000e+02 -4.764625656887e+00 0.000000000000e+00 0.000000000000e+00
6.715000000000e+02 -4.308827548196e+00 0.000000000000e+00 0.000000000000e+00
6.717500000000e+02 -3.760723765858e+00 0.000000000000e+00 0.000000000000e+00
6.720000000000e+02 -3.129379953733e+00 0.000000000000e+00 0.000000000000e+00
6.722500000000e+02 -2.422611631747e+00 0.000000000000e+00 0.000000000000e+00
6.725000000000e+02 -1.648731979826e+00 0.000000000000e+00 0.000000000000e+00
6.727500000000e+02 -8.185052368345e-01 0.000000000000e+00 0.000000000000e+00
6.730000000000e+02 5.305916420831e-02 0.000000000000e+00 0.000000000000e+00
6.732500000000e+02 9.454151476670e-01 0.000000000000e+00 0.000000000000e+00
6.735000000000e+02 1.831965110009e+00 0.000000000000e+00 0.000000000000e+00
6.737500000000e+02 2.680488025263e+00 0.000000000000e+00 0.000000000000e+00
6.740000000000e+02 3.454546547455e+00 0.000000000000e+00 0.000000000000e+00
6.742500000000e+02 4.115773309390e+00 0.000000000000e+00 0.000000000000e+00
6.745000000000e+02 4.626813315642e+00 0.000000000000e+00 0.000000000000e+00
6.747500000000e+02 4.954604415407e+00 0.000000000000e+00 0.000000000000e+00
6.750000000000e+02 5.073623221055e+00 0.000000000000e+00 0.000000000000e+00
6.752500000000e+02 4.968716031696e+00 0.000000000000e+00 0.000000000000e+00
6.755000000000e+02 4.637173794266e+00 0.000000000000e+00 0.000000000000e+00
6.757500000000e+02 4.089791409242e+00 0.000000000000e+00 0.000000000000e+00
6.760000000000e+02 3.350764191455e+00 0.000000000000e+00 0.000000000000e+00
6.762500000000e+02 2.456403815929e+00 0.000000000000e+00 0.000000000000e+00
6.765000000000e+02 1.452786619723e+00 0.000000000000e+00 0.000000000000e+00
6.767500000000e+02 3.925629344881e-01 0.000000000000e+00 0.000000000000e+00
6.770000000000e+02 -6.687564056991e-01 0.000000000000e+00 0.000000000000e+00
6.772500000000e+02 -1.676670930850e+00 0.000000000000e+00 0.000000000000e+00
6.775000000000e+02 -2.581347145790e+00 0.000000000000e+00 0.000000000000e+00
6.777500000000e+02 -3.340725814834e+00 0.000000000000e+00 0.000000000000e+00
6.780000000000e+02 -3.922818590080e+00 0.000000000000e+00 0.000000000000e+00
6.782500000000e+02 -4.307033635340e+00 0.000000000000e+00 0.000000000000e+00
6.785000000000e+02 -4.484485108473e+00 0.000000000000e+00 0.000000000000e+00
6.787500000000e+02 -4.457356358323e+00 0.000000000000e+00 0.000000000000e+00
6.790000000000e+02 -4.237487377689e+00 0.000000000000e+00 0.000000000000e+00
6.792500000000e+02 -3.844431411452e+00 0.000000000000e+00 0.000000000000e+00
6.795000000000e+02 -3.303265147657e+00 0.000000000000e+00 0.000000000000e+00
6.797500000000e+02 -2.642437645540e+00 0.000000000000e+00 0.000000000000e+00
6.800000000000e+02 -1.891906089968e+00 0.000000000000e+00 0.000000000000e+00
6.802500000000e+02 -1.081737456129e+00 0.000000000000e+00 0.000000000000e+00
6.805000000000e+02 -2.412641733538e-01 0.000000000000e+00 0.000000000000e+00
6.807500000000e+02 6.012182956832e-01 0.000000000000e+00 0.000000000000e+00
6.810000000000e+02 1.418319328044e+00 0.000000000000e+00 0.000000000000e+00
6.812500000000e+02 2.183170691264e+00 0.000000000000e+00 0.000000000000e+00
6.815000000000e+02 2.869025171727e+00 0.000000000000e+00 0.000000000000e+00
6.817500000000e+02 3.449077702548e+00 0.000000000000e+00 0.000000000000e+00
6.820000000000e+02 3.896720673308e+00 0.000000000000e+00 0.000000000000e+00
6.822500000000e+02 4.186378348643e+00 0.000000000000e+00 0.000000000000e+00
6.825000000000e+02 4.294969485215e+00 0.000000000000e+00 0.000000000000e+00
6.827500000000e+02 4.203934605097e+00 0.000000000000e+00 0.000000000000e+00
6.830000000000e+02 3.901650176562e+00 0.000000000000e+00 0.000000000000e+00
6.832500000000e+02 3.385952456158e+00 0.000000000000e+00 0.000000000000e+00
6.835000000000e+02 2.666424220734e+00 0.000000000000e+00 0.000000000000e+00
6.837500000000e+02 1.766070242071e+00 0.000000000000e+00 0.000000000000e+00
6.840000000000e+02 7.220294508226e-01 0.000000000000e+00 0.000000000000e+00
6.842500000000e+02 -4.149554717949e-01 0.000000000000e+00 0.000000000000e+00
6.845000000000e+02 -1.582472228597e+00 0.000000000000e+00 0.000000000000e+00
6.847500000000e+02 -2.709786178386e+00 0.000000000000e+00 0.000000000000e+00
6.850000000000e+02 -3.722441611441e+00 0.000000000000e+00 0.000000000000e+00
6.852500000000e+02 -4.547792659734e+00 0.000000000000e+00 0.000000000000e+00
6.855000000000e+02 -5.120998534556e+00 0.000000000000e+00 0.000000000000e+00
6.857500000000e+02 -5.390920358058e+00 0.000000000000e+00 0.000000000000e+00
6.860000000000e+02 -5.325317830009e+00 0.000000000000e+00 0.000000000000e+00
6.862500000000e+02 -4.914771781176e+00 0.000000000000e+00 0.000000000000e+00
6.865000000000e+02 -4.174853893034e+00 0.000000000000e+00 0.000000000000e+00
6.867500000000e+02 -3.146219794191e+00 0.000000000000e+00 0.000000000000e+00
6.870000000000e+02 -1.892500969380e+00 0.000000000000e+00 0.000000000000e+00
6.872500000000e+02 -4.960929670461e-01 0.000000000000e+00 0.000000000000e+00
6.875000000000e+02 9.478427847823e-01 0.000000000000e+00 0.000000000000e+00
6.877500000000e+02 2.338654241459e+00 0.000000000000e+00 0.000000000000e+00
6.880000000000e+02 3.578100509338e+00 0.000000000000e+00 0.000000000000e+00
6.882500000000e+02 4.578156305868e+00 0.000000000000e+00 0.000000000000e+00
6.885000000000e+02 5.267999411124e+00 0.000000000000e+00 0.000000000000e+00
6.887500000000e+02 5.599542908995e+00 0.000000000000e+00 0.000000000000e+00
6.890000000000e+02 5.551023518245e+00 0.000000000000e+00 0.000000000000e+00
6.892500000000e+02 5.128357113541e+00 0.000000000000e+00 0.000000000000e+00
6.895000000000e+02 4.364198839288e+00 0.000000000000e+00 0.000000000000e+00
6.897500000000e+02 3.314871210419e+00 0.000000000000e+00 0.000000000000e+00
6.900000000000e+02 2.055522945716e+00 0.000000000000e+00 0.000000000000e+00
6.902500000000e+02 6.740316093709e-01 0.000000000000e+00 0.000000000000e+00
6.905000000000e+02 -7.357510606296e-01 0.000000000000e+00 0.000000000000e+00
6.907500000000e+02 -2.080797636241e+00 0.000000000000e+00 0.000000000000e+00
6.910000000000e+02 -3.275187422268e+00 0.000000000000e+00 0.000000000000e+00
6.912500000000e+02 -4.245422945955e+00 0.000000000000e+00 0.000000000000e+00
6.915000000000e+02 -4.934478107859e+00 0.000000000000e+00 0.000000000000e+00
6.917500000000e+02 -5.304437525854e+00 0.000000000000e+00 0.000000000000e+00
6.920000000000e+02 -5.337739447821e+00 0.000000000000e+00 0.000000000000e+00
6.922500000000e+02 -5.037157813613e+00 0.000000000000e+00 0.000000000000e+00
6.925000000000e+02 -4.424738185098e+00 0.000000000000e+00 0.000000000000e+00
6.927500000000e+02 -3.539931151858e+00 0.000000000000e+00 0.000000000000e+00
6.930000000000e+02 -2.437148328754e+00 0.000000000000e+00 0.000000000000e+00
6.932500000000e+02 -1.182911448005e+00 0.000000000000e+00 0.000000000000e+00
6.935000000000e+02 1.473081027940e-01 0.000000000000e+00 0.000000000000e+00
6.937500000000e+02 1.472532883288e+00 0.000000000000e+00 0.000000000000e+00
6.940000000000e+02 2.710028314206e+00 0.000000000000e+00 0.000000000000e+00
6.942500000000e+02 3.779389564180e+00 0.000000000000e+00 0.000000000000e+00
6.945000000000e+02 4.606963311551e+00 0.000000000000e+00 0.000000000000e+00
6.947500000000e+02 5.130520704843e+00 0.000000000000e+00 0.000000000000e+00
6.950000000000e+02 5.303983914932e+00 0.000000000000e+00 0.000000000000e+00
6.952500000000e+02 5.101881604615e+00 0.000000000000e+00 0.000000000000e+00
6.955000000000e+02 4.523094497244e+00 0.000000000000e+00 0.000000000000e+00
6.957500000000e+02 3.593378758519e+00 0.000000000000e+00 0.000000000000e+00
6.960000000000e+02 2.366146763420e+00 0.000000000000e+00 0.000000000000e+00
6.962500000000e+02 9.210588436432e-01 0.000000000000e+00 0.000000000000e+00
6.965000000000e+02 -6.398590058479e-01 0.000000000000e+00 0.000000000000e+00
6.967500000000e+02 -2.198616474586e+00 0.000000000000e+00 0.000000000000e+00
6.970000000000e+02 -3.629928622156e+00 0.000000000000e+00 0.000000000000e+00
6.972500000000e+02 -4.811586798189e+00 0.000000000000e+00 0.000000000000e+00
6.975000000000e+02 -5.635669758738e+00 0.000000000000e+00 0.000000000000e+00
6.977500000000e+02 -6.019507853575e+00 0.000000000000e+00 0.000000000000e+00
6.980000000000e+02 -5.915195957272e+00 0.000000000000e+00 0.000000000000e+00
6.982500000000e+02 -5.316472599138e+00 0.000000000000e+00 0.000000000000e+00
6.985000000000e+02 -4.261957147052e+00 0.000000000000e+00 0.000000000000e+00
6.987500000000e+02 -2.834057530485e+00 0.000000000000e+00 0.000000000000e+00
6.990000000000e+02 -1.153300525269e+00 0.000000000000e+00 0.000000000000e+00
6.992500000000e+02 6.316511393834e-01 0.000000000000e+00 0.000000000000e+00
6.995000000000e+02 2.357505812676e+00 0.000000000000e+00 0.000000000000e+00
6.997500000000e+02 3.862114565006e+00 0.000000000000e+00 0.000000000000e+00
7.000000000000e+02 5.000896470762e+00 0.000000000000e+00 0.000000000000e+00
7.002500000000e+02 5.662127804308e+00 0.000000000000e+00 0.000000000000e+00
7.005000000000e+02 5.779333813129e+00 0.000000000000e+00 0.000000000000e+00
7.007500000000e+02 5.339266654426e+00 0.000000000000e+00 0.000000000000e+00
7.010000000000e+02 4.384396081817e+00 0.000000000000e+00 0.000000000000e+00
7.012500000000e+02 3.009435177120e+00 0.000000000000e+00 0.000000000000e+00
7.015000000000e+02 1.352104216582e+00 0.000000000000e+00 0.000000000000e+00
7.017500000000e+02 -4.209802906137e-01 0.000000000000e+00 0.000000000000e+00
7.020000000000e+02 -2.131803231206e+00 0.000000000000e+00 0.000000000000e+00
7.022500000000e+02 -3.609907491823e+00 0.000000000000e+00 0.000000000000e+00
7.025000000000e+02 -4.710664708719e+00 0.000000000000e+00 0.000000000000e+00
7.027500000000e+02 -5.330754711764e+00 0.000000000000e+00 0.000000000000e+00
7.030000000000e+02 -5.419046115708e+00 0.000000000000e+00 0.000000000000e+00
7.032500000000e+02 -4.981595582384e+00 0.000000000000e+00 0.000000000000e+00
7.035000000000e+02 -4.080173985871e+00 0.000000000000e+00 0.000000000000e+00
7.037500000000e+02 -2.824499730413e+00 0.000000000000e+00 0.000000000000e+00
7.040000000000e+02 -1.359116305888e+00 0.000000000000e+00 0.000000000000e+00
7.042500000000e+02 1.535033094230e-01 0.000000000000e+00 0.000000000000e+00
7.045000000000e+02 1.551591589336e+00 0.000000000000e+00 0.000000000000e+00
7.047500000000e+02 2.692228742698e+00 0.000000000000e+00 0.000000000000e+00
7.050000000000e+02 3.466841384556e+00 0.000000000000e+00 0.000000000000e+00
7.052500000000e+02 3.812256851345e+00 0.000000000000e+00 0.000000000000e+00
7.055000000000e+02 3.716086429164e+00 0.000000000000e+00 0.000000000000e+00
7.057500000000e+02 3.215933753637e+00 0.000000000000e+00 0.000000000000e+00
7.060000000000e+02 2.392702187387e+00 0.000000000000e+00 0.000000000000e+00
7.062500000000e+02 1.359005693634e+00 0.000000000000e+00 0.000000000000e+00
7.065000000000e+02 2.442768698480e-01 0.000000000000e+00 0.000000000000e+00
7.067500000000e+02 -8.214619112634e-01 0.000000000000e+00 0.000000000000e+00
7.070000000000e+02 -1.723088605581e+00 0.000000000000e+00 0.000000000000e+00
7.072500000000e+02 -2.373220150103e+00 0.000000000000e+00 0.000000000000e+00
7.075000000000e+02 -2.720895835407e+00 0.000000000000e+00 0.000000000000e+00
7.077500000000e+02 -2.755196745587e+00 0.000000000000e+00 0.000000000000e+00
7.080000000000e+02 -2.503590103041e+00 0.000000000000e+00 0.000000000000e+00
7.082500000000e+02 -2.025490605359e+00 0.000000000000e+00 0.000000000000e+00
7.085000000000e+02 -1.402144249688e+00 0.000000000000e+00 0.000000000000e+00
7.087500000000e+02 -7.243823300485e-01 0.000000000000e+00 0.000000000000e+00
7.090000000000e+02 -8.000827468588e-02 0.000000000000e+00 0.000000000000e+00
7.092500000000e+02 4.574553728543e-01 0.000000000000e+00 0.000000000000e+00
7.095000000000e+02 8.372057815082e-01 0.000000000000e+00 0.000000000000e+00
7.097500000000e+02 1.035795891753e+00 0.000000000000e+00 0.000000000000e+00
7.100000000000e+02 1.057564985062e+00 0.000000000000e+00 0.000000000000e+00
7.102500000000e+02 9.310800547661e-01 0.000000000000e+00 0.000000000000e+00
7.105000000000e+02 7.023666198090e-01 0.000000000000e+00 0.000000000000e+00
7.107500000000e+02 4.261339304603e-01 0.000000000000e+00 0.000000000000e+00
7.110000000000e+02 1.564321554937e-01 0.000000000000e+00 0.000000000000e+00
7.112500000000e+02 -6.180976573195e-02 0.000000000000e+00 0.000000000000e+00
7.115000000000e+02 -1.991219955146e-01 0.000000000000e+00 0.000000000000e+00
7.117500000000e+02 -2.448478121651e-01 0.000000000000e+00 0.000000000000e+00
7.120000000000e+02 -2.071542378826e-01 0.000000000000e+00 0.000000000000e+00
7.122500000000e+02 -1.098770168502e-01 0.000000000000e+00 0.000000000000e+00
7.125000000000e+02 1.313047420321e-02 0.000000000000e+00 0.000000000000e+00
7.127500000000e+02 1.251023554176e-01 0.000000000000e+00 0.000000000000e+00
7.130000000000e+02 1.936786653461e-01 0.000000000000e+00 0.000000000000e+00
7.132500000000e+02 1.971980965822e-01 0.000000000000e+00 0.000000000000e+00
7.135000000000e+02 1.289238879556e-01 0.000000000000e+00 0.000000000000e+00
7.137500000000e+02 -1.478932235883e-03 0.000000000000e+00 0.000000000000e+00
7.140000000000e+02 -1.694347936025e-01 0.000000000000e+00 0.000000000000e+00
7.142500000000e+02 -3.396465730393e-01 0.000000000000e+00 0.000000000000e+00
7.145000000000e+02 -4.722698727815e-01 0.000000000000e+00 0.000000000000e+00
7.147500000000e+02 -5.300363821044e-01 0.000000000000e+00 0.000000000000e+00
7.150000000000e+02 -4.851343693334e-01 0.000000000000e+00 0.000000000000e+00
7.152500000000e+02 -3.246900700640e-01 0.000000000000e+00 0.000000000000e+00
7.155000000000e+02 -5.391437442716e-02 0.000000000000e+00 0.000000000000e+00
7.157500000000e+02 3.036505803267e-01 0.000000000000e+00 0.000000000000e+00
7.160000000000e+02 7.088890485443e-01 0.000000000000e+00 0.000000000000e+00
7.162500000000e+02 1.112497870391e+00 0.000000000000e+00 0.000000000000e+00
7.165000000000e+02 1.462202377450e+00 0.000000000000e+00 0.000000000000e+00
7.167500000000e+02 1.710702894028e+00 0.000000000000e+00 0.000000000000e+00
7.170000000000e+02 1.823122431894e+00 0.000000000000e+00 0.000000000000e+00
7.172500000000e+02 1.782786575258e+00 0.000000000000e+00 0.000000000000e+00
7.175000000000e+02 1.594408822071e+00 0.000000000000e+00 0.000000000000e+00
7.177500000000e+02 1.284141884059e+00 0.000000000000e+00 0.000000000000e+00
7.180000000000e+02 8.964284091077e-01 0.000000000000e+00 0.000000000000e+00
7.182500000000e+02 4.880708595172e-01 0.000000000000e+00 0.000000000000e+00
7.185000000000e+02 1.203654271104e-01 0.000000000000e+00 0.000000000000e+00
7.187500000000e+02 -1.495561272708e-01 0.000000000000e+00 0.000000000000e+00
7.190000000000e+02 -2.769056238752e-01 0.000000000000e+00 0.000000000000e+00
7.192500000000e+02 -2.357315133598e-01 0.000000000000e+00 0.000000000000e+00
7.195000000000e+02 -2.276415916661e-02 0.000000000000e+00 0.000000000000e+00
7.197500000000e+02 3.419587691182e-01 0.000000000000e+00 0.000000000000e+00
7.200000000000e+02 8.177842864008e-01 0.000000000000e+00 0.000000000000e+00
7.202500000000e+02 1.349062911248e+00 0.000000000000e+00 0.000000000000e+00
7.205000000000e+02 1.872875589546e+00 0.000000000000e+00 0.000000000000e+00
7.207500000000e+02 2.327745509386e+00 0.000000000000e+00 0.000000000000e+00
7.210000000000e+02 2.662075455812e+00 0.000000000000e+00 0.000000000000e+00
7.212500000000e+02 2.841102492313e+00 0.000000000000e+00 0.000000000000e+00
7.215000000000e+02 2.851390715376e+00 0.000000000000e+00 0.000000000000e+00
7.217500000000e+02 2.702253493018e+00 0.000000000000e+00 0.000000000000e+00
7.220000000000e+02 2.423951958841e+00 0.000000000000e+00 0.000000000000e+00
7.222500000000e+02 2.062987576860e+00 0.000000000000e+00 0.000000000000e+00
7.225000000000e+02 1.675222915897e+00 0.000000000000e+00 0.000000000000e+00
7.227500000000e+02 1.317865271954e+00 0.000000000000e+00 0.000000000000e+00
7.230000000000e+02 1.041489774081e+00 0.000000000000e+00 0.000000000000e+00
7.232500000000e+02 8.832440306184e-01 0.000000000000e+00 0.000000000000e+00
7.235000000000e+02 8.621740783068e-01 0.000000000000e+00 0.000000000000e+00
7.237500000000e+02 9.772753523159e-01 0.000000000000e+00 0.000000000000e+00
7.240000000000e+02 1.208456034234e+00 0.000000000000e+00 0.000000000000e+00
7.242500000000e+02 1.520167838868e+00 0.000000000000e+00 0.000000000000e+00
7.245000000000e+02 1.867076357624e+00 0.000000000000e+00 0.000000000000e+00
7.247500000000e+02 2.200865694653e+00 0.000000000000e+00 0.000000000000e+00
7.250000000000e+02 2.477139049525e+00 0.000000000000e+00 0.000000000000e+00
7.252500000000e+02 2.661403858114e+00 0.000000000000e+00 0.000000000000e+00
7.255000000000e+02 2.733307985957e+00 0.000000000000e+00 0.000000000000e+00
7.257500000000e+02 2.688590326823e+00 0.000000000000e+00 0.000000000000e+00
7.260000000000e+02 2.538575724768e+00 0.000000000000e+00 0.000000000000e+00
7.262500000000e+02 2.307421896360e+00 0.000000000000e+00 0.000000000000e+00
7.265000000000e+02 2.027656541851e+00 0.000000000000e+00 0.000000000000e+00
7.267500000000e+02 1.734776820665e+00 0.000000000000e+00 0.000000000000e+00
7.270000000000e+02 1.461788138138e+00 0.000000000000e+00 0.000000000000e+00
7.272500000000e+02 1.234523293422e+00 0.000000000000e+00 0.000000000000e+00
7.275000000000e+02 1.068417446790e+00 0.000000000000e+00 0.000000000000e+00
7.277500000000e+02 9.671501082574e-01 0.000000000000e+00 0.000000000000e+00
7.280000000000e+02 9.232480318271e-01 0.000000000000e+00 0.000000000000e+00
7.282500000000e+02 9.204250436730e-01 0.000000000000e+00 0.000000000000e+00
7.285000000000e+02 9.371673190739e-01 0.000000000000e+00 0.000000000000e+00
7.287500000000e+02 9.508966032457e-01 0.000000000000e+00 0.000000000000e+00
7.290000000000e+02 9.419844358971e-01 0.000000000000e+00 0.000000000000e+00
7.292500000000e+02 8.969530154274e-01 0.000000000000e+00 0.000000000000e+00
7.295000000000e+02 8.103683372154e-01 0.000000000000e+00 0.000000000000e+00
7.297500000000e+02 6.851769416913e-01 0.000000000000e+00 0.000000000000e+00
7.300000000000e+02 5.315157550410e-01 0.000000000000e+00 0.000000000000e+00
7.302500000000e+02 3.642876501354e-01 0.000000000000e+00 0.000000000000e+00
7.305000000000e+02 1.999997342228e-01 0.000000000000e+00 0.000000000000e+00
7.307500000000e+02 5.347402595940e-02 0.000000000000e+00 0.000000000000e+00
7.310000000000e+02 -6.495581021668e-02 0.000000000000e+00 0.000000000000e+00
7.312500000000e+02 -1.512510407792e-01 0.000000000000e+00 0.000000000000e+00
7.315000000000e+02 -2.081576277345e-01 0.000000000000e+00 0.000000000000e+00
7.317500000000e+02 -2.443030270581e-01 0.000000000000e+00 0.000000000000e+00
7.320000000000e+02 -2.720786929208e-01 0.000000000000e+00 0.000000000000e+00
7.322500000000e+02 -3.047086429158e-01 0.000000000000e+00 0.000000000000e+00
7.325000000000e+02 -3.530549343631e-01 0.000000000000e+00 0.000000000000e+00
7.327500000000e+02 -4.227644197173e-01 0.000000000000e+00 0.000000000000e+00
7.330000000000e+02 -5.123083919837e-01 0.000000000000e+00 0.000000000000e+00
7.332500000000e+02 -6.123163793911e-01 0.000000000000e+00 0.000000000000e+00
7.335000000000e+02 -7.063825796919e-01 0.000000000000e+00 0.000000000000e+00
7.337500000000e+02 -7.732657188120e-01 0.000000000000e+00 0.000000000000e+00
7.340000000000e+02 -7.901540501911e-01 0.000000000000e+00 0.000000000000e+00
7.342500000000e+02 -7.364692407395e-01 0.000000000000e+00 0.000000000000e+00
7.345000000000e+02 -5.975703348800e-01 0.000000000000e+00 0.000000000000e+00
7.347500000000e+02 -3.677123145452e-01 0.000000000000e+00 0.000000000000e+00
7.350000000000e+02 -5.171612607608e-02 0.000000000000e+00 0.000000000000e+00
7.352500000000e+02 3.349964083393e-01 0.000000000000e+00 0.000000000000e+00
7.355000000000e+02 7.680891924091e-01 0.000000000000e+00 0.000000000000e+00
7.357500000000e+02 1.217524009094e+00 0.000000000000e+00 0.000000000000e+00
7.360000000000e+02 1.651843494238e+00 0.000000000000e+00 0.000000000000e+00
7.362500000000e+02 2.042877738088e+00 0.000000000000e+00 0.000000000000e+00
7.365000000000e+02 2.370133929965e+00 0.000000000000e+00 0.000000000000e+00
7.367500000000e+02 2.624151559415e+00 0.000000000000e+00 0.000000000000e+00
7.370000000000e+02 2.808244377092e+00 0.000000000000e+00 0.000000000000e+00
7.372500000000e+02 2.938285280047e+00 0.000000000000e+00 0.000000000000e+00
7.375000000000e+02 3.040486588700e+00 0.000000000000e+00 0.000000000000e+00
7.377500000000e+02 3.147440583250e+00 0.000000000000e+00 0.000000000000e+00
7.380000000000e+02 3.292965076306e+00 0.000000000000e+00 0.000000000000e+00
7.382500000000e+02 3.506501836626e+00 0.000000000000e+00 0.000000000000e+00
7.385000000000e+02 3.807908647521e+00 0.000000000000e+00 0.000000000000e+00
7.387500000000e+02 4.203451964341e+00 0.000000000000e+00 0.000000000000e+00
7.390000000000e+02 4.683649087036e+00 0.000000000000e+00 0.000000000000e+00
7.392500000000e+02 5.223348169257e+00 0.000000000000e+00 0.000000000000e+00
7.395000000000e+02 5.784108958917e+00 0.000000000000e+00 0.000000000000e+00
7.397500000000e+02 6.318605073468e+00 0.000000000000e+00 0.000000000000e+00
7.400000000000e+02 6.776461255821e+00 0.000000000000e+00 0.000000000000e+00
7.402500000000e+02 7.110713295306e+00 0.000000000000e+00 0.000000000000e+00
7.405000000000e+02 7.283969314650e+00 0.000000000000e+00 0.000000000000e+00
7.407500000000e+02 7.273376996734e+00 0.000000000000e+00 0.000000000000e+00
7.410000000000e+02 7.073660146370e+00 0.000000000000e+00 0.000000000000e+00
7.412500000000e+02 6.697757966402e+00 0.000000000000e+00 0.000000000000e+00
7.415000000000e+02 6.174943000246e+00 0.000000000000e+00 0.000000000000e+00
7.417500000000e+02 5.546659113588e+00 0.000000000000e+00 0.000000000000e+00
7.420000000000e+02 4.860655564104e+00 0.000000000000e+00 0.000000000000e+00
7.422500000000e+02 4.164247620997e+00 0.000000000000e+00 0.000000000000e+00
7.425000000000e+02 3.497670252697e+00 0.000000000000e+00 0.000000000000e+00
7.427500000000e+02 2.888488122144e+00 0.000000000000e+00 0.000000000000e+00
7.430000000000e+02 2.347881825600e+00 0.000000000000e+00 0.000000000000e+00
7.432500000000e+02 1.869366777686e+00 0.000000000000e+00 0.000000000000e+00
7.435000000000e+02 1.430154839359e+00 0.000000000000e+00 0.000000000000e+00
7.437500000000e+02 9.949894064065e-01 0.000000000000e+00 0.000000000000e+00
7.440000000000e+02 5.219269444119e-01 0.000000000000e+00 0.000000000000e+00
7.442500000000e+02 -3.074634862266e-02 0.000000000000e+00 0.000000000000e+00
7.445000000000e+02 -6.974436453063e-01 0.000000000000e+00 0.000000000000e+00
7.447500000000e+02 -1.499063275377e+00 0.000000000000e+00 0.000000000000e+00
7.450000000000e+02 -2.438527856976e+00 0.000000000000e+00 0.000000000000e+00
7.452500000000e+02 -3.498730937593e+00 0.000000000000e+00 0.000000000000e+00
7.455000000000e+02 -4.643209057790e+00 0.000000000000e+00 0.000000000000e+00
7.457500000000e+02 -5.819475077253e+00 0.000000000000e+00 0.000000000000e+00
7.460000000000e+02 -6.964575166117e+00 0.000000000000e+00 0.000000000000e+00
7.462500000000e+02 -8.012120205158e+00 0.000000000000e+00 0.000000000000e+00
7.465000000000e+02 -8.899836653794e+00 0.000000000000e+00 0.000000000000e+00
7.467500000000e+02 -9.576611184432e+00 0.000000000000e+00 0.000000000000e+00
7.470000000000e+02 -1.000807716410e+01 0.000000000000e+00 0.000000000000e+00
7.472500000000e+02 -1.017999838967e+01 0.000000000000e+00 0.000000000000e+00
7.475000000000e+02 -1.009901641022e+01 0.000000000000e+00 0.000000000000e+00
7.477500000000e+02 -9.790697795629e+00 0.000000000000e+00 0.000000000000e+00
7.480000000000e+02 -9.295194201454e+00 0.000000000000e+00 0.000000000000e+00
7.482500000000e+02 -8.661157822112e+00 0.000000000000e+00 0.000000000000e+00
7.485000000000e+02 -7.938791595472e+00 0.000000000000e+00 0.000000000000e+00
7.487500000000e+02 -7.173024606143e+00 0.000000000000e+00 0.000000000000e+00
7.490000000000e+02 -6.397773857368e+00 0.000000000000e+00 0.000000000000e+00
7.492500000000e+02 -5.632089232787e+00 0.000000000000e+00 0.000000000000e+00
7.495000000000e+02 -4.878703374221e+00 0.000000000000e+00 0.000000000000e+00
7.497500000000e+02 -4.125162091259e+00 0.000000000000e+00 0.000000000000e+00
7.500000000000e+02 -3.347343156950e+00 0.000000000000e+00 0.000000000000e+00
7.502500000000e+02 -2.514833849453e+00 0.000000000000e+00 0.000000000000e+00
7.505000000000e+02 -1.597377486926e+00 0.000000000000e+00 0.000000000000e+00
7.507500000000e+02 -5.714521921863e-01 0.000000000000e+00 0.000000000000e+00
7.510000000000e+02 5.739693578728e-01 0.000000000000e+00 0.000000000000e+00
7.512500000000e+02 1.833311793822e+00 0.000000000000e+00 0.000000000000e+00
7.515000000000e+02 3.182539407484e+00 0.000000000000e+00 0.000000000000e+00
7.517500000000e+02 4.579833043914e+00 0.000000000000e+00 0.000000000000e+00
7.520000000000e+02 5.968734456837e+00 0.000000000000e+00 0.000000000000e+00
7.522500000000e+02 7.283352927692e+00 0.000000000000e+00 0.000000000000e+00
7.525000000000e+02 8.454950571135e+00 0.000000000000e+00 0.000000000000e+00
7.527500000000e+02 9.419041837355e+00 0.000000000000e+00 0.000000000000e+00
7.530000000000e+02 1.012208282292e+01 0.000000000000e+00 0.000000000000e+00
7.532500000000e+02 1.052689344237e+01 0.000000000000e+00 0.000000000000e+00
7.535000000000e+02 1.061613880602e+01 0.000000000000e+00 0.000000000000e+00
7.537500000000e+02 1.039346791770e+01 0.000000000000e+00 0.000000000000e+00
7.540000000000e+02 9.882228892082e+00 0.000000000000e+00 0.000000000000e+00
7.542500000000e+02 9.122005039728e+00 0.000000000000e+00 0.000000000000e+00
7.545000000000e+02 8.163500453829e+00 0.000000000000e+00 0.000000000000e+00
7.547500000000e+02 7.062508812569e+00 0.000000000000e+00 0.000000000000e+00
7.550000000000e+02 5.873798430234e+00 0.000000000000e+00 0.000000000000e+00
7.552500000000e+02 4.645728833363e+00 0.000000000000e+00 0.000000000000e+00
7.555000000000e+02 3.416284480694e+00 0.000000000000e+00 0.000000000000e+00
7.557500000000e+02 2.210990275607e+00 0.000000000000e+00 0.000000000000e+00
7.560000000000e+02 1.042894035672e+00 0.000000000000e+00 0.000000000000e+00
7.562500000000e+02 -8.549673833912e-02 0.000000000000e+00 0.000000000000e+00
7.565000000000e+02 -1.178710808359e+00 0.000000000000e+00 0.000000000000e+00
7.567500000000e+02 -2.243842176753e+00 0.000000000000e+00 0.000000000000e+00
7.570000000000e+02 -3.285836405521e+00 0.000000000000e+00 0.000000000000e+00
7.572500000000e+02 -4.303278045783e+00 0.000000000000e+00 0.000000000000e+00
7.575000000000e+02 -5.285337478255e+00 0.000000000000e+00 0.000000000000e+00
7.577500000000e+02 -6.210359203446e+00 0.000000000000e+00 0.000000000000e+00
7.580000000000e+02 -7.046332915824e+00 0.000000000000e+00 0.000000000000e+00
7.582500000000e+02 -7.753218177183e+00 0.000000000000e+00 0.000000000000e+00
7.585000000000e+02 -8.286831091993e+00 0.000000000000e+00 0.000000000000e+00
7.587500000000e+02 -8.603782989296e+00 0.000000000000e+00 0.000000000000e+00
7.590000000000e+02 -8.666815739898e+00 0.000000000000e+00 0.000000000000e+00
7.592500000000e+02 -8.449824291145e+00 0.000000000000e+00 0.000000000000e+00
7.595000000000e+02 -7.941899667035e+00 0.000000000000e+00 0.000000000000e+00
7.597500000000e+02 -7.149857132600e+00 0.000000000000e+00 0.000000000000e+00
7.600000000000e+02 -6.098914676869e+00 0.000000000000e+00 0.000000000000e+00
7.602500000000e+02 -4.831427825881e+00 0.000000000000e+00 0.000000000000e+00
7.605000000000e+02 -3.403834783864e+00 0.000000000000e+00 0.000000000000e+00
7.607500000000e+02 -1.882187735653e+00 0.000000000000e+00 0.000000000000e+00
7.610000000000e+02 -3.368130542445e-01 0.000000000000e+00 0.000000000000e+00
7.612500000000e+02 1.163265361618e+00 0.000000000000e+00 0.000000000000e+00
7.615000000000e+02 2.555499070178e+00 0.000000000000e+00 0.000000000000e+00
7.617500000000e+02 3.788020655646e+00 0.000000000000e+00 0.000000000000e+00
7.620000000000e+02 4.822465008760e+00 0.000000000000e+00 0.000000000000e+00
7.622500000000e+02 5.635184312819e+00 0.000000000000e+00 0.000000000000e+00
7.625000000000e+02 6.216849911178e+00 0.000000000000e+00 0.000000000000e+00
7.627500000000e+02 6.570640299254e+00 0.000000000000e+00 0.000000000000e+00
7.630000000000e+02 6.709384296698e+00 0.000000000000e+00 0.000000000000e+00
7.632500000000e+02 6.652140731325e+00 0.000000000000e+00 0.000000000000e+00
7.635000000000e+02 6.420737931321e+00 0.000000000000e+00 0.000000000000e+00
7.637500000000e+02 6.036765118304e+00 0.000000000000e+00 0.000000000000e+00
7.640000000000e+02 5.519410506100e+00 0.000000000000e+00 0.000000000000e+00
7.642500000000e+02 4.884393259439e+00 0.000000000000e+00 0.000000000000e+00
7.645000000000e+02 4.144060396521e+00 0.000000000000e+00 0.000000000000e+00
7.647500000000e+02 3.308540241913e+00 0.000000000000e+00 0.000000000000e+00
7.650000000000e+02 2.387685788075e+00 0.000000000000e+00 0.000000000000e+00
7.652500000000e+02 1.393425299575e+00 0.000000000000e+00 0.000000000000e+00
7.655000000000e+02 3.420783833657e-01 0.000000000000e+00 0.000000000000e+00
7.657500000000e+02 -7.437997965034e-01 0.000000000000e+00 0.000000000000e+00
7.660000000000e+02 -1.834417457081e+00 0.000000000000e+00 0.000000000000e+00
7.662500000000e+02 -2.892842093640e+00 0.000000000000e+00 0.000000000000e+00
7.665000000000e+02 -3.876294809648e+00 0.000000000000e+00 0.000000000000e+00
7.667500000000e+02 -4.738578161226e+00 0.000000000000e+00 0.000000000000e+00
7.670000000000e+02 -5.433414258559e+00 0.000000000000e+00 0.000000000000e+00
7.672500000000e+02 -5.918340135386e+00 0.000000000000e+00 0.000000000000e+00
7.675000000000e+02 -6.158722682904e+00 0.000000000000e+00 0.000000000000e+00
7.677500000000e+02 -6.131426040022e+00 0.000000000000e+00 0.000000000000e+00
7.680000000000e+02 -5.827693293074e+00 0.000000000000e+00 0.000000000000e+00
7.682500000000e+02 -5.254887307067e+00 0.000000000000e+00 0.000000000000e+00
7.685000000000e+02 -4.436861477348e+00 0.000000000000e+00 0.000000000000e+00
7.687500000000e+02 -3.412884055657e+00 0.000000000000e+00 0.000000000000e+00
7.690000000000e+02 -2.235200419267e+00 0.000000000000e+00 0.000000000000e+00
7.692500000000e+02 -9.654666508722e-01 0.000000000000e+00 0.000000000000e+00
7.695000000000e+02 3.295925848487e-01 0.000000000000e+00 0.000000000000e+00
7.697500000000e+02 1.582872300936e+00 0.000000000000e+00 0.000000000000e+00
7.700000000000e+02 2.731466564292e+00 0.000000000000e+00 0.000000000000e+00
7.702500000000e+02 3.720711333430e+00 0.000000000000e+00 0.000000000000e+00
7.705000000000e+02 4.507338532595e+00 0.000000000000e+00 0.000000000000e+00
7.707500000000e+02 5.061502171393e+00 0.000000000000e+00 0.000000000000e+00
7.710000000000e+02 5.367573194662e+00 0.000000000000e+00 0.000000000000e+00
7.712500000000e+02 5.423741284796e+00 0.000000000000e+00 0.000000000000e+00
7.715000000000e+02 5.240591581322e+00 0.000000000000e+00 0.000000000000e+00
7.717500000000e+02 4.838926631118e+00 0.000000000000e+00 0.000000000000e+00
7.720000000000e+02 4.247166974970e+00 0.000000000000e+00 0.000000000000e+00
7.722500000000e+02 3.498680896120e+00 0.000000000000e+00 0.000000000000e+00
7.725000000000e+02 2.629364210564e+00 0.000000000000e+00 0.000000000000e+00
7.727500000000e+02 1.675719754164e+00 0.000000000000e+00 0.000000000000e+00
7.730000000000e+02 6.735839170663e-01 0.000000000000e+00 0.000000000000e+00
7.732500000000e+02 -3.424713147899e-01 0.000000000000e+00 0.000000000000e+00
7.735000000000e+02 -1.339151155890e+00 0.000000000000e+00 0.000000000000e+00
7.737500000000e+02 -2.284057972031e+00 0.000000000000e+00 0.000000000000e+00
7.740000000000e+02 -3.145181169223e+00 0.000000000000e+00 0.000000000000e+00
7.742500000000e+02 -3.890548095953e+00 0.000000000000e+00 0.000000000000e+00
7.745000000000e+02 -4.488307965869e+00 0.000000000000e+00 0.000000000000e+00
7.747500000000e+02 -4.907455506310e+00 0.000000000000e+00 0.000000000000e+00
7.750000000000e+02 -5.119297003716e+00 0.000000000000e+00 0.000000000000e+00
7.752500000000e+02 -5.099631776876e+00 0.000000000000e+00 0.000000000000e+00
7.755000000000e+02 -4.831484125272e+00 0.000000000000e+00 0.000000000000e+00
7.757500000000e+02 -4.308093784601e+00 0.000000000000e+00 0.000000000000e+00
7.760000000000e+02 -3.535775795738e+00 0.000000000000e+00 0.000000000000e+00
7.762500000000e+02 -2.536209478474e+00 0.000000000000e+00 0.000000000000e+00
7.765000000000e+02 -1.347721760543e+00 0.000000000000e+00 0.000000000000e+00
7.767500000000e+02 -2.519644099924e-02 0.000000000000e+00 0.000000000000e+00
7.770000000000e+02 1.361635719159e+00 0.000000000000e+00 0.000000000000e+00
7.772500000000e+02 2.731602405201e+00 0.000000000000e+00 0.000000000000e+00
7.775000000000e+02 3.997070935944e+00 0.000000000000e+00 0.000000000000e+00
7.777500000000e+02 5.070185114940e+00 0.000000000000e+00 0.000000000000e+00
7.780000000000e+02 5.869857825977e+00 0.000000000000e+00 0.000000000000e+00
7.782500000000e+02 6.328884112845e+00 0.000000000000e+00 0.000000000000e+00
7.785000000000e+02 6.400468296818e+00 0.000000000000e+00 0.000000000000e+00
7.787500000000e+02 6.063464427189e+00 0.000000000000e+00 0.000000000000e+00
7.790000000000e+02 5.325715916959e+00 0.000000000000e+00 0.000000000000e+00
7.792500000000e+02 4.225041670282e+00 0.000000000000e+00 0.000000000000e+00
7.795000000000e+02 2.827636950682e+00 0.000000000000e+00 0.000000000000e+00
7.797500000000e+02 1.223914320161e+00 0.000000000000e+00 0.000000000000e+00
7.800000000000e+02 -4.779254462494e-01 0.000000000000e+00 0.000000000000e+00
7.802500000000e+02 -2.160061009349e+00 0.000000000000e+00 0.000000000000e+00
7.805000000000e+02 -3.704235264825e+00 0.000000000000e+00 0.000000000000e+00
7.807500000000e+02 -5.001120532332e+00 0.000000000000e+00 0.000000000000e+00
7.810000000000e+02 -5.959001010095e+00 0.000000000000e+00 0.000000000000e+00
7.812500000000e+02 -6.510975756098e+00 0.000000000000e+00 0.000000000000e+00
7.815000000000e+02 -6.620037111308e+00 0.000000000000e+00 0.000000000000e+00
7.817500000000e+02 -6.281598507252e+00 0.000000000000e+00 0.000000000000e+00
7.820000000000e+02 -5.523305914646e+00 0.000000000000e+00 0.000000000000e+00
7.822500000000e+02 -4.402237864361e+00 0.000000000000e+00 0.000000000000e+00
7.825000000000e+02 -2.999848265216e+00 0.000000000000e+00 0.000000000000e+00
7.827500000000e+02 -1.415205761067e+00 0.000000000000e+00 0.000000000000e+00
7.830000000000e+02 2.427882145288e-01 0.000000000000e+00 0.000000000000e+00
7.832500000000e+02 1.863474729339e+00 0.000000000000e+00 0.000000000000e+00
7.835000000000e+02 3.342115184099e+00 0.000000000000e+00 0.000000000000e+00
7.837500000000e+02 4.586590346871e+00 0.000000000000e+00 0.000000000000e+00
7.840000000000e+02 5.522701216546e+00 0.000000000000e+00 0.000000000000e+00
7.842500000000e+02 6.097840906407e+00 0.000000000000e+00 0.000000000000e+00
7.845000000000e+02 6.282993904200e+00 0.000000000000e+00 0.000000000000e+00
7.847500000000e+02 6.073178989960e+00 0.000000000000e+00 0.000000000000e+00
7.850000000000e+02 5.486564990440e+00 0.000000000000e+00 0.000000000000e+00
7.852500000000e+02 4.562543620861e+00 0.000000000000e+00 0.000000000000e+00
7.855000000000e+02 3.359040599038e+00 0.000000000000e+00 0.000000000000e+00
7.857500000000e+02 1.949294994316e+00 0.000000000000e+00 0.000000000000e+00
7.860000000000e+02 4.182557791389e-01 0.000000000000e+00 0.000000000000e+00
7.862500000000e+02 -1.141342742325e+00 0.000000000000e+00 0.000000000000e+00
7.865000000000e+02 -2.633234227560e+00 0.000000000000e+00 0.000000000000e+00
7.867500000000e+02 -3.962240503670e+00 0.000000000000e+00 0.000000000000e+00
7.870000000000e+02 -5.039275823572e+00 0.000000000000e+00 0.000000000000e+00
7.872500000000e+02 -5.786677174473e+00 0.000000000000e+00 0.000000000000e+00
7.875000000000e+02 -6.143682748290e+00 0.000000000000e+00 0.000000000000e+00
7.877500000000e+02 -6.071736242535e+00 0.000000000000e+00 0.000000000000e+00
7.880000000000e+02 -5.559154028440e+00 0.000000000000e+00 0.000000000000e+00
7.882500000000e+02 -4.624587496403e+00 0.000000000000e+00 0.000000000000e+00
7.885000000000e+02 -3.318674497800e+00 0.000000000000e+00 0.000000000000e+00
7.887500000000e+02 -1.723324919715e+00 0.000000000000e+00 0.000000000000e+00
7.890000000000e+02 5.176291010408e-02 0.000000000000e+00 0.000000000000e+00
7.892500000000e+02 1.875510514543e+00 0.000000000000e+00 0.000000000000e+00
7.895000000000e+02 3.604624892495e+00 0.000000000000e+00 0.000000000000e+00
7.897500000000e+02 5.094992243268e+00 0.000000000000e+00 0.000000000000e+00
7.900000000000e+02 6.214416964871e+00 0.000000000000e+00 0.000000000000e+00
7.902500000000e+02 6.855530096211e+00 0.000000000000e+00 0.000000000000e+00
7.905000000000e+02 6.947508849574e+00 0.000000000000e+00 0.000000000000e+00
7.907500000000e+02 6.465216579173e+00 0.000000000000e+00 0.000000000000e+00
7.910000000000e+02 5.434513140701e+00 0.000000000000e+00 0.000000000000e+00
7.912500000000e+02 3.932799794623e+00 0.000000000000e+00 0.000000000000e+00
7.915000000000e+02 2.084327138615e+00 0.000000000000e+00 0.000000000000e+00
7.917500000000e+02 5.036265916199e-02 0.000000000000e+00 0.000000000000e+00
7.920000000000e+02 -1.985078279675e+00 0.000000000000e+00 0.000000000000e+00
7.922500000000e+02 -3.832663191959e+00 0.000000000000e+00 0.000000000000e+00
7.925000000000e+02 -5.316601793445e+00 0.000000000000e+00 0.000000000000e+00
7.927500000000e+02 -6.292922038132e+00 0.000000000000e+00 0.000000000000e+00
7.930000000000e+02 -6.665099876376e+00 0.000000000000e+00 0.000000000000e+00
7.932500000000e+02 -6.395177106092e+00 0.000000000000e+00 0.000000000000e+00
7.935000000000e+02 -5.508937155230e+00 0.000000000000e+00 0.000000000000e+00
7.937500000000e+02 -4.094340085911e+00 0.000000000000e+00 0.000000000000e+00
7.940000000000e+02 -2.293175679177e+00 0.000000000000e+00 0.000000000000e+00
7.942500000000e+02 -2.866874916100e-01 0.000000000000e+00 0.000000000000e+00
7.945000000000e+02 1.723347125700e+00 0.000000000000e+00 0.000000000000e+00
7.947500000000e+02 3.536020317446e+00 0.000000000000e+00 0.000000000000e+00
7.950000000000e+02 4.972777982490e+00 0.000000000000e+00 0.000000000000e+00
7.952500000000e+02 5.896525346906e+00 0.000000000000e+00 0.000000000000e+00
7.955000000000e+02 6.226136191992e+00 0.000000000000e+00 0.000000000000e+00
7.957500000000e+02 5.944666133081e+00 0.000000000000e+00 0.000000000000e+00
7.960000000000e+02 5.100304958455e+00 0.000000000000e+00 0.000000000000e+00
7.962500000000e+02 3.799965383605e+00 0.000000000000e+00 0.000000000000e+00
7.965000000000e+02 2.196288580096e+00 0.000000000000e+00 0.000000000000e+00
7.967500000000e+02 4.696389693437e-01 0.000000000000e+00 0.000000000000e+00
7.970000000000e+02 -1.192739271011e+00 0.000000000000e+00 0.000000000000e+00
7.972500000000e+02 -2.617901243871e+00 0.000000000000e+00 0.000000000000e+00
7.975000000000e+02 -3.666195609312e+00 0.000000000000e+00 0.000000000000e+00
7.977500000000e+02 -4.245851543117e+00 0.000000000000e+00 0.000000000000e+00
7.980000000000e+02 -4.321510230144e+00 0.000000000000e+00 0.000000000000e+00
7.982500000000e+02 -3.915828859770e+00 0.000000000000e+00 0.000000000000e+00
7.985000000000e+02 -3.104161477492e+00 0.000000000000e+00 0.000000000000e+00
7.987500000000e+02 -2.003183328753e+00 0.000000000000e+00 0.000000000000e+00
7.990000000000e+02 -7.550615388166e-01 0.000000000000e+00 0.000000000000e+00
7.992500000000e+02 4.907093782910e-01 0.000000000000e+00 0.000000000000e+00
7.995000000000e+02 1.595457888585e+00 0.000000000000e+00 0.000000000000e+00
7.997500000000e+02 2.447201971569e+00 0.000000000000e+00 0.000000000000e+00
8.000000000000e+02 2.972335617795e+00 0.000000000000e+00 0.000000000000e+00
8.002500000000e+02 3.141850692564e+00 0.000000000000e+00 0.000000000000e+00
8.005000000000e+02 2.971572048371e+00 0.000000000000e+00 0.000000000000e+00
8.007500000000e+02 2.516690883082e+00 0.000000000000e+00 0.000000000000e+00
8.010000000000e+02 1.861622714561e+00 0.000000000000e+00 0.000000000000e+00
8.012500000000e+02 1.106792830282e+00 0.000000000000e+00 0.000000000000e+00
8.015000000000e+02 3.542893964796e-01 0.000000000000e+00 0.000000000000e+00
8.017500000000e+02 -3.056168329002e-01 0.000000000000e+00 0.000000000000e+00
8.020000000000e+02 -8.053066686619e-01 0.000000000000e+00 0.000000000000e+00
8.022500000000e+02 -1.106679043663e+00 0.000000000000e+00 0.000000000000e+00
8.025000000000e+02 -1.203353058934e+00 0.000000000000e+00 0.000000000000e+00
8.027500000000e+02 -1.118205552148e+00 0.000000000000e+00 0.000000000000e+00
8.030000000000e+02 -8.969116071748e-01 0.000000000000e+00 0.000000000000e+00
8.032500000000e+02 -5.986981915675e-01 0.000000000000e+00 0.000000000000e+00
8.035000000000e+02 -2.858647475096e-01 0.000000000000e+00 0.000000000000e+00
8.037500000000e+02 -1.372552249806e-02 0.000000000000e+00 0.000000000000e+00
8.040000000000e+02 1.775201392371e-01 0.000000000000e+00 0.000000000000e+00
8.042500000000e+02 2.678513015073e-01 0.000000000000e+00 0.000000000000e+00
8.045000000000e+02 2.588100002037e-01 0.000000000000e+00 0.000000000000e+00
8.047500000000e+02 1.711933202119e-01 0.000000000000e+00 0.000000000000e+00
8.050000000000e+02 3.961943490769e-02 0.000000000000e+00 0.000000000000e+00
8.052500000000e+02 -9.499297662705e-02 0.000000000000e+00 0.000000000000e+00
8.055000000000e+02 -1.936962616786e-01 0.000000000000e+00 0.000000000000e+00
8.057500000000e+02 -2.271223677052e-01 0.000000000000e+00 0.000000000000e+00
8.060000000000e+02 -1.811615059786e-01 0.000000000000e+00 0.000000000000e+00
8.062500000000e+02 -5.978856888284e-02 0.000000000000e+00 0.000000000000e+00
8.065000000000e+02 1.154002682104e-01 0.000000000000e+00 0.000000000000e+00
8.067500000000e+02 3.088316793162e-01 0.000000000000e+00 0.000000000000e+00
8.070000000000e+02 4.771491908832e-01 0.000000000000e+00 0.000000000000e+00
8.072500000000e+02 5.769110712810e-01 0.000000000000e+00 0.000000000000e+00
8.075000000000e+02 5.725019549322e-01 0.000000000000e+00 0.000000000000e+00
8.077500000000e+02 4.429318795309e-01 0.000000000000e+00 0.000000000000e+00
8.080000000000e+02 1.863725649146e-01 0.000000000000e+00 0.000000000000e+00
8.082500000000e+02 -1.783595707033e-01 0.000000000000e+00 0.000000000000e+00
8.085000000000e+02 -6.136782086054e-01 0.000000000000e+00 0.000000000000e+00
8.087500000000e+02 -1.068228674153e+00 0.000000000000e+00 0.000000000000e+00
8.090000000000e+02 -1.484283915984e+00 0.000000000000e+00 0.000000000000e+00
8.092500000000e+02 -1.806414158502e+00 0.000000000000e+00 0.000000000000e+00
8.095000000000e+02 -1.990094514592e+00 0.000000000000e+00 0.000000000000e+00
8.097500000000e+02 -2.008907067324e+00 0.000000000000e+00 0.000000000000e+00
8.100000000000e+02 -1.859194877492e+00 0.000000000000e+00 0.000000000000e+00
8.102500000000e+02 -1.561404351704e+00 0.000000000000e+00 0.000000000000e+00
8.105000000000e+02 -1.157851305308e+00 0.000000000000e+00 0.000000000000e+00
8.107500000000e+02 -7.071883889401e-01 0.000000000000e+00 0.000000000000e+00
8.110000000000e+02 -2.763542673375e-01 0.000000000000e+00 0.000000000000e+00
8.112500000000e+02 6.882879903003e-02 0.000000000000e+00 0.000000000000e+00
8.115000000000e+02 2.730313973145e-01 0.000000000000e+00 0.000000000000e+00
8.117500000000e+02 2.993862587933e-01 0.000000000000e+00 0.000000000000e+00
8.120000000000e+02 1.348732702071e-01 0.000000000000e+00 0.000000000000e+00
8.122500000000e+02 -2.076765229946e-01 0.000000000000e+00 0.000000000000e+00
8.125000000000e+02 -6.912557243285e-01 0.000000000000e+00 0.000000000000e+00
8.127500000000e+02 -1.259790110481e+00 0.000000000000e+00 0.000000000000e+00
8.130000000000e+02 -1.845935472648e+00 0.000000000000e+00 0.000000000000e+00
8.132500000000e+02 -2.380424832189e+00 0.000000000000e+00 0.000000000000e+00
8.135000000000e+02 -2.801610713726e+00 0.000000000000e+00 0.000000000000e+00
8.137500000000e+02 -3.063831050302e+00 0.000000000000e+00 0.000000000000e+00
8.140000000000e+02 -3.143413781857e+00 0.000000000000e+00 0.000000000000e+00
8.142500000000e+02 -3.041494135018e+00 0.000000000000e+00 0.000000000000e+00
8.145000000000e+02 -2.783294224442e+00 0.000000000000e+00 0.000000000000e+00
8.147500000000e+02 -2.414034482086e+00 0.000000000000e+00 0.000000000000e+00
8.150000000000e+02 -1.992132403278e+00 0.000000000000e+00 0.000000000000e+00
8.152500000000e+02 -1.580724425140e+00 0.000000000000e+00 0.000000000000e+00
8.155000000000e+02 -1.238766752696e+00 0.000000000000e+00 0.000000000000e+00
8.157500000000e+02 -1.013001054849e+00 0.000000000000e+00 0.000000000000e+00
8.160000000000e+02 -9.319107481735e-01 0.000000000000e+00 0.000000000000e+00
8.162500000000e+02 -1.002471325014e+00 0.000000000000e+00 0.000000000000e+00
8.165000000000e+02 -1.210065937056e+00 0.000000000000e+00 0.000000000000e+00
8.167500000000e+02 -1.521462703072e+00 0.000000000000e+00 0.000000000000e+00
8.170000000000e+02 -1.890305263128e+00 0.000000000000e+00 0.000000000000e+00
8.172500000000e+02 -2.264218919642e+00 0.000000000000e+00 0.000000000000e+00
8.175000000000e+02 -2.592431003766e+00 0.000000000000e+00 0.000000000000e+00
8.177500000000e+02 -2.832772130466e+00 0.000000000000e+00 0.000000000000e+00
8.180000000000e+02 -2.957064097610e+00 0.000000000000e+00 0.000000000000e+00
8.182500000000e+02 -2.954183569712e+00 0.000000000000e+00 0.000000000000e+00
8.185000000000e+02 -2.830470292292e+00 0.000000000000e+00 0.000000000000e+00
8.187500000000e+02 -2.607563033749e+00 0.000000000000e+00 0.000000000000e+00
8.190000000000e+02 -2.318130942043e+00 0.000000000000e+00 0.000000000000e+00
8.192500000000e+02 -2.000264451455e+00 0.000000000000e+00 0.000000000000e+00
8.195000000000e+02 -1.691455771687e+00 0.000000000000e+00 0.000000000000e+00
8.197500000000e+02 -1.423113586263e+00 0.000000000000e+00 0.000000000000e+00
8.200000000000e+02 -1.216423495604e+00 0.000000000000e+00 0.000000000000e+00
8.202500000000e+02 -1.080111653155e+00 0.000000000000e+00 0.000000000000e+00
8.205000000000e+02 -1.010338827707e+00 0.000000000000e+00 0.000000000000e+00
8.207500000000e+02 -9.926011788895e-01 0.000000000000e+00 0.000000000000e+00
8.210000000000e+02 -1.005199166315e+00 0.000000000000e+00 0.000000000000e+00
8.212500000000e+02 -1.023606346464e+00 0.000000000000e+00 0.000000000000e+00
8.215000000000e+02 -1.024959133228e+00 0.000000000000e+00 0.000000000000e+00
8.217500000000e+02 -9.919103733819e-01 0.000000000000e+00 0.000000000000e+00
8.220000000000e+02 -9.152353559992e-01 0.000000000000e+00 0.000000000000e+00
8.222500000000e+02 -7.948202172511e-01 0.000000000000e+00 0.000000000000e+00
8.225000000000e+02 -6.389563906672e-01 0.000000000000e+00 0.000000000000e+00
8.227500000000e+02 -4.621601771515e-01 0.000000000000e+00 0.000000000000e+00
8.230000000000e+02 -2.819841392305e-01 0.000000000000e+00 0.000000000000e+00
8.232500000000e+02 -1.154465206379e-01 0.000000000000e+00 0.000000000000e+00
8.235000000000e+02 2.424844773122e-02 0.000000000000e+00 0.000000000000e+00
8.237500000000e+02 1.300979713897e-01 0.000000000000e+00 0.000000000000e+00
8.240000000000e+02 2.023694524608e-01 0.000000000000e+00 0.000000000000e+00
8.242500000000e+02 2.481709138051e-01 0.000000000000e+00 0.000000000000e+00
8.245000000000e+02 2.796184559034e-01 0.000000000000e+00 0.000000000000e+00
8.247500000000e+02 3.109518267962e-01 0.000000000000e+00 0.000000000000e+00
8.250000000000e+02 3.551416593723e-01 0.000000000000e+00 0.000000000000e+00
8.252500000000e+02 4.206282887937e-01 0.000000000000e+00 0.000000000000e+00
8.255000000000e+02 5.088158568159e-01 0.000000000000e+00 0.000000000000e+00
8.257500000000e+02 6.128192686209e-01 0.000000000000e+00 0.000000000000e+00
8.260000000000e+02 7.177466882363e-01 0.000000000000e+00 0.000000000000e+00
8.262500000000e+02 8.025328389393e-01 0.000000000000e+00 0.000000000000e+00
8.265000000000e+02 8.430635943568e-01 0.000000000000e+00 0.000000000000e+00
8.267500000000e+02 8.160968816329e-01 0.000000000000e+00 0.000000000000e+00
8.270000000000e+02 7.033292241901e-01 0.000000000000e+00 0.000000000000e+00
8.272500000000e+02 4.949088540924e-01 0.000000000000e+00 0.000000000000e+00
8.275000000000e+02 1.917652170961e-01 0.000000000000e+00 0.000000000000e+00
8.277500000000e+02 -1.936984186594e-01 0.000000000000e+00 0.000000000000e+00
8.280000000000e+02 -6.387448727254e-01 0.000000000000e+00 0.000000000000e+00
8.282500000000e+02 -1.113173515321e+00 0.000000000000e+00 0.000000000000e+00
8.285000000000e+02 -1.583529801104e+00 0.000000000000e+00 0.000000000000e+00
8.287500000000e+02 -2.018028386513e+00 0.000000000000e+00 0.000000000000e+00
8.290000000000e+02 -2.391425082684e+00 0.000000000000e+00 0.000000000000e+00
8.292500000000e+02 -2.689053015553e+00 0.000000000000e+00 0.000000000000e+00
8.295000000000e+02 -2.909343792668e+00 0.000000000000e+00 0.000000000000e+00
8.297500000000e+02 -3.064371261370e+00 0.000000000000e+00 0.000000000000e+00
8.300000000000e+02 -3.178251722667e+00 0.000000000000e+00 0.000000000000e+00
8.302500000000e+02 -3.283565272677e+00 0.000000000000e+00 0.000000000000e+00
8.305000000000e+02 -3.416277116666e+00 0.000000000000e+00 0.000000000000e+00
8.307500000000e+02 -3.609885816986e+00 0.000000000000e+00 0.000000000000e+00
8.310000000000e+02 -3.889667543361e+00 0.000000000000e+00 0.000000000000e+00
8.312500000000e+02 -4.267897332707e+00 0.000000000000e+00 0.000000000000e+00
8.315000000000e+02 -4.740805695721e+00 0.000000000000e+00 0.000000000000e+00
8.317500000000e+02 -5.287787821649e+00 0.000000000000e+00 0.000000000000e+00
8.320000000000e+02 -5.873057701187e+00 0.000000000000e+00 0.000000000000e+00
8.322500000000e+02 -6.449578567865e+00 0.000000000000e+00 0.000000000000e+00
8.325000000000e+02 -6.964758134737e+00 0.000000000000e+00 0.000000000000e+00
8.327500000000e+02 -7.367124143690e+00 0.000000000000e+00 0.000000000000e+00
8.330000000000e+02 -7.613034808267e+00 0.000000000000e+00 0.000000000000e+00
8.332500000000e+02 -7.672455526603e+00 0.000000000000e+00 0.000000000000e+00
8.335000000000e+02 -7.532953117245e+00 0.000000000000e+00 0.000000000000e+00
8.337500000000e+02 -7.201305807267e+00 0.000000000000e+00 0.000000000000e+00
8.340000000000e+02 -6.702466201107e+00 0.000000000000e+00 0.000000000000e+00
8.342500000000e+02 -6.075996404068e+00 0.000000000000e+00 0.000000000000e+00
8.345000000000e+02 -5.370463505224e+00 0.000000000000e+00 0.000000000000e+00
8.347500000000e+02 -4.636585345204e+00 0.000000000000e+00 0.000000000000e+00
8.350000000000e+02 -3.920106036185e+00 0.000000000000e+00 0.000000000000e+00
8.352500000000e+02 -3.255429394598e+00 0.000000000000e+00 0.000000000000e+00
8.355000000000e+02 -2.660938113196e+00 0.000000000000e+00 0.000000000000e+00
8.357500000000e+02 -2.136690729585e+00 0.000000000000e+00 0.000000000000e+00
8.360000000000e+02 -1.664850678156e+00 0.000000000000e+00 0.000000000000e+00
8.362500000000e+02 -1.212810378355e+00 0.000000000000e+00 0.000000000000e+00
8.365000000000e+02 -7.385848086076e-01 0.000000000000e+00 0.000000000000e+00
8.367500000000e+02 -1.977194852407e-01 0.000000000000e+00 0.000000000000e+00
8.370000000000e+02 4.492650650439e-01 0.000000000000e+00 0.000000000000e+00
8.372500000000e+02 1.229954006786e+00 0.000000000000e+00 0.000000000000e+00
8.375000000000e+02 2.154638082564e+00 0.000000000000e+00 0.000000000000e+00
8.377500000000e+02 3.213217094005e+00 0.000000000000e+00 0.000000000000e+00
8.380000000000e+02 4.374869712091e+00 0.000000000000e+00 0.000000000000e+00
8.382500000000e+02 5.590564537317e+00 0.000000000000e+00 0.000000000000e+00
8.385000000000e+02 6.798088709429e+00 0.000000000000e+00 0.000000000000e+00
8.387500000000e+02 7.928917692463e+00 0.000000000000e+00 0.000000000000e+00
8.390000000000e+02 8.915993152404e+00 0.000000000000e+00 0.000000000000e+00
8.392500000000e+02 9.701351245343e+00 0.000000000000e+00 0.000000000000e+00
8.395000000000e+02 1.024256830348e+01 0.000000000000e+00 0.000000000000e+00
8.397500000000e+02 1.051716067048e+01 0.000000000000e+00 0.000000000000e+00
8.400000000000e+02 1.052436551139e+01 0.000000000000e+00 0.000000000000e+00
8.402500000000e+02 1.028409807905e+01 0.000000000000e+00 0.000000000000e+00
8.405000000000e+02 9.833275557394e+00 0.000000000000e+00 0.000000000000e+00
8.407500000000e+02 9.220062315272e+00 0.000000000000e+00 0.000000000000e+00
8.410000000000e+02 8.496874959826e+00 0.000000000000e+00 0.000000000000e+00
8.412500000000e+02 7.713148654424e+00 0.000000000000e+00 0.000000000000e+00
8.415000000000e+02 6.908886829790e+00 0.000000000000e+00 0.000000000000e+00
8.417500000000e+02 6.109893064932e+00 0.000000000000e+00 0.000000000000e+00
8.420000000000e+02 5.325335300532e+00 0.000000000000e+00 0.000000000000e+00
8.422500000000e+02 4.547954912203e+00 0.000000000000e+00 0.000000000000e+00
8.425000000000e+02 3.756854926506e+00 0.000000000000e+00 0.000000000000e+00
8.427500000000e+02 2.922436412118e+00 0.000000000000e+00 0.000000000000e+00
8.430000000000e+02 2.012750988220e+00 0.000000000000e+00 0.000000000000e+00
8.432500000000e+02 1.000342003759e+00 0.000000000000e+00 0.000000000000e+00
8.435000000000e+02 -1.314165581091e-01 0.000000000000e+00 0.000000000000e+00
8.437500000000e+02 -1.383398657207e+00 0.000000000000e+00 0.000000000000e+00
8.440000000000e+02 -2.737934748070e+00 0.000000000000e+00 0.000000000000e+00
8.442500000000e+02 -4.158562983119e+00 0.000000000000e+00 0.000000000000e+00
8.445000000000e+02 -5.592381855193e+00 0.000000000000e+00 0.000000000000e+00
8.447500000000e+02 -6.974705054388e+00 0.000000000000e+00 0.000000000000e+00
8.450000000000e+02 -8.235406936973e+00 0.000000000000e+00 0.000000000000e+00
8.452500000000e+02 -9.306122869874e+00 0.000000000000e+00 0.000000000000e+00
8.455000000000e+02 -1.012736243680e+01 0.000000000000e+00 0.000000000000e+00
8.457500000000e+02 -1.065461778034e+01 0.000000000000e+00 0.000000000000e+00
8.460000000000e+02 -1.086269854059e+01 0.000000000000e+00 0.000000000000e+00
8.462500000000e+02 -1.074777602389e+01 0.000000000000e+00 0.000000000000e+00
8.465000000000e+02 -1.032693576632e+01 0.000000000000e+00 0.000000000000e+00
8.467500000000e+02 -9.635374576293e+00 0.000000000000e+00 0.000000000000e+00
8.470000000000e+02 -8.721688573721e+00 0.000000000000e+00 0.000000000000e+00
8.472500000000e+02 -7.641940478970e+00 0.000000000000e+00 0.000000000000e+00
8.475000000000e+02 -6.453335672110e+00 0.000000000000e+00 0.000000000000e+00
8.477500000000e+02 -5.208360209292e+00 0.000000000000e+00 0.000000000000e+00
8.480000000000e+02 -3.950139611032e+00 0.000000000000e+00 0.000000000000e+00
8.482500000000e+02 -2.709580770850e+00 0.000000000000e+00 0.000000000000e+00
8.485000000000e+02 -1.504590504323e+00 0.000000000000e+00 0.000000000000e+00
8.487500000000e+02 -3.413621356693e-01 0.000000000000e+00 0.000000000000e+00
8.490000000000e+02 7.825711428404e-01 0.000000000000e+00 0.000000000000e+00
8.492500000000e+02 1.874060185054e+00 0.000000000000e+00 0.000000000000e+00
8.495000000000e+02 2.939545495603e+00 0.000000000000e+00 0.000000000000e+00
8.497500000000e+02 3.980506575879e+00 0.000000000000e+00 0.000000000000e+00
8.500000000000e+02 4.989866353048e+00 0.000000000000e+00 0.000000000000e+00
8.502500000000e+02 5.949912501821e+00 0.000000000000e+00 0.000000000000e+00
8.505000000000e+02 6.832072060269e+00 0.000000000000e+00 0.000000000000e+00
8.507500000000e+02 7.598607315774e+00 0.000000000000e+00 0.000000000000e+00
8.510000000000e+02 8.206027477403e+00 0.000000000000e+00 0.000000000000e+00
8.512500000000e+02 8.609769894697e+00 0.000000000000e+00 0.000000000000e+00
8.515000000000e+02 8.769528839108e+00 0.000000000000e+00 0.000000000000e+00
8.517500000000e+02 8.654521723518e+00 0.000000000000e+00 0.000000000000e+00
8.520000000000e+02 8.247992139262e+00 0.000000000000e+00 0.000000000000e+00
8.522500000000e+02 7.550352710059e+00 0.000000000000e+00 0.000000000000e+00
8.525000000000e+02 6.580552269399e+00 0.000000000000e+00 0.000000000000e+00
8.527500000000e+02 5.375484918115e+00 0.000000000000e+00 0.000000000000e+00
8.530000000000e+02 3.987510542316e+00 0.000000000000e+00 0.000000000000e+00
8.532500000000e+02 2.480393191154e+00 0.000000000000e+00 0.000000000000e+00
8.535000000000e+02 9.241542335809e-01 0.000000000000e+00 0.000000000000e+00
8.537500000000e+02 -6.105424634266e-01 0.000000000000e+00 0.000000000000e+00
8.540000000000e+02 -2.057819664086e+00 0.000000000000e+00 0.000000000000e+00
8.542500000000e+02 -3.361225982961e+00 0.000000000000e+00 0.000000000000e+00
8.545000000000e+02 -4.477106718365e+00 0.000000000000e+00 0.000000000000e+00
8.547500000000e+02 -5.376410374593e+00 0.000000000000e+00 0.000000000000e+00
8.550000000000e+02 -6.044847913420e+00 0.000000000000e+00 0.000000000000e+00
8.552500000000e+02 -6.481535653276e+00 0.000000000000e+00 0.000000000000e+00
8.555000000000e+02 -6.696438992227e+00 0.000000000000e+00 0.000000000000e+00
8.557500000000e+02 -6.707069009656e+00 0.000000000000e+00 0.000000000000e+00
8.560000000000e+02 -6.534951532288e+00 0.000000000000e+00 0.000000000000e+00
8.562500000000e+02 -6.202382110287e+00 0.000000000000e+00 0.000000000000e+00
8.565000000000e+02 -5.729904352465e+00 0.000000000000e+00 0.000000000000e+00
8.567500000000e+02 -5.134816280431e+00 0.000000000000e+00 0.000000000000e+00
8.570000000000e+02 -4.430840003594e+00 0.000000000000e+00 0.000000000000e+00
8.572500000000e+02 -3.628908507818e+00 0.000000000000e+00 0.000000000000e+00
8.575000000000e+02 -2.738854890133e+00 0.000000000000e+00 0.000000000000e+00
8.577500000000e+02 -1.771656557985e+00 0.000000000000e+00 0.000000000000e+00
8.580000000000e+02 -7.418068296990e-01 0.000000000000e+00 0.000000000000e+00
8.582500000000e+02 3.306314749561e-01 0.000000000000e+00 0.000000000000e+00
8.585000000000e+02 1.418690554365e+00 0.000000000000e+00 0.000000000000e+00
8.587500000000e+02 2.488179370650e+00 0.000000000000e+00 0.000000000000e+00
8.590000000000e+02 3.498539712537e+00 0.000000000000e+00 0.000000000000e+00
8.592500000000e+02 4.404870242033e+00 0.000000000000e+00 0.000000000000e+00
8.595000000000e+02 5.160949301381e+00 0.000000000000e+00 0.000000000000e+00
8.597500000000e+02 5.722946225920e+00 0.000000000000e+00 0.000000000000e+00
8.600000000000e+02 6.053409730859e+00 0.000000000000e+00 0.000000000000e+00
8.602500000000e+02 6.125073083737e+00 0.000000000000e+00 0.000000000000e+00
8.605000000000e+02 5.924024767348e+00 0.000000000000e+00 0.000000000000e+00
8.607500000000e+02 5.451858280321e+00 0.000000000000e+00 0.000000000000e+00
8.610000000000e+02 4.726526748503e+00 0.000000000000e+00 0.000000000000e+00
8.612500000000e+02 3.781772612464e+00 0.000000000000e+00 0.000000000000e+00
8.615000000000e+02 2.665161616116e+00 0.000000000000e+00 0.000000000000e+00
8.617500000000e+02 1.434904124625e+00 0.000000000000e+00 0.000000000000e+00
8.620000000000e+02 1.557770368280e-01 0.000000000000e+00 0.000000000000e+00
8.622500000000e+02 -1.105448844827e+00 0.000000000000e+00 0.000000000000e+00
8.625000000000e+02 -2.284628156513e+00 0.000000000000e+00 0.000000000000e+00
8.627500000000e+02 -3.324468695393e+00 0.000000000000e+00 0.000000000000e+00
8.630000000000e+02 -4.177988533284e+00 0.000000000000e+00 0.000000000000e+00
8.632500000000e+02 -4.810924131490e+00 0.000000000000e+00 0.000000000000e+00
8.635000000000e+02 -5.202939553691e+00 0.000000000000e+00 0.000000000000e+00
8.637500000000e+02 -5.347626839083e+00 0.000000000000e+00 0.000000000000e+00
8.640000000000e+02 -5.251421649080e+00 0.000000000000e+00 0.000000000000e+00
8.642500000000e+02 -4.931670201106e+00 0.000000000000e+00 0.000000000000e+00
8.645000000000e+02 -4.414160132973e+00 0.000000000000e+00 0.000000000000e+00
8.647500000000e+02 -3.730460860308e+00 0.000000000000e+00 0.000000000000e+00
8.650000000000e+02 -2.915405415667e+00 0.000000000000e+00 0.000000000000e+00
8.652500000000e+02 -2.004988859698e+00 0.000000000000e+00 0.000000000000e+00
8.655000000000e+02 -1.034866820274e+00 0.000000000000e+00 0.000000000000e+00
8.657500000000e+02 -3.952465151802e-02 0.000000000000e+00 0.000000000000e+00
8.660000000000e+02 9.479310088994e-01 0.000000000000e+00 0.000000000000e+00
8.662500000000e+02 1.895514215661e+00 0.000000000000e+00 0.000000000000e+00
8.665000000000e+02 2.771872556115e+00 0.000000000000e+00 0.000000000000e+00
8.667500000000e+02 3.545851305900e+00 0.000000000000e+00 0.000000000000e+00
8.670000000000e+02 4.186387172714e+00 0.000000000000e+00 0.000000000000e+00
8.672500000000e+02 4.662961395975e+00 0.000000000000e+00 0.000000000000e+00
8.675000000000e+02 4.946752409500e+00 0.000000000000e+00 0.000000000000e+00
8.677500000000e+02 5.012508756651e+00 0.000000000000e+00 0.000000000000e+00
8.680000000000e+02 4.841029165146e+00 0.000000000000e+00 0.000000000000e+00
8.682500000000e+02 4.422007061741e+00 0.000000000000e+00 0.000000000000e+00
8.685000000000e+02 3.756890185087e+00 0.000000000000e+00 0.000000000000e+00
8.687500000000e+02 2.861339161695e+00 0.000000000000e+00 0.000000000000e+00
8.690000000000e+02 1.766854428755e+00 0.000000000000e+00 0.000000000000e+00
8.692500000000e+02 5.211849939532e-01 0.000000000000e+00 0.000000000000e+00
8.695000000000e+02 -8.127658792253e-01 0.000000000000e+00 0.000000000000e+00
8.697500000000e+02 -2.159672618575e+00 0.000000000000e+00 0.000000000000e+00
8.700000000000e+02 -3.436108046074e+00 0.000000000000e+00 0.000000000000e+00
8.702500000000e+02 -4.556208418449e+00 0.000000000000e+00 0.000000000000e+00
8.705000000000e+02 -5.438254600872e+00 0.000000000000e+00 0.000000000000e+00
8.707500000000e+02 -6.011592978685e+00 0.000000000000e+00 0.000000000000e+00
8.710000000000e+02 -6.223227878911e+00 0.000000000000e+00 0.000000000000e+00
8.712500000000e+02 -6.043396667463e+00 0.000000000000e+00 0.000000000000e+00
8.715000000000e+02 -5.469496099214e+00 0.000000000000e+00 0.000000000000e+00
8.717500000000e+02 -4.527861389980e+00 0.000000000000e+00 0.000000000000e+00
8.720000000000e+02 -3.273095892222e+00 0.000000000000e+00 0.000000000000e+00
8.722500000000e+02 -1.784888924627e+00 0.000000000000e+00 0.000000000000e+00
8.725000000000e+02 -1.625158961098e-01 0.000000000000e+00 0.000000000000e+00
8.727500000000e+02 1.482540916937e+00 0.000000000000e+00 0.000000000000e+00
8.730000000000e+02 3.035209390614e+00 0.000000000000e+00 0.000000000000e+00
8.732500000000e+02 4.385903042404e+00 0.000000000000e+00 0.000000000000e+00
8.735000000000e+02 5.439220226955e+00 0.000000000000e+00 0.000000000000e+00
8.737500000000e+02 6.121466379379e+00 0.000000000000e+00 0.000000000000e+00
8.740000000000e+02 6.386318669971e+00 0.000000000000e+00 0.000000000000e+00
8.742500000000e+02 6.218144290356e+00 0.000000000000e+00 0.000000000000e+00
8.745000000000e+02 5.632724445301e+00 0.000000000000e+00 0.000000000000e+00
8.747500000000e+02 4.675397304326e+00 0.000000000000e+00 0.000000000000e+00
8.750000000000e+02 3.416883881698e+00 0.000000000000e+00 0.000000000000e+00
8.752500000000e+02 1.947272180286e+00 0.000000000000e+00 0.000000000000e+00
8.755000000000e+02 3.687837632757e-01 0.000000000000e+00 0.000000000000e+00
8.757500000000e+02 -1.211981288263e+00 0.000000000000e+00 0.000000000000e+00
8.760000000000e+02 -2.691634326409e+00 0.000000000000e+00 0.000000000000e+00
8.762500000000e+02 -3.976819805983e+00 0.000000000000e+00 0.000000000000e+00
8.765000000000e+02 -4.989806910460e+00 0.000000000000e+00 0.000000000000e+00
8.767500000000e+02 -5.672565391564e+00 0.000000000000e+00 0.000000000000e+00
8.770000000000e+02 -5.989223796881e+00 0.000000000000e+00 0.000000000000e+00
8.772500000000e+02 -5.926974070541e+00 0.000000000000e+00 0.000000000000e+00
8.775000000000e+02 -5.495612827147e+00 0.000000000000e+00 0.000000000000e+00
8.777500000000e+02 -4.725982825060e+00 0.000000000000e+00 0.000000000000e+00
8.780000000000e+02 -3.667594442581e+00 0.000000000000e+00 0.000000000000e+00
8.782500000000e+02 -2.385672540163e+00 0.000000000000e+00 0.000000000000e+00
8.785000000000e+02 -9.578040615747e-01 0.000000000000e+00 0.000000000000e+00
8.787500000000e+02 5.297227369520e-01 0.000000000000e+00 0.000000000000e+00
8.790000000000e+02 1.985871990427e+00 0.000000000000e+00 0.000000000000e+00
8.792500000000e+02 3.319136429426e+00 0.000000000000e+00 0.000000000000e+00
8.795000000000e+02 4.442164880833e+00 0.000000000000e+00 0.000000000000e+00
8.797500000000e+02 5.276717241353e+00 0.000000000000e+00 0.000000000000e+00
8.800000000000e+02 5.758823539579e+00 0.000000000000e+00 0.000000000000e+00
8.802500000000e+02 5.843892964400e+00 0.000000000000e+00 0.000000000000e+00
8.805000000000e+02 5.511381420325e+00 0.000000000000e+00 0.000000000000e+00
8.807500000000e+02 4.768512000536e+00 0.000000000000e+00 0.000000000000e+00
8.810000000000e+02 3.652481717978e+00 0.000000000000e+00 0.000000000000e+00
8.812500000000e+02 2.230604784557e+00 0.000000000000e+00 0.000000000000e+00
8.815000000000e+02 5.979525220746e-01 0.000000000000e+00 0.000000000000e+00
8.817500000000e+02 -1.127746293532e+00 0.000000000000e+00 0.000000000000e+00
8.820000000000e+02 -2.813897704420e+00 0.000000000000e+00 0.000000000000e+00
8.822500000000e+02 -4.323147457849e+00 0.000000000000e+00 0.000000000000e+00
8.825000000000e+02 -5.525077125788e+00 0.000000000000e+00 0.000000000000e+00
8.827500000000e+02 -6.308468824118e+00 0.000000000000e+00 0.000000000000e+00
8.830000000000e+02 -6.592903420082e+00 0.000000000000e+00 0.000000000000e+00
8.832500000000e+02 -6.338374904312e+00 0.000000000000e+00 0.000000000000e+00
8.835000000000e+02 -5.551679107569e+00 0.000000000000e+00 0.000000000000e+00
8.837500000000e+02 -4.288576181354e+00 0.000000000000e+00 0.000000000000e+00
8.840000000000e+02 -2.651118862840e+00 0.000000000000e+00 0.000000000000e+00
8.842500000000e+02 -7.800458180838e-01 0.000000000000e+00 0.000000000000e+00
8.845000000000e+02 1.157294390698e+00 0.000000000000e+00 0.000000000000e+00
8.847500000000e+02 2.982466349693e+00 0.000000000000e+00 0.000000000000e+00
8.850000000000e+02 4.523420688560e+00 0.000000000000e+00 0.000000000000e+00
8.852500000000e+02 5.632093940253e+00 0.000000000000e+00 0.000000000000e+00
8.855000000000e+02 6.200187782779e+00 0.000000000000e+00 0.000000000000e+00
8.857500000000e+02 6.171285224298e+00 0.000000000000e+00 0.000000000000e+00
8.860000000000e+02 5.547796651469e+00 0.000000000000e+00 0.000000000000e+00
8.862500000000e+02 4.391764499797e+00 0.000000000000e+00 0.000000000000e+00
8.865000000000e+02 2.819234171699e+00 0.000000000000e+00 0.000000000000e+00
8.867500000000e+02 9.886418583171e-01 0.000000000000e+00 0.000000000000e+00
8.870000000000e+02 -9.156136391644e-01 0.000000000000e+00 0.000000000000e+00
8.872500000000e+02 -2.702649224908e+00 0.000000000000e+00 0.000000000000e+00
8.875000000000e+02 -4.195458329295e+00 0.000000000000e+00 0.000000000000e+00
8.877500000000e+02 -5.249838461610e+00 0.000000000000e+00 0.000000000000e+00
8.880000000000e+02 -5.769700853904e+00 0.000000000000e+00 0.000000000000e+00
8.882500000000e+02 -5.716978280350e+00 0.000000000000e+00 0.000000000000e+00
8.885000000000e+02 -5.114972712764e+00 0.000000000000e+00 0.000000000000e+00
8.887500000000e+02 -4.044760114978e+00 0.000000000000e+00 0.000000000000e+00
8.890000000000e+02 -2.635099747232e+00 0.000000000000e+00 0.000000000000e+00
8.892500000000e+02 -1.047075570230e+00 0.000000000000e+00 0.000000000000e+00
8.895000000000e+02 5.446715684485e-01 0.000000000000e+00 0.000000000000e+00
8.897500000000e+02 1.971861370423e+00 0.000000000000e+00 0.000000000000e+00
8.900000000000e+02 3.091262671112e+00 0.000000000000e+00 0.000000000000e+00
8.902500000000e+02 3.799953308275e+00 0.000000000000e+00 0.000000000000e+00
8.905000000000e+02 4.045404197459e+00 0.000000000000e+00 0.000000000000e+00
8.907500000000e+02 3.829308284837e+00 0.000000000000e+00 0.000000000000e+00
8.910000000000e+02 3.204870377612e+00 0.000000000000e+00 0.000000000000e+00
8.912500000000e+02 2.268092849928e+00 0.000000000000e+00 0.000000000000e+00
8.915000000000e+02 1.144328365900e+00 0.000000000000e+00 0.000000000000e+00
8.917500000000e+02 -2.807075366937e-02 0.000000000000e+00 0.000000000000e+00
8.920000000000e+02 -1.114866412841e+00 0.000000000000e+00 0.000000000000e+00
8.922500000000e+02 -2.001645782429e+00 0.000000000000e+00 0.000000000000e+00
8.925000000000e+02 -2.606219867969e+00 0.000000000000e+00 0.000000000000e+00
8.927500000000e+02 -2.886298832748e+00 0.000000000000e+00 0.000000000000e+00
8.930000000000e+02 -2.841702448352e+00 0.000000000000e+00 0.000000000000e+00
8.932500000000e+02 -2.511109499498e+00 0.000000000000e+00 0.000000000000e+00
8.935000000000e+02 -1.964069149920e+00 0.000000000000e+00 0.000000000000e+00
8.937500000000e+02 -1.289593292595e+00 0.000000000000e+00 0.000000000000e+00
8.940000000000e+02 -5.830439396660e-01 0.000000000000e+00 0.000000000000e+00
8.942500000000e+02 6.682445180648e-02 0.000000000000e+00 0.000000000000e+00
8.945000000000e+02 5.889235235331e-01 0.000000000000e+00 0.000000000000e+00
8.947500000000e+02 9.375988904982e-01 0.000000000000e+00 0.000000000000e+00
8.950000000000e+02 1.096248078085e+00 0.000000000000e+00 0.000000000000e+00
8.952500000000e+02 1.076559848345e+00 0.000000000000e+00 0.000000000000e+00
8.955000000000e+02 9.137820275819e-01 0.000000000000e+00 0.000000000000e+00
8.957500000000e+02 6.589745722436e-01 0.000000000000e+00 0.000000000000e+00
8.960000000000e+02 3.695916552619e-01 0.000000000000e+00 0.000000000000e+00
8.962500000000e+02 9.991030447901e-02 0.000000000000e+00 0.000000000000e+00
8.965000000000e+02 -1.072345898996e-01 0.000000000000e+00 0.000000000000e+00
8.967500000000e+02 -2.262219167591e-01 0.000000000000e+00 0.000000000000e+00
8.970000000000e+02 -2.511758937224e-01 0.000000000000e+00 0.000000000000e+00
8.972500000000e+02 -1.950470710467e-01 0.000000000000e+00 0.000000000000e+00
8.975000000000e+02 -8.558076049248e-02 0.000000000000e+00 0.000000000000e+00
8.977500000000e+02 4.101224363649e-02 0.000000000000e+00 0.000000000000e+00
8.980000000000e+02 1.475332921525e-01 0.000000000000e+00 0.000000000000e+00
8.982500000000e+02 2.031280614633e-01 0.000000000000e+00 0.000000000000e+00
8.985000000000e+02 1.892427493298e-01 0.000000000000e+00 0.000000000000e+00
8.987500000000e+02 1.032301735707e-01 0.000000000000e+00 0.000000000000e+00
8.990000000000e+02 -4.096270139271e-02 0.000000000000e+00 0.000000000000e+00
8.992500000000e+02 -2.151056468245e-01 0.000000000000e+00 0.000000000000e+00
8.995000000000e+02 -3.815806594526e-01 0.000000000000e+00 0.000000000000e+00
8.997500000000e+02 -5.000272763027e-01 0.000000000000e+00 0.000000000000e+00
9.000000000000e+02 -5.346199758476e-01 0.000000000000e+00 0.000000000000e+00
9.002500000000e+02 -4.607581417766e-01 0.000000000000e+00 0.000000000000e+00
9.005000000000e+02 -2.700429531424e-01 0.000000000000e+00 0.000000000000e+00
9.007500000000e+02 2.731098465792e-02 0.000000000000e+00 0.000000000000e+00
9.010000000000e+02 4.030724013774e-01 0.000000000000e+00 0.000000000000e+00
9.012500000000e+02 8.145617904754e-01 0.000000000000e+00 0.000000000000e+00
9.015000000000e+02 1.210679571221e+00 0.000000000000e+00 0.000000000000e+00
9.017500000000e+02 1.539485873779e+00 0.000000000000e+00 0.000000000000e+00
9.020000000000e+02 1.756168502199e+00 0.000000000000e+00 0.000000000000e+00
9.022500000000e+02 1.830160899006e+00 0.000000000000e+00 0.000000000000e+00
9.025000000000e+02 1.750289489580e+00 0.000000000000e+00 0.000000000000e+00
9.027500000000e+02 1.527121559830e+00 0.000000000000e+00 0.000000000000e+00
9.030000000000e+02 1.192105922274e+00 0.000000000000e+00 0.000000000000e+00
9.032500000000e+02 7.935843571604e-01 0.000000000000e+00 0.000000000000e+00
9.035000000000e+02 3.902277091913e-01 0.000000000000e+00 0.000000000000e+00
9.037500000000e+02 4.284381267752e-02 0.000000000000e+00 0.000000000000e+00
9.040000000000e+02 -1.942448068917e-01 0.000000000000e+00 0.000000000000e+00
9.042500000000e+02 -2.809852079395e-01 0.000000000000e+00 0.000000000000e+00
9.045000000000e+02 -1.973925324625e-01 0.000000000000e+00 0.000000000000e+00
9.047500000000e+02 5.349247255145e-02 0.000000000000e+00 0.000000000000e+00
9.050000000000e+02 4.459222667436e-01 0.000000000000e+00 0.000000000000e+00
9.052500000000e+02 9.349896462302e-01 0.000000000000e+00 0.000000000000e+00
9.055000000000e+02 1.462881238971e+00 0.000000000000e+00 0.000000000000e+00
9.057500000000e+02 1.966921874186e+00 0.000000000000e+00 0.000000000000e+00
9.060000000000e+02 2.388239419169e+00 0.000000000000e+00 0.000000000000e+00
9.062500000000e+02 2.679800158330e+00 0.000000000000e+00 0.000000000000e+00
9.065000000000e+02 2.812670641876e+00 0.000000000000e+00 0.000000000000e+00
9.067500000000e+02 2.779635127834e+00 0.000000000000e+00 0.000000000000e+00
9.070000000000e+02 2.595695329053e+00 0.000000000000e+00 0.000000000000e+00
9.072500000000e+02 2.295440115425e+00 0.000000000000e+00 0.000000000000e+00
9.075000000000e+02 1.927727480541e+00 0.000000000000e+00 0.000000000000e+00
9.077500000000e+02 1.548501913940e+00 0.000000000000e+00 0.000000000000e+00
9.080000000000e+02 1.212822055577e+00 0.000000000000e+00 0.000000000000e+00
9.082500000000e+02 9.672613165804e-01 0.000000000000e+00 0.000000000000e+00
9.085000000000e+02 8.437585429591e-01 0.000000000000e+00 0.000000000000e+00
9.087500000000e+02 8.557535869124e-01 0.000000000000e+00 0.000000000000e+00
9.090000000000e+02 9.970838583324e-01 0.000000000000e+00 0.000000000000e+00
9.092500000000e+02 1.243699224484e+00 0.000000000000e+00 0.000000000000e+00
9.095000000000e+02 1.557838330537e+00 0.000000000000e+00 0.000000000000e+00
9.097500000000e+02 1.893961530150e+00 0.000000000000e+00 0.000000000000e+00
9.100000000000e+02 2.205504423356e+00 0.000000000000e+00 0.000000000000e+00
9.102500000000e+02 2.451432662665e+00 0.000000000000e+00 0.000000000000e+00
9.105000000000e+02 2.601650975469e+00 0.000000000000e+00 0.000000000000e+00
9.107500000000e+02 2.640531060439e+00 0.000000000000e+00 0.000000000000e+00
9.110000000000e+02 2.568137121684e+00 0.000000000000e+00 0.000000000000e+00
9.112500000000e+02 2.399092744778e+00 0.000000000000e+00 0.000000000000e+00
9.115000000000e+02 2.159390878498e+00 0.000000000000e+00 0.000000000000e+00
9.117500000000e+02 1.881745121093e+00 0.000000000000e+00 0.000000000000e+00
9.120000000000e+02 1.600271966069e+00 0.000000000000e+00 0.000000000000e+00
9.122500000000e+02 1.345354592056e+00 0.000000000000e+00 0.000000000000e+00
9.125000000000e+02 1.139464895616e+00 0.000000000000e+00 0.000000000000e+00
9.127500000000e+02 9.945287558507e-01 0.000000000000e+00 0.000000000000e+00
9.130000000000e+02 9.111449238435e-01 0.000000000000e+00 0.000000000000e+00
9.132500000000e+02 8.796572582395e-01 0.000000000000e+00 0.000000000000e+00
9.135000000000e+02 8.827841721561e-01 0.000000000000e+00 0.000000000000e+00
9.137500000000e+02 8.992748617724e-01 0.000000000000e+00 0.000000000000e+00
9.140000000000e+02 9.079244102184e-01 0.000000000000e+00 0.000000000000e+00
9.142500000000e+02 8.912576582490e-01 0.000000000000e+00 0.000000000000e+00
9.145000000000e+02 8.382839845133e-01 0.000000000000e+00 0.000000000000e+00
9.147500000000e+02 7.459124307332e-01 0.000000000000e+00 0.000000000000e+00
9.150000000000e+02 6.188646052752e-01 0.000000000000e+00 0.000000000000e+00
9.152500000000e+02 4.681882361276e-01 0.000000000000e+00 0.000000000000e+00
9.155000000000e+02 3.087122237583e-01 0.000000000000e+00 0.000000000000e+00
9.157500000000e+02 1.559554371033e-01 0.000000000000e+00 0.000000000000e+00
9.160000000000e+02 2.307924186510e-02 0.000000000000e+00 0.000000000000e+00
9.162500000000e+02 -8.155294328758e-02 0.000000000000e+00 0.000000000000e+00
9.165000000000e+02 -1.557699703791e-01 0.000000000000e+00 0.000000000000e+00
9.167500000000e+02 -2.037006121127e-01 0.000000000000e+00 0.000000000000e+00
9.170000000000e+02 -2.345915608958e-01 0.000000000000e+00 0.000000000000e+00
9.172500000000e+02 -2.605680441846e-01 0.000000000000e+00 0.000000000000e+00
9.175000000000e+02 -2.937617630295e-01 0.000000000000e+00 0.000000000000e+00
9.177500000000e+02 -3.433476511024e-01 0.000000000000e+00 0.000000000000e+00
9.180000000000e+02 -4.130522795318e-01 0.000000000000e+00 0.000000000000e+00
9.182500000000e+02 -4.996190198803e-01 0.000000000000e+00 0.000000000000e+00
9.185000000000e+02 -5.925514824678e-01 0.000000000000e+00 0.000000000000e+00
9.187500000000e+02 -6.752349107904e-01 0.000000000000e+00 0.000000000000e+00
9.190000000000e+02 -7.272926318320e-01 0.000000000000e+00 0.000000000000e+00
9.192500000000e+02 -7.278124625191e-01 0.000000000000e+00 0.000000000000e+00
9.195000000000e+02 -6.589141032209e-01 0.000000000000e+00 0.000000000000e+00
9.197500000000e+02 -5.090515050504e-01 0.000000000000e+00 0.000000000000e+00
9.200000000000e+02 -2.754682889777e-01 0.000000000000e+00 0.000000000000e+00
9.202500000000e+02 3.465277619257e-02 0.000000000000e+00 0.000000000000e+00
9.205000000000e+02 4.046020959146e-01 0.000000000000e+00 0.000000000000e+00
9.207500000000e+02 8.101219381815e-01 0.000000000000e+00 0.000000000000e+00
9.210000000000e+02 1.222696960955e+00 0.000000000000e+00 0.000000000000e+00
9.212500000000e+02 1.613677366375e+00 0.000000000000e+00 0.000000000000e+00
9.215000000000e+02 1.958602457349e+00 0.000000000000e+00 0.000000000000e+00
9.217500000000e+02 2.241037317832e+00 0.000000000000e+00 0.000000000000e+00
9.220000000000e+02 2.455289222490e+00 0.000000000000e+00 0.000000000000e+00
9.222500000000e+02 2.607526964870e+00 0.000000000000e+00 0.000000000000e+00
9.225000000000e+02 2.715062915144e+00 0.000000000000e+00 0.000000000000e+00
9.227500000000e+02 2.803838594430e+00 0.000000000000e+00 0.000000000000e+00
9.230000000000e+02 2.904436644917e+00 0.000000000000e+00 0.000000000000e+00
9.232500000000e+02 3.047181186924e+00 0.000000000000e+00 0.000000000000e+00
9.235000000000e+02 3.257046606333e+00 0.000000000000e+00 0.000000000000e+00
9.237500000000e+02 3.549145736395e+00 0.000000000000e+00 0.000000000000e+00
9.240000000000e+02 3.925502291738e+00 0.000000000000e+00 0.000000000000e+00
9.242500000000e+02 4.373637259551e+00 0.000000000000e+00 0.000000000000e+00
9.245000000000e+02 4.867239565731e+00 0.000000000000e+00 0.000000000000e+00
9.247500000000e+02 5.368885722171e+00 0.000000000000e+00 0.000000000000e+00
9.250000000000e+02 5.834466855938e+00 0.000000000000e+00 0.000000000000e+00
9.252500000000e+02 6.218720715342e+00 0.000000000000e+00 0.000000000000e+00
9.255000000000e+02 6.481090799777e+00 0.000000000000e+00 0.000000000000e+00
9.257500000000e+02 6.591072116928e+00 0.000000000000e+00 0.000000000000e+00
9.260000000000e+02 6.532264038799e+00 0.000000000000e+00 0.000000000000e+00
9.262500000000e+02 6.304527729662e+00 0.000000000000e+00 0.000000000000e+00
9.265000000000e+02 5.923913706549e+00 0.000000000000e+00 0.000000000000e+00
9.267500000000e+02 5.420345565940e+00 0.000000000000e+00 0.000000000000e+00
9.270000000000e+02 4.833372002812e+00 0.000000000000e+00 0.000000000000e+00
9.272500000000e+02 4.206583032419e+00 0.000000000000e+00 0.000000000000e+00
9.275000000000e+02 3.581485806363e+00 0.000000000000e+00 0.000000000000e+00
9.277500000000e+02 2.991720758266e+00 0.000000000000e+00 0.000000000000e+00
9.280000000000e+02 2.458456785992e+00 0.000000000000e+00 0.000000000000e+00
9.282500000000e+02 1.987640133451e+00 0.000000000000e+00 0.000000000000e+00
9.285000000000e+02 1.569508779733e+00 0.000000000000e+00 0.000000000000e+00
9.287500000000e+02 1.180460160229e+00 0.000000000000e+00 0.000000000000e+00
9.290000000000e+02 7.870216075055e-01 0.000000000000e+00 0.000000000000e+00
9.292500000000e+02 3.513688727592e-01 0.000000000000e+00 0.000000000000e+00
9.295000000000e+02 -1.623875845831e-01 0.000000000000e+00 0.000000000000e+00
9.297500000000e+02 -7.820435269483e-01 0.000000000000e+00 0.000000000000e+00
9.300000000000e+02 -1.522151127508e+00 0.000000000000e+00 0.000000000000e+00
9.302500000000e+02 -2.380621654189e+00 0.000000000000e+00 0.000000000000e+00
9.305000000000e+02 -3.337579095507e+00 0.000000000000e+00 0.000000000000e+00
9.307500000000e+02 -4.356647445582e+00 0.000000000000e+00 0.000000000000e+00
9.310000000000e+02 -5.388512823911e+00 0.000000000000e+00 0.000000000000e+00
9.312500000000e+02 -6.376282929785e+00 0.000000000000e+00 0.000000000000e+00
9.315000000000e+02 -7.261915746347e+00 0.000000000000e+00 0.000000000000e+00
9.317500000000e+02 -7.992842220293e+00 0.000000000000e+00 0.000000000000e+00
9.320000000000e+02 -8.527884237264e+00 0.000000000000e+00 0.000000000000e+00
9.322500000000e+02 -8.841672238866e+00 0.000000000000e+00 0.000000000000e+00
9.325000000000e+02 -8.926980937675e+00 0.000000000000e+00 0.000000000000e+00
9.327500000000e+02 -8.794695761924e+00 0.000000000000e+00 0.000000000000e+00
9.330000000000e+02 -8.471454753760e+00 0.000000000000e+00 0.000000000000e+00
9.332500000000e+02 -7.995333472361e+00 0.000000000000e+00 0.000000000000e+00
9.335000000000e+02 -7.410208555150e+00 0.000000000000e+00 0.000000000000e+00
9.337500000000e+02 -6.759611669630e+00 0.000000000000e+00 0.000000000000e+00
9.340000000000e+02 -6.080945723734e+00 0.000000000000e+00 0.000000000000e+00
9.342500000000e+02 -5.400872101311e+00 0.000000000000e+00 0.000000000000e+00
9.345000000000e+02 -4.732501537978e+00 0.000000000000e+00 0.000000000000e+00
9.347500000000e+02 -4.074758076665e+00 0.000000000000e+00 0.000000000000e+00
9.350000000000e+02 -3.413973337149e+00 0.000000000000e+00 0.000000000000e+00
9.352500000000e+02 -2.727451549359e+00 0.000000000000e+00 0.000000000000e+00
9.355000000000e+02 -1.988468982990e+00 0.000000000000e+00 0.000000000000e+00
9.357500000000e+02 -1.171972915874e+00 0.000000000000e+00 0.000000000000e+00
9.360000000000e+02 -2.601519736544e-01 0.000000000000e+00 0.000000000000e+00
9.362500000000e+02 7.529267269577e-01 0.000000000000e+00 0.000000000000e+00
9.365000000000e+02 1.858282511494e+00 0.000000000000e+00 0.000000000000e+00
9.367500000000e+02 3.031029706908e+00 0.000000000000e+00 0.000000000000e+00
9.370000000000e+02 4.231585354127e+00 0.000000000000e+00 0.000000000000e+00
9.372500000000e+02 5.408927524868e+00 0.000000000000e+00 0.000000000000e+00
9.375000000000e+02 6.505476060042e+00 0.000000000000e+00 0.000000000000e+00
9.377500000000e+02 7.462950733535e+00 0.000000000000e+00 0.000000000000e+00
9.380000000000e+02 8.228436813965e+00 0.000000000000e+00 0.000000000000e+00
9.382500000000e+02 8.759870419384e+00 0.000000000000e+00 0.000000000000e+00
9.385000000000e+02 9.030246379520e+00 0.000000000000e+00 0.000000000000e+00
9.387500000000e+02 9.030034987115e+00 0.000000000000e+00 0.000000000000e+00
9.390000000000e+02 8.767543820623e+00 0.000000000000e+00 0.000000000000e+00
9.392500000000e+02 8.267240931594e+00 0.000000000000e+00 0.000000000000e+00
9.395000000000e+02 7.566326850988e+00 0.000000000000e+00 0.000000000000e+00
9.397500000000e+02 6.710067923399e+00 0.000000000000e+00 0.000000000000e+00
9.400000000000e+02 5.746552500197e+00 0.000000000000e+00 0.000000000000e+00
9.402500000000e+02 4.721585815552e+00 0.000000000000e+00 0.000000000000e+00
9.405000000000e+02 3.674393807568e+00 0.000000000000e+00 0.000000000000e+00
9.407500000000e+02 2.634669569993e+00 0.000000000000e+00 0.000000000000e+00
9.410000000000e+02 1.621289769318e+00 0.000000000000e+00 0.000000000000e+00
9.412500000000e+02 6.427826295140e-01 0.000000000000e+00 0.000000000000e+00
9.415000000000e+02 -3.006209324598e-01 0.000000000000e+00 0.000000000000e+00
9.417500000000e+02 -1.213740931844e+00 0.000000000000e+00 0.000000000000e+00
9.420000000000e+02 -2.102553879408e+00 0.000000000000e+00 0.000000000000e+00
9.422500000000e+02 -2.970275888395e+00 0.000000000000e+00 0.000000000000e+00
9.425000000000e+02 -3.814037626168e+00 0.000000000000e+00 0.000000000000e+00
9.427500000000e+02 -4.622668121168e+00 0.000000000000e+00 0.000000000000e+00
9.430000000000e+02 -5.375936694984e+00 0.000000000000e+00 0.000000000000e+00
9.432500000000e+02 -6.045388962965e+00 0.000000000000e+00 0.000000000000e+00
9.435000000000e+02 -6.596684446928e+00 0.000000000000e+00 0.000000000000e+00
9.437500000000e+02 -6.993131671115e+00 0.000000000000e+00 0.000000000000e+00
9.440000000000e+02 -7.199950346539e+00 0.000000000000e+00 0.000000000000e+00
9.442500000000e+02 -7.188691093898e+00 0.000000000000e+00 0.000000000000e+00
9.445000000000e+02 -6.941223063700e+00 0.000000000000e+00 0.000000000000e+00
9.447500000000e+02 -6.452759630140e+00 0.000000000000e+00 0.000000000000e+00
9.450000000000e+02 -5.733522014407e+00 0.000000000000e+00 0.000000000000e+00
9.452500000000e+02 -4.808820990372e+00 0.000000000000e+00 0.000000000000e+00
9.455000000000e+02 -3.717542206028e+00 0.000000000000e+00 0.000000000000e+00
9.457500000000e+02 -2.509222961702e+00 0.000000000000e+00 0.000000000000e+00
9.460000000000e+02 -1.240080650136e+00 0.000000000000e+00 0.000000000000e+00
9.462500000000e+02 3.152649972225e-02 0.000000000000e+00 0.000000000000e+00
9.465000000000e+02 1.249671508531e+00 0.000000000000e+00 0.000000000000e+00
9.467500000000e+02 2.364945598568e+00 0.000000000000e+00 0.000000000000e+00
9.470000000000e+02 3.337625290440e+00 0.000000000000e+00 0.000000000000e+00
9.472500000000e+02 4.139620998374e+00 0.000000000000e+00 0.000000000000e+00
9.475000000000e+02 4.755077301244e+00 0.000000000000e+00 0.000000000000e+00
9.477500000000e+02 5.179672916753e+00 0.000000000000e+00 0.000000000000e+00
9.480000000000e+02 5.418831255012e+00 0.000000000000e+00 0.000000000000e+00
9.482500000000e+02 5.485179180619e+00 0.000000000000e+00 0.000000000000e+00
9.485000000000e+02 5.395666832709e+00 0.000000000000e+00 0.000000000000e+00
9.487500000000e+02 5.168777118447e+00 0.000000000000e+00 0.000000000000e+00
9.490000000000e+02 4.822210175789e+00 0.000000000000e+00 0.000000000000e+00
9.492500000000e+02 4.371333989074e+00 0.000000000000e+00 0.000000000000e+00
9.495000000000e+02 3.828562240931e+00 0.000000000000e+00 0.000000000000e+00
9.497500000000e+02 3.203673486062e+00 0.000000000000e+00 0.000000000000e+00
9.500000000000e+02 2.504942501679e+00 0.000000000000e+00 0.000000000000e+00
9.502500000000e+02 1.740834633383e+00 0.000000000000e+00 0.000000000000e+00
9.505000000000e+02 9.219327668594e-01 0.000000000000e+00 0.000000000000e+00
9.507500000000e+02 6.273415408683e-02 0.000000000000e+00 0.000000000000e+00
9.510000000000e+02 -8.170261759153e-01 0.000000000000e+00 0.000000000000e+00
9.512500000000e+02 -1.691801164503e+00 0.000000000000e+00 0.000000000000e+00
9.515000000000e+02 -2.530576937665e+00 0.000000000000e+00 0.000000000000e+00
9.517500000000e+02 -3.298179281245e+00 0.000000000000e+00 0.000000000000e+00
9.520000000000e+02 -3.957449023135e+00 0.000000000000e+00 0.000000000000e+00
9.522500000000e+02 -4.472071910277e+00 0.000000000000e+00 0.000000000000e+00
9.525000000000e+02 -4.809754309730e+00 0.000000000000e+00 0.000000000000e+00
9.527500000000e+02 -4.945381354052e+00 0.000000000000e+00 0.000000000000e+00
9.530000000000e+02 -4.863785412655e+00 0.000000000000e+00 0.000000000000e+00
9.532500000000e+02 -4.561790450659e+00 0.000000000000e+00 0.000000000000e+00
9.535000000000e+02 -4.049276540176e+00 0.000000000000e+00 0.000000000000e+00
9.537500000000e+02 -3.349118135336e+00 0.000000000000e+00 0.000000000000e+00
9.540000000000e+02 -2.495975789867e+00 0.000000000000e+00 0.000000000000e+00
9.542500000000e+02 -1.534048153464e+00 0.000000000000e+00 0.000000000000e+00
9.545000000000e+02 -5.140039668835e-01 0.000000000000e+00 0.000000000000e+00
9.547500000000e+02 5.106008347521e-01 0.000000000000e+00 0.000000000000e+00
9.550000000000e+02 1.487067430616e+00 0.000000000000e+00 0.000000000000e+00
9.552500000000e+02 2.367099781977e+00 0.000000000000e+00 0.000000000000e+00
9.555000000000e+02 3.109826416237e+00 0.000000000000e+00 0.000000000000e+00
9.557500000000e+02 3.684043864448e+00 0.000000000000e+00 0.000000000000e+00
9.560000000000e+02 4.069524418415e+00 0.000000000000e+00 0.000000000000e+00
9.562500000000e+02 4.257341794149e+00 0.000000000000e+00 0.000000000000e+00
9.565000000000e+02 4.249279102344e+00 0.000000000000e+00 0.000000000000e+00
9.567500000000e+02 4.056480713072e+00 0.000000000000e+00 0.000000000000e+00
9.570000000000e+02 3.697581658560e+00 0.000000000000e+00 0.000000000000e+00
9.572500000000e+02 3.196587031908e+00 0.000000000000e+00 0.000000000000e+00
9.575000000000e+02 2.580775633382e+00 0.000000000000e+00 0.000000000000e+00
9.577500000000e+02 1.878867861242e+00 0.000000000000e+00 0.000000000000e+00
9.580000000000e+02 1.119633100210e+00 0.000000000000e+00 0.000000000000e+00
9.582500000000e+02 3.310260562266e-01 0.000000000000e+00 0.000000000000e+00
9.585000000000e+02 -4.601532707271e-01 0.000000000000e+00 0.000000000000e+00
9.587500000000e+02 -1.228171729722e+00 0.000000000000e+00 0.000000000000e+00
9.590000000000e+02 -1.948016428617e+00 0.000000000000e+00 0.000000000000e+00
9.592500000000e+02 -2.595004335724e+00 0.000000000000e+00 0.000000000000e+00
9.595000000000e+02 -3.144574142712e+00 0.000000000000e+00 0.000000000000e+00
9.597500000000e+02 -3.572460513539e+00 0.000000000000e+00 0.000000000000e+00
9.600000000000e+02 -3.855390343962e+00 0.000000000000e+00 0.000000000000e+00
9.602500000000e+02 -3.972352947671e+00 0.000000000000e+00 0.000000000000e+00
9.605000000000e+02 -3.906392538107e+00 0.000000000000e+00 0.000000000000e+00
9.607500000000e+02 -3.646766047886e+00 0.000000000000e+00 0.000000000000e+00
9.610000000000e+02 -3.191217236409e+00 0.000000000000e+00 0.000000000000e+00
9.612500000000e+02 -2.548053225623e+00 0.000000000000e+00 0.000000000000e+00
9.615000000000e+02 -1.737683256621e+00 0.000000000000e+00 0.000000000000e+00
9.617500000000e+02 -7.932982829041e-01 0.000000000000e+00 0.000000000000e+00
9.620000000000e+02 2.395648738889e-01 0.000000000000e+00 0.000000000000e+00
9.622500000000e+02 1.304724607085e+00 0.000000000000e+00 0.000000000000e+00
9.625000000000e+02 2.338333468845e+00 0.000000000000e+00 0.000000000000e+00
9.627500000000e+02 3.272995035136e+00 0.000000000000e+00 0.000000000000e+00
9.630000000000e+02 4.042729077113e+00 0.000000000000e+00 0.000000000000e+00
9.632500000000e+02 4.588367656557e+00 0.000000000000e+00 0.000000000000e+00
9.635000000000e+02 4.862876275621e+00 0.000000000000e+00 0.000000000000e+00
9.637500000000e+02 4.836058421968e+00 0.000000000000e+00 0.000000000000e+00
9.640000000000e+02 4.498126316833e+00 0.000000000000e+00 0.000000000000e+00
9.642500000000e+02 3.861705854124e+00 0.000000000000e+00 0.000000000000e+00
9.645000000000e+02 2.961982597243e+00 0.000000000000e+00 0.000000000000e+00
9.647500000000e+02 1.854874359962e+00 0.000000000000e+00 0.000000000000e+00
9.650000000000e+02 6.133150099827e-01 0.000000000000e+00 0.000000000000e+00
9.652500000000e+02 -6.780687964632e-01 0.000000000000e+00 0.000000000000e+00
9.655000000000e+02 -1.929434141376e+00 0.000000000000e+00 0.000000000000e+00
9.657500000000e+02 -3.052771180950e+00 0.000000000000e+00 0.000000000000e+00
9.660000000000e+02 -3.968879045341e+00 0.000000000000e+00 0.000000000000e+00
9.662500000000e+02 -4.613625376154e+00 0.000000000000e+00 0.000000000000e+00
9.665000000000e+02 -4.942918970139e+00 0.000000000000e+00 0.000000000000e+00
9.667500000000e+02 -4.935958035528e+00 0.000000000000e+00 0.000000000000e+00
9.670000000000e+02 -4.596494430677e+00 0.000000000000e+00 0.000000000000e+00
9.672500000000e+02 -3.952055739336e+00 0.000000000000e+00 0.000000000000e+00
9.675000000000e+02 -3.051268291452e+00 0.000000000000e+00 0.000000000000e+00
9.677500000000e+02 -1.959601875219e+00 0.000000000000e+00 0.000000000000e+00
9.680000000000e+02 -7.539910411778e-01 0.000000000000e+00 0.000000000000e+00
9.682500000000e+02 4.831351877940e-01 0.000000000000e+00 0.000000000000e+00
9.685000000000e+02 1.669869639922e+00 0.000000000000e+00 0.000000000000e+00
9.687500000000e+02 2.730390668234e+00 0.000000000000e+00 0.000000000000e+00
9.690000000000e+02 3.599671555373e+00 0.000000000000e+00 0.000000000000e+00
9.692500000000e+02 4.227064644574e+00 0.000000000000e+00 0.000000000000e+00
9.695000000000e+02 4.578633102922e+00 0.000000000000e+00 0.000000000000e+00
9.697500000000e+02 4.638239650333e+00 0.000000000000e+00 0.000000000000e+00
9.700000000000e+02 4.407512359279e+00 0.000000000000e+00 0.000000000000e+00
9.702500000000e+02 3.904879890414e+00 0.000000000000e+00 0.000000000000e+00
9.705000000000e+02 3.163896596229e+00 0.000000000000e+00 0.000000000000e+00
9.707500000000e+02 2.231064000803e+00 0.000000000000e+00 0.000000000000e+00
9.710000000000e+02 1.163308769109e+00 0.000000000000e+00 0.000000000000e+00
9.712500000000e+02 2.521348021442e-02 0.000000000000e+00 0.000000000000e+00
9.715000000000e+02 -1.113966792557e+00 0.000000000000e+00 0.000000000000e+00
9.717500000000e+02 -2.183514443230e+00 0.000000000000e+00 0.000000000000e+00
9.720000000000e+02 -3.114711786028e+00 0.000000000000e+00 0.000000000000e+00
9.722500000000e+02 -3.844556419221e+00 0.000000000000e+00 0.000000000000e+00
9.725000000000e+02 -4.319666024715e+00 0.000000000000e+00 0.000000000000e+00
9.727500000000e+02 -4.500216174540e+00 0.000000000000e+00 0.000000000000e+00
9.730000000000e+02 -4.363649478433e+00 0.000000000000e+00 0.000000000000e+00
9.732500000000e+02 -3.907798683879e+00 0.000000000000e+00 0.000000000000e+00
9.735000000000e+02 -3.153003451588e+00 0.000000000000e+00 0.000000000000e+00
9.737500000000e+02 -2.142791277251e+00 0.000000000000e+00 0.000000000000e+00
9.740000000000e+02 -9.427517386634e-01 0.000000000000e+00 0.000000000000e+00
9.742500000000e+02 3.626354619930e-01 0.000000000000e+00 0.000000000000e+00
9.745000000000e+02 1.675261313441e+00 0.000000000000e+00 0.000000000000e+00
9.747500000000e+02 2.890536171506e+00 0.000000000000e+00 0.000000000000e+00
9.750000000000e+02 3.905963836133e+00 0.000000000000e+00 0.000000000000e+00
9.752500000000e+02 4.630434959485e+00 0.000000000000e+00 0.000000000000e+00
9.755000000000e+02 4.993345545814e+00 0.000000000000e+00 0.000000000000e+00
9.757500000000e+02 4.952547564314e+00 0.000000000000e+00 0.000000000000e+00
9.760000000000e+02 4.500154330335e+00 0.000000000000e+00 0.000000000000e+00
9.762500000000e+02 3.665364658101e+00 0.000000000000e+00 0.000000000000e+00
9.765000000000e+02 2.513731669667e+00 0.000000000000e+00 0.000000000000e+00
9.767500000000e+02 1.142662136156e+00 0.000000000000e+00 0.000000000000e+00
9.770000000000e+02 -3.266476151448e-01 0.000000000000e+00 0.000000000000e+00
9.772500000000e+02 -1.760202247365e+00 0.000000000000e+00 0.000000000000e+00
9.775000000000e+02 -3.024100498705e+00 0.000000000000e+00 0.000000000000e+00
9.777500000000e+02 -3.998017008575e+00 0.000000000000e+00 0.000000000000e+00
9.780000000000e+02 -4.587810143880e+00 0.000000000000e+00 0.000000000000e+00
9.782500000000e+02 -4.735813222233e+00 0.000000000000e+00 0.000000000000e+00
9.785000000000e+02 -4.427563388762e+00 0.000000000000e+00 0.000000000000e+00
9.787500000000e+02 -3.694080915578e+00 0.000000000000e+00 0.000000000000e+00
9.790000000000e+02 -2.609294892420e+00 0.000000000000e+00 0.000000000000e+00
9.792500000000e+02 -1.282764156169e+00 0.000000000000e+00 0.000000000000e+00
9.795000000000e+02 1.516016829969e-01 0.000000000000e+00 0.000000000000e+00
9.797500000000e+02 1.549626853732e+00 0.000000000000e+00 0.000000000000e+00
9.800000000000e+02 2.772206390614e+00 0.000000000000e+00 0.000000000000e+00
9.802500000000e+02 3.700162707826e+00 0.000000000000e+00 0.000000000000e+00
9.805000000000e+02 4.246916656209e+00 0.000000000000e+00 0.000000000000e+00
9.807500000000e+02 4.367504251542e+00 0.000000000000e+00 0.000000000000e+00
9.810000000000e+02 4.062889969135e+00 0.000000000000e+00 0.000000000000e+00
9.812500000000e+02 3.379081080707e+00 0.000000000000e+00 0.000000000000e+00
9.815000000000e+02 2.401167195427e+00 0.000000000000e+00 0.000000000000e+00
9.817500000000e+02 1.243017524070e+00 0.000000000000e+00 0.000000000000e+00
9.820000000000e+02 3.388837593265e-02 0.000000000000e+00 0.000000000000e+00
9.822500000000e+02 -1.096441425536e+00 0.000000000000e+00 0.000000000000e+00
9.825000000000e+02 -2.032226087090e+00 0.000000000000e+00 0.000000000000e+00
9.827500000000e+02 -2.684277515283e+00 0.000000000000e+00 0.000000000000e+00
9.830000000000e+02 -2.999011321956e+00 0.000000000000e+00 0.000000000000e+00
9.832500000000e+02 -2.963019158405e+00 0.000000000000e+00 0.000000000000e+00
9.835000000000e+02 -2.602744498964e+00 0.000000000000e+00 0.000000000000e+00
9.837500000000e+02 -1.979455597041e+00 0.000000000000e+00 0.000000000000e+00
9.840000000000e+02 -1.180290085114e+00 0.000000000000e+00 0.000000000000e+00
9.842500000000e+02 -3.066155922032e-01 0.000000000000e+00 0.000000000000e+00
9.845000000000e+02 5.387497787225e-01 0.000000000000e+00 0.000000000000e+00
9.847500000000e+02 1.263820460131e+00 0.000000000000e+00 0.000000000000e+00
9.850000000000e+02 1.797715243608e+00 0.000000000000e+00 0.000000000000e+00
9.852500000000e+02 2.097719209930e+00 0.000000000000e+00 0.000000000000e+00
9.855000000000e+02 2.152400404388e+00 0.000000000000e+00 0.000000000000e+00
9.857500000000e+02 1.980590922698e+00 0.000000000000e+00 0.000000000000e+00
9.860000000000e+02 1.626593264018e+00 0.000000000000e+00 0.000000000000e+00
9.862500000000e+02 1.152455403163e+00 0.000000000000e+00 0.000000000000e+00
9.865000000000e+02 6.285083755278e-01 0.000000000000e+00 0.000000000000e+00
9.867500000000e+02 1.235343685449e-01 0.000000000000e+00 0.000000000000e+00
9.870000000000e+02 -3.040869689017e-01 0.000000000000e+00 0.000000000000e+00
9.872500000000e+02 -6.131117639377e-01 0.000000000000e+00 0.000000000000e+00
9.875000000000e+02 -7.832580860758e-01 0.000000000000e+00 0.000000000000e+00
9.877500000000e+02 -8.157888739780e-01 0.000000000000e+00 0.000000000000e+00
9.880000000000e+02 -7.309934893988e-01 0.000000000000e+00 0.000000000000e+00
9.882500000000e+02 -5.631460979601e-01 0.000000000000e+00 0.000000000000e+00
9.885000000000e+02 -3.538523983516e-01 0.000000000000e+00 0.000000000000e+00
9.887500000000e+02 -1.448818958149e-01 0.000000000000e+00 0.000000000000e+00
9.890000000000e+02 2.840090988904e-02 0.000000000000e+00 0.000000000000e+00
9.892500000000e+02 1.420427701436e-01 0.000000000000e+00 0.000000000000e+00
9.895000000000e+02 1.862693670921e-01 0.000000000000e+00 0.000000000000e+00
9.897500000000e+02 1.657163787371e-01 0.000000000000e+00 0.000000000000e+00
9.900000000000e+02 9.723432238058e-02 0.000000000000e+00 0.000000000000e+00
9.902500000000e+02 5.753695158666e-03 0.000000000000e+00 0.000000000000e+00
9.905000000000e+02 -8.101559702939e-02 0.000000000000e+00 0.000000000000e+00
9.907500000000e+02 -1.381192465135e-01 0.000000000000e+00 0.000000000000e+00
9.910000000000e+02 -1.481903720574e-01 0.000000000000e+00 0.000000000000e+00
9.912500000000e+02 -1.047823907587e-01 0.000000000000e+00 0.000000000000e+00
9.915000000000e+02 -1.367172265399e-02 0.000000000000e+00 0.000000000000e+00
9.917500000000e+02 1.080574400298e-01 0.000000000000e+00 0.000000000000e+00
9.920000000000e+02 2.349670005622e-01 0.000000000000e+00 0.000000000000e+00
9.922500000000e+02 3.377454813291e-01 0.000000000000e+00 0.000000000000e+00
9.925000000000e+02 3.884567336026e-01 0.000000000000e+00 0.000000000000e+00
9.927500000000e+02 3.656757884092e-01 0.000000000000e+00 0.000000000000e+00
9.930000000000e+02 2.586501297886e-01 0.000000000000e+00 0.000000000000e+00
9.932500000000e+02 6.978160412813e-02 0.000000000000e+00 0.000000000000e+00
9.935000000000e+02 -1.850069648513e-01 0.000000000000e+00 0.000000000000e+00
9.937500000000e+02 -4.781185011356e-01 0.000000000000e+00 0.000000000000e+00
9.940000000000e+02 -7.740861971923e-01 0.000000000000e+00 0.000000000000e+00
9.942500000000e+02 -1.034766415778e+00 0.000000000000e+00 0.000000000000e+00
9.945000000000e+02 -1.225125351995e+00 0.000000000000e+00 0.000000000000e+00
9.947500000000e+02 -1.318723242721e+00 0.000000000000e+00 0.000000000000e+00
9.950000000000e+02 -1.302037583862e+00 0.000000000000e+00 0.000000000000e+00
9.952500000000e+02 -1.176937813587e+00 0.000000000000e+00 0.000000000000e+00
9.955000000000e+02 -9.609017521783e-01 0.000000000000e+00 0.000000000000e+00
9.957500000000e+02 -6.849059139053e-01 0.000000000000e+00 0.000000000000e+00
9.960000000000e+02 -3.892751074916e-01 0.000000000000e+00 0.000000000000e+00
9.962500000000e+02 -1.180874468304e-01 0.000000000000e+00 0.000000000000e+00
9.965000000000e+02 8.704832757967e-02 0.000000000000e+00 0.000000000000e+00
9.967500000000e+02 1.929288483647e-01 0.000000000000e+00 0.000000000000e+00
9.970000000000e+02 1.795313440808e-01 0.000000000000e+00 0.000000000000e+00
9.972500000000e+02 4.292539201499e-02 0.000000000000e+00 0.000000000000e+00
9.975000000000e+02 -2.041054211876e-01 0.000000000000e+00 0.000000000000e+00
9.977500000000e+02 -5.338199625881e-01 0.000000000000e+00 0.000000000000e+00
9.980000000000e+02 -9.073923382324e-01 0.000000000000e+00 0.000000000000e+00
9.982500000000e+02 -1.280330656124e+00 0.000000000000e+00 0.000000000000e+00
9.985000000000e+02 -1.608649969187e+00 0.000000000000e+00 0.000000000000e+00
9.987500000000e+02 -1.854905430422e+00 0.000000000000e+00 0.000000000000e+00
9.990000000000e+02 -1.993222670441e+00 0.000000000000e+00 0.000000000000e+00
9.992500000000e+02 -2.012620198690e+00 0.000000000000e+00 0.000000000000e+00
9.995000000000e+02 -1.918177927466e+00 0.000000000000e+00 0.000000000000e+00
9.997500000000e+02 -1.729926545558e+00 0.000000000000e+00 0.000000000000e+00
1.000000000000e+03 -1.479665684386e+00 0.000000000000e+00 0.000000000000e+00
1.000250000000e+03 -1.206214831149e+00 0.000000000000e+00 0.000000000000e+00
1.000500000000e+03 -9.498164603210e-01 0.000000000000e+00 0.000000000000e+00
1.000750000000e+03 -7.465155231818e-01 0.000000000000e+00 0.000000000000e+00
1.001000000000e+03 -6.233201877061e-01 0.000000000000e+00 0.000000000000e+00
1.001250000000e+03 -5.948114091200e-01 0.000000000000e+00 0.000000000000e+00
1.001500000000e+03 -6.616370176721e-01 0.000000000000e+00 0.000000000000e+00
1.001750000000e+03 -8.110366957689e-01 0.000000000000e+00 0.000000000000e+00
1.002000000000e+03 -1.019242358590e+00 0.000000000000e+00 0.000000000000e+00
1.002250000000e+03 -1.255329630512e+00 0.000000000000e+00 0.000000000000e+00
1.002500000000e+03 -1.485899643990e+00 0.000000000000e+00 0.000000000000e+00
1.002750000000e+03 -1.679873498205e+00 0.000000000000e+00 0.000000000000e+00
1.003000000000e+03 -1.812695682964e+00 0.000000000000e+00 0.000000000000e+00
1.003250000000e+03 -1.869361650726e+00 0.000000000000e+00 0.000000000000e+00
1.003500000000e+03 -1.845886728814e+00 0.000000000000e+00 0.000000000000e+00
1.003750000000e+03 -1.749084908362e+00 0.000000000000e+00 0.000000000000e+00
1.004000000000e+03 -1.594786481932e+00 0.000000000000e+00 0.000000000000e+00
1.004250000000e+03 -1.404852756025e+00 0.000000000000e+00 0.000000000000e+00
1.004500000000e+03 -1.203510087489e+00 0.000000000000e+00 0.000000000000e+00
1.004750000000e+03 -1.013601558383e+00 0.000000000000e+00 0.000000000000e+00
1.005000000000e+03 -8.533345002473e-01 0.000000000000e+00 0.000000000000e+00
1.005250000000e+03 -7.339929297327e-01 0.000000000000e+00 0.000000000000e+00
1.005500000000e+03 -6.589066097389e-01 0.000000000000e+00 0.000000000000e+00
1.005750000000e+03 -6.237537429860e-01 0.000000000000e+00 0.000000000000e+00
1.006000000000e+03 -6.180578669261e-01 0.000000000000e+00 0.000000000000e+00
1.006250000000e+03 -6.275559545375e-01 0.000000000000e+00 0.000000000000e+00
1.006500000000e+03 -6.369921299596e-01 0.000000000000e+00 0.000000000000e+00
1.006750000000e+03 -6.328470755340e-01 0.000000000000e+00 0.000000000000e+00
1.007000000000e+03 -6.055511880890e-01 0.000000000000e+00 0.000000000000e+00
1.007250000000e+03 -5.508403935408e-01 0.000000000000e+00 0.000000000000e+00
1.007500000000e+03 -4.700762412799e-01 0.000000000000e+00 0.000000000000e+00
1.007750000000e+03 -3.695376456448e-01 0.000000000000e+00 0.000000000000e+00
1.008000000000e+03 -2.588686916139e-01 0.000000000000e+00 0.000000000000e+00
1.008250000000e+03 -1.490059127049e-01 0.000000000000e+00 0.000000000000e+00
1.008500000000e+03 -4.998714390061e-02 0.000000000000e+00 0.000000000000e+00
1.008750000000e+03 3.094916954501e-02 0.000000000000e+00 0.000000000000e+00
1.009000000000e+03 9.062978892879e-02 0.000000000000e+00 0.000000000000e+00
1.009250000000e+03 1.303563022373e-01 0.000000000000e+00 0.000000000000e+00
1.009500000000e+03 1.553967357314e-01 0.000000000000e+00 0.000000000000e+00
1.009750000000e+03 1.736652936703e-01 0.000000000000e+00 0.000000000000e+00
1.010000000000e+03 1.938437583672e-01 0.000000000000e+00 0.000000000000e+00
1.010250000000e+03 2.232997589047e-01 0.000000000000e+00 0.000000000000e+00
1.010500000000e+03 2.661958790055e-01 0.000000000000e+00 0.000000000000e+00
1.010750000000e+03 3.221529858147e-01 0.000000000000e+00 0.000000000000e+00
1.011000000000e+03 3.857365285885e-01 0.000000000000e+00 0.000000000000e+00
1.011250000000e+03 4.468919750067e-01 0.000000000000e+00 0.000000000000e+00
1.011500000000e+03 4.922891845714e-01 0.000000000000e+00 0.000000000000e+00
1.011750000000e+03 5.073735594043e-01 0.000000000000e+00 0.000000000000e+00
1.012000000000e+03 4.787918185191e-01 0.000000000000e+00 0.000000000000e+00
1.012250000000e+03 3.967845734756e-01 0.000000000000e+00 0.000000000000e+00
1.012500000000e+03 2.571300121122e-01 0.000000000000e+00 0.000000000000e+00
1.012750000000e+03 6.228526142098e-02 0.000000000000e+00 0.000000000000e+00
1.013000000000e+03 -1.785048241883e-01 0.000000000000e+00 0.000000000000e+00
1.013250000000e+03 -4.501969605698e-01 0.000000000000e+00 0.000000000000e+00
1.013500000000e+03 -7.339223974204e-01 0.000000000000e+00 0.000000000000e+00
1.013750000000e+03 -1.009663193556e+00 0.000000000000e+00 0.000000000000e+00
1.014000000000e+03 -1.259226814971e+00 0.000000000000e+00 0.000000000000e+00
1.014250000000e+03 -1.469051741538e+00 0.000000000000e+00 0.000000000000e+00
1.014500000000e+03 -1.632388047945e+00 0.000000000000e+00 0.000000000000e+00
1.014750000000e+03 -1.750481497690e+00 0.000000000000e+00 0.000000000000e+00
1.015000000000e+03 -1.832535575511e+00 0.000000000000e+00 0.000000000000e+00
1.015250000000e+03 -1.894411217767e+00 0.000000000000e+00 0.000000000000e+00
1.015500000000e+03 -1.956220379138e+00 0.000000000000e+00 0.000000000000e+00
1.015750000000e+03 -2.039146452352e+00 0.000000000000e+00 0.000000000000e+00
1.016000000000e+03 -2.161954001626e+00 0.000000000000e+00 0.000000000000e+00
1.016250000000e+03 -2.337711332830e+00 0.000000000000e+00 0.000000000000e+00
1.016500000000e+03 -2.571231458213e+00 0.000000000000e+00 0.000000000000e+00
1.016750000000e+03 -2.857641416411e+00 0.000000000000e+00 0.000000000000e+00
1.017000000000e+03 -3.182330009032e+00 0.000000000000e+00 0.000000000000e+00
1.017250000000e+03 -3.522323136000e+00 0.000000000000e+00 0.000000000000e+00
1.017500000000e+03 -3.848923886790e+00 0.000000000000e+00 0.000000000000e+00
1.017750000000e+03 -4.131263227599e+00 0.000000000000e+00 0.000000000000e+00
1.018000000000e+03 -4.340265570061e+00 0.000000000000e+00 0.000000000000e+00
1.018250000000e+03 -4.452463558078e+00 0.000000000000e+00 0.000000000000e+00
1.018500000000e+03 -4.453109356397e+00 0.000000000000e+00 0.000000000000e+00
1.018750000000e+03 -4.338124547861e+00 0.000000000000e+00 0.000000000000e+00
1.019000000000e+03 -4.114594201231e+00 0.000000000000e+00 0.000000000000e+00
1.019250000000e+03 -3.799719208384e+00 0.000000000000e+00 0.000000000000e+00
1.019500000000e+03 -3.418364217663e+00 0.000000000000e+00 0.000000000000e+00
1.019750000000e+03 -2.999543666747e+00 0.000000000000e+00 0.000000000000e+00
1.020000000000e+03 -2.572345294414e+00 0.000000000000e+00 0.000000000000e+00
1.020250000000e+03 -2.161875807999e+00 0.000000000000e+00 0.000000000000e+00
1.020500000000e+03 -1.785814242762e+00 0.000000000000e+00 0.000000000000e+00
1.020750000000e+03 -1.452074437588e+00 0.000000000000e+00 0.000000000000e+00
1.021000000000e+03 -1.157920852201e+00 0.000000000000e+00 0.000000000000e+00
1.021250000000e+03 -8.906742294997e-01 0.000000000000e+00 0.000000000000e+00
1.021500000000e+03 -6.299153103852e-01 0.000000000000e+00 0.000000000000e+00
1.021750000000e+03 -3.508788948108e-01 0.000000000000e+00 0.000000000000e+00
1.022000000000e+03 -2.855817822644e-02 0.000000000000e+00 0.000000000000e+00
1.022250000000e+03 3.580646713440e-01 0.000000000000e+00 0.000000000000e+00
1.022500000000e+03 8.222663447888e-01 0.000000000000e+00 0.000000000000e+00
1.022750000000e+03 1.366847633840e+00 0.000000000000e+00 0.000000000000e+00
1.023000000000e+03 1.982812678353e+00 0.000000000000e+00 0.000000000000e+00
1.023250000000e+03 2.649660141493e+00 0.000000000000e+00 0.000000000000e+00
1.023500000000e+03 3.337257781155e+00 0.000000000000e+00 0.000000000000e+00
1.023750000000e+03 4.009049984494e+00 0.000000000000e+00 0.000000000000e+00
1.024000000000e+03 4.626162005016e+00 0.000000000000e+00 0.000000000000e+00
1.024250000000e+03 5.151841081892e+00 0.000000000000e+00 0.000000000000e+00
1.024500000000e+03 5.555630482314e+00 0.000000000000e+00 0.000000000000e+00
1.024750000000e+03 5.816713518279e+00 0.000000000000e+00 0.000000000000e+00
1.025000000000e+03 5.925984327525e+00 0.000000000000e+00 0.000000000000e+00
1.025250000000e+03 5.886583123989e+00 0.000000000000e+00 0.000000000000e+00
1.025500000000e+03 5.712849640218e+00 0.000000000000e+00 0.000000000000e+00
1.025750000000e+03 5.427868795417e+00 0.000000000000e+00 0.000000000000e+00
1.026000000000e+03 5.059976119284e+00 0.000000000000e+00 0.000000000000e+00
1.026250000000e+03 4.638730154448e+00 0.000000000000e+00 0.000000000000e+00
1.026500000000e+03 4.190925864024e+00 0.000000000000e+00 0.000000000000e+00
1.026750000000e+03 3.737208417397e+00 0.000000000000e+00 0.000000000000e+00
1.027000000000e+03 3.289753650054e+00 0.000000000000e+00 0.000000000000e+00
1.027250000000e+03 2.851324050945e+00 0.000000000000e+00 0.000000000000e+00
1.027500000000e+03 2.415810273648e+00 0.000000000000e+00 0.000000000000e+00
1.027750000000e+03 1.970156374877e+00 0.000000000000e+00 0.000000000000e+00
1.028000000000e+03 1.497372165465e+00 0.000000000000e+00 0.000000000000e+00
1.028250000000e+03 9.801853178837e-01 0.000000000000e+00 0.000000000000e+00
1.028500000000e+03 4.047997299180e-01 0.000000000000e+00 0.000000000000e+00
1.028750000000e+03 -2.357837536167e-01 0.000000000000e+00 0.000000000000e+00
1.029000000000e+03 -9.393624476206e-01 0.000000000000e+00 0.000000000000e+00
1.029250000000e+03 -1.693389425682e+00 0.000000000000e+00 0.000000000000e+00
1.029500000000e+03 -2.475262273524e+00 0.000000000000e+00 0.000000000000e+00
1.029750000000e+03 -3.254012676803e+00 0.000000000000e+00 0.000000000000e+00
1.030000000000e+03 -3.993174539891e+00 0.000000000000e+00 0.000000000000e+00
1.030250000000e+03 -4.654449847793e+00 0.000000000000e+00 0.000000000000e+00
1.030500000000e+03 -5.201687838768e+00 0.000000000000e+00 0.000000000000e+00
1.030750000000e+03 -5.604657552520e+00 0.000000000000e+00 0.000000000000e+00
1.031000000000e+03 -5.842130025237e+00 0.000000000000e+00 0.000000000000e+00
1.031250000000e+03 -5.903887855483e+00 0.000000000000e+00 0.000000000000e+00
1.031500000000e+03 -5.791431185509e+00 0.000000000000e+00 0.000000000000e+00
1.031750000000e+03 -5.517328375288e+00 0.000000000000e+00 0.000000000000e+00
1.032000000000e+03 -5.103341463350e+00 0.000000000000e+00 0.000000000000e+00
1.032250000000e+03 -4.577615812436e+00 0.000000000000e+00 0.000000000000e+00
1.032500000000e+03 -3.971338749642e+00 0.000000000000e+00 0.000000000000e+00
1.032750000000e+03 -3.315328752920e+00 0.000000000000e+00 0.000000000000e+00
1.033000000000e+03 -2.637008526759e+00 0.000000000000e+00 0.000000000000e+00
1.033250000000e+03 -1.958145025158e+00 0.000000000000e+00 0.000000000000e+00
1.033500000000e+03 -1.293618521412e+00 0.000000000000e+00 0.000000000000e+00
1.033750000000e+03 -6.513293176177e-01 0.000000000000e+00 0.000000000000e+00
1.034000000000e+03 -3.318679070019e-02 0.000000000000e+00 0.000000000000e+00
1.034250000000e+03 5.630258037141e-01 0.000000000000e+00 0.000000000000e+00
1.034500000000e+03 1.141235355347e+00 0.000000000000e+00 0.000000000000e+00
1.034750000000e+03 1.704505588651e+00 0.000000000000e+00 0.000000000000e+00
1.035000000000e+03 2.252712429210e+00 0.000000000000e+00 0.000000000000e+00
1.035250000000e+03 2.780828953761e+00 0.000000000000e+00 0.000000000000e+00
1.035500000000e+03 3.278086165906e+00 0.000000000000e+00 0.000000000000e+00
1.035750000000e+03 3.728145968694e+00 0.000000000000e+00 0.000000000000e+00
1.036000000000e+03 4.110276445714e+00 0.000000000000e+00 0.000000000000e+00
1.036250000000e+03 4.401377475010e+00 0.000000000000e+00 0.000000000000e+00
1.036500000000e+03 4.578586209190e+00 0.000000000000e+00 0.000000000000e+00
1.036750000000e+03 4.622112712518e+00 0.000000000000e+00 0.000000000000e+00
1.037000000000e+03 4.517925896324e+00 0.000000000000e+00 0.000000000000e+00
1.037250000000e+03 4.259931703501e+00 0.000000000000e+00 0.000000000000e+00
1.037500000000e+03 3.851354970716e+00 0.000000000000e+00 0.000000000000e+00
1.037750000000e+03 3.305142907228e+00 0.000000000000e+00 0.000000000000e+00
1.038000000000e+03 2.643336342167e+00 0.000000000000e+00 0.000000000000e+00
1.038250000000e+03 1.895487023327e+00 0.000000000000e+00 0.000000000000e+00
1.038500000000e+03 1.096317557373e+00 0.000000000000e+00 0.000000000000e+00
1.038750000000e+03 2.829097681505e-01 0.000000000000e+00 0.000000000000e+00
1.039000000000e+03 -5.082435463595e-01 0.000000000000e+00 0.000000000000e+00
1.039250000000e+03 -1.243984374609e+00 0.000000000000e+00 0.000000000000e+00
1.039500000000e+03 -1.896733571677e+00 0.000000000000e+00 0.000000000000e+00
1.039750000000e+03 -2.446010974684e+00 0.000000000000e+00 0.000000000000e+00
1.040000000000e+03 -2.879111554998e+00 0.000000000000e+00 0.000000000000e+00
1.040250000000e+03 -3.190930666181e+00 0.000000000000e+00 0.000000000000e+00
1.040500000000e+03 -3.383039806197e+00 0.000000000000e+00 0.000000000000e+00
1.040750000000e+03 -3.462203750231e+00 0.000000000000e+00 0.000000000000e+00
1.041000000000e+03 -3.438589309614e+00 0.000000000000e+00 0.000000000000e+00
1.041250000000e+03 -3.323938692627e+00 0.000000000000e+00 0.000000000000e+00
1.041500000000e+03 -3.129965033451e+00 0.000000000000e+00 0.000000000000e+00
1.041750000000e+03 -2.867177842538e+00 0.000000000000e+00 0.000000000000e+00
1.042000000000e+03 -2.544270113850e+00 0.000000000000e+00 0.000000000000e+00
1.042250000000e+03 -2.168107999127e+00 0.000000000000e+00 0.000000000000e+00
1.042500000000e+03 -1.744271274345e+00 0.000000000000e+00 0.000000000000e+00
1.042750000000e+03 -1.278010990652e+00 0.000000000000e+00 0.000000000000e+00
1.043000000000e+03 -7.754305148385e-01 0.000000000000e+00 0.000000000000e+00
1.043250000000e+03 -2.446651391246e-01 0.000000000000e+00 0.000000000000e+00
1.043500000000e+03 3.031630558263e-01 0.000000000000e+00 0.000000000000e+00
1.043750000000e+03 8.534054382737e-01 0.000000000000e+00 0.000000000000e+00
1.044000000000e+03 1.387893303305e+00 0.000000000000e+00 0.000000000000e+00
1.044250000000e+03 1.885544779708e+00 0.000000000000e+00 0.000000000000e+00
1.044500000000e+03 2.323542256524e+00 0.000000000000e+00 0.000000000000e+00
1.044750000000e+03 2.678970402021e+00 0.000000000000e+00 0.000000000000e+00
1.045000000000e+03 2.930739299184e+00 0.000000000000e+00 0.000000000000e+00
1.045250000000e+03 3.061574391510e+00 0.000000000000e+00 0.000000000000e+00
1.045500000000e+03 3.059839949298e+00 0.000000000000e+00 0.000000000000e+00
1.045750000000e+03 2.920977090872e+00 0.000000000000e+00 0.000000000000e+00
1.046000000000e+03 2.648378756213e+00 0.000000000000e+00 0.000000000000e+00
1.046250000000e+03 2.253586839584e+00 0.000000000000e+00 0.000000000000e+00
1.046500000000e+03 1.755772832066e+00 0.000000000000e+00 0.000000000000e+00
1.046750000000e+03 1.180543262473e+00 0.000000000000e+00 0.000000000000e+00
1.047000000000e+03 5.581852059535e-01 0.000000000000e+00 0.000000000000e+00
1.047250000000e+03 -7.847360031594e-02 0.000000000000e+00 0.000000000000e+00
1.047500000000e+03 -6.963776539138e-01 0.000000000000e+00 0.000000000000e+00
1.047750000000e+03 -1.264504731395e+00 0.000000000000e+00 0.000000000000e+00
1.048000000000e+03 -1.755863830033e+00 0.000000000000e+00 0.000000000000e+00
1.048250000000e+03 -2.149056035989e+00 0.000000000000e+00 0.000000000000e+00
1.048500000000e+03 -2.429280061396e+00 0.000000000000e+00 0.000000000000e+00
1.048750000000e+03 -2.588731030052e+00 0.000000000000e+00 0.000000000000e+00
1.049000000000e+03 -2.626410599567e+00 0.000000000000e+00 0.000000000000e+00
1.049250000000e+03 -2.547430146705e+00 0.000000000000e+00 0.000000000000e+00
1.049500000000e+03 -2.361938925725e+00 0.000000000000e+00 0.000000000000e+00
1.049750000000e+03 -2.083840109551e+00 0.000000000000e+00 0.000000000000e+00
1.050000000000e+03 -1.729466241715e+00 0.000000000000e+00 0.000000000000e+00
1.050250000000e+03 -1.316371547335e+00 0.000000000000e+00 0.000000000000e+00
1.050500000000e+03 -8.623643462840e-01 0.000000000000e+00 0.000000000000e+00
1.050750000000e+03 -3.848535965778e-01 0.000000000000e+00 0.000000000000e+00
1.051000000000e+03 9.947362331777e-02 0.000000000000e+00 0.000000000000e+00
1.051250000000e+03 5.746840962784e-01 0.000000000000e+00 0.000000000000e+00
1.051500000000e+03 1.025429514840e+00 0.000000000000e+00 0.000000000000e+00
1.051750000000e+03 1.436700410362e+00 0.000000000000e+00 0.000000000000e+00
1.052000000000e+03 1.793640965483e+00 0.000000000000e+00 0.000000000000e+00
1.052250000000e+03 2.081554464570e+00 0.000000000000e+00 0.000000000000e+00
1.052500000000e+03 2.286199036900e+00 0.000000000000e+00 0.000000000000e+00
1.052750000000e+03 2.394424980220e+00 0.000000000000e+00 0.000000000000e+00
1.053000000000e+03 2.395144529802e+00 0.000000000000e+00 0.000000000000e+00
1.053250000000e+03 2.280560578938e+00 0.000000000000e+00 0.000000000000e+00
1.053500000000e+03 2.047521596532e+00 0.000000000000e+00 0.000000000000e+00
1.053750000000e+03 1.698824631855e+00 0.000000000000e+00 0.000000000000e+00
1.054000000000e+03 1.244264255467e+00 0.000000000000e+00 0.000000000000e+00
1.054250000000e+03 7.012275336907e-01 0.000000000000e+00 0.000000000000e+00
1.054500000000e+03 9.466543802465e-02 0.000000000000e+00 0.000000000000e+00
1.054750000000e+03 -5.436723895184e-01 0.000000000000e+00 0.000000000000e+00
1.055000000000e+03 -1.176775256290e+00 0.000000000000e+00 0.000000000000e+00
1.055250000000e+03 -1.764627453554e+00 0.000000000000e+00 0.000000000000e+00
1.055500000000e+03 -2.267037211424e+00 0.000000000000e+00 0.000000000000e+00
1.055750000000e+03 -2.646811174177e+00 0.000000000000e+00 0.000000000000e+00
1.056000000000e+03 -2.872985583889e+00 0.000000000000e+00 0.000000000000e+00
1.056250000000e+03 -2.923793343511e+00 0.000000000000e+00 0.000000000000e+00
1.056500000000e+03 -2.789049205201e+00 0.000000000000e+00 0.000000000000e+00
1.056750000000e+03 -2.471675113065e+00 0.000000000000e+00 0.000000000000e+00
1.057000000000e+03 -1.988161374829e+00 0.000000000000e+00 0.000000000000e+00
1.057250000000e+03 -1.367859708445e+00 0.000000000000e+00 0.000000000000e+00
1.057500000000e+03 -6.511206187666e-01 0.000000000000e+00 0.000000000000e+00
1.057750000000e+03 1.135930132608e-01 0.000000000000e+00 0.000000000000e+00
1.058000000000e+03 8.733755851840e-01 0.000000000000e+00 0.000000000000e+00
1.058250000000e+03 1.575006067707e+00 0.000000000000e+00 0.000000000000e+00
1.058500000000e+03 2.169156123009e+00 0.000000000000e+00 0.000000000000e+00
1.058750000000e+03 2.614291176376e+00 0.000000000000e+00 0.000000000000e+00
1.059000000000e+03 2.879907190569e+00 0.000000000000e+00 0.000000000000e+00
1.059250000000e+03 2.948814652596e+00 0.000000000000e+00 0.000000000000e+00
1.059500000000e+03 2.818280010603e+00 0.000000000000e+00 0.000000000000e+00
1.059750000000e+03 2.499951708261e+00 0.000000000000e+00 0.000000000000e+00
1.060000000000e+03 2.018619171756e+00 0.000000000000e+00 0.000000000000e+00
1.060250000000e+03 1.409964435462e+00 0.000000000000e+00 0.000000000000e+00
1.060500000000e+03 7.175549312217e-01 0.000000000000e+00 0.000000000000e+00
1.060750000000e+03 -1.061710336556e-02 0.000000000000e+00 0.000000000000e+00
1.061000000000e+03 -7.257231417435e-01 0.000000000000e+00 0.000000000000e+00
1.061250000000e+03 -1.381506330855e+00 0.000000000000e+00 0.000000000000e+00
1.061500000000e+03 -1.937249568419e+00 0.000000000000e+00 0.000000000000e+00
1.061750000000e+03 -2.360116840629e+00 0.000000000000e+00 0.000000000000e+00
1.062000000000e+03 -2.626765271906e+00 0.000000000000e+00 0.000000000000e+00
1.062250000000e+03 -2.724209080283e+00 0.000000000000e+00 0.000000000000e+00
1.062500000000e+03 -2.649988390235e+00 0.000000000000e+00 0.000000000000e+00
1.062750000000e+03 -2.411746884284e+00 0.000000000000e+00 0.000000000000e+00
1.063000000000e+03 -2.026347773799e+00 0.000000000000e+00 0.000000000000e+00
1.063250000000e+03 -1.518657319116e+00 0.000000000000e+00 0.000000000000e+00
1.063500000000e+03 -9.201033943770e-01 0.000000000000e+00 0.000000000000e+00
1.063750000000e+03 -2.670812929782e-01 0.000000000000e+00 0.000000000000e+00
1.064000000000e+03 4.007597614887e-01 0.000000000000e+00 0.000000000000e+00
1.064250000000e+03 1.042347580610e+00 0.000000000000e+00 0.000000000000e+00
1.064500000000e+03 1.617149232204e+00 0.000000000000e+00 0.000000000000e+00
1.064750000000e+03 2.087272151593e+00 0.000000000000e+00 0.000000000000e+00
1.065000000000e+03 2.419682684036e+00 0.000000000000e+00 0.000000000000e+00
1.065250000000e+03 2.588472325388e+00 0.000000000000e+00 0.000000000000e+00
1.065500000000e+03 2.577042861751e+00 0.000000000000e+00 0.000000000000e+00
1.065750000000e+03 2.380023574706e+00 0.000000000000e+00 0.000000000000e+00
1.066000000000e+03 2.004690076016e+00 0.000000000000e+00 0.000000000000e+00
1.066250000000e+03 1.471637865357e+00 0.000000000000e+00 0.000000000000e+00
1.066500000000e+03 8.144840296722e-01 0.000000000000e+00 0.000000000000e+00
1.066750000000e+03 7.843222190515e-02 0.000000000000e+00 0.000000000000e+00
1.067000000000e+03 -6.823626590992e-01 0.000000000000e+00 0.000000000000e+00
1.067250000000e+03 -1.408561508283e+00 0.000000000000e+00 0.000000000000e+00
1.067500000000e+03 -2.040323082969e+00 0.000000000000e+00 0.000000000000e+00
1.067750000000e+03 -2.522539811243e+00 0.000000000000e+00 0.000000000000e+00
1.068000000000e+03 -2.810146436071e+00 0.000000000000e+00 0.000000000000e+00
1.068250000000e+03 -2.872946356499e+00 0.000000000000e+00 0.000000000000e+00
1.068500000000e+03 -2.699387817151e+00 0.000000000000e+00 0.000000000000e+00
1.068750000000e+03 -2.298779997181e+00 0.000000000000e+00 0.000000000000e+00
1.069000000000e+03 -1.701567603452e+00 0.000000000000e+00 0.000000000000e+00
1.069250000000e+03 -9.574719719587e-01 0.000000000000e+00 0.000000000000e+00
1.069500000000e+03 -1.315378328088e-01 0.000000000000e+00 0.000000000000e+00
1.069750000000e+03 7.016286348109e-01 0.000000000000e+00 0.000000000000e+00
1.070000000000e+03 1.464913675818e+00 0.000000000000e+00 0.000000000000e+00
1.070250000000e+03 2.086340035749e+00 0.000000000000e+00 0.000000000000e+00
1.070500000000e+03 2.506487711763e+00 0.000000000000e+00 0.000000000000e+00
1.070750000000e+03 2.684858206822e+00 0.000000000000e+00 0.000000000000e+00
1.071000000000e+03 2.604429693323e+00 0.000000000000e+00 0.000000000000e+00
1.071250000000e+03 2.273826674361e+00 0.000000000000e+00 0.000000000000e+00
1.071500000000e+03 1.726782176008e+00 0.000000000000e+00 0.000000000000e+00
1.071750000000e+03 1.018874838639e+00 0.000000000000e+00 0.000000000000e+00
1.072000000000e+03 2.218413718140e-01 0.000000000000e+00 0.000000000000e+00
1.072250000000e+03 -5.839427087887e-01 0.000000000000e+00 0.000000000000e+00
1.072500000000e+03 -1.317991911173e+00 0.000000000000e+00 0.000000000000e+00
1.072750000000e+03 -1.908291707779e+00 0.000000000000e+00 0.000000000000e+00
1.073000000000e+03 -2.298952298115e+00 0.000000000000e+00 0.000000000000e+00
1.073250000000e+03 -2.456052999138e+00 0.000000000000e+00 0.000000000000e+00
1.073500000000e+03 -2.371001354510e+00 0.000000000000e+00 0.000000000000e+00
1.073750000000e+03 -2.061022505144e+00 0.000000000000e+00 0.000000000000e+00
1.074000000000e+03 -1.566735524338e+00 0.000000000000e+00 0.000000000000e+00
1.074250000000e+03 -9.471218586285e-01 0.000000000000e+00 0.000000000000e+00
1.074500000000e+03 -2.725028045733e-01 0.000000000000e+00 0.000000000000e+00
1.074750000000e+03 3.836215473974e-01 0.000000000000e+00 0.000000000000e+00
1.075000000000e+03 9.528903199104e-01 0.000000000000e+00 0.000000000000e+00
1.075250000000e+03 1.379568837904e+00 0.000000000000e+00 0.000000000000e+00
1.075500000000e+03 1.626333503359e+00 0.000000000000e+00 0.000000000000e+00
1.075750000000e+03 1.677708014879e+00 0.000000000000e+00 0.000000000000e+00
1.076000000000e+03 1.540807017864e+00 0.000000000000e+00 0.000000000000e+00
1.076250000000e+03 1.243384248318e+00 0.000000000000e+00 0.000000000000e+00
1.076500000000e+03 8.295170566699e-01 0.000000000000e+00 0.000000000000e+00
1.076750000000e+03 3.535445524514e-01 0.000000000000e+00 0.000000000000e+00
1.077000000000e+03 -1.269238178288e-01 0.000000000000e+00 0.000000000000e+00
1.077250000000e+03 -5.580231295574e-01 0.000000000000e+00 0.000000000000e+00
1.077500000000e+03 -8.957955064337e-01 0.000000000000e+00 0.000000000000e+00
1.077750000000e+03 -1.110767841772e+00 0.000000000000e+00 0.000000000000e+00
1.078000000000e+03 -1.190446675237e+00 0.000000000000e+00 0.000000000000e+00
1.078250000000e+03 -1.139524080167e+00 0.000000000000e+00 0.000000000000e+00
1.078500000000e+03 -9.778970147694e-01 0.000000000000e+00 0.000000000000e+00
1.078750000000e+03 -7.368857766149e-01 0.000000000000e+00 0.000000000000e+00
1.079000000000e+03 -4.542573450559e-01 0.000000000000e+00 0.000000000000e+00
1.079250000000e+03 -1.687884970084e-01 0.000000000000e+00 0.000000000000e+00
1.079500000000e+03 8.487302711746e-02 0.000000000000e+00 0.000000000000e+00
1.079750000000e+03 2.803728992792e-01 0.000000000000e+00 0.000000000000e+00
1.080000000000e+03 4.023356707310e-01 0.000000000000e+00 0.000000000000e+00
1.080250000000e+03 4.473015088968e-01 0.000000000000e+00 0.000000000000e+00
1.080500000000e+03 4.229062044503e-01 0.000000000000e+00 0.000000000000e+00
1.080750000000e+03 3.455471766827e-01 0.000000000000e+00 0.000000000000e+00
1.081000000000e+03 2.369823130072e-01 0.000000000000e+00 0.000000000000e+00
1.081250000000e+03 1.204382564051e-01 0.000000000000e+00 0.000000000000e+00
1.081500000000e+03 1.684413422211e-02 0.000000000000e+00 0.000000000000e+00
1.081750000000e+03 -5.824667194791e-02 0.000000000000e+00 0.000000000000e+00
1.082000000000e+03 -9.661895607678e-02 0.000000000000e+00 0.000000000000e+00
1.082250000000e+03 -9.800782312225e-02 0.000000000000e+00 0.000000000000e+00
1.082500000000e+03 -6.934669846159e-02 0.000000000000e+00 0.000000000000e+00
1.082750000000e+03 -2.285121070521e-02 0.000000000000e+00 0.000000000000e+00
1.083000000000e+03 2.668629893056e-02 0.000000000000e+00 0.000000000000e+00
1.083250000000e+03 6.490668427382e-02 0.000000000000e+00 0.000000000000e+00
1.083500000000e+03 8.068272722203e-02 0.000000000000e+00 0.000000000000e+00
1.083750000000e+03 6.824255438787e-02 0.000000000000e+00 0.000000000000e+00
1.084000000000e+03 2.827702443453e-02 0.000000000000e+00 0.000000000000e+00
1.084250000000e+03 -3.213516066495e-02 0.000000000000e+00 0.000000000000e+00
1.084500000000e+03 -1.007537399673e-01 0.000000000000e+00 0.000000000000e+00
1.084750000000e+03 -1.623352400429e-01 0.000000000000e+00 0.000000000000e+00
1.085000000000e+03 -2.013537091482e-01 0.000000000000e+00 0.000000000000e+00
1.085250000000e+03 -2.048249812340e-01 0.000000000000e+00 0.000000000000e+00
1.085500000000e+03 -1.647607869685e-01 0.000000000000e+00 0.000000000000e+00
1.085750000000e+03 -7.984002064714e-02 0.000000000000e+00 0.000000000000e+00
1.086000000000e+03 4.398907618252e-02 0.000000000000e+00 0.000000000000e+00
1.086250000000e+03 1.940905697772e-01 0.000000000000e+00 0.000000000000e+00
1.086500000000e+03 3.528317982896e-01 0.000000000000e+00 0.000000000000e+00
1.086750000000e+03 5.001317829026e-01 0.000000000000e+00 0.000000000000e+00
1.087000000000e+03 6.164775008082e-01 0.000000000000e+00 0.000000000000e+00
1.087250000000e+03 6.859416293571e-01 0.000000000000e+00 0.000000000000e+00
1.087500000000e+03 6.987312121677e-01 0.000000000000e+00 0.000000000000e+00
1.087750000000e+03 6.528656093374e-01 0.000000000000e+00 0.000000000000e+00
1.088000000000e+03 5.547132196212e-01 0.000000000000e+00 0.000000000000e+00
1.088250000000e+03 4.182894293673e-01 0.000000000000e+00 0.000000000000e+00
1.088500000000e+03 2.634063668461e-01 0.000000000000e+00 0.000000000000e+00
1.088750000000e+03 1.129394716743e-01 0.000000000000e+00 0.000000000000e+00
1.089000000000e+03 -1.038994831142e-02 0.000000000000e+00 0.000000000000e+00
1.089250000000e+03 -8.724335862018e-02 0.000000000000e+00 0.000000000000e+00
1.089500000000e+03 -1.044297906853e-01 0.000000000000e+00 0.000000000000e+00
1.089750000000e+03 -5.680085730783e-02 0.000000000000e+00 0.000000000000e+00
1.090000000000e+03 5.200035353528e-02 0.000000000000e+00 0.000000000000e+00
1.090250000000e+03 2.100427585538e-01 0.000000000000e+00 0.000000000000e+00
1.090500000000e+03 3.987846763160e-01 0.000000000000e+00 0.000000000000e+00
1.090750000000e+03 5.956751917156e-01 0.000000000000e+00 0.000000000000e+00
1.091000000000e+03 7.772967806083e-01 0.000000000000e+00 0.000000000000e+00
1.091250000000e+03 9.225918393136e-01 0.000000000000e+00 0.000000000000e+00
1.091500000000e+03 1.015709594762e+00 0.000000000000e+00 0.000000000000e+00
1.091750000000e+03 1.048072107939e+00 0.000000000000e+00 0.000000000000e+00
1.092000000000e+03 1.019378377715e+00 0.000000000000e+00 0.000000000000e+00
1.092250000000e+03 9.374250112192e-01 0.000000000000e+00 0.000000000000e+00
1.092500000000e+03 8.167961150587e-01 0.000000000000e+00 0.000000000000e+00
1.092750000000e+03 6.766377948162e-01 0.000000000000e+00 0.000000000000e+00
1.093000000000e+03 5.378599879343e-01 0.000000000000e+00 0.000000000000e+00
1.093250000000e+03 4.201821769932e-01 0.000000000000e+00 0.000000000000e+00
1.093500000000e+03 3.394501558610e-01 0.000000000000e+00 0.000000000000e+00
1.093750000000e+03 3.055984904036e-01 0.000000000000e+00 0.000000000000e+00
1.094000000000e+03 3.215271608746e-01 0.000000000000e+00 0.000000000000e+00
1.094250000000e+03 3.830184479912e-01 0.000000000000e+00 0.000000000000e+00
1.094500000000e+03 4.796637753233e-01 0.000000000000e+00 0.000000000000e+00
1.094750000000e+03 5.966237619800e-01 0.000000000000e+00 0.000000000000e+00
1.095000000000e+03 7.169297925036e-01 0.000000000000e+00 0.000000000000e+00
1.095250000000e+03 8.239681675634e-01 0.000000000000e+00 0.000000000000e+00
1.095500000000e+03 9.037768058339e-01 0.000000000000e+00 0.000000000000e+00
1.095750000000e+03 9.468291601138e-01 0.000000000000e+00 0.000000000000e+00
1.096000000000e+03 9.490716359274e-01 0.000000000000e+00 0.000000000000e+00
1.096250000000e+03 9.121036383554e-01 0.000000000000e+00 0.000000000000e+00
1.096500000000e+03 8.425234734642e-01 0.000000000000e+00 0.000000000000e+00
1.096750000000e+03 7.505877326625e-01 0.000000000000e+00 0.000000000000e+00
1.097000000000e+03 6.484277958589e-01 0.000000000000e+00 0.000000000000e+00
1.097250000000e+03 5.481211001801e-01 0.000000000000e+00 0.000000000000e+00
1.097500000000e+03 4.599202731443e-01 0.000000000000e+00 0.000000000000e+00
1.097750000000e+03 3.909013859102e-01 0.000000000000e+00 0.000000000000e+00
1.098000000000e+03 3.442120653424e-01 0.000000000000e+00 0.000000000000e+00
1.098250000000e+03 3.189953830231e-01 0.000000000000e+00 0.000000000000e+00
1.098500000000e+03 3.109539654145e-01 0.000000000000e+00 0.000000000000e+00
1.098750000000e+03 3.134186628499e-01 0.000000000000e+00 0.000000000000e+00
1.099000000000e+03 3.187128878863e-01 0.000000000000e+00 0.000000000000e+00
1.099250000000e+03 3.195679977169e-01 0.000000000000e+00 0.000000000000e+00
1.099500000000e+03 3.103510266484e-01 0.000000000000e+00 0.000000000000e+00
1.099750000000e+03 2.879109537803e-01 0.000000000000e+00 0.000000000000e+00
1.100000000000e+03 2.519245657716e-01 0.000000000000e+00 0.000000000000e+00
1.100250000000e+03 2.047143074298e-01 0.000000000000e+00 0.000000000000e+00
1.100500000000e+03 1.506025232947e-01 0.000000000000e+00 0.000000000000e+00
1.100750000000e+03 9.494379984330e-02 0.000000000000e+00 0.000000000000e+00
1.101000000000e+03 4.302724549637e-02 0.000000000000e+00 0.000000000000e+00
1.101250000000e+03 -9.441029568584e-04 0.000000000000e+00 0.000000000000e+00
1.101500000000e+03 -3.461057577099e-02 0.000000000000e+00 0.000000000000e+00
1.101750000000e+03 -5.781654852015e-02 0.000000000000e+00 0.000000000000e+00
1.102000000000e+03 -7.251610232811e-02 0.000000000000e+00 0.000000000000e+00
1.102250000000e+03 -8.224896732560e-02 0.000000000000e+00 0.000000000000e+00
1.102500000000e+03 -9.129001663046e-02 0.000000000000e+00 0.000000000000e+00
1.102750000000e+03 -1.036344838104e-01 0.000000000000e+00 0.000000000000e+00
1.103000000000e+03 -1.220109930553e-01 0.000000000000e+00 0.000000000000e+00
1.103250000000e+03 -1.471104922720e-01 0.000000000000e+00 0.000000000000e+00
1.103500000000e+03 -1.771821056892e-01 0.000000000000e+00 0.000000000000e+00
1.103750000000e+03 -2.080831872653e-01 0.000000000000e+00 0.000000000000e+00
1.104000000000e+03 -2.337913361645e-01 0.000000000000e+00 0.000000000000e+00
1.104250000000e+03 -2.473043402934e-01 0.000000000000e+00 0.000000000000e+00
1.104500000000e+03 -2.417838361450e-01 0.000000000000e+00 0.000000000000e+00
1.104750000000e+03 -2.117518915221e-01 0.000000000000e+00 0.000000000000e+00
1.105000000000e+03 -1.541348234663e-01 0.000000000000e+00 0.000000000000e+00
1.105250000000e+03 -6.896823040203e-02 0.000000000000e+00 0.000000000000e+00
1.105500000000e+03 4.037137714893e-02 0.000000000000e+00 0.000000000000e+00
1.105750000000e+03 1.674678891346e-01 0.000000000000e+00 0.000000000000e+00
1.106000000000e+03 3.036726730525e-01 0.000000000000e+00 0.000000000000e+00
1.106250000000e+03 4.393059082768e-01 0.000000000000e+00 0.000000000000e+00
1.106500000000e+03 5.650725309033e-01 0.000000000000e+00 0.000000000000e+00
1.106750000000e+03 6.734725237556e-01 0.000000000000e+00 0.000000000000e+00
1.107000000000e+03 7.599792225179e-01 0.000000000000e+00 0.000000000000e+00
1.107250000000e+03 8.237893847811e-01 0.000000000000e+00 0.000000000000e+00
1.107500000000e+03 8.680108294650e-01 0.000000000000e+00 0.000000000000e+00
1.107750000000e+03 8.992382231218e-01 0.000000000000e+00 0.000000000000e+00
1.108000000000e+03 9.265620950727e-01 0.000000000000e+00 0.000000000000e+00
1.108250000000e+03 9.601457490399e-01 0.000000000000e+00 0.000000000000e+00
1.108500000000e+03 1.009575345665e+00 0.000000000000e+00 0.000000000000e+00
1.108750000000e+03 1.082228791279e+00 0.000000000000e+00 0.000000000000e+00
1.109000000000e+03 1.181912477714e+00 0.000000000000e+00 0.000000000000e+00
1.109250000000e+03 1.307980298849e+00 0.000000000000e+00 0.000000000000e+00
1.109500000000e+03 1.455081476538e+00 0.000000000000e+00 0.000000000000e+00
1.109750000000e+03 1.613592453922e+00 0.000000000000e+00 0.000000000000e+00
1.110000000000e+03 1.770687005501e+00 0.000000000000e+00 0.000000000000e+00
1.110250000000e+03 1.911902929458e+00 0.000000000000e+00 0.000000000000e+00
1.110500000000e+03 2.022987704329e+00 0.000000000000e+00 0.000000000000e+00
1.110750000000e+03 2.091760908911e+00 0.000000000000e+00 0.000000000000e+00
1.111000000000e+03 2.109724983092e+00 0.000000000000e+00 0.000000000000e+00
1.111250000000e+03 2.073189308825e+00 0.000000000000e+00 0.000000000000e+00
1.111500000000e+03 1.983740968228e+00 0.000000000000e+00 0.000000000000e+00
1.111750000000e+03 1.847989015432e+00 0.000000000000e+00 0.000000000000e+00
1.112000000000e+03 1.676614039580e+00 0.000000000000e+00 0.000000000000e+00
1.112250000000e+03 1.482855813345e+00 0.000000000000e+00 0.000000000000e+00
1.112500000000e+03 1.280654064198e+00 0.000000000000e+00 0.000000000000e+00
1.112750000000e+03 1.082708754859e+00 0.000000000000e+00 0.000000000000e+00
1.113000000000e+03 8.987391128417e-01 0.000000000000e+00 0.000000000000e+00
1.113250000000e+03 7.341930369533e-01 0.000000000000e+00 0.000000000000e+00
1.113500000000e+03 5.895943749925e-01 0.000000000000e+00 0.000000000000e+00
1.113750000000e+03 4.606241801369e-01 0.000000000000e+00 0.000000000000e+00
1.114000000000e+03 3.389266385298e-01 0.000000000000e+00 0.000000000000e+00
1.114250000000e+03 2.135261577252e-01 0.000000000000e+00 0.000000000000e+00
1.114500000000e+03 7.265414521820e-02 0.000000000000e+00 0.000000000000e+00
1.114750000000e+03 -9.427507406283e-02 0.000000000000e+00 0.000000000000e+00
1.115000000000e+03 -2.948215283753e-01 0.000000000000e+00 0.000000000000e+00
1.115250000000e+03 -5.320738420111e-01 0.000000000000e+00 0.000000000000e+00
1.115500000000e+03 -8.038081712461e-01 0.000000000000e+00 0.000000000000e+00
1.115750000000e+03 -1.102374140671e+00 0.000000000000e+00 0.000000000000e+00
1.116000000000e+03 -1.415327649963e+00 0.000000000000e+00 0.000000000000e+00
1.116250000000e+03 -1.726725639686e+00 0.000000000000e+00 0.000000000000e+00
1.116500000000e+03 -2.018905684333e+00 0.000000000000e+00 0.000000000000e+00
1.116750000000e+03 -2.274506614389e+00 0.000000000000e+00 0.000000000000e+00
1.117000000000e+03 -2.478454495338e+00 0.000000000000e+00 0.000000000000e+00
1.117250000000e+03 -2.619645411233e+00 0.000000000000e+00 0.000000000000e+00
1.117500000000e+03 -2.692101230874e+00 0.000000000000e+00 0.000000000000e+00
1.117750000000e+03 -2.695450167810e+00 0.000000000000e+00 0.000000000000e+00
1.118000000000e+03 -2.634679466348e+00 0.000000000000e+00 0.000000000000e+00
1.118250000000e+03 -2.519209251852e+00 0.000000000000e+00 0.000000000000e+00
1.118500000000e+03 -2.361430066852e+00 0.000000000000e+00 0.000000000000e+00
1.118750000000e+03 -2.174918816255e+00 0.000000000000e+00 0.000000000000e+00
1.119000000000e+03 -1.972588890341e+00 0.000000000000e+00 0.000000000000e+00
1.119250000000e+03 -1.765034785886e+00 0.000000000000e+00 0.000000000000e+00
1.119500000000e+03 -1.559299492625e+00 0.000000000000e+00 0.000000000000e+00
1.119750000000e+03 -1.358229306121e+00 0.000000000000e+00 0.000000000000e+00
1.120000000000e+03 -1.160494987664e+00 0.000000000000e+00 0.000000000000e+00
1.120250000000e+03 -9.612627030630e-01 0.000000000000e+00 0.000000000000e+00
1.120500000000e+03 -7.534064904223e-01 0.000000000000e+00 0.000000000000e+00
1.120750000000e+03 -5.290789271099e-01 0.000000000000e+00 0.000000000000e+00
1.121000000000e+03 -2.814084332116e-01 0.000000000000e+00 0.000000000000e+00
1.121250000000e+03 -6.076563396330e-03 0.000000000000e+00 0.000000000000e+00
1.121500000000e+03 2.974517558000e-01 0.000000000000e+00 0.000000000000e+00
1.121750000000e+03 6.252211312686e-01 0.000000000000e+00 0.000000000000e+00
1.122000000000e+03 9.687031944021e-01 0.000000000000e+00 0.000000000000e+00
1.122250000000e+03 1.315352605895e+00 0.000000000000e+00 0.000000000000e+00
1.122500000000e+03 1.649727514759e+00 0.000000000000e+00 0.000000000000e+00
1.122750000000e+03 1.955024161498e+00 0.000000000000e+00 0.000000000000e+00
1.123000000000e+03 2.214821118730e+00 0.000000000000e+00 0.000000000000e+00
1.123250000000e+03 2.414803545462e+00 0.000000000000e+00 0.000000000000e+00
1.123500000000e+03 2.544244622185e+00 0.000000000000e+00 0.000000000000e+00
1.123750000000e+03 2.597058367414e+00 0.000000000000e+00 0.000000000000e+00
1.124000000000e+03 2.572299492152e+00 0.000000000000e+00 0.000000000000e+00
1.124250000000e+03 2.474062764338e+00 0.000000000000e+00 0.000000000000e+00
1.124500000000e+03 2.310815567985e+00 0.000000000000e+00 0.000000000000e+00
1.124750000000e+03 2.094271662741e+00 0.000000000000e+00 0.000000000000e+00
1.125000000000e+03 1.837971542229e+00 0.000000000000e+00 0.000000000000e+00
1.125250000000e+03 1.555767831457e+00 0.000000000000e+00 0.000000000000e+00
1.125500000000e+03 1.260419006984e+00 0.000000000000e+00 0.000000000000e+00
1.125750000000e+03 9.624715316147e-01 0.000000000000e+00 0.000000000000e+00
1.126000000000e+03 6.695633074918e-01 0.000000000000e+00 0.000000000000e+00
1.126250000000e+03 3.862174123038e-01 0.000000000000e+00 0.000000000000e+00
1.126500000000e+03 1.141237460202e-01 0.000000000000e+00 0.000000000000e+00
1.126750000000e+03 -1.471624173155e-01 0.000000000000e+00 0.000000000000e+00
1.127000000000e+03 -3.992324768371e-01 0.000000000000e+00 0.000000000000e+00
1.127250000000e+03 -6.437115492766e-01 0.000000000000e+00 0.000000000000e+00
1.127500000000e+03 -8.811976626356e-01 0.000000000000e+00 0.000000000000e+00
1.127750000000e+03 -1.110417803093e+00 0.000000000000e+00 0.000000000000e+00
1.128000000000e+03 -1.327730321026e+00 0.000000000000e+00 0.000000000000e+00
1.128250000000e+03 -1.527050772794e+00 0.000000000000e+00 0.000000000000e+00
1.128500000000e+03 -1.700216343238e+00 0.000000000000e+00 0.000000000000e+00
1.128750000000e+03 -1.837741363556e+00 0.000000000000e+00 0.000000000000e+00
1.129000000000e+03 -1.929861743566e+00 0.000000000000e+00 0.000000000000e+00
1.129250000000e+03 -1.967726657978e+00 0.000000000000e+00 0.000000000000e+00
1.129500000000e+03 -1.944576538226e+00 0.000000000000e+00 0.000000000000e+00
1.129750000000e+03 -1.856749387543e+00 0.000000000000e+00 0.000000000000e+00
1.130000000000e+03 -1.704381623673e+00 0.000000000000e+00 0.000000000000e+00
1.130250000000e+03 -1.491711177368e+00 0.000000000000e+00 0.000000000000e+00
1.130500000000e+03 -1.226943329974e+00 0.000000000000e+00 0.000000000000e+00
1.130750000000e+03 -9.216963416625e-01 0.000000000000e+00 0.000000000000e+00
1.131000000000e+03 -5.900966268668e-01 0.000000000000e+00 0.000000000000e+00
1.131250000000e+03 -2.476351915759e-01 0.000000000000e+00 0.000000000000e+00
1.131500000000e+03 9.007693008759e-02 0.000000000000e+00 0.000000000000e+00
1.131750000000e+03 4.085092709654e-01 0.000000000000e+00 0.000000000000e+00
1.132000000000e+03 6.952353759919e-01 0.000000000000e+00 0.000000000000e+00
1.132250000000e+03 9.406743947863e-01 0.000000000000e+00 0.000000000000e+00
1.132500000000e+03 1.138486823212e+00 0.000000000000e+00 0.000000000000e+00
1.132750000000e+03 1.285607406821e+00 0.000000000000e+00 0.000000000000e+00
1.133000000000e+03 1.381945024980e+00 0.000000000000e+00 0.000000000000e+00
1.133250000000e+03 1.429819766757e+00 0.000000000000e+00 0.000000000000e+00
1.133500000000e+03 1.433236306256e+00 0.000000000000e+00 0.000000000000e+00
1.133750000000e+03 1.397106763602e+00 0.000000000000e+00 0.000000000000e+00
1.134000000000e+03 1.326534306352e+00 0.000000000000e+00 0.000000000000e+00
1.134250000000e+03 1.226251811426e+00 0.000000000000e+00 0.000000000000e+00
1.134500000000e+03 1.100280945812e+00 0.000000000000e+00 0.000000000000e+00
1.134750000000e+03 9.518404989289e-01 0.000000000000e+00 0.000000000000e+00
1.135000000000e+03 7.834940013708e-01 0.000000000000e+00 0.000000000000e+00
1.135250000000e+03 5.974909719392e-01 0.000000000000e+00 0.000000000000e+00
1.135500000000e+03 3.962282926159e-01 0.000000000000e+00 0.000000000000e+00
1.135750000000e+03 1.827417283874e-01 0.000000000000e+00 0.000000000000e+00
1.136000000000e+03 -3.886565599661e-02 0.000000000000e+00 0.000000000000e+00
1.136250000000e+03 -2.631414476960e-01 0.000000000000e+00 0.000000000000e+00
1.136500000000e+03 -4.832099714626e-01 0.000000000000e+00 0.000000000000e+00
1.136750000000e+03 -6.909384514788e-01 0.000000000000e+00 0.000000000000e+00
1.137000000000e+03 -8.773412275665e-01 0.000000000000e+00 0.000000000000e+00
1.137250000000e+03 -1.033186490856e+00 0.000000000000e+00 0.000000000000e+00
1.137500000000e+03 -1.149741332059e+00 0.000000000000e+00 0.000000000000e+00
1.137750000000e+03 -1.219570697140e+00 0.000000000000e+00 0.000000000000e+00
1.138000000000e+03 -1.237296558313e+00 0.000000000000e+00 0.000000000000e+00
1.138250000000e+03 -1.200226210160e+00 0.000000000000e+00 0.000000000000e+00
1.138500000000e+03 -1.108772537178e+00 0.000000000000e+00 0.000000000000e+00
1.138750000000e+03 -9.666124098676e-01 0.000000000000e+00 0.000000000000e+00
1.139000000000e+03 -7.805589800696e-01 0.000000000000e+00 0.000000000000e+00
1.139250000000e+03 -5.601558014545e-01 0.000000000000e+00 0.000000000000e+00
1.139500000000e+03 -3.170314362720e-01 0.000000000000e+00 0.000000000000e+00
1.139750000000e+03 -6.407885717563e-02 0.000000000000e+00 0.000000000000e+00
1.140000000000e+03 1.854584211392e-01 0.000000000000e+00 0.000000000000e+00
1.140250000000e+03 4.189038099203e-01 0.000000000000e+00 0.000000000000e+00
1.140500000000e+03 6.249818086933e-01 0.000000000000e+00 0.000000000000e+00
1.140750000000e+03 7.944945445862e-01 0.000000000000e+00 0.000000000000e+00
1.141000000000e+03 9.207869377058e-01 0.000000000000e+00 0.000000000000e+00
1.141250000000e+03 9.999725368334e-01 0.000000000000e+00 0.000000000000e+00
1.141500000000e+03 1.030919798452e+00 0.000000000000e+00 0.000000000000e+00
1.141750000000e+03 1.015024818709e+00 0.000000000000e+00 0.000000000000e+00
1.142000000000e+03 9.558181353846e-01 0.000000000000e+00 0.000000000000e+00
1.142250000000e+03 8.584677217433e-01 0.000000000000e+00 0.000000000000e+00
1.142500000000e+03 7.292461729986e-01 0.000000000000e+00 0.000000000000e+00
1.142750000000e+03 5.750269339007e-01 0.000000000000e+00 0.000000000000e+00
1.143000000000e+03 4.028629763991e-01 0.000000000000e+00 0.000000000000e+00
1.143250000000e+03 2.196833939131e-01 0.000000000000e+00 0.000000000000e+00
1.143500000000e+03 3.212152555208e-02 0.000000000000e+00 0.000000000000e+00
1.143750000000e+03 -1.535344711740e-01 0.000000000000e+00 0.000000000000e+00
1.144000000000e+03 -3.312980594729e-01 0.000000000000e+00 0.000000000000e+00
1.144250000000e+03 -4.953924527314e-01 0.000000000000e+00 0.000000000000e+00
1.144500000000e+03 -6.401630045231e-01 0.000000000000e+00 0.000000000000e+00
1.144750000000e+03 -7.600457939236e-01 0.000000000000e+00 0.000000000000e+00
1.145000000000e+03 -8.496351138151e-01 0.000000000000e+00 0.000000000000e+00
1.145250000000e+03 -9.038758547482e-01 0.000000000000e+00 0.000000000000e+00
1.145500000000e+03 -9.183847311698e-01 0.000000000000e+00 0.000000000000e+00
1.145750000000e+03 -8.898798808237e-01 0.000000000000e+00 0.000000000000e+00
1.146000000000e+03 -8.166749845446e-01 0.000000000000e+00 0.000000000000e+00
1.146250000000e+03 -6.991751178115e-01 0.000000000000e+00 0.000000000000e+00
1.146500000000e+03 -5.403000380692e-01 0.000000000000e+00 0.000000000000e+00
1.146750000000e+03 -3.457586697590e-01 0.000000000000e+00 0.000000000000e+00
1.147000000000e+03 -1.241071471166e-01 0.000000000000e+00 0.000000000000e+00
1.147250000000e+03 1.134584561874e-01 0.000000000000e+00 0.000000000000e+00
1.147500000000e+03 3.535963722528e-01 0.000000000000e+00 0.000000000000e+00
1.147750000000e+03 5.815893056366e-01 0.000000000000e+00 0.000000000000e+00
1.148000000000e+03 7.823450653438e-01 0.000000000000e+00 0.000000000000e+00
1.148250000000e+03 9.415503681868e-01 0.000000000000e+00 0.000000000000e+00
1.148500000000e+03 1.046875409048e+00 0.000000000000e+00 0.000000000000e+00
1.148750000000e+03 1.089111944592e+00 0.000000000000e+00 0.000000000000e+00
1.149000000000e+03 1.063125476113e+00 0.000000000000e+00 0.000000000000e+00
1.149250000000e+03 9.685136061363e-01 0.000000000000e+00 0.000000000000e+00
1.149500000000e+03 8.098870956722e-01 0.000000000000e+00 0.000000000000e+00
1.149750000000e+03 5.967252527520e-01 0.000000000000e+00 0.000000000000e+00
1.150000000000e+03 3.427993333344e-01 0.000000000000e+00 0.000000000000e+00
1.150250000000e+03 6.520195603356e-02 0.000000000000e+00 0.000000000000e+00
1.150500000000e+03 -2.169379669032e-01 0.000000000000e+00 0.000000000000e+00
1.150750000000e+03 -4.839414709525e-01 0.000000000000e+00 0.000000000000e+00
1.151000000000e+03 -7.171315625223e-01 0.000000000000e+00 0.000000000000e+00
1.151250000000e+03 -9.003079636016e-01 0.000000000000e+00 0.000000000000e+00
1.151500000000e+03 -1.021009219125e+00 0.000000000000e+00 0.000000000000e+00
1.151750000000e+03 -1.071448987025e+00 0.000000000000e+00 0.000000000000e+00
1.152000000000e+03 -1.049047336012e+00 0.000000000000e+00 0.000000000000e+00
1.152250000000e+03 -9.565196339790e-01 0.000000000000e+00 0.000000000000e+00
1.152500000000e+03 -8.015301477028e-01 0.000000000000e+00 0.000000000000e+00
1.152750000000e+03 -5.959595658765e-01 0.000000000000e+00 0.000000000000e+00
1.153000000000e+03 -3.548705029168e-01 0.000000000000e+00 0.000000000000e+00
1.153250000000e+03 -9.527888897795e-02 0.000000000000e+00 0.000000000000e+00
1.153500000000e+03 1.651502256512e-01 0.000000000000e+00 0.000000000000e+00
1.153750000000e+03 4.093669685088e-01 0.000000000000e+00 0.000000000000e+00
1.154000000000e+03 6.220609209275e-01 0.000000000000e+00 0.000000000000e+00
1.154250000000e+03 7.905700135489e-01 0.000000000000e+00 0.000000000000e+00
1.154500000000e+03 9.055288569500e-01 0.000000000000e+00 0.000000000000e+00
1.154750000000e+03 9.612424269608e-01 0.000000000000e+00 0.000000000000e+00
1.155000000000e+03 9.557987743072e-01 0.000000000000e+00 0.000000000000e+00
1.155250000000e+03 8.909553678490e-01 0.000000000000e+00 0.000000000000e+00
1.155500000000e+03 7.718456784181e-01 0.000000000000e+00 0.000000000000e+00
1.155750000000e+03 6.065551442202e-01 0.000000000000e+00 0.000000000000e+00
1.156000000000e+03 4.056098435828e-01 0.000000000000e+00 0.000000000000e+00
1.156250000000e+03 1.814095504566e-01 0.000000000000e+00 0.000000000000e+00
1.156500000000e+03 -5.237719050069e-02 0.000000000000e+00 0.000000000000e+00
1.156750000000e+03 -2.814510029919e-01 0.000000000000e+00 0.000000000000e+00
1.157000000000e+03 -4.915555862024e-01 0.000000000000e+00 0.000000000000e+00
1.157250000000e+03 -6.691913372883e-01 0.000000000000e+00 0.000000000000e+00
1.157500000000e+03 -8.023652084010e-01 0.000000000000e+00 0.000000000000e+00
1.157750000000e+03 -8.813588897618e-01 0.000000000000e+00 0.000000000000e+00
1.158000000000e+03 -8.994782682187e-01 0.000000000000e+00 0.000000000000e+00
1.158250000000e+03 -8.537270557499e-01 0.000000000000e+00 0.000000000000e+00
1.158500000000e+03 -7.453310361066e-01 0.000000000000e+00 0.000000000000e+00
1.158750000000e+03 -5.800310205804e-01 0.000000000000e+00 0.000000000000e+00
1.159000000000e+03 -3.680659647570e-01 0.000000000000e+00 0.000000000000e+00
1.159250000000e+03 -1.237848251947e-01 0.000000000000e+00 0.000000000000e+00
1.159500000000e+03 1.351434296753e-01 0.000000000000e+00 0.000000000000e+00
1.159750000000e+03 3.889100829267e-01 0.000000000000e+00 0.000000000000e+00
1.160000000000e+03 6.170767345759e-01 0.000000000000e+00 0.000000000000e+00
1.160250000000e+03 8.003053240849e-01 0.000000000000e+00 0.000000000000e+00
1.160500000000e+03 9.221555762726e-01 0.000000000000e+00 0.000000000000e+00
1.160750000000e+03 9.707683594556e-01 0.000000000000e+00 0.000000000000e+00
1.161000000000e+03 9.402439980644e-01 0.000000000000e+00 0.000000000000e+00
1.161250000000e+03 8.315382967847e-01 0.000000000000e+00 0.000000000000e+00
1.161500000000e+03 6.527366185700e-01 0.000000000000e+00 0.000000000000e+00
1.161750000000e+03 4.186252471615e-01 0.000000000000e+00 0.000000000000e+00
1.162000000000e+03 1.495537097706e-01 0.000000000000e+00 0.000000000000e+00
1.162250000000e+03 -1.303366222098e-01 0.000000000000e+00 0.000000000000e+00
1.162500000000e+03 -3.953634914363e-01 0.000000000000e+00 0.000000000000e+00
1.162750000000e+03 -6.208144153286e-01 0.000000000000e+00 0.000000000000e+00
1.163000000000e+03 -7.854539630002e-01 0.000000000000e+00 0.000000000000e+00
1.163250000000e+03 -8.737507267055e-01 0.000000000000e+00 0.000000000000e+00
1.163500000000e+03 -8.775660945755e-01 0.000000000000e+00 0.000000000000e+00
1.163750000000e+03 -7.970981758745e-01 0.000000000000e+00 0.000000000000e+00
1.164000000000e+03 -6.409528047676e-01 0.000000000000e+00 0.000000000000e+00
1.164250000000e+03 -4.253107862116e-01 0.000000000000e+00 0.000000000000e+00
1.164500000000e+03 -1.722649918925e-01 0.000000000000e+00 0.000000000000e+00
1.164750000000e+03 9.250026701317e-02 0.000000000000e+00 0.000000000000e+00
1.165000000000e+03 3.424345258401e-01 0.000000000000e+00 0.000000000000e+00
1.165250000000e+03 5.529461979231e-01 0.000000000000e+00 0.000000000000e+00
1.165500000000e+03 7.040065762708e-01 0.000000000000e+00 0.000000000000e+00
1.165750000000e+03 7.822348998610e-01 0.000000000000e+00 0.000000000000e+00
1.166000000000e+03 7.822260012548e-01 0.000000000000e+00 0.000000000000e+00
1.166250000000e+03 7.069711040148e-01 0.000000000000e+00 0.000000000000e+00
1.166500000000e+03 5.673301752297e-01 0.000000000000e+00 0.000000000000e+00
1.166750000000e+03 3.806274589588e-01 0.000000000000e+00 0.000000000000e+00
1.167000000000e+03 1.685461932746e-01 0.000000000000e+00 0.000000000000e+00
1.167250000000e+03 -4.541914046524e-02 0.000000000000e+00 0.000000000000e+00
1.167500000000e+03 -2.386447710849e-01 0.000000000000e+00 0.000000000000e+00
1.167750000000e+03 -3.918742616300e-01 0.000000000000e+00 0.000000000000e+00
1.168000000000e+03 -4.912388563943e-01 0.000000000000e+00 0.000000000000e+00
1.168250000000e+03 -5.295750578727e-01 0.000000000000e+00 0.000000000000e+00
1.168500000000e+03 -5.069046308018e-01 0.000000000000e+00 0.000000000000e+00
1.168750000000e+03 -4.300490305001e-01 0.000000000000e+00 0.000000000000e+00
1.169000000000e+03 -3.114581776844e-01 0.000000000000e+00 0.000000000000e+00
1.169250000000e+03 -1.674285884509e-01 0.000000000000e+00 0.000000000000e+00
1.169500000000e+03 -1.595604388742e-02 0.000000000000e+00 0.000000000000e+00
1.169750000000e+03 1.254953313842e-01 0.000000000000e+00 0.000000000000e+00
1.170000000000e+03 2.420264947298e-01 0.000000000000e+00 0.000000000000e+00
1.170250000000e+03 3.228954778898e-01 0.000000000000e+00 0.000000000000e+00
1.170500000000e+03 3.624915808512e-01 0.000000000000e+00 0.000000000000e+00
1.170750000000e+03 3.606034981165e-01 0.000000000000e+00 0.000000000000e+00
1.171000000000e+03 3.219893066454e-01 0.000000000000e+00 0.000000000000e+00
1.171250000000e+03 2.553473531785e-01 0.000000000000e+00 0.000000000000e+00
1.171500000000e+03 1.718609690147e-01 0.000000000000e+00 0.000000000000e+00
1.171750000000e+03 8.353720125578e-02 0.000000000000e+00 0.000000000000e+00
1.172000000000e+03 1.574928226775e-03 0.000000000000e+00 0.000000000000e+00
1.172250000000e+03 -6.502000999454e-02 0.000000000000e+00 0.000000000000e+00
1.172500000000e+03 -1.104019050378e-01 0.000000000000e+00 0.000000000000e+00
1.172750000000e+03 -1.323320001616e-01 0.000000000000e+00 0.000000000000e+00
1.173000000000e+03 -1.320817039833e-01 0.000000000000e+00 0.000000000000e+00
1.173250000000e+03 -1.138472590164e-01 0.000000000000e+00 0.000000000000e+00
1.173500000000e+03 -8.379739812720e-02 0.000000000000e+00 0.000000000000e+00
1.173750000000e+03 -4.892103179735e-02 0.000000000000e+00 0.000000000000e+00
1.174000000000e+03 -1.586086845811e-02 0.000000000000e+00 0.000000000000e+00
1.174250000000e+03 1.009053058033e-02 0.000000000000e+00 0.000000000000e+00
1.174500000000e+03 2.569083960194e-02 0.000000000000e+00 0.000000000000e+00
1.174750000000e+03 3.005726806032e-02 0.000000000000e+00 0.000000000000e+00
1.175000000000e+03 2.456311627879e-02 0.000000000000e+00 0.000000000000e+00
1.175250000000e+03 1.236491992083e-02 0.000000000000e+00 0.000000000000e+00
1.175500000000e+03 -2.340767980018e-03 0.000000000000e+00 0.000000000000e+00
1.175750000000e+03 -1.519388216932e-02 0.000000000000e+00 0.000000000000e+00
1.176000000000e+03 -2.252841112365e-02 0.000000000000e+00 0.000000000000e+00
1.176250000000e+03 -2.206807340370e-02 0.000000000000e+00 0.000000000000e+00
1.176500000000e+03 -1.334863627677e-02 0.000000000000e+00 0.000000000000e+00
1.176750000000e+03 2.196462742468e-03 0.000000000000e+00 0.000000000000e+00
1.177000000000e+03 2.149372543414e-02 0.000000000000e+00 0.000000000000e+00
1.177250000000e+03 4.038059171340e-02 0.000000000000e+00 0.000000000000e+00
1.177500000000e+03 5.435286249504e-02 0.000000000000e+00 0.000000000000e+00
1.177750000000e+03 5.938090237097e-02 0.000000000000e+00 0.000000000000e+00
1.178000000000e+03 5.265723402440e-02 0.000000000000e+00 0.000000000000e+00
1.178250000000e+03 3.315047892082e-02 0.000000000000e+00 0.000000000000e+00
1.178500000000e+03 1.872726048976e-03 0.000000000000e+00 0.000000000000e+00
1.178750000000e+03 -3.818601547158e-02 0.000000000000e+00 0.000000000000e+00
1.179000000000e+03 -8.244910112299e-02 0.000000000000e+00 0.000000000000e+00
1.179250000000e+03 -1.254110876228e-01 0.000000000000e+00 0.000000000000e+00
1.179500000000e+03 -1.614605567155e-01 0.000000000000e+00 0.000000000000e+00
1.179750000000e+03 -1.857401201975e-01 0.000000000000e+00 0.000000000000e+00
1.180000000000e+03 -1.949096272249e-01 0.000000000000e+00 0.000000000000e+00
1.180250000000e+03 -1.876932704965e-01 0.000000000000e+00 0.000000000000e+00
1.180500000000e+03 -1.651243664375e-01 0.000000000000e+00 0.000000000000e+00
1.180750000000e+03 -1.304478146758e-01 0.000000000000e+00 0.000000000000e+00
1.181000000000e+03 -8.869241147970e-02 0.000000000000e+00 0.000000000000e+00
1.181250000000e+03 -4.597526000119e-02 0.000000000000e+00 0.000000000000e+00
1.181500000000e+03 -8.640862003816e-03 0.000000000000e+00 0.000000000000e+00
1.181750000000e+03 1.763795749689e-02 0.000000000000e+00 0.000000000000e+00
1.182000000000e+03 2.866491970695e-02 0.000000000000e+00 0.000000000000e+00
1.182250000000e+03 2.231328848804e-02 0.000000000000e+00 0.000000000000e+00
1.182500000000e+03 -1.178490626721e-03 0.000000000000e+00 0.000000000000e+00
1.182750000000e+03 -3.924939727272e-02 0.000000000000e+00 0.000000000000e+00
1.183000000000e+03 -8.738743432023e-02 0.000000000000e+00 0.000000000000e+00
1.183250000000e+03 -1.397728684467e-01 0.000000000000e+00 0.000000000000e+00
1.183500000000e+03 -1.900968808371e-01 0.000000000000e+00 0.000000000000e+00
1.183750000000e+03 -2.324353718190e-01 0.000000000000e+00 0.000000000000e+00
1.184000000000e+03 -2.620518095077e-01 0.000000000000e+00 0.000000000000e+00
1.184250000000e+03 -2.760158448268e-01 0.000000000000e+00 0.000000000000e+00
1.184500000000e+03 -2.735536341997e-01 0.000000000000e+00 0.000000000000e+00
1.184750000000e+03 -2.560867095261e-01 0.000000000000e+00 0.000000000000e+00
1.185000000000e+03 -2.269624624072e-01 0.000000000000e+00 0.000000000000e+00
1.185250000000e+03 -1.909238697634e-01 0.000000000000e+00 0.000000000000e+00
1.185500000000e+03 -1.534024113378e-01 0.000000000000e+00 0.000000000000e+00
1.185750000000e+03 -1.197410545844e-01 0.000000000000e+00 0.000000000000e+00
1.186000000000e+03 -9.446069878660e-02 0.000000000000e+00 0.000000000000e+00
1.186250000000e+03 -8.067311532004e-02 0.000000000000e+00 0.000000000000e+00
1.186500000000e+03 -7.971827798044e-02 0.000000000000e+00 0.000000000000e+00
1.186750000000e+03 -9.106828551816e-02 0.000000000000e+00 0.000000000000e+00
1.187000000000e+03 -1.124995258486e-01 0.000000000000e+00 0.000000000000e+00
1.187250000000e+03 -1.404955463672e-01 0.000000000000e+00 0.000000000000e+00
1.187500000000e+03 -1.708110831599e-01 0.000000000000e+00 0.000000000000e+00
1.187750000000e+03 -1.991073776142e-01 0.000000000000e+00 0.000000000000e+00
1.188000000000e+03 -2.215628503864e-01 0.000000000000e+00 0.000000000000e+00
1.188250000000e+03 -2.353717267371e-01 0.000000000000e+00 0.000000000000e+00
1.188500000000e+03 -2.390644017185e-01 0.000000000000e+00 0.000000000000e+00
1.188750000000e+03 -2.326134319152e-01 0.000000000000e+00 0.000000000000e+00
1.189000000000e+03 -2.173230691438e-01 0.000000000000e+00 0.000000000000e+00
1.189250000000e+03 -1.955328426609e-01 0.000000000000e+00 0.000000000000e+00
1.189500000000e+03 -1.701919313609e-01 0.000000000000e+00 0.000000000000e+00
1.189750000000e+03 -1.443772209565e-01 0.000000000000e+00 0.000000000000e+00
1.190000000000e+03 -1.208320125825e-01 0.000000000000e+00 0.000000000000e+00
1.190250000000e+03 -1.015943049646e-01 0.000000000000e+00 0.000000000000e+00
1.190500000000e+03 -8.776527110416e-02 0.000000000000e+00 0.000000000000e+00
1.190750000000e+03 -7.944337498781e-02 0.000000000000e+00 0.000000000000e+00
1.191000000000e+03 -7.582183581518e-02 0.000000000000e+00 0.000000000000e+00
1.191250000000e+03 -7.542136821166e-02 0.000000000000e+00 0.000000000000e+00
1.191500000000e+03 -7.641031281379e-02 0.000000000000e+00 0.000000000000e+00
1.191750000000e+03 -7.695329631797e-02 0.000000000000e+00 0.000000000000e+00
1.192000000000e+03 -7.552875189236e-02 0.000000000000e+00 0.000000000000e+00
1.192250000000e+03 -7.116462132173e-02 0.000000000000e+00 0.000000000000e+00
1.192500000000e+03 -6.355841026944e-02 0.000000000000e+00 0.000000000000e+00
1.192750000000e+03 -5.306934183359e-02 0.000000000000e+00 0.000000000000e+00
1.193000000000e+03 -4.059287245699e-02 0.000000000000e+00 0.000000000000e+00
1.193250000000e+03 -2.734751519491e-02 0.000000000000e+00 0.000000000000e+00
1.193500000000e+03 -1.461758882045e-02 0.000000000000e+00 0.000000000000e+00
1.193750000000e+03 -3.501119211630e-03 0.000000000000e+00 0.000000000000e+00
1.194000000000e+03 5.290983380834e-03 0.000000000000e+00 0.000000000000e+00
1.194250000000e+03 1.154933227288e-02 0.000000000000e+00 0.000000000000e+00
1.194500000000e+03 1.557566318493e-02 0.000000000000e+00 0.000000000000e+00
1.194750000000e+03 1.808870725074e-02 0.000000000000e+00 0.000000000000e+00
1.195000000000e+03 2.004622603549e-02 0.000000000000e+00 0.000000000000e+00
1.195250000000e+03 2.241801770402e-02 0.000000000000e+00 0.000000000000e+00
1.195500000000e+03 2.595325581759e-02 0.000000000000e+00 0.000000000000e+00
1.195750000000e+03 3.098634217334e-02 0.000000000000e+00 0.000000000000e+00
1.196000000000e+03 3.731850622054e-02 0.000000000000e+00 0.000000000000e+00
1.196250000000e+03 4.419893904303e-02 0.000000000000e+00 0.000000000000e+00
1.196500000000e+03 5.041166010790e-02 0.000000000000e+00 0.000000000000e+00
1.196750000000e+03 5.445560241128e-02 0.000000000000e+00 0.000000000000e+00
1.197000000000e+03 5.478875176329e-02 0.000000000000e+00 0.000000000000e+00
1.197250000000e+03 5.009540878497e-02 0.000000000000e+00 0.000000000000e+00
1.197500000000e+03 3.953075068828e-02 0.000000000000e+00 0.000000000000e+00
1.197750000000e+03 2.289969876730e-02 0.000000000000e+00 0.000000000000e+00
1.198000000000e+03 7.372125065819e-04 0.000000000000e+00 0.000000000000e+00
1.198250000000e+03 -2.572710252017e-02 0.000000000000e+00 0.000000000000e+00
1.198500000000e+03 -5.471833154684e-02 0.000000000000e+00 0.000000000000e+00
1.198750000000e+03 -8.415892063162e-02 0.000000000000e+00 0.000000000000e+00
1.199000000000e+03 -1.119682638146e-01 0.000000000000e+00 0.000000000000e+00
1.199250000000e+03 -1.363726482674e-01 0.000000000000e+00 0.000000000000e+00
1.199500000000e+03 -1.561762087992e-01 0.000000000000e+00 0.000000000000e+00
1.199750000000e+03 -1.709486277152e-01 0.000000000000e+00 0.000000000000e+00
1.200000000000e+03 -1.810975413274e-01 0.000000000000e+00 0.000000000000e+00
1.200250000000e+03 -1.878111102907e-01 0.000000000000e+00 0.000000000000e+00
1.200500000000e+03 -1.928762666030e-01 0.000000000000e+00 0.000000000000e+00
1.200750000000e+03 -1.983976409777e-01 0.000000000000e+00 0.000000000000e+00
1.201000000000e+03 -2.064580516210e-01 0.000000000000e+00 0.000000000000e+00
1.201250000000e+03 -2.187712019914e-01 0.000000000000e+00 0.000000000000e+00
1.201500000000e+03 -2.363793328097e-01 0.000000000000e+00 0.000000000000e+00
1.201750000000e+03 -2.594426237986e-01 0.000000000000e+00 0.000000000000e+00
1.202000000000e+03 -2.871540011125e-01 0.000000000000e+00 0.000000000000e+00
1.202250000000e+03 -3.177946376304e-01 0.000000000000e+00 0.000000000000e+00
1.202500000000e+03 -3.489245962204e-01 0.000000000000e+00 0.000000000000e+00
1.202750000000e+03 -3.776828993968e-01 0.000000000000e+00 0.000000000000e+00
1.203000000000e+03 -4.011548507830e-01 0.000000000000e+00 0.000000000000e+00
1.203250000000e+03 -4.167541625994e-01 0.000000000000e+00 0.000000000000e+00
1.203500000000e+03 -4.225649050628e-01 0.000000000000e+00 0.000000000000e+00
1.203750000000e+03 -4.175938733686e-01 0.000000000000e+00 0.000000000000e+00
1.204000000000e+03 -4.018968381642e-01 0.000000000000e+00 0.000000000000e+00
1.204250000000e+03 -3.765603957581e-01 0.000000000000e+00 0.000000000000e+00
1.204500000000e+03 -3.435420630292e-01 0.000000000000e+00 0.000000000000e+00
1.204750000000e+03 -3.053917829311e-01 0.000000000000e+00 0.000000000000e+00
1.205000000000e+03 -2.648951094112e-01 0.000000000000e+00 0.000000000000e+00
1.205250000000e+03 -2.246895358903e-01 0.000000000000e+00 0.000000000000e+00
1.205500000000e+03 -1.869091132390e-01 0.000000000000e+00 0.000000000000e+00
1.205750000000e+03 -1.529081776449e-01 0.000000000000e+00 0.000000000000e+00
1.206000000000e+03 -1.231033562110e-01 0.000000000000e+00 0.000000000000e+00
1.206250000000e+03 -9.695578144593e-02 0.000000000000e+00 0.000000000000e+00
1.206500000000e+03 -7.309516428403e-02 0.000000000000e+00 0.000000000000e+00
1.206750000000e+03 -4.956700515112e-02 0.000000000000e+00 0.000000000000e+00
1.207000000000e+03 -2.416670169791e-02 0.000000000000e+00 0.000000000000e+00
1.207250000000e+03 5.187867031628e-03 0.000000000000e+00 0.000000000000e+00
1.207500000000e+03 4.009884494850e-02 0.000000000000e+00 0.000000000000e+00
1.207750000000e+03 8.139700982041e-02 0.000000000000e+00 0.000000000000e+00
1.208000000000e+03 1.289577275144e-01 0.000000000000e+00 0.000000000000e+00
1.208250000000e+03 1.816499601635e-01 0.000000000000e+00 0.000000000000e+00
1.208500000000e+03 2.374250586087e-01 0.000000000000e+00 0.000000000000e+00
1.208750000000e+03 2.935323852659e-01 0.000000000000e+00 0.000000000000e+00
1.209000000000e+03 3.468312320648e-01 0.000000000000e+00 0.000000000000e+00
1.209250000000e+03 3.941554792329e-01 0.000000000000e+00 0.000000000000e+00
1.209500000000e+03 4.326807517630e-01 0.000000000000e+00 0.000000000000e+00
1.209750000000e+03 4.602443063536e-01 0.000000000000e+00 0.000000000000e+00
1.210000000000e+03 4.755753237699e-01 0.000000000000e+00 0.000000000000e+00
1.210250000000e+03 4.784065065266e-01 0.000000000000e+00 0.000000000000e+00
1.210500000000e+03 4.694549101137e-01 0.000000000000e+00 0.000000000000e+00
1.210750000000e+03 4.502782906307e-01 0.000000000000e+00 0.000000000000e+00
1.211000000000e+03 4.230303208709e-01 0.000000000000e+00 0.000000000000e+00
1.211250000000e+03 3.901514379399e-01 0.000000000000e+00 0.000000000000e+00
1.211500000000e+03 3.540400359456e-01 0.000000000000e+00 0.000000000000e+00
1.211750000000e+03 3.167502171596e-01 0.000000000000e+00 0.000000000000e+00
1.212000000000e+03 2.797573074700e-01 0.000000000000e+00 0.000000000000e+00
1.212250000000e+03 2.438216885637e-01 0.000000000000e+00 0.000000000000e+00
1.212500000000e+03 2.089668354868e-01 0.000000000000e+00 0.000000000000e+00
1.212750000000e+03 1.745709325044e-01 0.000000000000e+00 0.000000000000e+00
1.213000000000e+03 1.395554359259e-01 0.000000000000e+00 0.000000000000e+00
1.213250000000e+03 1.026406894360e-01 0.000000000000e+00 0.000000000000e+00
1.213500000000e+03 6.262996090171e-02 0.000000000000e+00 0.000000000000e+00
1.213750000000e+03 1.868016176297e-02 0.000000000000e+00 0.000000000000e+00
1.214000000000e+03 -2.947968608581e-02 0.000000000000e+00 0.000000000000e+00
1.214250000000e+03 -8.141300805235e-02 0.000000000000e+00 0.000000000000e+00
1.214500000000e+03 -1.359417954620e-01 0.000000000000e+00 0.000000000000e+00
1.214750000000e+03 -1.912183300779e-01 0.000000000000e+00 0.000000000000e+00
1.215000000000e+03 -2.448918916057e-01 0.000000000000e+00 0.000000000000e+00
1.215250000000e+03 -2.943470206926e-01 0.000000000000e+00 0.000000000000e+00
1.215500000000e+03 -3.369806864410e-01 0.000000000000e+00 0.000000000000e+00
1.215750000000e+03 -3.704812304746e-01 0.000000000000e+00 0.000000000000e+00
1.216000000000e+03 -3.930726973653e-01 0.000000000000e+00 0.000000000000e+00
1.216250000000e+03 -4.036938426580e-01 0.000000000000e+00 0.000000000000e+00
1.216500000000e+03 -4.020907870049e-01 0.000000000000e+00 0.000000000000e+00
1.216750000000e+03 -3.888144889021e-01 0.000000000000e+00 0.000000000000e+00
1.217000000000e+03 -3.651271715502e-01 0.000000000000e+00 0.000000000000e+00
1.217250000000e+03 -3.328337519310e-01 0.000000000000e+00 0.000000000000e+00
1.217500000000e+03 -2.940635842314e-01 0.000000000000e+00 0.000000000000e+00
1.217750000000e+03 -2.510332731107e-01 0.000000000000e+00 0.000000000000e+00
1.218000000000e+03 -2.058223358003e-01 0.000000000000e+00 0.000000000000e+00
1.218250000000e+03 -1.601901310281e-01 0.000000000000e+00 0.000000000000e+00
1.218500000000e+03 -1.154553679193e-01 0.000000000000e+00 0.000000000000e+00
1.218750000000e+03 -7.244979279514e-02 0.000000000000e+00 0.000000000000e+00
1.219000000000e+03 -3.154677562849e-02 0.000000000000e+00 0.000000000000e+00
1.219250000000e+03 7.244967390971e-03 0.000000000000e+00 0.000000000000e+00
1.219500000000e+03 4.414093853780e-02 0.000000000000e+00 0.000000000000e+00
1.219750000000e+03 7.941784478358e-02 0.000000000000e+00 0.000000000000e+00
1.220000000000e+03 1.132542329041e-01 0.000000000000e+00 0.000000000000e+00
1.220250000000e+03 1.455993349662e-01 0.000000000000e+00 0.000000000000e+00
1.220500000000e+03 1.760896458326e-01 0.000000000000e+00 0.000000000000e+00
1.220750000000e+03 2.040251755474e-01 0.000000000000e+00 0.000000000000e+00
1.221000000000e+03 2.284083528012e-01 0.000000000000e+00 0.000000000000e+00
1.221250000000e+03 2.480394955577e-01 0.000000000000e+00 0.000000000000e+00
1.221500000000e+03 2.616548645639e-01 0.000000000000e+00 0.000000000000e+00
1.221750000000e+03 2.680876159257e-01 0.000000000000e+00 0.000000000000e+00
1.222000000000e+03 2.664291652768e-01 0.000000000000e+00 0.000000000000e+00
1.222250000000e+03 2.561688371994e-01 0.000000000000e+00 0.000000000000e+00
1.222500000000e+03 2.372930243743e-01 0.000000000000e+00 0.000000000000e+00
1.222750000000e+03 2.103308465131e-01 0.000000000000e+00 0.000000000000e+00
1.223000000000e+03 1.763406015650e-01 0.000000000000e+00 0.000000000000e+00
1.223250000000e+03 1.368390940961e-01 0.000000000000e+00 0.000000000000e+00
1.223500000000e+03 9.368314277281e-02 0.000000000000e+00 0.000000000000e+00
1.223750000000e+03 4.891827258493e-02 0.000000000000e+00 0.000000000000e+00
1.224000000000e+03 4.613098403562e-03 0.000000000000e+00 0.000000000000e+00
1.224250000000e+03 -3.730115496515e-02 0.000000000000e+00 0.000000000000e+00
1.224500000000e+03 -7.516817263367e-02 0.000000000000e+00 0.000000000000e+00
1.224750000000e+03 -1.077071220417e-01 0.000000000000e+00 0.000000000000e+00
1.225000000000e+03 -1.340677172804e-01 0.000000000000e+00 0.000000000000e+00
1.225250000000e+03 -1.538374277293e-01 0.000000000000e+00 0.000000000000e+00
1.225500000000e+03 -1.670046166546e-01 0.000000000000e+00 0.000000000000e+00
1.225750000000e+03 -1.738866408143e-01 0.000000000000e+00 0.000000000000e+00
1.226000000000e+03 -1.750356551866e-01 0.000000000000e+00 0.000000000000e+00
1.226250000000e+03 -1.711366445545e-01 0.000000000000e+00 0.000000000000e+00
1.226500000000e+03 -1.629119248021e-01 0.000000000000e+00 0.000000000000e+00
1.226750000000e+03 -1.510441830498e-01 0.000000000000e+00 0.000000000000e+00
1.227000000000e+03 -1.361264639370e-01 0.000000000000e+00 0.000000000000e+00
1.227250000000e+03 -1.186429430126e-01 0.000000000000e+00 0.000000000000e+00
1.227500000000e+03 -9.897952958494e-02 0.000000000000e+00 0.000000000000e+00
1.227750000000e+03 -7.745897645585e-02 0.000000000000e+00 0.000000000000e+00
1.228000000000e+03 -5.439181374071e-02 0.000000000000e+00 0.000000000000e+00
1.228250000000e+03 -3.013247358132e-02 0.000000000000e+00 0.000000000000e+00
1.228500000000e+03 -5.129626446254e-03 0.000000000000e+00 0.000000000000e+00
1.228750000000e+03 2.003902260290e-02 0.000000000000e+00 0.000000000000e+00
1.229000000000e+03 4.465466699163e-02 0.000000000000e+00 0.000000000000e+00
1.229250000000e+03 6.787175845530e-02 0.000000000000e+00 0.000000000000e+00
1.229500000000e+03 8.875857819626e-02 0.000000000000e+00 0.000000000000e+00
1.229750000000e+03 1.063600105502e-01 0.000000000000e+00 0.000000000000e+00
1.230000000000e+03 1.197753359960e-01 0.000000000000e+00 0.000000000000e+00
1.230250000000e+03 1.282417014104e-01 0.000000000000e+00 0.000000000000e+00
1.230500000000e+03 1.312130290213e-01 0.000000000000e+00 0.000000000000e+00
1.230750000000e+03 1.284245652772e-01 0.000000000000e+00 0.000000000000e+00
1.231000000000e+03 1.199349465169e-01 0.000000000000e+00 0.000000000000e+00
1.231250000000e+03 1.061403171177e-01 0.000000000000e+00 0.000000000000e+00
1.231500000000e+03 8.775831199156e-02 0.000000000000e+00 0.000000000000e+00
1.231750000000e+03 6.578318181812e-02 0.000000000000e+00 0.000000000000e+00
1.232000000000e+03 4.141656419416e-02 0.000000000000e+00 0.000000000000e+00
1.232250000000e+03 1.598100383114e-02 0.000000000000e+00 0.000000000000e+00
1.232500000000e+03 -9.174989172858e-03 0.000000000000e+00 0.000000000000e+00
1.232750000000e+03 -3.277094650228e-02 0.000000000000e+00 0.000000000000e+00
1.233000000000e+03 -5.367861420490e-02 0.000000000000e+00 0.000000000000e+00
1.233250000000e+03 -7.098888125362e-02 0.000000000000e+00 0.000000000000e+00
1.233500000000e+03 -8.405631426432e-02 0.000000000000e+00 0.000000000000e+00
1.233750000000e+03 -9.251886952531e-02 0.000000000000e+00 0.000000000000e+00
1.234000000000e+03 -9.629318695774e-02 0.000000000000e+00 0.000000000000e+00
1.234250000000e+03 -9.554847070072e-02 0.000000000000e+00 0.000000000000e+00
1.234500000000e+03 -9.066402675994e-02 0.000000000000e+00 0.000000000000e+00
1.234750000000e+03 -8.217683826879e-02 0.000000000000e+00 0.000000000000e+00
1.235000000000e+03 -7.072599542654e-02 0.000000000000e+00 0.000000000000e+00
1.235250000000e+03 -5.700035583389e-02 0.000000000000e+00 0.000000000000e+00
1.235500000000e+03 -4.169459745531e-02 0.000000000000e+00 0.000000000000e+00
1.235750000000e+03 -2.547703958328e-02 0.000000000000e+00 0.000000000000e+00
1.236000000000e+03 -8.970511139114e-03 0.000000000000e+00 0.000000000000e+00
1.236250000000e+03 7.254564946194e-03 0.000000000000e+00 0.000000000000e+00
1.236500000000e+03 2.267754043301e-02 0.000000000000e+00 0.000000000000e+00
1.236750000000e+03 3.681935434754e-02 0.000000000000e+00 0.000000000000e+00
1.237000000000e+03 4.923341594625e-02 0.000000000000e+00 0.000000000000e+00
1.237250000000e+03 5.950005953422e-02 0.000000000000e+00 0.000000000000e+00
1.237500000000e+03 6.722821548690e-02 0.000000000000e+00 0.000000000000e+00
1.237750000000e+03 7.206648074973e-02 0.000000000000e+00 0.000000000000e+00
1.238000000000e+03 7.372391781646e-02 0.000000000000e+00 0.000000000000e+00
1.238250000000e+03 7.199892986502e-02 0.000000000000e+00 0.000000000000e+00
1.238500000000e+03 6.681273837627e-02 0.000000000000e+00 0.000000000000e+00
1.238750000000e+03 5.824259849819e-02 0.000000000000e+00 0.000000000000e+00
1.239000000000e+03 4.654914434694e-02 0.000000000000e+00 0.000000000000e+00
1.239250000000e+03 3.219229669994e-02 0.000000000000e+00 0.000000000000e+00
1.239500000000e+03 1.583102245674e-02 0.000000000000e+00 0.000000000000e+00
1.239750000000e+03 -1.696166734009e-03 0.000000000000e+00 0.000000000000e+00
1.240000000000e+03 -1.941092749866e-02 0.000000000000e+00 0.000000000000e+00
1.240250000000e+03 -3.625349333080e-02 0.000000000000e+00 0.000000000000e+00
1.240500000000e+03 -5.115579907316e-02 0.000000000000e+00 0.000000000000e+00
1.240750000000e+03 -6.312320073383e-02 0.000000000000e+00 0.000000000000e+00
1.241000000000e+03 -7.131714115664e-02 0.000000000000e+00 0.000000000000e+00
1.241250000000e+03 -7.513041589116e-02 0.000000000000e+00 0.000000000000e+00
1.241500000000e+03 -7.424695226892e-02 0.000000000000e+00 0.000000000000e+00
1.241750000000e+03 -6.867923341861e-02 0.000000000000e+00 0.000000000000e+00
1.242000000000e+03 -5.877856275734e-02 0.000000000000e+00 0.000000000000e+00
1.242250000000e+03 -4.521605035154e-02 0.000000000000e+00 0.000000000000e+00
1.242500000000e+03 -2.893520580232e-02 0.000000000000e+00 0.000000000000e+00
1.242750000000e+03 -1.107999413737e-02 0.000000000000e+00 0.000000000000e+00
1.243000000000e+03 7.095197783104e-03 0.000000000000e+00 0.000000000000e+00
1.243250000000e+03 2.432533229759e-02 0.000000000000e+00 0.000000000000e+00
1.243500000000e+03 3.943488242059e-02 0.000000000000e+00 0.000000000000e+00
1.243750000000e+03 5.142906363174e-02 0.000000000000e+00 0.000000000000e+00
1.244000000000e+03 5.956785184683e-02 0.000000000000e+00 0.000000000000e+00
1.244250000000e+03 6.341641347477e-02 0.000000000000e+00 0.000000000000e+00
1.244500000000e+03 6.286811836996e-02 0.000000000000e+00 0.000000000000e+00
1.244750000000e+03 5.813917502458e-02 0.000000000000e+00 0.000000000000e+00
1.245000000000e+03 4.973677730469e-02 0.000000000000e+00 0.000000000000e+00
1.245250000000e+03 3.840515486380e-02 0.000000000000e+00 0.000000000000e+00
1.245500000000e+03 2.505580215565e-02 0.000000000000e+00 0.000000000000e+00
1.245750000000e+03 1.068924004382e-02 0.000000000000e+00 0.000000000000e+00
1.246000000000e+03 -3.684134365351e-03 0.000000000000e+00 0.000000000000e+00
1.246250000000e+03 -1.711718856295e-02 0.000000000000e+00 0.000000000000e+00
1.246500000000e+03 -2.878759028969e-02 0.000000000000e+00 0.000000000000e+00
1.246750000000e+03 -3.804393355794e-02 0.000000000000e+00 0.000000000000e+00
1.247000000000e+03 -4.443463975771e-02 0.000000000000e+00 0.000000000000e+00
1.247250000000e+03 -4.771973319396e-02 0.000000000000e+00 0.000000000000e+00
1.247500000000e+03 -4.786719336916e-02 0.000000000000e+00 0.000000000000e+00
1.247750000000e+03 -4.503670766303e-02 0.000000000000e+00 0.000000000000e+00
1.248000000000e+03 -3.955420559184e-02 0.000000000000e+00 0.000000000000e+00
1.248250000000e+03 -3.188056146727e-02 0.000000000000e+00 0.000000000000e+00
1.248500000000e+03 -2.257740349689e-02 0.000000000000e+00 0.000000000000e+00
1.248750000000e+03 -1.227222554214e-02 0.000000000000e+00 0.000000000000e+00
1.249000000000e+03 -1.624157075138e-03 0.000000000000e+00 0.000000000000e+00
1.249250000000e+03 8.709000901172e-03 0.000000000000e+00 0.000000000000e+00
1.249500000000e+03 1.810236550905e-02 0.000000000000e+00 0.000000000000e+00
1.249750000000e+03 2.599423687833e-02 0.000000000000e+00 0.000000000000e+00
1.250000000000e+03 3.191489026242e-02 0.000000000000e+00 0.000000000000e+00
1.250250000000e+03 3.551325907955e-02 0.000000000000e+00 0.000000000000e+00
1.250500000000e+03 3.658022572848e-02 0.000000000000e+00 0.000000000000e+00
1.250750000000e+03 3.506660631922e-02 0.000000000000e+00 0.000000000000e+00
1.251000000000e+03 3.109348558952e-02 0.000000000000e+00 0.000000000000e+00
1.251250000000e+03 2.495248898885e-02 0.000000000000e+00 0.000000000000e+00
1.251500000000e+03 1.709397332691e-02 0.000000000000e+00 0.000000000000e+00
1.251750000000e+03 8.101999116796e-03 0.000000000000e+00 0.000000000000e+00
1.252000000000e+03 -1.343749150581e-03 0.000000000000e+00 0.000000000000e+00
1.252250000000e+03 -1.051735470553e-02 0.000000000000e+00 0.000000000000e+00
1.252500000000e+03 -1.870400328634e-02 0.000000000000e+00 0.000000000000e+00
1.252750000000e+03 -2.526045802521e-02 0.000000000000e+00 0.000000000000e+00
1.253000000000e+03 -2.967287680831e-02 0.000000000000e+00 0.000000000000e+00
1.253250000000e+03 -3.160581934675e-02 0.000000000000e+00 0.000000000000e+00
1.253500000000e+03 -3.093669599561e-02 0.000000000000e+00 0.000000000000e+00
1.253750000000e+03 -2.777109188096e-02 0.000000000000e+00 0.000000000000e+00
1.254000000000e+03 -2.243626215026e-02 0.000000000000e+00 0.000000000000e+00
1.254250000000e+03 -1.545243617815e-02 0.000000000000e+00 0.000000000000e+00
1.254500000000e+03 -7.484108456033e-03 0.000000000000e+00 0.000000000000e+00
1.254750000000e+03 7.240939044641e-04 0.000000000000e+00 0.000000000000e+00
1.255000000000e+03 8.420416766472e-03 0.000000000000e+00 0.000000000000e+00
1.255250000000e+03 1.492007512474e-02 0.000000000000e+00 0.000000000000e+00
1.255500000000e+03 1.967234061512e-02 0.000000000000e+00 0.000000000000e+00
1.255750000000e+03 2.231318959317e-02 0.000000000000e+00 0.000000000000e+00
1.256000000000e+03 2.269767323683e-02 0.000000000000e+00 0.000000000000e+00
1.256250000000e+03 2.090850070322e-02 0.000000000000e+00 0.000000000000e+00
1.256500000000e+03 1.724010517215e-02 0.000000000000e+00 0.000000000000e+00
1.256750000000e+03 1.216033918911e-02 0.000000000000e+00 0.000000000000e+00
1.257000000000e+03 6.254552935359e-03 0.000000000000e+00 0.000000000000e+00
1.257250000000e+03 1.588142366122e-04 0.000000000000e+00 0.000000000000e+00
1.257500000000e+03 -5.509820399447e-03 0.000000000000e+00 0.000000000000e+00
1.257750000000e+03 -1.021791703141e-02 0.000000000000e+00 0.000000000000e+00
1.258000000000e+03 -1.356793269073e-02 0.000000000000e+00 0.000000000000e+00
1.258250000000e+03 -1.533263010766e-02 0.000000000000e+00 0.000000000000e+00
1.258500000000e+03 -1.546847546909e-02 0.000000000000e+00 0.000000000000e+00
1.258750000000e+03 -1.410751843517e-02 0.000000000000e+00 0.000000000000e+00
1.259000000000e+03 -1.152987885531e-02 0.000000000000e+00 0.000000000000e+00
1.259250000000e+03 -8.121215077984e-03 0.000000000000e+00 0.000000000000e+00
1.259500000000e+03 -4.321147440676e-03 0.000000000000e+00 0.000000000000e+00
1.259750000000e+03 -5.693769805855e-04 0.000000000000e+00 0.000000000000e+00
1.260000000000e+03 2.743888741414e-03 0.000000000000e+00 0.000000000000e+00
1.260250000000e+03 5.317553454361e-03 0.000000000000e+00 0.000000000000e+00
1.260500000000e+03 6.965271912299e-03 0.000000000000e+00 0.000000000000e+00
1.260750000000e+03 7.625131085194e-03 0.000000000000e+00 0.000000000000e+00
1.261000000000e+03 7.353552932210e-03 0.000000000000e+00 0.000000000000e+00
1.261250000000e+03 6.305584142703e-03 0.000000000000e+00 0.000000000000e+00
1.261500000000e+03 4.705294252049e-03 0.000000000000e+00 0.000000000000e+00
1.261750000000e+03 2.810950555584e-03 0.000000000000e+00 0.000000000000e+00
1.262000000000e+03 8.798917598305e-04 0.000000000000e+00 0.000000000000e+00
1.262250000000e+03 -8.624005134278e-04 0.000000000000e+00 0.000000000000e+00
1.262500000000e+03 -2.245522213993e-03 0.000000000000e+00 0.000000000000e+00
1.262750000000e+03 -3.167522633165e-03 0.000000000000e+00 0.000000000000e+00
1.263000000000e+03 -3.597834328945e-03 0.000000000000e+00 0.000000000000e+00
1.263250000000e+03 -3.570625544135e-03 0.000000000000e+00 0.000000000000e+00
1.263500000000e+03 -3.170646168652e-03 0.000000000000e+00 0.000000000000e+00
1.263750000000e+03 -2.514428473334e-03 0.000000000000e+00 0.000000000000e+00
1.264000000000e+03 -1.730007805288e-03 0.000000000000e+00 0.000000000000e+00
1.264250000000e+03 -9.381499014927e-04 0.000000000000e+00 0.000000000000e+00
1.264500000000e+03 -2.374848154765e-04 0.000000000000e+00 0.000000000000e+00
1.264750000000e+03 3.049192726274e-04 0.000000000000e+00 0.000000000000e+00
1.265000000000e+03 6.569979895015e-04 0.000000000000e+00 0.000000000000e+00
1.265250000000e+03 8.195540510344e-04 0.000000000000e+00 0.000000000000e+00
1.265500000000e+03 8.197192972138e-04 0.000000000000e+00 0.000000000000e+00
1.265750000000e+03 7.016886862282e-04 0.000000000000e+00 0.000000000000e+00
1.266000000000e+03 5.165743948318e-04 0.000000000000e+00 0.000000000000e+00
1.266250000000e+03 3.130924739323e-04 0.000000000000e+00 0.000000000000e+00
1.266500000000e+03 1.304066402585e-04 0.000000000000e+00 0.000000000000e+00
1.266750000000e+03 -6.093588902578e-06 0.000000000000e+00 0.000000000000e+00
1.267000000000e+03 -8.590163080388e-05 0.000000000000e+00 0.000000000000e+00
1.267250000000e+03 -1.117552498449e-04 0.000000000000e+00 0.000000000000e+00
1.267500000000e+03 -9.602301519395e-05 0.000000000000e+00 0.000000000000e+00
1.267750000000e+03 -5.610523260848e-05 0.000000000000e+00 0.000000000000e+00
1.268000000000e+03 -9.853079480614e-06 0.000000000000e+00 0.000000000000e+00
1.268250000000e+03 2.815543265449e-05 0.000000000000e+00 0.000000000000e+00
1.268500000000e+03 4.893635002182e-05 0.000000000000e+00 0.000000000000e+00
1.268750000000e+03 4.982178549550e-05 0.000000000000e+00 0.000000000000e+00
1.269000000000e+03 3.372450655964e-05 0.000000000000e+00 0.000000000000e+00
1.269250000000e+03 7.349233222846e-06 0.000000000000e+00 0.000000000000e+00
1.269500000000e+03 -2.109756426889e-05 0.000000000000e+00 0.000000000000e+00
1.269750000000e+03 -4.412924576514e-05 0.000000000000e+00 0.000000000000e+00
1.270000000000e+03 -5.666081323871e-05 0.000000000000e+00 0.000000000000e+00
1.270250000000e+03 -5.686251601959e-05 0.000000000000e+00 0.000000000000e+00
1.270500000000e+03 -4.611658976404e-05 0.000000000000e+00 0.000000000000e+00
1.270750000000e+03 -2.821587907572e-05 0.000000000000e+00 0.000000000000e+00
1.271000000000e+03 -8.095959498995e-06 0.000000000000e+00 0.000000000000e+00
1.271250000000e+03 9.536337922916e-06 0.000000000000e+00 0.000000000000e+00
1.271500000000e+03 2.133297508068e-05 0.000000000000e+00 0.000000000000e+00
1.271750000000e+03 2.594337425711e-05 0.000000000000e+00 0.000000000000e+00
1.272000000000e+03 2.405633347118e-05 0.000000000000e+00 0.000000000000e+00
1.272250000000e+03 1.789737442118e-05 0.000000000000e+00 0.000000000000e+00
1.272500000000e+03 1.036714092984e-05 0.000000000000e+00 0.000000000000e+00
1.272750000000e+03 4.086133344305e-06 0.000000000000e+00 0.000000000000e+00
1.273000000000e+03 6.208649523998e-07 0.000000000000e+00 0.000000000000e+00
1.273250000000e+03 0.000000000000e+00 0.000000000000e+00 0.000000000000e+00
1.273500000000e+03 0.000000000000e+00 0.000000000000e+00 0.000000000000e+00
1.273750000000e+03 0.000000000000e+00 0.000000000000e+00 0.000000000000e+00
1.274000000000e+03 0.000000000000e+00 0.000000000000e+00 0.000000000000e+00
1.274250000000e+03 0.000000000000e+00 0.000000000000e+00 0.000000000000e+00
1.274500000000e+03 0.000000000000e+00 0.000000000000e+00 0.000000000000e+00
1.274750000000e+03 0.000000000000e+00 0.000000000000e+00 0.000000000000e+00
1.275000000000e+03 0.000000000000e+00 0.000000000000e+00 0.000000000000e+00
1.275250000000e+03 0.000000000000e+00 0.000000000000e+00 0.000000000000e+00
1.275500000000e+03 0.000000000000e+00 0.000000000000e+00 0.000000000000e+00
1.275750000000e+03 0.000000000000e+00 0.000000000000e+00 0.000000000000e+00
1.276000000000e+03 0.000000000000e+00 0.000000000000e+00 0.000000000000e+00
1.276250000000e+03 0.000000000000e+00 0.000000000000e+00 0.000000000000e+00
1.276500000000e+03 0.000000000000e+00 0.000000000000e+00 0.000000000000e+00
1.276750000000e+03 0.000000000000e+00 0.000000000000e+00 0.000000000000e+00
1.277000000000e+03 0.000000000000e+00 0.000000000000e+00 0.000000000000e+00
1.277250000000e+03 0.000000000000e+00 0.000000000000e+00 0.000000000000e+00
1.277500000000e+03 0.000000000000e+00 0.000000000000e+00 0.000000000000e+00
1.277750000000e+03 0.000000000000e+00 0.000000000000e+00 0.000000000000e+00
1.278000000000e+03 0.000000000000e+00 0.000000000000e+00 0.000000000000e+00
1.278250000000e+03 0.000000000000e+00 0.000000000000e+00 0.000000000000e+00
1.278500000000e+03 0.000000000000e+00 0.000000000000e+00 0.000000000000e+00
1.278750000000e+03 0.000000000000e+00 0.000000000000e+00 0.000000000000e+00
1.279000000000e+03 0.000000000000e+00 0.000000000000e+00 0.000000000000e+00
1.279250000000e+03 0.000000000000e+00 0.000000000000e+00 0.000000000000e+00
1.279500000000e+03 0.000000000000e+00 0.000000000000e+00 0.000000000000e+00
1.279750000000e+03 0.000000000000e+00 0.000000000000e+00 0.000000000000e+00
1.280000000000e+03 0.000000000000e+00 0.000000000000e+00 0.000000000000e+00
1.280250000000e+03 0.000000000000e+00 0.000000000000e+00 0.000000000000e+00
1.280500000000e+03 0.000000000000e+00 0.000000000000e+00 0.000000000000e+00
1.280750000000e+03 0.000000000000e+00 0.000000000000e+00 0.000000000000e+00
1.281000000000e+03 0.000000000000e+00 0.000000000000e+00 0.000000000000e+00
1.281250000000e+03 0.000000000000e+00 0.000000000000e+00 0.000000000000e+00
1.281500000000e+03 0.000000000000e+00 0.000000000000e+00 0.000000000000e+00
1.281750000000e+03 0.000000000000e+00 0.000000000000e+00 0.000000000000e+00
1.282000000000e+03 0.000000000000e+00 0.000000000000e+00 0.000000000000e+00
1.282250000000e+03 0.000000000000e+00 0.000000000000e+00 0.000000000000e+00
1.282500000000e+03 0.000000000000e+00 0.000000000000e+00 0.000000000000e+00
1.282750000000e+03 0.000000000000e+00 0.000000000000e+00 0.000000000000e+00
1.283000000000e+03 0.000000000000e+00 0.000000000000e+00 0.000000000000e+00
1.283250000000e+03 0.000000000000e+00 0.000000000000e+00 0.000000000000e+00
1.283500000000e+03 0.000000000000e+00 0.000000000000e+00 0.000000000000e+00
1.283750000000e+03 0.000000000000e+00 0.000000000000e+00 0.000000000000e+00
1.284000000000e+03 0.000000000000e+00 0.000000000000e+00 0.000000000000e+00
1.284250000000e+03 0.000000000000e+00 0.000000000000e+00 0.000000000000e+00
1.284500000000e+03 0.000000000000e+00 0.000000000000e+00 0.000000000000e+00
1.284750000000e+03 0.000000000000e+00 0.000000000000e+00 0.000000000000e+00
1.285000000000e+03 0.000000000000e+00 0.000000000000e+00 0.000000000000e+00
1.285250000000e+03 0.000000000000e+00 0.000000000000e+00 0.000000000000e+00
1.285500000000e+03 0.000000000000e+00 0.000000000000e+00 0.000000000000e+00
1.285750000000e+03 0.000000000000e+00 0.000000000000e+00 0.000000000000e+00
1.286000000000e+03 0.000000000000e+00 0.000000000000e+00 0.000000000000e+00
1.286250000000e+03 0.000000000000e+00 0.000000000000e+00 0.000000000000e+00
1.286500000000e+03 0.000000000000e+00 0.000000000000e+00 0.000000000000e+00
1.286750000000e+03 0.000000000000e+00 0.000000000000e+00 0.000000000000e+00
1.287000000000e+03 0.000000000000e+00 0.000000000000e+00 0.000000000000e+00
1.287250000000e+03 0.000000000000e+00 0.000000000000e+00 0.000000000000e+00
1.287500000000e+03 0.000000000000e+00 0.000000000000e+00 0.000000000000e+00
1.287750000000e+03 0.000000000000e+00 0.000000000000e+00 0.000000000000e+00
1.288000000000e+03 0.000000000000e+00 0.000000000000e+00 0.000000000000e+00
1.288250000000e+03 0.000000000000e+00 0.000000000000e+00 0.000000000000e+00
1.288500000000e+03 0.000000000000e+00 0.000000000000e+00 0.000000000000e+00
1.288750000000e+03 0.000000000000e+00 0.000000000000e+00 0.000000000000e+00
1.289000000000e+03 0.000000000000e+00 0.000000000000e+00 0.000000000000e+00
1.289250000000e+03 0.000000000000e+00 0.000000000000e+00 0.000000000000e+00
1.289500000000e+03 0.000000000000e+00 0.000000000000e+00 0.000000000000e+00
1.289750000000e+03 0.000000000000e+00 0.000000000000e+00 0.000000000000e+00
1.290000000000e+03 0.000000000000e+00 0.000000000000e+00 0.000000000000e+00
1.290250000000e+03 0.000000000000e+00 0.000000000000e+00 0.000000000000e+00
1.290500000000e+03 0.000000000000e+00 0.000000000000e+00 0.000000000000e+00
1.290750000000e+03 0.000000000000e+00 0.000000000000e+00 0.000000000000e+00
1.291000000000e+03 0.000000000000e+00 0.000000000000e+00 0.000000000000e+00
1.291250000000e+03 0.000000000000e+00 0.000000000000e+00 0.000000000000e+00
1.291500000000e+03 0.000000000000e+00 0.000000000000e+00 0.000000000000e+00
1.291750000000e+03 0.000000000000e+00 0.000000000000e+00 0.000000000000e+00
1.292000000000e+03 0.000000000000e+00 0.000000000000e+00 0.000000000000e+00
1.292250000000e+03 0.000000000000e+00 0.000000000000e+00 0.000000000000e+00
1.292500000000e+03 0.000000000000e+00 0.000000000000e+00 0.000000000000e+00
1.292750000000e+03 0.000000000000e+00 0.000000000000e+00 0.000000000000e+00
1.293000000000e+03 0.000000000000e+00 0.000000000000e+00 0.000000000000e+00
1.293250000000e+03 0.000000000000e+00 0.000000000000e+00 0.000000000000e+00
1.293500000000e+03 0.000000000000e+00 0.000000000000e+00 0.000000000000e+00
1.293750000000e+03 0.000000000000e+00 0.000000000000e+00 0.000000000000e+00
1.294000000000e+03 0.000000000000e+00 0.000000000000e+00 0.000000000000e+00
1.294250000000e+03 0.000000000000e+00 0.000000000000e+00 0.000000000000e+00
1.294500000000e+03 0.000000000000e+00 0.000000000000e+00 0.000000000000e+00
1.294750000000e+03 0.000000000000e+00 0.000000000000e+00 0.000000000000e+00
1.295000000000e+03 0.000000000000e+00 0.000000000000e+00 0.000000000000e+00
1.295250000000e+03 0.000000000000e+00 0.000000000000e+00 0.000000000000e+00
1.295500000000e+03 0.000000000000e+00 0.000000000000e+00 0.000000000000e+00
1.295750000000e+03 0.000000000000e+00 0.000000000000e+00 0.000000000000e+00
1.296000000000e+03 0.000000000000e+00 0.000000000000e+00 0.000000000000e+00
1.296250000000e+03 0.000000000000e+00 0.000000000000e+00 0.000000000000e+00
1.296500000000e+03 0.000000000000e+00 0.000000000000e+00 0.000000000000e+00
1.296750000000e+03 0.000000000000e+00 0.000000000000e+00 0.000000000000e+00
1.297000000000e+03 0.000000000000e+00 0.000000000000e+00 0.000000000000e+00
1.297250000000e+03 0.000000000000e+00 0.000000000000e+00 0.000000000000e+00
1.297500000000e+03 0.000000000000e+00 0.000000000000e+00 0.000000000000e+00
1.297750000000e+03 0.000000000000e+00 0.000000000000e+00 0.000000000000e+00
1.298000000000e+03 0.000000000000e+00 0.000000000000e+00 0.000000000000e+00
1.298250000000e+03 0.000000000000e+00 0.000000000000e+00 0.000000000000e+00
1.298500000000e+03 0.000000000000e+00 0.000000000000e+00 0.000000000000e+00
1.298750000000e+03 0.000000000000e+00 0.000000000000e+00 0.000000000000e+00
1.299000000000e+03 0.000000000000e+00 0.000000000000e+00 0.000000000000e+00
1.299250000000e+03 0.000000000000e+00 0.000000000000e+00 0.000000000000e+00
1.299500000000e+03 0.000000000000e+00 0.000000000000e+00 0.000000000000e+00
1.299750000000e+03 0.000000000000e+00 0.000000000000e+00 0.000000000000e+00
1.300000000000e+03 0.000000000000e+00 0.000000000000e+00 0.000000000000e+00
1.300250000000e+03 0.000000000000e+00 0.000000000000e+00 0.000000000000e+00
1.300500000000e+03 0.000000000000e+00 0.000000000000e+00 0.000000000000e+00
1.300750000000e+03 0.000000000000e+00 0.000000000000e+00 0.000000000000e+00
1.301000000000e+03 0.000000000000e+00 0.000000000000e+00 0.000000000000e+00
1.301250000000e+03 0.000000000000e+00 0.000000000000e+00 0.000000000000e+00
1.301500000000e+03 0.000000000000e+00 0.000000000000e+00 0.000000000000e+00
1.301750000000e+03 0.000000000000e+00 0.000000000000e+00 0.000000000000e+00
1.302000000000e+03 0.000000000000e+00 0.000000000000e+00 0.000000000000e+00
1.302250000000e+03 0.000000000000e+00 0.000000000000e+00 0.000000000000e+00
1.302500000000e+03 0.000000000000e+00 0.000000000000e+00 0.000000000000e+00
1.302750000000e+03 0.000000000000e+00 0.000000000000e+00 0.000000000000e+00
1.303000000000e+03 0.000000000000e+00 0.000000000000e+00 0.000000000000e+00
1.303250000000e+03 0.000000000000e+00 0.000000000000e+00 0.000000000000e+00
1.303500000000e+03 0.000000000000e+00 0.000000000000e+00 0.000000000000e+00
1.303750000000e+03 0.000000000000e+00 0.000000000000e+00 0.000000000000e+00
1.304000000000e+03 0.000000000000e+00 0.000000000000e+00 0.000000000000e+00
1.304250000000e+03 0.000000000000e+00 0.000000000000e+00 0.000000000000e+00
1.304500000000e+03 0.000000000000e+00 0.000000000000e+00 0.000000000000e+00
1.304750000000e+03 0.000000000000e+00 0.000000000000e+00 0.000000000000e+00
1.305000000000e+03 0.000000000000e+00 0.000000000000e+00 0.000000000000e+00
1.305250000000e+03 0.000000000000e+00 0.000000000000e+00 0.000000000000e+00
1.305500000000e+03 0.000000000000e+00 0.000000000000e+00 0.000000000000e+00
1.305750000000e+03 0.000000000000e+00 0.000000000000e+00 0.000000000000e+00
1.306000000000e+03 0.000000000000e+00 0.000000000000e+00 0.000000000000e+00
1.306250000000e+03 0.000000000000e+00 0.000000000000e+00 0.000000000000e+00
1.306500000000e+03 0.000000000000e+00 0.000000000000e+00 0.000000000000e+00
1.306750000000e+03 0.000000000000e+00 0.000000000000e+00 0.000000000000e+00
1.307000000000e+03 0.000000000000e+00 0.000000000000e+00 0.000000000000e+00
1.307250000000e+03 0.000000000000e+00 0.000000000000e+00 0.000000000000e+00
1.307500000000e+03 0.000000000000e+00 0.000000000000e+00 0.000000000000e+00
1.307750000000e+03 0.000000000000e+00 0.000000000000e+00 0.000000000000e+00
1.308000000000e+03 0.000000000000e+00 0.000000000000e+00 0.000000000000e+00
1.308250000000e+03 0.000000000000e+00 0.000000000000e+00 0.000000000000e+00
1.308500000000e+03 0.000000000000e+00 0.000000000000e+00 0.000000000000e+00
1.308750000000e+03 0.000000000000e+00 0.000000000000e+00 0.000000000000e+00
1.309000000000e+03 0.000000000000e+00 0.000000000000e+00 0.000000000000e+00
1.309250000000e+03 0.000000000000e+00 0.000000000000e+00 0.000000000000e+00
[truncated: 17,177 more chars]
