# Supplementary material for: Tracking Charge Migration with Frequency-Matched Strobo-Spectroscopy
Source: J Phys Chem A. 2024 Jan 2;128(1):20–7. doi: 10.1021/acs.jpca.3c04234 (PMC10788909; doi:10.1021/acs.jpca.3c04234)
Supplement: Supplementary file 2 — jp3c04234_si_002.zip [file jp3c04234_si_002.zip › supplemental data/Data/dipoles/model/tau=4.4375.txt]

# Model dipole moment for tau = 4.4375 o.c.
0.000000000000e+00 0.000000000000e+00 0.000000000000e+00 0.000000000000e+00
2.500000000000e-01 0.000000000000e+00 0.000000000000e+00 0.000000000000e+00
5.000000000000e-01 0.000000000000e+00 0.000000000000e+00 0.000000000000e+00
7.500000000000e-01 0.000000000000e+00 0.000000000000e+00 0.000000000000e+00
1.000000000000e+00 0.000000000000e+00 0.000000000000e+00 0.000000000000e+00
1.250000000000e+00 0.000000000000e+00 0.000000000000e+00 0.000000000000e+00
1.500000000000e+00 0.000000000000e+00 0.000000000000e+00 0.000000000000e+00
1.750000000000e+00 0.000000000000e+00 0.000000000000e+00 0.000000000000e+00
2.000000000000e+00 0.000000000000e+00 0.000000000000e+00 0.000000000000e+00
2.250000000000e+00 0.000000000000e+00 0.000000000000e+00 0.000000000000e+00
2.500000000000e+00 0.000000000000e+00 0.000000000000e+00 0.000000000000e+00
2.750000000000e+00 0.000000000000e+00 0.000000000000e+00 0.000000000000e+00
3.000000000000e+00 0.000000000000e+00 0.000000000000e+00 0.000000000000e+00
3.250000000000e+00 0.000000000000e+00 0.000000000000e+00 0.000000000000e+00
3.500000000000e+00 0.000000000000e+00 0.000000000000e+00 0.000000000000e+00
3.750000000000e+00 0.000000000000e+00 0.000000000000e+00 0.000000000000e+00
4.000000000000e+00 0.000000000000e+00 0.000000000000e+00 0.000000000000e+00
4.250000000000e+00 0.000000000000e+00 0.000000000000e+00 0.000000000000e+00
4.500000000000e+00 0.000000000000e+00 0.000000000000e+00 0.000000000000e+00
4.750000000000e+00 0.000000000000e+00 0.000000000000e+00 0.000000000000e+00
5.000000000000e+00 0.000000000000e+00 0.000000000000e+00 0.000000000000e+00
5.250000000000e+00 0.000000000000e+00 0.000000000000e+00 0.000000000000e+00
5.500000000000e+00 0.000000000000e+00 0.000000000000e+00 0.000000000000e+00
5.750000000000e+00 0.000000000000e+00 0.000000000000e+00 0.000000000000e+00
6.000000000000e+00 0.000000000000e+00 0.000000000000e+00 0.000000000000e+00
6.250000000000e+00 0.000000000000e+00 0.000000000000e+00 0.000000000000e+00
6.500000000000e+00 0.000000000000e+00 0.000000000000e+00 0.000000000000e+00
6.750000000000e+00 0.000000000000e+00 0.000000000000e+00 0.000000000000e+00
7.000000000000e+00 0.000000000000e+00 0.000000000000e+00 0.000000000000e+00
7.250000000000e+00 0.000000000000e+00 0.000000000000e+00 0.000000000000e+00
7.500000000000e+00 0.000000000000e+00 0.000000000000e+00 0.000000000000e+00
7.750000000000e+00 0.000000000000e+00 0.000000000000e+00 0.000000000000e+00
8.000000000000e+00 0.000000000000e+00 0.000000000000e+00 0.000000000000e+00
8.250000000000e+00 0.000000000000e+00 0.000000000000e+00 0.000000000000e+00
8.500000000000e+00 0.000000000000e+00 0.000000000000e+00 0.000000000000e+00
8.750000000000e+00 0.000000000000e+00 0.000000000000e+00 0.000000000000e+00
9.000000000000e+00 0.000000000000e+00 0.000000000000e+00 0.000000000000e+00
9.250000000000e+00 0.000000000000e+00 0.000000000000e+00 0.000000000000e+00
9.500000000000e+00 0.000000000000e+00 0.000000000000e+00 0.000000000000e+00
9.750000000000e+00 0.000000000000e+00 0.000000000000e+00 0.000000000000e+00
1.000000000000e+01 0.000000000000e+00 0.000000000000e+00 0.000000000000e+00
1.025000000000e+01 0.000000000000e+00 0.000000000000e+00 0.000000000000e+00
1.050000000000e+01 0.000000000000e+00 0.000000000000e+00 0.000000000000e+00
1.075000000000e+01 0.000000000000e+00 0.000000000000e+00 0.000000000000e+00
1.100000000000e+01 0.000000000000e+00 0.000000000000e+00 0.000000000000e+00
1.125000000000e+01 0.000000000000e+00 0.000000000000e+00 0.000000000000e+00
1.150000000000e+01 0.000000000000e+00 0.000000000000e+00 0.000000000000e+00
1.175000000000e+01 0.000000000000e+00 0.000000000000e+00 0.000000000000e+00
1.200000000000e+01 0.000000000000e+00 0.000000000000e+00 0.000000000000e+00
1.225000000000e+01 0.000000000000e+00 0.000000000000e+00 0.000000000000e+00
1.250000000000e+01 0.000000000000e+00 0.000000000000e+00 0.000000000000e+00
1.275000000000e+01 0.000000000000e+00 0.000000000000e+00 0.000000000000e+00
1.300000000000e+01 0.000000000000e+00 0.000000000000e+00 0.000000000000e+00
1.325000000000e+01 0.000000000000e+00 0.000000000000e+00 0.000000000000e+00
1.350000000000e+01 0.000000000000e+00 0.000000000000e+00 0.000000000000e+00
1.375000000000e+01 0.000000000000e+00 0.000000000000e+00 0.000000000000e+00
1.400000000000e+01 0.000000000000e+00 0.000000000000e+00 0.000000000000e+00
1.425000000000e+01 0.000000000000e+00 0.000000000000e+00 0.000000000000e+00
1.450000000000e+01 0.000000000000e+00 0.000000000000e+00 0.000000000000e+00
1.475000000000e+01 0.000000000000e+00 0.000000000000e+00 0.000000000000e+00
1.500000000000e+01 0.000000000000e+00 0.000000000000e+00 0.000000000000e+00
1.525000000000e+01 0.000000000000e+00 0.000000000000e+00 0.000000000000e+00
1.550000000000e+01 0.000000000000e+00 0.000000000000e+00 0.000000000000e+00
1.575000000000e+01 0.000000000000e+00 0.000000000000e+00 0.000000000000e+00
1.600000000000e+01 0.000000000000e+00 0.000000000000e+00 0.000000000000e+00
1.625000000000e+01 0.000000000000e+00 0.000000000000e+00 0.000000000000e+00
1.650000000000e+01 0.000000000000e+00 0.000000000000e+00 0.000000000000e+00
1.675000000000e+01 0.000000000000e+00 0.000000000000e+00 0.000000000000e+00
1.700000000000e+01 0.000000000000e+00 0.000000000000e+00 0.000000000000e+00
1.725000000000e+01 0.000000000000e+00 0.000000000000e+00 0.000000000000e+00
1.750000000000e+01 0.000000000000e+00 0.000000000000e+00 0.000000000000e+00
1.775000000000e+01 0.000000000000e+00 0.000000000000e+00 0.000000000000e+00
1.800000000000e+01 0.000000000000e+00 0.000000000000e+00 0.000000000000e+00
1.825000000000e+01 0.000000000000e+00 0.000000000000e+00 0.000000000000e+00
1.850000000000e+01 0.000000000000e+00 0.000000000000e+00 0.000000000000e+00
1.875000000000e+01 0.000000000000e+00 0.000000000000e+00 0.000000000000e+00
1.900000000000e+01 0.000000000000e+00 0.000000000000e+00 0.000000000000e+00
1.925000000000e+01 0.000000000000e+00 0.000000000000e+00 0.000000000000e+00
1.950000000000e+01 0.000000000000e+00 0.000000000000e+00 0.000000000000e+00
1.975000000000e+01 0.000000000000e+00 0.000000000000e+00 0.000000000000e+00
2.000000000000e+01 0.000000000000e+00 0.000000000000e+00 0.000000000000e+00
2.025000000000e+01 0.000000000000e+00 0.000000000000e+00 0.000000000000e+00
2.050000000000e+01 0.000000000000e+00 0.000000000000e+00 0.000000000000e+00
2.075000000000e+01 0.000000000000e+00 0.000000000000e+00 0.000000000000e+00
2.100000000000e+01 0.000000000000e+00 0.000000000000e+00 0.000000000000e+00
2.125000000000e+01 0.000000000000e+00 0.000000000000e+00 0.000000000000e+00
2.150000000000e+01 0.000000000000e+00 0.000000000000e+00 0.000000000000e+00
2.175000000000e+01 0.000000000000e+00 0.000000000000e+00 0.000000000000e+00
2.200000000000e+01 0.000000000000e+00 0.000000000000e+00 0.000000000000e+00
2.225000000000e+01 0.000000000000e+00 0.000000000000e+00 0.000000000000e+00
2.250000000000e+01 0.000000000000e+00 0.000000000000e+00 0.000000000000e+00
2.275000000000e+01 0.000000000000e+00 0.000000000000e+00 0.000000000000e+00
2.300000000000e+01 0.000000000000e+00 0.000000000000e+00 0.000000000000e+00
2.325000000000e+01 0.000000000000e+00 0.000000000000e+00 0.000000000000e+00
2.350000000000e+01 0.000000000000e+00 0.000000000000e+00 0.000000000000e+00
2.375000000000e+01 0.000000000000e+00 0.000000000000e+00 0.000000000000e+00
2.400000000000e+01 0.000000000000e+00 0.000000000000e+00 0.000000000000e+00
2.425000000000e+01 0.000000000000e+00 0.000000000000e+00 0.000000000000e+00
2.450000000000e+01 0.000000000000e+00 0.000000000000e+00 0.000000000000e+00
2.475000000000e+01 0.000000000000e+00 0.000000000000e+00 0.000000000000e+00
2.500000000000e+01 0.000000000000e+00 0.000000000000e+00 0.000000000000e+00
2.525000000000e+01 0.000000000000e+00 0.000000000000e+00 0.000000000000e+00
2.550000000000e+01 0.000000000000e+00 0.000000000000e+00 0.000000000000e+00
2.575000000000e+01 0.000000000000e+00 0.000000000000e+00 0.000000000000e+00
2.600000000000e+01 0.000000000000e+00 0.000000000000e+00 0.000000000000e+00
2.625000000000e+01 0.000000000000e+00 0.000000000000e+00 0.000000000000e+00
2.650000000000e+01 0.000000000000e+00 0.000000000000e+00 0.000000000000e+00
2.675000000000e+01 0.000000000000e+00 0.000000000000e+00 0.000000000000e+00
2.700000000000e+01 0.000000000000e+00 0.000000000000e+00 0.000000000000e+00
2.725000000000e+01 0.000000000000e+00 0.000000000000e+00 0.000000000000e+00
2.750000000000e+01 0.000000000000e+00 0.000000000000e+00 0.000000000000e+00
2.775000000000e+01 0.000000000000e+00 0.000000000000e+00 0.000000000000e+00
2.800000000000e+01 0.000000000000e+00 0.000000000000e+00 0.000000000000e+00
2.825000000000e+01 0.000000000000e+00 0.000000000000e+00 0.000000000000e+00
2.850000000000e+01 0.000000000000e+00 0.000000000000e+00 0.000000000000e+00
2.875000000000e+01 0.000000000000e+00 0.000000000000e+00 0.000000000000e+00
2.900000000000e+01 0.000000000000e+00 0.000000000000e+00 0.000000000000e+00
2.925000000000e+01 0.000000000000e+00 0.000000000000e+00 0.000000000000e+00
2.950000000000e+01 0.000000000000e+00 0.000000000000e+00 0.000000000000e+00
2.975000000000e+01 0.000000000000e+00 0.000000000000e+00 0.000000000000e+00
3.000000000000e+01 0.000000000000e+00 0.000000000000e+00 0.000000000000e+00
3.025000000000e+01 0.000000000000e+00 0.000000000000e+00 0.000000000000e+00
3.050000000000e+01 0.000000000000e+00 0.000000000000e+00 0.000000000000e+00
3.075000000000e+01 0.000000000000e+00 0.000000000000e+00 0.000000000000e+00
3.100000000000e+01 0.000000000000e+00 0.000000000000e+00 0.000000000000e+00
3.125000000000e+01 0.000000000000e+00 0.000000000000e+00 0.000000000000e+00
3.150000000000e+01 0.000000000000e+00 0.000000000000e+00 0.000000000000e+00
3.175000000000e+01 0.000000000000e+00 0.000000000000e+00 0.000000000000e+00
3.200000000000e+01 0.000000000000e+00 0.000000000000e+00 0.000000000000e+00
3.225000000000e+01 0.000000000000e+00 0.000000000000e+00 0.000000000000e+00
3.250000000000e+01 0.000000000000e+00 0.000000000000e+00 0.000000000000e+00
3.275000000000e+01 0.000000000000e+00 0.000000000000e+00 0.000000000000e+00
3.300000000000e+01 0.000000000000e+00 0.000000000000e+00 0.000000000000e+00
3.325000000000e+01 0.000000000000e+00 0.000000000000e+00 0.000000000000e+00
3.350000000000e+01 0.000000000000e+00 0.000000000000e+00 0.000000000000e+00
3.375000000000e+01 0.000000000000e+00 0.000000000000e+00 0.000000000000e+00
3.400000000000e+01 0.000000000000e+00 0.000000000000e+00 0.000000000000e+00
3.425000000000e+01 0.000000000000e+00 0.000000000000e+00 0.000000000000e+00
3.450000000000e+01 0.000000000000e+00 0.000000000000e+00 0.000000000000e+00
3.475000000000e+01 0.000000000000e+00 0.000000000000e+00 0.000000000000e+00
3.500000000000e+01 0.000000000000e+00 0.000000000000e+00 0.000000000000e+00
3.525000000000e+01 0.000000000000e+00 0.000000000000e+00 0.000000000000e+00
3.550000000000e+01 0.000000000000e+00 0.000000000000e+00 0.000000000000e+00
3.575000000000e+01 0.000000000000e+00 0.000000000000e+00 0.000000000000e+00
3.600000000000e+01 0.000000000000e+00 0.000000000000e+00 0.000000000000e+00
3.625000000000e+01 0.000000000000e+00 0.000000000000e+00 0.000000000000e+00
3.650000000000e+01 0.000000000000e+00 0.000000000000e+00 0.000000000000e+00
3.675000000000e+01 0.000000000000e+00 0.000000000000e+00 0.000000000000e+00
3.700000000000e+01 0.000000000000e+00 0.000000000000e+00 0.000000000000e+00
3.725000000000e+01 0.000000000000e+00 0.000000000000e+00 0.000000000000e+00
3.750000000000e+01 0.000000000000e+00 0.000000000000e+00 0.000000000000e+00
3.775000000000e+01 0.000000000000e+00 0.000000000000e+00 0.000000000000e+00
3.800000000000e+01 0.000000000000e+00 0.000000000000e+00 0.000000000000e+00
3.825000000000e+01 0.000000000000e+00 0.000000000000e+00 0.000000000000e+00
3.850000000000e+01 0.000000000000e+00 0.000000000000e+00 0.000000000000e+00
3.875000000000e+01 0.000000000000e+00 0.000000000000e+00 0.000000000000e+00
3.900000000000e+01 0.000000000000e+00 0.000000000000e+00 0.000000000000e+00
3.925000000000e+01 0.000000000000e+00 0.000000000000e+00 0.000000000000e+00
3.950000000000e+01 0.000000000000e+00 0.000000000000e+00 0.000000000000e+00
3.975000000000e+01 0.000000000000e+00 0.000000000000e+00 0.000000000000e+00
4.000000000000e+01 0.000000000000e+00 0.000000000000e+00 0.000000000000e+00
4.025000000000e+01 0.000000000000e+00 0.000000000000e+00 0.000000000000e+00
4.050000000000e+01 0.000000000000e+00 0.000000000000e+00 0.000000000000e+00
4.075000000000e+01 0.000000000000e+00 0.000000000000e+00 0.000000000000e+00
4.100000000000e+01 0.000000000000e+00 0.000000000000e+00 0.000000000000e+00
4.125000000000e+01 0.000000000000e+00 0.000000000000e+00 0.000000000000e+00
4.150000000000e+01 0.000000000000e+00 0.000000000000e+00 0.000000000000e+00
4.175000000000e+01 0.000000000000e+00 0.000000000000e+00 0.000000000000e+00
4.200000000000e+01 0.000000000000e+00 0.000000000000e+00 0.000000000000e+00
4.225000000000e+01 0.000000000000e+00 0.000000000000e+00 0.000000000000e+00
4.250000000000e+01 0.000000000000e+00 0.000000000000e+00 0.000000000000e+00
4.275000000000e+01 0.000000000000e+00 0.000000000000e+00 0.000000000000e+00
4.300000000000e+01 0.000000000000e+00 0.000000000000e+00 0.000000000000e+00
4.325000000000e+01 0.000000000000e+00 0.000000000000e+00 0.000000000000e+00
4.350000000000e+01 0.000000000000e+00 0.000000000000e+00 0.000000000000e+00
4.375000000000e+01 0.000000000000e+00 0.000000000000e+00 0.000000000000e+00
4.400000000000e+01 0.000000000000e+00 0.000000000000e+00 0.000000000000e+00
4.425000000000e+01 0.000000000000e+00 0.000000000000e+00 0.000000000000e+00
4.450000000000e+01 0.000000000000e+00 0.000000000000e+00 0.000000000000e+00
4.475000000000e+01 0.000000000000e+00 0.000000000000e+00 0.000000000000e+00
4.500000000000e+01 0.000000000000e+00 0.000000000000e+00 0.000000000000e+00
4.525000000000e+01 0.000000000000e+00 0.000000000000e+00 0.000000000000e+00
4.550000000000e+01 0.000000000000e+00 0.000000000000e+00 0.000000000000e+00
4.575000000000e+01 0.000000000000e+00 0.000000000000e+00 0.000000000000e+00
4.600000000000e+01 0.000000000000e+00 0.000000000000e+00 0.000000000000e+00
4.625000000000e+01 0.000000000000e+00 0.000000000000e+00 0.000000000000e+00
4.650000000000e+01 0.000000000000e+00 0.000000000000e+00 0.000000000000e+00
4.675000000000e+01 0.000000000000e+00 0.000000000000e+00 0.000000000000e+00
4.700000000000e+01 0.000000000000e+00 0.000000000000e+00 0.000000000000e+00
4.725000000000e+01 0.000000000000e+00 0.000000000000e+00 0.000000000000e+00
4.750000000000e+01 0.000000000000e+00 0.000000000000e+00 0.000000000000e+00
4.775000000000e+01 0.000000000000e+00 0.000000000000e+00 0.000000000000e+00
4.800000000000e+01 0.000000000000e+00 0.000000000000e+00 0.000000000000e+00
4.825000000000e+01 0.000000000000e+00 0.000000000000e+00 0.000000000000e+00
4.850000000000e+01 0.000000000000e+00 0.000000000000e+00 0.000000000000e+00
4.875000000000e+01 0.000000000000e+00 0.000000000000e+00 0.000000000000e+00
4.900000000000e+01 0.000000000000e+00 0.000000000000e+00 0.000000000000e+00
4.925000000000e+01 0.000000000000e+00 0.000000000000e+00 0.000000000000e+00
4.950000000000e+01 0.000000000000e+00 0.000000000000e+00 0.000000000000e+00
4.975000000000e+01 0.000000000000e+00 0.000000000000e+00 0.000000000000e+00
5.000000000000e+01 0.000000000000e+00 0.000000000000e+00 0.000000000000e+00
5.025000000000e+01 0.000000000000e+00 0.000000000000e+00 0.000000000000e+00
5.050000000000e+01 0.000000000000e+00 0.000000000000e+00 0.000000000000e+00
5.075000000000e+01 0.000000000000e+00 0.000000000000e+00 0.000000000000e+00
5.100000000000e+01 0.000000000000e+00 0.000000000000e+00 0.000000000000e+00
5.125000000000e+01 0.000000000000e+00 0.000000000000e+00 0.000000000000e+00
5.150000000000e+01 0.000000000000e+00 0.000000000000e+00 0.000000000000e+00
5.175000000000e+01 0.000000000000e+00 0.000000000000e+00 0.000000000000e+00
5.200000000000e+01 0.000000000000e+00 0.000000000000e+00 0.000000000000e+00
5.225000000000e+01 0.000000000000e+00 0.000000000000e+00 0.000000000000e+00
5.250000000000e+01 0.000000000000e+00 0.000000000000e+00 0.000000000000e+00
5.275000000000e+01 0.000000000000e+00 0.000000000000e+00 0.000000000000e+00
5.300000000000e+01 0.000000000000e+00 0.000000000000e+00 0.000000000000e+00
5.325000000000e+01 0.000000000000e+00 0.000000000000e+00 0.000000000000e+00
5.350000000000e+01 0.000000000000e+00 0.000000000000e+00 0.000000000000e+00
5.375000000000e+01 0.000000000000e+00 0.000000000000e+00 0.000000000000e+00
5.400000000000e+01 0.000000000000e+00 0.000000000000e+00 0.000000000000e+00
5.425000000000e+01 0.000000000000e+00 0.000000000000e+00 0.000000000000e+00
5.450000000000e+01 0.000000000000e+00 0.000000000000e+00 0.000000000000e+00
5.475000000000e+01 0.000000000000e+00 0.000000000000e+00 0.000000000000e+00
5.500000000000e+01 0.000000000000e+00 0.000000000000e+00 0.000000000000e+00
5.525000000000e+01 0.000000000000e+00 0.000000000000e+00 0.000000000000e+00
5.550000000000e+01 0.000000000000e+00 0.000000000000e+00 0.000000000000e+00
5.575000000000e+01 0.000000000000e+00 0.000000000000e+00 0.000000000000e+00
5.600000000000e+01 0.000000000000e+00 0.000000000000e+00 0.000000000000e+00
5.625000000000e+01 0.000000000000e+00 0.000000000000e+00 0.000000000000e+00
5.650000000000e+01 0.000000000000e+00 0.000000000000e+00 0.000000000000e+00
5.675000000000e+01 0.000000000000e+00 0.000000000000e+00 0.000000000000e+00
5.700000000000e+01 0.000000000000e+00 0.000000000000e+00 0.000000000000e+00
5.725000000000e+01 0.000000000000e+00 0.000000000000e+00 0.000000000000e+00
5.750000000000e+01 0.000000000000e+00 0.000000000000e+00 0.000000000000e+00
5.775000000000e+01 0.000000000000e+00 0.000000000000e+00 0.000000000000e+00
5.800000000000e+01 0.000000000000e+00 0.000000000000e+00 0.000000000000e+00
5.825000000000e+01 0.000000000000e+00 0.000000000000e+00 0.000000000000e+00
5.850000000000e+01 0.000000000000e+00 0.000000000000e+00 0.000000000000e+00
5.875000000000e+01 0.000000000000e+00 0.000000000000e+00 0.000000000000e+00
5.900000000000e+01 0.000000000000e+00 0.000000000000e+00 0.000000000000e+00
5.925000000000e+01 0.000000000000e+00 0.000000000000e+00 0.000000000000e+00
5.950000000000e+01 0.000000000000e+00 0.000000000000e+00 0.000000000000e+00
5.975000000000e+01 0.000000000000e+00 0.000000000000e+00 0.000000000000e+00
6.000000000000e+01 0.000000000000e+00 0.000000000000e+00 0.000000000000e+00
6.025000000000e+01 0.000000000000e+00 0.000000000000e+00 0.000000000000e+00
6.050000000000e+01 0.000000000000e+00 0.000000000000e+00 0.000000000000e+00
6.075000000000e+01 0.000000000000e+00 0.000000000000e+00 0.000000000000e+00
6.100000000000e+01 0.000000000000e+00 0.000000000000e+00 0.000000000000e+00
6.125000000000e+01 0.000000000000e+00 0.000000000000e+00 0.000000000000e+00
6.150000000000e+01 0.000000000000e+00 0.000000000000e+00 0.000000000000e+00
6.175000000000e+01 0.000000000000e+00 0.000000000000e+00 0.000000000000e+00
6.200000000000e+01 0.000000000000e+00 0.000000000000e+00 0.000000000000e+00
6.225000000000e+01 0.000000000000e+00 0.000000000000e+00 0.000000000000e+00
6.250000000000e+01 0.000000000000e+00 0.000000000000e+00 0.000000000000e+00
6.275000000000e+01 0.000000000000e+00 0.000000000000e+00 0.000000000000e+00
6.300000000000e+01 0.000000000000e+00 0.000000000000e+00 0.000000000000e+00
6.325000000000e+01 0.000000000000e+00 0.000000000000e+00 0.000000000000e+00
6.350000000000e+01 0.000000000000e+00 0.000000000000e+00 0.000000000000e+00
6.375000000000e+01 0.000000000000e+00 0.000000000000e+00 0.000000000000e+00
6.400000000000e+01 0.000000000000e+00 0.000000000000e+00 0.000000000000e+00
6.425000000000e+01 0.000000000000e+00 0.000000000000e+00 0.000000000000e+00
6.450000000000e+01 0.000000000000e+00 0.000000000000e+00 0.000000000000e+00
6.475000000000e+01 0.000000000000e+00 0.000000000000e+00 0.000000000000e+00
6.500000000000e+01 0.000000000000e+00 0.000000000000e+00 0.000000000000e+00
6.525000000000e+01 0.000000000000e+00 0.000000000000e+00 0.000000000000e+00
6.550000000000e+01 0.000000000000e+00 0.000000000000e+00 0.000000000000e+00
6.575000000000e+01 0.000000000000e+00 0.000000000000e+00 0.000000000000e+00
6.600000000000e+01 0.000000000000e+00 0.000000000000e+00 0.000000000000e+00
6.625000000000e+01 0.000000000000e+00 0.000000000000e+00 0.000000000000e+00
6.650000000000e+01 0.000000000000e+00 0.000000000000e+00 0.000000000000e+00
6.675000000000e+01 0.000000000000e+00 0.000000000000e+00 0.000000000000e+00
6.700000000000e+01 0.000000000000e+00 0.000000000000e+00 0.000000000000e+00
6.725000000000e+01 0.000000000000e+00 0.000000000000e+00 0.000000000000e+00
6.750000000000e+01 0.000000000000e+00 0.000000000000e+00 0.000000000000e+00
6.775000000000e+01 0.000000000000e+00 0.000000000000e+00 0.000000000000e+00
6.800000000000e+01 0.000000000000e+00 0.000000000000e+00 0.000000000000e+00
6.825000000000e+01 0.000000000000e+00 0.000000000000e+00 0.000000000000e+00
6.850000000000e+01 0.000000000000e+00 0.000000000000e+00 0.000000000000e+00
6.875000000000e+01 0.000000000000e+00 0.000000000000e+00 0.000000000000e+00
6.900000000000e+01 0.000000000000e+00 0.000000000000e+00 0.000000000000e+00
6.925000000000e+01 0.000000000000e+00 0.000000000000e+00 0.000000000000e+00
6.950000000000e+01 0.000000000000e+00 0.000000000000e+00 0.000000000000e+00
6.975000000000e+01 0.000000000000e+00 0.000000000000e+00 0.000000000000e+00
7.000000000000e+01 0.000000000000e+00 0.000000000000e+00 0.000000000000e+00
7.025000000000e+01 0.000000000000e+00 0.000000000000e+00 0.000000000000e+00
7.050000000000e+01 0.000000000000e+00 0.000000000000e+00 0.000000000000e+00
7.075000000000e+01 0.000000000000e+00 0.000000000000e+00 0.000000000000e+00
7.100000000000e+01 0.000000000000e+00 0.000000000000e+00 0.000000000000e+00
7.125000000000e+01 0.000000000000e+00 0.000000000000e+00 0.000000000000e+00
7.150000000000e+01 0.000000000000e+00 0.000000000000e+00 0.000000000000e+00
7.175000000000e+01 0.000000000000e+00 0.000000000000e+00 0.000000000000e+00
7.200000000000e+01 0.000000000000e+00 0.000000000000e+00 0.000000000000e+00
7.225000000000e+01 0.000000000000e+00 0.000000000000e+00 0.000000000000e+00
7.250000000000e+01 0.000000000000e+00 0.000000000000e+00 0.000000000000e+00
7.275000000000e+01 0.000000000000e+00 0.000000000000e+00 0.000000000000e+00
7.300000000000e+01 0.000000000000e+00 0.000000000000e+00 0.000000000000e+00
7.325000000000e+01 0.000000000000e+00 0.000000000000e+00 0.000000000000e+00
7.350000000000e+01 0.000000000000e+00 0.000000000000e+00 0.000000000000e+00
7.375000000000e+01 0.000000000000e+00 0.000000000000e+00 0.000000000000e+00
7.400000000000e+01 0.000000000000e+00 0.000000000000e+00 0.000000000000e+00
7.425000000000e+01 0.000000000000e+00 0.000000000000e+00 0.000000000000e+00
7.450000000000e+01 0.000000000000e+00 0.000000000000e+00 0.000000000000e+00
7.475000000000e+01 0.000000000000e+00 0.000000000000e+00 0.000000000000e+00
7.500000000000e+01 0.000000000000e+00 0.000000000000e+00 0.000000000000e+00
7.525000000000e+01 0.000000000000e+00 0.000000000000e+00 0.000000000000e+00
7.550000000000e+01 0.000000000000e+00 0.000000000000e+00 0.000000000000e+00
7.575000000000e+01 0.000000000000e+00 0.000000000000e+00 0.000000000000e+00
7.600000000000e+01 0.000000000000e+00 0.000000000000e+00 0.000000000000e+00
7.625000000000e+01 0.000000000000e+00 0.000000000000e+00 0.000000000000e+00
7.650000000000e+01 0.000000000000e+00 0.000000000000e+00 0.000000000000e+00
7.675000000000e+01 0.000000000000e+00 0.000000000000e+00 0.000000000000e+00
7.700000000000e+01 0.000000000000e+00 0.000000000000e+00 0.000000000000e+00
7.725000000000e+01 0.000000000000e+00 0.000000000000e+00 0.000000000000e+00
7.750000000000e+01 0.000000000000e+00 0.000000000000e+00 0.000000000000e+00
7.775000000000e+01 0.000000000000e+00 0.000000000000e+00 0.000000000000e+00
7.800000000000e+01 0.000000000000e+00 0.000000000000e+00 0.000000000000e+00
7.825000000000e+01 0.000000000000e+00 0.000000000000e+00 0.000000000000e+00
7.850000000000e+01 0.000000000000e+00 0.000000000000e+00 0.000000000000e+00
7.875000000000e+01 0.000000000000e+00 0.000000000000e+00 0.000000000000e+00
7.900000000000e+01 0.000000000000e+00 0.000000000000e+00 0.000000000000e+00
7.925000000000e+01 0.000000000000e+00 0.000000000000e+00 0.000000000000e+00
7.950000000000e+01 0.000000000000e+00 0.000000000000e+00 0.000000000000e+00
7.975000000000e+01 0.000000000000e+00 0.000000000000e+00 0.000000000000e+00
8.000000000000e+01 0.000000000000e+00 0.000000000000e+00 0.000000000000e+00
8.025000000000e+01 0.000000000000e+00 0.000000000000e+00 0.000000000000e+00
8.050000000000e+01 0.000000000000e+00 0.000000000000e+00 0.000000000000e+00
8.075000000000e+01 0.000000000000e+00 0.000000000000e+00 0.000000000000e+00
8.100000000000e+01 0.000000000000e+00 0.000000000000e+00 0.000000000000e+00
8.125000000000e+01 0.000000000000e+00 0.000000000000e+00 0.000000000000e+00
8.150000000000e+01 0.000000000000e+00 0.000000000000e+00 0.000000000000e+00
8.175000000000e+01 0.000000000000e+00 0.000000000000e+00 0.000000000000e+00
8.200000000000e+01 0.000000000000e+00 0.000000000000e+00 0.000000000000e+00
8.225000000000e+01 0.000000000000e+00 0.000000000000e+00 0.000000000000e+00
8.250000000000e+01 0.000000000000e+00 0.000000000000e+00 0.000000000000e+00
8.275000000000e+01 0.000000000000e+00 0.000000000000e+00 0.000000000000e+00
8.300000000000e+01 0.000000000000e+00 0.000000000000e+00 0.000000000000e+00
8.325000000000e+01 0.000000000000e+00 0.000000000000e+00 0.000000000000e+00
8.350000000000e+01 0.000000000000e+00 0.000000000000e+00 0.000000000000e+00
8.375000000000e+01 0.000000000000e+00 0.000000000000e+00 0.000000000000e+00
8.400000000000e+01 0.000000000000e+00 0.000000000000e+00 0.000000000000e+00
8.425000000000e+01 0.000000000000e+00 0.000000000000e+00 0.000000000000e+00
8.450000000000e+01 0.000000000000e+00 0.000000000000e+00 0.000000000000e+00
8.475000000000e+01 0.000000000000e+00 0.000000000000e+00 0.000000000000e+00
8.500000000000e+01 0.000000000000e+00 0.000000000000e+00 0.000000000000e+00
8.525000000000e+01 0.000000000000e+00 0.000000000000e+00 0.000000000000e+00
8.550000000000e+01 0.000000000000e+00 0.000000000000e+00 0.000000000000e+00
8.575000000000e+01 0.000000000000e+00 0.000000000000e+00 0.000000000000e+00
8.600000000000e+01 0.000000000000e+00 0.000000000000e+00 0.000000000000e+00
8.625000000000e+01 0.000000000000e+00 0.000000000000e+00 0.000000000000e+00
8.650000000000e+01 0.000000000000e+00 0.000000000000e+00 0.000000000000e+00
8.675000000000e+01 0.000000000000e+00 0.000000000000e+00 0.000000000000e+00
8.700000000000e+01 0.000000000000e+00 0.000000000000e+00 0.000000000000e+00
8.725000000000e+01 0.000000000000e+00 0.000000000000e+00 0.000000000000e+00
8.750000000000e+01 0.000000000000e+00 0.000000000000e+00 0.000000000000e+00
8.775000000000e+01 0.000000000000e+00 0.000000000000e+00 0.000000000000e+00
8.800000000000e+01 0.000000000000e+00 0.000000000000e+00 0.000000000000e+00
8.825000000000e+01 0.000000000000e+00 0.000000000000e+00 0.000000000000e+00
8.850000000000e+01 0.000000000000e+00 0.000000000000e+00 0.000000000000e+00
8.875000000000e+01 0.000000000000e+00 0.000000000000e+00 0.000000000000e+00
8.900000000000e+01 0.000000000000e+00 0.000000000000e+00 0.000000000000e+00
8.925000000000e+01 0.000000000000e+00 0.000000000000e+00 0.000000000000e+00
8.950000000000e+01 0.000000000000e+00 0.000000000000e+00 0.000000000000e+00
8.975000000000e+01 0.000000000000e+00 0.000000000000e+00 0.000000000000e+00
9.000000000000e+01 0.000000000000e+00 0.000000000000e+00 0.000000000000e+00
9.025000000000e+01 0.000000000000e+00 0.000000000000e+00 0.000000000000e+00
9.050000000000e+01 0.000000000000e+00 0.000000000000e+00 0.000000000000e+00
9.075000000000e+01 0.000000000000e+00 0.000000000000e+00 0.000000000000e+00
9.100000000000e+01 0.000000000000e+00 0.000000000000e+00 0.000000000000e+00
9.125000000000e+01 0.000000000000e+00 0.000000000000e+00 0.000000000000e+00
9.150000000000e+01 0.000000000000e+00 0.000000000000e+00 0.000000000000e+00
9.175000000000e+01 0.000000000000e+00 0.000000000000e+00 0.000000000000e+00
9.200000000000e+01 0.000000000000e+00 0.000000000000e+00 0.000000000000e+00
9.225000000000e+01 0.000000000000e+00 0.000000000000e+00 0.000000000000e+00
9.250000000000e+01 0.000000000000e+00 0.000000000000e+00 0.000000000000e+00
9.275000000000e+01 0.000000000000e+00 0.000000000000e+00 0.000000000000e+00
9.300000000000e+01 0.000000000000e+00 0.000000000000e+00 0.000000000000e+00
9.325000000000e+01 0.000000000000e+00 0.000000000000e+00 0.000000000000e+00
9.350000000000e+01 0.000000000000e+00 0.000000000000e+00 0.000000000000e+00
9.375000000000e+01 0.000000000000e+00 0.000000000000e+00 0.000000000000e+00
9.400000000000e+01 0.000000000000e+00 0.000000000000e+00 0.000000000000e+00
9.425000000000e+01 0.000000000000e+00 0.000000000000e+00 0.000000000000e+00
9.450000000000e+01 0.000000000000e+00 0.000000000000e+00 0.000000000000e+00
9.475000000000e+01 0.000000000000e+00 0.000000000000e+00 0.000000000000e+00
9.500000000000e+01 0.000000000000e+00 0.000000000000e+00 0.000000000000e+00
9.525000000000e+01 0.000000000000e+00 0.000000000000e+00 0.000000000000e+00
9.550000000000e+01 0.000000000000e+00 0.000000000000e+00 0.000000000000e+00
9.575000000000e+01 0.000000000000e+00 0.000000000000e+00 0.000000000000e+00
9.600000000000e+01 0.000000000000e+00 0.000000000000e+00 0.000000000000e+00
9.625000000000e+01 0.000000000000e+00 0.000000000000e+00 0.000000000000e+00
9.650000000000e+01 0.000000000000e+00 0.000000000000e+00 0.000000000000e+00
9.675000000000e+01 0.000000000000e+00 0.000000000000e+00 0.000000000000e+00
9.700000000000e+01 0.000000000000e+00 0.000000000000e+00 0.000000000000e+00
9.725000000000e+01 0.000000000000e+00 0.000000000000e+00 0.000000000000e+00
9.750000000000e+01 0.000000000000e+00 0.000000000000e+00 0.000000000000e+00
9.775000000000e+01 0.000000000000e+00 0.000000000000e+00 0.000000000000e+00
9.800000000000e+01 0.000000000000e+00 0.000000000000e+00 0.000000000000e+00
9.825000000000e+01 0.000000000000e+00 0.000000000000e+00 0.000000000000e+00
9.850000000000e+01 0.000000000000e+00 0.000000000000e+00 0.000000000000e+00
9.875000000000e+01 0.000000000000e+00 0.000000000000e+00 0.000000000000e+00
9.900000000000e+01 0.000000000000e+00 0.000000000000e+00 0.000000000000e+00
9.925000000000e+01 0.000000000000e+00 0.000000000000e+00 0.000000000000e+00
9.950000000000e+01 0.000000000000e+00 0.000000000000e+00 0.000000000000e+00
9.975000000000e+01 0.000000000000e+00 0.000000000000e+00 0.000000000000e+00
1.000000000000e+02 0.000000000000e+00 0.000000000000e+00 0.000000000000e+00
1.002500000000e+02 0.000000000000e+00 0.000000000000e+00 0.000000000000e+00
1.005000000000e+02 0.000000000000e+00 0.000000000000e+00 0.000000000000e+00
1.007500000000e+02 0.000000000000e+00 0.000000000000e+00 0.000000000000e+00
1.010000000000e+02 0.000000000000e+00 0.000000000000e+00 0.000000000000e+00
1.012500000000e+02 0.000000000000e+00 0.000000000000e+00 0.000000000000e+00
1.015000000000e+02 0.000000000000e+00 0.000000000000e+00 0.000000000000e+00
1.017500000000e+02 0.000000000000e+00 0.000000000000e+00 0.000000000000e+00
1.020000000000e+02 0.000000000000e+00 0.000000000000e+00 0.000000000000e+00
1.022500000000e+02 0.000000000000e+00 0.000000000000e+00 0.000000000000e+00
1.025000000000e+02 0.000000000000e+00 0.000000000000e+00 0.000000000000e+00
1.027500000000e+02 0.000000000000e+00 0.000000000000e+00 0.000000000000e+00
1.030000000000e+02 0.000000000000e+00 0.000000000000e+00 0.000000000000e+00
1.032500000000e+02 0.000000000000e+00 0.000000000000e+00 0.000000000000e+00
1.035000000000e+02 0.000000000000e+00 0.000000000000e+00 0.000000000000e+00
1.037500000000e+02 0.000000000000e+00 0.000000000000e+00 0.000000000000e+00
1.040000000000e+02 0.000000000000e+00 0.000000000000e+00 0.000000000000e+00
1.042500000000e+02 0.000000000000e+00 0.000000000000e+00 0.000000000000e+00
1.045000000000e+02 0.000000000000e+00 0.000000000000e+00 0.000000000000e+00
1.047500000000e+02 0.000000000000e+00 0.000000000000e+00 0.000000000000e+00
1.050000000000e+02 0.000000000000e+00 0.000000000000e+00 0.000000000000e+00
1.052500000000e+02 0.000000000000e+00 0.000000000000e+00 0.000000000000e+00
1.055000000000e+02 0.000000000000e+00 0.000000000000e+00 0.000000000000e+00
1.057500000000e+02 0.000000000000e+00 0.000000000000e+00 0.000000000000e+00
1.060000000000e+02 0.000000000000e+00 0.000000000000e+00 0.000000000000e+00
1.062500000000e+02 0.000000000000e+00 0.000000000000e+00 0.000000000000e+00
1.065000000000e+02 0.000000000000e+00 0.000000000000e+00 0.000000000000e+00
1.067500000000e+02 0.000000000000e+00 0.000000000000e+00 0.000000000000e+00
1.070000000000e+02 0.000000000000e+00 0.000000000000e+00 0.000000000000e+00
1.072500000000e+02 0.000000000000e+00 0.000000000000e+00 0.000000000000e+00
1.075000000000e+02 0.000000000000e+00 0.000000000000e+00 0.000000000000e+00
1.077500000000e+02 0.000000000000e+00 0.000000000000e+00 0.000000000000e+00
1.080000000000e+02 0.000000000000e+00 0.000000000000e+00 0.000000000000e+00
1.082500000000e+02 0.000000000000e+00 0.000000000000e+00 0.000000000000e+00
1.085000000000e+02 0.000000000000e+00 0.000000000000e+00 0.000000000000e+00
1.087500000000e+02 0.000000000000e+00 0.000000000000e+00 0.000000000000e+00
1.090000000000e+02 0.000000000000e+00 0.000000000000e+00 0.000000000000e+00
1.092500000000e+02 0.000000000000e+00 0.000000000000e+00 0.000000000000e+00
1.095000000000e+02 0.000000000000e+00 0.000000000000e+00 0.000000000000e+00
1.097500000000e+02 0.000000000000e+00 0.000000000000e+00 0.000000000000e+00
1.100000000000e+02 0.000000000000e+00 0.000000000000e+00 0.000000000000e+00
1.102500000000e+02 0.000000000000e+00 0.000000000000e+00 0.000000000000e+00
1.105000000000e+02 0.000000000000e+00 0.000000000000e+00 0.000000000000e+00
1.107500000000e+02 0.000000000000e+00 0.000000000000e+00 0.000000000000e+00
1.110000000000e+02 0.000000000000e+00 0.000000000000e+00 0.000000000000e+00
1.112500000000e+02 0.000000000000e+00 0.000000000000e+00 0.000000000000e+00
1.115000000000e+02 0.000000000000e+00 0.000000000000e+00 0.000000000000e+00
1.117500000000e+02 0.000000000000e+00 0.000000000000e+00 0.000000000000e+00
1.120000000000e+02 0.000000000000e+00 0.000000000000e+00 0.000000000000e+00
1.122500000000e+02 0.000000000000e+00 0.000000000000e+00 0.000000000000e+00
1.125000000000e+02 0.000000000000e+00 0.000000000000e+00 0.000000000000e+00
1.127500000000e+02 0.000000000000e+00 0.000000000000e+00 0.000000000000e+00
1.130000000000e+02 0.000000000000e+00 0.000000000000e+00 0.000000000000e+00
1.132500000000e+02 0.000000000000e+00 0.000000000000e+00 0.000000000000e+00
1.135000000000e+02 0.000000000000e+00 0.000000000000e+00 0.000000000000e+00
1.137500000000e+02 0.000000000000e+00 0.000000000000e+00 0.000000000000e+00
1.140000000000e+02 0.000000000000e+00 0.000000000000e+00 0.000000000000e+00
1.142500000000e+02 0.000000000000e+00 0.000000000000e+00 0.000000000000e+00
1.145000000000e+02 0.000000000000e+00 0.000000000000e+00 0.000000000000e+00
1.147500000000e+02 0.000000000000e+00 0.000000000000e+00 0.000000000000e+00
1.150000000000e+02 0.000000000000e+00 0.000000000000e+00 0.000000000000e+00
1.152500000000e+02 0.000000000000e+00 0.000000000000e+00 0.000000000000e+00
1.155000000000e+02 0.000000000000e+00 0.000000000000e+00 0.000000000000e+00
1.157500000000e+02 0.000000000000e+00 0.000000000000e+00 0.000000000000e+00
1.160000000000e+02 0.000000000000e+00 0.000000000000e+00 0.000000000000e+00
1.162500000000e+02 0.000000000000e+00 0.000000000000e+00 0.000000000000e+00
1.165000000000e+02 0.000000000000e+00 0.000000000000e+00 0.000000000000e+00
1.167500000000e+02 0.000000000000e+00 0.000000000000e+00 0.000000000000e+00
1.170000000000e+02 0.000000000000e+00 0.000000000000e+00 0.000000000000e+00
1.172500000000e+02 0.000000000000e+00 0.000000000000e+00 0.000000000000e+00
1.175000000000e+02 0.000000000000e+00 0.000000000000e+00 0.000000000000e+00
1.177500000000e+02 0.000000000000e+00 0.000000000000e+00 0.000000000000e+00
1.180000000000e+02 0.000000000000e+00 0.000000000000e+00 0.000000000000e+00
1.182500000000e+02 0.000000000000e+00 0.000000000000e+00 0.000000000000e+00
1.185000000000e+02 0.000000000000e+00 0.000000000000e+00 0.000000000000e+00
1.187500000000e+02 0.000000000000e+00 0.000000000000e+00 0.000000000000e+00
1.190000000000e+02 0.000000000000e+00 0.000000000000e+00 0.000000000000e+00
1.192500000000e+02 0.000000000000e+00 0.000000000000e+00 0.000000000000e+00
1.195000000000e+02 0.000000000000e+00 0.000000000000e+00 0.000000000000e+00
1.197500000000e+02 0.000000000000e+00 0.000000000000e+00 0.000000000000e+00
1.200000000000e+02 0.000000000000e+00 0.000000000000e+00 0.000000000000e+00
1.202500000000e+02 0.000000000000e+00 0.000000000000e+00 0.000000000000e+00
1.205000000000e+02 0.000000000000e+00 0.000000000000e+00 0.000000000000e+00
1.207500000000e+02 0.000000000000e+00 0.000000000000e+00 0.000000000000e+00
1.210000000000e+02 0.000000000000e+00 0.000000000000e+00 0.000000000000e+00
1.212500000000e+02 0.000000000000e+00 0.000000000000e+00 0.000000000000e+00
1.215000000000e+02 0.000000000000e+00 0.000000000000e+00 0.000000000000e+00
1.217500000000e+02 0.000000000000e+00 0.000000000000e+00 0.000000000000e+00
1.220000000000e+02 0.000000000000e+00 0.000000000000e+00 0.000000000000e+00
1.222500000000e+02 0.000000000000e+00 0.000000000000e+00 0.000000000000e+00
1.225000000000e+02 0.000000000000e+00 0.000000000000e+00 0.000000000000e+00
1.227500000000e+02 0.000000000000e+00 0.000000000000e+00 0.000000000000e+00
1.230000000000e+02 0.000000000000e+00 0.000000000000e+00 0.000000000000e+00
1.232500000000e+02 0.000000000000e+00 0.000000000000e+00 0.000000000000e+00
1.235000000000e+02 0.000000000000e+00 0.000000000000e+00 0.000000000000e+00
1.237500000000e+02 0.000000000000e+00 0.000000000000e+00 0.000000000000e+00
1.240000000000e+02 0.000000000000e+00 0.000000000000e+00 0.000000000000e+00
1.242500000000e+02 0.000000000000e+00 0.000000000000e+00 0.000000000000e+00
1.245000000000e+02 0.000000000000e+00 0.000000000000e+00 0.000000000000e+00
1.247500000000e+02 0.000000000000e+00 0.000000000000e+00 0.000000000000e+00
1.250000000000e+02 0.000000000000e+00 0.000000000000e+00 0.000000000000e+00
1.252500000000e+02 0.000000000000e+00 0.000000000000e+00 0.000000000000e+00
1.255000000000e+02 0.000000000000e+00 0.000000000000e+00 0.000000000000e+00
1.257500000000e+02 0.000000000000e+00 0.000000000000e+00 0.000000000000e+00
1.260000000000e+02 0.000000000000e+00 0.000000000000e+00 0.000000000000e+00
1.262500000000e+02 0.000000000000e+00 0.000000000000e+00 0.000000000000e+00
1.265000000000e+02 0.000000000000e+00 0.000000000000e+00 0.000000000000e+00
1.267500000000e+02 0.000000000000e+00 0.000000000000e+00 0.000000000000e+00
1.270000000000e+02 0.000000000000e+00 0.000000000000e+00 0.000000000000e+00
1.272500000000e+02 0.000000000000e+00 0.000000000000e+00 0.000000000000e+00
1.275000000000e+02 0.000000000000e+00 0.000000000000e+00 0.000000000000e+00
1.277500000000e+02 0.000000000000e+00 0.000000000000e+00 0.000000000000e+00
1.280000000000e+02 0.000000000000e+00 0.000000000000e+00 0.000000000000e+00
1.282500000000e+02 0.000000000000e+00 0.000000000000e+00 0.000000000000e+00
1.285000000000e+02 0.000000000000e+00 0.000000000000e+00 0.000000000000e+00
1.287500000000e+02 0.000000000000e+00 0.000000000000e+00 0.000000000000e+00
1.290000000000e+02 0.000000000000e+00 0.000000000000e+00 0.000000000000e+00
1.292500000000e+02 0.000000000000e+00 0.000000000000e+00 0.000000000000e+00
1.295000000000e+02 0.000000000000e+00 0.000000000000e+00 0.000000000000e+00
1.297500000000e+02 0.000000000000e+00 0.000000000000e+00 0.000000000000e+00
1.300000000000e+02 0.000000000000e+00 0.000000000000e+00 0.000000000000e+00
1.302500000000e+02 0.000000000000e+00 0.000000000000e+00 0.000000000000e+00
1.305000000000e+02 0.000000000000e+00 0.000000000000e+00 0.000000000000e+00
1.307500000000e+02 0.000000000000e+00 0.000000000000e+00 0.000000000000e+00
1.310000000000e+02 0.000000000000e+00 0.000000000000e+00 0.000000000000e+00
1.312500000000e+02 0.000000000000e+00 0.000000000000e+00 0.000000000000e+00
1.315000000000e+02 0.000000000000e+00 0.000000000000e+00 0.000000000000e+00
1.317500000000e+02 0.000000000000e+00 0.000000000000e+00 0.000000000000e+00
1.320000000000e+02 0.000000000000e+00 0.000000000000e+00 0.000000000000e+00
1.322500000000e+02 0.000000000000e+00 0.000000000000e+00 0.000000000000e+00
1.325000000000e+02 0.000000000000e+00 0.000000000000e+00 0.000000000000e+00
1.327500000000e+02 0.000000000000e+00 0.000000000000e+00 0.000000000000e+00
1.330000000000e+02 0.000000000000e+00 0.000000000000e+00 0.000000000000e+00
1.332500000000e+02 0.000000000000e+00 0.000000000000e+00 0.000000000000e+00
1.335000000000e+02 0.000000000000e+00 0.000000000000e+00 0.000000000000e+00
1.337500000000e+02 0.000000000000e+00 0.000000000000e+00 0.000000000000e+00
1.340000000000e+02 0.000000000000e+00 0.000000000000e+00 0.000000000000e+00
1.342500000000e+02 0.000000000000e+00 0.000000000000e+00 0.000000000000e+00
1.345000000000e+02 0.000000000000e+00 0.000000000000e+00 0.000000000000e+00
1.347500000000e+02 0.000000000000e+00 0.000000000000e+00 0.000000000000e+00
1.350000000000e+02 0.000000000000e+00 0.000000000000e+00 0.000000000000e+00
1.352500000000e+02 0.000000000000e+00 0.000000000000e+00 0.000000000000e+00
1.355000000000e+02 0.000000000000e+00 0.000000000000e+00 0.000000000000e+00
1.357500000000e+02 0.000000000000e+00 0.000000000000e+00 0.000000000000e+00
1.360000000000e+02 0.000000000000e+00 0.000000000000e+00 0.000000000000e+00
1.362500000000e+02 0.000000000000e+00 0.000000000000e+00 0.000000000000e+00
1.365000000000e+02 0.000000000000e+00 0.000000000000e+00 0.000000000000e+00
1.367500000000e+02 0.000000000000e+00 0.000000000000e+00 0.000000000000e+00
1.370000000000e+02 0.000000000000e+00 0.000000000000e+00 0.000000000000e+00
1.372500000000e+02 0.000000000000e+00 0.000000000000e+00 0.000000000000e+00
1.375000000000e+02 0.000000000000e+00 0.000000000000e+00 0.000000000000e+00
1.377500000000e+02 0.000000000000e+00 0.000000000000e+00 0.000000000000e+00
1.380000000000e+02 0.000000000000e+00 0.000000000000e+00 0.000000000000e+00
1.382500000000e+02 0.000000000000e+00 0.000000000000e+00 0.000000000000e+00
1.385000000000e+02 0.000000000000e+00 0.000000000000e+00 0.000000000000e+00
1.387500000000e+02 0.000000000000e+00 0.000000000000e+00 0.000000000000e+00
1.390000000000e+02 0.000000000000e+00 0.000000000000e+00 0.000000000000e+00
1.392500000000e+02 0.000000000000e+00 0.000000000000e+00 0.000000000000e+00
1.395000000000e+02 0.000000000000e+00 0.000000000000e+00 0.000000000000e+00
1.397500000000e+02 0.000000000000e+00 0.000000000000e+00 0.000000000000e+00
1.400000000000e+02 0.000000000000e+00 0.000000000000e+00 0.000000000000e+00
1.402500000000e+02 0.000000000000e+00 0.000000000000e+00 0.000000000000e+00
1.405000000000e+02 0.000000000000e+00 0.000000000000e+00 0.000000000000e+00
1.407500000000e+02 0.000000000000e+00 0.000000000000e+00 0.000000000000e+00
1.410000000000e+02 0.000000000000e+00 0.000000000000e+00 0.000000000000e+00
1.412500000000e+02 0.000000000000e+00 0.000000000000e+00 0.000000000000e+00
1.415000000000e+02 0.000000000000e+00 0.000000000000e+00 0.000000000000e+00
1.417500000000e+02 0.000000000000e+00 0.000000000000e+00 0.000000000000e+00
1.420000000000e+02 0.000000000000e+00 0.000000000000e+00 0.000000000000e+00
1.422500000000e+02 0.000000000000e+00 0.000000000000e+00 0.000000000000e+00
1.425000000000e+02 0.000000000000e+00 0.000000000000e+00 0.000000000000e+00
1.427500000000e+02 0.000000000000e+00 0.000000000000e+00 0.000000000000e+00
1.430000000000e+02 0.000000000000e+00 0.000000000000e+00 0.000000000000e+00
1.432500000000e+02 0.000000000000e+00 0.000000000000e+00 0.000000000000e+00
1.435000000000e+02 0.000000000000e+00 0.000000000000e+00 0.000000000000e+00
1.437500000000e+02 0.000000000000e+00 0.000000000000e+00 0.000000000000e+00
1.440000000000e+02 0.000000000000e+00 0.000000000000e+00 0.000000000000e+00
1.442500000000e+02 0.000000000000e+00 0.000000000000e+00 0.000000000000e+00
1.445000000000e+02 0.000000000000e+00 0.000000000000e+00 0.000000000000e+00
1.447500000000e+02 0.000000000000e+00 0.000000000000e+00 0.000000000000e+00
1.450000000000e+02 0.000000000000e+00 0.000000000000e+00 0.000000000000e+00
1.452500000000e+02 0.000000000000e+00 0.000000000000e+00 0.000000000000e+00
1.455000000000e+02 0.000000000000e+00 0.000000000000e+00 0.000000000000e+00
1.457500000000e+02 0.000000000000e+00 0.000000000000e+00 0.000000000000e+00
1.460000000000e+02 0.000000000000e+00 0.000000000000e+00 0.000000000000e+00
1.462500000000e+02 0.000000000000e+00 0.000000000000e+00 0.000000000000e+00
1.465000000000e+02 0.000000000000e+00 0.000000000000e+00 0.000000000000e+00
1.467500000000e+02 0.000000000000e+00 0.000000000000e+00 0.000000000000e+00
1.470000000000e+02 0.000000000000e+00 0.000000000000e+00 0.000000000000e+00
1.472500000000e+02 0.000000000000e+00 0.000000000000e+00 0.000000000000e+00
1.475000000000e+02 0.000000000000e+00 0.000000000000e+00 0.000000000000e+00
1.477500000000e+02 0.000000000000e+00 0.000000000000e+00 0.000000000000e+00
1.480000000000e+02 0.000000000000e+00 0.000000000000e+00 0.000000000000e+00
1.482500000000e+02 0.000000000000e+00 0.000000000000e+00 0.000000000000e+00
1.485000000000e+02 0.000000000000e+00 0.000000000000e+00 0.000000000000e+00
1.487500000000e+02 0.000000000000e+00 0.000000000000e+00 0.000000000000e+00
1.490000000000e+02 0.000000000000e+00 0.000000000000e+00 0.000000000000e+00
1.492500000000e+02 0.000000000000e+00 0.000000000000e+00 0.000000000000e+00
1.495000000000e+02 0.000000000000e+00 0.000000000000e+00 0.000000000000e+00
1.497500000000e+02 0.000000000000e+00 0.000000000000e+00 0.000000000000e+00
1.500000000000e+02 0.000000000000e+00 0.000000000000e+00 0.000000000000e+00
1.502500000000e+02 0.000000000000e+00 0.000000000000e+00 0.000000000000e+00
1.505000000000e+02 0.000000000000e+00 0.000000000000e+00 0.000000000000e+00
1.507500000000e+02 0.000000000000e+00 0.000000000000e+00 0.000000000000e+00
1.510000000000e+02 0.000000000000e+00 0.000000000000e+00 0.000000000000e+00
1.512500000000e+02 0.000000000000e+00 0.000000000000e+00 0.000000000000e+00
1.515000000000e+02 0.000000000000e+00 0.000000000000e+00 0.000000000000e+00
1.517500000000e+02 0.000000000000e+00 0.000000000000e+00 0.000000000000e+00
1.520000000000e+02 0.000000000000e+00 0.000000000000e+00 0.000000000000e+00
1.522500000000e+02 0.000000000000e+00 0.000000000000e+00 0.000000000000e+00
1.525000000000e+02 0.000000000000e+00 0.000000000000e+00 0.000000000000e+00
1.527500000000e+02 0.000000000000e+00 0.000000000000e+00 0.000000000000e+00
1.530000000000e+02 0.000000000000e+00 0.000000000000e+00 0.000000000000e+00
1.532500000000e+02 0.000000000000e+00 0.000000000000e+00 0.000000000000e+00
1.535000000000e+02 0.000000000000e+00 0.000000000000e+00 0.000000000000e+00
1.537500000000e+02 0.000000000000e+00 0.000000000000e+00 0.000000000000e+00
1.540000000000e+02 0.000000000000e+00 0.000000000000e+00 0.000000000000e+00
1.542500000000e+02 0.000000000000e+00 0.000000000000e+00 0.000000000000e+00
1.545000000000e+02 0.000000000000e+00 0.000000000000e+00 0.000000000000e+00
1.547500000000e+02 0.000000000000e+00 0.000000000000e+00 0.000000000000e+00
1.550000000000e+02 0.000000000000e+00 0.000000000000e+00 0.000000000000e+00
1.552500000000e+02 0.000000000000e+00 0.000000000000e+00 0.000000000000e+00
1.555000000000e+02 0.000000000000e+00 0.000000000000e+00 0.000000000000e+00
1.557500000000e+02 0.000000000000e+00 0.000000000000e+00 0.000000000000e+00
1.560000000000e+02 0.000000000000e+00 0.000000000000e+00 0.000000000000e+00
1.562500000000e+02 0.000000000000e+00 0.000000000000e+00 0.000000000000e+00
1.565000000000e+02 0.000000000000e+00 0.000000000000e+00 0.000000000000e+00
1.567500000000e+02 0.000000000000e+00 0.000000000000e+00 0.000000000000e+00
1.570000000000e+02 0.000000000000e+00 0.000000000000e+00 0.000000000000e+00
1.572500000000e+02 0.000000000000e+00 0.000000000000e+00 0.000000000000e+00
1.575000000000e+02 0.000000000000e+00 0.000000000000e+00 0.000000000000e+00
1.577500000000e+02 0.000000000000e+00 0.000000000000e+00 0.000000000000e+00
1.580000000000e+02 0.000000000000e+00 0.000000000000e+00 0.000000000000e+00
1.582500000000e+02 0.000000000000e+00 0.000000000000e+00 0.000000000000e+00
1.585000000000e+02 0.000000000000e+00 0.000000000000e+00 0.000000000000e+00
1.587500000000e+02 0.000000000000e+00 0.000000000000e+00 0.000000000000e+00
1.590000000000e+02 0.000000000000e+00 0.000000000000e+00 0.000000000000e+00
1.592500000000e+02 0.000000000000e+00 0.000000000000e+00 0.000000000000e+00
1.595000000000e+02 0.000000000000e+00 0.000000000000e+00 0.000000000000e+00
1.597500000000e+02 0.000000000000e+00 0.000000000000e+00 0.000000000000e+00
1.600000000000e+02 0.000000000000e+00 0.000000000000e+00 0.000000000000e+00
1.602500000000e+02 0.000000000000e+00 0.000000000000e+00 0.000000000000e+00
1.605000000000e+02 0.000000000000e+00 0.000000000000e+00 0.000000000000e+00
1.607500000000e+02 0.000000000000e+00 0.000000000000e+00 0.000000000000e+00
1.610000000000e+02 0.000000000000e+00 0.000000000000e+00 0.000000000000e+00
1.612500000000e+02 0.000000000000e+00 0.000000000000e+00 0.000000000000e+00
1.615000000000e+02 0.000000000000e+00 0.000000000000e+00 0.000000000000e+00
1.617500000000e+02 0.000000000000e+00 0.000000000000e+00 0.000000000000e+00
1.620000000000e+02 0.000000000000e+00 0.000000000000e+00 0.000000000000e+00
1.622500000000e+02 0.000000000000e+00 0.000000000000e+00 0.000000000000e+00
1.625000000000e+02 0.000000000000e+00 0.000000000000e+00 0.000000000000e+00
1.627500000000e+02 0.000000000000e+00 0.000000000000e+00 0.000000000000e+00
1.630000000000e+02 0.000000000000e+00 0.000000000000e+00 0.000000000000e+00
1.632500000000e+02 0.000000000000e+00 0.000000000000e+00 0.000000000000e+00
1.635000000000e+02 0.000000000000e+00 0.000000000000e+00 0.000000000000e+00
1.637500000000e+02 0.000000000000e+00 0.000000000000e+00 0.000000000000e+00
1.640000000000e+02 0.000000000000e+00 0.000000000000e+00 0.000000000000e+00
1.642500000000e+02 0.000000000000e+00 0.000000000000e+00 0.000000000000e+00
1.645000000000e+02 0.000000000000e+00 0.000000000000e+00 0.000000000000e+00
1.647500000000e+02 0.000000000000e+00 0.000000000000e+00 0.000000000000e+00
1.650000000000e+02 0.000000000000e+00 0.000000000000e+00 0.000000000000e+00
1.652500000000e+02 0.000000000000e+00 0.000000000000e+00 0.000000000000e+00
1.655000000000e+02 0.000000000000e+00 0.000000000000e+00 0.000000000000e+00
1.657500000000e+02 0.000000000000e+00 0.000000000000e+00 0.000000000000e+00
1.660000000000e+02 0.000000000000e+00 0.000000000000e+00 0.000000000000e+00
1.662500000000e+02 0.000000000000e+00 0.000000000000e+00 0.000000000000e+00
1.665000000000e+02 0.000000000000e+00 0.000000000000e+00 0.000000000000e+00
1.667500000000e+02 0.000000000000e+00 0.000000000000e+00 0.000000000000e+00
1.670000000000e+02 0.000000000000e+00 0.000000000000e+00 0.000000000000e+00
1.672500000000e+02 0.000000000000e+00 0.000000000000e+00 0.000000000000e+00
1.675000000000e+02 0.000000000000e+00 0.000000000000e+00 0.000000000000e+00
1.677500000000e+02 0.000000000000e+00 0.000000000000e+00 0.000000000000e+00
1.680000000000e+02 0.000000000000e+00 0.000000000000e+00 0.000000000000e+00
1.682500000000e+02 0.000000000000e+00 0.000000000000e+00 0.000000000000e+00
1.685000000000e+02 0.000000000000e+00 0.000000000000e+00 0.000000000000e+00
1.687500000000e+02 0.000000000000e+00 0.000000000000e+00 0.000000000000e+00
1.690000000000e+02 0.000000000000e+00 0.000000000000e+00 0.000000000000e+00
1.692500000000e+02 0.000000000000e+00 0.000000000000e+00 0.000000000000e+00
1.695000000000e+02 0.000000000000e+00 0.000000000000e+00 0.000000000000e+00
1.697500000000e+02 0.000000000000e+00 0.000000000000e+00 0.000000000000e+00
1.700000000000e+02 0.000000000000e+00 0.000000000000e+00 0.000000000000e+00
1.702500000000e+02 0.000000000000e+00 0.000000000000e+00 0.000000000000e+00
1.705000000000e+02 0.000000000000e+00 0.000000000000e+00 0.000000000000e+00
1.707500000000e+02 0.000000000000e+00 0.000000000000e+00 0.000000000000e+00
1.710000000000e+02 0.000000000000e+00 0.000000000000e+00 0.000000000000e+00
1.712500000000e+02 0.000000000000e+00 0.000000000000e+00 0.000000000000e+00
1.715000000000e+02 0.000000000000e+00 0.000000000000e+00 0.000000000000e+00
1.717500000000e+02 0.000000000000e+00 0.000000000000e+00 0.000000000000e+00
1.720000000000e+02 0.000000000000e+00 0.000000000000e+00 0.000000000000e+00
1.722500000000e+02 0.000000000000e+00 0.000000000000e+00 0.000000000000e+00
1.725000000000e+02 0.000000000000e+00 0.000000000000e+00 0.000000000000e+00
1.727500000000e+02 0.000000000000e+00 0.000000000000e+00 0.000000000000e+00
1.730000000000e+02 0.000000000000e+00 0.000000000000e+00 0.000000000000e+00
1.732500000000e+02 0.000000000000e+00 0.000000000000e+00 0.000000000000e+00
1.735000000000e+02 0.000000000000e+00 0.000000000000e+00 0.000000000000e+00
1.737500000000e+02 0.000000000000e+00 0.000000000000e+00 0.000000000000e+00
1.740000000000e+02 0.000000000000e+00 0.000000000000e+00 0.000000000000e+00
1.742500000000e+02 0.000000000000e+00 0.000000000000e+00 0.000000000000e+00
1.745000000000e+02 0.000000000000e+00 0.000000000000e+00 0.000000000000e+00
1.747500000000e+02 0.000000000000e+00 0.000000000000e+00 0.000000000000e+00
1.750000000000e+02 0.000000000000e+00 0.000000000000e+00 0.000000000000e+00
1.752500000000e+02 0.000000000000e+00 0.000000000000e+00 0.000000000000e+00
1.755000000000e+02 0.000000000000e+00 0.000000000000e+00 0.000000000000e+00
1.757500000000e+02 0.000000000000e+00 0.000000000000e+00 0.000000000000e+00
1.760000000000e+02 0.000000000000e+00 0.000000000000e+00 0.000000000000e+00
1.762500000000e+02 0.000000000000e+00 0.000000000000e+00 0.000000000000e+00
1.765000000000e+02 0.000000000000e+00 0.000000000000e+00 0.000000000000e+00
1.767500000000e+02 0.000000000000e+00 0.000000000000e+00 0.000000000000e+00
1.770000000000e+02 0.000000000000e+00 0.000000000000e+00 0.000000000000e+00
1.772500000000e+02 0.000000000000e+00 0.000000000000e+00 0.000000000000e+00
1.775000000000e+02 0.000000000000e+00 0.000000000000e+00 0.000000000000e+00
1.777500000000e+02 0.000000000000e+00 0.000000000000e+00 0.000000000000e+00
1.780000000000e+02 0.000000000000e+00 0.000000000000e+00 0.000000000000e+00
1.782500000000e+02 0.000000000000e+00 0.000000000000e+00 0.000000000000e+00
1.785000000000e+02 0.000000000000e+00 0.000000000000e+00 0.000000000000e+00
1.787500000000e+02 0.000000000000e+00 0.000000000000e+00 0.000000000000e+00
1.790000000000e+02 0.000000000000e+00 0.000000000000e+00 0.000000000000e+00
1.792500000000e+02 0.000000000000e+00 0.000000000000e+00 0.000000000000e+00
1.795000000000e+02 0.000000000000e+00 0.000000000000e+00 0.000000000000e+00
1.797500000000e+02 0.000000000000e+00 0.000000000000e+00 0.000000000000e+00
1.800000000000e+02 0.000000000000e+00 0.000000000000e+00 0.000000000000e+00
1.802500000000e+02 0.000000000000e+00 0.000000000000e+00 0.000000000000e+00
1.805000000000e+02 0.000000000000e+00 0.000000000000e+00 0.000000000000e+00
1.807500000000e+02 0.000000000000e+00 0.000000000000e+00 0.000000000000e+00
1.810000000000e+02 0.000000000000e+00 0.000000000000e+00 0.000000000000e+00
1.812500000000e+02 0.000000000000e+00 0.000000000000e+00 0.000000000000e+00
1.815000000000e+02 0.000000000000e+00 0.000000000000e+00 0.000000000000e+00
1.817500000000e+02 0.000000000000e+00 0.000000000000e+00 0.000000000000e+00
1.820000000000e+02 0.000000000000e+00 0.000000000000e+00 0.000000000000e+00
1.822500000000e+02 0.000000000000e+00 0.000000000000e+00 0.000000000000e+00
1.825000000000e+02 0.000000000000e+00 0.000000000000e+00 0.000000000000e+00
1.827500000000e+02 0.000000000000e+00 0.000000000000e+00 0.000000000000e+00
1.830000000000e+02 0.000000000000e+00 0.000000000000e+00 0.000000000000e+00
1.832500000000e+02 0.000000000000e+00 0.000000000000e+00 0.000000000000e+00
1.835000000000e+02 0.000000000000e+00 0.000000000000e+00 0.000000000000e+00
1.837500000000e+02 0.000000000000e+00 0.000000000000e+00 0.000000000000e+00
1.840000000000e+02 0.000000000000e+00 0.000000000000e+00 0.000000000000e+00
1.842500000000e+02 0.000000000000e+00 0.000000000000e+00 0.000000000000e+00
1.845000000000e+02 0.000000000000e+00 0.000000000000e+00 0.000000000000e+00
1.847500000000e+02 0.000000000000e+00 0.000000000000e+00 0.000000000000e+00
1.850000000000e+02 0.000000000000e+00 0.000000000000e+00 0.000000000000e+00
1.852500000000e+02 0.000000000000e+00 0.000000000000e+00 0.000000000000e+00
1.855000000000e+02 0.000000000000e+00 0.000000000000e+00 0.000000000000e+00
1.857500000000e+02 0.000000000000e+00 0.000000000000e+00 0.000000000000e+00
1.860000000000e+02 0.000000000000e+00 0.000000000000e+00 0.000000000000e+00
1.862500000000e+02 0.000000000000e+00 0.000000000000e+00 0.000000000000e+00
1.865000000000e+02 0.000000000000e+00 0.000000000000e+00 0.000000000000e+00
1.867500000000e+02 0.000000000000e+00 0.000000000000e+00 0.000000000000e+00
1.870000000000e+02 0.000000000000e+00 0.000000000000e+00 0.000000000000e+00
1.872500000000e+02 0.000000000000e+00 0.000000000000e+00 0.000000000000e+00
1.875000000000e+02 0.000000000000e+00 0.000000000000e+00 0.000000000000e+00
1.877500000000e+02 0.000000000000e+00 0.000000000000e+00 0.000000000000e+00
1.880000000000e+02 0.000000000000e+00 0.000000000000e+00 0.000000000000e+00
1.882500000000e+02 0.000000000000e+00 0.000000000000e+00 0.000000000000e+00
1.885000000000e+02 0.000000000000e+00 0.000000000000e+00 0.000000000000e+00
1.887500000000e+02 0.000000000000e+00 0.000000000000e+00 0.000000000000e+00
1.890000000000e+02 0.000000000000e+00 0.000000000000e+00 0.000000000000e+00
1.892500000000e+02 0.000000000000e+00 0.000000000000e+00 0.000000000000e+00
1.895000000000e+02 0.000000000000e+00 0.000000000000e+00 0.000000000000e+00
1.897500000000e+02 0.000000000000e+00 0.000000000000e+00 0.000000000000e+00
1.900000000000e+02 0.000000000000e+00 0.000000000000e+00 0.000000000000e+00
1.902500000000e+02 0.000000000000e+00 0.000000000000e+00 0.000000000000e+00
1.905000000000e+02 0.000000000000e+00 0.000000000000e+00 0.000000000000e+00
1.907500000000e+02 0.000000000000e+00 0.000000000000e+00 0.000000000000e+00
1.910000000000e+02 0.000000000000e+00 0.000000000000e+00 0.000000000000e+00
1.912500000000e+02 0.000000000000e+00 0.000000000000e+00 0.000000000000e+00
1.915000000000e+02 0.000000000000e+00 0.000000000000e+00 0.000000000000e+00
1.917500000000e+02 0.000000000000e+00 0.000000000000e+00 0.000000000000e+00
1.920000000000e+02 0.000000000000e+00 0.000000000000e+00 0.000000000000e+00
1.922500000000e+02 0.000000000000e+00 0.000000000000e+00 0.000000000000e+00
1.925000000000e+02 0.000000000000e+00 0.000000000000e+00 0.000000000000e+00
1.927500000000e+02 0.000000000000e+00 0.000000000000e+00 0.000000000000e+00
1.930000000000e+02 0.000000000000e+00 0.000000000000e+00 0.000000000000e+00
1.932500000000e+02 0.000000000000e+00 0.000000000000e+00 0.000000000000e+00
1.935000000000e+02 0.000000000000e+00 0.000000000000e+00 0.000000000000e+00
1.937500000000e+02 0.000000000000e+00 0.000000000000e+00 0.000000000000e+00
1.940000000000e+02 0.000000000000e+00 0.000000000000e+00 0.000000000000e+00
1.942500000000e+02 0.000000000000e+00 0.000000000000e+00 0.000000000000e+00
1.945000000000e+02 0.000000000000e+00 0.000000000000e+00 0.000000000000e+00
1.947500000000e+02 0.000000000000e+00 0.000000000000e+00 0.000000000000e+00
1.950000000000e+02 0.000000000000e+00 0.000000000000e+00 0.000000000000e+00
1.952500000000e+02 0.000000000000e+00 0.000000000000e+00 0.000000000000e+00
1.955000000000e+02 0.000000000000e+00 0.000000000000e+00 0.000000000000e+00
1.957500000000e+02 0.000000000000e+00 0.000000000000e+00 0.000000000000e+00
1.960000000000e+02 0.000000000000e+00 0.000000000000e+00 0.000000000000e+00
1.962500000000e+02 0.000000000000e+00 0.000000000000e+00 0.000000000000e+00
1.965000000000e+02 0.000000000000e+00 0.000000000000e+00 0.000000000000e+00
1.967500000000e+02 0.000000000000e+00 0.000000000000e+00 0.000000000000e+00
1.970000000000e+02 0.000000000000e+00 0.000000000000e+00 0.000000000000e+00
1.972500000000e+02 0.000000000000e+00 0.000000000000e+00 0.000000000000e+00
1.975000000000e+02 0.000000000000e+00 0.000000000000e+00 0.000000000000e+00
1.977500000000e+02 0.000000000000e+00 0.000000000000e+00 0.000000000000e+00
1.980000000000e+02 0.000000000000e+00 0.000000000000e+00 0.000000000000e+00
1.982500000000e+02 0.000000000000e+00 0.000000000000e+00 0.000000000000e+00
1.985000000000e+02 0.000000000000e+00 0.000000000000e+00 0.000000000000e+00
1.987500000000e+02 0.000000000000e+00 0.000000000000e+00 0.000000000000e+00
1.990000000000e+02 0.000000000000e+00 0.000000000000e+00 0.000000000000e+00
1.992500000000e+02 0.000000000000e+00 0.000000000000e+00 0.000000000000e+00
1.995000000000e+02 0.000000000000e+00 0.000000000000e+00 0.000000000000e+00
1.997500000000e+02 0.000000000000e+00 0.000000000000e+00 0.000000000000e+00
2.000000000000e+02 0.000000000000e+00 0.000000000000e+00 0.000000000000e+00
2.002500000000e+02 0.000000000000e+00 0.000000000000e+00 0.000000000000e+00
2.005000000000e+02 0.000000000000e+00 0.000000000000e+00 0.000000000000e+00
2.007500000000e+02 0.000000000000e+00 0.000000000000e+00 0.000000000000e+00
2.010000000000e+02 0.000000000000e+00 0.000000000000e+00 0.000000000000e+00
2.012500000000e+02 0.000000000000e+00 0.000000000000e+00 0.000000000000e+00
2.015000000000e+02 0.000000000000e+00 0.000000000000e+00 0.000000000000e+00
2.017500000000e+02 0.000000000000e+00 0.000000000000e+00 0.000000000000e+00
2.020000000000e+02 0.000000000000e+00 0.000000000000e+00 0.000000000000e+00
2.022500000000e+02 0.000000000000e+00 0.000000000000e+00 0.000000000000e+00
2.025000000000e+02 0.000000000000e+00 0.000000000000e+00 0.000000000000e+00
2.027500000000e+02 0.000000000000e+00 0.000000000000e+00 0.000000000000e+00
2.030000000000e+02 0.000000000000e+00 0.000000000000e+00 0.000000000000e+00
2.032500000000e+02 0.000000000000e+00 0.000000000000e+00 0.000000000000e+00
2.035000000000e+02 0.000000000000e+00 0.000000000000e+00 0.000000000000e+00
2.037500000000e+02 0.000000000000e+00 0.000000000000e+00 0.000000000000e+00
2.040000000000e+02 0.000000000000e+00 0.000000000000e+00 0.000000000000e+00
2.042500000000e+02 0.000000000000e+00 0.000000000000e+00 0.000000000000e+00
2.045000000000e+02 0.000000000000e+00 0.000000000000e+00 0.000000000000e+00
2.047500000000e+02 0.000000000000e+00 0.000000000000e+00 0.000000000000e+00
2.050000000000e+02 0.000000000000e+00 0.000000000000e+00 0.000000000000e+00
2.052500000000e+02 0.000000000000e+00 0.000000000000e+00 0.000000000000e+00
2.055000000000e+02 0.000000000000e+00 0.000000000000e+00 0.000000000000e+00
2.057500000000e+02 0.000000000000e+00 0.000000000000e+00 0.000000000000e+00
2.060000000000e+02 0.000000000000e+00 0.000000000000e+00 0.000000000000e+00
2.062500000000e+02 0.000000000000e+00 0.000000000000e+00 0.000000000000e+00
2.065000000000e+02 0.000000000000e+00 0.000000000000e+00 0.000000000000e+00
2.067500000000e+02 0.000000000000e+00 0.000000000000e+00 0.000000000000e+00
2.070000000000e+02 0.000000000000e+00 0.000000000000e+00 0.000000000000e+00
2.072500000000e+02 0.000000000000e+00 0.000000000000e+00 0.000000000000e+00
2.075000000000e+02 0.000000000000e+00 0.000000000000e+00 0.000000000000e+00
2.077500000000e+02 0.000000000000e+00 0.000000000000e+00 0.000000000000e+00
2.080000000000e+02 0.000000000000e+00 0.000000000000e+00 0.000000000000e+00
2.082500000000e+02 0.000000000000e+00 0.000000000000e+00 0.000000000000e+00
2.085000000000e+02 0.000000000000e+00 0.000000000000e+00 0.000000000000e+00
2.087500000000e+02 0.000000000000e+00 0.000000000000e+00 0.000000000000e+00
2.090000000000e+02 0.000000000000e+00 0.000000000000e+00 0.000000000000e+00
2.092500000000e+02 0.000000000000e+00 0.000000000000e+00 0.000000000000e+00
2.095000000000e+02 0.000000000000e+00 0.000000000000e+00 0.000000000000e+00
2.097500000000e+02 0.000000000000e+00 0.000000000000e+00 0.000000000000e+00
2.100000000000e+02 0.000000000000e+00 0.000000000000e+00 0.000000000000e+00
2.102500000000e+02 0.000000000000e+00 0.000000000000e+00 0.000000000000e+00
2.105000000000e+02 0.000000000000e+00 0.000000000000e+00 0.000000000000e+00
2.107500000000e+02 0.000000000000e+00 0.000000000000e+00 0.000000000000e+00
2.110000000000e+02 0.000000000000e+00 0.000000000000e+00 0.000000000000e+00
2.112500000000e+02 0.000000000000e+00 0.000000000000e+00 0.000000000000e+00
2.115000000000e+02 0.000000000000e+00 0.000000000000e+00 0.000000000000e+00
2.117500000000e+02 0.000000000000e+00 0.000000000000e+00 0.000000000000e+00
2.120000000000e+02 0.000000000000e+00 0.000000000000e+00 0.000000000000e+00
2.122500000000e+02 0.000000000000e+00 0.000000000000e+00 0.000000000000e+00
2.125000000000e+02 0.000000000000e+00 0.000000000000e+00 0.000000000000e+00
2.127500000000e+02 0.000000000000e+00 0.000000000000e+00 0.000000000000e+00
2.130000000000e+02 0.000000000000e+00 0.000000000000e+00 0.000000000000e+00
2.132500000000e+02 0.000000000000e+00 0.000000000000e+00 0.000000000000e+00
2.135000000000e+02 0.000000000000e+00 0.000000000000e+00 0.000000000000e+00
2.137500000000e+02 0.000000000000e+00 0.000000000000e+00 0.000000000000e+00
2.140000000000e+02 0.000000000000e+00 0.000000000000e+00 0.000000000000e+00
2.142500000000e+02 0.000000000000e+00 0.000000000000e+00 0.000000000000e+00
2.145000000000e+02 0.000000000000e+00 0.000000000000e+00 0.000000000000e+00
2.147500000000e+02 0.000000000000e+00 0.000000000000e+00 0.000000000000e+00
2.150000000000e+02 0.000000000000e+00 0.000000000000e+00 0.000000000000e+00
2.152500000000e+02 0.000000000000e+00 0.000000000000e+00 0.000000000000e+00
2.155000000000e+02 0.000000000000e+00 0.000000000000e+00 0.000000000000e+00
2.157500000000e+02 0.000000000000e+00 0.000000000000e+00 0.000000000000e+00
2.160000000000e+02 0.000000000000e+00 0.000000000000e+00 0.000000000000e+00
2.162500000000e+02 0.000000000000e+00 0.000000000000e+00 0.000000000000e+00
2.165000000000e+02 0.000000000000e+00 0.000000000000e+00 0.000000000000e+00
2.167500000000e+02 0.000000000000e+00 0.000000000000e+00 0.000000000000e+00
2.170000000000e+02 0.000000000000e+00 0.000000000000e+00 0.000000000000e+00
2.172500000000e+02 0.000000000000e+00 0.000000000000e+00 0.000000000000e+00
2.175000000000e+02 0.000000000000e+00 0.000000000000e+00 0.000000000000e+00
2.177500000000e+02 0.000000000000e+00 0.000000000000e+00 0.000000000000e+00
2.180000000000e+02 0.000000000000e+00 0.000000000000e+00 0.000000000000e+00
2.182500000000e+02 0.000000000000e+00 0.000000000000e+00 0.000000000000e+00
2.185000000000e+02 0.000000000000e+00 0.000000000000e+00 0.000000000000e+00
2.187500000000e+02 0.000000000000e+00 0.000000000000e+00 0.000000000000e+00
2.190000000000e+02 0.000000000000e+00 0.000000000000e+00 0.000000000000e+00
2.192500000000e+02 0.000000000000e+00 0.000000000000e+00 0.000000000000e+00
2.195000000000e+02 0.000000000000e+00 0.000000000000e+00 0.000000000000e+00
2.197500000000e+02 0.000000000000e+00 0.000000000000e+00 0.000000000000e+00
2.200000000000e+02 0.000000000000e+00 0.000000000000e+00 0.000000000000e+00
2.202500000000e+02 0.000000000000e+00 0.000000000000e+00 0.000000000000e+00
2.205000000000e+02 0.000000000000e+00 0.000000000000e+00 0.000000000000e+00
2.207500000000e+02 0.000000000000e+00 0.000000000000e+00 0.000000000000e+00
2.210000000000e+02 0.000000000000e+00 0.000000000000e+00 0.000000000000e+00
2.212500000000e+02 0.000000000000e+00 0.000000000000e+00 0.000000000000e+00
2.215000000000e+02 0.000000000000e+00 0.000000000000e+00 0.000000000000e+00
2.217500000000e+02 0.000000000000e+00 0.000000000000e+00 0.000000000000e+00
2.220000000000e+02 0.000000000000e+00 0.000000000000e+00 0.000000000000e+00
2.222500000000e+02 0.000000000000e+00 0.000000000000e+00 0.000000000000e+00
2.225000000000e+02 0.000000000000e+00 0.000000000000e+00 0.000000000000e+00
2.227500000000e+02 0.000000000000e+00 0.000000000000e+00 0.000000000000e+00
2.230000000000e+02 0.000000000000e+00 0.000000000000e+00 0.000000000000e+00
2.232500000000e+02 0.000000000000e+00 0.000000000000e+00 0.000000000000e+00
2.235000000000e+02 0.000000000000e+00 0.000000000000e+00 0.000000000000e+00
2.237500000000e+02 0.000000000000e+00 0.000000000000e+00 0.000000000000e+00
2.240000000000e+02 0.000000000000e+00 0.000000000000e+00 0.000000000000e+00
2.242500000000e+02 0.000000000000e+00 0.000000000000e+00 0.000000000000e+00
2.245000000000e+02 0.000000000000e+00 0.000000000000e+00 0.000000000000e+00
2.247500000000e+02 0.000000000000e+00 0.000000000000e+00 0.000000000000e+00
2.250000000000e+02 0.000000000000e+00 0.000000000000e+00 0.000000000000e+00
2.252500000000e+02 0.000000000000e+00 0.000000000000e+00 0.000000000000e+00
2.255000000000e+02 0.000000000000e+00 0.000000000000e+00 0.000000000000e+00
2.257500000000e+02 0.000000000000e+00 0.000000000000e+00 0.000000000000e+00
2.260000000000e+02 0.000000000000e+00 0.000000000000e+00 0.000000000000e+00
2.262500000000e+02 0.000000000000e+00 0.000000000000e+00 0.000000000000e+00
2.265000000000e+02 0.000000000000e+00 0.000000000000e+00 0.000000000000e+00
2.267500000000e+02 0.000000000000e+00 0.000000000000e+00 0.000000000000e+00
2.270000000000e+02 0.000000000000e+00 0.000000000000e+00 0.000000000000e+00
2.272500000000e+02 0.000000000000e+00 0.000000000000e+00 0.000000000000e+00
2.275000000000e+02 0.000000000000e+00 0.000000000000e+00 0.000000000000e+00
2.277500000000e+02 0.000000000000e+00 0.000000000000e+00 0.000000000000e+00
2.280000000000e+02 0.000000000000e+00 0.000000000000e+00 0.000000000000e+00
2.282500000000e+02 0.000000000000e+00 0.000000000000e+00 0.000000000000e+00
2.285000000000e+02 0.000000000000e+00 0.000000000000e+00 0.000000000000e+00
2.287500000000e+02 0.000000000000e+00 0.000000000000e+00 0.000000000000e+00
2.290000000000e+02 0.000000000000e+00 0.000000000000e+00 0.000000000000e+00
2.292500000000e+02 0.000000000000e+00 0.000000000000e+00 0.000000000000e+00
2.295000000000e+02 0.000000000000e+00 0.000000000000e+00 0.000000000000e+00
2.297500000000e+02 0.000000000000e+00 0.000000000000e+00 0.000000000000e+00
2.300000000000e+02 0.000000000000e+00 0.000000000000e+00 0.000000000000e+00
2.302500000000e+02 0.000000000000e+00 0.000000000000e+00 0.000000000000e+00
2.305000000000e+02 0.000000000000e+00 0.000000000000e+00 0.000000000000e+00
2.307500000000e+02 0.000000000000e+00 0.000000000000e+00 0.000000000000e+00
2.310000000000e+02 0.000000000000e+00 0.000000000000e+00 0.000000000000e+00
2.312500000000e+02 0.000000000000e+00 0.000000000000e+00 0.000000000000e+00
2.315000000000e+02 0.000000000000e+00 0.000000000000e+00 0.000000000000e+00
2.317500000000e+02 0.000000000000e+00 0.000000000000e+00 0.000000000000e+00
2.320000000000e+02 0.000000000000e+00 0.000000000000e+00 0.000000000000e+00
2.322500000000e+02 0.000000000000e+00 0.000000000000e+00 0.000000000000e+00
2.325000000000e+02 0.000000000000e+00 0.000000000000e+00 0.000000000000e+00
2.327500000000e+02 0.000000000000e+00 0.000000000000e+00 0.000000000000e+00
2.330000000000e+02 0.000000000000e+00 0.000000000000e+00 0.000000000000e+00
2.332500000000e+02 0.000000000000e+00 0.000000000000e+00 0.000000000000e+00
2.335000000000e+02 0.000000000000e+00 0.000000000000e+00 0.000000000000e+00
2.337500000000e+02 0.000000000000e+00 0.000000000000e+00 0.000000000000e+00
2.340000000000e+02 0.000000000000e+00 0.000000000000e+00 0.000000000000e+00
2.342500000000e+02 0.000000000000e+00 0.000000000000e+00 0.000000000000e+00
2.345000000000e+02 0.000000000000e+00 0.000000000000e+00 0.000000000000e+00
2.347500000000e+02 0.000000000000e+00 0.000000000000e+00 0.000000000000e+00
2.350000000000e+02 0.000000000000e+00 0.000000000000e+00 0.000000000000e+00
2.352500000000e+02 0.000000000000e+00 0.000000000000e+00 0.000000000000e+00
2.355000000000e+02 0.000000000000e+00 0.000000000000e+00 0.000000000000e+00
2.357500000000e+02 0.000000000000e+00 0.000000000000e+00 0.000000000000e+00
2.360000000000e+02 0.000000000000e+00 0.000000000000e+00 0.000000000000e+00
2.362500000000e+02 0.000000000000e+00 0.000000000000e+00 0.000000000000e+00
2.365000000000e+02 0.000000000000e+00 0.000000000000e+00 0.000000000000e+00
2.367500000000e+02 0.000000000000e+00 0.000000000000e+00 0.000000000000e+00
2.370000000000e+02 0.000000000000e+00 0.000000000000e+00 0.000000000000e+00
2.372500000000e+02 0.000000000000e+00 0.000000000000e+00 0.000000000000e+00
2.375000000000e+02 0.000000000000e+00 0.000000000000e+00 0.000000000000e+00
2.377500000000e+02 0.000000000000e+00 0.000000000000e+00 0.000000000000e+00
2.380000000000e+02 0.000000000000e+00 0.000000000000e+00 0.000000000000e+00
2.382500000000e+02 0.000000000000e+00 0.000000000000e+00 0.000000000000e+00
2.385000000000e+02 0.000000000000e+00 0.000000000000e+00 0.000000000000e+00
2.387500000000e+02 0.000000000000e+00 0.000000000000e+00 0.000000000000e+00
2.390000000000e+02 0.000000000000e+00 0.000000000000e+00 0.000000000000e+00
2.392500000000e+02 0.000000000000e+00 0.000000000000e+00 0.000000000000e+00
2.395000000000e+02 0.000000000000e+00 0.000000000000e+00 0.000000000000e+00
2.397500000000e+02 0.000000000000e+00 0.000000000000e+00 0.000000000000e+00
2.400000000000e+02 0.000000000000e+00 0.000000000000e+00 0.000000000000e+00
2.402500000000e+02 0.000000000000e+00 0.000000000000e+00 0.000000000000e+00
2.405000000000e+02 0.000000000000e+00 0.000000000000e+00 0.000000000000e+00
2.407500000000e+02 0.000000000000e+00 0.000000000000e+00 0.000000000000e+00
2.410000000000e+02 0.000000000000e+00 0.000000000000e+00 0.000000000000e+00
2.412500000000e+02 0.000000000000e+00 0.000000000000e+00 0.000000000000e+00
2.415000000000e+02 0.000000000000e+00 0.000000000000e+00 0.000000000000e+00
2.417500000000e+02 0.000000000000e+00 0.000000000000e+00 0.000000000000e+00
2.420000000000e+02 0.000000000000e+00 0.000000000000e+00 0.000000000000e+00
2.422500000000e+02 0.000000000000e+00 0.000000000000e+00 0.000000000000e+00
2.425000000000e+02 0.000000000000e+00 0.000000000000e+00 0.000000000000e+00
2.427500000000e+02 0.000000000000e+00 0.000000000000e+00 0.000000000000e+00
2.430000000000e+02 0.000000000000e+00 0.000000000000e+00 0.000000000000e+00
2.432500000000e+02 0.000000000000e+00 0.000000000000e+00 0.000000000000e+00
2.435000000000e+02 0.000000000000e+00 0.000000000000e+00 0.000000000000e+00
2.437500000000e+02 0.000000000000e+00 0.000000000000e+00 0.000000000000e+00
2.440000000000e+02 0.000000000000e+00 0.000000000000e+00 0.000000000000e+00
2.442500000000e+02 0.000000000000e+00 0.000000000000e+00 0.000000000000e+00
2.445000000000e+02 0.000000000000e+00 0.000000000000e+00 0.000000000000e+00
2.447500000000e+02 0.000000000000e+00 0.000000000000e+00 0.000000000000e+00
2.450000000000e+02 0.000000000000e+00 0.000000000000e+00 0.000000000000e+00
2.452500000000e+02 0.000000000000e+00 0.000000000000e+00 0.000000000000e+00
2.455000000000e+02 0.000000000000e+00 0.000000000000e+00 0.000000000000e+00
2.457500000000e+02 0.000000000000e+00 0.000000000000e+00 0.000000000000e+00
2.460000000000e+02 0.000000000000e+00 0.000000000000e+00 0.000000000000e+00
2.462500000000e+02 0.000000000000e+00 0.000000000000e+00 0.000000000000e+00
2.465000000000e+02 0.000000000000e+00 0.000000000000e+00 0.000000000000e+00
2.467500000000e+02 0.000000000000e+00 0.000000000000e+00 0.000000000000e+00
2.470000000000e+02 0.000000000000e+00 0.000000000000e+00 0.000000000000e+00
2.472500000000e+02 0.000000000000e+00 0.000000000000e+00 0.000000000000e+00
2.475000000000e+02 0.000000000000e+00 0.000000000000e+00 0.000000000000e+00
2.477500000000e+02 0.000000000000e+00 0.000000000000e+00 0.000000000000e+00
2.480000000000e+02 0.000000000000e+00 0.000000000000e+00 0.000000000000e+00
2.482500000000e+02 0.000000000000e+00 0.000000000000e+00 0.000000000000e+00
2.485000000000e+02 0.000000000000e+00 0.000000000000e+00 0.000000000000e+00
2.487500000000e+02 0.000000000000e+00 0.000000000000e+00 0.000000000000e+00
2.490000000000e+02 0.000000000000e+00 0.000000000000e+00 0.000000000000e+00
2.492500000000e+02 0.000000000000e+00 0.000000000000e+00 0.000000000000e+00
2.495000000000e+02 0.000000000000e+00 0.000000000000e+00 0.000000000000e+00
2.497500000000e+02 0.000000000000e+00 0.000000000000e+00 0.000000000000e+00
2.500000000000e+02 0.000000000000e+00 0.000000000000e+00 0.000000000000e+00
2.502500000000e+02 0.000000000000e+00 0.000000000000e+00 0.000000000000e+00
2.505000000000e+02 0.000000000000e+00 0.000000000000e+00 0.000000000000e+00
2.507500000000e+02 0.000000000000e+00 0.000000000000e+00 0.000000000000e+00
2.510000000000e+02 0.000000000000e+00 0.000000000000e+00 0.000000000000e+00
2.512500000000e+02 0.000000000000e+00 0.000000000000e+00 0.000000000000e+00
2.515000000000e+02 0.000000000000e+00 0.000000000000e+00 0.000000000000e+00
2.517500000000e+02 0.000000000000e+00 0.000000000000e+00 0.000000000000e+00
2.520000000000e+02 0.000000000000e+00 0.000000000000e+00 0.000000000000e+00
2.522500000000e+02 0.000000000000e+00 0.000000000000e+00 0.000000000000e+00
2.525000000000e+02 0.000000000000e+00 0.000000000000e+00 0.000000000000e+00
2.527500000000e+02 0.000000000000e+00 0.000000000000e+00 0.000000000000e+00
2.530000000000e+02 0.000000000000e+00 0.000000000000e+00 0.000000000000e+00
2.532500000000e+02 0.000000000000e+00 0.000000000000e+00 0.000000000000e+00
2.535000000000e+02 0.000000000000e+00 0.000000000000e+00 0.000000000000e+00
2.537500000000e+02 0.000000000000e+00 0.000000000000e+00 0.000000000000e+00
2.540000000000e+02 0.000000000000e+00 0.000000000000e+00 0.000000000000e+00
2.542500000000e+02 0.000000000000e+00 0.000000000000e+00 0.000000000000e+00
2.545000000000e+02 0.000000000000e+00 0.000000000000e+00 0.000000000000e+00
2.547500000000e+02 0.000000000000e+00 0.000000000000e+00 0.000000000000e+00
2.550000000000e+02 0.000000000000e+00 0.000000000000e+00 0.000000000000e+00
2.552500000000e+02 0.000000000000e+00 0.000000000000e+00 0.000000000000e+00
2.555000000000e+02 0.000000000000e+00 0.000000000000e+00 0.000000000000e+00
2.557500000000e+02 0.000000000000e+00 0.000000000000e+00 0.000000000000e+00
2.560000000000e+02 0.000000000000e+00 0.000000000000e+00 0.000000000000e+00
2.562500000000e+02 0.000000000000e+00 0.000000000000e+00 0.000000000000e+00
2.565000000000e+02 0.000000000000e+00 0.000000000000e+00 0.000000000000e+00
2.567500000000e+02 0.000000000000e+00 0.000000000000e+00 0.000000000000e+00
2.570000000000e+02 0.000000000000e+00 0.000000000000e+00 0.000000000000e+00
2.572500000000e+02 0.000000000000e+00 0.000000000000e+00 0.000000000000e+00
2.575000000000e+02 0.000000000000e+00 0.000000000000e+00 0.000000000000e+00
2.577500000000e+02 0.000000000000e+00 0.000000000000e+00 0.000000000000e+00
2.580000000000e+02 0.000000000000e+00 0.000000000000e+00 0.000000000000e+00
2.582500000000e+02 0.000000000000e+00 0.000000000000e+00 0.000000000000e+00
2.585000000000e+02 0.000000000000e+00 0.000000000000e+00 0.000000000000e+00
2.587500000000e+02 0.000000000000e+00 0.000000000000e+00 0.000000000000e+00
2.590000000000e+02 0.000000000000e+00 0.000000000000e+00 0.000000000000e+00
2.592500000000e+02 0.000000000000e+00 0.000000000000e+00 0.000000000000e+00
2.595000000000e+02 0.000000000000e+00 0.000000000000e+00 0.000000000000e+00
2.597500000000e+02 0.000000000000e+00 0.000000000000e+00 0.000000000000e+00
2.600000000000e+02 0.000000000000e+00 0.000000000000e+00 0.000000000000e+00
2.602500000000e+02 0.000000000000e+00 0.000000000000e+00 0.000000000000e+00
2.605000000000e+02 0.000000000000e+00 0.000000000000e+00 0.000000000000e+00
2.607500000000e+02 0.000000000000e+00 0.000000000000e+00 0.000000000000e+00
2.610000000000e+02 0.000000000000e+00 0.000000000000e+00 0.000000000000e+00
2.612500000000e+02 0.000000000000e+00 0.000000000000e+00 0.000000000000e+00
2.615000000000e+02 0.000000000000e+00 0.000000000000e+00 0.000000000000e+00
2.617500000000e+02 0.000000000000e+00 0.000000000000e+00 0.000000000000e+00
2.620000000000e+02 0.000000000000e+00 0.000000000000e+00 0.000000000000e+00
2.622500000000e+02 0.000000000000e+00 0.000000000000e+00 0.000000000000e+00
2.625000000000e+02 0.000000000000e+00 0.000000000000e+00 0.000000000000e+00
2.627500000000e+02 0.000000000000e+00 0.000000000000e+00 0.000000000000e+00
2.630000000000e+02 0.000000000000e+00 0.000000000000e+00 0.000000000000e+00
2.632500000000e+02 0.000000000000e+00 0.000000000000e+00 0.000000000000e+00
2.635000000000e+02 0.000000000000e+00 0.000000000000e+00 0.000000000000e+00
2.637500000000e+02 0.000000000000e+00 0.000000000000e+00 0.000000000000e+00
2.640000000000e+02 0.000000000000e+00 0.000000000000e+00 0.000000000000e+00
2.642500000000e+02 0.000000000000e+00 0.000000000000e+00 0.000000000000e+00
2.645000000000e+02 0.000000000000e+00 0.000000000000e+00 0.000000000000e+00
2.647500000000e+02 0.000000000000e+00 0.000000000000e+00 0.000000000000e+00
2.650000000000e+02 0.000000000000e+00 0.000000000000e+00 0.000000000000e+00
2.652500000000e+02 0.000000000000e+00 0.000000000000e+00 0.000000000000e+00
2.655000000000e+02 0.000000000000e+00 0.000000000000e+00 0.000000000000e+00
2.657500000000e+02 0.000000000000e+00 0.000000000000e+00 0.000000000000e+00
2.660000000000e+02 0.000000000000e+00 0.000000000000e+00 0.000000000000e+00
2.662500000000e+02 0.000000000000e+00 0.000000000000e+00 0.000000000000e+00
2.665000000000e+02 0.000000000000e+00 0.000000000000e+00 0.000000000000e+00
2.667500000000e+02 0.000000000000e+00 0.000000000000e+00 0.000000000000e+00
2.670000000000e+02 0.000000000000e+00 0.000000000000e+00 0.000000000000e+00
2.672500000000e+02 0.000000000000e+00 0.000000000000e+00 0.000000000000e+00
2.675000000000e+02 0.000000000000e+00 0.000000000000e+00 0.000000000000e+00
2.677500000000e+02 0.000000000000e+00 0.000000000000e+00 0.000000000000e+00
2.680000000000e+02 0.000000000000e+00 0.000000000000e+00 0.000000000000e+00
2.682500000000e+02 0.000000000000e+00 0.000000000000e+00 0.000000000000e+00
2.685000000000e+02 0.000000000000e+00 0.000000000000e+00 0.000000000000e+00
2.687500000000e+02 0.000000000000e+00 0.000000000000e+00 0.000000000000e+00
2.690000000000e+02 0.000000000000e+00 0.000000000000e+00 0.000000000000e+00
2.692500000000e+02 0.000000000000e+00 0.000000000000e+00 0.000000000000e+00
2.695000000000e+02 0.000000000000e+00 0.000000000000e+00 0.000000000000e+00
2.697500000000e+02 0.000000000000e+00 0.000000000000e+00 0.000000000000e+00
2.700000000000e+02 0.000000000000e+00 0.000000000000e+00 0.000000000000e+00
2.702500000000e+02 0.000000000000e+00 0.000000000000e+00 0.000000000000e+00
2.705000000000e+02 0.000000000000e+00 0.000000000000e+00 0.000000000000e+00
2.707500000000e+02 0.000000000000e+00 0.000000000000e+00 0.000000000000e+00
2.710000000000e+02 0.000000000000e+00 0.000000000000e+00 0.000000000000e+00
2.712500000000e+02 0.000000000000e+00 0.000000000000e+00 0.000000000000e+00
2.715000000000e+02 0.000000000000e+00 0.000000000000e+00 0.000000000000e+00
2.717500000000e+02 0.000000000000e+00 0.000000000000e+00 0.000000000000e+00
2.720000000000e+02 0.000000000000e+00 0.000000000000e+00 0.000000000000e+00
2.722500000000e+02 0.000000000000e+00 0.000000000000e+00 0.000000000000e+00
2.725000000000e+02 0.000000000000e+00 0.000000000000e+00 0.000000000000e+00
2.727500000000e+02 0.000000000000e+00 0.000000000000e+00 0.000000000000e+00
2.730000000000e+02 0.000000000000e+00 0.000000000000e+00 0.000000000000e+00
2.732500000000e+02 0.000000000000e+00 0.000000000000e+00 0.000000000000e+00
2.735000000000e+02 0.000000000000e+00 0.000000000000e+00 0.000000000000e+00
2.737500000000e+02 0.000000000000e+00 0.000000000000e+00 0.000000000000e+00
2.740000000000e+02 0.000000000000e+00 0.000000000000e+00 0.000000000000e+00
2.742500000000e+02 0.000000000000e+00 0.000000000000e+00 0.000000000000e+00
2.745000000000e+02 0.000000000000e+00 0.000000000000e+00 0.000000000000e+00
2.747500000000e+02 0.000000000000e+00 0.000000000000e+00 0.000000000000e+00
2.750000000000e+02 0.000000000000e+00 0.000000000000e+00 0.000000000000e+00
2.752500000000e+02 0.000000000000e+00 0.000000000000e+00 0.000000000000e+00
2.755000000000e+02 0.000000000000e+00 0.000000000000e+00 0.000000000000e+00
2.757500000000e+02 0.000000000000e+00 0.000000000000e+00 0.000000000000e+00
2.760000000000e+02 0.000000000000e+00 0.000000000000e+00 0.000000000000e+00
2.762500000000e+02 0.000000000000e+00 0.000000000000e+00 0.000000000000e+00
2.765000000000e+02 0.000000000000e+00 0.000000000000e+00 0.000000000000e+00
2.767500000000e+02 0.000000000000e+00 0.000000000000e+00 0.000000000000e+00
2.770000000000e+02 0.000000000000e+00 0.000000000000e+00 0.000000000000e+00
2.772500000000e+02 0.000000000000e+00 0.000000000000e+00 0.000000000000e+00
2.775000000000e+02 0.000000000000e+00 0.000000000000e+00 0.000000000000e+00
2.777500000000e+02 0.000000000000e+00 0.000000000000e+00 0.000000000000e+00
2.780000000000e+02 0.000000000000e+00 0.000000000000e+00 0.000000000000e+00
2.782500000000e+02 0.000000000000e+00 0.000000000000e+00 0.000000000000e+00
2.785000000000e+02 0.000000000000e+00 0.000000000000e+00 0.000000000000e+00
2.787500000000e+02 0.000000000000e+00 0.000000000000e+00 0.000000000000e+00
2.790000000000e+02 0.000000000000e+00 0.000000000000e+00 0.000000000000e+00
2.792500000000e+02 0.000000000000e+00 0.000000000000e+00 0.000000000000e+00
2.795000000000e+02 0.000000000000e+00 0.000000000000e+00 0.000000000000e+00
2.797500000000e+02 0.000000000000e+00 0.000000000000e+00 0.000000000000e+00
2.800000000000e+02 0.000000000000e+00 0.000000000000e+00 0.000000000000e+00
2.802500000000e+02 0.000000000000e+00 0.000000000000e+00 0.000000000000e+00
2.805000000000e+02 0.000000000000e+00 0.000000000000e+00 0.000000000000e+00
2.807500000000e+02 0.000000000000e+00 0.000000000000e+00 0.000000000000e+00
2.810000000000e+02 0.000000000000e+00 0.000000000000e+00 0.000000000000e+00
2.812500000000e+02 0.000000000000e+00 0.000000000000e+00 0.000000000000e+00
2.815000000000e+02 0.000000000000e+00 0.000000000000e+00 0.000000000000e+00
2.817500000000e+02 0.000000000000e+00 0.000000000000e+00 0.000000000000e+00
2.820000000000e+02 0.000000000000e+00 0.000000000000e+00 0.000000000000e+00
2.822500000000e+02 0.000000000000e+00 0.000000000000e+00 0.000000000000e+00
2.825000000000e+02 0.000000000000e+00 0.000000000000e+00 0.000000000000e+00
2.827500000000e+02 0.000000000000e+00 0.000000000000e+00 0.000000000000e+00
2.830000000000e+02 0.000000000000e+00 0.000000000000e+00 0.000000000000e+00
2.832500000000e+02 0.000000000000e+00 0.000000000000e+00 0.000000000000e+00
2.835000000000e+02 0.000000000000e+00 0.000000000000e+00 0.000000000000e+00
2.837500000000e+02 0.000000000000e+00 0.000000000000e+00 0.000000000000e+00
2.840000000000e+02 0.000000000000e+00 0.000000000000e+00 0.000000000000e+00
2.842500000000e+02 0.000000000000e+00 0.000000000000e+00 0.000000000000e+00
2.845000000000e+02 0.000000000000e+00 0.000000000000e+00 0.000000000000e+00
2.847500000000e+02 0.000000000000e+00 0.000000000000e+00 0.000000000000e+00
2.850000000000e+02 0.000000000000e+00 0.000000000000e+00 0.000000000000e+00
2.852500000000e+02 0.000000000000e+00 0.000000000000e+00 0.000000000000e+00
2.855000000000e+02 0.000000000000e+00 0.000000000000e+00 0.000000000000e+00
2.857500000000e+02 0.000000000000e+00 0.000000000000e+00 0.000000000000e+00
2.860000000000e+02 0.000000000000e+00 0.000000000000e+00 0.000000000000e+00
2.862500000000e+02 0.000000000000e+00 0.000000000000e+00 0.000000000000e+00
2.865000000000e+02 0.000000000000e+00 0.000000000000e+00 0.000000000000e+00
2.867500000000e+02 0.000000000000e+00 0.000000000000e+00 0.000000000000e+00
2.870000000000e+02 0.000000000000e+00 0.000000000000e+00 0.000000000000e+00
2.872500000000e+02 0.000000000000e+00 0.000000000000e+00 0.000000000000e+00
2.875000000000e+02 0.000000000000e+00 0.000000000000e+00 0.000000000000e+00
2.877500000000e+02 0.000000000000e+00 0.000000000000e+00 0.000000000000e+00
2.880000000000e+02 0.000000000000e+00 0.000000000000e+00 0.000000000000e+00
2.882500000000e+02 0.000000000000e+00 0.000000000000e+00 0.000000000000e+00
2.885000000000e+02 0.000000000000e+00 0.000000000000e+00 0.000000000000e+00
2.887500000000e+02 0.000000000000e+00 0.000000000000e+00 0.000000000000e+00
2.890000000000e+02 0.000000000000e+00 0.000000000000e+00 0.000000000000e+00
2.892500000000e+02 0.000000000000e+00 0.000000000000e+00 0.000000000000e+00
2.895000000000e+02 0.000000000000e+00 0.000000000000e+00 0.000000000000e+00
2.897500000000e+02 0.000000000000e+00 0.000000000000e+00 0.000000000000e+00
2.900000000000e+02 0.000000000000e+00 0.000000000000e+00 0.000000000000e+00
2.902500000000e+02 0.000000000000e+00 0.000000000000e+00 0.000000000000e+00
2.905000000000e+02 0.000000000000e+00 0.000000000000e+00 0.000000000000e+00
2.907500000000e+02 0.000000000000e+00 0.000000000000e+00 0.000000000000e+00
2.910000000000e+02 0.000000000000e+00 0.000000000000e+00 0.000000000000e+00
2.912500000000e+02 0.000000000000e+00 0.000000000000e+00 0.000000000000e+00
2.915000000000e+02 0.000000000000e+00 0.000000000000e+00 0.000000000000e+00
2.917500000000e+02 0.000000000000e+00 0.000000000000e+00 0.000000000000e+00
2.920000000000e+02 0.000000000000e+00 0.000000000000e+00 0.000000000000e+00
2.922500000000e+02 0.000000000000e+00 0.000000000000e+00 0.000000000000e+00
2.925000000000e+02 0.000000000000e+00 0.000000000000e+00 0.000000000000e+00
2.927500000000e+02 0.000000000000e+00 0.000000000000e+00 0.000000000000e+00
2.930000000000e+02 0.000000000000e+00 0.000000000000e+00 0.000000000000e+00
2.932500000000e+02 0.000000000000e+00 0.000000000000e+00 0.000000000000e+00
2.935000000000e+02 0.000000000000e+00 0.000000000000e+00 0.000000000000e+00
2.937500000000e+02 0.000000000000e+00 0.000000000000e+00 0.000000000000e+00
2.940000000000e+02 0.000000000000e+00 0.000000000000e+00 0.000000000000e+00
2.942500000000e+02 0.000000000000e+00 0.000000000000e+00 0.000000000000e+00
2.945000000000e+02 0.000000000000e+00 0.000000000000e+00 0.000000000000e+00
2.947500000000e+02 0.000000000000e+00 0.000000000000e+00 0.000000000000e+00
2.950000000000e+02 0.000000000000e+00 0.000000000000e+00 0.000000000000e+00
2.952500000000e+02 0.000000000000e+00 0.000000000000e+00 0.000000000000e+00
2.955000000000e+02 0.000000000000e+00 0.000000000000e+00 0.000000000000e+00
2.957500000000e+02 0.000000000000e+00 0.000000000000e+00 0.000000000000e+00
2.960000000000e+02 0.000000000000e+00 0.000000000000e+00 0.000000000000e+00
2.962500000000e+02 0.000000000000e+00 0.000000000000e+00 0.000000000000e+00
2.965000000000e+02 0.000000000000e+00 0.000000000000e+00 0.000000000000e+00
2.967500000000e+02 0.000000000000e+00 0.000000000000e+00 0.000000000000e+00
2.970000000000e+02 0.000000000000e+00 0.000000000000e+00 0.000000000000e+00
2.972500000000e+02 0.000000000000e+00 0.000000000000e+00 0.000000000000e+00
2.975000000000e+02 0.000000000000e+00 0.000000000000e+00 0.000000000000e+00
2.977500000000e+02 0.000000000000e+00 0.000000000000e+00 0.000000000000e+00
2.980000000000e+02 0.000000000000e+00 0.000000000000e+00 0.000000000000e+00
2.982500000000e+02 0.000000000000e+00 0.000000000000e+00 0.000000000000e+00
2.985000000000e+02 0.000000000000e+00 0.000000000000e+00 0.000000000000e+00
2.987500000000e+02 0.000000000000e+00 0.000000000000e+00 0.000000000000e+00
2.990000000000e+02 0.000000000000e+00 0.000000000000e+00 0.000000000000e+00
2.992500000000e+02 0.000000000000e+00 0.000000000000e+00 0.000000000000e+00
2.995000000000e+02 0.000000000000e+00 0.000000000000e+00 0.000000000000e+00
2.997500000000e+02 0.000000000000e+00 0.000000000000e+00 0.000000000000e+00
3.000000000000e+02 0.000000000000e+00 0.000000000000e+00 0.000000000000e+00
3.002500000000e+02 0.000000000000e+00 0.000000000000e+00 0.000000000000e+00
3.005000000000e+02 0.000000000000e+00 0.000000000000e+00 0.000000000000e+00
3.007500000000e+02 0.000000000000e+00 0.000000000000e+00 0.000000000000e+00
3.010000000000e+02 0.000000000000e+00 0.000000000000e+00 0.000000000000e+00
3.012500000000e+02 0.000000000000e+00 0.000000000000e+00 0.000000000000e+00
3.015000000000e+02 0.000000000000e+00 0.000000000000e+00 0.000000000000e+00
3.017500000000e+02 0.000000000000e+00 0.000000000000e+00 0.000000000000e+00
3.020000000000e+02 0.000000000000e+00 0.000000000000e+00 0.000000000000e+00
3.022500000000e+02 0.000000000000e+00 0.000000000000e+00 0.000000000000e+00
3.025000000000e+02 0.000000000000e+00 0.000000000000e+00 0.000000000000e+00
3.027500000000e+02 0.000000000000e+00 0.000000000000e+00 0.000000000000e+00
3.030000000000e+02 0.000000000000e+00 0.000000000000e+00 0.000000000000e+00
3.032500000000e+02 0.000000000000e+00 0.000000000000e+00 0.000000000000e+00
3.035000000000e+02 0.000000000000e+00 0.000000000000e+00 0.000000000000e+00
3.037500000000e+02 0.000000000000e+00 0.000000000000e+00 0.000000000000e+00
3.040000000000e+02 0.000000000000e+00 0.000000000000e+00 0.000000000000e+00
3.042500000000e+02 0.000000000000e+00 0.000000000000e+00 0.000000000000e+00
3.045000000000e+02 0.000000000000e+00 0.000000000000e+00 0.000000000000e+00
3.047500000000e+02 0.000000000000e+00 0.000000000000e+00 0.000000000000e+00
3.050000000000e+02 0.000000000000e+00 0.000000000000e+00 0.000000000000e+00
3.052500000000e+02 0.000000000000e+00 0.000000000000e+00 0.000000000000e+00
3.055000000000e+02 0.000000000000e+00 0.000000000000e+00 0.000000000000e+00
3.057500000000e+02 0.000000000000e+00 0.000000000000e+00 0.000000000000e+00
3.060000000000e+02 0.000000000000e+00 0.000000000000e+00 0.000000000000e+00
3.062500000000e+02 0.000000000000e+00 0.000000000000e+00 0.000000000000e+00
3.065000000000e+02 0.000000000000e+00 0.000000000000e+00 0.000000000000e+00
3.067500000000e+02 0.000000000000e+00 0.000000000000e+00 0.000000000000e+00
3.070000000000e+02 0.000000000000e+00 0.000000000000e+00 0.000000000000e+00
3.072500000000e+02 0.000000000000e+00 0.000000000000e+00 0.000000000000e+00
3.075000000000e+02 0.000000000000e+00 0.000000000000e+00 0.000000000000e+00
3.077500000000e+02 0.000000000000e+00 0.000000000000e+00 0.000000000000e+00
3.080000000000e+02 0.000000000000e+00 0.000000000000e+00 0.000000000000e+00
3.082500000000e+02 0.000000000000e+00 0.000000000000e+00 0.000000000000e+00
3.085000000000e+02 0.000000000000e+00 0.000000000000e+00 0.000000000000e+00
3.087500000000e+02 0.000000000000e+00 0.000000000000e+00 0.000000000000e+00
3.090000000000e+02 0.000000000000e+00 0.000000000000e+00 0.000000000000e+00
3.092500000000e+02 0.000000000000e+00 0.000000000000e+00 0.000000000000e+00
3.095000000000e+02 0.000000000000e+00 0.000000000000e+00 0.000000000000e+00
3.097500000000e+02 0.000000000000e+00 0.000000000000e+00 0.000000000000e+00
3.100000000000e+02 0.000000000000e+00 0.000000000000e+00 0.000000000000e+00
3.102500000000e+02 0.000000000000e+00 0.000000000000e+00 0.000000000000e+00
3.105000000000e+02 0.000000000000e+00 0.000000000000e+00 0.000000000000e+00
3.107500000000e+02 0.000000000000e+00 0.000000000000e+00 0.000000000000e+00
3.110000000000e+02 0.000000000000e+00 0.000000000000e+00 0.000000000000e+00
3.112500000000e+02 0.000000000000e+00 0.000000000000e+00 0.000000000000e+00
3.115000000000e+02 0.000000000000e+00 0.000000000000e+00 0.000000000000e+00
3.117500000000e+02 0.000000000000e+00 0.000000000000e+00 0.000000000000e+00
3.120000000000e+02 0.000000000000e+00 0.000000000000e+00 0.000000000000e+00
3.122500000000e+02 0.000000000000e+00 0.000000000000e+00 0.000000000000e+00
3.125000000000e+02 0.000000000000e+00 0.000000000000e+00 0.000000000000e+00
3.127500000000e+02 0.000000000000e+00 0.000000000000e+00 0.000000000000e+00
3.130000000000e+02 0.000000000000e+00 0.000000000000e+00 0.000000000000e+00
3.132500000000e+02 0.000000000000e+00 0.000000000000e+00 0.000000000000e+00
3.135000000000e+02 0.000000000000e+00 0.000000000000e+00 0.000000000000e+00
3.137500000000e+02 0.000000000000e+00 0.000000000000e+00 0.000000000000e+00
3.140000000000e+02 0.000000000000e+00 0.000000000000e+00 0.000000000000e+00
3.142500000000e+02 0.000000000000e+00 0.000000000000e+00 0.000000000000e+00
3.145000000000e+02 0.000000000000e+00 0.000000000000e+00 0.000000000000e+00
3.147500000000e+02 0.000000000000e+00 0.000000000000e+00 0.000000000000e+00
3.150000000000e+02 0.000000000000e+00 0.000000000000e+00 0.000000000000e+00
3.152500000000e+02 0.000000000000e+00 0.000000000000e+00 0.000000000000e+00
3.155000000000e+02 0.000000000000e+00 0.000000000000e+00 0.000000000000e+00
3.157500000000e+02 0.000000000000e+00 0.000000000000e+00 0.000000000000e+00
3.160000000000e+02 0.000000000000e+00 0.000000000000e+00 0.000000000000e+00
3.162500000000e+02 0.000000000000e+00 0.000000000000e+00 0.000000000000e+00
3.165000000000e+02 0.000000000000e+00 0.000000000000e+00 0.000000000000e+00
3.167500000000e+02 0.000000000000e+00 0.000000000000e+00 0.000000000000e+00
3.170000000000e+02 0.000000000000e+00 0.000000000000e+00 0.000000000000e+00
3.172500000000e+02 0.000000000000e+00 0.000000000000e+00 0.000000000000e+00
3.175000000000e+02 0.000000000000e+00 0.000000000000e+00 0.000000000000e+00
3.177500000000e+02 0.000000000000e+00 0.000000000000e+00 0.000000000000e+00
3.180000000000e+02 0.000000000000e+00 0.000000000000e+00 0.000000000000e+00
3.182500000000e+02 0.000000000000e+00 0.000000000000e+00 0.000000000000e+00
3.185000000000e+02 0.000000000000e+00 0.000000000000e+00 0.000000000000e+00
3.187500000000e+02 0.000000000000e+00 0.000000000000e+00 0.000000000000e+00
3.190000000000e+02 0.000000000000e+00 0.000000000000e+00 0.000000000000e+00
3.192500000000e+02 0.000000000000e+00 0.000000000000e+00 0.000000000000e+00
3.195000000000e+02 0.000000000000e+00 0.000000000000e+00 0.000000000000e+00
3.197500000000e+02 0.000000000000e+00 0.000000000000e+00 0.000000000000e+00
3.200000000000e+02 0.000000000000e+00 0.000000000000e+00 0.000000000000e+00
3.202500000000e+02 0.000000000000e+00 0.000000000000e+00 0.000000000000e+00
3.205000000000e+02 0.000000000000e+00 0.000000000000e+00 0.000000000000e+00
3.207500000000e+02 0.000000000000e+00 0.000000000000e+00 0.000000000000e+00
3.210000000000e+02 0.000000000000e+00 0.000000000000e+00 0.000000000000e+00
3.212500000000e+02 0.000000000000e+00 0.000000000000e+00 0.000000000000e+00
3.215000000000e+02 0.000000000000e+00 0.000000000000e+00 0.000000000000e+00
3.217500000000e+02 0.000000000000e+00 0.000000000000e+00 0.000000000000e+00
3.220000000000e+02 0.000000000000e+00 0.000000000000e+00 0.000000000000e+00
3.222500000000e+02 0.000000000000e+00 0.000000000000e+00 0.000000000000e+00
3.225000000000e+02 0.000000000000e+00 0.000000000000e+00 0.000000000000e+00
3.227500000000e+02 0.000000000000e+00 0.000000000000e+00 0.000000000000e+00
3.230000000000e+02 0.000000000000e+00 0.000000000000e+00 0.000000000000e+00
3.232500000000e+02 0.000000000000e+00 0.000000000000e+00 0.000000000000e+00
3.235000000000e+02 0.000000000000e+00 0.000000000000e+00 0.000000000000e+00
3.237500000000e+02 0.000000000000e+00 0.000000000000e+00 0.000000000000e+00
3.240000000000e+02 0.000000000000e+00 0.000000000000e+00 0.000000000000e+00
3.242500000000e+02 0.000000000000e+00 0.000000000000e+00 0.000000000000e+00
3.245000000000e+02 0.000000000000e+00 0.000000000000e+00 0.000000000000e+00
3.247500000000e+02 0.000000000000e+00 0.000000000000e+00 0.000000000000e+00
3.250000000000e+02 0.000000000000e+00 0.000000000000e+00 0.000000000000e+00
3.252500000000e+02 0.000000000000e+00 0.000000000000e+00 0.000000000000e+00
3.255000000000e+02 0.000000000000e+00 0.000000000000e+00 0.000000000000e+00
3.257500000000e+02 0.000000000000e+00 0.000000000000e+00 0.000000000000e+00
3.260000000000e+02 0.000000000000e+00 0.000000000000e+00 0.000000000000e+00
3.262500000000e+02 0.000000000000e+00 0.000000000000e+00 0.000000000000e+00
3.265000000000e+02 0.000000000000e+00 0.000000000000e+00 0.000000000000e+00
3.267500000000e+02 0.000000000000e+00 0.000000000000e+00 0.000000000000e+00
3.270000000000e+02 0.000000000000e+00 0.000000000000e+00 0.000000000000e+00
3.272500000000e+02 0.000000000000e+00 0.000000000000e+00 0.000000000000e+00
3.275000000000e+02 0.000000000000e+00 0.000000000000e+00 0.000000000000e+00
3.277500000000e+02 0.000000000000e+00 0.000000000000e+00 0.000000000000e+00
3.280000000000e+02 0.000000000000e+00 0.000000000000e+00 0.000000000000e+00
3.282500000000e+02 0.000000000000e+00 0.000000000000e+00 0.000000000000e+00
3.285000000000e+02 0.000000000000e+00 0.000000000000e+00 0.000000000000e+00
3.287500000000e+02 0.000000000000e+00 0.000000000000e+00 0.000000000000e+00
3.290000000000e+02 0.000000000000e+00 0.000000000000e+00 0.000000000000e+00
3.292500000000e+02 0.000000000000e+00 0.000000000000e+00 0.000000000000e+00
3.295000000000e+02 0.000000000000e+00 0.000000000000e+00 0.000000000000e+00
3.297500000000e+02 0.000000000000e+00 0.000000000000e+00 0.000000000000e+00
3.300000000000e+02 0.000000000000e+00 0.000000000000e+00 0.000000000000e+00
3.302500000000e+02 0.000000000000e+00 0.000000000000e+00 0.000000000000e+00
3.305000000000e+02 0.000000000000e+00 0.000000000000e+00 0.000000000000e+00
3.307500000000e+02 0.000000000000e+00 0.000000000000e+00 0.000000000000e+00
3.310000000000e+02 0.000000000000e+00 0.000000000000e+00 0.000000000000e+00
3.312500000000e+02 0.000000000000e+00 0.000000000000e+00 0.000000000000e+00
3.315000000000e+02 0.000000000000e+00 0.000000000000e+00 0.000000000000e+00
3.317500000000e+02 0.000000000000e+00 0.000000000000e+00 0.000000000000e+00
3.320000000000e+02 0.000000000000e+00 0.000000000000e+00 0.000000000000e+00
3.322500000000e+02 0.000000000000e+00 0.000000000000e+00 0.000000000000e+00
3.325000000000e+02 0.000000000000e+00 0.000000000000e+00 0.000000000000e+00
3.327500000000e+02 0.000000000000e+00 0.000000000000e+00 0.000000000000e+00
3.330000000000e+02 0.000000000000e+00 0.000000000000e+00 0.000000000000e+00
3.332500000000e+02 0.000000000000e+00 0.000000000000e+00 0.000000000000e+00
3.335000000000e+02 0.000000000000e+00 0.000000000000e+00 0.000000000000e+00
3.337500000000e+02 0.000000000000e+00 0.000000000000e+00 0.000000000000e+00
3.340000000000e+02 0.000000000000e+00 0.000000000000e+00 0.000000000000e+00
3.342500000000e+02 0.000000000000e+00 0.000000000000e+00 0.000000000000e+00
3.345000000000e+02 0.000000000000e+00 0.000000000000e+00 0.000000000000e+00
3.347500000000e+02 0.000000000000e+00 0.000000000000e+00 0.000000000000e+00
3.350000000000e+02 0.000000000000e+00 0.000000000000e+00 0.000000000000e+00
3.352500000000e+02 0.000000000000e+00 0.000000000000e+00 0.000000000000e+00
3.355000000000e+02 0.000000000000e+00 0.000000000000e+00 0.000000000000e+00
3.357500000000e+02 0.000000000000e+00 0.000000000000e+00 0.000000000000e+00
3.360000000000e+02 0.000000000000e+00 0.000000000000e+00 0.000000000000e+00
3.362500000000e+02 0.000000000000e+00 0.000000000000e+00 0.000000000000e+00
3.365000000000e+02 0.000000000000e+00 0.000000000000e+00 0.000000000000e+00
3.367500000000e+02 0.000000000000e+00 0.000000000000e+00 0.000000000000e+00
3.370000000000e+02 0.000000000000e+00 0.000000000000e+00 0.000000000000e+00
3.372500000000e+02 0.000000000000e+00 0.000000000000e+00 0.000000000000e+00
3.375000000000e+02 0.000000000000e+00 0.000000000000e+00 0.000000000000e+00
3.377500000000e+02 0.000000000000e+00 0.000000000000e+00 0.000000000000e+00
3.380000000000e+02 0.000000000000e+00 0.000000000000e+00 0.000000000000e+00
3.382500000000e+02 0.000000000000e+00 0.000000000000e+00 0.000000000000e+00
3.385000000000e+02 0.000000000000e+00 0.000000000000e+00 0.000000000000e+00
3.387500000000e+02 0.000000000000e+00 0.000000000000e+00 0.000000000000e+00
3.390000000000e+02 0.000000000000e+00 0.000000000000e+00 0.000000000000e+00
3.392500000000e+02 0.000000000000e+00 0.000000000000e+00 0.000000000000e+00
3.395000000000e+02 0.000000000000e+00 0.000000000000e+00 0.000000000000e+00
3.397500000000e+02 0.000000000000e+00 0.000000000000e+00 0.000000000000e+00
3.400000000000e+02 0.000000000000e+00 0.000000000000e+00 0.000000000000e+00
3.402500000000e+02 0.000000000000e+00 0.000000000000e+00 0.000000000000e+00
3.405000000000e+02 0.000000000000e+00 0.000000000000e+00 0.000000000000e+00
3.407500000000e+02 0.000000000000e+00 0.000000000000e+00 0.000000000000e+00
3.410000000000e+02 0.000000000000e+00 0.000000000000e+00 0.000000000000e+00
3.412500000000e+02 0.000000000000e+00 0.000000000000e+00 0.000000000000e+00
3.415000000000e+02 0.000000000000e+00 0.000000000000e+00 0.000000000000e+00
3.417500000000e+02 0.000000000000e+00 0.000000000000e+00 0.000000000000e+00
3.420000000000e+02 0.000000000000e+00 0.000000000000e+00 0.000000000000e+00
3.422500000000e+02 0.000000000000e+00 0.000000000000e+00 0.000000000000e+00
3.425000000000e+02 0.000000000000e+00 0.000000000000e+00 0.000000000000e+00
3.427500000000e+02 0.000000000000e+00 0.000000000000e+00 0.000000000000e+00
3.430000000000e+02 0.000000000000e+00 0.000000000000e+00 0.000000000000e+00
3.432500000000e+02 0.000000000000e+00 0.000000000000e+00 0.000000000000e+00
3.435000000000e+02 0.000000000000e+00 0.000000000000e+00 0.000000000000e+00
3.437500000000e+02 0.000000000000e+00 0.000000000000e+00 0.000000000000e+00
3.440000000000e+02 0.000000000000e+00 0.000000000000e+00 0.000000000000e+00
3.442500000000e+02 0.000000000000e+00 0.000000000000e+00 0.000000000000e+00
3.445000000000e+02 0.000000000000e+00 0.000000000000e+00 0.000000000000e+00
3.447500000000e+02 0.000000000000e+00 0.000000000000e+00 0.000000000000e+00
3.450000000000e+02 0.000000000000e+00 0.000000000000e+00 0.000000000000e+00
3.452500000000e+02 0.000000000000e+00 0.000000000000e+00 0.000000000000e+00
3.455000000000e+02 0.000000000000e+00 0.000000000000e+00 0.000000000000e+00
3.457500000000e+02 0.000000000000e+00 0.000000000000e+00 0.000000000000e+00
3.460000000000e+02 0.000000000000e+00 0.000000000000e+00 0.000000000000e+00
3.462500000000e+02 0.000000000000e+00 0.000000000000e+00 0.000000000000e+00
3.465000000000e+02 0.000000000000e+00 0.000000000000e+00 0.000000000000e+00
3.467500000000e+02 0.000000000000e+00 0.000000000000e+00 0.000000000000e+00
3.470000000000e+02 0.000000000000e+00 0.000000000000e+00 0.000000000000e+00
3.472500000000e+02 0.000000000000e+00 0.000000000000e+00 0.000000000000e+00
3.475000000000e+02 0.000000000000e+00 0.000000000000e+00 0.000000000000e+00
3.477500000000e+02 0.000000000000e+00 0.000000000000e+00 0.000000000000e+00
3.480000000000e+02 0.000000000000e+00 0.000000000000e+00 0.000000000000e+00
3.482500000000e+02 0.000000000000e+00 0.000000000000e+00 0.000000000000e+00
3.485000000000e+02 0.000000000000e+00 0.000000000000e+00 0.000000000000e+00
3.487500000000e+02 0.000000000000e+00 0.000000000000e+00 0.000000000000e+00
3.490000000000e+02 0.000000000000e+00 0.000000000000e+00 0.000000000000e+00
3.492500000000e+02 0.000000000000e+00 0.000000000000e+00 0.000000000000e+00
3.495000000000e+02 0.000000000000e+00 0.000000000000e+00 0.000000000000e+00
3.497500000000e+02 0.000000000000e+00 0.000000000000e+00 0.000000000000e+00
3.500000000000e+02 0.000000000000e+00 0.000000000000e+00 0.000000000000e+00
3.502500000000e+02 0.000000000000e+00 0.000000000000e+00 0.000000000000e+00
3.505000000000e+02 0.000000000000e+00 0.000000000000e+00 0.000000000000e+00
3.507500000000e+02 0.000000000000e+00 0.000000000000e+00 0.000000000000e+00
3.510000000000e+02 0.000000000000e+00 0.000000000000e+00 0.000000000000e+00
3.512500000000e+02 0.000000000000e+00 0.000000000000e+00 0.000000000000e+00
3.515000000000e+02 0.000000000000e+00 0.000000000000e+00 0.000000000000e+00
3.517500000000e+02 0.000000000000e+00 0.000000000000e+00 0.000000000000e+00
3.520000000000e+02 0.000000000000e+00 0.000000000000e+00 0.000000000000e+00
3.522500000000e+02 0.000000000000e+00 0.000000000000e+00 0.000000000000e+00
3.525000000000e+02 0.000000000000e+00 0.000000000000e+00 0.000000000000e+00
3.527500000000e+02 0.000000000000e+00 0.000000000000e+00 0.000000000000e+00
3.530000000000e+02 0.000000000000e+00 0.000000000000e+00 0.000000000000e+00
3.532500000000e+02 0.000000000000e+00 0.000000000000e+00 0.000000000000e+00
3.535000000000e+02 0.000000000000e+00 0.000000000000e+00 0.000000000000e+00
3.537500000000e+02 0.000000000000e+00 0.000000000000e+00 0.000000000000e+00
3.540000000000e+02 0.000000000000e+00 0.000000000000e+00 0.000000000000e+00
3.542500000000e+02 0.000000000000e+00 0.000000000000e+00 0.000000000000e+00
3.545000000000e+02 0.000000000000e+00 0.000000000000e+00 0.000000000000e+00
3.547500000000e+02 0.000000000000e+00 0.000000000000e+00 0.000000000000e+00
3.550000000000e+02 0.000000000000e+00 0.000000000000e+00 0.000000000000e+00
3.552500000000e+02 0.000000000000e+00 0.000000000000e+00 0.000000000000e+00
3.555000000000e+02 0.000000000000e+00 0.000000000000e+00 0.000000000000e+00
3.557500000000e+02 0.000000000000e+00 0.000000000000e+00 0.000000000000e+00
3.560000000000e+02 0.000000000000e+00 0.000000000000e+00 0.000000000000e+00
3.562500000000e+02 0.000000000000e+00 0.000000000000e+00 0.000000000000e+00
3.565000000000e+02 0.000000000000e+00 0.000000000000e+00 0.000000000000e+00
3.567500000000e+02 0.000000000000e+00 0.000000000000e+00 0.000000000000e+00
3.570000000000e+02 0.000000000000e+00 0.000000000000e+00 0.000000000000e+00
3.572500000000e+02 0.000000000000e+00 0.000000000000e+00 0.000000000000e+00
3.575000000000e+02 0.000000000000e+00 0.000000000000e+00 0.000000000000e+00
3.577500000000e+02 0.000000000000e+00 0.000000000000e+00 0.000000000000e+00
3.580000000000e+02 0.000000000000e+00 0.000000000000e+00 0.000000000000e+00
3.582500000000e+02 0.000000000000e+00 0.000000000000e+00 0.000000000000e+00
3.585000000000e+02 0.000000000000e+00 0.000000000000e+00 0.000000000000e+00
3.587500000000e+02 0.000000000000e+00 0.000000000000e+00 0.000000000000e+00
3.590000000000e+02 2.160094923418e-07 0.000000000000e+00 0.000000000000e+00
3.592500000000e+02 6.063999954951e-07 0.000000000000e+00 0.000000000000e+00
3.595000000000e+02 5.750788531863e-07 0.000000000000e+00 0.000000000000e+00
3.597500000000e+02 1.019474937726e-07 0.000000000000e+00 0.000000000000e+00
3.600000000000e+02 -3.719083334576e-07 0.000000000000e+00 0.000000000000e+00
3.602500000000e+02 -3.707736602737e-07 0.000000000000e+00 0.000000000000e+00
3.605000000000e+02 5.806333828325e-08 0.000000000000e+00 0.000000000000e+00
3.607500000000e+02 -1.316964426399e-07 0.000000000000e+00 0.000000000000e+00
3.610000000000e+02 -3.173043467712e-06 0.000000000000e+00 0.000000000000e+00
3.612500000000e+02 -1.224755129970e-05 0.000000000000e+00 0.000000000000e+00
3.615000000000e+02 -3.080177479065e-05 0.000000000000e+00 0.000000000000e+00
3.617500000000e+02 -6.153675081465e-05 0.000000000000e+00 0.000000000000e+00
3.620000000000e+02 -1.053128851981e-04 0.000000000000e+00 0.000000000000e+00
3.622500000000e+02 -1.602872172950e-04 0.000000000000e+00 0.000000000000e+00
3.625000000000e+02 -2.216004243959e-04 0.000000000000e+00 0.000000000000e+00
3.627500000000e+02 -2.818472732295e-04 0.000000000000e+00 0.000000000000e+00
3.630000000000e+02 -3.324060868320e-04 0.000000000000e+00 0.000000000000e+00
3.632500000000e+02 -3.654984549046e-04 0.000000000000e+00 0.000000000000e+00
3.635000000000e+02 -3.766422151387e-04 0.000000000000e+00 0.000000000000e+00
3.637500000000e+02 -3.669969238242e-04 0.000000000000e+00 0.000000000000e+00
3.640000000000e+02 -3.450256675786e-04 0.000000000000e+00 0.000000000000e+00
3.642500000000e+02 -3.269399149256e-04 0.000000000000e+00 0.000000000000e+00
3.645000000000e+02 -3.355627260702e-04 0.000000000000e+00 0.000000000000e+00
3.647500000000e+02 -3.975214129774e-04 0.000000000000e+00 0.000000000000e+00
3.650000000000e+02 -5.390200008198e-04 0.000000000000e+00 0.000000000000e+00
3.652500000000e+02 -7.807822668282e-04 0.000000000000e+00 0.000000000000e+00
3.655000000000e+02 -1.133027559747e-03 0.000000000000e+00 0.000000000000e+00
3.657500000000e+02 -1.591479428221e-03 0.000000000000e+00 0.000000000000e+00
3.660000000000e+02 -2.135365816538e-03 0.000000000000e+00 0.000000000000e+00
3.662500000000e+02 -2.728133878672e-03 0.000000000000e+00 0.000000000000e+00
3.665000000000e+02 -3.321193285291e-03 0.000000000000e+00 0.000000000000e+00
3.667500000000e+02 -3.860476217411e-03 0.000000000000e+00 0.000000000000e+00
3.670000000000e+02 -4.295045747437e-03 0.000000000000e+00 0.000000000000e+00
3.672500000000e+02 -4.586498021178e-03 0.000000000000e+00 0.000000000000e+00
3.675000000000e+02 -4.717586409454e-03 0.000000000000e+00 0.000000000000e+00
3.677500000000e+02 -4.698425592457e-03 0.000000000000e+00 0.000000000000e+00
3.680000000000e+02 -4.568851104993e-03 0.000000000000e+00 0.000000000000e+00
3.682500000000e+02 -4.396007684273e-03 0.000000000000e+00 0.000000000000e+00
3.685000000000e+02 -4.266958944926e-03 0.000000000000e+00 0.000000000000e+00
3.687500000000e+02 -4.276947170794e-03 0.000000000000e+00 0.000000000000e+00
3.690000000000e+02 -4.514750279844e-03 0.000000000000e+00 0.000000000000e+00
3.692500000000e+02 -5.047238717311e-03 0.000000000000e+00 0.000000000000e+00
3.695000000000e+02 -5.905598785746e-03 0.000000000000e+00 0.000000000000e+00
3.697500000000e+02 -7.075670471053e-03 0.000000000000e+00 0.000000000000e+00
3.700000000000e+02 -8.494414934839e-03 0.000000000000e+00 0.000000000000e+00
3.702500000000e+02 -1.005371551707e-02 0.000000000000e+00 0.000000000000e+00
3.705000000000e+02 -1.161162972482e-02 0.000000000000e+00 0.000000000000e+00
3.707500000000e+02 -1.301000656542e-02 0.000000000000e+00 0.000000000000e+00
3.710000000000e+02 -1.409625414207e-02 0.000000000000e+00 0.000000000000e+00
3.712500000000e+02 -1.474617943686e-02 0.000000000000e+00 0.000000000000e+00
3.715000000000e+02 -1.488438859582e-02 0.000000000000e+00 0.000000000000e+00
3.717500000000e+02 -1.449883563733e-02 0.000000000000e+00 0.000000000000e+00
3.720000000000e+02 -1.364676383482e-02 0.000000000000e+00 0.000000000000e+00
3.722500000000e+02 -1.245043107952e-02 0.000000000000e+00 0.000000000000e+00
3.725000000000e+02 -1.108249793175e-02 0.000000000000e+00 0.000000000000e+00
3.727500000000e+02 -9.742569409941e-03 0.000000000000e+00 0.000000000000e+00
3.730000000000e+02 -8.627869556599e-03 0.000000000000e+00 0.000000000000e+00
3.732500000000e+02 -7.902146732994e-03 0.000000000000e+00 0.000000000000e+00
3.735000000000e+02 -7.667457062371e-03 0.000000000000e+00 0.000000000000e+00
3.737500000000e+02 -7.943332166624e-03 0.000000000000e+00 0.000000000000e+00
3.740000000000e+02 -8.656986816210e-03 0.000000000000e+00 0.000000000000e+00
3.742500000000e+02 -9.646754985889e-03 0.000000000000e+00 0.000000000000e+00
3.745000000000e+02 -1.067905382696e-02 0.000000000000e+00 0.000000000000e+00
3.747500000000e+02 -1.147713527985e-02 0.000000000000e+00 0.000000000000e+00
3.750000000000e+02 -1.175800268296e-02 0.000000000000e+00 0.000000000000e+00
3.752500000000e+02 -1.127244341875e-02 0.000000000000e+00 0.000000000000e+00
3.755000000000e+02 -9.842400155093e-03 0.000000000000e+00 0.000000000000e+00
3.757500000000e+02 -7.390017242923e-03 0.000000000000e+00 0.000000000000e+00
3.760000000000e+02 -3.953676197483e-03 0.000000000000e+00 0.000000000000e+00
3.762500000000e+02 3.119362736128e-04 0.000000000000e+00 0.000000000000e+00
3.765000000000e+02 5.152433799543e-03 0.000000000000e+00 0.000000000000e+00
3.767500000000e+02 1.024526442515e-02 0.000000000000e+00 0.000000000000e+00
3.770000000000e+02 1.524213958203e-02 0.000000000000e+00 0.000000000000e+00
3.772500000000e+02 1.981654993377e-02 0.000000000000e+00 0.000000000000e+00
3.775000000000e+02 2.370958625704e-02 0.000000000000e+00 0.000000000000e+00
3.777500000000e+02 2.676728502891e-02 0.000000000000e+00 0.000000000000e+00
3.780000000000e+02 2.896372838089e-02 0.000000000000e+00 0.000000000000e+00
3.782500000000e+02 3.040602869473e-02 0.000000000000e+00 0.000000000000e+00
3.785000000000e+02 3.131986391050e-02 0.000000000000e+00 0.000000000000e+00
3.787500000000e+02 3.201704230090e-02 0.000000000000e+00 0.000000000000e+00
3.790000000000e+02 3.284925515963e-02 0.000000000000e+00 0.000000000000e+00
3.792500000000e+02 3.415432144493e-02 0.000000000000e+00 0.000000000000e+00
3.795000000000e+02 3.620250802111e-02 0.000000000000e+00 0.000000000000e+00
3.797500000000e+02 3.915071145854e-02 0.000000000000e+00 0.000000000000e+00
3.800000000000e+02 4.301135602077e-02 0.000000000000e+00 0.000000000000e+00
3.802500000000e+02 4.764090781300e-02 0.000000000000e+00 0.000000000000e+00
3.805000000000e+02 5.275019111041e-02 0.000000000000e+00 0.000000000000e+00
3.807500000000e+02 5.793560112413e-02 0.000000000000e+00 0.000000000000e+00
3.810000000000e+02 6.272728246053e-02 0.000000000000e+00 0.000000000000e+00
3.812500000000e+02 6.664782722746e-02 0.000000000000e+00 0.000000000000e+00
3.815000000000e+02 6.927341697691e-02 0.000000000000e+00 0.000000000000e+00
3.817500000000e+02 7.028884070665e-02 0.000000000000e+00 0.000000000000e+00
3.820000000000e+02 6.952855669796e-02 0.000000000000e+00 0.000000000000e+00
3.822500000000e+02 6.699784079866e-02 0.000000000000e+00 0.000000000000e+00
3.825000000000e+02 6.287082231459e-02 0.000000000000e+00 0.000000000000e+00
3.827500000000e+02 5.746546349677e-02 0.000000000000e+00 0.000000000000e+00
3.830000000000e+02 5.119882554317e-02 0.000000000000e+00 0.000000000000e+00
3.832500000000e+02 4.452880917296e-02 0.000000000000e+00 0.000000000000e+00
3.835000000000e+02 3.789054651259e-02 0.000000000000e+00 0.000000000000e+00
3.837500000000e+02 3.163645868666e-02 0.000000000000e+00 0.000000000000e+00
3.840000000000e+02 2.598854938318e-02 0.000000000000e+00 0.000000000000e+00
3.842500000000e+02 2.100983195488e-02 0.000000000000e+00 0.000000000000e+00
3.845000000000e+02 1.659911689073e-02 0.000000000000e+00 0.000000000000e+00
3.847500000000e+02 1.251009330071e-02 0.000000000000e+00 0.000000000000e+00
3.850000000000e+02 8.392189388127e-03 0.000000000000e+00 0.000000000000e+00
3.852500000000e+02 3.847584172305e-03 0.000000000000e+00 0.000000000000e+00
3.855000000000e+02 -1.503588822023e-03 0.000000000000e+00 0.000000000000e+00
3.857500000000e+02 -7.959020713449e-03 0.000000000000e+00 0.000000000000e+00
3.860000000000e+02 -1.568008727969e-02 0.000000000000e+00 0.000000000000e+00
3.862500000000e+02 -2.465552652767e-02 0.000000000000e+00 0.000000000000e+00
3.865000000000e+02 -3.468821524598e-02 0.000000000000e+00 0.000000000000e+00
3.867500000000e+02 -4.540712300559e-02 0.000000000000e+00 0.000000000000e+00
3.870000000000e+02 -5.630302356994e-02 0.000000000000e+00 0.000000000000e+00
3.872500000000e+02 -6.678324308445e-02 0.000000000000e+00 0.000000000000e+00
3.875000000000e+02 -7.623808614816e-02 0.000000000000e+00 0.000000000000e+00
3.877500000000e+02 -8.410997439612e-02 0.000000000000e+00 0.000000000000e+00
3.880000000000e+02 -8.995598003106e-02 0.000000000000e+00 0.000000000000e+00
3.882500000000e+02 -9.349538353114e-02 0.000000000000e+00 0.000000000000e+00
3.885000000000e+02 -9.463599208030e-02 0.000000000000e+00 0.000000000000e+00
3.887500000000e+02 -9.347592222406e-02 0.000000000000e+00 0.000000000000e+00
3.890000000000e+02 -9.028095707322e-02 0.000000000000e+00 0.000000000000e+00
3.892500000000e+02 -8.544095643732e-02 0.000000000000e+00 0.000000000000e+00
3.895000000000e+02 -7.941165791330e-02 0.000000000000e+00 0.000000000000e+00
3.897500000000e+02 -7.265016339036e-02 0.000000000000e+00 0.000000000000e+00
3.900000000000e+02 -6.555319340834e-02 0.000000000000e+00 0.000000000000e+00
3.902500000000e+02 -5.840671147895e-02 0.000000000000e+00 0.000000000000e+00
3.905000000000e+02 -5.135384963442e-02 0.000000000000e+00 0.000000000000e+00
3.907500000000e+02 -4.438544771319e-02 0.000000000000e+00 0.000000000000e+00
3.910000000000e+02 -3.735432394443e-02 0.000000000000e+00 0.000000000000e+00
3.912500000000e+02 -3.001107081967e-02 0.000000000000e+00 0.000000000000e+00
3.915000000000e+02 -2.205617837768e-02 0.000000000000e+00 0.000000000000e+00
3.917500000000e+02 -1.320103604457e-02 0.000000000000e+00 0.000000000000e+00
3.920000000000e+02 -3.229156194315e-03 0.000000000000e+00 0.000000000000e+00
3.922500000000e+02 7.951047438494e-03 0.000000000000e+00 0.000000000000e+00
3.925000000000e+02 2.026941688182e-02 0.000000000000e+00 0.000000000000e+00
3.927500000000e+02 3.347844367788e-02 0.000000000000e+00 0.000000000000e+00
3.930000000000e+02 4.716130788153e-02 0.000000000000e+00 0.000000000000e+00
3.932500000000e+02 6.076277634058e-02 0.000000000000e+00 0.000000000000e+00
3.935000000000e+02 7.363911391856e-02 0.000000000000e+00 0.000000000000e+00
3.937500000000e+02 8.512064680217e-02 0.000000000000e+00 0.000000000000e+00
3.940000000000e+02 9.457897995783e-02 0.000000000000e+00 0.000000000000e+00
3.942500000000e+02 1.014903192782e-01 0.000000000000e+00 0.000000000000e+00
3.945000000000e+02 1.054869418045e-01 0.000000000000e+00 0.000000000000e+00
3.947500000000e+02 1.063904989926e-01 0.000000000000e+00 0.000000000000e+00
3.950000000000e+02 1.042232939376e-01 0.000000000000e+00 0.000000000000e+00
3.952500000000e+02 9.919660465084e-02 0.000000000000e+00 0.000000000000e+00
3.955000000000e+02 9.167813515528e-02 0.000000000000e+00 0.000000000000e+00
3.957500000000e+02 8.214336384727e-02 0.000000000000e+00 0.000000000000e+00
3.960000000000e+02 7.111757308494e-02 0.000000000000e+00 0.000000000000e+00
3.962500000000e+02 5.911642887111e-02 0.000000000000e+00 0.000000000000e+00
3.965000000000e+02 4.659300500528e-02 0.000000000000e+00 0.000000000000e+00
3.967500000000e+02 3.389812366984e-02 0.000000000000e+00 0.000000000000e+00
3.970000000000e+02 2.125896272796e-02 0.000000000000e+00 0.000000000000e+00
3.972500000000e+02 8.778323015698e-03 0.000000000000e+00 0.000000000000e+00
3.975000000000e+02 -3.545900338572e-03 0.000000000000e+00 0.000000000000e+00
3.977500000000e+02 -1.578426354247e-02 0.000000000000e+00 0.000000000000e+00
3.980000000000e+02 -2.802787748652e-02 0.000000000000e+00 0.000000000000e+00
3.982500000000e+02 -4.033618471721e-02 0.000000000000e+00 0.000000000000e+00
3.985000000000e+02 -5.268815580583e-02 0.000000000000e+00 0.000000000000e+00
3.987500000000e+02 -6.494425784116e-02 0.000000000000e+00 0.000000000000e+00
3.990000000000e+02 -7.682518548459e-02 0.000000000000e+00 0.000000000000e+00
3.992500000000e+02 -8.791119020051e-02 0.000000000000e+00 0.000000000000e+00
3.995000000000e+02 -9.766317227791e-02 0.000000000000e+00 0.000000000000e+00
3.997500000000e+02 -1.054638536992e-01 0.000000000000e+00 0.000000000000e+00
4.000000000000e+02 -1.106746897245e-01 0.000000000000e+00 0.000000000000e+00
4.002500000000e+02 -1.127020414127e-01 0.000000000000e+00 0.000000000000e+00
4.005000000000e+02 -1.110647927560e-01 0.000000000000e+00 0.000000000000e+00
4.007500000000e+02 -1.054552280337e-01 0.000000000000e+00 0.000000000000e+00
4.010000000000e+02 -9.578564014980e-02 0.000000000000e+00 0.000000000000e+00
4.012500000000e+02 -8.221474448277e-02 0.000000000000e+00 0.000000000000e+00
4.015000000000e+02 -6.515033182563e-02 0.000000000000e+00 0.000000000000e+00
4.017500000000e+02 -4.522741931967e-02 0.000000000000e+00 0.000000000000e+00
4.020000000000e+02 -2.326410006627e-02 0.000000000000e+00 0.000000000000e+00
4.022500000000e+02 -1.999821386958e-04 0.000000000000e+00 0.000000000000e+00
4.025000000000e+02 2.297579522310e-02 0.000000000000e+00 0.000000000000e+00
4.027500000000e+02 4.529874795933e-02 0.000000000000e+00 0.000000000000e+00
4.030000000000e+02 6.589701479161e-02 0.000000000000e+00 0.000000000000e+00
4.032500000000e+02 8.404555452909e-02 0.000000000000e+00 0.000000000000e+00
4.035000000000e+02 9.920086580342e-02 0.000000000000e+00 0.000000000000e+00
4.037500000000e+02 1.110131177412e-01 0.000000000000e+00 0.000000000000e+00
4.040000000000e+02 1.193156022411e-01 0.000000000000e+00 0.000000000000e+00
4.042500000000e+02 1.240944780723e-01 0.000000000000e+00 0.000000000000e+00
4.045000000000e+02 1.254444688014e-01 0.000000000000e+00 0.000000000000e+00
4.047500000000e+02 1.235181308103e-01 0.000000000000e+00 0.000000000000e+00
4.050000000000e+02 1.184772392009e-01 0.000000000000e+00 0.000000000000e+00
4.052500000000e+02 1.104545880158e-01 0.000000000000e+00 0.000000000000e+00
4.055000000000e+02 9.953305807971e-02 0.000000000000e+00 0.000000000000e+00
4.057500000000e+02 8.574632112982e-02 0.000000000000e+00 0.000000000000e+00
4.060000000000e+02 6.910231972373e-02 0.000000000000e+00 0.000000000000e+00
4.062500000000e+02 4.962710000653e-02 0.000000000000e+00 0.000000000000e+00
4.065000000000e+02 2.742315545256e-02 0.000000000000e+00 0.000000000000e+00
4.067500000000e+02 2.733645864150e-03 0.000000000000e+00 0.000000000000e+00
4.070000000000e+02 -2.399789027988e-02 0.000000000000e+00 0.000000000000e+00
4.072500000000e+02 -5.208310711194e-02 0.000000000000e+00 0.000000000000e+00
4.075000000000e+02 -8.056939006088e-02 0.000000000000e+00 0.000000000000e+00
4.077500000000e+02 -1.082525207593e-01 0.000000000000e+00 0.000000000000e+00
4.080000000000e+02 -1.337249236665e-01 0.000000000000e+00 0.000000000000e+00
4.082500000000e+02 -1.554584947203e-01 0.000000000000e+00 0.000000000000e+00
4.085000000000e+02 -1.719163568150e-01 0.000000000000e+00 0.000000000000e+00
4.087500000000e+02 -1.816836396159e-01 0.000000000000e+00 0.000000000000e+00
4.090000000000e+02 -1.836041284924e-01 0.000000000000e+00 0.000000000000e+00
4.092500000000e+02 -1.769078526626e-01 0.000000000000e+00 0.000000000000e+00
4.095000000000e+02 -1.613146960522e-01 0.000000000000e+00 0.000000000000e+00
4.097500000000e+02 -1.371010019144e-01 0.000000000000e+00 0.000000000000e+00
4.100000000000e+02 -1.051197437956e-01 0.000000000000e+00 0.000000000000e+00
4.102500000000e+02 -6.676975523124e-02 0.000000000000e+00 0.000000000000e+00
4.105000000000e+02 -2.391516103314e-02 0.000000000000e+00 0.000000000000e+00
4.107500000000e+02 2.123817291152e-02 0.000000000000e+00 0.000000000000e+00
4.110000000000e+02 6.629739116395e-02 0.000000000000e+00 0.000000000000e+00
4.112500000000e+02 1.088532306007e-01 0.000000000000e+00 0.000000000000e+00
4.115000000000e+02 1.466493380537e-01 0.000000000000e+00 0.000000000000e+00
4.117500000000e+02 1.777336262707e-01 0.000000000000e+00 0.000000000000e+00
4.120000000000e+02 2.005774574564e-01 0.000000000000e+00 0.000000000000e+00
4.122500000000e+02 2.141526996804e-01 0.000000000000e+00 0.000000000000e+00
4.125000000000e+02 2.179621539043e-01 0.000000000000e+00 0.000000000000e+00
4.127500000000e+02 2.120247470111e-01 0.000000000000e+00 0.000000000000e+00
4.130000000000e+02 1.968224020698e-01 0.000000000000e+00 0.000000000000e+00
4.132500000000e+02 1.732198460177e-01 0.000000000000e+00 0.000000000000e+00
4.135000000000e+02 1.423711694712e-01 0.000000000000e+00 0.000000000000e+00
4.137500000000e+02 1.056273405201e-01 0.000000000000e+00 0.000000000000e+00
4.140000000000e+02 6.445703883024e-02 0.000000000000e+00 0.000000000000e+00
4.142500000000e+02 2.038939900923e-02 0.000000000000e+00 0.000000000000e+00
4.145000000000e+02 -2.501788093865e-02 0.000000000000e+00 0.000000000000e+00
4.147500000000e+02 -7.018728551413e-02 0.000000000000e+00 0.000000000000e+00
4.150000000000e+02 -1.135145929072e-01 0.000000000000e+00 0.000000000000e+00
4.152500000000e+02 -1.533578688327e-01 0.000000000000e+00 0.000000000000e+00
4.155000000000e+02 -1.880358447605e-01 0.000000000000e+00 0.000000000000e+00
4.157500000000e+02 -2.158486929330e-01 0.000000000000e+00 0.000000000000e+00
4.160000000000e+02 -2.351311650498e-01 0.000000000000e+00 0.000000000000e+00
4.162500000000e+02 -2.443427788844e-01 0.000000000000e+00 0.000000000000e+00
4.165000000000e+02 -2.421929111971e-01 0.000000000000e+00 0.000000000000e+00
4.167500000000e+02 -2.277912702759e-01 0.000000000000e+00 0.000000000000e+00
4.170000000000e+02 -2.008074192524e-01 0.000000000000e+00 0.000000000000e+00
4.172500000000e+02 -1.616179387231e-01 0.000000000000e+00 0.000000000000e+00
4.175000000000e+02 -1.114174145935e-01 0.000000000000e+00 0.000000000000e+00
4.177500000000e+02 -5.227034461994e-02 0.000000000000e+00 0.000000000000e+00
4.180000000000e+02 1.291453871126e-02 0.000000000000e+00 0.000000000000e+00
4.182500000000e+02 8.049844210411e-02 0.000000000000e+00 0.000000000000e+00
4.185000000000e+02 1.463161149965e-01 0.000000000000e+00 0.000000000000e+00
4.187500000000e+02 2.059586341627e-01 0.000000000000e+00 0.000000000000e+00
4.190000000000e+02 2.551141767291e-01 0.000000000000e+00 0.000000000000e+00
4.192500000000e+02 2.899363786531e-01 0.000000000000e+00 0.000000000000e+00
4.195000000000e+02 3.074037466514e-01 0.000000000000e+00 0.000000000000e+00
4.197500000000e+02 3.056315473741e-01 0.000000000000e+00 0.000000000000e+00
4.200000000000e+02 2.841001439684e-01 0.000000000000e+00 0.000000000000e+00
4.202500000000e+02 2.437708047943e-01 0.000000000000e+00 0.000000000000e+00
4.205000000000e+02 1.870708908573e-01 0.000000000000e+00 0.000000000000e+00
4.207500000000e+02 1.177438298513e-01 0.000000000000e+00 0.000000000000e+00
4.210000000000e+02 4.057381869545e-02 0.000000000000e+00 0.000000000000e+00
4.212500000000e+02 -3.899099931414e-02 0.000000000000e+00 0.000000000000e+00
4.215000000000e+02 -1.152817677866e-01 0.000000000000e+00 0.000000000000e+00
4.217500000000e+02 -1.828759326946e-01 0.000000000000e+00 0.000000000000e+00
4.220000000000e+02 -2.370426957475e-01 0.000000000000e+00 0.000000000000e+00
4.222500000000e+02 -2.741239771042e-01 0.000000000000e+00 0.000000000000e+00
4.225000000000e+02 -2.918151869134e-01 0.000000000000e+00 0.000000000000e+00
4.227500000000e+02 -2.893212163382e-01 0.000000000000e+00 0.000000000000e+00
4.230000000000e+02 -2.673766418093e-01 0.000000000000e+00 0.000000000000e+00
4.232500000000e+02 -2.281334925484e-01 0.000000000000e+00 0.000000000000e+00
4.235000000000e+02 -1.749333075123e-01 0.000000000000e+00 0.000000000000e+00
4.237500000000e+02 -1.119910335625e-01 0.000000000000e+00 0.000000000000e+00
4.240000000000e+02 -4.402541296627e-02 0.000000000000e+00 0.000000000000e+00
4.242500000000e+02 2.412676340908e-02 0.000000000000e+00 0.000000000000e+00
4.245000000000e+02 8.787683108789e-02 0.000000000000e+00 0.000000000000e+00
4.247500000000e+02 1.432006614940e-01 0.000000000000e+00 0.000000000000e+00
4.250000000000e+02 1.868834306151e-01 0.000000000000e+00 0.000000000000e+00
4.252500000000e+02 2.166806533820e-01 0.000000000000e+00 0.000000000000e+00
4.255000000000e+02 2.313932016705e-01 0.000000000000e+00 0.000000000000e+00
4.257500000000e+02 2.308625584925e-01 0.000000000000e+00 0.000000000000e+00
4.260000000000e+02 2.158988323131e-01 0.000000000000e+00 0.000000000000e+00
4.262500000000e+02 1.881575298102e-01 0.000000000000e+00 0.000000000000e+00
4.265000000000e+02 1.499817366780e-01 0.000000000000e+00 0.000000000000e+00
4.267500000000e+02 1.042246347469e-01 0.000000000000e+00 0.000000000000e+00
4.270000000000e+02 5.406400613994e-02 0.000000000000e+00 0.000000000000e+00
4.272500000000e+02 2.816553585548e-03 0.000000000000e+00 0.000000000000e+00
4.275000000000e+02 -4.624349202767e-02 0.000000000000e+00 0.000000000000e+00
4.277500000000e+02 -9.005909249686e-02 0.000000000000e+00 0.000000000000e+00
4.280000000000e+02 -1.259564309036e-01 0.000000000000e+00 0.000000000000e+00
4.282500000000e+02 -1.517988610963e-01 0.000000000000e+00 0.000000000000e+00
4.285000000000e+02 -1.661227374890e-01 0.000000000000e+00 0.000000000000e+00
4.287500000000e+02 -1.682459529703e-01 0.000000000000e+00 0.000000000000e+00
4.290000000000e+02 -1.583374232136e-01 0.000000000000e+00 0.000000000000e+00
4.292500000000e+02 -1.374347340254e-01 0.000000000000e+00 0.000000000000e+00
4.295000000000e+02 -1.073985283346e-01 0.000000000000e+00 0.000000000000e+00
4.297500000000e+02 -7.079636156254e-02 0.000000000000e+00 0.000000000000e+00
4.300000000000e+02 -3.071557750282e-02 0.000000000000e+00 0.000000000000e+00
4.302500000000e+02 9.486439142860e-03 0.000000000000e+00 0.000000000000e+00
4.305000000000e+02 4.647668822275e-02 0.000000000000e+00 0.000000000000e+00
4.307500000000e+02 7.725887448143e-02 0.000000000000e+00 0.000000000000e+00
4.310000000000e+02 9.947039048843e-02 0.000000000000e+00 0.000000000000e+00
4.312500000000e+02 1.116281254184e-01 0.000000000000e+00 0.000000000000e+00
4.315000000000e+02 1.132895023739e-01 0.000000000000e+00 0.000000000000e+00
4.317500000000e+02 1.051025489689e-01 0.000000000000e+00 0.000000000000e+00
4.320000000000e+02 8.873088119700e-02 0.000000000000e+00 0.000000000000e+00
4.322500000000e+02 6.665492858640e-02 0.000000000000e+00 0.000000000000e+00
4.325000000000e+02 4.186756915947e-02 0.000000000000e+00 0.000000000000e+00
4.327500000000e+02 1.749817160124e-02 0.000000000000e+00 0.000000000000e+00
4.330000000000e+02 -3.588622153570e-03 0.000000000000e+00 0.000000000000e+00
4.332500000000e+02 -1.916636833682e-02 0.000000000000e+00 0.000000000000e+00
4.335000000000e+02 -2.794002136471e-02 0.000000000000e+00 0.000000000000e+00
4.337500000000e+02 -2.971448670411e-02 0.000000000000e+00 0.000000000000e+00
4.340000000000e+02 -2.540935537132e-02 0.000000000000e+00 0.000000000000e+00
4.342500000000e+02 -1.691116920722e-02 0.000000000000e+00 0.000000000000e+00
4.345000000000e+02 -6.777722677640e-03 0.000000000000e+00 0.000000000000e+00
4.347500000000e+02 2.168576262698e-03 0.000000000000e+00 0.000000000000e+00
4.350000000000e+02 7.302798396809e-03 0.000000000000e+00 0.000000000000e+00
4.352500000000e+02 6.648170813952e-03 0.000000000000e+00 0.000000000000e+00
4.355000000000e+02 -7.536554900855e-04 0.000000000000e+00 0.000000000000e+00
4.357500000000e+02 -1.461370620316e-02 0.000000000000e+00 0.000000000000e+00
4.360000000000e+02 -3.335147101291e-02 0.000000000000e+00 0.000000000000e+00
4.362500000000e+02 -5.425349798945e-02 0.000000000000e+00 0.000000000000e+00
4.365000000000e+02 -7.382346659173e-02 0.000000000000e+00 0.000000000000e+00
4.367500000000e+02 -8.828285938529e-02 0.000000000000e+00 0.000000000000e+00
4.370000000000e+02 -9.415610990198e-02 0.000000000000e+00 0.000000000000e+00
4.372500000000e+02 -8.885719583343e-02 0.000000000000e+00 0.000000000000e+00
4.375000000000e+02 -7.118908501893e-02 0.000000000000e+00 0.000000000000e+00
4.377500000000e+02 -4.167471590160e-02 0.000000000000e+00 0.000000000000e+00
4.380000000000e+02 -2.657964001380e-03 0.000000000000e+00 0.000000000000e+00
4.382500000000e+02 4.185690648809e-02 0.000000000000e+00 0.000000000000e+00
4.385000000000e+02 8.662234569660e-02 0.000000000000e+00 0.000000000000e+00
4.387500000000e+02 1.257783605383e-01 0.000000000000e+00 0.000000000000e+00
4.390000000000e+02 1.536205211652e-01 0.000000000000e+00 0.000000000000e+00
4.392500000000e+02 1.654040553769e-01 0.000000000000e+00 0.000000000000e+00
4.395000000000e+02 1.580717757943e-01 0.000000000000e+00 0.000000000000e+00
4.397500000000e+02 1.307980319917e-01 0.000000000000e+00 0.000000000000e+00
4.400000000000e+02 8.526108083707e-02 0.000000000000e+00 0.000000000000e+00
4.402500000000e+02 2.559005492719e-02 0.000000000000e+00 0.000000000000e+00
4.405000000000e+02 -4.202416432142e-02 0.000000000000e+00 0.000000000000e+00
4.407500000000e+02 -1.100181846822e-01 0.000000000000e+00 0.000000000000e+00
4.410000000000e+02 -1.703657880799e-01 0.000000000000e+00 0.000000000000e+00
4.412500000000e+02 -2.155940980092e-01 0.000000000000e+00 0.000000000000e+00
4.415000000000e+02 -2.397726211863e-01 0.000000000000e+00 0.000000000000e+00
4.417500000000e+02 -2.393399302556e-01 0.000000000000e+00 0.000000000000e+00
4.420000000000e+02 -2.136500374985e-01 0.000000000000e+00 0.000000000000e+00
4.422500000000e+02 -1.651549026063e-01 0.000000000000e+00 0.000000000000e+00
4.425000000000e+02 -9.918670733619e-02 0.000000000000e+00 0.000000000000e+00
4.427500000000e+02 -2.335723364675e-02 0.000000000000e+00 0.000000000000e+00
4.430000000000e+02 5.335550147542e-02 0.000000000000e+00 0.000000000000e+00
4.432500000000e+02 1.217187522731e-01 0.000000000000e+00 0.000000000000e+00
4.435000000000e+02 1.734104877588e-01 0.000000000000e+00 0.000000000000e+00
4.437500000000e+02 2.020843313473e-01 0.000000000000e+00 0.000000000000e+00
4.440000000000e+02 2.041905357322e-01 0.000000000000e+00 0.000000000000e+00
4.442500000000e+02 1.794405926442e-01 0.000000000000e+00 0.000000000000e+00
4.445000000000e+02 1.308501904377e-01 0.000000000000e+00 0.000000000000e+00
4.447500000000e+02 6.435200725875e-02 0.000000000000e+00 0.000000000000e+00
4.450000000000e+02 -1.197160994494e-02 0.000000000000e+00 0.000000000000e+00
4.452500000000e+02 -8.893392165609e-02 0.000000000000e+00 0.000000000000e+00
4.455000000000e+02 -1.574266349938e-01 0.000000000000e+00 0.000000000000e+00
4.457500000000e+02 -2.095810701333e-01 0.000000000000e+00 0.000000000000e+00
4.460000000000e+02 -2.397517486502e-01 0.000000000000e+00 0.000000000000e+00
4.462500000000e+02 -2.451916224736e-01 0.000000000000e+00 0.000000000000e+00
4.465000000000e+02 -2.263315598966e-01 0.000000000000e+00 0.000000000000e+00
4.467500000000e+02 -1.866322050331e-01 0.000000000000e+00 0.000000000000e+00
4.470000000000e+02 -1.320359886949e-01 0.000000000000e+00 0.000000000000e+00
4.472500000000e+02 -7.010233434086e-02 0.000000000000e+00 0.000000000000e+00
4.475000000000e+02 -8.952050248351e-03 0.000000000000e+00 0.000000000000e+00
4.477500000000e+02 4.382859192493e-02 0.000000000000e+00 0.000000000000e+00
4.480000000000e+02 8.217093373465e-02 0.000000000000e+00 0.000000000000e+00
4.482500000000e+02 1.022603924174e-01 0.000000000000e+00 0.000000000000e+00
4.485000000000e+02 1.029309280334e-01 0.000000000000e+00 0.000000000000e+00
4.487500000000e+02 8.567368291445e-02 0.000000000000e+00 0.000000000000e+00
4.490000000000e+02 5.427291825424e-02 0.000000000000e+00 0.000000000000e+00
4.492500000000e+02 1.413623682036e-02 0.000000000000e+00 0.000000000000e+00
4.495000000000e+02 -2.857111886882e-02 0.000000000000e+00 0.000000000000e+00
4.497500000000e+02 -6.785260641633e-02 0.000000000000e+00 0.000000000000e+00
4.500000000000e+02 -9.872745103260e-02 0.000000000000e+00 0.000000000000e+00
4.502500000000e+02 -1.178751484689e-01 0.000000000000e+00 0.000000000000e+00
4.505000000000e+02 -1.239890977127e-01 0.000000000000e+00 0.000000000000e+00
4.507500000000e+02 -1.177987509004e-01 0.000000000000e+00 0.000000000000e+00
4.510000000000e+02 -1.017725030047e-01 0.000000000000e+00 0.000000000000e+00
4.512500000000e+02 -7.956323117583e-02 0.000000000000e+00 0.000000000000e+00
4.515000000000e+02 -5.529720862084e-02 0.000000000000e+00 0.000000000000e+00
4.517500000000e+02 -3.282910367044e-02 0.000000000000e+00 0.000000000000e+00
4.520000000000e+02 -1.508766885064e-02 0.000000000000e+00 0.000000000000e+00
4.522500000000e+02 -3.618465370817e-03 0.000000000000e+00 0.000000000000e+00
4.525000000000e+02 1.605302379931e-03 0.000000000000e+00 0.000000000000e+00
4.527500000000e+02 2.079204779878e-03 0.000000000000e+00 0.000000000000e+00
4.530000000000e+02 3.966043861255e-04 0.000000000000e+00 0.000000000000e+00
4.532500000000e+02 -3.190265572515e-04 0.000000000000e+00 0.000000000000e+00
4.535000000000e+02 2.925504261650e-03 0.000000000000e+00 0.000000000000e+00
4.537500000000e+02 1.235974875018e-02 0.000000000000e+00 0.000000000000e+00
4.540000000000e+02 2.895856687608e-02 0.000000000000e+00 0.000000000000e+00
4.542500000000e+02 5.218463733992e-02 0.000000000000e+00 0.000000000000e+00
4.545000000000e+02 8.001602199006e-02 0.000000000000e+00 0.000000000000e+00
4.547500000000e+02 1.092612272461e-01 0.000000000000e+00 0.000000000000e+00
4.550000000000e+02 1.361139168651e-01 0.000000000000e+00 0.000000000000e+00
4.552500000000e+02 1.568562590773e-01 0.000000000000e+00 0.000000000000e+00
4.555000000000e+02 1.685911572239e-01 0.000000000000e+00 0.000000000000e+00
4.557500000000e+02 1.698743956920e-01 0.000000000000e+00 0.000000000000e+00
4.560000000000e+02 1.611300113012e-01 0.000000000000e+00 0.000000000000e+00
4.562500000000e+02 1.447644788846e-01 0.000000000000e+00 0.000000000000e+00
4.565000000000e+02 1.249427857459e-01 0.000000000000e+00 0.000000000000e+00
4.567500000000e+02 1.070447817074e-01 0.000000000000e+00 0.000000000000e+00
4.570000000000e+02 9.687449646349e-02 0.000000000000e+00 0.000000000000e+00
4.572500000000e+02 9.973951873426e-02 0.000000000000e+00 0.000000000000e+00
4.575000000000e+02 1.195445016123e-01 0.000000000000e+00 0.000000000000e+00
4.577500000000e+02 1.580474664725e-01 0.000000000000e+00 0.000000000000e+00
4.580000000000e+02 2.144083447622e-01 0.000000000000e+00 0.000000000000e+00
4.582500000000e+02 2.851184116299e-01 0.000000000000e+00 0.000000000000e+00
4.585000000000e+02 3.643427119566e-01 0.000000000000e+00 0.000000000000e+00
4.587500000000e+02 4.446437072986e-01 0.000000000000e+00 0.000000000000e+00
4.590000000000e+02 5.179930277017e-01 0.000000000000e+00 0.000000000000e+00
4.592500000000e+02 5.769291235027e-01 0.000000000000e+00 0.000000000000e+00
4.595000000000e+02 6.156898607237e-01 0.000000000000e+00 0.000000000000e+00
4.597500000000e+02 6.311458213829e-01 0.000000000000e+00 0.000000000000e+00
4.600000000000e+02 6.233835687055e-01 0.000000000000e+00 0.000000000000e+00
4.602500000000e+02 5.958356142555e-01 0.000000000000e+00 0.000000000000e+00
4.605000000000e+02 5.549187007947e-01 0.000000000000e+00 0.000000000000e+00
4.607500000000e+02 5.092148657376e-01 0.000000000000e+00 0.000000000000e+00
4.610000000000e+02 4.682996898395e-01 0.000000000000e+00 0.000000000000e+00
4.612500000000e+02 4.413784565706e-01 0.000000000000e+00 0.000000000000e+00
4.615000000000e+02 4.359247609541e-01 0.000000000000e+00 0.000000000000e+00
4.617500000000e+02 4.565217355427e-01 0.000000000000e+00 0.000000000000e+00
4.620000000000e+02 5.040819668045e-01 0.000000000000e+00 0.000000000000e+00
4.622500000000e+02 5.755712686912e-01 0.000000000000e+00 0.000000000000e+00
4.625000000000e+02 6.642907638213e-01 0.000000000000e+00 0.000000000000e+00
4.627500000000e+02 7.606913055140e-01 0.000000000000e+00 0.000000000000e+00
4.630000000000e+02 8.536159028516e-01 0.000000000000e+00 0.000000000000e+00
4.632500000000e+02 9.318011347709e-01 0.000000000000e+00 0.000000000000e+00
4.635000000000e+02 9.854273636239e-01 0.000000000000e+00 0.000000000000e+00
4.637500000000e+02 1.007496356414e+00 0.000000000000e+00 0.000000000000e+00
4.640000000000e+02 9.948358242746e-01 0.000000000000e+00 0.000000000000e+00
4.642500000000e+02 9.485808168687e-01 0.000000000000e+00 0.000000000000e+00
4.645000000000e+02 8.740548934346e-01 0.000000000000e+00 0.000000000000e+00
4.647500000000e+02 7.800591714076e-01 0.000000000000e+00 0.000000000000e+00
4.650000000000e+02 6.776624589644e-01 0.000000000000e+00 0.000000000000e+00
4.652500000000e+02 5.786583297667e-01 0.000000000000e+00 0.000000000000e+00
4.655000000000e+02 4.939045246890e-01 0.000000000000e+00 0.000000000000e+00
4.657500000000e+02 4.317790814468e-01 0.000000000000e+00 0.000000000000e+00
4.660000000000e+02 3.969731035100e-01 0.000000000000e+00 0.000000000000e+00
4.662500000000e+02 3.897939409171e-01 0.000000000000e+00 0.000000000000e+00
4.665000000000e+02 4.060812267727e-01 0.000000000000e+00 0.000000000000e+00
4.667500000000e+02 4.377518318172e-01 0.000000000000e+00 0.000000000000e+00
4.670000000000e+02 4.739007165070e-01 0.000000000000e+00 0.000000000000e+00
4.672500000000e+02 5.023056500556e-01 0.000000000000e+00 0.000000000000e+00
4.675000000000e+02 5.111261741871e-01 0.000000000000e+00 0.000000000000e+00
4.677500000000e+02 4.905592883480e-01 0.000000000000e+00 0.000000000000e+00
4.680000000000e+02 4.342201272721e-01 0.000000000000e+00 0.000000000000e+00
4.682500000000e+02 3.400545547876e-01 0.000000000000e+00 0.000000000000e+00
4.685000000000e+02 2.106565631606e-01 0.000000000000e+00 0.000000000000e+00
4.687500000000e+02 5.294720078004e-02 0.000000000000e+00 0.000000000000e+00
4.690000000000e+02 -1.227385171098e-01 0.000000000000e+00 0.000000000000e+00
4.692500000000e+02 -3.040273944827e-01 0.000000000000e+00 0.000000000000e+00
4.695000000000e+02 -4.781529431730e-01 0.000000000000e+00 0.000000000000e+00
4.697500000000e+02 -6.336391085337e-01 0.000000000000e+00 0.000000000000e+00
4.700000000000e+02 -7.617885247043e-01 0.000000000000e+00 0.000000000000e+00
4.702500000000e+02 -8.577699327252e-01 0.000000000000e+00 0.000000000000e+00
4.705000000000e+02 -9.211569846498e-01 0.000000000000e+00 0.000000000000e+00
4.707500000000e+02 -9.558485355283e-01 0.000000000000e+00 0.000000000000e+00
4.710000000000e+02 -9.693875336465e-01 0.000000000000e+00 0.000000000000e+00
4.712500000000e+02 -9.717794158412e-01 0.000000000000e+00 0.000000000000e+00
4.715000000000e+02 -9.739797407045e-01 0.000000000000e+00 0.000000000000e+00
4.717500000000e+02 -9.862651352525e-01 0.000000000000e+00 0.000000000000e+00
4.720000000000e+02 -1.016715544340e+00 0.000000000000e+00 0.000000000000e+00
4.722500000000e+02 -1.070017674339e+00 0.000000000000e+00 0.000000000000e+00
4.725000000000e+02 -1.146752359719e+00 0.000000000000e+00 0.000000000000e+00
4.727500000000e+02 -1.243259348355e+00 0.000000000000e+00 0.000000000000e+00
4.730000000000e+02 -1.352091695688e+00 0.000000000000e+00 0.000000000000e+00
4.732500000000e+02 -1.462990122484e+00 0.000000000000e+00 0.000000000000e+00
4.735000000000e+02 -1.564236764041e+00 0.000000000000e+00 0.000000000000e+00
4.737500000000e+02 -1.644197445053e+00 0.000000000000e+00 0.000000000000e+00
4.740000000000e+02 -1.692838626597e+00 0.000000000000e+00 0.000000000000e+00
4.742500000000e+02 -1.703012226388e+00 0.000000000000e+00 0.000000000000e+00
4.745000000000e+02 -1.671337098027e+00 0.000000000000e+00 0.000000000000e+00
4.747500000000e+02 -1.598564599222e+00 0.000000000000e+00 0.000000000000e+00
4.750000000000e+02 -1.489388797605e+00 0.000000000000e+00 0.000000000000e+00
4.752500000000e+02 -1.351739018870e+00 0.000000000000e+00 0.000000000000e+00
4.755000000000e+02 -1.195662844470e+00 0.000000000000e+00 0.000000000000e+00
4.757500000000e+02 -1.031961685910e+00 0.000000000000e+00 0.000000000000e+00
4.760000000000e+02 -8.707715521883e-01 0.000000000000e+00 0.000000000000e+00
4.762500000000e+02 -7.202848643505e-01 0.000000000000e+00 0.000000000000e+00
4.765000000000e+02 -5.857853025401e-01 0.000000000000e+00 0.000000000000e+00
4.767500000000e+02 -4.691206026081e-01 0.000000000000e+00 0.000000000000e+00
4.770000000000e+02 -3.686749867146e-01 0.000000000000e+00 0.000000000000e+00
4.772500000000e+02 -2.798326272517e-01 0.000000000000e+00 0.000000000000e+00
4.775000000000e+02 -1.958560779158e-01 0.000000000000e+00 0.000000000000e+00
4.777500000000e+02 -1.090482024096e-01 0.000000000000e+00 0.000000000000e+00
4.780000000000e+02 -1.203013652000e-02 0.000000000000e+00 0.000000000000e+00
4.782500000000e+02 1.010442866612e-01 0.000000000000e+00 0.000000000000e+00
4.785000000000e+02 2.335043683383e-01 0.000000000000e+00 0.000000000000e+00
4.787500000000e+02 3.855399487490e-01 0.000000000000e+00 0.000000000000e+00
4.790000000000e+02 5.540191923086e-01 0.000000000000e+00 0.000000000000e+00
4.792500000000e+02 7.327636033413e-01 0.000000000000e+00 0.000000000000e+00
4.795000000000e+02 9.132344659253e-01 0.000000000000e+00 0.000000000000e+00
4.797500000000e+02 1.085530147447e+00 0.000000000000e+00 0.000000000000e+00
4.800000000000e+02 1.239554129118e+00 0.000000000000e+00 0.000000000000e+00
4.802500000000e+02 1.366194212323e+00 0.000000000000e+00 0.000000000000e+00
4.805000000000e+02 1.458356172915e+00 0.000000000000e+00 0.000000000000e+00
4.807500000000e+02 1.511719165273e+00 0.000000000000e+00 0.000000000000e+00
4.810000000000e+02 1.525121511471e+00 0.000000000000e+00 0.000000000000e+00
4.812500000000e+02 1.500537998316e+00 0.000000000000e+00 0.000000000000e+00
4.815000000000e+02 1.442665961248e+00 0.000000000000e+00 0.000000000000e+00
4.817500000000e+02 1.358189506311e+00 0.000000000000e+00 0.000000000000e+00
4.820000000000e+02 1.254832257578e+00 0.000000000000e+00 0.000000000000e+00
4.822500000000e+02 1.140333790242e+00 0.000000000000e+00 0.000000000000e+00
4.825000000000e+02 1.021490573425e+00 0.000000000000e+00 0.000000000000e+00
4.827500000000e+02 9.033886463949e-01 0.000000000000e+00 0.000000000000e+00
4.830000000000e+02 7.889248537509e-01 0.000000000000e+00 0.000000000000e+00
4.832500000000e+02 6.786709327933e-01 0.000000000000e+00 0.000000000000e+00
4.835000000000e+02 5.710862321075e-01 0.000000000000e+00 0.000000000000e+00
4.837500000000e+02 4.630370994034e-01 0.000000000000e+00 0.000000000000e+00
4.840000000000e+02 3.505404309184e-01 0.000000000000e+00 0.000000000000e+00
4.842500000000e+02 2.296207564064e-01 0.000000000000e+00 0.000000000000e+00
4.845000000000e+02 9.715792127600e-02 0.000000000000e+00 0.000000000000e+00
4.847500000000e+02 -4.839294350824e-02 0.000000000000e+00 0.000000000000e+00
4.850000000000e+02 -2.065070812448e-01 0.000000000000e+00 0.000000000000e+00
4.852500000000e+02 -3.743864120396e-01 0.000000000000e+00 0.000000000000e+00
4.855000000000e+02 -5.470708841358e-01 0.000000000000e+00 0.000000000000e+00
4.857500000000e+02 -7.178466394279e-01 0.000000000000e+00 0.000000000000e+00
4.860000000000e+02 -8.788938229823e-01 0.000000000000e+00 0.000000000000e+00
4.862500000000e+02 -1.022086677818e+00 0.000000000000e+00 0.000000000000e+00
4.865000000000e+02 -1.139840826245e+00 0.000000000000e+00 0.000000000000e+00
4.867500000000e+02 -1.225899269340e+00 0.000000000000e+00 0.000000000000e+00
4.870000000000e+02 -1.275959592325e+00 0.000000000000e+00 0.000000000000e+00
4.872500000000e+02 -1.288068216887e+00 0.000000000000e+00 0.000000000000e+00
4.875000000000e+02 -1.262739804813e+00 0.000000000000e+00 0.000000000000e+00
4.877500000000e+02 -1.202796563125e+00 0.000000000000e+00 0.000000000000e+00
4.880000000000e+02 -1.112958293690e+00 0.000000000000e+00 0.000000000000e+00
4.882500000000e+02 -9.992448857661e-01 0.000000000000e+00 0.000000000000e+00
4.885000000000e+02 -8.682747348284e-01 0.000000000000e+00 0.000000000000e+00
4.887500000000e+02 -7.265527666695e-01 0.000000000000e+00 0.000000000000e+00
4.890000000000e+02 -5.798394235092e-01 0.000000000000e+00 0.000000000000e+00
4.892500000000e+02 -4.326778486907e-01 0.000000000000e+00 0.000000000000e+00
4.895000000000e+02 -2.881328026979e-01 0.000000000000e+00 0.000000000000e+00
4.897500000000e+02 -1.477649249608e-01 0.000000000000e+00 0.000000000000e+00
4.900000000000e+02 -1.183187563297e-02 0.000000000000e+00 0.000000000000e+00
4.902500000000e+02 1.203221545041e-01 0.000000000000e+00 0.000000000000e+00
4.905000000000e+02 2.497512855673e-01 0.000000000000e+00 0.000000000000e+00
4.907500000000e+02 3.773452843645e-01 0.000000000000e+00 0.000000000000e+00
4.910000000000e+02 5.033024289869e-01 0.000000000000e+00 0.000000000000e+00
4.912500000000e+02 6.267149279990e-01 0.000000000000e+00 0.000000000000e+00
4.915000000000e+02 7.453280228374e-01 0.000000000000e+00 0.000000000000e+00
4.917500000000e+02 8.555103419660e-01 0.000000000000e+00 0.000000000000e+00
4.920000000000e+02 9.524449814709e-01 0.000000000000e+00 0.000000000000e+00
4.922500000000e+02 1.030521781702e+00 0.000000000000e+00 0.000000000000e+00
4.925000000000e+02 1.083885012166e+00 0.000000000000e+00 0.000000000000e+00
4.927500000000e+02 1.107070414047e+00 0.000000000000e+00 0.000000000000e+00
4.930000000000e+02 1.095653729762e+00 0.000000000000e+00 0.000000000000e+00
4.932500000000e+02 1.046830840015e+00 0.000000000000e+00 0.000000000000e+00
4.935000000000e+02 9.598575732248e-01 0.000000000000e+00 0.000000000000e+00
4.937500000000e+02 8.362940688655e-01 0.000000000000e+00 0.000000000000e+00
4.940000000000e+02 6.800221092609e-01 0.000000000000e+00 0.000000000000e+00
4.942500000000e+02 4.970311262256e-01 0.000000000000e+00 0.000000000000e+00
4.945000000000e+02 2.949962457902e-01 0.000000000000e+00 0.000000000000e+00
4.947500000000e+02 8.269633959773e-02 0.000000000000e+00 0.000000000000e+00
4.950000000000e+02 -1.306614201199e-01 0.000000000000e+00 0.000000000000e+00
4.952500000000e+02 -3.361338222950e-01 0.000000000000e+00 0.000000000000e+00
4.955000000000e+02 -5.256734141889e-01 0.000000000000e+00 0.000000000000e+00
4.957500000000e+02 -6.926315816168e-01 0.000000000000e+00 0.000000000000e+00
4.960000000000e+02 -8.320821705576e-01 0.000000000000e+00 0.000000000000e+00
4.962500000000e+02 -9.409386858332e-01 0.000000000000e+00 0.000000000000e+00
4.965000000000e+02 -1.017865128165e+00 0.000000000000e+00 0.000000000000e+00
4.967500000000e+02 -1.063007347593e+00 0.000000000000e+00 0.000000000000e+00
4.970000000000e+02 -1.077594927925e+00 0.000000000000e+00 0.000000000000e+00
4.972500000000e+02 -1.063480024133e+00 0.000000000000e+00 0.000000000000e+00
4.975000000000e+02 -1.022687018429e+00 0.000000000000e+00 0.000000000000e+00
4.977500000000e+02 -9.570442243569e-01 0.000000000000e+00 0.000000000000e+00
4.980000000000e+02 -8.679563231833e-01 0.000000000000e+00 0.000000000000e+00
4.982500000000e+02 -7.563552354023e-01 0.000000000000e+00 0.000000000000e+00
4.985000000000e+02 -6.228403342770e-01 0.000000000000e+00 0.000000000000e+00
4.987500000000e+02 -4.679897649002e-01 0.000000000000e+00 0.000000000000e+00
4.990000000000e+02 -2.927970303061e-01 0.000000000000e+00 0.000000000000e+00
4.992500000000e+02 -9.916476249349e-02 0.000000000000e+00 0.000000000000e+00
4.995000000000e+02 1.096260479038e-01 0.000000000000e+00 0.000000000000e+00
4.997500000000e+02 3.285559167548e-01 0.000000000000e+00 0.000000000000e+00
5.000000000000e+02 5.506915287277e-01 0.000000000000e+00 0.000000000000e+00
5.002500000000e+02 7.672510315320e-01 0.000000000000e+00 0.000000000000e+00
5.005000000000e+02 9.679370707104e-01 0.000000000000e+00 0.000000000000e+00
5.007500000000e+02 1.141530515981e+00 0.000000000000e+00 0.000000000000e+00
5.010000000000e+02 1.276702532649e+00 0.000000000000e+00 0.000000000000e+00
5.012500000000e+02 1.362970833198e+00 0.000000000000e+00 0.000000000000e+00
5.015000000000e+02 1.391701948489e+00 0.000000000000e+00 0.000000000000e+00
5.017500000000e+02 1.357048663100e+00 0.000000000000e+00 0.000000000000e+00
5.020000000000e+02 1.256712480999e+00 0.000000000000e+00 0.000000000000e+00
5.022500000000e+02 1.092435546404e+00 0.000000000000e+00 0.000000000000e+00
5.025000000000e+02 8.701534498776e-01 0.000000000000e+00 0.000000000000e+00
5.027500000000e+02 5.997767253785e-01 0.000000000000e+00 0.000000000000e+00
5.030000000000e+02 2.946101874226e-01 0.000000000000e+00 0.000000000000e+00
5.032500000000e+02 -2.953960794463e-02 0.000000000000e+00 0.000000000000e+00
5.035000000000e+02 -3.554828429289e-01 0.000000000000e+00 0.000000000000e+00
5.037500000000e+02 -6.658794134865e-01 0.000000000000e+00 0.000000000000e+00
5.040000000000e+02 -9.444629834302e-01 0.000000000000e+00 0.000000000000e+00
5.042500000000e+02 -1.177135903390e+00 0.000000000000e+00 0.000000000000e+00
5.045000000000e+02 -1.352832776467e+00 0.000000000000e+00 0.000000000000e+00
5.047500000000e+02 -1.464080847141e+00 0.000000000000e+00 0.000000000000e+00
5.050000000000e+02 -1.507224074367e+00 0.000000000000e+00 0.000000000000e+00
5.052500000000e+02 -1.482319440893e+00 0.000000000000e+00 0.000000000000e+00
5.055000000000e+02 -1.392753015873e+00 0.000000000000e+00 0.000000000000e+00
5.057500000000e+02 -1.244654149324e+00 0.000000000000e+00 0.000000000000e+00
5.060000000000e+02 -1.046204688326e+00 0.000000000000e+00 0.000000000000e+00
5.062500000000e+02 -8.069437815710e-01 0.000000000000e+00 0.000000000000e+00
5.065000000000e+02 -5.371573514082e-01 0.000000000000e+00 0.000000000000e+00
5.067500000000e+02 -2.474165757101e-01 0.000000000000e+00 0.000000000000e+00
5.070000000000e+02 5.170434209433e-02 0.000000000000e+00 0.000000000000e+00
5.072500000000e+02 3.497388357110e-01 0.000000000000e+00 0.000000000000e+00
5.075000000000e+02 6.363106359248e-01 0.000000000000e+00 0.000000000000e+00
5.077500000000e+02 9.010597874217e-01 0.000000000000e+00 0.000000000000e+00
5.080000000000e+02 1.133598329719e+00 0.000000000000e+00 0.000000000000e+00
5.082500000000e+02 1.323581107271e+00 0.000000000000e+00 0.000000000000e+00
5.085000000000e+02 1.460959968681e+00 0.000000000000e+00 0.000000000000e+00
5.087500000000e+02 1.536458020271e+00 0.000000000000e+00 0.000000000000e+00
5.090000000000e+02 1.542258940059e+00 0.000000000000e+00 0.000000000000e+00
5.092500000000e+02 1.472860757862e+00 0.000000000000e+00 0.000000000000e+00
5.095000000000e+02 1.326001046401e+00 0.000000000000e+00 0.000000000000e+00
5.097500000000e+02 1.103528166074e+00 0.000000000000e+00 0.000000000000e+00
5.100000000000e+02 8.120769709409e-01 0.000000000000e+00 0.000000000000e+00
5.102500000000e+02 4.634110814298e-01 0.000000000000e+00 0.000000000000e+00
5.105000000000e+02 7.431861509065e-02 0.000000000000e+00 0.000000000000e+00
5.107500000000e+02 -3.340077193945e-01 0.000000000000e+00 0.000000000000e+00
5.110000000000e+02 -7.371167692149e-01 0.000000000000e+00 0.000000000000e+00
5.112500000000e+02 -1.108916061632e+00 0.000000000000e+00 0.000000000000e+00
5.115000000000e+02 -1.423639940619e+00 0.000000000000e+00 0.000000000000e+00
5.117500000000e+02 -1.657994065940e+00 0.000000000000e+00 0.000000000000e+00
5.120000000000e+02 -1.793264881964e+00 0.000000000000e+00 0.000000000000e+00
5.122500000000e+02 -1.817169731921e+00 0.000000000000e+00 0.000000000000e+00
5.125000000000e+02 -1.725237099185e+00 0.000000000000e+00 0.000000000000e+00
5.127500000000e+02 -1.521546486676e+00 0.000000000000e+00 0.000000000000e+00
5.130000000000e+02 -1.218719711109e+00 0.000000000000e+00 0.000000000000e+00
5.132500000000e+02 -8.371328764807e-01 0.000000000000e+00 0.000000000000e+00
5.135000000000e+02 -4.034018346095e-01 0.000000000000e+00 0.000000000000e+00
5.137500000000e+02 5.172659362813e-02 0.000000000000e+00 0.000000000000e+00
5.140000000000e+02 4.958797385162e-01 0.000000000000e+00 0.000000000000e+00
5.142500000000e+02 8.977189579093e-01 0.000000000000e+00 0.000000000000e+00
5.145000000000e+02 1.229496277293e+00 0.000000000000e+00 0.000000000000e+00
5.147500000000e+02 1.469262554705e+00 0.000000000000e+00 0.000000000000e+00
5.150000000000e+02 1.602522026096e+00 0.000000000000e+00 0.000000000000e+00
5.152500000000e+02 1.623190268374e+00 0.000000000000e+00 0.000000000000e+00
5.155000000000e+02 1.533788936640e+00 0.000000000000e+00 0.000000000000e+00
5.157500000000e+02 1.344891542328e+00 0.000000000000e+00 0.000000000000e+00
5.160000000000e+02 1.073910200432e+00 0.000000000000e+00 0.000000000000e+00
5.162500000000e+02 7.433748753143e-01 0.000000000000e+00 0.000000000000e+00
5.165000000000e+02 3.788975627397e-01 0.000000000000e+00 0.000000000000e+00
5.167500000000e+02 7.030422474094e-03 0.000000000000e+00 0.000000000000e+00
5.170000000000e+02 -3.467811526698e-01 0.000000000000e+00 0.000000000000e+00
5.172500000000e+02 -6.599792080116e-01 0.000000000000e+00 0.000000000000e+00
5.175000000000e+02 -9.142819792207e-01 0.000000000000e+00 0.000000000000e+00
5.177500000000e+02 -1.096609385126e+00 0.000000000000e+00 0.000000000000e+00
5.180000000000e+02 -1.199528993374e+00 0.000000000000e+00 0.000000000000e+00
5.182500000000e+02 -1.221254755899e+00 0.000000000000e+00 0.000000000000e+00
5.185000000000e+02 -1.165267284942e+00 0.000000000000e+00 0.000000000000e+00
5.187500000000e+02 -1.039645650483e+00 0.000000000000e+00 0.000000000000e+00
5.190000000000e+02 -8.562061792480e-01 0.000000000000e+00 0.000000000000e+00
5.192500000000e+02 -6.295356634471e-01 0.000000000000e+00 0.000000000000e+00
5.195000000000e+02 -3.759889115697e-01 0.000000000000e+00 0.000000000000e+00
5.197500000000e+02 -1.126990129214e-01 0.000000000000e+00 0.000000000000e+00
5.200000000000e+02 1.433715273887e-01 0.000000000000e+00 0.000000000000e+00
5.202500000000e+02 3.763249782447e-01 0.000000000000e+00 0.000000000000e+00
5.205000000000e+02 5.721598092275e-01 0.000000000000e+00 0.000000000000e+00
5.207500000000e+02 7.195278171281e-01 0.000000000000e+00 0.000000000000e+00
5.210000000000e+02 8.103945815363e-01 0.000000000000e+00 0.000000000000e+00
5.212500000000e+02 8.405663871593e-01 0.000000000000e+00 0.000000000000e+00
5.215000000000e+02 8.100335249826e-01 0.000000000000e+00 0.000000000000e+00
5.217500000000e+02 7.230730471972e-01 0.000000000000e+00 0.000000000000e+00
5.220000000000e+02 5.880578454754e-01 0.000000000000e+00 0.000000000000e+00
5.222500000000e+02 4.169357516911e-01 0.000000000000e+00 0.000000000000e+00
5.225000000000e+02 2.243721200784e-01 0.000000000000e+00 0.000000000000e+00
5.227500000000e+02 2.658919115522e-02 0.000000000000e+00 0.000000000000e+00
5.230000000000e+02 -1.600198743116e-01 0.000000000000e+00 0.000000000000e+00
5.232500000000e+02 -3.203821515012e-01 0.000000000000e+00 0.000000000000e+00
5.235000000000e+02 -4.421889586066e-01 0.000000000000e+00 0.000000000000e+00
5.237500000000e+02 -5.171252530446e-01 0.000000000000e+00 0.000000000000e+00
5.240000000000e+02 -5.417239296027e-01 0.000000000000e+00 0.000000000000e+00
5.242500000000e+02 -5.177155403652e-01 0.000000000000e+00 0.000000000000e+00
5.245000000000e+02 -4.517972034548e-01 0.000000000000e+00 0.000000000000e+00
5.247500000000e+02 -3.548143661594e-01 0.000000000000e+00 0.000000000000e+00
5.250000000000e+02 -2.404268114060e-01 0.000000000000e+00 0.000000000000e+00
5.252500000000e+02 -1.234049181793e-01 0.000000000000e+00 0.000000000000e+00
5.255000000000e+02 -1.776224953327e-02 0.000000000000e+00 0.000000000000e+00
5.257500000000e+02 6.503416431564e-02 0.000000000000e+00 0.000000000000e+00
5.260000000000e+02 1.175312105979e-01 0.000000000000e+00 0.000000000000e+00
5.262500000000e+02 1.372217988169e-01 0.000000000000e+00 0.000000000000e+00
5.265000000000e+02 1.267932254077e-01 0.000000000000e+00 0.000000000000e+00
5.267500000000e+02 9.363333196137e-02 0.000000000000e+00 0.000000000000e+00
5.270000000000e+02 4.863984104664e-02 0.000000000000e+00 0.000000000000e+00
5.272500000000e+02 4.481444083250e-03 0.000000000000e+00 0.000000000000e+00
5.275000000000e+02 -2.645360229591e-02 0.000000000000e+00 0.000000000000e+00
5.277500000000e+02 -3.412833685221e-02 0.000000000000e+00 0.000000000000e+00
5.280000000000e+02 -1.263724596635e-02 0.000000000000e+00 0.000000000000e+00
5.282500000000e+02 3.858661768278e-02 0.000000000000e+00 0.000000000000e+00
5.285000000000e+02 1.143487006900e-01 0.000000000000e+00 0.000000000000e+00
5.287500000000e+02 2.041590528051e-01 0.000000000000e+00 0.000000000000e+00
5.290000000000e+02 2.935648145898e-01 0.000000000000e+00 0.000000000000e+00
5.292500000000e+02 3.661955356049e-01 0.000000000000e+00 0.000000000000e+00
5.295000000000e+02 4.062527446256e-01 0.000000000000e+00 0.000000000000e+00
5.297500000000e+02 4.010939351919e-01 0.000000000000e+00 0.000000000000e+00
5.300000000000e+02 3.435274181600e-01 0.000000000000e+00 0.000000000000e+00
5.302500000000e+02 2.334557347677e-01 0.000000000000e+00 0.000000000000e+00
5.305000000000e+02 7.858114386764e-02 0.000000000000e+00 0.000000000000e+00
5.307500000000e+02 -1.059913720802e-01 0.000000000000e+00 0.000000000000e+00
5.310000000000e+02 -2.992657711552e-01 0.000000000000e+00 0.000000000000e+00
5.312500000000e+02 -4.768315580786e-01 0.000000000000e+00 0.000000000000e+00
5.315000000000e+02 -6.140073718396e-01 0.000000000000e+00 0.000000000000e+00
5.317500000000e+02 -6.892413042522e-01 0.000000000000e+00 0.000000000000e+00
5.320000000000e+02 -6.872993099027e-01 0.000000000000e+00 0.000000000000e+00
5.322500000000e+02 -6.017794248681e-01 0.000000000000e+00 0.000000000000e+00
5.325000000000e+02 -4.365624701687e-01 0.000000000000e+00 0.000000000000e+00
5.327500000000e+02 -2.059417239195e-01 0.000000000000e+00 0.000000000000e+00
5.330000000000e+02 6.665188329478e-02 0.000000000000e+00 0.000000000000e+00
5.332500000000e+02 3.512194835708e-01 0.000000000000e+00 0.000000000000e+00
5.335000000000e+02 6.147642727023e-01 0.000000000000e+00 0.000000000000e+00
5.337500000000e+02 8.254167443869e-01 0.000000000000e+00 0.000000000000e+00
5.340000000000e+02 9.565768866490e-01 0.000000000000e+00 0.000000000000e+00
5.342500000000e+02 9.905141414510e-01 0.000000000000e+00 0.000000000000e+00
5.345000000000e+02 9.209224658282e-01 0.000000000000e+00 0.000000000000e+00
5.347500000000e+02 7.540560756330e-01 0.000000000000e+00 0.000000000000e+00
5.350000000000e+02 5.082552419593e-01 0.000000000000e+00 0.000000000000e+00
5.352500000000e+02 2.118863516579e-01 0.000000000000e+00 0.000000000000e+00
5.355000000000e+02 -1.000631635094e-01 0.000000000000e+00 0.000000000000e+00
5.357500000000e+02 -3.903068529154e-01 0.000000000000e+00 0.000000000000e+00
5.360000000000e+02 -6.239381962663e-01 0.000000000000e+00 0.000000000000e+00
5.362500000000e+02 -7.728497819422e-01 0.000000000000e+00 0.000000000000e+00
5.365000000000e+02 -8.193036782694e-01 0.000000000000e+00 0.000000000000e+00
5.367500000000e+02 -7.581732262421e-01 0.000000000000e+00 0.000000000000e+00
5.370000000000e+02 -5.975530100779e-01 0.000000000000e+00 0.000000000000e+00
5.372500000000e+02 -3.576534785573e-01 0.000000000000e+00 0.000000000000e+00
5.375000000000e+02 -6.812913114684e-02 0.000000000000e+00 0.000000000000e+00
5.377500000000e+02 2.357981925160e-01 0.000000000000e+00 0.000000000000e+00
5.380000000000e+02 5.178965254349e-01 0.000000000000e+00 0.000000000000e+00
5.382500000000e+02 7.455470333874e-01 0.000000000000e+00 0.000000000000e+00
5.385000000000e+02 8.938143338336e-01 0.000000000000e+00 0.000000000000e+00
5.387500000000e+02 9.484264219646e-01 0.000000000000e+00 0.000000000000e+00
5.390000000000e+02 9.072825870525e-01 0.000000000000e+00 0.000000000000e+00
5.392500000000e+02 7.803154187462e-01 0.000000000000e+00 0.000000000000e+00
5.395000000000e+02 5.877627797374e-01 0.000000000000e+00 0.000000000000e+00
5.397500000000e+02 3.571245672481e-01 0.000000000000e+00 0.000000000000e+00
5.400000000000e+02 1.192560371742e-01 0.000000000000e+00 0.000000000000e+00
5.402500000000e+02 -9.584046640858e-02 0.000000000000e+00 0.000000000000e+00
5.405000000000e+02 -2.629353347447e-01 0.000000000000e+00 0.000000000000e+00
5.407500000000e+02 -3.646696290308e-01 0.000000000000e+00 0.000000000000e+00
5.410000000000e+02 -3.934295855238e-01 0.000000000000e+00 0.000000000000e+00
5.412500000000e+02 -3.517829104111e-01 0.000000000000e+00 0.000000000000e+00
5.415000000000e+02 -2.514754216559e-01 0.000000000000e+00 0.000000000000e+00
5.417500000000e+02 -1.111946598886e-01 0.000000000000e+00 0.000000000000e+00
5.420000000000e+02 4.652075439807e-02 0.000000000000e+00 0.000000000000e+00
5.422500000000e+02 1.987358375501e-01 0.000000000000e+00 0.000000000000e+00
5.425000000000e+02 3.254125718215e-01 0.000000000000e+00 0.000000000000e+00
5.427500000000e+02 4.120608913111e-01 0.000000000000e+00 0.000000000000e+00
5.430000000000e+02 4.513821924026e-01 0.000000000000e+00 0.000000000000e+00
5.432500000000e+02 4.437081841104e-01 0.000000000000e+00 0.000000000000e+00
5.435000000000e+02 3.962310982536e-01 0.000000000000e+00 0.000000000000e+00
5.437500000000e+02 3.212094024654e-01 0.000000000000e+00 0.000000000000e+00
5.440000000000e+02 2.334871059813e-01 0.000000000000e+00 0.000000000000e+00
5.442500000000e+02 1.477611612721e-01 0.000000000000e+00 0.000000000000e+00
5.445000000000e+02 7.605630214511e-02 0.000000000000e+00 0.000000000000e+00
5.447500000000e+02 2.581730587126e-02 0.000000000000e+00 0.000000000000e+00
5.450000000000e+02 -1.085747745625e-03 0.000000000000e+00 0.000000000000e+00
5.452500000000e+02 -8.303773124825e-03 0.000000000000e+00 0.000000000000e+00
5.455000000000e+02 -3.950471328235e-03 0.000000000000e+00 0.000000000000e+00
5.457500000000e+02 1.247110840771e-03 0.000000000000e+00 0.000000000000e+00
5.460000000000e+02 -3.755782178260e-03 0.000000000000e+00 0.000000000000e+00
5.462500000000e+02 -2.799770349714e-02 0.000000000000e+00 0.000000000000e+00
5.465000000000e+02 -7.657901979688e-02 0.000000000000e+00 0.000000000000e+00
5.467500000000e+02 -1.494734784739e-01 0.000000000000e+00 0.000000000000e+00
5.470000000000e+02 -2.413067888576e-01 0.000000000000e+00 0.000000000000e+00
5.472500000000e+02 -3.421589514892e-01 0.000000000000e+00 0.000000000000e+00
5.475000000000e+02 -4.392691825981e-01 0.000000000000e+00 0.000000000000e+00
5.477500000000e+02 -5.193626545468e-01 0.000000000000e+00 0.000000000000e+00
5.480000000000e+02 -5.712035993381e-01 0.000000000000e+00 0.000000000000e+00
5.482500000000e+02 -5.879292347937e-01 0.000000000000e+00 0.000000000000e+00
5.485000000000e+02 -5.687428081590e-01 0.000000000000e+00 0.000000000000e+00
5.487500000000e+02 -5.196392280239e-01 0.000000000000e+00 0.000000000000e+00
5.490000000000e+02 -4.529890414702e-01 0.000000000000e+00 0.000000000000e+00
5.492500000000e+02 -3.859921616436e-01 0.000000000000e+00 0.000000000000e+00
5.495000000000e+02 -3.382021749895e-01 0.000000000000e+00 0.000000000000e+00
5.497500000000e+02 -3.284844869252e-01 0.000000000000e+00 0.000000000000e+00
5.500000000000e+02 -3.718799515424e-01 0.000000000000e+00 0.000000000000e+00
5.502500000000e+02 -4.768810318367e-01 0.000000000000e+00 0.000000000000e+00
5.505000000000e+02 -6.435822744733e-01 0.000000000000e+00 0.000000000000e+00
5.507500000000e+02 -8.630459701921e-01 0.000000000000e+00 0.000000000000e+00
5.510000000000e+02 -1.118044452793e+00 0.000000000000e+00 0.000000000000e+00
5.512500000000e+02 -1.385129364802e+00 0.000000000000e+00 0.000000000000e+00
5.515000000000e+02 -1.637767802695e+00 0.000000000000e+00 0.000000000000e+00
5.517500000000e+02 -1.850108602242e+00 0.000000000000e+00 0.000000000000e+00
5.520000000000e+02 -2.000827665675e+00 0.000000000000e+00 0.000000000000e+00
5.522500000000e+02 -2.076468638997e+00 0.000000000000e+00 0.000000000000e+00
5.525000000000e+02 -2.073751634969e+00 0.000000000000e+00 0.000000000000e+00
5.527500000000e+02 -2.000461678204e+00 0.000000000000e+00 0.000000000000e+00
5.530000000000e+02 -1.874730872294e+00 0.000000000000e+00 0.000000000000e+00
5.532500000000e+02 -1.722764575686e+00 0.000000000000e+00 0.000000000000e+00
5.535000000000e+02 -1.575296949343e+00 0.000000000000e+00 0.000000000000e+00
5.537500000000e+02 -1.463259422526e+00 0.000000000000e+00 0.000000000000e+00
5.540000000000e+02 -1.413276158358e+00 0.000000000000e+00 0.000000000000e+00
5.542500000000e+02 -1.443642416432e+00 0.000000000000e+00 0.000000000000e+00
5.545000000000e+02 -1.561386759031e+00 0.000000000000e+00 0.000000000000e+00
5.547500000000e+02 -1.760872712697e+00 0.000000000000e+00 0.000000000000e+00
5.550000000000e+02 -2.024179822103e+00 0.000000000000e+00 0.000000000000e+00
5.552500000000e+02 -2.323248885024e+00 0.000000000000e+00 0.000000000000e+00
5.555000000000e+02 -2.623518723763e+00 0.000000000000e+00 0.000000000000e+00
5.557500000000e+02 -2.888560144940e+00 0.000000000000e+00 0.000000000000e+00
5.560000000000e+02 -3.085059941974e+00 0.000000000000e+00 0.000000000000e+00
5.562500000000e+02 -3.187447251289e+00 0.000000000000e+00 0.000000000000e+00
5.565000000000e+02 -3.181496249448e+00 0.000000000000e+00 0.000000000000e+00
5.567500000000e+02 -3.066378071926e+00 0.000000000000e+00 0.000000000000e+00
5.570000000000e+02 -2.854851608413e+00 0.000000000000e+00 0.000000000000e+00
5.572500000000e+02 -2.571546577938e+00 0.000000000000e+00 0.000000000000e+00
5.575000000000e+02 -2.249565022945e+00 0.000000000000e+00 0.000000000000e+00
5.577500000000e+02 -1.925869569544e+00 0.000000000000e+00 0.000000000000e+00
5.580000000000e+02 -1.636103230058e+00 0.000000000000e+00 0.000000000000e+00
5.582500000000e+02 -1.409570359851e+00 0.000000000000e+00 0.000000000000e+00
5.585000000000e+02 -1.265089039255e+00 0.000000000000e+00 0.000000000000e+00
5.587500000000e+02 -1.208304130078e+00 0.000000000000e+00 0.000000000000e+00
5.590000000000e+02 -1.230844773076e+00 0.000000000000e+00 0.000000000000e+00
5.592500000000e+02 -1.311449576407e+00 0.000000000000e+00 0.000000000000e+00
5.595000000000e+02 -1.418904544941e+00 0.000000000000e+00 0.000000000000e+00
5.597500000000e+02 -1.516382756672e+00 0.000000000000e+00 0.000000000000e+00
5.600000000000e+02 -1.566577463805e+00 0.000000000000e+00 0.000000000000e+00
5.602500000000e+02 -1.536909689574e+00 0.000000000000e+00 0.000000000000e+00
5.605000000000e+02 -1.404082963256e+00 0.000000000000e+00 0.000000000000e+00
5.607500000000e+02 -1.157352330853e+00 0.000000000000e+00 0.000000000000e+00
5.610000000000e+02 -8.000582182141e-01 0.000000000000e+00 0.000000000000e+00
5.612500000000e+02 -3.492215136902e-01 0.000000000000e+00 0.000000000000e+00
5.615000000000e+02 1.667309151109e-01 0.000000000000e+00 0.000000000000e+00
5.617500000000e+02 7.117800149425e-01 0.000000000000e+00 0.000000000000e+00
5.620000000000e+02 1.247125000833e+00 0.000000000000e+00 0.000000000000e+00
5.622500000000e+02 1.736313643663e+00 0.000000000000e+00 0.000000000000e+00
5.625000000000e+02 2.149977767312e+00 0.000000000000e+00 0.000000000000e+00
5.627500000000e+02 2.469522205324e+00 0.000000000000e+00 0.000000000000e+00
5.630000000000e+02 2.689268993651e+00 0.000000000000e+00 0.000000000000e+00
5.632500000000e+02 2.816780034159e+00 0.000000000000e+00 0.000000000000e+00
5.635000000000e+02 2.871338828967e+00 0.000000000000e+00 0.000000000000e+00
5.637500000000e+02 2.880828507650e+00 0.000000000000e+00 0.000000000000e+00
5.640000000000e+02 2.877463233836e+00 0.000000000000e+00 0.000000000000e+00
5.642500000000e+02 2.892982896517e+00 0.000000000000e+00 0.000000000000e+00
5.645000000000e+02 2.953986393663e+00 0.000000000000e+00 0.000000000000e+00
5.647500000000e+02 3.078049058907e+00 0.000000000000e+00 0.000000000000e+00
5.650000000000e+02 3.271150626033e+00 0.000000000000e+00 0.000000000000e+00
5.652500000000e+02 3.526749776563e+00 0.000000000000e+00 0.000000000000e+00
5.655000000000e+02 3.826607629916e+00 0.000000000000e+00 0.000000000000e+00
5.657500000000e+02 4.143218915347e+00 0.000000000000e+00 0.000000000000e+00
5.660000000000e+02 4.443490152461e+00 0.000000000000e+00 0.000000000000e+00
5.662500000000e+02 4.693139034465e+00 0.000000000000e+00 0.000000000000e+00
5.665000000000e+02 4.861200222499e+00 0.000000000000e+00 0.000000000000e+00
5.667500000000e+02 4.924020693267e+00 0.000000000000e+00 0.000000000000e+00
5.670000000000e+02 4.868211049600e+00 0.000000000000e+00 0.000000000000e+00
5.672500000000e+02 4.692174359888e+00 0.000000000000e+00 0.000000000000e+00
5.675000000000e+02 4.406037987790e+00 0.000000000000e+00 0.000000000000e+00
5.677500000000e+02 4.030037116671e+00 0.000000000000e+00 0.000000000000e+00
5.680000000000e+02 3.591609882690e+00 0.000000000000e+00 0.000000000000e+00
5.682500000000e+02 3.121634262224e+00 0.000000000000e+00 0.000000000000e+00
5.685000000000e+02 2.650343577496e+00 0.000000000000e+00 0.000000000000e+00
5.687500000000e+02 2.203487536205e+00 0.000000000000e+00 0.000000000000e+00
5.690000000000e+02 1.799256921979e+00 0.000000000000e+00 0.000000000000e+00
5.692500000000e+02 1.446371199149e+00 0.000000000000e+00 0.000000000000e+00
5.695000000000e+02 1.143557647209e+00 0.000000000000e+00 0.000000000000e+00
5.697500000000e+02 8.804531256812e-01 0.000000000000e+00 0.000000000000e+00
5.700000000000e+02 6.397631434892e-01 0.000000000000e+00 0.000000000000e+00
5.702500000000e+02 4.003445888771e-01 0.000000000000e+00 0.000000000000e+00
5.705000000000e+02 1.407606393497e-01 0.000000000000e+00 0.000000000000e+00
5.707500000000e+02 -1.571962185824e-01 0.000000000000e+00 0.000000000000e+00
5.710000000000e+02 -5.054991302907e-01 0.000000000000e+00 0.000000000000e+00
5.712500000000e+02 -9.078017903343e-01 0.000000000000e+00 0.000000000000e+00
5.715000000000e+02 -1.358538727098e+00 0.000000000000e+00 0.000000000000e+00
5.717500000000e+02 -1.843307448710e+00 0.000000000000e+00 0.000000000000e+00
5.720000000000e+02 -2.340451876594e+00 0.000000000000e+00 0.000000000000e+00
5.722500000000e+02 -2.823605720867e+00 0.000000000000e+00 0.000000000000e+00
5.725000000000e+02 -3.264831429100e+00 0.000000000000e+00 0.000000000000e+00
5.727500000000e+02 -3.637920659273e+00 0.000000000000e+00 0.000000000000e+00
5.730000000000e+02 -3.921413672885e+00 0.000000000000e+00 0.000000000000e+00
5.732500000000e+02 -4.100946784927e+00 0.000000000000e+00 0.000000000000e+00
5.735000000000e+02 -4.170640004984e+00 0.000000000000e+00 0.000000000000e+00
5.737500000000e+02 -4.133375530559e+00 0.000000000000e+00 0.000000000000e+00
5.740000000000e+02 -3.999971777342e+00 0.000000000000e+00 0.000000000000e+00
5.742500000000e+02 -3.787405702719e+00 0.000000000000e+00 0.000000000000e+00
5.745000000000e+02 -3.516358412060e+00 0.000000000000e+00 0.000000000000e+00
5.747500000000e+02 -3.208439764155e+00 0.000000000000e+00 0.000000000000e+00
5.750000000000e+02 -2.883477443930e+00 0.000000000000e+00 0.000000000000e+00
5.752500000000e+02 -2.557232539325e+00 0.000000000000e+00 0.000000000000e+00
5.755000000000e+02 -2.239832128229e+00 0.000000000000e+00 0.000000000000e+00
5.757500000000e+02 -1.935101162377e+00 0.000000000000e+00 0.000000000000e+00
5.760000000000e+02 -1.640846981592e+00 0.000000000000e+00 0.000000000000e+00
5.762500000000e+02 -1.350018265554e+00 0.000000000000e+00 0.000000000000e+00
5.765000000000e+02 -1.052543960266e+00 0.000000000000e+00 0.000000000000e+00
5.767500000000e+02 -7.375718043085e-01 0.000000000000e+00 0.000000000000e+00
5.770000000000e+02 -3.957809704853e-01 0.000000000000e+00 0.000000000000e+00
5.772500000000e+02 -2.144359682333e-02 0.000000000000e+00 0.000000000000e+00
5.775000000000e+02 3.860460871318e-01 0.000000000000e+00 0.000000000000e+00
5.777500000000e+02 8.213762035444e-01 0.000000000000e+00 0.000000000000e+00
5.780000000000e+02 1.273352101983e+00 0.000000000000e+00 0.000000000000e+00
5.782500000000e+02 1.725744837925e+00 0.000000000000e+00 0.000000000000e+00
5.785000000000e+02 2.158828796875e+00 0.000000000000e+00 0.000000000000e+00
5.787500000000e+02 2.551396489941e+00 0.000000000000e+00 0.000000000000e+00
5.790000000000e+02 2.882981969562e+00 0.000000000000e+00 0.000000000000e+00
5.792500000000e+02 3.136004988761e+00 0.000000000000e+00 0.000000000000e+00
5.795000000000e+02 3.297567103567e+00 0.000000000000e+00 0.000000000000e+00
5.797500000000e+02 3.360684447987e+00 0.000000000000e+00 0.000000000000e+00
5.800000000000e+02 3.324821581732e+00 0.000000000000e+00 0.000000000000e+00
5.802500000000e+02 3.195685219531e+00 0.000000000000e+00 0.000000000000e+00
5.805000000000e+02 2.984332924337e+00 0.000000000000e+00 0.000000000000e+00
5.807500000000e+02 2.705737382499e+00 0.000000000000e+00 0.000000000000e+00
5.810000000000e+02 2.377010971108e+00 0.000000000000e+00 0.000000000000e+00
5.812500000000e+02 2.015530474379e+00 0.000000000000e+00 0.000000000000e+00
5.815000000000e+02 1.637204543401e+00 0.000000000000e+00 0.000000000000e+00
5.817500000000e+02 1.255097674108e+00 0.000000000000e+00 0.000000000000e+00
5.820000000000e+02 8.785689811716e-01 0.000000000000e+00 0.000000000000e+00
5.822500000000e+02 5.130099885512e-01 0.000000000000e+00 0.000000000000e+00
5.825000000000e+02 1.601832305717e-01 0.000000000000e+00 0.000000000000e+00
5.827500000000e+02 -1.809164536431e-01 0.000000000000e+00 0.000000000000e+00
5.830000000000e+02 -5.128232674755e-01 0.000000000000e+00 0.000000000000e+00
5.832500000000e+02 -8.381760925188e-01 0.000000000000e+00 0.000000000000e+00
5.835000000000e+02 -1.158320171952e+00 0.000000000000e+00 0.000000000000e+00
5.837500000000e+02 -1.472138697777e+00 0.000000000000e+00 0.000000000000e+00
5.840000000000e+02 -1.775284000937e+00 0.000000000000e+00 0.000000000000e+00
5.842500000000e+02 -2.059922630883e+00 0.000000000000e+00 0.000000000000e+00
5.845000000000e+02 -2.315039454876e+00 0.000000000000e+00 0.000000000000e+00
5.847500000000e+02 -2.527272027261e+00 0.000000000000e+00 0.000000000000e+00
5.850000000000e+02 -2.682177252144e+00 0.000000000000e+00 0.000000000000e+00
5.852500000000e+02 -2.765776367155e+00 0.000000000000e+00 0.000000000000e+00
5.855000000000e+02 -2.766188265686e+00 0.000000000000e+00 0.000000000000e+00
5.857500000000e+02 -2.675149306276e+00 0.000000000000e+00 0.000000000000e+00
5.860000000000e+02 -2.489231143620e+00 0.000000000000e+00 0.000000000000e+00
5.862500000000e+02 -2.210604755170e+00 0.000000000000e+00 0.000000000000e+00
5.865000000000e+02 -1.847253915119e+00 0.000000000000e+00 0.000000000000e+00
5.867500000000e+02 -1.412607881572e+00 0.000000000000e+00 0.000000000000e+00
5.870000000000e+02 -9.246326991750e-01 0.000000000000e+00 0.000000000000e+00
5.872500000000e+02 -4.044846711882e-01 0.000000000000e+00 0.000000000000e+00
5.875000000000e+02 1.251196368451e-01 0.000000000000e+00 0.000000000000e+00
5.877500000000e+02 6.416312010659e-01 0.000000000000e+00 0.000000000000e+00
5.880000000000e+02 1.124300434940e+00 0.000000000000e+00 0.000000000000e+00
5.882500000000e+02 1.555535502067e+00 0.000000000000e+00 0.000000000000e+00
5.885000000000e+02 1.921847377140e+00 0.000000000000e+00 0.000000000000e+00
5.887500000000e+02 2.214297088811e+00 0.000000000000e+00 0.000000000000e+00
5.890000000000e+02 2.428425760796e+00 0.000000000000e+00 0.000000000000e+00
5.892500000000e+02 2.563715010607e+00 0.000000000000e+00 0.000000000000e+00
5.895000000000e+02 2.622685367197e+00 0.000000000000e+00 0.000000000000e+00
5.897500000000e+02 2.609785815684e+00 0.000000000000e+00 0.000000000000e+00
5.900000000000e+02 2.530252336311e+00 0.000000000000e+00 0.000000000000e+00
5.902500000000e+02 2.389113918484e+00 0.000000000000e+00 0.000000000000e+00
5.905000000000e+02 2.190500608345e+00 0.000000000000e+00 0.000000000000e+00
5.907500000000e+02 1.937362485816e+00 0.000000000000e+00 0.000000000000e+00
5.910000000000e+02 1.631646767143e+00 0.000000000000e+00 0.000000000000e+00
5.912500000000e+02 1.274910444215e+00 0.000000000000e+00 0.000000000000e+00
5.915000000000e+02 8.692772385729e-01 0.000000000000e+00 0.000000000000e+00
5.917500000000e+02 4.185895234057e-01 0.000000000000e+00 0.000000000000e+00
5.920000000000e+02 -7.043348953786e-02 0.000000000000e+00 0.000000000000e+00
5.922500000000e+02 -5.872345470910e-01 0.000000000000e+00 0.000000000000e+00
5.925000000000e+02 -1.116844166638e+00 0.000000000000e+00 0.000000000000e+00
5.927500000000e+02 -1.639843145368e+00 0.000000000000e+00 0.000000000000e+00
5.930000000000e+02 -2.132948238297e+00 0.000000000000e+00 0.000000000000e+00
5.932500000000e+02 -2.570228871861e+00 0.000000000000e+00 0.000000000000e+00
5.935000000000e+02 -2.924878559195e+00 0.000000000000e+00 0.000000000000e+00
5.937500000000e+02 -3.171385797712e+00 0.000000000000e+00 0.000000000000e+00
5.940000000000e+02 -3.287886274277e+00 0.000000000000e+00 0.000000000000e+00
5.942500000000e+02 -3.258440074000e+00 0.000000000000e+00 0.000000000000e+00
5.945000000000e+02 -3.074970217947e+00 0.000000000000e+00 0.000000000000e+00
5.947500000000e+02 -2.738624320055e+00 0.000000000000e+00 0.000000000000e+00
5.950000000000e+02 -2.260377273743e+00 0.000000000000e+00 0.000000000000e+00
5.952500000000e+02 -1.660773373252e+00 0.000000000000e+00 0.000000000000e+00
5.955000000000e+02 -9.688014821754e-01 0.000000000000e+00 0.000000000000e+00
5.957500000000e+02 -2.199949405339e-01 0.000000000000e+00 0.000000000000e+00
5.960000000000e+02 5.460636333687e-01 0.000000000000e+00 0.000000000000e+00
5.962500000000e+02 1.288585100107e+00 0.000000000000e+00 0.000000000000e+00
5.965000000000e+02 1.968479114206e+00 0.000000000000e+00 0.000000000000e+00
5.967500000000e+02 2.551034475269e+00 0.000000000000e+00 0.000000000000e+00
5.970000000000e+02 3.008119785080e+00 0.000000000000e+00 0.000000000000e+00
5.972500000000e+02 3.319713406081e+00 0.000000000000e+00 0.000000000000e+00
5.975000000000e+02 3.474657763754e+00 0.000000000000e+00 0.000000000000e+00
5.977500000000e+02 3.470629689179e+00 0.000000000000e+00 0.000000000000e+00
5.980000000000e+02 3.313412533769e+00 0.000000000000e+00 0.000000000000e+00
5.982500000000e+02 3.015634314457e+00 0.000000000000e+00 0.000000000000e+00
5.985000000000e+02 2.595188442997e+00 0.000000000000e+00 0.000000000000e+00
5.987500000000e+02 2.073572671459e+00 0.000000000000e+00 0.000000000000e+00
5.990000000000e+02 1.474365560272e+00 0.000000000000e+00 0.000000000000e+00
5.992500000000e+02 8.220110487543e-01 0.000000000000e+00 0.000000000000e+00
5.995000000000e+02 1.410084212117e-01 0.000000000000e+00 0.000000000000e+00
5.997500000000e+02 -5.444812784276e-01 0.000000000000e+00 0.000000000000e+00
6.000000000000e+02 -1.210686799373e+00 0.000000000000e+00 0.000000000000e+00
6.002500000000e+02 -1.834081481489e+00 0.000000000000e+00 0.000000000000e+00
6.005000000000e+02 -2.391230957917e+00 0.000000000000e+00 0.000000000000e+00
6.007500000000e+02 -2.858833268395e+00 0.000000000000e+00 0.000000000000e+00
6.010000000000e+02 -3.214123285103e+00 0.000000000000e+00 0.000000000000e+00
6.012500000000e+02 -3.435751151083e+00 0.000000000000e+00 0.000000000000e+00
6.015000000000e+02 -3.505156022017e+00 0.000000000000e+00 0.000000000000e+00
6.017500000000e+02 -3.408354662932e+00 0.000000000000e+00 0.000000000000e+00
6.020000000000e+02 -3.137964989671e+00 0.000000000000e+00 0.000000000000e+00
6.022500000000e+02 -2.695203573067e+00 0.000000000000e+00 0.000000000000e+00
6.025000000000e+02 -2.091547675141e+00 0.000000000000e+00 0.000000000000e+00
6.027500000000e+02 -1.349746717845e+00 0.000000000000e+00 0.000000000000e+00
6.030000000000e+02 -5.039095904065e-01 0.000000000000e+00 0.000000000000e+00
6.032500000000e+02 4.015193960071e-01 0.000000000000e+00 0.000000000000e+00
6.035000000000e+02 1.313960723037e+00 0.000000000000e+00 0.000000000000e+00
6.037500000000e+02 2.175997108825e+00 0.000000000000e+00 0.000000000000e+00
6.040000000000e+02 2.929542521306e+00 0.000000000000e+00 0.000000000000e+00
6.042500000000e+02 3.520527230386e+00 0.000000000000e+00 0.000000000000e+00
6.045000000000e+02 3.903648819516e+00 0.000000000000e+00 0.000000000000e+00
6.047500000000e+02 4.046694371820e+00 0.000000000000e+00 0.000000000000e+00
6.050000000000e+02 3.933952608068e+00 0.000000000000e+00 0.000000000000e+00
6.052500000000e+02 3.568307561362e+00 0.000000000000e+00 0.000000000000e+00
6.055000000000e+02 2.971730611368e+00 0.000000000000e+00 0.000000000000e+00
6.057500000000e+02 2.184051485541e+00 0.000000000000e+00 0.000000000000e+00
6.060000000000e+02 1.260071927961e+00 0.000000000000e+00 0.000000000000e+00
6.062500000000e+02 2.652660242880e-01 0.000000000000e+00 0.000000000000e+00
6.065000000000e+02 -7.295334294043e-01 0.000000000000e+00 0.000000000000e+00
6.067500000000e+02 -1.653951736204e+00 0.000000000000e+00 0.000000000000e+00
6.070000000000e+02 -2.443827739033e+00 0.000000000000e+00 0.000000000000e+00
6.072500000000e+02 -3.046353492748e+00 0.000000000000e+00 0.000000000000e+00
6.075000000000e+02 -3.424116009090e+00 0.000000000000e+00 0.000000000000e+00
6.077500000000e+02 -3.557683610715e+00 0.000000000000e+00 0.000000000000e+00
6.080000000000e+02 -3.446540493143e+00 0.000000000000e+00 0.000000000000e+00
6.082500000000e+02 -3.108350229480e+00 0.000000000000e+00 0.000000000000e+00
6.085000000000e+02 -2.576700441320e+00 0.000000000000e+00 0.000000000000e+00
6.087500000000e+02 -1.897626480307e+00 0.000000000000e+00 0.000000000000e+00
6.090000000000e+02 -1.125315654348e+00 0.000000000000e+00 0.000000000000e+00
6.092500000000e+02 -3.174453885137e-01 0.000000000000e+00 0.000000000000e+00
6.095000000000e+02 4.693939223333e-01 0.000000000000e+00 0.000000000000e+00
6.097500000000e+02 1.183793121770e+00 0.000000000000e+00 0.000000000000e+00
6.100000000000e+02 1.782828835092e+00 0.000000000000e+00 0.000000000000e+00
6.102500000000e+02 2.234386917568e+00 0.000000000000e+00 0.000000000000e+00
6.105000000000e+02 2.518435274175e+00 0.000000000000e+00 0.000000000000e+00
6.107500000000e+02 2.627288519989e+00 0.000000000000e+00 0.000000000000e+00
6.110000000000e+02 2.564995630883e+00 0.000000000000e+00 0.000000000000e+00
6.112500000000e+02 2.346038530215e+00 0.000000000000e+00 0.000000000000e+00
6.115000000000e+02 1.993551723110e+00 0.000000000000e+00 0.000000000000e+00
6.117500000000e+02 1.537263672095e+00 0.000000000000e+00 0.000000000000e+00
6.120000000000e+02 1.011327478908e+00 0.000000000000e+00 0.000000000000e+00
6.122500000000e+02 4.521625739749e-01 0.000000000000e+00 0.000000000000e+00
6.125000000000e+02 -1.036175772292e-01 0.000000000000e+00 0.000000000000e+00
6.127500000000e+02 -6.211536790312e-01 0.000000000000e+00 0.000000000000e+00
6.130000000000e+02 -1.069146510176e+00 0.000000000000e+00 0.000000000000e+00
6.132500000000e+02 -1.421502337958e+00 0.000000000000e+00 0.000000000000e+00
6.135000000000e+02 -1.658782061532e+00 0.000000000000e+00 0.000000000000e+00
6.137500000000e+02 -1.769389809033e+00 0.000000000000e+00 0.000000000000e+00
6.140000000000e+02 -1.750407127173e+00 0.000000000000e+00 0.000000000000e+00
6.142500000000e+02 -1.607959152627e+00 0.000000000000e+00 0.000000000000e+00
6.145000000000e+02 -1.356999011834e+00 0.000000000000e+00 0.000000000000e+00
6.147500000000e+02 -1.020422628733e+00 0.000000000000e+00 0.000000000000e+00
6.150000000000e+02 -6.274796736530e-01 0.000000000000e+00 0.000000000000e+00
6.152500000000e+02 -2.115233956665e-01 0.000000000000e+00 0.000000000000e+00
6.155000000000e+02 1.927670972630e-01 0.000000000000e+00 0.000000000000e+00
6.157500000000e+02 5.524677663951e-01 0.000000000000e+00 0.000000000000e+00
6.160000000000e+02 8.394946319991e-01 0.000000000000e+00 0.000000000000e+00
6.162500000000e+02 1.033350188076e+00 0.000000000000e+00 0.000000000000e+00
6.165000000000e+02 1.123188370694e+00 0.000000000000e+00 0.000000000000e+00
6.167500000000e+02 1.108904347411e+00 0.000000000000e+00 0.000000000000e+00
6.170000000000e+02 1.001052566884e+00 0.000000000000e+00 0.000000000000e+00
6.172500000000e+02 8.195324107325e-01 0.000000000000e+00 0.000000000000e+00
6.175000000000e+02 5.911389502267e-01 0.000000000000e+00 0.000000000000e+00
6.177500000000e+02 3.462351194380e-01 0.000000000000e+00 0.000000000000e+00
6.180000000000e+02 1.149373638535e-01 0.000000000000e+00 0.000000000000e+00
6.182500000000e+02 -7.670269999609e-02 0.000000000000e+00 0.000000000000e+00
6.185000000000e+02 -2.100099558699e-01 0.000000000000e+00 0.000000000000e+00
6.187500000000e+02 -2.760232552312e-01 0.000000000000e+00 0.000000000000e+00
6.190000000000e+02 -2.765042325346e-01 0.000000000000e+00 0.000000000000e+00
6.192500000000e+02 -2.234340984903e-01 0.000000000000e+00 0.000000000000e+00
6.195000000000e+02 -1.370225698471e-01 0.000000000000e+00 0.000000000000e+00
6.197500000000e+02 -4.246863964190e-02 0.000000000000e+00 0.000000000000e+00
6.200000000000e+02 3.409496260087e-02 0.000000000000e+00 0.000000000000e+00
6.202500000000e+02 6.990282623482e-02 0.000000000000e+00 0.000000000000e+00
6.205000000000e+02 4.947045838641e-02 0.000000000000e+00 0.000000000000e+00
6.207500000000e+02 -3.248454606208e-02 0.000000000000e+00 0.000000000000e+00
6.210000000000e+02 -1.695998956079e-01 0.000000000000e+00 0.000000000000e+00
6.212500000000e+02 -3.441938769821e-01 0.000000000000e+00 0.000000000000e+00
6.215000000000e+02 -5.293982397083e-01 0.000000000000e+00 0.000000000000e+00
6.217500000000e+02 -6.928703775322e-01 0.000000000000e+00 0.000000000000e+00
6.220000000000e+02 -8.016088322590e-01 0.000000000000e+00 0.000000000000e+00
6.222500000000e+02 -8.272065666118e-01 0.000000000000e+00 0.000000000000e+00
6.225000000000e+02 -7.507758633889e-01 0.000000000000e+00 0.000000000000e+00
6.227500000000e+02 -5.667862899495e-01 0.000000000000e+00 0.000000000000e+00
6.230000000000e+02 -2.851769833229e-01 0.000000000000e+00 0.000000000000e+00
6.232500000000e+02 6.867577491953e-02 0.000000000000e+00 0.000000000000e+00
6.235000000000e+02 4.562627412008e-01 0.000000000000e+00 0.000000000000e+00
6.237500000000e+02 8.303199287645e-01 0.000000000000e+00 0.000000000000e+00
6.240000000000e+02 1.140771594853e+00 0.000000000000e+00 0.000000000000e+00
6.242500000000e+02 1.341476412343e+00 0.000000000000e+00 0.000000000000e+00
6.245000000000e+02 1.396861397764e+00 0.000000000000e+00 0.000000000000e+00
6.247500000000e+02 1.287499240367e+00 0.000000000000e+00 0.000000000000e+00
6.250000000000e+02 1.013789954994e+00 0.000000000000e+00 0.000000000000e+00
6.252500000000e+02 5.971374091693e-01 0.000000000000e+00 0.000000000000e+00
6.255000000000e+02 7.833701130458e-02 0.000000000000e+00 0.000000000000e+00
6.257500000000e+02 -4.867304465389e-01 0.000000000000e+00 0.000000000000e+00
6.260000000000e+02 -1.033624373488e+00 0.000000000000e+00 0.000000000000e+00
6.262500000000e+02 -1.497288896118e+00 0.000000000000e+00 0.000000000000e+00
6.265000000000e+02 -1.820391167111e+00 0.000000000000e+00 0.000000000000e+00
6.267500000000e+02 -1.960940094467e+00 0.000000000000e+00 0.000000000000e+00
6.270000000000e+02 -1.898136731959e+00 0.000000000000e+00 0.000000000000e+00
6.272500000000e+02 -1.635620057417e+00 0.000000000000e+00 0.000000000000e+00
6.275000000000e+02 -1.201606022563e+00 0.000000000000e+00 0.000000000000e+00
6.277500000000e+02 -6.458294220134e-01 0.000000000000e+00 0.000000000000e+00
6.280000000000e+02 -3.363112680067e-02 0.000000000000e+00 0.000000000000e+00
6.282500000000e+02 5.620727963535e-01 0.000000000000e+00 0.000000000000e+00
6.285000000000e+02 1.069904551855e+00 0.000000000000e+00 0.000000000000e+00
6.287500000000e+02 1.429024525129e+00 0.000000000000e+00 0.000000000000e+00
6.290000000000e+02 1.596823726606e+00 0.000000000000e+00 0.000000000000e+00
6.292500000000e+02 1.554281636018e+00 0.000000000000e+00 0.000000000000e+00
6.295000000000e+02 1.308272002118e+00 0.000000000000e+00 0.000000000000e+00
6.297500000000e+02 8.905096268674e-01 0.000000000000e+00 0.000000000000e+00
6.300000000000e+02 3.532856192396e-01 0.000000000000e+00 0.000000000000e+00
6.302500000000e+02 -2.374264139778e-01 0.000000000000e+00 0.000000000000e+00
6.305000000000e+02 -8.105563064569e-01 0.000000000000e+00 0.000000000000e+00
6.307500000000e+02 -1.299054347673e+00 0.000000000000e+00 0.000000000000e+00
6.310000000000e+02 -1.648315945938e+00 0.000000000000e+00 0.000000000000e+00
6.312500000000e+02 -1.822798231997e+00 0.000000000000e+00 0.000000000000e+00
6.315000000000e+02 -1.809974783241e+00 0.000000000000e+00 0.000000000000e+00
6.317500000000e+02 -1.621152751182e+00 0.000000000000e+00 0.000000000000e+00
6.320000000000e+02 -1.289116529958e+00 0.000000000000e+00 0.000000000000e+00
6.322500000000e+02 -8.630006617202e-01 0.000000000000e+00 0.000000000000e+00
6.325000000000e+02 -4.011694897363e-01 0.000000000000e+00 0.000000000000e+00
6.327500000000e+02 3.686060392437e-02 0.000000000000e+00 0.000000000000e+00
6.330000000000e+02 3.983140913266e-01 0.000000000000e+00 0.000000000000e+00
6.332500000000e+02 6.437804233923e-01 0.000000000000e+00 0.000000000000e+00
6.335000000000e+02 7.516974858582e-01 0.000000000000e+00 0.000000000000e+00
6.337500000000e+02 7.201545459874e-01 0.000000000000e+00 0.000000000000e+00
6.340000000000e+02 5.658762494838e-01 0.000000000000e+00 0.000000000000e+00
6.342500000000e+02 3.206597621978e-01 0.000000000000e+00 0.000000000000e+00
6.345000000000e+02 2.589619238850e-02 0.000000000000e+00 0.000000000000e+00
6.347500000000e+02 -2.739370167311e-01 0.000000000000e+00 0.000000000000e+00
6.350000000000e+02 -5.378096296078e-01 0.000000000000e+00 0.000000000000e+00
6.352500000000e+02 -7.337319045166e-01 0.000000000000e+00 0.000000000000e+00
6.355000000000e+02 -8.426224231739e-01 0.000000000000e+00 0.000000000000e+00
6.357500000000e+02 -8.599594387682e-01 0.000000000000e+00 0.000000000000e+00
6.360000000000e+02 -7.950844693184e-01 0.000000000000e+00 0.000000000000e+00
6.362500000000e+02 -6.683953801393e-01 0.000000000000e+00 0.000000000000e+00
6.365000000000e+02 -5.069863107437e-01 0.000000000000e+00 0.000000000000e+00
6.367500000000e+02 -3.395148080547e-01 0.000000000000e+00 0.000000000000e+00
6.370000000000e+02 -1.911696492581e-01 0.000000000000e+00 0.000000000000e+00
6.372500000000e+02 -7.956413621353e-02 0.000000000000e+00 0.000000000000e+00
6.375000000000e+02 -1.219966740365e-02 0.000000000000e+00 0.000000000000e+00
6.377500000000e+02 1.413570021896e-02 0.000000000000e+00 0.000000000000e+00
6.380000000000e+02 1.200252660545e-02 0.000000000000e+00 0.000000000000e+00
6.382500000000e+02 2.802295616396e-04 0.000000000000e+00 0.000000000000e+00
6.385000000000e+02 5.051640901900e-05 0.000000000000e+00 0.000000000000e+00
6.387500000000e+02 3.014945917319e-02 0.000000000000e+00 0.000000000000e+00
6.390000000000e+02 1.031927486252e-01 0.000000000000e+00 0.000000000000e+00
6.392500000000e+02 2.227921861042e-01 0.000000000000e+00 0.000000000000e+00
6.395000000000e+02 3.824740395686e-01 0.000000000000e+00 0.000000000000e+00
6.397500000000e+02 5.665157706005e-01 0.000000000000e+00 0.000000000000e+00
6.400000000000e+02 7.525852784772e-01 0.000000000000e+00 0.000000000000e+00
6.402500000000e+02 9.157510658718e-01 0.000000000000e+00 0.000000000000e+00
6.405000000000e+02 1.033185066895e+00 0.000000000000e+00 0.000000000000e+00
6.407500000000e+02 1.088743878354e+00 0.000000000000e+00 0.000000000000e+00
6.410000000000e+02 1.076612732732e+00 0.000000000000e+00 0.000000000000e+00
6.412500000000e+02 1.003332022723e+00 0.000000000000e+00 0.000000000000e+00
6.415000000000e+02 8.877785763019e-01 0.000000000000e+00 0.000000000000e+00
6.417500000000e+02 7.590039694486e-01 0.000000000000e+00 0.000000000000e+00
6.420000000000e+02 6.521875381472e-01 0.000000000000e+00 0.000000000000e+00
6.422500000000e+02 6.032850389672e-01 0.000000000000e+00 0.000000000000e+00
6.425000000000e+02 6.431918856437e-01 0.000000000000e+00 0.000000000000e+00
6.427500000000e+02 7.923520432715e-01 0.000000000000e+00 0.000000000000e+00
6.430000000000e+02 1.056708831671e+00 0.000000000000e+00 0.000000000000e+00
6.432500000000e+02 1.425713936082e+00 0.000000000000e+00 0.000000000000e+00
6.435000000000e+02 1.872810808138e+00 0.000000000000e+00 0.000000000000e+00
6.437500000000e+02 2.358432866119e+00 0.000000000000e+00 0.000000000000e+00
6.440000000000e+02 2.835162836650e+00 0.000000000000e+00 0.000000000000e+00
6.442500000000e+02 3.254348661763e+00 0.000000000000e+00 0.000000000000e+00
6.445000000000e+02 3.573219597227e+00 0.000000000000e+00 0.000000000000e+00
6.447500000000e+02 3.761435128649e+00 0.000000000000e+00 0.000000000000e+00
6.450000000000e+02 3.806049795301e+00 0.000000000000e+00 0.000000000000e+00
6.452500000000e+02 3.714085037432e+00 0.000000000000e+00 0.000000000000e+00
6.455000000000e+02 3.512236508512e+00 0.000000000000e+00 0.000000000000e+00
6.457500000000e+02 3.243663260424e+00 0.000000000000e+00 0.000000000000e+00
6.460000000000e+02 2.962241916614e+00 0.000000000000e+00 0.000000000000e+00
6.462500000000e+02 2.725058529410e+00 0.000000000000e+00 0.000000000000e+00
6.465000000000e+02 2.584193434318e+00 0.000000000000e+00 0.000000000000e+00
6.467500000000e+02 2.578985441608e+00 0.000000000000e+00 0.000000000000e+00
6.470000000000e+02 2.729918703949e+00 0.000000000000e+00 0.000000000000e+00
6.472500000000e+02 3.035061985148e+00 0.000000000000e+00 0.000000000000e+00
6.475000000000e+02 3.469634893857e+00 0.000000000000e+00 0.000000000000e+00
6.477500000000e+02 3.988829562839e+00 0.000000000000e+00 0.000000000000e+00
6.480000000000e+02 4.533544063208e+00 0.000000000000e+00 0.000000000000e+00
6.482500000000e+02 5.038254983772e+00 0.000000000000e+00 0.000000000000e+00
6.485000000000e+02 5.439934819467e+00 0.000000000000e+00 0.000000000000e+00
6.487500000000e+02 5.686753605343e+00 0.000000000000e+00 0.000000000000e+00
6.490000000000e+02 5.745319558850e+00 0.000000000000e+00 0.000000000000e+00
6.492500000000e+02 5.605409769172e+00 0.000000000000e+00 0.000000000000e+00
6.495000000000e+02 5.281492014890e+00 0.000000000000e+00 0.000000000000e+00
6.497500000000e+02 4.810792707225e+00 0.000000000000e+00 0.000000000000e+00
6.500000000000e+02 4.248158402663e+00 0.000000000000e+00 0.000000000000e+00
6.502500000000e+02 3.658418071270e+00 0.000000000000e+00 0.000000000000e+00
6.505000000000e+02 3.107313654044e+00 0.000000000000e+00 0.000000000000e+00
6.507500000000e+02 2.652275014024e+00 0.000000000000e+00 0.000000000000e+00
6.510000000000e+02 2.334341771331e+00 0.000000000000e+00 0.000000000000e+00
6.512500000000e+02 2.172374695864e+00 0.000000000000e+00 0.000000000000e+00
6.515000000000e+02 2.160376241097e+00 0.000000000000e+00 0.000000000000e+00
6.517500000000e+02 2.268299919887e+00 0.000000000000e+00 0.000000000000e+00
6.520000000000e+02 2.446234768380e+00 0.000000000000e+00 0.000000000000e+00
6.522500000000e+02 2.631374853324e+00 0.000000000000e+00 0.000000000000e+00
6.525000000000e+02 2.756792638555e+00 0.000000000000e+00 0.000000000000e+00
6.527500000000e+02 2.760784472990e+00 0.000000000000e+00 0.000000000000e+00
6.530000000000e+02 2.595481463536e+00 0.000000000000e+00 0.000000000000e+00
6.532500000000e+02 2.233529162946e+00 0.000000000000e+00 0.000000000000e+00
6.535000000000e+02 1.671917906412e+00 0.000000000000e+00 0.000000000000e+00
6.537500000000e+02 9.324514624188e-01 0.000000000000e+00 0.000000000000e+00
6.540000000000e+02 5.881630929767e-02 0.000000000000e+00 0.000000000000e+00
6.542500000000e+02 -8.893105363610e-01 0.000000000000e+00 0.000000000000e+00
6.545000000000e+02 -1.844267903583e+00 0.000000000000e+00 0.000000000000e+00
6.547500000000e+02 -2.739397923751e+00 0.000000000000e+00 0.000000000000e+00
6.550000000000e+02 -3.517757832117e+00 0.000000000000e+00 0.000000000000e+00
6.552500000000e+02 -4.139353523298e+00 0.000000000000e+00 0.000000000000e+00
6.555000000000e+02 -4.585914177018e+00 0.000000000000e+00 0.000000000000e+00
6.557500000000e+02 -4.862583406224e+00 0.000000000000e+00 0.000000000000e+00
6.560000000000e+02 -4.996340737200e+00 0.000000000000e+00 0.000000000000e+00
6.562500000000e+02 -5.031425004944e+00 0.000000000000e+00 0.000000000000e+00
6.565000000000e+02 -5.022443907050e+00 0.000000000000e+00 0.000000000000e+00
6.567500000000e+02 -5.026164412421e+00 0.000000000000e+00 0.000000000000e+00
6.570000000000e+02 -5.093145248304e+00 0.000000000000e+00 0.000000000000e+00
6.572500000000e+02 -5.260374553635e+00 0.000000000000e+00 0.000000000000e+00
6.575000000000e+02 -5.545915759944e+00 0.000000000000e+00 0.000000000000e+00
6.577500000000e+02 -5.946268270910e+00 0.000000000000e+00 0.000000000000e+00
6.580000000000e+02 -6.436760604621e+00 0.000000000000e+00 0.000000000000e+00
6.582500000000e+02 -6.974868421979e+00 0.000000000000e+00 0.000000000000e+00
6.585000000000e+02 -7.505948273411e+00 0.000000000000e+00 0.000000000000e+00
6.587500000000e+02 -7.970555331948e+00 0.000000000000e+00 0.000000000000e+00
6.590000000000e+02 -8.312312953607e+00 0.000000000000e+00 0.000000000000e+00
6.592500000000e+02 -8.485248702053e+00 0.000000000000e+00 0.000000000000e+00
6.595000000000e+02 -8.459609469326e+00 0.000000000000e+00 0.000000000000e+00
6.597500000000e+02 -8.225400338073e+00 0.000000000000e+00 0.000000000000e+00
6.600000000000e+02 -7.793222450056e+00 0.000000000000e+00 0.000000000000e+00
6.602500000000e+02 -7.192366128354e+00 0.000000000000e+00 0.000000000000e+00
6.605000000000e+02 -6.466492834786e+00 0.000000000000e+00 0.000000000000e+00
6.607500000000e+02 -5.667561127477e+00 0.000000000000e+00 0.000000000000e+00
6.610000000000e+02 -4.848874629434e+00 0.000000000000e+00 0.000000000000e+00
6.612500000000e+02 -4.058225989352e+00 0.000000000000e+00 0.000000000000e+00
6.615000000000e+02 -3.332070123516e+00 0.000000000000e+00 0.000000000000e+00
6.617500000000e+02 -2.691492079027e+00 0.000000000000e+00 0.000000000000e+00
6.620000000000e+02 -2.140466399617e+00 0.000000000000e+00 0.000000000000e+00
6.622500000000e+02 -1.666575777114e+00 0.000000000000e+00 0.000000000000e+00
6.625000000000e+02 -1.244014117357e+00 0.000000000000e+00 0.000000000000e+00
6.627500000000e+02 -8.383904975341e-01 0.000000000000e+00 0.000000000000e+00
6.630000000000e+02 -4.126172806827e-01 0.000000000000e+00 0.000000000000e+00
6.632500000000e+02 6.696234026128e-02 0.000000000000e+00 0.000000000000e+00
6.635000000000e+02 6.250605054610e-01 0.000000000000e+00 0.000000000000e+00
6.637500000000e+02 1.273289057745e+00 0.000000000000e+00 0.000000000000e+00
6.640000000000e+02 2.007899485768e+00 0.000000000000e+00 0.000000000000e+00
6.642500000000e+02 2.809681664441e+00 0.000000000000e+00 0.000000000000e+00
6.645000000000e+02 3.645983119036e+00 0.000000000000e+00 0.000000000000e+00
6.647500000000e+02 4.474523788085e+00 0.000000000000e+00 0.000000000000e+00
6.650000000000e+02 5.248447928304e+00 0.000000000000e+00 0.000000000000e+00
6.652500000000e+02 5.921904944559e+00 0.000000000000e+00 0.000000000000e+00
6.655000000000e+02 6.455402146046e+00 0.000000000000e+00 0.000000000000e+00
6.657500000000e+02 6.820227910041e+00 0.000000000000e+00 0.000000000000e+00
6.660000000000e+02 7.001392313925e+00 0.000000000000e+00 0.000000000000e+00
6.662500000000e+02 6.998750507930e+00 0.000000000000e+00 0.000000000000e+00
6.665000000000e+02 6.826229830892e+00 0.000000000000e+00 0.000000000000e+00
6.667500000000e+02 6.509338860706e+00 0.000000000000e+00 0.000000000000e+00
6.670000000000e+02 6.081360305686e+00 0.000000000000e+00 0.000000000000e+00
6.672500000000e+02 5.578790791310e+00 0.000000000000e+00 0.000000000000e+00
6.675000000000e+02 5.036669671746e+00 0.000000000000e+00 0.000000000000e+00
6.677500000000e+02 4.484428360287e+00 0.000000000000e+00 0.000000000000e+00
6.680000000000e+02 3.942796140019e+00 0.000000000000e+00 0.000000000000e+00
6.682500000000e+02 3.422134108563e+00 0.000000000000e+00 0.000000000000e+00
6.685000000000e+02 2.922360630950e+00 0.000000000000e+00 0.000000000000e+00
6.687500000000e+02 2.434409201734e+00 0.000000000000e+00 0.000000000000e+00
6.690000000000e+02 1.942953481657e+00 0.000000000000e+00 0.000000000000e+00
6.692500000000e+02 1.429971604844e+00 0.000000000000e+00 0.000000000000e+00
6.695000000000e+02 8.786228586872e-01 0.000000000000e+00 0.000000000000e+00
6.697500000000e+02 2.768853728378e-01 0.000000000000e+00 0.000000000000e+00
6.700000000000e+02 -3.795460600393e-01 0.000000000000e+00 0.000000000000e+00
6.702500000000e+02 -1.085487098990e+00 0.000000000000e+00 0.000000000000e+00
6.705000000000e+02 -1.825837808429e+00 0.000000000000e+00 0.000000000000e+00
6.707500000000e+02 -2.576538396257e+00 0.000000000000e+00 0.000000000000e+00
6.710000000000e+02 -3.306756700077e+00 0.000000000000e+00 0.000000000000e+00
6.712500000000e+02 -3.981998836284e+00 0.000000000000e+00 0.000000000000e+00
6.715000000000e+02 -4.567722264192e+00 0.000000000000e+00 0.000000000000e+00
6.717500000000e+02 -5.032977740881e+00 0.000000000000e+00 0.000000000000e+00
6.720000000000e+02 -5.353617882540e+00 0.000000000000e+00 0.000000000000e+00
6.722500000000e+02 -5.514681319155e+00 0.000000000000e+00 0.000000000000e+00
6.725000000000e+02 -5.511681030389e+00 0.000000000000e+00 0.000000000000e+00
6.727500000000e+02 -5.350675837262e+00 0.000000000000e+00 0.000000000000e+00
6.730000000000e+02 -5.047164360546e+00 0.000000000000e+00 0.000000000000e+00
6.732500000000e+02 -4.623989775972e+00 0.000000000000e+00 0.000000000000e+00
6.735000000000e+02 -4.108562485836e+00 0.000000000000e+00 0.000000000000e+00
6.737500000000e+02 -3.529782176401e+00 0.000000000000e+00 0.000000000000e+00
6.740000000000e+02 -2.915062763766e+00 0.000000000000e+00 0.000000000000e+00
6.742500000000e+02 -2.287832643339e+00 0.000000000000e+00 0.000000000000e+00
6.745000000000e+02 -1.665804514715e+00 0.000000000000e+00 0.000000000000e+00
6.747500000000e+02 -1.060195718299e+00 0.000000000000e+00 0.000000000000e+00
6.750000000000e+02 -4.759473952918e-01 0.000000000000e+00 0.000000000000e+00
6.752500000000e+02 8.714337931641e-02 0.000000000000e+00 0.000000000000e+00
6.755000000000e+02 6.325827632567e-01 0.000000000000e+00 0.000000000000e+00
6.757500000000e+02 1.164922925323e+00 0.000000000000e+00 0.000000000000e+00
6.760000000000e+02 1.687428132865e+00 0.000000000000e+00 0.000000000000e+00
6.762500000000e+02 2.200005789378e+00 0.000000000000e+00 0.000000000000e+00
6.765000000000e+02 2.697701654930e+00 0.000000000000e+00 0.000000000000e+00
6.767500000000e+02 3.169978337423e+00 0.000000000000e+00 0.000000000000e+00
6.770000000000e+02 3.600889389496e+00 0.000000000000e+00 0.000000000000e+00
6.772500000000e+02 3.970142101008e+00 0.000000000000e+00 0.000000000000e+00
6.775000000000e+02 4.254925616001e+00 0.000000000000e+00 0.000000000000e+00
6.777500000000e+02 4.432281856344e+00 0.000000000000e+00 0.000000000000e+00
6.780000000000e+02 4.481726937023e+00 0.000000000000e+00 0.000000000000e+00
6.782500000000e+02 4.387798455989e+00 0.000000000000e+00 0.000000000000e+00
6.785000000000e+02 4.142212601882e+00 0.000000000000e+00 0.000000000000e+00
6.787500000000e+02 3.745362739447e+00 0.000000000000e+00 0.000000000000e+00
6.790000000000e+02 3.206971539245e+00 0.000000000000e+00 0.000000000000e+00
6.792500000000e+02 2.545811460846e+00 0.000000000000e+00 0.000000000000e+00
6.795000000000e+02 1.788520546905e+00 0.000000000000e+00 0.000000000000e+00
6.797500000000e+02 9.676481292981e-01 0.000000000000e+00 0.000000000000e+00
6.800000000000e+02 1.191549856548e-01 0.000000000000e+00 0.000000000000e+00
6.802500000000e+02 -7.203461923593e-01 0.000000000000e+00 0.000000000000e+00
6.805000000000e+02 -1.516298760364e+00 0.000000000000e+00 0.000000000000e+00
6.807500000000e+02 -2.238560628927e+00 0.000000000000e+00 0.000000000000e+00
6.810000000000e+02 -2.863165628929e+00 0.000000000000e+00 0.000000000000e+00
6.812500000000e+02 -3.373320543661e+00 0.000000000000e+00 0.000000000000e+00
6.815000000000e+02 -3.759571124069e+00 0.000000000000e+00 0.000000000000e+00
6.817500000000e+02 -4.019178097757e+00 0.000000000000e+00 0.000000000000e+00
6.820000000000e+02 -4.154845277192e+00 0.000000000000e+00 0.000000000000e+00
6.822500000000e+02 -4.173023324157e+00 0.000000000000e+00 0.000000000000e+00
6.825000000000e+02 -4.082063874880e+00 0.000000000000e+00 0.000000000000e+00
6.827500000000e+02 -3.890512673603e+00 0.000000000000e+00 0.000000000000e+00
6.830000000000e+02 -3.605804901831e+00 0.000000000000e+00 0.000000000000e+00
6.832500000000e+02 -3.233563900627e+00 0.000000000000e+00 0.000000000000e+00
6.835000000000e+02 -2.777613657744e+00 0.000000000000e+00 0.000000000000e+00
6.837500000000e+02 -2.240707411126e+00 0.000000000000e+00 0.000000000000e+00
6.840000000000e+02 -1.625863693328e+00 0.000000000000e+00 0.000000000000e+00
6.842500000000e+02 -9.381020738285e-01 0.000000000000e+00 0.000000000000e+00
6.845000000000e+02 -1.862975646315e-01 0.000000000000e+00 0.000000000000e+00
6.847500000000e+02 6.151640352846e-01 0.000000000000e+00 0.000000000000e+00
6.850000000000e+02 1.445241352122e+00 0.000000000000e+00 0.000000000000e+00
6.852500000000e+02 2.275864725973e+00 0.000000000000e+00 0.000000000000e+00
6.855000000000e+02 3.072508332803e+00 0.000000000000e+00 0.000000000000e+00
6.857500000000e+02 3.795762635802e+00 0.000000000000e+00 0.000000000000e+00
6.860000000000e+02 4.403831350921e+00 0.000000000000e+00 0.000000000000e+00
6.862500000000e+02 4.855748583093e+00 0.000000000000e+00 0.000000000000e+00
6.865000000000e+02 5.115003114178e+00 0.000000000000e+00 0.000000000000e+00
6.867500000000e+02 5.153183047987e+00 0.000000000000e+00 0.000000000000e+00
6.870000000000e+02 4.953226096572e+00 0.000000000000e+00 0.000000000000e+00
6.872500000000e+02 4.511883996539e+00 0.000000000000e+00 0.000000000000e+00
6.875000000000e+02 3.841082579633e+00 0.000000000000e+00 0.000000000000e+00
6.877500000000e+02 2.967974001990e+00 0.000000000000e+00 0.000000000000e+00
6.880000000000e+02 1.933620947040e+00 0.000000000000e+00 0.000000000000e+00
6.882500000000e+02 7.904065835937e-01 0.000000000000e+00 0.000000000000e+00
6.885000000000e+02 -4.015907834682e-01 0.000000000000e+00 0.000000000000e+00
6.887500000000e+02 -1.578901767822e+00 0.000000000000e+00 0.000000000000e+00
6.890000000000e+02 -2.679217239915e+00 0.000000000000e+00 0.000000000000e+00
6.892500000000e+02 -3.645733429288e+00 0.000000000000e+00 0.000000000000e+00
6.895000000000e+02 -4.430870846571e+00 0.000000000000e+00 0.000000000000e+00
6.897500000000e+02 -4.999031829425e+00 0.000000000000e+00 0.000000000000e+00
6.900000000000e+02 -5.328185989765e+00 0.000000000000e+00 0.000000000000e+00
6.902500000000e+02 -5.410220120628e+00 0.000000000000e+00 0.000000000000e+00
6.905000000000e+02 -5.250139109028e+00 0.000000000000e+00 0.000000000000e+00
6.907500000000e+02 -4.864336591045e+00 0.000000000000e+00 0.000000000000e+00
6.910000000000e+02 -4.278250462873e+00 0.000000000000e+00 0.000000000000e+00
6.912500000000e+02 -3.523766002123e+00 0.000000000000e+00 0.000000000000e+00
6.915000000000e+02 -2.636722343757e+00 0.000000000000e+00 0.000000000000e+00
6.917500000000e+02 -1.654818443018e+00 0.000000000000e+00 0.000000000000e+00
6.920000000000e+02 -6.161122689118e-01 0.000000000000e+00 0.000000000000e+00
6.922500000000e+02 4.418219122680e-01 0.000000000000e+00 0.000000000000e+00
6.925000000000e+02 1.482148243168e+00 0.000000000000e+00 0.000000000000e+00
6.927500000000e+02 2.468625410258e+00 0.000000000000e+00 0.000000000000e+00
6.930000000000e+02 3.365337809857e+00 0.000000000000e+00 0.000000000000e+00
6.932500000000e+02 4.136609722842e+00 0.000000000000e+00 0.000000000000e+00
6.935000000000e+02 4.747387833699e+00 0.000000000000e+00 0.000000000000e+00
6.937500000000e+02 5.164299225945e+00 0.000000000000e+00 0.000000000000e+00
6.940000000000e+02 5.357468429316e+00 0.000000000000e+00 0.000000000000e+00
6.942500000000e+02 5.303025919571e+00 0.000000000000e+00 0.000000000000e+00
6.945000000000e+02 4.986084556132e+00 0.000000000000e+00 0.000000000000e+00
6.947500000000e+02 4.403824575622e+00 0.000000000000e+00 0.000000000000e+00
6.950000000000e+02 3.568235017257e+00 0.000000000000e+00 0.000000000000e+00
6.952500000000e+02 2.508027697013e+00 0.000000000000e+00 0.000000000000e+00
6.955000000000e+02 1.269278842531e+00 0.000000000000e+00 0.000000000000e+00
6.957500000000e+02 -8.553685952685e-02 0.000000000000e+00 0.000000000000e+00
6.960000000000e+02 -1.480285181215e+00 0.000000000000e+00 0.000000000000e+00
6.962500000000e+02 -2.829639179745e+00 0.000000000000e+00 0.000000000000e+00
6.965000000000e+02 -4.045004384387e+00 0.000000000000e+00 0.000000000000e+00
6.967500000000e+02 -5.041424112327e+00 0.000000000000e+00 0.000000000000e+00
6.970000000000e+02 -5.744822967498e+00 0.000000000000e+00 0.000000000000e+00
6.972500000000e+02 -6.098852191982e+00 0.000000000000e+00 0.000000000000e+00
6.975000000000e+02 -6.070591510101e+00 0.000000000000e+00 0.000000000000e+00
6.977500000000e+02 -5.654443654545e+00 0.000000000000e+00 0.000000000000e+00
6.980000000000e+02 -4.873723292499e+00 0.000000000000e+00 0.000000000000e+00
6.982500000000e+02 -3.779673750674e+00 0.000000000000e+00 0.000000000000e+00
6.985000000000e+02 -2.447915874069e+00 0.000000000000e+00 0.000000000000e+00
6.987500000000e+02 -9.726110162953e-01 0.000000000000e+00 0.000000000000e+00
6.990000000000e+02 5.411293496796e-01 0.000000000000e+00 0.000000000000e+00
6.992500000000e+02 1.985862374291e+00 0.000000000000e+00 0.000000000000e+00
6.995000000000e+02 3.260624887495e+00 0.000000000000e+00 0.000000000000e+00
6.997500000000e+02 4.279084469864e+00 0.000000000000e+00 0.000000000000e+00
7.000000000000e+02 4.976257917223e+00 0.000000000000e+00 0.000000000000e+00
7.002500000000e+02 5.313189148684e+00 0.000000000000e+00 0.000000000000e+00
7.005000000000e+02 5.279206799589e+00 0.000000000000e+00 0.000000000000e+00
7.007500000000e+02 4.891644454171e+00 0.000000000000e+00 0.000000000000e+00
7.010000000000e+02 4.193171180883e+00 0.000000000000e+00 0.000000000000e+00
7.012500000000e+02 3.247115089029e+00 0.000000000000e+00 0.000000000000e+00
7.015000000000e+02 2.131341450647e+00 0.000000000000e+00 0.000000000000e+00
7.017500000000e+02 9.313513967751e-01 0.000000000000e+00 0.000000000000e+00
7.020000000000e+02 -2.667102808879e-01 0.000000000000e+00 0.000000000000e+00
7.022500000000e+02 -1.382505604395e+00 0.000000000000e+00 0.000000000000e+00
7.025000000000e+02 -2.346900338960e+00 0.000000000000e+00 0.000000000000e+00
7.027500000000e+02 -3.105960098811e+00 0.000000000000e+00 0.000000000000e+00
7.030000000000e+02 -3.623381356873e+00 0.000000000000e+00 0.000000000000e+00
7.032500000000e+02 -3.881369031783e+00 0.000000000000e+00 0.000000000000e+00
7.035000000000e+02 -3.880119196609e+00 0.000000000000e+00 0.000000000000e+00
7.037500000000e+02 -3.636167770363e+00 0.000000000000e+00 0.000000000000e+00
7.040000000000e+02 -3.179916736214e+00 0.000000000000e+00 0.000000000000e+00
7.042500000000e+02 -2.552650239717e+00 0.000000000000e+00 0.000000000000e+00
7.045000000000e+02 -1.803313452296e+00 0.000000000000e+00 0.000000000000e+00
7.047500000000e+02 -9.852625263247e-01 0.000000000000e+00 0.000000000000e+00
7.050000000000e+02 -1.531220164114e-01 0.000000000000e+00 0.000000000000e+00
7.052500000000e+02 6.401763726429e-01 0.000000000000e+00 0.000000000000e+00
7.055000000000e+02 1.346140063178e+00 0.000000000000e+00 0.000000000000e+00
7.057500000000e+02 1.923224561222e+00 0.000000000000e+00 0.000000000000e+00
7.060000000000e+02 2.339065874190e+00 0.000000000000e+00 0.000000000000e+00
7.062500000000e+02 2.572359909745e+00 0.000000000000e+00 0.000000000000e+00
7.065000000000e+02 2.614267920745e+00 0.000000000000e+00 0.000000000000e+00
7.067500000000e+02 2.469191330881e+00 0.000000000000e+00 0.000000000000e+00
7.070000000000e+02 2.154747627887e+00 0.000000000000e+00 0.000000000000e+00
7.072500000000e+02 1.700802954351e+00 0.000000000000e+00 0.000000000000e+00
7.075000000000e+02 1.147481514790e+00 0.000000000000e+00 0.000000000000e+00
7.077500000000e+02 5.421737486566e-01 0.000000000000e+00 0.000000000000e+00
7.080000000000e+02 -6.430713705969e-02 0.000000000000e+00 0.000000000000e+00
7.082500000000e+02 -6.221357087535e-01 0.000000000000e+00 0.000000000000e+00
7.085000000000e+02 -1.087047739266e+00 0.000000000000e+00 0.000000000000e+00
7.087500000000e+02 -1.424591262198e+00 0.000000000000e+00 0.000000000000e+00
7.090000000000e+02 -1.613546947860e+00 0.000000000000e+00 0.000000000000e+00
7.092500000000e+02 -1.648056632825e+00 0.000000000000e+00 0.000000000000e+00
7.095000000000e+02 -1.538117959817e+00 0.000000000000e+00 0.000000000000e+00
7.097500000000e+02 -1.308284458677e+00 0.000000000000e+00 0.000000000000e+00
7.100000000000e+02 -9.946332318532e-01 0.000000000000e+00 0.000000000000e+00
7.102500000000e+02 -6.402972686102e-01 0.000000000000e+00 0.000000000000e+00
7.105000000000e+02 -2.900722368431e-01 0.000000000000e+00 0.000000000000e+00
7.107500000000e+02 1.523524800204e-02 0.000000000000e+00 0.000000000000e+00
7.110000000000e+02 2.439772568011e-01 0.000000000000e+00 0.000000000000e+00
7.112500000000e+02 3.776386357367e-01 0.000000000000e+00 0.000000000000e+00
7.115000000000e+02 4.130332771719e-01 0.000000000000e+00 0.000000000000e+00
7.117500000000e+02 3.623631519331e-01 0.000000000000e+00 0.000000000000e+00
7.120000000000e+02 2.510682125508e-01 0.000000000000e+00 0.000000000000e+00
7.122500000000e+02 1.137089982159e-01 0.000000000000e+00 0.000000000000e+00
7.125000000000e+02 -1.158112344093e-02 0.000000000000e+00 0.000000000000e+00
7.127500000000e+02 -8.930534485071e-02 0.000000000000e+00 0.000000000000e+00
7.130000000000e+02 -9.257499552268e-02 0.000000000000e+00 0.000000000000e+00
7.132500000000e+02 -7.939013481458e-03 0.000000000000e+00 0.000000000000e+00
7.135000000000e+02 1.617046768902e-01 0.000000000000e+00 0.000000000000e+00
7.137500000000e+02 3.966425953899e-01 0.000000000000e+00 0.000000000000e+00
7.140000000000e+02 6.625112776882e-01 0.000000000000e+00 0.000000000000e+00
7.142500000000e+02 9.148986637720e-01 0.000000000000e+00 0.000000000000e+00
7.145000000000e+02 1.105811723805e+00 0.000000000000e+00 0.000000000000e+00
7.147500000000e+02 1.191133656978e+00 0.000000000000e+00 0.000000000000e+00
7.150000000000e+02 1.138001666173e+00 0.000000000000e+00 0.000000000000e+00
7.152500000000e+02 9.309925581743e-01 0.000000000000e+00 0.000000000000e+00
7.155000000000e+02 5.761216239612e-01 0.000000000000e+00 0.000000000000e+00
7.157500000000e+02 1.019304632245e-01 0.000000000000e+00 0.000000000000e+00
7.160000000000e+02 -4.426711756732e-01 0.000000000000e+00 0.000000000000e+00
7.162500000000e+02 -9.936876266429e-01 0.000000000000e+00 0.000000000000e+00
7.165000000000e+02 -1.479861260845e+00 0.000000000000e+00 0.000000000000e+00
7.167500000000e+02 -1.832058789901e+00 0.000000000000e+00 0.000000000000e+00
7.170000000000e+02 -1.992967325507e+00 0.000000000000e+00 0.000000000000e+00
7.172500000000e+02 -1.925742900719e+00 0.000000000000e+00 0.000000000000e+00
7.175000000000e+02 -1.620339829983e+00 0.000000000000e+00 0.000000000000e+00
7.177500000000e+02 -1.096520341760e+00 0.000000000000e+00 0.000000000000e+00
7.180000000000e+02 -4.029683199347e-01 0.000000000000e+00 0.000000000000e+00
7.182500000000e+02 3.875465822626e-01 0.000000000000e+00 0.000000000000e+00
7.185000000000e+02 1.186459039710e+00 0.000000000000e+00 0.000000000000e+00
7.187500000000e+02 1.900158488184e+00 0.000000000000e+00 0.000000000000e+00
7.190000000000e+02 2.441830737346e+00 0.000000000000e+00 0.000000000000e+00
7.192500000000e+02 2.742826434116e+00 0.000000000000e+00 0.000000000000e+00
7.195000000000e+02 2.762009683515e+00 0.000000000000e+00 0.000000000000e+00
7.197500000000e+02 2.491773726576e+00 0.000000000000e+00 0.000000000000e+00
7.200000000000e+02 1.959832529762e+00 0.000000000000e+00 0.000000000000e+00
7.202500000000e+02 1.226452392248e+00 0.000000000000e+00 0.000000000000e+00
7.205000000000e+02 3.774010179435e-01 0.000000000000e+00 0.000000000000e+00
7.207500000000e+02 -4.865220206997e-01 0.000000000000e+00 0.000000000000e+00
7.210000000000e+02 -1.262032551462e+00 0.000000000000e+00 0.000000000000e+00
7.212500000000e+02 -1.856346999206e+00 0.000000000000e+00 0.000000000000e+00
7.215000000000e+02 -2.198889051480e+00 0.000000000000e+00 0.000000000000e+00
7.217500000000e+02 -2.250160277378e+00 0.000000000000e+00 0.000000000000e+00
7.220000000000e+02 -2.006591810764e+00 0.000000000000e+00 0.000000000000e+00
7.222500000000e+02 -1.500733836406e+00 0.000000000000e+00 0.000000000000e+00
7.225000000000e+02 -7.967697590572e-01 0.000000000000e+00 0.000000000000e+00
7.227500000000e+02 1.802521720947e-02 0.000000000000e+00 0.000000000000e+00
7.230000000000e+02 8.447144382596e-01 0.000000000000e+00 0.000000000000e+00
7.232500000000e+02 1.585468099866e+00 0.000000000000e+00 0.000000000000e+00
7.235000000000e+02 2.155950528824e+00 0.000000000000e+00 0.000000000000e+00
7.237500000000e+02 2.495678723583e+00 0.000000000000e+00 0.000000000000e+00
7.240000000000e+02 2.575003691577e+00 0.000000000000e+00 0.000000000000e+00
7.242500000000e+02 2.397849632271e+00 0.000000000000e+00 0.000000000000e+00
7.245000000000e+02 1.999943855164e+00 0.000000000000e+00 0.000000000000e+00
7.247500000000e+02 1.442896589650e+00 0.000000000000e+00 0.000000000000e+00
7.250000000000e+02 8.050551862856e-01 0.000000000000e+00 0.000000000000e+00
7.252500000000e+02 1.704818361934e-01 0.000000000000e+00 0.000000000000e+00
7.255000000000e+02 -3.823708043949e-01 0.000000000000e+00 0.000000000000e+00
7.257500000000e+02 -7.907148912610e-01 0.000000000000e+00 0.000000000000e+00
7.260000000000e+02 -1.014869523004e+00 0.000000000000e+00 0.000000000000e+00
7.262500000000e+02 -1.042159646650e+00 0.000000000000e+00 0.000000000000e+00
7.265000000000e+02 -8.868784990542e-01 0.000000000000e+00 0.000000000000e+00
7.267500000000e+02 -5.864990278960e-01 0.000000000000e+00 0.000000000000e+00
7.270000000000e+02 -1.948543863346e-01 0.000000000000e+00 0.000000000000e+00
7.272500000000e+02 2.265796550193e-01 0.000000000000e+00 0.000000000000e+00
7.275000000000e+02 6.179350017019e-01 0.000000000000e+00 0.000000000000e+00
7.277500000000e+02 9.293468050457e-01 0.000000000000e+00 0.000000000000e+00
7.280000000000e+02 1.127293339039e+00 0.000000000000e+00 0.000000000000e+00
7.282500000000e+02 1.198040732074e+00 0.000000000000e+00 0.000000000000e+00
7.285000000000e+02 1.147830252684e+00 0.000000000000e+00 0.000000000000e+00
7.287500000000e+02 9.999626842254e-01 0.000000000000e+00 0.000000000000e+00
7.290000000000e+02 7.894102369353e-01 0.000000000000e+00 0.000000000000e+00
7.292500000000e+02 5.559486477891e-01 0.000000000000e+00 0.000000000000e+00
7.295000000000e+02 3.369967871962e-01 0.000000000000e+00 0.000000000000e+00
7.297500000000e+02 1.613514844008e-01 0.000000000000e+00 0.000000000000e+00
7.300000000000e+02 4.481557339363e-02 0.000000000000e+00 0.000000000000e+00
7.302500000000e+02 -1.162857545536e-02 0.000000000000e+00 0.000000000000e+00
7.305000000000e+02 -2.089123323413e-02 0.000000000000e+00 0.000000000000e+00
7.307500000000e+02 -6.352484310251e-03 0.000000000000e+00 0.000000000000e+00
7.310000000000e+02 3.379792530713e-03 0.000000000000e+00 0.000000000000e+00
7.312500000000e+02 -1.944249647975e-02 0.000000000000e+00 0.000000000000e+00
7.315000000000e+02 -9.587976074206e-02 0.000000000000e+00 0.000000000000e+00
7.317500000000e+02 -2.357868193965e-01 0.000000000000e+00 0.000000000000e+00
7.320000000000e+02 -4.354238142015e-01 0.000000000000e+00 0.000000000000e+00
7.322500000000e+02 -6.776453378177e-01 0.000000000000e+00 0.000000000000e+00
7.325000000000e+02 -9.346708415588e-01 0.000000000000e+00 0.000000000000e+00
7.327500000000e+02 -1.172989800687e+00 0.000000000000e+00 0.000000000000e+00
7.330000000000e+02 -1.359576709498e+00 0.000000000000e+00 0.000000000000e+00
7.332500000000e+02 -1.468346982057e+00 0.000000000000e+00 0.000000000000e+00
7.335000000000e+02 -1.485717029583e+00 0.000000000000e+00 0.000000000000e+00
7.337500000000e+02 -1.414253640151e+00 0.000000000000e+00 0.000000000000e+00
7.340000000000e+02 -1.273692068344e+00 0.000000000000e+00 0.000000000000e+00
7.342500000000e+02 -1.099023515959e+00 0.000000000000e+00 0.000000000000e+00
7.345000000000e+02 -9.358343226503e-01 0.000000000000e+00 0.000000000000e+00
7.347500000000e+02 -8.335438160082e-01 0.000000000000e+00 0.000000000000e+00
7.350000000000e+02 -8.375595297233e-01 0.000000000000e+00 0.000000000000e+00
7.352500000000e+02 -9.815851634463e-01 0.000000000000e+00 0.000000000000e+00
7.355000000000e+02 -1.281339745119e+00 0.000000000000e+00 0.000000000000e+00
7.357500000000e+02 -1.730767674336e+00 0.000000000000e+00 0.000000000000e+00
7.360000000000e+02 -2.301462331950e+00 0.000000000000e+00 0.000000000000e+00
7.362500000000e+02 -2.945543088680e+00 0.000000000000e+00 0.000000000000e+00
7.365000000000e+02 -3.601690073026e+00 0.000000000000e+00 0.000000000000e+00
7.367500000000e+02 -4.203535913431e+00 0.000000000000e+00 0.000000000000e+00
7.370000000000e+02 -4.689218671009e+00 0.000000000000e+00 0.000000000000e+00
7.372500000000e+02 -5.010679511444e+00 0.000000000000e+00 0.000000000000e+00
7.375000000000e+02 -5.141280648436e+00 0.000000000000e+00 0.000000000000e+00
7.377500000000e+02 -5.080529843641e+00 0.000000000000e+00 0.000000000000e+00
7.380000000000e+02 -4.855099753140e+00 0.000000000000e+00 0.000000000000e+00
7.382500000000e+02 -4.515866263225e+00 0.000000000000e+00 0.000000000000e+00
7.385000000000e+02 -4.131280756105e+00 0.000000000000e+00 0.000000000000e+00
7.387500000000e+02 -3.777948373714e+00 0.000000000000e+00 0.000000000000e+00
7.390000000000e+02 -3.529722876680e+00 0.000000000000e+00 0.000000000000e+00
7.392500000000e+02 -3.446880358595e+00 0.000000000000e+00 0.000000000000e+00
7.395000000000e+02 -3.566957829844e+00 0.000000000000e+00 0.000000000000e+00
7.397500000000e+02 -3.898631235781e+00 0.000000000000e+00 0.000000000000e+00
7.400000000000e+02 -4.419588740440e+00 0.000000000000e+00 0.000000000000e+00
7.402500000000e+02 -5.078788377059e+00 0.000000000000e+00 0.000000000000e+00
7.405000000000e+02 -5.802856492132e+00 0.000000000000e+00 0.000000000000e+00
7.407500000000e+02 -6.505777518575e+00 0.000000000000e+00 0.000000000000e+00
7.410000000000e+02 -7.100536148043e+00 0.000000000000e+00 0.000000000000e+00
7.412500000000e+02 -7.511073115025e+00 0.000000000000e+00 0.000000000000e+00
7.415000000000e+02 -7.682851302245e+00 0.000000000000e+00 0.000000000000e+00
7.417500000000e+02 -7.590511109428e+00 0.000000000000e+00 0.000000000000e+00
7.420000000000e+02 -7.241498172503e+00 0.000000000000e+00 0.000000000000e+00
7.422500000000e+02 -6.675115081159e+00 0.000000000000e+00 0.000000000000e+00
7.425000000000e+02 -5.957099923841e+00 0.000000000000e+00 0.000000000000e+00
7.427500000000e+02 -5.170474170881e+00 0.000000000000e+00 0.000000000000e+00
7.430000000000e+02 -4.403937935401e+00 0.000000000000e+00 0.000000000000e+00
7.432500000000e+02 -3.739444406603e+00 0.000000000000e+00 0.000000000000e+00
7.435000000000e+02 -3.240705975150e+00 0.000000000000e+00 0.000000000000e+00
7.437500000000e+02 -2.944254813421e+00 0.000000000000e+00 0.000000000000e+00
7.440000000000e+02 -2.854319251172e+00 0.000000000000e+00 0.000000000000e+00
7.442500000000e+02 -2.942236437316e+00 0.000000000000e+00 0.000000000000e+00
7.445000000000e+02 -3.150479449505e+00 0.000000000000e+00 0.000000000000e+00
7.447500000000e+02 -3.400725449326e+00 0.000000000000e+00 0.000000000000e+00
7.450000000000e+02 -3.604823802145e+00 0.000000000000e+00 0.000000000000e+00
7.452500000000e+02 -3.677119829575e+00 0.000000000000e+00 0.000000000000e+00
7.455000000000e+02 -3.546407481964e+00 0.000000000000e+00 0.000000000000e+00
7.457500000000e+02 -3.165847118113e+00 0.000000000000e+00 0.000000000000e+00
7.460000000000e+02 -2.519481908379e+00 0.000000000000e+00 0.000000000000e+00
7.462500000000e+02 -1.624473918678e+00 0.000000000000e+00 0.000000000000e+00
7.465000000000e+02 -5.287877884043e-01 0.000000000000e+00 0.000000000000e+00
7.467500000000e+02 6.953110476903e-01 0.000000000000e+00 0.000000000000e+00
7.470000000000e+02 1.960996141121e+00 0.000000000000e+00 0.000000000000e+00
7.472500000000e+02 3.178469693405e+00 0.000000000000e+00 0.000000000000e+00
7.475000000000e+02 4.266773558169e+00 0.000000000000e+00 0.000000000000e+00
7.477500000000e+02 5.164184075142e+00 0.000000000000e+00 0.000000000000e+00
7.480000000000e+02 5.835773729558e+00 0.000000000000e+00 0.000000000000e+00
7.482500000000e+02 6.277138182362e+00 0.000000000000e+00 0.000000000000e+00
7.485000000000e+02 6.513836402774e+00 0.000000000000e+00 0.000000000000e+00
7.487500000000e+02 6.596695192268e+00 0.000000000000e+00 0.000000000000e+00
7.490000000000e+02 6.593701747669e+00 0.000000000000e+00 0.000000000000e+00
7.492500000000e+02 6.579669412955e+00 0.000000000000e+00 0.000000000000e+00
7.495000000000e+02 6.625149816485e+00 0.000000000000e+00 0.000000000000e+00
7.497500000000e+02 6.786142150717e+00 0.000000000000e+00 0.000000000000e+00
7.500000000000e+02 7.096010670473e+00 0.000000000000e+00 0.000000000000e+00
7.502500000000e+02 7.560688414174e+00 0.000000000000e+00 0.000000000000e+00
7.505000000000e+02 8.157769139697e+00 0.000000000000e+00 0.000000000000e+00
7.507500000000e+02 8.839539887666e+00 0.000000000000e+00 0.000000000000e+00
7.510000000000e+02 9.539461571993e+00 0.000000000000e+00 0.000000000000e+00
7.512500000000e+02 1.018114027290e+01 0.000000000000e+00 0.000000000000e+00
7.515000000000e+02 1.068851022514e+01 0.000000000000e+00 0.000000000000e+00
7.517500000000e+02 1.099581216010e+01 0.000000000000e+00 0.000000000000e+00
7.520000000000e+02 1.105601228159e+01 0.000000000000e+00 0.000000000000e+00
7.522500000000e+02 1.084655426773e+01 0.000000000000e+00 0.000000000000e+00
7.525000000000e+02 1.037173036408e+01 0.000000000000e+00 0.000000000000e+00
7.527500000000e+02 9.661439567889e+00 0.000000000000e+00 0.000000000000e+00
7.530000000000e+02 8.766602084560e+00 0.000000000000e+00 0.000000000000e+00
7.532500000000e+02 7.751949840455e+00 0.000000000000e+00 0.000000000000e+00
7.535000000000e+02 6.687251972458e+00 0.000000000000e+00 0.000000000000e+00
7.537500000000e+02 5.638218150162e+00 0.000000000000e+00 0.000000000000e+00
7.540000000000e+02 4.658330329406e+00 0.000000000000e+00 0.000000000000e+00
7.542500000000e+02 3.782689088888e+00 0.000000000000e+00 0.000000000000e+00
7.545000000000e+02 3.024651766527e+00 0.000000000000e+00 0.000000000000e+00
7.547500000000e+02 2.375633034766e+00 0.000000000000e+00 0.000000000000e+00
7.550000000000e+02 1.807993248173e+00 0.000000000000e+00 0.000000000000e+00
7.552500000000e+02 1.280518313694e+00 0.000000000000e+00 0.000000000000e+00
7.555000000000e+02 7.456542104885e-01 0.000000000000e+00 0.000000000000e+00
7.557500000000e+02 1.574438990894e-01 0.000000000000e+00 0.000000000000e+00
7.560000000000e+02 -5.209501728993e-01 0.000000000000e+00 0.000000000000e+00
7.562500000000e+02 -1.311164403662e+00 0.000000000000e+00 0.000000000000e+00
7.565000000000e+02 -2.215791784283e+00 0.000000000000e+00 0.000000000000e+00
7.567500000000e+02 -3.217247972167e+00 0.000000000000e+00 0.000000000000e+00
7.570000000000e+02 -4.279431603631e+00 0.000000000000e+00 0.000000000000e+00
7.572500000000e+02 -5.351882557313e+00 0.000000000000e+00 0.000000000000e+00
7.575000000000e+02 -6.375812637011e+00 0.000000000000e+00 0.000000000000e+00
7.577500000000e+02 -7.291149951828e+00 0.000000000000e+00 0.000000000000e+00
7.580000000000e+02 -8.043629571892e+00 0.000000000000e+00 0.000000000000e+00
7.582500000000e+02 -8.590989243894e+00 0.000000000000e+00 0.000000000000e+00
7.585000000000e+02 -8.907481684501e+00 0.000000000000e+00 0.000000000000e+00
7.587500000000e+02 -8.986168902100e+00 0.000000000000e+00 0.000000000000e+00
7.590000000000e+02 -8.838780943640e+00 0.000000000000e+00 0.000000000000e+00
7.592500000000e+02 -8.493256084069e+00 0.000000000000e+00 0.000000000000e+00
7.595000000000e+02 -7.989385736451e+00 0.000000000000e+00 0.000000000000e+00
7.597500000000e+02 -7.373224833351e+00 0.000000000000e+00 0.000000000000e+00
7.600000000000e+02 -6.691067580441e+00 0.000000000000e+00 0.000000000000e+00
7.602500000000e+02 -5.983814259915e+00 0.000000000000e+00 0.000000000000e+00
7.605000000000e+02 -5.282468066317e+00 0.000000000000e+00 0.000000000000e+00
7.607500000000e+02 -4.605317884075e+00 0.000000000000e+00 0.000000000000e+00
7.610000000000e+02 -3.957111954350e+00 0.000000000000e+00 0.000000000000e+00
7.612500000000e+02 -3.330245051941e+00 0.000000000000e+00 0.000000000000e+00
7.615000000000e+02 -2.707707389205e+00 0.000000000000e+00 0.000000000000e+00
7.617500000000e+02 -2.067313616676e+00 0.000000000000e+00 0.000000000000e+00
7.620000000000e+02 -1.386574149556e+00 0.000000000000e+00 0.000000000000e+00
7.622500000000e+02 -6.475066722708e-01 0.000000000000e+00 0.000000000000e+00
7.625000000000e+02 1.592819335525e-01 0.000000000000e+00 0.000000000000e+00
7.627500000000e+02 1.031791988498e+00 0.000000000000e+00 0.000000000000e+00
7.630000000000e+02 1.955464546086e+00 0.000000000000e+00 0.000000000000e+00
7.632500000000e+02 2.903780018133e+00 0.000000000000e+00 0.000000000000e+00
7.635000000000e+02 3.840510448851e+00 0.000000000000e+00 0.000000000000e+00
7.637500000000e+02 4.723298123933e+00 0.000000000000e+00 0.000000000000e+00
7.640000000000e+02 5.508068513353e+00 0.000000000000e+00 0.000000000000e+00
7.642500000000e+02 6.153691741584e+00 0.000000000000e+00 0.000000000000e+00
7.645000000000e+02 6.626293369039e+00 0.000000000000e+00 0.000000000000e+00
7.647500000000e+02 6.902680776665e+00 0.000000000000e+00 0.000000000000e+00
7.650000000000e+02 6.972484091504e+00 0.000000000000e+00 0.000000000000e+00
7.652500000000e+02 6.838790299726e+00 0.000000000000e+00 0.000000000000e+00
7.655000000000e+02 6.517250596745e+00 0.000000000000e+00 0.000000000000e+00
7.657500000000e+02 6.033837008587e+00 0.000000000000e+00 0.000000000000e+00
7.660000000000e+02 5.421589634867e+00 0.000000000000e+00 0.000000000000e+00
7.662500000000e+02 4.716810316512e+00 0.000000000000e+00 0.000000000000e+00
7.665000000000e+02 3.955209365789e+00 0.000000000000e+00 0.000000000000e+00
7.667500000000e+02 3.168495208577e+00 0.000000000000e+00 0.000000000000e+00
7.670000000000e+02 2.381817251388e+00 0.000000000000e+00 0.000000000000e+00
7.672500000000e+02 1.612342729704e+00 0.000000000000e+00 0.000000000000e+00
7.675000000000e+02 8.690873399989e-01 0.000000000000e+00 0.000000000000e+00
7.677500000000e+02 1.539489910420e-01 0.000000000000e+00 0.000000000000e+00
7.680000000000e+02 -5.362637321221e-01 0.000000000000e+00 0.000000000000e+00
7.682500000000e+02 -1.207142049777e+00 0.000000000000e+00 0.000000000000e+00
7.685000000000e+02 -1.863737923714e+00 0.000000000000e+00 0.000000000000e+00
7.687500000000e+02 -2.507809024660e+00 0.000000000000e+00 0.000000000000e+00
7.690000000000e+02 -3.135646527410e+00 0.000000000000e+00 0.000000000000e+00
7.692500000000e+02 -3.736799007401e+00 0.000000000000e+00 0.000000000000e+00
7.695000000000e+02 -4.293881701111e+00 0.000000000000e+00 0.000000000000e+00
7.697500000000e+02 -4.783514564314e+00 0.000000000000e+00 0.000000000000e+00
7.700000000000e+02 -5.178283806198e+00 0.000000000000e+00 0.000000000000e+00
7.702500000000e+02 -5.449488615319e+00 0.000000000000e+00 0.000000000000e+00
7.705000000000e+02 -5.570333899920e+00 0.000000000000e+00 0.000000000000e+00
7.707500000000e+02 -5.519172960164e+00 0.000000000000e+00 0.000000000000e+00
7.710000000000e+02 -5.282397331568e+00 0.000000000000e+00 0.000000000000e+00
7.712500000000e+02 -4.856614534319e+00 0.000000000000e+00 0.000000000000e+00
7.715000000000e+02 -4.249841941086e+00 0.000000000000e+00 0.000000000000e+00
7.717500000000e+02 -3.481564984457e+00 0.000000000000e+00 0.000000000000e+00
7.720000000000e+02 -2.581645230783e+00 0.000000000000e+00 0.000000000000e+00
7.722500000000e+02 -1.588201332716e+00 0.000000000000e+00 0.000000000000e+00
7.725000000000e+02 -5.447066250982e-01 0.000000000000e+00 0.000000000000e+00
7.727500000000e+02 5.033635242609e-01 0.000000000000e+00 0.000000000000e+00
7.730000000000e+02 1.511954238583e+00 0.000000000000e+00 0.000000000000e+00
7.732500000000e+02 2.441543418397e+00 0.000000000000e+00 0.000000000000e+00
7.735000000000e+02 3.259610992507e+00 0.000000000000e+00 0.000000000000e+00
7.737500000000e+02 3.942220428505e+00 0.000000000000e+00 0.000000000000e+00
7.740000000000e+02 4.474585332793e+00 0.000000000000e+00 0.000000000000e+00
7.742500000000e+02 4.850625934269e+00 0.000000000000e+00 0.000000000000e+00
7.745000000000e+02 5.071649778358e+00 0.000000000000e+00 0.000000000000e+00
7.747500000000e+02 5.144401427156e+00 0.000000000000e+00 0.000000000000e+00
7.750000000000e+02 5.078803040839e+00 0.000000000000e+00 0.000000000000e+00
7.752500000000e+02 4.885741210512e+00 0.000000000000e+00 0.000000000000e+00
7.755000000000e+02 4.575240610350e+00 0.000000000000e+00 0.000000000000e+00
7.757500000000e+02 4.155303400483e+00 0.000000000000e+00 0.000000000000e+00
7.760000000000e+02 3.631592418813e+00 0.000000000000e+00 0.000000000000e+00
7.762500000000e+02 3.008008905217e+00 0.000000000000e+00 0.000000000000e+00
7.765000000000e+02 2.288078410528e+00 0.000000000000e+00 0.000000000000e+00
7.767500000000e+02 1.476929959549e+00 0.000000000000e+00 0.000000000000e+00
7.770000000000e+02 5.835511333176e-01 0.000000000000e+00 0.000000000000e+00
7.772500000000e+02 -3.770597742933e-01 0.000000000000e+00 0.000000000000e+00
7.775000000000e+02 -1.382234245616e+00 0.000000000000e+00 0.000000000000e+00
7.777500000000e+02 -2.400813302342e+00 0.000000000000e+00 0.000000000000e+00
7.780000000000e+02 -3.393419839432e+00 0.000000000000e+00 0.000000000000e+00
7.782500000000e+02 -4.313943780738e+00 0.000000000000e+00 0.000000000000e+00
7.785000000000e+02 -5.112203712286e+00 0.000000000000e+00 0.000000000000e+00
7.787500000000e+02 -5.737588358090e+00 0.000000000000e+00 0.000000000000e+00
7.790000000000e+02 -6.143338311297e+00 0.000000000000e+00 0.000000000000e+00
7.792500000000e+02 -6.291022285520e+00 0.000000000000e+00 0.000000000000e+00
7.795000000000e+02 -6.154708066051e+00 0.000000000000e+00 0.000000000000e+00
7.797500000000e+02 -5.724335207241e+00 0.000000000000e+00 0.000000000000e+00
7.800000000000e+02 -5.007865480637e+00 0.000000000000e+00 0.000000000000e+00
7.802500000000e+02 -4.031911137216e+00 0.000000000000e+00 0.000000000000e+00
7.805000000000e+02 -2.840705787545e+00 0.000000000000e+00 0.000000000000e+00
7.807500000000e+02 -1.493468008562e+00 0.000000000000e+00 0.000000000000e+00
7.810000000000e+02 -6.039039175461e-02 0.000000000000e+00 0.000000000000e+00
7.812500000000e+02 1.382356702319e+00 0.000000000000e+00 0.000000000000e+00
7.815000000000e+02 2.758107229143e+00 0.000000000000e+00 0.000000000000e+00
7.817500000000e+02 3.995118547591e+00 0.000000000000e+00 0.000000000000e+00
7.820000000000e+02 5.031396608814e+00 0.000000000000e+00 0.000000000000e+00
7.822500000000e+02 5.818479163367e+00 0.000000000000e+00 0.000000000000e+00
7.825000000000e+02 6.323865405321e+00 0.000000000000e+00 0.000000000000e+00
7.827500000000e+02 6.531952127249e+00 0.000000000000e+00 0.000000000000e+00
7.830000000000e+02 6.443519879645e+00 0.000000000000e+00 0.000000000000e+00
7.832500000000e+02 6.073982778644e+00 0.000000000000e+00 0.000000000000e+00
7.835000000000e+02 5.450749315032e+00 0.000000000000e+00 0.000000000000e+00
7.837500000000e+02 4.610120786028e+00 0.000000000000e+00 0.000000000000e+00
7.840000000000e+02 3.594168606399e+00 0.000000000000e+00 0.000000000000e+00
7.842500000000e+02 2.447980933486e+00 0.000000000000e+00 0.000000000000e+00
7.845000000000e+02 1.217561546773e+00 0.000000000000e+00 0.000000000000e+00
7.847500000000e+02 -5.148300219575e-02 0.000000000000e+00 0.000000000000e+00
7.850000000000e+02 -1.314495022949e+00 0.000000000000e+00 0.000000000000e+00
7.852500000000e+02 -2.527736389625e+00 0.000000000000e+00 0.000000000000e+00
7.855000000000e+02 -3.648077154944e+00 0.000000000000e+00 0.000000000000e+00
7.857500000000e+02 -4.632764828646e+00 0.000000000000e+00 0.000000000000e+00
7.860000000000e+02 -5.439634411742e+00 0.000000000000e+00 0.000000000000e+00
7.862500000000e+02 -6.028048148278e+00 0.000000000000e+00 0.000000000000e+00
7.865000000000e+02 -6.360723114422e+00 0.000000000000e+00 0.000000000000e+00
7.867500000000e+02 -6.406432646325e+00 0.000000000000e+00 0.000000000000e+00
7.870000000000e+02 -6.143379899428e+00 0.000000000000e+00 0.000000000000e+00
7.872500000000e+02 -5.562867885491e+00 0.000000000000e+00 0.000000000000e+00
7.875000000000e+02 -4.672758921097e+00 0.000000000000e+00 0.000000000000e+00
7.877500000000e+02 -3.500151423581e+00 0.000000000000e+00 0.000000000000e+00
7.880000000000e+02 -2.092718653681e+00 0.000000000000e+00 0.000000000000e+00
7.882500000000e+02 -5.182563259955e-01 0.000000000000e+00 0.000000000000e+00
7.885000000000e+02 1.137834334107e+00 0.000000000000e+00 0.000000000000e+00
7.887500000000e+02 2.777164483337e+00 0.000000000000e+00 0.000000000000e+00
7.890000000000e+02 4.294847745776e+00 0.000000000000e+00 0.000000000000e+00
7.892500000000e+02 5.587375181427e+00 0.000000000000e+00 0.000000000000e+00
7.895000000000e+02 6.561171415662e+00 0.000000000000e+00 0.000000000000e+00
7.897500000000e+02 7.140985336526e+00 0.000000000000e+00 0.000000000000e+00
7.900000000000e+02 7.277222209650e+00 0.000000000000e+00 0.000000000000e+00
7.902500000000e+02 6.951384544925e+00 0.000000000000e+00 0.000000000000e+00
7.905000000000e+02 6.178953447293e+00 0.000000000000e+00 0.000000000000e+00
7.907500000000e+02 5.009293582758e+00 0.000000000000e+00 0.000000000000e+00
7.910000000000e+02 3.522474568248e+00 0.000000000000e+00 0.000000000000e+00
7.912500000000e+02 1.823232656941e+00 0.000000000000e+00 0.000000000000e+00
7.915000000000e+02 3.260878022181e-02 0.000000000000e+00 0.000000000000e+00
7.917500000000e+02 -1.721945982728e+00 0.000000000000e+00 0.000000000000e+00
7.920000000000e+02 -3.317039872136e+00 0.000000000000e+00 0.000000000000e+00
7.922500000000e+02 -4.643369173189e+00 0.000000000000e+00 0.000000000000e+00
7.925000000000e+02 -5.614347262805e+00 0.000000000000e+00 0.000000000000e+00
7.927500000000e+02 -6.172538279185e+00 0.000000000000e+00 0.000000000000e+00
7.930000000000e+02 -6.293347868126e+00 0.000000000000e+00 0.000000000000e+00
7.932500000000e+02 -5.985724700122e+00 0.000000000000e+00 0.000000000000e+00
7.935000000000e+02 -5.289943122586e+00 0.000000000000e+00 0.000000000000e+00
7.937500000000e+02 -4.272831057881e+00 0.000000000000e+00 0.000000000000e+00
7.940000000000e+02 -3.021044147291e+00 0.000000000000e+00 0.000000000000e+00
7.942500000000e+02 -1.633142041507e+00 0.000000000000e+00 0.000000000000e+00
7.945000000000e+02 -2.112823440250e-01 0.000000000000e+00 0.000000000000e+00
7.947500000000e+02 1.146688183381e+00 0.000000000000e+00 0.000000000000e+00
7.950000000000e+02 2.354084684587e+00 0.000000000000e+00 0.000000000000e+00
7.952500000000e+02 3.340697114401e+00 0.000000000000e+00 0.000000000000e+00
7.955000000000e+02 4.056296809215e+00 0.000000000000e+00 0.000000000000e+00
7.957500000000e+02 4.472282475031e+00 0.000000000000e+00 0.000000000000e+00
7.960000000000e+02 4.581599120341e+00 0.000000000000e+00 0.000000000000e+00
7.962500000000e+02 4.397203880415e+00 0.000000000000e+00 0.000000000000e+00
7.965000000000e+02 3.949433861558e+00 0.000000000000e+00 0.000000000000e+00
7.967500000000e+02 3.282651619619e+00 0.000000000000e+00 0.000000000000e+00
7.970000000000e+02 2.451512017615e+00 0.000000000000e+00 0.000000000000e+00
7.972500000000e+02 1.517125937587e+00 0.000000000000e+00 0.000000000000e+00
7.975000000000e+02 5.433118741090e-01 0.000000000000e+00 0.000000000000e+00
7.977500000000e+02 -4.069536180156e-01 0.000000000000e+00 0.000000000000e+00
7.980000000000e+02 -1.274834209693e+00 0.000000000000e+00 0.000000000000e+00
7.982500000000e+02 -2.008654903748e+00 0.000000000000e+00 0.000000000000e+00
7.985000000000e+02 -2.566612244929e+00 0.000000000000e+00 0.000000000000e+00
7.987500000000e+02 -2.919104114543e+00 0.000000000000e+00 0.000000000000e+00
7.990000000000e+02 -3.050559236100e+00 0.000000000000e+00 0.000000000000e+00
7.992500000000e+02 -2.960599437187e+00 0.000000000000e+00 0.000000000000e+00
7.995000000000e+02 -2.664342448461e+00 0.000000000000e+00 0.000000000000e+00
7.997500000000e+02 -2.191664929637e+00 0.000000000000e+00 0.000000000000e+00
8.000000000000e+02 -1.585303211927e+00 0.000000000000e+00 0.000000000000e+00
8.002500000000e+02 -8.977726569195e-01 0.000000000000e+00 0.000000000000e+00
8.005000000000e+02 -1.872254834728e-01 0.000000000000e+00 0.000000000000e+00
8.007500000000e+02 4.874774667914e-01 0.000000000000e+00 0.000000000000e+00
8.010000000000e+02 1.072058262864e+00 0.000000000000e+00 0.000000000000e+00
8.012500000000e+02 1.521942106033e+00 0.000000000000e+00 0.000000000000e+00
8.015000000000e+02 1.806619773447e+00 0.000000000000e+00 0.000000000000e+00
8.017500000000e+02 1.912691321596e+00 0.000000000000e+00 0.000000000000e+00
8.020000000000e+02 1.845139407440e+00 0.000000000000e+00 0.000000000000e+00
8.022500000000e+02 1.626567097894e+00 0.000000000000e+00 0.000000000000e+00
8.025000000000e+02 1.294378919746e+00 0.000000000000e+00 0.000000000000e+00
8.027500000000e+02 8.961541885983e-01 0.000000000000e+00 0.000000000000e+00
8.030000000000e+02 4.837203021750e-01 0.000000000000e+00 0.000000000000e+00
8.032500000000e+02 1.066410749357e-01 0.000000000000e+00 0.000000000000e+00
8.035000000000e+02 -1.940436959689e-01 0.000000000000e+00 0.000000000000e+00
8.037500000000e+02 -3.909809814369e-01 0.000000000000e+00 0.000000000000e+00
8.040000000000e+02 -4.738332486668e-01 0.000000000000e+00 0.000000000000e+00
8.042500000000e+02 -4.502592615250e-01 0.000000000000e+00 0.000000000000e+00
8.045000000000e+02 -3.443422349276e-01 0.000000000000e+00 0.000000000000e+00
8.047500000000e+02 -1.926162805496e-01 0.000000000000e+00 0.000000000000e+00
8.050000000000e+02 -3.819444612173e-02 0.000000000000e+00 0.000000000000e+00
8.052500000000e+02 7.620149528055e-02 0.000000000000e+00 0.000000000000e+00
8.055000000000e+02 1.153149028300e-01 0.000000000000e+00 0.000000000000e+00
8.057500000000e+02 5.747930596286e-02 0.000000000000e+00 0.000000000000e+00
8.060000000000e+02 -1.011635176499e-01 0.000000000000e+00 0.000000000000e+00
8.062500000000e+02 -3.450703401098e-01 0.000000000000e+00 0.000000000000e+00
8.065000000000e+02 -6.406883092925e-01 0.000000000000e+00 0.000000000000e+00
8.067500000000e+02 -9.407639191367e-01 0.000000000000e+00 0.000000000000e+00
8.070000000000e+02 -1.191062942939e+00 0.000000000000e+00 0.000000000000e+00
8.072500000000e+02 -1.338610968411e+00 0.000000000000e+00 0.000000000000e+00
8.075000000000e+02 -1.340293449682e+00 0.000000000000e+00 0.000000000000e+00
8.077500000000e+02 -1.170542151427e+00 0.000000000000e+00 0.000000000000e+00
8.080000000000e+02 -8.269052695368e-01 0.000000000000e+00 0.000000000000e+00
8.082500000000e+02 -3.325492223509e-01 0.000000000000e+00 0.000000000000e+00
8.085000000000e+02 2.648577167253e-01 0.000000000000e+00 0.000000000000e+00
8.087500000000e+02 8.979284762050e-01 0.000000000000e+00 0.000000000000e+00
8.090000000000e+02 1.487524111595e+00 0.000000000000e+00 0.000000000000e+00
8.092500000000e+02 1.952936627952e+00 0.000000000000e+00 0.000000000000e+00
8.095000000000e+02 2.222953282216e+00 0.000000000000e+00 0.000000000000e+00
8.097500000000e+02 2.246278152747e+00 0.000000000000e+00 0.000000000000e+00
8.100000000000e+02 1.999808002293e+00 0.000000000000e+00 0.000000000000e+00
8.102500000000e+02 1.493496690779e+00 0.000000000000e+00 0.000000000000e+00
8.105000000000e+02 7.709694307445e-01 0.000000000000e+00 0.000000000000e+00
8.107500000000e+02 -9.438950759213e-02 0.000000000000e+00 0.000000000000e+00
8.110000000000e+02 -1.007530272050e+00 0.000000000000e+00 0.000000000000e+00
8.112500000000e+02 -1.863072263871e+00 0.000000000000e+00 0.000000000000e+00
8.115000000000e+02 -2.558458796148e+00 0.000000000000e+00 0.000000000000e+00
8.117500000000e+02 -3.007212743010e+00 0.000000000000e+00 0.000000000000e+00
8.120000000000e+02 -3.150508686456e+00 0.000000000000e+00 0.000000000000e+00
8.122500000000e+02 -2.965458355094e+00 0.000000000000e+00 0.000000000000e+00
8.125000000000e+02 -2.468914827729e+00 0.000000000000e+00 0.000000000000e+00
8.127500000000e+02 -1.716184650539e+00 0.000000000000e+00 0.000000000000e+00
8.130000000000e+02 -7.947173012323e-01 0.000000000000e+00 0.000000000000e+00
8.132500000000e+02 1.864753012992e-01 0.000000000000e+00 0.000000000000e+00
8.135000000000e+02 1.110326002087e+00 0.000000000000e+00 0.000000000000e+00
8.137500000000e+02 1.866389355585e+00 0.000000000000e+00 0.000000000000e+00
8.140000000000e+02 2.364754634788e+00 0.000000000000e+00 0.000000000000e+00
8.142500000000e+02 2.547348960315e+00 0.000000000000e+00 0.000000000000e+00
8.145000000000e+02 2.395127020083e+00 0.000000000000e+00 0.000000000000e+00
8.147500000000e+02 1.930195024133e+00 0.000000000000e+00 0.000000000000e+00
8.150000000000e+02 1.212600621085e+00 0.000000000000e+00 0.000000000000e+00
8.152500000000e+02 3.322423452158e-01 0.000000000000e+00 0.000000000000e+00
8.155000000000e+02 -6.029891581485e-01 0.000000000000e+00 0.000000000000e+00
8.157500000000e+02 -1.481222611144e+00 0.000000000000e+00 0.000000000000e+00
8.160000000000e+02 -2.200877189189e+00 0.000000000000e+00 0.000000000000e+00
8.162500000000e+02 -2.683286391681e+00 0.000000000000e+00 0.000000000000e+00
8.165000000000e+02 -2.882018517179e+00 0.000000000000e+00 0.000000000000e+00
8.167500000000e+02 -2.787715379438e+00 0.000000000000e+00 0.000000000000e+00
8.170000000000e+02 -2.427906424020e+00 0.000000000000e+00 0.000000000000e+00
8.172500000000e+02 -1.861957035388e+00 0.000000000000e+00 0.000000000000e+00
8.175000000000e+02 -1.171977197833e+00 0.000000000000e+00 0.000000000000e+00
8.177500000000e+02 -4.510552866574e-01 0.000000000000e+00 0.000000000000e+00
8.180000000000e+02 2.094833064390e-01 0.000000000000e+00 0.000000000000e+00
8.182500000000e+02 7.320063305111e-01 0.000000000000e+00 0.000000000000e+00
8.185000000000e+02 1.062076744643e+00 0.000000000000e+00 0.000000000000e+00
8.187500000000e+02 1.174306049505e+00 0.000000000000e+00 0.000000000000e+00
8.190000000000e+02 1.073898985147e+00 0.000000000000e+00 0.000000000000e+00
8.192500000000e+02 7.938696789014e-01 0.000000000000e+00 0.000000000000e+00
8.195000000000e+02 3.885330181370e-01 0.000000000000e+00 0.000000000000e+00
8.197500000000e+02 -7.560896369169e-02 0.000000000000e+00 0.000000000000e+00
8.200000000000e+02 -5.301312397062e-01 0.000000000000e+00 0.000000000000e+00
8.202500000000e+02 -9.145379054565e-01 0.000000000000e+00 0.000000000000e+00
8.205000000000e+02 -1.184268383387e+00 0.000000000000e+00 0.000000000000e+00
8.207500000000e+02 -1.315763748192e+00 0.000000000000e+00 0.000000000000e+00
8.210000000000e+02 -1.307993201492e+00 0.000000000000e+00 0.000000000000e+00
8.212500000000e+02 -1.180409373124e+00 0.000000000000e+00 0.000000000000e+00
8.215000000000e+02 -9.678551566932e-01 0.000000000000e+00 0.000000000000e+00
8.217500000000e+02 -7.133989510249e-01 0.000000000000e+00 0.000000000000e+00
8.220000000000e+02 -4.603613434609e-01 0.000000000000e+00 0.000000000000e+00
8.222500000000e+02 -2.448737274054e-01 0.000000000000e+00 0.000000000000e+00
8.225000000000e+02 -9.017076938684e-02 0.000000000000e+00 0.000000000000e+00
8.227500000000e+02 -3.490796351787e-03 0.000000000000e+00 0.000000000000e+00
8.230000000000e+02 2.400269466911e-02 0.000000000000e+00 0.000000000000e+00
8.232500000000e+02 1.438256137164e-02 0.000000000000e+00 0.000000000000e+00
8.235000000000e+02 -2.203942253208e-03 0.000000000000e+00 0.000000000000e+00
8.237500000000e+02 5.955123023655e-03 0.000000000000e+00 0.000000000000e+00
8.240000000000e+02 6.546878054290e-02 0.000000000000e+00 0.000000000000e+00
8.242500000000e+02 1.922201010046e-01 0.000000000000e+00 0.000000000000e+00
8.245000000000e+02 3.878006229716e-01 0.000000000000e+00 0.000000000000e+00
8.247500000000e+02 6.386555742255e-01 0.000000000000e+00 0.000000000000e+00
8.250000000000e+02 9.181234019215e-01 0.000000000000e+00 0.000000000000e+00
8.252500000000e+02 1.191050612190e+00 0.000000000000e+00 0.000000000000e+00
8.255000000000e+02 1.420210791400e+00 0.000000000000e+00 0.000000000000e+00
8.257500000000e+02 1.573430059787e+00 0.000000000000e+00 0.000000000000e+00
8.260000000000e+02 1.630175176187e+00 0.000000000000e+00 0.000000000000e+00
8.262500000000e+02 1.586421144962e+00 0.000000000000e+00 0.000000000000e+00
8.265000000000e+02 1.456875168396e+00 0.000000000000e+00 0.000000000000e+00
8.267500000000e+02 1.274053386752e+00 0.000000000000e+00 0.000000000000e+00
8.270000000000e+02 1.084219961173e+00 0.000000000000e+00 0.000000000000e+00
8.272500000000e+02 9.407225952203e-01 0.000000000000e+00 0.000000000000e+00
8.275000000000e+02 8.957094502610e-01 0.000000000000e+00 0.000000000000e+00
8.277500000000e+02 9.915150173639e-01 0.000000000000e+00 0.000000000000e+00
8.280000000000e+02 1.253104844877e+00 0.000000000000e+00 0.000000000000e+00
8.282500000000e+02 1.682850179362e+00 0.000000000000e+00 0.000000000000e+00
8.285000000000e+02 2.258577494354e+00 0.000000000000e+00 0.000000000000e+00
8.287500000000e+02 2.935351614692e+00 0.000000000000e+00 0.000000000000e+00
8.290000000000e+02 3.650877923289e+00 0.000000000000e+00 0.000000000000e+00
8.292500000000e+02 4.333837228886e+00 0.000000000000e+00 0.000000000000e+00
8.295000000000e+02 4.913985968184e+00 0.000000000000e+00 0.000000000000e+00
8.297500000000e+02 5.332541639165e+00 0.000000000000e+00 0.000000000000e+00
8.300000000000e+02 5.551281084097e+00 0.000000000000e+00 0.000000000000e+00
8.302500000000e+02 5.558926592288e+00 0.000000000000e+00 0.000000000000e+00
8.305000000000e+02 5.373764240321e+00 0.000000000000e+00 0.000000000000e+00
8.307500000000e+02 5.041978431635e+00 0.000000000000e+00 0.000000000000e+00
8.310000000000e+02 4.631817304829e+00 0.000000000000e+00 0.000000000000e+00
8.312500000000e+02 4.224331432789e+00 0.000000000000e+00 0.000000000000e+00
8.315000000000e+02 3.901957919163e+00 0.000000000000e+00 0.000000000000e+00
8.317500000000e+02 3.736571981959e+00 0.000000000000e+00 0.000000000000e+00
8.320000000000e+02 3.778742793569e+00 0.000000000000e+00 0.000000000000e+00
8.322500000000e+02 4.049788847435e+00 0.000000000000e+00 0.000000000000e+00
8.325000000000e+02 4.537847796732e+00 0.000000000000e+00 0.000000000000e+00
8.327500000000e+02 5.198609883101e+00 0.000000000000e+00 0.000000000000e+00
8.330000000000e+02 5.960694338432e+00 0.000000000000e+00 0.000000000000e+00
8.332500000000e+02 6.734972366910e+00 0.000000000000e+00 0.000000000000e+00
8.335000000000e+02 7.426558130929e+00 0.000000000000e+00 0.000000000000e+00
8.337500000000e+02 7.947787136313e+00 0.000000000000e+00 0.000000000000e+00
8.340000000000e+02 8.230340092967e+00 0.000000000000e+00 0.000000000000e+00
8.342500000000e+02 8.234775159691e+00 0.000000000000e+00 0.000000000000e+00
8.345000000000e+02 7.956088900944e+00 0.000000000000e+00 0.000000000000e+00
8.347500000000e+02 7.424485602529e+00 0.000000000000e+00 0.000000000000e+00
8.350000000000e+02 6.701215394765e+00 0.000000000000e+00 0.000000000000e+00
8.352500000000e+02 5.870045552183e+00 0.000000000000e+00 0.000000000000e+00
8.355000000000e+02 5.025554494042e+00 0.000000000000e+00 0.000000000000e+00
8.357500000000e+02 4.259893916227e+00 0.000000000000e+00 0.000000000000e+00
8.360000000000e+02 3.649885269411e+00 0.000000000000e+00 0.000000000000e+00
8.362500000000e+02 3.246270755911e+00 0.000000000000e+00 0.000000000000e+00
8.365000000000e+02 3.066633126674e+00 0.000000000000e+00 0.000000000000e+00
8.367500000000e+02 3.092977319642e+00 0.000000000000e+00 0.000000000000e+00
8.370000000000e+02 3.274305778732e+00 0.000000000000e+00 0.000000000000e+00
8.372500000000e+02 3.533813312587e+00 0.000000000000e+00 0.000000000000e+00
8.375000000000e+02 3.779677681060e+00 0.000000000000e+00 0.000000000000e+00
8.377500000000e+02 3.917921083751e+00 0.000000000000e+00 0.000000000000e+00
8.380000000000e+02 3.865535731777e+00 0.000000000000e+00 0.000000000000e+00
8.382500000000e+02 3.562042149498e+00 0.000000000000e+00 0.000000000000e+00
8.385000000000e+02 2.977883067835e+00 0.000000000000e+00 0.000000000000e+00
8.387500000000e+02 2.118513076359e+00 0.000000000000e+00 0.000000000000e+00
8.390000000000e+02 1.023657511294e+00 0.000000000000e+00 0.000000000000e+00
8.392500000000e+02 -2.381051646107e-01 0.000000000000e+00 0.000000000000e+00
8.395000000000e+02 -1.578632041605e+00 0.000000000000e+00 0.000000000000e+00
8.397500000000e+02 -2.902040046311e+00 0.000000000000e+00 0.000000000000e+00
8.400000000000e+02 -4.117394709470e+00 0.000000000000e+00 0.000000000000e+00
8.402500000000e+02 -5.150495543032e+00 0.000000000000e+00 0.000000000000e+00
8.405000000000e+02 -5.953142380578e+00 0.000000000000e+00 0.000000000000e+00
8.407500000000e+02 -6.508642962590e+00 0.000000000000e+00 0.000000000000e+00
8.410000000000e+02 -6.832865212517e+00 0.000000000000e+00 0.000000000000e+00
8.412500000000e+02 -6.970768966596e+00 0.000000000000e+00 0.000000000000e+00
8.415000000000e+02 -6.988981296461e+00 0.000000000000e+00 0.000000000000e+00
8.417500000000e+02 -6.965518849322e+00 0.000000000000e+00 0.000000000000e+00
8.420000000000e+02 -6.978136040104e+00 0.000000000000e+00 0.000000000000e+00
8.422500000000e+02 -7.092940168064e+00 0.000000000000e+00 0.000000000000e+00
8.425000000000e+02 -7.354845234049e+00 0.000000000000e+00 0.000000000000e+00
8.427500000000e+02 -7.781149898655e+00 0.000000000000e+00 0.000000000000e+00
8.430000000000e+02 -8.359066234814e+00 0.000000000000e+00 0.000000000000e+00
8.432500000000e+02 -9.047462424342e+00 0.000000000000e+00 0.000000000000e+00
8.435000000000e+02 -9.782495154149e+00 0.000000000000e+00 0.000000000000e+00
8.437500000000e+02 -1.048627845163e+01 0.000000000000e+00 0.000000000000e+00
8.440000000000e+02 -1.107733719967e+01 0.000000000000e+00 0.000000000000e+00
8.442500000000e+02 -1.148137774865e+01 0.000000000000e+00 0.000000000000e+00
8.445000000000e+02 -1.164090028318e+01 0.000000000000e+00 0.000000000000e+00
8.447500000000e+02 -1.152237366901e+01 0.000000000000e+00 0.000000000000e+00
8.450000000000e+02 -1.112006091494e+01 0.000000000000e+00 0.000000000000e+00
8.452500000000e+02 -1.045606670276e+01 0.000000000000e+00 0.000000000000e+00
8.455000000000e+02 -9.576707644491e+00 0.000000000000e+00 0.000000000000e+00
8.457500000000e+02 -8.545806578583e+00 0.000000000000e+00 0.000000000000e+00
8.460000000000e+02 -7.435915944640e+00 0.000000000000e+00 0.000000000000e+00
8.462500000000e+02 -6.318729110572e+00 0.000000000000e+00 0.000000000000e+00
8.465000000000e+02 -5.256011811913e+00 0.000000000000e+00 0.000000000000e+00
8.467500000000e+02 -4.292273843792e+00 0.000000000000e+00 0.000000000000e+00
8.470000000000e+02 -3.450124836403e+00 0.000000000000e+00 0.000000000000e+00
8.472500000000e+02 -2.728860419018e+00 0.000000000000e+00 0.000000000000e+00
8.475000000000e+02 -2.106364808848e+00 0.000000000000e+00 0.000000000000e+00
8.477500000000e+02 -1.543958135852e+00 0.000000000000e+00 0.000000000000e+00
8.480000000000e+02 -9.934244814065e-01 0.000000000000e+00 0.000000000000e+00
8.482500000000e+02 -4.051814700879e-01 0.000000000000e+00 0.000000000000e+00
8.485000000000e+02 2.635717220745e-01 0.000000000000e+00 0.000000000000e+00
8.487500000000e+02 1.041851848230e+00 0.000000000000e+00 0.000000000000e+00
8.490000000000e+02 1.939966820851e+00 0.000000000000e+00 0.000000000000e+00
8.492500000000e+02 2.947288253196e+00 0.000000000000e+00 0.000000000000e+00
8.495000000000e+02 4.032954010904e+00 0.000000000000e+00 0.000000000000e+00
8.497500000000e+02 5.149327868741e+00 0.000000000000e+00 0.000000000000e+00
8.500000000000e+02 6.237675057452e+00 0.000000000000e+00 0.000000000000e+00
8.502500000000e+02 7.235230398905e+00 0.000000000000e+00 0.000000000000e+00
8.505000000000e+02 8.082675235068e+00 0.000000000000e+00 0.000000000000e+00
8.507500000000e+02 8.731017923045e+00 0.000000000000e+00 0.000000000000e+00
8.510000000000e+02 9.146988131316e+00 0.000000000000e+00 0.000000000000e+00
8.512500000000e+02 9.316286778374e+00 0.000000000000e+00 0.000000000000e+00
8.515000000000e+02 9.244345408392e+00 0.000000000000e+00 0.000000000000e+00
8.517500000000e+02 8.954595731089e+00 0.000000000000e+00 0.000000000000e+00
8.520000000000e+02 8.484583588075e+00 0.000000000000e+00 0.000000000000e+00
8.522500000000e+02 7.880537073719e+00 0.000000000000e+00 0.000000000000e+00
8.525000000000e+02 7.191180903714e+00 0.000000000000e+00 0.000000000000e+00
8.527500000000e+02 6.461657376792e+00 0.000000000000e+00 0.000000000000e+00
8.530000000000e+02 5.728363707448e+00 0.000000000000e+00 0.000000000000e+00
8.532500000000e+02 5.015357690173e+00 0.000000000000e+00 0.000000000000e+00
8.535000000000e+02 4.332744194957e+00 0.000000000000e+00 0.000000000000e+00
8.537500000000e+02 3.677169480085e+00 0.000000000000e+00 0.000000000000e+00
8.540000000000e+02 3.034259083891e+00 0.000000000000e+00 0.000000000000e+00
8.542500000000e+02 2.382577566541e+00 0.000000000000e+00 0.000000000000e+00
8.545000000000e+02 1.698497881082e+00 0.000000000000e+00 0.000000000000e+00
8.547500000000e+02 9.612675311628e-01 0.000000000000e+00 0.000000000000e+00
8.550000000000e+02 1.575577730733e-01 0.000000000000e+00 0.000000000000e+00
8.552500000000e+02 -7.151229811099e-01 0.000000000000e+00 0.000000000000e+00
8.555000000000e+02 -1.646596273101e+00 0.000000000000e+00 0.000000000000e+00
8.557500000000e+02 -2.613979015724e+00 0.000000000000e+00 0.000000000000e+00
8.560000000000e+02 -3.583417650410e+00 0.000000000000e+00 0.000000000000e+00
8.562500000000e+02 -4.513327349177e+00 0.000000000000e+00 0.000000000000e+00
8.565000000000e+02 -5.358682146246e+00 0.000000000000e+00 0.000000000000e+00
8.567500000000e+02 -6.075778547986e+00 0.000000000000e+00 0.000000000000e+00
8.570000000000e+02 -6.626852418310e+00 0.000000000000e+00 0.000000000000e+00
8.572500000000e+02 -6.983969068047e+00 0.000000000000e+00 0.000000000000e+00
8.575000000000e+02 -7.131720795041e+00 0.000000000000e+00 0.000000000000e+00
8.577500000000e+02 -7.068436582728e+00 0.000000000000e+00 0.000000000000e+00
8.580000000000e+02 -6.805810670792e+00 0.000000000000e+00 0.000000000000e+00
8.582500000000e+02 -6.367062624590e+00 0.000000000000e+00 0.000000000000e+00
8.585000000000e+02 -5.783924414047e+00 0.000000000000e+00 0.000000000000e+00
8.587500000000e+02 -5.092887097539e+00 0.000000000000e+00 0.000000000000e+00
8.590000000000e+02 -4.331215145106e+00 0.000000000000e+00 0.000000000000e+00
8.592500000000e+02 -3.533243031716e+00 0.000000000000e+00 0.000000000000e+00
8.595000000000e+02 -2.727408470046e+00 0.000000000000e+00 0.000000000000e+00
8.597500000000e+02 -1.934360027769e+00 0.000000000000e+00 0.000000000000e+00
8.600000000000e+02 -1.166321165956e+00 0.000000000000e+00 0.000000000000e+00
8.602500000000e+02 -4.277195040570e-01 0.000000000000e+00 0.000000000000e+00
8.605000000000e+02 2.830777187558e-01 0.000000000000e+00 0.000000000000e+00
8.607500000000e+02 9.712221375857e-01 0.000000000000e+00 0.000000000000e+00
8.610000000000e+02 1.642434167797e+00 0.000000000000e+00 0.000000000000e+00
8.612500000000e+02 2.300084351728e+00 0.000000000000e+00 0.000000000000e+00
8.615000000000e+02 2.942730395675e+00 0.000000000000e+00 0.000000000000e+00
8.617500000000e+02 3.562463855886e+00 0.000000000000e+00 0.000000000000e+00
8.620000000000e+02 4.144306163738e+00 0.000000000000e+00 0.000000000000e+00
8.622500000000e+02 4.666751111632e+00 0.000000000000e+00 0.000000000000e+00
8.625000000000e+02 5.103398759623e+00 0.000000000000e+00 0.000000000000e+00
8.627500000000e+02 5.425483308488e+00 0.000000000000e+00 0.000000000000e+00
8.630000000000e+02 5.604982406916e+00 0.000000000000e+00 0.000000000000e+00
8.632500000000e+02 5.617921370163e+00 0.000000000000e+00 0.000000000000e+00
8.635000000000e+02 5.447461241492e+00 0.000000000000e+00 0.000000000000e+00
8.637500000000e+02 5.086386623465e+00 0.000000000000e+00 0.000000000000e+00
8.640000000000e+02 4.538683487443e+00 0.000000000000e+00 0.000000000000e+00
8.642500000000e+02 3.820008787033e+00 0.000000000000e+00 0.000000000000e+00
8.645000000000e+02 2.956988330242e+00 0.000000000000e+00 0.000000000000e+00
8.647500000000e+02 1.985420112736e+00 0.000000000000e+00 0.000000000000e+00
8.650000000000e+02 9.475897939677e-01 0.000000000000e+00 0.000000000000e+00
8.652500000000e+02 -1.109925703432e-01 0.000000000000e+00 0.000000000000e+00
8.655000000000e+02 -1.145062330896e+00 0.000000000000e+00 0.000000000000e+00
8.657500000000e+02 -2.112887961916e+00 0.000000000000e+00 0.000000000000e+00
8.660000000000e+02 -2.979019889458e+00 0.000000000000e+00 0.000000000000e+00
8.662500000000e+02 -3.716219259432e+00 0.000000000000e+00 0.000000000000e+00
8.665000000000e+02 -4.306395090207e+00 0.000000000000e+00 0.000000000000e+00
8.667500000000e+02 -4.740507810933e+00 0.000000000000e+00 0.000000000000e+00
8.670000000000e+02 -5.017530136960e+00 0.000000000000e+00 0.000000000000e+00
8.672500000000e+02 -5.142675561790e+00 0.000000000000e+00 0.000000000000e+00
8.675000000000e+02 -5.125195076361e+00 0.000000000000e+00 0.000000000000e+00
8.677500000000e+02 -4.976092267954e+00 0.000000000000e+00 0.000000000000e+00
8.680000000000e+02 -4.706109021581e+00 0.000000000000e+00 0.000000000000e+00
8.682500000000e+02 -4.324288002024e+00 0.000000000000e+00 0.000000000000e+00
8.685000000000e+02 -3.837329518136e+00 0.000000000000e+00 0.000000000000e+00
8.687500000000e+02 -3.249840485084e+00 0.000000000000e+00 0.000000000000e+00
8.690000000000e+02 -2.565437550993e+00 0.000000000000e+00 0.000000000000e+00
8.692500000000e+02 -1.788533008667e+00 0.000000000000e+00 0.000000000000e+00
8.695000000000e+02 -9.265189925326e-01 0.000000000000e+00 0.000000000000e+00
8.697500000000e+02 8.011413119996e-03 0.000000000000e+00 0.000000000000e+00
8.700000000000e+02 9.953965778655e-01 0.000000000000e+00 0.000000000000e+00
8.702500000000e+02 2.007758302694e+00 0.000000000000e+00 0.000000000000e+00
8.705000000000e+02 3.008862986989e+00 0.000000000000e+00 0.000000000000e+00
8.707500000000e+02 3.955161353471e+00 0.000000000000e+00 0.000000000000e+00
8.710000000000e+02 4.798026425344e+00 0.000000000000e+00 0.000000000000e+00
8.712500000000e+02 5.487049110377e+00 0.000000000000e+00 0.000000000000e+00
8.715000000000e+02 5.974100551326e+00 0.000000000000e+00 0.000000000000e+00
8.717500000000e+02 6.217750516360e+00 0.000000000000e+00 0.000000000000e+00
8.720000000000e+02 6.187558351842e+00 0.000000000000e+00 0.000000000000e+00
8.722500000000e+02 5.867738548662e+00 0.000000000000e+00 0.000000000000e+00
8.725000000000e+02 5.259750595198e+00 0.000000000000e+00 0.000000000000e+00
8.727500000000e+02 4.383468264005e+00 0.000000000000e+00 0.000000000000e+00
8.730000000000e+02 3.276734852366e+00 0.000000000000e+00 0.000000000000e+00
8.732500000000e+02 1.993289896493e+00 0.000000000000e+00 0.000000000000e+00
8.735000000000e+02 5.992372022571e-01 0.000000000000e+00 0.000000000000e+00
8.737500000000e+02 -8.316097541163e-01 0.000000000000e+00 0.000000000000e+00
8.740000000000e+02 -2.223042343800e+00 0.000000000000e+00 0.000000000000e+00
8.742500000000e+02 -3.501897915188e+00 0.000000000000e+00 0.000000000000e+00
8.745000000000e+02 -4.603088952817e+00 0.000000000000e+00 0.000000000000e+00
8.747500000000e+02 -5.473742343933e+00 0.000000000000e+00 0.000000000000e+00
8.750000000000e+02 -6.076089201210e+00 0.000000000000e+00 0.000000000000e+00
8.752500000000e+02 -6.388905701737e+00 0.000000000000e+00 0.000000000000e+00
8.755000000000e+02 -6.407485277683e+00 0.000000000000e+00 0.000000000000e+00
8.757500000000e+02 -6.142297713940e+00 0.000000000000e+00 0.000000000000e+00
8.760000000000e+02 -5.616637423106e+00 0.000000000000e+00 0.000000000000e+00
8.762500000000e+02 -4.863661578122e+00 0.000000000000e+00 0.000000000000e+00
8.765000000000e+02 -3.923255999556e+00 0.000000000000e+00 0.000000000000e+00
8.767500000000e+02 -2.839138665540e+00 0.000000000000e+00 0.000000000000e+00
8.770000000000e+02 -1.656522908012e+00 0.000000000000e+00 0.000000000000e+00
8.772500000000e+02 -4.205290908184e-01 0.000000000000e+00 0.000000000000e+00
8.775000000000e+02 8.246239946408e-01 0.000000000000e+00 0.000000000000e+00
8.777500000000e+02 2.035773626385e+00 0.000000000000e+00 0.000000000000e+00
8.780000000000e+02 3.170570098906e+00 0.000000000000e+00 0.000000000000e+00
8.782500000000e+02 4.187176130481e+00 0.000000000000e+00 0.000000000000e+00
8.785000000000e+02 5.044270020332e+00 0.000000000000e+00 0.000000000000e+00
8.787500000000e+02 5.701667581679e+00 0.000000000000e+00 0.000000000000e+00
8.790000000000e+02 6.121769087676e+00 0.000000000000e+00 0.000000000000e+00
8.792500000000e+02 6.271881124957e+00 0.000000000000e+00 0.000000000000e+00
8.795000000000e+02 6.127282361629e+00 0.000000000000e+00 0.000000000000e+00
8.797500000000e+02 5.674724674897e+00 0.000000000000e+00 0.000000000000e+00
8.800000000000e+02 4.915915592510e+00 0.000000000000e+00 0.000000000000e+00
8.802500000000e+02 3.870439944542e+00 0.000000000000e+00 0.000000000000e+00
8.805000000000e+02 2.577566077873e+00 0.000000000000e+00 0.000000000000e+00
8.807500000000e+02 1.096452782566e+00 0.000000000000e+00 0.000000000000e+00
8.810000000000e+02 -4.955767852798e-01 0.000000000000e+00 0.000000000000e+00
8.812500000000e+02 -2.106814175308e+00 0.000000000000e+00 0.000000000000e+00
8.815000000000e+02 -3.636866104207e+00 0.000000000000e+00 0.000000000000e+00
8.817500000000e+02 -4.983887649716e+00 0.000000000000e+00 0.000000000000e+00
8.820000000000e+02 -6.052731803664e+00 0.000000000000e+00 0.000000000000e+00
8.822500000000e+02 -6.763232999468e+00 0.000000000000e+00 0.000000000000e+00
8.825000000000e+02 -7.057763289513e+00 0.000000000000e+00 0.000000000000e+00
8.827500000000e+02 -6.907222612153e+00 0.000000000000e+00 0.000000000000e+00
8.830000000000e+02 -6.314750642378e+00 0.000000000000e+00 0.000000000000e+00
8.832500000000e+02 -5.316665048732e+00 0.000000000000e+00 0.000000000000e+00
8.835000000000e+02 -3.980415282964e+00 0.000000000000e+00 0.000000000000e+00
8.837500000000e+02 -2.399658759819e+00 0.000000000000e+00 0.000000000000e+00
8.840000000000e+02 -6.868789901540e-01 0.000000000000e+00 0.000000000000e+00
8.842500000000e+02 1.035765381062e+00 0.000000000000e+00 0.000000000000e+00
8.845000000000e+02 2.646478661853e+00 0.000000000000e+00 0.000000000000e+00
8.847500000000e+02 4.033778133412e+00 0.000000000000e+00 0.000000000000e+00
8.850000000000e+02 5.105398107353e+00 0.000000000000e+00 0.000000000000e+00
8.852500000000e+02 5.795314614112e+00 0.000000000000e+00 0.000000000000e+00
8.855000000000e+02 6.068272211605e+00 0.000000000000e+00 0.000000000000e+00
8.857500000000e+02 5.921471858361e+00 0.000000000000e+00 0.000000000000e+00
8.860000000000e+02 5.383383797928e+00 0.000000000000e+00 0.000000000000e+00
8.862500000000e+02 4.509944571750e+00 0.000000000000e+00 0.000000000000e+00
8.865000000000e+02 3.378647896617e+00 0.000000000000e+00 0.000000000000e+00
8.867500000000e+02 2.081217686292e+00 0.000000000000e+00 0.000000000000e+00
8.870000000000e+02 7.156410454165e-01 0.000000000000e+00 0.000000000000e+00
8.872500000000e+02 -6.216648802874e-01 0.000000000000e+00 0.000000000000e+00
8.875000000000e+02 -1.842867822415e+00 0.000000000000e+00 0.000000000000e+00
8.877500000000e+02 -2.874389184534e+00 0.000000000000e+00 0.000000000000e+00
8.880000000000e+02 -3.660896244342e+00 0.000000000000e+00 0.000000000000e+00
8.882500000000e+02 -4.167496339166e+00 0.000000000000e+00 0.000000000000e+00
8.885000000000e+02 -4.380204111416e+00 0.000000000000e+00 0.000000000000e+00
8.887500000000e+02 -4.304905881021e+00 0.000000000000e+00 0.000000000000e+00
8.890000000000e+02 -3.965143966064e+00 0.000000000000e+00 0.000000000000e+00
8.892500000000e+02 -3.399083407013e+00 0.000000000000e+00 0.000000000000e+00
8.895000000000e+02 -2.656008983447e+00 0.000000000000e+00 0.000000000000e+00
8.897500000000e+02 -1.792644747428e+00 0.000000000000e+00 0.000000000000e+00
8.900000000000e+02 -8.695099348533e-01 0.000000000000e+00 0.000000000000e+00
8.902500000000e+02 5.255588531454e-02 0.000000000000e+00 0.000000000000e+00
8.905000000000e+02 9.156312474075e-01 0.000000000000e+00 0.000000000000e+00
8.907500000000e+02 1.667685390182e+00 0.000000000000e+00 0.000000000000e+00
8.910000000000e+02 2.265260344052e+00 0.000000000000e+00 0.000000000000e+00
8.912500000000e+02 2.675812733994e+00 0.000000000000e+00 0.000000000000e+00
8.915000000000e+02 2.879621231783e+00 0.000000000000e+00 0.000000000000e+00
8.917500000000e+02 2.871117941590e+00 0.000000000000e+00 0.000000000000e+00
8.920000000000e+02 2.659468815019e+00 0.000000000000e+00 0.000000000000e+00
8.922500000000e+02 2.268225535817e+00 0.000000000000e+00 0.000000000000e+00
8.925000000000e+02 1.733910011449e+00 0.000000000000e+00 0.000000000000e+00
8.927500000000e+02 1.103475571852e+00 0.000000000000e+00 0.000000000000e+00
8.930000000000e+02 4.307099106128e-01 0.000000000000e+00 0.000000000000e+00
8.932500000000e+02 -2.282114409841e-01 0.000000000000e+00 0.000000000000e+00
8.935000000000e+02 -8.196677312056e-01 0.000000000000e+00 0.000000000000e+00
8.937500000000e+02 -1.297558317866e+00 0.000000000000e+00 0.000000000000e+00
8.940000000000e+02 -1.627746454710e+00 0.000000000000e+00 0.000000000000e+00
8.942500000000e+02 -1.791434724458e+00 0.000000000000e+00 0.000000000000e+00
8.945000000000e+02 -1.787001044406e+00 0.000000000000e+00 0.000000000000e+00
8.947500000000e+02 -1.629976315037e+00 0.000000000000e+00 0.000000000000e+00
8.950000000000e+02 -1.351058806936e+00 0.000000000000e+00 0.000000000000e+00
8.952500000000e+02 -9.923103607972e-01 0.000000000000e+00 0.000000000000e+00
8.955000000000e+02 -6.019313186515e-01 0.000000000000e+00 0.000000000000e+00
8.957500000000e+02 -2.282273608310e-01 0.000000000000e+00 0.000000000000e+00
8.960000000000e+02 8.647302309787e-02 0.000000000000e+00 0.000000000000e+00
8.962500000000e+02 3.111439141238e-01 0.000000000000e+00 0.000000000000e+00
8.965000000000e+02 4.298878475774e-01 0.000000000000e+00 0.000000000000e+00
8.967500000000e+02 4.436941878072e-01 0.000000000000e+00 0.000000000000e+00
8.970000000000e+02 3.698279141121e-01 0.000000000000e+00 0.000000000000e+00
8.972500000000e+02 2.388707055449e-01 0.000000000000e+00 0.000000000000e+00
8.975000000000e+02 8.977385335117e-02 0.000000000000e+00 0.000000000000e+00
8.977500000000e+02 -3.641519122264e-02 0.000000000000e+00 0.000000000000e+00
8.980000000000e+02 -1.032704423317e-01 0.000000000000e+00 0.000000000000e+00
8.982500000000e+02 -8.516534263477e-02 0.000000000000e+00 0.000000000000e+00
8.985000000000e+02 2.803460544606e-02 0.000000000000e+00 0.000000000000e+00
8.987500000000e+02 2.285309327589e-01 0.000000000000e+00 0.000000000000e+00
8.990000000000e+02 4.908686868609e-01 0.000000000000e+00 0.000000000000e+00
8.992500000000e+02 7.750124987782e-01 0.000000000000e+00 0.000000000000e+00
8.995000000000e+02 1.031891060045e+00 0.000000000000e+00 0.000000000000e+00
8.997500000000e+02 1.210695338279e+00 0.000000000000e+00 0.000000000000e+00
9.000000000000e+02 1.266920285580e+00 0.000000000000e+00 0.000000000000e+00
9.002500000000e+02 1.169979771320e+00 0.000000000000e+00 0.000000000000e+00
9.005000000000e+02 9.092296570971e-01 0.000000000000e+00 0.000000000000e+00
9.007500000000e+02 4.974108514898e-01 0.000000000000e+00 0.000000000000e+00
9.010000000000e+02 -2.914569512944e-02 0.000000000000e+00 0.000000000000e+00
9.012500000000e+02 -6.137686229677e-01 0.000000000000e+00 0.000000000000e+00
9.015000000000e+02 -1.185874075795e+00 0.000000000000e+00 0.000000000000e+00
9.017500000000e+02 -1.669821014406e+00 0.000000000000e+00 0.000000000000e+00
9.020000000000e+02 -1.995056724073e+00 0.000000000000e+00 0.000000000000e+00
9.022500000000e+02 -2.106176763898e+00 0.000000000000e+00 0.000000000000e+00
9.025000000000e+02 -1.971473062841e+00 0.000000000000e+00 0.000000000000e+00
9.027500000000e+02 -1.588695646736e+00 0.000000000000e+00 0.000000000000e+00
9.030000000000e+02 -9.870930504729e-01 0.000000000000e+00 0.000000000000e+00
9.032500000000e+02 -2.252816396259e-01 0.000000000000e+00 0.000000000000e+00
9.035000000000e+02 6.149397246305e-01 0.000000000000e+00 0.000000000000e+00
9.037500000000e+02 1.438144210036e+00 0.000000000000e+00 0.000000000000e+00
9.040000000000e+02 2.147024316654e+00 0.000000000000e+00 0.000000000000e+00
9.042500000000e+02 2.654814664764e+00 0.000000000000e+00 0.000000000000e+00
9.045000000000e+02 2.896734535137e+00 0.000000000000e+00 0.000000000000e+00
9.047500000000e+02 2.838883197202e+00 0.000000000000e+00 0.000000000000e+00
9.050000000000e+02 2.483329951691e+00 0.000000000000e+00 0.000000000000e+00
9.052500000000e+02 1.868631227162e+00 0.000000000000e+00 0.000000000000e+00
9.055000000000e+02 1.065613786362e+00 0.000000000000e+00 0.000000000000e+00
9.057500000000e+02 1.689031448441e-01 0.000000000000e+00 0.000000000000e+00
9.060000000000e+02 -7.147394539284e-01 0.000000000000e+00 0.000000000000e+00
9.062500000000e+02 -1.479762335391e+00 0.000000000000e+00 0.000000000000e+00
9.065000000000e+02 -2.035098524439e+00 0.000000000000e+00 0.000000000000e+00
9.067500000000e+02 -2.315613809081e+00 0.000000000000e+00 0.000000000000e+00
9.070000000000e+02 -2.290207993618e+00 0.000000000000e+00 0.000000000000e+00
9.072500000000e+02 -1.965497007731e+00 0.000000000000e+00 0.000000000000e+00
9.075000000000e+02 -1.384599836438e+00 0.000000000000e+00 0.000000000000e+00
9.077500000000e+02 -6.212166249938e-01 0.000000000000e+00 0.000000000000e+00
9.080000000000e+02 2.301797029124e-01 0.000000000000e+00 0.000000000000e+00
9.082500000000e+02 1.066695370418e+00 0.000000000000e+00 0.000000000000e+00
9.085000000000e+02 1.790235719373e+00 0.000000000000e+00 0.000000000000e+00
9.087500000000e+02 2.319819129751e+00 0.000000000000e+00 0.000000000000e+00
9.090000000000e+02 2.601358650330e+00 0.000000000000e+00 0.000000000000e+00
9.092500000000e+02 2.613656786783e+00 0.000000000000e+00 0.000000000000e+00
9.095000000000e+02 2.369899933903e+00 0.000000000000e+00 0.000000000000e+00
9.097500000000e+02 1.914571038340e+00 0.000000000000e+00 0.000000000000e+00
9.100000000000e+02 1.316331546177e+00 0.000000000000e+00 0.000000000000e+00
9.102500000000e+02 6.579666694867e-01 0.000000000000e+00 0.000000000000e+00
9.105000000000e+02 2.486553076321e-02 0.000000000000e+00 0.000000000000e+00
9.107500000000e+02 -5.063313103733e-01 0.000000000000e+00 0.000000000000e+00
9.110000000000e+02 -8.773591232192e-01 0.000000000000e+00 0.000000000000e+00
9.112500000000e+02 -1.054968054407e+00 0.000000000000e+00 0.000000000000e+00
9.115000000000e+02 -1.033778540880e+00 0.000000000000e+00 0.000000000000e+00
9.117500000000e+02 -8.351261852647e-01 0.000000000000e+00 0.000000000000e+00
9.120000000000e+02 -5.022532235577e-01 0.000000000000e+00 0.000000000000e+00
9.122500000000e+02 -9.271716614714e-02 0.000000000000e+00 0.000000000000e+00
9.125000000000e+02 3.307438919280e-01 0.000000000000e+00 0.000000000000e+00
9.127500000000e+02 7.094763550485e-01 0.000000000000e+00 0.000000000000e+00
9.130000000000e+02 9.969363346769e-01 0.000000000000e+00 0.000000000000e+00
9.132500000000e+02 1.164351176642e+00 0.000000000000e+00 0.000000000000e+00
9.135000000000e+02 1.203300920157e+00 0.000000000000e+00 0.000000000000e+00
9.137500000000e+02 1.125005272678e+00 0.000000000000e+00 0.000000000000e+00
9.140000000000e+02 9.566187894531e-01 0.000000000000e+00 0.000000000000e+00
9.142500000000e+02 7.352891116655e-01 0.000000000000e+00 0.000000000000e+00
9.145000000000e+02 5.010519536826e-01 0.000000000000e+00 0.000000000000e+00
9.147500000000e+02 2.897757217423e-01 0.000000000000e+00 0.000000000000e+00
9.150000000000e+02 1.273108060663e-01 0.000000000000e+00 0.000000000000e+00
9.152500000000e+02 2.575755019834e-02 0.000000000000e+00 0.000000000000e+00
9.155000000000e+02 -1.761487087036e-02 0.000000000000e+00 0.000000000000e+00
9.157500000000e+02 -1.872488291843e-02 0.000000000000e+00 0.000000000000e+00
9.160000000000e+02 -2.696311105334e-03 0.000000000000e+00 0.000000000000e+00
9.162500000000e+02 1.689671886727e-03 0.000000000000e+00 0.000000000000e+00
9.165000000000e+02 -3.191606802399e-02 0.000000000000e+00 0.000000000000e+00
9.167500000000e+02 -1.219016337288e-01 0.000000000000e+00 0.000000000000e+00
9.170000000000e+02 -2.747188958226e-01 0.000000000000e+00 0.000000000000e+00
9.172500000000e+02 -4.831806984469e-01 0.000000000000e+00 0.000000000000e+00
9.175000000000e+02 -7.273538630646e-01 0.000000000000e+00 0.000000000000e+00
9.177500000000e+02 -9.779211865331e-01 0.000000000000e+00 0.000000000000e+00
9.180000000000e+02 -1.201454850210e+00 0.000000000000e+00 0.000000000000e+00
9.182500000000e+02 -1.366703627206e+00 0.000000000000e+00 0.000000000000e+00
9.185000000000e+02 -1.450803796258e+00 0.000000000000e+00 0.000000000000e+00
9.187500000000e+02 -1.444311825542e+00 0.000000000000e+00 0.000000000000e+00
9.190000000000e+02 -1.354129616580e+00 0.000000000000e+00 0.000000000000e+00
9.192500000000e+02 -1.203724393809e+00 0.000000000000e+00 0.000000000000e+00
9.195000000000e+02 -1.030483214698e+00 0.000000000000e+00 0.000000000000e+00
9.197500000000e+02 -8.805167402592e-01 0.000000000000e+00 0.000000000000e+00
9.200000000000e+02 -8.016617027802e-01 0.000000000000e+00 0.000000000000e+00
9.202500000000e+02 -8.357551471230e-01 0.000000000000e+00 0.000000000000e+00
9.205000000000e+02 -1.011411493435e+00 0.000000000000e+00 0.000000000000e+00
9.207500000000e+02 -1.338496904536e+00 0.000000000000e+00 0.000000000000e+00
9.210000000000e+02 -1.805266003576e+00 0.000000000000e+00 0.000000000000e+00
9.212500000000e+02 -2.378735990580e+00 0.000000000000e+00 0.000000000000e+00
9.215000000000e+02 -3.008380911602e+00 0.000000000000e+00 0.000000000000e+00
9.217500000000e+02 -3.632709627775e+00 0.000000000000e+00 0.000000000000e+00
9.220000000000e+02 -4.187825830657e+00 0.000000000000e+00 0.000000000000e+00
9.222500000000e+02 -4.616731127898e+00 0.000000000000e+00 0.000000000000e+00
9.225000000000e+02 -4.877978001506e+00 0.000000000000e+00 0.000000000000e+00
9.227500000000e+02 -4.952336066810e+00 0.000000000000e+00 0.000000000000e+00
9.230000000000e+02 -4.846398150276e+00 0.000000000000e+00 0.000000000000e+00
9.232500000000e+02 -4.592486011039e+00 0.000000000000e+00 0.000000000000e+00
9.235000000000e+02 -4.244756123777e+00 0.000000000000e+00 0.000000000000e+00
9.237500000000e+02 -3.871973536540e+00 0.000000000000e+00 0.000000000000e+00
9.240000000000e+02 -3.547930855857e+00 0.000000000000e+00 0.000000000000e+00
9.242500000000e+02 -3.340862038715e+00 0.000000000000e+00 0.000000000000e+00
9.245000000000e+02 -3.303378651005e+00 0.000000000000e+00 0.000000000000e+00
9.247500000000e+02 -3.464409984521e+00 0.000000000000e+00 0.000000000000e+00
9.250000000000e+02 -3.824361680513e+00 0.000000000000e+00 0.000000000000e+00
9.252500000000e+02 -4.354257143657e+00 0.000000000000e+00 0.000000000000e+00
9.255000000000e+02 -4.999056708262e+00 0.000000000000e+00 0.000000000000e+00
9.257500000000e+02 -5.684744210623e+00 0.000000000000e+00 0.000000000000e+00
9.260000000000e+02 -6.328218322970e+00 0.000000000000e+00 0.000000000000e+00
9.262500000000e+02 -6.848608497557e+00 0.000000000000e+00 0.000000000000e+00
9.265000000000e+02 -7.178415026356e+00 0.000000000000e+00 0.000000000000e+00
9.267500000000e+02 -7.272883174810e+00 0.000000000000e+00 0.000000000000e+00
9.270000000000e+02 -7.116262424222e+00 0.000000000000e+00 0.000000000000e+00
9.272500000000e+02 -6.724039529315e+00 0.000000000000e+00 0.000000000000e+00
9.275000000000e+02 -6.140805453407e+00 0.000000000000e+00 0.000000000000e+00
9.277500000000e+02 -5.434038725015e+00 0.000000000000e+00 0.000000000000e+00
9.280000000000e+02 -4.684671285408e+00 0.000000000000e+00 0.000000000000e+00
9.282500000000e+02 -3.975763067605e+00 0.000000000000e+00 0.000000000000e+00
9.285000000000e+02 -3.380881973585e+00 0.000000000000e+00 0.000000000000e+00
9.287500000000e+02 -2.953827853433e+00 0.000000000000e+00 0.000000000000e+00
9.290000000000e+02 -2.721146978787e+00 0.000000000000e+00 0.000000000000e+00
9.292500000000e+02 -2.678485626060e+00 0.000000000000e+00 0.000000000000e+00
9.295000000000e+02 -2.791285578648e+00 0.000000000000e+00 0.000000000000e+00
9.297500000000e+02 -2.999709445360e+00 0.000000000000e+00 0.000000000000e+00
9.300000000000e+02 -3.227087933636e+00 0.000000000000e+00 0.000000000000e+00
9.302500000000e+02 -3.390689481927e+00 0.000000000000e+00 0.000000000000e+00
9.305000000000e+02 -3.413294218375e+00 0.000000000000e+00 0.000000000000e+00
9.307500000000e+02 -3.233952919042e+00 0.000000000000e+00 0.000000000000e+00
9.310000000000e+02 -2.816439865799e+00 0.000000000000e+00 0.000000000000e+00
9.312500000000e+02 -2.154245731429e+00 0.000000000000e+00 0.000000000000e+00
9.315000000000e+02 -1.271452762868e+00 0.000000000000e+00 0.000000000000e+00
9.317500000000e+02 -2.194174884529e-01 0.000000000000e+00 0.000000000000e+00
9.320000000000e+02 9.302275759598e-01 0.000000000000e+00 0.000000000000e+00
9.322500000000e+02 2.095235045962e+00 0.000000000000e+00 0.000000000000e+00
9.325000000000e+02 3.193691643006e+00 0.000000000000e+00 0.000000000000e+00
9.327500000000e+02 4.154721217313e+00 0.000000000000e+00 0.000000000000e+00
9.330000000000e+02 4.927466396345e+00 0.000000000000e+00 0.000000000000e+00
9.332500000000e+02 5.487137274258e+00 0.000000000000e+00 0.000000000000e+00
9.335000000000e+02 5.837344270910e+00 0.000000000000e+00 0.000000000000e+00
9.337500000000e+02 6.008462768750e+00 0.000000000000e+00 0.000000000000e+00
9.340000000000e+02 6.052333112332e+00 0.000000000000e+00 0.000000000000e+00
9.342500000000e+02 6.034102646344e+00 0.000000000000e+00 0.000000000000e+00
9.345000000000e+02 6.022397299890e+00 0.000000000000e+00 0.000000000000e+00
9.347500000000e+02 6.079218035714e+00 0.000000000000e+00 0.000000000000e+00
9.350000000000e+02 6.250966879357e+00 0.000000000000e+00 0.000000000000e+00
9.352500000000e+02 6.561821212412e+00 0.000000000000e+00 0.000000000000e+00
9.355000000000e+02 7.010323855364e+00 0.000000000000e+00 0.000000000000e+00
9.357500000000e+02 7.569592889510e+00 0.000000000000e+00 0.000000000000e+00
9.360000000000e+02 8.191046353384e+00 0.000000000000e+00 0.000000000000e+00
9.362500000000e+02 8.811054761984e+00 0.000000000000e+00 0.000000000000e+00
9.365000000000e+02 9.359545194502e+00 0.000000000000e+00 0.000000000000e+00
9.367500000000e+02 9.769336176835e+00 0.000000000000e+00 0.000000000000e+00
9.370000000000e+02 9.984912939125e+00 0.000000000000e+00 0.000000000000e+00
9.372500000000e+02 9.969462895701e+00 0.000000000000e+00 0.000000000000e+00
9.375000000000e+02 9.709261248240e+00 0.000000000000e+00 0.000000000000e+00
9.377500000000e+02 9.214884672027e+00 0.000000000000e+00 0.000000000000e+00
9.380000000000e+02 8.519180116197e+00 0.000000000000e+00 0.000000000000e+00
9.382500000000e+02 7.672362007247e+00 0.000000000000e+00 0.000000000000e+00
9.385000000000e+02 6.734993020994e+00 0.000000000000e+00 0.000000000000e+00
9.387500000000e+02 5.769870263772e+00 0.000000000000e+00 0.000000000000e+00
9.390000000000e+02 4.833956848768e+00 0.000000000000e+00 0.000000000000e+00
9.392500000000e+02 3.971456713851e+00 0.000000000000e+00 0.000000000000e+00
9.395000000000e+02 3.208938879099e+00 0.000000000000e+00 0.000000000000e+00
9.397500000000e+02 2.553107280459e+00 0.000000000000e+00 0.000000000000e+00
9.400000000000e+02 1.991430290036e+00 0.000000000000e+00 0.000000000000e+00
9.402500000000e+02 1.495444914418e+00 0.000000000000e+00 0.000000000000e+00
9.405000000000e+02 1.026189873115e+00 0.000000000000e+00 0.000000000000e+00
9.407500000000e+02 5.409475950955e-01 0.000000000000e+00 0.000000000000e+00
9.410000000000e+02 3.223736436679e-04 0.000000000000e+00 0.000000000000e+00
9.412500000000e+02 -6.253326520242e-01 0.000000000000e+00 0.000000000000e+00
9.415000000000e+02 -1.351006087371e+00 0.000000000000e+00 0.000000000000e+00
9.417500000000e+02 -2.174267643562e+00 0.000000000000e+00 0.000000000000e+00
9.420000000000e+02 -3.074974162415e+00 0.000000000000e+00 0.000000000000e+00
9.422500000000e+02 -4.017414368563e+00 0.000000000000e+00 0.000000000000e+00
9.425000000000e+02 -4.954534439340e+00 0.000000000000e+00 0.000000000000e+00
9.427500000000e+02 -5.833616808406e+00 0.000000000000e+00 0.000000000000e+00
9.430000000000e+02 -6.602609791297e+00 0.000000000000e+00 0.000000000000e+00
9.432500000000e+02 -7.216245935732e+00 0.000000000000e+00 0.000000000000e+00
9.435000000000e+02 -7.641146265711e+00 0.000000000000e+00 0.000000000000e+00
9.437500000000e+02 -7.859273246038e+00 0.000000000000e+00 0.000000000000e+00
9.440000000000e+02 -7.869340771369e+00 0.000000000000e+00 0.000000000000e+00
9.442500000000e+02 -7.686078381469e+00 0.000000000000e+00 0.000000000000e+00
9.445000000000e+02 -7.337538354013e+00 0.000000000000e+00 0.000000000000e+00
9.447500000000e+02 -6.860888742935e+00 0.000000000000e+00 0.000000000000e+00
9.450000000000e+02 -6.297319850929e+00 0.000000000000e+00 0.000000000000e+00
9.452500000000e+02 -5.686783920336e+00 0.000000000000e+00 0.000000000000e+00
9.455000000000e+02 -5.063279260144e+00 0.000000000000e+00 0.000000000000e+00
9.457500000000e+02 -4.451285878398e+00 0.000000000000e+00 0.000000000000e+00
9.460000000000e+02 -3.863777948170e+00 0.000000000000e+00 0.000000000000e+00
9.462500000000e+02 -3.302006821930e+00 0.000000000000e+00 0.000000000000e+00
9.465000000000e+02 -2.757000108273e+00 0.000000000000e+00 0.000000000000e+00
9.467500000000e+02 -2.212491647400e+00 0.000000000000e+00 0.000000000000e+00
9.470000000000e+02 -1.648814367760e+00 0.000000000000e+00 0.000000000000e+00
9.472500000000e+02 -1.047175550355e+00 0.000000000000e+00 0.000000000000e+00
9.475000000000e+02 -3.937041242414e-01 0.000000000000e+00 0.000000000000e+00
9.477500000000e+02 3.172871669930e-01 0.000000000000e+00 0.000000000000e+00
9.480000000000e+02 1.081256131158e+00 0.000000000000e+00 0.000000000000e+00
9.482500000000e+02 1.882854937621e+00 0.000000000000e+00 0.000000000000e+00
9.485000000000e+02 2.696871026710e+00 0.000000000000e+00 0.000000000000e+00
9.487500000000e+02 3.490529142048e+00 0.000000000000e+00 0.000000000000e+00
9.490000000000e+02 4.226823428691e+00 0.000000000000e+00 0.000000000000e+00
9.492500000000e+02 4.868423963133e+00 0.000000000000e+00 0.000000000000e+00
9.495000000000e+02 5.381642314594e+00 0.000000000000e+00 0.000000000000e+00
9.497500000000e+02 5.739950905120e+00 0.000000000000e+00 0.000000000000e+00
9.500000000000e+02 5.926626736551e+00 0.000000000000e+00 0.000000000000e+00
9.502500000000e+02 5.936218763564e+00 0.000000000000e+00 0.000000000000e+00
9.505000000000e+02 5.774700736618e+00 0.000000000000e+00 0.000000000000e+00
9.507500000000e+02 5.458345077739e+00 0.000000000000e+00 0.000000000000e+00
9.510000000000e+02 5.011515204680e+00 0.000000000000e+00 0.000000000000e+00
9.512500000000e+02 4.463703182923e+00 0.000000000000e+00 0.000000000000e+00
9.515000000000e+02 3.846221272521e+00 0.000000000000e+00 0.000000000000e+00
9.517500000000e+02 3.188981322118e+00 0.000000000000e+00 0.000000000000e+00
9.520000000000e+02 2.517764157712e+00 0.000000000000e+00 0.000000000000e+00
9.522500000000e+02 1.852298626707e+00 0.000000000000e+00 0.000000000000e+00
9.525000000000e+02 1.205349516590e+00 0.000000000000e+00 0.000000000000e+00
9.527500000000e+02 5.828722122446e-01 0.000000000000e+00 0.000000000000e+00
9.530000000000e+02 -1.485132271463e-02 0.000000000000e+00 0.000000000000e+00
9.532500000000e+02 -5.913074065100e-01 0.000000000000e+00 0.000000000000e+00
9.535000000000e+02 -1.151383124730e+00 0.000000000000e+00 0.000000000000e+00
9.537500000000e+02 -1.698894781242e+00 0.000000000000e+00 0.000000000000e+00
9.540000000000e+02 -2.234374077037e+00 0.000000000000e+00 0.000000000000e+00
9.542500000000e+02 -2.753430232172e+00 0.000000000000e+00 0.000000000000e+00
9.545000000000e+02 -3.245922759835e+00 0.000000000000e+00 0.000000000000e+00
9.547500000000e+02 -3.696067897899e+00 0.000000000000e+00 0.000000000000e+00
9.550000000000e+02 -4.083476685619e+00 0.000000000000e+00 0.000000000000e+00
9.552500000000e+02 -4.385000407926e+00 0.000000000000e+00 0.000000000000e+00
9.555000000000e+02 -4.577154860276e+00 0.000000000000e+00 0.000000000000e+00
9.557500000000e+02 -4.638821203091e+00 0.000000000000e+00 0.000000000000e+00
9.560000000000e+02 -4.553886565430e+00 0.000000000000e+00 0.000000000000e+00
9.562500000000e+02 -4.313495502992e+00 0.000000000000e+00 0.000000000000e+00
9.565000000000e+02 -3.917632103497e+00 0.000000000000e+00 0.000000000000e+00
9.567500000000e+02 -3.375835210189e+00 0.000000000000e+00 0.000000000000e+00
9.570000000000e+02 -2.706955136550e+00 0.000000000000e+00 0.000000000000e+00
9.572500000000e+02 -1.937975973487e+00 0.000000000000e+00 0.000000000000e+00
9.575000000000e+02 -1.102038773102e+00 0.000000000000e+00 0.000000000000e+00
9.577500000000e+02 -2.358939315082e-01 0.000000000000e+00 0.000000000000e+00
9.580000000000e+02 6.229252123873e-01 0.000000000000e+00 0.000000000000e+00
9.582500000000e+02 1.438888671681e+00 0.000000000000e+00 0.000000000000e+00
9.585000000000e+02 2.180909940048e+00 0.000000000000e+00 0.000000000000e+00
9.587500000000e+02 2.824184399559e+00 0.000000000000e+00 0.000000000000e+00
9.590000000000e+02 3.351251956236e+00 0.000000000000e+00 0.000000000000e+00
9.592500000000e+02 3.752211851455e+00 0.000000000000e+00 0.000000000000e+00
9.595000000000e+02 4.024127051438e+00 0.000000000000e+00 0.000000000000e+00
9.597500000000e+02 4.169758542649e+00 0.000000000000e+00 0.000000000000e+00
9.600000000000e+02 4.195853060450e+00 0.000000000000e+00 0.000000000000e+00
9.602500000000e+02 4.111260492696e+00 0.000000000000e+00 0.000000000000e+00
9.605000000000e+02 3.925172482788e+00 0.000000000000e+00 0.000000000000e+00
9.607500000000e+02 3.645749402575e+00 0.000000000000e+00 0.000000000000e+00
9.610000000000e+02 3.279341763352e+00 0.000000000000e+00 0.000000000000e+00
9.612500000000e+02 2.830421990649e+00 0.000000000000e+00 0.000000000000e+00
9.615000000000e+02 2.302234941040e+00 0.000000000000e+00 0.000000000000e+00
9.617500000000e+02 1.698064739561e+00 0.000000000000e+00 0.000000000000e+00
9.620000000000e+02 1.022916364205e+00 0.000000000000e+00 0.000000000000e+00
9.622500000000e+02 2.853366307280e-01 0.000000000000e+00 0.000000000000e+00
9.625000000000e+02 -5.009384225797e-01 0.000000000000e+00 0.000000000000e+00
9.627500000000e+02 -1.315818023158e+00 0.000000000000e+00 0.000000000000e+00
9.630000000000e+02 -2.132433362736e+00 0.000000000000e+00 0.000000000000e+00
9.632500000000e+02 -2.917630578242e+00 0.000000000000e+00 0.000000000000e+00
9.635000000000e+02 -3.633439612131e+00 0.000000000000e+00 0.000000000000e+00
9.637500000000e+02 -4.239450052269e+00 0.000000000000e+00 0.000000000000e+00
9.640000000000e+02 -4.695899040515e+00 0.000000000000e+00 0.000000000000e+00
9.642500000000e+02 -4.967169529141e+00 0.000000000000e+00 0.000000000000e+00
9.645000000000e+02 -5.025324268130e+00 0.000000000000e+00 0.000000000000e+00
9.647500000000e+02 -4.853272622276e+00 0.000000000000e+00 0.000000000000e+00
9.650000000000e+02 -4.447188789188e+00 0.000000000000e+00 0.000000000000e+00
9.652500000000e+02 -3.817869966174e+00 0.000000000000e+00 0.000000000000e+00
9.655000000000e+02 -2.990833841584e+00 0.000000000000e+00 0.000000000000e+00
9.657500000000e+02 -2.005093263353e+00 0.000000000000e+00 0.000000000000e+00
9.660000000000e+02 -9.106949453531e-01 0.000000000000e+00 0.000000000000e+00
9.662500000000e+02 2.347502223812e-01 0.000000000000e+00 0.000000000000e+00
9.665000000000e+02 1.370203345075e+00 0.000000000000e+00 0.000000000000e+00
9.667500000000e+02 2.435585099517e+00 0.000000000000e+00 0.000000000000e+00
9.670000000000e+02 3.375977204468e+00 0.000000000000e+00 0.000000000000e+00
9.672500000000e+02 4.145231443575e+00 0.000000000000e+00 0.000000000000e+00
9.675000000000e+02 4.708660391076e+00 0.000000000000e+00 0.000000000000e+00
9.677500000000e+02 5.044602863281e+00 0.000000000000e+00 0.000000000000e+00
9.680000000000e+02 5.144798200550e+00 0.000000000000e+00 0.000000000000e+00
9.682500000000e+02 5.013647563209e+00 0.000000000000e+00 0.000000000000e+00
9.685000000000e+02 4.666567904607e+00 0.000000000000e+00 0.000000000000e+00
9.687500000000e+02 4.127737941337e+00 0.000000000000e+00 0.000000000000e+00
9.690000000000e+02 3.427582888810e+00 0.000000000000e+00 0.000000000000e+00
9.692500000000e+02 2.600340237957e+00 0.000000000000e+00 0.000000000000e+00
9.695000000000e+02 1.681994229082e+00 0.000000000000e+00 0.000000000000e+00
9.697500000000e+02 7.087711063649e-01 0.000000000000e+00 0.000000000000e+00
9.700000000000e+02 -2.837340085327e-01 0.000000000000e+00 0.000000000000e+00
9.702500000000e+02 -1.260855487328e+00 0.000000000000e+00 0.000000000000e+00
9.705000000000e+02 -2.188751473185e+00 0.000000000000e+00 0.000000000000e+00
9.707500000000e+02 -3.034146139364e+00 0.000000000000e+00 0.000000000000e+00
9.710000000000e+02 -3.764207223401e+00 0.000000000000e+00 0.000000000000e+00
9.712500000000e+02 -4.346828235182e+00 0.000000000000e+00 0.000000000000e+00
9.715000000000e+02 -4.751514888953e+00 0.000000000000e+00 0.000000000000e+00
9.717500000000e+02 -4.950962830291e+00 0.000000000000e+00 0.000000000000e+00
9.720000000000e+02 -4.923274945330e+00 0.000000000000e+00 0.000000000000e+00
9.722500000000e+02 -4.654622563645e+00 0.000000000000e+00 0.000000000000e+00
9.725000000000e+02 -4.142028600795e+00 0.000000000000e+00 0.000000000000e+00
9.727500000000e+02 -3.395863470803e+00 0.000000000000e+00 0.000000000000e+00
9.730000000000e+02 -2.441612975020e+00 0.000000000000e+00 0.000000000000e+00
9.732500000000e+02 -1.320510450528e+00 0.000000000000e+00 0.000000000000e+00
9.735000000000e+02 -8.872327410171e-02 0.000000000000e+00 0.000000000000e+00
9.737500000000e+02 1.185063046990e+00 0.000000000000e+00 0.000000000000e+00
9.740000000000e+02 2.423629395192e+00 0.000000000000e+00 0.000000000000e+00
9.742500000000e+02 3.546538500382e+00 0.000000000000e+00 0.000000000000e+00
9.745000000000e+02 4.476353687027e+00 0.000000000000e+00 0.000000000000e+00
9.747500000000e+02 5.145183729489e+00 0.000000000000e+00 0.000000000000e+00
9.750000000000e+02 5.500889708122e+00 0.000000000000e+00 0.000000000000e+00
9.752500000000e+02 5.512280018939e+00 0.000000000000e+00 0.000000000000e+00
9.755000000000e+02 5.172691905697e+00 0.000000000000e+00 0.000000000000e+00
9.757500000000e+02 4.501506109277e+00 0.000000000000e+00 0.000000000000e+00
9.760000000000e+02 3.543349365693e+00 0.000000000000e+00 0.000000000000e+00
9.762500000000e+02 2.364983250132e+00 0.000000000000e+00 0.000000000000e+00
9.765000000000e+02 1.050127922371e+00 0.000000000000e+00 0.000000000000e+00
9.767500000000e+02 -3.073048642220e-01 0.000000000000e+00 0.000000000000e+00
9.770000000000e+02 -1.610921275369e+00 0.000000000000e+00 0.000000000000e+00
9.772500000000e+02 -2.769748504207e+00 0.000000000000e+00 0.000000000000e+00
9.775000000000e+02 -3.705566857626e+00 0.000000000000e+00 0.000000000000e+00
9.777500000000e+02 -4.358976581988e+00 0.000000000000e+00 0.000000000000e+00
9.780000000000e+02 -4.693651825814e+00 0.000000000000e+00 0.000000000000e+00
9.782500000000e+02 -4.698437796057e+00 0.000000000000e+00 0.000000000000e+00
9.785000000000e+02 -4.387181899647e+00 0.000000000000e+00 0.000000000000e+00
9.787500000000e+02 -3.796426395323e+00 0.000000000000e+00 0.000000000000e+00
9.790000000000e+02 -2.981300539852e+00 0.000000000000e+00 0.000000000000e+00
9.792500000000e+02 -2.010110662061e+00 0.000000000000e+00 0.000000000000e+00
9.795000000000e+02 -9.582208373173e-01 0.000000000000e+00 0.000000000000e+00
9.797500000000e+02 9.816194517315e-02 0.000000000000e+00 0.000000000000e+00
9.800000000000e+02 1.087732975866e+00 0.000000000000e+00 0.000000000000e+00
9.802500000000e+02 1.948906968883e+00 0.000000000000e+00 0.000000000000e+00
9.805000000000e+02 2.633394751700e+00 0.000000000000e+00 0.000000000000e+00
9.807500000000e+02 3.108389958382e+00 0.000000000000e+00 0.000000000000e+00
9.810000000000e+02 3.357373247822e+00 0.000000000000e+00 0.000000000000e+00
9.812500000000e+02 3.379673240915e+00 0.000000000000e+00 0.000000000000e+00
9.815000000000e+02 3.189015796842e+00 0.000000000000e+00 0.000000000000e+00
9.817500000000e+02 2.811339955292e+00 0.000000000000e+00 0.000000000000e+00
9.820000000000e+02 2.282161166757e+00 0.000000000000e+00 0.000000000000e+00
9.822500000000e+02 1.643728540028e+00 0.000000000000e+00 0.000000000000e+00
9.825000000000e+02 9.421659435988e-01 0.000000000000e+00 0.000000000000e+00
9.827500000000e+02 2.247223830835e-01 0.000000000000e+00 0.000000000000e+00
9.830000000000e+02 -4.628000355658e-01 0.000000000000e+00 0.000000000000e+00
9.832500000000e+02 -1.078410585041e+00 0.000000000000e+00 0.000000000000e+00
9.835000000000e+02 -1.586070313017e+00 0.000000000000e+00 0.000000000000e+00
9.837500000000e+02 -1.957580596619e+00 0.000000000000e+00 0.000000000000e+00
9.840000000000e+02 -2.174162490652e+00 0.000000000000e+00 0.000000000000e+00
9.842500000000e+02 -2.227632567218e+00 0.000000000000e+00 0.000000000000e+00
9.845000000000e+02 -2.121050155979e+00 0.000000000000e+00 0.000000000000e+00
9.847500000000e+02 -1.868699390413e+00 0.000000000000e+00 0.000000000000e+00
9.850000000000e+02 -1.495287228747e+00 0.000000000000e+00 0.000000000000e+00
9.852500000000e+02 -1.034290167110e+00 0.000000000000e+00 0.000000000000e+00
9.855000000000e+02 -5.254653668320e-01 0.000000000000e+00 0.000000000000e+00
9.857500000000e+02 -1.164702826389e-02 0.000000000000e+00 0.000000000000e+00
9.860000000000e+02 4.649391814284e-01 0.000000000000e+00 0.000000000000e+00
9.862500000000e+02 8.665108423150e-01 0.000000000000e+00 0.000000000000e+00
9.865000000000e+02 1.163311149004e+00 0.000000000000e+00 0.000000000000e+00
9.867500000000e+02 1.336516460399e+00 0.000000000000e+00 0.000000000000e+00
9.870000000000e+02 1.380083544651e+00 0.000000000000e+00 0.000000000000e+00
9.872500000000e+02 1.301247748967e+00 0.000000000000e+00 0.000000000000e+00
9.875000000000e+02 1.119531942629e+00 0.000000000000e+00 0.000000000000e+00
9.877500000000e+02 8.643095984319e-01 0.000000000000e+00 0.000000000000e+00
9.880000000000e+02 5.711596002163e-01 0.000000000000e+00 0.000000000000e+00
9.882500000000e+02 2.774272189958e-01 0.000000000000e+00 0.000000000000e+00
9.885000000000e+02 1.753740860312e-02 0.000000000000e+00 0.000000000000e+00
9.887500000000e+02 -1.813299340826e-01 0.000000000000e+00 0.000000000000e+00
9.890000000000e+02 -3.026122141215e-01 0.000000000000e+00 0.000000000000e+00
9.892500000000e+02 -3.422979573114e-01 0.000000000000e+00 0.000000000000e+00
9.895000000000e+02 -3.091164940607e-01 0.000000000000e+00 0.000000000000e+00
9.897500000000e+02 -2.229117517813e-01 0.000000000000e+00 0.000000000000e+00
9.900000000000e+02 -1.113847645276e-01 0.000000000000e+00 0.000000000000e+00
9.902500000000e+02 -5.631766988346e-03 0.000000000000e+00 0.000000000000e+00
9.905000000000e+02 6.490357889076e-02 0.000000000000e+00 0.000000000000e+00
9.907500000000e+02 7.733506552454e-02 0.000000000000e+00 0.000000000000e+00
9.910000000000e+02 1.935878285178e-02 0.000000000000e+00 0.000000000000e+00
9.912500000000e+02 -1.082395834354e-01 0.000000000000e+00 0.000000000000e+00
9.915000000000e+02 -2.910344176648e-01 0.000000000000e+00 0.000000000000e+00
9.917500000000e+02 -5.025343782179e-01 0.000000000000e+00 0.000000000000e+00
9.920000000000e+02 -7.077399211694e-01 0.000000000000e+00 0.000000000000e+00
9.922500000000e+02 -8.682411616063e-01 0.000000000000e+00 0.000000000000e+00
9.925000000000e+02 -9.481632570160e-01 0.000000000000e+00 0.000000000000e+00
9.927500000000e+02 -9.201077635073e-01 0.000000000000e+00 0.000000000000e+00
9.930000000000e+02 -7.701981527254e-01 0.000000000000e+00 0.000000000000e+00
9.932500000000e+02 -5.014269030974e-01 0.000000000000e+00 0.000000000000e+00
9.935000000000e+02 -1.347126658986e-01 0.000000000000e+00 0.000000000000e+00
9.937500000000e+02 2.926169231167e-01 0.000000000000e+00 0.000000000000e+00
9.940000000000e+02 7.308391665151e-01 0.000000000000e+00 0.000000000000e+00
9.942500000000e+02 1.123902963383e+00 0.000000000000e+00 0.000000000000e+00
9.945000000000e+02 1.416786684160e+00 0.000000000000e+00 0.000000000000e+00
9.947500000000e+02 1.563165086192e+00 0.000000000000e+00 0.000000000000e+00
9.950000000000e+02 1.532314898530e+00 0.000000000000e+00 0.000000000000e+00
9.952500000000e+02 1.314250540436e+00 0.000000000000e+00 0.000000000000e+00
9.955000000000e+02 9.222896974628e-01 0.000000000000e+00 0.000000000000e+00
9.957500000000e+02 3.925782420678e-01 0.000000000000e+00 0.000000000000e+00
9.960000000000e+02 -2.194879913965e-01 0.000000000000e+00 0.000000000000e+00
9.962500000000e+02 -8.455765976171e-01 0.000000000000e+00 0.000000000000e+00
9.965000000000e+02 -1.412706894299e+00 0.000000000000e+00 0.000000000000e+00
9.967500000000e+02 -1.852455560654e+00 0.000000000000e+00 0.000000000000e+00
9.970000000000e+02 -2.109864413346e+00 0.000000000000e+00 0.000000000000e+00
9.972500000000e+02 -2.150842892774e+00 0.000000000000e+00 0.000000000000e+00
9.975000000000e+02 -1.967033801962e+00 0.000000000000e+00 0.000000000000e+00
9.977500000000e+02 -1.577433854679e+00 0.000000000000e+00 0.000000000000e+00
9.980000000000e+02 -1.026488165405e+00 0.000000000000e+00 0.000000000000e+00
9.982500000000e+02 -3.788518386503e-01 0.000000000000e+00 0.000000000000e+00
9.985000000000e+02 2.885333798681e-01 0.000000000000e+00 0.000000000000e+00
9.987500000000e+02 8.960277682599e-01 0.000000000000e+00 0.000000000000e+00
9.990000000000e+02 1.371292472107e+00 0.000000000000e+00 0.000000000000e+00
9.992500000000e+02 1.658378357817e+00 0.000000000000e+00 0.000000000000e+00
9.995000000000e+02 1.724700716618e+00 0.000000000000e+00 0.000000000000e+00
9.997500000000e+02 1.564977739884e+00 0.000000000000e+00 0.000000000000e+00
1.000000000000e+03 1.201620267329e+00 0.000000000000e+00 0.000000000000e+00
1.000250000000e+03 6.815405845847e-01 0.000000000000e+00 0.000000000000e+00
1.000500000000e+03 6.983200710319e-02 0.000000000000e+00 0.000000000000e+00
1.000750000000e+03 -5.588090163925e-01 0.000000000000e+00 0.000000000000e+00
1.001000000000e+03 -1.129749108284e+00 0.000000000000e+00 0.000000000000e+00
1.001250000000e+03 -1.577869535877e+00 0.000000000000e+00 0.000000000000e+00
1.001500000000e+03 -1.855547862804e+00 0.000000000000e+00 0.000000000000e+00
1.001750000000e+03 -1.938135291511e+00 0.000000000000e+00 0.000000000000e+00
1.002000000000e+03 -1.826256679917e+00 0.000000000000e+00 0.000000000000e+00
1.002250000000e+03 -1.544709449510e+00 0.000000000000e+00 0.000000000000e+00
1.002500000000e+03 -1.138210007916e+00 0.000000000000e+00 0.000000000000e+00
1.002750000000e+03 -6.646645502377e-01 0.000000000000e+00 0.000000000000e+00
1.003000000000e+03 -1.869649941960e-01 0.000000000000e+00 0.000000000000e+00
1.003250000000e+03 2.355140021091e-01 0.000000000000e+00 0.000000000000e+00
1.003500000000e+03 5.545366956429e-01 0.000000000000e+00 0.000000000000e+00
1.003750000000e+03 7.387300059418e-01 0.000000000000e+00 0.000000000000e+00
1.004000000000e+03 7.766970529229e-01 0.000000000000e+00 0.000000000000e+00
1.004250000000e+03 6.772056788366e-01 0.000000000000e+00 0.000000000000e+00
1.004500000000e+03 4.665676788899e-01 0.000000000000e+00 0.000000000000e+00
1.004750000000e+03 1.837241701395e-01 0.000000000000e+00 0.000000000000e+00
1.005000000000e+03 -1.261365846734e-01 0.000000000000e+00 0.000000000000e+00
1.005250000000e+03 -4.184240801435e-01 0.000000000000e+00 0.000000000000e+00
1.005500000000e+03 -6.554251217938e-01 0.000000000000e+00 0.000000000000e+00
1.005750000000e+03 -8.111210028738e-01 0.000000000000e+00 0.000000000000e+00
1.006000000000e+03 -8.739064547299e-01 0.000000000000e+00 0.000000000000e+00
1.006250000000e+03 -8.469224787300e-01 0.000000000000e+00 0.000000000000e+00
1.006500000000e+03 -7.460943204446e-01 0.000000000000e+00 0.000000000000e+00
1.006750000000e+03 -5.963170852861e-01 0.000000000000e+00 0.000000000000e+00
1.007000000000e+03 -4.265013211862e-01 0.000000000000e+00 0.000000000000e+00
1.007250000000e+03 -2.643395744725e-01 0.000000000000e+00 0.000000000000e+00
1.007500000000e+03 -1.316624142416e-01 0.000000000000e+00 0.000000000000e+00
1.007750000000e+03 -4.112116120700e-02 0.000000000000e+00 0.000000000000e+00
1.008000000000e+03 5.311246437054e-03 0.000000000000e+00 0.000000000000e+00
1.008250000000e+03 1.584831036543e-02 0.000000000000e+00 0.000000000000e+00
1.008500000000e+03 6.572515743010e-03 0.000000000000e+00 0.000000000000e+00
1.008750000000e+03 -2.238612780984e-03 0.000000000000e+00 0.000000000000e+00
1.009000000000e+03 9.545833805506e-03 0.000000000000e+00 0.000000000000e+00
1.009250000000e+03 5.769096894692e-02 0.000000000000e+00 0.000000000000e+00
1.009500000000e+03 1.502574688276e-01 0.000000000000e+00 0.000000000000e+00
1.009750000000e+03 2.857423964733e-01 0.000000000000e+00 0.000000000000e+00
1.010000000000e+03 4.530393263245e-01 0.000000000000e+00 0.000000000000e+00
1.010250000000e+03 6.332417063071e-01 0.000000000000e+00 0.000000000000e+00
1.010500000000e+03 8.029929605953e-01 0.000000000000e+00 0.000000000000e+00
1.010750000000e+03 9.388148339258e-01 0.000000000000e+00 0.000000000000e+00
1.011000000000e+03 1.021667056691e+00 0.000000000000e+00 0.000000000000e+00
1.011250000000e+03 1.040936630441e+00 0.000000000000e+00 0.000000000000e+00
1.011500000000e+03 9.971339992441e-01 0.000000000000e+00 0.000000000000e+00
1.011750000000e+03 9.027745314992e-01 0.000000000000e+00 0.000000000000e+00
1.012000000000e+03 7.812156293009e-01 0.000000000000e+00 0.000000000000e+00
1.012250000000e+03 6.635559649521e-01 0.000000000000e+00 0.000000000000e+00
1.012500000000e+03 5.840297189535e-01 0.000000000000e+00 0.000000000000e+00
1.012750000000e+03 5.745920940519e-01 0.000000000000e+00 0.000000000000e+00
1.013000000000e+03 6.595490585028e-01 0.000000000000e+00 0.000000000000e+00
1.013250000000e+03 8.511069551445e-01 0.000000000000e+00 0.000000000000e+00
1.013500000000e+03 1.146600001962e+00 0.000000000000e+00 0.000000000000e+00
1.013750000000e+03 1.527911705944e+00 0.000000000000e+00 0.000000000000e+00
1.014000000000e+03 1.963275658548e+00 0.000000000000e+00 0.000000000000e+00
1.014250000000e+03 2.411272453462e+00 0.000000000000e+00 0.000000000000e+00
1.014500000000e+03 2.826489740155e+00 0.000000000000e+00 0.000000000000e+00
1.014750000000e+03 3.166036810162e+00 0.000000000000e+00 0.000000000000e+00
1.015000000000e+03 3.395948033934e+00 0.000000000000e+00 0.000000000000e+00
1.015250000000e+03 3.496497634508e+00 0.000000000000e+00 0.000000000000e+00
1.015500000000e+03 3.465586346612e+00 0.000000000000e+00 0.000000000000e+00
1.015750000000e+03 3.319630078088e+00 0.000000000000e+00 0.000000000000e+00
1.016000000000e+03 3.091742915696e+00 0.000000000000e+00 0.000000000000e+00
1.016250000000e+03 2.827408131749e+00 0.000000000000e+00 0.000000000000e+00
1.016500000000e+03 2.578211008951e+00 0.000000000000e+00 0.000000000000e+00
1.016750000000e+03 2.394508513916e+00 0.000000000000e+00 0.000000000000e+00
1.017000000000e+03 2.318086581233e+00 0.000000000000e+00 0.000000000000e+00
1.017250000000e+03 2.375877899291e+00 0.000000000000e+00 0.000000000000e+00
1.017500000000e+03 2.575676309517e+00 0.000000000000e+00 0.000000000000e+00
1.017750000000e+03 2.904506717172e+00 0.000000000000e+00 0.000000000000e+00
1.018000000000e+03 3.329931402057e+00 0.000000000000e+00 0.000000000000e+00
1.018250000000e+03 3.804149794478e+00 0.000000000000e+00 0.000000000000e+00
1.018500000000e+03 4.270341330952e+00 0.000000000000e+00 0.000000000000e+00
1.018750000000e+03 4.670370068680e+00 0.000000000000e+00 0.000000000000e+00
1.019000000000e+03 4.952764462972e+00 0.000000000000e+00 0.000000000000e+00
1.019250000000e+03 5.079836918250e+00 0.000000000000e+00 0.000000000000e+00
1.019500000000e+03 5.032923307237e+00 0.000000000000e+00 0.000000000000e+00
1.019750000000e+03 4.814986393099e+00 0.000000000000e+00 0.000000000000e+00
1.020000000000e+03 4.450201031070e+00 0.000000000000e+00 0.000000000000e+00
1.020250000000e+03 3.980569077446e+00 0.000000000000e+00 0.000000000000e+00
1.020500000000e+03 3.460035828966e+00 0.000000000000e+00 0.000000000000e+00
1.020750000000e+03 2.946936256871e+00 0.000000000000e+00 0.000000000000e+00
1.021000000000e+03 2.495836918288e+00 0.000000000000e+00 0.000000000000e+00
1.021250000000e+03 2.149924241282e+00 0.000000000000e+00 0.000000000000e+00
1.021500000000e+03 1.935010162253e+00 0.000000000000e+00 0.000000000000e+00
1.021750000000e+03 1.855993953299e+00 0.000000000000e+00 0.000000000000e+00
1.022000000000e+03 1.896268543907e+00 0.000000000000e+00 0.000000000000e+00
1.022250000000e+03 2.020141577415e+00 0.000000000000e+00 0.000000000000e+00
1.022500000000e+03 2.177916044178e+00 0.000000000000e+00 0.000000000000e+00
1.022750000000e+03 2.312903351198e+00 0.000000000000e+00 0.000000000000e+00
1.023000000000e+03 2.369375659521e+00 0.000000000000e+00 0.000000000000e+00
1.023250000000e+03 2.300341091351e+00 0.000000000000e+00 0.000000000000e+00
1.023500000000e+03 2.074061010598e+00 0.000000000000e+00 0.000000000000e+00
1.023750000000e+03 1.678416184465e+00 0.000000000000e+00 0.000000000000e+00
1.024000000000e+03 1.122539823985e+00 0.000000000000e+00 0.000000000000e+00
1.024250000000e+03 4.355246414614e-01 0.000000000000e+00 0.000000000000e+00
1.024500000000e+03 -3.375779294305e-01 0.000000000000e+00 0.000000000000e+00
1.024750000000e+03 -1.141873688262e+00 0.000000000000e+00 0.000000000000e+00
1.025000000000e+03 -1.919978383182e+00 0.000000000000e+00 0.000000000000e+00
1.025250000000e+03 -2.619570632397e+00 0.000000000000e+00 0.000000000000e+00
1.025500000000e+03 -3.200098090237e+00 0.000000000000e+00 0.000000000000e+00
1.025750000000e+03 -3.637726102705e+00 0.000000000000e+00 0.000000000000e+00
1.026000000000e+03 -3.927879113223e+00 0.000000000000e+00 0.000000000000e+00
1.026250000000e+03 -4.085071911670e+00 0.000000000000e+00 0.000000000000e+00
1.026500000000e+03 -4.140110156156e+00 0.000000000000e+00 0.000000000000e+00
1.026750000000e+03 -4.135103159048e+00 0.000000000000e+00 0.000000000000e+00
1.027000000000e+03 -4.117026227670e+00 0.000000000000e+00 0.000000000000e+00
1.027250000000e+03 -4.130755229741e+00 0.000000000000e+00 0.000000000000e+00
1.027500000000e+03 -4.212549035980e+00 0.000000000000e+00 0.000000000000e+00
1.027750000000e+03 -4.384871705547e+00 0.000000000000e+00 0.000000000000e+00
1.028000000000e+03 -4.653240615519e+00 0.000000000000e+00 0.000000000000e+00
1.028250000000e+03 -5.005490779343e+00 0.000000000000e+00 0.000000000000e+00
1.028500000000e+03 -5.413502775097e+00 0.000000000000e+00 0.000000000000e+00
1.028750000000e+03 -5.837100875856e+00 0.000000000000e+00 0.000000000000e+00
1.029000000000e+03 -6.229536451093e+00 0.000000000000e+00 0.000000000000e+00
1.029250000000e+03 -6.543768662472e+00 0.000000000000e+00 0.000000000000e+00
1.029500000000e+03 -6.738665687505e+00 0.000000000000e+00 0.000000000000e+00
1.029750000000e+03 -6.784284325956e+00 0.000000000000e+00 0.000000000000e+00
1.030000000000e+03 -6.665535606663e+00 0.000000000000e+00 0.000000000000e+00
1.030250000000e+03 -6.383784882026e+00 0.000000000000e+00 0.000000000000e+00
1.030500000000e+03 -5.956230893901e+00 0.000000000000e+00 0.000000000000e+00
1.030750000000e+03 -5.413216864796e+00 0.000000000000e+00 0.000000000000e+00
1.031000000000e+03 -4.793904810802e+00 0.000000000000e+00 0.000000000000e+00
1.031250000000e+03 -4.140954532678e+00 0.000000000000e+00 0.000000000000e+00
1.031500000000e+03 -3.494964240234e+00 0.000000000000e+00 0.000000000000e+00
1.031750000000e+03 -2.889437592231e+00 0.000000000000e+00 0.000000000000e+00
1.032000000000e+03 -2.346944483726e+00 0.000000000000e+00 0.000000000000e+00
1.032250000000e+03 -1.876957045570e+00 0.000000000000e+00 0.000000000000e+00
1.032500000000e+03 -1.475596542585e+00 0.000000000000e+00 0.000000000000e+00
1.032750000000e+03 -1.127256977908e+00 0.000000000000e+00 0.000000000000e+00
1.033000000000e+03 -8.078151402529e-01 0.000000000000e+00 0.000000000000e+00
1.033250000000e+03 -4.889292648132e-01 0.000000000000e+00 0.000000000000e+00
1.033500000000e+03 -1.427962224320e-01 0.000000000000e+00 0.000000000000e+00
1.033750000000e+03 2.533042968589e-01 0.000000000000e+00 0.000000000000e+00
1.034000000000e+03 7.132983184458e-01 0.000000000000e+00 0.000000000000e+00
1.034250000000e+03 1.239923891920e+00 0.000000000000e+00 0.000000000000e+00
1.034500000000e+03 1.823944156627e+00 0.000000000000e+00 0.000000000000e+00
1.034750000000e+03 2.445027700048e+00 0.000000000000e+00 0.000000000000e+00
1.035000000000e+03 3.074128315140e+00 0.000000000000e+00 0.000000000000e+00
1.035250000000e+03 3.676999009197e+00 0.000000000000e+00 0.000000000000e+00
1.035500000000e+03 4.218334742352e+00 0.000000000000e+00 0.000000000000e+00
1.035750000000e+03 4.665971814918e+00 0.000000000000e+00 0.000000000000e+00
1.036000000000e+03 4.994585276878e+00 0.000000000000e+00 0.000000000000e+00
1.036250000000e+03 5.188414240001e+00 0.000000000000e+00 0.000000000000e+00
1.036500000000e+03 5.242693545089e+00 0.000000000000e+00 0.000000000000e+00
1.036750000000e+03 5.163656313540e+00 0.000000000000e+00 0.000000000000e+00
1.037000000000e+03 4.967168752412e+00 0.000000000000e+00 0.000000000000e+00
1.037250000000e+03 4.676239082568e+00 0.000000000000e+00 0.000000000000e+00
1.037500000000e+03 4.317782862152e+00 0.000000000000e+00 0.000000000000e+00
1.037750000000e+03 3.919109959752e+00 0.000000000000e+00 0.000000000000e+00
1.038000000000e+03 3.504615184729e+00 0.000000000000e+00 0.000000000000e+00
1.038250000000e+03 3.093105640275e+00 0.000000000000e+00 0.000000000000e+00
1.038500000000e+03 2.696092625214e+00 0.000000000000e+00 0.000000000000e+00
1.038750000000e+03 2.317230971898e+00 0.000000000000e+00 0.000000000000e+00
1.039000000000e+03 1.952925305389e+00 0.000000000000e+00 0.000000000000e+00
1.039250000000e+03 1.593963639690e+00 0.000000000000e+00 0.000000000000e+00
1.039500000000e+03 1.227905201482e+00 0.000000000000e+00 0.000000000000e+00
1.039750000000e+03 8.418582300939e-01 0.000000000000e+00 0.000000000000e+00
1.040000000000e+03 4.252451460098e-01 0.000000000000e+00 0.000000000000e+00
1.040250000000e+03 -2.783022923477e-02 0.000000000000e+00 0.000000000000e+00
1.040500000000e+03 -5.169304955714e-01 0.000000000000e+00 0.000000000000e+00
1.040750000000e+03 -1.034556784018e+00 0.000000000000e+00 0.000000000000e+00
1.041000000000e+03 -1.566423004489e+00 0.000000000000e+00 0.000000000000e+00
1.041250000000e+03 -2.092673631657e+00 0.000000000000e+00 0.000000000000e+00
1.041500000000e+03 -2.589863238316e+00 0.000000000000e+00 0.000000000000e+00
1.041750000000e+03 -3.033421781821e+00 0.000000000000e+00 0.000000000000e+00
1.042000000000e+03 -3.400275604958e+00 0.000000000000e+00 0.000000000000e+00
1.042250000000e+03 -3.671285590044e+00 0.000000000000e+00 0.000000000000e+00
1.042500000000e+03 -3.833200027700e+00 0.000000000000e+00 0.000000000000e+00
1.042750000000e+03 -3.879893831739e+00 0.000000000000e+00 0.000000000000e+00
1.043000000000e+03 -3.812766390512e+00 0.000000000000e+00 0.000000000000e+00
1.043250000000e+03 -3.640283286517e+00 0.000000000000e+00 0.000000000000e+00
1.043500000000e+03 -3.376757096330e+00 0.000000000000e+00 0.000000000000e+00
1.043750000000e+03 -3.040555349430e+00 0.000000000000e+00 0.000000000000e+00
1.044000000000e+03 -2.651988199221e+00 0.000000000000e+00 0.000000000000e+00
1.044250000000e+03 -2.231157357390e+00 0.000000000000e+00 0.000000000000e+00
1.044500000000e+03 -1.796039182117e+00 0.000000000000e+00 0.000000000000e+00
1.044750000000e+03 -1.361031256823e+00 0.000000000000e+00 0.000000000000e+00
1.045000000000e+03 -9.361204698455e-01 0.000000000000e+00 0.000000000000e+00
1.045250000000e+03 -5.267418663684e-01 0.000000000000e+00 0.000000000000e+00
1.045500000000e+03 -1.343035201406e-01 0.000000000000e+00 0.000000000000e+00
1.045750000000e+03 2.427343590411e-01 0.000000000000e+00 0.000000000000e+00
1.046000000000e+03 6.074070371595e-01 0.000000000000e+00 0.000000000000e+00
1.046250000000e+03 9.626436962688e-01 0.000000000000e+00 0.000000000000e+00
1.046500000000e+03 1.309753407401e+00 0.000000000000e+00 0.000000000000e+00
1.046750000000e+03 1.647216858222e+00 0.000000000000e+00 0.000000000000e+00
1.047000000000e+03 1.969955899498e+00 0.000000000000e+00 0.000000000000e+00
1.047250000000e+03 2.269185877578e+00 0.000000000000e+00 0.000000000000e+00
1.047500000000e+03 2.532876794579e+00 0.000000000000e+00 0.000000000000e+00
1.047750000000e+03 2.746768855478e+00 0.000000000000e+00 0.000000000000e+00
1.048000000000e+03 2.895816055471e+00 0.000000000000e+00 0.000000000000e+00
1.048250000000e+03 2.965876894611e+00 0.000000000000e+00 0.000000000000e+00
1.048500000000e+03 2.945440453452e+00 0.000000000000e+00 0.000000000000e+00
1.048750000000e+03 2.827172209270e+00 0.000000000000e+00 0.000000000000e+00
1.049000000000e+03 2.609087011348e+00 0.000000000000e+00 0.000000000000e+00
1.049250000000e+03 2.295203174056e+00 0.000000000000e+00 0.000000000000e+00
1.049500000000e+03 1.895595503689e+00 0.000000000000e+00 0.000000000000e+00
1.049750000000e+03 1.425838081793e+00 0.000000000000e+00 0.000000000000e+00
1.050000000000e+03 9.059006577660e-01 0.000000000000e+00 0.000000000000e+00
1.050250000000e+03 3.586265870527e-01 0.000000000000e+00 0.000000000000e+00
1.050500000000e+03 -1.920323484932e-01 0.000000000000e+00 0.000000000000e+00
1.050750000000e+03 -7.228237734937e-01 0.000000000000e+00 0.000000000000e+00
1.051000000000e+03 -1.212844676774e+00 0.000000000000e+00 0.000000000000e+00
1.051250000000e+03 -1.644857648465e+00 0.000000000000e+00 0.000000000000e+00
1.051500000000e+03 -2.006143613320e+00 0.000000000000e+00 0.000000000000e+00
1.051750000000e+03 -2.288822724319e+00 0.000000000000e+00 0.000000000000e+00
1.052000000000e+03 -2.489644029356e+00 0.000000000000e+00 0.000000000000e+00
1.052250000000e+03 -2.609312168886e+00 0.000000000000e+00 0.000000000000e+00
1.052500000000e+03 -2.651477062256e+00 0.000000000000e+00 0.000000000000e+00
1.052750000000e+03 -2.621552891546e+00 0.000000000000e+00 0.000000000000e+00
1.053000000000e+03 -2.525550463819e+00 0.000000000000e+00 0.000000000000e+00
1.053250000000e+03 -2.369099849139e+00 0.000000000000e+00 0.000000000000e+00
1.053500000000e+03 -2.156808867323e+00 0.000000000000e+00 0.000000000000e+00
1.053750000000e+03 -1.892051482513e+00 0.000000000000e+00 0.000000000000e+00
1.054000000000e+03 -1.577215099619e+00 0.000000000000e+00 0.000000000000e+00
1.054250000000e+03 -1.214365666084e+00 0.000000000000e+00 0.000000000000e+00
1.054500000000e+03 -8.062237202680e-01 0.000000000000e+00 0.000000000000e+00
1.054750000000e+03 -3.572920838681e-01 0.000000000000e+00 0.000000000000e+00
1.055000000000e+03 1.250557819639e-01 0.000000000000e+00 0.000000000000e+00
1.055250000000e+03 6.297237551671e-01 0.000000000000e+00 0.000000000000e+00
1.055500000000e+03 1.141453093574e+00 0.000000000000e+00 0.000000000000e+00
1.055750000000e+03 1.640923647360e+00 0.000000000000e+00 0.000000000000e+00
1.056000000000e+03 2.105458746597e+00 0.000000000000e+00 0.000000000000e+00
1.056250000000e+03 2.510317845829e+00 0.000000000000e+00 0.000000000000e+00
1.056500000000e+03 2.830480759084e+00 0.000000000000e+00 0.000000000000e+00
1.056750000000e+03 3.042755781755e+00 0.000000000000e+00 0.000000000000e+00
1.057000000000e+03 3.127990879460e+00 0.000000000000e+00 0.000000000000e+00
1.057250000000e+03 3.073139997455e+00 0.000000000000e+00 0.000000000000e+00
1.057500000000e+03 2.872939772544e+00 0.000000000000e+00 0.000000000000e+00
1.057750000000e+03 2.530986006597e+00 0.000000000000e+00 0.000000000000e+00
1.058000000000e+03 2.060060643381e+00 0.000000000000e+00 0.000000000000e+00
1.058250000000e+03 1.481641469781e+00 0.000000000000e+00 0.000000000000e+00
1.058500000000e+03 8.246183409281e-01 0.000000000000e+00 0.000000000000e+00
1.058750000000e+03 1.233298956000e-01 0.000000000000e+00 0.000000000000e+00
1.059000000000e+03 -5.848880282325e-01 0.000000000000e+00 0.000000000000e+00
1.059250000000e+03 -1.262396713162e+00 0.000000000000e+00 0.000000000000e+00
1.059500000000e+03 -1.873921636605e+00 0.000000000000e+00 0.000000000000e+00
1.059750000000e+03 -2.388930976225e+00 0.000000000000e+00 0.000000000000e+00
1.060000000000e+03 -2.783504696288e+00 0.000000000000e+00 0.000000000000e+00
1.060250000000e+03 -3.041540121660e+00 0.000000000000e+00 0.000000000000e+00
1.060500000000e+03 -3.155223856292e+00 0.000000000000e+00 0.000000000000e+00
1.060750000000e+03 -3.124789621340e+00 0.000000000000e+00 0.000000000000e+00
1.061000000000e+03 -2.957664885543e+00 0.000000000000e+00 0.000000000000e+00
1.061250000000e+03 -2.667174788352e+00 0.000000000000e+00 0.000000000000e+00
1.061500000000e+03 -2.271011101799e+00 0.000000000000e+00 0.000000000000e+00
1.061750000000e+03 -1.789681923168e+00 0.000000000000e+00 0.000000000000e+00
1.062000000000e+03 -1.245134050356e+00 0.000000000000e+00 0.000000000000e+00
1.062250000000e+03 -6.596888032590e-01 0.000000000000e+00 0.000000000000e+00
1.062500000000e+03 -5.536170556748e-02 0.000000000000e+00 0.000000000000e+00
1.062750000000e+03 5.464419019968e-01 0.000000000000e+00 0.000000000000e+00
1.063000000000e+03 1.124937154162e+00 0.000000000000e+00 0.000000000000e+00
1.063250000000e+03 1.659815306482e+00 0.000000000000e+00 0.000000000000e+00
1.063500000000e+03 2.131115979775e+00 0.000000000000e+00 0.000000000000e+00
1.063750000000e+03 2.519287551015e+00 0.000000000000e+00 0.000000000000e+00
1.064000000000e+03 2.805575124860e+00 0.000000000000e+00 0.000000000000e+00
1.064250000000e+03 2.972815107059e+00 0.000000000000e+00 0.000000000000e+00
1.064500000000e+03 3.006635357514e+00 0.000000000000e+00 0.000000000000e+00
1.064750000000e+03 2.896972286499e+00 0.000000000000e+00 0.000000000000e+00
1.065000000000e+03 2.639734824652e+00 0.000000000000e+00 0.000000000000e+00
1.065250000000e+03 2.238383392562e+00 0.000000000000e+00 0.000000000000e+00
1.065500000000e+03 1.705160947338e+00 0.000000000000e+00 0.000000000000e+00
1.065750000000e+03 1.061719965582e+00 0.000000000000e+00 0.000000000000e+00
1.066000000000e+03 3.389356575487e-01 0.000000000000e+00 0.000000000000e+00
1.066250000000e+03 -4.242221036769e-01 0.000000000000e+00 0.000000000000e+00
1.066500000000e+03 -1.182776991562e+00 0.000000000000e+00 0.000000000000e+00
1.066750000000e+03 -1.888691825127e+00 0.000000000000e+00 0.000000000000e+00
1.067000000000e+03 -2.494450284475e+00 0.000000000000e+00 0.000000000000e+00
1.067250000000e+03 -2.956954354350e+00 0.000000000000e+00 0.000000000000e+00
1.067500000000e+03 -3.241351768073e+00 0.000000000000e+00 0.000000000000e+00
1.067750000000e+03 -3.324386510217e+00 0.000000000000e+00 0.000000000000e+00
1.068000000000e+03 -3.196893138090e+00 0.000000000000e+00 0.000000000000e+00
1.068250000000e+03 -2.865130733700e+00 0.000000000000e+00 0.000000000000e+00
1.068500000000e+03 -2.350766847557e+00 0.000000000000e+00 0.000000000000e+00
1.068750000000e+03 -1.689462644558e+00 0.000000000000e+00 0.000000000000e+00
1.069000000000e+03 -9.281607527367e-01 0.000000000000e+00 0.000000000000e+00
1.069250000000e+03 -1.213187383785e-01 0.000000000000e+00 0.000000000000e+00
1.069500000000e+03 6.735536528977e-01 0.000000000000e+00 0.000000000000e+00
1.069750000000e+03 1.400620408951e+00 0.000000000000e+00 0.000000000000e+00
1.070000000000e+03 2.010249515069e+00 0.000000000000e+00 0.000000000000e+00
1.070250000000e+03 2.462914923520e+00 0.000000000000e+00 0.000000000000e+00
1.070500000000e+03 2.732111708250e+00 0.000000000000e+00 0.000000000000e+00
1.070750000000e+03 2.806038095557e+00 0.000000000000e+00 0.000000000000e+00
1.071000000000e+03 2.687933916230e+00 0.000000000000e+00 0.000000000000e+00
1.071250000000e+03 2.395107526784e+00 0.000000000000e+00 0.000000000000e+00
1.071500000000e+03 1.956815163075e+00 0.000000000000e+00 0.000000000000e+00
1.071750000000e+03 1.411262839805e+00 0.000000000000e+00 0.000000000000e+00
1.072000000000e+03 8.020701144732e-01 0.000000000000e+00 0.000000000000e+00
1.072250000000e+03 1.745614427344e-01 0.000000000000e+00 0.000000000000e+00
1.072500000000e+03 -4.277655223802e-01 0.000000000000e+00 0.000000000000e+00
1.072750000000e+03 -9.662989227971e-01 0.000000000000e+00 0.000000000000e+00
1.073000000000e+03 -1.409683976819e+00 0.000000000000e+00 0.000000000000e+00
1.073250000000e+03 -1.735386654176e+00 0.000000000000e+00 0.000000000000e+00
1.073500000000e+03 -1.930425684889e+00 0.000000000000e+00 0.000000000000e+00
1.073750000000e+03 -1.991333020119e+00 0.000000000000e+00 0.000000000000e+00
1.074000000000e+03 -1.923465951967e+00 0.000000000000e+00 0.000000000000e+00
1.074250000000e+03 -1.739830801122e+00 0.000000000000e+00 0.000000000000e+00
1.074500000000e+03 -1.459587703977e+00 0.000000000000e+00 0.000000000000e+00
1.074750000000e+03 -1.106392203436e+00 0.000000000000e+00 0.000000000000e+00
1.075000000000e+03 -7.066990542979e-01 0.000000000000e+00 0.000000000000e+00
1.075250000000e+03 -2.881157664244e-01 0.000000000000e+00 0.000000000000e+00
1.075500000000e+03 1.221430248692e-01 0.000000000000e+00 0.000000000000e+00
1.075750000000e+03 4.986766874746e-01 0.000000000000e+00 0.000000000000e+00
1.076000000000e+03 8.191851932520e-01 0.000000000000e+00 0.000000000000e+00
1.076250000000e+03 1.065609880302e+00 0.000000000000e+00 0.000000000000e+00
1.076500000000e+03 1.225103375283e+00 0.000000000000e+00 0.000000000000e+00
1.076750000000e+03 1.290783187339e+00 0.000000000000e+00 0.000000000000e+00
1.077000000000e+03 1.262203719821e+00 0.000000000000e+00 0.000000000000e+00
1.077250000000e+03 1.145470268687e+00 0.000000000000e+00 0.000000000000e+00
1.077500000000e+03 9.529225441619e-01 0.000000000000e+00 0.000000000000e+00
1.077750000000e+03 7.023381508023e-01 0.000000000000e+00 0.000000000000e+00
1.078000000000e+03 4.156483109375e-01 0.000000000000e+00 0.000000000000e+00
1.078250000000e+03 1.172148391283e-01 0.000000000000e+00 0.000000000000e+00
1.078500000000e+03 -1.682187899248e-01 0.000000000000e+00 0.000000000000e+00
1.078750000000e+03 -4.177288099379e-01 0.000000000000e+00 0.000000000000e+00
1.079000000000e+03 -6.123452854287e-01 0.000000000000e+00 0.000000000000e+00
1.079250000000e+03 -7.388776540207e-01 0.000000000000e+00 0.000000000000e+00
1.079500000000e+03 -7.912004403050e-01 0.000000000000e+00 0.000000000000e+00
1.079750000000e+03 -7.708123843188e-01 0.000000000000e+00 0.000000000000e+00
1.080000000000e+03 -6.865584084638e-01 0.000000000000e+00 0.000000000000e+00
1.080250000000e+03 -5.535035804892e-01 0.000000000000e+00 0.000000000000e+00
1.080500000000e+03 -3.910588285192e-01 0.000000000000e+00 0.000000000000e+00
1.080750000000e+03 -2.205640668313e-01 0.000000000000e+00 0.000000000000e+00
1.081000000000e+03 -6.261943296658e-02 0.000000000000e+00 0.000000000000e+00
1.081250000000e+03 6.549473376134e-02 0.000000000000e+00 0.000000000000e+00
1.081500000000e+03 1.519636837370e-01 0.000000000000e+00 0.000000000000e+00
1.081750000000e+03 1.918483574796e-01 0.000000000000e+00 0.000000000000e+00
1.082000000000e+03 1.875479223573e-01 0.000000000000e+00 0.000000000000e+00
1.082250000000e+03 1.482276163528e-01 0.000000000000e+00 0.000000000000e+00
1.082500000000e+03 8.826834810757e-02 0.000000000000e+00 0.000000000000e+00
1.082750000000e+03 2.493682762530e-02 0.000000000000e+00 0.000000000000e+00
1.083000000000e+03 -2.440493951515e-02 0.000000000000e+00 0.000000000000e+00
1.083250000000e+03 -4.515297425160e-02 0.000000000000e+00 0.000000000000e+00
1.083500000000e+03 -2.795536647385e-02 0.000000000000e+00 0.000000000000e+00
1.083750000000e+03 2.953845960488e-02 0.000000000000e+00 0.000000000000e+00
1.084000000000e+03 1.219638845217e-01 0.000000000000e+00 0.000000000000e+00
1.084250000000e+03 2.367115113170e-01 0.000000000000e+00 0.000000000000e+00
1.084500000000e+03 3.555609673134e-01 0.000000000000e+00 0.000000000000e+00
1.084750000000e+03 4.572832665511e-01 0.000000000000e+00 0.000000000000e+00
1.085000000000e+03 5.208643193139e-01 0.000000000000e+00 0.000000000000e+00
1.085250000000e+03 5.288943340615e-01 0.000000000000e+00 0.000000000000e+00
1.085500000000e+03 4.706225207998e-01 0.000000000000e+00 0.000000000000e+00
1.085750000000e+03 3.442029136486e-01 0.000000000000e+00 0.000000000000e+00
1.086000000000e+03 1.577543097585e-01 0.000000000000e+00 0.000000000000e+00
1.086250000000e+03 -7.098615772468e-02 0.000000000000e+00 0.000000000000e+00
1.086500000000e+03 -3.164410132860e-01 0.000000000000e+00 0.000000000000e+00
1.086750000000e+03 -5.482201799438e-01 0.000000000000e+00 0.000000000000e+00
1.087000000000e+03 -7.350276019456e-01 0.000000000000e+00 0.000000000000e+00
1.087250000000e+03 -8.489329382354e-01 0.000000000000e+00 0.000000000000e+00
1.087500000000e+03 -8.694200358254e-01 0.000000000000e+00 0.000000000000e+00
1.087750000000e+03 -7.866310249308e-01 0.000000000000e+00 0.000000000000e+00
1.088000000000e+03 -6.033153483788e-01 0.000000000000e+00 0.000000000000e+00
1.088250000000e+03 -3.351565607708e-01 0.000000000000e+00 0.000000000000e+00
1.088500000000e+03 -9.365166951856e-03 0.000000000000e+00 0.000000000000e+00
1.088750000000e+03 3.383361069696e-01 0.000000000000e+00 0.000000000000e+00
1.089000000000e+03 6.679806781547e-01 0.000000000000e+00 0.000000000000e+00
1.089250000000e+03 9.403418323849e-01 0.000000000000e+00 0.000000000000e+00
1.089500000000e+03 1.121979605666e+00 0.000000000000e+00 0.000000000000e+00
1.089750000000e+03 1.189672875353e+00 0.000000000000e+00 0.000000000000e+00
1.090000000000e+03 1.133626731092e+00 0.000000000000e+00 0.000000000000e+00
1.090250000000e+03 9.589992979685e-01 0.000000000000e+00 0.000000000000e+00
1.090500000000e+03 6.855123114615e-01 0.000000000000e+00 0.000000000000e+00
1.090750000000e+03 3.451661204121e-01 0.000000000000e+00 0.000000000000e+00
1.091000000000e+03 -2.166295163206e-02 0.000000000000e+00 0.000000000000e+00
1.091250000000e+03 -3.712428023245e-01 0.000000000000e+00 0.000000000000e+00
1.091500000000e+03 -6.619676041912e-01 0.000000000000e+00 0.000000000000e+00
1.091750000000e+03 -8.595792889433e-01 0.000000000000e+00 0.000000000000e+00
1.092000000000e+03 -9.414381666966e-01 0.000000000000e+00 0.000000000000e+00
1.092250000000e+03 -8.992794392373e-01 0.000000000000e+00 0.000000000000e+00
1.092500000000e+03 -7.400969689215e-01 0.000000000000e+00 0.000000000000e+00
1.092750000000e+03 -4.850494103839e-01 0.000000000000e+00 0.000000000000e+00
1.093000000000e+03 -1.665512877071e-01 0.000000000000e+00 0.000000000000e+00
1.093250000000e+03 1.760445662941e-01 0.000000000000e+00 0.000000000000e+00
1.093500000000e+03 5.015805789628e-01 0.000000000000e+00 0.000000000000e+00
1.093750000000e+03 7.723485112649e-01 0.000000000000e+00 0.000000000000e+00
1.094000000000e+03 9.587627788045e-01 0.000000000000e+00 0.000000000000e+00
1.094250000000e+03 1.042843031863e+00 0.000000000000e+00 0.000000000000e+00
1.094500000000e+03 1.020070393638e+00 0.000000000000e+00 0.000000000000e+00
1.094750000000e+03 8.994136378366e-01 0.000000000000e+00 0.000000000000e+00
1.095000000000e+03 7.015773958967e-01 0.000000000000e+00 0.000000000000e+00
1.095250000000e+03 4.557676296157e-01 0.000000000000e+00 0.000000000000e+00
1.095500000000e+03 1.954658018745e-01 0.000000000000e+00 0.000000000000e+00
1.095750000000e+03 -4.617459942346e-02 0.000000000000e+00 0.000000000000e+00
1.096000000000e+03 -2.406632002836e-01 0.000000000000e+00 0.000000000000e+00
1.096250000000e+03 -3.676537559578e-01 0.000000000000e+00 0.000000000000e+00
1.096500000000e+03 -4.171271257575e-01 0.000000000000e+00 0.000000000000e+00
1.096750000000e+03 -3.900332849138e-01 0.000000000000e+00 0.000000000000e+00
1.097000000000e+03 -2.973788348933e-01 0.000000000000e+00 0.000000000000e+00
1.097250000000e+03 -1.579699992199e-01 0.000000000000e+00 0.000000000000e+00
1.097500000000e+03 4.793861763384e-03 0.000000000000e+00 0.000000000000e+00
1.097750000000e+03 1.665607863413e-01 0.000000000000e+00 0.000000000000e+00
1.098000000000e+03 3.055455465118e-01 0.000000000000e+00 0.000000000000e+00
1.098250000000e+03 4.054167833742e-01 0.000000000000e+00 0.000000000000e+00
1.098500000000e+03 4.571600374396e-01 0.000000000000e+00 0.000000000000e+00
1.098750000000e+03 4.596983990997e-01 0.000000000000e+00 0.000000000000e+00
1.099000000000e+03 4.192525884188e-01 0.000000000000e+00 0.000000000000e+00
1.099250000000e+03 3.476173845450e-01 0.000000000000e+00 0.000000000000e+00
1.099500000000e+03 2.596915715012e-01 0.000000000000e+00 0.000000000000e+00
1.099750000000e+03 1.707001579075e-01 0.000000000000e+00 0.000000000000e+00
1.100000000000e+03 9.357643107668e-02 0.000000000000e+00 0.000000000000e+00
1.100250000000e+03 3.692496025886e-02 0.000000000000e+00 0.000000000000e+00
1.100500000000e+03 3.874354808497e-03 0.000000000000e+00 0.000000000000e+00
1.100750000000e+03 -8.030028616343e-03 0.000000000000e+00 0.000000000000e+00
1.101000000000e+03 -5.921649471611e-03 0.000000000000e+00 0.000000000000e+00
1.101250000000e+03 1.061071976274e-04 0.000000000000e+00 0.000000000000e+00
1.101500000000e+03 -7.965250198185e-04 0.000000000000e+00 0.000000000000e+00
1.101750000000e+03 -1.795238625041e-02 0.000000000000e+00 0.000000000000e+00
1.102000000000e+03 -5.720547979686e-02 0.000000000000e+00 0.000000000000e+00
1.102250000000e+03 -1.196489184081e-01 0.000000000000e+00 0.000000000000e+00
1.102500000000e+03 -2.012605188644e-01 0.000000000000e+00 0.000000000000e+00
1.102750000000e+03 -2.935155121549e-01 0.000000000000e+00 0.000000000000e+00
1.103000000000e+03 -3.848761603514e-01 0.000000000000e+00 0.000000000000e+00
1.103250000000e+03 -4.629050891640e-01 0.000000000000e+00 0.000000000000e+00
1.103500000000e+03 -5.166381340173e-01 0.000000000000e+00 0.000000000000e+00
1.103750000000e+03 -5.388019086037e-01 0.000000000000e+00 0.000000000000e+00
1.104000000000e+03 -5.274798024554e-01 0.000000000000e+00 0.000000000000e+00
1.104250000000e+03 -4.869151754829e-01 0.000000000000e+00 0.000000000000e+00
1.104500000000e+03 -4.272788146597e-01 0.000000000000e+00 0.000000000000e+00
1.104750000000e+03 -3.633972192545e-01 0.000000000000e+00 0.000000000000e+00
1.105000000000e+03 -3.126117399333e-01 0.000000000000e+00 0.000000000000e+00
1.105250000000e+03 -2.920878799843e-01 0.000000000000e+00 0.000000000000e+00
1.105500000000e+03 -3.159946353227e-01 0.000000000000e+00 0.000000000000e+00
1.105750000000e+03 -3.930085920645e-01 0.000000000000e+00 0.000000000000e+00
1.106000000000e+03 -5.245598913586e-01 0.000000000000e+00 0.000000000000e+00
1.106250000000e+03 -7.041318239793e-01 0.000000000000e+00 0.000000000000e+00
1.106500000000e+03 -9.177682397797e-01 0.000000000000e+00 0.000000000000e+00
1.106750000000e+03 -1.145757109156e+00 0.000000000000e+00 0.000000000000e+00
1.107000000000e+03 -1.365273184433e+00 0.000000000000e+00 0.000000000000e+00
1.107250000000e+03 -1.553606826164e+00 0.000000000000e+00 0.000000000000e+00
1.107500000000e+03 -1.691504519109e+00 0.000000000000e+00 0.000000000000e+00
1.107750000000e+03 -1.766116126755e+00 0.000000000000e+00 0.000000000000e+00
1.108000000000e+03 -1.773090458705e+00 0.000000000000e+00 0.000000000000e+00
1.108250000000e+03 -1.717478387303e+00 0.000000000000e+00 0.000000000000e+00
1.108500000000e+03 -1.613274679030e+00 0.000000000000e+00 0.000000000000e+00
1.108750000000e+03 -1.481630524219e+00 0.000000000000e+00 0.000000000000e+00
1.109000000000e+03 -1.347968383685e+00 0.000000000000e+00 0.000000000000e+00
1.109250000000e+03 -1.238399010491e+00 0.000000000000e+00 0.000000000000e+00
1.109500000000e+03 -1.175951592319e+00 0.000000000000e+00 0.000000000000e+00
1.109750000000e+03 -1.177164529760e+00 0.000000000000e+00 0.000000000000e+00
1.110000000000e+03 -1.249540122260e+00 0.000000000000e+00 0.000000000000e+00
1.110250000000e+03 -1.390247157914e+00 0.000000000000e+00 0.000000000000e+00
1.110500000000e+03 -1.586278141283e+00 0.000000000000e+00 0.000000000000e+00
1.110750000000e+03 -1.816058442127e+00 0.000000000000e+00 0.000000000000e+00
1.111000000000e+03 -2.052293724358e+00 0.000000000000e+00 0.000000000000e+00
1.111250000000e+03 -2.265660684798e+00 0.000000000000e+00 0.000000000000e+00
1.111500000000e+03 -2.428821186465e+00 0.000000000000e+00 0.000000000000e+00
1.111750000000e+03 -2.520189846986e+00 0.000000000000e+00 0.000000000000e+00
1.112000000000e+03 -2.526917573567e+00 0.000000000000e+00 0.000000000000e+00
1.112250000000e+03 -2.446663850923e+00 0.000000000000e+00 0.000000000000e+00
1.112500000000e+03 -2.287902806104e+00 0.000000000000e+00 0.000000000000e+00
1.112750000000e+03 -2.068717181930e+00 0.000000000000e+00 0.000000000000e+00
1.113000000000e+03 -1.814250009575e+00 0.000000000000e+00 0.000000000000e+00
1.113250000000e+03 -1.553174782013e+00 0.000000000000e+00 0.000000000000e+00
1.113500000000e+03 -1.313683803039e+00 0.000000000000e+00 0.000000000000e+00
1.113750000000e+03 -1.119561329131e+00 0.000000000000e+00 0.000000000000e+00
1.114000000000e+03 -9.868938711830e-01 0.000000000000e+00 0.000000000000e+00
1.114250000000e+03 -9.218771140075e-01 0.000000000000e+00 0.000000000000e+00
1.114500000000e+03 -9.200212059750e-01 0.000000000000e+00 0.000000000000e+00
1.114750000000e+03 -9.668567454258e-01 0.000000000000e+00 0.000000000000e+00
1.115000000000e+03 -1.040031502374e+00 0.000000000000e+00 0.000000000000e+00
1.115250000000e+03 -1.112493170627e+00 0.000000000000e+00 0.000000000000e+00
1.115500000000e+03 -1.156303799548e+00 0.000000000000e+00 0.000000000000e+00
1.115750000000e+03 -1.146547772976e+00 0.000000000000e+00 0.000000000000e+00
1.116000000000e+03 -1.064788370864e+00 0.000000000000e+00 0.000000000000e+00
1.116250000000e+03 -9.015980174772e-01 0.000000000000e+00 0.000000000000e+00
1.116500000000e+03 -6.578232781215e-01 0.000000000000e+00 0.000000000000e+00
1.116750000000e+03 -3.444272925148e-01 0.000000000000e+00 0.000000000000e+00
1.117000000000e+03 1.904676227219e-02 0.000000000000e+00 0.000000000000e+00
1.117250000000e+03 4.071560843943e-01 0.000000000000e+00 0.000000000000e+00
1.117500000000e+03 7.919921834567e-01 0.000000000000e+00 0.000000000000e+00
1.117750000000e+03 1.146880190366e+00 0.000000000000e+00 0.000000000000e+00
1.118000000000e+03 1.449827729183e+00 0.000000000000e+00 0.000000000000e+00
1.118250000000e+03 1.686252527160e+00 0.000000000000e+00 0.000000000000e+00
1.118500000000e+03 1.850627780775e+00 0.000000000000e+00 0.000000000000e+00
1.118750000000e+03 1.946842215206e+00 0.000000000000e+00 0.000000000000e+00
1.119000000000e+03 1.987254591958e+00 0.000000000000e+00 0.000000000000e+00
1.119250000000e+03 1.990603975629e+00 0.000000000000e+00 0.000000000000e+00
1.119500000000e+03 1.979091994890e+00 0.000000000000e+00 0.000000000000e+00
1.119750000000e+03 1.975060603158e+00 0.000000000000e+00 0.000000000000e+00
1.120000000000e+03 1.997734643787e+00 0.000000000000e+00 0.000000000000e+00
1.120250000000e+03 2.060478001900e+00 0.000000000000e+00 0.000000000000e+00
1.120500000000e+03 2.168929842773e+00 0.000000000000e+00 0.000000000000e+00
1.120750000000e+03 2.320256477404e+00 0.000000000000e+00 0.000000000000e+00
1.121000000000e+03 2.503594291436e+00 0.000000000000e+00 0.000000000000e+00
1.121250000000e+03 2.701592984384e+00 0.000000000000e+00 0.000000000000e+00
1.121500000000e+03 2.892819348594e+00 0.000000000000e+00 0.000000000000e+00
1.121750000000e+03 3.054670162117e+00 0.000000000000e+00 0.000000000000e+00
1.122000000000e+03 3.166382867826e+00 0.000000000000e+00 0.000000000000e+00
1.122250000000e+03 3.211731319113e+00 0.000000000000e+00 0.000000000000e+00
1.122500000000e+03 3.181049403830e+00 0.000000000000e+00 0.000000000000e+00
1.122750000000e+03 3.072328366734e+00 0.000000000000e+00 0.000000000000e+00
1.123000000000e+03 2.891268398022e+00 0.000000000000e+00 0.000000000000e+00
1.123250000000e+03 2.650311907436e+00 0.000000000000e+00 0.000000000000e+00
1.123500000000e+03 2.366824189842e+00 0.000000000000e+00 0.000000000000e+00
1.123750000000e+03 2.060698113076e+00 0.000000000000e+00 0.000000000000e+00
1.124000000000e+03 1.751728646775e+00 0.000000000000e+00 0.000000000000e+00
1.124250000000e+03 1.457122391799e+00 0.000000000000e+00 0.000000000000e+00
1.124500000000e+03 1.189475824070e+00 0.000000000000e+00 0.000000000000e+00
1.124750000000e+03 9.554798422739e-01 0.000000000000e+00 0.000000000000e+00
1.125000000000e+03 7.554994626512e-01 0.000000000000e+00 0.000000000000e+00
1.125250000000e+03 5.840522569742e-01 0.000000000000e+00 0.000000000000e+00
1.125500000000e+03 4.310851881866e-01 0.000000000000e+00 0.000000000000e+00
1.125750000000e+03 2.838438308325e-01 0.000000000000e+00 0.000000000000e+00
1.126000000000e+03 1.290543901878e-01 0.000000000000e+00 0.000000000000e+00
1.126250000000e+03 -4.489366076156e-02 0.000000000000e+00 0.000000000000e+00
1.126500000000e+03 -2.460652092462e-01 0.000000000000e+00 0.000000000000e+00
1.126750000000e+03 -4.776463116208e-01 0.000000000000e+00 0.000000000000e+00
1.127000000000e+03 -7.373251413603e-01 0.000000000000e+00 0.000000000000e+00
1.127250000000e+03 -1.017448804777e+00 0.000000000000e+00 0.000000000000e+00
1.127500000000e+03 -1.305910103822e+00 0.000000000000e+00 0.000000000000e+00
1.127750000000e+03 -1.587621114327e+00 0.000000000000e+00 0.000000000000e+00
1.128000000000e+03 -1.846356501202e+00 0.000000000000e+00 0.000000000000e+00
1.128250000000e+03 -2.066707929864e+00 0.000000000000e+00 0.000000000000e+00
1.128500000000e+03 -2.235886077199e+00 0.000000000000e+00 0.000000000000e+00
1.128750000000e+03 -2.345137730605e+00 0.000000000000e+00 0.000000000000e+00
1.129000000000e+03 -2.390606578864e+00 0.000000000000e+00 0.000000000000e+00
1.129250000000e+03 -2.373547975831e+00 0.000000000000e+00 0.000000000000e+00
1.129500000000e+03 -2.299898246279e+00 0.000000000000e+00 0.000000000000e+00
1.129750000000e+03 -2.179285403262e+00 0.000000000000e+00 0.000000000000e+00
1.130000000000e+03 -2.023638954342e+00 0.000000000000e+00 0.000000000000e+00
1.130250000000e+03 -1.845602898404e+00 0.000000000000e+00 0.000000000000e+00
1.130500000000e+03 -1.656972865941e+00 0.000000000000e+00 0.000000000000e+00
1.130750000000e+03 -1.467364681918e+00 0.000000000000e+00 0.000000000000e+00
1.131000000000e+03 -1.283280651680e+00 0.000000000000e+00 0.000000000000e+00
1.131250000000e+03 -1.107678349021e+00 0.000000000000e+00 0.000000000000e+00
1.131500000000e+03 -9.400738451998e-01 0.000000000000e+00 0.000000000000e+00
1.131750000000e+03 -7.771374812482e-01 0.000000000000e+00 0.000000000000e+00
1.132000000000e+03 -6.136754301987e-01 0.000000000000e+00 0.000000000000e+00
1.132250000000e+03 -4.438427233816e-01 0.000000000000e+00 0.000000000000e+00
1.132500000000e+03 -2.624087172912e-01 0.000000000000e+00 0.000000000000e+00
1.132750000000e+03 -6.589641513230e-02 0.000000000000e+00 0.000000000000e+00
1.133000000000e+03 1.465585817467e-01 0.000000000000e+00 0.000000000000e+00
1.133250000000e+03 3.727397842602e-01 0.000000000000e+00 0.000000000000e+00
1.133500000000e+03 6.073257294352e-01 0.000000000000e+00 0.000000000000e+00
1.133750000000e+03 8.423022100654e-01 0.000000000000e+00 0.000000000000e+00
1.134000000000e+03 1.067745192613e+00 0.000000000000e+00 0.000000000000e+00
1.134250000000e+03 1.272862220713e+00 0.000000000000e+00 0.000000000000e+00
1.134500000000e+03 1.447150327661e+00 0.000000000000e+00 0.000000000000e+00
1.134750000000e+03 1.581518653074e+00 0.000000000000e+00 0.000000000000e+00
1.135000000000e+03 1.669234440842e+00 0.000000000000e+00 0.000000000000e+00
1.135250000000e+03 1.706579565620e+00 0.000000000000e+00 0.000000000000e+00
1.135500000000e+03 1.693146627333e+00 0.000000000000e+00 0.000000000000e+00
1.135750000000e+03 1.631752870345e+00 0.000000000000e+00 0.000000000000e+00
1.136000000000e+03 1.527999973012e+00 0.000000000000e+00 0.000000000000e+00
1.136250000000e+03 1.389551618464e+00 0.000000000000e+00 0.000000000000e+00
1.136500000000e+03 1.225233290379e+00 0.000000000000e+00 0.000000000000e+00
1.136750000000e+03 1.044076261995e+00 0.000000000000e+00 0.000000000000e+00
1.137000000000e+03 8.544287038006e-01 0.000000000000e+00 0.000000000000e+00
1.137250000000e+03 6.632418762479e-01 0.000000000000e+00 0.000000000000e+00
1.137500000000e+03 4.756111631508e-01 0.000000000000e+00 0.000000000000e+00
1.137750000000e+03 2.946144749969e-01 0.000000000000e+00 0.000000000000e+00
1.138000000000e+03 1.214494979190e-01 0.000000000000e+00 0.000000000000e+00
1.138250000000e+03 -4.416818102911e-02 0.000000000000e+00 0.000000000000e+00
1.138500000000e+03 -2.034168955693e-01 0.000000000000e+00 0.000000000000e+00
1.138750000000e+03 -3.576838307035e-01 0.000000000000e+00 0.000000000000e+00
1.139000000000e+03 -5.078856235654e-01 0.000000000000e+00 0.000000000000e+00
1.139250000000e+03 -6.538929671972e-01 0.000000000000e+00 0.000000000000e+00
1.139500000000e+03 -7.941407427009e-01 0.000000000000e+00 0.000000000000e+00
1.139750000000e+03 -9.254784029451e-01 0.000000000000e+00 0.000000000000e+00
1.140000000000e+03 -1.043282263563e+00 0.000000000000e+00 0.000000000000e+00
1.140250000000e+03 -1.141816393990e+00 0.000000000000e+00 0.000000000000e+00
1.140500000000e+03 -1.214796390416e+00 0.000000000000e+00 0.000000000000e+00
1.140750000000e+03 -1.256084432810e+00 0.000000000000e+00 0.000000000000e+00
1.141000000000e+03 -1.260427723390e+00 0.000000000000e+00 0.000000000000e+00
1.141250000000e+03 -1.224147445765e+00 0.000000000000e+00 0.000000000000e+00
1.141500000000e+03 -1.145692101193e+00 0.000000000000e+00 0.000000000000e+00
1.141750000000e+03 -1.025986362191e+00 0.000000000000e+00 0.000000000000e+00
1.142000000000e+03 -8.685320643703e-01 0.000000000000e+00 0.000000000000e+00
1.142250000000e+03 -6.792483239067e-01 0.000000000000e+00 0.000000000000e+00
1.142500000000e+03 -4.660691903012e-01 0.000000000000e+00 0.000000000000e+00
1.142750000000e+03 -2.383458444831e-01 0.000000000000e+00 0.000000000000e+00
1.143000000000e+03 -6.122673415460e-03 0.000000000000e+00 0.000000000000e+00
1.143250000000e+03 2.206300353620e-01 0.000000000000e+00 0.000000000000e+00
1.143500000000e+03 4.327410301117e-01 0.000000000000e+00 0.000000000000e+00
1.143750000000e+03 6.224425144451e-01 0.000000000000e+00 0.000000000000e+00
1.144000000000e+03 7.837930039902e-01 0.000000000000e+00 0.000000000000e+00
1.144250000000e+03 9.128819077755e-01 0.000000000000e+00 0.000000000000e+00
1.144500000000e+03 1.007807541226e+00 0.000000000000e+00 0.000000000000e+00
1.144750000000e+03 1.068449147097e+00 0.000000000000e+00 0.000000000000e+00
1.145000000000e+03 1.096079143578e+00 0.000000000000e+00 0.000000000000e+00
1.145250000000e+03 1.092880972529e+00 0.000000000000e+00 0.000000000000e+00
1.145500000000e+03 1.061448144117e+00 0.000000000000e+00 0.000000000000e+00
1.145750000000e+03 1.004340058128e+00 0.000000000000e+00 0.000000000000e+00
1.146000000000e+03 9.237599245025e-01 0.000000000000e+00 0.000000000000e+00
1.146250000000e+03 8.214009250240e-01 0.000000000000e+00 0.000000000000e+00
1.146500000000e+03 6.984811440978e-01 0.000000000000e+00 0.000000000000e+00
1.146750000000e+03 5.559591085716e-01 0.000000000000e+00 0.000000000000e+00
1.147000000000e+03 3.948938273185e-01 0.000000000000e+00 0.000000000000e+00
1.147250000000e+03 2.168897930295e-01 0.000000000000e+00 0.000000000000e+00
1.147500000000e+03 2.455176223406e-02 0.000000000000e+00 0.000000000000e+00
1.147750000000e+03 -1.781314312436e-01 0.000000000000e+00 0.000000000000e+00
1.148000000000e+03 -3.855492257773e-01 0.000000000000e+00 0.000000000000e+00
1.148250000000e+03 -5.904368048945e-01 0.000000000000e+00 0.000000000000e+00
1.148500000000e+03 -7.840815789578e-01 0.000000000000e+00 0.000000000000e+00
1.148750000000e+03 -9.567717142575e-01 0.000000000000e+00 0.000000000000e+00
1.149000000000e+03 -1.098457045829e+00 0.000000000000e+00 0.000000000000e+00
1.149250000000e+03 -1.199562420540e+00 0.000000000000e+00 0.000000000000e+00
1.149500000000e+03 -1.251869706195e+00 0.000000000000e+00 0.000000000000e+00
1.149750000000e+03 -1.249370691631e+00 0.000000000000e+00 0.000000000000e+00
1.150000000000e+03 -1.188991009242e+00 0.000000000000e+00 0.000000000000e+00
1.150250000000e+03 -1.071095638323e+00 0.000000000000e+00 0.000000000000e+00
1.150500000000e+03 -8.997084694656e-01 0.000000000000e+00 0.000000000000e+00
1.150750000000e+03 -6.824092723494e-01 0.000000000000e+00 0.000000000000e+00
1.151000000000e+03 -4.299074373843e-01 0.000000000000e+00 0.000000000000e+00
1.151250000000e+03 -1.553285409854e-01 0.000000000000e+00 0.000000000000e+00
1.151500000000e+03 1.267175491212e-01 0.000000000000e+00 0.000000000000e+00
1.151750000000e+03 4.011938492523e-01 0.000000000000e+00 0.000000000000e+00
1.152000000000e+03 6.537124246055e-01 0.000000000000e+00 0.000000000000e+00
1.152250000000e+03 8.715231577611e-01 0.000000000000e+00 0.000000000000e+00
1.152500000000e+03 1.044321600531e+00 0.000000000000e+00 0.000000000000e+00
1.152750000000e+03 1.164806425932e+00 0.000000000000e+00 0.000000000000e+00
1.153000000000e+03 1.228948916823e+00 0.000000000000e+00 0.000000000000e+00
1.153250000000e+03 1.235972383863e+00 0.000000000000e+00 0.000000000000e+00
1.153500000000e+03 1.188073590529e+00 0.000000000000e+00 0.000000000000e+00
1.153750000000e+03 1.089946577245e+00 0.000000000000e+00 0.000000000000e+00
1.154000000000e+03 9.481879751067e-01 0.000000000000e+00 0.000000000000e+00
1.154250000000e+03 7.706696256267e-01 0.000000000000e+00 0.000000000000e+00
1.154500000000e+03 5.659584498553e-01 0.000000000000e+00 0.000000000000e+00
1.154750000000e+03 3.428462394111e-01 0.000000000000e+00 0.000000000000e+00
1.155000000000e+03 1.100262380099e-01 0.000000000000e+00 0.000000000000e+00
1.155250000000e+03 -1.240768347810e-01 0.000000000000e+00 0.000000000000e+00
1.155500000000e+03 -3.513465156779e-01 0.000000000000e+00 0.000000000000e+00
1.155750000000e+03 -5.639320281143e-01 0.000000000000e+00 0.000000000000e+00
1.156000000000e+03 -7.541870011494e-01 0.000000000000e+00 0.000000000000e+00
1.156250000000e+03 -9.146569830950e-01 0.000000000000e+00 0.000000000000e+00
1.156500000000e+03 -1.038174580669e+00 0.000000000000e+00 0.000000000000e+00
1.156750000000e+03 -1.118100868786e+00 0.000000000000e+00 0.000000000000e+00
1.157000000000e+03 -1.148722924667e+00 0.000000000000e+00 0.000000000000e+00
1.157250000000e+03 -1.125784280613e+00 0.000000000000e+00 0.000000000000e+00
1.157500000000e+03 -1.047092922558e+00 0.000000000000e+00 0.000000000000e+00
1.157750000000e+03 -9.131254209719e-01 0.000000000000e+00 0.000000000000e+00
1.158000000000e+03 -7.275303978121e-01 0.000000000000e+00 0.000000000000e+00
1.158250000000e+03 -4.974329398963e-01 0.000000000000e+00 0.000000000000e+00
1.158500000000e+03 -2.334549879690e-01 0.000000000000e+00 0.000000000000e+00
1.158750000000e+03 5.060577064893e-02 0.000000000000e+00 0.000000000000e+00
1.159000000000e+03 3.384574276169e-01 0.000000000000e+00 0.000000000000e+00
1.159250000000e+03 6.123298775174e-01 0.000000000000e+00 0.000000000000e+00
1.159500000000e+03 8.542541589006e-01 0.000000000000e+00 0.000000000000e+00
1.159750000000e+03 1.047494437074e+00 0.000000000000e+00 0.000000000000e+00
1.160000000000e+03 1.177993870559e+00 0.000000000000e+00 0.000000000000e+00
1.160250000000e+03 1.235683230960e+00 0.000000000000e+00 0.000000000000e+00
1.160500000000e+03 1.215506809538e+00 0.000000000000e+00 0.000000000000e+00
1.160750000000e+03 1.118043829192e+00 0.000000000000e+00 0.000000000000e+00
1.161000000000e+03 9.496428889434e-01 0.000000000000e+00 0.000000000000e+00
1.161250000000e+03 7.220373988418e-01 0.000000000000e+00 0.000000000000e+00
1.161500000000e+03 4.514654905652e-01 0.000000000000e+00 0.000000000000e+00
1.161750000000e+03 1.573717515728e-01 0.000000000000e+00 0.000000000000e+00
1.162000000000e+03 -1.391862726449e-01 0.000000000000e+00 0.000000000000e+00
1.162250000000e+03 -4.172720991004e-01 0.000000000000e+00 0.000000000000e+00
1.162500000000e+03 -6.577760065555e-01 0.000000000000e+00 0.000000000000e+00
1.162750000000e+03 -8.449286034460e-01 0.000000000000e+00 0.000000000000e+00
1.163000000000e+03 -9.674817595993e-01 0.000000000000e+00 0.000000000000e+00
1.163250000000e+03 -1.019454792182e+00 0.000000000000e+00 0.000000000000e+00
1.163500000000e+03 -1.000392280054e+00 0.000000000000e+00 0.000000000000e+00
1.163750000000e+03 -9.151323319935e-01 0.000000000000e+00 0.000000000000e+00
1.164000000000e+03 -7.731341518224e-01 0.000000000000e+00 0.000000000000e+00
1.164250000000e+03 -5.874555013583e-01 0.000000000000e+00 0.000000000000e+00
1.164500000000e+03 -3.734996604967e-01 0.000000000000e+00 0.000000000000e+00
1.164750000000e+03 -1.476650922204e-01 0.000000000000e+00 0.000000000000e+00
1.165000000000e+03 7.397125952686e-02 0.000000000000e+00 0.000000000000e+00
1.165250000000e+03 2.768226919238e-01 0.000000000000e+00 0.000000000000e+00
1.165500000000e+03 4.487266856797e-01 0.000000000000e+00 0.000000000000e+00
1.165750000000e+03 5.805912737677e-01 0.000000000000e+00 0.000000000000e+00
1.166000000000e+03 6.667365357034e-01 0.000000000000e+00 0.000000000000e+00
1.166250000000e+03 7.049462071403e-01 0.000000000000e+00 0.000000000000e+00
1.166500000000e+03 6.962697312830e-01 0.000000000000e+00 0.000000000000e+00
1.166750000000e+03 6.446311284083e-01 0.000000000000e+00 0.000000000000e+00
1.167000000000e+03 5.563071403543e-01 0.000000000000e+00 0.000000000000e+00
1.167250000000e+03 4.393341473858e-01 0.000000000000e+00 0.000000000000e+00
1.167500000000e+03 3.028936019913e-01 0.000000000000e+00 0.000000000000e+00
1.167750000000e+03 1.567122506947e-01 0.000000000000e+00 0.000000000000e+00
1.168000000000e+03 1.049951909306e-02 0.000000000000e+00 0.000000000000e+00
1.168250000000e+03 -1.265669660316e-01 0.000000000000e+00 0.000000000000e+00
1.168500000000e+03 -2.463036253700e-01 0.000000000000e+00 0.000000000000e+00
1.168750000000e+03 -3.419284126321e-01 0.000000000000e+00 0.000000000000e+00
1.169000000000e+03 -4.084077513758e-01 0.000000000000e+00 0.000000000000e+00
1.169250000000e+03 -4.427307553306e-01 0.000000000000e+00 0.000000000000e+00
1.169500000000e+03 -4.440915286658e-01 0.000000000000e+00 0.000000000000e+00
1.169750000000e+03 -4.139554073412e-01 0.000000000000e+00 0.000000000000e+00
1.170000000000e+03 -3.559846202267e-01 0.000000000000e+00 0.000000000000e+00
1.170250000000e+03 -2.758046361175e-01 0.000000000000e+00 0.000000000000e+00
1.170500000000e+03 -1.806048102328e-01 0.000000000000e+00 0.000000000000e+00
1.170750000000e+03 -7.858483970060e-02 0.000000000000e+00 0.000000000000e+00
1.171000000000e+03 2.172035094715e-02 0.000000000000e+00 0.000000000000e+00
1.171250000000e+03 1.121836692186e-01 0.000000000000e+00 0.000000000000e+00
1.171500000000e+03 1.858261169988e-01 0.000000000000e+00 0.000000000000e+00
1.171750000000e+03 2.374738676869e-01 0.000000000000e+00 0.000000000000e+00
1.172000000000e+03 2.642523206666e-01 0.000000000000e+00 0.000000000000e+00
1.172250000000e+03 2.658493513781e-01 0.000000000000e+00 0.000000000000e+00
1.172500000000e+03 2.445030729566e-01 0.000000000000e+00 0.000000000000e+00
1.172750000000e+03 2.047012521377e-01 0.000000000000e+00 0.000000000000e+00
1.173000000000e+03 1.526161418566e-01 0.000000000000e+00 0.000000000000e+00
1.173250000000e+03 9.533485743929e-02 0.000000000000e+00 0.000000000000e+00
1.173500000000e+03 3.997609900943e-02 0.000000000000e+00 0.000000000000e+00
1.173750000000e+03 -7.195972482583e-03 0.000000000000e+00 0.000000000000e+00
1.174000000000e+03 -4.154427879845e-02 0.000000000000e+00 0.000000000000e+00
1.174250000000e+03 -6.061190891015e-02 0.000000000000e+00 0.000000000000e+00
1.174500000000e+03 -6.437603332930e-02 0.000000000000e+00 0.000000000000e+00
1.174750000000e+03 -5.516178940249e-02 0.000000000000e+00 0.000000000000e+00
1.175000000000e+03 -3.722180812327e-02 0.000000000000e+00 0.000000000000e+00
1.175250000000e+03 -1.603482933642e-02 0.000000000000e+00 0.000000000000e+00
1.175500000000e+03 2.581074763058e-03 0.000000000000e+00 0.000000000000e+00
1.175750000000e+03 1.341522204717e-02 0.000000000000e+00 0.000000000000e+00
1.176000000000e+03 1.273270464588e-02 0.000000000000e+00 0.000000000000e+00
1.176250000000e+03 -1.066976313624e-03 0.000000000000e+00 0.000000000000e+00
1.176500000000e+03 -2.710604236896e-02 0.000000000000e+00 0.000000000000e+00
1.176750000000e+03 -6.206153269755e-02 0.000000000000e+00 0.000000000000e+00
1.177000000000e+03 -1.005839718508e-01 0.000000000000e+00 0.000000000000e+00
1.177250000000e+03 -1.360533434177e-01 0.000000000000e+00 0.000000000000e+00
1.177500000000e+03 -1.615721922241e-01 0.000000000000e+00 0.000000000000e+00
1.177750000000e+03 -1.710565638929e-01 0.000000000000e+00 0.000000000000e+00
1.178000000000e+03 -1.602654022188e-01 0.000000000000e+00 0.000000000000e+00
1.178250000000e+03 -1.276116074201e-01 0.000000000000e+00 0.000000000000e+00
1.178500000000e+03 -7.462364585547e-02 0.000000000000e+00 0.000000000000e+00
1.178750000000e+03 -5.972445351390e-03 0.000000000000e+00 0.000000000000e+00
1.179000000000e+03 7.096169601321e-02 0.000000000000e+00 0.000000000000e+00
1.179250000000e+03 1.469415898737e-01 0.000000000000e+00 0.000000000000e+00
1.179500000000e+03 2.120420762072e-01 0.000000000000e+00 0.000000000000e+00
1.179750000000e+03 2.569827635901e-01 0.000000000000e+00 0.000000000000e+00
1.180000000000e+03 2.744425840791e-01 0.000000000000e+00 0.000000000000e+00
1.180250000000e+03 2.601699045987e-01 0.000000000000e+00 0.000000000000e+00
1.180500000000e+03 2.137241749620e-01 0.000000000000e+00 0.000000000000e+00
1.180750000000e+03 1.387313738219e-01 0.000000000000e+00 0.000000000000e+00
1.181000000000e+03 4.259985884133e-02 0.000000000000e+00 0.000000000000e+00
1.181250000000e+03 -6.428308871963e-02 0.000000000000e+00 0.000000000000e+00
1.181500000000e+03 -1.697809779257e-01 0.000000000000e+00 0.000000000000e+00
1.181750000000e+03 -2.615095570515e-01 0.000000000000e+00 0.000000000000e+00
1.182000000000e+03 -3.284142246089e-01 0.000000000000e+00 0.000000000000e+00
1.182250000000e+03 -3.622128320030e-01 0.000000000000e+00 0.000000000000e+00
1.182500000000e+03 -3.585075209071e-01 0.000000000000e+00 0.000000000000e+00
1.182750000000e+03 -3.174109335590e-01 0.000000000000e+00 0.000000000000e+00
1.183000000000e+03 -2.435958533396e-01 0.000000000000e+00 0.000000000000e+00
1.183250000000e+03 -1.457544239043e-01 0.000000000000e+00 0.000000000000e+00
1.183500000000e+03 -3.553291428559e-02 0.000000000000e+00 0.000000000000e+00
1.183750000000e+03 7.392058589433e-02 0.000000000000e+00 0.000000000000e+00
1.184000000000e+03 1.696051722237e-01 0.000000000000e+00 0.000000000000e+00
1.184250000000e+03 2.402953974139e-01 0.000000000000e+00 0.000000000000e+00
1.184500000000e+03 2.779340868996e-01 0.000000000000e+00 0.000000000000e+00
1.184750000000e+03 2.786071330274e-01 0.000000000000e+00 0.000000000000e+00
1.185000000000e+03 2.429748142667e-01 0.000000000000e+00 0.000000000000e+00
1.185250000000e+03 1.761082402551e-01 0.000000000000e+00 0.000000000000e+00
1.185500000000e+03 8.676013398423e-02 0.000000000000e+00 0.000000000000e+00
1.185750000000e+03 -1.382494478873e-02 0.000000000000e+00 0.000000000000e+00
1.186000000000e+03 -1.133952019925e-01 0.000000000000e+00 0.000000000000e+00
1.186250000000e+03 -2.002682529065e-01 0.000000000000e+00 0.000000000000e+00
1.186500000000e+03 -2.647884507888e-01 0.000000000000e+00 0.000000000000e+00
1.186750000000e+03 -3.004742681687e-01 0.000000000000e+00 0.000000000000e+00
1.187000000000e+03 -3.047117647677e-01 0.000000000000e+00 0.000000000000e+00
1.187250000000e+03 -2.789157869782e-01 0.000000000000e+00 0.000000000000e+00
1.187500000000e+03 -2.281555068129e-01 0.000000000000e+00 0.000000000000e+00
1.187750000000e+03 -1.603144521027e-01 0.000000000000e+00 0.000000000000e+00
1.188000000000e+03 -8.491692794231e-02 0.000000000000e+00 0.000000000000e+00
1.188250000000e+03 -1.179419678842e-02 0.000000000000e+00 0.000000000000e+00
1.188500000000e+03 5.022042196620e-02 0.000000000000e+00 0.000000000000e+00
1.188750000000e+03 9.438982320719e-02 0.000000000000e+00 0.000000000000e+00
1.189000000000e+03 1.168233338390e-01 0.000000000000e+00 0.000000000000e+00
1.189250000000e+03 1.167926126838e-01 0.000000000000e+00 0.000000000000e+00
1.189500000000e+03 9.659244067442e-02 0.000000000000e+00 0.000000000000e+00
1.189750000000e+03 6.099154767597e-02 0.000000000000e+00 0.000000000000e+00
1.190000000000e+03 1.637537797618e-02 0.000000000000e+00 0.000000000000e+00
1.190250000000e+03 -3.027775337365e-02 0.000000000000e+00 0.000000000000e+00
1.190500000000e+03 -7.242855849739e-02 0.000000000000e+00 0.000000000000e+00
1.190750000000e+03 -1.048652631934e-01 0.000000000000e+00 0.000000000000e+00
1.191000000000e+03 -1.243265682284e-01 0.000000000000e+00 0.000000000000e+00
1.191250000000e+03 -1.297833658548e-01 0.000000000000e+00 0.000000000000e+00
1.191500000000e+03 -1.223592885690e-01 0.000000000000e+00 0.000000000000e+00
1.191750000000e+03 -1.049265284281e-01 0.000000000000e+00 0.000000000000e+00
1.192000000000e+03 -8.146163408664e-02 0.000000000000e+00 0.000000000000e+00
1.192250000000e+03 -5.627901426073e-02 0.000000000000e+00 0.000000000000e+00
1.192500000000e+03 -3.327306166000e-02 0.000000000000e+00 0.000000000000e+00
1.192750000000e+03 -1.529178402524e-02 0.000000000000e+00 0.000000000000e+00
1.193000000000e+03 -3.737561458452e-03 0.000000000000e+00 0.000000000000e+00
1.193250000000e+03 1.550921535130e-03 0.000000000000e+00 0.000000000000e+00
1.193500000000e+03 2.130332968747e-03 0.000000000000e+00 0.000000000000e+00
1.193750000000e+03 5.407237041287e-04 0.000000000000e+00 0.000000000000e+00
1.194000000000e+03 -2.677727081858e-04 0.000000000000e+00 0.000000000000e+00
1.194250000000e+03 2.437538841092e-03 0.000000000000e+00 0.000000000000e+00
1.194500000000e+03 1.060369033521e-02 0.000000000000e+00 0.000000000000e+00
1.194750000000e+03 2.498396366077e-02 0.000000000000e+00 0.000000000000e+00
1.195000000000e+03 4.496143293001e-02 0.000000000000e+00 0.000000000000e+00
1.195250000000e+03 6.863467438867e-02 0.000000000000e+00 0.000000000000e+00
1.195500000000e+03 9.315050893593e-02 0.000000000000e+00 0.000000000000e+00
1.195750000000e+03 1.152258224840e-01 0.000000000000e+00 0.000000000000e+00
1.196000000000e+03 1.317675848084e-01 0.000000000000e+00 0.000000000000e+00
1.196250000000e+03 1.404825429843e-01 0.000000000000e+00 0.000000000000e+00
1.196500000000e+03 1.403685767583e-01 0.000000000000e+00 0.000000000000e+00
1.196750000000e+03 1.319982906632e-01 0.000000000000e+00 0.000000000000e+00
1.197000000000e+03 1.175390729967e-01 0.000000000000e+00 0.000000000000e+00
1.197250000000e+03 1.004971301778e-01 0.000000000000e+00 0.000000000000e+00
1.197500000000e+03 8.521890233227e-02 0.000000000000e+00 0.000000000000e+00
1.197750000000e+03 7.622434001017e-02 0.000000000000e+00 0.000000000000e+00
1.198000000000e+03 7.747607958457e-02 0.000000000000e+00 0.000000000000e+00
1.198250000000e+03 9.170171777644e-02 0.000000000000e+00 0.000000000000e+00
1.198500000000e+03 1.198808672023e-01 0.000000000000e+00 0.000000000000e+00
1.198750000000e+03 1.609851467445e-01 0.000000000000e+00 0.000000000000e+00
1.199000000000e+03 2.120212541195e-01 0.000000000000e+00 0.000000000000e+00
1.199250000000e+03 2.683806253488e-01 0.000000000000e+00 0.000000000000e+00
1.199500000000e+03 3.244511492267e-01 0.000000000000e+00 0.000000000000e+00
1.199750000000e+03 3.744044872818e-01 0.000000000000e+00 0.000000000000e+00
1.200000000000e+03 4.130433628309e-01 0.000000000000e+00 0.000000000000e+00
1.200250000000e+03 4.365814051183e-01 0.000000000000e+00 0.000000000000e+00
1.200500000000e+03 4.432357798470e-01 0.000000000000e+00 0.000000000000e+00
1.200750000000e+03 4.335389349275e-01 0.000000000000e+00 0.000000000000e+00
1.201000000000e+03 4.103165263717e-01 0.000000000000e+00 0.000000000000e+00
1.201250000000e+03 3.783278864657e-01 0.000000000000e+00 0.000000000000e+00
1.201500000000e+03 3.436158395257e-01 0.000000000000e+00 0.000000000000e+00
1.201750000000e+03 3.126566369715e-01 0.000000000000e+00 0.000000000000e+00
1.202000000000e+03 2.914316027735e-01 0.000000000000e+00 0.000000000000e+00
1.202250000000e+03 2.845550472412e-01 0.000000000000e+00 0.000000000000e+00
1.202500000000e+03 2.945860928609e-01 0.000000000000e+00 0.000000000000e+00
1.202750000000e+03 3.216262121430e-01 0.000000000000e+00 0.000000000000e+00
1.203000000000e+03 3.632632885353e-01 0.000000000000e+00 0.000000000000e+00
1.203250000000e+03 4.148729203352e-01 0.000000000000e+00 0.000000000000e+00
1.203500000000e+03 4.702358846674e-01 0.000000000000e+00 0.000000000000e+00
1.203750000000e+03 5.223847940968e-01 0.000000000000e+00 0.000000000000e+00
1.204000000000e+03 5.645597451026e-01 0.000000000000e+00 0.000000000000e+00
1.204250000000e+03 5.911370160638e-01 0.000000000000e+00 0.000000000000e+00
1.204500000000e+03 5.983988657867e-01 0.000000000000e+00 0.000000000000e+00
1.204750000000e+03 5.850355445821e-01 0.000000000000e+00 0.000000000000e+00
1.205000000000e+03 5.523093021362e-01 0.000000000000e+00 0.000000000000e+00
1.205250000000e+03 5.038587477200e-01 0.000000000000e+00 0.000000000000e+00
1.205500000000e+03 4.451732811354e-01 0.000000000000e+00 0.000000000000e+00
1.205750000000e+03 3.828140205820e-01 0.000000000000e+00 0.000000000000e+00
1.206000000000e+03 3.234930134341e-01 0.000000000000e+00 0.000000000000e+00
1.206250000000e+03 2.731415561411e-01 0.000000000000e+00 0.000000000000e+00
1.206500000000e+03 2.360986214402e-01 0.000000000000e+00 0.000000000000e+00
1.206750000000e+03 2.145319056067e-01 0.000000000000e+00 0.000000000000e+00
1.207000000000e+03 2.081697641341e-01 0.000000000000e+00 0.000000000000e+00
1.207250000000e+03 2.143774248539e-01 0.000000000000e+00 0.000000000000e+00
1.207500000000e+03 2.285619238849e-01 0.000000000000e+00 0.000000000000e+00
1.207750000000e+03 2.448442452846e-01 0.000000000000e+00 0.000000000000e+00
1.208000000000e+03 2.569006514087e-01 0.000000000000e+00 0.000000000000e+00
1.208250000000e+03 2.588531832907e-01 0.000000000000e+00 0.000000000000e+00
1.208500000000e+03 2.460846368839e-01 0.000000000000e+00 0.000000000000e+00
1.208750000000e+03 2.158662985249e-01 0.000000000000e+00 0.000000000000e+00
1.209000000000e+03 1.677151464942e-01 0.000000000000e+00 0.000000000000e+00
1.209250000000e+03 1.034367406174e-01 0.000000000000e+00 0.000000000000e+00
1.209500000000e+03 2.685479720392e-02 0.000000000000e+00 0.000000000000e+00
1.209750000000e+03 -5.672795765353e-02 0.000000000000e+00 0.000000000000e+00
1.210000000000e+03 -1.412567623927e-01 0.000000000000e+00 0.000000000000e+00
1.210250000000e+03 -2.207346492074e-01 0.000000000000e+00 0.000000000000e+00
1.210500000000e+03 -2.900013696754e-01 0.000000000000e+00 0.000000000000e+00
1.210750000000e+03 -3.453749928276e-01 0.000000000000e+00 0.000000000000e+00
1.211000000000e+03 -3.850717362035e-01 0.000000000000e+00 0.000000000000e+00
1.211250000000e+03 -4.093527306723e-01 0.000000000000e+00 0.000000000000e+00
1.211500000000e+03 -4.203857518397e-01 0.000000000000e+00 0.000000000000e+00
1.211750000000e+03 -4.218497872677e-01 0.000000000000e+00 0.000000000000e+00
1.212000000000e+03 -4.183450643435e-01 0.000000000000e+00 0.000000000000e+00
1.212250000000e+03 -4.146961406247e-01 0.000000000000e+00 0.000000000000e+00
1.212500000000e+03 -4.152476802403e-01 0.000000000000e+00 0.000000000000e+00
1.212750000000e+03 -4.232503486647e-01 0.000000000000e+00 0.000000000000e+00
1.213000000000e+03 -4.404186278344e-01 0.000000000000e+00 0.000000000000e+00
1.213250000000e+03 -4.667159118374e-01 0.000000000000e+00 0.000000000000e+00
1.213500000000e+03 -5.003890384336e-01 0.000000000000e+00 0.000000000000e+00
1.213750000000e+03 -5.382392939616e-01 0.000000000000e+00 0.000000000000e+00
1.214000000000e+03 -5.760848429456e-01 0.000000000000e+00 0.000000000000e+00
1.214250000000e+03 -6.093448209505e-01 0.000000000000e+00 0.000000000000e+00
1.214500000000e+03 -6.336611447255e-01 0.000000000000e+00 0.000000000000e+00
1.214750000000e+03 -6.454720087090e-01 0.000000000000e+00 0.000000000000e+00
1.215000000000e+03 -6.424608805751e-01 0.000000000000e+00 0.000000000000e+00
1.215250000000e+03 -6.238247590858e-01 0.000000000000e+00 0.000000000000e+00
1.215500000000e+03 -5.903323619226e-01 0.000000000000e+00 0.000000000000e+00
1.215750000000e+03 -5.441727773274e-01 0.000000000000e+00 0.000000000000e+00
1.216000000000e+03 -4.886236999408e-01 0.000000000000e+00 0.000000000000e+00
1.216250000000e+03 -4.275917878255e-01 0.000000000000e+00 0.000000000000e+00
1.216500000000e+03 -3.650929109243e-01 0.000000000000e+00 0.000000000000e+00
1.216750000000e+03 -3.047453562838e-01 0.000000000000e+00 0.000000000000e+00
1.217000000000e+03 -2.493441056885e-01 0.000000000000e+00 0.000000000000e+00
1.217250000000e+03 -2.005702285476e-01 0.000000000000e+00 0.000000000000e+00
1.217500000000e+03 -1.588685689649e-01 0.000000000000e+00 0.000000000000e+00
1.217750000000e+03 -1.235024169226e-01 0.000000000000e+00 0.000000000000e+00
1.218000000000e+03 -9.276926409765e-02 0.000000000000e+00 0.000000000000e+00
1.218250000000e+03 -6.434043492579e-02 0.000000000000e+00 0.000000000000e+00
1.218500000000e+03 -3.567212795083e-02 0.000000000000e+00 0.000000000000e+00
1.218750000000e+03 -4.428015894220e-03 0.000000000000e+00 0.000000000000e+00
1.219000000000e+03 3.114531581711e-02 0.000000000000e+00 0.000000000000e+00
1.219250000000e+03 7.193971440551e-02 0.000000000000e+00 0.000000000000e+00
1.219500000000e+03 1.178377653025e-01 0.000000000000e+00 0.000000000000e+00
1.219750000000e+03 1.677108518429e-01 0.000000000000e+00 0.000000000000e+00
1.220000000000e+03 2.195572790938e-01 0.000000000000e+00 0.000000000000e+00
1.220250000000e+03 2.707560340804e-01 0.000000000000e+00 0.000000000000e+00
1.220500000000e+03 3.183972321744e-01 0.000000000000e+00 0.000000000000e+00
1.220750000000e+03 3.596417626974e-01 0.000000000000e+00 0.000000000000e+00
1.221000000000e+03 3.920609604502e-01 0.000000000000e+00 0.000000000000e+00
1.221250000000e+03 4.139121801577e-01 0.000000000000e+00 0.000000000000e+00
1.221500000000e+03 4.243169113825e-01 0.000000000000e+00 0.000000000000e+00
1.221750000000e+03 4.233227909227e-01 0.000000000000e+00 0.000000000000e+00
1.222000000000e+03 4.118473486962e-01 0.000000000000e+00 0.000000000000e+00
1.222250000000e+03 3.915172380288e-01 0.000000000000e+00 0.000000000000e+00
1.222500000000e+03 3.644299276339e-01 0.000000000000e+00 0.000000000000e+00
1.222750000000e+03 3.328737238488e-01 0.000000000000e+00 0.000000000000e+00
1.223000000000e+03 2.990455774475e-01 0.000000000000e+00 0.000000000000e+00
1.223250000000e+03 2.648042104417e-01 0.000000000000e+00 0.000000000000e+00
1.223500000000e+03 2.314892316065e-01 0.000000000000e+00 0.000000000000e+00
1.223750000000e+03 1.998262905763e-01 0.000000000000e+00 0.000000000000e+00
1.224000000000e+03 1.699255859362e-01 0.000000000000e+00 0.000000000000e+00
1.224250000000e+03 1.413680242934e-01 0.000000000000e+00 0.000000000000e+00
1.224500000000e+03 1.133617925782e-01 0.000000000000e+00 0.000000000000e+00
1.224750000000e+03 8.494352370574e-02 0.000000000000e+00 0.000000000000e+00
1.225000000000e+03 5.519359532995e-02 0.000000000000e+00 0.000000000000e+00
1.225250000000e+03 2.343480650218e-02 0.000000000000e+00 0.000000000000e+00
1.225500000000e+03 -1.061247435949e-02 0.000000000000e+00 0.000000000000e+00
1.225750000000e+03 -4.673834995250e-02 0.000000000000e+00 0.000000000000e+00
1.226000000000e+03 -8.422479460437e-02 0.000000000000e+00 0.000000000000e+00
1.226250000000e+03 -1.219002463610e-01 0.000000000000e+00 0.000000000000e+00
1.226500000000e+03 -1.582574530879e-01 0.000000000000e+00 0.000000000000e+00
1.226750000000e+03 -1.916167014093e-01 0.000000000000e+00 0.000000000000e+00
1.227000000000e+03 -2.203114067868e-01 0.000000000000e+00 0.000000000000e+00
1.227250000000e+03 -2.428711996330e-01 0.000000000000e+00 0.000000000000e+00
1.227500000000e+03 -2.581791626775e-01 0.000000000000e+00 0.000000000000e+00
1.227750000000e+03 -2.655843690075e-01 0.000000000000e+00 0.000000000000e+00
1.228000000000e+03 -2.649575804726e-01 0.000000000000e+00 0.000000000000e+00
1.228250000000e+03 -2.566858888194e-01 0.000000000000e+00 0.000000000000e+00
1.228500000000e+03 -2.416101141191e-01 0.000000000000e+00 0.000000000000e+00
1.228750000000e+03 -2.209158649305e-01 0.000000000000e+00 0.000000000000e+00
1.229000000000e+03 -1.959944453805e-01 0.000000000000e+00 0.000000000000e+00
1.229250000000e+03 -1.682926854299e-01 0.000000000000e+00 0.000000000000e+00
1.229500000000e+03 -1.391710353916e-01 0.000000000000e+00 0.000000000000e+00
1.229750000000e+03 -1.097870209404e-01 0.000000000000e+00 0.000000000000e+00
1.230000000000e+03 -8.101683361517e-02 0.000000000000e+00 0.000000000000e+00
1.230250000000e+03 -5.342210889455e-02 0.000000000000e+00 0.000000000000e+00
1.230500000000e+03 -2.726263452764e-02 0.000000000000e+00 0.000000000000e+00
1.230750000000e+03 -2.549679069840e-03 0.000000000000e+00 0.000000000000e+00
1.231000000000e+03 2.087040320351e-02 0.000000000000e+00 0.000000000000e+00
1.231250000000e+03 4.321605997010e-02 0.000000000000e+00 0.000000000000e+00
1.231500000000e+03 6.466915369659e-02 0.000000000000e+00 0.000000000000e+00
1.231750000000e+03 8.528694879511e-02 0.000000000000e+00 0.000000000000e+00
1.232000000000e+03 1.049396690394e-01 0.000000000000e+00 0.000000000000e+00
1.232250000000e+03 1.232819011920e-01 0.000000000000e+00 0.000000000000e+00
1.232500000000e+03 1.397613002820e-01 0.000000000000e+00 0.000000000000e+00
1.232750000000e+03 1.536629814477e-01 0.000000000000e+00 0.000000000000e+00
1.233000000000e+03 1.641833128218e-01 0.000000000000e+00 0.000000000000e+00
1.233250000000e+03 1.705231233856e-01 0.000000000000e+00 0.000000000000e+00
1.233500000000e+03 1.719880328271e-01 0.000000000000e+00 0.000000000000e+00
1.233750000000e+03 1.680829302567e-01 0.000000000000e+00 0.000000000000e+00
1.234000000000e+03 1.585885980659e-01 0.000000000000e+00 0.000000000000e+00
1.234250000000e+03 1.436109156624e-01 0.000000000000e+00 0.000000000000e+00
1.234500000000e+03 1.235966317657e-01 0.000000000000e+00 0.000000000000e+00
1.234750000000e+03 9.931388682993e-02 0.000000000000e+00 0.000000000000e+00
1.235000000000e+03 7.179996156553e-02 0.000000000000e+00 0.000000000000e+00
1.235250000000e+03 4.228259229158e-02 0.000000000000e+00 0.000000000000e+00
1.235500000000e+03 1.208416775602e-02 0.000000000000e+00 0.000000000000e+00
1.235750000000e+03 -1.748013280596e-02 0.000000000000e+00 0.000000000000e+00
1.236000000000e+03 -4.519886187619e-02 0.000000000000e+00 0.000000000000e+00
1.236250000000e+03 -7.004515568113e-02 0.000000000000e+00 0.000000000000e+00
1.236500000000e+03 -9.123388810685e-02 0.000000000000e+00 0.000000000000e+00
1.236750000000e+03 -1.082503154128e-01 0.000000000000e+00 0.000000000000e+00
1.237000000000e+03 -1.208491060964e-01 0.000000000000e+00 0.000000000000e+00
1.237250000000e+03 -1.290263669284e-01 0.000000000000e+00 0.000000000000e+00
1.237500000000e+03 -1.329705345643e-01 0.000000000000e+00 0.000000000000e+00
1.237750000000e+03 -1.330003983821e-01 0.000000000000e+00 0.000000000000e+00
1.238000000000e+03 -1.294997654065e-01 0.000000000000e+00 0.000000000000e+00
1.238250000000e+03 -1.228582332959e-01 0.000000000000e+00 0.000000000000e+00
1.238500000000e+03 -1.134262294970e-01 0.000000000000e+00 0.000000000000e+00
1.238750000000e+03 -1.014900927409e-01 0.000000000000e+00 0.000000000000e+00
1.239000000000e+03 -8.726984339933e-02 0.000000000000e+00 0.000000000000e+00
1.239250000000e+03 -7.093883375436e-02 0.000000000000e+00 0.000000000000e+00
1.239500000000e+03 -5.266115157279e-02 0.000000000000e+00 0.000000000000e+00
1.239750000000e+03 -3.263991618378e-02 0.000000000000e+00 0.000000000000e+00
1.240000000000e+03 -1.116782564314e-02 0.000000000000e+00 0.000000000000e+00
1.240250000000e+03 1.132926745028e-02 0.000000000000e+00 0.000000000000e+00
1.240500000000e+03 3.426426629231e-02 0.000000000000e+00 0.000000000000e+00
1.240750000000e+03 5.688282576171e-02 0.000000000000e+00 0.000000000000e+00
1.241000000000e+03 7.828315177694e-02 0.000000000000e+00 0.000000000000e+00
1.241250000000e+03 9.746184686229e-02 0.000000000000e+00 0.000000000000e+00
1.241500000000e+03 1.133824311095e-01 0.000000000000e+00 0.000000000000e+00
1.241750000000e+03 1.250598948498e-01 0.000000000000e+00 0.000000000000e+00
1.242000000000e+03 1.316521468813e-01 0.000000000000e+00 0.000000000000e+00
1.242250000000e+03 1.325478517849e-01 0.000000000000e+00 0.000000000000e+00
1.242500000000e+03 1.274400992116e-01 0.000000000000e+00 0.000000000000e+00
1.242750000000e+03 1.163766427195e-01 0.000000000000e+00 0.000000000000e+00
1.243000000000e+03 9.977993472799e-02 0.000000000000e+00 0.000000000000e+00
1.243250000000e+03 7.843355842012e-02 0.000000000000e+00 0.000000000000e+00
1.243500000000e+03 5.343549005386e-02 0.000000000000e+00 0.000000000000e+00
1.243750000000e+03 2.612242772525e-02 0.000000000000e+00 0.000000000000e+00
1.244000000000e+03 -2.027289828610e-03 0.000000000000e+00 0.000000000000e+00
1.244250000000e+03 -2.950229489631e-02 0.000000000000e+00 0.000000000000e+00
1.244500000000e+03 -5.486732158227e-02 0.000000000000e+00 0.000000000000e+00
1.244750000000e+03 -7.686206562784e-02 0.000000000000e+00 0.000000000000e+00
1.245000000000e+03 -9.448050644730e-02 0.000000000000e+00 0.000000000000e+00
1.245250000000e+03 -1.070240265202e-01 0.000000000000e+00 0.000000000000e+00
1.245500000000e+03 -1.141249799548e-01 0.000000000000e+00 0.000000000000e+00
1.245750000000e+03 -1.157409398747e-01 0.000000000000e+00 0.000000000000e+00
1.246000000000e+03 -1.121232134644e-01 0.000000000000e+00 0.000000000000e+00
1.246250000000e+03 -1.037659146826e-01 0.000000000000e+00 0.000000000000e+00
1.246500000000e+03 -9.134358966048e-02 0.000000000000e+00 0.000000000000e+00
1.246750000000e+03 -7.564590773875e-02 0.000000000000e+00 0.000000000000e+00
1.247000000000e+03 -5.751724327975e-02 0.000000000000e+00 0.000000000000e+00
1.247250000000e+03 -3.780723349657e-02 0.000000000000e+00 0.000000000000e+00
1.247500000000e+03 -1.733590709948e-02 0.000000000000e+00 0.000000000000e+00
1.247750000000e+03 3.125858745597e-03 0.000000000000e+00 0.000000000000e+00
1.248000000000e+03 2.286253422118e-02 0.000000000000e+00 0.000000000000e+00
1.248250000000e+03 4.121098481477e-02 0.000000000000e+00 0.000000000000e+00
1.248500000000e+03 5.755393361138e-02 0.000000000000e+00 0.000000000000e+00
1.248750000000e+03 7.131570764086e-02 0.000000000000e+00 0.000000000000e+00
1.249000000000e+03 8.196535521791e-02 0.000000000000e+00 0.000000000000e+00
1.249250000000e+03 8.903048252739e-02 0.000000000000e+00 0.000000000000e+00
1.249500000000e+03 9.212274666312e-02 0.000000000000e+00 0.000000000000e+00
1.249750000000e+03 9.097324913890e-02 0.000000000000e+00 0.000000000000e+00
1.250000000000e+03 8.547353703758e-02 0.000000000000e+00 0.000000000000e+00
1.250250000000e+03 7.571595942217e-02 0.000000000000e+00 0.000000000000e+00
1.250500000000e+03 6.202608438121e-02 0.000000000000e+00 0.000000000000e+00
1.250750000000e+03 4.497996424439e-02 0.000000000000e+00 0.000000000000e+00
1.251000000000e+03 2.540028475101e-02 0.000000000000e+00 0.000000000000e+00
1.251250000000e+03 4.327716018421e-03 0.000000000000e+00 0.000000000000e+00
1.251500000000e+03 -1.703319023757e-02 0.000000000000e+00 0.000000000000e+00
1.251750000000e+03 -3.739084796789e-02 0.000000000000e+00 0.000000000000e+00
1.252000000000e+03 -5.546028246093e-02 0.000000000000e+00 0.000000000000e+00
1.252250000000e+03 -7.006497937811e-02 0.000000000000e+00 0.000000000000e+00
1.252500000000e+03 -8.023666893683e-02 0.000000000000e+00 0.000000000000e+00
1.252750000000e+03 -8.530234003035e-02 0.000000000000e+00 0.000000000000e+00
1.253000000000e+03 -8.494867355724e-02 0.000000000000e+00 0.000000000000e+00
1.253250000000e+03 -7.925622611488e-02 0.000000000000e+00 0.000000000000e+00
1.253500000000e+03 -6.869883203142e-02 0.000000000000e+00 0.000000000000e+00
1.253750000000e+03 -5.410743714478e-02 0.000000000000e+00 0.000000000000e+00
1.254000000000e+03 -3.660146454198e-02 0.000000000000e+00 0.000000000000e+00
1.254250000000e+03 -1.749435619489e-02 0.000000000000e+00 0.000000000000e+00
1.254500000000e+03 1.817301274902e-03 0.000000000000e+00 0.000000000000e+00
1.254750000000e+03 1.997000409248e-02 0.000000000000e+00 0.000000000000e+00
1.255000000000e+03 3.574348752895e-02 0.000000000000e+00 0.000000000000e+00
1.255250000000e+03 4.815433027365e-02 0.000000000000e+00 0.000000000000e+00
1.255500000000e+03 5.652462372962e-02 0.000000000000e+00 0.000000000000e+00
1.255750000000e+03 6.052027985059e-02 0.000000000000e+00 0.000000000000e+00
1.256000000000e+03 6.015697677103e-02 0.000000000000e+00 0.000000000000e+00
1.256250000000e+03 5.577520341694e-02 0.000000000000e+00 0.000000000000e+00
1.256500000000e+03 4.798894743315e-02 0.000000000000e+00 0.000000000000e+00
1.256750000000e+03 3.761493147886e-02 0.000000000000e+00 0.000000000000e+00
1.257000000000e+03 2.559071072999e-02 0.000000000000e+00 0.000000000000e+00
1.257250000000e+03 1.289030585819e-02 0.000000000000e+00 0.000000000000e+00
1.257500000000e+03 4.454080878096e-04 0.000000000000e+00 0.000000000000e+00
1.257750000000e+03 -1.092127214998e-02 0.000000000000e+00 0.000000000000e+00
1.258000000000e+03 -2.054597052067e-02 0.000000000000e+00 0.000000000000e+00
1.258250000000e+03 -2.795488700746e-02 0.000000000000e+00 0.000000000000e+00
1.258500000000e+03 -3.287621716452e-02 0.000000000000e+00 0.000000000000e+00
1.258750000000e+03 -3.523504782809e-02 0.000000000000e+00 0.000000000000e+00
1.259000000000e+03 -3.513433777364e-02 0.000000000000e+00 0.000000000000e+00
1.259250000000e+03 -3.282595536934e-02 0.000000000000e+00 0.000000000000e+00
1.259500000000e+03 -2.867588488541e-02 0.000000000000e+00 0.000000000000e+00
1.259750000000e+03 -2.312733501907e-02 0.000000000000e+00 0.000000000000e+00
1.260000000000e+03 -1.666474544780e-02 0.000000000000e+00 0.000000000000e+00
1.260250000000e+03 -9.780778920261e-03 0.000000000000e+00 0.000000000000e+00
1.260500000000e+03 -2.947492773747e-03 0.000000000000e+00 0.000000000000e+00
1.260750000000e+03 3.407844879742e-03 0.000000000000e+00 0.000000000000e+00
1.261000000000e+03 8.922299790911e-03 0.000000000000e+00 0.000000000000e+00
1.261250000000e+03 1.331237024237e-02 0.000000000000e+00 0.000000000000e+00
1.261500000000e+03 1.638477786812e-02 0.000000000000e+00 0.000000000000e+00
1.261750000000e+03 1.804288205847e-02 0.000000000000e+00 0.000000000000e+00
1.262000000000e+03 1.828841034433e-02 0.000000000000e+00 0.000000000000e+00
1.262250000000e+03 1.721804590611e-02 0.000000000000e+00 0.000000000000e+00
1.262500000000e+03 1.501444480391e-02 0.000000000000e+00 0.000000000000e+00
1.262750000000e+03 1.193151889609e-02 0.000000000000e+00 0.000000000000e+00
1.263000000000e+03 8.274308124341e-03 0.000000000000e+00 0.000000000000e+00
1.263250000000e+03 4.374413656408e-03 0.000000000000e+00 0.000000000000e+00
1.263500000000e+03 5.626616312912e-04 0.000000000000e+00 0.000000000000e+00
1.263750000000e+03 -2.858718878615e-03 0.000000000000e+00 0.000000000000e+00
1.264000000000e+03 -5.641725008694e-03 0.000000000000e+00 0.000000000000e+00
1.264250000000e+03 -7.613269148294e-03 0.000000000000e+00 0.000000000000e+00
1.264500000000e+03 -8.688497571835e-03 0.000000000000e+00 0.000000000000e+00
1.264750000000e+03 -8.875006468620e-03 0.000000000000e+00 0.000000000000e+00
1.265000000000e+03 -8.267232130493e-03 0.000000000000e+00 0.000000000000e+00
1.265250000000e+03 -7.031483362569e-03 0.000000000000e+00 0.000000000000e+00
1.265500000000e+03 -5.383290118458e-03 0.000000000000e+00 0.000000000000e+00
1.265750000000e+03 -3.559782092727e-03 0.000000000000e+00 0.000000000000e+00
1.266000000000e+03 -1.790519922016e-03 0.000000000000e+00 0.000000000000e+00
1.266250000000e+03 -2.704589712622e-04 0.000000000000e+00 0.000000000000e+00
1.266500000000e+03 8.615243350275e-04 0.000000000000e+00 0.000000000000e+00
1.266750000000e+03 1.535850596933e-03 0.000000000000e+00 0.000000000000e+00
1.267000000000e+03 1.755635036699e-03 0.000000000000e+00 0.000000000000e+00
1.267250000000e+03 1.590061216142e-03 0.000000000000e+00 0.000000000000e+00
1.267500000000e+03 1.158925666245e-03 0.000000000000e+00 0.000000000000e+00
1.267750000000e+03 6.107774541298e-04 0.000000000000e+00 0.000000000000e+00
1.268000000000e+03 9.795420190907e-05 0.000000000000e+00 0.000000000000e+00
1.268250000000e+03 -2.477895615191e-04 0.000000000000e+00 0.000000000000e+00
1.268500000000e+03 -3.355137828652e-04 0.000000000000e+00 0.000000000000e+00
1.268750000000e+03 -1.283037176163e-04 0.000000000000e+00 0.000000000000e+00
1.269000000000e+03 3.523340150438e-04 0.000000000000e+00 0.000000000000e+00
1.269250000000e+03 1.031344488297e-03 0.000000000000e+00 0.000000000000e+00
1.269500000000e+03 1.793329762118e-03 0.000000000000e+00 0.000000000000e+00
1.269750000000e+03 2.501916339221e-03 0.000000000000e+00 0.000000000000e+00
1.270000000000e+03 3.022223418762e-03 0.000000000000e+00 0.000000000000e+00
1.270250000000e+03 3.242951645376e-03 0.000000000000e+00 0.000000000000e+00
1.270500000000e+03 3.094722784615e-03 0.000000000000e+00 0.000000000000e+00
1.270750000000e+03 2.561917251133e-03 0.000000000000e+00 0.000000000000e+00
1.271000000000e+03 1.686278078727e-03 0.000000000000e+00 0.000000000000e+00
1.271250000000e+03 5.618158723082e-04 0.000000000000e+00 0.000000000000e+00
1.271500000000e+03 -6.781360915273e-04 0.000000000000e+00 0.000000000000e+00
1.271750000000e+03 -1.879703899880e-03 0.000000000000e+00 0.000000000000e+00
1.272000000000e+03 -2.890240107083e-03 0.000000000000e+00 0.000000000000e+00
1.272250000000e+03 -3.579829029346e-03 0.000000000000e+00 0.000000000000e+00
1.272500000000e+03 -3.859383182416e-03 0.000000000000e+00 0.000000000000e+00
1.272750000000e+03 -3.692751886859e-03 0.000000000000e+00 0.000000000000e+00
1.273000000000e+03 -3.101202267917e-03 0.000000000000e+00 0.000000000000e+00
1.273250000000e+03 -2.159792003738e-03 0.000000000000e+00 0.000000000000e+00
1.273500000000e+03 -9.863515751481e-04 0.000000000000e+00 0.000000000000e+00
1.273750000000e+03 2.751500494477e-04 0.000000000000e+00 0.000000000000e+00
1.274000000000e+03 1.474322749675e-03 0.000000000000e+00 0.000000000000e+00
1.274250000000e+03 2.474263263269e-03 0.000000000000e+00 0.000000000000e+00
1.274500000000e+03 3.168843178104e-03 0.000000000000e+00 0.000000000000e+00
1.274750000000e+03 3.495059420683e-03 0.000000000000e+00 0.000000000000e+00
1.275000000000e+03 3.438943947722e-03 0.000000000000e+00 0.000000000000e+00
1.275250000000e+03 3.034528579027e-03 0.000000000000e+00 0.000000000000e+00
1.275500000000e+03 2.356386669837e-03 0.000000000000e+00 0.000000000000e+00
1.275750000000e+03 1.507170028315e-03 0.000000000000e+00 0.000000000000e+00
1.276000000000e+03 6.021985236903e-04 0.000000000000e+00 0.000000000000e+00
1.276250000000e+03 -2.465416399857e-04 0.000000000000e+00 0.000000000000e+00
1.276500000000e+03 -9.447032783663e-04 0.000000000000e+00 0.000000000000e+00
1.276750000000e+03 -1.426302946409e-03 0.000000000000e+00 0.000000000000e+00
1.277000000000e+03 -1.659637730193e-03 0.000000000000e+00 0.000000000000e+00
1.277250000000e+03 -1.647961117980e-03 0.000000000000e+00 0.000000000000e+00
1.277500000000e+03 -1.425286053917e-03 0.000000000000e+00 0.000000000000e+00
1.277750000000e+03 -1.048367776697e-03 0.000000000000e+00 0.000000000000e+00
1.278000000000e+03 -5.863898775186e-04 0.000000000000e+00 0.000000000000e+00
1.278250000000e+03 -1.100773151800e-04 0.000000000000e+00 0.000000000000e+00
1.278500000000e+03 3.181201729856e-04 0.000000000000e+00 0.000000000000e+00
1.278750000000e+03 6.514564394643e-04 0.000000000000e+00 0.000000000000e+00
1.279000000000e+03 8.631102934541e-04 0.000000000000e+00 0.000000000000e+00
1.279250000000e+03 9.469593270013e-04 0.000000000000e+00 0.000000000000e+00
1.279500000000e+03 9.152235639784e-04 0.000000000000e+00 0.000000000000e+00
1.279750000000e+03 7.937458428539e-04 0.000000000000e+00 0.000000000000e+00
1.280000000000e+03 6.159543107261e-04 0.000000000000e+00 0.000000000000e+00
1.280250000000e+03 4.166309251870e-04 0.000000000000e+00 0.000000000000e+00
1.280500000000e+03 2.264956382643e-04 0.000000000000e+00 0.000000000000e+00
1.280750000000e+03 6.834812496057e-05 0.000000000000e+00 0.000000000000e+00
1.281000000000e+03 -4.485073715257e-05 0.000000000000e+00 0.000000000000e+00
1.281250000000e+03 -1.099552046327e-04 0.000000000000e+00 0.000000000000e+00
1.281500000000e+03 -1.319980099880e-04 0.000000000000e+00 0.000000000000e+00
1.281750000000e+03 -1.215003749682e-04 0.000000000000e+00 0.000000000000e+00
1.282000000000e+03 -9.138817243182e-05 0.000000000000e+00 0.000000000000e+00
1.282250000000e+03 -5.414011641664e-05 0.000000000000e+00 0.000000000000e+00
1.282500000000e+03 -1.964904058341e-05 0.000000000000e+00 0.000000000000e+00
1.282750000000e+03 5.937945080279e-06 0.000000000000e+00 0.000000000000e+00
1.283000000000e+03 2.037035471115e-05 0.000000000000e+00 0.000000000000e+00
1.283250000000e+03 2.461360020791e-05 0.000000000000e+00 0.000000000000e+00
1.283500000000e+03 2.165481394790e-05 0.000000000000e+00 0.000000000000e+00
1.283750000000e+03 1.516685851756e-05 0.000000000000e+00 0.000000000000e+00
1.284000000000e+03 8.367429038428e-06 0.000000000000e+00 0.000000000000e+00
1.284250000000e+03 3.305068032273e-06 0.000000000000e+00 0.000000000000e+00
1.284500000000e+03 6.597995840970e-07 0.000000000000e+00 0.000000000000e+00
1.284750000000e+03 0.000000000000e+00 0.000000000000e+00 0.000000000000e+00
1.285000000000e+03 0.000000000000e+00 0.000000000000e+00 0.000000000000e+00
1.285250000000e+03 0.000000000000e+00 0.000000000000e+00 0.000000000000e+00
1.285500000000e+03 0.000000000000e+00 0.000000000000e+00 0.000000000000e+00
1.285750000000e+03 0.000000000000e+00 0.000000000000e+00 0.000000000000e+00
1.286000000000e+03 0.000000000000e+00 0.000000000000e+00 0.000000000000e+00
1.286250000000e+03 0.000000000000e+00 0.000000000000e+00 0.000000000000e+00
1.286500000000e+03 0.000000000000e+00 0.000000000000e+00 0.000000000000e+00
1.286750000000e+03 0.000000000000e+00 0.000000000000e+00 0.000000000000e+00
1.287000000000e+03 0.000000000000e+00 0.000000000000e+00 0.000000000000e+00
1.287250000000e+03 0.000000000000e+00 0.000000000000e+00 0.000000000000e+00
1.287500000000e+03 0.000000000000e+00 0.000000000000e+00 0.000000000000e+00
1.287750000000e+03 0.000000000000e+00 0.000000000000e+00 0.000000000000e+00
1.288000000000e+03 0.000000000000e+00 0.000000000000e+00 0.000000000000e+00
1.288250000000e+03 0.000000000000e+00 0.000000000000e+00 0.000000000000e+00
1.288500000000e+03 0.000000000000e+00 0.000000000000e+00 0.000000000000e+00
1.288750000000e+03 0.000000000000e+00 0.000000000000e+00 0.000000000000e+00
1.289000000000e+03 0.000000000000e+00 0.000000000000e+00 0.000000000000e+00
1.289250000000e+03 0.000000000000e+00 0.000000000000e+00 0.000000000000e+00
1.289500000000e+03 0.000000000000e+00 0.000000000000e+00 0.000000000000e+00
1.289750000000e+03 0.000000000000e+00 0.000000000000e+00 0.000000000000e+00
1.290000000000e+03 0.000000000000e+00 0.000000000000e+00 0.000000000000e+00
1.290250000000e+03 0.000000000000e+00 0.000000000000e+00 0.000000000000e+00
1.290500000000e+03 0.000000000000e+00 0.000000000000e+00 0.000000000000e+00
1.290750000000e+03 0.000000000000e+00 0.000000000000e+00 0.000000000000e+00
1.291000000000e+03 0.000000000000e+00 0.000000000000e+00 0.000000000000e+00
1.291250000000e+03 0.000000000000e+00 0.000000000000e+00 0.000000000000e+00
1.291500000000e+03 0.000000000000e+00 0.000000000000e+00 0.000000000000e+00
1.291750000000e+03 0.000000000000e+00 0.000000000000e+00 0.000000000000e+00
1.292000000000e+03 0.000000000000e+00 0.000000000000e+00 0.000000000000e+00
1.292250000000e+03 0.000000000000e+00 0.000000000000e+00 0.000000000000e+00
1.292500000000e+03 0.000000000000e+00 0.000000000000e+00 0.000000000000e+00
1.292750000000e+03 0.000000000000e+00 0.000000000000e+00 0.000000000000e+00
1.293000000000e+03 0.000000000000e+00 0.000000000000e+00 0.000000000000e+00
1.293250000000e+03 0.000000000000e+00 0.000000000000e+00 0.000000000000e+00
1.293500000000e+03 0.000000000000e+00 0.000000000000e+00 0.000000000000e+00
1.293750000000e+03 0.000000000000e+00 0.000000000000e+00 0.000000000000e+00
1.294000000000e+03 0.000000000000e+00 0.000000000000e+00 0.000000000000e+00
1.294250000000e+03 0.000000000000e+00 0.000000000000e+00 0.000000000000e+00
1.294500000000e+03 0.000000000000e+00 0.000000000000e+00 0.000000000000e+00
1.294750000000e+03 0.000000000000e+00 0.000000000000e+00 0.000000000000e+00
1.295000000000e+03 0.000000000000e+00 0.000000000000e+00 0.000000000000e+00
1.295250000000e+03 0.000000000000e+00 0.000000000000e+00 0.000000000000e+00
1.295500000000e+03 0.000000000000e+00 0.000000000000e+00 0.000000000000e+00
1.295750000000e+03 0.000000000000e+00 0.000000000000e+00 0.000000000000e+00
1.296000000000e+03 0.000000000000e+00 0.000000000000e+00 0.000000000000e+00
1.296250000000e+03 0.000000000000e+00 0.000000000000e+00 0.000000000000e+00
1.296500000000e+03 0.000000000000e+00 0.000000000000e+00 0.000000000000e+00
1.296750000000e+03 0.000000000000e+00 0.000000000000e+00 0.000000000000e+00
1.297000000000e+03 0.000000000000e+00 0.000000000000e+00 0.000000000000e+00
1.297250000000e+03 0.000000000000e+00 0.000000000000e+00 0.000000000000e+00
1.297500000000e+03 0.000000000000e+00 0.000000000000e+00 0.000000000000e+00
1.297750000000e+03 0.000000000000e+00 0.000000000000e+00 0.000000000000e+00
1.298000000000e+03 0.000000000000e+00 0.000000000000e+00 0.000000000000e+00
1.298250000000e+03 0.000000000000e+00 0.000000000000e+00 0.000000000000e+00
1.298500000000e+03 0.000000000000e+00 0.000000000000e+00 0.000000000000e+00
1.298750000000e+03 0.000000000000e+00 0.000000000000e+00 0.000000000000e+00
1.299000000000e+03 0.000000000000e+00 0.000000000000e+00 0.000000000000e+00
1.299250000000e+03 0.000000000000e+00 0.000000000000e+00 0.000000000000e+00
1.299500000000e+03 0.000000000000e+00 0.000000000000e+00 0.000000000000e+00
1.299750000000e+03 0.000000000000e+00 0.000000000000e+00 0.000000000000e+00
1.300000000000e+03 0.000000000000e+00 0.000000000000e+00 0.000000000000e+00
1.300250000000e+03 0.000000000000e+00 0.000000000000e+00 0.000000000000e+00
1.300500000000e+03 0.000000000000e+00 0.000000000000e+00 0.000000000000e+00
1.300750000000e+03 0.000000000000e+00 0.000000000000e+00 0.000000000000e+00
1.301000000000e+03 0.000000000000e+00 0.000000000000e+00 0.000000000000e+00
1.301250000000e+03 0.000000000000e+00 0.000000000000e+00 0.000000000000e+00
1.301500000000e+03 0.000000000000e+00 0.000000000000e+00 0.000000000000e+00
1.301750000000e+03 0.000000000000e+00 0.000000000000e+00 0.000000000000e+00
1.302000000000e+03 0.000000000000e+00 0.000000000000e+00 0.000000000000e+00
1.302250000000e+03 0.000000000000e+00 0.000000000000e+00 0.000000000000e+00
1.302500000000e+03 0.000000000000e+00 0.000000000000e+00 0.000000000000e+00
1.302750000000e+03 0.000000000000e+00 0.000000000000e+00 0.000000000000e+00
1.303000000000e+03 0.000000000000e+00 0.000000000000e+00 0.000000000000e+00
1.303250000000e+03 0.000000000000e+00 0.000000000000e+00 0.000000000000e+00
1.303500000000e+03 0.000000000000e+00 0.000000000000e+00 0.000000000000e+00
1.303750000000e+03 0.000000000000e+00 0.000000000000e+00 0.000000000000e+00
1.304000000000e+03 0.000000000000e+00 0.000000000000e+00 0.000000000000e+00
1.304250000000e+03 0.000000000000e+00 0.000000000000e+00 0.000000000000e+00
1.304500000000e+03 0.000000000000e+00 0.000000000000e+00 0.000000000000e+00
1.304750000000e+03 0.000000000000e+00 0.000000000000e+00 0.000000000000e+00
1.305000000000e+03 0.000000000000e+00 0.000000000000e+00 0.000000000000e+00
1.305250000000e+03 0.000000000000e+00 0.000000000000e+00 0.000000000000e+00
1.305500000000e+03 0.000000000000e+00 0.000000000000e+00 0.000000000000e+00
1.305750000000e+03 0.000000000000e+00 0.000000000000e+00 0.000000000000e+00
1.306000000000e+03 0.000000000000e+00 0.000000000000e+00 0.000000000000e+00
1.306250000000e+03 0.000000000000e+00 0.000000000000e+00 0.000000000000e+00
1.306500000000e+03 0.000000000000e+00 0.000000000000e+00 0.000000000000e+00
1.306750000000e+03 0.000000000000e+00 0.000000000000e+00 0.000000000000e+00
1.307000000000e+03 0.000000000000e+00 0.000000000000e+00 0.000000000000e+00
1.307250000000e+03 0.000000000000e+00 0.000000000000e+00 0.000000000000e+00
1.307500000000e+03 0.000000000000e+00 0.000000000000e+00 0.000000000000e+00
1.307750000000e+03 0.000000000000e+00 0.000000000000e+00 0.000000000000e+00
1.308000000000e+03 0.000000000000e+00 0.000000000000e+00 0.000000000000e+00
1.308250000000e+03 0.000000000000e+00 0.000000000000e+00 0.000000000000e+00
1.308500000000e+03 0.000000000000e+00 0.000000000000e+00 0.000000000000e+00
1.308750000000e+03 0.000000000000e+00 0.000000000000e+00 0.000000000000e+00
1.309000000000e+03 0.000000000000e+00 0.000000000000e+00 0.000000000000e+00
1.309250000000e+03 0.000000000000e+00 0.000000000000e+00 0.000000000000e+00
[truncated: 20,673 more chars]
