# Supplementary material for: Tracking Charge Migration with Frequency-Matched Strobo-Spectroscopy
Source: J Phys Chem A. 2024 Jan 2;128(1):20–7. doi: 10.1021/acs.jpca.3c04234 (PMC10788909; doi:10.1021/acs.jpca.3c04234)
Supplement: Supplementary file 2 — jp3c04234_si_002.zip [file jp3c04234_si_002.zip › supplemental data/Data/dipoles/model/tau=4.5000.txt]

# Model dipole moment for tau = 4.5000 o.c.
0.000000000000e+00 0.000000000000e+00 0.000000000000e+00 0.000000000000e+00
2.500000000000e-01 0.000000000000e+00 0.000000000000e+00 0.000000000000e+00
5.000000000000e-01 0.000000000000e+00 0.000000000000e+00 0.000000000000e+00
7.500000000000e-01 0.000000000000e+00 0.000000000000e+00 0.000000000000e+00
1.000000000000e+00 0.000000000000e+00 0.000000000000e+00 0.000000000000e+00
1.250000000000e+00 0.000000000000e+00 0.000000000000e+00 0.000000000000e+00
1.500000000000e+00 0.000000000000e+00 0.000000000000e+00 0.000000000000e+00
1.750000000000e+00 0.000000000000e+00 0.000000000000e+00 0.000000000000e+00
2.000000000000e+00 0.000000000000e+00 0.000000000000e+00 0.000000000000e+00
2.250000000000e+00 0.000000000000e+00 0.000000000000e+00 0.000000000000e+00
2.500000000000e+00 0.000000000000e+00 0.000000000000e+00 0.000000000000e+00
2.750000000000e+00 0.000000000000e+00 0.000000000000e+00 0.000000000000e+00
3.000000000000e+00 0.000000000000e+00 0.000000000000e+00 0.000000000000e+00
3.250000000000e+00 0.000000000000e+00 0.000000000000e+00 0.000000000000e+00
3.500000000000e+00 0.000000000000e+00 0.000000000000e+00 0.000000000000e+00
3.750000000000e+00 0.000000000000e+00 0.000000000000e+00 0.000000000000e+00
4.000000000000e+00 0.000000000000e+00 0.000000000000e+00 0.000000000000e+00
4.250000000000e+00 0.000000000000e+00 0.000000000000e+00 0.000000000000e+00
4.500000000000e+00 0.000000000000e+00 0.000000000000e+00 0.000000000000e+00
4.750000000000e+00 0.000000000000e+00 0.000000000000e+00 0.000000000000e+00
5.000000000000e+00 0.000000000000e+00 0.000000000000e+00 0.000000000000e+00
5.250000000000e+00 0.000000000000e+00 0.000000000000e+00 0.000000000000e+00
5.500000000000e+00 0.000000000000e+00 0.000000000000e+00 0.000000000000e+00
5.750000000000e+00 0.000000000000e+00 0.000000000000e+00 0.000000000000e+00
6.000000000000e+00 0.000000000000e+00 0.000000000000e+00 0.000000000000e+00
6.250000000000e+00 0.000000000000e+00 0.000000000000e+00 0.000000000000e+00
6.500000000000e+00 0.000000000000e+00 0.000000000000e+00 0.000000000000e+00
6.750000000000e+00 0.000000000000e+00 0.000000000000e+00 0.000000000000e+00
7.000000000000e+00 0.000000000000e+00 0.000000000000e+00 0.000000000000e+00
7.250000000000e+00 0.000000000000e+00 0.000000000000e+00 0.000000000000e+00
7.500000000000e+00 0.000000000000e+00 0.000000000000e+00 0.000000000000e+00
7.750000000000e+00 0.000000000000e+00 0.000000000000e+00 0.000000000000e+00
8.000000000000e+00 0.000000000000e+00 0.000000000000e+00 0.000000000000e+00
8.250000000000e+00 0.000000000000e+00 0.000000000000e+00 0.000000000000e+00
8.500000000000e+00 0.000000000000e+00 0.000000000000e+00 0.000000000000e+00
8.750000000000e+00 0.000000000000e+00 0.000000000000e+00 0.000000000000e+00
9.000000000000e+00 0.000000000000e+00 0.000000000000e+00 0.000000000000e+00
9.250000000000e+00 0.000000000000e+00 0.000000000000e+00 0.000000000000e+00
9.500000000000e+00 0.000000000000e+00 0.000000000000e+00 0.000000000000e+00
9.750000000000e+00 0.000000000000e+00 0.000000000000e+00 0.000000000000e+00
1.000000000000e+01 0.000000000000e+00 0.000000000000e+00 0.000000000000e+00
1.025000000000e+01 0.000000000000e+00 0.000000000000e+00 0.000000000000e+00
1.050000000000e+01 0.000000000000e+00 0.000000000000e+00 0.000000000000e+00
1.075000000000e+01 0.000000000000e+00 0.000000000000e+00 0.000000000000e+00
1.100000000000e+01 0.000000000000e+00 0.000000000000e+00 0.000000000000e+00
1.125000000000e+01 0.000000000000e+00 0.000000000000e+00 0.000000000000e+00
1.150000000000e+01 0.000000000000e+00 0.000000000000e+00 0.000000000000e+00
1.175000000000e+01 0.000000000000e+00 0.000000000000e+00 0.000000000000e+00
1.200000000000e+01 0.000000000000e+00 0.000000000000e+00 0.000000000000e+00
1.225000000000e+01 0.000000000000e+00 0.000000000000e+00 0.000000000000e+00
1.250000000000e+01 0.000000000000e+00 0.000000000000e+00 0.000000000000e+00
1.275000000000e+01 0.000000000000e+00 0.000000000000e+00 0.000000000000e+00
1.300000000000e+01 0.000000000000e+00 0.000000000000e+00 0.000000000000e+00
1.325000000000e+01 0.000000000000e+00 0.000000000000e+00 0.000000000000e+00
1.350000000000e+01 0.000000000000e+00 0.000000000000e+00 0.000000000000e+00
1.375000000000e+01 0.000000000000e+00 0.000000000000e+00 0.000000000000e+00
1.400000000000e+01 0.000000000000e+00 0.000000000000e+00 0.000000000000e+00
1.425000000000e+01 0.000000000000e+00 0.000000000000e+00 0.000000000000e+00
1.450000000000e+01 0.000000000000e+00 0.000000000000e+00 0.000000000000e+00
1.475000000000e+01 0.000000000000e+00 0.000000000000e+00 0.000000000000e+00
1.500000000000e+01 0.000000000000e+00 0.000000000000e+00 0.000000000000e+00
1.525000000000e+01 0.000000000000e+00 0.000000000000e+00 0.000000000000e+00
1.550000000000e+01 0.000000000000e+00 0.000000000000e+00 0.000000000000e+00
1.575000000000e+01 0.000000000000e+00 0.000000000000e+00 0.000000000000e+00
1.600000000000e+01 0.000000000000e+00 0.000000000000e+00 0.000000000000e+00
1.625000000000e+01 0.000000000000e+00 0.000000000000e+00 0.000000000000e+00
1.650000000000e+01 0.000000000000e+00 0.000000000000e+00 0.000000000000e+00
1.675000000000e+01 0.000000000000e+00 0.000000000000e+00 0.000000000000e+00
1.700000000000e+01 0.000000000000e+00 0.000000000000e+00 0.000000000000e+00
1.725000000000e+01 0.000000000000e+00 0.000000000000e+00 0.000000000000e+00
1.750000000000e+01 0.000000000000e+00 0.000000000000e+00 0.000000000000e+00
1.775000000000e+01 0.000000000000e+00 0.000000000000e+00 0.000000000000e+00
1.800000000000e+01 0.000000000000e+00 0.000000000000e+00 0.000000000000e+00
1.825000000000e+01 0.000000000000e+00 0.000000000000e+00 0.000000000000e+00
1.850000000000e+01 0.000000000000e+00 0.000000000000e+00 0.000000000000e+00
1.875000000000e+01 0.000000000000e+00 0.000000000000e+00 0.000000000000e+00
1.900000000000e+01 0.000000000000e+00 0.000000000000e+00 0.000000000000e+00
1.925000000000e+01 0.000000000000e+00 0.000000000000e+00 0.000000000000e+00
1.950000000000e+01 0.000000000000e+00 0.000000000000e+00 0.000000000000e+00
1.975000000000e+01 0.000000000000e+00 0.000000000000e+00 0.000000000000e+00
2.000000000000e+01 0.000000000000e+00 0.000000000000e+00 0.000000000000e+00
2.025000000000e+01 0.000000000000e+00 0.000000000000e+00 0.000000000000e+00
2.050000000000e+01 0.000000000000e+00 0.000000000000e+00 0.000000000000e+00
2.075000000000e+01 0.000000000000e+00 0.000000000000e+00 0.000000000000e+00
2.100000000000e+01 0.000000000000e+00 0.000000000000e+00 0.000000000000e+00
2.125000000000e+01 0.000000000000e+00 0.000000000000e+00 0.000000000000e+00
2.150000000000e+01 0.000000000000e+00 0.000000000000e+00 0.000000000000e+00
2.175000000000e+01 0.000000000000e+00 0.000000000000e+00 0.000000000000e+00
2.200000000000e+01 0.000000000000e+00 0.000000000000e+00 0.000000000000e+00
2.225000000000e+01 0.000000000000e+00 0.000000000000e+00 0.000000000000e+00
2.250000000000e+01 0.000000000000e+00 0.000000000000e+00 0.000000000000e+00
2.275000000000e+01 0.000000000000e+00 0.000000000000e+00 0.000000000000e+00
2.300000000000e+01 0.000000000000e+00 0.000000000000e+00 0.000000000000e+00
2.325000000000e+01 0.000000000000e+00 0.000000000000e+00 0.000000000000e+00
2.350000000000e+01 0.000000000000e+00 0.000000000000e+00 0.000000000000e+00
2.375000000000e+01 0.000000000000e+00 0.000000000000e+00 0.000000000000e+00
2.400000000000e+01 0.000000000000e+00 0.000000000000e+00 0.000000000000e+00
2.425000000000e+01 0.000000000000e+00 0.000000000000e+00 0.000000000000e+00
2.450000000000e+01 0.000000000000e+00 0.000000000000e+00 0.000000000000e+00
2.475000000000e+01 0.000000000000e+00 0.000000000000e+00 0.000000000000e+00
2.500000000000e+01 0.000000000000e+00 0.000000000000e+00 0.000000000000e+00
2.525000000000e+01 0.000000000000e+00 0.000000000000e+00 0.000000000000e+00
2.550000000000e+01 0.000000000000e+00 0.000000000000e+00 0.000000000000e+00
2.575000000000e+01 0.000000000000e+00 0.000000000000e+00 0.000000000000e+00
2.600000000000e+01 0.000000000000e+00 0.000000000000e+00 0.000000000000e+00
2.625000000000e+01 0.000000000000e+00 0.000000000000e+00 0.000000000000e+00
2.650000000000e+01 0.000000000000e+00 0.000000000000e+00 0.000000000000e+00
2.675000000000e+01 0.000000000000e+00 0.000000000000e+00 0.000000000000e+00
2.700000000000e+01 0.000000000000e+00 0.000000000000e+00 0.000000000000e+00
2.725000000000e+01 0.000000000000e+00 0.000000000000e+00 0.000000000000e+00
2.750000000000e+01 0.000000000000e+00 0.000000000000e+00 0.000000000000e+00
2.775000000000e+01 0.000000000000e+00 0.000000000000e+00 0.000000000000e+00
2.800000000000e+01 0.000000000000e+00 0.000000000000e+00 0.000000000000e+00
2.825000000000e+01 0.000000000000e+00 0.000000000000e+00 0.000000000000e+00
2.850000000000e+01 0.000000000000e+00 0.000000000000e+00 0.000000000000e+00
2.875000000000e+01 0.000000000000e+00 0.000000000000e+00 0.000000000000e+00
2.900000000000e+01 0.000000000000e+00 0.000000000000e+00 0.000000000000e+00
2.925000000000e+01 0.000000000000e+00 0.000000000000e+00 0.000000000000e+00
2.950000000000e+01 0.000000000000e+00 0.000000000000e+00 0.000000000000e+00
2.975000000000e+01 0.000000000000e+00 0.000000000000e+00 0.000000000000e+00
3.000000000000e+01 0.000000000000e+00 0.000000000000e+00 0.000000000000e+00
3.025000000000e+01 0.000000000000e+00 0.000000000000e+00 0.000000000000e+00
3.050000000000e+01 0.000000000000e+00 0.000000000000e+00 0.000000000000e+00
3.075000000000e+01 0.000000000000e+00 0.000000000000e+00 0.000000000000e+00
3.100000000000e+01 0.000000000000e+00 0.000000000000e+00 0.000000000000e+00
3.125000000000e+01 0.000000000000e+00 0.000000000000e+00 0.000000000000e+00
3.150000000000e+01 0.000000000000e+00 0.000000000000e+00 0.000000000000e+00
3.175000000000e+01 0.000000000000e+00 0.000000000000e+00 0.000000000000e+00
3.200000000000e+01 0.000000000000e+00 0.000000000000e+00 0.000000000000e+00
3.225000000000e+01 0.000000000000e+00 0.000000000000e+00 0.000000000000e+00
3.250000000000e+01 0.000000000000e+00 0.000000000000e+00 0.000000000000e+00
3.275000000000e+01 0.000000000000e+00 0.000000000000e+00 0.000000000000e+00
3.300000000000e+01 0.000000000000e+00 0.000000000000e+00 0.000000000000e+00
3.325000000000e+01 0.000000000000e+00 0.000000000000e+00 0.000000000000e+00
3.350000000000e+01 0.000000000000e+00 0.000000000000e+00 0.000000000000e+00
3.375000000000e+01 0.000000000000e+00 0.000000000000e+00 0.000000000000e+00
3.400000000000e+01 0.000000000000e+00 0.000000000000e+00 0.000000000000e+00
3.425000000000e+01 0.000000000000e+00 0.000000000000e+00 0.000000000000e+00
3.450000000000e+01 0.000000000000e+00 0.000000000000e+00 0.000000000000e+00
3.475000000000e+01 0.000000000000e+00 0.000000000000e+00 0.000000000000e+00
3.500000000000e+01 0.000000000000e+00 0.000000000000e+00 0.000000000000e+00
3.525000000000e+01 0.000000000000e+00 0.000000000000e+00 0.000000000000e+00
3.550000000000e+01 0.000000000000e+00 0.000000000000e+00 0.000000000000e+00
3.575000000000e+01 0.000000000000e+00 0.000000000000e+00 0.000000000000e+00
3.600000000000e+01 0.000000000000e+00 0.000000000000e+00 0.000000000000e+00
3.625000000000e+01 0.000000000000e+00 0.000000000000e+00 0.000000000000e+00
3.650000000000e+01 0.000000000000e+00 0.000000000000e+00 0.000000000000e+00
3.675000000000e+01 0.000000000000e+00 0.000000000000e+00 0.000000000000e+00
3.700000000000e+01 0.000000000000e+00 0.000000000000e+00 0.000000000000e+00
3.725000000000e+01 0.000000000000e+00 0.000000000000e+00 0.000000000000e+00
3.750000000000e+01 0.000000000000e+00 0.000000000000e+00 0.000000000000e+00
3.775000000000e+01 0.000000000000e+00 0.000000000000e+00 0.000000000000e+00
3.800000000000e+01 0.000000000000e+00 0.000000000000e+00 0.000000000000e+00
3.825000000000e+01 0.000000000000e+00 0.000000000000e+00 0.000000000000e+00
3.850000000000e+01 0.000000000000e+00 0.000000000000e+00 0.000000000000e+00
3.875000000000e+01 0.000000000000e+00 0.000000000000e+00 0.000000000000e+00
3.900000000000e+01 0.000000000000e+00 0.000000000000e+00 0.000000000000e+00
3.925000000000e+01 0.000000000000e+00 0.000000000000e+00 0.000000000000e+00
3.950000000000e+01 0.000000000000e+00 0.000000000000e+00 0.000000000000e+00
3.975000000000e+01 0.000000000000e+00 0.000000000000e+00 0.000000000000e+00
4.000000000000e+01 0.000000000000e+00 0.000000000000e+00 0.000000000000e+00
4.025000000000e+01 0.000000000000e+00 0.000000000000e+00 0.000000000000e+00
4.050000000000e+01 0.000000000000e+00 0.000000000000e+00 0.000000000000e+00
4.075000000000e+01 0.000000000000e+00 0.000000000000e+00 0.000000000000e+00
4.100000000000e+01 0.000000000000e+00 0.000000000000e+00 0.000000000000e+00
4.125000000000e+01 0.000000000000e+00 0.000000000000e+00 0.000000000000e+00
4.150000000000e+01 0.000000000000e+00 0.000000000000e+00 0.000000000000e+00
4.175000000000e+01 0.000000000000e+00 0.000000000000e+00 0.000000000000e+00
4.200000000000e+01 0.000000000000e+00 0.000000000000e+00 0.000000000000e+00
4.225000000000e+01 0.000000000000e+00 0.000000000000e+00 0.000000000000e+00
4.250000000000e+01 0.000000000000e+00 0.000000000000e+00 0.000000000000e+00
4.275000000000e+01 0.000000000000e+00 0.000000000000e+00 0.000000000000e+00
4.300000000000e+01 0.000000000000e+00 0.000000000000e+00 0.000000000000e+00
4.325000000000e+01 0.000000000000e+00 0.000000000000e+00 0.000000000000e+00
4.350000000000e+01 0.000000000000e+00 0.000000000000e+00 0.000000000000e+00
4.375000000000e+01 0.000000000000e+00 0.000000000000e+00 0.000000000000e+00
4.400000000000e+01 0.000000000000e+00 0.000000000000e+00 0.000000000000e+00
4.425000000000e+01 0.000000000000e+00 0.000000000000e+00 0.000000000000e+00
4.450000000000e+01 0.000000000000e+00 0.000000000000e+00 0.000000000000e+00
4.475000000000e+01 0.000000000000e+00 0.000000000000e+00 0.000000000000e+00
4.500000000000e+01 0.000000000000e+00 0.000000000000e+00 0.000000000000e+00
4.525000000000e+01 0.000000000000e+00 0.000000000000e+00 0.000000000000e+00
4.550000000000e+01 0.000000000000e+00 0.000000000000e+00 0.000000000000e+00
4.575000000000e+01 0.000000000000e+00 0.000000000000e+00 0.000000000000e+00
4.600000000000e+01 0.000000000000e+00 0.000000000000e+00 0.000000000000e+00
4.625000000000e+01 0.000000000000e+00 0.000000000000e+00 0.000000000000e+00
4.650000000000e+01 0.000000000000e+00 0.000000000000e+00 0.000000000000e+00
4.675000000000e+01 0.000000000000e+00 0.000000000000e+00 0.000000000000e+00
4.700000000000e+01 0.000000000000e+00 0.000000000000e+00 0.000000000000e+00
4.725000000000e+01 0.000000000000e+00 0.000000000000e+00 0.000000000000e+00
4.750000000000e+01 0.000000000000e+00 0.000000000000e+00 0.000000000000e+00
4.775000000000e+01 0.000000000000e+00 0.000000000000e+00 0.000000000000e+00
4.800000000000e+01 0.000000000000e+00 0.000000000000e+00 0.000000000000e+00
4.825000000000e+01 0.000000000000e+00 0.000000000000e+00 0.000000000000e+00
4.850000000000e+01 0.000000000000e+00 0.000000000000e+00 0.000000000000e+00
4.875000000000e+01 0.000000000000e+00 0.000000000000e+00 0.000000000000e+00
4.900000000000e+01 0.000000000000e+00 0.000000000000e+00 0.000000000000e+00
4.925000000000e+01 0.000000000000e+00 0.000000000000e+00 0.000000000000e+00
4.950000000000e+01 0.000000000000e+00 0.000000000000e+00 0.000000000000e+00
4.975000000000e+01 0.000000000000e+00 0.000000000000e+00 0.000000000000e+00
5.000000000000e+01 0.000000000000e+00 0.000000000000e+00 0.000000000000e+00
5.025000000000e+01 0.000000000000e+00 0.000000000000e+00 0.000000000000e+00
5.050000000000e+01 0.000000000000e+00 0.000000000000e+00 0.000000000000e+00
5.075000000000e+01 0.000000000000e+00 0.000000000000e+00 0.000000000000e+00
5.100000000000e+01 0.000000000000e+00 0.000000000000e+00 0.000000000000e+00
5.125000000000e+01 0.000000000000e+00 0.000000000000e+00 0.000000000000e+00
5.150000000000e+01 0.000000000000e+00 0.000000000000e+00 0.000000000000e+00
5.175000000000e+01 0.000000000000e+00 0.000000000000e+00 0.000000000000e+00
5.200000000000e+01 0.000000000000e+00 0.000000000000e+00 0.000000000000e+00
5.225000000000e+01 0.000000000000e+00 0.000000000000e+00 0.000000000000e+00
5.250000000000e+01 0.000000000000e+00 0.000000000000e+00 0.000000000000e+00
5.275000000000e+01 0.000000000000e+00 0.000000000000e+00 0.000000000000e+00
5.300000000000e+01 0.000000000000e+00 0.000000000000e+00 0.000000000000e+00
5.325000000000e+01 0.000000000000e+00 0.000000000000e+00 0.000000000000e+00
5.350000000000e+01 0.000000000000e+00 0.000000000000e+00 0.000000000000e+00
5.375000000000e+01 0.000000000000e+00 0.000000000000e+00 0.000000000000e+00
5.400000000000e+01 0.000000000000e+00 0.000000000000e+00 0.000000000000e+00
5.425000000000e+01 0.000000000000e+00 0.000000000000e+00 0.000000000000e+00
5.450000000000e+01 0.000000000000e+00 0.000000000000e+00 0.000000000000e+00
5.475000000000e+01 0.000000000000e+00 0.000000000000e+00 0.000000000000e+00
5.500000000000e+01 0.000000000000e+00 0.000000000000e+00 0.000000000000e+00
5.525000000000e+01 0.000000000000e+00 0.000000000000e+00 0.000000000000e+00
5.550000000000e+01 0.000000000000e+00 0.000000000000e+00 0.000000000000e+00
5.575000000000e+01 0.000000000000e+00 0.000000000000e+00 0.000000000000e+00
5.600000000000e+01 0.000000000000e+00 0.000000000000e+00 0.000000000000e+00
5.625000000000e+01 0.000000000000e+00 0.000000000000e+00 0.000000000000e+00
5.650000000000e+01 0.000000000000e+00 0.000000000000e+00 0.000000000000e+00
5.675000000000e+01 0.000000000000e+00 0.000000000000e+00 0.000000000000e+00
5.700000000000e+01 0.000000000000e+00 0.000000000000e+00 0.000000000000e+00
5.725000000000e+01 0.000000000000e+00 0.000000000000e+00 0.000000000000e+00
5.750000000000e+01 0.000000000000e+00 0.000000000000e+00 0.000000000000e+00
5.775000000000e+01 0.000000000000e+00 0.000000000000e+00 0.000000000000e+00
5.800000000000e+01 0.000000000000e+00 0.000000000000e+00 0.000000000000e+00
5.825000000000e+01 0.000000000000e+00 0.000000000000e+00 0.000000000000e+00
5.850000000000e+01 0.000000000000e+00 0.000000000000e+00 0.000000000000e+00
5.875000000000e+01 0.000000000000e+00 0.000000000000e+00 0.000000000000e+00
5.900000000000e+01 0.000000000000e+00 0.000000000000e+00 0.000000000000e+00
5.925000000000e+01 0.000000000000e+00 0.000000000000e+00 0.000000000000e+00
5.950000000000e+01 0.000000000000e+00 0.000000000000e+00 0.000000000000e+00
5.975000000000e+01 0.000000000000e+00 0.000000000000e+00 0.000000000000e+00
6.000000000000e+01 0.000000000000e+00 0.000000000000e+00 0.000000000000e+00
6.025000000000e+01 0.000000000000e+00 0.000000000000e+00 0.000000000000e+00
6.050000000000e+01 0.000000000000e+00 0.000000000000e+00 0.000000000000e+00
6.075000000000e+01 0.000000000000e+00 0.000000000000e+00 0.000000000000e+00
6.100000000000e+01 0.000000000000e+00 0.000000000000e+00 0.000000000000e+00
6.125000000000e+01 0.000000000000e+00 0.000000000000e+00 0.000000000000e+00
6.150000000000e+01 0.000000000000e+00 0.000000000000e+00 0.000000000000e+00
6.175000000000e+01 0.000000000000e+00 0.000000000000e+00 0.000000000000e+00
6.200000000000e+01 0.000000000000e+00 0.000000000000e+00 0.000000000000e+00
6.225000000000e+01 0.000000000000e+00 0.000000000000e+00 0.000000000000e+00
6.250000000000e+01 0.000000000000e+00 0.000000000000e+00 0.000000000000e+00
6.275000000000e+01 0.000000000000e+00 0.000000000000e+00 0.000000000000e+00
6.300000000000e+01 0.000000000000e+00 0.000000000000e+00 0.000000000000e+00
6.325000000000e+01 0.000000000000e+00 0.000000000000e+00 0.000000000000e+00
6.350000000000e+01 0.000000000000e+00 0.000000000000e+00 0.000000000000e+00
6.375000000000e+01 0.000000000000e+00 0.000000000000e+00 0.000000000000e+00
6.400000000000e+01 0.000000000000e+00 0.000000000000e+00 0.000000000000e+00
6.425000000000e+01 0.000000000000e+00 0.000000000000e+00 0.000000000000e+00
6.450000000000e+01 0.000000000000e+00 0.000000000000e+00 0.000000000000e+00
6.475000000000e+01 0.000000000000e+00 0.000000000000e+00 0.000000000000e+00
6.500000000000e+01 0.000000000000e+00 0.000000000000e+00 0.000000000000e+00
6.525000000000e+01 0.000000000000e+00 0.000000000000e+00 0.000000000000e+00
6.550000000000e+01 0.000000000000e+00 0.000000000000e+00 0.000000000000e+00
6.575000000000e+01 0.000000000000e+00 0.000000000000e+00 0.000000000000e+00
6.600000000000e+01 0.000000000000e+00 0.000000000000e+00 0.000000000000e+00
6.625000000000e+01 0.000000000000e+00 0.000000000000e+00 0.000000000000e+00
6.650000000000e+01 0.000000000000e+00 0.000000000000e+00 0.000000000000e+00
6.675000000000e+01 0.000000000000e+00 0.000000000000e+00 0.000000000000e+00
6.700000000000e+01 0.000000000000e+00 0.000000000000e+00 0.000000000000e+00
6.725000000000e+01 0.000000000000e+00 0.000000000000e+00 0.000000000000e+00
6.750000000000e+01 0.000000000000e+00 0.000000000000e+00 0.000000000000e+00
6.775000000000e+01 0.000000000000e+00 0.000000000000e+00 0.000000000000e+00
6.800000000000e+01 0.000000000000e+00 0.000000000000e+00 0.000000000000e+00
6.825000000000e+01 0.000000000000e+00 0.000000000000e+00 0.000000000000e+00
6.850000000000e+01 0.000000000000e+00 0.000000000000e+00 0.000000000000e+00
6.875000000000e+01 0.000000000000e+00 0.000000000000e+00 0.000000000000e+00
6.900000000000e+01 0.000000000000e+00 0.000000000000e+00 0.000000000000e+00
6.925000000000e+01 0.000000000000e+00 0.000000000000e+00 0.000000000000e+00
6.950000000000e+01 0.000000000000e+00 0.000000000000e+00 0.000000000000e+00
6.975000000000e+01 0.000000000000e+00 0.000000000000e+00 0.000000000000e+00
7.000000000000e+01 0.000000000000e+00 0.000000000000e+00 0.000000000000e+00
7.025000000000e+01 0.000000000000e+00 0.000000000000e+00 0.000000000000e+00
7.050000000000e+01 0.000000000000e+00 0.000000000000e+00 0.000000000000e+00
7.075000000000e+01 0.000000000000e+00 0.000000000000e+00 0.000000000000e+00
7.100000000000e+01 0.000000000000e+00 0.000000000000e+00 0.000000000000e+00
7.125000000000e+01 0.000000000000e+00 0.000000000000e+00 0.000000000000e+00
7.150000000000e+01 0.000000000000e+00 0.000000000000e+00 0.000000000000e+00
7.175000000000e+01 0.000000000000e+00 0.000000000000e+00 0.000000000000e+00
7.200000000000e+01 0.000000000000e+00 0.000000000000e+00 0.000000000000e+00
7.225000000000e+01 0.000000000000e+00 0.000000000000e+00 0.000000000000e+00
7.250000000000e+01 0.000000000000e+00 0.000000000000e+00 0.000000000000e+00
7.275000000000e+01 0.000000000000e+00 0.000000000000e+00 0.000000000000e+00
7.300000000000e+01 0.000000000000e+00 0.000000000000e+00 0.000000000000e+00
7.325000000000e+01 0.000000000000e+00 0.000000000000e+00 0.000000000000e+00
7.350000000000e+01 0.000000000000e+00 0.000000000000e+00 0.000000000000e+00
7.375000000000e+01 0.000000000000e+00 0.000000000000e+00 0.000000000000e+00
7.400000000000e+01 0.000000000000e+00 0.000000000000e+00 0.000000000000e+00
7.425000000000e+01 0.000000000000e+00 0.000000000000e+00 0.000000000000e+00
7.450000000000e+01 0.000000000000e+00 0.000000000000e+00 0.000000000000e+00
7.475000000000e+01 0.000000000000e+00 0.000000000000e+00 0.000000000000e+00
7.500000000000e+01 0.000000000000e+00 0.000000000000e+00 0.000000000000e+00
7.525000000000e+01 0.000000000000e+00 0.000000000000e+00 0.000000000000e+00
7.550000000000e+01 0.000000000000e+00 0.000000000000e+00 0.000000000000e+00
7.575000000000e+01 0.000000000000e+00 0.000000000000e+00 0.000000000000e+00
7.600000000000e+01 0.000000000000e+00 0.000000000000e+00 0.000000000000e+00
7.625000000000e+01 0.000000000000e+00 0.000000000000e+00 0.000000000000e+00
7.650000000000e+01 0.000000000000e+00 0.000000000000e+00 0.000000000000e+00
7.675000000000e+01 0.000000000000e+00 0.000000000000e+00 0.000000000000e+00
7.700000000000e+01 0.000000000000e+00 0.000000000000e+00 0.000000000000e+00
7.725000000000e+01 0.000000000000e+00 0.000000000000e+00 0.000000000000e+00
7.750000000000e+01 0.000000000000e+00 0.000000000000e+00 0.000000000000e+00
7.775000000000e+01 0.000000000000e+00 0.000000000000e+00 0.000000000000e+00
7.800000000000e+01 0.000000000000e+00 0.000000000000e+00 0.000000000000e+00
7.825000000000e+01 0.000000000000e+00 0.000000000000e+00 0.000000000000e+00
7.850000000000e+01 0.000000000000e+00 0.000000000000e+00 0.000000000000e+00
7.875000000000e+01 0.000000000000e+00 0.000000000000e+00 0.000000000000e+00
7.900000000000e+01 0.000000000000e+00 0.000000000000e+00 0.000000000000e+00
7.925000000000e+01 0.000000000000e+00 0.000000000000e+00 0.000000000000e+00
7.950000000000e+01 0.000000000000e+00 0.000000000000e+00 0.000000000000e+00
7.975000000000e+01 0.000000000000e+00 0.000000000000e+00 0.000000000000e+00
8.000000000000e+01 0.000000000000e+00 0.000000000000e+00 0.000000000000e+00
8.025000000000e+01 0.000000000000e+00 0.000000000000e+00 0.000000000000e+00
8.050000000000e+01 0.000000000000e+00 0.000000000000e+00 0.000000000000e+00
8.075000000000e+01 0.000000000000e+00 0.000000000000e+00 0.000000000000e+00
8.100000000000e+01 0.000000000000e+00 0.000000000000e+00 0.000000000000e+00
8.125000000000e+01 0.000000000000e+00 0.000000000000e+00 0.000000000000e+00
8.150000000000e+01 0.000000000000e+00 0.000000000000e+00 0.000000000000e+00
8.175000000000e+01 0.000000000000e+00 0.000000000000e+00 0.000000000000e+00
8.200000000000e+01 0.000000000000e+00 0.000000000000e+00 0.000000000000e+00
8.225000000000e+01 0.000000000000e+00 0.000000000000e+00 0.000000000000e+00
8.250000000000e+01 0.000000000000e+00 0.000000000000e+00 0.000000000000e+00
8.275000000000e+01 0.000000000000e+00 0.000000000000e+00 0.000000000000e+00
8.300000000000e+01 0.000000000000e+00 0.000000000000e+00 0.000000000000e+00
8.325000000000e+01 0.000000000000e+00 0.000000000000e+00 0.000000000000e+00
8.350000000000e+01 0.000000000000e+00 0.000000000000e+00 0.000000000000e+00
8.375000000000e+01 0.000000000000e+00 0.000000000000e+00 0.000000000000e+00
8.400000000000e+01 0.000000000000e+00 0.000000000000e+00 0.000000000000e+00
8.425000000000e+01 0.000000000000e+00 0.000000000000e+00 0.000000000000e+00
8.450000000000e+01 0.000000000000e+00 0.000000000000e+00 0.000000000000e+00
8.475000000000e+01 0.000000000000e+00 0.000000000000e+00 0.000000000000e+00
8.500000000000e+01 0.000000000000e+00 0.000000000000e+00 0.000000000000e+00
8.525000000000e+01 0.000000000000e+00 0.000000000000e+00 0.000000000000e+00
8.550000000000e+01 0.000000000000e+00 0.000000000000e+00 0.000000000000e+00
8.575000000000e+01 0.000000000000e+00 0.000000000000e+00 0.000000000000e+00
8.600000000000e+01 0.000000000000e+00 0.000000000000e+00 0.000000000000e+00
8.625000000000e+01 0.000000000000e+00 0.000000000000e+00 0.000000000000e+00
8.650000000000e+01 0.000000000000e+00 0.000000000000e+00 0.000000000000e+00
8.675000000000e+01 0.000000000000e+00 0.000000000000e+00 0.000000000000e+00
8.700000000000e+01 0.000000000000e+00 0.000000000000e+00 0.000000000000e+00
8.725000000000e+01 0.000000000000e+00 0.000000000000e+00 0.000000000000e+00
8.750000000000e+01 0.000000000000e+00 0.000000000000e+00 0.000000000000e+00
8.775000000000e+01 0.000000000000e+00 0.000000000000e+00 0.000000000000e+00
8.800000000000e+01 0.000000000000e+00 0.000000000000e+00 0.000000000000e+00
8.825000000000e+01 0.000000000000e+00 0.000000000000e+00 0.000000000000e+00
8.850000000000e+01 0.000000000000e+00 0.000000000000e+00 0.000000000000e+00
8.875000000000e+01 0.000000000000e+00 0.000000000000e+00 0.000000000000e+00
8.900000000000e+01 0.000000000000e+00 0.000000000000e+00 0.000000000000e+00
8.925000000000e+01 0.000000000000e+00 0.000000000000e+00 0.000000000000e+00
8.950000000000e+01 0.000000000000e+00 0.000000000000e+00 0.000000000000e+00
8.975000000000e+01 0.000000000000e+00 0.000000000000e+00 0.000000000000e+00
9.000000000000e+01 0.000000000000e+00 0.000000000000e+00 0.000000000000e+00
9.025000000000e+01 0.000000000000e+00 0.000000000000e+00 0.000000000000e+00
9.050000000000e+01 0.000000000000e+00 0.000000000000e+00 0.000000000000e+00
9.075000000000e+01 0.000000000000e+00 0.000000000000e+00 0.000000000000e+00
9.100000000000e+01 0.000000000000e+00 0.000000000000e+00 0.000000000000e+00
9.125000000000e+01 0.000000000000e+00 0.000000000000e+00 0.000000000000e+00
9.150000000000e+01 0.000000000000e+00 0.000000000000e+00 0.000000000000e+00
9.175000000000e+01 0.000000000000e+00 0.000000000000e+00 0.000000000000e+00
9.200000000000e+01 0.000000000000e+00 0.000000000000e+00 0.000000000000e+00
9.225000000000e+01 0.000000000000e+00 0.000000000000e+00 0.000000000000e+00
9.250000000000e+01 0.000000000000e+00 0.000000000000e+00 0.000000000000e+00
9.275000000000e+01 0.000000000000e+00 0.000000000000e+00 0.000000000000e+00
9.300000000000e+01 0.000000000000e+00 0.000000000000e+00 0.000000000000e+00
9.325000000000e+01 0.000000000000e+00 0.000000000000e+00 0.000000000000e+00
9.350000000000e+01 0.000000000000e+00 0.000000000000e+00 0.000000000000e+00
9.375000000000e+01 0.000000000000e+00 0.000000000000e+00 0.000000000000e+00
9.400000000000e+01 0.000000000000e+00 0.000000000000e+00 0.000000000000e+00
9.425000000000e+01 0.000000000000e+00 0.000000000000e+00 0.000000000000e+00
9.450000000000e+01 0.000000000000e+00 0.000000000000e+00 0.000000000000e+00
9.475000000000e+01 0.000000000000e+00 0.000000000000e+00 0.000000000000e+00
9.500000000000e+01 0.000000000000e+00 0.000000000000e+00 0.000000000000e+00
9.525000000000e+01 0.000000000000e+00 0.000000000000e+00 0.000000000000e+00
9.550000000000e+01 0.000000000000e+00 0.000000000000e+00 0.000000000000e+00
9.575000000000e+01 0.000000000000e+00 0.000000000000e+00 0.000000000000e+00
9.600000000000e+01 0.000000000000e+00 0.000000000000e+00 0.000000000000e+00
9.625000000000e+01 0.000000000000e+00 0.000000000000e+00 0.000000000000e+00
9.650000000000e+01 0.000000000000e+00 0.000000000000e+00 0.000000000000e+00
9.675000000000e+01 0.000000000000e+00 0.000000000000e+00 0.000000000000e+00
9.700000000000e+01 0.000000000000e+00 0.000000000000e+00 0.000000000000e+00
9.725000000000e+01 0.000000000000e+00 0.000000000000e+00 0.000000000000e+00
9.750000000000e+01 0.000000000000e+00 0.000000000000e+00 0.000000000000e+00
9.775000000000e+01 0.000000000000e+00 0.000000000000e+00 0.000000000000e+00
9.800000000000e+01 0.000000000000e+00 0.000000000000e+00 0.000000000000e+00
9.825000000000e+01 0.000000000000e+00 0.000000000000e+00 0.000000000000e+00
9.850000000000e+01 0.000000000000e+00 0.000000000000e+00 0.000000000000e+00
9.875000000000e+01 0.000000000000e+00 0.000000000000e+00 0.000000000000e+00
9.900000000000e+01 0.000000000000e+00 0.000000000000e+00 0.000000000000e+00
9.925000000000e+01 0.000000000000e+00 0.000000000000e+00 0.000000000000e+00
9.950000000000e+01 0.000000000000e+00 0.000000000000e+00 0.000000000000e+00
9.975000000000e+01 0.000000000000e+00 0.000000000000e+00 0.000000000000e+00
1.000000000000e+02 0.000000000000e+00 0.000000000000e+00 0.000000000000e+00
1.002500000000e+02 0.000000000000e+00 0.000000000000e+00 0.000000000000e+00
1.005000000000e+02 0.000000000000e+00 0.000000000000e+00 0.000000000000e+00
1.007500000000e+02 0.000000000000e+00 0.000000000000e+00 0.000000000000e+00
1.010000000000e+02 0.000000000000e+00 0.000000000000e+00 0.000000000000e+00
1.012500000000e+02 0.000000000000e+00 0.000000000000e+00 0.000000000000e+00
1.015000000000e+02 0.000000000000e+00 0.000000000000e+00 0.000000000000e+00
1.017500000000e+02 0.000000000000e+00 0.000000000000e+00 0.000000000000e+00
1.020000000000e+02 0.000000000000e+00 0.000000000000e+00 0.000000000000e+00
1.022500000000e+02 0.000000000000e+00 0.000000000000e+00 0.000000000000e+00
1.025000000000e+02 0.000000000000e+00 0.000000000000e+00 0.000000000000e+00
1.027500000000e+02 0.000000000000e+00 0.000000000000e+00 0.000000000000e+00
1.030000000000e+02 0.000000000000e+00 0.000000000000e+00 0.000000000000e+00
1.032500000000e+02 0.000000000000e+00 0.000000000000e+00 0.000000000000e+00
1.035000000000e+02 0.000000000000e+00 0.000000000000e+00 0.000000000000e+00
1.037500000000e+02 0.000000000000e+00 0.000000000000e+00 0.000000000000e+00
1.040000000000e+02 0.000000000000e+00 0.000000000000e+00 0.000000000000e+00
1.042500000000e+02 0.000000000000e+00 0.000000000000e+00 0.000000000000e+00
1.045000000000e+02 0.000000000000e+00 0.000000000000e+00 0.000000000000e+00
1.047500000000e+02 0.000000000000e+00 0.000000000000e+00 0.000000000000e+00
1.050000000000e+02 0.000000000000e+00 0.000000000000e+00 0.000000000000e+00
1.052500000000e+02 0.000000000000e+00 0.000000000000e+00 0.000000000000e+00
1.055000000000e+02 0.000000000000e+00 0.000000000000e+00 0.000000000000e+00
1.057500000000e+02 0.000000000000e+00 0.000000000000e+00 0.000000000000e+00
1.060000000000e+02 0.000000000000e+00 0.000000000000e+00 0.000000000000e+00
1.062500000000e+02 0.000000000000e+00 0.000000000000e+00 0.000000000000e+00
1.065000000000e+02 0.000000000000e+00 0.000000000000e+00 0.000000000000e+00
1.067500000000e+02 0.000000000000e+00 0.000000000000e+00 0.000000000000e+00
1.070000000000e+02 0.000000000000e+00 0.000000000000e+00 0.000000000000e+00
1.072500000000e+02 0.000000000000e+00 0.000000000000e+00 0.000000000000e+00
1.075000000000e+02 0.000000000000e+00 0.000000000000e+00 0.000000000000e+00
1.077500000000e+02 0.000000000000e+00 0.000000000000e+00 0.000000000000e+00
1.080000000000e+02 0.000000000000e+00 0.000000000000e+00 0.000000000000e+00
1.082500000000e+02 0.000000000000e+00 0.000000000000e+00 0.000000000000e+00
1.085000000000e+02 0.000000000000e+00 0.000000000000e+00 0.000000000000e+00
1.087500000000e+02 0.000000000000e+00 0.000000000000e+00 0.000000000000e+00
1.090000000000e+02 0.000000000000e+00 0.000000000000e+00 0.000000000000e+00
1.092500000000e+02 0.000000000000e+00 0.000000000000e+00 0.000000000000e+00
1.095000000000e+02 0.000000000000e+00 0.000000000000e+00 0.000000000000e+00
1.097500000000e+02 0.000000000000e+00 0.000000000000e+00 0.000000000000e+00
1.100000000000e+02 0.000000000000e+00 0.000000000000e+00 0.000000000000e+00
1.102500000000e+02 0.000000000000e+00 0.000000000000e+00 0.000000000000e+00
1.105000000000e+02 0.000000000000e+00 0.000000000000e+00 0.000000000000e+00
1.107500000000e+02 0.000000000000e+00 0.000000000000e+00 0.000000000000e+00
1.110000000000e+02 0.000000000000e+00 0.000000000000e+00 0.000000000000e+00
1.112500000000e+02 0.000000000000e+00 0.000000000000e+00 0.000000000000e+00
1.115000000000e+02 0.000000000000e+00 0.000000000000e+00 0.000000000000e+00
1.117500000000e+02 0.000000000000e+00 0.000000000000e+00 0.000000000000e+00
1.120000000000e+02 0.000000000000e+00 0.000000000000e+00 0.000000000000e+00
1.122500000000e+02 0.000000000000e+00 0.000000000000e+00 0.000000000000e+00
1.125000000000e+02 0.000000000000e+00 0.000000000000e+00 0.000000000000e+00
1.127500000000e+02 0.000000000000e+00 0.000000000000e+00 0.000000000000e+00
1.130000000000e+02 0.000000000000e+00 0.000000000000e+00 0.000000000000e+00
1.132500000000e+02 0.000000000000e+00 0.000000000000e+00 0.000000000000e+00
1.135000000000e+02 0.000000000000e+00 0.000000000000e+00 0.000000000000e+00
1.137500000000e+02 0.000000000000e+00 0.000000000000e+00 0.000000000000e+00
1.140000000000e+02 0.000000000000e+00 0.000000000000e+00 0.000000000000e+00
1.142500000000e+02 0.000000000000e+00 0.000000000000e+00 0.000000000000e+00
1.145000000000e+02 0.000000000000e+00 0.000000000000e+00 0.000000000000e+00
1.147500000000e+02 0.000000000000e+00 0.000000000000e+00 0.000000000000e+00
1.150000000000e+02 0.000000000000e+00 0.000000000000e+00 0.000000000000e+00
1.152500000000e+02 0.000000000000e+00 0.000000000000e+00 0.000000000000e+00
1.155000000000e+02 0.000000000000e+00 0.000000000000e+00 0.000000000000e+00
1.157500000000e+02 0.000000000000e+00 0.000000000000e+00 0.000000000000e+00
1.160000000000e+02 0.000000000000e+00 0.000000000000e+00 0.000000000000e+00
1.162500000000e+02 0.000000000000e+00 0.000000000000e+00 0.000000000000e+00
1.165000000000e+02 0.000000000000e+00 0.000000000000e+00 0.000000000000e+00
1.167500000000e+02 0.000000000000e+00 0.000000000000e+00 0.000000000000e+00
1.170000000000e+02 0.000000000000e+00 0.000000000000e+00 0.000000000000e+00
1.172500000000e+02 0.000000000000e+00 0.000000000000e+00 0.000000000000e+00
1.175000000000e+02 0.000000000000e+00 0.000000000000e+00 0.000000000000e+00
1.177500000000e+02 0.000000000000e+00 0.000000000000e+00 0.000000000000e+00
1.180000000000e+02 0.000000000000e+00 0.000000000000e+00 0.000000000000e+00
1.182500000000e+02 0.000000000000e+00 0.000000000000e+00 0.000000000000e+00
1.185000000000e+02 0.000000000000e+00 0.000000000000e+00 0.000000000000e+00
1.187500000000e+02 0.000000000000e+00 0.000000000000e+00 0.000000000000e+00
1.190000000000e+02 0.000000000000e+00 0.000000000000e+00 0.000000000000e+00
1.192500000000e+02 0.000000000000e+00 0.000000000000e+00 0.000000000000e+00
1.195000000000e+02 0.000000000000e+00 0.000000000000e+00 0.000000000000e+00
1.197500000000e+02 0.000000000000e+00 0.000000000000e+00 0.000000000000e+00
1.200000000000e+02 0.000000000000e+00 0.000000000000e+00 0.000000000000e+00
1.202500000000e+02 0.000000000000e+00 0.000000000000e+00 0.000000000000e+00
1.205000000000e+02 0.000000000000e+00 0.000000000000e+00 0.000000000000e+00
1.207500000000e+02 0.000000000000e+00 0.000000000000e+00 0.000000000000e+00
1.210000000000e+02 0.000000000000e+00 0.000000000000e+00 0.000000000000e+00
1.212500000000e+02 0.000000000000e+00 0.000000000000e+00 0.000000000000e+00
1.215000000000e+02 0.000000000000e+00 0.000000000000e+00 0.000000000000e+00
1.217500000000e+02 0.000000000000e+00 0.000000000000e+00 0.000000000000e+00
1.220000000000e+02 0.000000000000e+00 0.000000000000e+00 0.000000000000e+00
1.222500000000e+02 0.000000000000e+00 0.000000000000e+00 0.000000000000e+00
1.225000000000e+02 0.000000000000e+00 0.000000000000e+00 0.000000000000e+00
1.227500000000e+02 0.000000000000e+00 0.000000000000e+00 0.000000000000e+00
1.230000000000e+02 0.000000000000e+00 0.000000000000e+00 0.000000000000e+00
1.232500000000e+02 0.000000000000e+00 0.000000000000e+00 0.000000000000e+00
1.235000000000e+02 0.000000000000e+00 0.000000000000e+00 0.000000000000e+00
1.237500000000e+02 0.000000000000e+00 0.000000000000e+00 0.000000000000e+00
1.240000000000e+02 0.000000000000e+00 0.000000000000e+00 0.000000000000e+00
1.242500000000e+02 0.000000000000e+00 0.000000000000e+00 0.000000000000e+00
1.245000000000e+02 0.000000000000e+00 0.000000000000e+00 0.000000000000e+00
1.247500000000e+02 0.000000000000e+00 0.000000000000e+00 0.000000000000e+00
1.250000000000e+02 0.000000000000e+00 0.000000000000e+00 0.000000000000e+00
1.252500000000e+02 0.000000000000e+00 0.000000000000e+00 0.000000000000e+00
1.255000000000e+02 0.000000000000e+00 0.000000000000e+00 0.000000000000e+00
1.257500000000e+02 0.000000000000e+00 0.000000000000e+00 0.000000000000e+00
1.260000000000e+02 0.000000000000e+00 0.000000000000e+00 0.000000000000e+00
1.262500000000e+02 0.000000000000e+00 0.000000000000e+00 0.000000000000e+00
1.265000000000e+02 0.000000000000e+00 0.000000000000e+00 0.000000000000e+00
1.267500000000e+02 0.000000000000e+00 0.000000000000e+00 0.000000000000e+00
1.270000000000e+02 0.000000000000e+00 0.000000000000e+00 0.000000000000e+00
1.272500000000e+02 0.000000000000e+00 0.000000000000e+00 0.000000000000e+00
1.275000000000e+02 0.000000000000e+00 0.000000000000e+00 0.000000000000e+00
1.277500000000e+02 0.000000000000e+00 0.000000000000e+00 0.000000000000e+00
1.280000000000e+02 0.000000000000e+00 0.000000000000e+00 0.000000000000e+00
1.282500000000e+02 0.000000000000e+00 0.000000000000e+00 0.000000000000e+00
1.285000000000e+02 0.000000000000e+00 0.000000000000e+00 0.000000000000e+00
1.287500000000e+02 0.000000000000e+00 0.000000000000e+00 0.000000000000e+00
1.290000000000e+02 0.000000000000e+00 0.000000000000e+00 0.000000000000e+00
1.292500000000e+02 0.000000000000e+00 0.000000000000e+00 0.000000000000e+00
1.295000000000e+02 0.000000000000e+00 0.000000000000e+00 0.000000000000e+00
1.297500000000e+02 0.000000000000e+00 0.000000000000e+00 0.000000000000e+00
1.300000000000e+02 0.000000000000e+00 0.000000000000e+00 0.000000000000e+00
1.302500000000e+02 0.000000000000e+00 0.000000000000e+00 0.000000000000e+00
1.305000000000e+02 0.000000000000e+00 0.000000000000e+00 0.000000000000e+00
1.307500000000e+02 0.000000000000e+00 0.000000000000e+00 0.000000000000e+00
1.310000000000e+02 0.000000000000e+00 0.000000000000e+00 0.000000000000e+00
1.312500000000e+02 0.000000000000e+00 0.000000000000e+00 0.000000000000e+00
1.315000000000e+02 0.000000000000e+00 0.000000000000e+00 0.000000000000e+00
1.317500000000e+02 0.000000000000e+00 0.000000000000e+00 0.000000000000e+00
1.320000000000e+02 0.000000000000e+00 0.000000000000e+00 0.000000000000e+00
1.322500000000e+02 0.000000000000e+00 0.000000000000e+00 0.000000000000e+00
1.325000000000e+02 0.000000000000e+00 0.000000000000e+00 0.000000000000e+00
1.327500000000e+02 0.000000000000e+00 0.000000000000e+00 0.000000000000e+00
1.330000000000e+02 0.000000000000e+00 0.000000000000e+00 0.000000000000e+00
1.332500000000e+02 0.000000000000e+00 0.000000000000e+00 0.000000000000e+00
1.335000000000e+02 0.000000000000e+00 0.000000000000e+00 0.000000000000e+00
1.337500000000e+02 0.000000000000e+00 0.000000000000e+00 0.000000000000e+00
1.340000000000e+02 0.000000000000e+00 0.000000000000e+00 0.000000000000e+00
1.342500000000e+02 0.000000000000e+00 0.000000000000e+00 0.000000000000e+00
1.345000000000e+02 0.000000000000e+00 0.000000000000e+00 0.000000000000e+00
1.347500000000e+02 0.000000000000e+00 0.000000000000e+00 0.000000000000e+00
1.350000000000e+02 0.000000000000e+00 0.000000000000e+00 0.000000000000e+00
1.352500000000e+02 0.000000000000e+00 0.000000000000e+00 0.000000000000e+00
1.355000000000e+02 0.000000000000e+00 0.000000000000e+00 0.000000000000e+00
1.357500000000e+02 0.000000000000e+00 0.000000000000e+00 0.000000000000e+00
1.360000000000e+02 0.000000000000e+00 0.000000000000e+00 0.000000000000e+00
1.362500000000e+02 0.000000000000e+00 0.000000000000e+00 0.000000000000e+00
1.365000000000e+02 0.000000000000e+00 0.000000000000e+00 0.000000000000e+00
1.367500000000e+02 0.000000000000e+00 0.000000000000e+00 0.000000000000e+00
1.370000000000e+02 0.000000000000e+00 0.000000000000e+00 0.000000000000e+00
1.372500000000e+02 0.000000000000e+00 0.000000000000e+00 0.000000000000e+00
1.375000000000e+02 0.000000000000e+00 0.000000000000e+00 0.000000000000e+00
1.377500000000e+02 0.000000000000e+00 0.000000000000e+00 0.000000000000e+00
1.380000000000e+02 0.000000000000e+00 0.000000000000e+00 0.000000000000e+00
1.382500000000e+02 0.000000000000e+00 0.000000000000e+00 0.000000000000e+00
1.385000000000e+02 0.000000000000e+00 0.000000000000e+00 0.000000000000e+00
1.387500000000e+02 0.000000000000e+00 0.000000000000e+00 0.000000000000e+00
1.390000000000e+02 0.000000000000e+00 0.000000000000e+00 0.000000000000e+00
1.392500000000e+02 0.000000000000e+00 0.000000000000e+00 0.000000000000e+00
1.395000000000e+02 0.000000000000e+00 0.000000000000e+00 0.000000000000e+00
1.397500000000e+02 0.000000000000e+00 0.000000000000e+00 0.000000000000e+00
1.400000000000e+02 0.000000000000e+00 0.000000000000e+00 0.000000000000e+00
1.402500000000e+02 0.000000000000e+00 0.000000000000e+00 0.000000000000e+00
1.405000000000e+02 0.000000000000e+00 0.000000000000e+00 0.000000000000e+00
1.407500000000e+02 0.000000000000e+00 0.000000000000e+00 0.000000000000e+00
1.410000000000e+02 0.000000000000e+00 0.000000000000e+00 0.000000000000e+00
1.412500000000e+02 0.000000000000e+00 0.000000000000e+00 0.000000000000e+00
1.415000000000e+02 0.000000000000e+00 0.000000000000e+00 0.000000000000e+00
1.417500000000e+02 0.000000000000e+00 0.000000000000e+00 0.000000000000e+00
1.420000000000e+02 0.000000000000e+00 0.000000000000e+00 0.000000000000e+00
1.422500000000e+02 0.000000000000e+00 0.000000000000e+00 0.000000000000e+00
1.425000000000e+02 0.000000000000e+00 0.000000000000e+00 0.000000000000e+00
1.427500000000e+02 0.000000000000e+00 0.000000000000e+00 0.000000000000e+00
1.430000000000e+02 0.000000000000e+00 0.000000000000e+00 0.000000000000e+00
1.432500000000e+02 0.000000000000e+00 0.000000000000e+00 0.000000000000e+00
1.435000000000e+02 0.000000000000e+00 0.000000000000e+00 0.000000000000e+00
1.437500000000e+02 0.000000000000e+00 0.000000000000e+00 0.000000000000e+00
1.440000000000e+02 0.000000000000e+00 0.000000000000e+00 0.000000000000e+00
1.442500000000e+02 0.000000000000e+00 0.000000000000e+00 0.000000000000e+00
1.445000000000e+02 0.000000000000e+00 0.000000000000e+00 0.000000000000e+00
1.447500000000e+02 0.000000000000e+00 0.000000000000e+00 0.000000000000e+00
1.450000000000e+02 0.000000000000e+00 0.000000000000e+00 0.000000000000e+00
1.452500000000e+02 0.000000000000e+00 0.000000000000e+00 0.000000000000e+00
1.455000000000e+02 0.000000000000e+00 0.000000000000e+00 0.000000000000e+00
1.457500000000e+02 0.000000000000e+00 0.000000000000e+00 0.000000000000e+00
1.460000000000e+02 0.000000000000e+00 0.000000000000e+00 0.000000000000e+00
1.462500000000e+02 0.000000000000e+00 0.000000000000e+00 0.000000000000e+00
1.465000000000e+02 0.000000000000e+00 0.000000000000e+00 0.000000000000e+00
1.467500000000e+02 0.000000000000e+00 0.000000000000e+00 0.000000000000e+00
1.470000000000e+02 0.000000000000e+00 0.000000000000e+00 0.000000000000e+00
1.472500000000e+02 0.000000000000e+00 0.000000000000e+00 0.000000000000e+00
1.475000000000e+02 0.000000000000e+00 0.000000000000e+00 0.000000000000e+00
1.477500000000e+02 0.000000000000e+00 0.000000000000e+00 0.000000000000e+00
1.480000000000e+02 0.000000000000e+00 0.000000000000e+00 0.000000000000e+00
1.482500000000e+02 0.000000000000e+00 0.000000000000e+00 0.000000000000e+00
1.485000000000e+02 0.000000000000e+00 0.000000000000e+00 0.000000000000e+00
1.487500000000e+02 0.000000000000e+00 0.000000000000e+00 0.000000000000e+00
1.490000000000e+02 0.000000000000e+00 0.000000000000e+00 0.000000000000e+00
1.492500000000e+02 0.000000000000e+00 0.000000000000e+00 0.000000000000e+00
1.495000000000e+02 0.000000000000e+00 0.000000000000e+00 0.000000000000e+00
1.497500000000e+02 0.000000000000e+00 0.000000000000e+00 0.000000000000e+00
1.500000000000e+02 0.000000000000e+00 0.000000000000e+00 0.000000000000e+00
1.502500000000e+02 0.000000000000e+00 0.000000000000e+00 0.000000000000e+00
1.505000000000e+02 0.000000000000e+00 0.000000000000e+00 0.000000000000e+00
1.507500000000e+02 0.000000000000e+00 0.000000000000e+00 0.000000000000e+00
1.510000000000e+02 0.000000000000e+00 0.000000000000e+00 0.000000000000e+00
1.512500000000e+02 0.000000000000e+00 0.000000000000e+00 0.000000000000e+00
1.515000000000e+02 0.000000000000e+00 0.000000000000e+00 0.000000000000e+00
1.517500000000e+02 0.000000000000e+00 0.000000000000e+00 0.000000000000e+00
1.520000000000e+02 0.000000000000e+00 0.000000000000e+00 0.000000000000e+00
1.522500000000e+02 0.000000000000e+00 0.000000000000e+00 0.000000000000e+00
1.525000000000e+02 0.000000000000e+00 0.000000000000e+00 0.000000000000e+00
1.527500000000e+02 0.000000000000e+00 0.000000000000e+00 0.000000000000e+00
1.530000000000e+02 0.000000000000e+00 0.000000000000e+00 0.000000000000e+00
1.532500000000e+02 0.000000000000e+00 0.000000000000e+00 0.000000000000e+00
1.535000000000e+02 0.000000000000e+00 0.000000000000e+00 0.000000000000e+00
1.537500000000e+02 0.000000000000e+00 0.000000000000e+00 0.000000000000e+00
1.540000000000e+02 0.000000000000e+00 0.000000000000e+00 0.000000000000e+00
1.542500000000e+02 0.000000000000e+00 0.000000000000e+00 0.000000000000e+00
1.545000000000e+02 0.000000000000e+00 0.000000000000e+00 0.000000000000e+00
1.547500000000e+02 0.000000000000e+00 0.000000000000e+00 0.000000000000e+00
1.550000000000e+02 0.000000000000e+00 0.000000000000e+00 0.000000000000e+00
1.552500000000e+02 0.000000000000e+00 0.000000000000e+00 0.000000000000e+00
1.555000000000e+02 0.000000000000e+00 0.000000000000e+00 0.000000000000e+00
1.557500000000e+02 0.000000000000e+00 0.000000000000e+00 0.000000000000e+00
1.560000000000e+02 0.000000000000e+00 0.000000000000e+00 0.000000000000e+00
1.562500000000e+02 0.000000000000e+00 0.000000000000e+00 0.000000000000e+00
1.565000000000e+02 0.000000000000e+00 0.000000000000e+00 0.000000000000e+00
1.567500000000e+02 0.000000000000e+00 0.000000000000e+00 0.000000000000e+00
1.570000000000e+02 0.000000000000e+00 0.000000000000e+00 0.000000000000e+00
1.572500000000e+02 0.000000000000e+00 0.000000000000e+00 0.000000000000e+00
1.575000000000e+02 0.000000000000e+00 0.000000000000e+00 0.000000000000e+00
1.577500000000e+02 0.000000000000e+00 0.000000000000e+00 0.000000000000e+00
1.580000000000e+02 0.000000000000e+00 0.000000000000e+00 0.000000000000e+00
1.582500000000e+02 0.000000000000e+00 0.000000000000e+00 0.000000000000e+00
1.585000000000e+02 0.000000000000e+00 0.000000000000e+00 0.000000000000e+00
1.587500000000e+02 0.000000000000e+00 0.000000000000e+00 0.000000000000e+00
1.590000000000e+02 0.000000000000e+00 0.000000000000e+00 0.000000000000e+00
1.592500000000e+02 0.000000000000e+00 0.000000000000e+00 0.000000000000e+00
1.595000000000e+02 0.000000000000e+00 0.000000000000e+00 0.000000000000e+00
1.597500000000e+02 0.000000000000e+00 0.000000000000e+00 0.000000000000e+00
1.600000000000e+02 0.000000000000e+00 0.000000000000e+00 0.000000000000e+00
1.602500000000e+02 0.000000000000e+00 0.000000000000e+00 0.000000000000e+00
1.605000000000e+02 0.000000000000e+00 0.000000000000e+00 0.000000000000e+00
1.607500000000e+02 0.000000000000e+00 0.000000000000e+00 0.000000000000e+00
1.610000000000e+02 0.000000000000e+00 0.000000000000e+00 0.000000000000e+00
1.612500000000e+02 0.000000000000e+00 0.000000000000e+00 0.000000000000e+00
1.615000000000e+02 0.000000000000e+00 0.000000000000e+00 0.000000000000e+00
1.617500000000e+02 0.000000000000e+00 0.000000000000e+00 0.000000000000e+00
1.620000000000e+02 0.000000000000e+00 0.000000000000e+00 0.000000000000e+00
1.622500000000e+02 0.000000000000e+00 0.000000000000e+00 0.000000000000e+00
1.625000000000e+02 0.000000000000e+00 0.000000000000e+00 0.000000000000e+00
1.627500000000e+02 0.000000000000e+00 0.000000000000e+00 0.000000000000e+00
1.630000000000e+02 0.000000000000e+00 0.000000000000e+00 0.000000000000e+00
1.632500000000e+02 0.000000000000e+00 0.000000000000e+00 0.000000000000e+00
1.635000000000e+02 0.000000000000e+00 0.000000000000e+00 0.000000000000e+00
1.637500000000e+02 0.000000000000e+00 0.000000000000e+00 0.000000000000e+00
1.640000000000e+02 0.000000000000e+00 0.000000000000e+00 0.000000000000e+00
1.642500000000e+02 0.000000000000e+00 0.000000000000e+00 0.000000000000e+00
1.645000000000e+02 0.000000000000e+00 0.000000000000e+00 0.000000000000e+00
1.647500000000e+02 0.000000000000e+00 0.000000000000e+00 0.000000000000e+00
1.650000000000e+02 0.000000000000e+00 0.000000000000e+00 0.000000000000e+00
1.652500000000e+02 0.000000000000e+00 0.000000000000e+00 0.000000000000e+00
1.655000000000e+02 0.000000000000e+00 0.000000000000e+00 0.000000000000e+00
1.657500000000e+02 0.000000000000e+00 0.000000000000e+00 0.000000000000e+00
1.660000000000e+02 0.000000000000e+00 0.000000000000e+00 0.000000000000e+00
1.662500000000e+02 0.000000000000e+00 0.000000000000e+00 0.000000000000e+00
1.665000000000e+02 0.000000000000e+00 0.000000000000e+00 0.000000000000e+00
1.667500000000e+02 0.000000000000e+00 0.000000000000e+00 0.000000000000e+00
1.670000000000e+02 0.000000000000e+00 0.000000000000e+00 0.000000000000e+00
1.672500000000e+02 0.000000000000e+00 0.000000000000e+00 0.000000000000e+00
1.675000000000e+02 0.000000000000e+00 0.000000000000e+00 0.000000000000e+00
1.677500000000e+02 0.000000000000e+00 0.000000000000e+00 0.000000000000e+00
1.680000000000e+02 0.000000000000e+00 0.000000000000e+00 0.000000000000e+00
1.682500000000e+02 0.000000000000e+00 0.000000000000e+00 0.000000000000e+00
1.685000000000e+02 0.000000000000e+00 0.000000000000e+00 0.000000000000e+00
1.687500000000e+02 0.000000000000e+00 0.000000000000e+00 0.000000000000e+00
1.690000000000e+02 0.000000000000e+00 0.000000000000e+00 0.000000000000e+00
1.692500000000e+02 0.000000000000e+00 0.000000000000e+00 0.000000000000e+00
1.695000000000e+02 0.000000000000e+00 0.000000000000e+00 0.000000000000e+00
1.697500000000e+02 0.000000000000e+00 0.000000000000e+00 0.000000000000e+00
1.700000000000e+02 0.000000000000e+00 0.000000000000e+00 0.000000000000e+00
1.702500000000e+02 0.000000000000e+00 0.000000000000e+00 0.000000000000e+00
1.705000000000e+02 0.000000000000e+00 0.000000000000e+00 0.000000000000e+00
1.707500000000e+02 0.000000000000e+00 0.000000000000e+00 0.000000000000e+00
1.710000000000e+02 0.000000000000e+00 0.000000000000e+00 0.000000000000e+00
1.712500000000e+02 0.000000000000e+00 0.000000000000e+00 0.000000000000e+00
1.715000000000e+02 0.000000000000e+00 0.000000000000e+00 0.000000000000e+00
1.717500000000e+02 0.000000000000e+00 0.000000000000e+00 0.000000000000e+00
1.720000000000e+02 0.000000000000e+00 0.000000000000e+00 0.000000000000e+00
1.722500000000e+02 0.000000000000e+00 0.000000000000e+00 0.000000000000e+00
1.725000000000e+02 0.000000000000e+00 0.000000000000e+00 0.000000000000e+00
1.727500000000e+02 0.000000000000e+00 0.000000000000e+00 0.000000000000e+00
1.730000000000e+02 0.000000000000e+00 0.000000000000e+00 0.000000000000e+00
1.732500000000e+02 0.000000000000e+00 0.000000000000e+00 0.000000000000e+00
1.735000000000e+02 0.000000000000e+00 0.000000000000e+00 0.000000000000e+00
1.737500000000e+02 0.000000000000e+00 0.000000000000e+00 0.000000000000e+00
1.740000000000e+02 0.000000000000e+00 0.000000000000e+00 0.000000000000e+00
1.742500000000e+02 0.000000000000e+00 0.000000000000e+00 0.000000000000e+00
1.745000000000e+02 0.000000000000e+00 0.000000000000e+00 0.000000000000e+00
1.747500000000e+02 0.000000000000e+00 0.000000000000e+00 0.000000000000e+00
1.750000000000e+02 0.000000000000e+00 0.000000000000e+00 0.000000000000e+00
1.752500000000e+02 0.000000000000e+00 0.000000000000e+00 0.000000000000e+00
1.755000000000e+02 0.000000000000e+00 0.000000000000e+00 0.000000000000e+00
1.757500000000e+02 0.000000000000e+00 0.000000000000e+00 0.000000000000e+00
1.760000000000e+02 0.000000000000e+00 0.000000000000e+00 0.000000000000e+00
1.762500000000e+02 0.000000000000e+00 0.000000000000e+00 0.000000000000e+00
1.765000000000e+02 0.000000000000e+00 0.000000000000e+00 0.000000000000e+00
1.767500000000e+02 0.000000000000e+00 0.000000000000e+00 0.000000000000e+00
1.770000000000e+02 0.000000000000e+00 0.000000000000e+00 0.000000000000e+00
1.772500000000e+02 0.000000000000e+00 0.000000000000e+00 0.000000000000e+00
1.775000000000e+02 0.000000000000e+00 0.000000000000e+00 0.000000000000e+00
1.777500000000e+02 0.000000000000e+00 0.000000000000e+00 0.000000000000e+00
1.780000000000e+02 0.000000000000e+00 0.000000000000e+00 0.000000000000e+00
1.782500000000e+02 0.000000000000e+00 0.000000000000e+00 0.000000000000e+00
1.785000000000e+02 0.000000000000e+00 0.000000000000e+00 0.000000000000e+00
1.787500000000e+02 0.000000000000e+00 0.000000000000e+00 0.000000000000e+00
1.790000000000e+02 0.000000000000e+00 0.000000000000e+00 0.000000000000e+00
1.792500000000e+02 0.000000000000e+00 0.000000000000e+00 0.000000000000e+00
1.795000000000e+02 0.000000000000e+00 0.000000000000e+00 0.000000000000e+00
1.797500000000e+02 0.000000000000e+00 0.000000000000e+00 0.000000000000e+00
1.800000000000e+02 0.000000000000e+00 0.000000000000e+00 0.000000000000e+00
1.802500000000e+02 0.000000000000e+00 0.000000000000e+00 0.000000000000e+00
1.805000000000e+02 0.000000000000e+00 0.000000000000e+00 0.000000000000e+00
1.807500000000e+02 0.000000000000e+00 0.000000000000e+00 0.000000000000e+00
1.810000000000e+02 0.000000000000e+00 0.000000000000e+00 0.000000000000e+00
1.812500000000e+02 0.000000000000e+00 0.000000000000e+00 0.000000000000e+00
1.815000000000e+02 0.000000000000e+00 0.000000000000e+00 0.000000000000e+00
1.817500000000e+02 0.000000000000e+00 0.000000000000e+00 0.000000000000e+00
1.820000000000e+02 0.000000000000e+00 0.000000000000e+00 0.000000000000e+00
1.822500000000e+02 0.000000000000e+00 0.000000000000e+00 0.000000000000e+00
1.825000000000e+02 0.000000000000e+00 0.000000000000e+00 0.000000000000e+00
1.827500000000e+02 0.000000000000e+00 0.000000000000e+00 0.000000000000e+00
1.830000000000e+02 0.000000000000e+00 0.000000000000e+00 0.000000000000e+00
1.832500000000e+02 0.000000000000e+00 0.000000000000e+00 0.000000000000e+00
1.835000000000e+02 0.000000000000e+00 0.000000000000e+00 0.000000000000e+00
1.837500000000e+02 0.000000000000e+00 0.000000000000e+00 0.000000000000e+00
1.840000000000e+02 0.000000000000e+00 0.000000000000e+00 0.000000000000e+00
1.842500000000e+02 0.000000000000e+00 0.000000000000e+00 0.000000000000e+00
1.845000000000e+02 0.000000000000e+00 0.000000000000e+00 0.000000000000e+00
1.847500000000e+02 0.000000000000e+00 0.000000000000e+00 0.000000000000e+00
1.850000000000e+02 0.000000000000e+00 0.000000000000e+00 0.000000000000e+00
1.852500000000e+02 0.000000000000e+00 0.000000000000e+00 0.000000000000e+00
1.855000000000e+02 0.000000000000e+00 0.000000000000e+00 0.000000000000e+00
1.857500000000e+02 0.000000000000e+00 0.000000000000e+00 0.000000000000e+00
1.860000000000e+02 0.000000000000e+00 0.000000000000e+00 0.000000000000e+00
1.862500000000e+02 0.000000000000e+00 0.000000000000e+00 0.000000000000e+00
1.865000000000e+02 0.000000000000e+00 0.000000000000e+00 0.000000000000e+00
1.867500000000e+02 0.000000000000e+00 0.000000000000e+00 0.000000000000e+00
1.870000000000e+02 0.000000000000e+00 0.000000000000e+00 0.000000000000e+00
1.872500000000e+02 0.000000000000e+00 0.000000000000e+00 0.000000000000e+00
1.875000000000e+02 0.000000000000e+00 0.000000000000e+00 0.000000000000e+00
1.877500000000e+02 0.000000000000e+00 0.000000000000e+00 0.000000000000e+00
1.880000000000e+02 0.000000000000e+00 0.000000000000e+00 0.000000000000e+00
1.882500000000e+02 0.000000000000e+00 0.000000000000e+00 0.000000000000e+00
1.885000000000e+02 0.000000000000e+00 0.000000000000e+00 0.000000000000e+00
1.887500000000e+02 0.000000000000e+00 0.000000000000e+00 0.000000000000e+00
1.890000000000e+02 0.000000000000e+00 0.000000000000e+00 0.000000000000e+00
1.892500000000e+02 0.000000000000e+00 0.000000000000e+00 0.000000000000e+00
1.895000000000e+02 0.000000000000e+00 0.000000000000e+00 0.000000000000e+00
1.897500000000e+02 0.000000000000e+00 0.000000000000e+00 0.000000000000e+00
1.900000000000e+02 0.000000000000e+00 0.000000000000e+00 0.000000000000e+00
1.902500000000e+02 0.000000000000e+00 0.000000000000e+00 0.000000000000e+00
1.905000000000e+02 0.000000000000e+00 0.000000000000e+00 0.000000000000e+00
1.907500000000e+02 0.000000000000e+00 0.000000000000e+00 0.000000000000e+00
1.910000000000e+02 0.000000000000e+00 0.000000000000e+00 0.000000000000e+00
1.912500000000e+02 0.000000000000e+00 0.000000000000e+00 0.000000000000e+00
1.915000000000e+02 0.000000000000e+00 0.000000000000e+00 0.000000000000e+00
1.917500000000e+02 0.000000000000e+00 0.000000000000e+00 0.000000000000e+00
1.920000000000e+02 0.000000000000e+00 0.000000000000e+00 0.000000000000e+00
1.922500000000e+02 0.000000000000e+00 0.000000000000e+00 0.000000000000e+00
1.925000000000e+02 0.000000000000e+00 0.000000000000e+00 0.000000000000e+00
1.927500000000e+02 0.000000000000e+00 0.000000000000e+00 0.000000000000e+00
1.930000000000e+02 0.000000000000e+00 0.000000000000e+00 0.000000000000e+00
1.932500000000e+02 0.000000000000e+00 0.000000000000e+00 0.000000000000e+00
1.935000000000e+02 0.000000000000e+00 0.000000000000e+00 0.000000000000e+00
1.937500000000e+02 0.000000000000e+00 0.000000000000e+00 0.000000000000e+00
1.940000000000e+02 0.000000000000e+00 0.000000000000e+00 0.000000000000e+00
1.942500000000e+02 0.000000000000e+00 0.000000000000e+00 0.000000000000e+00
1.945000000000e+02 0.000000000000e+00 0.000000000000e+00 0.000000000000e+00
1.947500000000e+02 0.000000000000e+00 0.000000000000e+00 0.000000000000e+00
1.950000000000e+02 0.000000000000e+00 0.000000000000e+00 0.000000000000e+00
1.952500000000e+02 0.000000000000e+00 0.000000000000e+00 0.000000000000e+00
1.955000000000e+02 0.000000000000e+00 0.000000000000e+00 0.000000000000e+00
1.957500000000e+02 0.000000000000e+00 0.000000000000e+00 0.000000000000e+00
1.960000000000e+02 0.000000000000e+00 0.000000000000e+00 0.000000000000e+00
1.962500000000e+02 0.000000000000e+00 0.000000000000e+00 0.000000000000e+00
1.965000000000e+02 0.000000000000e+00 0.000000000000e+00 0.000000000000e+00
1.967500000000e+02 0.000000000000e+00 0.000000000000e+00 0.000000000000e+00
1.970000000000e+02 0.000000000000e+00 0.000000000000e+00 0.000000000000e+00
1.972500000000e+02 0.000000000000e+00 0.000000000000e+00 0.000000000000e+00
1.975000000000e+02 0.000000000000e+00 0.000000000000e+00 0.000000000000e+00
1.977500000000e+02 0.000000000000e+00 0.000000000000e+00 0.000000000000e+00
1.980000000000e+02 0.000000000000e+00 0.000000000000e+00 0.000000000000e+00
1.982500000000e+02 0.000000000000e+00 0.000000000000e+00 0.000000000000e+00
1.985000000000e+02 0.000000000000e+00 0.000000000000e+00 0.000000000000e+00
1.987500000000e+02 0.000000000000e+00 0.000000000000e+00 0.000000000000e+00
1.990000000000e+02 0.000000000000e+00 0.000000000000e+00 0.000000000000e+00
1.992500000000e+02 0.000000000000e+00 0.000000000000e+00 0.000000000000e+00
1.995000000000e+02 0.000000000000e+00 0.000000000000e+00 0.000000000000e+00
1.997500000000e+02 0.000000000000e+00 0.000000000000e+00 0.000000000000e+00
2.000000000000e+02 0.000000000000e+00 0.000000000000e+00 0.000000000000e+00
2.002500000000e+02 0.000000000000e+00 0.000000000000e+00 0.000000000000e+00
2.005000000000e+02 0.000000000000e+00 0.000000000000e+00 0.000000000000e+00
2.007500000000e+02 0.000000000000e+00 0.000000000000e+00 0.000000000000e+00
2.010000000000e+02 0.000000000000e+00 0.000000000000e+00 0.000000000000e+00
2.012500000000e+02 0.000000000000e+00 0.000000000000e+00 0.000000000000e+00
2.015000000000e+02 0.000000000000e+00 0.000000000000e+00 0.000000000000e+00
2.017500000000e+02 0.000000000000e+00 0.000000000000e+00 0.000000000000e+00
2.020000000000e+02 0.000000000000e+00 0.000000000000e+00 0.000000000000e+00
2.022500000000e+02 0.000000000000e+00 0.000000000000e+00 0.000000000000e+00
2.025000000000e+02 0.000000000000e+00 0.000000000000e+00 0.000000000000e+00
2.027500000000e+02 0.000000000000e+00 0.000000000000e+00 0.000000000000e+00
2.030000000000e+02 0.000000000000e+00 0.000000000000e+00 0.000000000000e+00
2.032500000000e+02 0.000000000000e+00 0.000000000000e+00 0.000000000000e+00
2.035000000000e+02 0.000000000000e+00 0.000000000000e+00 0.000000000000e+00
2.037500000000e+02 0.000000000000e+00 0.000000000000e+00 0.000000000000e+00
2.040000000000e+02 0.000000000000e+00 0.000000000000e+00 0.000000000000e+00
2.042500000000e+02 0.000000000000e+00 0.000000000000e+00 0.000000000000e+00
2.045000000000e+02 0.000000000000e+00 0.000000000000e+00 0.000000000000e+00
2.047500000000e+02 0.000000000000e+00 0.000000000000e+00 0.000000000000e+00
2.050000000000e+02 0.000000000000e+00 0.000000000000e+00 0.000000000000e+00
2.052500000000e+02 0.000000000000e+00 0.000000000000e+00 0.000000000000e+00
2.055000000000e+02 0.000000000000e+00 0.000000000000e+00 0.000000000000e+00
2.057500000000e+02 0.000000000000e+00 0.000000000000e+00 0.000000000000e+00
2.060000000000e+02 0.000000000000e+00 0.000000000000e+00 0.000000000000e+00
2.062500000000e+02 0.000000000000e+00 0.000000000000e+00 0.000000000000e+00
2.065000000000e+02 0.000000000000e+00 0.000000000000e+00 0.000000000000e+00
2.067500000000e+02 0.000000000000e+00 0.000000000000e+00 0.000000000000e+00
2.070000000000e+02 0.000000000000e+00 0.000000000000e+00 0.000000000000e+00
2.072500000000e+02 0.000000000000e+00 0.000000000000e+00 0.000000000000e+00
2.075000000000e+02 0.000000000000e+00 0.000000000000e+00 0.000000000000e+00
2.077500000000e+02 0.000000000000e+00 0.000000000000e+00 0.000000000000e+00
2.080000000000e+02 0.000000000000e+00 0.000000000000e+00 0.000000000000e+00
2.082500000000e+02 0.000000000000e+00 0.000000000000e+00 0.000000000000e+00
2.085000000000e+02 0.000000000000e+00 0.000000000000e+00 0.000000000000e+00
2.087500000000e+02 0.000000000000e+00 0.000000000000e+00 0.000000000000e+00
2.090000000000e+02 0.000000000000e+00 0.000000000000e+00 0.000000000000e+00
2.092500000000e+02 0.000000000000e+00 0.000000000000e+00 0.000000000000e+00
2.095000000000e+02 0.000000000000e+00 0.000000000000e+00 0.000000000000e+00
2.097500000000e+02 0.000000000000e+00 0.000000000000e+00 0.000000000000e+00
2.100000000000e+02 0.000000000000e+00 0.000000000000e+00 0.000000000000e+00
2.102500000000e+02 0.000000000000e+00 0.000000000000e+00 0.000000000000e+00
2.105000000000e+02 0.000000000000e+00 0.000000000000e+00 0.000000000000e+00
2.107500000000e+02 0.000000000000e+00 0.000000000000e+00 0.000000000000e+00
2.110000000000e+02 0.000000000000e+00 0.000000000000e+00 0.000000000000e+00
2.112500000000e+02 0.000000000000e+00 0.000000000000e+00 0.000000000000e+00
2.115000000000e+02 0.000000000000e+00 0.000000000000e+00 0.000000000000e+00
2.117500000000e+02 0.000000000000e+00 0.000000000000e+00 0.000000000000e+00
2.120000000000e+02 0.000000000000e+00 0.000000000000e+00 0.000000000000e+00
2.122500000000e+02 0.000000000000e+00 0.000000000000e+00 0.000000000000e+00
2.125000000000e+02 0.000000000000e+00 0.000000000000e+00 0.000000000000e+00
2.127500000000e+02 0.000000000000e+00 0.000000000000e+00 0.000000000000e+00
2.130000000000e+02 0.000000000000e+00 0.000000000000e+00 0.000000000000e+00
2.132500000000e+02 0.000000000000e+00 0.000000000000e+00 0.000000000000e+00
2.135000000000e+02 0.000000000000e+00 0.000000000000e+00 0.000000000000e+00
2.137500000000e+02 0.000000000000e+00 0.000000000000e+00 0.000000000000e+00
2.140000000000e+02 0.000000000000e+00 0.000000000000e+00 0.000000000000e+00
2.142500000000e+02 0.000000000000e+00 0.000000000000e+00 0.000000000000e+00
2.145000000000e+02 0.000000000000e+00 0.000000000000e+00 0.000000000000e+00
2.147500000000e+02 0.000000000000e+00 0.000000000000e+00 0.000000000000e+00
2.150000000000e+02 0.000000000000e+00 0.000000000000e+00 0.000000000000e+00
2.152500000000e+02 0.000000000000e+00 0.000000000000e+00 0.000000000000e+00
2.155000000000e+02 0.000000000000e+00 0.000000000000e+00 0.000000000000e+00
2.157500000000e+02 0.000000000000e+00 0.000000000000e+00 0.000000000000e+00
2.160000000000e+02 0.000000000000e+00 0.000000000000e+00 0.000000000000e+00
2.162500000000e+02 0.000000000000e+00 0.000000000000e+00 0.000000000000e+00
2.165000000000e+02 0.000000000000e+00 0.000000000000e+00 0.000000000000e+00
2.167500000000e+02 0.000000000000e+00 0.000000000000e+00 0.000000000000e+00
2.170000000000e+02 0.000000000000e+00 0.000000000000e+00 0.000000000000e+00
2.172500000000e+02 0.000000000000e+00 0.000000000000e+00 0.000000000000e+00
2.175000000000e+02 0.000000000000e+00 0.000000000000e+00 0.000000000000e+00
2.177500000000e+02 0.000000000000e+00 0.000000000000e+00 0.000000000000e+00
2.180000000000e+02 0.000000000000e+00 0.000000000000e+00 0.000000000000e+00
2.182500000000e+02 0.000000000000e+00 0.000000000000e+00 0.000000000000e+00
2.185000000000e+02 0.000000000000e+00 0.000000000000e+00 0.000000000000e+00
2.187500000000e+02 0.000000000000e+00 0.000000000000e+00 0.000000000000e+00
2.190000000000e+02 0.000000000000e+00 0.000000000000e+00 0.000000000000e+00
2.192500000000e+02 0.000000000000e+00 0.000000000000e+00 0.000000000000e+00
2.195000000000e+02 0.000000000000e+00 0.000000000000e+00 0.000000000000e+00
2.197500000000e+02 0.000000000000e+00 0.000000000000e+00 0.000000000000e+00
2.200000000000e+02 0.000000000000e+00 0.000000000000e+00 0.000000000000e+00
2.202500000000e+02 0.000000000000e+00 0.000000000000e+00 0.000000000000e+00
2.205000000000e+02 0.000000000000e+00 0.000000000000e+00 0.000000000000e+00
2.207500000000e+02 0.000000000000e+00 0.000000000000e+00 0.000000000000e+00
2.210000000000e+02 0.000000000000e+00 0.000000000000e+00 0.000000000000e+00
2.212500000000e+02 0.000000000000e+00 0.000000000000e+00 0.000000000000e+00
2.215000000000e+02 0.000000000000e+00 0.000000000000e+00 0.000000000000e+00
2.217500000000e+02 0.000000000000e+00 0.000000000000e+00 0.000000000000e+00
2.220000000000e+02 0.000000000000e+00 0.000000000000e+00 0.000000000000e+00
2.222500000000e+02 0.000000000000e+00 0.000000000000e+00 0.000000000000e+00
2.225000000000e+02 0.000000000000e+00 0.000000000000e+00 0.000000000000e+00
2.227500000000e+02 0.000000000000e+00 0.000000000000e+00 0.000000000000e+00
2.230000000000e+02 0.000000000000e+00 0.000000000000e+00 0.000000000000e+00
2.232500000000e+02 0.000000000000e+00 0.000000000000e+00 0.000000000000e+00
2.235000000000e+02 0.000000000000e+00 0.000000000000e+00 0.000000000000e+00
2.237500000000e+02 0.000000000000e+00 0.000000000000e+00 0.000000000000e+00
2.240000000000e+02 0.000000000000e+00 0.000000000000e+00 0.000000000000e+00
2.242500000000e+02 0.000000000000e+00 0.000000000000e+00 0.000000000000e+00
2.245000000000e+02 0.000000000000e+00 0.000000000000e+00 0.000000000000e+00
2.247500000000e+02 0.000000000000e+00 0.000000000000e+00 0.000000000000e+00
2.250000000000e+02 0.000000000000e+00 0.000000000000e+00 0.000000000000e+00
2.252500000000e+02 0.000000000000e+00 0.000000000000e+00 0.000000000000e+00
2.255000000000e+02 0.000000000000e+00 0.000000000000e+00 0.000000000000e+00
2.257500000000e+02 0.000000000000e+00 0.000000000000e+00 0.000000000000e+00
2.260000000000e+02 0.000000000000e+00 0.000000000000e+00 0.000000000000e+00
2.262500000000e+02 0.000000000000e+00 0.000000000000e+00 0.000000000000e+00
2.265000000000e+02 0.000000000000e+00 0.000000000000e+00 0.000000000000e+00
2.267500000000e+02 0.000000000000e+00 0.000000000000e+00 0.000000000000e+00
2.270000000000e+02 0.000000000000e+00 0.000000000000e+00 0.000000000000e+00
2.272500000000e+02 0.000000000000e+00 0.000000000000e+00 0.000000000000e+00
2.275000000000e+02 0.000000000000e+00 0.000000000000e+00 0.000000000000e+00
2.277500000000e+02 0.000000000000e+00 0.000000000000e+00 0.000000000000e+00
2.280000000000e+02 0.000000000000e+00 0.000000000000e+00 0.000000000000e+00
2.282500000000e+02 0.000000000000e+00 0.000000000000e+00 0.000000000000e+00
2.285000000000e+02 0.000000000000e+00 0.000000000000e+00 0.000000000000e+00
2.287500000000e+02 0.000000000000e+00 0.000000000000e+00 0.000000000000e+00
2.290000000000e+02 0.000000000000e+00 0.000000000000e+00 0.000000000000e+00
2.292500000000e+02 0.000000000000e+00 0.000000000000e+00 0.000000000000e+00
2.295000000000e+02 0.000000000000e+00 0.000000000000e+00 0.000000000000e+00
2.297500000000e+02 0.000000000000e+00 0.000000000000e+00 0.000000000000e+00
2.300000000000e+02 0.000000000000e+00 0.000000000000e+00 0.000000000000e+00
2.302500000000e+02 0.000000000000e+00 0.000000000000e+00 0.000000000000e+00
2.305000000000e+02 0.000000000000e+00 0.000000000000e+00 0.000000000000e+00
2.307500000000e+02 0.000000000000e+00 0.000000000000e+00 0.000000000000e+00
2.310000000000e+02 0.000000000000e+00 0.000000000000e+00 0.000000000000e+00
2.312500000000e+02 0.000000000000e+00 0.000000000000e+00 0.000000000000e+00
2.315000000000e+02 0.000000000000e+00 0.000000000000e+00 0.000000000000e+00
2.317500000000e+02 0.000000000000e+00 0.000000000000e+00 0.000000000000e+00
2.320000000000e+02 0.000000000000e+00 0.000000000000e+00 0.000000000000e+00
2.322500000000e+02 0.000000000000e+00 0.000000000000e+00 0.000000000000e+00
2.325000000000e+02 0.000000000000e+00 0.000000000000e+00 0.000000000000e+00
2.327500000000e+02 0.000000000000e+00 0.000000000000e+00 0.000000000000e+00
2.330000000000e+02 0.000000000000e+00 0.000000000000e+00 0.000000000000e+00
2.332500000000e+02 0.000000000000e+00 0.000000000000e+00 0.000000000000e+00
2.335000000000e+02 0.000000000000e+00 0.000000000000e+00 0.000000000000e+00
2.337500000000e+02 0.000000000000e+00 0.000000000000e+00 0.000000000000e+00
2.340000000000e+02 0.000000000000e+00 0.000000000000e+00 0.000000000000e+00
2.342500000000e+02 0.000000000000e+00 0.000000000000e+00 0.000000000000e+00
2.345000000000e+02 0.000000000000e+00 0.000000000000e+00 0.000000000000e+00
2.347500000000e+02 0.000000000000e+00 0.000000000000e+00 0.000000000000e+00
2.350000000000e+02 0.000000000000e+00 0.000000000000e+00 0.000000000000e+00
2.352500000000e+02 0.000000000000e+00 0.000000000000e+00 0.000000000000e+00
2.355000000000e+02 0.000000000000e+00 0.000000000000e+00 0.000000000000e+00
2.357500000000e+02 0.000000000000e+00 0.000000000000e+00 0.000000000000e+00
2.360000000000e+02 0.000000000000e+00 0.000000000000e+00 0.000000000000e+00
2.362500000000e+02 0.000000000000e+00 0.000000000000e+00 0.000000000000e+00
2.365000000000e+02 0.000000000000e+00 0.000000000000e+00 0.000000000000e+00
2.367500000000e+02 0.000000000000e+00 0.000000000000e+00 0.000000000000e+00
2.370000000000e+02 0.000000000000e+00 0.000000000000e+00 0.000000000000e+00
2.372500000000e+02 0.000000000000e+00 0.000000000000e+00 0.000000000000e+00
2.375000000000e+02 0.000000000000e+00 0.000000000000e+00 0.000000000000e+00
2.377500000000e+02 0.000000000000e+00 0.000000000000e+00 0.000000000000e+00
2.380000000000e+02 0.000000000000e+00 0.000000000000e+00 0.000000000000e+00
2.382500000000e+02 0.000000000000e+00 0.000000000000e+00 0.000000000000e+00
2.385000000000e+02 0.000000000000e+00 0.000000000000e+00 0.000000000000e+00
2.387500000000e+02 0.000000000000e+00 0.000000000000e+00 0.000000000000e+00
2.390000000000e+02 0.000000000000e+00 0.000000000000e+00 0.000000000000e+00
2.392500000000e+02 0.000000000000e+00 0.000000000000e+00 0.000000000000e+00
2.395000000000e+02 0.000000000000e+00 0.000000000000e+00 0.000000000000e+00
2.397500000000e+02 0.000000000000e+00 0.000000000000e+00 0.000000000000e+00
2.400000000000e+02 0.000000000000e+00 0.000000000000e+00 0.000000000000e+00
2.402500000000e+02 0.000000000000e+00 0.000000000000e+00 0.000000000000e+00
2.405000000000e+02 0.000000000000e+00 0.000000000000e+00 0.000000000000e+00
2.407500000000e+02 0.000000000000e+00 0.000000000000e+00 0.000000000000e+00
2.410000000000e+02 0.000000000000e+00 0.000000000000e+00 0.000000000000e+00
2.412500000000e+02 0.000000000000e+00 0.000000000000e+00 0.000000000000e+00
2.415000000000e+02 0.000000000000e+00 0.000000000000e+00 0.000000000000e+00
2.417500000000e+02 0.000000000000e+00 0.000000000000e+00 0.000000000000e+00
2.420000000000e+02 0.000000000000e+00 0.000000000000e+00 0.000000000000e+00
2.422500000000e+02 0.000000000000e+00 0.000000000000e+00 0.000000000000e+00
2.425000000000e+02 0.000000000000e+00 0.000000000000e+00 0.000000000000e+00
2.427500000000e+02 0.000000000000e+00 0.000000000000e+00 0.000000000000e+00
2.430000000000e+02 0.000000000000e+00 0.000000000000e+00 0.000000000000e+00
2.432500000000e+02 0.000000000000e+00 0.000000000000e+00 0.000000000000e+00
2.435000000000e+02 0.000000000000e+00 0.000000000000e+00 0.000000000000e+00
2.437500000000e+02 0.000000000000e+00 0.000000000000e+00 0.000000000000e+00
2.440000000000e+02 0.000000000000e+00 0.000000000000e+00 0.000000000000e+00
2.442500000000e+02 0.000000000000e+00 0.000000000000e+00 0.000000000000e+00
2.445000000000e+02 0.000000000000e+00 0.000000000000e+00 0.000000000000e+00
2.447500000000e+02 0.000000000000e+00 0.000000000000e+00 0.000000000000e+00
2.450000000000e+02 0.000000000000e+00 0.000000000000e+00 0.000000000000e+00
2.452500000000e+02 0.000000000000e+00 0.000000000000e+00 0.000000000000e+00
2.455000000000e+02 0.000000000000e+00 0.000000000000e+00 0.000000000000e+00
2.457500000000e+02 0.000000000000e+00 0.000000000000e+00 0.000000000000e+00
2.460000000000e+02 0.000000000000e+00 0.000000000000e+00 0.000000000000e+00
2.462500000000e+02 0.000000000000e+00 0.000000000000e+00 0.000000000000e+00
2.465000000000e+02 0.000000000000e+00 0.000000000000e+00 0.000000000000e+00
2.467500000000e+02 0.000000000000e+00 0.000000000000e+00 0.000000000000e+00
2.470000000000e+02 0.000000000000e+00 0.000000000000e+00 0.000000000000e+00
2.472500000000e+02 0.000000000000e+00 0.000000000000e+00 0.000000000000e+00
2.475000000000e+02 0.000000000000e+00 0.000000000000e+00 0.000000000000e+00
2.477500000000e+02 0.000000000000e+00 0.000000000000e+00 0.000000000000e+00
2.480000000000e+02 0.000000000000e+00 0.000000000000e+00 0.000000000000e+00
2.482500000000e+02 0.000000000000e+00 0.000000000000e+00 0.000000000000e+00
2.485000000000e+02 0.000000000000e+00 0.000000000000e+00 0.000000000000e+00
2.487500000000e+02 0.000000000000e+00 0.000000000000e+00 0.000000000000e+00
2.490000000000e+02 0.000000000000e+00 0.000000000000e+00 0.000000000000e+00
2.492500000000e+02 0.000000000000e+00 0.000000000000e+00 0.000000000000e+00
2.495000000000e+02 0.000000000000e+00 0.000000000000e+00 0.000000000000e+00
2.497500000000e+02 0.000000000000e+00 0.000000000000e+00 0.000000000000e+00
2.500000000000e+02 0.000000000000e+00 0.000000000000e+00 0.000000000000e+00
2.502500000000e+02 0.000000000000e+00 0.000000000000e+00 0.000000000000e+00
2.505000000000e+02 0.000000000000e+00 0.000000000000e+00 0.000000000000e+00
2.507500000000e+02 0.000000000000e+00 0.000000000000e+00 0.000000000000e+00
2.510000000000e+02 0.000000000000e+00 0.000000000000e+00 0.000000000000e+00
2.512500000000e+02 0.000000000000e+00 0.000000000000e+00 0.000000000000e+00
2.515000000000e+02 0.000000000000e+00 0.000000000000e+00 0.000000000000e+00
2.517500000000e+02 0.000000000000e+00 0.000000000000e+00 0.000000000000e+00
2.520000000000e+02 0.000000000000e+00 0.000000000000e+00 0.000000000000e+00
2.522500000000e+02 0.000000000000e+00 0.000000000000e+00 0.000000000000e+00
2.525000000000e+02 0.000000000000e+00 0.000000000000e+00 0.000000000000e+00
2.527500000000e+02 0.000000000000e+00 0.000000000000e+00 0.000000000000e+00
2.530000000000e+02 0.000000000000e+00 0.000000000000e+00 0.000000000000e+00
2.532500000000e+02 0.000000000000e+00 0.000000000000e+00 0.000000000000e+00
2.535000000000e+02 0.000000000000e+00 0.000000000000e+00 0.000000000000e+00
2.537500000000e+02 0.000000000000e+00 0.000000000000e+00 0.000000000000e+00
2.540000000000e+02 0.000000000000e+00 0.000000000000e+00 0.000000000000e+00
2.542500000000e+02 0.000000000000e+00 0.000000000000e+00 0.000000000000e+00
2.545000000000e+02 0.000000000000e+00 0.000000000000e+00 0.000000000000e+00
2.547500000000e+02 0.000000000000e+00 0.000000000000e+00 0.000000000000e+00
2.550000000000e+02 0.000000000000e+00 0.000000000000e+00 0.000000000000e+00
2.552500000000e+02 0.000000000000e+00 0.000000000000e+00 0.000000000000e+00
2.555000000000e+02 0.000000000000e+00 0.000000000000e+00 0.000000000000e+00
2.557500000000e+02 0.000000000000e+00 0.000000000000e+00 0.000000000000e+00
2.560000000000e+02 0.000000000000e+00 0.000000000000e+00 0.000000000000e+00
2.562500000000e+02 0.000000000000e+00 0.000000000000e+00 0.000000000000e+00
2.565000000000e+02 0.000000000000e+00 0.000000000000e+00 0.000000000000e+00
2.567500000000e+02 0.000000000000e+00 0.000000000000e+00 0.000000000000e+00
2.570000000000e+02 0.000000000000e+00 0.000000000000e+00 0.000000000000e+00
2.572500000000e+02 0.000000000000e+00 0.000000000000e+00 0.000000000000e+00
2.575000000000e+02 0.000000000000e+00 0.000000000000e+00 0.000000000000e+00
2.577500000000e+02 0.000000000000e+00 0.000000000000e+00 0.000000000000e+00
2.580000000000e+02 0.000000000000e+00 0.000000000000e+00 0.000000000000e+00
2.582500000000e+02 0.000000000000e+00 0.000000000000e+00 0.000000000000e+00
2.585000000000e+02 0.000000000000e+00 0.000000000000e+00 0.000000000000e+00
2.587500000000e+02 0.000000000000e+00 0.000000000000e+00 0.000000000000e+00
2.590000000000e+02 0.000000000000e+00 0.000000000000e+00 0.000000000000e+00
2.592500000000e+02 0.000000000000e+00 0.000000000000e+00 0.000000000000e+00
2.595000000000e+02 0.000000000000e+00 0.000000000000e+00 0.000000000000e+00
2.597500000000e+02 0.000000000000e+00 0.000000000000e+00 0.000000000000e+00
2.600000000000e+02 0.000000000000e+00 0.000000000000e+00 0.000000000000e+00
2.602500000000e+02 0.000000000000e+00 0.000000000000e+00 0.000000000000e+00
2.605000000000e+02 0.000000000000e+00 0.000000000000e+00 0.000000000000e+00
2.607500000000e+02 0.000000000000e+00 0.000000000000e+00 0.000000000000e+00
2.610000000000e+02 0.000000000000e+00 0.000000000000e+00 0.000000000000e+00
2.612500000000e+02 0.000000000000e+00 0.000000000000e+00 0.000000000000e+00
2.615000000000e+02 0.000000000000e+00 0.000000000000e+00 0.000000000000e+00
2.617500000000e+02 0.000000000000e+00 0.000000000000e+00 0.000000000000e+00
2.620000000000e+02 0.000000000000e+00 0.000000000000e+00 0.000000000000e+00
2.622500000000e+02 0.000000000000e+00 0.000000000000e+00 0.000000000000e+00
2.625000000000e+02 0.000000000000e+00 0.000000000000e+00 0.000000000000e+00
2.627500000000e+02 0.000000000000e+00 0.000000000000e+00 0.000000000000e+00
2.630000000000e+02 0.000000000000e+00 0.000000000000e+00 0.000000000000e+00
2.632500000000e+02 0.000000000000e+00 0.000000000000e+00 0.000000000000e+00
2.635000000000e+02 0.000000000000e+00 0.000000000000e+00 0.000000000000e+00
2.637500000000e+02 0.000000000000e+00 0.000000000000e+00 0.000000000000e+00
2.640000000000e+02 0.000000000000e+00 0.000000000000e+00 0.000000000000e+00
2.642500000000e+02 0.000000000000e+00 0.000000000000e+00 0.000000000000e+00
2.645000000000e+02 0.000000000000e+00 0.000000000000e+00 0.000000000000e+00
2.647500000000e+02 0.000000000000e+00 0.000000000000e+00 0.000000000000e+00
2.650000000000e+02 0.000000000000e+00 0.000000000000e+00 0.000000000000e+00
2.652500000000e+02 0.000000000000e+00 0.000000000000e+00 0.000000000000e+00
2.655000000000e+02 0.000000000000e+00 0.000000000000e+00 0.000000000000e+00
2.657500000000e+02 0.000000000000e+00 0.000000000000e+00 0.000000000000e+00
2.660000000000e+02 0.000000000000e+00 0.000000000000e+00 0.000000000000e+00
2.662500000000e+02 0.000000000000e+00 0.000000000000e+00 0.000000000000e+00
2.665000000000e+02 0.000000000000e+00 0.000000000000e+00 0.000000000000e+00
2.667500000000e+02 0.000000000000e+00 0.000000000000e+00 0.000000000000e+00
2.670000000000e+02 0.000000000000e+00 0.000000000000e+00 0.000000000000e+00
2.672500000000e+02 0.000000000000e+00 0.000000000000e+00 0.000000000000e+00
2.675000000000e+02 0.000000000000e+00 0.000000000000e+00 0.000000000000e+00
2.677500000000e+02 0.000000000000e+00 0.000000000000e+00 0.000000000000e+00
2.680000000000e+02 0.000000000000e+00 0.000000000000e+00 0.000000000000e+00
2.682500000000e+02 0.000000000000e+00 0.000000000000e+00 0.000000000000e+00
2.685000000000e+02 0.000000000000e+00 0.000000000000e+00 0.000000000000e+00
2.687500000000e+02 0.000000000000e+00 0.000000000000e+00 0.000000000000e+00
2.690000000000e+02 0.000000000000e+00 0.000000000000e+00 0.000000000000e+00
2.692500000000e+02 0.000000000000e+00 0.000000000000e+00 0.000000000000e+00
2.695000000000e+02 0.000000000000e+00 0.000000000000e+00 0.000000000000e+00
2.697500000000e+02 0.000000000000e+00 0.000000000000e+00 0.000000000000e+00
2.700000000000e+02 0.000000000000e+00 0.000000000000e+00 0.000000000000e+00
2.702500000000e+02 0.000000000000e+00 0.000000000000e+00 0.000000000000e+00
2.705000000000e+02 0.000000000000e+00 0.000000000000e+00 0.000000000000e+00
2.707500000000e+02 0.000000000000e+00 0.000000000000e+00 0.000000000000e+00
2.710000000000e+02 0.000000000000e+00 0.000000000000e+00 0.000000000000e+00
2.712500000000e+02 0.000000000000e+00 0.000000000000e+00 0.000000000000e+00
2.715000000000e+02 0.000000000000e+00 0.000000000000e+00 0.000000000000e+00
2.717500000000e+02 0.000000000000e+00 0.000000000000e+00 0.000000000000e+00
2.720000000000e+02 0.000000000000e+00 0.000000000000e+00 0.000000000000e+00
2.722500000000e+02 0.000000000000e+00 0.000000000000e+00 0.000000000000e+00
2.725000000000e+02 0.000000000000e+00 0.000000000000e+00 0.000000000000e+00
2.727500000000e+02 0.000000000000e+00 0.000000000000e+00 0.000000000000e+00
2.730000000000e+02 0.000000000000e+00 0.000000000000e+00 0.000000000000e+00
2.732500000000e+02 0.000000000000e+00 0.000000000000e+00 0.000000000000e+00
2.735000000000e+02 0.000000000000e+00 0.000000000000e+00 0.000000000000e+00
2.737500000000e+02 0.000000000000e+00 0.000000000000e+00 0.000000000000e+00
2.740000000000e+02 0.000000000000e+00 0.000000000000e+00 0.000000000000e+00
2.742500000000e+02 0.000000000000e+00 0.000000000000e+00 0.000000000000e+00
2.745000000000e+02 0.000000000000e+00 0.000000000000e+00 0.000000000000e+00
2.747500000000e+02 0.000000000000e+00 0.000000000000e+00 0.000000000000e+00
2.750000000000e+02 0.000000000000e+00 0.000000000000e+00 0.000000000000e+00
2.752500000000e+02 0.000000000000e+00 0.000000000000e+00 0.000000000000e+00
2.755000000000e+02 0.000000000000e+00 0.000000000000e+00 0.000000000000e+00
2.757500000000e+02 0.000000000000e+00 0.000000000000e+00 0.000000000000e+00
2.760000000000e+02 0.000000000000e+00 0.000000000000e+00 0.000000000000e+00
2.762500000000e+02 0.000000000000e+00 0.000000000000e+00 0.000000000000e+00
2.765000000000e+02 0.000000000000e+00 0.000000000000e+00 0.000000000000e+00
2.767500000000e+02 0.000000000000e+00 0.000000000000e+00 0.000000000000e+00
2.770000000000e+02 0.000000000000e+00 0.000000000000e+00 0.000000000000e+00
2.772500000000e+02 0.000000000000e+00 0.000000000000e+00 0.000000000000e+00
2.775000000000e+02 0.000000000000e+00 0.000000000000e+00 0.000000000000e+00
2.777500000000e+02 0.000000000000e+00 0.000000000000e+00 0.000000000000e+00
2.780000000000e+02 0.000000000000e+00 0.000000000000e+00 0.000000000000e+00
2.782500000000e+02 0.000000000000e+00 0.000000000000e+00 0.000000000000e+00
2.785000000000e+02 0.000000000000e+00 0.000000000000e+00 0.000000000000e+00
2.787500000000e+02 0.000000000000e+00 0.000000000000e+00 0.000000000000e+00
2.790000000000e+02 0.000000000000e+00 0.000000000000e+00 0.000000000000e+00
2.792500000000e+02 0.000000000000e+00 0.000000000000e+00 0.000000000000e+00
2.795000000000e+02 0.000000000000e+00 0.000000000000e+00 0.000000000000e+00
2.797500000000e+02 0.000000000000e+00 0.000000000000e+00 0.000000000000e+00
2.800000000000e+02 0.000000000000e+00 0.000000000000e+00 0.000000000000e+00
2.802500000000e+02 0.000000000000e+00 0.000000000000e+00 0.000000000000e+00
2.805000000000e+02 0.000000000000e+00 0.000000000000e+00 0.000000000000e+00
2.807500000000e+02 0.000000000000e+00 0.000000000000e+00 0.000000000000e+00
2.810000000000e+02 0.000000000000e+00 0.000000000000e+00 0.000000000000e+00
2.812500000000e+02 0.000000000000e+00 0.000000000000e+00 0.000000000000e+00
2.815000000000e+02 0.000000000000e+00 0.000000000000e+00 0.000000000000e+00
2.817500000000e+02 0.000000000000e+00 0.000000000000e+00 0.000000000000e+00
2.820000000000e+02 0.000000000000e+00 0.000000000000e+00 0.000000000000e+00
2.822500000000e+02 0.000000000000e+00 0.000000000000e+00 0.000000000000e+00
2.825000000000e+02 0.000000000000e+00 0.000000000000e+00 0.000000000000e+00
2.827500000000e+02 0.000000000000e+00 0.000000000000e+00 0.000000000000e+00
2.830000000000e+02 0.000000000000e+00 0.000000000000e+00 0.000000000000e+00
2.832500000000e+02 0.000000000000e+00 0.000000000000e+00 0.000000000000e+00
2.835000000000e+02 0.000000000000e+00 0.000000000000e+00 0.000000000000e+00
2.837500000000e+02 0.000000000000e+00 0.000000000000e+00 0.000000000000e+00
2.840000000000e+02 0.000000000000e+00 0.000000000000e+00 0.000000000000e+00
2.842500000000e+02 0.000000000000e+00 0.000000000000e+00 0.000000000000e+00
2.845000000000e+02 0.000000000000e+00 0.000000000000e+00 0.000000000000e+00
2.847500000000e+02 0.000000000000e+00 0.000000000000e+00 0.000000000000e+00
2.850000000000e+02 0.000000000000e+00 0.000000000000e+00 0.000000000000e+00
2.852500000000e+02 0.000000000000e+00 0.000000000000e+00 0.000000000000e+00
2.855000000000e+02 0.000000000000e+00 0.000000000000e+00 0.000000000000e+00
2.857500000000e+02 0.000000000000e+00 0.000000000000e+00 0.000000000000e+00
2.860000000000e+02 0.000000000000e+00 0.000000000000e+00 0.000000000000e+00
2.862500000000e+02 0.000000000000e+00 0.000000000000e+00 0.000000000000e+00
2.865000000000e+02 0.000000000000e+00 0.000000000000e+00 0.000000000000e+00
2.867500000000e+02 0.000000000000e+00 0.000000000000e+00 0.000000000000e+00
2.870000000000e+02 0.000000000000e+00 0.000000000000e+00 0.000000000000e+00
2.872500000000e+02 0.000000000000e+00 0.000000000000e+00 0.000000000000e+00
2.875000000000e+02 0.000000000000e+00 0.000000000000e+00 0.000000000000e+00
2.877500000000e+02 0.000000000000e+00 0.000000000000e+00 0.000000000000e+00
2.880000000000e+02 0.000000000000e+00 0.000000000000e+00 0.000000000000e+00
2.882500000000e+02 0.000000000000e+00 0.000000000000e+00 0.000000000000e+00
2.885000000000e+02 0.000000000000e+00 0.000000000000e+00 0.000000000000e+00
2.887500000000e+02 0.000000000000e+00 0.000000000000e+00 0.000000000000e+00
2.890000000000e+02 0.000000000000e+00 0.000000000000e+00 0.000000000000e+00
2.892500000000e+02 0.000000000000e+00 0.000000000000e+00 0.000000000000e+00
2.895000000000e+02 0.000000000000e+00 0.000000000000e+00 0.000000000000e+00
2.897500000000e+02 0.000000000000e+00 0.000000000000e+00 0.000000000000e+00
2.900000000000e+02 0.000000000000e+00 0.000000000000e+00 0.000000000000e+00
2.902500000000e+02 0.000000000000e+00 0.000000000000e+00 0.000000000000e+00
2.905000000000e+02 0.000000000000e+00 0.000000000000e+00 0.000000000000e+00
2.907500000000e+02 0.000000000000e+00 0.000000000000e+00 0.000000000000e+00
2.910000000000e+02 0.000000000000e+00 0.000000000000e+00 0.000000000000e+00
2.912500000000e+02 0.000000000000e+00 0.000000000000e+00 0.000000000000e+00
2.915000000000e+02 0.000000000000e+00 0.000000000000e+00 0.000000000000e+00
2.917500000000e+02 0.000000000000e+00 0.000000000000e+00 0.000000000000e+00
2.920000000000e+02 0.000000000000e+00 0.000000000000e+00 0.000000000000e+00
2.922500000000e+02 0.000000000000e+00 0.000000000000e+00 0.000000000000e+00
2.925000000000e+02 0.000000000000e+00 0.000000000000e+00 0.000000000000e+00
2.927500000000e+02 0.000000000000e+00 0.000000000000e+00 0.000000000000e+00
2.930000000000e+02 0.000000000000e+00 0.000000000000e+00 0.000000000000e+00
2.932500000000e+02 0.000000000000e+00 0.000000000000e+00 0.000000000000e+00
2.935000000000e+02 0.000000000000e+00 0.000000000000e+00 0.000000000000e+00
2.937500000000e+02 0.000000000000e+00 0.000000000000e+00 0.000000000000e+00
2.940000000000e+02 0.000000000000e+00 0.000000000000e+00 0.000000000000e+00
2.942500000000e+02 0.000000000000e+00 0.000000000000e+00 0.000000000000e+00
2.945000000000e+02 0.000000000000e+00 0.000000000000e+00 0.000000000000e+00
2.947500000000e+02 0.000000000000e+00 0.000000000000e+00 0.000000000000e+00
2.950000000000e+02 0.000000000000e+00 0.000000000000e+00 0.000000000000e+00
2.952500000000e+02 0.000000000000e+00 0.000000000000e+00 0.000000000000e+00
2.955000000000e+02 0.000000000000e+00 0.000000000000e+00 0.000000000000e+00
2.957500000000e+02 0.000000000000e+00 0.000000000000e+00 0.000000000000e+00
2.960000000000e+02 0.000000000000e+00 0.000000000000e+00 0.000000000000e+00
2.962500000000e+02 0.000000000000e+00 0.000000000000e+00 0.000000000000e+00
2.965000000000e+02 0.000000000000e+00 0.000000000000e+00 0.000000000000e+00
2.967500000000e+02 0.000000000000e+00 0.000000000000e+00 0.000000000000e+00
2.970000000000e+02 0.000000000000e+00 0.000000000000e+00 0.000000000000e+00
2.972500000000e+02 0.000000000000e+00 0.000000000000e+00 0.000000000000e+00
2.975000000000e+02 0.000000000000e+00 0.000000000000e+00 0.000000000000e+00
2.977500000000e+02 0.000000000000e+00 0.000000000000e+00 0.000000000000e+00
2.980000000000e+02 0.000000000000e+00 0.000000000000e+00 0.000000000000e+00
2.982500000000e+02 0.000000000000e+00 0.000000000000e+00 0.000000000000e+00
2.985000000000e+02 0.000000000000e+00 0.000000000000e+00 0.000000000000e+00
2.987500000000e+02 0.000000000000e+00 0.000000000000e+00 0.000000000000e+00
2.990000000000e+02 0.000000000000e+00 0.000000000000e+00 0.000000000000e+00
2.992500000000e+02 0.000000000000e+00 0.000000000000e+00 0.000000000000e+00
2.995000000000e+02 0.000000000000e+00 0.000000000000e+00 0.000000000000e+00
2.997500000000e+02 0.000000000000e+00 0.000000000000e+00 0.000000000000e+00
3.000000000000e+02 0.000000000000e+00 0.000000000000e+00 0.000000000000e+00
3.002500000000e+02 0.000000000000e+00 0.000000000000e+00 0.000000000000e+00
3.005000000000e+02 0.000000000000e+00 0.000000000000e+00 0.000000000000e+00
3.007500000000e+02 0.000000000000e+00 0.000000000000e+00 0.000000000000e+00
3.010000000000e+02 0.000000000000e+00 0.000000000000e+00 0.000000000000e+00
3.012500000000e+02 0.000000000000e+00 0.000000000000e+00 0.000000000000e+00
3.015000000000e+02 0.000000000000e+00 0.000000000000e+00 0.000000000000e+00
3.017500000000e+02 0.000000000000e+00 0.000000000000e+00 0.000000000000e+00
3.020000000000e+02 0.000000000000e+00 0.000000000000e+00 0.000000000000e+00
3.022500000000e+02 0.000000000000e+00 0.000000000000e+00 0.000000000000e+00
3.025000000000e+02 0.000000000000e+00 0.000000000000e+00 0.000000000000e+00
3.027500000000e+02 0.000000000000e+00 0.000000000000e+00 0.000000000000e+00
3.030000000000e+02 0.000000000000e+00 0.000000000000e+00 0.000000000000e+00
3.032500000000e+02 0.000000000000e+00 0.000000000000e+00 0.000000000000e+00
3.035000000000e+02 0.000000000000e+00 0.000000000000e+00 0.000000000000e+00
3.037500000000e+02 0.000000000000e+00 0.000000000000e+00 0.000000000000e+00
3.040000000000e+02 0.000000000000e+00 0.000000000000e+00 0.000000000000e+00
3.042500000000e+02 0.000000000000e+00 0.000000000000e+00 0.000000000000e+00
3.045000000000e+02 0.000000000000e+00 0.000000000000e+00 0.000000000000e+00
3.047500000000e+02 0.000000000000e+00 0.000000000000e+00 0.000000000000e+00
3.050000000000e+02 0.000000000000e+00 0.000000000000e+00 0.000000000000e+00
3.052500000000e+02 0.000000000000e+00 0.000000000000e+00 0.000000000000e+00
3.055000000000e+02 0.000000000000e+00 0.000000000000e+00 0.000000000000e+00
3.057500000000e+02 0.000000000000e+00 0.000000000000e+00 0.000000000000e+00
3.060000000000e+02 0.000000000000e+00 0.000000000000e+00 0.000000000000e+00
3.062500000000e+02 0.000000000000e+00 0.000000000000e+00 0.000000000000e+00
3.065000000000e+02 0.000000000000e+00 0.000000000000e+00 0.000000000000e+00
3.067500000000e+02 0.000000000000e+00 0.000000000000e+00 0.000000000000e+00
3.070000000000e+02 0.000000000000e+00 0.000000000000e+00 0.000000000000e+00
3.072500000000e+02 0.000000000000e+00 0.000000000000e+00 0.000000000000e+00
3.075000000000e+02 0.000000000000e+00 0.000000000000e+00 0.000000000000e+00
3.077500000000e+02 0.000000000000e+00 0.000000000000e+00 0.000000000000e+00
3.080000000000e+02 0.000000000000e+00 0.000000000000e+00 0.000000000000e+00
3.082500000000e+02 0.000000000000e+00 0.000000000000e+00 0.000000000000e+00
3.085000000000e+02 0.000000000000e+00 0.000000000000e+00 0.000000000000e+00
3.087500000000e+02 0.000000000000e+00 0.000000000000e+00 0.000000000000e+00
3.090000000000e+02 0.000000000000e+00 0.000000000000e+00 0.000000000000e+00
3.092500000000e+02 0.000000000000e+00 0.000000000000e+00 0.000000000000e+00
3.095000000000e+02 0.000000000000e+00 0.000000000000e+00 0.000000000000e+00
3.097500000000e+02 0.000000000000e+00 0.000000000000e+00 0.000000000000e+00
3.100000000000e+02 0.000000000000e+00 0.000000000000e+00 0.000000000000e+00
3.102500000000e+02 0.000000000000e+00 0.000000000000e+00 0.000000000000e+00
3.105000000000e+02 0.000000000000e+00 0.000000000000e+00 0.000000000000e+00
3.107500000000e+02 0.000000000000e+00 0.000000000000e+00 0.000000000000e+00
3.110000000000e+02 0.000000000000e+00 0.000000000000e+00 0.000000000000e+00
3.112500000000e+02 0.000000000000e+00 0.000000000000e+00 0.000000000000e+00
3.115000000000e+02 0.000000000000e+00 0.000000000000e+00 0.000000000000e+00
3.117500000000e+02 0.000000000000e+00 0.000000000000e+00 0.000000000000e+00
3.120000000000e+02 0.000000000000e+00 0.000000000000e+00 0.000000000000e+00
3.122500000000e+02 0.000000000000e+00 0.000000000000e+00 0.000000000000e+00
3.125000000000e+02 0.000000000000e+00 0.000000000000e+00 0.000000000000e+00
3.127500000000e+02 0.000000000000e+00 0.000000000000e+00 0.000000000000e+00
3.130000000000e+02 0.000000000000e+00 0.000000000000e+00 0.000000000000e+00
3.132500000000e+02 0.000000000000e+00 0.000000000000e+00 0.000000000000e+00
3.135000000000e+02 0.000000000000e+00 0.000000000000e+00 0.000000000000e+00
3.137500000000e+02 0.000000000000e+00 0.000000000000e+00 0.000000000000e+00
3.140000000000e+02 0.000000000000e+00 0.000000000000e+00 0.000000000000e+00
3.142500000000e+02 0.000000000000e+00 0.000000000000e+00 0.000000000000e+00
3.145000000000e+02 0.000000000000e+00 0.000000000000e+00 0.000000000000e+00
3.147500000000e+02 0.000000000000e+00 0.000000000000e+00 0.000000000000e+00
3.150000000000e+02 0.000000000000e+00 0.000000000000e+00 0.000000000000e+00
3.152500000000e+02 0.000000000000e+00 0.000000000000e+00 0.000000000000e+00
3.155000000000e+02 0.000000000000e+00 0.000000000000e+00 0.000000000000e+00
3.157500000000e+02 0.000000000000e+00 0.000000000000e+00 0.000000000000e+00
3.160000000000e+02 0.000000000000e+00 0.000000000000e+00 0.000000000000e+00
3.162500000000e+02 0.000000000000e+00 0.000000000000e+00 0.000000000000e+00
3.165000000000e+02 0.000000000000e+00 0.000000000000e+00 0.000000000000e+00
3.167500000000e+02 0.000000000000e+00 0.000000000000e+00 0.000000000000e+00
3.170000000000e+02 0.000000000000e+00 0.000000000000e+00 0.000000000000e+00
3.172500000000e+02 0.000000000000e+00 0.000000000000e+00 0.000000000000e+00
3.175000000000e+02 0.000000000000e+00 0.000000000000e+00 0.000000000000e+00
3.177500000000e+02 0.000000000000e+00 0.000000000000e+00 0.000000000000e+00
3.180000000000e+02 0.000000000000e+00 0.000000000000e+00 0.000000000000e+00
3.182500000000e+02 0.000000000000e+00 0.000000000000e+00 0.000000000000e+00
3.185000000000e+02 0.000000000000e+00 0.000000000000e+00 0.000000000000e+00
3.187500000000e+02 0.000000000000e+00 0.000000000000e+00 0.000000000000e+00
3.190000000000e+02 0.000000000000e+00 0.000000000000e+00 0.000000000000e+00
3.192500000000e+02 0.000000000000e+00 0.000000000000e+00 0.000000000000e+00
3.195000000000e+02 0.000000000000e+00 0.000000000000e+00 0.000000000000e+00
3.197500000000e+02 0.000000000000e+00 0.000000000000e+00 0.000000000000e+00
3.200000000000e+02 0.000000000000e+00 0.000000000000e+00 0.000000000000e+00
3.202500000000e+02 0.000000000000e+00 0.000000000000e+00 0.000000000000e+00
3.205000000000e+02 0.000000000000e+00 0.000000000000e+00 0.000000000000e+00
3.207500000000e+02 0.000000000000e+00 0.000000000000e+00 0.000000000000e+00
3.210000000000e+02 0.000000000000e+00 0.000000000000e+00 0.000000000000e+00
3.212500000000e+02 0.000000000000e+00 0.000000000000e+00 0.000000000000e+00
3.215000000000e+02 0.000000000000e+00 0.000000000000e+00 0.000000000000e+00
3.217500000000e+02 0.000000000000e+00 0.000000000000e+00 0.000000000000e+00
3.220000000000e+02 0.000000000000e+00 0.000000000000e+00 0.000000000000e+00
3.222500000000e+02 0.000000000000e+00 0.000000000000e+00 0.000000000000e+00
3.225000000000e+02 0.000000000000e+00 0.000000000000e+00 0.000000000000e+00
3.227500000000e+02 0.000000000000e+00 0.000000000000e+00 0.000000000000e+00
3.230000000000e+02 0.000000000000e+00 0.000000000000e+00 0.000000000000e+00
3.232500000000e+02 0.000000000000e+00 0.000000000000e+00 0.000000000000e+00
3.235000000000e+02 0.000000000000e+00 0.000000000000e+00 0.000000000000e+00
3.237500000000e+02 0.000000000000e+00 0.000000000000e+00 0.000000000000e+00
3.240000000000e+02 0.000000000000e+00 0.000000000000e+00 0.000000000000e+00
3.242500000000e+02 0.000000000000e+00 0.000000000000e+00 0.000000000000e+00
3.245000000000e+02 0.000000000000e+00 0.000000000000e+00 0.000000000000e+00
3.247500000000e+02 0.000000000000e+00 0.000000000000e+00 0.000000000000e+00
3.250000000000e+02 0.000000000000e+00 0.000000000000e+00 0.000000000000e+00
3.252500000000e+02 0.000000000000e+00 0.000000000000e+00 0.000000000000e+00
3.255000000000e+02 0.000000000000e+00 0.000000000000e+00 0.000000000000e+00
3.257500000000e+02 0.000000000000e+00 0.000000000000e+00 0.000000000000e+00
3.260000000000e+02 0.000000000000e+00 0.000000000000e+00 0.000000000000e+00
3.262500000000e+02 0.000000000000e+00 0.000000000000e+00 0.000000000000e+00
3.265000000000e+02 0.000000000000e+00 0.000000000000e+00 0.000000000000e+00
3.267500000000e+02 0.000000000000e+00 0.000000000000e+00 0.000000000000e+00
3.270000000000e+02 0.000000000000e+00 0.000000000000e+00 0.000000000000e+00
3.272500000000e+02 0.000000000000e+00 0.000000000000e+00 0.000000000000e+00
3.275000000000e+02 0.000000000000e+00 0.000000000000e+00 0.000000000000e+00
3.277500000000e+02 0.000000000000e+00 0.000000000000e+00 0.000000000000e+00
3.280000000000e+02 0.000000000000e+00 0.000000000000e+00 0.000000000000e+00
3.282500000000e+02 0.000000000000e+00 0.000000000000e+00 0.000000000000e+00
3.285000000000e+02 0.000000000000e+00 0.000000000000e+00 0.000000000000e+00
3.287500000000e+02 0.000000000000e+00 0.000000000000e+00 0.000000000000e+00
3.290000000000e+02 0.000000000000e+00 0.000000000000e+00 0.000000000000e+00
3.292500000000e+02 0.000000000000e+00 0.000000000000e+00 0.000000000000e+00
3.295000000000e+02 0.000000000000e+00 0.000000000000e+00 0.000000000000e+00
3.297500000000e+02 0.000000000000e+00 0.000000000000e+00 0.000000000000e+00
3.300000000000e+02 0.000000000000e+00 0.000000000000e+00 0.000000000000e+00
3.302500000000e+02 0.000000000000e+00 0.000000000000e+00 0.000000000000e+00
3.305000000000e+02 0.000000000000e+00 0.000000000000e+00 0.000000000000e+00
3.307500000000e+02 0.000000000000e+00 0.000000000000e+00 0.000000000000e+00
3.310000000000e+02 0.000000000000e+00 0.000000000000e+00 0.000000000000e+00
3.312500000000e+02 0.000000000000e+00 0.000000000000e+00 0.000000000000e+00
3.315000000000e+02 0.000000000000e+00 0.000000000000e+00 0.000000000000e+00
3.317500000000e+02 0.000000000000e+00 0.000000000000e+00 0.000000000000e+00
3.320000000000e+02 0.000000000000e+00 0.000000000000e+00 0.000000000000e+00
3.322500000000e+02 0.000000000000e+00 0.000000000000e+00 0.000000000000e+00
3.325000000000e+02 0.000000000000e+00 0.000000000000e+00 0.000000000000e+00
3.327500000000e+02 0.000000000000e+00 0.000000000000e+00 0.000000000000e+00
3.330000000000e+02 0.000000000000e+00 0.000000000000e+00 0.000000000000e+00
3.332500000000e+02 0.000000000000e+00 0.000000000000e+00 0.000000000000e+00
3.335000000000e+02 0.000000000000e+00 0.000000000000e+00 0.000000000000e+00
3.337500000000e+02 0.000000000000e+00 0.000000000000e+00 0.000000000000e+00
3.340000000000e+02 0.000000000000e+00 0.000000000000e+00 0.000000000000e+00
3.342500000000e+02 0.000000000000e+00 0.000000000000e+00 0.000000000000e+00
3.345000000000e+02 0.000000000000e+00 0.000000000000e+00 0.000000000000e+00
3.347500000000e+02 0.000000000000e+00 0.000000000000e+00 0.000000000000e+00
3.350000000000e+02 0.000000000000e+00 0.000000000000e+00 0.000000000000e+00
3.352500000000e+02 0.000000000000e+00 0.000000000000e+00 0.000000000000e+00
3.355000000000e+02 0.000000000000e+00 0.000000000000e+00 0.000000000000e+00
3.357500000000e+02 0.000000000000e+00 0.000000000000e+00 0.000000000000e+00
3.360000000000e+02 0.000000000000e+00 0.000000000000e+00 0.000000000000e+00
3.362500000000e+02 0.000000000000e+00 0.000000000000e+00 0.000000000000e+00
3.365000000000e+02 0.000000000000e+00 0.000000000000e+00 0.000000000000e+00
3.367500000000e+02 0.000000000000e+00 0.000000000000e+00 0.000000000000e+00
3.370000000000e+02 0.000000000000e+00 0.000000000000e+00 0.000000000000e+00
3.372500000000e+02 0.000000000000e+00 0.000000000000e+00 0.000000000000e+00
3.375000000000e+02 0.000000000000e+00 0.000000000000e+00 0.000000000000e+00
3.377500000000e+02 0.000000000000e+00 0.000000000000e+00 0.000000000000e+00
3.380000000000e+02 0.000000000000e+00 0.000000000000e+00 0.000000000000e+00
3.382500000000e+02 0.000000000000e+00 0.000000000000e+00 0.000000000000e+00
3.385000000000e+02 0.000000000000e+00 0.000000000000e+00 0.000000000000e+00
3.387500000000e+02 0.000000000000e+00 0.000000000000e+00 0.000000000000e+00
3.390000000000e+02 0.000000000000e+00 0.000000000000e+00 0.000000000000e+00
3.392500000000e+02 0.000000000000e+00 0.000000000000e+00 0.000000000000e+00
3.395000000000e+02 0.000000000000e+00 0.000000000000e+00 0.000000000000e+00
3.397500000000e+02 0.000000000000e+00 0.000000000000e+00 0.000000000000e+00
3.400000000000e+02 0.000000000000e+00 0.000000000000e+00 0.000000000000e+00
3.402500000000e+02 0.000000000000e+00 0.000000000000e+00 0.000000000000e+00
3.405000000000e+02 0.000000000000e+00 0.000000000000e+00 0.000000000000e+00
3.407500000000e+02 0.000000000000e+00 0.000000000000e+00 0.000000000000e+00
3.410000000000e+02 0.000000000000e+00 0.000000000000e+00 0.000000000000e+00
3.412500000000e+02 0.000000000000e+00 0.000000000000e+00 0.000000000000e+00
3.415000000000e+02 0.000000000000e+00 0.000000000000e+00 0.000000000000e+00
3.417500000000e+02 0.000000000000e+00 0.000000000000e+00 0.000000000000e+00
3.420000000000e+02 0.000000000000e+00 0.000000000000e+00 0.000000000000e+00
3.422500000000e+02 0.000000000000e+00 0.000000000000e+00 0.000000000000e+00
3.425000000000e+02 0.000000000000e+00 0.000000000000e+00 0.000000000000e+00
3.427500000000e+02 0.000000000000e+00 0.000000000000e+00 0.000000000000e+00
3.430000000000e+02 0.000000000000e+00 0.000000000000e+00 0.000000000000e+00
3.432500000000e+02 0.000000000000e+00 0.000000000000e+00 0.000000000000e+00
3.435000000000e+02 0.000000000000e+00 0.000000000000e+00 0.000000000000e+00
3.437500000000e+02 0.000000000000e+00 0.000000000000e+00 0.000000000000e+00
3.440000000000e+02 0.000000000000e+00 0.000000000000e+00 0.000000000000e+00
3.442500000000e+02 0.000000000000e+00 0.000000000000e+00 0.000000000000e+00
3.445000000000e+02 0.000000000000e+00 0.000000000000e+00 0.000000000000e+00
3.447500000000e+02 0.000000000000e+00 0.000000000000e+00 0.000000000000e+00
3.450000000000e+02 0.000000000000e+00 0.000000000000e+00 0.000000000000e+00
3.452500000000e+02 0.000000000000e+00 0.000000000000e+00 0.000000000000e+00
3.455000000000e+02 0.000000000000e+00 0.000000000000e+00 0.000000000000e+00
3.457500000000e+02 0.000000000000e+00 0.000000000000e+00 0.000000000000e+00
3.460000000000e+02 0.000000000000e+00 0.000000000000e+00 0.000000000000e+00
3.462500000000e+02 0.000000000000e+00 0.000000000000e+00 0.000000000000e+00
3.465000000000e+02 0.000000000000e+00 0.000000000000e+00 0.000000000000e+00
3.467500000000e+02 0.000000000000e+00 0.000000000000e+00 0.000000000000e+00
3.470000000000e+02 0.000000000000e+00 0.000000000000e+00 0.000000000000e+00
3.472500000000e+02 0.000000000000e+00 0.000000000000e+00 0.000000000000e+00
3.475000000000e+02 0.000000000000e+00 0.000000000000e+00 0.000000000000e+00
3.477500000000e+02 0.000000000000e+00 0.000000000000e+00 0.000000000000e+00
3.480000000000e+02 0.000000000000e+00 0.000000000000e+00 0.000000000000e+00
3.482500000000e+02 0.000000000000e+00 0.000000000000e+00 0.000000000000e+00
3.485000000000e+02 0.000000000000e+00 0.000000000000e+00 0.000000000000e+00
3.487500000000e+02 0.000000000000e+00 0.000000000000e+00 0.000000000000e+00
3.490000000000e+02 0.000000000000e+00 0.000000000000e+00 0.000000000000e+00
3.492500000000e+02 0.000000000000e+00 0.000000000000e+00 0.000000000000e+00
3.495000000000e+02 0.000000000000e+00 0.000000000000e+00 0.000000000000e+00
3.497500000000e+02 0.000000000000e+00 0.000000000000e+00 0.000000000000e+00
3.500000000000e+02 0.000000000000e+00 0.000000000000e+00 0.000000000000e+00
3.502500000000e+02 0.000000000000e+00 0.000000000000e+00 0.000000000000e+00
3.505000000000e+02 0.000000000000e+00 0.000000000000e+00 0.000000000000e+00
3.507500000000e+02 0.000000000000e+00 0.000000000000e+00 0.000000000000e+00
3.510000000000e+02 0.000000000000e+00 0.000000000000e+00 0.000000000000e+00
3.512500000000e+02 0.000000000000e+00 0.000000000000e+00 0.000000000000e+00
3.515000000000e+02 0.000000000000e+00 0.000000000000e+00 0.000000000000e+00
3.517500000000e+02 0.000000000000e+00 0.000000000000e+00 0.000000000000e+00
3.520000000000e+02 0.000000000000e+00 0.000000000000e+00 0.000000000000e+00
3.522500000000e+02 0.000000000000e+00 0.000000000000e+00 0.000000000000e+00
3.525000000000e+02 0.000000000000e+00 0.000000000000e+00 0.000000000000e+00
3.527500000000e+02 0.000000000000e+00 0.000000000000e+00 0.000000000000e+00
3.530000000000e+02 0.000000000000e+00 0.000000000000e+00 0.000000000000e+00
3.532500000000e+02 0.000000000000e+00 0.000000000000e+00 0.000000000000e+00
3.535000000000e+02 0.000000000000e+00 0.000000000000e+00 0.000000000000e+00
3.537500000000e+02 0.000000000000e+00 0.000000000000e+00 0.000000000000e+00
3.540000000000e+02 0.000000000000e+00 0.000000000000e+00 0.000000000000e+00
3.542500000000e+02 0.000000000000e+00 0.000000000000e+00 0.000000000000e+00
3.545000000000e+02 0.000000000000e+00 0.000000000000e+00 0.000000000000e+00
3.547500000000e+02 0.000000000000e+00 0.000000000000e+00 0.000000000000e+00
3.550000000000e+02 0.000000000000e+00 0.000000000000e+00 0.000000000000e+00
3.552500000000e+02 0.000000000000e+00 0.000000000000e+00 0.000000000000e+00
3.555000000000e+02 0.000000000000e+00 0.000000000000e+00 0.000000000000e+00
3.557500000000e+02 0.000000000000e+00 0.000000000000e+00 0.000000000000e+00
3.560000000000e+02 0.000000000000e+00 0.000000000000e+00 0.000000000000e+00
3.562500000000e+02 0.000000000000e+00 0.000000000000e+00 0.000000000000e+00
3.565000000000e+02 0.000000000000e+00 0.000000000000e+00 0.000000000000e+00
3.567500000000e+02 0.000000000000e+00 0.000000000000e+00 0.000000000000e+00
3.570000000000e+02 0.000000000000e+00 0.000000000000e+00 0.000000000000e+00
3.572500000000e+02 0.000000000000e+00 0.000000000000e+00 0.000000000000e+00
3.575000000000e+02 0.000000000000e+00 0.000000000000e+00 0.000000000000e+00
3.577500000000e+02 0.000000000000e+00 0.000000000000e+00 0.000000000000e+00
3.580000000000e+02 0.000000000000e+00 0.000000000000e+00 0.000000000000e+00
3.582500000000e+02 0.000000000000e+00 0.000000000000e+00 0.000000000000e+00
3.585000000000e+02 0.000000000000e+00 0.000000000000e+00 0.000000000000e+00
3.587500000000e+02 0.000000000000e+00 0.000000000000e+00 0.000000000000e+00
3.590000000000e+02 0.000000000000e+00 0.000000000000e+00 0.000000000000e+00
3.592500000000e+02 0.000000000000e+00 0.000000000000e+00 0.000000000000e+00
3.595000000000e+02 0.000000000000e+00 0.000000000000e+00 0.000000000000e+00
3.597500000000e+02 0.000000000000e+00 0.000000000000e+00 0.000000000000e+00
3.600000000000e+02 0.000000000000e+00 0.000000000000e+00 0.000000000000e+00
3.602500000000e+02 0.000000000000e+00 0.000000000000e+00 0.000000000000e+00
3.605000000000e+02 0.000000000000e+00 0.000000000000e+00 0.000000000000e+00
3.607500000000e+02 0.000000000000e+00 0.000000000000e+00 0.000000000000e+00
3.610000000000e+02 0.000000000000e+00 0.000000000000e+00 0.000000000000e+00
3.612500000000e+02 0.000000000000e+00 0.000000000000e+00 0.000000000000e+00
3.615000000000e+02 0.000000000000e+00 0.000000000000e+00 0.000000000000e+00
3.617500000000e+02 0.000000000000e+00 0.000000000000e+00 0.000000000000e+00
3.620000000000e+02 0.000000000000e+00 0.000000000000e+00 0.000000000000e+00
3.622500000000e+02 0.000000000000e+00 0.000000000000e+00 0.000000000000e+00
3.625000000000e+02 0.000000000000e+00 0.000000000000e+00 0.000000000000e+00
3.627500000000e+02 0.000000000000e+00 0.000000000000e+00 0.000000000000e+00
3.630000000000e+02 0.000000000000e+00 0.000000000000e+00 0.000000000000e+00
3.632500000000e+02 0.000000000000e+00 0.000000000000e+00 0.000000000000e+00
3.635000000000e+02 0.000000000000e+00 0.000000000000e+00 0.000000000000e+00
3.637500000000e+02 0.000000000000e+00 0.000000000000e+00 0.000000000000e+00
3.640000000000e+02 0.000000000000e+00 0.000000000000e+00 0.000000000000e+00
3.642500000000e+02 0.000000000000e+00 0.000000000000e+00 0.000000000000e+00
3.645000000000e+02 0.000000000000e+00 0.000000000000e+00 0.000000000000e+00
3.647500000000e+02 0.000000000000e+00 0.000000000000e+00 0.000000000000e+00
3.650000000000e+02 0.000000000000e+00 0.000000000000e+00 0.000000000000e+00
3.652500000000e+02 0.000000000000e+00 0.000000000000e+00 0.000000000000e+00
3.655000000000e+02 0.000000000000e+00 0.000000000000e+00 0.000000000000e+00
3.657500000000e+02 0.000000000000e+00 0.000000000000e+00 0.000000000000e+00
3.660000000000e+02 0.000000000000e+00 0.000000000000e+00 0.000000000000e+00
3.662500000000e+02 0.000000000000e+00 0.000000000000e+00 0.000000000000e+00
3.665000000000e+02 0.000000000000e+00 0.000000000000e+00 0.000000000000e+00
3.667500000000e+02 0.000000000000e+00 0.000000000000e+00 0.000000000000e+00
3.670000000000e+02 0.000000000000e+00 0.000000000000e+00 0.000000000000e+00
3.672500000000e+02 0.000000000000e+00 0.000000000000e+00 0.000000000000e+00
3.675000000000e+02 0.000000000000e+00 0.000000000000e+00 0.000000000000e+00
3.677500000000e+02 0.000000000000e+00 0.000000000000e+00 0.000000000000e+00
3.680000000000e+02 0.000000000000e+00 0.000000000000e+00 0.000000000000e+00
3.682500000000e+02 0.000000000000e+00 0.000000000000e+00 0.000000000000e+00
3.685000000000e+02 0.000000000000e+00 0.000000000000e+00 0.000000000000e+00
3.687500000000e+02 0.000000000000e+00 0.000000000000e+00 0.000000000000e+00
3.690000000000e+02 0.000000000000e+00 0.000000000000e+00 0.000000000000e+00
3.692500000000e+02 0.000000000000e+00 0.000000000000e+00 0.000000000000e+00
3.695000000000e+02 0.000000000000e+00 0.000000000000e+00 0.000000000000e+00
3.697500000000e+02 0.000000000000e+00 0.000000000000e+00 0.000000000000e+00
3.700000000000e+02 0.000000000000e+00 0.000000000000e+00 0.000000000000e+00
3.702500000000e+02 0.000000000000e+00 0.000000000000e+00 0.000000000000e+00
3.705000000000e+02 -7.535320878899e-07 0.000000000000e+00 0.000000000000e+00
3.707500000000e+02 -4.872265776142e-06 0.000000000000e+00 0.000000000000e+00
3.710000000000e+02 -7.562291375362e-06 0.000000000000e+00 0.000000000000e+00
3.712500000000e+02 -4.200069836594e-06 0.000000000000e+00 0.000000000000e+00
3.715000000000e+02 6.118275791329e-06 0.000000000000e+00 0.000000000000e+00
3.717500000000e+02 1.886395780383e-05 0.000000000000e+00 0.000000000000e+00
3.720000000000e+02 2.375257876115e-05 0.000000000000e+00 0.000000000000e+00
3.722500000000e+02 6.073392115600e-06 0.000000000000e+00 0.000000000000e+00
3.725000000000e+02 -5.044699423734e-05 0.000000000000e+00 0.000000000000e+00
3.727500000000e+02 -1.597468896320e-04 0.000000000000e+00 0.000000000000e+00
3.730000000000e+02 -3.293007440272e-04 0.000000000000e+00 0.000000000000e+00
3.732500000000e+02 -5.567139891435e-04 0.000000000000e+00 0.000000000000e+00
3.735000000000e+02 -8.279531628202e-04 0.000000000000e+00 0.000000000000e+00
3.737500000000e+02 -1.117878625719e-03 0.000000000000e+00 0.000000000000e+00
3.740000000000e+02 -1.393335340375e-03 0.000000000000e+00 0.000000000000e+00
3.742500000000e+02 -1.618547911166e-03 0.000000000000e+00 0.000000000000e+00
3.745000000000e+02 -1.762054011932e-03 0.000000000000e+00 0.000000000000e+00
3.747500000000e+02 -1.803997729871e-03 0.000000000000e+00 0.000000000000e+00
3.750000000000e+02 -1.742381832227e-03 0.000000000000e+00 0.000000000000e+00
3.752500000000e+02 -1.596906286723e-03 0.000000000000e+00 0.000000000000e+00
3.755000000000e+02 -1.409316931128e-03 0.000000000000e+00 0.000000000000e+00
3.757500000000e+02 -1.239720828168e-03 0.000000000000e+00 0.000000000000e+00
3.760000000000e+02 -1.159014534166e-03 0.000000000000e+00 0.000000000000e+00
3.762500000000e+02 -1.238303889671e-03 0.000000000000e+00 0.000000000000e+00
3.765000000000e+02 -1.536837990705e-03 0.000000000000e+00 0.000000000000e+00
3.767500000000e+02 -2.090410863040e-03 0.000000000000e+00 0.000000000000e+00
3.770000000000e+02 -2.902306366259e-03 0.000000000000e+00 0.000000000000e+00
3.772500000000e+02 -3.938627617493e-03 0.000000000000e+00 0.000000000000e+00
3.775000000000e+02 -5.129274232790e-03 0.000000000000e+00 0.000000000000e+00
3.777500000000e+02 -6.374982902034e-03 0.000000000000e+00 0.000000000000e+00
3.780000000000e+02 -7.559855550485e-03 0.000000000000e+00 0.000000000000e+00
3.782500000000e+02 -8.567824443283e-03 0.000000000000e+00 0.000000000000e+00
3.785000000000e+02 -9.300712779260e-03 0.000000000000e+00 0.000000000000e+00
3.787500000000e+02 -9.695089794895e-03 0.000000000000e+00 0.000000000000e+00
3.790000000000e+02 -9.735091480320e-03 0.000000000000e+00 0.000000000000e+00
3.792500000000e+02 -9.458815450850e-03 0.000000000000e+00 0.000000000000e+00
3.795000000000e+02 -8.956759139628e-03 0.000000000000e+00 0.000000000000e+00
3.797500000000e+02 -8.361939173181e-03 0.000000000000e+00 0.000000000000e+00
3.800000000000e+02 -7.832633936500e-03 0.000000000000e+00 0.000000000000e+00
3.802500000000e+02 -7.529926520003e-03 0.000000000000e+00 0.000000000000e+00
3.805000000000e+02 -7.593187459176e-03 0.000000000000e+00 0.000000000000e+00
3.807500000000e+02 -8.117155840856e-03 0.000000000000e+00 0.000000000000e+00
3.810000000000e+02 -9.134246644455e-03 0.000000000000e+00 0.000000000000e+00
3.812500000000e+02 -1.060510825590e-02 0.000000000000e+00 0.000000000000e+00
3.815000000000e+02 -1.241934440431e-02 0.000000000000e+00 0.000000000000e+00
3.817500000000e+02 -1.440685051012e-02 0.000000000000e+00 0.000000000000e+00
3.820000000000e+02 -1.635860959116e-02 0.000000000000e+00 0.000000000000e+00
3.822500000000e+02 -1.805429248672e-02 0.000000000000e+00 0.000000000000e+00
3.825000000000e+02 -1.929284948930e-02 0.000000000000e+00 0.000000000000e+00
3.827500000000e+02 -1.992165903101e-02 0.000000000000e+00 0.000000000000e+00
3.830000000000e+02 -1.985983058318e-02 0.000000000000e+00 0.000000000000e+00
3.832500000000e+02 -1.911196252131e-02 0.000000000000e+00 0.000000000000e+00
3.835000000000e+02 -1.776994691398e-02 0.000000000000e+00 0.000000000000e+00
3.837500000000e+02 -1.600211409489e-02 0.000000000000e+00 0.000000000000e+00
3.840000000000e+02 -1.403087416068e-02 0.000000000000e+00 0.000000000000e+00
3.842500000000e+02 -1.210176184882e-02 0.000000000000e+00 0.000000000000e+00
3.845000000000e+02 -1.044815736504e-02 0.000000000000e+00 0.000000000000e+00
3.847500000000e+02 -9.256722058390e-03 0.000000000000e+00 0.000000000000e+00
3.850000000000e+02 -8.638623783803e-03 0.000000000000e+00 0.000000000000e+00
3.852500000000e+02 -8.610909479560e-03 0.000000000000e+00 0.000000000000e+00
3.855000000000e+02 -9.091002345930e-03 0.000000000000e+00 0.000000000000e+00
3.857500000000e+02 -9.905450053071e-03 0.000000000000e+00 0.000000000000e+00
3.860000000000e+02 -1.081199482404e-02 0.000000000000e+00 0.000000000000e+00
3.862500000000e+02 -1.153207733322e-02 0.000000000000e+00 0.000000000000e+00
3.865000000000e+02 -1.178931565177e-02 0.000000000000e+00 0.000000000000e+00
3.867500000000e+02 -1.134855579647e-02 0.000000000000e+00 0.000000000000e+00
3.870000000000e+02 -1.004991972065e-02 0.000000000000e+00 0.000000000000e+00
3.872500000000e+02 -7.832914836099e-03 0.000000000000e+00 0.000000000000e+00
3.875000000000e+02 -4.747032248738e-03 0.000000000000e+00 0.000000000000e+00
3.877500000000e+02 -9.471571500380e-04 0.000000000000e+00 0.000000000000e+00
3.880000000000e+02 3.325727310781e-03 0.000000000000e+00 0.000000000000e+00
3.882500000000e+02 7.775953553093e-03 0.000000000000e+00 0.000000000000e+00
3.885000000000e+02 1.209235978623e-02 0.000000000000e+00 0.000000000000e+00
3.887500000000e+02 1.598977638815e-02 0.000000000000e+00 0.000000000000e+00
3.890000000000e+02 1.924696721710e-02 0.000000000000e+00 0.000000000000e+00
3.892500000000e+02 2.173565781283e-02 0.000000000000e+00 0.000000000000e+00
3.895000000000e+02 2.343652358350e-02 0.000000000000e+00 0.000000000000e+00
3.897500000000e+02 2.443984337412e-02 0.000000000000e+00 0.000000000000e+00
3.900000000000e+02 2.493068548318e-02 0.000000000000e+00 0.000000000000e+00
3.902500000000e+02 2.516067560111e-02 0.000000000000e+00 0.000000000000e+00
3.905000000000e+02 2.541028853059e-02 0.000000000000e+00 0.000000000000e+00
3.907500000000e+02 2.594693975046e-02 0.000000000000e+00 0.000000000000e+00
3.910000000000e+02 2.698474153820e-02 0.000000000000e+00 0.000000000000e+00
3.912500000000e+02 2.865155113580e-02 0.000000000000e+00 0.000000000000e+00
3.915000000000e+02 3.096791262323e-02 0.000000000000e+00 0.000000000000e+00
3.917500000000e+02 3.384082831876e-02 0.000000000000e+00 0.000000000000e+00
3.920000000000e+02 3.707322732865e-02 0.000000000000e+00 0.000000000000e+00
3.922500000000e+02 4.038782053545e-02 0.000000000000e+00 0.000000000000e+00
3.925000000000e+02 4.346204776052e-02 0.000000000000e+00 0.000000000000e+00
3.927500000000e+02 4.596930865010e-02 0.000000000000e+00 0.000000000000e+00
3.930000000000e+02 4.762083016212e-02 0.000000000000e+00 0.000000000000e+00
3.932500000000e+02 4.820247020018e-02 0.000000000000e+00 0.000000000000e+00
3.935000000000e+02 4.760148852808e-02 0.000000000000e+00 0.000000000000e+00
3.937500000000e+02 4.581972363249e-02 0.000000000000e+00 0.000000000000e+00
3.940000000000e+02 4.297149693145e-02 0.000000000000e+00 0.000000000000e+00
3.942500000000e+02 3.926666028982e-02 0.000000000000e+00 0.000000000000e+00
3.945000000000e+02 3.498122047926e-02 0.000000000000e+00 0.000000000000e+00
3.947500000000e+02 3.041964091699e-02 0.000000000000e+00 0.000000000000e+00
3.950000000000e+02 2.587401443924e-02 0.000000000000e+00 0.000000000000e+00
3.952500000000e+02 2.158567982886e-02 0.000000000000e+00 0.000000000000e+00
3.955000000000e+02 1.771447690684e-02 0.000000000000e+00 0.000000000000e+00
3.957500000000e+02 1.431976048495e-02 0.000000000000e+00 0.000000000000e+00
3.960000000000e+02 1.135567529081e-02 0.000000000000e+00 0.000000000000e+00
3.962500000000e+02 8.681255497866e-03 0.000000000000e+00 0.000000000000e+00
3.965000000000e+02 6.083916420805e-03 0.000000000000e+00 0.000000000000e+00
3.967500000000e+02 3.313118657313e-03 0.000000000000e+00 0.000000000000e+00
3.970000000000e+02 1.196412265376e-04 0.000000000000e+00 0.000000000000e+00
3.972500000000e+02 -3.704827142532e-03 0.000000000000e+00 0.000000000000e+00
3.975000000000e+02 -8.293091212688e-03 0.000000000000e+00 0.000000000000e+00
3.977500000000e+02 -1.367748017776e-02 0.000000000000e+00 0.000000000000e+00
3.980000000000e+02 -1.977785492264e-02 0.000000000000e+00 0.000000000000e+00
3.982500000000e+02 -2.640422370928e-02 0.000000000000e+00 0.000000000000e+00
3.985000000000e+02 -3.327367749763e-02 0.000000000000e+00 0.000000000000e+00
3.987500000000e+02 -4.003948210536e-02 0.000000000000e+00 0.000000000000e+00
3.990000000000e+02 -4.632858003437e-02 0.000000000000e+00 0.000000000000e+00
3.992500000000e+02 -5.178266339476e-02 0.000000000000e+00 0.000000000000e+00
3.995000000000e+02 -5.609751954892e-02 0.000000000000e+00 0.000000000000e+00
3.997500000000e+02 -5.905557989534e-02 0.000000000000e+00 0.000000000000e+00
4.000000000000e+02 -6.054748857192e-02 0.000000000000e+00 0.000000000000e+00
4.002500000000e+02 -6.057993722636e-02 0.000000000000e+00 0.000000000000e+00
4.005000000000e+02 -5.926880112352e-02 0.000000000000e+00 0.000000000000e+00
4.007500000000e+02 -5.681853194787e-02 0.000000000000e+00 0.000000000000e+00
4.010000000000e+02 -5.349056801206e-02 0.000000000000e+00 0.000000000000e+00
4.012500000000e+02 -4.956498118612e-02 0.000000000000e+00 0.000000000000e+00
4.015000000000e+02 -4.530050229769e-02 0.000000000000e+00 0.000000000000e+00
4.017500000000e+02 -4.089832996405e-02 0.000000000000e+00 0.000000000000e+00
4.020000000000e+02 -3.647469088550e-02 0.000000000000e+00 0.000000000000e+00
4.022500000000e+02 -3.204602966356e-02 0.000000000000e+00 0.000000000000e+00
4.025000000000e+02 -2.752909353408e-02 0.000000000000e+00 0.000000000000e+00
4.027500000000e+02 -2.275624053676e-02 0.000000000000e+00 0.000000000000e+00
4.030000000000e+02 -1.750428164503e-02 0.000000000000e+00 0.000000000000e+00
4.032500000000e+02 -1.153332632738e-02 0.000000000000e+00 0.000000000000e+00
4.035000000000e+02 -4.630677943786e-03 0.000000000000e+00 0.000000000000e+00
4.037500000000e+02 3.345986407362e-03 0.000000000000e+00 0.000000000000e+00
4.040000000000e+02 1.243199755440e-02 0.000000000000e+00 0.000000000000e+00
4.042500000000e+02 2.253080341029e-02 0.000000000000e+00 0.000000000000e+00
4.045000000000e+02 3.340459869751e-02 0.000000000000e+00 0.000000000000e+00
4.047500000000e+02 4.468236150249e-02 0.000000000000e+00 0.000000000000e+00
4.050000000000e+02 5.588497521628e-02 0.000000000000e+00 0.000000000000e+00
4.052500000000e+02 6.646488533912e-02 0.000000000000e+00 0.000000000000e+00
4.055000000000e+02 7.585578167448e-02 0.000000000000e+00 0.000000000000e+00
4.057500000000e+02 8.352637360019e-02 0.000000000000e+00 0.000000000000e+00
4.060000000000e+02 8.903164409146e-02 0.000000000000e+00 0.000000000000e+00
4.062500000000e+02 9.205514110059e-02 0.000000000000e+00 0.000000000000e+00
4.065000000000e+02 9.243689757223e-02 0.000000000000e+00 0.000000000000e+00
4.067500000000e+02 9.018335414272e-02 0.000000000000e+00 0.000000000000e+00
4.070000000000e+02 8.545797717798e-02 0.000000000000e+00 0.000000000000e+00
4.072500000000e+02 7.855382463624e-02 0.000000000000e+00 0.000000000000e+00
4.075000000000e+02 6.985177455292e-02 0.000000000000e+00 0.000000000000e+00
4.077500000000e+02 5.977015673833e-02 0.000000000000e+00 0.000000000000e+00
4.080000000000e+02 4.871282435524e-02 0.000000000000e+00 0.000000000000e+00
4.082500000000e+02 3.702306303449e-02 0.000000000000e+00 0.000000000000e+00
4.085000000000e+02 2.495007562830e-02 0.000000000000e+00 0.000000000000e+00
4.087500000000e+02 1.263315219560e-02 0.000000000000e+00 0.000000000000e+00
4.090000000000e+02 1.062251502050e-04 0.000000000000e+00 0.000000000000e+00
4.092500000000e+02 -1.267737710804e-02 0.000000000000e+00 0.000000000000e+00
4.095000000000e+02 -2.580314455677e-02 0.000000000000e+00 0.000000000000e+00
4.097500000000e+02 -3.934239378178e-02 0.000000000000e+00 0.000000000000e+00
4.100000000000e+02 -5.329584779615e-02 0.000000000000e+00 0.000000000000e+00
4.102500000000e+02 -6.754250402915e-02 0.000000000000e+00 0.000000000000e+00
4.105000000000e+02 -8.180225561619e-02 0.000000000000e+00 0.000000000000e+00
4.107500000000e+02 -9.561927075219e-02 0.000000000000e+00 0.000000000000e+00
4.110000000000e+02 -1.083706153504e-01 0.000000000000e+00 0.000000000000e+00
4.112500000000e+02 -1.193013300973e-01 0.000000000000e+00 0.000000000000e+00
4.115000000000e+02 -1.275835673676e-01 0.000000000000e+00 0.000000000000e+00
4.117500000000e+02 -1.323939436789e-01 0.000000000000e+00 0.000000000000e+00
4.120000000000e+02 -1.330004549302e-01 0.000000000000e+00 0.000000000000e+00
4.122500000000e+02 -1.288485497744e-01 0.000000000000e+00 0.000000000000e+00
4.125000000000e+02 -1.196355445738e-01 0.000000000000e+00 0.000000000000e+00
4.127500000000e+02 -1.053635980081e-01 0.000000000000e+00 0.000000000000e+00
4.130000000000e+02 -8.636385235103e-02 0.000000000000e+00 0.000000000000e+00
4.132500000000e+02 -6.328780646783e-02 0.000000000000e+00 0.000000000000e+00
4.135000000000e+02 -3.706606796882e-02 0.000000000000e+00 0.000000000000e+00
4.137500000000e+02 -8.838791998654e-03 0.000000000000e+00 0.000000000000e+00
4.140000000000e+02 2.013422240288e-02 0.000000000000e+00 0.000000000000e+00
4.142500000000e+02 4.857316142107e-02 0.000000000000e+00 0.000000000000e+00
4.145000000000e+02 7.527569685654e-02 0.000000000000e+00 0.000000000000e+00
4.147500000000e+02 9.920087669657e-02 0.000000000000e+00 0.000000000000e+00
4.150000000000e+02 1.195298855042e-01 0.000000000000e+00 0.000000000000e+00
4.152500000000e+02 1.356974519444e-01 0.000000000000e+00 0.000000000000e+00
4.155000000000e+02 1.473918663750e-01 0.000000000000e+00 0.000000000000e+00
4.157500000000e+02 1.545260567704e-01 0.000000000000e+00 0.000000000000e+00
4.160000000000e+02 1.571863103621e-01 0.000000000000e+00 0.000000000000e+00
4.162500000000e+02 1.555684098631e-01 0.000000000000e+00 0.000000000000e+00
4.165000000000e+02 1.499126903771e-01 0.000000000000e+00 0.000000000000e+00
4.167500000000e+02 1.404495289596e-01 0.000000000000e+00 0.000000000000e+00
4.170000000000e+02 1.273650135758e-01 0.000000000000e+00 0.000000000000e+00
4.172500000000e+02 1.107932226043e-01 0.000000000000e+00 0.000000000000e+00
4.175000000000e+02 9.083713654804e-02 0.000000000000e+00 0.000000000000e+00
4.177500000000e+02 6.761533240832e-02 0.000000000000e+00 0.000000000000e+00
4.180000000000e+02 4.132699848900e-02 0.000000000000e+00 0.000000000000e+00
4.182500000000e+02 1.232415833707e-02 0.000000000000e+00 0.000000000000e+00
4.185000000000e+02 -1.882210698999e-02 0.000000000000e+00 0.000000000000e+00
4.187500000000e+02 -5.127482197969e-02 0.000000000000e+00 0.000000000000e+00
4.190000000000e+02 -8.391518817259e-02 0.000000000000e+00 0.000000000000e+00
4.192500000000e+02 -1.153653809091e-01 0.000000000000e+00 0.000000000000e+00
4.195000000000e+02 -1.440527991194e-01 0.000000000000e+00 0.000000000000e+00
4.197500000000e+02 -1.683127038309e-01 0.000000000000e+00 0.000000000000e+00
4.200000000000e+02 -1.865204891023e-01 0.000000000000e+00 0.000000000000e+00
4.202500000000e+02 -1.972400515810e-01 0.000000000000e+00 0.000000000000e+00
4.205000000000e+02 -1.993715698367e-01 0.000000000000e+00 0.000000000000e+00
4.207500000000e+02 -1.922809693668e-01 0.000000000000e+00 0.000000000000e+00
4.210000000000e+02 -1.758946440522e-01 0.000000000000e+00 0.000000000000e+00
4.212500000000e+02 -1.507465171975e-01 0.000000000000e+00 0.000000000000e+00
4.215000000000e+02 -1.179698293683e-01 0.000000000000e+00 0.000000000000e+00
4.217500000000e+02 -7.923245271339e-02 0.000000000000e+00 0.000000000000e+00
4.220000000000e+02 -3.662120511474e-02 0.000000000000e+00 0.000000000000e+00
4.222500000000e+02 7.513320106289e-03 0.000000000000e+00 0.000000000000e+00
4.225000000000e+02 5.073529302480e-02 0.000000000000e+00 0.000000000000e+00
4.227500000000e+02 9.070689394095e-02 0.000000000000e+00 0.000000000000e+00
4.230000000000e+02 1.253574457054e-01 0.000000000000e+00 0.000000000000e+00
4.232500000000e+02 1.530218234822e-01 0.000000000000e+00 0.000000000000e+00
4.235000000000e+02 1.725357859126e-01 0.000000000000e+00 0.000000000000e+00
4.237500000000e+02 1.832815397315e-01 0.000000000000e+00 0.000000000000e+00
4.240000000000e+02 1.851831211682e-01 0.000000000000e+00 0.000000000000e+00
4.242500000000e+02 1.786571674315e-01 0.000000000000e+00 0.000000000000e+00
4.245000000000e+02 1.645295343606e-01 0.000000000000e+00 0.000000000000e+00
4.247500000000e+02 1.439313460167e-01 0.000000000000e+00 0.000000000000e+00
4.250000000000e+02 1.181890667834e-01 0.000000000000e+00 0.000000000000e+00
4.252500000000e+02 8.872202124272e-02 0.000000000000e+00 0.000000000000e+00
4.255000000000e+02 5.695773590568e-02 0.000000000000e+00 0.000000000000e+00
4.257500000000e+02 2.427110595376e-02 0.000000000000e+00 0.000000000000e+00
4.260000000000e+02 -8.051543179518e-03 0.000000000000e+00 0.000000000000e+00
4.262500000000e+02 -3.882709690901e-02 0.000000000000e+00 0.000000000000e+00
4.265000000000e+02 -6.697622586708e-02 0.000000000000e+00 0.000000000000e+00
4.267500000000e+02 -9.151913645305e-02 0.000000000000e+00 0.000000000000e+00
4.270000000000e+02 -1.115758208396e-01 0.000000000000e+00 0.000000000000e+00
4.272500000000e+02 -1.263782923032e-01 0.000000000000e+00 0.000000000000e+00
4.275000000000e+02 -1.352988748567e-01 0.000000000000e+00 0.000000000000e+00
4.277500000000e+02 -1.378942291643e-01 0.000000000000e+00 0.000000000000e+00
4.280000000000e+02 -1.339602230759e-01 0.000000000000e+00 0.000000000000e+00
4.282500000000e+02 -1.235888262903e-01 0.000000000000e+00 0.000000000000e+00
4.285000000000e+02 -1.072156684266e-01 0.000000000000e+00 0.000000000000e+00
4.287500000000e+02 -8.564628042085e-02 0.000000000000e+00 0.000000000000e+00
4.290000000000e+02 -6.005056915892e-02 0.000000000000e+00 0.000000000000e+00
4.292500000000e+02 -3.191863388028e-02 0.000000000000e+00 0.000000000000e+00
4.295000000000e+02 -2.976159483278e-03 0.000000000000e+00 0.000000000000e+00
4.297500000000e+02 2.493642047253e-02 0.000000000000e+00 0.000000000000e+00
4.300000000000e+02 5.001091374894e-02 0.000000000000e+00 0.000000000000e+00
4.302500000000e+02 7.062955720161e-02 0.000000000000e+00 0.000000000000e+00
4.305000000000e+02 8.551639281429e-02 0.000000000000e+00 0.000000000000e+00
4.307500000000e+02 9.386316086718e-02 0.000000000000e+00 0.000000000000e+00
4.310000000000e+02 9.541299619621e-02 0.000000000000e+00 0.000000000000e+00
4.312500000000e+02 9.048962757068e-02 0.000000000000e+00 0.000000000000e+00
4.315000000000e+02 7.996611641747e-02 0.000000000000e+00 0.000000000000e+00
4.317500000000e+02 6.517459356539e-02 0.000000000000e+00 0.000000000000e+00
4.320000000000e+02 4.776594390219e-02 0.000000000000e+00 0.000000000000e+00
4.322500000000e+02 2.953489876796e-02 0.000000000000e+00 0.000000000000e+00
4.325000000000e+02 1.223059779558e-02 0.000000000000e+00 0.000000000000e+00
4.327500000000e+02 -2.625288817232e-03 0.000000000000e+00 0.000000000000e+00
4.330000000000e+02 -1.389163199786e-02 0.000000000000e+00 0.000000000000e+00
4.332500000000e+02 -2.091447726980e-02 0.000000000000e+00 0.000000000000e+00
4.335000000000e+02 -2.357548949327e-02 0.000000000000e+00 0.000000000000e+00
4.337500000000e+02 -2.227779005200e-02 0.000000000000e+00 0.000000000000e+00
4.340000000000e+02 -1.787253529620e-02 0.000000000000e+00 0.000000000000e+00
4.342500000000e+02 -1.153673003772e-02 0.000000000000e+00 0.000000000000e+00
4.345000000000e+02 -4.618345620385e-03 0.000000000000e+00 0.000000000000e+00
4.347500000000e+02 1.531878784934e-03 0.000000000000e+00 0.000000000000e+00
4.350000000000e+02 5.721881744922e-03 0.000000000000e+00 0.000000000000e+00
4.352500000000e+02 7.054792270958e-03 0.000000000000e+00 0.000000000000e+00
4.355000000000e+02 5.026397030902e-03 0.000000000000e+00 0.000000000000e+00
4.357500000000e+02 -4.250029249667e-04 0.000000000000e+00 0.000000000000e+00
4.360000000000e+02 -8.918750607684e-03 0.000000000000e+00 0.000000000000e+00
4.362500000000e+02 -1.967853446875e-02 0.000000000000e+00 0.000000000000e+00
4.365000000000e+02 -3.161734842925e-02 0.000000000000e+00 0.000000000000e+00
4.367500000000e+02 -4.344922778160e-02 0.000000000000e+00 0.000000000000e+00
4.370000000000e+02 -5.381493488517e-02 0.000000000000e+00 0.000000000000e+00
4.372500000000e+02 -6.140919652221e-02 0.000000000000e+00 0.000000000000e+00
4.375000000000e+02 -6.509892383022e-02 0.000000000000e+00 0.000000000000e+00
4.377500000000e+02 -6.402450880649e-02 0.000000000000e+00 0.000000000000e+00
4.380000000000e+02 -5.767914679812e-02 0.000000000000e+00 0.000000000000e+00
4.382500000000e+02 -4.596359833988e-02 0.000000000000e+00 0.000000000000e+00
4.385000000000e+02 -2.921546807525e-02 0.000000000000e+00 0.000000000000e+00
4.387500000000e+02 -8.212791430842e-03 0.000000000000e+00 0.000000000000e+00
4.390000000000e+02 1.584838720224e-02 0.000000000000e+00 0.000000000000e+00
4.392500000000e+02 4.140330542727e-02 0.000000000000e+00 0.000000000000e+00
4.395000000000e+02 6.659594033992e-02 0.000000000000e+00 0.000000000000e+00
4.397500000000e+02 8.938567926709e-02 0.000000000000e+00 0.000000000000e+00
4.400000000000e+02 1.076828424478e-01 0.000000000000e+00 0.000000000000e+00
4.402500000000e+02 1.195099041914e-01 0.000000000000e+00 0.000000000000e+00
4.405000000000e+02 1.231811926989e-01 0.000000000000e+00 0.000000000000e+00
4.407500000000e+02 1.174889875972e-01 0.000000000000e+00 0.000000000000e+00
4.410000000000e+02 1.018790862002e-01 0.000000000000e+00 0.000000000000e+00
4.412500000000e+02 7.659509714860e-02 0.000000000000e+00 0.000000000000e+00
4.415000000000e+02 4.276900821427e-02 0.000000000000e+00 0.000000000000e+00
4.417500000000e+02 2.436865948007e-03 0.000000000000e+00 0.000000000000e+00
4.420000000000e+02 -4.153676430992e-02 0.000000000000e+00 0.000000000000e+00
4.422500000000e+02 -8.563350938573e-02 0.000000000000e+00 0.000000000000e+00
4.425000000000e+02 -1.259516996205e-01 0.000000000000e+00 0.000000000000e+00
4.427500000000e+02 -1.585562619907e-01 0.000000000000e+00 0.000000000000e+00
4.430000000000e+02 -1.798785096613e-01 0.000000000000e+00 0.000000000000e+00
4.432500000000e+02 -1.871252411300e-01 0.000000000000e+00 0.000000000000e+00
4.435000000000e+02 -1.786493974452e-01 0.000000000000e+00 0.000000000000e+00
4.437500000000e+02 -1.542329360957e-01 0.000000000000e+00 0.000000000000e+00
4.440000000000e+02 -1.152375655833e-01 0.000000000000e+00 0.000000000000e+00
4.442500000000e+02 -6.459067365828e-02 0.000000000000e+00 0.000000000000e+00
4.445000000000e+02 -6.591310296265e-03 0.000000000000e+00 0.000000000000e+00
4.447500000000e+02 5.345737928181e-02 0.000000000000e+00 0.000000000000e+00
4.450000000000e+02 1.097599589227e-01 0.000000000000e+00 0.000000000000e+00
4.452500000000e+02 1.566342245752e-01 0.000000000000e+00 0.000000000000e+00
4.455000000000e+02 1.891435776549e-01 0.000000000000e+00 0.000000000000e+00
4.457500000000e+02 2.036806158611e-01 0.000000000000e+00 0.000000000000e+00
4.460000000000e+02 1.984269998770e-01 0.000000000000e+00 0.000000000000e+00
4.462500000000e+02 1.736254643492e-01 0.000000000000e+00 0.000000000000e+00
4.465000000000e+02 1.316200310818e-01 0.000000000000e+00 0.000000000000e+00
4.467500000000e+02 7.664791221537e-02 0.000000000000e+00 0.000000000000e+00
4.470000000000e+02 1.439793371729e-02 0.000000000000e+00 0.000000000000e+00
4.472500000000e+02 -4.861854660379e-02 0.000000000000e+00 0.000000000000e+00
4.475000000000e+02 -1.058116533744e-01 0.000000000000e+00 0.000000000000e+00
4.477500000000e+02 -1.512812742513e-01 0.000000000000e+00 0.000000000000e+00
4.480000000000e+02 -1.805123288342e-01 0.000000000000e+00 0.000000000000e+00
4.482500000000e+02 -1.909061126877e-01 0.000000000000e+00 0.000000000000e+00
4.485000000000e+02 -1.820758611358e-01 0.000000000000e+00 0.000000000000e+00
4.487500000000e+02 -1.558643104239e-01 0.000000000000e+00 0.000000000000e+00
4.490000000000e+02 -1.160775040369e-01 0.000000000000e+00 0.000000000000e+00
4.492500000000e+02 -6.796750783080e-02 0.000000000000e+00 0.000000000000e+00
4.495000000000e+02 -1.753167471731e-02 0.000000000000e+00 0.000000000000e+00
4.497500000000e+02 2.927747255694e-02 0.000000000000e+00 0.000000000000e+00
4.500000000000e+02 6.732386696390e-02 0.000000000000e+00 0.000000000000e+00
4.502500000000e+02 9.293436726065e-02 0.000000000000e+00 0.000000000000e+00
4.505000000000e+02 1.043299202554e-01 0.000000000000e+00 0.000000000000e+00
4.507500000000e+02 1.017811296164e-01 0.000000000000e+00 0.000000000000e+00
4.510000000000e+02 8.746718651092e-02 0.000000000000e+00 0.000000000000e+00
4.512500000000e+02 6.506022947266e-02 0.000000000000e+00 0.000000000000e+00
4.515000000000e+02 3.909792021206e-02 0.000000000000e+00 0.000000000000e+00
4.517500000000e+02 1.423923076164e-02 0.000000000000e+00 0.000000000000e+00
4.520000000000e+02 -5.482914472511e-03 0.000000000000e+00 0.000000000000e+00
4.522500000000e+02 -1.729659417314e-02 0.000000000000e+00 0.000000000000e+00
4.525000000000e+02 -2.011350453201e-02 0.000000000000e+00 0.000000000000e+00
4.527500000000e+02 -1.467056454878e-02 0.000000000000e+00 0.000000000000e+00
4.530000000000e+02 -3.364486719460e-03 0.000000000000e+00 0.000000000000e+00
4.532500000000e+02 1.019886553544e-02 0.000000000000e+00 0.000000000000e+00
4.535000000000e+02 2.187264135279e-02 0.000000000000e+00 0.000000000000e+00
4.537500000000e+02 2.775023733645e-02 0.000000000000e+00 0.000000000000e+00
4.540000000000e+02 2.493351746220e-02 0.000000000000e+00 0.000000000000e+00
4.542500000000e+02 1.215932861905e-02 0.000000000000e+00 0.000000000000e+00
4.545000000000e+02 -9.826805540106e-03 0.000000000000e+00 0.000000000000e+00
4.547500000000e+02 -3.822509994878e-02 0.000000000000e+00 0.000000000000e+00
4.550000000000e+02 -6.849003835830e-02 0.000000000000e+00 0.000000000000e+00
4.552500000000e+02 -9.496336779631e-02 0.000000000000e+00 0.000000000000e+00
4.555000000000e+02 -1.117482364875e-01 0.000000000000e+00 0.000000000000e+00
4.557500000000e+02 -1.136978896839e-01 0.000000000000e+00 0.000000000000e+00
4.560000000000e+02 -9.736667138931e-02 0.000000000000e+00 0.000000000000e+00
4.562500000000e+02 -6.176782752865e-02 0.000000000000e+00 0.000000000000e+00
4.565000000000e+02 -8.803368493201e-03 0.000000000000e+00 0.000000000000e+00
4.567500000000e+02 5.672597192486e-02 0.000000000000e+00 0.000000000000e+00
4.570000000000e+02 1.275632992637e-01 0.000000000000e+00 0.000000000000e+00
4.572500000000e+02 1.948555777217e-01 0.000000000000e+00 0.000000000000e+00
4.575000000000e+02 2.493298996242e-01 0.000000000000e+00 0.000000000000e+00
4.577500000000e+02 2.826303095722e-01 0.000000000000e+00 0.000000000000e+00
4.580000000000e+02 2.886254770729e-01 0.000000000000e+00 0.000000000000e+00
4.582500000000e+02 2.644901348798e-01 0.000000000000e+00 0.000000000000e+00
4.585000000000e+02 2.113849030301e-01 0.000000000000e+00 0.000000000000e+00
4.587500000000e+02 1.346081082758e-01 0.000000000000e+00 0.000000000000e+00
4.590000000000e+02 4.316354170881e-02 0.000000000000e+00 0.000000000000e+00
4.592500000000e+02 -5.122961066459e-02 0.000000000000e+00 0.000000000000e+00
4.595000000000e+02 -1.355757529924e-01 0.000000000000e+00 0.000000000000e+00
4.597500000000e+02 -1.973109449641e-01 0.000000000000e+00 0.000000000000e+00
4.600000000000e+02 -2.260519691801e-01 0.000000000000e+00 0.000000000000e+00
4.602500000000e+02 -2.151408182115e-01 0.000000000000e+00 0.000000000000e+00
4.605000000000e+02 -1.627561441281e-01 0.000000000000e+00 0.000000000000e+00
4.607500000000e+02 -7.241395848029e-02 0.000000000000e+00 0.000000000000e+00
4.610000000000e+02 4.724170716362e-02 0.000000000000e+00 0.000000000000e+00
4.612500000000e+02 1.833615602160e-01 0.000000000000e+00 0.000000000000e+00
4.615000000000e+02 3.204303089794e-01 0.000000000000e+00 0.000000000000e+00
4.617500000000e+02 4.422350344850e-01 0.000000000000e+00 0.000000000000e+00
4.620000000000e+02 5.340079119850e-01 0.000000000000e+00 0.000000000000e+00
4.622500000000e+02 5.844546788055e-01 0.000000000000e+00 0.000000000000e+00
4.625000000000e+02 5.873858718527e-01 0.000000000000e+00 0.000000000000e+00
4.627500000000e+02 5.427134356051e-01 0.000000000000e+00 0.000000000000e+00
4.630000000000e+02 4.566556171490e-01 0.000000000000e+00 0.000000000000e+00
4.632500000000e+02 3.410977999798e-01 0.000000000000e+00 0.000000000000e+00
4.635000000000e+02 2.121720001223e-01 0.000000000000e+00 0.000000000000e+00
4.637500000000e+02 8.822722936989e-02 0.000000000000e+00 0.000000000000e+00
4.640000000000e+02 -1.254871801176e-02 0.000000000000e+00 0.000000000000e+00
4.642500000000e+02 -7.454119881509e-02 0.000000000000e+00 0.000000000000e+00
4.645000000000e+02 -8.682767170223e-02 0.000000000000e+00 0.000000000000e+00
4.647500000000e+02 -4.471015585312e-02 0.000000000000e+00 0.000000000000e+00
4.650000000000e+02 4.955779358045e-02 0.000000000000e+00 0.000000000000e+00
4.652500000000e+02 1.869623523171e-01 0.000000000000e+00 0.000000000000e+00
4.655000000000e+02 3.528280004595e-01 0.000000000000e+00 0.000000000000e+00
4.657500000000e+02 5.286882582136e-01 0.000000000000e+00 0.000000000000e+00
4.660000000000e+02 6.946860053474e-01 0.000000000000e+00 0.000000000000e+00
4.662500000000e+02 8.321853343987e-01 0.000000000000e+00 0.000000000000e+00
4.665000000000e+02 9.262442886604e-01 0.000000000000e+00 0.000000000000e+00
4.667500000000e+02 9.676131467749e-01 0.000000000000e+00 0.000000000000e+00
4.670000000000e+02 9.539845219931e-01 0.000000000000e+00 0.000000000000e+00
4.672500000000e+02 8.903213380638e-01 0.000000000000e+00 0.000000000000e+00
4.675000000000e+02 7.882132062101e-01 0.000000000000e+00 0.000000000000e+00
4.677500000000e+02 6.643437875545e-01 0.000000000000e+00 0.000000000000e+00
4.680000000000e+02 5.382731366972e-01 0.000000000000e+00 0.000000000000e+00
4.682500000000e+02 4.298329235229e-01 0.000000000000e+00 0.000000000000e+00
4.685000000000e+02 3.564857223131e-01 0.000000000000e+00 0.000000000000e+00
4.687500000000e+02 3.310047581011e-01 0.000000000000e+00 0.000000000000e+00
4.690000000000e+02 3.597868130960e-01 0.000000000000e+00 0.000000000000e+00
4.692500000000e+02 4.420244337373e-01 0.000000000000e+00 0.000000000000e+00
4.695000000000e+02 5.698461264086e-01 0.000000000000e+00 0.000000000000e+00
4.697500000000e+02 7.294011625212e-01 0.000000000000e+00 0.000000000000e+00
4.700000000000e+02 9.027372111834e-01 0.000000000000e+00 0.000000000000e+00
4.702500000000e+02 1.070211998055e+00 0.000000000000e+00 0.000000000000e+00
4.705000000000e+02 1.213109228684e+00 0.000000000000e+00 0.000000000000e+00
4.707500000000e+02 1.316103706036e+00 0.000000000000e+00 0.000000000000e+00
4.710000000000e+02 1.369244106680e+00 0.000000000000e+00 0.000000000000e+00
4.712500000000e+02 1.369190641407e+00 0.000000000000e+00 0.000000000000e+00
4.715000000000e+02 1.319548942445e+00 0.000000000000e+00 0.000000000000e+00
4.717500000000e+02 1.230266295192e+00 0.000000000000e+00 0.000000000000e+00
4.720000000000e+02 1.116184344655e+00 0.000000000000e+00 0.000000000000e+00
4.722500000000e+02 9.949559676877e-01 0.000000000000e+00 0.000000000000e+00
4.725000000000e+02 8.846176320834e-01 0.000000000000e+00 0.000000000000e+00
4.727500000000e+02 8.011511278559e-01 0.000000000000e+00 0.000000000000e+00
4.730000000000e+02 7.563647641546e-01 0.000000000000e+00 0.000000000000e+00
4.732500000000e+02 7.563751904918e-01 0.000000000000e+00 0.000000000000e+00
4.735000000000e+02 8.008843773407e-01 0.000000000000e+00 0.000000000000e+00
4.737500000000e+02 8.833345381582e-01 0.000000000000e+00 0.000000000000e+00
4.740000000000e+02 9.919027234427e-01 0.000000000000e+00 0.000000000000e+00
4.742500000000e+02 1.111183307412e+00 0.000000000000e+00 0.000000000000e+00
4.745000000000e+02 1.224316103152e+00 0.000000000000e+00 0.000000000000e+00
4.747500000000e+02 1.315262378965e+00 0.000000000000e+00 0.000000000000e+00
4.750000000000e+02 1.370917513610e+00 0.000000000000e+00 0.000000000000e+00
4.752500000000e+02 1.382778380257e+00 0.000000000000e+00 0.000000000000e+00
4.755000000000e+02 1.347950793059e+00 0.000000000000e+00 0.000000000000e+00
4.757500000000e+02 1.269377362927e+00 0.000000000000e+00 0.000000000000e+00
4.760000000000e+02 1.155275164168e+00 0.000000000000e+00 0.000000000000e+00
4.762500000000e+02 1.017880375017e+00 0.000000000000e+00 0.000000000000e+00
4.765000000000e+02 8.716887473031e-01 0.000000000000e+00 0.000000000000e+00
4.767500000000e+02 7.314442062689e-01 0.000000000000e+00 0.000000000000e+00
4.770000000000e+02 6.101551246580e-01 0.000000000000e+00 0.000000000000e+00
4.772500000000e+02 5.174061111161e-01 0.000000000000e+00 0.000000000000e+00
4.775000000000e+02 4.581852059801e-01 0.000000000000e+00 0.000000000000e+00
4.777500000000e+02 4.323698114175e-01 0.000000000000e+00 0.000000000000e+00
4.780000000000e+02 4.349208420581e-01 0.000000000000e+00 0.000000000000e+00
4.782500000000e+02 4.567368502103e-01 0.000000000000e+00 0.000000000000e+00
4.785000000000e+02 4.860317650817e-01 0.000000000000e+00 0.000000000000e+00
4.787500000000e+02 5.100331499499e-01 0.000000000000e+00 0.000000000000e+00
4.790000000000e+02 5.167609704843e-01 0.000000000000e+00 0.000000000000e+00
4.792500000000e+02 4.966438525196e-01 0.000000000000e+00 0.000000000000e+00
4.795000000000e+02 4.437599692516e-01 0.000000000000e+00 0.000000000000e+00
4.797500000000e+02 3.565477883952e-01 0.000000000000e+00 0.000000000000e+00
4.800000000000e+02 2.379090333044e-01 0.000000000000e+00 0.000000000000e+00
4.802500000000e+02 9.471117766518e-02 0.000000000000e+00 0.000000000000e+00
4.805000000000e+02 -6.322226244680e-02 0.000000000000e+00 0.000000000000e+00
4.807500000000e+02 -2.244793339140e-01 0.000000000000e+00 0.000000000000e+00
4.810000000000e+02 -3.775881470127e-01 0.000000000000e+00 0.000000000000e+00
4.812500000000e+02 -5.124948521592e-01 0.000000000000e+00 0.000000000000e+00
4.815000000000e+02 -6.217944277691e-01 0.000000000000e+00 0.000000000000e+00
4.817500000000e+02 -7.015584165542e-01 0.000000000000e+00 0.000000000000e+00
4.820000000000e+02 -7.516640532555e-01 0.000000000000e+00 0.000000000000e+00
4.822500000000e+02 -7.756000970279e-01 0.000000000000e+00 0.000000000000e+00
4.825000000000e+02 -7.797961019821e-01 0.000000000000e+00 0.000000000000e+00
4.827500000000e+02 -7.725841484345e-01 0.000000000000e+00 0.000000000000e+00
4.830000000000e+02 -7.629471703740e-01 0.000000000000e+00 0.000000000000e+00
4.832500000000e+02 -7.592305669933e-01 0.000000000000e+00 0.000000000000e+00
4.835000000000e+02 -7.679916700203e-01 0.000000000000e+00 0.000000000000e+00
4.837500000000e+02 -7.931361662699e-01 0.000000000000e+00 0.000000000000e+00
4.840000000000e+02 -8.354461508977e-01 0.000000000000e+00 0.000000000000e+00
4.842500000000e+02 -8.925478761379e-01 0.000000000000e+00 0.000000000000e+00
4.845000000000e+02 -9.593065700169e-01 0.000000000000e+00 0.000000000000e+00
4.847500000000e+02 -1.028579227172e+00 0.000000000000e+00 0.000000000000e+00
4.850000000000e+02 -1.092211383871e+00 0.000000000000e+00 0.000000000000e+00
4.852500000000e+02 -1.142136068339e+00 0.000000000000e+00 0.000000000000e+00
4.855000000000e+02 -1.171425327539e+00 0.000000000000e+00 0.000000000000e+00
4.857500000000e+02 -1.175157132418e+00 0.000000000000e+00 0.000000000000e+00
4.860000000000e+02 -1.150990523823e+00 0.000000000000e+00 0.000000000000e+00
4.862500000000e+02 -1.099384821947e+00 0.000000000000e+00 0.000000000000e+00
4.865000000000e+02 -1.023448335153e+00 0.000000000000e+00 0.000000000000e+00
4.867500000000e+02 -9.284514293440e-01 0.000000000000e+00 0.000000000000e+00
4.870000000000e+02 -8.210815569546e-01 0.000000000000e+00 0.000000000000e+00
4.872500000000e+02 -7.085485741217e-01 0.000000000000e+00 0.000000000000e+00
4.875000000000e+02 -5.976638951127e-01 0.000000000000e+00 0.000000000000e+00
4.877500000000e+02 -4.940154341344e-01 0.000000000000e+00 0.000000000000e+00
4.880000000000e+02 -4.013428102806e-01 0.000000000000e+00 0.000000000000e+00
4.882500000000e+02 -3.211869076335e-01 0.000000000000e+00 0.000000000000e+00
4.885000000000e+02 -2.528490944733e-01 0.000000000000e+00 0.000000000000e+00
4.887500000000e+02 -1.936536002097e-01 0.000000000000e+00 0.000000000000e+00
4.890000000000e+02 -1.394672584139e-01 0.000000000000e+00 0.000000000000e+00
4.892500000000e+02 -8.539900973440e-02 0.000000000000e+00 0.000000000000e+00
4.895000000000e+02 -2.658100106251e-02 0.000000000000e+00 0.000000000000e+00
4.897500000000e+02 4.107400631247e-02 0.000000000000e+00 0.000000000000e+00
4.900000000000e+02 1.202375258739e-01 0.000000000000e+00 0.000000000000e+00
4.902500000000e+02 2.117320511609e-01 0.000000000000e+00 0.000000000000e+00
4.905000000000e+02 3.143505114456e-01 0.000000000000e+00 0.000000000000e+00
4.907500000000e+02 4.249453185341e-01 0.000000000000e+00 0.000000000000e+00
4.910000000000e+02 5.387687629173e-01 0.000000000000e+00 0.000000000000e+00
4.912500000000e+02 6.500149124980e-01 0.000000000000e+00 0.000000000000e+00
4.915000000000e+02 7.524889008211e-01 0.000000000000e+00 0.000000000000e+00
4.917500000000e+02 8.403153677939e-01 0.000000000000e+00 0.000000000000e+00
4.920000000000e+02 9.085952773684e-01 0.000000000000e+00 0.000000000000e+00
4.922500000000e+02 9.539293409642e-01 0.000000000000e+00 0.000000000000e+00
4.925000000000e+02 9.747453538966e-01 0.000000000000e+00 0.000000000000e+00
4.927500000000e+02 9.713932387174e-01 0.000000000000e+00 0.000000000000e+00
4.930000000000e+02 9.460019841455e-01 0.000000000000e+00 0.000000000000e+00
4.932500000000e+02 9.021230870572e-01 0.000000000000e+00 0.000000000000e+00
4.935000000000e+02 8.442117602087e-01 0.000000000000e+00 0.000000000000e+00
4.937500000000e+02 7.770168232213e-01 0.000000000000e+00 0.000000000000e+00
4.940000000000e+02 7.049605394279e-01 0.000000000000e+00 0.000000000000e+00
4.942500000000e+02 6.315895717954e-01 0.000000000000e+00 0.000000000000e+00
4.945000000000e+02 5.591678796604e-01 0.000000000000e+00 0.000000000000e+00
4.947500000000e+02 4.884631910474e-01 0.000000000000e+00 0.000000000000e+00
4.950000000000e+02 4.187531541809e-01 0.000000000000e+00 0.000000000000e+00
4.952500000000e+02 3.480486399901e-01 0.000000000000e+00 0.000000000000e+00
4.955000000000e+02 2.735035327135e-01 0.000000000000e+00 0.000000000000e+00
4.957500000000e+02 1.919562232427e-01 0.000000000000e+00 0.000000000000e+00
4.960000000000e+02 1.005309166467e-01 0.000000000000e+00 0.000000000000e+00
4.962500000000e+02 -2.781084043334e-03 0.000000000000e+00 0.000000000000e+00
4.965000000000e+02 -1.186377500442e-01 0.000000000000e+00 0.000000000000e+00
4.967500000000e+02 -2.460258848814e-01 0.000000000000e+00 0.000000000000e+00
4.970000000000e+02 -3.821488919224e-01 0.000000000000e+00 0.000000000000e+00
4.972500000000e+02 -5.225414176427e-01 0.000000000000e+00 0.000000000000e+00
4.975000000000e+02 -6.614006346790e-01 0.000000000000e+00 0.000000000000e+00
4.977500000000e+02 -7.920961383989e-01 0.000000000000e+00 0.000000000000e+00
4.980000000000e+02 -9.077973064434e-01 0.000000000000e+00 0.000000000000e+00
4.982500000000e+02 -1.002141515402e+00 0.000000000000e+00 0.000000000000e+00
4.985000000000e+02 -1.069860885515e+00 0.000000000000e+00 0.000000000000e+00
4.987500000000e+02 -1.107290077430e+00 0.000000000000e+00 0.000000000000e+00
4.990000000000e+02 -1.112692589527e+00 0.000000000000e+00 0.000000000000e+00
4.992500000000e+02 -1.086366183735e+00 0.000000000000e+00 0.000000000000e+00
4.995000000000e+02 -1.030516581718e+00 0.000000000000e+00 0.000000000000e+00
4.997500000000e+02 -9.489187525973e-01 0.000000000000e+00 0.000000000000e+00
5.000000000000e+02 -8.464130020226e-01 0.000000000000e+00 0.000000000000e+00
5.002500000000e+02 -7.283049401025e-01 0.000000000000e+00 0.000000000000e+00
5.005000000000e+02 -5.997512446382e-01 0.000000000000e+00 0.000000000000e+00
5.007500000000e+02 -4.652150774451e-01 0.000000000000e+00 0.000000000000e+00
5.010000000000e+02 -3.280656023034e-01 0.000000000000e+00 0.000000000000e+00
5.012500000000e+02 -1.903763530150e-01 0.000000000000e+00 0.000000000000e+00
5.015000000000e+02 -5.294967876855e-02 0.000000000000e+00 0.000000000000e+00
5.017500000000e+02 8.443726436470e-02 0.000000000000e+00 0.000000000000e+00
5.020000000000e+02 2.226012582875e-01 0.000000000000e+00 0.000000000000e+00
5.022500000000e+02 3.624001840121e-01 0.000000000000e+00 0.000000000000e+00
5.025000000000e+02 5.041414610003e-01 0.000000000000e+00 0.000000000000e+00
5.027500000000e+02 6.470427560849e-01 0.000000000000e+00 0.000000000000e+00
5.030000000000e+02 7.888316326013e-01 0.000000000000e+00 0.000000000000e+00
5.032500000000e+02 9.255543111553e-01 0.000000000000e+00 0.000000000000e+00
5.035000000000e+02 1.051636984082e+00 0.000000000000e+00 0.000000000000e+00
5.037500000000e+02 1.160209567586e+00 0.000000000000e+00 0.000000000000e+00
5.040000000000e+02 1.243665813196e+00 0.000000000000e+00 0.000000000000e+00
5.042500000000e+02 1.294400197531e+00 0.000000000000e+00 0.000000000000e+00
5.045000000000e+02 1.305635609895e+00 0.000000000000e+00 0.000000000000e+00
5.047500000000e+02 1.272240337201e+00 0.000000000000e+00 0.000000000000e+00
5.050000000000e+02 1.191430571112e+00 0.000000000000e+00 0.000000000000e+00
5.052500000000e+02 1.063266229011e+00 0.000000000000e+00 0.000000000000e+00
5.055000000000e+02 8.908719920178e-01 0.000000000000e+00 0.000000000000e+00
5.057500000000e+02 6.803490708312e-01 0.000000000000e+00 0.000000000000e+00
5.060000000000e+02 4.403819003052e-01 0.000000000000e+00 0.000000000000e+00
5.062500000000e+02 1.815825462754e-01 0.000000000000e+00 0.000000000000e+00
5.065000000000e+02 -8.435117331376e-02 0.000000000000e+00 0.000000000000e+00
5.067500000000e+02 -3.455645862954e-01 0.000000000000e+00 0.000000000000e+00
5.070000000000e+02 -5.909527738102e-01 0.000000000000e+00 0.000000000000e+00
5.072500000000e+02 -8.109402234039e-01 0.000000000000e+00 0.000000000000e+00
5.075000000000e+02 -9.980476262127e-01 0.000000000000e+00 0.000000000000e+00
5.077500000000e+02 -1.147190239334e+00 0.000000000000e+00 0.000000000000e+00
5.080000000000e+02 -1.255689906188e+00 0.000000000000e+00 0.000000000000e+00
5.082500000000e+02 -1.323022558571e+00 0.000000000000e+00 0.000000000000e+00
5.085000000000e+02 -1.350359183065e+00 0.000000000000e+00 0.000000000000e+00
5.087500000000e+02 -1.339985648305e+00 0.000000000000e+00 0.000000000000e+00
5.090000000000e+02 -1.294701489289e+00 0.000000000000e+00 0.000000000000e+00
5.092500000000e+02 -1.217297551458e+00 0.000000000000e+00 0.000000000000e+00
5.095000000000e+02 -1.110197259334e+00 0.000000000000e+00 0.000000000000e+00
5.097500000000e+02 -9.753183054544e-01 0.000000000000e+00 0.000000000000e+00
5.100000000000e+02 -8.141747590519e-01 0.000000000000e+00 0.000000000000e+00
5.102500000000e+02 -6.281993136272e-01 0.000000000000e+00 0.000000000000e+00
5.105000000000e+02 -4.192275578000e-01 0.000000000000e+00 0.000000000000e+00
5.107500000000e+02 -1.900564316912e-01 0.000000000000e+00 0.000000000000e+00
5.110000000000e+02 5.502799837115e-02 0.000000000000e+00 0.000000000000e+00
5.112500000000e+02 3.098598370055e-01 0.000000000000e+00 0.000000000000e+00
5.115000000000e+02 5.662315227527e-01 0.000000000000e+00 0.000000000000e+00
5.117500000000e+02 8.140236468926e-01 0.000000000000e+00 0.000000000000e+00
5.120000000000e+02 1.041649631973e+00 0.000000000000e+00 0.000000000000e+00
5.122500000000e+02 1.236793727227e+00 0.000000000000e+00 0.000000000000e+00
5.125000000000e+02 1.387377134320e+00 0.000000000000e+00 0.000000000000e+00
5.127500000000e+02 1.482650756628e+00 0.000000000000e+00 0.000000000000e+00
5.130000000000e+02 1.514289357157e+00 0.000000000000e+00 0.000000000000e+00
5.132500000000e+02 1.477354406954e+00 0.000000000000e+00 0.000000000000e+00
5.135000000000e+02 1.371002975002e+00 0.000000000000e+00 0.000000000000e+00
5.137500000000e+02 1.198846581131e+00 0.000000000000e+00 0.000000000000e+00
5.140000000000e+02 9.689036285175e-01 0.000000000000e+00 0.000000000000e+00
5.142500000000e+02 6.931366335475e-01 0.000000000000e+00 0.000000000000e+00
5.145000000000e+02 3.866146476027e-01 0.000000000000e+00 0.000000000000e+00
5.147500000000e+02 6.638546501579e-02 0.000000000000e+00 0.000000000000e+00
5.150000000000e+02 -2.498244171924e-01 0.000000000000e+00 0.000000000000e+00
5.152500000000e+02 -5.449459073252e-01 0.000000000000e+00 0.000000000000e+00
5.155000000000e+02 -8.038024586960e-01 0.000000000000e+00 0.000000000000e+00
5.157500000000e+02 -1.014123491759e+00 0.000000000000e+00 0.000000000000e+00
5.160000000000e+02 -1.167246197768e+00 0.000000000000e+00 0.000000000000e+00
5.162500000000e+02 -1.258456684064e+00 0.000000000000e+00 0.000000000000e+00
5.165000000000e+02 -1.286966456054e+00 0.000000000000e+00 0.000000000000e+00
5.167500000000e+02 -1.255563169978e+00 0.000000000000e+00 0.000000000000e+00
5.170000000000e+02 -1.170009644434e+00 0.000000000000e+00 0.000000000000e+00
5.172500000000e+02 -1.038287809596e+00 0.000000000000e+00 0.000000000000e+00
5.175000000000e+02 -8.697920607438e-01 0.000000000000e+00 0.000000000000e+00
5.177500000000e+02 -6.745690946730e-01 0.000000000000e+00 0.000000000000e+00
5.180000000000e+02 -4.626807266206e-01 0.000000000000e+00 0.000000000000e+00
5.182500000000e+02 -2.437362988409e-01 0.000000000000e+00 0.000000000000e+00
5.185000000000e+02 -2.660725785257e-02 0.000000000000e+00 0.000000000000e+00
5.187500000000e+02 1.806960934381e-01 0.000000000000e+00 0.000000000000e+00
5.190000000000e+02 3.710315831584e-01 0.000000000000e+00 0.000000000000e+00
5.192500000000e+02 5.380771199296e-01 0.000000000000e+00 0.000000000000e+00
5.195000000000e+02 6.762913870475e-01 0.000000000000e+00 0.000000000000e+00
5.197500000000e+02 7.809368801089e-01 0.000000000000e+00 0.000000000000e+00
5.200000000000e+02 8.481980764159e-01 0.000000000000e+00 0.000000000000e+00
5.202500000000e+02 8.753999616795e-01 0.000000000000e+00 0.000000000000e+00
5.205000000000e+02 8.613028209777e-01 0.000000000000e+00 0.000000000000e+00
5.207500000000e+02 8.064234350681e-01 0.000000000000e+00 0.000000000000e+00
5.210000000000e+02 7.133153690846e-01 0.000000000000e+00 0.000000000000e+00
5.212500000000e+02 5.867353310899e-01 0.000000000000e+00 0.000000000000e+00
5.215000000000e+02 4.336301487783e-01 0.000000000000e+00 0.000000000000e+00
5.217500000000e+02 2.628991290020e-01 0.000000000000e+00 0.000000000000e+00
5.220000000000e+02 8.491668880173e-02 0.000000000000e+00 0.000000000000e+00
5.222500000000e+02 -8.916426225745e-02 0.000000000000e+00 0.000000000000e+00
5.225000000000e+02 -2.482721200586e-01 0.000000000000e+00 0.000000000000e+00
5.227500000000e+02 -3.823535653675e-01 0.000000000000e+00 0.000000000000e+00
5.230000000000e+02 -4.832824119666e-01 0.000000000000e+00 0.000000000000e+00
5.232500000000e+02 -5.456297886637e-01 0.000000000000e+00 0.000000000000e+00
5.235000000000e+02 -5.671954162739e-01 0.000000000000e+00 0.000000000000e+00
5.237500000000e+02 -5.492246746462e-01 0.000000000000e+00 0.000000000000e+00
5.240000000000e+02 -4.962726351644e-01 0.000000000000e+00 0.000000000000e+00
5.242500000000e+02 -4.157193908119e-01 0.000000000000e+00 0.000000000000e+00
5.245000000000e+02 -3.169849080058e-01 0.000000000000e+00 0.000000000000e+00
5.247500000000e+02 -2.105301151989e-01 0.000000000000e+00 0.000000000000e+00
5.250000000000e+02 -1.067586085697e-01 0.000000000000e+00 0.000000000000e+00
5.252500000000e+02 -1.494628697892e-02 0.000000000000e+00 0.000000000000e+00
5.255000000000e+02 5.767738918789e-02 0.000000000000e+00 0.000000000000e+00
5.257500000000e+02 1.065924509234e-01 0.000000000000e+00 0.000000000000e+00
5.260000000000e+02 1.303245675295e-01 0.000000000000e+00 0.000000000000e+00
5.262500000000e+02 1.304245077973e-01 0.000000000000e+00 0.000000000000e+00
5.265000000000e+02 1.111054109091e-01 0.000000000000e+00 0.000000000000e+00
5.267500000000e+02 7.859345166589e-02 0.000000000000e+00 0.000000000000e+00
5.270000000000e+02 4.027997988915e-02 0.000000000000e+00 0.000000000000e+00
5.272500000000e+02 3.783097372415e-03 0.000000000000e+00 0.000000000000e+00
5.275000000000e+02 -2.396817469464e-02 0.000000000000e+00 0.000000000000e+00
5.277500000000e+02 -3.752339944472e-02 0.000000000000e+00 0.000000000000e+00
5.280000000000e+02 -3.349202032773e-02 0.000000000000e+00 0.000000000000e+00
5.282500000000e+02 -1.086506516673e-02 0.000000000000e+00 0.000000000000e+00
5.285000000000e+02 2.893979696565e-02 0.000000000000e+00 0.000000000000e+00
5.287500000000e+02 8.229374068813e-02 0.000000000000e+00 0.000000000000e+00
5.290000000000e+02 1.437891309310e-01 0.000000000000e+00 0.000000000000e+00
5.292500000000e+02 2.068262379613e-01 0.000000000000e+00 0.000000000000e+00
5.295000000000e+02 2.642832895071e-01 0.000000000000e+00 0.000000000000e+00
5.297500000000e+02 3.092002956559e-01 0.000000000000e+00 0.000000000000e+00
5.300000000000e+02 3.354166908381e-01 0.000000000000e+00 0.000000000000e+00
5.302500000000e+02 3.381175910965e-01 0.000000000000e+00 0.000000000000e+00
5.305000000000e+02 3.142598765206e-01 0.000000000000e+00 0.000000000000e+00
5.307500000000e+02 2.628641039234e-01 0.000000000000e+00 0.000000000000e+00
5.310000000000e+02 1.851690088678e-01 0.000000000000e+00 0.000000000000e+00
5.312500000000e+02 8.465094418983e-02 0.000000000000e+00 0.000000000000e+00
5.315000000000e+02 -3.308862144813e-02 0.000000000000e+00 0.000000000000e+00
5.317500000000e+02 -1.605667511637e-01 0.000000000000e+00 0.000000000000e+00
5.320000000000e+02 -2.887958338462e-01 0.000000000000e+00 0.000000000000e+00
5.322500000000e+02 -4.077958326709e-01 0.000000000000e+00 0.000000000000e+00
5.325000000000e+02 -5.072395823766e-01 0.000000000000e+00 0.000000000000e+00
5.327500000000e+02 -5.772175524827e-01 0.000000000000e+00 0.000000000000e+00
5.330000000000e+02 -6.090910040194e-01 0.000000000000e+00 0.000000000000e+00
5.332500000000e+02 -5.963806121717e-01 0.000000000000e+00 0.000000000000e+00
5.335000000000e+02 -5.356149977936e-01 0.000000000000e+00 0.000000000000e+00
5.337500000000e+02 -4.270449332923e-01 0.000000000000e+00 0.000000000000e+00
5.340000000000e+02 -2.751193229786e-01 0.000000000000e+00 0.000000000000e+00
5.342500000000e+02 -8.862282929181e-02 0.000000000000e+00 0.000000000000e+00
5.345000000000e+02 1.196049588582e-01 0.000000000000e+00 0.000000000000e+00
5.347500000000e+02 3.334122293122e-01 0.000000000000e+00 0.000000000000e+00
5.350000000000e+02 5.345320323628e-01 0.000000000000e+00 0.000000000000e+00
5.352500000000e+02 7.041664654079e-01 0.000000000000e+00 0.000000000000e+00
5.355000000000e+02 8.248296776777e-01 0.000000000000e+00 0.000000000000e+00
5.357500000000e+02 8.822683135437e-01 0.000000000000e+00 0.000000000000e+00
5.360000000000e+02 8.672419820630e-01 0.000000000000e+00 0.000000000000e+00
5.362500000000e+02 7.769351645959e-01 0.000000000000e+00 0.000000000000e+00
5.365000000000e+02 6.157906246024e-01 0.000000000000e+00 0.000000000000e+00
5.367500000000e+02 3.956039177847e-01 0.000000000000e+00 0.000000000000e+00
5.370000000000e+02 1.347955555921e-01 0.000000000000e+00 0.000000000000e+00
5.372500000000e+02 -1.431261645905e-01 0.000000000000e+00 0.000000000000e+00
5.375000000000e+02 -4.117942897755e-01 0.000000000000e+00 0.000000000000e+00
5.377500000000e+02 -6.446885627390e-01 0.000000000000e+00 0.000000000000e+00
5.380000000000e+02 -8.180231797613e-01 0.000000000000e+00 0.000000000000e+00
5.382500000000e+02 -9.134779645305e-01 0.000000000000e+00 0.000000000000e+00
5.385000000000e+02 -9.204306016410e-01 0.000000000000e+00 0.000000000000e+00
5.387500000000e+02 -8.373896243183e-01 0.000000000000e+00 0.000000000000e+00
5.390000000000e+02 -6.724127035691e-01 0.000000000000e+00 0.000000000000e+00
5.392500000000e+02 -4.424135427618e-01 0.000000000000e+00 0.000000000000e+00
5.395000000000e+02 -1.713990411091e-01 0.000000000000e+00 0.000000000000e+00
5.397500000000e+02 1.121816178134e-01 0.000000000000e+00 0.000000000000e+00
5.400000000000e+02 3.786719199059e-01 0.000000000000e+00 0.000000000000e+00
5.402500000000e+02 6.006360341834e-01 0.000000000000e+00 0.000000000000e+00
5.405000000000e+02 7.560510902894e-01 0.000000000000e+00 0.000000000000e+00
5.407500000000e+02 8.308536551215e-01 0.000000000000e+00 0.000000000000e+00
5.410000000000e+02 8.205053367766e-01 0.000000000000e+00 0.000000000000e+00
5.412500000000e+02 7.303653991969e-01 0.000000000000e+00 0.000000000000e+00
5.415000000000e+02 5.748137099159e-01 0.000000000000e+00 0.000000000000e+00
5.417500000000e+02 3.752345426988e-01 0.000000000000e+00 0.000000000000e+00
5.420000000000e+02 1.571275404060e-01 0.000000000000e+00 0.000000000000e+00
5.422500000000e+02 -5.326584384823e-02 0.000000000000e+00 0.000000000000e+00
5.425000000000e+02 -2.323621115644e-01 0.000000000000e+00 0.000000000000e+00
5.427500000000e+02 -3.621967102359e-01 0.000000000000e+00 0.000000000000e+00
5.430000000000e+02 -4.325404327307e-01 0.000000000000e+00 0.000000000000e+00
5.432500000000e+02 -4.418833874724e-01 0.000000000000e+00 0.000000000000e+00
5.435000000000e+02 -3.971597174182e-01 0.000000000000e+00 0.000000000000e+00
5.437500000000e+02 -3.122677689815e-01 0.000000000000e+00 0.000000000000e+00
5.440000000000e+02 -2.056162929935e-01 0.000000000000e+00 0.000000000000e+00
5.442500000000e+02 -9.707148621816e-02 0.000000000000e+00 0.000000000000e+00
5.445000000000e+02 -4.770248038225e-03 0.000000000000e+00 0.000000000000e+00
5.447500000000e+02 5.771266734070e-02 0.000000000000e+00 0.000000000000e+00
5.450000000000e+02 8.340666859765e-02 0.000000000000e+00 0.000000000000e+00
5.452500000000e+02 7.287734840904e-02 0.000000000000e+00 0.000000000000e+00
5.455000000000e+02 3.389786247646e-02 0.000000000000e+00 0.000000000000e+00
5.457500000000e+02 -2.009607559863e-02 0.000000000000e+00 0.000000000000e+00
5.460000000000e+02 -7.253108340052e-02 0.000000000000e+00 0.000000000000e+00
5.462500000000e+02 -1.068042740241e-01 0.000000000000e+00 0.000000000000e+00
5.465000000000e+02 -1.094755669269e-01 0.000000000000e+00 0.000000000000e+00
5.467500000000e+02 -7.301753740439e-02 0.000000000000e+00 0.000000000000e+00
5.470000000000e+02 2.349696990677e-03 0.000000000000e+00 0.000000000000e+00
5.472500000000e+02 1.080810760458e-01 0.000000000000e+00 0.000000000000e+00
5.475000000000e+02 2.281408630294e-01 0.000000000000e+00 0.000000000000e+00
5.477500000000e+02 3.411830918131e-01 0.000000000000e+00 0.000000000000e+00
5.480000000000e+02 4.237945053603e-01 0.000000000000e+00 0.000000000000e+00
5.482500000000e+02 4.543332996075e-01 0.000000000000e+00 0.000000000000e+00
5.485000000000e+02 4.167788079342e-01 0.000000000000e+00 0.000000000000e+00
5.487500000000e+02 3.039747278680e-01 0.000000000000e+00 0.000000000000e+00
5.490000000000e+02 1.197101696780e-01 0.000000000000e+00 0.000000000000e+00
5.492500000000e+02 -1.207667467766e-01 0.000000000000e+00 0.000000000000e+00
5.495000000000e+02 -3.919879504224e-01 0.000000000000e+00 0.000000000000e+00
5.497500000000e+02 -6.611831056992e-01 0.000000000000e+00 0.000000000000e+00
5.500000000000e+02 -8.925411177090e-01 0.000000000000e+00 0.000000000000e+00
5.502500000000e+02 -1.052257666282e+00 0.000000000000e+00 0.000000000000e+00
5.505000000000e+02 -1.113661059935e+00 0.000000000000e+00 0.000000000000e+00
5.507500000000e+02 -1.061657559574e+00 0.000000000000e+00 0.000000000000e+00
5.510000000000e+02 -8.957969379406e-01 0.000000000000e+00 0.000000000000e+00
5.512500000000e+02 -6.314253596262e-01 0.000000000000e+00 0.000000000000e+00
5.515000000000e+02 -2.986456169174e-01 0.000000000000e+00 0.000000000000e+00
5.517500000000e+02 6.088934748868e-02 0.000000000000e+00 0.000000000000e+00
5.520000000000e+02 3.990076573829e-01 0.000000000000e+00 0.000000000000e+00
5.522500000000e+02 6.672522052949e-01 0.000000000000e+00 0.000000000000e+00
5.525000000000e+02 8.234924274577e-01 0.000000000000e+00 0.000000000000e+00
5.527500000000e+02 8.379981685091e-01 0.000000000000e+00 0.000000000000e+00
5.530000000000e+02 6.980961520672e-01 0.000000000000e+00 0.000000000000e+00
5.532500000000e+02 4.106935954211e-01 0.000000000000e+00 0.000000000000e+00
5.535000000000e+02 2.225985968812e-03 0.000000000000e+00 0.000000000000e+00
5.537500000000e+02 -4.840684066555e-01 0.000000000000e+00 0.000000000000e+00
5.540000000000e+02 -9.932731205092e-01 0.000000000000e+00 0.000000000000e+00
5.542500000000e+02 -1.465697641090e+00 0.000000000000e+00 0.000000000000e+00
5.545000000000e+02 -1.844672355469e+00 0.000000000000e+00 0.000000000000e+00
5.547500000000e+02 -2.084193118708e+00 0.000000000000e+00 0.000000000000e+00
5.550000000000e+02 -2.155363409281e+00 0.000000000000e+00 0.000000000000e+00
5.552500000000e+02 -2.050718248323e+00 0.000000000000e+00 0.000000000000e+00
5.555000000000e+02 -1.785781852243e+00 0.000000000000e+00 0.000000000000e+00
5.557500000000e+02 -1.397575890704e+00 0.000000000000e+00 0.000000000000e+00
5.560000000000e+02 -9.402081895046e-01 0.000000000000e+00 0.000000000000e+00
5.562500000000e+02 -4.780758509918e-01 0.000000000000e+00 0.000000000000e+00
5.565000000000e+02 -7.755526019303e-02 0.000000000000e+00 0.000000000000e+00
5.567500000000e+02 2.017243185774e-01 0.000000000000e+00 0.000000000000e+00
5.570000000000e+02 3.148502587368e-01 0.000000000000e+00 0.000000000000e+00
5.572500000000e+02 2.377501230855e-01 0.000000000000e+00 0.000000000000e+00
5.575000000000e+02 -2.938404220630e-02 0.000000000000e+00 0.000000000000e+00
5.577500000000e+02 -4.618672582054e-01 0.000000000000e+00 0.000000000000e+00
5.580000000000e+02 -1.013555983508e+00 0.000000000000e+00 0.000000000000e+00
5.582500000000e+02 -1.622768562390e+00 0.000000000000e+00 0.000000000000e+00
5.585000000000e+02 -2.220318598911e+00 0.000000000000e+00 0.000000000000e+00
5.587500000000e+02 -2.738594393142e+00 0.000000000000e+00 0.000000000000e+00
5.590000000000e+02 -3.120468078171e+00 0.000000000000e+00 0.000000000000e+00
5.592500000000e+02 -3.326834506075e+00 0.000000000000e+00 0.000000000000e+00
5.595000000000e+02 -3.341760934767e+00 0.000000000000e+00 0.000000000000e+00
5.597500000000e+02 -3.174549904618e+00 0.000000000000e+00 0.000000000000e+00
5.600000000000e+02 -2.858435458157e+00 0.000000000000e+00 0.000000000000e+00
5.602500000000e+02 -2.446089590523e+00 0.000000000000e+00 0.000000000000e+00
5.605000000000e+02 -2.002548538053e+00 0.000000000000e+00 0.000000000000e+00
5.607500000000e+02 -1.596517524405e+00 0.000000000000e+00 0.000000000000e+00
5.610000000000e+02 -1.291229847715e+00 0.000000000000e+00 0.000000000000e+00
5.612500000000e+02 -1.136092036135e+00 0.000000000000e+00 0.000000000000e+00
5.615000000000e+02 -1.160234037135e+00 0.000000000000e+00 0.000000000000e+00
5.617500000000e+02 -1.368818280072e+00 0.000000000000e+00 0.000000000000e+00
5.620000000000e+02 -1.742581271714e+00 0.000000000000e+00 0.000000000000e+00
5.622500000000e+02 -2.240639213093e+00 0.000000000000e+00 0.000000000000e+00
5.625000000000e+02 -2.806146275903e+00 0.000000000000e+00 0.000000000000e+00
5.627500000000e+02 -3.374011593694e+00 0.000000000000e+00 0.000000000000e+00
5.630000000000e+02 -3.879610784067e+00 0.000000000000e+00 0.000000000000e+00
5.632500000000e+02 -4.267305942523e+00 0.000000000000e+00 0.000000000000e+00
5.635000000000e+02 -4.497629631358e+00 0.000000000000e+00 0.000000000000e+00
5.637500000000e+02 -4.552185717268e+00 0.000000000000e+00 0.000000000000e+00
5.640000000000e+02 -4.435643812109e+00 0.000000000000e+00 0.000000000000e+00
5.642500000000e+02 -4.174608235063e+00 0.000000000000e+00 0.000000000000e+00
5.645000000000e+02 -3.813570084745e+00 0.000000000000e+00 0.000000000000e+00
5.647500000000e+02 -3.408543035554e+00 0.000000000000e+00 0.000000000000e+00
5.650000000000e+02 -3.019286580779e+00 0.000000000000e+00 0.000000000000e+00
5.652500000000e+02 -2.701194559361e+00 0.000000000000e+00 0.000000000000e+00
5.655000000000e+02 -2.497950395805e+00 0.000000000000e+00 0.000000000000e+00
5.657500000000e+02 -2.435923234064e+00 0.000000000000e+00 0.000000000000e+00
5.660000000000e+02 -2.521021589855e+00 0.000000000000e+00 0.000000000000e+00
5.662500000000e+02 -2.738371401647e+00 0.000000000000e+00 0.000000000000e+00
5.665000000000e+02 -3.054793473512e+00 0.000000000000e+00 0.000000000000e+00
5.667500000000e+02 -3.423676033932e+00 0.000000000000e+00 0.000000000000e+00
5.670000000000e+02 -3.791523247070e+00 0.000000000000e+00 0.000000000000e+00
5.672500000000e+02 -4.105251654922e+00 0.000000000000e+00 0.000000000000e+00
5.675000000000e+02 -4.319229692193e+00 0.000000000000e+00 0.000000000000e+00
5.677500000000e+02 -4.401117718259e+00 0.000000000000e+00 0.000000000000e+00
5.680000000000e+02 -4.335755190549e+00 0.000000000000e+00 0.000000000000e+00
5.682500000000e+02 -4.126628232633e+00 0.000000000000e+00 0.000000000000e+00
5.685000000000e+02 -3.794792880136e+00 0.000000000000e+00 0.000000000000e+00
5.687500000000e+02 -3.375478230604e+00 0.000000000000e+00 0.000000000000e+00
5.690000000000e+02 -2.912901555664e+00 0.000000000000e+00 0.000000000000e+00
5.692500000000e+02 -2.454053230742e+00 0.000000000000e+00 0.000000000000e+00
5.695000000000e+02 -2.042324724787e+00 0.000000000000e+00 0.000000000000e+00
5.697500000000e+02 -1.711845580933e+00 0.000000000000e+00 0.000000000000e+00
5.700000000000e+02 -1.483270293894e+00 0.000000000000e+00 0.000000000000e+00
5.702500000000e+02 -1.361534258978e+00 0.000000000000e+00 0.000000000000e+00
5.705000000000e+02 -1.335813126300e+00 0.000000000000e+00 0.000000000000e+00
5.707500000000e+02 -1.381613058340e+00 0.000000000000e+00 0.000000000000e+00
5.710000000000e+02 -1.464633261567e+00 0.000000000000e+00 0.000000000000e+00
5.712500000000e+02 -1.545815085469e+00 0.000000000000e+00 0.000000000000e+00
5.715000000000e+02 -1.586852809584e+00 0.000000000000e+00 0.000000000000e+00
5.717500000000e+02 -1.555405712107e+00 0.000000000000e+00 0.000000000000e+00
5.720000000000e+02 -1.429320084294e+00 0.000000000000e+00 0.000000000000e+00
5.722500000000e+02 -1.199330118779e+00 0.000000000000e+00 0.000000000000e+00
5.725000000000e+02 -8.699326952749e-01 0.000000000000e+00 0.000000000000e+00
5.727500000000e+02 -4.583896498687e-01 0.000000000000e+00 0.000000000000e+00
5.730000000000e+02 7.934322846004e-03 0.000000000000e+00 0.000000000000e+00
5.732500000000e+02 4.954738656012e-01 0.000000000000e+00 0.000000000000e+00
5.735000000000e+02 9.690310904240e-01 0.000000000000e+00 0.000000000000e+00
5.737500000000e+02 1.396369421122e+00 0.000000000000e+00 0.000000000000e+00
5.740000000000e+02 1.752216130359e+00 0.000000000000e+00 0.000000000000e+00
5.742500000000e+02 2.021162106654e+00 0.000000000000e+00 0.000000000000e+00
5.745000000000e+02 2.199117457574e+00 0.000000000000e+00 0.000000000000e+00
5.747500000000e+02 2.293190345196e+00 0.000000000000e+00 0.000000000000e+00
5.750000000000e+02 2.320074049345e+00 0.000000000000e+00 0.000000000000e+00
5.752500000000e+02 2.303223899011e+00 0.000000000000e+00 0.000000000000e+00
5.755000000000e+02 2.269255819584e+00 0.000000000000e+00 0.000000000000e+00
5.757500000000e+02 2.244083687331e+00 0.000000000000e+00 0.000000000000e+00
5.760000000000e+02 2.249324899515e+00 0.000000000000e+00 0.000000000000e+00
5.762500000000e+02 2.299444263713e+00 0.000000000000e+00 0.000000000000e+00
5.765000000000e+02 2.399986733946e+00 0.000000000000e+00 0.000000000000e+00
5.767500000000e+02 2.547088493098e+00 0.000000000000e+00 0.000000000000e+00
5.770000000000e+02 2.728276884590e+00 0.000000000000e+00 0.000000000000e+00
5.772500000000e+02 2.924397494739e+00 0.000000000000e+00 0.000000000000e+00
5.775000000000e+02 3.112363937801e+00 0.000000000000e+00 0.000000000000e+00
5.777500000000e+02 3.268330220378e+00 0.000000000000e+00 0.000000000000e+00
5.780000000000e+02 3.370847446080e+00 0.000000000000e+00 0.000000000000e+00
5.782500000000e+02 3.403588377384e+00 0.000000000000e+00 0.000000000000e+00
5.785000000000e+02 3.357299247958e+00 0.000000000000e+00 0.000000000000e+00
5.787500000000e+02 3.230755578278e+00 0.000000000000e+00 0.000000000000e+00
5.790000000000e+02 3.030640097378e+00 0.000000000000e+00 0.000000000000e+00
5.792500000000e+02 2.770406429942e+00 0.000000000000e+00 0.000000000000e+00
5.795000000000e+02 2.468322623554e+00 0.000000000000e+00 0.000000000000e+00
5.797500000000e+02 2.144987477150e+00 0.000000000000e+00 0.000000000000e+00
5.800000000000e+02 1.820668553019e+00 0.000000000000e+00 0.000000000000e+00
5.802500000000e+02 1.512818464069e+00 0.000000000000e+00 0.000000000000e+00
5.805000000000e+02 1.234086825696e+00 0.000000000000e+00 0.000000000000e+00
5.807500000000e+02 9.910664808546e-01 0.000000000000e+00 0.000000000000e+00
5.810000000000e+02 7.839063466279e-01 0.000000000000e+00 0.000000000000e+00
5.812500000000e+02 6.068045411739e-01 0.000000000000e+00 0.000000000000e+00
5.815000000000e+02 4.492802406618e-01 0.000000000000e+00 0.000000000000e+00
5.817500000000e+02 2.980256686287e-01 0.000000000000e+00 0.000000000000e+00
5.820000000000e+02 1.390723757746e-01 0.000000000000e+00 0.000000000000e+00
5.822500000000e+02 -4.002419995132e-02 0.000000000000e+00 0.000000000000e+00
5.825000000000e+02 -2.482687885925e-01 0.000000000000e+00 0.000000000000e+00
5.827500000000e+02 -4.898203399501e-01 0.000000000000e+00 0.000000000000e+00
5.830000000000e+02 -7.632628928355e-01 0.000000000000e+00 0.000000000000e+00
5.832500000000e+02 -1.061627158688e+00 0.000000000000e+00 0.000000000000e+00
5.835000000000e+02 -1.373137941677e+00 0.000000000000e+00 0.000000000000e+00
5.837500000000e+02 -1.682570591482e+00 0.000000000000e+00 0.000000000000e+00
5.840000000000e+02 -1.973025910374e+00 0.000000000000e+00 0.000000000000e+00
5.842500000000e+02 -2.227885886113e+00 0.000000000000e+00 0.000000000000e+00
5.845000000000e+02 -2.432697206107e+00 0.000000000000e+00 0.000000000000e+00
5.847500000000e+02 -2.576746527208e+00 0.000000000000e+00 0.000000000000e+00
5.850000000000e+02 -2.654137693876e+00 0.000000000000e+00 0.000000000000e+00
5.852500000000e+02 -2.664249796543e+00 0.000000000000e+00 0.000000000000e+00
5.855000000000e+02 -2.611536887829e+00 0.000000000000e+00 0.000000000000e+00
5.857500000000e+02 -2.504714747817e+00 0.000000000000e+00 0.000000000000e+00
5.860000000000e+02 -2.355456729532e+00 0.000000000000e+00 0.000000000000e+00
5.862500000000e+02 -2.176780112360e+00 0.000000000000e+00 0.000000000000e+00
5.865000000000e+02 -1.981339588971e+00 0.000000000000e+00 0.000000000000e+00
5.867500000000e+02 -1.779851680255e+00 0.000000000000e+00 0.000000000000e+00
5.870000000000e+02 -1.579852691171e+00 0.000000000000e+00 0.000000000000e+00
5.872500000000e+02 -1.384946435772e+00 0.000000000000e+00 0.000000000000e+00
5.875000000000e+02 -1.194632543800e+00 0.000000000000e+00 0.000000000000e+00
5.877500000000e+02 -1.004730118369e+00 0.000000000000e+00 0.000000000000e+00
5.880000000000e+02 -8.083344391124e-01 0.000000000000e+00 0.000000000000e+00
5.882500000000e+02 -5.971759145639e-01 0.000000000000e+00 0.000000000000e+00
5.885000000000e+02 -3.631990601953e-01 0.000000000000e+00 0.000000000000e+00
5.887500000000e+02 -1.001512369629e-01 0.000000000000e+00 0.000000000000e+00
5.890000000000e+02 1.950303618431e-01 0.000000000000e+00 0.000000000000e+00
5.892500000000e+02 5.212193556232e-01 0.000000000000e+00 0.000000000000e+00
5.895000000000e+02 8.726250737351e-01 0.000000000000e+00 0.000000000000e+00
5.897500000000e+02 1.238911635287e+00 0.000000000000e+00 0.000000000000e+00
5.900000000000e+02 1.605905415055e+00 0.000000000000e+00 0.000000000000e+00
5.902500000000e+02 1.956809900898e+00 0.000000000000e+00 0.000000000000e+00
5.905000000000e+02 2.273781834037e+00 0.000000000000e+00 0.000000000000e+00
5.907500000000e+02 2.539675844867e+00 0.000000000000e+00 0.000000000000e+00
5.910000000000e+02 2.739742635480e+00 0.000000000000e+00 0.000000000000e+00
5.912500000000e+02 2.863071129927e+00 0.000000000000e+00 0.000000000000e+00
5.915000000000e+02 2.903597433528e+00 0.000000000000e+00 0.000000000000e+00
5.917500000000e+02 2.860558944106e+00 0.000000000000e+00 0.000000000000e+00
5.920000000000e+02 2.738343535477e+00 0.000000000000e+00 0.000000000000e+00
5.922500000000e+02 2.545762196366e+00 0.000000000000e+00 0.000000000000e+00
5.925000000000e+02 2.294848633197e+00 0.000000000000e+00 0.000000000000e+00
5.927500000000e+02 1.999351191457e+00 0.000000000000e+00 0.000000000000e+00
5.930000000000e+02 1.673122666592e+00 0.000000000000e+00 0.000000000000e+00
5.932500000000e+02 1.328626534292e+00 0.000000000000e+00 0.000000000000e+00
5.935000000000e+02 9.757617297625e-01 0.000000000000e+00 0.000000000000e+00
5.937500000000e+02 6.211641261361e-01 0.000000000000e+00 0.000000000000e+00
5.940000000000e+02 2.680768130851e-01 0.000000000000e+00 0.000000000000e+00
5.942500000000e+02 -8.319825680798e-02 0.000000000000e+00 0.000000000000e+00
5.945000000000e+02 -4.343371279584e-01 0.000000000000e+00 0.000000000000e+00
5.947500000000e+02 -7.876632447650e-01 0.000000000000e+00 0.000000000000e+00
5.950000000000e+02 -1.144649020644e+00 0.000000000000e+00 0.000000000000e+00
5.952500000000e+02 -1.504478214876e+00 0.000000000000e+00 0.000000000000e+00
5.955000000000e+02 -1.862895667428e+00 0.000000000000e+00 0.000000000000e+00
5.957500000000e+02 -2.211537344311e+00 0.000000000000e+00 0.000000000000e+00
5.960000000000e+02 -2.537872444073e+00 0.000000000000e+00 0.000000000000e+00
5.962500000000e+02 -2.825808273238e+00 0.000000000000e+00 0.000000000000e+00
5.965000000000e+02 -3.056918363037e+00 0.000000000000e+00 0.000000000000e+00
5.967500000000e+02 -3.212167006386e+00 0.000000000000e+00 0.000000000000e+00
5.970000000000e+02 -3.273931027942e+00 0.000000000000e+00 0.000000000000e+00
5.972500000000e+02 -3.228072343244e+00 0.000000000000e+00 0.000000000000e+00
5.975000000000e+02 -3.065799653447e+00 0.000000000000e+00 0.000000000000e+00
5.977500000000e+02 -2.785077131716e+00 0.000000000000e+00 0.000000000000e+00
5.980000000000e+02 -2.391390140402e+00 0.000000000000e+00 0.000000000000e+00
5.982500000000e+02 -1.897756308332e+00 0.000000000000e+00 0.000000000000e+00
5.985000000000e+02 -1.323964439061e+00 0.000000000000e+00 0.000000000000e+00
5.987500000000e+02 -6.951211303706e-01 0.000000000000e+00 0.000000000000e+00
5.990000000000e+02 -3.967246571969e-02 0.000000000000e+00 0.000000000000e+00
5.992500000000e+02 6.128662919575e-01 0.000000000000e+00 0.000000000000e+00
5.995000000000e+02 1.234205490258e+00 0.000000000000e+00 0.000000000000e+00
5.997500000000e+02 1.799334111424e+00 0.000000000000e+00 0.000000000000e+00
6.000000000000e+02 2.288101804302e+00 0.000000000000e+00 0.000000000000e+00
6.002500000000e+02 2.686168396132e+00 0.000000000000e+00 0.000000000000e+00
6.005000000000e+02 2.985248308338e+00 0.000000000000e+00 0.000000000000e+00
6.007500000000e+02 3.182675033841e+00 0.000000000000e+00 0.000000000000e+00
6.010000000000e+02 3.280403559135e+00 0.000000000000e+00 0.000000000000e+00
6.012500000000e+02 3.283643173958e+00 0.000000000000e+00 0.000000000000e+00
6.015000000000e+02 3.199358859024e+00 0.000000000000e+00 0.000000000000e+00
6.017500000000e+02 3.034889790993e+00 0.000000000000e+00 0.000000000000e+00
6.020000000000e+02 2.796906911540e+00 0.000000000000e+00 0.000000000000e+00
6.022500000000e+02 2.490871749995e+00 0.000000000000e+00 0.000000000000e+00
6.025000000000e+02 2.121074374853e+00 0.000000000000e+00 0.000000000000e+00
6.027500000000e+02 1.691231731927e+00 0.000000000000e+00 0.000000000000e+00
6.030000000000e+02 1.205532878563e+00 0.000000000000e+00 0.000000000000e+00
6.032500000000e+02 6.699388132287e-01 0.000000000000e+00 0.000000000000e+00
6.035000000000e+02 9.349366047326e-02 0.000000000000e+00 0.000000000000e+00
6.037500000000e+02 -5.106110491580e-01 0.000000000000e+00 0.000000000000e+00
6.040000000000e+02 -1.124453412081e+00 0.000000000000e+00 0.000000000000e+00
6.042500000000e+02 -1.725453809128e+00 0.000000000000e+00 0.000000000000e+00
6.045000000000e+02 -2.287189062705e+00 0.000000000000e+00 0.000000000000e+00
6.047500000000e+02 -2.780929299019e+00 0.000000000000e+00 0.000000000000e+00
6.050000000000e+02 -3.177772441452e+00 0.000000000000e+00 0.000000000000e+00
6.052500000000e+02 -3.451158449902e+00 0.000000000000e+00 0.000000000000e+00
6.055000000000e+02 -3.579479462584e+00 0.000000000000e+00 0.000000000000e+00
6.057500000000e+02 -3.548472662311e+00 0.000000000000e+00 0.000000000000e+00
6.060000000000e+02 -3.353094719358e+00 0.000000000000e+00 0.000000000000e+00
6.062500000000e+02 -2.998629062296e+00 0.000000000000e+00 0.000000000000e+00
6.065000000000e+02 -2.500863376557e+00 0.000000000000e+00 0.000000000000e+00
6.067500000000e+02 -1.885283297426e+00 0.000000000000e+00 0.000000000000e+00
6.070000000000e+02 -1.185344797633e+00 0.000000000000e+00 0.000000000000e+00
6.072500000000e+02 -4.399967310499e-01 0.000000000000e+00 0.000000000000e+00
6.075000000000e+02 3.092880545248e-01 0.000000000000e+00 0.000000000000e+00
6.077500000000e+02 1.021660993279e+00 0.000000000000e+00 0.000000000000e+00
6.080000000000e+02 1.659899735369e+00 0.000000000000e+00 0.000000000000e+00
6.082500000000e+02 2.192965298476e+00 0.000000000000e+00 0.000000000000e+00
6.085000000000e+02 2.597879642729e+00 0.000000000000e+00 0.000000000000e+00
6.087500000000e+02 2.860779330115e+00 0.000000000000e+00 0.000000000000e+00
6.090000000000e+02 2.977105160038e+00 0.000000000000e+00 0.000000000000e+00
6.092500000000e+02 2.950991083310e+00 0.000000000000e+00 0.000000000000e+00
6.095000000000e+02 2.794004257398e+00 0.000000000000e+00 0.000000000000e+00
6.097500000000e+02 2.523450363882e+00 0.000000000000e+00 0.000000000000e+00
6.100000000000e+02 2.160486993429e+00 0.000000000000e+00 0.000000000000e+00
6.102500000000e+02 1.728280883872e+00 0.000000000000e+00 0.000000000000e+00
6.105000000000e+02 1.250405264807e+00 0.000000000000e+00 0.000000000000e+00
6.107500000000e+02 7.496094144006e-01 0.000000000000e+00 0.000000000000e+00
6.110000000000e+02 2.470150599611e-01 0.000000000000e+00 0.000000000000e+00
6.112500000000e+02 -2.382836693464e-01 0.000000000000e+00 0.000000000000e+00
6.115000000000e+02 -6.893059510258e-01 0.000000000000e+00 0.000000000000e+00
6.117500000000e+02 -1.091088668788e+00 0.000000000000e+00 0.000000000000e+00
6.120000000000e+02 -1.430558015231e+00 0.000000000000e+00 0.000000000000e+00
6.122500000000e+02 -1.696502513671e+00 0.000000000000e+00 0.000000000000e+00
6.125000000000e+02 -1.879741092587e+00 0.000000000000e+00 0.000000000000e+00
6.127500000000e+02 -1.973520783380e+00 0.000000000000e+00 0.000000000000e+00
6.130000000000e+02 -1.974111893510e+00 0.000000000000e+00 0.000000000000e+00
6.132500000000e+02 -1.881506209067e+00 0.000000000000e+00 0.000000000000e+00
6.135000000000e+02 -1.700077273817e+00 0.000000000000e+00 0.000000000000e+00
6.137500000000e+02 -1.439039894660e+00 0.000000000000e+00 0.000000000000e+00
6.140000000000e+02 -1.112553560388e+00 0.000000000000e+00 0.000000000000e+00
6.142500000000e+02 -7.393514454444e-01 0.000000000000e+00 0.000000000000e+00
6.145000000000e+02 -3.418382483590e-01 0.000000000000e+00 0.000000000000e+00
6.147500000000e+02 5.532272800754e-02 0.000000000000e+00 0.000000000000e+00
6.150000000000e+02 4.270319121579e-01 0.000000000000e+00 0.000000000000e+00
6.152500000000e+02 7.498119300598e-01 0.000000000000e+00 0.000000000000e+00
6.155000000000e+02 1.003877712619e+00 0.000000000000e+00 0.000000000000e+00
6.157500000000e+02 1.174972167989e+00 0.000000000000e+00 0.000000000000e+00
6.160000000000e+02 1.255733952224e+00 0.000000000000e+00 0.000000000000e+00
6.162500000000e+02 1.246410192308e+00 0.000000000000e+00 0.000000000000e+00
6.165000000000e+02 1.154801488794e+00 0.000000000000e+00 0.000000000000e+00
6.167500000000e+02 9.954192960584e-01 0.000000000000e+00 0.000000000000e+00
6.170000000000e+02 7.879341262947e-01 0.000000000000e+00 0.000000000000e+00
6.172500000000e+02 5.550832375233e-01 0.000000000000e+00 0.000000000000e+00
6.175000000000e+02 3.202758726616e-01 0.000000000000e+00 0.000000000000e+00
6.177500000000e+02 1.051729549573e-01 0.000000000000e+00 0.000000000000e+00
6.180000000000e+02 -7.247899944892e-02 0.000000000000e+00 0.000000000000e+00
6.182500000000e+02 -2.005134084727e-01 0.000000000000e+00 0.000000000000e+00
6.185000000000e+02 -2.733270978554e-01 0.000000000000e+00 0.000000000000e+00
6.187500000000e+02 -2.920873051566e-01 0.000000000000e+00 0.000000000000e+00
6.190000000000e+02 -2.641649282554e-01 0.000000000000e+00 0.000000000000e+00
6.192500000000e+02 -2.018906121036e-01 0.000000000000e+00 0.000000000000e+00
6.195000000000e+02 -1.208084177716e-01 0.000000000000e+00 0.000000000000e+00
6.197500000000e+02 -3.765438701347e-02 0.000000000000e+00 0.000000000000e+00
6.200000000000e+02 3.169156540278e-02 0.000000000000e+00 0.000000000000e+00
6.202500000000e+02 7.404350076677e-02 0.000000000000e+00 0.000000000000e+00
6.205000000000e+02 8.034073145811e-02 0.000000000000e+00 0.000000000000e+00
6.207500000000e+02 4.653849115628e-02 0.000000000000e+00 0.000000000000e+00
6.210000000000e+02 -2.610214018043e-02 0.000000000000e+00 0.000000000000e+00
6.212500000000e+02 -1.313107092887e-01 0.000000000000e+00 0.000000000000e+00
6.215000000000e+02 -2.586110323544e-01 0.000000000000e+00 0.000000000000e+00
6.217500000000e+02 -3.945053672827e-01 0.000000000000e+00 0.000000000000e+00
6.220000000000e+02 -5.238869715023e-01 0.000000000000e+00 0.000000000000e+00
6.222500000000e+02 -6.315258656812e-01 0.000000000000e+00 0.000000000000e+00
6.225000000000e+02 -7.034889589292e-01 0.000000000000e+00 0.000000000000e+00
6.227500000000e+02 -7.283854869773e-01 0.000000000000e+00 0.000000000000e+00
6.230000000000e+02 -6.983645479316e-01 0.000000000000e+00 0.000000000000e+00
6.232500000000e+02 -6.098259652772e-01 0.000000000000e+00 0.000000000000e+00
6.235000000000e+02 -4.638327830569e-01 0.000000000000e+00 0.000000000000e+00
6.237500000000e+02 -2.662299777597e-01 0.000000000000e+00 0.000000000000e+00
6.240000000000e+02 -2.747915968572e-02 0.000000000000e+00 0.000000000000e+00
6.242500000000e+02 2.377841057889e-01 0.000000000000e+00 0.000000000000e+00
6.245000000000e+02 5.114700941317e-01 0.000000000000e+00 0.000000000000e+00
6.247500000000e+02 7.730349370612e-01 0.000000000000e+00 0.000000000000e+00
6.250000000000e+02 1.000758479181e+00 0.000000000000e+00 0.000000000000e+00
6.252500000000e+02 1.173279313515e+00 0.000000000000e+00 0.000000000000e+00
6.255000000000e+02 1.271334372360e+00 0.000000000000e+00 0.000000000000e+00
6.257500000000e+02 1.279607660208e+00 0.000000000000e+00 0.000000000000e+00
6.260000000000e+02 1.188545581458e+00 0.000000000000e+00 0.000000000000e+00
6.262500000000e+02 9.959541037096e-01 0.000000000000e+00 0.000000000000e+00
6.265000000000e+02 7.081662370770e-01 0.000000000000e+00 0.000000000000e+00
6.267500000000e+02 3.405668366281e-01 0.000000000000e+00 0.000000000000e+00
6.270000000000e+02 -8.270737758310e-02 0.000000000000e+00 0.000000000000e+00
6.272500000000e+02 -5.300089360074e-01 0.000000000000e+00 0.000000000000e+00
6.275000000000e+02 -9.643808621903e-01 0.000000000000e+00 0.000000000000e+00
6.277500000000e+02 -1.346617378737e+00 0.000000000000e+00 0.000000000000e+00
6.280000000000e+02 -1.638956103140e+00 0.000000000000e+00 0.000000000000e+00
6.282500000000e+02 -1.809057012714e+00 0.000000000000e+00 0.000000000000e+00
6.285000000000e+02 -1.833836510548e+00 0.000000000000e+00 0.000000000000e+00
6.287500000000e+02 -1.702685019297e+00 0.000000000000e+00 0.000000000000e+00
6.290000000000e+02 -1.419615899921e+00 0.000000000000e+00 0.000000000000e+00
6.292500000000e+02 -1.003976846641e+00 0.000000000000e+00 0.000000000000e+00
6.295000000000e+02 -4.894978692219e-01 0.000000000000e+00 0.000000000000e+00
6.297500000000e+02 7.836119809107e-02 0.000000000000e+00 0.000000000000e+00
6.300000000000e+02 6.465879498023e-01 0.000000000000e+00 0.000000000000e+00
6.302500000000e+02 1.159934561444e+00 0.000000000000e+00 0.000000000000e+00
6.305000000000e+02 1.566814010894e+00 0.000000000000e+00 0.000000000000e+00
6.307500000000e+02 1.825099081732e+00 0.000000000000e+00 0.000000000000e+00
6.310000000000e+02 1.907113764073e+00 0.000000000000e+00 0.000000000000e+00
6.312500000000e+02 1.803164728632e+00 0.000000000000e+00 0.000000000000e+00
6.315000000000e+02 1.523109193046e+00 0.000000000000e+00 0.000000000000e+00
6.317500000000e+02 1.095680146545e+00 0.000000000000e+00 0.000000000000e+00
6.320000000000e+02 5.655642324458e-01 0.000000000000e+00 0.000000000000e+00
6.322500000000e+02 -1.148335758153e-02 0.000000000000e+00 0.000000000000e+00
6.325000000000e+02 -5.749379029012e-01 0.000000000000e+00 0.000000000000e+00
6.327500000000e+02 -1.066466342750e+00 0.000000000000e+00 0.000000000000e+00
6.330000000000e+02 -1.436689120650e+00 0.000000000000e+00 0.000000000000e+00
6.332500000000e+02 -1.650883468334e+00 0.000000000000e+00 0.000000000000e+00
6.335000000000e+02 -1.692887425189e+00 0.000000000000e+00 0.000000000000e+00
6.337500000000e+02 -1.566686447244e+00 0.000000000000e+00 0.000000000000e+00
6.340000000000e+02 -1.295463622267e+00 0.000000000000e+00 0.000000000000e+00
6.342500000000e+02 -9.182308922273e-01 0.000000000000e+00 0.000000000000e+00
6.345000000000e+02 -4.844861977729e-01 0.000000000000e+00 0.000000000000e+00
6.347500000000e+02 -4.761372896283e-02 0.000000000000e+00 0.000000000000e+00
6.350000000000e+02 3.420784298385e-01 0.000000000000e+00 0.000000000000e+00
6.352500000000e+02 6.437344690301e-01 0.000000000000e+00 0.000000000000e+00
6.355000000000e+02 8.308706646577e-01 0.000000000000e+00 0.000000000000e+00
6.357500000000e+02 8.941719310093e-01 0.000000000000e+00 0.000000000000e+00
6.360000000000e+02 8.417993209460e-01 0.000000000000e+00 0.000000000000e+00
6.362500000000e+02 6.971998397743e-01 0.000000000000e+00 0.000000000000e+00
6.365000000000e+02 4.947721230394e-01 0.000000000000e+00 0.000000000000e+00
6.367500000000e+02 2.740557312081e-01 0.000000000000e+00 0.000000000000e+00
6.370000000000e+02 7.333084456726e-02 0.000000000000e+00 0.000000000000e+00
6.372500000000e+02 -7.639520395115e-02 0.000000000000e+00 0.000000000000e+00
6.375000000000e+02 -1.560936072910e-01 0.000000000000e+00 0.000000000000e+00
6.377500000000e+02 -1.613861180993e-01 0.000000000000e+00 0.000000000000e+00
6.380000000000e+02 -1.027656939722e-01 0.000000000000e+00 0.000000000000e+00
6.382500000000e+02 -3.324901045975e-03 0.000000000000e+00 0.000000000000e+00
6.385000000000e+02 1.056588340391e-01 0.000000000000e+00 0.000000000000e+00
6.387500000000e+02 1.905881790443e-01 0.000000000000e+00 0.000000000000e+00
6.390000000000e+02 2.219240720939e-01 0.000000000000e+00 0.000000000000e+00
6.392500000000e+02 1.800359366009e-01 0.000000000000e+00 0.000000000000e+00
6.395000000000e+02 5.953827590668e-02 0.000000000000e+00 0.000000000000e+00
6.397500000000e+02 -1.286606667006e-01 0.000000000000e+00 0.000000000000e+00
6.400000000000e+02 -3.580331308020e-01 0.000000000000e+00 0.000000000000e+00
6.402500000000e+02 -5.898447316380e-01 0.000000000000e+00 0.000000000000e+00
6.405000000000e+02 -7.788848287091e-01 0.000000000000e+00 0.000000000000e+00
6.407500000000e+02 -8.807051300988e-01 0.000000000000e+00 0.000000000000e+00
6.410000000000e+02 -8.592797422178e-01 0.000000000000e+00 0.000000000000e+00
6.412500000000e+02 -6.938796741318e-01 0.000000000000e+00 0.000000000000e+00
6.415000000000e+02 -3.840165060125e-01 0.000000000000e+00 0.000000000000e+00
6.417500000000e+02 4.844869507801e-02 0.000000000000e+00 0.000000000000e+00
6.420000000000e+02 5.605436713167e-01 0.000000000000e+00 0.000000000000e+00
6.422500000000e+02 1.092794830489e+00 0.000000000000e+00 0.000000000000e+00
6.425000000000e+02 1.576718293987e+00 0.000000000000e+00 0.000000000000e+00
6.427500000000e+02 1.944237150140e+00 0.000000000000e+00 0.000000000000e+00
6.430000000000e+02 2.137727486553e+00 0.000000000000e+00 0.000000000000e+00
6.432500000000e+02 2.119232002607e+00 0.000000000000e+00 0.000000000000e+00
6.435000000000e+02 1.877426812606e+00 0.000000000000e+00 0.000000000000e+00
6.437500000000e+02 1.431186168828e+00 0.000000000000e+00 0.000000000000e+00
6.440000000000e+02 8.290315104650e-01 0.000000000000e+00 0.000000000000e+00
6.442500000000e+02 1.443175933481e-01 0.000000000000e+00 0.000000000000e+00
6.445000000000e+02 -5.333789171911e-01 0.000000000000e+00 0.000000000000e+00
6.447500000000e+02 -1.109632105629e+00 0.000000000000e+00 0.000000000000e+00
6.450000000000e+02 -1.497820218789e+00 0.000000000000e+00 0.000000000000e+00
6.452500000000e+02 -1.631331148349e+00 0.000000000000e+00 0.000000000000e+00
6.455000000000e+02 -1.473582215630e+00 0.000000000000e+00 0.000000000000e+00
6.457500000000e+02 -1.024356206170e+00 0.000000000000e+00 0.000000000000e+00
6.460000000000e+02 -3.214180395524e-01 0.000000000000e+00 0.000000000000e+00
6.462500000000e+02 5.629974731059e-01 0.000000000000e+00 0.000000000000e+00
6.465000000000e+02 1.530531093311e+00 0.000000000000e+00 0.000000000000e+00
6.467500000000e+02 2.468896018446e+00 0.000000000000e+00 0.000000000000e+00
6.470000000000e+02 3.266375552210e+00 0.000000000000e+00 0.000000000000e+00
6.472500000000e+02 3.826703646762e+00 0.000000000000e+00 0.000000000000e+00
6.475000000000e+02 4.082301889884e+00 0.000000000000e+00 0.000000000000e+00
6.477500000000e+02 4.004018791978e+00 0.000000000000e+00 0.000000000000e+00
6.480000000000e+02 3.605952762187e+00 0.000000000000e+00 0.000000000000e+00
6.482500000000e+02 2.944583661294e+00 0.000000000000e+00 0.000000000000e+00
6.485000000000e+02 2.112203358886e+00 0.000000000000e+00 0.000000000000e+00
6.487500000000e+02 1.225418418414e+00 0.000000000000e+00 0.000000000000e+00
6.490000000000e+02 4.101886319680e-01 0.000000000000e+00 0.000000000000e+00
6.492500000000e+02 -2.146345356120e-01 0.000000000000e+00 0.000000000000e+00
6.495000000000e+02 -5.530684129369e-01 0.000000000000e+00 0.000000000000e+00
6.497500000000e+02 -5.449204487353e-01 0.000000000000e+00 0.000000000000e+00
6.500000000000e+02 -1.740911065675e-01 0.000000000000e+00 0.000000000000e+00
6.502500000000e+02 5.289127332010e-01 0.000000000000e+00 0.000000000000e+00
6.505000000000e+02 1.490648856939e+00 0.000000000000e+00 0.000000000000e+00
6.507500000000e+02 2.604152346506e+00 0.000000000000e+00 0.000000000000e+00
6.510000000000e+02 3.742862606706e+00 0.000000000000e+00 0.000000000000e+00
6.512500000000e+02 4.777216178181e+00 0.000000000000e+00 0.000000000000e+00
6.515000000000e+02 5.591685043377e+00 0.000000000000e+00 0.000000000000e+00
6.517500000000e+02 6.099970956088e+00 0.000000000000e+00 0.000000000000e+00
6.520000000000e+02 6.256310455820e+00 0.000000000000e+00 0.000000000000e+00
6.522500000000e+02 6.061369885586e+00 0.000000000000e+00 0.000000000000e+00
6.525000000000e+02 5.561943022181e+00 0.000000000000e+00 0.000000000000e+00
6.527500000000e+02 4.844504854203e+00 0.000000000000e+00 0.000000000000e+00
6.530000000000e+02 4.023507629909e+00 0.000000000000e+00 0.000000000000e+00
6.532500000000e+02 3.226014831622e+00 0.000000000000e+00 0.000000000000e+00
6.535000000000e+02 2.574757811769e+00 0.000000000000e+00 0.000000000000e+00
6.537500000000e+02 2.171901930993e+00 0.000000000000e+00 0.000000000000e+00
6.540000000000e+02 2.085697730190e+00 0.000000000000e+00 0.000000000000e+00
6.542500000000e+02 2.341785096056e+00 0.000000000000e+00 0.000000000000e+00
6.545000000000e+02 2.920272650647e+00 0.000000000000e+00 0.000000000000e+00
6.547500000000e+02 3.758921398067e+00 0.000000000000e+00 0.000000000000e+00
6.550000000000e+02 4.761931369404e+00 0.000000000000e+00 0.000000000000e+00
6.552500000000e+02 5.813077119896e+00 0.000000000000e+00 0.000000000000e+00
6.555000000000e+02 6.791365073564e+00 0.000000000000e+00 0.000000000000e+00
6.557500000000e+02 7.587069449223e+00 0.000000000000e+00 0.000000000000e+00
6.560000000000e+02 8.115983980890e+00 0.000000000000e+00 0.000000000000e+00
6.562500000000e+02 8.330002440198e+00 0.000000000000e+00 0.000000000000e+00
6.565000000000e+02 8.222669834757e+00 0.000000000000e+00 0.000000000000e+00
6.567500000000e+02 7.829051492036e+00 0.000000000000e+00 0.000000000000e+00
6.570000000000e+02 7.220049261105e+00 0.000000000000e+00 0.000000000000e+00
6.572500000000e+02 6.492044065663e+00 0.000000000000e+00 0.000000000000e+00
6.575000000000e+02 5.753359656523e+00 0.000000000000e+00 0.000000000000e+00
6.577500000000e+02 5.109441739063e+00 0.000000000000e+00 0.000000000000e+00
6.580000000000e+02 4.648779254617e+00 0.000000000000e+00 0.000000000000e+00
6.582500000000e+02 4.431447894537e+00 0.000000000000e+00 0.000000000000e+00
6.585000000000e+02 4.481756168990e+00 0.000000000000e+00 0.000000000000e+00
6.587500000000e+02 4.785882139418e+00 0.000000000000e+00 0.000000000000e+00
6.590000000000e+02 5.294690027242e+00 0.000000000000e+00 0.000000000000e+00
6.592500000000e+02 5.931208790763e+00 0.000000000000e+00 0.000000000000e+00
6.595000000000e+02 6.601636594111e+00 0.000000000000e+00 0.000000000000e+00
6.597500000000e+02 7.208288320681e+00 0.000000000000e+00 0.000000000000e+00
6.600000000000e+02 7.662684562385e+00 0.000000000000e+00 0.000000000000e+00
6.602500000000e+02 7.897013534284e+00 0.000000000000e+00 0.000000000000e+00
6.605000000000e+02 7.872470459700e+00 0.000000000000e+00 0.000000000000e+00
6.607500000000e+02 7.583447737517e+00 0.000000000000e+00 0.000000000000e+00
6.610000000000e+02 7.057143585145e+00 0.000000000000e+00 0.000000000000e+00
6.612500000000e+02 6.348791601810e+00 0.000000000000e+00 0.000000000000e+00
6.615000000000e+02 5.533300642932e+00 0.000000000000e+00 0.000000000000e+00
6.617500000000e+02 4.694554725095e+00 0.000000000000e+00 0.000000000000e+00
6.620000000000e+02 3.913897544008e+00 0.000000000000e+00 0.000000000000e+00
6.622500000000e+02 3.259384183673e+00 0.000000000000e+00 0.000000000000e+00
6.625000000000e+02 2.777223191636e+00 0.000000000000e+00 0.000000000000e+00
6.627500000000e+02 2.486484749546e+00 0.000000000000e+00 0.000000000000e+00
6.630000000000e+02 2.377669330637e+00 0.000000000000e+00 0.000000000000e+00
6.632500000000e+02 2.415186596347e+00 0.000000000000e+00 0.000000000000e+00
6.635000000000e+02 2.543263041159e+00 0.000000000000e+00 0.000000000000e+00
6.637500000000e+02 2.694351057361e+00 0.000000000000e+00 0.000000000000e+00
6.640000000000e+02 2.798809238274e+00 0.000000000000e+00 0.000000000000e+00
6.642500000000e+02 2.794499644983e+00 0.000000000000e+00 0.000000000000e+00
6.645000000000e+02 2.635012330448e+00 0.000000000000e+00 0.000000000000e+00
6.647500000000e+02 2.295464342054e+00 0.000000000000e+00 0.000000000000e+00
6.650000000000e+02 1.775190497097e+00 0.000000000000e+00 0.000000000000e+00
6.652500000000e+02 1.097090647377e+00 0.000000000000e+00 0.000000000000e+00
6.655000000000e+02 3.038588799141e-01 0.000000000000e+00 0.000000000000e+00
6.657500000000e+02 -5.482690143551e-01 0.000000000000e+00 0.000000000000e+00
6.660000000000e+02 -1.397306094314e+00 0.000000000000e+00 0.000000000000e+00
6.662500000000e+02 -2.183732503858e+00 0.000000000000e+00 0.000000000000e+00
6.665000000000e+02 -2.858021614403e+00 0.000000000000e+00 0.000000000000e+00
6.667500000000e+02 -3.386496413594e+00 0.000000000000e+00 0.000000000000e+00
6.670000000000e+02 -3.754806154266e+00 0.000000000000e+00 0.000000000000e+00
6.672500000000e+02 -3.968664672195e+00 0.000000000000e+00 0.000000000000e+00
6.675000000000e+02 -4.051875624371e+00 0.000000000000e+00 0.000000000000e+00
6.677500000000e+02 -4.042032905932e+00 0.000000000000e+00 0.000000000000e+00
6.680000000000e+02 -3.984578703874e+00 0.000000000000e+00 0.000000000000e+00
6.682500000000e+02 -3.926090635061e+00 0.000000000000e+00 0.000000000000e+00
6.685000000000e+02 -3.907732725260e+00 0.000000000000e+00 0.000000000000e+00
6.687500000000e+02 -3.959740066781e+00 0.000000000000e+00 0.000000000000e+00
6.690000000000e+02 -4.097628675715e+00 0.000000000000e+00 0.000000000000e+00
6.692500000000e+02 -4.320559697348e+00 0.000000000000e+00 0.000000000000e+00
6.695000000000e+02 -4.611979851715e+00 0.000000000000e+00 0.000000000000e+00
6.697500000000e+02 -4.942351107471e+00 0.000000000000e+00 0.000000000000e+00
6.700000000000e+02 -5.273513315258e+00 0.000000000000e+00 0.000000000000e+00
6.702500000000e+02 -5.564027842384e+00 0.000000000000e+00 0.000000000000e+00
6.705000000000e+02 -5.774750526714e+00 0.000000000000e+00 0.000000000000e+00
6.707500000000e+02 -5.873886999550e+00 0.000000000000e+00 0.000000000000e+00
6.710000000000e+02 -5.840886801000e+00 0.000000000000e+00 0.000000000000e+00
6.712500000000e+02 -5.668716139390e+00 0.000000000000e+00 0.000000000000e+00
6.715000000000e+02 -5.364284412516e+00 0.000000000000e+00 0.000000000000e+00
6.717500000000e+02 -4.947053115025e+00 0.000000000000e+00 0.000000000000e+00
6.720000000000e+02 -4.446093244616e+00 0.000000000000e+00 0.000000000000e+00
6.722500000000e+02 -3.896048414690e+00 0.000000000000e+00 0.000000000000e+00
6.725000000000e+02 -3.332582865496e+00 0.000000000000e+00 0.000000000000e+00
6.727500000000e+02 -2.787933938412e+00 0.000000000000e+00 0.000000000000e+00
6.730000000000e+02 -2.287146128342e+00 0.000000000000e+00 0.000000000000e+00
6.732500000000e+02 -1.845448181148e+00 0.000000000000e+00 0.000000000000e+00
6.735000000000e+02 -1.467064476333e+00 0.000000000000e+00 0.000000000000e+00
6.737500000000e+02 -1.145551849094e+00 0.000000000000e+00 0.000000000000e+00
6.740000000000e+02 -8.655503627078e-01 0.000000000000e+00 0.000000000000e+00
6.742500000000e+02 -6.056575810771e-01 0.000000000000e+00 0.000000000000e+00
6.745000000000e+02 -3.420024874876e-01 0.000000000000e+00 0.000000000000e+00
6.747500000000e+02 -5.202230439678e-02 0.000000000000e+00 0.000000000000e+00
6.750000000000e+02 2.820604061628e-01 0.000000000000e+00 0.000000000000e+00
6.752500000000e+02 6.705041680363e-01 0.000000000000e+00 0.000000000000e+00
6.755000000000e+02 1.114389248585e+00 0.000000000000e+00 0.000000000000e+00
6.757500000000e+02 1.605212625705e+00 0.000000000000e+00 0.000000000000e+00
6.760000000000e+02 2.125749876101e+00 0.000000000000e+00 0.000000000000e+00
6.762500000000e+02 2.652034148838e+00 0.000000000000e+00 0.000000000000e+00
6.765000000000e+02 3.156165203550e+00 0.000000000000e+00 0.000000000000e+00
6.767500000000e+02 3.609565782530e+00 0.000000000000e+00 0.000000000000e+00
6.770000000000e+02 3.986258718944e+00 0.000000000000e+00 0.000000000000e+00
6.772500000000e+02 4.265749677568e+00 0.000000000000e+00 0.000000000000e+00
6.775000000000e+02 4.435163816696e+00 0.000000000000e+00 0.000000000000e+00
6.777500000000e+02 4.490390222641e+00 0.000000000000e+00 0.000000000000e+00
6.780000000000e+02 4.436121143381e+00 0.000000000000e+00 0.000000000000e+00
6.782500000000e+02 4.284816396233e+00 0.000000000000e+00 0.000000000000e+00
6.785000000000e+02 4.054758735871e+00 0.000000000000e+00 0.000000000000e+00
6.787500000000e+02 3.767476868407e+00 0.000000000000e+00 0.000000000000e+00
6.790000000000e+02 3.444886086491e+00 0.000000000000e+00 0.000000000000e+00
6.792500000000e+02 3.106524027955e+00 0.000000000000e+00 0.000000000000e+00
6.795000000000e+02 2.767238461804e+00 0.000000000000e+00 0.000000000000e+00
6.797500000000e+02 2.435618842459e+00 0.000000000000e+00 0.000000000000e+00
6.800000000000e+02 2.113362574262e+00 0.000000000000e+00 0.000000000000e+00
6.802500000000e+02 1.795643611565e+00 0.000000000000e+00 0.000000000000e+00
6.805000000000e+02 1.472420846995e+00 0.000000000000e+00 0.000000000000e+00
6.807500000000e+02 1.130502998765e+00 0.000000000000e+00 0.000000000000e+00
6.810000000000e+02 7.560903408611e-01 0.000000000000e+00 0.000000000000e+00
6.812500000000e+02 3.374534384676e-01 0.000000000000e+00 0.000000000000e+00
6.815000000000e+02 -1.326076748116e-01 0.000000000000e+00 0.000000000000e+00
6.817500000000e+02 -6.548518434197e-01 0.000000000000e+00 0.000000000000e+00
6.820000000000e+02 -1.222490453320e+00 0.000000000000e+00 0.000000000000e+00
6.822500000000e+02 -1.821041367652e+00 0.000000000000e+00 0.000000000000e+00
6.825000000000e+02 -2.429175568507e+00 0.000000000000e+00 0.000000000000e+00
6.827500000000e+02 -3.020462205850e+00 0.000000000000e+00 0.000000000000e+00
6.830000000000e+02 -3.565802865618e+00 0.000000000000e+00 0.000000000000e+00
6.832500000000e+02 -4.036257466212e+00 0.000000000000e+00 0.000000000000e+00
6.835000000000e+02 -4.405913657383e+00 0.000000000000e+00 0.000000000000e+00
6.837500000000e+02 -4.654445579164e+00 0.000000000000e+00 0.000000000000e+00
6.840000000000e+02 -4.769047363187e+00 0.000000000000e+00 0.000000000000e+00
6.842500000000e+02 -4.745507012248e+00 0.000000000000e+00 0.000000000000e+00
6.845000000000e+02 -4.588297161863e+00 0.000000000000e+00 0.000000000000e+00
6.847500000000e+02 -4.309686513038e+00 0.000000000000e+00 0.000000000000e+00
6.850000000000e+02 -3.928002919053e+00 0.000000000000e+00 0.000000000000e+00
6.852500000000e+02 -3.465289495862e+00 0.000000000000e+00 0.000000000000e+00
6.855000000000e+02 -2.944673965492e+00 0.000000000000e+00 0.000000000000e+00
6.857500000000e+02 -2.387807941284e+00 0.000000000000e+00 0.000000000000e+00
6.860000000000e+02 -1.812721675696e+00 0.000000000000e+00 0.000000000000e+00
6.862500000000e+02 -1.232381830175e+00 0.000000000000e+00 0.000000000000e+00
6.865000000000e+02 -6.541422725540e-01 0.000000000000e+00 0.000000000000e+00
6.867500000000e+02 -8.015337672133e-02 0.000000000000e+00 0.000000000000e+00
6.870000000000e+02 4.913397349586e-01 0.000000000000e+00 0.000000000000e+00
6.872500000000e+02 1.064006907681e+00 0.000000000000e+00 0.000000000000e+00
6.875000000000e+02 1.641049679380e+00 0.000000000000e+00 0.000000000000e+00
6.877500000000e+02 2.222786603485e+00 0.000000000000e+00 0.000000000000e+00
6.880000000000e+02 2.804582367341e+00 0.000000000000e+00 0.000000000000e+00
6.882500000000e+02 3.375457750437e+00 0.000000000000e+00 0.000000000000e+00
6.885000000000e+02 3.917631719215e+00 0.000000000000e+00 0.000000000000e+00
6.887500000000e+02 4.407124370263e+00 0.000000000000e+00 0.000000000000e+00
6.890000000000e+02 4.815406018014e+00 0.000000000000e+00 0.000000000000e+00
6.892500000000e+02 5.111932649871e+00 0.000000000000e+00 0.000000000000e+00
6.895000000000e+02 5.267281011911e+00 0.000000000000e+00 0.000000000000e+00
6.897500000000e+02 5.256505404963e+00 0.000000000000e+00 0.000000000000e+00
6.900000000000e+02 5.062295947822e+00 0.000000000000e+00 0.000000000000e+00
6.902500000000e+02 4.677531217796e+00 0.000000000000e+00 0.000000000000e+00
6.905000000000e+02 4.106885930318e+00 0.000000000000e+00 0.000000000000e+00
6.907500000000e+02 3.367268289054e+00 0.000000000000e+00 0.000000000000e+00
6.910000000000e+02 2.487006983483e+00 0.000000000000e+00 0.000000000000e+00
6.912500000000e+02 1.503865184605e+00 0.000000000000e+00 0.000000000000e+00
6.915000000000e+02 4.621070595347e-01 0.000000000000e+00 0.000000000000e+00
6.917500000000e+02 -5.910388972673e-01 0.000000000000e+00 0.000000000000e+00
6.920000000000e+02 -1.609102354510e+00 0.000000000000e+00 0.000000000000e+00
6.922500000000e+02 -2.549844869884e+00 0.000000000000e+00 0.000000000000e+00
6.925000000000e+02 -3.378091323145e+00 0.000000000000e+00 0.000000000000e+00
6.927500000000e+02 -4.067619209345e+00 0.000000000000e+00 0.000000000000e+00
6.930000000000e+02 -4.601939197533e+00 0.000000000000e+00 0.000000000000e+00
6.932500000000e+02 -4.973954514875e+00 0.000000000000e+00 0.000000000000e+00
6.935000000000e+02 -5.184640073870e+00 0.000000000000e+00 0.000000000000e+00
6.937500000000e+02 -5.241013144052e+00 0.000000000000e+00 0.000000000000e+00
6.940000000000e+02 -5.153757206141e+00 0.000000000000e+00 0.000000000000e+00
6.942500000000e+02 -4.934896621934e+00 0.000000000000e+00 0.000000000000e+00
6.945000000000e+02 -4.595896769602e+00 0.000000000000e+00 0.000000000000e+00
6.947500000000e+02 -4.146485652944e+00 0.000000000000e+00 0.000000000000e+00
6.950000000000e+02 -3.594370072544e+00 0.000000000000e+00 0.000000000000e+00
6.952500000000e+02 -2.945870119526e+00 0.000000000000e+00 0.000000000000e+00
6.955000000000e+02 -2.207341873440e+00 0.000000000000e+00 0.000000000000e+00
6.957500000000e+02 -1.387122481238e+00 0.000000000000e+00 0.000000000000e+00
6.960000000000e+02 -4.976345936033e-01 0.000000000000e+00 0.000000000000e+00
6.962500000000e+02 4.427565858500e-01 0.000000000000e+00 0.000000000000e+00
6.965000000000e+02 1.408523217704e+00 0.000000000000e+00 0.000000000000e+00
6.967500000000e+02 2.366704549076e+00 0.000000000000e+00 0.000000000000e+00
6.970000000000e+02 3.277772899226e+00 0.000000000000e+00 0.000000000000e+00
6.972500000000e+02 4.097663566986e+00 0.000000000000e+00 0.000000000000e+00
6.975000000000e+02 4.780827216049e+00 0.000000000000e+00 0.000000000000e+00
6.977500000000e+02 5.284007782830e+00 0.000000000000e+00 0.000000000000e+00
6.980000000000e+02 5.570329310012e+00 0.000000000000e+00 0.000000000000e+00
6.982500000000e+02 5.613208815811e+00 0.000000000000e+00 0.000000000000e+00
6.985000000000e+02 5.399609527124e+00 0.000000000000e+00 0.000000000000e+00
6.987500000000e+02 4.932210898973e+00 0.000000000000e+00 0.000000000000e+00
6.990000000000e+02 4.230191149526e+00 0.000000000000e+00 0.000000000000e+00
6.992500000000e+02 3.328478925185e+00 0.000000000000e+00 0.000000000000e+00
6.995000000000e+02 2.275511763682e+00 0.000000000000e+00 0.000000000000e+00
6.997500000000e+02 1.129716077505e+00 0.000000000000e+00 0.000000000000e+00
7.000000000000e+02 -4.492708535568e-02 0.000000000000e+00 0.000000000000e+00
7.002500000000e+02 -1.183763804110e+00 0.000000000000e+00 0.000000000000e+00
7.005000000000e+02 -2.226287428678e+00 0.000000000000e+00 0.000000000000e+00
7.007500000000e+02 -3.120410008940e+00 0.000000000000e+00 0.000000000000e+00
7.010000000000e+02 -3.825780003676e+00 0.000000000000e+00 0.000000000000e+00
7.012500000000e+02 -4.315870763900e+00 0.000000000000e+00 0.000000000000e+00
7.015000000000e+02 -4.578722317318e+00 0.000000000000e+00 0.000000000000e+00
7.017500000000e+02 -4.616383220329e+00 0.000000000000e+00 0.000000000000e+00
7.020000000000e+02 -4.443247190128e+00 0.000000000000e+00 0.000000000000e+00
7.022500000000e+02 -4.083591443739e+00 0.000000000000e+00 0.000000000000e+00
7.025000000000e+02 -3.568686516204e+00 0.000000000000e+00 0.000000000000e+00
7.027500000000e+02 -2.933854807983e+00 0.000000000000e+00 0.000000000000e+00
7.030000000000e+02 -2.215809535655e+00 0.000000000000e+00 0.000000000000e+00
7.032500000000e+02 -1.450517181886e+00 0.000000000000e+00 0.000000000000e+00
7.035000000000e+02 -6.717110271420e-01 0.000000000000e+00 0.000000000000e+00
7.037500000000e+02 8.993961671097e-02 0.000000000000e+00 0.000000000000e+00
7.040000000000e+02 8.071104233230e-01 0.000000000000e+00 0.000000000000e+00
7.042500000000e+02 1.455740330008e+00 0.000000000000e+00 0.000000000000e+00
7.045000000000e+02 2.014813820948e+00 0.000000000000e+00 0.000000000000e+00
7.047500000000e+02 2.466227607706e+00 0.000000000000e+00 0.000000000000e+00
7.050000000000e+02 2.794912573956e+00 0.000000000000e+00 0.000000000000e+00
7.052500000000e+02 2.989299146993e+00 0.000000000000e+00 0.000000000000e+00
7.055000000000e+02 3.042113761796e+00 0.000000000000e+00 0.000000000000e+00
7.057500000000e+02 2.951394045445e+00 0.000000000000e+00 0.000000000000e+00
7.060000000000e+02 2.721528920617e+00 0.000000000000e+00 0.000000000000e+00
7.062500000000e+02 2.364082116025e+00 0.000000000000e+00 0.000000000000e+00
7.065000000000e+02 1.898153193062e+00 0.000000000000e+00 0.000000000000e+00
7.067500000000e+02 1.350071682954e+00 0.000000000000e+00 0.000000000000e+00
7.070000000000e+02 7.523022557084e-01 0.000000000000e+00 0.000000000000e+00
7.072500000000e+02 1.415501554810e-01 0.000000000000e+00 0.000000000000e+00
7.075000000000e+02 -4.438204517151e-01 0.000000000000e+00 0.000000000000e+00
7.077500000000e+02 -9.668263805677e-01 0.000000000000e+00 0.000000000000e+00
7.080000000000e+02 -1.395044513255e+00 0.000000000000e+00 0.000000000000e+00
7.082500000000e+02 -1.703561967475e+00 0.000000000000e+00 0.000000000000e+00
7.085000000000e+02 -1.877330693831e+00 0.000000000000e+00 0.000000000000e+00
7.087500000000e+02 -1.912613632197e+00 0.000000000000e+00 0.000000000000e+00
7.090000000000e+02 -1.817309670106e+00 0.000000000000e+00 0.000000000000e+00
7.092500000000e+02 -1.610078063337e+00 0.000000000000e+00 0.000000000000e+00
7.095000000000e+02 -1.318331528502e+00 0.000000000000e+00 0.000000000000e+00
7.097500000000e+02 -9.753102602614e-01 0.000000000000e+00 0.000000000000e+00
7.100000000000e+02 -6.165666084788e-01 0.000000000000e+00 0.000000000000e+00
7.102500000000e+02 -2.762655724845e-01 0.000000000000e+00 0.000000000000e+00
7.105000000000e+02 1.627089038246e-02 0.000000000000e+00 0.000000000000e+00
7.107500000000e+02 2.393805072118e-01 0.000000000000e+00 0.000000000000e+00
7.110000000000e+02 3.809265454294e-01 0.000000000000e+00 0.000000000000e+00
7.112500000000e+02 4.390234152841e-01 0.000000000000e+00 0.000000000000e+00
7.115000000000e+02 4.215763853713e-01 0.000000000000e+00 0.000000000000e+00
7.117500000000e+02 3.447353143701e-01 0.000000000000e+00 0.000000000000e+00
7.120000000000e+02 2.304899832648e-01 0.000000000000e+00 0.000000000000e+00
7.122500000000e+02 1.037280195883e-01 0.000000000000e+00 0.000000000000e+00
7.125000000000e+02 -1.087544094987e-02 0.000000000000e+00 0.000000000000e+00
7.127500000000e+02 -9.176843853083e-02 0.000000000000e+00 0.000000000000e+00
7.130000000000e+02 -1.229128626916e-01 0.000000000000e+00 0.000000000000e+00
7.132500000000e+02 -9.541920244100e-02 0.000000000000e+00 0.000000000000e+00
7.135000000000e+02 -8.296673531115e-03 0.000000000000e+00 0.000000000000e+00
7.137500000000e+02 1.316963826509e-01 0.000000000000e+00 0.000000000000e+00
7.140000000000e+02 3.110129846012e-01 0.000000000000e+00 0.000000000000e+00
7.142500000000e+02 5.109189361940e-01 0.000000000000e+00 0.000000000000e+00
7.145000000000e+02 7.095155018585e-01 0.000000000000e+00 0.000000000000e+00
7.147500000000e+02 8.839480478298e-01 0.000000000000e+00 0.000000000000e+00
7.150000000000e+02 1.012581016916e+00 0.000000000000e+00 0.000000000000e+00
7.152500000000e+02 1.076958863438e+00 0.000000000000e+00 0.000000000000e+00
7.155000000000e+02 1.063424832730e+00 0.000000000000e+00 0.000000000000e+00
7.157500000000e+02 9.643233414960e-01 0.000000000000e+00 0.000000000000e+00
7.160000000000e+02 7.787572791172e-01 0.000000000000e+00 0.000000000000e+00
7.162500000000e+02 5.129022096588e-01 0.000000000000e+00 0.000000000000e+00
7.165000000000e+02 1.798930896144e-01 0.000000000000e+00 0.000000000000e+00
7.167500000000e+02 -2.007016953227e-01 0.000000000000e+00 0.000000000000e+00
7.170000000000e+02 -6.038129061156e-01 0.000000000000e+00 0.000000000000e+00
7.172500000000e+02 -1.000211347250e+00 0.000000000000e+00 0.000000000000e+00
7.175000000000e+02 -1.358256505594e+00 0.000000000000e+00 0.000000000000e+00
7.177500000000e+02 -1.646032943188e+00 0.000000000000e+00 0.000000000000e+00
7.180000000000e+02 -1.833814883088e+00 0.000000000000e+00 0.000000000000e+00
7.182500000000e+02 -1.896741918093e+00 0.000000000000e+00 0.000000000000e+00
7.185000000000e+02 -1.817521069438e+00 0.000000000000e+00 0.000000000000e+00
7.187500000000e+02 -1.588904901204e+00 0.000000000000e+00 0.000000000000e+00
7.190000000000e+02 -1.215647129032e+00 0.000000000000e+00 0.000000000000e+00
7.192500000000e+02 -7.156212137593e-01 0.000000000000e+00 0.000000000000e+00
7.195000000000e+02 -1.198158231626e-01 0.000000000000e+00 0.000000000000e+00
7.197500000000e+02 5.290000773073e-01 0.000000000000e+00 0.000000000000e+00
7.200000000000e+02 1.179022204132e+00 0.000000000000e+00 0.000000000000e+00
7.202500000000e+02 1.773480191959e+00 0.000000000000e+00 0.000000000000e+00
7.205000000000e+02 2.255760768610e+00 0.000000000000e+00 0.000000000000e+00
7.207500000000e+02 2.575136242701e+00 0.000000000000e+00 0.000000000000e+00
7.210000000000e+02 2.692505563738e+00 0.000000000000e+00 0.000000000000e+00
7.212500000000e+02 2.585471857552e+00 0.000000000000e+00 0.000000000000e+00
7.215000000000e+02 2.252078395681e+00 0.000000000000e+00 0.000000000000e+00
7.217500000000e+02 1.712615200143e+00 0.000000000000e+00 0.000000000000e+00
7.220000000000e+02 1.009089023963e+00 0.000000000000e+00 0.000000000000e+00
7.222500000000e+02 2.022046888162e-01 0.000000000000e+00 0.000000000000e+00
7.225000000000e+02 -6.339925695665e-01 0.000000000000e+00 0.000000000000e+00
7.227500000000e+02 -1.419353861572e+00 0.000000000000e+00 0.000000000000e+00
7.230000000000e+02 -2.076006431035e+00 0.000000000000e+00 0.000000000000e+00
7.232500000000e+02 -2.536939639529e+00 0.000000000000e+00 0.000000000000e+00
7.235000000000e+02 -2.753768938373e+00 0.000000000000e+00 0.000000000000e+00
7.237500000000e+02 -2.702688493589e+00 0.000000000000e+00 0.000000000000e+00
7.240000000000e+02 -2.387796059496e+00 0.000000000000e+00 0.000000000000e+00
7.242500000000e+02 -1.841265660975e+00 0.000000000000e+00 0.000000000000e+00
7.245000000000e+02 -1.120221743748e+00 0.000000000000e+00 0.000000000000e+00
7.247500000000e+02 -3.005855734988e-01 0.000000000000e+00 0.000000000000e+00
7.250000000000e+02 5.314345277723e-01 0.000000000000e+00 0.000000000000e+00
7.252500000000e+02 1.289209035553e+00 0.000000000000e+00 0.000000000000e+00
7.255000000000e+02 1.895701551594e+00 0.000000000000e+00 0.000000000000e+00
7.257500000000e+02 2.292371216843e+00 0.000000000000e+00 0.000000000000e+00
7.260000000000e+02 2.445818243204e+00 0.000000000000e+00 0.000000000000e+00
7.262500000000e+02 2.351301394292e+00 0.000000000000e+00 0.000000000000e+00
7.265000000000e+02 2.032655723352e+00 0.000000000000e+00 0.000000000000e+00
7.267500000000e+02 1.538612274030e+00 0.000000000000e+00 0.000000000000e+00
7.270000000000e+02 9.360046674750e-01 0.000000000000e+00 0.000000000000e+00
7.272500000000e+02 3.007729259801e-01 0.000000000000e+00 0.000000000000e+00
7.275000000000e+02 -2.920189212312e-01 0.000000000000e+00 0.000000000000e+00
7.277500000000e+02 -7.777940698490e-01 0.000000000000e+00 0.000000000000e+00
7.280000000000e+02 -1.110393757828e+00 0.000000000000e+00 0.000000000000e+00
7.282500000000e+02 -1.267252430277e+00 0.000000000000e+00 0.000000000000e+00
7.285000000000e+02 -1.251131803369e+00 0.000000000000e+00 0.000000000000e+00
7.287500000000e+02 -1.088220423770e+00 0.000000000000e+00 0.000000000000e+00
7.290000000000e+02 -8.229298962418e-01 0.000000000000e+00 0.000000000000e+00
7.292500000000e+02 -5.101999586703e-01 0.000000000000e+00 0.000000000000e+00
7.295000000000e+02 -2.064906179901e-01 0.000000000000e+00 0.000000000000e+00
7.297500000000e+02 3.916537767861e-02 0.000000000000e+00 0.000000000000e+00
7.300000000000e+02 1.926842383222e-01 0.000000000000e+00 0.000000000000e+00
7.302500000000e+02 2.398745057763e-01 0.000000000000e+00 0.000000000000e+00
7.305000000000e+02 1.880395548441e-01 0.000000000000e+00 0.000000000000e+00
7.307500000000e+02 6.398812826828e-02 0.000000000000e+00 0.000000000000e+00
7.310000000000e+02 -9.124026609031e-02 0.000000000000e+00 0.000000000000e+00
7.312500000000e+02 -2.301077312207e-01 0.000000000000e+00 0.000000000000e+00
7.315000000000e+02 -3.075378885380e-01 0.000000000000e+00 0.000000000000e+00
7.317500000000e+02 -2.896523381288e-01 0.000000000000e+00 0.000000000000e+00
7.320000000000e+02 -1.608325973246e-01 0.000000000000e+00 0.000000000000e+00
7.322500000000e+02 7.211704433797e-02 0.000000000000e+00 0.000000000000e+00
7.325000000000e+02 3.795056043960e-01 0.000000000000e+00 0.000000000000e+00
7.327500000000e+02 7.122268444359e-01 0.000000000000e+00 0.000000000000e+00
7.330000000000e+02 1.008782808287e+00 0.000000000000e+00 0.000000000000e+00
7.332500000000e+02 1.204893905596e+00 0.000000000000e+00 0.000000000000e+00
7.335000000000e+02 1.244276014729e+00 0.000000000000e+00 0.000000000000e+00
7.337500000000e+02 1.088913829281e+00 0.000000000000e+00 0.000000000000e+00
7.340000000000e+02 7.271571786722e-01 0.000000000000e+00 0.000000000000e+00
7.342500000000e+02 1.782231090234e-01 0.000000000000e+00 0.000000000000e+00
7.345000000000e+02 -5.078279991896e-01 0.000000000000e+00 0.000000000000e+00
7.347500000000e+02 -1.254923989346e+00 0.000000000000e+00 0.000000000000e+00
7.350000000000e+02 -1.970179464017e+00 0.000000000000e+00 0.000000000000e+00
7.352500000000e+02 -2.556332163195e+00 0.000000000000e+00 0.000000000000e+00
7.355000000000e+02 -2.925738728705e+00 0.000000000000e+00 0.000000000000e+00
7.357500000000e+02 -3.013929291347e+00 0.000000000000e+00 0.000000000000e+00
7.360000000000e+02 -2.790682753193e+00 0.000000000000e+00 0.000000000000e+00
7.362500000000e+02 -2.266848592438e+00 0.000000000000e+00 0.000000000000e+00
7.365000000000e+02 -1.495679260193e+00 0.000000000000e+00 0.000000000000e+00
7.367500000000e+02 -5.681809238452e-01 0.000000000000e+00 0.000000000000e+00
7.370000000000e+02 3.971621657647e-01 0.000000000000e+00 0.000000000000e+00
7.372500000000e+02 1.269103449615e+00 0.000000000000e+00 0.000000000000e+00
7.375000000000e+02 1.920911405520e+00 0.000000000000e+00 0.000000000000e+00
7.377500000000e+02 2.247881981068e+00 0.000000000000e+00 0.000000000000e+00
7.380000000000e+02 2.182629727305e+00 0.000000000000e+00 0.000000000000e+00
7.382500000000e+02 1.705918972832e+00 0.000000000000e+00 0.000000000000e+00
7.385000000000e+02 8.513418394737e-01 0.000000000000e+00 0.000000000000e+00
7.387500000000e+02 -2.970448103563e-01 0.000000000000e+00 0.000000000000e+00
7.390000000000e+02 -1.614053642329e+00 0.000000000000e+00 0.000000000000e+00
7.392500000000e+02 -2.948624528119e+00 0.000000000000e+00 0.000000000000e+00
7.395000000000e+02 -4.143098395391e+00 0.000000000000e+00 0.000000000000e+00
7.397500000000e+02 -5.053984407386e+00 0.000000000000e+00 0.000000000000e+00
7.400000000000e+02 -5.571419387306e+00 0.000000000000e+00 0.000000000000e+00
7.402500000000e+02 -5.634625152123e+00 0.000000000000e+00 0.000000000000e+00
7.405000000000e+02 -5.241155074330e+00 0.000000000000e+00 0.000000000000e+00
7.407500000000e+02 -4.448525726259e+00 0.000000000000e+00 0.000000000000e+00
7.410000000000e+02 -3.367846459482e+00 0.000000000000e+00 0.000000000000e+00
7.412500000000e+02 -2.150150745814e+00 0.000000000000e+00 0.000000000000e+00
7.415000000000e+02 -9.671466755885e-01 0.000000000000e+00 0.000000000000e+00
7.417500000000e+02 1.110278923028e-02 0.000000000000e+00 0.000000000000e+00
7.420000000000e+02 6.386004978043e-01 0.000000000000e+00 0.000000000000e+00
7.422500000000e+02 8.129119033026e-01 0.000000000000e+00 0.000000000000e+00
7.425000000000e+02 4.890737993411e-01 0.000000000000e+00 0.000000000000e+00
7.427500000000e+02 -3.140175628380e-01 0.000000000000e+00 0.000000000000e+00
7.430000000000e+02 -1.515666661812e+00 0.000000000000e+00 0.000000000000e+00
7.432500000000e+02 -2.983673562353e+00 0.000000000000e+00 0.000000000000e+00
7.435000000000e+02 -4.551529076199e+00 0.000000000000e+00 0.000000000000e+00
7.437500000000e+02 -6.040231008057e+00 0.000000000000e+00 0.000000000000e+00
7.440000000000e+02 -7.281804963864e+00 0.000000000000e+00 0.000000000000e+00
7.442500000000e+02 -8.141372892171e+00 0.000000000000e+00 0.000000000000e+00
7.445000000000e+02 -8.534803707198e+00 0.000000000000e+00 0.000000000000e+00
7.447500000000e+02 -8.439577526860e+00 0.000000000000e+00 0.000000000000e+00
7.450000000000e+02 -7.897416267753e+00 0.000000000000e+00 0.000000000000e+00
7.452500000000e+02 -7.008351518443e+00 0.000000000000e+00 0.000000000000e+00
7.455000000000e+02 -5.917061436123e+00 0.000000000000e+00 0.000000000000e+00
7.457500000000e+02 -4.793351906393e+00 0.000000000000e+00 0.000000000000e+00
7.460000000000e+02 -3.809440134329e+00 0.000000000000e+00 0.000000000000e+00
7.462500000000e+02 -3.117114658443e+00 0.000000000000e+00 0.000000000000e+00
7.465000000000e+02 -2.827839380848e+00 0.000000000000e+00 0.000000000000e+00
7.467500000000e+02 -2.998444310564e+00 0.000000000000e+00 0.000000000000e+00
7.470000000000e+02 -3.624263992780e+00 0.000000000000e+00 0.000000000000e+00
7.472500000000e+02 -4.640556630751e+00 0.000000000000e+00 0.000000000000e+00
7.475000000000e+02 -5.931906370782e+00 0.000000000000e+00 0.000000000000e+00
7.477500000000e+02 -7.348234536620e+00 0.000000000000e+00 0.000000000000e+00
7.480000000000e+02 -8.725170012677e+00 0.000000000000e+00 0.000000000000e+00
7.482500000000e+02 -9.905972148035e+00 0.000000000000e+00 0.000000000000e+00
7.485000000000e+02 -1.076203354354e+01 0.000000000000e+00 0.000000000000e+00
7.487500000000e+02 -1.120923191957e+01 0.000000000000e+00 0.000000000000e+00
7.490000000000e+02 -1.121801034789e+01 0.000000000000e+00 0.000000000000e+00
7.492500000000e+02 -1.081595361510e+01 0.000000000000e+00 0.000000000000e+00
7.495000000000e+02 -1.008266855996e+01 0.000000000000e+00 0.000000000000e+00
7.497500000000e+02 -9.137822386097e+00 0.000000000000e+00 0.000000000000e+00
7.500000000000e+02 -8.124101552221e+00 0.000000000000e+00 0.000000000000e+00
7.502500000000e+02 -7.187503028030e+00 0.000000000000e+00 0.000000000000e+00
7.505000000000e+02 -6.457675912245e+00 0.000000000000e+00 0.000000000000e+00
7.507500000000e+02 -6.030960183000e+00 0.000000000000e+00 0.000000000000e+00
7.510000000000e+02 -5.958339079380e+00 0.000000000000e+00 0.000000000000e+00
7.512500000000e+02 -6.239799794888e+00 0.000000000000e+00 0.000000000000e+00
7.515000000000e+02 -6.825689906047e+00 0.000000000000e+00 0.000000000000e+00
7.517500000000e+02 -7.624693326386e+00 0.000000000000e+00 0.000000000000e+00
7.520000000000e+02 -8.517163117134e+00 0.000000000000e+00 0.000000000000e+00
7.522500000000e+02 -9.371858600568e+00 0.000000000000e+00 0.000000000000e+00
7.525000000000e+02 -1.006372998233e+01 0.000000000000e+00 0.000000000000e+00
7.527500000000e+02 -1.049032232485e+01 0.000000000000e+00 0.000000000000e+00
7.530000000000e+02 -1.058463224657e+01 0.000000000000e+00 0.000000000000e+00
7.532500000000e+02 -1.032279932763e+01 0.000000000000e+00 0.000000000000e+00
7.535000000000e+02 -9.725765922663e+00 0.000000000000e+00 0.000000000000e+00
7.537500000000e+02 -8.854884604499e+00 0.000000000000e+00 0.000000000000e+00
7.540000000000e+02 -7.802273045932e+00 0.000000000000e+00 0.000000000000e+00
7.542500000000e+02 -6.677400337648e+00 0.000000000000e+00 0.000000000000e+00
7.545000000000e+02 -5.591847549730e+00 0.000000000000e+00 0.000000000000e+00
7.547500000000e+02 -4.644363784325e+00 0.000000000000e+00 0.000000000000e+00
7.550000000000e+02 -3.908222483413e+00 0.000000000000e+00 0.000000000000e+00
7.552500000000e+02 -3.422497814946e+00 0.000000000000e+00 0.000000000000e+00
7.555000000000e+02 -3.188289930682e+00 0.000000000000e+00 0.000000000000e+00
7.557500000000e+02 -3.170219123383e+00 0.000000000000e+00 0.000000000000e+00
7.560000000000e+02 -3.302783601431e+00 0.000000000000e+00 0.000000000000e+00
7.562500000000e+02 -3.500533344714e+00 0.000000000000e+00 0.000000000000e+00
7.565000000000e+02 -3.670537660946e+00 0.000000000000e+00 0.000000000000e+00
7.567500000000e+02 -3.725374725444e+00 0.000000000000e+00 0.000000000000e+00
7.570000000000e+02 -3.594872464594e+00 0.000000000000e+00 0.000000000000e+00
7.572500000000e+02 -3.235071271217e+00 0.000000000000e+00 0.000000000000e+00
7.575000000000e+02 -2.633317470758e+00 0.000000000000e+00 0.000000000000e+00
7.577500000000e+02 -1.808964283337e+00 0.000000000000e+00 0.000000000000e+00
7.580000000000e+02 -8.097715676115e-01 0.000000000000e+00 0.000000000000e+00
7.582500000000e+02 2.953285979050e-01 0.000000000000e+00 0.000000000000e+00
7.585000000000e+02 1.425972905328e+00 0.000000000000e+00 0.000000000000e+00
7.587500000000e+02 2.501198871953e+00 0.000000000000e+00 0.000000000000e+00
7.590000000000e+02 3.449868473400e+00 0.000000000000e+00 0.000000000000e+00
7.592500000000e+02 4.219306005009e+00 0.000000000000e+00 0.000000000000e+00
7.595000000000e+02 4.781075147498e+00 0.000000000000e+00 0.000000000000e+00
7.597500000000e+02 5.133253561337e+00 0.000000000000e+00 0.000000000000e+00
7.600000000000e+02 5.299063082793e+00 0.000000000000e+00 0.000000000000e+00
7.602500000000e+02 5.322209193901e+00 0.000000000000e+00 0.000000000000e+00
7.605000000000e+02 5.259708279752e+00 0.000000000000e+00 0.000000000000e+00
7.607500000000e+02 5.173281440282e+00 0.000000000000e+00 0.000000000000e+00
7.610000000000e+02 5.120534898946e+00 0.000000000000e+00 0.000000000000e+00
7.612500000000e+02 5.147118072873e+00 0.000000000000e+00 0.000000000000e+00
7.615000000000e+02 5.280863336326e+00 0.000000000000e+00 0.000000000000e+00
7.617500000000e+02 5.528599250461e+00 0.000000000000e+00 0.000000000000e+00
7.620000000000e+02 5.875939526403e+00 0.000000000000e+00 0.000000000000e+00
7.622500000000e+02 6.289939128617e+00 0.000000000000e+00 0.000000000000e+00
7.625000000000e+02 6.724132604962e+00 0.000000000000e+00 0.000000000000e+00
7.627500000000e+02 7.125176354155e+00 0.000000000000e+00 0.000000000000e+00
7.630000000000e+02 7.440140954137e+00 0.000000000000e+00 0.000000000000e+00
7.632500000000e+02 7.623459231481e+00 0.000000000000e+00 0.000000000000e+00
7.635000000000e+02 7.642628949636e+00 0.000000000000e+00 0.000000000000e+00
7.637500000000e+02 7.481976690978e+00 0.000000000000e+00 0.000000000000e+00
7.640000000000e+02 7.144078422253e+00 0.000000000000e+00 0.000000000000e+00
7.642500000000e+02 6.648760118935e+00 0.000000000000e+00 0.000000000000e+00
7.645000000000e+02 6.029923539288e+00 0.000000000000e+00 0.000000000000e+00
7.647500000000e+02 5.330715848938e+00 0.000000000000e+00 0.000000000000e+00
7.650000000000e+02 4.597753903591e+00 0.000000000000e+00 0.000000000000e+00
7.652500000000e+02 3.875203640558e+00 0.000000000000e+00 0.000000000000e+00
7.655000000000e+02 3.199495732445e+00 0.000000000000e+00 0.000000000000e+00
7.657500000000e+02 2.595338463522e+00 0.000000000000e+00 0.000000000000e+00
7.660000000000e+02 2.073488415534e+00 0.000000000000e+00 0.000000000000e+00
7.662500000000e+02 1.630488993744e+00 0.000000000000e+00 0.000000000000e+00
7.665000000000e+02 1.250320983791e+00 0.000000000000e+00 0.000000000000e+00
7.667500000000e+02 9.076632447884e-01 0.000000000000e+00 0.000000000000e+00
7.670000000000e+02 5.722659977260e-01 0.000000000000e+00 0.000000000000e+00
7.672500000000e+02 2.138166102038e-01 0.000000000000e+00 0.000000000000e+00
7.675000000000e+02 -1.933595181828e-01 0.000000000000e+00 0.000000000000e+00
7.677500000000e+02 -6.663716812291e-01 0.000000000000e+00 0.000000000000e+00
7.680000000000e+02 -1.211094458900e+00 0.000000000000e+00 0.000000000000e+00
7.682500000000e+02 -1.821059487011e+00 0.000000000000e+00 0.000000000000e+00
7.685000000000e+02 -2.477999731360e+00 0.000000000000e+00 0.000000000000e+00
7.687500000000e+02 -3.153922719712e+00 0.000000000000e+00 0.000000000000e+00
7.690000000000e+02 -3.814398614024e+00 0.000000000000e+00 0.000000000000e+00
7.692500000000e+02 -4.422605665327e+00 0.000000000000e+00 0.000000000000e+00
7.695000000000e+02 -4.943595525233e+00 0.000000000000e+00 0.000000000000e+00
7.697500000000e+02 -5.348231596701e+00 0.000000000000e+00 0.000000000000e+00
7.700000000000e+02 -5.616313534636e+00 0.000000000000e+00 0.000000000000e+00
7.702500000000e+02 -5.738520121617e+00 0.000000000000e+00 0.000000000000e+00
7.705000000000e+02 -5.716964117202e+00 0.000000000000e+00 0.000000000000e+00
7.707500000000e+02 -5.564334817226e+00 0.000000000000e+00 0.000000000000e+00
7.710000000000e+02 -5.301783677102e+00 0.000000000000e+00 0.000000000000e+00
7.712500000000e+02 -4.955863244969e+00 0.000000000000e+00 0.000000000000e+00
7.715000000000e+02 -4.554941324813e+00 0.000000000000e+00 0.000000000000e+00
7.717500000000e+02 -4.125568068492e+00 0.000000000000e+00 0.000000000000e+00
7.720000000000e+02 -3.689268062295e+00 0.000000000000e+00 0.000000000000e+00
7.722500000000e+02 -3.260164538370e+00 0.000000000000e+00 0.000000000000e+00
7.725000000000e+02 -2.843727899173e+00 0.000000000000e+00 0.000000000000e+00
7.727500000000e+02 -2.436791001943e+00 0.000000000000e+00 0.000000000000e+00
7.730000000000e+02 -2.028808292124e+00 0.000000000000e+00 0.000000000000e+00
7.732500000000e+02 -1.604175686778e+00 0.000000000000e+00 0.000000000000e+00
7.735000000000e+02 -1.145292962418e+00 0.000000000000e+00 0.000000000000e+00
7.737500000000e+02 -6.359568682878e-01 0.000000000000e+00 0.000000000000e+00
7.740000000000e+02 -6.463256845966e-02 0.000000000000e+00 0.000000000000e+00
7.742500000000e+02 5.728319863265e-01 0.000000000000e+00 0.000000000000e+00
7.745000000000e+02 1.271411988295e+00 0.000000000000e+00 0.000000000000e+00
7.747500000000e+02 2.016277172152e+00 0.000000000000e+00 0.000000000000e+00
7.750000000000e+02 2.783424863723e+00 0.000000000000e+00 0.000000000000e+00
7.752500000000e+02 3.541509771570e+00 0.000000000000e+00 0.000000000000e+00
7.755000000000e+02 4.254652811585e+00 0.000000000000e+00 0.000000000000e+00
7.757500000000e+02 4.885886132764e+00 0.000000000000e+00 0.000000000000e+00
7.760000000000e+02 5.400810065247e+00 0.000000000000e+00 0.000000000000e+00
7.762500000000e+02 5.771010484380e+00 0.000000000000e+00 0.000000000000e+00
7.765000000000e+02 5.976815788036e+00 0.000000000000e+00 0.000000000000e+00
7.767500000000e+02 6.009057644748e+00 0.000000000000e+00 0.000000000000e+00
7.770000000000e+02 5.869628204496e+00 0.000000000000e+00 0.000000000000e+00
7.772500000000e+02 5.570782153792e+00 0.000000000000e+00 0.000000000000e+00
7.775000000000e+02 5.133294721962e+00 0.000000000000e+00 0.000000000000e+00
7.777500000000e+02 4.583735234727e+00 0.000000000000e+00 0.000000000000e+00
7.780000000000e+02 3.951230394509e+00 0.000000000000e+00 0.000000000000e+00
7.782500000000e+02 3.264156678556e+00 0.000000000000e+00 0.000000000000e+00
7.785000000000e+02 2.547207933167e+00 0.000000000000e+00 0.000000000000e+00
7.787500000000e+02 1.819230889285e+00 0.000000000000e+00 0.000000000000e+00
7.790000000000e+02 1.092114397014e+00 0.000000000000e+00 0.000000000000e+00
7.792500000000e+02 3.708714119489e-01 0.000000000000e+00 0.000000000000e+00
7.795000000000e+02 -3.451145216975e-01 0.000000000000e+00 0.000000000000e+00
7.797500000000e+02 -1.059871949352e+00 0.000000000000e+00 0.000000000000e+00
7.800000000000e+02 -1.777987976809e+00 0.000000000000e+00 0.000000000000e+00
7.802500000000e+02 -2.501550066488e+00 0.000000000000e+00 0.000000000000e+00
7.805000000000e+02 -3.227353507150e+00 0.000000000000e+00 0.000000000000e+00
7.807500000000e+02 -3.944819258835e+00 0.000000000000e+00 0.000000000000e+00
7.810000000000e+02 -4.634979057808e+00 0.000000000000e+00 0.000000000000e+00
7.812500000000e+02 -5.270745494740e+00 0.000000000000e+00 0.000000000000e+00
7.815000000000e+02 -5.818512287019e+00 0.000000000000e+00 0.000000000000e+00
7.817500000000e+02 -6.240947076720e+00 0.000000000000e+00 0.000000000000e+00
7.820000000000e+02 -6.500670564768e+00 0.000000000000e+00 0.000000000000e+00
7.822500000000e+02 -6.564384880529e+00 0.000000000000e+00 0.000000000000e+00
7.825000000000e+02 -6.406939279108e+00 0.000000000000e+00 0.000000000000e+00
7.827500000000e+02 -6.014813675376e+00 0.000000000000e+00 0.000000000000e+00
7.830000000000e+02 -5.388562250696e+00 0.000000000000e+00 0.000000000000e+00
7.832500000000e+02 -4.543883026569e+00 0.000000000000e+00 0.000000000000e+00
7.835000000000e+02 -3.511148918405e+00 0.000000000000e+00 0.000000000000e+00
7.837500000000e+02 -2.333428886697e+00 0.000000000000e+00 0.000000000000e+00
7.840000000000e+02 -1.063218437685e+00 0.000000000000e+00 0.000000000000e+00
7.842500000000e+02 2.417389823786e-01 0.000000000000e+00 0.000000000000e+00
7.845000000000e+02 1.523046397554e+00 0.000000000000e+00 0.000000000000e+00
7.847500000000e+02 2.726124367687e+00 0.000000000000e+00 0.000000000000e+00
7.850000000000e+02 3.804045961942e+00 0.000000000000e+00 0.000000000000e+00
7.852500000000e+02 4.720317875544e+00 0.000000000000e+00 0.000000000000e+00
7.855000000000e+02 5.450340231349e+00 0.000000000000e+00 0.000000000000e+00
7.857500000000e+02 5.981462182857e+00 0.000000000000e+00 0.000000000000e+00
7.860000000000e+02 6.311743332283e+00 0.000000000000e+00 0.000000000000e+00
7.862500000000e+02 6.447704994919e+00 0.000000000000e+00 0.000000000000e+00
7.865000000000e+02 6.401485873587e+00 0.000000000000e+00 0.000000000000e+00
7.867500000000e+02 6.187885266186e+00 0.000000000000e+00 0.000000000000e+00
7.870000000000e+02 5.821773826031e+00 0.000000000000e+00 0.000000000000e+00
7.872500000000e+02 5.316277689505e+00 0.000000000000e+00 0.000000000000e+00
7.875000000000e+02 4.682007286310e+00 0.000000000000e+00 0.000000000000e+00
7.877500000000e+02 3.927426936527e+00 0.000000000000e+00 0.000000000000e+00
7.880000000000e+02 3.060271027805e+00 0.000000000000e+00 0.000000000000e+00
7.882500000000e+02 2.089735160420e+00 0.000000000000e+00 0.000000000000e+00
7.885000000000e+02 1.029032531734e+00 0.000000000000e+00 0.000000000000e+00
7.887500000000e+02 -1.021720487381e-01 0.000000000000e+00 0.000000000000e+00
7.890000000000e+02 -1.275943327590e+00 0.000000000000e+00 0.000000000000e+00
7.892500000000e+02 -2.455295242107e+00 0.000000000000e+00 0.000000000000e+00
7.895000000000e+02 -3.594736751330e+00 0.000000000000e+00 0.000000000000e+00
7.897500000000e+02 -4.642248358013e+00 0.000000000000e+00 0.000000000000e+00
7.900000000000e+02 -5.542588320705e+00 0.000000000000e+00 0.000000000000e+00
7.902500000000e+02 -6.241628733498e+00 0.000000000000e+00 0.000000000000e+00
7.905000000000e+02 -6.691257842710e+00 0.000000000000e+00 0.000000000000e+00
7.907500000000e+02 -6.854279882100e+00 0.000000000000e+00 0.000000000000e+00
7.910000000000e+02 -6.708713017359e+00 0.000000000000e+00 0.000000000000e+00
7.912500000000e+02 -6.250935079055e+00 0.000000000000e+00 0.000000000000e+00
7.915000000000e+02 -5.497249919683e+00 0.000000000000e+00 0.000000000000e+00
7.917500000000e+02 -4.483628431847e+00 0.000000000000e+00 0.000000000000e+00
7.920000000000e+02 -3.263593428033e+00 0.000000000000e+00 0.000000000000e+00
7.922500000000e+02 -1.904437964213e+00 0.000000000000e+00 0.000000000000e+00
7.925000000000e+02 -4.821629391213e-01 0.000000000000e+00 0.000000000000e+00
7.927500000000e+02 9.243339145243e-01 0.000000000000e+00 0.000000000000e+00
7.930000000000e+02 2.239207928088e+00 0.000000000000e+00 0.000000000000e+00
7.932500000000e+02 3.395146688947e+00 0.000000000000e+00 0.000000000000e+00
7.935000000000e+02 4.337845001276e+00 0.000000000000e+00 0.000000000000e+00
7.937500000000e+02 5.029081919371e+00 0.000000000000e+00 0.000000000000e+00
7.940000000000e+02 5.448189049146e+00 0.000000000000e+00 0.000000000000e+00
7.942500000000e+02 5.591899170890e+00 0.000000000000e+00 0.000000000000e+00
7.945000000000e+02 5.472753396997e+00 0.000000000000e+00 0.000000000000e+00
7.947500000000e+02 5.116398318409e+00 0.000000000000e+00 0.000000000000e+00
7.950000000000e+02 4.558202705361e+00 0.000000000000e+00 0.000000000000e+00
7.952500000000e+02 3.839655749738e+00 0.000000000000e+00 0.000000000000e+00
7.955000000000e+02 3.004974957398e+00 0.000000000000e+00 0.000000000000e+00
7.957500000000e+02 2.098260763324e+00 0.000000000000e+00 0.000000000000e+00
7.960000000000e+02 1.161404002357e+00 0.000000000000e+00 0.000000000000e+00
7.962500000000e+02 2.328040518033e-01 0.000000000000e+00 0.000000000000e+00
7.965000000000e+02 -6.531859998084e-01 0.000000000000e+00 0.000000000000e+00
7.967500000000e+02 -1.466283240628e+00 0.000000000000e+00 0.000000000000e+00
7.970000000000e+02 -2.180030645689e+00 0.000000000000e+00 0.000000000000e+00
7.972500000000e+02 -2.771559498865e+00 0.000000000000e+00 0.000000000000e+00
7.975000000000e+02 -3.221591318822e+00 0.000000000000e+00 0.000000000000e+00
7.977500000000e+02 -3.514825020745e+00 0.000000000000e+00 0.000000000000e+00
7.980000000000e+02 -3.640739583051e+00 0.000000000000e+00 0.000000000000e+00
7.982500000000e+02 -3.594719741284e+00 0.000000000000e+00 0.000000000000e+00
7.985000000000e+02 -3.379304429479e+00 0.000000000000e+00 0.000000000000e+00
7.987500000000e+02 -3.005284573182e+00 0.000000000000e+00 0.000000000000e+00
7.990000000000e+02 -2.492352464736e+00 0.000000000000e+00 0.000000000000e+00
7.992500000000e+02 -1.869035400254e+00 0.000000000000e+00 0.000000000000e+00
7.995000000000e+02 -1.171728600416e+00 0.000000000000e+00 0.000000000000e+00
7.997500000000e+02 -4.427651238470e-01 0.000000000000e+00 0.000000000000e+00
8.000000000000e+02 2.723949100469e-01 0.000000000000e+00 0.000000000000e+00
8.002500000000e+02 9.286293994293e-01 0.000000000000e+00 0.000000000000e+00
8.005000000000e+02 1.484926717293e+00 0.000000000000e+00 0.000000000000e+00
8.007500000000e+02 1.908041585292e+00 0.000000000000e+00 0.000000000000e+00
8.010000000000e+02 2.175590608176e+00 0.000000000000e+00 0.000000000000e+00
8.012500000000e+02 2.278186507369e+00 0.000000000000e+00 0.000000000000e+00
8.015000000000e+02 2.220311472907e+00 0.000000000000e+00 0.000000000000e+00
8.017500000000e+02 2.019777169404e+00 0.000000000000e+00 0.000000000000e+00
8.020000000000e+02 1.705791932784e+00 0.000000000000e+00 0.000000000000e+00
8.022500000000e+02 1.315830646438e+00 0.000000000000e+00 0.000000000000e+00
8.025000000000e+02 8.916552130369e-01 0.000000000000e+00 0.000000000000e+00
8.027500000000e+02 4.749420478427e-01 0.000000000000e+00 0.000000000000e+00
8.030000000000e+02 1.030224513388e-01 0.000000000000e+00 0.000000000000e+00
8.032500000000e+02 -1.947746493585e-01 0.000000000000e+00 0.000000000000e+00
8.035000000000e+02 -3.997676284593e-01 0.000000000000e+00 0.000000000000e+00
8.037500000000e+02 -5.052759617438e-01 0.000000000000e+00 0.000000000000e+00
8.040000000000e+02 -5.165683022264e-01 0.000000000000e+00 0.000000000000e+00
8.042500000000e+02 -4.494646210491e-01 0.000000000000e+00 0.000000000000e+00
8.045000000000e+02 -3.278130950751e-01 0.000000000000e+00 0.000000000000e+00
8.047500000000e+02 -1.801887723916e-01 0.000000000000e+00 0.000000000000e+00
8.050000000000e+02 -3.623742891095e-02 0.000000000000e+00 0.000000000000e+00
8.052500000000e+02 7.689330428178e-02 0.000000000000e+00 0.000000000000e+00
8.055000000000e+02 1.376317508024e-01 0.000000000000e+00 0.000000000000e+00
8.057500000000e+02 1.322516079167e-01 0.000000000000e+00 0.000000000000e+00
8.060000000000e+02 5.613519573208e-02 0.000000000000e+00 0.000000000000e+00
8.062500000000e+02 -8.603340139738e-02 0.000000000000e+00 0.000000000000e+00
8.065000000000e+02 -2.810805308376e-01 0.000000000000e+00 0.000000000000e+00
8.067500000000e+02 -5.089891845494e-01 0.000000000000e+00 0.000000000000e+00
8.070000000000e+02 -7.451356530450e-01 0.000000000000e+00 0.000000000000e+00
8.072500000000e+02 -9.628407659473e-01 0.000000000000e+00 0.000000000000e+00
8.075000000000e+02 -1.135966381994e+00 0.000000000000e+00 0.000000000000e+00
8.077500000000e+02 -1.241325838312e+00 0.000000000000e+00 0.000000000000e+00
8.080000000000e+02 -1.260735083180e+00 0.000000000000e+00 0.000000000000e+00
8.082500000000e+02 -1.182595797531e+00 0.000000000000e+00 0.000000000000e+00
8.085000000000e+02 -1.002960386991e+00 0.000000000000e+00 0.000000000000e+00
8.087500000000e+02 -7.260719468492e-01 0.000000000000e+00 0.000000000000e+00
8.090000000000e+02 -3.643957097483e-01 0.000000000000e+00 0.000000000000e+00
8.092500000000e+02 6.183683087166e-02 0.000000000000e+00 0.000000000000e+00
8.095000000000e+02 5.255578254494e-01 0.000000000000e+00 0.000000000000e+00
8.097500000000e+02 9.942645319308e-01 0.000000000000e+00 0.000000000000e+00
8.100000000000e+02 1.431892788334e+00 0.000000000000e+00 0.000000000000e+00
8.102500000000e+02 1.801148583374e+00 0.000000000000e+00 0.000000000000e+00
8.105000000000e+02 2.066246740167e+00 0.000000000000e+00 0.000000000000e+00
8.107500000000e+02 2.195946240676e+00 0.000000000000e+00 0.000000000000e+00
8.110000000000e+02 2.166696569880e+00 0.000000000000e+00 0.000000000000e+00
8.112500000000e+02 1.965631280773e+00 0.000000000000e+00 0.000000000000e+00
8.115000000000e+02 1.593080435942e+00 0.000000000000e+00 0.000000000000e+00
8.117500000000e+02 1.064240480534e+00 0.000000000000e+00 0.000000000000e+00
8.120000000000e+02 4.096539546195e-01 0.000000000000e+00 0.000000000000e+00
8.122500000000e+02 -3.257779648228e-01 0.000000000000e+00 0.000000000000e+00
8.125000000000e+02 -1.085398527623e+00 0.000000000000e+00 0.000000000000e+00
8.127500000000e+02 -1.804984751898e+00 0.000000000000e+00 0.000000000000e+00
8.130000000000e+02 -2.418285567849e+00 0.000000000000e+00 0.000000000000e+00
8.132500000000e+02 -2.863459729522e+00 0.000000000000e+00 0.000000000000e+00
8.135000000000e+02 -3.089781177250e+00 0.000000000000e+00 0.000000000000e+00
8.137500000000e+02 -3.063856286705e+00 0.000000000000e+00 0.000000000000e+00
8.140000000000e+02 -2.774560903963e+00 0.000000000000e+00 0.000000000000e+00
8.142500000000e+02 -2.235971960953e+00 0.000000000000e+00 0.000000000000e+00
8.145000000000e+02 -1.487741811563e+00 0.000000000000e+00 0.000000000000e+00
8.147500000000e+02 -5.926306192577e-01 0.000000000000e+00 0.000000000000e+00
8.150000000000e+02 3.687547044196e-01 0.000000000000e+00 0.000000000000e+00
8.152500000000e+02 1.305607706835e+00 0.000000000000e+00 0.000000000000e+00
8.155000000000e+02 2.126211862505e+00 0.000000000000e+00 0.000000000000e+00
8.157500000000e+02 2.747862915779e+00 0.000000000000e+00 0.000000000000e+00
8.160000000000e+02 3.106262947546e+00 0.000000000000e+00 0.000000000000e+00
8.162500000000e+02 3.163216666323e+00 0.000000000000e+00 0.000000000000e+00
8.165000000000e+02 2.911606854427e+00 0.000000000000e+00 0.000000000000e+00
8.167500000000e+02 2.376917218101e+00 0.000000000000e+00 0.000000000000e+00
8.170000000000e+02 1.614975980961e+00 0.000000000000e+00 0.000000000000e+00
8.172500000000e+02 7.060632744784e-01 0.000000000000e+00 0.000000000000e+00
8.175000000000e+02 -2.540014074324e-01 0.000000000000e+00 0.000000000000e+00
8.177500000000e+02 -1.164763637272e+00 0.000000000000e+00 0.000000000000e+00
8.180000000000e+02 -1.932711501053e+00 0.000000000000e+00 0.000000000000e+00
8.182500000000e+02 -2.482082647210e+00 0.000000000000e+00 0.000000000000e+00
8.185000000000e+02 -2.763523040895e+00 0.000000000000e+00 0.000000000000e+00
8.187500000000e+02 -2.759473033302e+00 0.000000000000e+00 0.000000000000e+00
8.190000000000e+02 -2.485569048132e+00 0.000000000000e+00 0.000000000000e+00
8.192500000000e+02 -1.987868614389e+00 0.000000000000e+00 0.000000000000e+00
8.195000000000e+02 -1.336263189972e+00 0.000000000000e+00 0.000000000000e+00
8.197500000000e+02 -6.149602009339e-01 0.000000000000e+00 0.000000000000e+00
8.200000000000e+02 8.868074229098e-02 0.000000000000e+00 0.000000000000e+00
8.202500000000e+02 6.954419857072e-01 0.000000000000e+00 0.000000000000e+00
8.205000000000e+02 1.144135741240e+00 0.000000000000e+00 0.000000000000e+00
8.207500000000e+02 1.398744540226e+00 0.000000000000e+00 0.000000000000e+00
8.210000000000e+02 1.451860812477e+00 0.000000000000e+00 0.000000000000e+00
8.212500000000e+02 1.323999863100e+00 0.000000000000e+00 0.000000000000e+00
8.215000000000e+02 1.058953948568e+00 0.000000000000e+00 0.000000000000e+00
8.217500000000e+02 7.159289185888e-01 0.000000000000e+00 0.000000000000e+00
8.220000000000e+02 3.596746340378e-01 0.000000000000e+00 0.000000000000e+00
8.222500000000e+02 5.011528598109e-02 0.000000000000e+00 0.000000000000e+00
8.225000000000e+02 -1.669405897386e-01 0.000000000000e+00 0.000000000000e+00
8.227500000000e+02 -2.665926974442e-01 0.000000000000e+00 0.000000000000e+00
8.230000000000e+02 -2.481039644923e-01 0.000000000000e+00 0.000000000000e+00
8.232500000000e+02 -1.341176074958e-01 0.000000000000e+00 0.000000000000e+00
8.235000000000e+02 3.404034800877e-02 0.000000000000e+00 0.000000000000e+00
8.237500000000e+02 2.042352283666e-01 0.000000000000e+00 0.000000000000e+00
8.240000000000e+02 3.233251431758e-01 0.000000000000e+00 0.000000000000e+00
8.242500000000e+02 3.473121140202e-01 0.000000000000e+00 0.000000000000e+00
8.245000000000e+02 2.501751455038e-01 0.000000000000e+00 0.000000000000e+00
8.247500000000e+02 2.988511101917e-02 0.000000000000e+00 0.000000000000e+00
8.250000000000e+02 -2.894921325360e-01 0.000000000000e+00 0.000000000000e+00
8.252500000000e+02 -6.601083659760e-01 0.000000000000e+00 0.000000000000e+00
8.255000000000e+02 -1.016877993911e+00 0.000000000000e+00 0.000000000000e+00
8.257500000000e+02 -1.287389783561e+00 0.000000000000e+00 0.000000000000e+00
8.260000000000e+02 -1.403747785843e+00 0.000000000000e+00 0.000000000000e+00
8.262500000000e+02 -1.314533890917e+00 0.000000000000e+00 0.000000000000e+00
8.265000000000e+02 -9.949803832970e-01 0.000000000000e+00 0.000000000000e+00
8.267500000000e+02 -4.536282521386e-01 0.000000000000e+00 0.000000000000e+00
8.270000000000e+02 2.657919255132e-01 0.000000000000e+00 0.000000000000e+00
8.272500000000e+02 1.087844866189e+00 0.000000000000e+00 0.000000000000e+00
8.275000000000e+02 1.914035230029e+00 0.000000000000e+00 0.000000000000e+00
8.277500000000e+02 2.635607836750e+00 0.000000000000e+00 0.000000000000e+00
8.280000000000e+02 3.148817431497e+00 0.000000000000e+00 0.000000000000e+00
8.282500000000e+02 3.370523604278e+00 0.000000000000e+00 0.000000000000e+00
8.285000000000e+02 3.251808898585e+00 0.000000000000e+00 0.000000000000e+00
8.287500000000e+02 2.787496606592e+00 0.000000000000e+00 0.000000000000e+00
8.290000000000e+02 2.019945706031e+00 0.000000000000e+00 0.000000000000e+00
8.292500000000e+02 1.036262026841e+00 0.000000000000e+00 0.000000000000e+00
8.295000000000e+02 -4.101541791289e-02 0.000000000000e+00 0.000000000000e+00
8.297500000000e+02 -1.068745161624e+00 0.000000000000e+00 0.000000000000e+00
8.300000000000e+02 -1.901683207297e+00 0.000000000000e+00 0.000000000000e+00
8.302500000000e+02 -2.412199205470e+00 0.000000000000e+00 0.000000000000e+00
8.305000000000e+02 -2.508481840728e+00 0.000000000000e+00 0.000000000000e+00
8.307500000000e+02 -2.148613954362e+00 0.000000000000e+00 0.000000000000e+00
8.310000000000e+02 -1.348384014516e+00 0.000000000000e+00 0.000000000000e+00
8.312500000000e+02 -1.815070837828e-01 0.000000000000e+00 0.000000000000e+00
8.315000000000e+02 1.228050519012e+00 0.000000000000e+00 0.000000000000e+00
8.317500000000e+02 2.720852812998e+00 0.000000000000e+00 0.000000000000e+00
8.320000000000e+02 4.122075380214e+00 0.000000000000e+00 0.000000000000e+00
8.322500000000e+02 5.264288874334e+00 0.000000000000e+00 0.000000000000e+00
8.325000000000e+02 6.009900393228e+00 0.000000000000e+00 0.000000000000e+00
8.327500000000e+02 6.270176339248e+00 0.000000000000e+00 0.000000000000e+00
8.330000000000e+02 6.018167488480e+00 0.000000000000e+00 0.000000000000e+00
8.332500000000e+02 5.293636423833e+00 0.000000000000e+00 0.000000000000e+00
8.335000000000e+02 4.199147434636e+00 0.000000000000e+00 0.000000000000e+00
8.337500000000e+02 2.887676076925e+00 0.000000000000e+00 0.000000000000e+00
8.340000000000e+02 1.543264637740e+00 0.000000000000e+00 0.000000000000e+00
8.342500000000e+02 3.572268998887e-01 0.000000000000e+00 0.000000000000e+00
8.345000000000e+02 -4.969483797468e-01 0.000000000000e+00 0.000000000000e+00
8.347500000000e+02 -8.866255492446e-01 0.000000000000e+00 0.000000000000e+00
8.350000000000e+02 -7.378533116334e-01 0.000000000000e+00 0.000000000000e+00
8.352500000000e+02 -4.554538248384e-02 0.000000000000e+00 0.000000000000e+00
8.355000000000e+02 1.125424652471e+00 0.000000000000e+00 0.000000000000e+00
8.357500000000e+02 2.648425251894e+00 0.000000000000e+00 0.000000000000e+00
8.360000000000e+02 4.351514721215e+00 0.000000000000e+00 0.000000000000e+00
8.362500000000e+02 6.039958947130e+00 0.000000000000e+00 0.000000000000e+00
8.365000000000e+02 7.521811087219e+00 0.000000000000e+00 0.000000000000e+00
8.367500000000e+02 8.633122353091e+00 0.000000000000e+00 0.000000000000e+00
8.370000000000e+02 9.259398753502e+00 0.000000000000e+00 0.000000000000e+00
8.372500000000e+02 9.350427394753e+00 0.000000000000e+00 0.000000000000e+00
8.375000000000e+02 8.926497676538e+00 0.000000000000e+00 0.000000000000e+00
8.377500000000e+02 8.075212886642e+00 0.000000000000e+00 0.000000000000e+00
8.380000000000e+02 6.939364591104e+00 0.000000000000e+00 0.000000000000e+00
8.382500000000e+02 5.697549719330e+00 0.000000000000e+00 0.000000000000e+00
8.385000000000e+02 4.540182476946e+00 0.000000000000e+00 0.000000000000e+00
8.387500000000e+02 3.644157678663e+00 0.000000000000e+00 0.000000000000e+00
8.390000000000e+02 3.149577985368e+00 0.000000000000e+00 0.000000000000e+00
8.392500000000e+02 3.141646736497e+00 0.000000000000e+00 0.000000000000e+00
8.395000000000e+02 3.640097235286e+00 0.000000000000e+00 0.000000000000e+00
8.397500000000e+02 4.597482853297e+00 0.000000000000e+00 0.000000000000e+00
8.400000000000e+02 5.906437219317e+00 0.000000000000e+00 0.000000000000e+00
8.402500000000e+02 7.414798843268e+00 0.000000000000e+00 0.000000000000e+00
8.405000000000e+02 8.946446592857e+00 0.000000000000e+00 0.000000000000e+00
8.407500000000e+02 1.032495308224e+01 0.000000000000e+00 0.000000000000e+00
8.410000000000e+02 1.139682925664e+01 0.000000000000e+00 0.000000000000e+00
8.412500000000e+02 1.205124480970e+01 0.000000000000e+00 0.000000000000e+00
8.415000000000e+02 1.223364298491e+01 0.000000000000e+00 0.000000000000e+00
8.417500000000e+02 1.195154423005e+01 0.000000000000e+00 0.000000000000e+00
8.420000000000e+02 1.127192471000e+01 0.000000000000e+00 0.000000000000e+00
8.422500000000e+02 1.031070900653e+01 0.000000000000e+00 0.000000000000e+00
8.425000000000e+02 9.215972043840e+00 0.000000000000e+00 0.000000000000e+00
8.427500000000e+02 8.147260663093e+00 0.000000000000e+00 0.000000000000e+00
8.430000000000e+02 7.253913780641e+00 0.000000000000e+00 0.000000000000e+00
8.432500000000e+02 6.655325346801e+00 0.000000000000e+00 0.000000000000e+00
8.435000000000e+02 6.425756923348e+00 0.000000000000e+00 0.000000000000e+00
8.437500000000e+02 6.585622685336e+00 0.000000000000e+00 0.000000000000e+00
8.440000000000e+02 7.100241510877e+00 0.000000000000e+00 0.000000000000e+00
8.442500000000e+02 7.886012090538e+00 0.000000000000e+00 0.000000000000e+00
8.445000000000e+02 8.822962949968e+00 0.000000000000e+00 0.000000000000e+00
8.447500000000e+02 9.771796514370e+00 0.000000000000e+00 0.000000000000e+00
8.450000000000e+02 1.059299403412e+01 0.000000000000e+00 0.000000000000e+00
8.452500000000e+02 1.116534376594e+01 0.000000000000e+00 0.000000000000e+00
8.455000000000e+02 1.140141580400e+01 0.000000000000e+00 0.000000000000e+00
8.457500000000e+02 1.125800008361e+01 0.000000000000e+00 0.000000000000e+00
8.460000000000e+02 1.074027136225e+01 0.000000000000e+00 0.000000000000e+00
8.462500000000e+02 9.899335949241e+00 0.000000000000e+00 0.000000000000e+00
8.465000000000e+02 8.823722966690e+00 0.000000000000e+00 0.000000000000e+00
8.467500000000e+02 7.626183207209e+00 0.000000000000e+00 0.000000000000e+00
8.470000000000e+02 6.427745488746e+00 0.000000000000e+00 0.000000000000e+00
8.472500000000e+02 5.341281074526e+00 0.000000000000e+00 0.000000000000e+00
8.475000000000e+02 4.456810397248e+00 0.000000000000e+00 0.000000000000e+00
8.477500000000e+02 3.830466812966e+00 0.000000000000e+00 0.000000000000e+00
8.480000000000e+02 3.478464328921e+00 0.000000000000e+00 0.000000000000e+00
8.482500000000e+02 3.376687117091e+00 0.000000000000e+00 0.000000000000e+00
8.485000000000e+02 3.465733860970e+00 0.000000000000e+00 0.000000000000e+00
8.487500000000e+02 3.660518818364e+00 0.000000000000e+00 0.000000000000e+00
8.490000000000e+02 3.862951483203e+00 0.000000000000e+00 0.000000000000e+00
8.492500000000e+02 3.975860837119e+00 0.000000000000e+00 0.000000000000e+00
8.495000000000e+02 3.916237689316e+00 0.000000000000e+00 0.000000000000e+00
8.497500000000e+02 3.626041148943e+00 0.000000000000e+00 0.000000000000e+00
8.500000000000e+02 3.079218200785e+00 0.000000000000e+00 0.000000000000e+00
8.502500000000e+02 2.284154019234e+00 0.000000000000e+00 0.000000000000e+00
8.505000000000e+02 1.281420593165e+00 0.000000000000e+00 0.000000000000e+00
8.507500000000e+02 1.373306067691e-01 0.000000000000e+00 0.000000000000e+00
8.510000000000e+02 -1.065653981383e+00 0.000000000000e+00 0.000000000000e+00
8.512500000000e+02 -2.240232822665e+00 0.000000000000e+00 0.000000000000e+00
8.515000000000e+02 -3.305704856774e+00 0.000000000000e+00 0.000000000000e+00
8.517500000000e+02 -4.197995814460e+00 0.000000000000e+00 0.000000000000e+00
8.520000000000e+02 -4.876998938588e+00 0.000000000000e+00 0.000000000000e+00
8.522500000000e+02 -5.330372549861e+00 0.000000000000e+00 0.000000000000e+00
8.525000000000e+02 -5.573453856018e+00 0.000000000000e+00 0.000000000000e+00
8.527500000000e+02 -5.645485552702e+00 0.000000000000e+00 0.000000000000e+00
8.530000000000e+02 -5.602836849067e+00 0.000000000000e+00 0.000000000000e+00
8.532500000000e+02 -5.510270777652e+00 0.000000000000e+00 0.000000000000e+00
8.535000000000e+02 -5.431520840094e+00 0.000000000000e+00 0.000000000000e+00
8.537500000000e+02 -5.420471669391e+00 0.000000000000e+00 0.000000000000e+00
8.540000000000e+02 -5.514095134963e+00 0.000000000000e+00 0.000000000000e+00
8.542500000000e+02 -5.728003128001e+00 0.000000000000e+00 0.000000000000e+00
8.545000000000e+02 -6.055087381200e+00 0.000000000000e+00 0.000000000000e+00
8.547500000000e+02 -6.467282446601e+00 0.000000000000e+00 0.000000000000e+00
8.550000000000e+02 -6.920070544455e+00 0.000000000000e+00 0.000000000000e+00
8.552500000000e+02 -7.359001176286e+00 0.000000000000e+00 0.000000000000e+00
8.555000000000e+02 -7.727266506963e+00 0.000000000000e+00 0.000000000000e+00
8.557500000000e+02 -7.973280494657e+00 0.000000000000e+00 0.000000000000e+00
8.560000000000e+02 -8.057260735462e+00 0.000000000000e+00 0.000000000000e+00
8.562500000000e+02 -7.955992765251e+00 0.000000000000e+00 0.000000000000e+00
8.565000000000e+02 -7.665236481386e+00 0.000000000000e+00 0.000000000000e+00
8.567500000000e+02 -7.199571318955e+00 0.000000000000e+00 0.000000000000e+00
8.570000000000e+02 -6.589823498406e+00 0.000000000000e+00 0.000000000000e+00
8.572500000000e+02 -5.878528994425e+00 0.000000000000e+00 0.000000000000e+00
8.575000000000e+02 -5.114121063710e+00 0.000000000000e+00 0.000000000000e+00
8.577500000000e+02 -4.344664355003e+00 0.000000000000e+00 0.000000000000e+00
8.580000000000e+02 -3.611976726064e+00 0.000000000000e+00 0.000000000000e+00
8.582500000000e+02 -2.946888339995e+00 0.000000000000e+00 0.000000000000e+00
8.585000000000e+02 -2.366203026539e+00 0.000000000000e+00 0.000000000000e+00
8.587500000000e+02 -1.871677994452e+00 0.000000000000e+00 0.000000000000e+00
8.590000000000e+02 -1.451060255522e+00 0.000000000000e+00 0.000000000000e+00
8.592500000000e+02 -1.080948872355e+00 0.000000000000e+00 0.000000000000e+00
8.595000000000e+02 -7.310256024234e-01 0.000000000000e+00 0.000000000000e+00
8.597500000000e+02 -3.690396374649e-01 0.000000000000e+00 0.000000000000e+00
8.600000000000e+02 3.413841522385e-02 0.000000000000e+00 0.000000000000e+00
8.602500000000e+02 5.000575861832e-01 0.000000000000e+00 0.000000000000e+00
8.605000000000e+02 1.039382198666e+00 0.000000000000e+00 0.000000000000e+00
8.607500000000e+02 1.650130128727e+00 0.000000000000e+00 0.000000000000e+00
8.610000000000e+02 2.317628103266e+00 0.000000000000e+00 0.000000000000e+00
8.612500000000e+02 3.016131796664e+00 0.000000000000e+00 0.000000000000e+00
8.615000000000e+02 3.711847874136e+00 0.000000000000e+00 0.000000000000e+00
8.617500000000e+02 4.366926364043e+00 0.000000000000e+00 0.000000000000e+00
8.620000000000e+02 4.943884219824e+00 0.000000000000e+00 0.000000000000e+00
8.622500000000e+02 5.409885588286e+00 0.000000000000e+00 0.000000000000e+00
8.625000000000e+02 5.740342663557e+00 0.000000000000e+00 0.000000000000e+00
8.627500000000e+02 5.921405443587e+00 0.000000000000e+00 0.000000000000e+00
8.630000000000e+02 5.951063759118e+00 0.000000000000e+00 0.000000000000e+00
8.632500000000e+02 5.838769533119e+00 0.000000000000e+00 0.000000000000e+00
8.635000000000e+02 5.603677426790e+00 0.000000000000e+00 0.000000000000e+00
8.637500000000e+02 5.271774062082e+00 0.000000000000e+00 0.000000000000e+00
8.640000000000e+02 4.872299111220e+00 0.000000000000e+00 0.000000000000e+00
8.642500000000e+02 4.433940339295e+00 0.000000000000e+00 0.000000000000e+00
8.645000000000e+02 3.981300873182e+00 0.000000000000e+00 0.000000000000e+00
8.647500000000e+02 3.532090101227e+00 0.000000000000e+00 0.000000000000e+00
8.650000000000e+02 3.095386933399e+00 0.000000000000e+00 0.000000000000e+00
8.652500000000e+02 2.671179563844e+00 0.000000000000e+00 0.000000000000e+00
8.655000000000e+02 2.251218104444e+00 0.000000000000e+00 0.000000000000e+00
8.657500000000e+02 1.821046723934e+00 0.000000000000e+00 0.000000000000e+00
8.660000000000e+02 1.362931365255e+00 0.000000000000e+00 0.000000000000e+00
8.662500000000e+02 8.592862248371e-01 0.000000000000e+00 0.000000000000e+00
8.665000000000e+02 2.961406292083e-01 0.000000000000e+00 0.000000000000e+00
8.667500000000e+02 -3.338150377298e-01 0.000000000000e+00 0.000000000000e+00
8.670000000000e+02 -1.029010170593e+00 0.000000000000e+00 0.000000000000e+00
8.672500000000e+02 -1.777900598550e+00 0.000000000000e+00 0.000000000000e+00
8.675000000000e+02 -2.559155762188e+00 0.000000000000e+00 0.000000000000e+00
8.677500000000e+02 -3.343117441130e+00 0.000000000000e+00 0.000000000000e+00
8.680000000000e+02 -4.094358776393e+00 0.000000000000e+00 0.000000000000e+00
8.682500000000e+02 -4.775031986466e+00 0.000000000000e+00 0.000000000000e+00
8.685000000000e+02 -5.348592623123e+00 0.000000000000e+00 0.000000000000e+00
8.687500000000e+02 -5.783440342911e+00 0.000000000000e+00 0.000000000000e+00
8.690000000000e+02 -6.056027247462e+00 0.000000000000e+00 0.000000000000e+00
8.692500000000e+02 -6.153053650351e+00 0.000000000000e+00 0.000000000000e+00
8.695000000000e+02 -6.072489026834e+00 0.000000000000e+00 0.000000000000e+00
8.697500000000e+02 -5.823307863492e+00 0.000000000000e+00 0.000000000000e+00
8.700000000000e+02 -5.423996564854e+00 0.000000000000e+00 0.000000000000e+00
8.702500000000e+02 -4.900046828077e+00 0.000000000000e+00 0.000000000000e+00
8.705000000000e+02 -4.280782000080e+00 0.000000000000e+00 0.000000000000e+00
8.707500000000e+02 -3.595948369282e+00 0.000000000000e+00 0.000000000000e+00
8.710000000000e+02 -2.872531405103e+00 0.000000000000e+00 0.000000000000e+00
8.712500000000e+02 -2.132223377011e+00 0.000000000000e+00 0.000000000000e+00
8.715000000000e+02 -1.389877435237e+00 0.000000000000e+00 0.000000000000e+00
8.717500000000e+02 -6.531457610945e-01 0.000000000000e+00 0.000000000000e+00
8.720000000000e+02 7.666620213874e-02 0.000000000000e+00 0.000000000000e+00
8.722500000000e+02 8.026690812706e-01 0.000000000000e+00 0.000000000000e+00
8.725000000000e+02 1.529676583127e+00 0.000000000000e+00 0.000000000000e+00
8.727500000000e+02 2.261120282234e+00 0.000000000000e+00 0.000000000000e+00
8.730000000000e+02 2.996063335229e+00 0.000000000000e+00 0.000000000000e+00
8.732500000000e+02 3.726781112830e+00 0.000000000000e+00 0.000000000000e+00
8.735000000000e+02 4.437308678827e+00 0.000000000000e+00 0.000000000000e+00
8.737500000000e+02 5.103230218358e+00 0.000000000000e+00 0.000000000000e+00
8.740000000000e+02 5.692819952235e+00 0.000000000000e+00 0.000000000000e+00
8.742500000000e+02 6.169459643318e+00 0.000000000000e+00 0.000000000000e+00
8.745000000000e+02 6.495079335588e+00 0.000000000000e+00 0.000000000000e+00
8.747500000000e+02 6.634219902887e+00 0.000000000000e+00 0.000000000000e+00
8.750000000000e+02 6.558219001617e+00 0.000000000000e+00 0.000000000000e+00
8.752500000000e+02 6.248990136830e+00 0.000000000000e+00 0.000000000000e+00
8.755000000000e+02 5.701903081227e+00 0.000000000000e+00 0.000000000000e+00
8.757500000000e+02 4.927378582717e+00 0.000000000000e+00 0.000000000000e+00
8.760000000000e+02 3.950967790535e+00 0.000000000000e+00 0.000000000000e+00
8.762500000000e+02 2.811876357636e+00 0.000000000000e+00 0.000000000000e+00
8.765000000000e+02 1.560089355948e+00 0.000000000000e+00 0.000000000000e+00
8.767500000000e+02 2.524294352445e-01 0.000000000000e+00 0.000000000000e+00
8.770000000000e+02 -1.051986949864e+00 0.000000000000e+00 0.000000000000e+00
8.772500000000e+02 -2.296360052915e+00 0.000000000000e+00 0.000000000000e+00
8.775000000000e+02 -3.430350206952e+00 0.000000000000e+00 0.000000000000e+00
8.777500000000e+02 -4.413292912102e+00 0.000000000000e+00 0.000000000000e+00
8.780000000000e+02 -5.216158471468e+00 0.000000000000e+00 0.000000000000e+00
8.782500000000e+02 -5.822105432993e+00 0.000000000000e+00 0.000000000000e+00
8.785000000000e+02 -6.225671185033e+00 0.000000000000e+00 0.000000000000e+00
8.787500000000e+02 -6.430827479853e+00 0.000000000000e+00 0.000000000000e+00
8.790000000000e+02 -6.448277408196e+00 0.000000000000e+00 0.000000000000e+00
8.792500000000e+02 -6.292462423945e+00 0.000000000000e+00 0.000000000000e+00
8.795000000000e+02 -5.978770465009e+00 0.000000000000e+00 0.000000000000e+00
8.797500000000e+02 -5.521386019237e+00 0.000000000000e+00 0.000000000000e+00
8.800000000000e+02 -4.932107561810e+00 0.000000000000e+00 0.000000000000e+00
8.802500000000e+02 -4.220294001924e+00 0.000000000000e+00 0.000000000000e+00
8.805000000000e+02 -3.393913563664e+00 0.000000000000e+00 0.000000000000e+00
8.807500000000e+02 -2.461483520961e+00 0.000000000000e+00 0.000000000000e+00
8.810000000000e+02 -1.434534782035e+00 0.000000000000e+00 0.000000000000e+00
8.812500000000e+02 -3.301346433966e-01 0.000000000000e+00 0.000000000000e+00
8.815000000000e+02 8.270302988338e-01 0.000000000000e+00 0.000000000000e+00
8.817500000000e+02 2.003465371504e+00 0.000000000000e+00 0.000000000000e+00
8.820000000000e+02 3.156913774912e+00 0.000000000000e+00 0.000000000000e+00
8.822500000000e+02 4.237809409210e+00 0.000000000000e+00 0.000000000000e+00
8.825000000000e+02 5.192108806706e+00 0.000000000000e+00 0.000000000000e+00
8.827500000000e+02 5.965271068409e+00 0.000000000000e+00 0.000000000000e+00
8.830000000000e+02 6.506976825737e+00 0.000000000000e+00 0.000000000000e+00
8.832500000000e+02 6.776050394139e+00 0.000000000000e+00 0.000000000000e+00
8.835000000000e+02 6.744992071325e+00 0.000000000000e+00 0.000000000000e+00
8.837500000000e+02 6.403548951176e+00 0.000000000000e+00 0.000000000000e+00
8.840000000000e+02 5.760850739634e+00 0.000000000000e+00 0.000000000000e+00
8.842500000000e+02 4.845799260136e+00 0.000000000000e+00 0.000000000000e+00
8.845000000000e+02 3.705605113370e+00 0.000000000000e+00 0.000000000000e+00
8.847500000000e+02 2.402584939939e+00 0.000000000000e+00 0.000000000000e+00
8.850000000000e+02 1.009538562405e+00 0.000000000000e+00 0.000000000000e+00
8.852500000000e+02 -3.958102674224e-01 0.000000000000e+00 0.000000000000e+00
8.855000000000e+02 -1.736723999621e+00 0.000000000000e+00 0.000000000000e+00
8.857500000000e+02 -2.943100059783e+00 0.000000000000e+00 0.000000000000e+00
8.860000000000e+02 -3.956296292428e+00 0.000000000000e+00 0.000000000000e+00
8.862500000000e+02 -4.732689647831e+00 0.000000000000e+00 0.000000000000e+00
8.865000000000e+02 -5.245693616032e+00 0.000000000000e+00 0.000000000000e+00
8.867500000000e+02 -5.486154842459e+00 0.000000000000e+00 0.000000000000e+00
8.870000000000e+02 -5.461243032700e+00 0.000000000000e+00 0.000000000000e+00
8.872500000000e+02 -5.192114502088e+00 0.000000000000e+00 0.000000000000e+00
8.875000000000e+02 -4.710747207151e+00 0.000000000000e+00 0.000000000000e+00
8.877500000000e+02 -4.056400253413e+00 0.000000000000e+00 0.000000000000e+00
8.880000000000e+02 -3.272139690336e+00 0.000000000000e+00 0.000000000000e+00
8.882500000000e+02 -2.401800711750e+00 0.000000000000e+00 0.000000000000e+00
8.885000000000e+02 -1.487638699385e+00 0.000000000000e+00 0.000000000000e+00
8.887500000000e+02 -5.687786491558e-01 0.000000000000e+00 0.000000000000e+00
8.890000000000e+02 3.195719013301e-01 0.000000000000e+00 0.000000000000e+00
8.892500000000e+02 1.146304355591e+00 0.000000000000e+00 0.000000000000e+00
8.895000000000e+02 1.884225878404e+00 0.000000000000e+00 0.000000000000e+00
8.897500000000e+02 2.509783934741e+00 0.000000000000e+00 0.000000000000e+00
8.900000000000e+02 3.002947998899e+00 0.000000000000e+00 0.000000000000e+00
8.902500000000e+02 3.347426733854e+00 0.000000000000e+00 0.000000000000e+00
8.905000000000e+02 3.531293577072e+00 0.000000000000e+00 0.000000000000e+00
8.907500000000e+02 3.547973588548e+00 0.000000000000e+00 0.000000000000e+00
8.910000000000e+02 3.397431404663e+00 0.000000000000e+00 0.000000000000e+00
8.912500000000e+02 3.087314735998e+00 0.000000000000e+00 0.000000000000e+00
8.915000000000e+02 2.633766021246e+00 0.000000000000e+00 0.000000000000e+00
8.917500000000e+02 2.061625422884e+00 0.000000000000e+00 0.000000000000e+00
8.920000000000e+02 1.403811537487e+00 0.000000000000e+00 0.000000000000e+00
8.922500000000e+02 6.997735082591e-01 0.000000000000e+00 0.000000000000e+00
8.925000000000e+02 -6.956239782233e-03 0.000000000000e+00 0.000000000000e+00
8.927500000000e+02 -6.719365536356e-01 0.000000000000e+00 0.000000000000e+00
8.930000000000e+02 -1.253419718808e+00 0.000000000000e+00 0.000000000000e+00
8.932500000000e+02 -1.715990070912e+00 0.000000000000e+00 0.000000000000e+00
8.935000000000e+02 -2.033808237475e+00 0.000000000000e+00 0.000000000000e+00
8.937500000000e+02 -2.193050562716e+00 0.000000000000e+00 0.000000000000e+00
8.940000000000e+02 -2.193212893503e+00 0.000000000000e+00 0.000000000000e+00
8.942500000000e+02 -2.047077113686e+00 0.000000000000e+00 0.000000000000e+00
8.945000000000e+02 -1.779300389090e+00 0.000000000000e+00 0.000000000000e+00
8.947500000000e+02 -1.423758791431e+00 0.000000000000e+00 0.000000000000e+00
8.950000000000e+02 -1.019934843584e+00 0.000000000000e+00 0.000000000000e+00
8.952500000000e+02 -6.087604299103e-01 0.000000000000e+00 0.000000000000e+00
8.955000000000e+02 -2.283953924351e-01 0.000000000000e+00 0.000000000000e+00
8.957500000000e+02 8.957148555486e-02 0.000000000000e+00 0.000000000000e+00
8.960000000000e+02 3.230690774943e-01 0.000000000000e+00 0.000000000000e+00
8.962500000000e+02 4.613194286399e-01 0.000000000000e+00 0.000000000000e+00
8.965000000000e+02 5.052736578709e-01 0.000000000000e+00 0.000000000000e+00
8.967500000000e+02 4.667075627581e-01 0.000000000000e+00 0.000000000000e+00
8.970000000000e+02 3.661387923942e-01 0.000000000000e+00 0.000000000000e+00
8.972500000000e+02 2.298631265061e-01 0.000000000000e+00 0.000000000000e+00
8.975000000000e+02 8.649915905543e-02 0.000000000000e+00 0.000000000000e+00
8.977500000000e+02 -3.653164542663e-02 0.000000000000e+00 0.000000000000e+00
8.980000000000e+02 -1.161810613829e-01 0.000000000000e+00 0.000000000000e+00
8.982500000000e+02 -1.362666453689e-01 0.000000000000e+00 0.000000000000e+00
8.985000000000e+02 -8.904720832162e-02 0.000000000000e+00 0.000000000000e+00
8.987500000000e+02 2.422578962445e-02 0.000000000000e+00 0.000000000000e+00
8.990000000000e+02 1.937600293060e-01 0.000000000000e+00 0.000000000000e+00
8.992500000000e+02 4.025446358420e-01 0.000000000000e+00 0.000000000000e+00
8.995000000000e+02 6.283282118893e-01 0.000000000000e+00 0.000000000000e+00
8.997500000000e+02 8.459931057503e-01 0.000000000000e+00 0.000000000000e+00
9.000000000000e+02 1.030060234996e+00 0.000000000000e+00 0.000000000000e+00
9.002500000000e+02 1.157086020719e+00 0.000000000000e+00 0.000000000000e+00
9.005000000000e+02 1.207763710604e+00 0.000000000000e+00 0.000000000000e+00
9.007500000000e+02 1.168603014661e+00 0.000000000000e+00 0.000000000000e+00
9.010000000000e+02 1.033121888133e+00 0.000000000000e+00 0.000000000000e+00
9.012500000000e+02 8.025321588223e-01 0.000000000000e+00 0.000000000000e+00
9.015000000000e+02 4.859304259889e-01 0.000000000000e+00 0.000000000000e+00
9.017500000000e+02 1.000163856401e-01 0.000000000000e+00 0.000000000000e+00
9.020000000000e+02 -3.316432797930e-01 0.000000000000e+00 0.000000000000e+00
9.022500000000e+02 -7.797978361236e-01 0.000000000000e+00 0.000000000000e+00
9.025000000000e+02 -1.211141467903e+00 0.000000000000e+00 0.000000000000e+00
9.027500000000e+02 -1.590380894510e+00 0.000000000000e+00 0.000000000000e+00
9.030000000000e+02 -1.882707460320e+00 0.000000000000e+00 0.000000000000e+00
9.032500000000e+02 -2.056590758723e+00 0.000000000000e+00 0.000000000000e+00
9.035000000000e+02 -2.086744304611e+00 0.000000000000e+00 0.000000000000e+00
9.037500000000e+02 -1.957039571142e+00 0.000000000000e+00 0.000000000000e+00
9.040000000000e+02 -1.663077536429e+00 0.000000000000e+00 0.000000000000e+00
9.042500000000e+02 -1.214083554405e+00 0.000000000000e+00 0.000000000000e+00
9.045000000000e+02 -6.337876660897e-01 0.000000000000e+00 0.000000000000e+00
9.047500000000e+02 4.000014024371e-02 0.000000000000e+00 0.000000000000e+00
9.050000000000e+02 7.573075160363e-01 0.000000000000e+00 0.000000000000e+00
9.052500000000e+02 1.459444931119e+00 0.000000000000e+00 0.000000000000e+00
9.055000000000e+02 2.083824377692e+00 0.000000000000e+00 0.000000000000e+00
9.057500000000e+02 2.569796044008e+00 0.000000000000e+00 0.000000000000e+00
9.060000000000e+02 2.864962027232e+00 0.000000000000e+00 0.000000000000e+00
9.062500000000e+02 2.931287337661e+00 0.000000000000e+00 0.000000000000e+00
9.065000000000e+02 2.750263500279e+00 0.000000000000e+00 0.000000000000e+00
9.067500000000e+02 2.326408399124e+00 0.000000000000e+00 0.000000000000e+00
9.070000000000e+02 1.688515181712e+00 0.000000000000e+00 0.000000000000e+00
9.072500000000e+02 8.882862704793e-01 0.000000000000e+00 0.000000000000e+00
9.075000000000e+02 -3.715690512665e-03 0.000000000000e+00 0.000000000000e+00
9.077500000000e+02 -9.045341674011e-01 0.000000000000e+00 0.000000000000e+00
9.080000000000e+02 -1.727107644179e+00 0.000000000000e+00 0.000000000000e+00
9.082500000000e+02 -2.389508868649e+00 0.000000000000e+00 0.000000000000e+00
9.085000000000e+02 -2.824078856739e+00 0.000000000000e+00 0.000000000000e+00
9.087500000000e+02 -2.985343587126e+00 0.000000000000e+00 0.000000000000e+00
9.090000000000e+02 -2.855688630973e+00 0.000000000000e+00 0.000000000000e+00
9.092500000000e+02 -2.447995715267e+00 0.000000000000e+00 0.000000000000e+00
9.095000000000e+02 -1.804792802212e+00 0.000000000000e+00 0.000000000000e+00
9.097500000000e+02 -9.938948315057e-01 0.000000000000e+00 0.000000000000e+00
9.100000000000e+02 -1.009615649631e-01 0.000000000000e+00 0.000000000000e+00
9.102500000000e+02 7.801885632210e-01 0.000000000000e+00 0.000000000000e+00
9.105000000000e+02 1.558352498490e+00 0.000000000000e+00 0.000000000000e+00
9.107500000000e+02 2.155474303084e+00 0.000000000000e+00 0.000000000000e+00
9.110000000000e+02 2.515603024482e+00 0.000000000000e+00 0.000000000000e+00
9.112500000000e+02 2.611123144041e+00 0.000000000000e+00 0.000000000000e+00
9.115000000000e+02 2.445442830961e+00 0.000000000000e+00 0.000000000000e+00
9.117500000000e+02 2.051782745724e+00 0.000000000000e+00 0.000000000000e+00
9.120000000000e+02 1.488224062769e+00 0.000000000000e+00 0.000000000000e+00
9.122500000000e+02 8.296781189126e-01 0.000000000000e+00 0.000000000000e+00
9.125000000000e+02 1.578606431321e-01 0.000000000000e+00 0.000000000000e+00
9.127500000000e+02 -4.493702428571e-01 0.000000000000e+00 0.000000000000e+00
9.130000000000e+02 -9.278632168664e-01 0.000000000000e+00 0.000000000000e+00
9.132500000000e+02 -1.234873966449e+00 0.000000000000e+00 0.000000000000e+00
9.135000000000e+02 -1.353583260525e+00 0.000000000000e+00 0.000000000000e+00
9.137500000000e+02 -1.293852509059e+00 0.000000000000e+00 0.000000000000e+00
9.140000000000e+02 -1.089175923816e+00 0.000000000000e+00 0.000000000000e+00
9.142500000000e+02 -7.903375242798e-01 0.000000000000e+00 0.000000000000e+00
9.145000000000e+02 -4.567599459837e-01 0.000000000000e+00 0.000000000000e+00
9.147500000000e+02 -1.468689827221e-01 0.000000000000e+00 0.000000000000e+00
9.150000000000e+02 9.105878041094e-02 0.000000000000e+00 0.000000000000e+00
9.152500000000e+02 2.261721515556e-01 0.000000000000e+00 0.000000000000e+00
9.155000000000e+02 2.493364227624e-01 0.000000000000e+00 0.000000000000e+00
9.157500000000e+02 1.737852603148e-01 0.000000000000e+00 0.000000000000e+00
9.160000000000e+02 3.203904119120e-02 0.000000000000e+00 0.000000000000e+00
9.162500000000e+02 -1.304228660995e-01 0.000000000000e+00 0.000000000000e+00
9.165000000000e+02 -2.637324187661e-01 0.000000000000e+00 0.000000000000e+00
9.167500000000e+02 -3.230723059422e-01 0.000000000000e+00 0.000000000000e+00
9.170000000000e+02 -2.774465674199e-01 0.000000000000e+00 0.000000000000e+00
9.172500000000e+02 -1.163158632669e-01 0.000000000000e+00 0.000000000000e+00
9.175000000000e+02 1.470672582865e-01 0.000000000000e+00 0.000000000000e+00
9.177500000000e+02 4.762955764438e-01 0.000000000000e+00 0.000000000000e+00
9.180000000000e+02 8.164773690111e-01 0.000000000000e+00 0.000000000000e+00
9.182500000000e+02 1.102358839904e+00 0.000000000000e+00 0.000000000000e+00
9.185000000000e+02 1.268745536171e+00 0.000000000000e+00 0.000000000000e+00
9.187500000000e+02 1.261655773547e+00 0.000000000000e+00 0.000000000000e+00
9.190000000000e+02 1.048453080166e+00 0.000000000000e+00 0.000000000000e+00
9.192500000000e+02 6.252827653097e-01 0.000000000000e+00 0.000000000000e+00
9.195000000000e+02 2.047739767303e-02 0.000000000000e+00 0.000000000000e+00
9.197500000000e+02 -7.068450236762e-01 0.000000000000e+00 0.000000000000e+00
9.200000000000e+02 -1.473064947095e+00 0.000000000000e+00 0.000000000000e+00
9.202500000000e+02 -2.180558921603e+00 0.000000000000e+00 0.000000000000e+00
9.205000000000e+02 -2.731068815762e+00 0.000000000000e+00 0.000000000000e+00
9.207500000000e+02 -3.040099550748e+00 0.000000000000e+00 0.000000000000e+00
9.210000000000e+02 -3.050256197767e+00 0.000000000000e+00 0.000000000000e+00
9.212500000000e+02 -2.741486332022e+00 0.000000000000e+00 0.000000000000e+00
9.215000000000e+02 -2.136552864214e+00 0.000000000000e+00 0.000000000000e+00
9.217500000000e+02 -1.300684287386e+00 0.000000000000e+00 0.000000000000e+00
9.220000000000e+02 -3.351512805042e-01 0.000000000000e+00 0.000000000000e+00
9.222500000000e+02 6.346104700889e-01 0.000000000000e+00 0.000000000000e+00
9.225000000000e+02 1.474896614147e+00 0.000000000000e+00 0.000000000000e+00
9.227500000000e+02 2.061577224254e+00 0.000000000000e+00 0.000000000000e+00
9.230000000000e+02 2.297452002627e+00 0.000000000000e+00 0.000000000000e+00
9.232500000000e+02 2.126657849522e+00 0.000000000000e+00 0.000000000000e+00
9.235000000000e+02 1.543995262489e+00 0.000000000000e+00 0.000000000000e+00
9.237500000000e+02 5.976814362548e-01 0.000000000000e+00 0.000000000000e+00
9.240000000000e+02 -6.150881978968e-01 0.000000000000e+00 0.000000000000e+00
9.242500000000e+02 -1.959400290987e+00 0.000000000000e+00 0.000000000000e+00
9.245000000000e+02 -3.279371763663e+00 0.000000000000e+00 0.000000000000e+00
9.247500000000e+02 -4.418248986267e+00 0.000000000000e+00 0.000000000000e+00
9.250000000000e+02 -5.239197438293e+00 0.000000000000e+00 0.000000000000e+00
9.252500000000e+02 -5.643957558911e+00 0.000000000000e+00 0.000000000000e+00
9.255000000000e+02 -5.586769666034e+00 0.000000000000e+00 0.000000000000e+00
9.257500000000e+02 -5.081565082519e+00 0.000000000000e+00 0.000000000000e+00
9.260000000000e+02 -4.201305621265e+00 0.000000000000e+00 0.000000000000e+00
9.262500000000e+02 -3.069410510518e+00 0.000000000000e+00 0.000000000000e+00
9.265000000000e+02 -1.844293611513e+00 0.000000000000e+00 0.000000000000e+00
9.267500000000e+02 -6.989933194898e-01 0.000000000000e+00 0.000000000000e+00
9.270000000000e+02 2.014228595763e-01 0.000000000000e+00 0.000000000000e+00
9.272500000000e+02 7.216583067649e-01 0.000000000000e+00 0.000000000000e+00
9.275000000000e+02 7.742446219731e-01 0.000000000000e+00 0.000000000000e+00
9.277500000000e+02 3.313889789390e-01 0.000000000000e+00 0.000000000000e+00
9.280000000000e+02 -5.710322779621e-01 0.000000000000e+00 0.000000000000e+00
9.282500000000e+02 -1.837921851611e+00 0.000000000000e+00 0.000000000000e+00
9.285000000000e+02 -3.327296296280e+00 0.000000000000e+00 0.000000000000e+00
9.287500000000e+02 -4.868879046567e+00 0.000000000000e+00 0.000000000000e+00
9.290000000000e+02 -6.286469006006e+00 0.000000000000e+00 0.000000000000e+00
9.292500000000e+02 -7.421085278689e+00 0.000000000000e+00 0.000000000000e+00
9.295000000000e+02 -8.151781450149e+00 0.000000000000e+00 0.000000000000e+00
9.297500000000e+02 -8.411340363680e+00 0.000000000000e+00 0.000000000000e+00
9.300000000000e+02 -8.194758700510e+00 0.000000000000e+00 0.000000000000e+00
9.302500000000e+02 -7.559413097133e+00 0.000000000000e+00 0.000000000000e+00
9.305000000000e+02 -6.616930014706e+00 0.000000000000e+00 0.000000000000e+00
9.307500000000e+02 -5.517903980852e+00 0.000000000000e+00 0.000000000000e+00
9.310000000000e+02 -4.431568785903e+00 0.000000000000e+00 0.000000000000e+00
9.312500000000e+02 -3.523192685410e+00 0.000000000000e+00 0.000000000000e+00
9.315000000000e+02 -2.932252071513e+00 0.000000000000e+00 0.000000000000e+00
9.317500000000e+02 -2.754302562190e+00 0.000000000000e+00 0.000000000000e+00
9.320000000000e+02 -3.028934444009e+00 0.000000000000e+00 0.000000000000e+00
9.322500000000e+02 -3.735347971207e+00 0.000000000000e+00 0.000000000000e+00
9.325000000000e+02 -4.796033636819e+00 0.000000000000e+00 0.000000000000e+00
9.327500000000e+02 -6.087939795118e+00 0.000000000000e+00 0.000000000000e+00
9.330000000000e+02 -7.459506955371e+00 0.000000000000e+00 0.000000000000e+00
9.332500000000e+02 -8.751180903332e+00 0.000000000000e+00 0.000000000000e+00
9.335000000000e+02 -9.816587210168e+00 0.000000000000e+00 0.000000000000e+00
9.337500000000e+02 -1.054151114474e+01 0.000000000000e+00 0.000000000000e+00
9.340000000000e+02 -1.085817812498e+01 0.000000000000e+00 0.000000000000e+00
9.342500000000e+02 -1.075301546123e+01 0.000000000000e+00 0.000000000000e+00
9.345000000000e+02 -1.026699591695e+01 0.000000000000e+00 0.000000000000e+00
9.347500000000e+02 -9.488686795699e+00 0.000000000000e+00 0.000000000000e+00
9.350000000000e+02 -8.541112451517e+00 0.000000000000e+00 0.000000000000e+00
9.352500000000e+02 -7.564349263335e+00 0.000000000000e+00 0.000000000000e+00
9.355000000000e+02 -6.696302945095e+00 0.000000000000e+00 0.000000000000e+00
9.357500000000e+02 -6.054302406128e+00 0.000000000000e+00 0.000000000000e+00
9.360000000000e+02 -5.719965383748e+00 0.000000000000e+00 0.000000000000e+00
9.362500000000e+02 -5.729282396248e+00 0.000000000000e+00 0.000000000000e+00
9.365000000000e+02 -6.069105453993e+00 0.000000000000e+00 0.000000000000e+00
9.367500000000e+02 -6.680327271980e+00 0.000000000000e+00 0.000000000000e+00
9.370000000000e+02 -7.467122686428e+00 0.000000000000e+00 0.000000000000e+00
9.372500000000e+02 -8.310822135792e+00 0.000000000000e+00 0.000000000000e+00
9.375000000000e+02 -9.086403929386e+00 0.000000000000e+00 0.000000000000e+00
9.377500000000e+02 -9.679300858803e+00 0.000000000000e+00 0.000000000000e+00
9.380000000000e+02 -1.000024837029e+01 0.000000000000e+00 0.000000000000e+00
9.382500000000e+02 -9.996241486839e+00 0.000000000000e+00 0.000000000000e+00
9.385000000000e+02 -9.656259464702e+00 0.000000000000e+00 0.000000000000e+00
9.387500000000e+02 -9.011171506228e+00 0.000000000000e+00 0.000000000000e+00
9.390000000000e+02 -8.128045062977e+00 0.000000000000e+00 0.000000000000e+00
9.392500000000e+02 -7.099827977422e+00 0.000000000000e+00 0.000000000000e+00
9.395000000000e+02 -6.031966499612e+00 0.000000000000e+00 0.000000000000e+00
9.397500000000e+02 -5.027878049446e+00 0.000000000000e+00 0.000000000000e+00
9.400000000000e+02 -4.175280294925e+00 0.000000000000e+00 0.000000000000e+00
9.402500000000e+02 -3.535185619532e+00 0.000000000000e+00 0.000000000000e+00
9.405000000000e+02 -3.134939099943e+00 0.000000000000e+00 0.000000000000e+00
9.407500000000e+02 -2.966076750792e+00 0.000000000000e+00 0.000000000000e+00
9.410000000000e+02 -2.987097767818e+00 0.000000000000e+00 0.000000000000e+00
9.412500000000e+02 -3.130576233655e+00 0.000000000000e+00 0.000000000000e+00
9.415000000000e+02 -3.313474746637e+00 0.000000000000e+00 0.000000000000e+00
9.417500000000e+02 -3.449137073065e+00 0.000000000000e+00 0.000000000000e+00
9.420000000000e+02 -3.459274264565e+00 0.000000000000e+00 0.000000000000e+00
9.422500000000e+02 -3.284331420546e+00 0.000000000000e+00 0.000000000000e+00
9.425000000000e+02 -2.890910391508e+00 0.000000000000e+00 0.000000000000e+00
9.427500000000e+02 -2.275378647557e+00 0.000000000000e+00 0.000000000000e+00
9.430000000000e+02 -1.463347091062e+00 0.000000000000e+00 0.000000000000e+00
9.432500000000e+02 -5.052703669570e-01 0.000000000000e+00 0.000000000000e+00
9.435000000000e+02 5.310660691825e-01 0.000000000000e+00 0.000000000000e+00
9.437500000000e+02 1.570023739475e+00 0.000000000000e+00 0.000000000000e+00
9.440000000000e+02 2.538194054768e+00 0.000000000000e+00 0.000000000000e+00
9.442500000000e+02 3.373708578332e+00 0.000000000000e+00 0.000000000000e+00
9.445000000000e+02 4.033567445757e+00 0.000000000000e+00 0.000000000000e+00
9.447500000000e+02 4.498100224414e+00 0.000000000000e+00 0.000000000000e+00
9.450000000000e+02 4.772100717498e+00 0.000000000000e+00 0.000000000000e+00
9.452500000000e+02 4.882645479522e+00 0.000000000000e+00 0.000000000000e+00
9.455000000000e+02 4.874049967251e+00 0.000000000000e+00 0.000000000000e+00
9.457500000000e+02 4.800777677104e+00 0.000000000000e+00 0.000000000000e+00
9.460000000000e+02 4.719351819992e+00 0.000000000000e+00 0.000000000000e+00
9.462500000000e+02 4.680400980383e+00 0.000000000000e+00 0.000000000000e+00
9.465000000000e+02 4.721896515961e+00 0.000000000000e+00 0.000000000000e+00
9.467500000000e+02 4.864427985589e+00 0.000000000000e+00 0.000000000000e+00
9.470000000000e+02 5.109049024525e+00 0.000000000000e+00 0.000000000000e+00
9.472500000000e+02 5.437857064872e+00 0.000000000000e+00 0.000000000000e+00
9.475000000000e+02 5.817098256577e+00 0.000000000000e+00 0.000000000000e+00
9.477500000000e+02 6.202263638171e+00 0.000000000000e+00 0.000000000000e+00
9.480000000000e+02 6.544404893412e+00 0.000000000000e+00 0.000000000000e+00
9.482500000000e+02 6.796774898422e+00 0.000000000000e+00 0.000000000000e+00
9.485000000000e+02 6.920900006620e+00 0.000000000000e+00 0.000000000000e+00
9.487500000000e+02 6.891310796918e+00 0.000000000000e+00 0.000000000000e+00
9.490000000000e+02 6.698373725568e+00 0.000000000000e+00 0.000000000000e+00
9.492500000000e+02 6.348944204850e+00 0.000000000000e+00 0.000000000000e+00
9.495000000000e+02 5.864862132813e+00 0.000000000000e+00 0.000000000000e+00
9.497500000000e+02 5.279593117673e+00 0.000000000000e+00 0.000000000000e+00
9.500000000000e+02 4.633546525407e+00 0.000000000000e+00 0.000000000000e+00
9.502500000000e+02 3.968748085869e+00 0.000000000000e+00 0.000000000000e+00
9.505000000000e+02 3.323595288103e+00 0.000000000000e+00 0.000000000000e+00
9.507500000000e+02 2.728376693466e+00 0.000000000000e+00 0.000000000000e+00
9.510000000000e+02 2.202102880229e+00 0.000000000000e+00 0.000000000000e+00
9.512500000000e+02 1.750998859837e+00 0.000000000000e+00 0.000000000000e+00
9.515000000000e+02 1.368774462789e+00 0.000000000000e+00 0.000000000000e+00
9.517500000000e+02 1.038552359299e+00 0.000000000000e+00 0.000000000000e+00
9.520000000000e+02 7.361237454965e-01 0.000000000000e+00 0.000000000000e+00
9.522500000000e+02 4.340448353309e-01 0.000000000000e+00 0.000000000000e+00
9.525000000000e+02 1.060005888706e-01 0.000000000000e+00 0.000000000000e+00
9.527500000000e+02 -2.691468486298e-01 0.000000000000e+00 0.000000000000e+00
9.530000000000e+02 -7.041414238022e-01 0.000000000000e+00 0.000000000000e+00
9.532500000000e+02 -1.201335499082e+00 0.000000000000e+00 0.000000000000e+00
9.535000000000e+02 -1.752125848632e+00 0.000000000000e+00 0.000000000000e+00
9.537500000000e+02 -2.337845532236e+00 0.000000000000e+00 0.000000000000e+00
9.540000000000e+02 -2.931946904987e+00 0.000000000000e+00 0.000000000000e+00
9.542500000000e+02 -3.503152823822e+00 0.000000000000e+00 0.000000000000e+00
9.545000000000e+02 -4.019142261771e+00 0.000000000000e+00 0.000000000000e+00
9.547500000000e+02 -4.450284892839e+00 0.000000000000e+00 0.000000000000e+00
9.550000000000e+02 -4.772950755865e+00 0.000000000000e+00 0.000000000000e+00
9.552500000000e+02 -4.971991856616e+00 0.000000000000e+00 0.000000000000e+00
9.555000000000e+02 -5.042111409553e+00 0.000000000000e+00 0.000000000000e+00
9.557500000000e+02 -4.987986777610e+00 0.000000000000e+00 0.000000000000e+00
9.560000000000e+02 -4.823174239713e+00 0.000000000000e+00 0.000000000000e+00
9.562500000000e+02 -4.567976997303e+00 0.000000000000e+00 0.000000000000e+00
9.565000000000e+02 -4.246583610535e+00 0.000000000000e+00 0.000000000000e+00
9.567500000000e+02 -3.883867594582e+00 0.000000000000e+00 0.000000000000e+00
9.570000000000e+02 -3.502271077165e+00 0.000000000000e+00 0.000000000000e+00
9.572500000000e+02 -3.119173614611e+00 0.000000000000e+00 0.000000000000e+00
9.575000000000e+02 -2.745075527002e+00 0.000000000000e+00 0.000000000000e+00
9.577500000000e+02 -2.382813471033e+00 0.000000000000e+00 0.000000000000e+00
9.580000000000e+02 -2.027889092872e+00 0.000000000000e+00 0.000000000000e+00
9.582500000000e+02 -1.669846949951e+00 0.000000000000e+00 0.000000000000e+00
9.585000000000e+02 -1.294503558610e+00 0.000000000000e+00 0.000000000000e+00
9.587500000000e+02 -8.867219690368e-01 0.000000000000e+00 0.000000000000e+00
9.590000000000e+02 -4.333587299532e-01 0.000000000000e+00 0.000000000000e+00
9.592500000000e+02 7.400952692579e-02 0.000000000000e+00 0.000000000000e+00
9.595000000000e+02 6.369423620465e-01 0.000000000000e+00 0.000000000000e+00
9.597500000000e+02 1.248861092589e+00 0.000000000000e+00 0.000000000000e+00
9.600000000000e+02 1.894818078834e+00 0.000000000000e+00 0.000000000000e+00
9.602500000000e+02 2.552350464521e+00 0.000000000000e+00 0.000000000000e+00
9.605000000000e+02 3.193320626464e+00 0.000000000000e+00 0.000000000000e+00
9.607500000000e+02 3.786519854339e+00 0.000000000000e+00 0.000000000000e+00
9.610000000000e+02 4.300714727119e+00 0.000000000000e+00 0.000000000000e+00
9.612500000000e+02 4.707759634902e+00 0.000000000000e+00 0.000000000000e+00
9.615000000000e+02 4.985391113717e+00 0.000000000000e+00 0.000000000000e+00
9.617500000000e+02 5.119361208501e+00 0.000000000000e+00 0.000000000000e+00
9.620000000000e+02 5.104652743702e+00 0.000000000000e+00 0.000000000000e+00
9.622500000000e+02 4.945638243926e+00 0.000000000000e+00 0.000000000000e+00
9.625000000000e+02 4.655181018237e+00 0.000000000000e+00 0.000000000000e+00
9.627500000000e+02 4.252813854793e+00 0.000000000000e+00 0.000000000000e+00
9.630000000000e+02 3.762249931699e+00 0.000000000000e+00 0.000000000000e+00
9.632500000000e+02 3.208566143049e+00 0.000000000000e+00 0.000000000000e+00
9.635000000000e+02 2.615439515858e+00 0.000000000000e+00 0.000000000000e+00
9.637500000000e+02 2.002807029931e+00 0.000000000000e+00 0.000000000000e+00
9.640000000000e+02 1.385258899577e+00 0.000000000000e+00 0.000000000000e+00
9.642500000000e+02 7.713728435239e-01 0.000000000000e+00 0.000000000000e+00
9.645000000000e+02 1.640654254170e-01 0.000000000000e+00 0.000000000000e+00
9.647500000000e+02 -4.381063697615e-01 0.000000000000e+00 0.000000000000e+00
9.650000000000e+02 -1.038895307176e+00 0.000000000000e+00 0.000000000000e+00
9.652500000000e+02 -1.641876700498e+00 0.000000000000e+00 0.000000000000e+00
9.655000000000e+02 -2.247902134783e+00 0.000000000000e+00 0.000000000000e+00
9.657500000000e+02 -2.852888513622e+00 0.000000000000e+00 0.000000000000e+00
9.660000000000e+02 -3.446298590478e+00 0.000000000000e+00 0.000000000000e+00
9.662500000000e+02 -4.010580884828e+00 0.000000000000e+00 0.000000000000e+00
9.665000000000e+02 -4.521709816992e+00 0.000000000000e+00 0.000000000000e+00
9.667500000000e+02 -4.950817713098e+00 0.000000000000e+00 0.000000000000e+00
9.670000000000e+02 -5.266759016490e+00 0.000000000000e+00 0.000000000000e+00
9.672500000000e+02 -5.439314187239e+00 0.000000000000e+00 0.000000000000e+00
9.675000000000e+02 -5.442644765959e+00 0.000000000000e+00 0.000000000000e+00
9.677500000000e+02 -5.258565545949e+00 0.000000000000e+00 0.000000000000e+00
9.680000000000e+02 -4.879211652485e+00 0.000000000000e+00 0.000000000000e+00
9.682500000000e+02 -4.308746724044e+00 0.000000000000e+00 0.000000000000e+00
9.685000000000e+02 -3.563874731876e+00 0.000000000000e+00 0.000000000000e+00
9.687500000000e+02 -2.673067003352e+00 0.000000000000e+00 0.000000000000e+00
9.690000000000e+02 -1.674577838330e+00 0.000000000000e+00 0.000000000000e+00
9.692500000000e+02 -6.134749028628e-01 0.000000000000e+00 0.000000000000e+00
9.695000000000e+02 4.619663962494e-01 0.000000000000e+00 0.000000000000e+00
9.697500000000e+02 1.504078885675e+00 0.000000000000e+00 0.000000000000e+00
9.700000000000e+02 2.469384797597e+00 0.000000000000e+00 0.000000000000e+00
9.702500000000e+02 3.321537078509e+00 0.000000000000e+00 0.000000000000e+00
9.705000000000e+02 4.033309749228e+00 0.000000000000e+00 0.000000000000e+00
9.707500000000e+02 4.587460880737e+00 0.000000000000e+00 0.000000000000e+00
9.710000000000e+02 4.976448149394e+00 0.000000000000e+00 0.000000000000e+00
9.712500000000e+02 5.201133079817e+00 0.000000000000e+00 0.000000000000e+00
9.715000000000e+02 5.268743989009e+00 0.000000000000e+00 0.000000000000e+00
9.717500000000e+02 5.190460461758e+00 0.000000000000e+00 0.000000000000e+00
9.720000000000e+02 4.979020897494e+00 0.000000000000e+00 0.000000000000e+00
9.722500000000e+02 4.646733972061e+00 0.000000000000e+00 0.000000000000e+00
9.725000000000e+02 4.204197966952e+00 0.000000000000e+00 0.000000000000e+00
9.727500000000e+02 3.659910144736e+00 0.000000000000e+00 0.000000000000e+00
9.730000000000e+02 3.020799524374e+00 0.000000000000e+00 0.000000000000e+00
9.732500000000e+02 2.293562362363e+00 0.000000000000e+00 0.000000000000e+00
9.735000000000e+02 1.486543085590e+00 0.000000000000e+00 0.000000000000e+00
9.737500000000e+02 6.118046793712e-01 0.000000000000e+00 0.000000000000e+00
9.740000000000e+02 -3.130133840684e-01 0.000000000000e+00 0.000000000000e+00
9.742500000000e+02 -1.263437199197e+00 0.000000000000e+00 0.000000000000e+00
9.745000000000e+02 -2.207814447794e+00 0.000000000000e+00 0.000000000000e+00
9.747500000000e+02 -3.108075399998e+00 0.000000000000e+00 0.000000000000e+00
9.750000000000e+02 -3.921634429744e+00 0.000000000000e+00 0.000000000000e+00
9.752500000000e+02 -4.604301357440e+00 0.000000000000e+00 0.000000000000e+00
9.755000000000e+02 -5.113918497653e+00 0.000000000000e+00 0.000000000000e+00
9.757500000000e+02 -5.414320585309e+00 0.000000000000e+00 0.000000000000e+00
9.760000000000e+02 -5.479148013615e+00 0.000000000000e+00 0.000000000000e+00
9.762500000000e+02 -5.295039098376e+00 0.000000000000e+00 0.000000000000e+00
9.765000000000e+02 -4.863785826039e+00 0.000000000000e+00 0.000000000000e+00
9.767500000000e+02 -4.203152353589e+00 0.000000000000e+00 0.000000000000e+00
9.770000000000e+02 -3.346211226007e+00 0.000000000000e+00 0.000000000000e+00
9.772500000000e+02 -2.339228043930e+00 0.000000000000e+00 0.000000000000e+00
9.775000000000e+02 -1.238297643079e+00 0.000000000000e+00 0.000000000000e+00
9.777500000000e+02 -1.050808562713e-01 0.000000000000e+00 0.000000000000e+00
9.780000000000e+02 9.979084340889e-01 0.000000000000e+00 0.000000000000e+00
9.782500000000e+02 2.011973570463e+00 0.000000000000e+00 0.000000000000e+00
9.785000000000e+02 2.886390070641e+00 0.000000000000e+00 0.000000000000e+00
9.787500000000e+02 3.581650537198e+00 0.000000000000e+00 0.000000000000e+00
9.790000000000e+02 4.071528837088e+00 0.000000000000e+00 0.000000000000e+00
9.792500000000e+02 4.343844840642e+00 0.000000000000e+00 0.000000000000e+00
9.795000000000e+02 4.399969464217e+00 0.000000000000e+00 0.000000000000e+00
9.797500000000e+02 4.253253032064e+00 0.000000000000e+00 0.000000000000e+00
9.800000000000e+02 3.926669323016e+00 0.000000000000e+00 0.000000000000e+00
9.802500000000e+02 3.450029903785e+00 0.000000000000e+00 0.000000000000e+00
9.805000000000e+02 2.857132581345e+00 0.000000000000e+00 0.000000000000e+00
9.807500000000e+02 2.183166082850e+00 0.000000000000e+00 0.000000000000e+00
9.810000000000e+02 1.462609837019e+00 0.000000000000e+00 0.000000000000e+00
9.812500000000e+02 7.277581830733e-01 0.000000000000e+00 0.000000000000e+00
9.815000000000e+02 7.880955526899e-03 0.000000000000e+00 0.000000000000e+00
9.817500000000e+02 -6.710739549943e-01 0.000000000000e+00 0.000000000000e+00
9.820000000000e+02 -1.286409452230e+00 0.000000000000e+00 0.000000000000e+00
9.822500000000e+02 -1.818453167116e+00 0.000000000000e+00 0.000000000000e+00
9.825000000000e+02 -2.250387012306e+00 0.000000000000e+00 0.000000000000e+00
9.827500000000e+02 -2.568298858459e+00 0.000000000000e+00 0.000000000000e+00
9.830000000000e+02 -2.761547067460e+00 0.000000000000e+00 0.000000000000e+00
9.832500000000e+02 -2.823435401556e+00 0.000000000000e+00 0.000000000000e+00
9.835000000000e+02 -2.752102164419e+00 0.000000000000e+00 0.000000000000e+00
9.837500000000e+02 -2.551450286039e+00 0.000000000000e+00 0.000000000000e+00
9.840000000000e+02 -2.231898622271e+00 0.000000000000e+00 0.000000000000e+00
9.842500000000e+02 -1.810728116784e+00 0.000000000000e+00 0.000000000000e+00
9.845000000000e+02 -1.311832234067e+00 0.000000000000e+00 0.000000000000e+00
9.847500000000e+02 -7.647547910934e-01 0.000000000000e+00 0.000000000000e+00
9.850000000000e+02 -2.029992341368e-01 0.000000000000e+00 0.000000000000e+00
9.852500000000e+02 3.382939066148e-01 0.000000000000e+00 0.000000000000e+00
9.855000000000e+02 8.250979089550e-01 0.000000000000e+00 0.000000000000e+00
9.857500000000e+02 1.227392046943e+00 0.000000000000e+00 0.000000000000e+00
9.860000000000e+02 1.521861660209e+00 0.000000000000e+00 0.000000000000e+00
9.862500000000e+02 1.694072169471e+00 0.000000000000e+00 0.000000000000e+00
9.865000000000e+02 1.739830267570e+00 0.000000000000e+00 0.000000000000e+00
9.867500000000e+02 1.665535046162e+00 0.000000000000e+00 0.000000000000e+00
9.870000000000e+02 1.487441982322e+00 0.000000000000e+00 0.000000000000e+00
9.872500000000e+02 1.229897073768e+00 0.000000000000e+00 0.000000000000e+00
9.875000000000e+02 9.227282757160e-01 0.000000000000e+00 0.000000000000e+00
9.877500000000e+02 5.980885611579e-01 0.000000000000e+00 0.000000000000e+00
9.880000000000e+02 2.871143991500e-01 0.000000000000e+00 0.000000000000e+00
9.882500000000e+02 1.678561413824e-02 0.000000000000e+00 0.000000000000e+00
9.885000000000e+02 -1.926553880517e-01 0.000000000000e+00 0.000000000000e+00
9.887500000000e+02 -3.294408897666e-01 0.000000000000e+00 0.000000000000e+00
9.890000000000e+02 -3.909965308998e-01 0.000000000000e+00 0.000000000000e+00
9.892500000000e+02 -3.835951021618e-01 0.000000000000e+00 0.000000000000e+00
9.895000000000e+02 -3.210299648424e-01 0.000000000000e+00 0.000000000000e+00
9.897500000000e+02 -2.225077633135e-01 0.000000000000e+00 0.000000000000e+00
9.900000000000e+02 -1.100448646653e-01 0.000000000000e+00 0.000000000000e+00
9.902500000000e+02 -5.696404095794e-03 0.000000000000e+00 0.000000000000e+00
9.905000000000e+02 7.105287532974e-02 0.000000000000e+00 0.000000000000e+00
9.907500000000e+02 1.054480191253e-01 0.000000000000e+00 0.000000000000e+00
9.910000000000e+02 8.895994305480e-02 0.000000000000e+00 0.000000000000e+00
9.912500000000e+02 1.999975261874e-02 0.000000000000e+00 0.000000000000e+00
9.915000000000e+02 -9.616593573789e-02 0.000000000000e+00 0.000000000000e+00
9.917500000000e+02 -2.482228851190e-01 0.000000000000e+00 0.000000000000e+00
9.920000000000e+02 -4.201915521585e-01 0.000000000000e+00 0.000000000000e+00
9.922500000000e+02 -5.931897514896e-01 0.000000000000e+00 0.000000000000e+00
9.925000000000e+02 -7.473666834996e-01 0.000000000000e+00 0.000000000000e+00
9.927500000000e+02 -8.638123906497e-01 0.000000000000e+00 0.000000000000e+00
9.930000000000e+02 -9.262811099244e-01 0.000000000000e+00 0.000000000000e+00
9.932500000000e+02 -9.226134402445e-01 0.000000000000e+00 0.000000000000e+00
9.935000000000e+02 -8.457906817940e-01 0.000000000000e+00 0.000000000000e+00
9.937500000000e+02 -6.945962673196e-01 0.000000000000e+00 0.000000000000e+00
9.940000000000e+02 -4.738878744186e-01 0.000000000000e+00 0.000000000000e+00
9.942500000000e+02 -1.944974322353e-01 0.000000000000e+00 0.000000000000e+00
9.945000000000e+02 1.272232424038e-01 0.000000000000e+00 0.000000000000e+00
9.947500000000e+02 4.702006100630e-01 0.000000000000e+00 0.000000000000e+00
9.950000000000e+02 8.097781145792e-01 0.000000000000e+00 0.000000000000e+00
9.952500000000e+02 1.119191769082e+00 0.000000000000e+00 0.000000000000e+00
9.955000000000e+02 1.371364639160e+00 0.000000000000e+00 0.000000000000e+00
9.957500000000e+02 1.540971117763e+00 0.000000000000e+00 0.000000000000e+00
9.960000000000e+02 1.606675514465e+00 0.000000000000e+00 0.000000000000e+00
9.962500000000e+02 1.553394080340e+00 0.000000000000e+00 0.000000000000e+00
9.965000000000e+02 1.374375332794e+00 0.000000000000e+00 0.000000000000e+00
9.967500000000e+02 1.072852952539e+00 0.000000000000e+00 0.000000000000e+00
9.970000000000e+02 6.630112035918e-01 0.000000000000e+00 0.000000000000e+00
9.972500000000e+02 1.700249230995e-01 0.000000000000e+00 0.000000000000e+00
9.975000000000e+02 -3.710000509244e-01 0.000000000000e+00 0.000000000000e+00
9.977500000000e+02 -9.172558905516e-01 0.000000000000e+00 0.000000000000e+00
9.980000000000e+02 -1.421565071636e+00 0.000000000000e+00 0.000000000000e+00
9.982500000000e+02 -1.836597546458e+00 0.000000000000e+00 0.000000000000e+00
9.985000000000e+02 -2.119606673056e+00 0.000000000000e+00 0.000000000000e+00
9.987500000000e+02 -2.237197710489e+00 0.000000000000e+00 0.000000000000e+00
9.990000000000e+02 -2.169572252762e+00 0.000000000000e+00 0.000000000000e+00
9.992500000000e+02 -1.913688315413e+00 0.000000000000e+00 0.000000000000e+00
9.995000000000e+02 -1.484847934094e+00 0.000000000000e+00 0.000000000000e+00
9.997500000000e+02 -9.163706933900e-01 0.000000000000e+00 0.000000000000e+00
1.000000000000e+03 -2.572199158032e-01 0.000000000000e+00 0.000000000000e+00
1.000250000000e+03 4.323047820974e-01 0.000000000000e+00 0.000000000000e+00
1.000500000000e+03 1.086440187861e+00 0.000000000000e+00 0.000000000000e+00
1.000750000000e+03 1.640801583523e+00 0.000000000000e+00 0.000000000000e+00
1.001000000000e+03 2.039431976918e+00 0.000000000000e+00 0.000000000000e+00
1.001250000000e+03 2.241218750314e+00 0.000000000000e+00 0.000000000000e+00
1.001500000000e+03 2.224866625271e+00 0.000000000000e+00 0.000000000000e+00
1.001750000000e+03 1.991753820551e+00 0.000000000000e+00 0.000000000000e+00
1.002000000000e+03 1.566233547481e+00 0.000000000000e+00 0.000000000000e+00
1.002250000000e+03 9.932489395123e-01 0.000000000000e+00 0.000000000000e+00
1.002500000000e+03 3.334679963006e-01 0.000000000000e+00 0.000000000000e+00
1.002750000000e+03 -3.435286927039e-01 0.000000000000e+00 0.000000000000e+00
1.003000000000e+03 -9.672061797499e-01 0.000000000000e+00 0.000000000000e+00
1.003250000000e+03 -1.474206680997e+00 0.000000000000e+00 0.000000000000e+00
1.003500000000e+03 -1.815634907445e+00 0.000000000000e+00 0.000000000000e+00
1.003750000000e+03 -1.962566527937e+00 0.000000000000e+00 0.000000000000e+00
1.004000000000e+03 -1.909065825083e+00 0.000000000000e+00 0.000000000000e+00
1.004250000000e+03 -1.672317201715e+00 0.000000000000e+00 0.000000000000e+00
1.004500000000e+03 -1.289854252800e+00 0.000000000000e+00 0.000000000000e+00
1.004750000000e+03 -8.142583303655e-01 0.000000000000e+00 0.000000000000e+00
1.005000000000e+03 -3.060417584795e-01 0.000000000000e+00 0.000000000000e+00
1.005250000000e+03 1.743201295896e-01 0.000000000000e+00 0.000000000000e+00
1.005500000000e+03 5.741261958020e-01 0.000000000000e+00 0.000000000000e+00
1.005750000000e+03 8.549065999065e-01 0.000000000000e+00 0.000000000000e+00
1.006000000000e+03 9.967312973374e-01 0.000000000000e+00 0.000000000000e+00
1.006250000000e+03 9.998069321673e-01 0.000000000000e+00 0.000000000000e+00
1.006500000000e+03 8.831871193953e-01 0.000000000000e+00 0.000000000000e+00
1.006750000000e+03 6.808365618095e-01 0.000000000000e+00 0.000000000000e+00
1.007000000000e+03 4.356722295773e-01 0.000000000000e+00 0.000000000000e+00
1.007250000000e+03 1.924984720295e-01 0.000000000000e+00 0.000000000000e+00
1.007500000000e+03 -9.086963929222e-03 0.000000000000e+00 0.000000000000e+00
1.007750000000e+03 -1.407379306307e-01 0.000000000000e+00 0.000000000000e+00
1.008000000000e+03 -1.894380386094e-01 0.000000000000e+00 0.000000000000e+00
1.008250000000e+03 -1.589940051253e-01 0.000000000000e+00 0.000000000000e+00
1.008500000000e+03 -6.872278033333e-02 0.000000000000e+00 0.000000000000e+00
1.008750000000e+03 5.045404410693e-02 0.000000000000e+00 0.000000000000e+00
1.009000000000e+03 1.618870405044e-01 0.000000000000e+00 0.000000000000e+00
1.009250000000e+03 2.301069544968e-01 0.000000000000e+00 0.000000000000e+00
1.009500000000e+03 2.276452832520e-01 0.000000000000e+00 0.000000000000e+00
1.009750000000e+03 1.406403616745e-01 0.000000000000e+00 0.000000000000e+00
1.010000000000e+03 -2.773115226890e-02 0.000000000000e+00 0.000000000000e+00
1.010250000000e+03 -2.566365395812e-01 0.000000000000e+00 0.000000000000e+00
1.010500000000e+03 -5.099925587361e-01 0.000000000000e+00 0.000000000000e+00
1.010750000000e+03 -7.416286198709e-01 0.000000000000e+00 0.000000000000e+00
1.011000000000e+03 -9.024929994048e-01 0.000000000000e+00 0.000000000000e+00
1.011250000000e+03 -9.488345653302e-01 0.000000000000e+00 0.000000000000e+00
1.011500000000e+03 -8.500927931490e-01 0.000000000000e+00 0.000000000000e+00
1.011750000000e+03 -5.952180427034e-01 0.000000000000e+00 0.000000000000e+00
1.012000000000e+03 -1.963301846078e-01 0.000000000000e+00 0.000000000000e+00
1.012250000000e+03 3.110148423075e-01 0.000000000000e+00 0.000000000000e+00
1.012500000000e+03 8.711928667899e-01 0.000000000000e+00 0.000000000000e+00
1.012750000000e+03 1.415210797057e+00 0.000000000000e+00 0.000000000000e+00
1.013000000000e+03 1.869912419217e+00 0.000000000000e+00 0.000000000000e+00
1.013250000000e+03 2.168446247114e+00 0.000000000000e+00 0.000000000000e+00
1.013500000000e+03 2.260500854029e+00 0.000000000000e+00 0.000000000000e+00
1.013750000000e+03 2.120775866771e+00 0.000000000000e+00 0.000000000000e+00
1.014000000000e+03 1.754345724380e+00 0.000000000000e+00 0.000000000000e+00
1.014250000000e+03 1.197968531990e+00 0.000000000000e+00 0.000000000000e+00
1.014500000000e+03 5.169428389986e-01 0.000000000000e+00 0.000000000000e+00
1.014750000000e+03 -2.022546170043e-01 0.000000000000e+00 0.000000000000e+00
1.015000000000e+03 -8.626968569499e-01 0.000000000000e+00 0.000000000000e+00
1.015250000000e+03 -1.369727456258e+00 0.000000000000e+00 0.000000000000e+00
1.015500000000e+03 -1.643961512285e+00 0.000000000000e+00 0.000000000000e+00
1.015750000000e+03 -1.632748883842e+00 0.000000000000e+00 0.000000000000e+00
1.016000000000e+03 -1.318433599770e+00 0.000000000000e+00 0.000000000000e+00
1.016250000000e+03 -7.221379163651e-01 0.000000000000e+00 0.000000000000e+00
1.016500000000e+03 9.761282006589e-02 0.000000000000e+00 0.000000000000e+00
1.016750000000e+03 1.051406364268e+00 0.000000000000e+00 0.000000000000e+00
1.017000000000e+03 2.029863522613e+00 0.000000000000e+00 0.000000000000e+00
1.017250000000e+03 2.917590122176e+00 0.000000000000e+00 0.000000000000e+00
1.017500000000e+03 3.608331547608e+00 0.000000000000e+00 0.000000000000e+00
1.017750000000e+03 4.019288185322e+00 0.000000000000e+00 0.000000000000e+00
1.018000000000e+03 4.102618591911e+00 0.000000000000e+00 0.000000000000e+00
1.018250000000e+03 3.852502338355e+00 0.000000000000e+00 0.000000000000e+00
1.018500000000e+03 3.306712936681e+00 0.000000000000e+00 0.000000000000e+00
1.018750000000e+03 2.542385944584e+00 0.000000000000e+00 0.000000000000e+00
1.019000000000e+03 1.666457906374e+00 0.000000000000e+00 0.000000000000e+00
1.019250000000e+03 8.019885414491e-01 0.000000000000e+00 0.000000000000e+00
1.019500000000e+03 7.215797971071e-02 0.000000000000e+00 0.000000000000e+00
1.019750000000e+03 -4.159298070145e-01 0.000000000000e+00 0.000000000000e+00
1.020000000000e+03 -5.854567856660e-01 0.000000000000e+00 0.000000000000e+00
1.020250000000e+03 -4.001834280939e-01 0.000000000000e+00 0.000000000000e+00
1.020500000000e+03 1.305887637478e-01 0.000000000000e+00 0.000000000000e+00
1.020750000000e+03 9.530823806423e-01 0.000000000000e+00 0.000000000000e+00
1.021000000000e+03 1.976019503566e+00 0.000000000000e+00 0.000000000000e+00
1.021250000000e+03 3.082587533547e+00 0.000000000000e+00 0.000000000000e+00
1.021500000000e+03 4.145796617452e+00 0.000000000000e+00 0.000000000000e+00
1.021750000000e+03 5.045168378315e+00 0.000000000000e+00 0.000000000000e+00
1.022000000000e+03 5.682515679046e+00 0.000000000000e+00 0.000000000000e+00
1.022250000000e+03 5.994699462897e+00 0.000000000000e+00 0.000000000000e+00
1.022500000000e+03 5.961663559330e+00 0.000000000000e+00 0.000000000000e+00
1.022750000000e+03 5.608693917835e+00 0.000000000000e+00 0.000000000000e+00
1.023000000000e+03 5.002635376438e+00 0.000000000000e+00 0.000000000000e+00
1.023250000000e+03 4.242617915792e+00 0.000000000000e+00 0.000000000000e+00
1.023500000000e+03 3.446582609061e+00 0.000000000000e+00 0.000000000000e+00
1.023750000000e+03 2.735454222550e+00 0.000000000000e+00 0.000000000000e+00
1.024000000000e+03 2.217107584960e+00 0.000000000000e+00 0.000000000000e+00
1.024250000000e+03 1.972279493381e+00 0.000000000000e+00 0.000000000000e+00
1.024500000000e+03 2.044289382476e+00 0.000000000000e+00 0.000000000000e+00
1.024750000000e+03 2.433893101445e+00 0.000000000000e+00 0.000000000000e+00
1.025000000000e+03 3.099881903008e+00 0.000000000000e+00 0.000000000000e+00
1.025250000000e+03 3.965253145370e+00 0.000000000000e+00 0.000000000000e+00
1.025500000000e+03 4.928029042556e+00 0.000000000000e+00 0.000000000000e+00
1.025750000000e+03 5.875187418089e+00 0.000000000000e+00 0.000000000000e+00
1.026000000000e+03 6.697775574587e+00 0.000000000000e+00 0.000000000000e+00
1.026250000000e+03 7.305155197953e+00 0.000000000000e+00 0.000000000000e+00
1.026500000000e+03 7.636484694149e+00 0.000000000000e+00 0.000000000000e+00
1.026750000000e+03 7.667958440781e+00 0.000000000000e+00 0.000000000000e+00
1.027000000000e+03 7.414928442619e+00 0.000000000000e+00 0.000000000000e+00
1.027250000000e+03 6.928745748054e+00 0.000000000000e+00 0.000000000000e+00
1.027500000000e+03 6.288876873437e+00 0.000000000000e+00 0.000000000000e+00
1.027750000000e+03 5.591475906631e+00 0.000000000000e+00 0.000000000000e+00
1.028000000000e+03 4.936042422282e+00 0.000000000000e+00 0.000000000000e+00
1.028250000000e+03 4.412011572233e+00 0.000000000000e+00 0.000000000000e+00
1.028500000000e+03 4.087081997588e+00 0.000000000000e+00 0.000000000000e+00
1.028750000000e+03 3.998801836648e+00 0.000000000000e+00 0.000000000000e+00
1.029000000000e+03 4.150448752536e+00 0.000000000000e+00 0.000000000000e+00
1.029250000000e+03 4.511628424868e+00 0.000000000000e+00 0.000000000000e+00
1.029500000000e+03 5.023364691764e+00 0.000000000000e+00 0.000000000000e+00
1.029750000000e+03 5.606853806883e+00 0.000000000000e+00 0.000000000000e+00
1.030000000000e+03 6.174585776768e+00 0.000000000000e+00 0.000000000000e+00
1.030250000000e+03 6.642257638029e+00 0.000000000000e+00 0.000000000000e+00
1.030500000000e+03 6.939848778801e+00 0.000000000000e+00 0.000000000000e+00
1.030750000000e+03 7.020397211250e+00 0.000000000000e+00 0.000000000000e+00
1.031000000000e+03 6.865377513413e+00 0.000000000000e+00 0.000000000000e+00
1.031250000000e+03 6.486079916093e+00 0.000000000000e+00 0.000000000000e+00
1.031500000000e+03 5.920952749344e+00 0.000000000000e+00 0.000000000000e+00
1.031750000000e+03 5.229417984898e+00 0.000000000000e+00 0.000000000000e+00
1.032000000000e+03 4.483127645400e+00 0.000000000000e+00 0.000000000000e+00
1.032250000000e+03 3.755938133777e+00 0.000000000000e+00 0.000000000000e+00
1.032500000000e+03 3.114003434529e+00 0.000000000000e+00 0.000000000000e+00
1.032750000000e+03 2.607316856646e+00 0.000000000000e+00 0.000000000000e+00
1.033000000000e+03 2.263781885017e+00 0.000000000000e+00 0.000000000000e+00
1.033250000000e+03 2.086506845002e+00 0.000000000000e+00 0.000000000000e+00
1.033500000000e+03 2.054553624216e+00 0.000000000000e+00 0.000000000000e+00
1.033750000000e+03 2.126894194652e+00 0.000000000000e+00 0.000000000000e+00
1.034000000000e+03 2.248905584253e+00 0.000000000000e+00 0.000000000000e+00
1.034250000000e+03 2.360419640611e+00 0.000000000000e+00 0.000000000000e+00
1.034500000000e+03 2.404176539232e+00 0.000000000000e+00 0.000000000000e+00
1.034750000000e+03 2.333526900607e+00 0.000000000000e+00 0.000000000000e+00
1.035000000000e+03 2.118379943207e+00 0.000000000000e+00 0.000000000000e+00
1.035250000000e+03 1.748676566850e+00 0.000000000000e+00 0.000000000000e+00
1.035500000000e+03 1.235032550531e+00 0.000000000000e+00 0.000000000000e+00
1.035750000000e+03 6.065945329626e-01 0.000000000000e+00 0.000000000000e+00
1.036000000000e+03 -9.347526375850e-02 0.000000000000e+00 0.000000000000e+00
1.036250000000e+03 -8.141699932077e-01 0.000000000000e+00 0.000000000000e+00
1.036500000000e+03 -1.503560421281e+00 0.000000000000e+00 0.000000000000e+00
1.036750000000e+03 -2.115506242456e+00 0.000000000000e+00 0.000000000000e+00
1.037000000000e+03 -2.615268991697e+00 0.000000000000e+00 0.000000000000e+00
1.037250000000e+03 -2.983329702444e+00 0.000000000000e+00 0.000000000000e+00
1.037500000000e+03 -3.216989538131e+00 0.000000000000e+00 0.000000000000e+00
1.037750000000e+03 -3.329649811705e+00 0.000000000000e+00 0.000000000000e+00
1.038000000000e+03 -3.347984037328e+00 0.000000000000e+00 0.000000000000e+00
1.038250000000e+03 -3.307486437769e+00 0.000000000000e+00 0.000000000000e+00
1.038500000000e+03 -3.247074364723e+00 0.000000000000e+00 0.000000000000e+00
1.038750000000e+03 -3.203514489205e+00 0.000000000000e+00 0.000000000000e+00
1.039000000000e+03 -3.206427200064e+00 0.000000000000e+00 0.000000000000e+00
1.039250000000e+03 -3.274508107133e+00 0.000000000000e+00 0.000000000000e+00
1.039500000000e+03 -3.413410614134e+00 0.000000000000e+00 0.000000000000e+00
1.039750000000e+03 -3.615489469711e+00 0.000000000000e+00 0.000000000000e+00
1.040000000000e+03 -3.861347227034e+00 0.000000000000e+00 0.000000000000e+00
1.040250000000e+03 -4.122888790013e+00 0.000000000000e+00 0.000000000000e+00
1.040500000000e+03 -4.367404083822e+00 0.000000000000e+00 0.000000000000e+00
1.040750000000e+03 -4.562087192949e+00 0.000000000000e+00 0.000000000000e+00
1.041000000000e+03 -4.678372915474e+00 0.000000000000e+00 0.000000000000e+00
1.041250000000e+03 -4.695527644818e+00 0.000000000000e+00 0.000000000000e+00
1.041500000000e+03 -4.603058873452e+00 0.000000000000e+00 0.000000000000e+00
1.041750000000e+03 -4.401685704627e+00 0.000000000000e+00 0.000000000000e+00
1.042000000000e+03 -4.102815319293e+00 0.000000000000e+00 0.000000000000e+00
1.042250000000e+03 -3.726669395564e+00 0.000000000000e+00 0.000000000000e+00
1.042500000000e+03 -3.299374080098e+00 0.000000000000e+00 0.000000000000e+00
1.042750000000e+03 -2.849446656696e+00 0.000000000000e+00 0.000000000000e+00
1.043000000000e+03 -2.404168652906e+00 0.000000000000e+00 0.000000000000e+00
1.043250000000e+03 -1.986324818679e+00 0.000000000000e+00 0.000000000000e+00
1.043500000000e+03 -1.611715179218e+00 0.000000000000e+00 0.000000000000e+00
1.043750000000e+03 -1.287725938717e+00 0.000000000000e+00 0.000000000000e+00
1.044000000000e+03 -1.013092773421e+00 0.000000000000e+00 0.000000000000e+00
1.044250000000e+03 -7.788283259258e-01 0.000000000000e+00 0.000000000000e+00
1.044500000000e+03 -5.701358515521e-01 0.000000000000e+00 0.000000000000e+00
1.044750000000e+03 -3.690116163465e-01 0.000000000000e+00 0.000000000000e+00
1.045000000000e+03 -1.571635179442e-01 0.000000000000e+00 0.000000000000e+00
1.045250000000e+03 8.115018118640e-02 0.000000000000e+00 0.000000000000e+00
1.045500000000e+03 3.567297790126e-01 0.000000000000e+00 0.000000000000e+00
1.045750000000e+03 6.737844516695e-01 0.000000000000e+00 0.000000000000e+00
1.046000000000e+03 1.029209629208e+00 0.000000000000e+00 0.000000000000e+00
1.046250000000e+03 1.412850336813e+00 0.000000000000e+00 0.000000000000e+00
1.046500000000e+03 1.808680861111e+00 0.000000000000e+00 0.000000000000e+00
1.046750000000e+03 2.196717036659e+00 0.000000000000e+00 0.000000000000e+00
1.047000000000e+03 2.555391530840e+00 0.000000000000e+00 0.000000000000e+00
1.047250000000e+03 2.864074243335e+00 0.000000000000e+00 0.000000000000e+00
1.047500000000e+03 3.105413722145e+00 0.000000000000e+00 0.000000000000e+00
1.047750000000e+03 3.267210327197e+00 0.000000000000e+00 0.000000000000e+00
1.048000000000e+03 3.343601724209e+00 0.000000000000e+00 0.000000000000e+00
1.048250000000e+03 3.335436094066e+00 0.000000000000e+00 0.000000000000e+00
1.048500000000e+03 3.249815474693e+00 0.000000000000e+00 0.000000000000e+00
1.048750000000e+03 3.098897192021e+00 0.000000000000e+00 0.000000000000e+00
1.049000000000e+03 2.898132356845e+00 0.000000000000e+00 0.000000000000e+00
1.049250000000e+03 2.664186111174e+00 0.000000000000e+00 0.000000000000e+00
1.049500000000e+03 2.412817354125e+00 0.000000000000e+00 0.000000000000e+00
1.049750000000e+03 2.156992926009e+00 0.000000000000e+00 0.000000000000e+00
1.050000000000e+03 1.905473994629e+00 0.000000000000e+00 0.000000000000e+00
1.050250000000e+03 1.662046148989e+00 0.000000000000e+00 0.000000000000e+00
1.050500000000e+03 1.425478340708e+00 0.000000000000e+00 0.000000000000e+00
1.050750000000e+03 1.190200454593e+00 0.000000000000e+00 0.000000000000e+00
1.051000000000e+03 9.475969423847e-01 0.000000000000e+00 0.000000000000e+00
1.051250000000e+03 6.877360389072e-01 0.000000000000e+00 0.000000000000e+00
1.051500000000e+03 4.013000720497e-01 0.000000000000e+00 0.000000000000e+00
1.051750000000e+03 8.145868933413e-02 0.000000000000e+00 0.000000000000e+00
1.052000000000e+03 -2.745639355214e-01 0.000000000000e+00 0.000000000000e+00
1.052250000000e+03 -6.644361574873e-01 0.000000000000e+00 0.000000000000e+00
1.052500000000e+03 -1.080321621185e+00 0.000000000000e+00 0.000000000000e+00
1.052750000000e+03 -1.509194833644e+00 0.000000000000e+00 0.000000000000e+00
1.053000000000e+03 -1.933835481479e+00 0.000000000000e+00 0.000000000000e+00
1.053250000000e+03 -2.334380952583e+00 0.000000000000e+00 0.000000000000e+00
1.053500000000e+03 -2.690245684009e+00 0.000000000000e+00 0.000000000000e+00
1.053750000000e+03 -2.982169721907e+00 0.000000000000e+00 0.000000000000e+00
1.054000000000e+03 -3.194143118232e+00 0.000000000000e+00 0.000000000000e+00
1.054250000000e+03 -3.314969520141e+00 0.000000000000e+00 0.000000000000e+00
1.054500000000e+03 -3.339279411480e+00 0.000000000000e+00 0.000000000000e+00
1.054750000000e+03 -3.267874918059e+00 0.000000000000e+00 0.000000000000e+00
1.055000000000e+03 -3.107374695268e+00 0.000000000000e+00 0.000000000000e+00
1.055250000000e+03 -2.869217961367e+00 0.000000000000e+00 0.000000000000e+00
1.055500000000e+03 -2.568169409008e+00 0.000000000000e+00 0.000000000000e+00
1.055750000000e+03 -2.220530638195e+00 0.000000000000e+00 0.000000000000e+00
1.056000000000e+03 -1.842300384670e+00 0.000000000000e+00 0.000000000000e+00
1.056250000000e+03 -1.447530159187e+00 0.000000000000e+00 0.000000000000e+00
1.056500000000e+03 -1.047093176387e+00 0.000000000000e+00 0.000000000000e+00
1.056750000000e+03 -6.480262354299e-01 0.000000000000e+00 0.000000000000e+00
1.057000000000e+03 -2.535240916181e-01 0.000000000000e+00 0.000000000000e+00
1.057250000000e+03 1.364255707381e-01 0.000000000000e+00 0.000000000000e+00
1.057500000000e+03 5.238689327471e-01 0.000000000000e+00 0.000000000000e+00
1.057750000000e+03 9.113542071413e-01 0.000000000000e+00 0.000000000000e+00
1.058000000000e+03 1.300274099696e+00 0.000000000000e+00 0.000000000000e+00
1.058250000000e+03 1.689337304254e+00 0.000000000000e+00 0.000000000000e+00
1.058500000000e+03 2.073410658683e+00 0.000000000000e+00 0.000000000000e+00
1.058750000000e+03 2.442926827665e+00 0.000000000000e+00 0.000000000000e+00
1.059000000000e+03 2.783977842013e+00 0.000000000000e+00 0.000000000000e+00
1.059250000000e+03 3.079122261837e+00 0.000000000000e+00 0.000000000000e+00
1.059500000000e+03 3.308835493367e+00 0.000000000000e+00 0.000000000000e+00
1.059750000000e+03 3.453442180876e+00 0.000000000000e+00 0.000000000000e+00
1.060000000000e+03 3.495299065693e+00 0.000000000000e+00 0.000000000000e+00
1.060250000000e+03 3.420956128690e+00 0.000000000000e+00 0.000000000000e+00
1.060500000000e+03 3.223019119383e+00 0.000000000000e+00 0.000000000000e+00
1.060750000000e+03 2.901468801505e+00 0.000000000000e+00 0.000000000000e+00
1.061000000000e+03 2.464257448963e+00 0.000000000000e+00 0.000000000000e+00
1.061250000000e+03 1.927092793333e+00 0.000000000000e+00 0.000000000000e+00
1.061500000000e+03 1.312421813775e+00 0.000000000000e+00 0.000000000000e+00
1.061750000000e+03 6.477277233190e-01 0.000000000000e+00 0.000000000000e+00
1.062000000000e+03 -3.666042855406e-02 0.000000000000e+00 0.000000000000e+00
1.062250000000e+03 -7.099866413346e-01 0.000000000000e+00 0.000000000000e+00
1.062500000000e+03 -1.343431630991e+00 0.000000000000e+00 0.000000000000e+00
1.062750000000e+03 -1.912150736658e+00 0.000000000000e+00 0.000000000000e+00
1.063000000000e+03 -2.396764709310e+00 0.000000000000e+00 0.000000000000e+00
1.063250000000e+03 -2.784160270087e+00 0.000000000000e+00 0.000000000000e+00
1.063500000000e+03 -3.067553607221e+00 0.000000000000e+00 0.000000000000e+00
1.063750000000e+03 -3.245870750901e+00 0.000000000000e+00 0.000000000000e+00
1.064000000000e+03 -3.322589855185e+00 0.000000000000e+00 0.000000000000e+00
1.064250000000e+03 -3.304259036768e+00 0.000000000000e+00 0.000000000000e+00
1.064500000000e+03 -3.198939984249e+00 0.000000000000e+00 0.000000000000e+00
1.064750000000e+03 -3.014827046157e+00 0.000000000000e+00 0.000000000000e+00
1.065000000000e+03 -2.759254225104e+00 0.000000000000e+00 0.000000000000e+00
1.065250000000e+03 -2.438234025212e+00 0.000000000000e+00 0.000000000000e+00
1.065500000000e+03 -2.056582499946e+00 0.000000000000e+00 0.000000000000e+00
1.065750000000e+03 -1.618587282800e+00 0.000000000000e+00 0.000000000000e+00
1.066000000000e+03 -1.129084207796e+00 0.000000000000e+00 0.000000000000e+00
1.066250000000e+03 -5.947368351835e-01 0.000000000000e+00 0.000000000000e+00
1.066500000000e+03 -2.527248023184e-02 0.000000000000e+00 0.000000000000e+00
1.066750000000e+03 5.655754670924e-01 0.000000000000e+00 0.000000000000e+00
1.067000000000e+03 1.159635004258e+00 0.000000000000e+00 0.000000000000e+00
1.067250000000e+03 1.734521171379e+00 0.000000000000e+00 0.000000000000e+00
1.067500000000e+03 2.264576420218e+00 0.000000000000e+00 0.000000000000e+00
1.067750000000e+03 2.722478950484e+00 0.000000000000e+00 0.000000000000e+00
1.068000000000e+03 3.081372216085e+00 0.000000000000e+00 0.000000000000e+00
1.068250000000e+03 3.317286229070e+00 0.000000000000e+00 0.000000000000e+00
1.068500000000e+03 3.411568086085e+00 0.000000000000e+00 0.000000000000e+00
1.068750000000e+03 3.353023148571e+00 0.000000000000e+00 0.000000000000e+00
1.069000000000e+03 3.139492185953e+00 0.000000000000e+00 0.000000000000e+00
1.069250000000e+03 2.778650650395e+00 0.000000000000e+00 0.000000000000e+00
1.069500000000e+03 2.287906063756e+00 0.000000000000e+00 0.000000000000e+00
1.069750000000e+03 1.693376239843e+00 0.000000000000e+00 0.000000000000e+00
1.070000000000e+03 1.028040429696e+00 0.000000000000e+00 0.000000000000e+00
1.070250000000e+03 3.292528933348e-01 0.000000000000e+00 0.000000000000e+00
1.070500000000e+03 -3.641189209994e-01 0.000000000000e+00 0.000000000000e+00
1.070750000000e+03 -1.014630703434e+00 0.000000000000e+00 0.000000000000e+00
1.071000000000e+03 -1.588970926141e+00 0.000000000000e+00 0.000000000000e+00
1.071250000000e+03 -2.060179799409e+00 0.000000000000e+00 0.000000000000e+00
1.071500000000e+03 -2.409182164912e+00 0.000000000000e+00 0.000000000000e+00
1.071750000000e+03 -2.625528818601e+00 0.000000000000e+00 0.000000000000e+00
1.072000000000e+03 -2.707339026495e+00 0.000000000000e+00 0.000000000000e+00
1.072250000000e+03 -2.660530098241e+00 0.000000000000e+00 0.000000000000e+00
1.072500000000e+03 -2.497495464465e+00 0.000000000000e+00 0.000000000000e+00
1.072750000000e+03 -2.235441375851e+00 0.000000000000e+00 0.000000000000e+00
1.073000000000e+03 -1.894608947227e+00 0.000000000000e+00 0.000000000000e+00
1.073250000000e+03 -1.496592502353e+00 0.000000000000e+00 0.000000000000e+00
1.073500000000e+03 -1.062921466598e+00 0.000000000000e+00 0.000000000000e+00
1.073750000000e+03 -6.140097625071e-01 0.000000000000e+00 0.000000000000e+00
1.074000000000e+03 -1.685046879352e-01 0.000000000000e+00 0.000000000000e+00
1.074250000000e+03 2.570016890058e-01 0.000000000000e+00 0.000000000000e+00
1.074500000000e+03 6.479907883638e-01 0.000000000000e+00 0.000000000000e+00
1.074750000000e+03 9.918909750620e-01 0.000000000000e+00 0.000000000000e+00
1.075000000000e+03 1.277939020841e+00 0.000000000000e+00 0.000000000000e+00
1.075250000000e+03 1.497143622295e+00 0.000000000000e+00 0.000000000000e+00
1.075500000000e+03 1.642424606148e+00 0.000000000000e+00 0.000000000000e+00
1.075750000000e+03 1.708947203187e+00 0.000000000000e+00 0.000000000000e+00
1.076000000000e+03 1.694612691318e+00 0.000000000000e+00 0.000000000000e+00
1.076250000000e+03 1.600615322303e+00 0.000000000000e+00 0.000000000000e+00
1.076500000000e+03 1.431940105200e+00 0.000000000000e+00 0.000000000000e+00
1.076750000000e+03 1.197663390457e+00 0.000000000000e+00 0.000000000000e+00
1.077000000000e+03 9.109311968208e-01 0.000000000000e+00 0.000000000000e+00
1.077250000000e+03 5.885275348826e-01 0.000000000000e+00 0.000000000000e+00
1.077500000000e+03 2.500012572390e-01 0.000000000000e+00 0.000000000000e+00
1.077750000000e+03 -8.361335015898e-02 0.000000000000e+00 0.000000000000e+00
1.078000000000e+03 -3.913803579517e-01 0.000000000000e+00 0.000000000000e+00
1.078250000000e+03 -6.541925209978e-01 0.000000000000e+00 0.000000000000e+00
1.078500000000e+03 -8.564542798082e-01 0.000000000000e+00 0.000000000000e+00
1.078750000000e+03 -9.875138652697e-01 0.000000000000e+00 0.000000000000e+00
1.079000000000e+03 -1.042660015915e+00 0.000000000000e+00 0.000000000000e+00
1.079250000000e+03 -1.023544844120e+00 0.000000000000e+00 0.000000000000e+00
1.079500000000e+03 -9.379614541678e-01 0.000000000000e+00 0.000000000000e+00
1.079750000000e+03 -7.989839082459e-01 0.000000000000e+00 0.000000000000e+00
1.080000000000e+03 -6.235570892325e-01 0.000000000000e+00 0.000000000000e+00
1.080250000000e+03 -4.306937292455e-01 0.000000000000e+00 0.000000000000e+00
1.080500000000e+03 -2.394856002961e-01 0.000000000000e+00 0.000000000000e+00
1.080750000000e+03 -6.715870293413e-02 0.000000000000e+00 0.000000000000e+00
1.081000000000e+03 7.260479647109e-02 0.000000000000e+00 0.000000000000e+00
1.081250000000e+03 1.708909120034e-01 0.000000000000e+00 0.000000000000e+00
1.081500000000e+03 2.241967246308e-01 0.000000000000e+00 0.000000000000e+00
1.081750000000e+03 2.344382790224e-01 0.000000000000e+00 0.000000000000e+00
1.082000000000e+03 2.083488088451e-01 0.000000000000e+00 0.000000000000e+00
1.082250000000e+03 1.563653832076e-01 0.000000000000e+00 0.000000000000e+00
1.082500000000e+03 9.115927320141e-02 0.000000000000e+00 0.000000000000e+00
1.082750000000e+03 2.600003342021e-02 0.000000000000e+00 0.000000000000e+00
1.083000000000e+03 -2.684799433324e-02 0.000000000000e+00 0.000000000000e+00
1.083250000000e+03 -5.751496245861e-02 0.000000000000e+00 0.000000000000e+00
1.083500000000e+03 -5.955737925711e-02 0.000000000000e+00 0.000000000000e+00
1.083750000000e+03 -3.054283039387e-02 0.000000000000e+00 0.000000000000e+00
1.084000000000e+03 2.784220581293e-02 0.000000000000e+00 0.000000000000e+00
1.084250000000e+03 1.101334903842e-01 0.000000000000e+00 0.000000000000e+00
1.084500000000e+03 2.078032735497e-01 0.000000000000e+00 0.000000000000e+00
1.084750000000e+03 3.102392596760e-01 0.000000000000e+00 0.000000000000e+00
1.085000000000e+03 4.058651775946e-01 0.000000000000e+00 0.000000000000e+00
1.085250000000e+03 4.832825244469e-01 0.000000000000e+00 0.000000000000e+00
1.085500000000e+03 5.323299256263e-01 0.000000000000e+00 0.000000000000e+00
1.085750000000e+03 5.449825209036e-01 0.000000000000e+00 0.000000000000e+00
1.086000000000e+03 5.160429098801e-01 0.000000000000e+00 0.000000000000e+00
1.086250000000e+03 4.436018693461e-01 0.000000000000e+00 0.000000000000e+00
1.086500000000e+03 3.292670789915e-01 0.000000000000e+00 0.000000000000e+00
1.086750000000e+03 1.781693714416e-01 0.000000000000e+00 0.000000000000e+00
1.087000000000e+03 -1.241116593842e-03 0.000000000000e+00 0.000000000000e+00
1.087250000000e+03 -1.975995376596e-01 0.000000000000e+00 0.000000000000e+00
1.087500000000e+03 -3.972271375943e-01 0.000000000000e+00 0.000000000000e+00
1.087750000000e+03 -5.849257126993e-01 0.000000000000e+00 0.000000000000e+00
1.088000000000e+03 -7.449582287655e-01 0.000000000000e+00 0.000000000000e+00
1.088250000000e+03 -8.621938363282e-01 0.000000000000e+00 0.000000000000e+00
1.088500000000e+03 -9.233718734507e-01 0.000000000000e+00 0.000000000000e+00
1.088750000000e+03 -9.184091214557e-01 0.000000000000e+00 0.000000000000e+00
1.089000000000e+03 -8.416427354942e-01 0.000000000000e+00 0.000000000000e+00
1.089250000000e+03 -6.928747821521e-01 0.000000000000e+00 0.000000000000e+00
1.089500000000e+03 -4.780705547913e-01 0.000000000000e+00 0.000000000000e+00
1.089750000000e+03 -2.095682407249e-01 0.000000000000e+00 0.000000000000e+00
1.090000000000e+03 9.431384593198e-02 0.000000000000e+00 0.000000000000e+00
1.090250000000e+03 4.103338196677e-01 0.000000000000e+00 0.000000000000e+00
1.090500000000e+03 7.120352930617e-01 0.000000000000e+00 0.000000000000e+00
1.090750000000e+03 9.720125747846e-01 0.000000000000e+00 0.000000000000e+00
1.091000000000e+03 1.164549076831e+00 0.000000000000e+00 0.000000000000e+00
1.091250000000e+03 1.268371032290e+00 0.000000000000e+00 0.000000000000e+00
1.091500000000e+03 1.269208177863e+00 0.000000000000e+00 0.000000000000e+00
1.091750000000e+03 1.161838004100e+00 0.000000000000e+00 0.000000000000e+00
1.092000000000e+03 9.513172865812e-01 0.000000000000e+00 0.000000000000e+00
1.092250000000e+03 6.531750371329e-01 0.000000000000e+00 0.000000000000e+00
1.092500000000e+03 2.924495407263e-01 0.000000000000e+00 0.000000000000e+00
1.092750000000e+03 -9.841263298261e-02 0.000000000000e+00 0.000000000000e+00
1.093000000000e+03 -4.826322622254e-01 0.000000000000e+00 0.000000000000e+00
1.093250000000e+03 -8.228480203204e-01 0.000000000000e+00 0.000000000000e+00
1.093500000000e+03 -1.085134743049e+00 0.000000000000e+00 0.000000000000e+00
1.093750000000e+03 -1.242820796759e+00 0.000000000000e+00 0.000000000000e+00
1.094000000000e+03 -1.279632389914e+00 0.000000000000e+00 0.000000000000e+00
1.094250000000e+03 -1.191751443325e+00 0.000000000000e+00 0.000000000000e+00
1.094500000000e+03 -9.884905752706e-01 0.000000000000e+00 0.000000000000e+00
1.094750000000e+03 -6.914512251501e-01 0.000000000000e+00 0.000000000000e+00
1.095000000000e+03 -3.322191216469e-01 0.000000000000e+00 0.000000000000e+00
1.095250000000e+03 5.115931525110e-02 0.000000000000e+00 0.000000000000e+00
1.095500000000e+03 4.185113878307e-01 0.000000000000e+00 0.000000000000e+00
1.095750000000e+03 7.321588231617e-01 0.000000000000e+00 0.000000000000e+00
1.096000000000e+03 9.612502335620e-01 0.000000000000e+00 0.000000000000e+00
1.096250000000e+03 1.085256350260e+00 0.000000000000e+00 0.000000000000e+00
1.096500000000e+03 1.096179117123e+00 0.000000000000e+00 0.000000000000e+00
1.096750000000e+03 9.991887404073e-01 0.000000000000e+00 0.000000000000e+00
1.097000000000e+03 8.116078620362e-01 0.000000000000e+00 0.000000000000e+00
1.097250000000e+03 5.603816780696e-01 0.000000000000e+00 0.000000000000e+00
1.097500000000e+03 2.783767213240e-01 0.000000000000e+00 0.000000000000e+00
1.097750000000e+03 1.026121566985e-05 0.000000000000e+00 0.000000000000e+00
1.098000000000e+03 -2.431964044814e-01 0.000000000000e+00 0.000000000000e+00
1.098250000000e+03 -4.265381463776e-01 0.000000000000e+00 0.000000000000e+00
1.098500000000e+03 -5.349922935125e-01 0.000000000000e+00 0.000000000000e+00
1.098750000000e+03 -5.646538679379e-01 0.000000000000e+00 0.000000000000e+00
1.099000000000e+03 -5.225672953702e-01 0.000000000000e+00 0.000000000000e+00
1.099250000000e+03 -4.250123628191e-01 0.000000000000e+00 0.000000000000e+00
1.099500000000e+03 -2.945248793768e-01 0.000000000000e+00 0.000000000000e+00
1.099750000000e+03 -1.561150522141e-01 0.000000000000e+00 0.000000000000e+00
1.100000000000e+03 -3.326179226971e-02 0.000000000000e+00 0.000000000000e+00
1.100250000000e+03 5.570872442666e-02 0.000000000000e+00 0.000000000000e+00
1.100500000000e+03 1.003123217490e-01 0.000000000000e+00 0.000000000000e+00
1.100750000000e+03 9.925898688339e-02 0.000000000000e+00 0.000000000000e+00
1.101000000000e+03 6.026818630664e-02 0.000000000000e+00 0.000000000000e+00
1.101250000000e+03 -1.615088643100e-03 0.000000000000e+00 0.000000000000e+00
1.101500000000e+03 -6.693191721799e-02 0.000000000000e+00 0.000000000000e+00
1.101750000000e+03 -1.154818453355e-01 0.000000000000e+00 0.000000000000e+00
1.102000000000e+03 -1.301632601432e-01 0.000000000000e+00 0.000000000000e+00
1.102250000000e+03 -1.003526875956e-01 0.000000000000e+00 0.000000000000e+00
1.102500000000e+03 -2.425481298970e-02 0.000000000000e+00 0.000000000000e+00
1.102750000000e+03 9.019427365068e-02 0.000000000000e+00 0.000000000000e+00
1.103000000000e+03 2.260686230626e-01 0.000000000000e+00 0.000000000000e+00
1.103250000000e+03 3.597805470672e-01 0.000000000000e+00 0.000000000000e+00
1.103500000000e+03 4.646825332402e-01 0.000000000000e+00 0.000000000000e+00
1.103750000000e+03 5.154164262849e-01 0.000000000000e+00 0.000000000000e+00
1.104000000000e+03 4.923444007754e-01 0.000000000000e+00 0.000000000000e+00
1.104250000000e+03 3.853556474708e-01 0.000000000000e+00 0.000000000000e+00
1.104500000000e+03 1.964097184452e-01 0.000000000000e+00 0.000000000000e+00
1.104750000000e+03 -5.965463968575e-02 0.000000000000e+00 0.000000000000e+00
1.105000000000e+03 -3.562698124380e-01 0.000000000000e+00 0.000000000000e+00
1.105250000000e+03 -6.581830478220e-01 0.000000000000e+00 0.000000000000e+00
1.105500000000e+03 -9.260359635416e-01 0.000000000000e+00 0.000000000000e+00
1.105750000000e+03 -1.121872791391e+00 0.000000000000e+00 0.000000000000e+00
1.106000000000e+03 -1.214802266672e+00 0.000000000000e+00 0.000000000000e+00
1.106250000000e+03 -1.185979310947e+00 0.000000000000e+00 0.000000000000e+00
1.106500000000e+03 -1.032135689647e+00 0.000000000000e+00 0.000000000000e+00
1.106750000000e+03 -7.670684389618e-01 0.000000000000e+00 0.000000000000e+00
1.107000000000e+03 -4.207684167052e-01 0.000000000000e+00 0.000000000000e+00
1.107250000000e+03 -3.620167023527e-02 0.000000000000e+00 0.000000000000e+00
1.107500000000e+03 3.359031735796e-01 0.000000000000e+00 0.000000000000e+00
1.107750000000e+03 6.436070300908e-01 0.000000000000e+00 0.000000000000e+00
1.108000000000e+03 8.407805723028e-01 0.000000000000e+00 0.000000000000e+00
1.108250000000e+03 8.936224665774e-01 0.000000000000e+00 0.000000000000e+00
1.108500000000e+03 7.857428792175e-01 0.000000000000e+00 0.000000000000e+00
1.108750000000e+03 5.210512298580e-01 0.000000000000e+00 0.000000000000e+00
1.109000000000e+03 1.239722488017e-01 0.000000000000e+00 0.000000000000e+00
1.109250000000e+03 -3.631250521249e-01 0.000000000000e+00 0.000000000000e+00
1.109500000000e+03 -8.850144568161e-01 0.000000000000e+00 0.000000000000e+00
1.109750000000e+03 -1.380586706502e+00 0.000000000000e+00 0.000000000000e+00
1.110000000000e+03 -1.790803782714e+00 0.000000000000e+00 0.000000000000e+00
1.110250000000e+03 -2.066569294482e+00 0.000000000000e+00 0.000000000000e+00
1.110500000000e+03 -2.175439395379e+00 0.000000000000e+00 0.000000000000e+00
1.110750000000e+03 -2.106236896723e+00 0.000000000000e+00 0.000000000000e+00
1.111000000000e+03 -1.870902409639e+00 0.000000000000e+00 0.000000000000e+00
1.111250000000e+03 -1.503284500832e+00 0.000000000000e+00 0.000000000000e+00
1.111500000000e+03 -1.054985845094e+00 0.000000000000e+00 0.000000000000e+00
1.111750000000e+03 -5.887868183624e-01 0.000000000000e+00 0.000000000000e+00
1.112000000000e+03 -1.705053373748e-01 0.000000000000e+00 0.000000000000e+00
1.112250000000e+03 1.396256985625e-01 0.000000000000e+00 0.000000000000e+00
1.112500000000e+03 2.949063072434e-01 0.000000000000e+00 0.000000000000e+00
1.112750000000e+03 2.683684630292e-01 0.000000000000e+00 0.000000000000e+00
1.113000000000e+03 5.638307540005e-02 0.000000000000e+00 0.000000000000e+00
1.113250000000e+03 -3.208203300066e-01 0.000000000000e+00 0.000000000000e+00
1.113500000000e+03 -8.217991953819e-01 0.000000000000e+00 0.000000000000e+00
1.113750000000e+03 -1.389357659004e+00 0.000000000000e+00 0.000000000000e+00
1.114000000000e+03 -1.958087657390e+00 0.000000000000e+00 0.000000000000e+00
1.114250000000e+03 -2.462977132802e+00 0.000000000000e+00 0.000000000000e+00
1.114500000000e+03 -2.847928504331e+00 0.000000000000e+00 0.000000000000e+00
1.114750000000e+03 -3.073046325498e+00 0.000000000000e+00 0.000000000000e+00
1.115000000000e+03 -3.119724527714e+00 0.000000000000e+00 0.000000000000e+00
1.115250000000e+03 -2.992866606282e+00 0.000000000000e+00 0.000000000000e+00
1.115500000000e+03 -2.719964186804e+00 0.000000000000e+00 0.000000000000e+00
1.115750000000e+03 -2.347186144191e+00 0.000000000000e+00 0.000000000000e+00
1.116000000000e+03 -1.933032931596e+00 0.000000000000e+00 0.000000000000e+00
1.116250000000e+03 -1.540433931793e+00 0.000000000000e+00 0.000000000000e+00
1.116500000000e+03 -1.228365859866e+00 0.000000000000e+00 0.000000000000e+00
1.116750000000e+03 -1.044121358896e+00 0.000000000000e+00 0.000000000000e+00
1.117000000000e+03 -1.017253683208e+00 0.000000000000e+00 0.000000000000e+00
1.117250000000e+03 -1.155981902145e+00 0.000000000000e+00 0.000000000000e+00
1.117500000000e+03 -1.446496414427e+00 0.000000000000e+00 0.000000000000e+00
1.117750000000e+03 -1.855205531605e+00 0.000000000000e+00 0.000000000000e+00
1.118000000000e+03 -2.333566034325e+00 0.000000000000e+00 0.000000000000e+00
1.118250000000e+03 -2.824798434627e+00 0.000000000000e+00 0.000000000000e+00
1.118500000000e+03 -3.271547080807e+00 0.000000000000e+00 0.000000000000e+00
1.118750000000e+03 -3.623437262270e+00 0.000000000000e+00 0.000000000000e+00
1.119000000000e+03 -3.843518267536e+00 0.000000000000e+00 0.000000000000e+00
1.119250000000e+03 -3.912754865042e+00 0.000000000000e+00 0.000000000000e+00
1.119500000000e+03 -3.832013174556e+00 0.000000000000e+00 0.000000000000e+00
1.119750000000e+03 -3.621339059899e+00 0.000000000000e+00 0.000000000000e+00
1.120000000000e+03 -3.316698160713e+00 0.000000000000e+00 0.000000000000e+00
1.120250000000e+03 -2.964685239651e+00 0.000000000000e+00 0.000000000000e+00
1.120500000000e+03 -2.615971128650e+00 0.000000000000e+00 0.000000000000e+00
1.120750000000e+03 -2.318404591751e+00 0.000000000000e+00 0.000000000000e+00
1.121000000000e+03 -2.110706515946e+00 0.000000000000e+00 0.000000000000e+00
1.121250000000e+03 -2.017585860878e+00 0.000000000000e+00 0.000000000000e+00
1.121500000000e+03 -2.046889218799e+00 0.000000000000e+00 0.000000000000e+00
1.121750000000e+03 -2.189101686993e+00 0.000000000000e+00 0.000000000000e+00
1.122000000000e+03 -2.419188618782e+00 0.000000000000e+00 0.000000000000e+00
1.122250000000e+03 -2.700451650245e+00 0.000000000000e+00 0.000000000000e+00
1.122500000000e+03 -2.989811057624e+00 0.000000000000e+00 0.000000000000e+00
1.122750000000e+03 -3.243753917193e+00 0.000000000000e+00 0.000000000000e+00
1.123000000000e+03 -3.424124315820e+00 0.000000000000e+00 0.000000000000e+00
1.123250000000e+03 -3.502982860579e+00 0.000000000000e+00 0.000000000000e+00
1.123500000000e+03 -3.465916952294e+00 0.000000000000e+00 0.000000000000e+00
1.123750000000e+03 -3.313415918509e+00 0.000000000000e+00 0.000000000000e+00
1.124000000000e+03 -3.060201469040e+00 0.000000000000e+00 0.000000000000e+00
1.124250000000e+03 -2.732684641598e+00 0.000000000000e+00 0.000000000000e+00
1.124500000000e+03 -2.364966938994e+00 0.000000000000e+00 0.000000000000e+00
1.124750000000e+03 -1.993983390915e+00 0.000000000000e+00 0.000000000000e+00
1.125000000000e+03 -1.654476866506e+00 0.000000000000e+00 0.000000000000e+00
1.125250000000e+03 -1.374487193067e+00 0.000000000000e+00 0.000000000000e+00
1.125500000000e+03 -1.171940291200e+00 0.000000000000e+00 0.000000000000e+00
1.125750000000e+03 -1.052748899609e+00 0.000000000000e+00 0.000000000000e+00
1.126000000000e+03 -1.010614404996e+00 0.000000000000e+00 0.000000000000e+00
1.126250000000e+03 -1.028481167042e+00 0.000000000000e+00 0.000000000000e+00
1.126500000000e+03 -1.081373681758e+00 0.000000000000e+00 0.000000000000e+00
1.126750000000e+03 -1.140172303913e+00 0.000000000000e+00 0.000000000000e+00
1.127000000000e+03 -1.175776732434e+00 0.000000000000e+00 0.000000000000e+00
1.127250000000e+03 -1.163079437688e+00 0.000000000000e+00 0.000000000000e+00
1.127500000000e+03 -1.084223678084e+00 0.000000000000e+00 0.000000000000e+00
1.127750000000e+03 -9.307418635508e-01 0.000000000000e+00 0.000000000000e+00
1.128000000000e+03 -7.043400714338e-01 0.000000000000e+00 0.000000000000e+00
1.128250000000e+03 -4.162880743298e-01 0.000000000000e+00 0.000000000000e+00
1.128500000000e+03 -8.556389962014e-02 0.000000000000e+00 0.000000000000e+00
1.128750000000e+03 2.639378161815e-01 0.000000000000e+00 0.000000000000e+00
1.129000000000e+03 6.067138406453e-01 0.000000000000e+00 0.000000000000e+00
1.129250000000e+03 9.190084643821e-01 0.000000000000e+00 0.000000000000e+00
1.129500000000e+03 1.181766595353e+00 0.000000000000e+00 0.000000000000e+00
1.129750000000e+03 1.382809719260e+00 0.000000000000e+00 0.000000000000e+00
1.130000000000e+03 1.517984035877e+00 0.000000000000e+00 0.000000000000e+00
1.130250000000e+03 1.591180829422e+00 0.000000000000e+00 0.000000000000e+00
1.130500000000e+03 1.613285450822e+00 0.000000000000e+00 0.000000000000e+00
1.130750000000e+03 1.600251832276e+00 0.000000000000e+00 0.000000000000e+00
1.131000000000e+03 1.570606151890e+00 0.000000000000e+00 0.000000000000e+00
1.131250000000e+03 1.542743596007e+00 0.000000000000e+00 0.000000000000e+00
1.131500000000e+03 1.532390538408e+00 0.000000000000e+00 0.000000000000e+00
1.131750000000e+03 1.550562575827e+00 0.000000000000e+00 0.000000000000e+00
1.132000000000e+03 1.602265090753e+00 0.000000000000e+00 0.000000000000e+00
1.132250000000e+03 1.686070868742e+00 0.000000000000e+00 0.000000000000e+00
1.132500000000e+03 1.794585330639e+00 0.000000000000e+00 0.000000000000e+00
1.132750000000e+03 1.915691344260e+00 0.000000000000e+00 0.000000000000e+00
1.133000000000e+03 2.034367850525e+00 0.000000000000e+00 0.000000000000e+00
1.133250000000e+03 2.134811499647e+00 0.000000000000e+00 0.000000000000e+00
1.133500000000e+03 2.202564935257e+00 0.000000000000e+00 0.000000000000e+00
1.133750000000e+03 2.226370440997e+00 0.000000000000e+00 0.000000000000e+00
1.134000000000e+03 2.199519073567e+00 0.000000000000e+00 0.000000000000e+00
1.134250000000e+03 2.120544290225e+00 0.000000000000e+00 0.000000000000e+00
1.134500000000e+03 1.993203470445e+00 0.000000000000e+00 0.000000000000e+00
1.134750000000e+03 1.825787324325e+00 0.000000000000e+00 0.000000000000e+00
1.135000000000e+03 1.629883162630e+00 0.000000000000e+00 0.000000000000e+00
1.135250000000e+03 1.418782711790e+00 0.000000000000e+00 0.000000000000e+00
1.135500000000e+03 1.205761343097e+00 0.000000000000e+00 0.000000000000e+00
1.135750000000e+03 1.002460152292e+00 0.000000000000e+00 0.000000000000e+00
1.136000000000e+03 8.175764782314e-01 0.000000000000e+00 0.000000000000e+00
1.136250000000e+03 6.560172709762e-01 0.000000000000e+00 0.000000000000e+00
1.136500000000e+03 5.186012759894e-01 0.000000000000e+00 0.000000000000e+00
1.136750000000e+03 4.023201142140e-01 0.000000000000e+00 0.000000000000e+00
1.137000000000e+03 3.010952134740e-01 0.000000000000e+00 0.000000000000e+00
1.137250000000e+03 2.069064417985e-01 0.000000000000e+00 0.000000000000e+00
1.137500000000e+03 1.111263898232e-01 0.000000000000e+00 0.000000000000e+00
1.137750000000e+03 5.875865492320e-03 0.000000000000e+00 0.000000000000e+00
1.138000000000e+03 -1.147776210388e-01 0.000000000000e+00 0.000000000000e+00
1.138250000000e+03 -2.539278932331e-01 0.000000000000e+00 0.000000000000e+00
1.138500000000e+03 -4.113477974503e-01 0.000000000000e+00 0.000000000000e+00
1.138750000000e+03 -5.834624233389e-01 0.000000000000e+00 0.000000000000e+00
1.139000000000e+03 -7.637633894696e-01 0.000000000000e+00 0.000000000000e+00
1.139250000000e+03 -9.435940557714e-01 0.000000000000e+00 0.000000000000e+00
1.139500000000e+03 -1.113191292814e+00 0.000000000000e+00 0.000000000000e+00
1.139750000000e+03 -1.262841646394e+00 0.000000000000e+00 0.000000000000e+00
1.140000000000e+03 -1.384001092859e+00 0.000000000000e+00 0.000000000000e+00
1.140250000000e+03 -1.470238293213e+00 0.000000000000e+00 0.000000000000e+00
1.140500000000e+03 -1.517889131389e+00 0.000000000000e+00 0.000000000000e+00
1.140750000000e+03 -1.526351161011e+00 0.000000000000e+00 0.000000000000e+00
1.141000000000e+03 -1.497994777286e+00 0.000000000000e+00 0.000000000000e+00
1.141250000000e+03 -1.437717205988e+00 0.000000000000e+00 0.000000000000e+00
1.141500000000e+03 -1.352209613135e+00 0.000000000000e+00 0.000000000000e+00
1.141750000000e+03 -1.249041497741e+00 0.000000000000e+00 0.000000000000e+00
1.142000000000e+03 -1.135686205069e+00 0.000000000000e+00 0.000000000000e+00
1.142250000000e+03 -1.018614920122e+00 0.000000000000e+00 0.000000000000e+00
1.142500000000e+03 -9.025739330849e-01 0.000000000000e+00 0.000000000000e+00
1.142750000000e+03 -7.901333295803e-01 0.000000000000e+00 0.000000000000e+00
1.143000000000e+03 -6.815582235599e-01 0.000000000000e+00 0.000000000000e+00
1.143250000000e+03 -5.750110644641e-01 0.000000000000e+00 0.000000000000e+00
1.143500000000e+03 -4.670508177875e-01 0.000000000000e+00 0.000000000000e+00
1.143750000000e+03 -3.533572446767e-01 0.000000000000e+00 0.000000000000e+00
1.144000000000e+03 -2.295806620730e-01 0.000000000000e+00 0.000000000000e+00
1.144250000000e+03 -9.220274950852e-02 0.000000000000e+00 0.000000000000e+00
1.144500000000e+03 6.070616852179e-02 0.000000000000e+00 0.000000000000e+00
1.144750000000e+03 2.289335730482e-01 0.000000000000e+00 0.000000000000e+00
1.145000000000e+03 4.098482454028e-01 0.000000000000e+00 0.000000000000e+00
1.145250000000e+03 5.984381843132e-01 0.000000000000e+00 0.000000000000e+00
1.145500000000e+03 7.876599464182e-01 0.000000000000e+00 0.000000000000e+00
1.145750000000e+03 9.690567093003e-01 0.000000000000e+00 0.000000000000e+00
1.146000000000e+03 1.133568339601e+00 0.000000000000e+00 0.000000000000e+00
1.146250000000e+03 1.272432698466e+00 0.000000000000e+00 0.000000000000e+00
1.146500000000e+03 1.378066348694e+00 0.000000000000e+00 0.000000000000e+00
1.146750000000e+03 1.444816112873e+00 0.000000000000e+00 0.000000000000e+00
1.147000000000e+03 1.469490114873e+00 0.000000000000e+00 0.000000000000e+00
1.147250000000e+03 1.451605787479e+00 0.000000000000e+00 0.000000000000e+00
1.147500000000e+03 1.393329112489e+00 0.000000000000e+00 0.000000000000e+00
1.147750000000e+03 1.299119306744e+00 0.000000000000e+00 0.000000000000e+00
1.148000000000e+03 1.175131078510e+00 0.000000000000e+00 0.000000000000e+00
1.148250000000e+03 1.028457492937e+00 0.000000000000e+00 0.000000000000e+00
1.148500000000e+03 8.663163286522e-01 0.000000000000e+00 0.000000000000e+00
1.148750000000e+03 6.952889334709e-01 0.000000000000e+00 0.000000000000e+00
1.149000000000e+03 5.207121400223e-01 0.000000000000e+00 0.000000000000e+00
1.149250000000e+03 3.463018499680e-01 0.000000000000e+00 0.000000000000e+00
1.149500000000e+03 1.740543117716e-01 0.000000000000e+00 0.000000000000e+00
1.149750000000e+03 4.432220458225e-03 0.000000000000e+00 0.000000000000e+00
1.150000000000e+03 -1.631972357418e-01 0.000000000000e+00 0.000000000000e+00
1.150250000000e+03 -3.299409602590e-01 0.000000000000e+00 0.000000000000e+00
1.150500000000e+03 -4.966702612008e-01 0.000000000000e+00 0.000000000000e+00
1.150750000000e+03 -6.633316251044e-01 0.000000000000e+00 0.000000000000e+00
1.151000000000e+03 -8.283854432821e-01 0.000000000000e+00 0.000000000000e+00
1.151250000000e+03 -9.884640663592e-01 0.000000000000e+00 0.000000000000e+00
1.151500000000e+03 -1.138311593655e+00 0.000000000000e+00 0.000000000000e+00
1.151750000000e+03 -1.271029778026e+00 0.000000000000e+00 0.000000000000e+00
1.152000000000e+03 -1.378612417361e+00 0.000000000000e+00 0.000000000000e+00
1.152250000000e+03 -1.452710286164e+00 0.000000000000e+00 0.000000000000e+00
1.152500000000e+03 -1.485535542348e+00 0.000000000000e+00 0.000000000000e+00
1.152750000000e+03 -1.470793209747e+00 0.000000000000e+00 0.000000000000e+00
1.153000000000e+03 -1.404520808265e+00 0.000000000000e+00 0.000000000000e+00
1.153250000000e+03 -1.285726509777e+00 0.000000000000e+00 0.000000000000e+00
1.153500000000e+03 -1.116740213890e+00 0.000000000000e+00 0.000000000000e+00
1.153750000000e+03 -9.032275196081e-01 0.000000000000e+00 0.000000000000e+00
1.154000000000e+03 -6.538589715748e-01 0.000000000000e+00 0.000000000000e+00
1.154250000000e+03 -3.796704790621e-01 0.000000000000e+00 0.000000000000e+00
1.154500000000e+03 -9.318956236614e-02 0.000000000000e+00 0.000000000000e+00
1.154750000000e+03 1.925691675186e-01 0.000000000000e+00 0.000000000000e+00
1.155000000000e+03 4.651210187969e-01 0.000000000000e+00 0.000000000000e+00
1.155250000000e+03 7.134234121535e-01 0.000000000000e+00 0.000000000000e+00
1.155500000000e+03 9.285825350945e-01 0.000000000000e+00 0.000000000000e+00
1.155750000000e+03 1.104283537210e+00 0.000000000000e+00 0.000000000000e+00
1.156000000000e+03 1.236912138266e+00 0.000000000000e+00 0.000000000000e+00
1.156250000000e+03 1.325377831886e+00 0.000000000000e+00 0.000000000000e+00
1.156500000000e+03 1.370688752881e+00 0.000000000000e+00 0.000000000000e+00
1.156750000000e+03 1.375360157155e+00 0.000000000000e+00 0.000000000000e+00
1.157000000000e+03 1.342757916155e+00 0.000000000000e+00 0.000000000000e+00
1.157250000000e+03 1.276482812931e+00 0.000000000000e+00 0.000000000000e+00
1.157500000000e+03 1.179890263024e+00 0.000000000000e+00 0.000000000000e+00
1.157750000000e+03 1.055815117787e+00 0.000000000000e+00 0.000000000000e+00
1.158000000000e+03 9.065361663088e-01 0.000000000000e+00 0.000000000000e+00
1.158250000000e+03 7.339750078675e-01 0.000000000000e+00 0.000000000000e+00
1.158500000000e+03 5.400849982120e-01 0.000000000000e+00 0.000000000000e+00
1.158750000000e+03 3.273537218280e-01 0.000000000000e+00 0.000000000000e+00
1.159000000000e+03 9.932168804081e-02 0.000000000000e+00 0.000000000000e+00
1.159250000000e+03 -1.389861797332e-01 0.000000000000e+00 0.000000000000e+00
1.159500000000e+03 -3.808101695562e-01 0.000000000000e+00 0.000000000000e+00
1.159750000000e+03 -6.176564849626e-01 0.000000000000e+00 0.000000000000e+00
1.160000000000e+03 -8.395839382828e-01 0.000000000000e+00 0.000000000000e+00
1.160250000000e+03 -1.035770309938e+00 0.000000000000e+00 0.000000000000e+00
1.160500000000e+03 -1.195310473434e+00 0.000000000000e+00 0.000000000000e+00
1.160750000000e+03 -1.308162385444e+00 0.000000000000e+00 0.000000000000e+00
1.161000000000e+03 -1.366131773707e+00 0.000000000000e+00 0.000000000000e+00
1.161250000000e+03 -1.363775485110e+00 0.000000000000e+00 0.000000000000e+00
1.161500000000e+03 -1.299108633268e+00 0.000000000000e+00 0.000000000000e+00
1.161750000000e+03 -1.174021319833e+00 0.000000000000e+00 0.000000000000e+00
1.162000000000e+03 -9.943440584834e-01 0.000000000000e+00 0.000000000000e+00
1.162250000000e+03 -7.695426146652e-01 0.000000000000e+00 0.000000000000e+00
1.162500000000e+03 -5.120671884763e-01 0.000000000000e+00 0.000000000000e+00
1.162750000000e+03 -2.364217993846e-01 0.000000000000e+00 0.000000000000e+00
1.163000000000e+03 4.194801474068e-02 0.000000000000e+00 0.000000000000e+00
1.163250000000e+03 3.078316233259e-01 0.000000000000e+00 0.000000000000e+00
1.163500000000e+03 5.473719513695e-01 0.000000000000e+00 0.000000000000e+00
1.163750000000e+03 7.490154005034e-01 0.000000000000e+00 0.000000000000e+00
1.164000000000e+03 9.042064258222e-01 0.000000000000e+00 0.000000000000e+00
1.164250000000e+03 1.007774168544e+00 0.000000000000e+00 0.000000000000e+00
1.164500000000e+03 1.057997332727e+00 0.000000000000e+00 0.000000000000e+00
1.164750000000e+03 1.056371652131e+00 0.000000000000e+00 0.000000000000e+00
1.165000000000e+03 1.007136714498e+00 0.000000000000e+00 0.000000000000e+00
1.165250000000e+03 9.166415055536e-01 0.000000000000e+00 0.000000000000e+00
1.165500000000e+03 7.926382870279e-01 0.000000000000e+00 0.000000000000e+00
1.165750000000e+03 6.435916994501e-01 0.000000000000e+00 0.000000000000e+00
1.166000000000e+03 4.780755587790e-01 0.000000000000e+00 0.000000000000e+00
1.166250000000e+03 3.043066263485e-01 0.000000000000e+00 0.000000000000e+00
1.166500000000e+03 1.298367604286e-01 0.000000000000e+00 0.000000000000e+00
1.166750000000e+03 -3.860310873124e-02 0.000000000000e+00 0.000000000000e+00
1.167000000000e+03 -1.951374277325e-01 0.000000000000e+00 0.000000000000e+00
1.167250000000e+03 -3.347050559619e-01 0.000000000000e+00 0.000000000000e+00
1.167500000000e+03 -4.529950861570e-01 0.000000000000e+00 0.000000000000e+00
1.167750000000e+03 -5.464073652702e-01 0.000000000000e+00 0.000000000000e+00
1.168000000000e+03 -6.120722927215e-01 0.000000000000e+00 0.000000000000e+00
1.168250000000e+03 -6.479447879156e-01 0.000000000000e+00 0.000000000000e+00
1.168500000000e+03 -6.529649826200e-01 0.000000000000e+00 0.000000000000e+00
1.168750000000e+03 -6.272572758946e-01 0.000000000000e+00 0.000000000000e+00
1.169000000000e+03 -5.723236719461e-01 0.000000000000e+00 0.000000000000e+00
1.169250000000e+03 -4.911796922590e-01 0.000000000000e+00 0.000000000000e+00
1.169500000000e+03 -3.883831462364e-01 0.000000000000e+00 0.000000000000e+00
1.169750000000e+03 -2.699175969636e-01 0.000000000000e+00 0.000000000000e+00
1.170000000000e+03 -1.429118237373e-01 0.000000000000e+00 0.000000000000e+00
1.170250000000e+03 -1.520099033502e-02 0.000000000000e+00 0.000000000000e+00
1.170500000000e+03 1.052392479973e-01 0.000000000000e+00 0.000000000000e+00
1.170750000000e+03 2.109319050132e-01 0.000000000000e+00 0.000000000000e+00
1.171000000000e+03 2.955413939215e-01 0.000000000000e+00 0.000000000000e+00
1.171250000000e+03 3.544436126871e-01 0.000000000000e+00 0.000000000000e+00
1.171500000000e+03 3.851513712566e-01 0.000000000000e+00 0.000000000000e+00
1.171750000000e+03 3.875377947528e-01 0.000000000000e+00 0.000000000000e+00
1.172000000000e+03 3.638235772174e-01 0.000000000000e+00 0.000000000000e+00
1.172250000000e+03 3.183226411106e-01 0.000000000000e+00 0.000000000000e+00
1.172500000000e+03 2.569708937734e-01 0.000000000000e+00 0.000000000000e+00
1.172750000000e+03 1.866901422014e-01 0.000000000000e+00 0.000000000000e+00
1.173000000000e+03 1.146600009310e-01 0.000000000000e+00 0.000000000000e+00
1.173250000000e+03 4.758192725907e-02 0.000000000000e+00 0.000000000000e+00
1.173500000000e+03 -8.980165949636e-03 0.000000000000e+00 0.000000000000e+00
1.173750000000e+03 -5.110887347486e-02 0.000000000000e+00 0.000000000000e+00
1.174000000000e+03 -7.683791100820e-02 0.000000000000e+00 0.000000000000e+00
1.174250000000e+03 -8.622480811205e-02 0.000000000000e+00 0.000000000000e+00
1.174500000000e+03 -8.119318876174e-02 0.000000000000e+00 0.000000000000e+00
1.174750000000e+03 -6.517396484713e-02 0.000000000000e+00 0.000000000000e+00
1.175000000000e+03 -4.259765634889e-02 0.000000000000e+00 0.000000000000e+00
1.175250000000e+03 -1.830517934342e-02 0.000000000000e+00 0.000000000000e+00
1.175500000000e+03 3.049806352204e-03 0.000000000000e+00 0.000000000000e+00
1.175750000000e+03 1.753774146664e-02 0.000000000000e+00 0.000000000000e+00
1.176000000000e+03 2.237224689520e-02 0.000000000000e+00 0.000000000000e+00
1.176250000000e+03 1.617295538026e-02 0.000000000000e+00 0.000000000000e+00
1.176500000000e+03 -9.447193254921e-04 0.000000000000e+00 0.000000000000e+00
1.176750000000e+03 -2.744803798635e-02 0.000000000000e+00 0.000000000000e+00
1.177000000000e+03 -6.061007635931e-02 0.000000000000e+00 0.000000000000e+00
1.177250000000e+03 -9.684048481324e-02 0.000000000000e+00 0.000000000000e+00
1.177500000000e+03 -1.320796750042e-01 0.000000000000e+00 0.000000000000e+00
1.177750000000e+03 -1.622116258431e-01 0.000000000000e+00 0.000000000000e+00
1.178000000000e+03 -1.834554738880e-01 0.000000000000e+00 0.000000000000e+00
1.178250000000e+03 -1.927049103401e-01 0.000000000000e+00 0.000000000000e+00
1.178500000000e+03 -1.877950318776e-01 0.000000000000e+00 0.000000000000e+00
1.178750000000e+03 -1.676865791035e-01 0.000000000000e+00 0.000000000000e+00
1.179000000000e+03 -1.325657426753e-01 0.000000000000e+00 0.000000000000e+00
1.179250000000e+03 -8.386292431000e-02 0.000000000000e+00 0.000000000000e+00
1.179500000000e+03 -2.419586018569e-02 0.000000000000e+00 0.000000000000e+00
1.179750000000e+03 4.275797499305e-02 0.000000000000e+00 0.000000000000e+00
1.180000000000e+03 1.124564561114e-01 0.000000000000e+00 0.000000000000e+00
1.180250000000e+03 1.797534402161e-01 0.000000000000e+00 0.000000000000e+00
1.180500000000e+03 2.392223369094e-01 0.000000000000e+00 0.000000000000e+00
1.180750000000e+03 2.855363577687e-01 0.000000000000e+00 0.000000000000e+00
1.181000000000e+03 3.138922580278e-01 0.000000000000e+00 0.000000000000e+00
1.181250000000e+03 3.204548232902e-01 0.000000000000e+00 0.000000000000e+00
1.181500000000e+03 3.027886987303e-01 0.000000000000e+00 0.000000000000e+00
1.181750000000e+03 2.602346184956e-01 0.000000000000e+00 0.000000000000e+00
1.182000000000e+03 1.941811703356e-01 0.000000000000e+00 0.000000000000e+00
1.182250000000e+03 1.081832365990e-01 0.000000000000e+00 0.000000000000e+00
1.182500000000e+03 7.885812771927e-03 0.000000000000e+00 0.000000000000e+00
1.182750000000e+03 -9.927246492219e-02 0.000000000000e+00 0.000000000000e+00
1.183000000000e+03 -2.045789062456e-01 0.000000000000e+00 0.000000000000e+00
1.183250000000e+03 -2.987645022800e-01 0.000000000000e+00 0.000000000000e+00
1.183500000000e+03 -3.728655923014e-01 0.000000000000e+00 0.000000000000e+00
1.183750000000e+03 -4.191487865276e-01 0.000000000000e+00 0.000000000000e+00
1.184000000000e+03 -4.319992151138e-01 0.000000000000e+00 0.000000000000e+00
1.184250000000e+03 -4.086639871141e-01 0.000000000000e+00 0.000000000000e+00
1.184500000000e+03 -3.497482520776e-01 0.000000000000e+00 0.000000000000e+00
1.184750000000e+03 -2.593813061849e-01 0.000000000000e+00 0.000000000000e+00
1.185000000000e+03 -1.450035225252e-01 0.000000000000e+00 0.000000000000e+00
1.185250000000e+03 -1.676815551622e-02 0.000000000000e+00 0.000000000000e+00
1.185500000000e+03 1.133998649357e-01 0.000000000000e+00 0.000000000000e+00
1.185750000000e+03 2.329994674974e-01 0.000000000000e+00 0.000000000000e+00
1.186000000000e+03 3.302761529483e-01 0.000000000000e+00 0.000000000000e+00
1.186250000000e+03 3.955203189498e-01 0.000000000000e+00 0.000000000000e+00
1.186500000000e+03 4.221836234012e-01 0.000000000000e+00 0.000000000000e+00
1.186750000000e+03 4.076702633745e-01 0.000000000000e+00 0.000000000000e+00
1.187000000000e+03 3.536942131638e-01 0.000000000000e+00 0.000000000000e+00
1.187250000000e+03 2.661437756124e-01 0.000000000000e+00 0.000000000000e+00
1.187500000000e+03 1.544552052062e-01 0.000000000000e+00 0.000000000000e+00
1.187750000000e+03 3.055987530135e-02 0.000000000000e+00 0.000000000000e+00
1.188000000000e+03 -9.247399551241e-02 0.000000000000e+00 0.000000000000e+00
1.188250000000e+03 -2.019416596870e-01 0.000000000000e+00 0.000000000000e+00
1.188500000000e+03 -2.869589021597e-01 0.000000000000e+00 0.000000000000e+00
1.188750000000e+03 -3.396928177116e-01 0.000000000000e+00 0.000000000000e+00
1.189000000000e+03 -3.562101221715e-01 0.000000000000e+00 0.000000000000e+00
1.189250000000e+03 -3.368352041351e-01 0.000000000000e+00 0.000000000000e+00
1.189500000000e+03 -2.859738880853e-01 0.000000000000e+00 0.000000000000e+00
1.189750000000e+03 -2.114295127091e-01 0.000000000000e+00 0.000000000000e+00
1.190000000000e+03 -1.233057374102e-01 0.000000000000e+00 0.000000000000e+00
1.190250000000e+03 -3.264596113082e-02 0.000000000000e+00 0.000000000000e+00
1.190500000000e+03 5.000558869292e-02 0.000000000000e+00 0.000000000000e+00
1.190750000000e+03 1.159263796021e-01 0.000000000000e+00 0.000000000000e+00
1.191000000000e+03 1.592445040722e-01 0.000000000000e+00 0.000000000000e+00
1.191250000000e+03 1.775392741143e-01 0.000000000000e+00 0.000000000000e+00
1.191500000000e+03 1.719403066303e-01 0.000000000000e+00 0.000000000000e+00
1.191750000000e+03 1.467239024562e-01 0.000000000000e+00 0.000000000000e+00
1.192000000000e+03 1.084775861813e-01 0.000000000000e+00 0.000000000000e+00
1.192250000000e+03 6.496536173509e-02 0.000000000000e+00 0.000000000000e+00
1.192500000000e+03 2.386847983134e-02 0.000000000000e+00 0.000000000000e+00
1.192750000000e+03 -8.407011238493e-03 0.000000000000e+00 0.000000000000e+00
1.193000000000e+03 -2.767654105741e-02 0.000000000000e+00 0.000000000000e+00
1.193250000000e+03 -3.253638764892e-02 0.000000000000e+00 0.000000000000e+00
1.193500000000e+03 -2.445527299905e-02 0.000000000000e+00 0.000000000000e+00
1.193750000000e+03 -7.389570853144e-03 0.000000000000e+00 0.000000000000e+00
1.194000000000e+03 1.301260117097e-02 0.000000000000e+00 0.000000000000e+00
1.194250000000e+03 3.048877413604e-02 0.000000000000e+00 0.000000000000e+00
1.194500000000e+03 3.934641203799e-02 0.000000000000e+00 0.000000000000e+00
1.194750000000e+03 3.556101666551e-02 0.000000000000e+00 0.000000000000e+00
1.195000000000e+03 1.760617822943e-02 0.000000000000e+00 0.000000000000e+00
1.195250000000e+03 -1.312668481372e-02 0.000000000000e+00 0.000000000000e+00
1.195500000000e+03 -5.239869738068e-02 0.000000000000e+00 0.000000000000e+00
1.195750000000e+03 -9.368766981379e-02 0.000000000000e+00 0.000000000000e+00
1.196000000000e+03 -1.291712465075e-01 0.000000000000e+00 0.000000000000e+00
1.196250000000e+03 -1.509855715010e-01 0.000000000000e+00 0.000000000000e+00
1.196500000000e+03 -1.525677077601e-01 0.000000000000e+00 0.000000000000e+00
1.196750000000e+03 -1.298701090951e-01 0.000000000000e+00 0.000000000000e+00
1.197000000000e+03 -8.224760597898e-02 0.000000000000e+00 0.000000000000e+00
1.197250000000e+03 -1.286061948659e-02 0.000000000000e+00 0.000000000000e+00
1.197500000000e+03 7.149307236691e-02 0.000000000000e+00 0.000000000000e+00
1.197750000000e+03 1.611214227495e-01 0.000000000000e+00 0.000000000000e+00
1.198000000000e+03 2.446718322899e-01 0.000000000000e+00 0.000000000000e+00
1.198250000000e+03 3.106933755277e-01 0.000000000000e+00 0.000000000000e+00
1.198500000000e+03 3.493092444030e-01 0.000000000000e+00 0.000000000000e+00
1.198750000000e+03 3.537556886706e-01 0.000000000000e+00 0.000000000000e+00
1.199000000000e+03 3.215537322014e-01 0.000000000000e+00 0.000000000000e+00
1.199250000000e+03 2.551249022824e-01 0.000000000000e+00 0.000000000000e+00
1.199500000000e+03 1.617364714686e-01 0.000000000000e+00 0.000000000000e+00
1.199750000000e+03 5.275516042103e-02 0.000000000000e+00 0.000000000000e+00
1.200000000000e+03 -5.771229714357e-02 0.000000000000e+00 0.000000000000e+00
1.200250000000e+03 -1.546222405239e-01 0.000000000000e+00 0.000000000000e+00
1.200500000000e+03 -2.240020869430e-01 0.000000000000e+00 0.000000000000e+00
1.200750000000e+03 -2.548877039172e-01 0.000000000000e+00 0.000000000000e+00
1.201000000000e+03 -2.409163017314e-01 0.000000000000e+00 0.000000000000e+00
1.201250000000e+03 -1.813418640702e-01 0.000000000000e+00 0.000000000000e+00
1.201500000000e+03 -8.131515243129e-02 0.000000000000e+00 0.000000000000e+00
1.201750000000e+03 4.863053497777e-02 0.000000000000e+00 0.000000000000e+00
1.202000000000e+03 1.938370663592e-01 0.000000000000e+00 0.000000000000e+00
1.202250000000e+03 3.373671940071e-01 0.000000000000e+00 0.000000000000e+00
1.202500000000e+03 4.621980444833e-01 0.000000000000e+00 0.000000000000e+00
1.202750000000e+03 5.534695265620e-01 0.000000000000e+00 0.000000000000e+00
1.203000000000e+03 6.004822686228e-01 0.000000000000e+00 0.000000000000e+00
1.203250000000e+03 5.981695444402e-01 0.000000000000e+00 0.000000000000e+00
1.203500000000e+03 5.478361951092e-01 0.000000000000e+00 0.000000000000e+00
1.203750000000e+03 4.570556145330e-01 0.000000000000e+00 0.000000000000e+00
1.204000000000e+03 3.387299980332e-01 0.000000000000e+00 0.000000000000e+00
1.204250000000e+03 2.094334515830e-01 0.000000000000e+00 0.000000000000e+00
1.204500000000e+03 8.725627645036e-02 0.000000000000e+00 0.000000000000e+00
1.204750000000e+03 -1.056204750499e-02 0.000000000000e+00 0.000000000000e+00
1.205000000000e+03 -6.989370293272e-02 0.000000000000e+00 0.000000000000e+00
1.205250000000e+03 -8.157330067502e-02 0.000000000000e+00 0.000000000000e+00
1.205500000000e+03 -4.258997261968e-02 0.000000000000e+00 0.000000000000e+00
1.205750000000e+03 4.353841376795e-02 0.000000000000e+00 0.000000000000e+00
1.206000000000e+03 1.672570309850e-01 0.000000000000e+00 0.000000000000e+00
1.206250000000e+03 3.142625633325e-01 0.000000000000e+00 0.000000000000e+00
1.206500000000e+03 4.674115867374e-01 0.000000000000e+00 0.000000000000e+00
1.206750000000e+03 6.089892610033e-01 0.000000000000e+00 0.000000000000e+00
1.207000000000e+03 7.230318853795e-01 0.000000000000e+00 0.000000000000e+00
1.207250000000e+03 7.973921686948e-01 0.000000000000e+00 0.000000000000e+00
1.207500000000e+03 8.252738229875e-01 0.000000000000e+00 0.000000000000e+00
1.207750000000e+03 8.060367178568e-01 0.000000000000e+00 0.000000000000e+00
1.208000000000e+03 7.451746908773e-01 0.000000000000e+00 0.000000000000e+00
1.208250000000e+03 6.534810411807e-01 0.000000000000e+00 0.000000000000e+00
1.208500000000e+03 5.455260830287e-01 0.000000000000e+00 0.000000000000e+00
1.208750000000e+03 4.376619507093e-01 0.000000000000e+00 0.000000000000e+00
1.209000000000e+03 3.458299491292e-01 0.000000000000e+00 0.000000000000e+00
1.209250000000e+03 2.834673917896e-01 0.000000000000e+00 0.000000000000e+00
1.209500000000e+03 2.597917553881e-01 0.000000000000e+00 0.000000000000e+00
1.209750000000e+03 2.786834733052e-01 0.000000000000e+00 0.000000000000e+00
1.210000000000e+03 3.383032537846e-01 0.000000000000e+00 0.000000000000e+00
1.210250000000e+03 4.314777342056e-01 0.000000000000e+00 0.000000000000e+00
1.210500000000e+03 5.467829037920e-01 0.000000000000e+00 0.000000000000e+00
1.210750000000e+03 6.701623841675e-01 0.000000000000e+00 0.000000000000e+00
1.211000000000e+03 7.868497064409e-01 0.000000000000e+00 0.000000000000e+00
1.211250000000e+03 8.833288660567e-01 0.000000000000e+00 0.000000000000e+00
1.211500000000e+03 9.490695978679e-01 0.000000000000e+00 0.000000000000e+00
1.211750000000e+03 9.778117174678e-01 0.000000000000e+00 0.000000000000e+00
1.212000000000e+03 9.682403540371e-01 0.000000000000e+00 0.000000000000e+00
1.212250000000e+03 9.239808840964e-01 0.000000000000e+00 0.000000000000e+00
1.212500000000e+03 8.529363945632e-01 0.000000000000e+00 0.000000000000e+00
1.212750000000e+03 7.660784858037e-01 0.000000000000e+00 0.000000000000e+00
1.213000000000e+03 6.758723273798e-01 0.000000000000e+00 0.000000000000e+00
1.213250000000e+03 5.945600892350e-01 0.000000000000e+00 0.000000000000e+00
1.213500000000e+03 5.325381688377e-01 0.000000000000e+00 0.000000000000e+00
1.213750000000e+03 4.970425577234e-01 0.000000000000e+00 0.000000000000e+00
1.214000000000e+03 4.913072465929e-01 0.000000000000e+00 0.000000000000e+00
1.214250000000e+03 5.142905270542e-01 0.000000000000e+00 0.000000000000e+00
1.214500000000e+03 5.609837360397e-01 0.000000000000e+00 0.000000000000e+00
1.214750000000e+03 6.232377662719e-01 0.000000000000e+00 0.000000000000e+00
1.215000000000e+03 6.909753180391e-01 0.000000000000e+00 0.000000000000e+00
1.215250000000e+03 7.536101335769e-01 0.000000000000e+00 0.000000000000e+00
1.215500000000e+03 8.014738996949e-01 0.000000000000e+00 0.000000000000e+00
1.215750000000e+03 8.270588711890e-01 0.000000000000e+00 0.000000000000e+00
1.216000000000e+03 8.259173936997e-01 0.000000000000e+00 0.000000000000e+00
1.216250000000e+03 7.971127781426e-01 0.000000000000e+00 0.000000000000e+00
1.216500000000e+03 7.431812586776e-01 0.000000000000e+00 0.000000000000e+00
1.216750000000e+03 6.696326143541e-01 0.000000000000e+00 0.000000000000e+00
1.217000000000e+03 5.840780753085e-01 0.000000000000e+00 0.000000000000e+00
1.217250000000e+03 4.951203453923e-01 0.000000000000e+00 0.000000000000e+00
1.217500000000e+03 4.111663314097e-01 0.000000000000e+00 0.000000000000e+00
1.217750000000e+03 3.393259167728e-01 0.000000000000e+00 0.000000000000e+00
1.218000000000e+03 2.845405712650e-01 0.000000000000e+00 0.000000000000e+00
1.218250000000e+03 2.490474868382e-01 0.000000000000e+00 0.000000000000e+00
1.218500000000e+03 2.322343711042e-01 0.000000000000e+00 0.000000000000e+00
1.218750000000e+03 2.308845205738e-01 0.000000000000e+00 0.000000000000e+00
1.219000000000e+03 2.397591434613e-01 0.000000000000e+00 0.000000000000e+00
1.219250000000e+03 2.524211299533e-01 0.000000000000e+00 0.000000000000e+00
1.219500000000e+03 2.621768880107e-01 0.000000000000e+00 0.000000000000e+00
1.219750000000e+03 2.630034343913e-01 0.000000000000e+00 0.000000000000e+00
1.220000000000e+03 2.503369774980e-01 0.000000000000e+00 0.000000000000e+00
1.220250000000e+03 2.216245348566e-01 0.000000000000e+00 0.000000000000e+00
1.220500000000e+03 1.765773781718e-01 0.000000000000e+00 0.000000000000e+00
1.220750000000e+03 1.171085841754e-01 0.000000000000e+00 0.000000000000e+00
1.221000000000e+03 4.698044627065e-02 0.000000000000e+00 0.000000000000e+00
1.221250000000e+03 -2.877492382941e-02 0.000000000000e+00 0.000000000000e+00
1.221500000000e+03 -1.045715620454e-01 0.000000000000e+00 0.000000000000e+00
1.221750000000e+03 -1.750187281472e-01 0.000000000000e+00 0.000000000000e+00
1.222000000000e+03 -2.356011195251e-01 0.000000000000e+00 0.000000000000e+00
1.222250000000e+03 -2.832033810726e-01 0.000000000000e+00 0.000000000000e+00
1.222500000000e+03 -3.164180055616e-01 0.000000000000e+00 0.000000000000e+00
1.222750000000e+03 -3.356083213447e-01 0.000000000000e+00 0.000000000000e+00
1.223000000000e+03 -3.427327402266e-01 0.000000000000e+00 0.000000000000e+00
1.223250000000e+03 -3.409680305909e-01 0.000000000000e+00 0.000000000000e+00
1.223500000000e+03 -3.341940111019e-01 0.000000000000e+00 0.000000000000e+00
1.223750000000e+03 -3.264168399880e-01 0.000000000000e+00 0.000000000000e+00
1.224000000000e+03 -3.212116220050e-01 0.000000000000e+00 0.000000000000e+00
1.224250000000e+03 -3.212575860174e-01 0.000000000000e+00 0.000000000000e+00
1.224500000000e+03 -3.280222848664e-01 0.000000000000e+00 0.000000000000e+00
1.224750000000e+03 -3.416279667627e-01 0.000000000000e+00 0.000000000000e+00
1.225000000000e+03 -3.609069866245e-01 0.000000000000e+00 0.000000000000e+00
1.225250000000e+03 -3.836275628009e-01 0.000000000000e+00 0.000000000000e+00
1.225500000000e+03 -4.068497018136e-01 0.000000000000e+00 0.000000000000e+00
1.225750000000e+03 -4.273563112124e-01 0.000000000000e+00 0.000000000000e+00
1.226000000000e+03 -4.420979390100e-01 0.000000000000e+00 0.000000000000e+00
1.226250000000e+03 -4.485915636859e-01 0.000000000000e+00 0.000000000000e+00
1.226500000000e+03 -4.452235972384e-01 0.000000000000e+00 0.000000000000e+00
1.226750000000e+03 -4.314229670924e-01 0.000000000000e+00 0.000000000000e+00
1.227000000000e+03 -4.076893519890e-01 0.000000000000e+00 0.000000000000e+00
1.227250000000e+03 -3.754816038931e-01 0.000000000000e+00 0.000000000000e+00
1.227500000000e+03 -3.369894192357e-01 0.000000000000e+00 0.000000000000e+00
1.227750000000e+03 -2.948251868428e-01 0.000000000000e+00 0.000000000000e+00
1.228000000000e+03 -2.516810914659e-01 0.000000000000e+00 0.000000000000e+00
1.228250000000e+03 -2.099982966257e-01 0.000000000000e+00 0.000000000000e+00
1.228500000000e+03 -1.716905569270e-01 0.000000000000e+00 0.000000000000e+00
1.228750000000e+03 -1.379549034977e-01 0.000000000000e+00 0.000000000000e+00
1.229000000000e+03 -1.091887056962e-01 0.000000000000e+00 0.000000000000e+00
1.229250000000e+03 -8.501740039034e-02 0.000000000000e+00 0.000000000000e+00
1.229500000000e+03 -6.442254456115e-02 0.000000000000e+00 0.000000000000e+00
1.229750000000e+03 -4.594745072279e-02 0.000000000000e+00 0.000000000000e+00
1.230000000000e+03 -2.794895977066e-02 0.000000000000e+00 0.000000000000e+00
1.230250000000e+03 -8.859776218290e-03 0.000000000000e+00 0.000000000000e+00
1.230500000000e+03 1.257352162849e-02 0.000000000000e+00 0.000000000000e+00
1.230750000000e+03 3.710656579682e-02 0.000000000000e+00 0.000000000000e+00
1.231000000000e+03 6.488852109894e-02 0.000000000000e+00 0.000000000000e+00
1.231250000000e+03 9.543896575094e-02 0.000000000000e+00 0.000000000000e+00
1.231500000000e+03 1.277091293439e-01 0.000000000000e+00 0.000000000000e+00
1.231750000000e+03 1.602155665064e-01 0.000000000000e+00 0.000000000000e+00
1.232000000000e+03 1.912257276368e-01 0.000000000000e+00 0.000000000000e+00
1.232250000000e+03 2.189693374877e-01 0.000000000000e+00 0.000000000000e+00
1.232500000000e+03 2.418475317520e-01 0.000000000000e+00 0.000000000000e+00
1.232750000000e+03 2.586133786941e-01 0.000000000000e+00 0.000000000000e+00
1.233000000000e+03 2.685023220182e-01 0.000000000000e+00 0.000000000000e+00
1.233250000000e+03 2.712984409587e-01 0.000000000000e+00 0.000000000000e+00
1.233500000000e+03 2.673311930935e-01 0.000000000000e+00 0.000000000000e+00
1.233750000000e+03 2.574063253777e-01 0.000000000000e+00 0.000000000000e+00
1.234000000000e+03 2.426827785513e-01 0.000000000000e+00 0.000000000000e+00
1.234250000000e+03 2.245137020097e-01 0.000000000000e+00 0.000000000000e+00
1.234500000000e+03 2.042734446670e-01 0.000000000000e+00 0.000000000000e+00
1.234750000000e+03 1.831932385686e-01 0.000000000000e+00 0.000000000000e+00
1.235000000000e+03 1.622262609112e-01 0.000000000000e+00 0.000000000000e+00
1.235250000000e+03 1.419582122088e-01 0.000000000000e+00 0.000000000000e+00
1.235500000000e+03 1.225731413023e-01 0.000000000000e+00 0.000000000000e+00
1.235750000000e+03 1.038768414675e-01 0.000000000000e+00 0.000000000000e+00
1.236000000000e+03 8.537268735465e-02 0.000000000000e+00 0.000000000000e+00
1.236250000000e+03 6.637820566490e-02 0.000000000000e+00 0.000000000000e+00
1.236500000000e+03 4.616576329588e-02 0.000000000000e+00 0.000000000000e+00
1.236750000000e+03 2.410807829940e-02 0.000000000000e+00 0.000000000000e+00
1.237000000000e+03 -1.909140059732e-04 0.000000000000e+00 0.000000000000e+00
1.237250000000e+03 -2.679701507722e-02 0.000000000000e+00 0.000000000000e+00
1.237500000000e+03 -5.539129775389e-02 0.000000000000e+00 0.000000000000e+00
1.237750000000e+03 -8.526704218401e-02 0.000000000000e+00 0.000000000000e+00
1.238000000000e+03 -1.153782046312e-01 0.000000000000e+00 0.000000000000e+00
1.238250000000e+03 -1.444329667632e-01 0.000000000000e+00 0.000000000000e+00
1.238500000000e+03 -1.710202622311e-01 0.000000000000e+00 0.000000000000e+00
1.238750000000e+03 -1.937531587382e-01 0.000000000000e+00 0.000000000000e+00
1.239000000000e+03 -2.114110719469e-01 0.000000000000e+00 0.000000000000e+00
1.239250000000e+03 -2.230632140794e-01 0.000000000000e+00 0.000000000000e+00
1.239500000000e+03 -2.281583491359e-01 0.000000000000e+00 0.000000000000e+00
1.239750000000e+03 -2.265704679189e-01 0.000000000000e+00 0.000000000000e+00
1.240000000000e+03 -2.185958031341e-01 0.000000000000e+00 0.000000000000e+00
1.240250000000e+03 -2.049029137717e-01 0.000000000000e+00 0.000000000000e+00
1.240500000000e+03 -1.864435556712e-01 0.000000000000e+00 0.000000000000e+00
1.240750000000e+03 -1.643369456687e-01 0.000000000000e+00 0.000000000000e+00
1.241000000000e+03 -1.397431915011e-01 0.000000000000e+00 0.000000000000e+00
1.241250000000e+03 -1.137426992031e-01 0.000000000000e+00 0.000000000000e+00
1.241500000000e+03 -8.723716556912e-02 0.000000000000e+00 0.000000000000e+00
1.241750000000e+03 -6.088449333242e-02 0.000000000000e+00 0.000000000000e+00
1.242000000000e+03 -3.507508189840e-02 0.000000000000e+00 0.000000000000e+00
1.242250000000e+03 -9.951111006025e-03 0.000000000000e+00 0.000000000000e+00
1.242500000000e+03 1.453556209235e-02 0.000000000000e+00 0.000000000000e+00
1.242750000000e+03 3.853662017130e-02 0.000000000000e+00 0.000000000000e+00
1.243000000000e+03 6.220532660203e-02 0.000000000000e+00 0.000000000000e+00
1.243250000000e+03 8.559517314968e-02 0.000000000000e+00 0.000000000000e+00
1.243500000000e+03 1.085748132443e-01 0.000000000000e+00 0.000000000000e+00
1.243750000000e+03 1.307726891095e-01 0.000000000000e+00 0.000000000000e+00
1.244000000000e+03 1.515606387997e-01 0.000000000000e+00 0.000000000000e+00
1.244250000000e+03 1.700803573350e-01 0.000000000000e+00 0.000000000000e+00
1.244500000000e+03 1.853106228333e-01 0.000000000000e+00 0.000000000000e+00
1.244750000000e+03 1.961674965156e-01 0.000000000000e+00 0.000000000000e+00
1.245000000000e+03 2.016250411376e-01 0.000000000000e+00 0.000000000000e+00
1.245250000000e+03 2.008411097088e-01 0.000000000000e+00 0.000000000000e+00
1.245500000000e+03 1.932718401499e-01 0.000000000000e+00 0.000000000000e+00
1.245750000000e+03 1.787597723306e-01 0.000000000000e+00 0.000000000000e+00
1.246000000000e+03 1.575838020178e-01 0.000000000000e+00 0.000000000000e+00
1.246250000000e+03 1.304640472817e-01 0.000000000000e+00 0.000000000000e+00
1.246500000000e+03 9.852046134012e-02 0.000000000000e+00 0.000000000000e+00
1.246750000000e+03 6.318989773152e-02 0.000000000000e+00 0.000000000000e+00
1.247000000000e+03 2.611152553743e-02 0.000000000000e+00 0.000000000000e+00
1.247250000000e+03 -1.100568927354e-02 0.000000000000e+00 0.000000000000e+00
1.247500000000e+03 -4.651777338558e-02 0.000000000000e+00 0.000000000000e+00
1.247750000000e+03 -7.896730309803e-02 0.000000000000e+00 0.000000000000e+00
1.248000000000e+03 -1.071784330494e-01 0.000000000000e+00 0.000000000000e+00
1.248250000000e+03 -1.303160167285e-01 0.000000000000e+00 0.000000000000e+00
1.248500000000e+03 -1.479044903645e-01 0.000000000000e+00 0.000000000000e+00
1.248750000000e+03 -1.598076583385e-01 0.000000000000e+00 0.000000000000e+00
1.249000000000e+03 -1.661756330000e-01 0.000000000000e+00 0.000000000000e+00
1.249250000000e+03 -1.673692405101e-01 0.000000000000e+00 0.000000000000e+00
1.249500000000e+03 -1.638746640242e-01 0.000000000000e+00 0.000000000000e+00
1.249750000000e+03 -1.562216489363e-01 0.000000000000e+00 0.000000000000e+00
1.250000000000e+03 -1.449172109286e-01 0.000000000000e+00 0.000000000000e+00
1.250250000000e+03 -1.304037118150e-01 0.000000000000e+00 0.000000000000e+00
1.250500000000e+03 -1.130458840295e-01 0.000000000000e+00 0.000000000000e+00
1.250750000000e+03 -9.314654086943e-02 0.000000000000e+00 0.000000000000e+00
1.251000000000e+03 -7.098602521846e-02 0.000000000000e+00 0.000000000000e+00
1.251250000000e+03 -4.687660949409e-02 0.000000000000e+00 0.000000000000e+00
1.251500000000e+03 -2.122061720676e-02 0.000000000000e+00 0.000000000000e+00
1.251750000000e+03 5.439664620750e-03 0.000000000000e+00 0.000000000000e+00
1.252000000000e+03 3.239108554597e-02 0.000000000000e+00 0.000000000000e+00
1.252250000000e+03 5.874577005866e-02 0.000000000000e+00 0.000000000000e+00
1.252500000000e+03 8.346830691278e-02 0.000000000000e+00 0.000000000000e+00
1.252750000000e+03 1.054333425716e-01 0.000000000000e+00 0.000000000000e+00
1.253000000000e+03 1.235083018996e-01 0.000000000000e+00 0.000000000000e+00
1.253250000000e+03 1.366520243396e-01 0.000000000000e+00 0.000000000000e+00
1.253500000000e+03 1.440174239442e-01 0.000000000000e+00 0.000000000000e+00
1.253750000000e+03 1.450452327864e-01 0.000000000000e+00 0.000000000000e+00
1.254000000000e+03 1.395366108171e-01 0.000000000000e+00 0.000000000000e+00
1.254250000000e+03 1.276947916080e-01 0.000000000000e+00 0.000000000000e+00
1.254500000000e+03 1.101296420207e-01 0.000000000000e+00 0.000000000000e+00
1.254750000000e+03 8.782352545804e-02 0.000000000000e+00 0.000000000000e+00
1.255000000000e+03 6.206155203646e-02 0.000000000000e+00 0.000000000000e+00
1.255250000000e+03 3.433354164691e-02 0.000000000000e+00 0.000000000000e+00
1.255500000000e+03 6.218261469382e-03 0.000000000000e+00 0.000000000000e+00
1.255750000000e+03 -2.073767483109e-02 0.000000000000e+00 0.000000000000e+00
1.256000000000e+03 -4.513364091652e-02 0.000000000000e+00 0.000000000000e+00
1.256250000000e+03 -6.581031980860e-02 0.000000000000e+00 0.000000000000e+00
1.256500000000e+03 -8.191796449948e-02 0.000000000000e+00 0.000000000000e+00
1.256750000000e+03 -9.295266025482e-02 0.000000000000e+00 0.000000000000e+00
1.257000000000e+03 -9.875965741270e-02 0.000000000000e+00 0.000000000000e+00
1.257250000000e+03 -9.950668825612e-02 0.000000000000e+00 0.000000000000e+00
1.257500000000e+03 -9.563336217412e-02 0.000000000000e+00 0.000000000000e+00
1.257750000000e+03 -8.778486662134e-02 0.000000000000e+00 0.000000000000e+00
1.258000000000e+03 -7.673907334050e-02 0.000000000000e+00 0.000000000000e+00
1.258250000000e+03 -6.333573761632e-02 0.000000000000e+00 0.000000000000e+00
1.258500000000e+03 -4.841494579255e-02 0.000000000000e+00 0.000000000000e+00
1.258750000000e+03 -3.276962728325e-02 0.000000000000e+00 0.000000000000e+00
1.259000000000e+03 -1.711421326092e-02 0.000000000000e+00 0.000000000000e+00
1.259250000000e+03 -2.068837012926e-03 0.000000000000e+00 0.000000000000e+00
1.259500000000e+03 1.184376509159e-02 0.000000000000e+00 0.000000000000e+00
1.259750000000e+03 2.419297067767e-02 0.000000000000e+00 0.000000000000e+00
1.260000000000e+03 3.463147586467e-02 0.000000000000e+00 0.000000000000e+00
1.260250000000e+03 4.288746971664e-02 0.000000000000e+00 0.000000000000e+00
1.260500000000e+03 4.876107738666e-02 0.000000000000e+00 0.000000000000e+00
1.260750000000e+03 5.212665247906e-02 0.000000000000e+00 0.000000000000e+00
1.261000000000e+03 5.294058348128e-02 0.000000000000e+00 0.000000000000e+00
1.261250000000e+03 5.125252029783e-02 0.000000000000e+00 0.000000000000e+00
1.261500000000e+03 4.721663879293e-02 0.000000000000e+00 0.000000000000e+00
1.261750000000e+03 4.109896782337e-02 0.000000000000e+00 0.000000000000e+00
1.262000000000e+03 3.327700517823e-02 0.000000000000e+00 0.000000000000e+00
1.262250000000e+03 2.422881053660e-02 0.000000000000e+00 0.000000000000e+00
1.262500000000e+03 1.451032224819e-02 0.000000000000e+00 0.000000000000e+00
1.262750000000e+03 4.721539553692e-03 0.000000000000e+00 0.000000000000e+00
1.263000000000e+03 -4.535872324579e-03 0.000000000000e+00 0.000000000000e+00
1.263250000000e+03 -1.270537789882e-02 0.000000000000e+00 0.000000000000e+00
1.263500000000e+03 -1.932153963307e-02 0.000000000000e+00 0.000000000000e+00
1.263750000000e+03 -2.404962522306e-02 0.000000000000e+00 0.000000000000e+00
1.264000000000e+03 -2.671382496822e-02 0.000000000000e+00 0.000000000000e+00
1.264250000000e+03 -2.731030160416e-02 0.000000000000e+00 0.000000000000e+00
1.264500000000e+03 -2.600311631831e-02 0.000000000000e+00 0.000000000000e+00
1.264750000000e+03 -2.310320382990e-02 0.000000000000e+00 0.000000000000e+00
1.265000000000e+03 -1.903270007594e-02 0.000000000000e+00 0.000000000000e+00
1.265250000000e+03 -1.427875488440e-02 0.000000000000e+00 0.000000000000e+00
1.265500000000e+03 -9.342234157677e-03 0.000000000000e+00 0.000000000000e+00
1.265750000000e+03 -4.687262010461e-03 0.000000000000e+00 0.000000000000e+00
1.266000000000e+03 -6.973118004647e-04 0.000000000000e+00 0.000000000000e+00
1.266250000000e+03 2.357420915654e-03 0.000000000000e+00 0.000000000000e+00
1.266500000000e+03 4.338184974025e-03 0.000000000000e+00 0.000000000000e+00
1.266750000000e+03 5.240102227958e-03 0.000000000000e+00 0.000000000000e+00
1.267000000000e+03 5.179556733205e-03 0.000000000000e+00 0.000000000000e+00
1.267250000000e+03 4.369024526225e-03 0.000000000000e+00 0.000000000000e+00
1.267500000000e+03 3.083182503439e-03 0.000000000000e+00 0.000000000000e+00
1.267750000000e+03 1.620914111127e-03 0.000000000000e+00 0.000000000000e+00
1.268000000000e+03 2.679642111793e-04 0.000000000000e+00 0.000000000000e+00
1.268250000000e+03 -7.354846767317e-04 0.000000000000e+00 0.000000000000e+00
1.268500000000e+03 -1.219023375873e-03 0.000000000000e+00 0.000000000000e+00
1.268750000000e+03 -1.096028514625e-03 0.000000000000e+00 0.000000000000e+00
1.269000000000e+03 -3.669141341646e-04 0.000000000000e+00 0.000000000000e+00
1.269250000000e+03 8.876031439119e-04 0.000000000000e+00 0.000000000000e+00
1.269500000000e+03 2.521372680355e-03 0.000000000000e+00 0.000000000000e+00
1.269750000000e+03 4.343255210418e-03 0.000000000000e+00 0.000000000000e+00
1.270000000000e+03 6.140305283953e-03 0.000000000000e+00 0.000000000000e+00
1.270250000000e+03 7.700967728081e-03 0.000000000000e+00 0.000000000000e+00
1.270500000000e+03 8.836001788439e-03 0.000000000000e+00 0.000000000000e+00
1.270750000000e+03 9.395484987557e-03 0.000000000000e+00 0.000000000000e+00
1.271000000000e+03 9.280956378325e-03 0.000000000000e+00 0.000000000000e+00
1.271250000000e+03 8.452413655659e-03 0.000000000000e+00 0.000000000000e+00
1.271500000000e+03 6.930389237223e-03 0.000000000000e+00 0.000000000000e+00
1.271750000000e+03 4.793649532667e-03 0.000000000000e+00 0.000000000000e+00
1.272000000000e+03 2.173189380437e-03 0.000000000000e+00 0.000000000000e+00
1.272250000000e+03 -7.568279461372e-04 0.000000000000e+00 0.000000000000e+00
1.272500000000e+03 -3.790635500314e-03 0.000000000000e+00 0.000000000000e+00
1.272750000000e+03 -6.704482650820e-03 0.000000000000e+00 0.000000000000e+00
1.273000000000e+03 -9.271890552842e-03 0.000000000000e+00 0.000000000000e+00
1.273250000000e+03 -1.128004002624e-02 0.000000000000e+00 0.000000000000e+00
1.273500000000e+03 -1.254658716073e-02 0.000000000000e+00 0.000000000000e+00
1.273750000000e+03 -1.293591707518e-02 0.000000000000e+00 0.000000000000e+00
1.274000000000e+03 -1.237354693354e-02 0.000000000000e+00 0.000000000000e+00
1.274250000000e+03 -1.085716439181e-02 0.000000000000e+00 0.000000000000e+00
1.274500000000e+03 -8.462726996786e-03 0.000000000000e+00 0.000000000000e+00
1.274750000000e+03 -5.344222273085e-03 0.000000000000e+00 0.000000000000e+00
1.275000000000e+03 -1.726130812590e-03 0.000000000000e+00 0.000000000000e+00
1.275250000000e+03 2.111669695833e-03 0.000000000000e+00 0.000000000000e+00
1.275500000000e+03 5.855940071512e-03 0.000000000000e+00 0.000000000000e+00
1.275750000000e+03 9.187480514402e-03 0.000000000000e+00 0.000000000000e+00
1.276000000000e+03 1.181143596283e-02 0.000000000000e+00 0.000000000000e+00
1.276250000000e+03 1.348737651581e-02 0.000000000000e+00 0.000000000000e+00
1.276500000000e+03 1.405570379504e-02 0.000000000000e+00 0.000000000000e+00
1.276750000000e+03 1.345705234551e-02 0.000000000000e+00 0.000000000000e+00
1.277000000000e+03 1.174193961227e-02 0.000000000000e+00 0.000000000000e+00
1.277250000000e+03 9.068926741846e-03 0.000000000000e+00 0.000000000000e+00
1.277500000000e+03 5.690874830955e-03 0.000000000000e+00 0.000000000000e+00
1.277750000000e+03 1.930350937484e-03 0.000000000000e+00 0.000000000000e+00
1.278000000000e+03 -1.853344239814e-03 0.000000000000e+00 0.000000000000e+00
1.278250000000e+03 -5.301892998806e-03 0.000000000000e+00 0.000000000000e+00
1.278500000000e+03 -8.096057232234e-03 0.000000000000e+00 0.000000000000e+00
1.278750000000e+03 -9.989613128204e-03 0.000000000000e+00 0.000000000000e+00
1.279000000000e+03 -1.083500278148e-02 0.000000000000e+00 0.000000000000e+00
1.279250000000e+03 -1.059756045984e-02 0.000000000000e+00 0.000000000000e+00
1.279500000000e+03 -9.356586716611e-03 0.000000000000e+00 0.000000000000e+00
1.279750000000e+03 -7.293207904355e-03 0.000000000000e+00 0.000000000000e+00
1.280000000000e+03 -4.666644926527e-03 0.000000000000e+00 0.000000000000e+00
1.280250000000e+03 -1.781989787124e-03 0.000000000000e+00 0.000000000000e+00
1.280500000000e+03 1.046353874004e-03 0.000000000000e+00 0.000000000000e+00
1.280750000000e+03 3.530916538523e-03 0.000000000000e+00 0.000000000000e+00
1.281000000000e+03 5.442582126339e-03 0.000000000000e+00 0.000000000000e+00
1.281250000000e+03 6.633411513977e-03 0.000000000000e+00 0.000000000000e+00
1.281500000000e+03 7.048339587374e-03 0.000000000000e+00 0.000000000000e+00
1.281750000000e+03 6.724767884439e-03 0.000000000000e+00 0.000000000000e+00
1.282000000000e+03 5.780717397408e-03 0.000000000000e+00 0.000000000000e+00
1.282250000000e+03 4.393704783412e-03 0.000000000000e+00 0.000000000000e+00
1.282500000000e+03 2.773651755778e-03 0.000000000000e+00 0.000000000000e+00
1.282750000000e+03 1.133779282625e-03 0.000000000000e+00 0.000000000000e+00
1.283000000000e+03 -3.364996753745e-04 0.000000000000e+00 0.000000000000e+00
1.283250000000e+03 -1.493180887291e-03 0.000000000000e+00 0.000000000000e+00
1.283500000000e+03 -2.251233536833e-03 0.000000000000e+00 0.000000000000e+00
1.283750000000e+03 -2.588888858439e-03 0.000000000000e+00 0.000000000000e+00
1.284000000000e+03 -2.542810923364e-03 0.000000000000e+00 0.000000000000e+00
1.284250000000e+03 -2.195603802436e-03 0.000000000000e+00 0.000000000000e+00
1.284500000000e+03 -1.658115947389e-03 0.000000000000e+00 0.000000000000e+00
1.284750000000e+03 -1.049584053771e-03 0.000000000000e+00 0.000000000000e+00
1.285000000000e+03 -4.787495511684e-04 0.000000000000e+00 0.000000000000e+00
1.285250000000e+03 -2.869375135720e-05 0.000000000000e+00 0.000000000000e+00
1.285500000000e+03 2.526419598316e-04 0.000000000000e+00 0.000000000000e+00
1.285750000000e+03 3.553145084748e-04 0.000000000000e+00 0.000000000000e+00
1.286000000000e+03 3.037858210186e-04 0.000000000000e+00 0.000000000000e+00
1.286250000000e+03 1.480521703551e-04 0.000000000000e+00 0.000000000000e+00
1.286500000000e+03 -4.857891417867e-05 0.000000000000e+00 0.000000000000e+00
1.286750000000e+03 -2.227472305023e-04 0.000000000000e+00 0.000000000000e+00
1.287000000000e+03 -3.230252020630e-04 0.000000000000e+00 0.000000000000e+00
1.287250000000e+03 -3.187045239299e-04 0.000000000000e+00 0.000000000000e+00
1.287500000000e+03 -2.041329463125e-04 0.000000000000e+00 0.000000000000e+00
1.287750000000e+03 1.812671094642e-06 0.000000000000e+00 0.000000000000e+00
1.288000000000e+03 2.606780885355e-04 0.000000000000e+00 0.000000000000e+00
1.288250000000e+03 5.226435811958e-04 0.000000000000e+00 0.000000000000e+00
1.288500000000e+03 7.363469514674e-04 0.000000000000e+00 0.000000000000e+00
1.288750000000e+03 8.584933327444e-04 0.000000000000e+00 0.000000000000e+00
1.289000000000e+03 8.615738110529e-04 0.000000000000e+00 0.000000000000e+00
1.289250000000e+03 7.384403662554e-04 0.000000000000e+00 0.000000000000e+00
1.289500000000e+03 5.031014561361e-04 0.000000000000e+00 0.000000000000e+00
1.289750000000e+03 1.877946757641e-04 0.000000000000e+00 0.000000000000e+00
1.290000000000e+03 -1.629629044205e-04 0.000000000000e+00 0.000000000000e+00
1.290250000000e+03 -5.001587956083e-04 0.000000000000e+00 0.000000000000e+00
1.290500000000e+03 -7.784615863480e-04 0.000000000000e+00 0.000000000000e+00
1.290750000000e+03 -9.633593512138e-04 0.000000000000e+00 0.000000000000e+00
1.291000000000e+03 -1.036090580075e-03 0.000000000000e+00 0.000000000000e+00
1.291250000000e+03 -9.956502453504e-04 0.000000000000e+00 0.000000000000e+00
1.291500000000e+03 -8.577068347834e-04 0.000000000000e+00 0.000000000000e+00
1.291750000000e+03 -6.508172454509e-04 0.000000000000e+00 0.000000000000e+00
1.292000000000e+03 -4.107772990520e-04 0.000000000000e+00 0.000000000000e+00
1.292250000000e+03 -1.742208115029e-04 0.000000000000e+00 0.000000000000e+00
1.292500000000e+03 2.736066626435e-05 0.000000000000e+00 0.000000000000e+00
1.292750000000e+03 1.721614051230e-04 0.000000000000e+00 0.000000000000e+00
1.293000000000e+03 2.504837361287e-04 0.000000000000e+00 0.000000000000e+00
1.293250000000e+03 2.647908042979e-04 0.000000000000e+00 0.000000000000e+00
1.293500000000e+03 2.275966259975e-04 0.000000000000e+00 0.000000000000e+00
1.293750000000e+03 1.577875764106e-04 0.000000000000e+00 0.000000000000e+00
1.294000000000e+03 7.621949369508e-05 0.000000000000e+00 0.000000000000e+00
1.294250000000e+03 1.506671073697e-06 0.000000000000e+00 0.000000000000e+00
1.294500000000e+03 -5.319188841320e-05 0.000000000000e+00 0.000000000000e+00
1.294750000000e+03 -8.184694889573e-05 0.000000000000e+00 0.000000000000e+00
1.295000000000e+03 -8.550897360694e-05 0.000000000000e+00 0.000000000000e+00
1.295250000000e+03 -7.072282298610e-05 0.000000000000e+00 0.000000000000e+00
1.295500000000e+03 -4.691221545801e-05 0.000000000000e+00 0.000000000000e+00
1.295750000000e+03 -2.343282388046e-05 0.000000000000e+00 0.000000000000e+00
1.296000000000e+03 -7.028117526284e-06 0.000000000000e+00 0.000000000000e+00
1.296250000000e+03 -2.949007143818e-07 0.000000000000e+00 0.000000000000e+00
1.296500000000e+03 0.000000000000e+00 0.000000000000e+00 0.000000000000e+00
1.296750000000e+03 0.000000000000e+00 0.000000000000e+00 0.000000000000e+00
1.297000000000e+03 0.000000000000e+00 0.000000000000e+00 0.000000000000e+00
1.297250000000e+03 0.000000000000e+00 0.000000000000e+00 0.000000000000e+00
1.297500000000e+03 0.000000000000e+00 0.000000000000e+00 0.000000000000e+00
1.297750000000e+03 0.000000000000e+00 0.000000000000e+00 0.000000000000e+00
1.298000000000e+03 0.000000000000e+00 0.000000000000e+00 0.000000000000e+00
1.298250000000e+03 0.000000000000e+00 0.000000000000e+00 0.000000000000e+00
1.298500000000e+03 0.000000000000e+00 0.000000000000e+00 0.000000000000e+00
1.298750000000e+03 0.000000000000e+00 0.000000000000e+00 0.000000000000e+00
1.299000000000e+03 0.000000000000e+00 0.000000000000e+00 0.000000000000e+00
1.299250000000e+03 0.000000000000e+00 0.000000000000e+00 0.000000000000e+00
1.299500000000e+03 0.000000000000e+00 0.000000000000e+00 0.000000000000e+00
1.299750000000e+03 0.000000000000e+00 0.000000000000e+00 0.000000000000e+00
1.300000000000e+03 0.000000000000e+00 0.000000000000e+00 0.000000000000e+00
1.300250000000e+03 0.000000000000e+00 0.000000000000e+00 0.000000000000e+00
1.300500000000e+03 0.000000000000e+00 0.000000000000e+00 0.000000000000e+00
1.300750000000e+03 0.000000000000e+00 0.000000000000e+00 0.000000000000e+00
1.301000000000e+03 0.000000000000e+00 0.000000000000e+00 0.000000000000e+00
1.301250000000e+03 0.000000000000e+00 0.000000000000e+00 0.000000000000e+00
1.301500000000e+03 0.000000000000e+00 0.000000000000e+00 0.000000000000e+00
1.301750000000e+03 0.000000000000e+00 0.000000000000e+00 0.000000000000e+00
1.302000000000e+03 0.000000000000e+00 0.000000000000e+00 0.000000000000e+00
1.302250000000e+03 0.000000000000e+00 0.000000000000e+00 0.000000000000e+00
1.302500000000e+03 0.000000000000e+00 0.000000000000e+00 0.000000000000e+00
1.302750000000e+03 0.000000000000e+00 0.000000000000e+00 0.000000000000e+00
1.303000000000e+03 0.000000000000e+00 0.000000000000e+00 0.000000000000e+00
1.303250000000e+03 0.000000000000e+00 0.000000000000e+00 0.000000000000e+00
1.303500000000e+03 0.000000000000e+00 0.000000000000e+00 0.000000000000e+00
1.303750000000e+03 0.000000000000e+00 0.000000000000e+00 0.000000000000e+00
1.304000000000e+03 0.000000000000e+00 0.000000000000e+00 0.000000000000e+00
1.304250000000e+03 0.000000000000e+00 0.000000000000e+00 0.000000000000e+00
1.304500000000e+03 0.000000000000e+00 0.000000000000e+00 0.000000000000e+00
1.304750000000e+03 0.000000000000e+00 0.000000000000e+00 0.000000000000e+00
1.305000000000e+03 0.000000000000e+00 0.000000000000e+00 0.000000000000e+00
1.305250000000e+03 0.000000000000e+00 0.000000000000e+00 0.000000000000e+00
1.305500000000e+03 0.000000000000e+00 0.000000000000e+00 0.000000000000e+00
1.305750000000e+03 0.000000000000e+00 0.000000000000e+00 0.000000000000e+00
1.306000000000e+03 0.000000000000e+00 0.000000000000e+00 0.000000000000e+00
1.306250000000e+03 0.000000000000e+00 0.000000000000e+00 0.000000000000e+00
1.306500000000e+03 0.000000000000e+00 0.000000000000e+00 0.000000000000e+00
1.306750000000e+03 0.000000000000e+00 0.000000000000e+00 0.000000000000e+00
1.307000000000e+03 0.000000000000e+00 0.000000000000e+00 0.000000000000e+00
1.307250000000e+03 0.000000000000e+00 0.000000000000e+00 0.000000000000e+00
1.307500000000e+03 0.000000000000e+00 0.000000000000e+00 0.000000000000e+00
1.307750000000e+03 0.000000000000e+00 0.000000000000e+00 0.000000000000e+00
1.308000000000e+03 0.000000000000e+00 0.000000000000e+00 0.000000000000e+00
1.308250000000e+03 0.000000000000e+00 0.000000000000e+00 0.000000000000e+00
1.308500000000e+03 0.000000000000e+00 0.000000000000e+00 0.000000000000e+00
1.308750000000e+03 0.000000000000e+00 0.000000000000e+00 0.000000000000e+00
1.309000000000e+03 0.000000000000e+00 0.000000000000e+00 0.000000000000e+00
1.309250000000e+03 0.000000000000e+00 0.000000000000e+00 0.000000000000e+00
[truncated: 24,169 more chars]
