# Supplementary material for: Tracking Charge Migration with Frequency-Matched Strobo-Spectroscopy
Source: J Phys Chem A. 2024 Jan 2;128(1):20–7. doi: 10.1021/acs.jpca.3c04234 (PMC10788909; doi:10.1021/acs.jpca.3c04234)
Supplement: Supplementary file 2 — jp3c04234_si_002.zip [file jp3c04234_si_002.zip › supplemental data/Data/dipoles/model/tau=4.5625.txt]

# Model dipole moment for tau = 4.5625 o.c.
0.000000000000e+00 0.000000000000e+00 0.000000000000e+00 0.000000000000e+00
2.500000000000e-01 0.000000000000e+00 0.000000000000e+00 0.000000000000e+00
5.000000000000e-01 0.000000000000e+00 0.000000000000e+00 0.000000000000e+00
7.500000000000e-01 0.000000000000e+00 0.000000000000e+00 0.000000000000e+00
1.000000000000e+00 0.000000000000e+00 0.000000000000e+00 0.000000000000e+00
1.250000000000e+00 0.000000000000e+00 0.000000000000e+00 0.000000000000e+00
1.500000000000e+00 0.000000000000e+00 0.000000000000e+00 0.000000000000e+00
1.750000000000e+00 0.000000000000e+00 0.000000000000e+00 0.000000000000e+00
2.000000000000e+00 0.000000000000e+00 0.000000000000e+00 0.000000000000e+00
2.250000000000e+00 0.000000000000e+00 0.000000000000e+00 0.000000000000e+00
2.500000000000e+00 0.000000000000e+00 0.000000000000e+00 0.000000000000e+00
2.750000000000e+00 0.000000000000e+00 0.000000000000e+00 0.000000000000e+00
3.000000000000e+00 0.000000000000e+00 0.000000000000e+00 0.000000000000e+00
3.250000000000e+00 0.000000000000e+00 0.000000000000e+00 0.000000000000e+00
3.500000000000e+00 0.000000000000e+00 0.000000000000e+00 0.000000000000e+00
3.750000000000e+00 0.000000000000e+00 0.000000000000e+00 0.000000000000e+00
4.000000000000e+00 0.000000000000e+00 0.000000000000e+00 0.000000000000e+00
4.250000000000e+00 0.000000000000e+00 0.000000000000e+00 0.000000000000e+00
4.500000000000e+00 0.000000000000e+00 0.000000000000e+00 0.000000000000e+00
4.750000000000e+00 0.000000000000e+00 0.000000000000e+00 0.000000000000e+00
5.000000000000e+00 0.000000000000e+00 0.000000000000e+00 0.000000000000e+00
5.250000000000e+00 0.000000000000e+00 0.000000000000e+00 0.000000000000e+00
5.500000000000e+00 0.000000000000e+00 0.000000000000e+00 0.000000000000e+00
5.750000000000e+00 0.000000000000e+00 0.000000000000e+00 0.000000000000e+00
6.000000000000e+00 0.000000000000e+00 0.000000000000e+00 0.000000000000e+00
6.250000000000e+00 0.000000000000e+00 0.000000000000e+00 0.000000000000e+00
6.500000000000e+00 0.000000000000e+00 0.000000000000e+00 0.000000000000e+00
6.750000000000e+00 0.000000000000e+00 0.000000000000e+00 0.000000000000e+00
7.000000000000e+00 0.000000000000e+00 0.000000000000e+00 0.000000000000e+00
7.250000000000e+00 0.000000000000e+00 0.000000000000e+00 0.000000000000e+00
7.500000000000e+00 0.000000000000e+00 0.000000000000e+00 0.000000000000e+00
7.750000000000e+00 0.000000000000e+00 0.000000000000e+00 0.000000000000e+00
8.000000000000e+00 0.000000000000e+00 0.000000000000e+00 0.000000000000e+00
8.250000000000e+00 0.000000000000e+00 0.000000000000e+00 0.000000000000e+00
8.500000000000e+00 0.000000000000e+00 0.000000000000e+00 0.000000000000e+00
8.750000000000e+00 0.000000000000e+00 0.000000000000e+00 0.000000000000e+00
9.000000000000e+00 0.000000000000e+00 0.000000000000e+00 0.000000000000e+00
9.250000000000e+00 0.000000000000e+00 0.000000000000e+00 0.000000000000e+00
9.500000000000e+00 0.000000000000e+00 0.000000000000e+00 0.000000000000e+00
9.750000000000e+00 0.000000000000e+00 0.000000000000e+00 0.000000000000e+00
1.000000000000e+01 0.000000000000e+00 0.000000000000e+00 0.000000000000e+00
1.025000000000e+01 0.000000000000e+00 0.000000000000e+00 0.000000000000e+00
1.050000000000e+01 0.000000000000e+00 0.000000000000e+00 0.000000000000e+00
1.075000000000e+01 0.000000000000e+00 0.000000000000e+00 0.000000000000e+00
1.100000000000e+01 0.000000000000e+00 0.000000000000e+00 0.000000000000e+00
1.125000000000e+01 0.000000000000e+00 0.000000000000e+00 0.000000000000e+00
1.150000000000e+01 0.000000000000e+00 0.000000000000e+00 0.000000000000e+00
1.175000000000e+01 0.000000000000e+00 0.000000000000e+00 0.000000000000e+00
1.200000000000e+01 0.000000000000e+00 0.000000000000e+00 0.000000000000e+00
1.225000000000e+01 0.000000000000e+00 0.000000000000e+00 0.000000000000e+00
1.250000000000e+01 0.000000000000e+00 0.000000000000e+00 0.000000000000e+00
1.275000000000e+01 0.000000000000e+00 0.000000000000e+00 0.000000000000e+00
1.300000000000e+01 0.000000000000e+00 0.000000000000e+00 0.000000000000e+00
1.325000000000e+01 0.000000000000e+00 0.000000000000e+00 0.000000000000e+00
1.350000000000e+01 0.000000000000e+00 0.000000000000e+00 0.000000000000e+00
1.375000000000e+01 0.000000000000e+00 0.000000000000e+00 0.000000000000e+00
1.400000000000e+01 0.000000000000e+00 0.000000000000e+00 0.000000000000e+00
1.425000000000e+01 0.000000000000e+00 0.000000000000e+00 0.000000000000e+00
1.450000000000e+01 0.000000000000e+00 0.000000000000e+00 0.000000000000e+00
1.475000000000e+01 0.000000000000e+00 0.000000000000e+00 0.000000000000e+00
1.500000000000e+01 0.000000000000e+00 0.000000000000e+00 0.000000000000e+00
1.525000000000e+01 0.000000000000e+00 0.000000000000e+00 0.000000000000e+00
1.550000000000e+01 0.000000000000e+00 0.000000000000e+00 0.000000000000e+00
1.575000000000e+01 0.000000000000e+00 0.000000000000e+00 0.000000000000e+00
1.600000000000e+01 0.000000000000e+00 0.000000000000e+00 0.000000000000e+00
1.625000000000e+01 0.000000000000e+00 0.000000000000e+00 0.000000000000e+00
1.650000000000e+01 0.000000000000e+00 0.000000000000e+00 0.000000000000e+00
1.675000000000e+01 0.000000000000e+00 0.000000000000e+00 0.000000000000e+00
1.700000000000e+01 0.000000000000e+00 0.000000000000e+00 0.000000000000e+00
1.725000000000e+01 0.000000000000e+00 0.000000000000e+00 0.000000000000e+00
1.750000000000e+01 0.000000000000e+00 0.000000000000e+00 0.000000000000e+00
1.775000000000e+01 0.000000000000e+00 0.000000000000e+00 0.000000000000e+00
1.800000000000e+01 0.000000000000e+00 0.000000000000e+00 0.000000000000e+00
1.825000000000e+01 0.000000000000e+00 0.000000000000e+00 0.000000000000e+00
1.850000000000e+01 0.000000000000e+00 0.000000000000e+00 0.000000000000e+00
1.875000000000e+01 0.000000000000e+00 0.000000000000e+00 0.000000000000e+00
1.900000000000e+01 0.000000000000e+00 0.000000000000e+00 0.000000000000e+00
1.925000000000e+01 0.000000000000e+00 0.000000000000e+00 0.000000000000e+00
1.950000000000e+01 0.000000000000e+00 0.000000000000e+00 0.000000000000e+00
1.975000000000e+01 0.000000000000e+00 0.000000000000e+00 0.000000000000e+00
2.000000000000e+01 0.000000000000e+00 0.000000000000e+00 0.000000000000e+00
2.025000000000e+01 0.000000000000e+00 0.000000000000e+00 0.000000000000e+00
2.050000000000e+01 0.000000000000e+00 0.000000000000e+00 0.000000000000e+00
2.075000000000e+01 0.000000000000e+00 0.000000000000e+00 0.000000000000e+00
2.100000000000e+01 0.000000000000e+00 0.000000000000e+00 0.000000000000e+00
2.125000000000e+01 0.000000000000e+00 0.000000000000e+00 0.000000000000e+00
2.150000000000e+01 0.000000000000e+00 0.000000000000e+00 0.000000000000e+00
2.175000000000e+01 0.000000000000e+00 0.000000000000e+00 0.000000000000e+00
2.200000000000e+01 0.000000000000e+00 0.000000000000e+00 0.000000000000e+00
2.225000000000e+01 0.000000000000e+00 0.000000000000e+00 0.000000000000e+00
2.250000000000e+01 0.000000000000e+00 0.000000000000e+00 0.000000000000e+00
2.275000000000e+01 0.000000000000e+00 0.000000000000e+00 0.000000000000e+00
2.300000000000e+01 0.000000000000e+00 0.000000000000e+00 0.000000000000e+00
2.325000000000e+01 0.000000000000e+00 0.000000000000e+00 0.000000000000e+00
2.350000000000e+01 0.000000000000e+00 0.000000000000e+00 0.000000000000e+00
2.375000000000e+01 0.000000000000e+00 0.000000000000e+00 0.000000000000e+00
2.400000000000e+01 0.000000000000e+00 0.000000000000e+00 0.000000000000e+00
2.425000000000e+01 0.000000000000e+00 0.000000000000e+00 0.000000000000e+00
2.450000000000e+01 0.000000000000e+00 0.000000000000e+00 0.000000000000e+00
2.475000000000e+01 0.000000000000e+00 0.000000000000e+00 0.000000000000e+00
2.500000000000e+01 0.000000000000e+00 0.000000000000e+00 0.000000000000e+00
2.525000000000e+01 0.000000000000e+00 0.000000000000e+00 0.000000000000e+00
2.550000000000e+01 0.000000000000e+00 0.000000000000e+00 0.000000000000e+00
2.575000000000e+01 0.000000000000e+00 0.000000000000e+00 0.000000000000e+00
2.600000000000e+01 0.000000000000e+00 0.000000000000e+00 0.000000000000e+00
2.625000000000e+01 0.000000000000e+00 0.000000000000e+00 0.000000000000e+00
2.650000000000e+01 0.000000000000e+00 0.000000000000e+00 0.000000000000e+00
2.675000000000e+01 0.000000000000e+00 0.000000000000e+00 0.000000000000e+00
2.700000000000e+01 0.000000000000e+00 0.000000000000e+00 0.000000000000e+00
2.725000000000e+01 0.000000000000e+00 0.000000000000e+00 0.000000000000e+00
2.750000000000e+01 0.000000000000e+00 0.000000000000e+00 0.000000000000e+00
2.775000000000e+01 0.000000000000e+00 0.000000000000e+00 0.000000000000e+00
2.800000000000e+01 0.000000000000e+00 0.000000000000e+00 0.000000000000e+00
2.825000000000e+01 0.000000000000e+00 0.000000000000e+00 0.000000000000e+00
2.850000000000e+01 0.000000000000e+00 0.000000000000e+00 0.000000000000e+00
2.875000000000e+01 0.000000000000e+00 0.000000000000e+00 0.000000000000e+00
2.900000000000e+01 0.000000000000e+00 0.000000000000e+00 0.000000000000e+00
2.925000000000e+01 0.000000000000e+00 0.000000000000e+00 0.000000000000e+00
2.950000000000e+01 0.000000000000e+00 0.000000000000e+00 0.000000000000e+00
2.975000000000e+01 0.000000000000e+00 0.000000000000e+00 0.000000000000e+00
3.000000000000e+01 0.000000000000e+00 0.000000000000e+00 0.000000000000e+00
3.025000000000e+01 0.000000000000e+00 0.000000000000e+00 0.000000000000e+00
3.050000000000e+01 0.000000000000e+00 0.000000000000e+00 0.000000000000e+00
3.075000000000e+01 0.000000000000e+00 0.000000000000e+00 0.000000000000e+00
3.100000000000e+01 0.000000000000e+00 0.000000000000e+00 0.000000000000e+00
3.125000000000e+01 0.000000000000e+00 0.000000000000e+00 0.000000000000e+00
3.150000000000e+01 0.000000000000e+00 0.000000000000e+00 0.000000000000e+00
3.175000000000e+01 0.000000000000e+00 0.000000000000e+00 0.000000000000e+00
3.200000000000e+01 0.000000000000e+00 0.000000000000e+00 0.000000000000e+00
3.225000000000e+01 0.000000000000e+00 0.000000000000e+00 0.000000000000e+00
3.250000000000e+01 0.000000000000e+00 0.000000000000e+00 0.000000000000e+00
3.275000000000e+01 0.000000000000e+00 0.000000000000e+00 0.000000000000e+00
3.300000000000e+01 0.000000000000e+00 0.000000000000e+00 0.000000000000e+00
3.325000000000e+01 0.000000000000e+00 0.000000000000e+00 0.000000000000e+00
3.350000000000e+01 0.000000000000e+00 0.000000000000e+00 0.000000000000e+00
3.375000000000e+01 0.000000000000e+00 0.000000000000e+00 0.000000000000e+00
3.400000000000e+01 0.000000000000e+00 0.000000000000e+00 0.000000000000e+00
3.425000000000e+01 0.000000000000e+00 0.000000000000e+00 0.000000000000e+00
3.450000000000e+01 0.000000000000e+00 0.000000000000e+00 0.000000000000e+00
3.475000000000e+01 0.000000000000e+00 0.000000000000e+00 0.000000000000e+00
3.500000000000e+01 0.000000000000e+00 0.000000000000e+00 0.000000000000e+00
3.525000000000e+01 0.000000000000e+00 0.000000000000e+00 0.000000000000e+00
3.550000000000e+01 0.000000000000e+00 0.000000000000e+00 0.000000000000e+00
3.575000000000e+01 0.000000000000e+00 0.000000000000e+00 0.000000000000e+00
3.600000000000e+01 0.000000000000e+00 0.000000000000e+00 0.000000000000e+00
3.625000000000e+01 0.000000000000e+00 0.000000000000e+00 0.000000000000e+00
3.650000000000e+01 0.000000000000e+00 0.000000000000e+00 0.000000000000e+00
3.675000000000e+01 0.000000000000e+00 0.000000000000e+00 0.000000000000e+00
3.700000000000e+01 0.000000000000e+00 0.000000000000e+00 0.000000000000e+00
3.725000000000e+01 0.000000000000e+00 0.000000000000e+00 0.000000000000e+00
3.750000000000e+01 0.000000000000e+00 0.000000000000e+00 0.000000000000e+00
3.775000000000e+01 0.000000000000e+00 0.000000000000e+00 0.000000000000e+00
3.800000000000e+01 0.000000000000e+00 0.000000000000e+00 0.000000000000e+00
3.825000000000e+01 0.000000000000e+00 0.000000000000e+00 0.000000000000e+00
3.850000000000e+01 0.000000000000e+00 0.000000000000e+00 0.000000000000e+00
3.875000000000e+01 0.000000000000e+00 0.000000000000e+00 0.000000000000e+00
3.900000000000e+01 0.000000000000e+00 0.000000000000e+00 0.000000000000e+00
3.925000000000e+01 0.000000000000e+00 0.000000000000e+00 0.000000000000e+00
3.950000000000e+01 0.000000000000e+00 0.000000000000e+00 0.000000000000e+00
3.975000000000e+01 0.000000000000e+00 0.000000000000e+00 0.000000000000e+00
4.000000000000e+01 0.000000000000e+00 0.000000000000e+00 0.000000000000e+00
4.025000000000e+01 0.000000000000e+00 0.000000000000e+00 0.000000000000e+00
4.050000000000e+01 0.000000000000e+00 0.000000000000e+00 0.000000000000e+00
4.075000000000e+01 0.000000000000e+00 0.000000000000e+00 0.000000000000e+00
4.100000000000e+01 0.000000000000e+00 0.000000000000e+00 0.000000000000e+00
4.125000000000e+01 0.000000000000e+00 0.000000000000e+00 0.000000000000e+00
4.150000000000e+01 0.000000000000e+00 0.000000000000e+00 0.000000000000e+00
4.175000000000e+01 0.000000000000e+00 0.000000000000e+00 0.000000000000e+00
4.200000000000e+01 0.000000000000e+00 0.000000000000e+00 0.000000000000e+00
4.225000000000e+01 0.000000000000e+00 0.000000000000e+00 0.000000000000e+00
4.250000000000e+01 0.000000000000e+00 0.000000000000e+00 0.000000000000e+00
4.275000000000e+01 0.000000000000e+00 0.000000000000e+00 0.000000000000e+00
4.300000000000e+01 0.000000000000e+00 0.000000000000e+00 0.000000000000e+00
4.325000000000e+01 0.000000000000e+00 0.000000000000e+00 0.000000000000e+00
4.350000000000e+01 0.000000000000e+00 0.000000000000e+00 0.000000000000e+00
4.375000000000e+01 0.000000000000e+00 0.000000000000e+00 0.000000000000e+00
4.400000000000e+01 0.000000000000e+00 0.000000000000e+00 0.000000000000e+00
4.425000000000e+01 0.000000000000e+00 0.000000000000e+00 0.000000000000e+00
4.450000000000e+01 0.000000000000e+00 0.000000000000e+00 0.000000000000e+00
4.475000000000e+01 0.000000000000e+00 0.000000000000e+00 0.000000000000e+00
4.500000000000e+01 0.000000000000e+00 0.000000000000e+00 0.000000000000e+00
4.525000000000e+01 0.000000000000e+00 0.000000000000e+00 0.000000000000e+00
4.550000000000e+01 0.000000000000e+00 0.000000000000e+00 0.000000000000e+00
4.575000000000e+01 0.000000000000e+00 0.000000000000e+00 0.000000000000e+00
4.600000000000e+01 0.000000000000e+00 0.000000000000e+00 0.000000000000e+00
4.625000000000e+01 0.000000000000e+00 0.000000000000e+00 0.000000000000e+00
4.650000000000e+01 0.000000000000e+00 0.000000000000e+00 0.000000000000e+00
4.675000000000e+01 0.000000000000e+00 0.000000000000e+00 0.000000000000e+00
4.700000000000e+01 0.000000000000e+00 0.000000000000e+00 0.000000000000e+00
4.725000000000e+01 0.000000000000e+00 0.000000000000e+00 0.000000000000e+00
4.750000000000e+01 0.000000000000e+00 0.000000000000e+00 0.000000000000e+00
4.775000000000e+01 0.000000000000e+00 0.000000000000e+00 0.000000000000e+00
4.800000000000e+01 0.000000000000e+00 0.000000000000e+00 0.000000000000e+00
4.825000000000e+01 0.000000000000e+00 0.000000000000e+00 0.000000000000e+00
4.850000000000e+01 0.000000000000e+00 0.000000000000e+00 0.000000000000e+00
4.875000000000e+01 0.000000000000e+00 0.000000000000e+00 0.000000000000e+00
4.900000000000e+01 0.000000000000e+00 0.000000000000e+00 0.000000000000e+00
4.925000000000e+01 0.000000000000e+00 0.000000000000e+00 0.000000000000e+00
4.950000000000e+01 0.000000000000e+00 0.000000000000e+00 0.000000000000e+00
4.975000000000e+01 0.000000000000e+00 0.000000000000e+00 0.000000000000e+00
5.000000000000e+01 0.000000000000e+00 0.000000000000e+00 0.000000000000e+00
5.025000000000e+01 0.000000000000e+00 0.000000000000e+00 0.000000000000e+00
5.050000000000e+01 0.000000000000e+00 0.000000000000e+00 0.000000000000e+00
5.075000000000e+01 0.000000000000e+00 0.000000000000e+00 0.000000000000e+00
5.100000000000e+01 0.000000000000e+00 0.000000000000e+00 0.000000000000e+00
5.125000000000e+01 0.000000000000e+00 0.000000000000e+00 0.000000000000e+00
5.150000000000e+01 0.000000000000e+00 0.000000000000e+00 0.000000000000e+00
5.175000000000e+01 0.000000000000e+00 0.000000000000e+00 0.000000000000e+00
5.200000000000e+01 0.000000000000e+00 0.000000000000e+00 0.000000000000e+00
5.225000000000e+01 0.000000000000e+00 0.000000000000e+00 0.000000000000e+00
5.250000000000e+01 0.000000000000e+00 0.000000000000e+00 0.000000000000e+00
5.275000000000e+01 0.000000000000e+00 0.000000000000e+00 0.000000000000e+00
5.300000000000e+01 0.000000000000e+00 0.000000000000e+00 0.000000000000e+00
5.325000000000e+01 0.000000000000e+00 0.000000000000e+00 0.000000000000e+00
5.350000000000e+01 0.000000000000e+00 0.000000000000e+00 0.000000000000e+00
5.375000000000e+01 0.000000000000e+00 0.000000000000e+00 0.000000000000e+00
5.400000000000e+01 0.000000000000e+00 0.000000000000e+00 0.000000000000e+00
5.425000000000e+01 0.000000000000e+00 0.000000000000e+00 0.000000000000e+00
5.450000000000e+01 0.000000000000e+00 0.000000000000e+00 0.000000000000e+00
5.475000000000e+01 0.000000000000e+00 0.000000000000e+00 0.000000000000e+00
5.500000000000e+01 0.000000000000e+00 0.000000000000e+00 0.000000000000e+00
5.525000000000e+01 0.000000000000e+00 0.000000000000e+00 0.000000000000e+00
5.550000000000e+01 0.000000000000e+00 0.000000000000e+00 0.000000000000e+00
5.575000000000e+01 0.000000000000e+00 0.000000000000e+00 0.000000000000e+00
5.600000000000e+01 0.000000000000e+00 0.000000000000e+00 0.000000000000e+00
5.625000000000e+01 0.000000000000e+00 0.000000000000e+00 0.000000000000e+00
5.650000000000e+01 0.000000000000e+00 0.000000000000e+00 0.000000000000e+00
5.675000000000e+01 0.000000000000e+00 0.000000000000e+00 0.000000000000e+00
5.700000000000e+01 0.000000000000e+00 0.000000000000e+00 0.000000000000e+00
5.725000000000e+01 0.000000000000e+00 0.000000000000e+00 0.000000000000e+00
5.750000000000e+01 0.000000000000e+00 0.000000000000e+00 0.000000000000e+00
5.775000000000e+01 0.000000000000e+00 0.000000000000e+00 0.000000000000e+00
5.800000000000e+01 0.000000000000e+00 0.000000000000e+00 0.000000000000e+00
5.825000000000e+01 0.000000000000e+00 0.000000000000e+00 0.000000000000e+00
5.850000000000e+01 0.000000000000e+00 0.000000000000e+00 0.000000000000e+00
5.875000000000e+01 0.000000000000e+00 0.000000000000e+00 0.000000000000e+00
5.900000000000e+01 0.000000000000e+00 0.000000000000e+00 0.000000000000e+00
5.925000000000e+01 0.000000000000e+00 0.000000000000e+00 0.000000000000e+00
5.950000000000e+01 0.000000000000e+00 0.000000000000e+00 0.000000000000e+00
5.975000000000e+01 0.000000000000e+00 0.000000000000e+00 0.000000000000e+00
6.000000000000e+01 0.000000000000e+00 0.000000000000e+00 0.000000000000e+00
6.025000000000e+01 0.000000000000e+00 0.000000000000e+00 0.000000000000e+00
6.050000000000e+01 0.000000000000e+00 0.000000000000e+00 0.000000000000e+00
6.075000000000e+01 0.000000000000e+00 0.000000000000e+00 0.000000000000e+00
6.100000000000e+01 0.000000000000e+00 0.000000000000e+00 0.000000000000e+00
6.125000000000e+01 0.000000000000e+00 0.000000000000e+00 0.000000000000e+00
6.150000000000e+01 0.000000000000e+00 0.000000000000e+00 0.000000000000e+00
6.175000000000e+01 0.000000000000e+00 0.000000000000e+00 0.000000000000e+00
6.200000000000e+01 0.000000000000e+00 0.000000000000e+00 0.000000000000e+00
6.225000000000e+01 0.000000000000e+00 0.000000000000e+00 0.000000000000e+00
6.250000000000e+01 0.000000000000e+00 0.000000000000e+00 0.000000000000e+00
6.275000000000e+01 0.000000000000e+00 0.000000000000e+00 0.000000000000e+00
6.300000000000e+01 0.000000000000e+00 0.000000000000e+00 0.000000000000e+00
6.325000000000e+01 0.000000000000e+00 0.000000000000e+00 0.000000000000e+00
6.350000000000e+01 0.000000000000e+00 0.000000000000e+00 0.000000000000e+00
6.375000000000e+01 0.000000000000e+00 0.000000000000e+00 0.000000000000e+00
6.400000000000e+01 0.000000000000e+00 0.000000000000e+00 0.000000000000e+00
6.425000000000e+01 0.000000000000e+00 0.000000000000e+00 0.000000000000e+00
6.450000000000e+01 0.000000000000e+00 0.000000000000e+00 0.000000000000e+00
6.475000000000e+01 0.000000000000e+00 0.000000000000e+00 0.000000000000e+00
6.500000000000e+01 0.000000000000e+00 0.000000000000e+00 0.000000000000e+00
6.525000000000e+01 0.000000000000e+00 0.000000000000e+00 0.000000000000e+00
6.550000000000e+01 0.000000000000e+00 0.000000000000e+00 0.000000000000e+00
6.575000000000e+01 0.000000000000e+00 0.000000000000e+00 0.000000000000e+00
6.600000000000e+01 0.000000000000e+00 0.000000000000e+00 0.000000000000e+00
6.625000000000e+01 0.000000000000e+00 0.000000000000e+00 0.000000000000e+00
6.650000000000e+01 0.000000000000e+00 0.000000000000e+00 0.000000000000e+00
6.675000000000e+01 0.000000000000e+00 0.000000000000e+00 0.000000000000e+00
6.700000000000e+01 0.000000000000e+00 0.000000000000e+00 0.000000000000e+00
6.725000000000e+01 0.000000000000e+00 0.000000000000e+00 0.000000000000e+00
6.750000000000e+01 0.000000000000e+00 0.000000000000e+00 0.000000000000e+00
6.775000000000e+01 0.000000000000e+00 0.000000000000e+00 0.000000000000e+00
6.800000000000e+01 0.000000000000e+00 0.000000000000e+00 0.000000000000e+00
6.825000000000e+01 0.000000000000e+00 0.000000000000e+00 0.000000000000e+00
6.850000000000e+01 0.000000000000e+00 0.000000000000e+00 0.000000000000e+00
6.875000000000e+01 0.000000000000e+00 0.000000000000e+00 0.000000000000e+00
6.900000000000e+01 0.000000000000e+00 0.000000000000e+00 0.000000000000e+00
6.925000000000e+01 0.000000000000e+00 0.000000000000e+00 0.000000000000e+00
6.950000000000e+01 0.000000000000e+00 0.000000000000e+00 0.000000000000e+00
6.975000000000e+01 0.000000000000e+00 0.000000000000e+00 0.000000000000e+00
7.000000000000e+01 0.000000000000e+00 0.000000000000e+00 0.000000000000e+00
7.025000000000e+01 0.000000000000e+00 0.000000000000e+00 0.000000000000e+00
7.050000000000e+01 0.000000000000e+00 0.000000000000e+00 0.000000000000e+00
7.075000000000e+01 0.000000000000e+00 0.000000000000e+00 0.000000000000e+00
7.100000000000e+01 0.000000000000e+00 0.000000000000e+00 0.000000000000e+00
7.125000000000e+01 0.000000000000e+00 0.000000000000e+00 0.000000000000e+00
7.150000000000e+01 0.000000000000e+00 0.000000000000e+00 0.000000000000e+00
7.175000000000e+01 0.000000000000e+00 0.000000000000e+00 0.000000000000e+00
7.200000000000e+01 0.000000000000e+00 0.000000000000e+00 0.000000000000e+00
7.225000000000e+01 0.000000000000e+00 0.000000000000e+00 0.000000000000e+00
7.250000000000e+01 0.000000000000e+00 0.000000000000e+00 0.000000000000e+00
7.275000000000e+01 0.000000000000e+00 0.000000000000e+00 0.000000000000e+00
7.300000000000e+01 0.000000000000e+00 0.000000000000e+00 0.000000000000e+00
7.325000000000e+01 0.000000000000e+00 0.000000000000e+00 0.000000000000e+00
7.350000000000e+01 0.000000000000e+00 0.000000000000e+00 0.000000000000e+00
7.375000000000e+01 0.000000000000e+00 0.000000000000e+00 0.000000000000e+00
7.400000000000e+01 0.000000000000e+00 0.000000000000e+00 0.000000000000e+00
7.425000000000e+01 0.000000000000e+00 0.000000000000e+00 0.000000000000e+00
7.450000000000e+01 0.000000000000e+00 0.000000000000e+00 0.000000000000e+00
7.475000000000e+01 0.000000000000e+00 0.000000000000e+00 0.000000000000e+00
7.500000000000e+01 0.000000000000e+00 0.000000000000e+00 0.000000000000e+00
7.525000000000e+01 0.000000000000e+00 0.000000000000e+00 0.000000000000e+00
7.550000000000e+01 0.000000000000e+00 0.000000000000e+00 0.000000000000e+00
7.575000000000e+01 0.000000000000e+00 0.000000000000e+00 0.000000000000e+00
7.600000000000e+01 0.000000000000e+00 0.000000000000e+00 0.000000000000e+00
7.625000000000e+01 0.000000000000e+00 0.000000000000e+00 0.000000000000e+00
7.650000000000e+01 0.000000000000e+00 0.000000000000e+00 0.000000000000e+00
7.675000000000e+01 0.000000000000e+00 0.000000000000e+00 0.000000000000e+00
7.700000000000e+01 0.000000000000e+00 0.000000000000e+00 0.000000000000e+00
7.725000000000e+01 0.000000000000e+00 0.000000000000e+00 0.000000000000e+00
7.750000000000e+01 0.000000000000e+00 0.000000000000e+00 0.000000000000e+00
7.775000000000e+01 0.000000000000e+00 0.000000000000e+00 0.000000000000e+00
7.800000000000e+01 0.000000000000e+00 0.000000000000e+00 0.000000000000e+00
7.825000000000e+01 0.000000000000e+00 0.000000000000e+00 0.000000000000e+00
7.850000000000e+01 0.000000000000e+00 0.000000000000e+00 0.000000000000e+00
7.875000000000e+01 0.000000000000e+00 0.000000000000e+00 0.000000000000e+00
7.900000000000e+01 0.000000000000e+00 0.000000000000e+00 0.000000000000e+00
7.925000000000e+01 0.000000000000e+00 0.000000000000e+00 0.000000000000e+00
7.950000000000e+01 0.000000000000e+00 0.000000000000e+00 0.000000000000e+00
7.975000000000e+01 0.000000000000e+00 0.000000000000e+00 0.000000000000e+00
8.000000000000e+01 0.000000000000e+00 0.000000000000e+00 0.000000000000e+00
8.025000000000e+01 0.000000000000e+00 0.000000000000e+00 0.000000000000e+00
8.050000000000e+01 0.000000000000e+00 0.000000000000e+00 0.000000000000e+00
8.075000000000e+01 0.000000000000e+00 0.000000000000e+00 0.000000000000e+00
8.100000000000e+01 0.000000000000e+00 0.000000000000e+00 0.000000000000e+00
8.125000000000e+01 0.000000000000e+00 0.000000000000e+00 0.000000000000e+00
8.150000000000e+01 0.000000000000e+00 0.000000000000e+00 0.000000000000e+00
8.175000000000e+01 0.000000000000e+00 0.000000000000e+00 0.000000000000e+00
8.200000000000e+01 0.000000000000e+00 0.000000000000e+00 0.000000000000e+00
8.225000000000e+01 0.000000000000e+00 0.000000000000e+00 0.000000000000e+00
8.250000000000e+01 0.000000000000e+00 0.000000000000e+00 0.000000000000e+00
8.275000000000e+01 0.000000000000e+00 0.000000000000e+00 0.000000000000e+00
8.300000000000e+01 0.000000000000e+00 0.000000000000e+00 0.000000000000e+00
8.325000000000e+01 0.000000000000e+00 0.000000000000e+00 0.000000000000e+00
8.350000000000e+01 0.000000000000e+00 0.000000000000e+00 0.000000000000e+00
8.375000000000e+01 0.000000000000e+00 0.000000000000e+00 0.000000000000e+00
8.400000000000e+01 0.000000000000e+00 0.000000000000e+00 0.000000000000e+00
8.425000000000e+01 0.000000000000e+00 0.000000000000e+00 0.000000000000e+00
8.450000000000e+01 0.000000000000e+00 0.000000000000e+00 0.000000000000e+00
8.475000000000e+01 0.000000000000e+00 0.000000000000e+00 0.000000000000e+00
8.500000000000e+01 0.000000000000e+00 0.000000000000e+00 0.000000000000e+00
8.525000000000e+01 0.000000000000e+00 0.000000000000e+00 0.000000000000e+00
8.550000000000e+01 0.000000000000e+00 0.000000000000e+00 0.000000000000e+00
8.575000000000e+01 0.000000000000e+00 0.000000000000e+00 0.000000000000e+00
8.600000000000e+01 0.000000000000e+00 0.000000000000e+00 0.000000000000e+00
8.625000000000e+01 0.000000000000e+00 0.000000000000e+00 0.000000000000e+00
8.650000000000e+01 0.000000000000e+00 0.000000000000e+00 0.000000000000e+00
8.675000000000e+01 0.000000000000e+00 0.000000000000e+00 0.000000000000e+00
8.700000000000e+01 0.000000000000e+00 0.000000000000e+00 0.000000000000e+00
8.725000000000e+01 0.000000000000e+00 0.000000000000e+00 0.000000000000e+00
8.750000000000e+01 0.000000000000e+00 0.000000000000e+00 0.000000000000e+00
8.775000000000e+01 0.000000000000e+00 0.000000000000e+00 0.000000000000e+00
8.800000000000e+01 0.000000000000e+00 0.000000000000e+00 0.000000000000e+00
8.825000000000e+01 0.000000000000e+00 0.000000000000e+00 0.000000000000e+00
8.850000000000e+01 0.000000000000e+00 0.000000000000e+00 0.000000000000e+00
8.875000000000e+01 0.000000000000e+00 0.000000000000e+00 0.000000000000e+00
8.900000000000e+01 0.000000000000e+00 0.000000000000e+00 0.000000000000e+00
8.925000000000e+01 0.000000000000e+00 0.000000000000e+00 0.000000000000e+00
8.950000000000e+01 0.000000000000e+00 0.000000000000e+00 0.000000000000e+00
8.975000000000e+01 0.000000000000e+00 0.000000000000e+00 0.000000000000e+00
9.000000000000e+01 0.000000000000e+00 0.000000000000e+00 0.000000000000e+00
9.025000000000e+01 0.000000000000e+00 0.000000000000e+00 0.000000000000e+00
9.050000000000e+01 0.000000000000e+00 0.000000000000e+00 0.000000000000e+00
9.075000000000e+01 0.000000000000e+00 0.000000000000e+00 0.000000000000e+00
9.100000000000e+01 0.000000000000e+00 0.000000000000e+00 0.000000000000e+00
9.125000000000e+01 0.000000000000e+00 0.000000000000e+00 0.000000000000e+00
9.150000000000e+01 0.000000000000e+00 0.000000000000e+00 0.000000000000e+00
9.175000000000e+01 0.000000000000e+00 0.000000000000e+00 0.000000000000e+00
9.200000000000e+01 0.000000000000e+00 0.000000000000e+00 0.000000000000e+00
9.225000000000e+01 0.000000000000e+00 0.000000000000e+00 0.000000000000e+00
9.250000000000e+01 0.000000000000e+00 0.000000000000e+00 0.000000000000e+00
9.275000000000e+01 0.000000000000e+00 0.000000000000e+00 0.000000000000e+00
9.300000000000e+01 0.000000000000e+00 0.000000000000e+00 0.000000000000e+00
9.325000000000e+01 0.000000000000e+00 0.000000000000e+00 0.000000000000e+00
9.350000000000e+01 0.000000000000e+00 0.000000000000e+00 0.000000000000e+00
9.375000000000e+01 0.000000000000e+00 0.000000000000e+00 0.000000000000e+00
9.400000000000e+01 0.000000000000e+00 0.000000000000e+00 0.000000000000e+00
9.425000000000e+01 0.000000000000e+00 0.000000000000e+00 0.000000000000e+00
9.450000000000e+01 0.000000000000e+00 0.000000000000e+00 0.000000000000e+00
9.475000000000e+01 0.000000000000e+00 0.000000000000e+00 0.000000000000e+00
9.500000000000e+01 0.000000000000e+00 0.000000000000e+00 0.000000000000e+00
9.525000000000e+01 0.000000000000e+00 0.000000000000e+00 0.000000000000e+00
9.550000000000e+01 0.000000000000e+00 0.000000000000e+00 0.000000000000e+00
9.575000000000e+01 0.000000000000e+00 0.000000000000e+00 0.000000000000e+00
9.600000000000e+01 0.000000000000e+00 0.000000000000e+00 0.000000000000e+00
9.625000000000e+01 0.000000000000e+00 0.000000000000e+00 0.000000000000e+00
9.650000000000e+01 0.000000000000e+00 0.000000000000e+00 0.000000000000e+00
9.675000000000e+01 0.000000000000e+00 0.000000000000e+00 0.000000000000e+00
9.700000000000e+01 0.000000000000e+00 0.000000000000e+00 0.000000000000e+00
9.725000000000e+01 0.000000000000e+00 0.000000000000e+00 0.000000000000e+00
9.750000000000e+01 0.000000000000e+00 0.000000000000e+00 0.000000000000e+00
9.775000000000e+01 0.000000000000e+00 0.000000000000e+00 0.000000000000e+00
9.800000000000e+01 0.000000000000e+00 0.000000000000e+00 0.000000000000e+00
9.825000000000e+01 0.000000000000e+00 0.000000000000e+00 0.000000000000e+00
9.850000000000e+01 0.000000000000e+00 0.000000000000e+00 0.000000000000e+00
9.875000000000e+01 0.000000000000e+00 0.000000000000e+00 0.000000000000e+00
9.900000000000e+01 0.000000000000e+00 0.000000000000e+00 0.000000000000e+00
9.925000000000e+01 0.000000000000e+00 0.000000000000e+00 0.000000000000e+00
9.950000000000e+01 0.000000000000e+00 0.000000000000e+00 0.000000000000e+00
9.975000000000e+01 0.000000000000e+00 0.000000000000e+00 0.000000000000e+00
1.000000000000e+02 0.000000000000e+00 0.000000000000e+00 0.000000000000e+00
1.002500000000e+02 0.000000000000e+00 0.000000000000e+00 0.000000000000e+00
1.005000000000e+02 0.000000000000e+00 0.000000000000e+00 0.000000000000e+00
1.007500000000e+02 0.000000000000e+00 0.000000000000e+00 0.000000000000e+00
1.010000000000e+02 0.000000000000e+00 0.000000000000e+00 0.000000000000e+00
1.012500000000e+02 0.000000000000e+00 0.000000000000e+00 0.000000000000e+00
1.015000000000e+02 0.000000000000e+00 0.000000000000e+00 0.000000000000e+00
1.017500000000e+02 0.000000000000e+00 0.000000000000e+00 0.000000000000e+00
1.020000000000e+02 0.000000000000e+00 0.000000000000e+00 0.000000000000e+00
1.022500000000e+02 0.000000000000e+00 0.000000000000e+00 0.000000000000e+00
1.025000000000e+02 0.000000000000e+00 0.000000000000e+00 0.000000000000e+00
1.027500000000e+02 0.000000000000e+00 0.000000000000e+00 0.000000000000e+00
1.030000000000e+02 0.000000000000e+00 0.000000000000e+00 0.000000000000e+00
1.032500000000e+02 0.000000000000e+00 0.000000000000e+00 0.000000000000e+00
1.035000000000e+02 0.000000000000e+00 0.000000000000e+00 0.000000000000e+00
1.037500000000e+02 0.000000000000e+00 0.000000000000e+00 0.000000000000e+00
1.040000000000e+02 0.000000000000e+00 0.000000000000e+00 0.000000000000e+00
1.042500000000e+02 0.000000000000e+00 0.000000000000e+00 0.000000000000e+00
1.045000000000e+02 0.000000000000e+00 0.000000000000e+00 0.000000000000e+00
1.047500000000e+02 0.000000000000e+00 0.000000000000e+00 0.000000000000e+00
1.050000000000e+02 0.000000000000e+00 0.000000000000e+00 0.000000000000e+00
1.052500000000e+02 0.000000000000e+00 0.000000000000e+00 0.000000000000e+00
1.055000000000e+02 0.000000000000e+00 0.000000000000e+00 0.000000000000e+00
1.057500000000e+02 0.000000000000e+00 0.000000000000e+00 0.000000000000e+00
1.060000000000e+02 0.000000000000e+00 0.000000000000e+00 0.000000000000e+00
1.062500000000e+02 0.000000000000e+00 0.000000000000e+00 0.000000000000e+00
1.065000000000e+02 0.000000000000e+00 0.000000000000e+00 0.000000000000e+00
1.067500000000e+02 0.000000000000e+00 0.000000000000e+00 0.000000000000e+00
1.070000000000e+02 0.000000000000e+00 0.000000000000e+00 0.000000000000e+00
1.072500000000e+02 0.000000000000e+00 0.000000000000e+00 0.000000000000e+00
1.075000000000e+02 0.000000000000e+00 0.000000000000e+00 0.000000000000e+00
1.077500000000e+02 0.000000000000e+00 0.000000000000e+00 0.000000000000e+00
1.080000000000e+02 0.000000000000e+00 0.000000000000e+00 0.000000000000e+00
1.082500000000e+02 0.000000000000e+00 0.000000000000e+00 0.000000000000e+00
1.085000000000e+02 0.000000000000e+00 0.000000000000e+00 0.000000000000e+00
1.087500000000e+02 0.000000000000e+00 0.000000000000e+00 0.000000000000e+00
1.090000000000e+02 0.000000000000e+00 0.000000000000e+00 0.000000000000e+00
1.092500000000e+02 0.000000000000e+00 0.000000000000e+00 0.000000000000e+00
1.095000000000e+02 0.000000000000e+00 0.000000000000e+00 0.000000000000e+00
1.097500000000e+02 0.000000000000e+00 0.000000000000e+00 0.000000000000e+00
1.100000000000e+02 0.000000000000e+00 0.000000000000e+00 0.000000000000e+00
1.102500000000e+02 0.000000000000e+00 0.000000000000e+00 0.000000000000e+00
1.105000000000e+02 0.000000000000e+00 0.000000000000e+00 0.000000000000e+00
1.107500000000e+02 0.000000000000e+00 0.000000000000e+00 0.000000000000e+00
1.110000000000e+02 0.000000000000e+00 0.000000000000e+00 0.000000000000e+00
1.112500000000e+02 0.000000000000e+00 0.000000000000e+00 0.000000000000e+00
1.115000000000e+02 0.000000000000e+00 0.000000000000e+00 0.000000000000e+00
1.117500000000e+02 0.000000000000e+00 0.000000000000e+00 0.000000000000e+00
1.120000000000e+02 0.000000000000e+00 0.000000000000e+00 0.000000000000e+00
1.122500000000e+02 0.000000000000e+00 0.000000000000e+00 0.000000000000e+00
1.125000000000e+02 0.000000000000e+00 0.000000000000e+00 0.000000000000e+00
1.127500000000e+02 0.000000000000e+00 0.000000000000e+00 0.000000000000e+00
1.130000000000e+02 0.000000000000e+00 0.000000000000e+00 0.000000000000e+00
1.132500000000e+02 0.000000000000e+00 0.000000000000e+00 0.000000000000e+00
1.135000000000e+02 0.000000000000e+00 0.000000000000e+00 0.000000000000e+00
1.137500000000e+02 0.000000000000e+00 0.000000000000e+00 0.000000000000e+00
1.140000000000e+02 0.000000000000e+00 0.000000000000e+00 0.000000000000e+00
1.142500000000e+02 0.000000000000e+00 0.000000000000e+00 0.000000000000e+00
1.145000000000e+02 0.000000000000e+00 0.000000000000e+00 0.000000000000e+00
1.147500000000e+02 0.000000000000e+00 0.000000000000e+00 0.000000000000e+00
1.150000000000e+02 0.000000000000e+00 0.000000000000e+00 0.000000000000e+00
1.152500000000e+02 0.000000000000e+00 0.000000000000e+00 0.000000000000e+00
1.155000000000e+02 0.000000000000e+00 0.000000000000e+00 0.000000000000e+00
1.157500000000e+02 0.000000000000e+00 0.000000000000e+00 0.000000000000e+00
1.160000000000e+02 0.000000000000e+00 0.000000000000e+00 0.000000000000e+00
1.162500000000e+02 0.000000000000e+00 0.000000000000e+00 0.000000000000e+00
1.165000000000e+02 0.000000000000e+00 0.000000000000e+00 0.000000000000e+00
1.167500000000e+02 0.000000000000e+00 0.000000000000e+00 0.000000000000e+00
1.170000000000e+02 0.000000000000e+00 0.000000000000e+00 0.000000000000e+00
1.172500000000e+02 0.000000000000e+00 0.000000000000e+00 0.000000000000e+00
1.175000000000e+02 0.000000000000e+00 0.000000000000e+00 0.000000000000e+00
1.177500000000e+02 0.000000000000e+00 0.000000000000e+00 0.000000000000e+00
1.180000000000e+02 0.000000000000e+00 0.000000000000e+00 0.000000000000e+00
1.182500000000e+02 0.000000000000e+00 0.000000000000e+00 0.000000000000e+00
1.185000000000e+02 0.000000000000e+00 0.000000000000e+00 0.000000000000e+00
1.187500000000e+02 0.000000000000e+00 0.000000000000e+00 0.000000000000e+00
1.190000000000e+02 0.000000000000e+00 0.000000000000e+00 0.000000000000e+00
1.192500000000e+02 0.000000000000e+00 0.000000000000e+00 0.000000000000e+00
1.195000000000e+02 0.000000000000e+00 0.000000000000e+00 0.000000000000e+00
1.197500000000e+02 0.000000000000e+00 0.000000000000e+00 0.000000000000e+00
1.200000000000e+02 0.000000000000e+00 0.000000000000e+00 0.000000000000e+00
1.202500000000e+02 0.000000000000e+00 0.000000000000e+00 0.000000000000e+00
1.205000000000e+02 0.000000000000e+00 0.000000000000e+00 0.000000000000e+00
1.207500000000e+02 0.000000000000e+00 0.000000000000e+00 0.000000000000e+00
1.210000000000e+02 0.000000000000e+00 0.000000000000e+00 0.000000000000e+00
1.212500000000e+02 0.000000000000e+00 0.000000000000e+00 0.000000000000e+00
1.215000000000e+02 0.000000000000e+00 0.000000000000e+00 0.000000000000e+00
1.217500000000e+02 0.000000000000e+00 0.000000000000e+00 0.000000000000e+00
1.220000000000e+02 0.000000000000e+00 0.000000000000e+00 0.000000000000e+00
1.222500000000e+02 0.000000000000e+00 0.000000000000e+00 0.000000000000e+00
1.225000000000e+02 0.000000000000e+00 0.000000000000e+00 0.000000000000e+00
1.227500000000e+02 0.000000000000e+00 0.000000000000e+00 0.000000000000e+00
1.230000000000e+02 0.000000000000e+00 0.000000000000e+00 0.000000000000e+00
1.232500000000e+02 0.000000000000e+00 0.000000000000e+00 0.000000000000e+00
1.235000000000e+02 0.000000000000e+00 0.000000000000e+00 0.000000000000e+00
1.237500000000e+02 0.000000000000e+00 0.000000000000e+00 0.000000000000e+00
1.240000000000e+02 0.000000000000e+00 0.000000000000e+00 0.000000000000e+00
1.242500000000e+02 0.000000000000e+00 0.000000000000e+00 0.000000000000e+00
1.245000000000e+02 0.000000000000e+00 0.000000000000e+00 0.000000000000e+00
1.247500000000e+02 0.000000000000e+00 0.000000000000e+00 0.000000000000e+00
1.250000000000e+02 0.000000000000e+00 0.000000000000e+00 0.000000000000e+00
1.252500000000e+02 0.000000000000e+00 0.000000000000e+00 0.000000000000e+00
1.255000000000e+02 0.000000000000e+00 0.000000000000e+00 0.000000000000e+00
1.257500000000e+02 0.000000000000e+00 0.000000000000e+00 0.000000000000e+00
1.260000000000e+02 0.000000000000e+00 0.000000000000e+00 0.000000000000e+00
1.262500000000e+02 0.000000000000e+00 0.000000000000e+00 0.000000000000e+00
1.265000000000e+02 0.000000000000e+00 0.000000000000e+00 0.000000000000e+00
1.267500000000e+02 0.000000000000e+00 0.000000000000e+00 0.000000000000e+00
1.270000000000e+02 0.000000000000e+00 0.000000000000e+00 0.000000000000e+00
1.272500000000e+02 0.000000000000e+00 0.000000000000e+00 0.000000000000e+00
1.275000000000e+02 0.000000000000e+00 0.000000000000e+00 0.000000000000e+00
1.277500000000e+02 0.000000000000e+00 0.000000000000e+00 0.000000000000e+00
1.280000000000e+02 0.000000000000e+00 0.000000000000e+00 0.000000000000e+00
1.282500000000e+02 0.000000000000e+00 0.000000000000e+00 0.000000000000e+00
1.285000000000e+02 0.000000000000e+00 0.000000000000e+00 0.000000000000e+00
1.287500000000e+02 0.000000000000e+00 0.000000000000e+00 0.000000000000e+00
1.290000000000e+02 0.000000000000e+00 0.000000000000e+00 0.000000000000e+00
1.292500000000e+02 0.000000000000e+00 0.000000000000e+00 0.000000000000e+00
1.295000000000e+02 0.000000000000e+00 0.000000000000e+00 0.000000000000e+00
1.297500000000e+02 0.000000000000e+00 0.000000000000e+00 0.000000000000e+00
1.300000000000e+02 0.000000000000e+00 0.000000000000e+00 0.000000000000e+00
1.302500000000e+02 0.000000000000e+00 0.000000000000e+00 0.000000000000e+00
1.305000000000e+02 0.000000000000e+00 0.000000000000e+00 0.000000000000e+00
1.307500000000e+02 0.000000000000e+00 0.000000000000e+00 0.000000000000e+00
1.310000000000e+02 0.000000000000e+00 0.000000000000e+00 0.000000000000e+00
1.312500000000e+02 0.000000000000e+00 0.000000000000e+00 0.000000000000e+00
1.315000000000e+02 0.000000000000e+00 0.000000000000e+00 0.000000000000e+00
1.317500000000e+02 0.000000000000e+00 0.000000000000e+00 0.000000000000e+00
1.320000000000e+02 0.000000000000e+00 0.000000000000e+00 0.000000000000e+00
1.322500000000e+02 0.000000000000e+00 0.000000000000e+00 0.000000000000e+00
1.325000000000e+02 0.000000000000e+00 0.000000000000e+00 0.000000000000e+00
1.327500000000e+02 0.000000000000e+00 0.000000000000e+00 0.000000000000e+00
1.330000000000e+02 0.000000000000e+00 0.000000000000e+00 0.000000000000e+00
1.332500000000e+02 0.000000000000e+00 0.000000000000e+00 0.000000000000e+00
1.335000000000e+02 0.000000000000e+00 0.000000000000e+00 0.000000000000e+00
1.337500000000e+02 0.000000000000e+00 0.000000000000e+00 0.000000000000e+00
1.340000000000e+02 0.000000000000e+00 0.000000000000e+00 0.000000000000e+00
1.342500000000e+02 0.000000000000e+00 0.000000000000e+00 0.000000000000e+00
1.345000000000e+02 0.000000000000e+00 0.000000000000e+00 0.000000000000e+00
1.347500000000e+02 0.000000000000e+00 0.000000000000e+00 0.000000000000e+00
1.350000000000e+02 0.000000000000e+00 0.000000000000e+00 0.000000000000e+00
1.352500000000e+02 0.000000000000e+00 0.000000000000e+00 0.000000000000e+00
1.355000000000e+02 0.000000000000e+00 0.000000000000e+00 0.000000000000e+00
1.357500000000e+02 0.000000000000e+00 0.000000000000e+00 0.000000000000e+00
1.360000000000e+02 0.000000000000e+00 0.000000000000e+00 0.000000000000e+00
1.362500000000e+02 0.000000000000e+00 0.000000000000e+00 0.000000000000e+00
1.365000000000e+02 0.000000000000e+00 0.000000000000e+00 0.000000000000e+00
1.367500000000e+02 0.000000000000e+00 0.000000000000e+00 0.000000000000e+00
1.370000000000e+02 0.000000000000e+00 0.000000000000e+00 0.000000000000e+00
1.372500000000e+02 0.000000000000e+00 0.000000000000e+00 0.000000000000e+00
1.375000000000e+02 0.000000000000e+00 0.000000000000e+00 0.000000000000e+00
1.377500000000e+02 0.000000000000e+00 0.000000000000e+00 0.000000000000e+00
1.380000000000e+02 0.000000000000e+00 0.000000000000e+00 0.000000000000e+00
1.382500000000e+02 0.000000000000e+00 0.000000000000e+00 0.000000000000e+00
1.385000000000e+02 0.000000000000e+00 0.000000000000e+00 0.000000000000e+00
1.387500000000e+02 0.000000000000e+00 0.000000000000e+00 0.000000000000e+00
1.390000000000e+02 0.000000000000e+00 0.000000000000e+00 0.000000000000e+00
1.392500000000e+02 0.000000000000e+00 0.000000000000e+00 0.000000000000e+00
1.395000000000e+02 0.000000000000e+00 0.000000000000e+00 0.000000000000e+00
1.397500000000e+02 0.000000000000e+00 0.000000000000e+00 0.000000000000e+00
1.400000000000e+02 0.000000000000e+00 0.000000000000e+00 0.000000000000e+00
1.402500000000e+02 0.000000000000e+00 0.000000000000e+00 0.000000000000e+00
1.405000000000e+02 0.000000000000e+00 0.000000000000e+00 0.000000000000e+00
1.407500000000e+02 0.000000000000e+00 0.000000000000e+00 0.000000000000e+00
1.410000000000e+02 0.000000000000e+00 0.000000000000e+00 0.000000000000e+00
1.412500000000e+02 0.000000000000e+00 0.000000000000e+00 0.000000000000e+00
1.415000000000e+02 0.000000000000e+00 0.000000000000e+00 0.000000000000e+00
1.417500000000e+02 0.000000000000e+00 0.000000000000e+00 0.000000000000e+00
1.420000000000e+02 0.000000000000e+00 0.000000000000e+00 0.000000000000e+00
1.422500000000e+02 0.000000000000e+00 0.000000000000e+00 0.000000000000e+00
1.425000000000e+02 0.000000000000e+00 0.000000000000e+00 0.000000000000e+00
1.427500000000e+02 0.000000000000e+00 0.000000000000e+00 0.000000000000e+00
1.430000000000e+02 0.000000000000e+00 0.000000000000e+00 0.000000000000e+00
1.432500000000e+02 0.000000000000e+00 0.000000000000e+00 0.000000000000e+00
1.435000000000e+02 0.000000000000e+00 0.000000000000e+00 0.000000000000e+00
1.437500000000e+02 0.000000000000e+00 0.000000000000e+00 0.000000000000e+00
1.440000000000e+02 0.000000000000e+00 0.000000000000e+00 0.000000000000e+00
1.442500000000e+02 0.000000000000e+00 0.000000000000e+00 0.000000000000e+00
1.445000000000e+02 0.000000000000e+00 0.000000000000e+00 0.000000000000e+00
1.447500000000e+02 0.000000000000e+00 0.000000000000e+00 0.000000000000e+00
1.450000000000e+02 0.000000000000e+00 0.000000000000e+00 0.000000000000e+00
1.452500000000e+02 0.000000000000e+00 0.000000000000e+00 0.000000000000e+00
1.455000000000e+02 0.000000000000e+00 0.000000000000e+00 0.000000000000e+00
1.457500000000e+02 0.000000000000e+00 0.000000000000e+00 0.000000000000e+00
1.460000000000e+02 0.000000000000e+00 0.000000000000e+00 0.000000000000e+00
1.462500000000e+02 0.000000000000e+00 0.000000000000e+00 0.000000000000e+00
1.465000000000e+02 0.000000000000e+00 0.000000000000e+00 0.000000000000e+00
1.467500000000e+02 0.000000000000e+00 0.000000000000e+00 0.000000000000e+00
1.470000000000e+02 0.000000000000e+00 0.000000000000e+00 0.000000000000e+00
1.472500000000e+02 0.000000000000e+00 0.000000000000e+00 0.000000000000e+00
1.475000000000e+02 0.000000000000e+00 0.000000000000e+00 0.000000000000e+00
1.477500000000e+02 0.000000000000e+00 0.000000000000e+00 0.000000000000e+00
1.480000000000e+02 0.000000000000e+00 0.000000000000e+00 0.000000000000e+00
1.482500000000e+02 0.000000000000e+00 0.000000000000e+00 0.000000000000e+00
1.485000000000e+02 0.000000000000e+00 0.000000000000e+00 0.000000000000e+00
1.487500000000e+02 0.000000000000e+00 0.000000000000e+00 0.000000000000e+00
1.490000000000e+02 0.000000000000e+00 0.000000000000e+00 0.000000000000e+00
1.492500000000e+02 0.000000000000e+00 0.000000000000e+00 0.000000000000e+00
1.495000000000e+02 0.000000000000e+00 0.000000000000e+00 0.000000000000e+00
1.497500000000e+02 0.000000000000e+00 0.000000000000e+00 0.000000000000e+00
1.500000000000e+02 0.000000000000e+00 0.000000000000e+00 0.000000000000e+00
1.502500000000e+02 0.000000000000e+00 0.000000000000e+00 0.000000000000e+00
1.505000000000e+02 0.000000000000e+00 0.000000000000e+00 0.000000000000e+00
1.507500000000e+02 0.000000000000e+00 0.000000000000e+00 0.000000000000e+00
1.510000000000e+02 0.000000000000e+00 0.000000000000e+00 0.000000000000e+00
1.512500000000e+02 0.000000000000e+00 0.000000000000e+00 0.000000000000e+00
1.515000000000e+02 0.000000000000e+00 0.000000000000e+00 0.000000000000e+00
1.517500000000e+02 0.000000000000e+00 0.000000000000e+00 0.000000000000e+00
1.520000000000e+02 0.000000000000e+00 0.000000000000e+00 0.000000000000e+00
1.522500000000e+02 0.000000000000e+00 0.000000000000e+00 0.000000000000e+00
1.525000000000e+02 0.000000000000e+00 0.000000000000e+00 0.000000000000e+00
1.527500000000e+02 0.000000000000e+00 0.000000000000e+00 0.000000000000e+00
1.530000000000e+02 0.000000000000e+00 0.000000000000e+00 0.000000000000e+00
1.532500000000e+02 0.000000000000e+00 0.000000000000e+00 0.000000000000e+00
1.535000000000e+02 0.000000000000e+00 0.000000000000e+00 0.000000000000e+00
1.537500000000e+02 0.000000000000e+00 0.000000000000e+00 0.000000000000e+00
1.540000000000e+02 0.000000000000e+00 0.000000000000e+00 0.000000000000e+00
1.542500000000e+02 0.000000000000e+00 0.000000000000e+00 0.000000000000e+00
1.545000000000e+02 0.000000000000e+00 0.000000000000e+00 0.000000000000e+00
1.547500000000e+02 0.000000000000e+00 0.000000000000e+00 0.000000000000e+00
1.550000000000e+02 0.000000000000e+00 0.000000000000e+00 0.000000000000e+00
1.552500000000e+02 0.000000000000e+00 0.000000000000e+00 0.000000000000e+00
1.555000000000e+02 0.000000000000e+00 0.000000000000e+00 0.000000000000e+00
1.557500000000e+02 0.000000000000e+00 0.000000000000e+00 0.000000000000e+00
1.560000000000e+02 0.000000000000e+00 0.000000000000e+00 0.000000000000e+00
1.562500000000e+02 0.000000000000e+00 0.000000000000e+00 0.000000000000e+00
1.565000000000e+02 0.000000000000e+00 0.000000000000e+00 0.000000000000e+00
1.567500000000e+02 0.000000000000e+00 0.000000000000e+00 0.000000000000e+00
1.570000000000e+02 0.000000000000e+00 0.000000000000e+00 0.000000000000e+00
1.572500000000e+02 0.000000000000e+00 0.000000000000e+00 0.000000000000e+00
1.575000000000e+02 0.000000000000e+00 0.000000000000e+00 0.000000000000e+00
1.577500000000e+02 0.000000000000e+00 0.000000000000e+00 0.000000000000e+00
1.580000000000e+02 0.000000000000e+00 0.000000000000e+00 0.000000000000e+00
1.582500000000e+02 0.000000000000e+00 0.000000000000e+00 0.000000000000e+00
1.585000000000e+02 0.000000000000e+00 0.000000000000e+00 0.000000000000e+00
1.587500000000e+02 0.000000000000e+00 0.000000000000e+00 0.000000000000e+00
1.590000000000e+02 0.000000000000e+00 0.000000000000e+00 0.000000000000e+00
1.592500000000e+02 0.000000000000e+00 0.000000000000e+00 0.000000000000e+00
1.595000000000e+02 0.000000000000e+00 0.000000000000e+00 0.000000000000e+00
1.597500000000e+02 0.000000000000e+00 0.000000000000e+00 0.000000000000e+00
1.600000000000e+02 0.000000000000e+00 0.000000000000e+00 0.000000000000e+00
1.602500000000e+02 0.000000000000e+00 0.000000000000e+00 0.000000000000e+00
1.605000000000e+02 0.000000000000e+00 0.000000000000e+00 0.000000000000e+00
1.607500000000e+02 0.000000000000e+00 0.000000000000e+00 0.000000000000e+00
1.610000000000e+02 0.000000000000e+00 0.000000000000e+00 0.000000000000e+00
1.612500000000e+02 0.000000000000e+00 0.000000000000e+00 0.000000000000e+00
1.615000000000e+02 0.000000000000e+00 0.000000000000e+00 0.000000000000e+00
1.617500000000e+02 0.000000000000e+00 0.000000000000e+00 0.000000000000e+00
1.620000000000e+02 0.000000000000e+00 0.000000000000e+00 0.000000000000e+00
1.622500000000e+02 0.000000000000e+00 0.000000000000e+00 0.000000000000e+00
1.625000000000e+02 0.000000000000e+00 0.000000000000e+00 0.000000000000e+00
1.627500000000e+02 0.000000000000e+00 0.000000000000e+00 0.000000000000e+00
1.630000000000e+02 0.000000000000e+00 0.000000000000e+00 0.000000000000e+00
1.632500000000e+02 0.000000000000e+00 0.000000000000e+00 0.000000000000e+00
1.635000000000e+02 0.000000000000e+00 0.000000000000e+00 0.000000000000e+00
1.637500000000e+02 0.000000000000e+00 0.000000000000e+00 0.000000000000e+00
1.640000000000e+02 0.000000000000e+00 0.000000000000e+00 0.000000000000e+00
1.642500000000e+02 0.000000000000e+00 0.000000000000e+00 0.000000000000e+00
1.645000000000e+02 0.000000000000e+00 0.000000000000e+00 0.000000000000e+00
1.647500000000e+02 0.000000000000e+00 0.000000000000e+00 0.000000000000e+00
1.650000000000e+02 0.000000000000e+00 0.000000000000e+00 0.000000000000e+00
1.652500000000e+02 0.000000000000e+00 0.000000000000e+00 0.000000000000e+00
1.655000000000e+02 0.000000000000e+00 0.000000000000e+00 0.000000000000e+00
1.657500000000e+02 0.000000000000e+00 0.000000000000e+00 0.000000000000e+00
1.660000000000e+02 0.000000000000e+00 0.000000000000e+00 0.000000000000e+00
1.662500000000e+02 0.000000000000e+00 0.000000000000e+00 0.000000000000e+00
1.665000000000e+02 0.000000000000e+00 0.000000000000e+00 0.000000000000e+00
1.667500000000e+02 0.000000000000e+00 0.000000000000e+00 0.000000000000e+00
1.670000000000e+02 0.000000000000e+00 0.000000000000e+00 0.000000000000e+00
1.672500000000e+02 0.000000000000e+00 0.000000000000e+00 0.000000000000e+00
1.675000000000e+02 0.000000000000e+00 0.000000000000e+00 0.000000000000e+00
1.677500000000e+02 0.000000000000e+00 0.000000000000e+00 0.000000000000e+00
1.680000000000e+02 0.000000000000e+00 0.000000000000e+00 0.000000000000e+00
1.682500000000e+02 0.000000000000e+00 0.000000000000e+00 0.000000000000e+00
1.685000000000e+02 0.000000000000e+00 0.000000000000e+00 0.000000000000e+00
1.687500000000e+02 0.000000000000e+00 0.000000000000e+00 0.000000000000e+00
1.690000000000e+02 0.000000000000e+00 0.000000000000e+00 0.000000000000e+00
1.692500000000e+02 0.000000000000e+00 0.000000000000e+00 0.000000000000e+00
1.695000000000e+02 0.000000000000e+00 0.000000000000e+00 0.000000000000e+00
1.697500000000e+02 0.000000000000e+00 0.000000000000e+00 0.000000000000e+00
1.700000000000e+02 0.000000000000e+00 0.000000000000e+00 0.000000000000e+00
1.702500000000e+02 0.000000000000e+00 0.000000000000e+00 0.000000000000e+00
1.705000000000e+02 0.000000000000e+00 0.000000000000e+00 0.000000000000e+00
1.707500000000e+02 0.000000000000e+00 0.000000000000e+00 0.000000000000e+00
1.710000000000e+02 0.000000000000e+00 0.000000000000e+00 0.000000000000e+00
1.712500000000e+02 0.000000000000e+00 0.000000000000e+00 0.000000000000e+00
1.715000000000e+02 0.000000000000e+00 0.000000000000e+00 0.000000000000e+00
1.717500000000e+02 0.000000000000e+00 0.000000000000e+00 0.000000000000e+00
1.720000000000e+02 0.000000000000e+00 0.000000000000e+00 0.000000000000e+00
1.722500000000e+02 0.000000000000e+00 0.000000000000e+00 0.000000000000e+00
1.725000000000e+02 0.000000000000e+00 0.000000000000e+00 0.000000000000e+00
1.727500000000e+02 0.000000000000e+00 0.000000000000e+00 0.000000000000e+00
1.730000000000e+02 0.000000000000e+00 0.000000000000e+00 0.000000000000e+00
1.732500000000e+02 0.000000000000e+00 0.000000000000e+00 0.000000000000e+00
1.735000000000e+02 0.000000000000e+00 0.000000000000e+00 0.000000000000e+00
1.737500000000e+02 0.000000000000e+00 0.000000000000e+00 0.000000000000e+00
1.740000000000e+02 0.000000000000e+00 0.000000000000e+00 0.000000000000e+00
1.742500000000e+02 0.000000000000e+00 0.000000000000e+00 0.000000000000e+00
1.745000000000e+02 0.000000000000e+00 0.000000000000e+00 0.000000000000e+00
1.747500000000e+02 0.000000000000e+00 0.000000000000e+00 0.000000000000e+00
1.750000000000e+02 0.000000000000e+00 0.000000000000e+00 0.000000000000e+00
1.752500000000e+02 0.000000000000e+00 0.000000000000e+00 0.000000000000e+00
1.755000000000e+02 0.000000000000e+00 0.000000000000e+00 0.000000000000e+00
1.757500000000e+02 0.000000000000e+00 0.000000000000e+00 0.000000000000e+00
1.760000000000e+02 0.000000000000e+00 0.000000000000e+00 0.000000000000e+00
1.762500000000e+02 0.000000000000e+00 0.000000000000e+00 0.000000000000e+00
1.765000000000e+02 0.000000000000e+00 0.000000000000e+00 0.000000000000e+00
1.767500000000e+02 0.000000000000e+00 0.000000000000e+00 0.000000000000e+00
1.770000000000e+02 0.000000000000e+00 0.000000000000e+00 0.000000000000e+00
1.772500000000e+02 0.000000000000e+00 0.000000000000e+00 0.000000000000e+00
1.775000000000e+02 0.000000000000e+00 0.000000000000e+00 0.000000000000e+00
1.777500000000e+02 0.000000000000e+00 0.000000000000e+00 0.000000000000e+00
1.780000000000e+02 0.000000000000e+00 0.000000000000e+00 0.000000000000e+00
1.782500000000e+02 0.000000000000e+00 0.000000000000e+00 0.000000000000e+00
1.785000000000e+02 0.000000000000e+00 0.000000000000e+00 0.000000000000e+00
1.787500000000e+02 0.000000000000e+00 0.000000000000e+00 0.000000000000e+00
1.790000000000e+02 0.000000000000e+00 0.000000000000e+00 0.000000000000e+00
1.792500000000e+02 0.000000000000e+00 0.000000000000e+00 0.000000000000e+00
1.795000000000e+02 0.000000000000e+00 0.000000000000e+00 0.000000000000e+00
1.797500000000e+02 0.000000000000e+00 0.000000000000e+00 0.000000000000e+00
1.800000000000e+02 0.000000000000e+00 0.000000000000e+00 0.000000000000e+00
1.802500000000e+02 0.000000000000e+00 0.000000000000e+00 0.000000000000e+00
1.805000000000e+02 0.000000000000e+00 0.000000000000e+00 0.000000000000e+00
1.807500000000e+02 0.000000000000e+00 0.000000000000e+00 0.000000000000e+00
1.810000000000e+02 0.000000000000e+00 0.000000000000e+00 0.000000000000e+00
1.812500000000e+02 0.000000000000e+00 0.000000000000e+00 0.000000000000e+00
1.815000000000e+02 0.000000000000e+00 0.000000000000e+00 0.000000000000e+00
1.817500000000e+02 0.000000000000e+00 0.000000000000e+00 0.000000000000e+00
1.820000000000e+02 0.000000000000e+00 0.000000000000e+00 0.000000000000e+00
1.822500000000e+02 0.000000000000e+00 0.000000000000e+00 0.000000000000e+00
1.825000000000e+02 0.000000000000e+00 0.000000000000e+00 0.000000000000e+00
1.827500000000e+02 0.000000000000e+00 0.000000000000e+00 0.000000000000e+00
1.830000000000e+02 0.000000000000e+00 0.000000000000e+00 0.000000000000e+00
1.832500000000e+02 0.000000000000e+00 0.000000000000e+00 0.000000000000e+00
1.835000000000e+02 0.000000000000e+00 0.000000000000e+00 0.000000000000e+00
1.837500000000e+02 0.000000000000e+00 0.000000000000e+00 0.000000000000e+00
1.840000000000e+02 0.000000000000e+00 0.000000000000e+00 0.000000000000e+00
1.842500000000e+02 0.000000000000e+00 0.000000000000e+00 0.000000000000e+00
1.845000000000e+02 0.000000000000e+00 0.000000000000e+00 0.000000000000e+00
1.847500000000e+02 0.000000000000e+00 0.000000000000e+00 0.000000000000e+00
1.850000000000e+02 0.000000000000e+00 0.000000000000e+00 0.000000000000e+00
1.852500000000e+02 0.000000000000e+00 0.000000000000e+00 0.000000000000e+00
1.855000000000e+02 0.000000000000e+00 0.000000000000e+00 0.000000000000e+00
1.857500000000e+02 0.000000000000e+00 0.000000000000e+00 0.000000000000e+00
1.860000000000e+02 0.000000000000e+00 0.000000000000e+00 0.000000000000e+00
1.862500000000e+02 0.000000000000e+00 0.000000000000e+00 0.000000000000e+00
1.865000000000e+02 0.000000000000e+00 0.000000000000e+00 0.000000000000e+00
1.867500000000e+02 0.000000000000e+00 0.000000000000e+00 0.000000000000e+00
1.870000000000e+02 0.000000000000e+00 0.000000000000e+00 0.000000000000e+00
1.872500000000e+02 0.000000000000e+00 0.000000000000e+00 0.000000000000e+00
1.875000000000e+02 0.000000000000e+00 0.000000000000e+00 0.000000000000e+00
1.877500000000e+02 0.000000000000e+00 0.000000000000e+00 0.000000000000e+00
1.880000000000e+02 0.000000000000e+00 0.000000000000e+00 0.000000000000e+00
1.882500000000e+02 0.000000000000e+00 0.000000000000e+00 0.000000000000e+00
1.885000000000e+02 0.000000000000e+00 0.000000000000e+00 0.000000000000e+00
1.887500000000e+02 0.000000000000e+00 0.000000000000e+00 0.000000000000e+00
1.890000000000e+02 0.000000000000e+00 0.000000000000e+00 0.000000000000e+00
1.892500000000e+02 0.000000000000e+00 0.000000000000e+00 0.000000000000e+00
1.895000000000e+02 0.000000000000e+00 0.000000000000e+00 0.000000000000e+00
1.897500000000e+02 0.000000000000e+00 0.000000000000e+00 0.000000000000e+00
1.900000000000e+02 0.000000000000e+00 0.000000000000e+00 0.000000000000e+00
1.902500000000e+02 0.000000000000e+00 0.000000000000e+00 0.000000000000e+00
1.905000000000e+02 0.000000000000e+00 0.000000000000e+00 0.000000000000e+00
1.907500000000e+02 0.000000000000e+00 0.000000000000e+00 0.000000000000e+00
1.910000000000e+02 0.000000000000e+00 0.000000000000e+00 0.000000000000e+00
1.912500000000e+02 0.000000000000e+00 0.000000000000e+00 0.000000000000e+00
1.915000000000e+02 0.000000000000e+00 0.000000000000e+00 0.000000000000e+00
1.917500000000e+02 0.000000000000e+00 0.000000000000e+00 0.000000000000e+00
1.920000000000e+02 0.000000000000e+00 0.000000000000e+00 0.000000000000e+00
1.922500000000e+02 0.000000000000e+00 0.000000000000e+00 0.000000000000e+00
1.925000000000e+02 0.000000000000e+00 0.000000000000e+00 0.000000000000e+00
1.927500000000e+02 0.000000000000e+00 0.000000000000e+00 0.000000000000e+00
1.930000000000e+02 0.000000000000e+00 0.000000000000e+00 0.000000000000e+00
1.932500000000e+02 0.000000000000e+00 0.000000000000e+00 0.000000000000e+00
1.935000000000e+02 0.000000000000e+00 0.000000000000e+00 0.000000000000e+00
1.937500000000e+02 0.000000000000e+00 0.000000000000e+00 0.000000000000e+00
1.940000000000e+02 0.000000000000e+00 0.000000000000e+00 0.000000000000e+00
1.942500000000e+02 0.000000000000e+00 0.000000000000e+00 0.000000000000e+00
1.945000000000e+02 0.000000000000e+00 0.000000000000e+00 0.000000000000e+00
1.947500000000e+02 0.000000000000e+00 0.000000000000e+00 0.000000000000e+00
1.950000000000e+02 0.000000000000e+00 0.000000000000e+00 0.000000000000e+00
1.952500000000e+02 0.000000000000e+00 0.000000000000e+00 0.000000000000e+00
1.955000000000e+02 0.000000000000e+00 0.000000000000e+00 0.000000000000e+00
1.957500000000e+02 0.000000000000e+00 0.000000000000e+00 0.000000000000e+00
1.960000000000e+02 0.000000000000e+00 0.000000000000e+00 0.000000000000e+00
1.962500000000e+02 0.000000000000e+00 0.000000000000e+00 0.000000000000e+00
1.965000000000e+02 0.000000000000e+00 0.000000000000e+00 0.000000000000e+00
1.967500000000e+02 0.000000000000e+00 0.000000000000e+00 0.000000000000e+00
1.970000000000e+02 0.000000000000e+00 0.000000000000e+00 0.000000000000e+00
1.972500000000e+02 0.000000000000e+00 0.000000000000e+00 0.000000000000e+00
1.975000000000e+02 0.000000000000e+00 0.000000000000e+00 0.000000000000e+00
1.977500000000e+02 0.000000000000e+00 0.000000000000e+00 0.000000000000e+00
1.980000000000e+02 0.000000000000e+00 0.000000000000e+00 0.000000000000e+00
1.982500000000e+02 0.000000000000e+00 0.000000000000e+00 0.000000000000e+00
1.985000000000e+02 0.000000000000e+00 0.000000000000e+00 0.000000000000e+00
1.987500000000e+02 0.000000000000e+00 0.000000000000e+00 0.000000000000e+00
1.990000000000e+02 0.000000000000e+00 0.000000000000e+00 0.000000000000e+00
1.992500000000e+02 0.000000000000e+00 0.000000000000e+00 0.000000000000e+00
1.995000000000e+02 0.000000000000e+00 0.000000000000e+00 0.000000000000e+00
1.997500000000e+02 0.000000000000e+00 0.000000000000e+00 0.000000000000e+00
2.000000000000e+02 0.000000000000e+00 0.000000000000e+00 0.000000000000e+00
2.002500000000e+02 0.000000000000e+00 0.000000000000e+00 0.000000000000e+00
2.005000000000e+02 0.000000000000e+00 0.000000000000e+00 0.000000000000e+00
2.007500000000e+02 0.000000000000e+00 0.000000000000e+00 0.000000000000e+00
2.010000000000e+02 0.000000000000e+00 0.000000000000e+00 0.000000000000e+00
2.012500000000e+02 0.000000000000e+00 0.000000000000e+00 0.000000000000e+00
2.015000000000e+02 0.000000000000e+00 0.000000000000e+00 0.000000000000e+00
2.017500000000e+02 0.000000000000e+00 0.000000000000e+00 0.000000000000e+00
2.020000000000e+02 0.000000000000e+00 0.000000000000e+00 0.000000000000e+00
2.022500000000e+02 0.000000000000e+00 0.000000000000e+00 0.000000000000e+00
2.025000000000e+02 0.000000000000e+00 0.000000000000e+00 0.000000000000e+00
2.027500000000e+02 0.000000000000e+00 0.000000000000e+00 0.000000000000e+00
2.030000000000e+02 0.000000000000e+00 0.000000000000e+00 0.000000000000e+00
2.032500000000e+02 0.000000000000e+00 0.000000000000e+00 0.000000000000e+00
2.035000000000e+02 0.000000000000e+00 0.000000000000e+00 0.000000000000e+00
2.037500000000e+02 0.000000000000e+00 0.000000000000e+00 0.000000000000e+00
2.040000000000e+02 0.000000000000e+00 0.000000000000e+00 0.000000000000e+00
2.042500000000e+02 0.000000000000e+00 0.000000000000e+00 0.000000000000e+00
2.045000000000e+02 0.000000000000e+00 0.000000000000e+00 0.000000000000e+00
2.047500000000e+02 0.000000000000e+00 0.000000000000e+00 0.000000000000e+00
2.050000000000e+02 0.000000000000e+00 0.000000000000e+00 0.000000000000e+00
2.052500000000e+02 0.000000000000e+00 0.000000000000e+00 0.000000000000e+00
2.055000000000e+02 0.000000000000e+00 0.000000000000e+00 0.000000000000e+00
2.057500000000e+02 0.000000000000e+00 0.000000000000e+00 0.000000000000e+00
2.060000000000e+02 0.000000000000e+00 0.000000000000e+00 0.000000000000e+00
2.062500000000e+02 0.000000000000e+00 0.000000000000e+00 0.000000000000e+00
2.065000000000e+02 0.000000000000e+00 0.000000000000e+00 0.000000000000e+00
2.067500000000e+02 0.000000000000e+00 0.000000000000e+00 0.000000000000e+00
2.070000000000e+02 0.000000000000e+00 0.000000000000e+00 0.000000000000e+00
2.072500000000e+02 0.000000000000e+00 0.000000000000e+00 0.000000000000e+00
2.075000000000e+02 0.000000000000e+00 0.000000000000e+00 0.000000000000e+00
2.077500000000e+02 0.000000000000e+00 0.000000000000e+00 0.000000000000e+00
2.080000000000e+02 0.000000000000e+00 0.000000000000e+00 0.000000000000e+00
2.082500000000e+02 0.000000000000e+00 0.000000000000e+00 0.000000000000e+00
2.085000000000e+02 0.000000000000e+00 0.000000000000e+00 0.000000000000e+00
2.087500000000e+02 0.000000000000e+00 0.000000000000e+00 0.000000000000e+00
2.090000000000e+02 0.000000000000e+00 0.000000000000e+00 0.000000000000e+00
2.092500000000e+02 0.000000000000e+00 0.000000000000e+00 0.000000000000e+00
2.095000000000e+02 0.000000000000e+00 0.000000000000e+00 0.000000000000e+00
2.097500000000e+02 0.000000000000e+00 0.000000000000e+00 0.000000000000e+00
2.100000000000e+02 0.000000000000e+00 0.000000000000e+00 0.000000000000e+00
2.102500000000e+02 0.000000000000e+00 0.000000000000e+00 0.000000000000e+00
2.105000000000e+02 0.000000000000e+00 0.000000000000e+00 0.000000000000e+00
2.107500000000e+02 0.000000000000e+00 0.000000000000e+00 0.000000000000e+00
2.110000000000e+02 0.000000000000e+00 0.000000000000e+00 0.000000000000e+00
2.112500000000e+02 0.000000000000e+00 0.000000000000e+00 0.000000000000e+00
2.115000000000e+02 0.000000000000e+00 0.000000000000e+00 0.000000000000e+00
2.117500000000e+02 0.000000000000e+00 0.000000000000e+00 0.000000000000e+00
2.120000000000e+02 0.000000000000e+00 0.000000000000e+00 0.000000000000e+00
2.122500000000e+02 0.000000000000e+00 0.000000000000e+00 0.000000000000e+00
2.125000000000e+02 0.000000000000e+00 0.000000000000e+00 0.000000000000e+00
2.127500000000e+02 0.000000000000e+00 0.000000000000e+00 0.000000000000e+00
2.130000000000e+02 0.000000000000e+00 0.000000000000e+00 0.000000000000e+00
2.132500000000e+02 0.000000000000e+00 0.000000000000e+00 0.000000000000e+00
2.135000000000e+02 0.000000000000e+00 0.000000000000e+00 0.000000000000e+00
2.137500000000e+02 0.000000000000e+00 0.000000000000e+00 0.000000000000e+00
2.140000000000e+02 0.000000000000e+00 0.000000000000e+00 0.000000000000e+00
2.142500000000e+02 0.000000000000e+00 0.000000000000e+00 0.000000000000e+00
2.145000000000e+02 0.000000000000e+00 0.000000000000e+00 0.000000000000e+00
2.147500000000e+02 0.000000000000e+00 0.000000000000e+00 0.000000000000e+00
2.150000000000e+02 0.000000000000e+00 0.000000000000e+00 0.000000000000e+00
2.152500000000e+02 0.000000000000e+00 0.000000000000e+00 0.000000000000e+00
2.155000000000e+02 0.000000000000e+00 0.000000000000e+00 0.000000000000e+00
2.157500000000e+02 0.000000000000e+00 0.000000000000e+00 0.000000000000e+00
2.160000000000e+02 0.000000000000e+00 0.000000000000e+00 0.000000000000e+00
2.162500000000e+02 0.000000000000e+00 0.000000000000e+00 0.000000000000e+00
2.165000000000e+02 0.000000000000e+00 0.000000000000e+00 0.000000000000e+00
2.167500000000e+02 0.000000000000e+00 0.000000000000e+00 0.000000000000e+00
2.170000000000e+02 0.000000000000e+00 0.000000000000e+00 0.000000000000e+00
2.172500000000e+02 0.000000000000e+00 0.000000000000e+00 0.000000000000e+00
2.175000000000e+02 0.000000000000e+00 0.000000000000e+00 0.000000000000e+00
2.177500000000e+02 0.000000000000e+00 0.000000000000e+00 0.000000000000e+00
2.180000000000e+02 0.000000000000e+00 0.000000000000e+00 0.000000000000e+00
2.182500000000e+02 0.000000000000e+00 0.000000000000e+00 0.000000000000e+00
2.185000000000e+02 0.000000000000e+00 0.000000000000e+00 0.000000000000e+00
2.187500000000e+02 0.000000000000e+00 0.000000000000e+00 0.000000000000e+00
2.190000000000e+02 0.000000000000e+00 0.000000000000e+00 0.000000000000e+00
2.192500000000e+02 0.000000000000e+00 0.000000000000e+00 0.000000000000e+00
2.195000000000e+02 0.000000000000e+00 0.000000000000e+00 0.000000000000e+00
2.197500000000e+02 0.000000000000e+00 0.000000000000e+00 0.000000000000e+00
2.200000000000e+02 0.000000000000e+00 0.000000000000e+00 0.000000000000e+00
2.202500000000e+02 0.000000000000e+00 0.000000000000e+00 0.000000000000e+00
2.205000000000e+02 0.000000000000e+00 0.000000000000e+00 0.000000000000e+00
2.207500000000e+02 0.000000000000e+00 0.000000000000e+00 0.000000000000e+00
2.210000000000e+02 0.000000000000e+00 0.000000000000e+00 0.000000000000e+00
2.212500000000e+02 0.000000000000e+00 0.000000000000e+00 0.000000000000e+00
2.215000000000e+02 0.000000000000e+00 0.000000000000e+00 0.000000000000e+00
2.217500000000e+02 0.000000000000e+00 0.000000000000e+00 0.000000000000e+00
2.220000000000e+02 0.000000000000e+00 0.000000000000e+00 0.000000000000e+00
2.222500000000e+02 0.000000000000e+00 0.000000000000e+00 0.000000000000e+00
2.225000000000e+02 0.000000000000e+00 0.000000000000e+00 0.000000000000e+00
2.227500000000e+02 0.000000000000e+00 0.000000000000e+00 0.000000000000e+00
2.230000000000e+02 0.000000000000e+00 0.000000000000e+00 0.000000000000e+00
2.232500000000e+02 0.000000000000e+00 0.000000000000e+00 0.000000000000e+00
2.235000000000e+02 0.000000000000e+00 0.000000000000e+00 0.000000000000e+00
2.237500000000e+02 0.000000000000e+00 0.000000000000e+00 0.000000000000e+00
2.240000000000e+02 0.000000000000e+00 0.000000000000e+00 0.000000000000e+00
2.242500000000e+02 0.000000000000e+00 0.000000000000e+00 0.000000000000e+00
2.245000000000e+02 0.000000000000e+00 0.000000000000e+00 0.000000000000e+00
2.247500000000e+02 0.000000000000e+00 0.000000000000e+00 0.000000000000e+00
2.250000000000e+02 0.000000000000e+00 0.000000000000e+00 0.000000000000e+00
2.252500000000e+02 0.000000000000e+00 0.000000000000e+00 0.000000000000e+00
2.255000000000e+02 0.000000000000e+00 0.000000000000e+00 0.000000000000e+00
2.257500000000e+02 0.000000000000e+00 0.000000000000e+00 0.000000000000e+00
2.260000000000e+02 0.000000000000e+00 0.000000000000e+00 0.000000000000e+00
2.262500000000e+02 0.000000000000e+00 0.000000000000e+00 0.000000000000e+00
2.265000000000e+02 0.000000000000e+00 0.000000000000e+00 0.000000000000e+00
2.267500000000e+02 0.000000000000e+00 0.000000000000e+00 0.000000000000e+00
2.270000000000e+02 0.000000000000e+00 0.000000000000e+00 0.000000000000e+00
2.272500000000e+02 0.000000000000e+00 0.000000000000e+00 0.000000000000e+00
2.275000000000e+02 0.000000000000e+00 0.000000000000e+00 0.000000000000e+00
2.277500000000e+02 0.000000000000e+00 0.000000000000e+00 0.000000000000e+00
2.280000000000e+02 0.000000000000e+00 0.000000000000e+00 0.000000000000e+00
2.282500000000e+02 0.000000000000e+00 0.000000000000e+00 0.000000000000e+00
2.285000000000e+02 0.000000000000e+00 0.000000000000e+00 0.000000000000e+00
2.287500000000e+02 0.000000000000e+00 0.000000000000e+00 0.000000000000e+00
2.290000000000e+02 0.000000000000e+00 0.000000000000e+00 0.000000000000e+00
2.292500000000e+02 0.000000000000e+00 0.000000000000e+00 0.000000000000e+00
2.295000000000e+02 0.000000000000e+00 0.000000000000e+00 0.000000000000e+00
2.297500000000e+02 0.000000000000e+00 0.000000000000e+00 0.000000000000e+00
2.300000000000e+02 0.000000000000e+00 0.000000000000e+00 0.000000000000e+00
2.302500000000e+02 0.000000000000e+00 0.000000000000e+00 0.000000000000e+00
2.305000000000e+02 0.000000000000e+00 0.000000000000e+00 0.000000000000e+00
2.307500000000e+02 0.000000000000e+00 0.000000000000e+00 0.000000000000e+00
2.310000000000e+02 0.000000000000e+00 0.000000000000e+00 0.000000000000e+00
2.312500000000e+02 0.000000000000e+00 0.000000000000e+00 0.000000000000e+00
2.315000000000e+02 0.000000000000e+00 0.000000000000e+00 0.000000000000e+00
2.317500000000e+02 0.000000000000e+00 0.000000000000e+00 0.000000000000e+00
2.320000000000e+02 0.000000000000e+00 0.000000000000e+00 0.000000000000e+00
2.322500000000e+02 0.000000000000e+00 0.000000000000e+00 0.000000000000e+00
2.325000000000e+02 0.000000000000e+00 0.000000000000e+00 0.000000000000e+00
2.327500000000e+02 0.000000000000e+00 0.000000000000e+00 0.000000000000e+00
2.330000000000e+02 0.000000000000e+00 0.000000000000e+00 0.000000000000e+00
2.332500000000e+02 0.000000000000e+00 0.000000000000e+00 0.000000000000e+00
2.335000000000e+02 0.000000000000e+00 0.000000000000e+00 0.000000000000e+00
2.337500000000e+02 0.000000000000e+00 0.000000000000e+00 0.000000000000e+00
2.340000000000e+02 0.000000000000e+00 0.000000000000e+00 0.000000000000e+00
2.342500000000e+02 0.000000000000e+00 0.000000000000e+00 0.000000000000e+00
2.345000000000e+02 0.000000000000e+00 0.000000000000e+00 0.000000000000e+00
2.347500000000e+02 0.000000000000e+00 0.000000000000e+00 0.000000000000e+00
2.350000000000e+02 0.000000000000e+00 0.000000000000e+00 0.000000000000e+00
2.352500000000e+02 0.000000000000e+00 0.000000000000e+00 0.000000000000e+00
2.355000000000e+02 0.000000000000e+00 0.000000000000e+00 0.000000000000e+00
2.357500000000e+02 0.000000000000e+00 0.000000000000e+00 0.000000000000e+00
2.360000000000e+02 0.000000000000e+00 0.000000000000e+00 0.000000000000e+00
2.362500000000e+02 0.000000000000e+00 0.000000000000e+00 0.000000000000e+00
2.365000000000e+02 0.000000000000e+00 0.000000000000e+00 0.000000000000e+00
2.367500000000e+02 0.000000000000e+00 0.000000000000e+00 0.000000000000e+00
2.370000000000e+02 0.000000000000e+00 0.000000000000e+00 0.000000000000e+00
2.372500000000e+02 0.000000000000e+00 0.000000000000e+00 0.000000000000e+00
2.375000000000e+02 0.000000000000e+00 0.000000000000e+00 0.000000000000e+00
2.377500000000e+02 0.000000000000e+00 0.000000000000e+00 0.000000000000e+00
2.380000000000e+02 0.000000000000e+00 0.000000000000e+00 0.000000000000e+00
2.382500000000e+02 0.000000000000e+00 0.000000000000e+00 0.000000000000e+00
2.385000000000e+02 0.000000000000e+00 0.000000000000e+00 0.000000000000e+00
2.387500000000e+02 0.000000000000e+00 0.000000000000e+00 0.000000000000e+00
2.390000000000e+02 0.000000000000e+00 0.000000000000e+00 0.000000000000e+00
2.392500000000e+02 0.000000000000e+00 0.000000000000e+00 0.000000000000e+00
2.395000000000e+02 0.000000000000e+00 0.000000000000e+00 0.000000000000e+00
2.397500000000e+02 0.000000000000e+00 0.000000000000e+00 0.000000000000e+00
2.400000000000e+02 0.000000000000e+00 0.000000000000e+00 0.000000000000e+00
2.402500000000e+02 0.000000000000e+00 0.000000000000e+00 0.000000000000e+00
2.405000000000e+02 0.000000000000e+00 0.000000000000e+00 0.000000000000e+00
2.407500000000e+02 0.000000000000e+00 0.000000000000e+00 0.000000000000e+00
2.410000000000e+02 0.000000000000e+00 0.000000000000e+00 0.000000000000e+00
2.412500000000e+02 0.000000000000e+00 0.000000000000e+00 0.000000000000e+00
2.415000000000e+02 0.000000000000e+00 0.000000000000e+00 0.000000000000e+00
2.417500000000e+02 0.000000000000e+00 0.000000000000e+00 0.000000000000e+00
2.420000000000e+02 0.000000000000e+00 0.000000000000e+00 0.000000000000e+00
2.422500000000e+02 0.000000000000e+00 0.000000000000e+00 0.000000000000e+00
2.425000000000e+02 0.000000000000e+00 0.000000000000e+00 0.000000000000e+00
2.427500000000e+02 0.000000000000e+00 0.000000000000e+00 0.000000000000e+00
2.430000000000e+02 0.000000000000e+00 0.000000000000e+00 0.000000000000e+00
2.432500000000e+02 0.000000000000e+00 0.000000000000e+00 0.000000000000e+00
2.435000000000e+02 0.000000000000e+00 0.000000000000e+00 0.000000000000e+00
2.437500000000e+02 0.000000000000e+00 0.000000000000e+00 0.000000000000e+00
2.440000000000e+02 0.000000000000e+00 0.000000000000e+00 0.000000000000e+00
2.442500000000e+02 0.000000000000e+00 0.000000000000e+00 0.000000000000e+00
2.445000000000e+02 0.000000000000e+00 0.000000000000e+00 0.000000000000e+00
2.447500000000e+02 0.000000000000e+00 0.000000000000e+00 0.000000000000e+00
2.450000000000e+02 0.000000000000e+00 0.000000000000e+00 0.000000000000e+00
2.452500000000e+02 0.000000000000e+00 0.000000000000e+00 0.000000000000e+00
2.455000000000e+02 0.000000000000e+00 0.000000000000e+00 0.000000000000e+00
2.457500000000e+02 0.000000000000e+00 0.000000000000e+00 0.000000000000e+00
2.460000000000e+02 0.000000000000e+00 0.000000000000e+00 0.000000000000e+00
2.462500000000e+02 0.000000000000e+00 0.000000000000e+00 0.000000000000e+00
2.465000000000e+02 0.000000000000e+00 0.000000000000e+00 0.000000000000e+00
2.467500000000e+02 0.000000000000e+00 0.000000000000e+00 0.000000000000e+00
2.470000000000e+02 0.000000000000e+00 0.000000000000e+00 0.000000000000e+00
2.472500000000e+02 0.000000000000e+00 0.000000000000e+00 0.000000000000e+00
2.475000000000e+02 0.000000000000e+00 0.000000000000e+00 0.000000000000e+00
2.477500000000e+02 0.000000000000e+00 0.000000000000e+00 0.000000000000e+00
2.480000000000e+02 0.000000000000e+00 0.000000000000e+00 0.000000000000e+00
2.482500000000e+02 0.000000000000e+00 0.000000000000e+00 0.000000000000e+00
2.485000000000e+02 0.000000000000e+00 0.000000000000e+00 0.000000000000e+00
2.487500000000e+02 0.000000000000e+00 0.000000000000e+00 0.000000000000e+00
2.490000000000e+02 0.000000000000e+00 0.000000000000e+00 0.000000000000e+00
2.492500000000e+02 0.000000000000e+00 0.000000000000e+00 0.000000000000e+00
2.495000000000e+02 0.000000000000e+00 0.000000000000e+00 0.000000000000e+00
2.497500000000e+02 0.000000000000e+00 0.000000000000e+00 0.000000000000e+00
2.500000000000e+02 0.000000000000e+00 0.000000000000e+00 0.000000000000e+00
2.502500000000e+02 0.000000000000e+00 0.000000000000e+00 0.000000000000e+00
2.505000000000e+02 0.000000000000e+00 0.000000000000e+00 0.000000000000e+00
2.507500000000e+02 0.000000000000e+00 0.000000000000e+00 0.000000000000e+00
2.510000000000e+02 0.000000000000e+00 0.000000000000e+00 0.000000000000e+00
2.512500000000e+02 0.000000000000e+00 0.000000000000e+00 0.000000000000e+00
2.515000000000e+02 0.000000000000e+00 0.000000000000e+00 0.000000000000e+00
2.517500000000e+02 0.000000000000e+00 0.000000000000e+00 0.000000000000e+00
2.520000000000e+02 0.000000000000e+00 0.000000000000e+00 0.000000000000e+00
2.522500000000e+02 0.000000000000e+00 0.000000000000e+00 0.000000000000e+00
2.525000000000e+02 0.000000000000e+00 0.000000000000e+00 0.000000000000e+00
2.527500000000e+02 0.000000000000e+00 0.000000000000e+00 0.000000000000e+00
2.530000000000e+02 0.000000000000e+00 0.000000000000e+00 0.000000000000e+00
2.532500000000e+02 0.000000000000e+00 0.000000000000e+00 0.000000000000e+00
2.535000000000e+02 0.000000000000e+00 0.000000000000e+00 0.000000000000e+00
2.537500000000e+02 0.000000000000e+00 0.000000000000e+00 0.000000000000e+00
2.540000000000e+02 0.000000000000e+00 0.000000000000e+00 0.000000000000e+00
2.542500000000e+02 0.000000000000e+00 0.000000000000e+00 0.000000000000e+00
2.545000000000e+02 0.000000000000e+00 0.000000000000e+00 0.000000000000e+00
2.547500000000e+02 0.000000000000e+00 0.000000000000e+00 0.000000000000e+00
2.550000000000e+02 0.000000000000e+00 0.000000000000e+00 0.000000000000e+00
2.552500000000e+02 0.000000000000e+00 0.000000000000e+00 0.000000000000e+00
2.555000000000e+02 0.000000000000e+00 0.000000000000e+00 0.000000000000e+00
2.557500000000e+02 0.000000000000e+00 0.000000000000e+00 0.000000000000e+00
2.560000000000e+02 0.000000000000e+00 0.000000000000e+00 0.000000000000e+00
2.562500000000e+02 0.000000000000e+00 0.000000000000e+00 0.000000000000e+00
2.565000000000e+02 0.000000000000e+00 0.000000000000e+00 0.000000000000e+00
2.567500000000e+02 0.000000000000e+00 0.000000000000e+00 0.000000000000e+00
2.570000000000e+02 0.000000000000e+00 0.000000000000e+00 0.000000000000e+00
2.572500000000e+02 0.000000000000e+00 0.000000000000e+00 0.000000000000e+00
2.575000000000e+02 0.000000000000e+00 0.000000000000e+00 0.000000000000e+00
2.577500000000e+02 0.000000000000e+00 0.000000000000e+00 0.000000000000e+00
2.580000000000e+02 0.000000000000e+00 0.000000000000e+00 0.000000000000e+00
2.582500000000e+02 0.000000000000e+00 0.000000000000e+00 0.000000000000e+00
2.585000000000e+02 0.000000000000e+00 0.000000000000e+00 0.000000000000e+00
2.587500000000e+02 0.000000000000e+00 0.000000000000e+00 0.000000000000e+00
2.590000000000e+02 0.000000000000e+00 0.000000000000e+00 0.000000000000e+00
2.592500000000e+02 0.000000000000e+00 0.000000000000e+00 0.000000000000e+00
2.595000000000e+02 0.000000000000e+00 0.000000000000e+00 0.000000000000e+00
2.597500000000e+02 0.000000000000e+00 0.000000000000e+00 0.000000000000e+00
2.600000000000e+02 0.000000000000e+00 0.000000000000e+00 0.000000000000e+00
2.602500000000e+02 0.000000000000e+00 0.000000000000e+00 0.000000000000e+00
2.605000000000e+02 0.000000000000e+00 0.000000000000e+00 0.000000000000e+00
2.607500000000e+02 0.000000000000e+00 0.000000000000e+00 0.000000000000e+00
2.610000000000e+02 0.000000000000e+00 0.000000000000e+00 0.000000000000e+00
2.612500000000e+02 0.000000000000e+00 0.000000000000e+00 0.000000000000e+00
2.615000000000e+02 0.000000000000e+00 0.000000000000e+00 0.000000000000e+00
2.617500000000e+02 0.000000000000e+00 0.000000000000e+00 0.000000000000e+00
2.620000000000e+02 0.000000000000e+00 0.000000000000e+00 0.000000000000e+00
2.622500000000e+02 0.000000000000e+00 0.000000000000e+00 0.000000000000e+00
2.625000000000e+02 0.000000000000e+00 0.000000000000e+00 0.000000000000e+00
2.627500000000e+02 0.000000000000e+00 0.000000000000e+00 0.000000000000e+00
2.630000000000e+02 0.000000000000e+00 0.000000000000e+00 0.000000000000e+00
2.632500000000e+02 0.000000000000e+00 0.000000000000e+00 0.000000000000e+00
2.635000000000e+02 0.000000000000e+00 0.000000000000e+00 0.000000000000e+00
2.637500000000e+02 0.000000000000e+00 0.000000000000e+00 0.000000000000e+00
2.640000000000e+02 0.000000000000e+00 0.000000000000e+00 0.000000000000e+00
2.642500000000e+02 0.000000000000e+00 0.000000000000e+00 0.000000000000e+00
2.645000000000e+02 0.000000000000e+00 0.000000000000e+00 0.000000000000e+00
2.647500000000e+02 0.000000000000e+00 0.000000000000e+00 0.000000000000e+00
2.650000000000e+02 0.000000000000e+00 0.000000000000e+00 0.000000000000e+00
2.652500000000e+02 0.000000000000e+00 0.000000000000e+00 0.000000000000e+00
2.655000000000e+02 0.000000000000e+00 0.000000000000e+00 0.000000000000e+00
2.657500000000e+02 0.000000000000e+00 0.000000000000e+00 0.000000000000e+00
2.660000000000e+02 0.000000000000e+00 0.000000000000e+00 0.000000000000e+00
2.662500000000e+02 0.000000000000e+00 0.000000000000e+00 0.000000000000e+00
2.665000000000e+02 0.000000000000e+00 0.000000000000e+00 0.000000000000e+00
2.667500000000e+02 0.000000000000e+00 0.000000000000e+00 0.000000000000e+00
2.670000000000e+02 0.000000000000e+00 0.000000000000e+00 0.000000000000e+00
2.672500000000e+02 0.000000000000e+00 0.000000000000e+00 0.000000000000e+00
2.675000000000e+02 0.000000000000e+00 0.000000000000e+00 0.000000000000e+00
2.677500000000e+02 0.000000000000e+00 0.000000000000e+00 0.000000000000e+00
2.680000000000e+02 0.000000000000e+00 0.000000000000e+00 0.000000000000e+00
2.682500000000e+02 0.000000000000e+00 0.000000000000e+00 0.000000000000e+00
2.685000000000e+02 0.000000000000e+00 0.000000000000e+00 0.000000000000e+00
2.687500000000e+02 0.000000000000e+00 0.000000000000e+00 0.000000000000e+00
2.690000000000e+02 0.000000000000e+00 0.000000000000e+00 0.000000000000e+00
2.692500000000e+02 0.000000000000e+00 0.000000000000e+00 0.000000000000e+00
2.695000000000e+02 0.000000000000e+00 0.000000000000e+00 0.000000000000e+00
2.697500000000e+02 0.000000000000e+00 0.000000000000e+00 0.000000000000e+00
2.700000000000e+02 0.000000000000e+00 0.000000000000e+00 0.000000000000e+00
2.702500000000e+02 0.000000000000e+00 0.000000000000e+00 0.000000000000e+00
2.705000000000e+02 0.000000000000e+00 0.000000000000e+00 0.000000000000e+00
2.707500000000e+02 0.000000000000e+00 0.000000000000e+00 0.000000000000e+00
2.710000000000e+02 0.000000000000e+00 0.000000000000e+00 0.000000000000e+00
2.712500000000e+02 0.000000000000e+00 0.000000000000e+00 0.000000000000e+00
2.715000000000e+02 0.000000000000e+00 0.000000000000e+00 0.000000000000e+00
2.717500000000e+02 0.000000000000e+00 0.000000000000e+00 0.000000000000e+00
2.720000000000e+02 0.000000000000e+00 0.000000000000e+00 0.000000000000e+00
2.722500000000e+02 0.000000000000e+00 0.000000000000e+00 0.000000000000e+00
2.725000000000e+02 0.000000000000e+00 0.000000000000e+00 0.000000000000e+00
2.727500000000e+02 0.000000000000e+00 0.000000000000e+00 0.000000000000e+00
2.730000000000e+02 0.000000000000e+00 0.000000000000e+00 0.000000000000e+00
2.732500000000e+02 0.000000000000e+00 0.000000000000e+00 0.000000000000e+00
2.735000000000e+02 0.000000000000e+00 0.000000000000e+00 0.000000000000e+00
2.737500000000e+02 0.000000000000e+00 0.000000000000e+00 0.000000000000e+00
2.740000000000e+02 0.000000000000e+00 0.000000000000e+00 0.000000000000e+00
2.742500000000e+02 0.000000000000e+00 0.000000000000e+00 0.000000000000e+00
2.745000000000e+02 0.000000000000e+00 0.000000000000e+00 0.000000000000e+00
2.747500000000e+02 0.000000000000e+00 0.000000000000e+00 0.000000000000e+00
2.750000000000e+02 0.000000000000e+00 0.000000000000e+00 0.000000000000e+00
2.752500000000e+02 0.000000000000e+00 0.000000000000e+00 0.000000000000e+00
2.755000000000e+02 0.000000000000e+00 0.000000000000e+00 0.000000000000e+00
2.757500000000e+02 0.000000000000e+00 0.000000000000e+00 0.000000000000e+00
2.760000000000e+02 0.000000000000e+00 0.000000000000e+00 0.000000000000e+00
2.762500000000e+02 0.000000000000e+00 0.000000000000e+00 0.000000000000e+00
2.765000000000e+02 0.000000000000e+00 0.000000000000e+00 0.000000000000e+00
2.767500000000e+02 0.000000000000e+00 0.000000000000e+00 0.000000000000e+00
2.770000000000e+02 0.000000000000e+00 0.000000000000e+00 0.000000000000e+00
2.772500000000e+02 0.000000000000e+00 0.000000000000e+00 0.000000000000e+00
2.775000000000e+02 0.000000000000e+00 0.000000000000e+00 0.000000000000e+00
2.777500000000e+02 0.000000000000e+00 0.000000000000e+00 0.000000000000e+00
2.780000000000e+02 0.000000000000e+00 0.000000000000e+00 0.000000000000e+00
2.782500000000e+02 0.000000000000e+00 0.000000000000e+00 0.000000000000e+00
2.785000000000e+02 0.000000000000e+00 0.000000000000e+00 0.000000000000e+00
2.787500000000e+02 0.000000000000e+00 0.000000000000e+00 0.000000000000e+00
2.790000000000e+02 0.000000000000e+00 0.000000000000e+00 0.000000000000e+00
2.792500000000e+02 0.000000000000e+00 0.000000000000e+00 0.000000000000e+00
2.795000000000e+02 0.000000000000e+00 0.000000000000e+00 0.000000000000e+00
2.797500000000e+02 0.000000000000e+00 0.000000000000e+00 0.000000000000e+00
2.800000000000e+02 0.000000000000e+00 0.000000000000e+00 0.000000000000e+00
2.802500000000e+02 0.000000000000e+00 0.000000000000e+00 0.000000000000e+00
2.805000000000e+02 0.000000000000e+00 0.000000000000e+00 0.000000000000e+00
2.807500000000e+02 0.000000000000e+00 0.000000000000e+00 0.000000000000e+00
2.810000000000e+02 0.000000000000e+00 0.000000000000e+00 0.000000000000e+00
2.812500000000e+02 0.000000000000e+00 0.000000000000e+00 0.000000000000e+00
2.815000000000e+02 0.000000000000e+00 0.000000000000e+00 0.000000000000e+00
2.817500000000e+02 0.000000000000e+00 0.000000000000e+00 0.000000000000e+00
2.820000000000e+02 0.000000000000e+00 0.000000000000e+00 0.000000000000e+00
2.822500000000e+02 0.000000000000e+00 0.000000000000e+00 0.000000000000e+00
2.825000000000e+02 0.000000000000e+00 0.000000000000e+00 0.000000000000e+00
2.827500000000e+02 0.000000000000e+00 0.000000000000e+00 0.000000000000e+00
2.830000000000e+02 0.000000000000e+00 0.000000000000e+00 0.000000000000e+00
2.832500000000e+02 0.000000000000e+00 0.000000000000e+00 0.000000000000e+00
2.835000000000e+02 0.000000000000e+00 0.000000000000e+00 0.000000000000e+00
2.837500000000e+02 0.000000000000e+00 0.000000000000e+00 0.000000000000e+00
2.840000000000e+02 0.000000000000e+00 0.000000000000e+00 0.000000000000e+00
2.842500000000e+02 0.000000000000e+00 0.000000000000e+00 0.000000000000e+00
2.845000000000e+02 0.000000000000e+00 0.000000000000e+00 0.000000000000e+00
2.847500000000e+02 0.000000000000e+00 0.000000000000e+00 0.000000000000e+00
2.850000000000e+02 0.000000000000e+00 0.000000000000e+00 0.000000000000e+00
2.852500000000e+02 0.000000000000e+00 0.000000000000e+00 0.000000000000e+00
2.855000000000e+02 0.000000000000e+00 0.000000000000e+00 0.000000000000e+00
2.857500000000e+02 0.000000000000e+00 0.000000000000e+00 0.000000000000e+00
2.860000000000e+02 0.000000000000e+00 0.000000000000e+00 0.000000000000e+00
2.862500000000e+02 0.000000000000e+00 0.000000000000e+00 0.000000000000e+00
2.865000000000e+02 0.000000000000e+00 0.000000000000e+00 0.000000000000e+00
2.867500000000e+02 0.000000000000e+00 0.000000000000e+00 0.000000000000e+00
2.870000000000e+02 0.000000000000e+00 0.000000000000e+00 0.000000000000e+00
2.872500000000e+02 0.000000000000e+00 0.000000000000e+00 0.000000000000e+00
2.875000000000e+02 0.000000000000e+00 0.000000000000e+00 0.000000000000e+00
2.877500000000e+02 0.000000000000e+00 0.000000000000e+00 0.000000000000e+00
2.880000000000e+02 0.000000000000e+00 0.000000000000e+00 0.000000000000e+00
2.882500000000e+02 0.000000000000e+00 0.000000000000e+00 0.000000000000e+00
2.885000000000e+02 0.000000000000e+00 0.000000000000e+00 0.000000000000e+00
2.887500000000e+02 0.000000000000e+00 0.000000000000e+00 0.000000000000e+00
2.890000000000e+02 0.000000000000e+00 0.000000000000e+00 0.000000000000e+00
2.892500000000e+02 0.000000000000e+00 0.000000000000e+00 0.000000000000e+00
2.895000000000e+02 0.000000000000e+00 0.000000000000e+00 0.000000000000e+00
2.897500000000e+02 0.000000000000e+00 0.000000000000e+00 0.000000000000e+00
2.900000000000e+02 0.000000000000e+00 0.000000000000e+00 0.000000000000e+00
2.902500000000e+02 0.000000000000e+00 0.000000000000e+00 0.000000000000e+00
2.905000000000e+02 0.000000000000e+00 0.000000000000e+00 0.000000000000e+00
2.907500000000e+02 0.000000000000e+00 0.000000000000e+00 0.000000000000e+00
2.910000000000e+02 0.000000000000e+00 0.000000000000e+00 0.000000000000e+00
2.912500000000e+02 0.000000000000e+00 0.000000000000e+00 0.000000000000e+00
2.915000000000e+02 0.000000000000e+00 0.000000000000e+00 0.000000000000e+00
2.917500000000e+02 0.000000000000e+00 0.000000000000e+00 0.000000000000e+00
2.920000000000e+02 0.000000000000e+00 0.000000000000e+00 0.000000000000e+00
2.922500000000e+02 0.000000000000e+00 0.000000000000e+00 0.000000000000e+00
2.925000000000e+02 0.000000000000e+00 0.000000000000e+00 0.000000000000e+00
2.927500000000e+02 0.000000000000e+00 0.000000000000e+00 0.000000000000e+00
2.930000000000e+02 0.000000000000e+00 0.000000000000e+00 0.000000000000e+00
2.932500000000e+02 0.000000000000e+00 0.000000000000e+00 0.000000000000e+00
2.935000000000e+02 0.000000000000e+00 0.000000000000e+00 0.000000000000e+00
2.937500000000e+02 0.000000000000e+00 0.000000000000e+00 0.000000000000e+00
2.940000000000e+02 0.000000000000e+00 0.000000000000e+00 0.000000000000e+00
2.942500000000e+02 0.000000000000e+00 0.000000000000e+00 0.000000000000e+00
2.945000000000e+02 0.000000000000e+00 0.000000000000e+00 0.000000000000e+00
2.947500000000e+02 0.000000000000e+00 0.000000000000e+00 0.000000000000e+00
2.950000000000e+02 0.000000000000e+00 0.000000000000e+00 0.000000000000e+00
2.952500000000e+02 0.000000000000e+00 0.000000000000e+00 0.000000000000e+00
2.955000000000e+02 0.000000000000e+00 0.000000000000e+00 0.000000000000e+00
2.957500000000e+02 0.000000000000e+00 0.000000000000e+00 0.000000000000e+00
2.960000000000e+02 0.000000000000e+00 0.000000000000e+00 0.000000000000e+00
2.962500000000e+02 0.000000000000e+00 0.000000000000e+00 0.000000000000e+00
2.965000000000e+02 0.000000000000e+00 0.000000000000e+00 0.000000000000e+00
2.967500000000e+02 0.000000000000e+00 0.000000000000e+00 0.000000000000e+00
2.970000000000e+02 0.000000000000e+00 0.000000000000e+00 0.000000000000e+00
2.972500000000e+02 0.000000000000e+00 0.000000000000e+00 0.000000000000e+00
2.975000000000e+02 0.000000000000e+00 0.000000000000e+00 0.000000000000e+00
2.977500000000e+02 0.000000000000e+00 0.000000000000e+00 0.000000000000e+00
2.980000000000e+02 0.000000000000e+00 0.000000000000e+00 0.000000000000e+00
2.982500000000e+02 0.000000000000e+00 0.000000000000e+00 0.000000000000e+00
2.985000000000e+02 0.000000000000e+00 0.000000000000e+00 0.000000000000e+00
2.987500000000e+02 0.000000000000e+00 0.000000000000e+00 0.000000000000e+00
2.990000000000e+02 0.000000000000e+00 0.000000000000e+00 0.000000000000e+00
2.992500000000e+02 0.000000000000e+00 0.000000000000e+00 0.000000000000e+00
2.995000000000e+02 0.000000000000e+00 0.000000000000e+00 0.000000000000e+00
2.997500000000e+02 0.000000000000e+00 0.000000000000e+00 0.000000000000e+00
3.000000000000e+02 0.000000000000e+00 0.000000000000e+00 0.000000000000e+00
3.002500000000e+02 0.000000000000e+00 0.000000000000e+00 0.000000000000e+00
3.005000000000e+02 0.000000000000e+00 0.000000000000e+00 0.000000000000e+00
3.007500000000e+02 0.000000000000e+00 0.000000000000e+00 0.000000000000e+00
3.010000000000e+02 0.000000000000e+00 0.000000000000e+00 0.000000000000e+00
3.012500000000e+02 0.000000000000e+00 0.000000000000e+00 0.000000000000e+00
3.015000000000e+02 0.000000000000e+00 0.000000000000e+00 0.000000000000e+00
3.017500000000e+02 0.000000000000e+00 0.000000000000e+00 0.000000000000e+00
3.020000000000e+02 0.000000000000e+00 0.000000000000e+00 0.000000000000e+00
3.022500000000e+02 0.000000000000e+00 0.000000000000e+00 0.000000000000e+00
3.025000000000e+02 0.000000000000e+00 0.000000000000e+00 0.000000000000e+00
3.027500000000e+02 0.000000000000e+00 0.000000000000e+00 0.000000000000e+00
3.030000000000e+02 0.000000000000e+00 0.000000000000e+00 0.000000000000e+00
3.032500000000e+02 0.000000000000e+00 0.000000000000e+00 0.000000000000e+00
3.035000000000e+02 0.000000000000e+00 0.000000000000e+00 0.000000000000e+00
3.037500000000e+02 0.000000000000e+00 0.000000000000e+00 0.000000000000e+00
3.040000000000e+02 0.000000000000e+00 0.000000000000e+00 0.000000000000e+00
3.042500000000e+02 0.000000000000e+00 0.000000000000e+00 0.000000000000e+00
3.045000000000e+02 0.000000000000e+00 0.000000000000e+00 0.000000000000e+00
3.047500000000e+02 0.000000000000e+00 0.000000000000e+00 0.000000000000e+00
3.050000000000e+02 0.000000000000e+00 0.000000000000e+00 0.000000000000e+00
3.052500000000e+02 0.000000000000e+00 0.000000000000e+00 0.000000000000e+00
3.055000000000e+02 0.000000000000e+00 0.000000000000e+00 0.000000000000e+00
3.057500000000e+02 0.000000000000e+00 0.000000000000e+00 0.000000000000e+00
3.060000000000e+02 0.000000000000e+00 0.000000000000e+00 0.000000000000e+00
3.062500000000e+02 0.000000000000e+00 0.000000000000e+00 0.000000000000e+00
3.065000000000e+02 0.000000000000e+00 0.000000000000e+00 0.000000000000e+00
3.067500000000e+02 0.000000000000e+00 0.000000000000e+00 0.000000000000e+00
3.070000000000e+02 0.000000000000e+00 0.000000000000e+00 0.000000000000e+00
3.072500000000e+02 0.000000000000e+00 0.000000000000e+00 0.000000000000e+00
3.075000000000e+02 0.000000000000e+00 0.000000000000e+00 0.000000000000e+00
3.077500000000e+02 0.000000000000e+00 0.000000000000e+00 0.000000000000e+00
3.080000000000e+02 0.000000000000e+00 0.000000000000e+00 0.000000000000e+00
3.082500000000e+02 0.000000000000e+00 0.000000000000e+00 0.000000000000e+00
3.085000000000e+02 0.000000000000e+00 0.000000000000e+00 0.000000000000e+00
3.087500000000e+02 0.000000000000e+00 0.000000000000e+00 0.000000000000e+00
3.090000000000e+02 0.000000000000e+00 0.000000000000e+00 0.000000000000e+00
3.092500000000e+02 0.000000000000e+00 0.000000000000e+00 0.000000000000e+00
3.095000000000e+02 0.000000000000e+00 0.000000000000e+00 0.000000000000e+00
3.097500000000e+02 0.000000000000e+00 0.000000000000e+00 0.000000000000e+00
3.100000000000e+02 0.000000000000e+00 0.000000000000e+00 0.000000000000e+00
3.102500000000e+02 0.000000000000e+00 0.000000000000e+00 0.000000000000e+00
3.105000000000e+02 0.000000000000e+00 0.000000000000e+00 0.000000000000e+00
3.107500000000e+02 0.000000000000e+00 0.000000000000e+00 0.000000000000e+00
3.110000000000e+02 0.000000000000e+00 0.000000000000e+00 0.000000000000e+00
3.112500000000e+02 0.000000000000e+00 0.000000000000e+00 0.000000000000e+00
3.115000000000e+02 0.000000000000e+00 0.000000000000e+00 0.000000000000e+00
3.117500000000e+02 0.000000000000e+00 0.000000000000e+00 0.000000000000e+00
3.120000000000e+02 0.000000000000e+00 0.000000000000e+00 0.000000000000e+00
3.122500000000e+02 0.000000000000e+00 0.000000000000e+00 0.000000000000e+00
3.125000000000e+02 0.000000000000e+00 0.000000000000e+00 0.000000000000e+00
3.127500000000e+02 0.000000000000e+00 0.000000000000e+00 0.000000000000e+00
3.130000000000e+02 0.000000000000e+00 0.000000000000e+00 0.000000000000e+00
3.132500000000e+02 0.000000000000e+00 0.000000000000e+00 0.000000000000e+00
3.135000000000e+02 0.000000000000e+00 0.000000000000e+00 0.000000000000e+00
3.137500000000e+02 0.000000000000e+00 0.000000000000e+00 0.000000000000e+00
3.140000000000e+02 0.000000000000e+00 0.000000000000e+00 0.000000000000e+00
3.142500000000e+02 0.000000000000e+00 0.000000000000e+00 0.000000000000e+00
3.145000000000e+02 0.000000000000e+00 0.000000000000e+00 0.000000000000e+00
3.147500000000e+02 0.000000000000e+00 0.000000000000e+00 0.000000000000e+00
3.150000000000e+02 0.000000000000e+00 0.000000000000e+00 0.000000000000e+00
3.152500000000e+02 0.000000000000e+00 0.000000000000e+00 0.000000000000e+00
3.155000000000e+02 0.000000000000e+00 0.000000000000e+00 0.000000000000e+00
3.157500000000e+02 0.000000000000e+00 0.000000000000e+00 0.000000000000e+00
3.160000000000e+02 0.000000000000e+00 0.000000000000e+00 0.000000000000e+00
3.162500000000e+02 0.000000000000e+00 0.000000000000e+00 0.000000000000e+00
3.165000000000e+02 0.000000000000e+00 0.000000000000e+00 0.000000000000e+00
3.167500000000e+02 0.000000000000e+00 0.000000000000e+00 0.000000000000e+00
3.170000000000e+02 0.000000000000e+00 0.000000000000e+00 0.000000000000e+00
3.172500000000e+02 0.000000000000e+00 0.000000000000e+00 0.000000000000e+00
3.175000000000e+02 0.000000000000e+00 0.000000000000e+00 0.000000000000e+00
3.177500000000e+02 0.000000000000e+00 0.000000000000e+00 0.000000000000e+00
3.180000000000e+02 0.000000000000e+00 0.000000000000e+00 0.000000000000e+00
3.182500000000e+02 0.000000000000e+00 0.000000000000e+00 0.000000000000e+00
3.185000000000e+02 0.000000000000e+00 0.000000000000e+00 0.000000000000e+00
3.187500000000e+02 0.000000000000e+00 0.000000000000e+00 0.000000000000e+00
3.190000000000e+02 0.000000000000e+00 0.000000000000e+00 0.000000000000e+00
3.192500000000e+02 0.000000000000e+00 0.000000000000e+00 0.000000000000e+00
3.195000000000e+02 0.000000000000e+00 0.000000000000e+00 0.000000000000e+00
3.197500000000e+02 0.000000000000e+00 0.000000000000e+00 0.000000000000e+00
3.200000000000e+02 0.000000000000e+00 0.000000000000e+00 0.000000000000e+00
3.202500000000e+02 0.000000000000e+00 0.000000000000e+00 0.000000000000e+00
3.205000000000e+02 0.000000000000e+00 0.000000000000e+00 0.000000000000e+00
3.207500000000e+02 0.000000000000e+00 0.000000000000e+00 0.000000000000e+00
3.210000000000e+02 0.000000000000e+00 0.000000000000e+00 0.000000000000e+00
3.212500000000e+02 0.000000000000e+00 0.000000000000e+00 0.000000000000e+00
3.215000000000e+02 0.000000000000e+00 0.000000000000e+00 0.000000000000e+00
3.217500000000e+02 0.000000000000e+00 0.000000000000e+00 0.000000000000e+00
3.220000000000e+02 0.000000000000e+00 0.000000000000e+00 0.000000000000e+00
3.222500000000e+02 0.000000000000e+00 0.000000000000e+00 0.000000000000e+00
3.225000000000e+02 0.000000000000e+00 0.000000000000e+00 0.000000000000e+00
3.227500000000e+02 0.000000000000e+00 0.000000000000e+00 0.000000000000e+00
3.230000000000e+02 0.000000000000e+00 0.000000000000e+00 0.000000000000e+00
3.232500000000e+02 0.000000000000e+00 0.000000000000e+00 0.000000000000e+00
3.235000000000e+02 0.000000000000e+00 0.000000000000e+00 0.000000000000e+00
3.237500000000e+02 0.000000000000e+00 0.000000000000e+00 0.000000000000e+00
3.240000000000e+02 0.000000000000e+00 0.000000000000e+00 0.000000000000e+00
3.242500000000e+02 0.000000000000e+00 0.000000000000e+00 0.000000000000e+00
3.245000000000e+02 0.000000000000e+00 0.000000000000e+00 0.000000000000e+00
3.247500000000e+02 0.000000000000e+00 0.000000000000e+00 0.000000000000e+00
3.250000000000e+02 0.000000000000e+00 0.000000000000e+00 0.000000000000e+00
3.252500000000e+02 0.000000000000e+00 0.000000000000e+00 0.000000000000e+00
3.255000000000e+02 0.000000000000e+00 0.000000000000e+00 0.000000000000e+00
3.257500000000e+02 0.000000000000e+00 0.000000000000e+00 0.000000000000e+00
3.260000000000e+02 0.000000000000e+00 0.000000000000e+00 0.000000000000e+00
3.262500000000e+02 0.000000000000e+00 0.000000000000e+00 0.000000000000e+00
3.265000000000e+02 0.000000000000e+00 0.000000000000e+00 0.000000000000e+00
3.267500000000e+02 0.000000000000e+00 0.000000000000e+00 0.000000000000e+00
3.270000000000e+02 0.000000000000e+00 0.000000000000e+00 0.000000000000e+00
3.272500000000e+02 0.000000000000e+00 0.000000000000e+00 0.000000000000e+00
3.275000000000e+02 0.000000000000e+00 0.000000000000e+00 0.000000000000e+00
3.277500000000e+02 0.000000000000e+00 0.000000000000e+00 0.000000000000e+00
3.280000000000e+02 0.000000000000e+00 0.000000000000e+00 0.000000000000e+00
3.282500000000e+02 0.000000000000e+00 0.000000000000e+00 0.000000000000e+00
3.285000000000e+02 0.000000000000e+00 0.000000000000e+00 0.000000000000e+00
3.287500000000e+02 0.000000000000e+00 0.000000000000e+00 0.000000000000e+00
3.290000000000e+02 0.000000000000e+00 0.000000000000e+00 0.000000000000e+00
3.292500000000e+02 0.000000000000e+00 0.000000000000e+00 0.000000000000e+00
3.295000000000e+02 0.000000000000e+00 0.000000000000e+00 0.000000000000e+00
3.297500000000e+02 0.000000000000e+00 0.000000000000e+00 0.000000000000e+00
3.300000000000e+02 0.000000000000e+00 0.000000000000e+00 0.000000000000e+00
3.302500000000e+02 0.000000000000e+00 0.000000000000e+00 0.000000000000e+00
3.305000000000e+02 0.000000000000e+00 0.000000000000e+00 0.000000000000e+00
3.307500000000e+02 0.000000000000e+00 0.000000000000e+00 0.000000000000e+00
3.310000000000e+02 0.000000000000e+00 0.000000000000e+00 0.000000000000e+00
3.312500000000e+02 0.000000000000e+00 0.000000000000e+00 0.000000000000e+00
3.315000000000e+02 0.000000000000e+00 0.000000000000e+00 0.000000000000e+00
3.317500000000e+02 0.000000000000e+00 0.000000000000e+00 0.000000000000e+00
3.320000000000e+02 0.000000000000e+00 0.000000000000e+00 0.000000000000e+00
3.322500000000e+02 0.000000000000e+00 0.000000000000e+00 0.000000000000e+00
3.325000000000e+02 0.000000000000e+00 0.000000000000e+00 0.000000000000e+00
3.327500000000e+02 0.000000000000e+00 0.000000000000e+00 0.000000000000e+00
3.330000000000e+02 0.000000000000e+00 0.000000000000e+00 0.000000000000e+00
3.332500000000e+02 0.000000000000e+00 0.000000000000e+00 0.000000000000e+00
3.335000000000e+02 0.000000000000e+00 0.000000000000e+00 0.000000000000e+00
3.337500000000e+02 0.000000000000e+00 0.000000000000e+00 0.000000000000e+00
3.340000000000e+02 0.000000000000e+00 0.000000000000e+00 0.000000000000e+00
3.342500000000e+02 0.000000000000e+00 0.000000000000e+00 0.000000000000e+00
3.345000000000e+02 0.000000000000e+00 0.000000000000e+00 0.000000000000e+00
3.347500000000e+02 0.000000000000e+00 0.000000000000e+00 0.000000000000e+00
3.350000000000e+02 0.000000000000e+00 0.000000000000e+00 0.000000000000e+00
3.352500000000e+02 0.000000000000e+00 0.000000000000e+00 0.000000000000e+00
3.355000000000e+02 0.000000000000e+00 0.000000000000e+00 0.000000000000e+00
3.357500000000e+02 0.000000000000e+00 0.000000000000e+00 0.000000000000e+00
3.360000000000e+02 0.000000000000e+00 0.000000000000e+00 0.000000000000e+00
3.362500000000e+02 0.000000000000e+00 0.000000000000e+00 0.000000000000e+00
3.365000000000e+02 0.000000000000e+00 0.000000000000e+00 0.000000000000e+00
3.367500000000e+02 0.000000000000e+00 0.000000000000e+00 0.000000000000e+00
3.370000000000e+02 0.000000000000e+00 0.000000000000e+00 0.000000000000e+00
3.372500000000e+02 0.000000000000e+00 0.000000000000e+00 0.000000000000e+00
3.375000000000e+02 0.000000000000e+00 0.000000000000e+00 0.000000000000e+00
3.377500000000e+02 0.000000000000e+00 0.000000000000e+00 0.000000000000e+00
3.380000000000e+02 0.000000000000e+00 0.000000000000e+00 0.000000000000e+00
3.382500000000e+02 0.000000000000e+00 0.000000000000e+00 0.000000000000e+00
3.385000000000e+02 0.000000000000e+00 0.000000000000e+00 0.000000000000e+00
3.387500000000e+02 0.000000000000e+00 0.000000000000e+00 0.000000000000e+00
3.390000000000e+02 0.000000000000e+00 0.000000000000e+00 0.000000000000e+00
3.392500000000e+02 0.000000000000e+00 0.000000000000e+00 0.000000000000e+00
3.395000000000e+02 0.000000000000e+00 0.000000000000e+00 0.000000000000e+00
3.397500000000e+02 0.000000000000e+00 0.000000000000e+00 0.000000000000e+00
3.400000000000e+02 0.000000000000e+00 0.000000000000e+00 0.000000000000e+00
3.402500000000e+02 0.000000000000e+00 0.000000000000e+00 0.000000000000e+00
3.405000000000e+02 0.000000000000e+00 0.000000000000e+00 0.000000000000e+00
3.407500000000e+02 0.000000000000e+00 0.000000000000e+00 0.000000000000e+00
3.410000000000e+02 0.000000000000e+00 0.000000000000e+00 0.000000000000e+00
3.412500000000e+02 0.000000000000e+00 0.000000000000e+00 0.000000000000e+00
3.415000000000e+02 0.000000000000e+00 0.000000000000e+00 0.000000000000e+00
3.417500000000e+02 0.000000000000e+00 0.000000000000e+00 0.000000000000e+00
3.420000000000e+02 0.000000000000e+00 0.000000000000e+00 0.000000000000e+00
3.422500000000e+02 0.000000000000e+00 0.000000000000e+00 0.000000000000e+00
3.425000000000e+02 0.000000000000e+00 0.000000000000e+00 0.000000000000e+00
3.427500000000e+02 0.000000000000e+00 0.000000000000e+00 0.000000000000e+00
3.430000000000e+02 0.000000000000e+00 0.000000000000e+00 0.000000000000e+00
3.432500000000e+02 0.000000000000e+00 0.000000000000e+00 0.000000000000e+00
3.435000000000e+02 0.000000000000e+00 0.000000000000e+00 0.000000000000e+00
3.437500000000e+02 0.000000000000e+00 0.000000000000e+00 0.000000000000e+00
3.440000000000e+02 0.000000000000e+00 0.000000000000e+00 0.000000000000e+00
3.442500000000e+02 0.000000000000e+00 0.000000000000e+00 0.000000000000e+00
3.445000000000e+02 0.000000000000e+00 0.000000000000e+00 0.000000000000e+00
3.447500000000e+02 0.000000000000e+00 0.000000000000e+00 0.000000000000e+00
3.450000000000e+02 0.000000000000e+00 0.000000000000e+00 0.000000000000e+00
3.452500000000e+02 0.000000000000e+00 0.000000000000e+00 0.000000000000e+00
3.455000000000e+02 0.000000000000e+00 0.000000000000e+00 0.000000000000e+00
3.457500000000e+02 0.000000000000e+00 0.000000000000e+00 0.000000000000e+00
3.460000000000e+02 0.000000000000e+00 0.000000000000e+00 0.000000000000e+00
3.462500000000e+02 0.000000000000e+00 0.000000000000e+00 0.000000000000e+00
3.465000000000e+02 0.000000000000e+00 0.000000000000e+00 0.000000000000e+00
3.467500000000e+02 0.000000000000e+00 0.000000000000e+00 0.000000000000e+00
3.470000000000e+02 0.000000000000e+00 0.000000000000e+00 0.000000000000e+00
3.472500000000e+02 0.000000000000e+00 0.000000000000e+00 0.000000000000e+00
3.475000000000e+02 0.000000000000e+00 0.000000000000e+00 0.000000000000e+00
3.477500000000e+02 0.000000000000e+00 0.000000000000e+00 0.000000000000e+00
3.480000000000e+02 0.000000000000e+00 0.000000000000e+00 0.000000000000e+00
3.482500000000e+02 0.000000000000e+00 0.000000000000e+00 0.000000000000e+00
3.485000000000e+02 0.000000000000e+00 0.000000000000e+00 0.000000000000e+00
3.487500000000e+02 0.000000000000e+00 0.000000000000e+00 0.000000000000e+00
3.490000000000e+02 0.000000000000e+00 0.000000000000e+00 0.000000000000e+00
3.492500000000e+02 0.000000000000e+00 0.000000000000e+00 0.000000000000e+00
3.495000000000e+02 0.000000000000e+00 0.000000000000e+00 0.000000000000e+00
3.497500000000e+02 0.000000000000e+00 0.000000000000e+00 0.000000000000e+00
3.500000000000e+02 0.000000000000e+00 0.000000000000e+00 0.000000000000e+00
3.502500000000e+02 0.000000000000e+00 0.000000000000e+00 0.000000000000e+00
3.505000000000e+02 0.000000000000e+00 0.000000000000e+00 0.000000000000e+00
3.507500000000e+02 0.000000000000e+00 0.000000000000e+00 0.000000000000e+00
3.510000000000e+02 0.000000000000e+00 0.000000000000e+00 0.000000000000e+00
3.512500000000e+02 0.000000000000e+00 0.000000000000e+00 0.000000000000e+00
3.515000000000e+02 0.000000000000e+00 0.000000000000e+00 0.000000000000e+00
3.517500000000e+02 0.000000000000e+00 0.000000000000e+00 0.000000000000e+00
3.520000000000e+02 0.000000000000e+00 0.000000000000e+00 0.000000000000e+00
3.522500000000e+02 0.000000000000e+00 0.000000000000e+00 0.000000000000e+00
3.525000000000e+02 0.000000000000e+00 0.000000000000e+00 0.000000000000e+00
3.527500000000e+02 0.000000000000e+00 0.000000000000e+00 0.000000000000e+00
3.530000000000e+02 0.000000000000e+00 0.000000000000e+00 0.000000000000e+00
3.532500000000e+02 0.000000000000e+00 0.000000000000e+00 0.000000000000e+00
3.535000000000e+02 0.000000000000e+00 0.000000000000e+00 0.000000000000e+00
3.537500000000e+02 0.000000000000e+00 0.000000000000e+00 0.000000000000e+00
3.540000000000e+02 0.000000000000e+00 0.000000000000e+00 0.000000000000e+00
3.542500000000e+02 0.000000000000e+00 0.000000000000e+00 0.000000000000e+00
3.545000000000e+02 0.000000000000e+00 0.000000000000e+00 0.000000000000e+00
3.547500000000e+02 0.000000000000e+00 0.000000000000e+00 0.000000000000e+00
3.550000000000e+02 0.000000000000e+00 0.000000000000e+00 0.000000000000e+00
3.552500000000e+02 0.000000000000e+00 0.000000000000e+00 0.000000000000e+00
3.555000000000e+02 0.000000000000e+00 0.000000000000e+00 0.000000000000e+00
3.557500000000e+02 0.000000000000e+00 0.000000000000e+00 0.000000000000e+00
3.560000000000e+02 0.000000000000e+00 0.000000000000e+00 0.000000000000e+00
3.562500000000e+02 0.000000000000e+00 0.000000000000e+00 0.000000000000e+00
3.565000000000e+02 0.000000000000e+00 0.000000000000e+00 0.000000000000e+00
3.567500000000e+02 0.000000000000e+00 0.000000000000e+00 0.000000000000e+00
3.570000000000e+02 0.000000000000e+00 0.000000000000e+00 0.000000000000e+00
3.572500000000e+02 0.000000000000e+00 0.000000000000e+00 0.000000000000e+00
3.575000000000e+02 0.000000000000e+00 0.000000000000e+00 0.000000000000e+00
3.577500000000e+02 0.000000000000e+00 0.000000000000e+00 0.000000000000e+00
3.580000000000e+02 0.000000000000e+00 0.000000000000e+00 0.000000000000e+00
3.582500000000e+02 0.000000000000e+00 0.000000000000e+00 0.000000000000e+00
3.585000000000e+02 0.000000000000e+00 0.000000000000e+00 0.000000000000e+00
3.587500000000e+02 0.000000000000e+00 0.000000000000e+00 0.000000000000e+00
3.590000000000e+02 0.000000000000e+00 0.000000000000e+00 0.000000000000e+00
3.592500000000e+02 0.000000000000e+00 0.000000000000e+00 0.000000000000e+00
3.595000000000e+02 0.000000000000e+00 0.000000000000e+00 0.000000000000e+00
3.597500000000e+02 0.000000000000e+00 0.000000000000e+00 0.000000000000e+00
3.600000000000e+02 0.000000000000e+00 0.000000000000e+00 0.000000000000e+00
3.602500000000e+02 0.000000000000e+00 0.000000000000e+00 0.000000000000e+00
3.605000000000e+02 0.000000000000e+00 0.000000000000e+00 0.000000000000e+00
3.607500000000e+02 0.000000000000e+00 0.000000000000e+00 0.000000000000e+00
3.610000000000e+02 0.000000000000e+00 0.000000000000e+00 0.000000000000e+00
3.612500000000e+02 0.000000000000e+00 0.000000000000e+00 0.000000000000e+00
3.615000000000e+02 0.000000000000e+00 0.000000000000e+00 0.000000000000e+00
3.617500000000e+02 0.000000000000e+00 0.000000000000e+00 0.000000000000e+00
3.620000000000e+02 0.000000000000e+00 0.000000000000e+00 0.000000000000e+00
3.622500000000e+02 0.000000000000e+00 0.000000000000e+00 0.000000000000e+00
3.625000000000e+02 0.000000000000e+00 0.000000000000e+00 0.000000000000e+00
3.627500000000e+02 0.000000000000e+00 0.000000000000e+00 0.000000000000e+00
3.630000000000e+02 0.000000000000e+00 0.000000000000e+00 0.000000000000e+00
3.632500000000e+02 0.000000000000e+00 0.000000000000e+00 0.000000000000e+00
3.635000000000e+02 0.000000000000e+00 0.000000000000e+00 0.000000000000e+00
3.637500000000e+02 0.000000000000e+00 0.000000000000e+00 0.000000000000e+00
3.640000000000e+02 0.000000000000e+00 0.000000000000e+00 0.000000000000e+00
3.642500000000e+02 0.000000000000e+00 0.000000000000e+00 0.000000000000e+00
3.645000000000e+02 0.000000000000e+00 0.000000000000e+00 0.000000000000e+00
3.647500000000e+02 0.000000000000e+00 0.000000000000e+00 0.000000000000e+00
3.650000000000e+02 0.000000000000e+00 0.000000000000e+00 0.000000000000e+00
3.652500000000e+02 0.000000000000e+00 0.000000000000e+00 0.000000000000e+00
3.655000000000e+02 0.000000000000e+00 0.000000000000e+00 0.000000000000e+00
3.657500000000e+02 0.000000000000e+00 0.000000000000e+00 0.000000000000e+00
3.660000000000e+02 0.000000000000e+00 0.000000000000e+00 0.000000000000e+00
3.662500000000e+02 0.000000000000e+00 0.000000000000e+00 0.000000000000e+00
3.665000000000e+02 0.000000000000e+00 0.000000000000e+00 0.000000000000e+00
3.667500000000e+02 0.000000000000e+00 0.000000000000e+00 0.000000000000e+00
3.670000000000e+02 0.000000000000e+00 0.000000000000e+00 0.000000000000e+00
3.672500000000e+02 0.000000000000e+00 0.000000000000e+00 0.000000000000e+00
3.675000000000e+02 0.000000000000e+00 0.000000000000e+00 0.000000000000e+00
3.677500000000e+02 0.000000000000e+00 0.000000000000e+00 0.000000000000e+00
3.680000000000e+02 0.000000000000e+00 0.000000000000e+00 0.000000000000e+00
3.682500000000e+02 0.000000000000e+00 0.000000000000e+00 0.000000000000e+00
3.685000000000e+02 0.000000000000e+00 0.000000000000e+00 0.000000000000e+00
3.687500000000e+02 0.000000000000e+00 0.000000000000e+00 0.000000000000e+00
3.690000000000e+02 0.000000000000e+00 0.000000000000e+00 0.000000000000e+00
3.692500000000e+02 0.000000000000e+00 0.000000000000e+00 0.000000000000e+00
3.695000000000e+02 0.000000000000e+00 0.000000000000e+00 0.000000000000e+00
3.697500000000e+02 0.000000000000e+00 0.000000000000e+00 0.000000000000e+00
3.700000000000e+02 0.000000000000e+00 0.000000000000e+00 0.000000000000e+00
3.702500000000e+02 0.000000000000e+00 0.000000000000e+00 0.000000000000e+00
3.705000000000e+02 0.000000000000e+00 0.000000000000e+00 0.000000000000e+00
3.707500000000e+02 0.000000000000e+00 0.000000000000e+00 0.000000000000e+00
3.710000000000e+02 0.000000000000e+00 0.000000000000e+00 0.000000000000e+00
3.712500000000e+02 0.000000000000e+00 0.000000000000e+00 0.000000000000e+00
3.715000000000e+02 0.000000000000e+00 0.000000000000e+00 0.000000000000e+00
3.717500000000e+02 0.000000000000e+00 0.000000000000e+00 0.000000000000e+00
3.720000000000e+02 0.000000000000e+00 0.000000000000e+00 0.000000000000e+00
3.722500000000e+02 0.000000000000e+00 0.000000000000e+00 0.000000000000e+00
3.725000000000e+02 0.000000000000e+00 0.000000000000e+00 0.000000000000e+00
3.727500000000e+02 0.000000000000e+00 0.000000000000e+00 0.000000000000e+00
3.730000000000e+02 0.000000000000e+00 0.000000000000e+00 0.000000000000e+00
3.732500000000e+02 0.000000000000e+00 0.000000000000e+00 0.000000000000e+00
3.735000000000e+02 0.000000000000e+00 0.000000000000e+00 0.000000000000e+00
3.737500000000e+02 0.000000000000e+00 0.000000000000e+00 0.000000000000e+00
3.740000000000e+02 0.000000000000e+00 0.000000000000e+00 0.000000000000e+00
3.742500000000e+02 0.000000000000e+00 0.000000000000e+00 0.000000000000e+00
3.745000000000e+02 0.000000000000e+00 0.000000000000e+00 0.000000000000e+00
3.747500000000e+02 0.000000000000e+00 0.000000000000e+00 0.000000000000e+00
3.750000000000e+02 0.000000000000e+00 0.000000000000e+00 0.000000000000e+00
3.752500000000e+02 0.000000000000e+00 0.000000000000e+00 0.000000000000e+00
3.755000000000e+02 0.000000000000e+00 0.000000000000e+00 0.000000000000e+00
3.757500000000e+02 0.000000000000e+00 0.000000000000e+00 0.000000000000e+00
3.760000000000e+02 0.000000000000e+00 0.000000000000e+00 0.000000000000e+00
3.762500000000e+02 0.000000000000e+00 0.000000000000e+00 0.000000000000e+00
3.765000000000e+02 0.000000000000e+00 0.000000000000e+00 0.000000000000e+00
3.767500000000e+02 0.000000000000e+00 0.000000000000e+00 0.000000000000e+00
3.770000000000e+02 0.000000000000e+00 0.000000000000e+00 0.000000000000e+00
3.772500000000e+02 0.000000000000e+00 0.000000000000e+00 0.000000000000e+00
3.775000000000e+02 0.000000000000e+00 0.000000000000e+00 0.000000000000e+00
3.777500000000e+02 0.000000000000e+00 0.000000000000e+00 0.000000000000e+00
3.780000000000e+02 0.000000000000e+00 0.000000000000e+00 0.000000000000e+00
3.782500000000e+02 0.000000000000e+00 0.000000000000e+00 0.000000000000e+00
3.785000000000e+02 0.000000000000e+00 0.000000000000e+00 0.000000000000e+00
3.787500000000e+02 0.000000000000e+00 0.000000000000e+00 0.000000000000e+00
3.790000000000e+02 0.000000000000e+00 0.000000000000e+00 0.000000000000e+00
3.792500000000e+02 0.000000000000e+00 0.000000000000e+00 0.000000000000e+00
3.795000000000e+02 0.000000000000e+00 0.000000000000e+00 0.000000000000e+00
3.797500000000e+02 0.000000000000e+00 0.000000000000e+00 0.000000000000e+00
3.800000000000e+02 0.000000000000e+00 0.000000000000e+00 0.000000000000e+00
3.802500000000e+02 0.000000000000e+00 0.000000000000e+00 0.000000000000e+00
3.805000000000e+02 0.000000000000e+00 0.000000000000e+00 0.000000000000e+00
3.807500000000e+02 0.000000000000e+00 0.000000000000e+00 0.000000000000e+00
3.810000000000e+02 0.000000000000e+00 0.000000000000e+00 0.000000000000e+00
3.812500000000e+02 0.000000000000e+00 0.000000000000e+00 0.000000000000e+00
3.815000000000e+02 0.000000000000e+00 0.000000000000e+00 0.000000000000e+00
3.817500000000e+02 0.000000000000e+00 0.000000000000e+00 0.000000000000e+00
3.820000000000e+02 -1.860149594451e-07 0.000000000000e+00 0.000000000000e+00
3.822500000000e+02 -5.055376233162e-06 0.000000000000e+00 0.000000000000e+00
3.825000000000e+02 -1.010752236824e-05 0.000000000000e+00 0.000000000000e+00
3.827500000000e+02 -8.155643284104e-06 0.000000000000e+00 0.000000000000e+00
3.830000000000e+02 3.305783114515e-06 0.000000000000e+00 0.000000000000e+00
3.832500000000e+02 1.997608618418e-05 0.000000000000e+00 0.000000000000e+00
3.835000000000e+02 3.050115826163e-05 0.000000000000e+00 0.000000000000e+00
3.837500000000e+02 1.827611639076e-05 0.000000000000e+00 0.000000000000e+00
3.840000000000e+02 -3.500681815976e-05 0.000000000000e+00 0.000000000000e+00
3.842500000000e+02 -1.447905211238e-04 0.000000000000e+00 0.000000000000e+00
3.845000000000e+02 -3.190671828547e-04 0.000000000000e+00 0.000000000000e+00
3.847500000000e+02 -5.548493981618e-04 0.000000000000e+00 0.000000000000e+00
3.850000000000e+02 -8.366218800933e-04 0.000000000000e+00 0.000000000000e+00
3.852500000000e+02 -1.137345704345e-03 0.000000000000e+00 0.000000000000e+00
3.855000000000e+02 -1.422097320129e-03 0.000000000000e+00 0.000000000000e+00
3.857500000000e+02 -1.653888269776e-03 0.000000000000e+00 0.000000000000e+00
3.860000000000e+02 -1.800731459259e-03 0.000000000000e+00 0.000000000000e+00
3.862500000000e+02 -1.842691346337e-03 0.000000000000e+00 0.000000000000e+00
3.865000000000e+02 -1.777548711129e-03 0.000000000000e+00 0.000000000000e+00
3.867500000000e+02 -1.623857050604e-03 0.000000000000e+00 0.000000000000e+00
3.870000000000e+02 -1.420552802273e-03 0.000000000000e+00 0.000000000000e+00
3.872500000000e+02 -1.222847001049e-03 0.000000000000e+00 0.000000000000e+00
3.875000000000e+02 -1.094778076462e-03 0.000000000000e+00 0.000000000000e+00
3.877500000000e+02 -1.099431488187e-03 0.000000000000e+00 0.000000000000e+00
3.880000000000e+02 -1.288319101415e-03 0.000000000000e+00 0.000000000000e+00
3.882500000000e+02 -1.691666911714e-03 0.000000000000e+00 0.000000000000e+00
3.885000000000e+02 -2.311327979280e-03 0.000000000000e+00 0.000000000000e+00
3.887500000000e+02 -3.117709798737e-03 0.000000000000e+00 0.000000000000e+00
3.890000000000e+02 -4.051523781116e-03 0.000000000000e+00 0.000000000000e+00
3.892500000000e+02 -5.030415740480e-03 0.000000000000e+00 0.000000000000e+00
3.895000000000e+02 -5.959738269836e-03 0.000000000000e+00 0.000000000000e+00
3.897500000000e+02 -6.746009061651e-03 0.000000000000e+00 0.000000000000e+00
3.900000000000e+02 -7.311084973388e-03 0.000000000000e+00 0.000000000000e+00
3.902500000000e+02 -7.604862025715e-03 0.000000000000e+00 0.000000000000e+00
3.905000000000e+02 -7.614433424116e-03 0.000000000000e+00 0.000000000000e+00
3.907500000000e+02 -7.368094052900e-03 0.000000000000e+00 0.000000000000e+00
3.910000000000e+02 -6.933309608367e-03 0.000000000000e+00 0.000000000000e+00
3.912500000000e+02 -6.408665132430e-03 0.000000000000e+00 0.000000000000e+00
3.915000000000e+02 -5.910735395639e-03 0.000000000000e+00 0.000000000000e+00
3.917500000000e+02 -5.557634275475e-03 0.000000000000e+00 0.000000000000e+00
3.920000000000e+02 -5.451572196159e-03 0.000000000000e+00 0.000000000000e+00
3.922500000000e+02 -5.662984962915e-03 0.000000000000e+00 0.000000000000e+00
3.925000000000e+02 -6.218649321992e-03 0.000000000000e+00 0.000000000000e+00
3.927500000000e+02 -7.095683611567e-03 0.000000000000e+00 0.000000000000e+00
3.930000000000e+02 -8.222515892360e-03 0.000000000000e+00 0.000000000000e+00
3.932500000000e+02 -9.486903545806e-03 0.000000000000e+00 0.000000000000e+00
3.935000000000e+02 -1.075005348167e-02 0.000000000000e+00 0.000000000000e+00
3.937500000000e+02 -1.186497436868e-02 0.000000000000e+00 0.000000000000e+00
3.940000000000e+02 -1.269652978742e-02 0.000000000000e+00 0.000000000000e+00
3.942500000000e+02 -1.314035574605e-02 0.000000000000e+00 0.000000000000e+00
3.945000000000e+02 -1.313790779046e-02 0.000000000000e+00 0.000000000000e+00
3.947500000000e+02 -1.268540281690e-02 0.000000000000e+00 0.000000000000e+00
3.950000000000e+02 -1.183525121658e-02 0.000000000000e+00 0.000000000000e+00
3.952500000000e+02 -1.068962009623e-02 0.000000000000e+00 0.000000000000e+00
3.955000000000e+02 -9.386880119505e-03 0.000000000000e+00 0.000000000000e+00
3.957500000000e+02 -8.082708584141e-03 0.000000000000e+00 0.000000000000e+00
3.960000000000e+02 -6.928403538615e-03 0.000000000000e+00 0.000000000000e+00
3.962500000000e+02 -6.049395077476e-03 0.000000000000e+00 0.000000000000e+00
3.965000000000e+02 -5.526956695612e-03 0.000000000000e+00 0.000000000000e+00
3.967500000000e+02 -5.385716188529e-03 0.000000000000e+00 0.000000000000e+00
3.970000000000e+02 -5.588795410685e-03 0.000000000000e+00 0.000000000000e+00
3.972500000000e+02 -6.041375923272e-03 0.000000000000e+00 0.000000000000e+00
3.975000000000e+02 -6.602334508152e-03 0.000000000000e+00 0.000000000000e+00
3.977500000000e+02 -7.102477051921e-03 0.000000000000e+00 0.000000000000e+00
3.980000000000e+02 -7.366974974113e-03 0.000000000000e+00 0.000000000000e+00
3.982500000000e+02 -7.239002958455e-03 0.000000000000e+00 0.000000000000e+00
3.985000000000e+02 -6.601374904527e-03 0.000000000000e+00 0.000000000000e+00
3.987500000000e+02 -5.393206920286e-03 0.000000000000e+00 0.000000000000e+00
3.990000000000e+02 -3.619273528656e-03 0.000000000000e+00 0.000000000000e+00
3.992500000000e+02 -1.350683148408e-03 0.000000000000e+00 0.000000000000e+00
3.995000000000e+02 1.283345136420e-03 0.000000000000e+00 0.000000000000e+00
3.997500000000e+02 4.111622746277e-03 0.000000000000e+00 0.000000000000e+00
4.000000000000e+02 6.942988233545e-03 0.000000000000e+00 0.000000000000e+00
4.002500000000e+02 9.591277656499e-03 0.000000000000e+00 0.000000000000e+00
4.005000000000e+02 1.189994213347e-02 0.000000000000e+00 0.000000000000e+00
4.007500000000e+02 1.376297910465e-02 0.000000000000e+00 0.000000000000e+00
4.010000000000e+02 1.513928153072e-02 0.000000000000e+00 0.000000000000e+00
4.012500000000e+02 1.605833998191e-02 0.000000000000e+00 0.000000000000e+00
4.015000000000e+02 1.661635260330e-02 0.000000000000e+00 0.000000000000e+00
4.017500000000e+02 1.696306424356e-02 0.000000000000e+00 0.000000000000e+00
4.020000000000e+02 1.728090419835e-02 0.000000000000e+00 0.000000000000e+00
4.022500000000e+02 1.775905715426e-02 0.000000000000e+00 0.000000000000e+00
4.025000000000e+02 1.856583991790e-02 0.000000000000e+00 0.000000000000e+00
4.027500000000e+02 1.982306304112e-02 0.000000000000e+00 0.000000000000e+00
4.030000000000e+02 2.158588124793e-02 0.000000000000e+00 0.000000000000e+00
4.032500000000e+02 2.383099118731e-02 0.000000000000e+00 0.000000000000e+00
4.035000000000e+02 2.645499288301e-02 0.000000000000e+00 0.000000000000e+00
4.037500000000e+02 2.928341971611e-02 0.000000000000e+00 0.000000000000e+00
4.040000000000e+02 3.208952720517e-02 0.000000000000e+00 0.000000000000e+00
4.042500000000e+02 3.462059804649e-02 0.000000000000e+00 0.000000000000e+00
4.045000000000e+02 3.662844953676e-02 0.000000000000e+00 0.000000000000e+00
4.047500000000e+02 3.790017047236e-02 0.000000000000e+00 0.000000000000e+00
4.050000000000e+02 3.828496906319e-02 0.000000000000e+00 0.000000000000e+00
4.052500000000e+02 3.771341762808e-02 0.000000000000e+00 0.000000000000e+00
4.055000000000e+02 3.620629808919e-02 0.000000000000e+00 0.000000000000e+00
4.057500000000e+02 3.387157868870e-02 0.000000000000e+00 0.000000000000e+00
4.060000000000e+02 3.088962231274e-02 0.000000000000e+00 0.000000000000e+00
4.062500000000e+02 2.748833666722e-02 0.000000000000e+00 0.000000000000e+00
4.065000000000e+02 2.391140938483e-02 0.000000000000e+00 0.000000000000e+00
4.067500000000e+02 2.038382548389e-02 0.000000000000e+00 0.000000000000e+00
4.070000000000e+02 1.707938239658e-02 0.000000000000e+00 0.000000000000e+00
4.072500000000e+02 1.409480775069e-02 0.000000000000e+00 0.000000000000e+00
4.075000000000e+02 1.143433805160e-02 0.000000000000e+00 0.000000000000e+00
4.077500000000e+02 9.007310138027e-03 0.000000000000e+00 0.000000000000e+00
4.080000000000e+02 6.639609603169e-03 0.000000000000e+00 0.000000000000e+00
4.082500000000e+02 4.097930931815e-03 0.000000000000e+00 0.000000000000e+00
4.085000000000e+02 1.123986727743e-03 0.000000000000e+00 0.000000000000e+00
4.087500000000e+02 -2.525687587132e-03 0.000000000000e+00 0.000000000000e+00
4.090000000000e+02 -7.039632340492e-03 0.000000000000e+00 0.000000000000e+00
4.092500000000e+02 -1.251661086503e-02 0.000000000000e+00 0.000000000000e+00
4.095000000000e+02 -1.894103767052e-02 0.000000000000e+00 0.000000000000e+00
4.097500000000e+02 -2.617248890076e-02 0.000000000000e+00 0.000000000000e+00
4.100000000000e+02 -3.395129224977e-02 0.000000000000e+00 0.000000000000e+00
4.102500000000e+02 -4.192004646002e-02 0.000000000000e+00 0.000000000000e+00
4.105000000000e+02 -4.965871834136e-02 0.000000000000e+00 0.000000000000e+00
4.107500000000e+02 -5.672901464340e-02 0.000000000000e+00 0.000000000000e+00
4.110000000000e+02 -6.272231015175e-02 0.000000000000e+00 0.000000000000e+00
4.112500000000e+02 -6.730475040236e-02 0.000000000000e+00 0.000000000000e+00
4.115000000000e+02 -7.025335744779e-02 0.000000000000e+00 0.000000000000e+00
4.117500000000e+02 -7.147805093870e-02 0.000000000000e+00 0.000000000000e+00
4.120000000000e+02 -7.102633118128e-02 0.000000000000e+00 0.000000000000e+00
4.122500000000e+02 -6.906972141158e-02 0.000000000000e+00 0.000000000000e+00
4.125000000000e+02 -6.587361703103e-02 0.000000000000e+00 0.000000000000e+00
4.127500000000e+02 -6.175458404172e-02 0.000000000000e+00 0.000000000000e+00
4.130000000000e+02 -5.703104132090e-02 0.000000000000e+00 0.000000000000e+00
4.132500000000e+02 -5.197436542922e-02 0.000000000000e+00 0.000000000000e+00
4.135000000000e+02 -4.676758913904e-02 0.000000000000e+00 0.000000000000e+00
4.137500000000e+02 -4.147797553535e-02 0.000000000000e+00 0.000000000000e+00
4.140000000000e+02 -3.604793285617e-02 0.000000000000e+00 0.000000000000e+00
4.142500000000e+02 -3.030622169036e-02 0.000000000000e+00 0.000000000000e+00
4.145000000000e+02 -2.399853355164e-02 0.000000000000e+00 0.000000000000e+00
4.147500000000e+02 -1.683368813481e-02 0.000000000000e+00 0.000000000000e+00
4.150000000000e+02 -8.539312127525e-03 0.000000000000e+00 0.000000000000e+00
4.152500000000e+02 1.080720260339e-03 0.000000000000e+00 0.000000000000e+00
4.155000000000e+02 1.209533608538e-02 0.000000000000e+00 0.000000000000e+00
4.157500000000e+02 2.440942648779e-02 0.000000000000e+00 0.000000000000e+00
4.160000000000e+02 3.774702160413e-02 0.000000000000e+00 0.000000000000e+00
4.162500000000e+02 5.165776539195e-02 0.000000000000e+00 0.000000000000e+00
4.165000000000e+02 6.554683355288e-02 0.000000000000e+00 0.000000000000e+00
4.167500000000e+02 7.872519348384e-02 0.000000000000e+00 0.000000000000e+00
4.170000000000e+02 9.047422089203e-02 0.000000000000e+00 0.000000000000e+00
4.172500000000e+02 1.001165819299e-01 0.000000000000e+00 0.000000000000e+00
4.175000000000e+02 1.070842784081e-01 0.000000000000e+00 0.000000000000e+00
4.177500000000e+02 1.109750021052e-01 0.000000000000e+00 0.000000000000e+00
4.180000000000e+02 1.115894397406e-01 0.000000000000e+00 0.000000000000e+00
4.182500000000e+02 1.089447202571e-01 0.000000000000e+00 0.000000000000e+00
4.185000000000e+02 1.032624525335e-01 0.000000000000e+00 0.000000000000e+00
4.187500000000e+02 9.493330831753e-02 0.000000000000e+00 0.000000000000e+00
4.190000000000e+02 8.446336208328e-02 0.000000000000e+00 0.000000000000e+00
4.192500000000e+02 7.240993496349e-02 0.000000000000e+00 0.000000000000e+00
4.195000000000e+02 5.931612961217e-02 0.000000000000e+00 0.000000000000e+00
4.197500000000e+02 4.565336623389e-02 0.000000000000e+00 0.000000000000e+00
4.200000000000e+02 3.178000485860e-02 0.000000000000e+00 0.000000000000e+00
4.202500000000e+02 1.792172905266e-02 0.000000000000e+00 0.000000000000e+00
4.205000000000e+02 4.176110466724e-03 0.000000000000e+00 0.000000000000e+00
4.207500000000e+02 -9.459861281672e-03 0.000000000000e+00 0.000000000000e+00
4.210000000000e+02 -2.304398474842e-02 0.000000000000e+00 0.000000000000e+00
4.212500000000e+02 -3.663231406468e-02 0.000000000000e+00 0.000000000000e+00
4.215000000000e+02 -5.022115249330e-02 0.000000000000e+00 0.000000000000e+00
4.217500000000e+02 -6.369722399227e-02 0.000000000000e+00 0.000000000000e+00
4.220000000000e+02 -7.680463548236e-02 0.000000000000e+00 0.000000000000e+00
4.222500000000e+02 -8.913491189080e-02 0.000000000000e+00 0.000000000000e+00
4.225000000000e+02 -1.001430891418e-01 0.000000000000e+00 0.000000000000e+00
4.227500000000e+02 -1.091890570193e-01 0.000000000000e+00 0.000000000000e+00
4.230000000000e+02 -1.155996012604e-01 0.000000000000e+00 0.000000000000e+00
4.232500000000e+02 -1.187434468139e-01 0.000000000000e+00 0.000000000000e+00
4.235000000000e+02 -1.181095138599e-01 0.000000000000e+00 0.000000000000e+00
4.237500000000e+02 -1.133778759734e-01 0.000000000000e+00 0.000000000000e+00
4.240000000000e+02 -1.044736693319e-01 0.000000000000e+00 0.000000000000e+00
4.242500000000e+02 -9.159634166476e-02 0.000000000000e+00 0.000000000000e+00
4.245000000000e+02 -7.521984740408e-02 0.000000000000e+00 0.000000000000e+00
4.247500000000e+02 -5.606323197917e-02 0.000000000000e+00 0.000000000000e+00
4.250000000000e+02 -3.503495467289e-02 0.000000000000e+00 0.000000000000e+00
4.252500000000e+02 -1.315771852061e-02 0.000000000000e+00 0.000000000000e+00
4.255000000000e+02 8.516976463213e-03 0.000000000000e+00 0.000000000000e+00
4.257500000000e+02 2.899420294172e-02 0.000000000000e+00 0.000000000000e+00
4.260000000000e+02 4.741086244584e-02 0.000000000000e+00 0.000000000000e+00
4.262500000000e+02 6.309249399889e-02 0.000000000000e+00 0.000000000000e+00
4.265000000000e+02 7.558611510803e-02 0.000000000000e+00 0.000000000000e+00
4.267500000000e+02 8.466706732683e-02 0.000000000000e+00 0.000000000000e+00
4.270000000000e+02 9.032148148210e-02 0.000000000000e+00 0.000000000000e+00
4.272500000000e+02 9.270922982232e-02 0.000000000000e+00 0.000000000000e+00
4.275000000000e+02 9.211462075705e-02 0.000000000000e+00 0.000000000000e+00
4.277500000000e+02 8.889328295958e-02 0.000000000000e+00 0.000000000000e+00
4.280000000000e+02 8.342353470875e-02 0.000000000000e+00 0.000000000000e+00
4.282500000000e+02 7.606910572290e-02 0.000000000000e+00 0.000000000000e+00
4.285000000000e+02 6.715763337141e-02 0.000000000000e+00 0.000000000000e+00
4.287500000000e+02 5.697630811684e-02 0.000000000000e+00 0.000000000000e+00
4.290000000000e+02 4.578289719672e-02 0.000000000000e+00 0.000000000000e+00
4.292500000000e+02 3.382764189086e-02 0.000000000000e+00 0.000000000000e+00
4.295000000000e+02 2.137964083403e-02 0.000000000000e+00 0.000000000000e+00
4.297500000000e+02 8.750597120526e-03 0.000000000000e+00 0.000000000000e+00
4.300000000000e+02 -3.690669715911e-03 0.000000000000e+00 0.000000000000e+00
4.302500000000e+02 -1.551785858003e-02 0.000000000000e+00 0.000000000000e+00
4.305000000000e+02 -2.626331175652e-02 0.000000000000e+00 0.000000000000e+00
4.307500000000e+02 -3.544994841707e-02 0.000000000000e+00 0.000000000000e+00
4.310000000000e+02 -4.263534389525e-02 0.000000000000e+00 0.000000000000e+00
4.312500000000e+02 -4.746184794491e-02 0.000000000000e+00 0.000000000000e+00
4.315000000000e+02 -4.970513758718e-02 0.000000000000e+00 0.000000000000e+00
4.317500000000e+02 -4.931330743372e-02 0.000000000000e+00 0.000000000000e+00
4.320000000000e+02 -4.642957882012e-02 0.000000000000e+00 0.000000000000e+00
4.322500000000e+02 -4.139382167650e-02 0.000000000000e+00 0.000000000000e+00
4.325000000000e+02 -3.472101097252e-02 0.000000000000e+00 0.000000000000e+00
4.327500000000e+02 -2.705803273753e-02 0.000000000000e+00 0.000000000000e+00
4.330000000000e+02 -1.912340344219e-02 0.000000000000e+00 0.000000000000e+00
4.332500000000e+02 -1.163698299077e-02 0.000000000000e+00 0.000000000000e+00
4.335000000000e+02 -5.248257267393e-03 0.000000000000e+00 0.000000000000e+00
4.337500000000e+02 -4.720139549970e-04 0.000000000000e+00 0.000000000000e+00
4.340000000000e+02 2.360794868428e-03 0.000000000000e+00 0.000000000000e+00
4.342500000000e+02 3.131347135763e-03 0.000000000000e+00 0.000000000000e+00
4.345000000000e+02 1.937647066810e-03 0.000000000000e+00 0.000000000000e+00
4.347500000000e+02 -9.239259424573e-04 0.000000000000e+00 0.000000000000e+00
4.350000000000e+02 -4.996753841971e-03 0.000000000000e+00 0.000000000000e+00
4.352500000000e+02 -9.715981385538e-03 0.000000000000e+00 0.000000000000e+00
4.355000000000e+02 -1.446719833519e-02 0.000000000000e+00 0.000000000000e+00
4.357500000000e+02 -1.864442007574e-02 0.000000000000e+00 0.000000000000e+00
4.360000000000e+02 -2.170092473782e-02 0.000000000000e+00 0.000000000000e+00
4.362500000000e+02 -2.318836602151e-02 0.000000000000e+00 0.000000000000e+00
4.365000000000e+02 -2.278199303936e-02 0.000000000000e+00 0.000000000000e+00
4.367500000000e+02 -2.029231558881e-02 0.000000000000e+00 0.000000000000e+00
4.370000000000e+02 -1.566569327105e-02 0.000000000000e+00 0.000000000000e+00
4.372500000000e+02 -8.977713866702e-03 0.000000000000e+00 0.000000000000e+00
4.375000000000e+02 -4.236202133685e-04 0.000000000000e+00 0.000000000000e+00
4.377500000000e+02 9.690603859146e-03 0.000000000000e+00 0.000000000000e+00
4.380000000000e+02 2.095441575635e-02 0.000000000000e+00 0.000000000000e+00
4.382500000000e+02 3.285618617896e-02 0.000000000000e+00 0.000000000000e+00
4.385000000000e+02 4.478617894148e-02 0.000000000000e+00 0.000000000000e+00
4.387500000000e+02 5.604305760156e-02 0.000000000000e+00 0.000000000000e+00
4.390000000000e+02 6.584889600282e-02 0.000000000000e+00 0.000000000000e+00
4.392500000000e+02 7.337747217029e-02 0.000000000000e+00 0.000000000000e+00
4.395000000000e+02 7.779916066706e-02 0.000000000000e+00 0.000000000000e+00
4.397500000000e+02 7.834313236386e-02 0.000000000000e+00 0.000000000000e+00
4.400000000000e+02 7.437417767879e-02 0.000000000000e+00 0.000000000000e+00
4.402500000000e+02 6.547782891587e-02 0.000000000000e+00 0.000000000000e+00
4.405000000000e+02 5.154421177117e-02 0.000000000000e+00 0.000000000000e+00
4.407500000000e+02 3.283884724141e-02 0.000000000000e+00 0.000000000000e+00
4.410000000000e+02 1.004798403705e-02 0.000000000000e+00 0.000000000000e+00
4.412500000000e+02 -1.571271055920e-02 0.000000000000e+00 0.000000000000e+00
4.415000000000e+02 -4.293409539398e-02 0.000000000000e+00 0.000000000000e+00
4.417500000000e+02 -6.979728895628e-02 0.000000000000e+00 0.000000000000e+00
4.420000000000e+02 -9.430239804735e-02 0.000000000000e+00 0.000000000000e+00
4.422500000000e+02 -1.144331730127e-01 0.000000000000e+00 0.000000000000e+00
4.425000000000e+02 -1.283428109073e-01 0.000000000000e+00 0.000000000000e+00
4.427500000000e+02 -1.345418597334e-01 0.000000000000e+00 0.000000000000e+00
4.430000000000e+02 -1.320670759564e-01 0.000000000000e+00 0.000000000000e+00
4.432500000000e+02 -1.206106092981e-01 0.000000000000e+00 0.000000000000e+00
4.435000000000e+02 -1.005921359320e-01 0.000000000000e+00 0.000000000000e+00
4.437500000000e+02 -7.316225110503e-02 0.000000000000e+00 0.000000000000e+00
4.440000000000e+02 -4.013292185810e-02 0.000000000000e+00 0.000000000000e+00
4.442500000000e+02 -3.839166652691e-03 0.000000000000e+00 0.000000000000e+00
4.445000000000e+02 3.305570739323e-02 0.000000000000e+00 0.000000000000e+00
4.447500000000e+02 6.779209968326e-02 0.000000000000e+00 0.000000000000e+00
4.450000000000e+02 9.775946919203e-02 0.000000000000e+00 0.000000000000e+00
4.452500000000e+02 1.207293621962e-01 0.000000000000e+00 0.000000000000e+00
4.455000000000e+02 1.350517352918e-01 0.000000000000e+00 0.000000000000e+00
4.457500000000e+02 1.397944425538e-01 0.000000000000e+00 0.000000000000e+00
4.460000000000e+02 1.348123789013e-01 0.000000000000e+00 0.000000000000e+00
4.462500000000e+02 1.207408817463e-01 0.000000000000e+00 0.000000000000e+00
4.465000000000e+02 9.891651339905e-02 0.000000000000e+00 0.000000000000e+00
4.467500000000e+02 7.123617068064e-02 0.000000000000e+00 0.000000000000e+00
4.470000000000e+02 3.997161949468e-02 0.000000000000e+00 0.000000000000e+00
4.472500000000e+02 7.560323893589e-03 0.000000000000e+00 0.000000000000e+00
4.475000000000e+02 -2.360551094575e-02 0.000000000000e+00 0.000000000000e+00
4.477500000000e+02 -5.137137575648e-02 0.000000000000e+00 0.000000000000e+00
4.480000000000e+02 -7.397791200845e-02 0.000000000000e+00 0.000000000000e+00
4.482500000000e+02 -9.017227554966e-02 0.000000000000e+00 0.000000000000e+00
4.485000000000e+02 -9.926828216851e-02 0.000000000000e+00 0.000000000000e+00
4.487500000000e+02 -1.011559296419e-01 0.000000000000e+00 0.000000000000e+00
4.490000000000e+02 -9.626559930671e-02 0.000000000000e+00 0.000000000000e+00
4.492500000000e+02 -8.549543698027e-02 0.000000000000e+00 0.000000000000e+00
4.495000000000e+02 -7.011192022530e-02 0.000000000000e+00 0.000000000000e+00
4.497500000000e+02 -5.163358562312e-02 0.000000000000e+00 0.000000000000e+00
4.500000000000e+02 -3.170673686285e-02 0.000000000000e+00 0.000000000000e+00
4.502500000000e+02 -1.198026887545e-02 0.000000000000e+00 0.000000000000e+00
4.505000000000e+02 6.014859433377e-03 0.000000000000e+00 0.000000000000e+00
4.507500000000e+02 2.097698821791e-02 0.000000000000e+00 0.000000000000e+00
4.510000000000e+02 3.193159941082e-02 0.000000000000e+00 0.000000000000e+00
4.512500000000e+02 3.831061560609e-02 0.000000000000e+00 0.000000000000e+00
4.515000000000e+02 4.000697626798e-02 0.000000000000e+00 0.000000000000e+00
4.517500000000e+02 3.739725470729e-02 0.000000000000e+00 0.000000000000e+00
4.520000000000e+02 3.132482777225e-02 0.000000000000e+00 0.000000000000e+00
4.522500000000e+02 2.303733297210e-02 0.000000000000e+00 0.000000000000e+00
4.525000000000e+02 1.407529786463e-02 0.000000000000e+00 0.000000000000e+00
4.527500000000e+02 6.113991448166e-03 0.000000000000e+00 0.000000000000e+00
4.530000000000e+02 7.673548141852e-04 0.000000000000e+00 0.000000000000e+00
4.532500000000e+02 -6.295254973421e-04 0.000000000000e+00 0.000000000000e+00
4.535000000000e+02 2.764233386223e-03 0.000000000000e+00 0.000000000000e+00
4.537500000000e+02 1.111106005038e-02 0.000000000000e+00 0.000000000000e+00
4.540000000000e+02 2.377267299902e-02 0.000000000000e+00 0.000000000000e+00
4.542500000000e+02 3.927825508455e-02 0.000000000000e+00 0.000000000000e+00
4.545000000000e+02 5.540403311300e-02 0.000000000000e+00 0.000000000000e+00
4.547500000000e+02 6.937297704857e-02 0.000000000000e+00 0.000000000000e+00
4.550000000000e+02 7.816732953437e-02 0.000000000000e+00 0.000000000000e+00
4.552500000000e+02 7.892880283203e-02 0.000000000000e+00 0.000000000000e+00
4.555000000000e+02 6.940403914543e-02 0.000000000000e+00 0.000000000000e+00
4.557500000000e+02 4.837913310584e-02 0.000000000000e+00 0.000000000000e+00
4.560000000000e+02 1.603936706023e-02 0.000000000000e+00 0.000000000000e+00
4.562500000000e+02 -2.580904406514e-02 0.000000000000e+00 0.000000000000e+00
4.565000000000e+02 -7.370829742276e-02 0.000000000000e+00 0.000000000000e+00
4.567500000000e+02 -1.227431084883e-01 0.000000000000e+00 0.000000000000e+00
4.570000000000e+02 -1.669660849121e-01 0.000000000000e+00 0.000000000000e+00
4.572500000000e+02 -2.000289413174e-01 0.000000000000e+00 0.000000000000e+00
4.575000000000e+02 -2.159615056139e-01 0.000000000000e+00 0.000000000000e+00
4.577500000000e+02 -2.100118471493e-01 0.000000000000e+00 0.000000000000e+00
4.580000000000e+02 -1.794409105179e-01 0.000000000000e+00 0.000000000000e+00
4.582500000000e+02 -1.241577118321e-01 0.000000000000e+00 0.000000000000e+00
4.585000000000e+02 -4.708899775951e-02 0.000000000000e+00 0.000000000000e+00
4.587500000000e+02 4.579909129570e-02 0.000000000000e+00 0.000000000000e+00
4.590000000000e+02 1.458719660417e-01 0.000000000000e+00 0.000000000000e+00
4.592500000000e+02 2.425865078980e-01 0.000000000000e+00 0.000000000000e+00
4.595000000000e+02 3.245833733980e-01 0.000000000000e+00 0.000000000000e+00
4.597500000000e+02 3.810043543169e-01 0.000000000000e+00 0.000000000000e+00
4.600000000000e+02 4.028862318864e-01 0.000000000000e+00 0.000000000000e+00
4.602500000000e+02 3.844574749649e-01 0.000000000000e+00 0.000000000000e+00
4.605000000000e+02 3.241601677637e-01 0.000000000000e+00 0.000000000000e+00
4.607500000000e+02 2.252391832538e-01 0.000000000000e+00 0.000000000000e+00
4.610000000000e+02 9.578324191207e-02 0.000000000000e+00 0.000000000000e+00
4.612500000000e+02 -5.183573090962e-02 0.000000000000e+00 0.000000000000e+00
4.615000000000e+02 -2.021044167502e-01 0.000000000000e+00 0.000000000000e+00
4.617500000000e+02 -3.379931340756e-01 0.000000000000e+00 0.000000000000e+00
4.620000000000e+02 -4.428956128350e-01 0.000000000000e+00 0.000000000000e+00
4.622500000000e+02 -5.026614257422e-01 0.000000000000e+00 0.000000000000e+00
4.625000000000e+02 -5.074707141053e-01 0.000000000000e+00 0.000000000000e+00
4.627500000000e+02 -4.533034859026e-01 0.000000000000e+00 0.000000000000e+00
4.630000000000e+02 -3.427910766120e-01 0.000000000000e+00 0.000000000000e+00
4.632500000000e+02 -1.853028017194e-01 0.000000000000e+00 0.000000000000e+00
4.635000000000e+02 3.790382296498e-03 0.000000000000e+00 0.000000000000e+00
4.637500000000e+02 2.046315916414e-01 0.000000000000e+00 0.000000000000e+00
4.640000000000e+02 3.950273738389e-01 0.000000000000e+00 0.000000000000e+00
4.642500000000e+02 5.529960246266e-01 0.000000000000e+00 0.000000000000e+00
4.645000000000e+02 6.594168267356e-01 0.000000000000e+00 0.000000000000e+00
4.647500000000e+02 7.004541241659e-01 0.000000000000e+00 0.000000000000e+00
4.650000000000e+02 6.694428750830e-01 0.000000000000e+00 0.000000000000e+00
4.652500000000e+02 5.679761535044e-01 0.000000000000e+00 0.000000000000e+00
4.655000000000e+02 4.060248607307e-01 0.000000000000e+00 0.000000000000e+00
4.657500000000e+02 2.010355166559e-01 0.000000000000e+00 0.000000000000e+00
4.660000000000e+02 -2.392058602401e-02 0.000000000000e+00 0.000000000000e+00
4.662500000000e+02 -2.427505316070e-01 0.000000000000e+00 0.000000000000e+00
4.665000000000e+02 -4.293964524015e-01 0.000000000000e+00 0.000000000000e+00
4.667500000000e+02 -5.609792246372e-01 0.000000000000e+00 0.000000000000e+00
4.670000000000e+02 -6.206397784694e-01 0.000000000000e+00 0.000000000000e+00
4.672500000000e+02 -5.997149943609e-01 0.000000000000e+00 0.000000000000e+00
4.675000000000e+02 -4.989589814834e-01 0.000000000000e+00 0.000000000000e+00
4.677500000000e+02 -3.286336252288e-01 0.000000000000e+00 0.000000000000e+00
4.680000000000e+02 -1.074310580357e-01 0.000000000000e+00 0.000000000000e+00
4.682500000000e+02 1.396622093165e-01 0.000000000000e+00 0.000000000000e+00
4.685000000000e+02 3.843132788487e-01 0.000000000000e+00 0.000000000000e+00
4.687500000000e+02 5.982488839852e-01 0.000000000000e+00 0.000000000000e+00
4.690000000000e+02 7.567007248917e-01 0.000000000000e+00 0.000000000000e+00
4.692500000000e+02 8.414593482248e-01 0.000000000000e+00 0.000000000000e+00
4.695000000000e+02 8.431488617039e-01 0.000000000000e+00 0.000000000000e+00
4.697500000000e+02 7.624283300350e-01 0.000000000000e+00 0.000000000000e+00
4.700000000000e+02 6.099583949546e-01 0.000000000000e+00 0.000000000000e+00
4.702500000000e+02 4.051268140308e-01 0.000000000000e+00 0.000000000000e+00
4.705000000000e+02 1.736843361162e-01 0.000000000000e+00 0.000000000000e+00
4.707500000000e+02 -5.541786240762e-02 0.000000000000e+00 0.000000000000e+00
4.710000000000e+02 -2.535944447923e-01 0.000000000000e+00 0.000000000000e+00
4.712500000000e+02 -3.961477301337e-01 0.000000000000e+00 0.000000000000e+00
4.715000000000e+02 -4.653009149389e-01 0.000000000000e+00 0.000000000000e+00
4.717500000000e+02 -4.523598335878e-01 0.000000000000e+00 0.000000000000e+00
4.720000000000e+02 -3.587312339648e-01 0.000000000000e+00 0.000000000000e+00
4.722500000000e+02 -1.956716852843e-01 0.000000000000e+00 0.000000000000e+00
4.725000000000e+02 1.719629979828e-02 0.000000000000e+00 0.000000000000e+00
4.727500000000e+02 2.544067343147e-01 0.000000000000e+00 0.000000000000e+00
4.730000000000e+02 4.878848335032e-01 0.000000000000e+00 0.000000000000e+00
4.732500000000e+02 6.904779741302e-01 0.000000000000e+00 0.000000000000e+00
4.735000000000e+02 8.393317063593e-01 0.000000000000e+00 0.000000000000e+00
4.737500000000e+02 9.186829251980e-01 0.000000000000e+00 0.000000000000e+00
4.740000000000e+02 9.217209437074e-01 0.000000000000e+00 0.000000000000e+00
4.742500000000e+02 8.512905130781e-01 0.000000000000e+00 0.000000000000e+00
4.745000000000e+02 7.193623361264e-01 0.000000000000e+00 0.000000000000e+00
4.747500000000e+02 5.453562376562e-01 0.000000000000e+00 0.000000000000e+00
4.750000000000e+02 3.535488907209e-01 0.000000000000e+00 0.000000000000e+00
4.752500000000e+02 1.699127485587e-01 0.000000000000e+00 0.000000000000e+00
4.755000000000e+02 1.880091942085e-02 0.000000000000e+00 0.000000000000e+00
4.757500000000e+02 -8.009419192526e-02 0.000000000000e+00 0.000000000000e+00
4.760000000000e+02 -1.141235190625e-01 0.000000000000e+00 0.000000000000e+00
4.762500000000e+02 -7.911263650389e-02 0.000000000000e+00 0.000000000000e+00
4.765000000000e+02 2.032198433310e-02 0.000000000000e+00 0.000000000000e+00
4.767500000000e+02 1.715876195503e-01 0.000000000000e+00 0.000000000000e+00
4.770000000000e+02 3.559296690737e-01 0.000000000000e+00 0.000000000000e+00
4.772500000000e+02 5.509877574934e-01 0.000000000000e+00 0.000000000000e+00
4.775000000000e+02 7.337452035213e-01 0.000000000000e+00 0.000000000000e+00
4.777500000000e+02 8.834807860001e-01 0.000000000000e+00 0.000000000000e+00
4.780000000000e+02 9.843412365858e-01 0.000000000000e+00 0.000000000000e+00
4.782500000000e+02 1.027212158219e+00 0.000000000000e+00 0.000000000000e+00
4.785000000000e+02 1.010665093084e+00 0.000000000000e+00 0.000000000000e+00
4.787500000000e+02 9.408850254151e-01 0.000000000000e+00 0.000000000000e+00
4.790000000000e+02 8.306183027675e-01 0.000000000000e+00 0.000000000000e+00
4.792500000000e+02 6.973076197111e-01 0.000000000000e+00 0.000000000000e+00
4.795000000000e+02 5.606818361983e-01 0.000000000000e+00 0.000000000000e+00
4.797500000000e+02 4.401313518806e-01 0.000000000000e+00 0.000000000000e+00
4.800000000000e+02 3.522173177652e-01 0.000000000000e+00 0.000000000000e+00
4.802500000000e+02 3.086341799782e-01 0.000000000000e+00 0.000000000000e+00
4.805000000000e+02 3.148751586537e-01 0.000000000000e+00 0.000000000000e+00
4.807500000000e+02 3.697498217579e-01 0.000000000000e+00 0.000000000000e+00
4.810000000000e+02 4.657862071572e-01 0.000000000000e+00 0.000000000000e+00
4.812500000000e+02 5.904329662680e-01 0.000000000000e+00 0.000000000000e+00
4.815000000000e+02 7.278752429707e-01 0.000000000000e+00 0.000000000000e+00
4.817500000000e+02 8.612044008709e-01 0.000000000000e+00 0.000000000000e+00
4.820000000000e+02 9.746450088117e-01 0.000000000000e+00 0.000000000000e+00
4.822500000000e+02 1.055546204427e+00 0.000000000000e+00 0.000000000000e+00
4.825000000000e+02 1.095886688697e+00 0.000000000000e+00 0.000000000000e+00
4.827500000000e+02 1.093116134802e+00 0.000000000000e+00 0.000000000000e+00
4.830000000000e+02 1.050249788686e+00 0.000000000000e+00 0.000000000000e+00
4.832500000000e+02 9.752342679214e-01 0.000000000000e+00 0.000000000000e+00
4.835000000000e+02 8.796973625507e-01 0.000000000000e+00 0.000000000000e+00
4.837500000000e+02 7.772707433994e-01 0.000000000000e+00 0.000000000000e+00
4.840000000000e+02 6.817226087829e-01 0.000000000000e+00 0.000000000000e+00
4.842500000000e+02 6.051522636964e-01 0.000000000000e+00 0.000000000000e+00
4.845000000000e+02 5.564798527588e-01 0.000000000000e+00 0.000000000000e+00
4.847500000000e+02 5.404158754510e-01 0.000000000000e+00 0.000000000000e+00
4.850000000000e+02 5.570243882233e-01 0.000000000000e+00 0.000000000000e+00
4.852500000000e+02 6.019112157548e-01 0.000000000000e+00 0.000000000000e+00
4.855000000000e+02 6.669854314993e-01 0.000000000000e+00 0.000000000000e+00
4.857500000000e+02 7.416697527653e-01 0.000000000000e+00 0.000000000000e+00
4.860000000000e+02 8.143823802184e-01 0.000000000000e+00 0.000000000000e+00
4.862500000000e+02 8.740852669263e-01 0.000000000000e+00 0.000000000000e+00
4.865000000000e+02 9.116942599282e-01 0.000000000000e+00 0.000000000000e+00
4.867500000000e+02 9.211736665072e-01 0.000000000000e+00 0.000000000000e+00
4.870000000000e+02 9.001867849726e-01 0.000000000000e+00 0.000000000000e+00
4.872500000000e+02 8.502374050214e-01 0.000000000000e+00 0.000000000000e+00
4.875000000000e+02 7.763062947933e-01 0.000000000000e+00 0.000000000000e+00
4.877500000000e+02 6.860520309342e-01 0.000000000000e+00 0.000000000000e+00
4.880000000000e+02 5.886988999025e-01 0.000000000000e+00 0.000000000000e+00
4.882500000000e+02 4.937696633426e-01 0.000000000000e+00 0.000000000000e+00
4.885000000000e+02 4.098340727527e-01 0.000000000000e+00 0.000000000000e+00
4.887500000000e+02 3.434344849651e-01 0.000000000000e+00 0.000000000000e+00
4.890000000000e+02 2.983200566617e-01 0.000000000000e+00 0.000000000000e+00
4.892500000000e+02 2.750755655505e-01 0.000000000000e+00 0.000000000000e+00
4.895000000000e+02 2.711764561841e-01 0.000000000000e+00 0.000000000000e+00
4.897500000000e+02 2.814456104269e-01 0.000000000000e+00 0.000000000000e+00
4.900000000000e+02 2.988368208321e-01 0.000000000000e+00 0.000000000000e+00
4.902500000000e+02 3.154311712209e-01 0.000000000000e+00 0.000000000000e+00
4.905000000000e+02 3.235098963280e-01 0.000000000000e+00 0.000000000000e+00
4.907500000000e+02 3.165629547269e-01 0.000000000000e+00 0.000000000000e+00
4.910000000000e+02 2.901062609317e-01 0.000000000000e+00 0.000000000000e+00
4.912500000000e+02 2.422097876248e-01 0.000000000000e+00 0.000000000000e+00
4.915000000000e+02 1.736792395468e-01 0.000000000000e+00 0.000000000000e+00
4.917500000000e+02 8.788017935928e-02 0.000000000000e+00 0.000000000000e+00
4.920000000000e+02 -9.760655327135e-03 0.000000000000e+00 0.000000000000e+00
4.922500000000e+02 -1.125022848462e-01 0.000000000000e+00 0.000000000000e+00
4.925000000000e+02 -2.131810737459e-01 0.000000000000e+00 0.000000000000e+00
4.927500000000e+02 -3.051283474149e-01 0.000000000000e+00 0.000000000000e+00
4.930000000000e+02 -3.829957850007e-01 0.000000000000e+00 0.000000000000e+00
4.932500000000e+02 -4.433855427114e-01 0.000000000000e+00 0.000000000000e+00
4.935000000000e+02 -4.852097520327e-01 0.000000000000e+00 0.000000000000e+00
4.937500000000e+02 -5.097404009604e-01 0.000000000000e+00 0.000000000000e+00
4.940000000000e+02 -5.203508892140e-01 0.000000000000e+00 0.000000000000e+00
4.942500000000e+02 -5.219896538557e-01 0.000000000000e+00 0.000000000000e+00
4.945000000000e+02 -5.204593730091e-01 0.000000000000e+00 0.000000000000e+00
4.947500000000e+02 -5.215984071675e-01 0.000000000000e+00 0.000000000000e+00
4.950000000000e+02 -5.304716719480e-01 0.000000000000e+00 0.000000000000e+00
4.952500000000e+02 -5.506749935664e-01 0.000000000000e+00 0.000000000000e+00
4.955000000000e+02 -5.838408139662e-01 0.000000000000e+00 0.000000000000e+00
4.957500000000e+02 -6.294061108823e-01 0.000000000000e+00 0.000000000000e+00
4.960000000000e+02 -6.846691008014e-01 0.000000000000e+00 0.000000000000e+00
4.962500000000e+02 -7.451240761526e-01 0.000000000000e+00 0.000000000000e+00
4.965000000000e+02 -8.050282831443e-01 0.000000000000e+00 0.000000000000e+00
4.967500000000e+02 -8.581255049684e-01 0.000000000000e+00 0.000000000000e+00
4.970000000000e+02 -8.984316079974e-01 0.000000000000e+00 0.000000000000e+00
4.972500000000e+02 -9.209801240974e-01 0.000000000000e+00 0.000000000000e+00
4.975000000000e+02 -9.224318320277e-01 0.000000000000e+00 0.000000000000e+00
4.977500000000e+02 -9.014704744177e-01 0.000000000000e+00 0.000000000000e+00
4.980000000000e+02 -8.589348654722e-01 0.000000000000e+00 0.000000000000e+00
4.982500000000e+02 -7.976721084241e-01 0.000000000000e+00 0.000000000000e+00
4.985000000000e+02 -7.221330349587e-01 0.000000000000e+00 0.000000000000e+00
4.987500000000e+02 -6.377646216274e-01 0.000000000000e+00 0.000000000000e+00
4.990000000000e+02 -5.502806787208e-01 0.000000000000e+00 0.000000000000e+00
4.992500000000e+02 -4.649080790686e-01 0.000000000000e+00 0.000000000000e+00
4.995000000000e+02 -3.857090707175e-01 0.000000000000e+00 0.000000000000e+00
4.997500000000e+02 -3.150702993048e-01 0.000000000000e+00 0.000000000000e+00
5.000000000000e+02 -2.534272661991e-01 0.000000000000e+00 0.000000000000e+00
5.002500000000e+02 -1.992618564573e-01 0.000000000000e+00 0.000000000000e+00
5.005000000000e+02 -1.493743091216e-01 0.000000000000e+00 0.000000000000e+00
5.007500000000e+02 -9.939431744285e-02 0.000000000000e+00 0.000000000000e+00
5.010000000000e+02 -4.446369357224e-02 0.000000000000e+00 0.000000000000e+00
5.012500000000e+02 2.000046420779e-02 0.000000000000e+00 0.000000000000e+00
5.015000000000e+02 9.756469076625e-02 0.000000000000e+00 0.000000000000e+00
5.017500000000e+02 1.901606501906e-01 0.000000000000e+00 0.000000000000e+00
5.020000000000e+02 2.976741186673e-01 0.000000000000e+00 0.000000000000e+00
5.022500000000e+02 4.177992559597e-01 0.000000000000e+00 0.000000000000e+00
5.025000000000e+02 5.461808583991e-01 0.000000000000e+00 0.000000000000e+00
5.027500000000e+02 6.768288263191e-01 0.000000000000e+00 0.000000000000e+00
5.030000000000e+02 8.027524275136e-01 0.000000000000e+00 0.000000000000e+00
5.032500000000e+02 9.167320734928e-01 0.000000000000e+00 0.000000000000e+00
5.035000000000e+02 1.012127363544e+00 0.000000000000e+00 0.000000000000e+00
5.037500000000e+02 1.083614774317e+00 0.000000000000e+00 0.000000000000e+00
5.040000000000e+02 1.127757439305e+00 0.000000000000e+00 0.000000000000e+00
5.042500000000e+02 1.143331867388e+00 0.000000000000e+00 0.000000000000e+00
5.045000000000e+02 1.131369246337e+00 0.000000000000e+00 0.000000000000e+00
5.047500000000e+02 1.094907759889e+00 0.000000000000e+00 0.000000000000e+00
5.050000000000e+02 1.038491838083e+00 0.000000000000e+00 0.000000000000e+00
5.052500000000e+02 9.674890288639e-01 0.000000000000e+00 0.000000000000e+00
5.055000000000e+02 8.873203890888e-01 0.000000000000e+00 0.000000000000e+00
5.057500000000e+02 8.027123834026e-01 0.000000000000e+00 0.000000000000e+00
5.060000000000e+02 7.170754709271e-01 0.000000000000e+00 0.000000000000e+00
5.062500000000e+02 6.320971243877e-01 0.000000000000e+00 0.000000000000e+00
5.065000000000e+02 5.476072712291e-01 0.000000000000e+00 0.000000000000e+00
5.067500000000e+02 4.617361139299e-01 0.000000000000e+00 0.000000000000e+00
5.070000000000e+02 3.713432079616e-01 0.000000000000e+00 0.000000000000e+00
5.072500000000e+02 2.726582504271e-01 0.000000000000e+00 0.000000000000e+00
5.075000000000e+02 1.620436357688e-01 0.000000000000e+00 0.000000000000e+00
5.077500000000e+02 3.677076230791e-02 0.000000000000e+00 0.000000000000e+00
5.080000000000e+02 -1.043010714029e-01 0.000000000000e+00 0.000000000000e+00
5.082500000000e+02 -2.602420245545e-01 0.000000000000e+00 0.000000000000e+00
5.085000000000e+02 -4.278380183275e-01 0.000000000000e+00 0.000000000000e+00
5.087500000000e+02 -6.016822632196e-01 0.000000000000e+00 0.000000000000e+00
5.090000000000e+02 -7.745666360998e-01 0.000000000000e+00 0.000000000000e+00
5.092500000000e+02 -9.381264321386e-01 0.000000000000e+00 0.000000000000e+00
5.095000000000e+02 -1.083657192237e+00 0.000000000000e+00 0.000000000000e+00
5.097500000000e+02 -1.202998624082e+00 0.000000000000e+00 0.000000000000e+00
5.100000000000e+02 -1.289371406487e+00 0.000000000000e+00 0.000000000000e+00
5.102500000000e+02 -1.338059178907e+00 0.000000000000e+00 0.000000000000e+00
5.105000000000e+02 -1.346849345412e+00 0.000000000000e+00 0.000000000000e+00
5.107500000000e+02 -1.316179454784e+00 0.000000000000e+00 0.000000000000e+00
5.110000000000e+02 -1.248976184956e+00 0.000000000000e+00 0.000000000000e+00
5.112500000000e+02 -1.150215691092e+00 0.000000000000e+00 0.000000000000e+00
5.115000000000e+02 -1.026271408902e+00 0.000000000000e+00 0.000000000000e+00
5.117500000000e+02 -8.841431148710e-01 0.000000000000e+00 0.000000000000e+00
5.120000000000e+02 -7.306752918912e-01 0.000000000000e+00 0.000000000000e+00
5.122500000000e+02 -5.718717183542e-01 0.000000000000e+00 0.000000000000e+00
5.125000000000e+02 -4.123969726557e-01 0.000000000000e+00 0.000000000000e+00
5.127500000000e+02 -2.553266538112e-01 0.000000000000e+00 0.000000000000e+00
5.130000000000e+02 -1.021707871916e-01 0.000000000000e+00 0.000000000000e+00
5.132500000000e+02 4.684548052170e-02 0.000000000000e+00 0.000000000000e+00
5.135000000000e+02 1.922973815821e-01 0.000000000000e+00 0.000000000000e+00
5.137500000000e+02 3.349551427275e-01 0.000000000000e+00 0.000000000000e+00
5.140000000000e+02 4.751577459019e-01 0.000000000000e+00 0.000000000000e+00
5.142500000000e+02 6.122682718150e-01 0.000000000000e+00 0.000000000000e+00
5.145000000000e+02 7.443007224759e-01 0.000000000000e+00 0.000000000000e+00
5.147500000000e+02 8.677826320686e-01 0.000000000000e+00 0.000000000000e+00
5.150000000000e+02 9.778829107197e-01 0.000000000000e+00 0.000000000000e+00
5.152500000000e+02 1.068795297262e+00 0.000000000000e+00 0.000000000000e+00
5.155000000000e+02 1.134330165208e+00 0.000000000000e+00 0.000000000000e+00
5.157500000000e+02 1.168636618785e+00 0.000000000000e+00 0.000000000000e+00
5.160000000000e+02 1.166957193765e+00 0.000000000000e+00 0.000000000000e+00
5.162500000000e+02 1.126311754716e+00 0.000000000000e+00 0.000000000000e+00
5.165000000000e+02 1.046016048343e+00 0.000000000000e+00 0.000000000000e+00
5.167500000000e+02 9.279624244876e-01 0.000000000000e+00 0.000000000000e+00
5.170000000000e+02 7.766221939599e-01 0.000000000000e+00 0.000000000000e+00
5.172500000000e+02 5.987663047999e-01 0.000000000000e+00 0.000000000000e+00
5.175000000000e+02 4.029381543044e-01 0.000000000000e+00 0.000000000000e+00
5.177500000000e+02 1.987441832412e-01 0.000000000000e+00 0.000000000000e+00
5.180000000000e+02 -3.949950238491e-03 0.000000000000e+00 0.000000000000e+00
5.182500000000e+02 -1.958202394617e-01 0.000000000000e+00 0.000000000000e+00
5.185000000000e+02 -3.687888754852e-01 0.000000000000e+00 0.000000000000e+00
5.187500000000e+02 -5.165557467187e-01 0.000000000000e+00 0.000000000000e+00
5.190000000000e+02 -6.349066737170e-01 0.000000000000e+00 0.000000000000e+00
5.192500000000e+02 -7.217804096184e-01 0.000000000000e+00 0.000000000000e+00
5.195000000000e+02 -7.771095876588e-01 0.000000000000e+00 0.000000000000e+00
5.197500000000e+02 -8.024800233296e-01 0.000000000000e+00 0.000000000000e+00
5.200000000000e+02 -8.006739826352e-01 0.000000000000e+00 0.000000000000e+00
5.202500000000e+02 -7.751734344286e-01 0.000000000000e+00 0.000000000000e+00
5.205000000000e+02 -7.296978432726e-01 0.000000000000e+00 0.000000000000e+00
5.207500000000e+02 -6.678384808716e-01 0.000000000000e+00 0.000000000000e+00
5.210000000000e+02 -5.928299511634e-01 0.000000000000e+00 0.000000000000e+00
5.212500000000e+02 -5.074733005332e-01 0.000000000000e+00 0.000000000000e+00
5.215000000000e+02 -4.141980435221e-01 0.000000000000e+00 0.000000000000e+00
5.217500000000e+02 -3.152269772896e-01 0.000000000000e+00 0.000000000000e+00
5.220000000000e+02 -2.127914001814e-01 0.000000000000e+00 0.000000000000e+00
5.222500000000e+02 -1.093376743156e-01 0.000000000000e+00 0.000000000000e+00
5.225000000000e+02 -7.669785474941e-03 0.000000000000e+00 0.000000000000e+00
5.227500000000e+02 8.901420871050e-02 0.000000000000e+00 0.000000000000e+00
5.230000000000e+02 1.772135567147e-01 0.000000000000e+00 0.000000000000e+00
5.232500000000e+02 2.533416506439e-01 0.000000000000e+00 0.000000000000e+00
5.235000000000e+02 3.140421968482e-01 0.000000000000e+00 0.000000000000e+00
5.237500000000e+02 3.565590566100e-01 0.000000000000e+00 0.000000000000e+00
5.240000000000e+02 3.791019618971e-01 0.000000000000e+00 0.000000000000e+00
5.242500000000e+02 3.811475491008e-01 0.000000000000e+00 0.000000000000e+00
5.245000000000e+02 3.636222149663e-01 0.000000000000e+00 0.000000000000e+00
5.247500000000e+02 3.289290709148e-01 0.000000000000e+00 0.000000000000e+00
5.250000000000e+02 2.808032697461e-01 0.000000000000e+00 0.000000000000e+00
5.252500000000e+02 2.240047535388e-01 0.000000000000e+00 0.000000000000e+00
5.255000000000e+02 1.638811666869e-01 0.000000000000e+00 0.000000000000e+00
5.257500000000e+02 1.058526425911e-01 0.000000000000e+00 0.000000000000e+00
5.260000000000e+02 5.488153523400e-02 0.000000000000e+00 0.000000000000e+00
5.262500000000e+02 1.499227881844e-02 0.000000000000e+00 0.000000000000e+00
5.265000000000e+02 -1.110076392465e-02 0.000000000000e+00 0.000000000000e+00
5.267500000000e+02 -2.221507368743e-02 0.000000000000e+00 0.000000000000e+00
5.270000000000e+02 -1.875006237093e-02 0.000000000000e+00 0.000000000000e+00
5.272500000000e+02 -2.567528791569e-03 0.000000000000e+00 0.000000000000e+00
5.275000000000e+02 2.327345360013e-02 0.000000000000e+00 0.000000000000e+00
5.277500000000e+02 5.488578145632e-02 0.000000000000e+00 0.000000000000e+00
5.280000000000e+02 8.797598492411e-02 0.000000000000e+00 0.000000000000e+00
5.282500000000e+02 1.182646401626e-01 0.000000000000e+00 0.000000000000e+00
5.285000000000e+02 1.418580609669e-01 0.000000000000e+00 0.000000000000e+00
5.287500000000e+02 1.555366502429e-01 0.000000000000e+00 0.000000000000e+00
5.290000000000e+02 1.569422353151e-01 0.000000000000e+00 0.000000000000e+00
5.292500000000e+02 1.446645891775e-01 0.000000000000e+00 0.000000000000e+00
5.295000000000e+02 1.182429495321e-01 0.000000000000e+00 0.000000000000e+00
5.297500000000e+02 7.810899716782e-02 0.000000000000e+00 0.000000000000e+00
5.300000000000e+02 2.550173223914e-02 0.000000000000e+00 0.000000000000e+00
5.302500000000e+02 -3.761844459371e-02 0.000000000000e+00 0.000000000000e+00
5.305000000000e+02 -1.086384621315e-01 0.000000000000e+00 0.000000000000e+00
5.307500000000e+02 -1.843395395786e-01 0.000000000000e+00 0.000000000000e+00
5.310000000000e+02 -2.609323519232e-01 0.000000000000e+00 0.000000000000e+00
5.312500000000e+02 -3.341028479803e-01 0.000000000000e+00 0.000000000000e+00
5.315000000000e+02 -3.990986276796e-01 0.000000000000e+00 0.000000000000e+00
5.317500000000e+02 -4.508861334150e-01 0.000000000000e+00 0.000000000000e+00
5.320000000000e+02 -4.844013205624e-01 0.000000000000e+00 0.000000000000e+00
5.322500000000e+02 -4.949015974958e-01 0.000000000000e+00 0.000000000000e+00
5.325000000000e+02 -4.784067637122e-01 0.000000000000e+00 0.000000000000e+00
5.327500000000e+02 -4.321946810042e-01 0.000000000000e+00 0.000000000000e+00
5.330000000000e+02 -3.552973971873e-01 0.000000000000e+00 0.000000000000e+00
5.332500000000e+02 -2.489293314446e-01 0.000000000000e+00 0.000000000000e+00
5.335000000000e+02 -1.167741940022e-01 0.000000000000e+00 0.000000000000e+00
5.337500000000e+02 3.493643710388e-02 0.000000000000e+00 0.000000000000e+00
5.340000000000e+02 1.976021896327e-01 0.000000000000e+00 0.000000000000e+00
5.342500000000e+02 3.607121533343e-01 0.000000000000e+00 0.000000000000e+00
5.345000000000e+02 5.125693093439e-01 0.000000000000e+00 0.000000000000e+00
5.347500000000e+02 6.412313731232e-01 0.000000000000e+00 0.000000000000e+00
5.350000000000e+02 7.355845728486e-01 0.000000000000e+00 0.000000000000e+00
5.352500000000e+02 7.864413484484e-01 0.000000000000e+00 0.000000000000e+00
5.355000000000e+02 7.875398673988e-01 0.000000000000e+00 0.000000000000e+00
5.357500000000e+02 7.363253036425e-01 0.000000000000e+00 0.000000000000e+00
5.360000000000e+02 6.344106578304e-01 0.000000000000e+00 0.000000000000e+00
5.362500000000e+02 4.876469229456e-01 0.000000000000e+00 0.000000000000e+00
5.365000000000e+02 3.057749530247e-01 0.000000000000e+00 0.000000000000e+00
5.367500000000e+02 1.016791973266e-01 0.000000000000e+00 0.000000000000e+00
5.370000000000e+02 -1.096896486279e-01 0.000000000000e+00 0.000000000000e+00
5.372500000000e+02 -3.126162374708e-01 0.000000000000e+00 0.000000000000e+00
5.375000000000e+02 -4.920122090968e-01 0.000000000000e+00 0.000000000000e+00
5.377500000000e+02 -6.347524154958e-01 0.000000000000e+00 0.000000000000e+00
5.380000000000e+02 -7.308166245578e-01 0.000000000000e+00 0.000000000000e+00
5.382500000000e+02 -7.741206685097e-01 0.000000000000e+00 0.000000000000e+00
5.385000000000e+02 -7.629576425568e-01 0.000000000000e+00 0.000000000000e+00
5.387500000000e+02 -7.000150184246e-01 0.000000000000e+00 0.000000000000e+00
5.390000000000e+02 -5.919814014311e-01 0.000000000000e+00 0.000000000000e+00
5.392500000000e+02 -4.488009273461e-01 0.000000000000e+00 0.000000000000e+00
5.395000000000e+02 -2.826684726430e-01 0.000000000000e+00 0.000000000000e+00
5.397500000000e+02 -1.068809222451e-01 0.000000000000e+00 0.000000000000e+00
5.400000000000e+02 6.533330791926e-02 0.000000000000e+00 0.000000000000e+00
5.402500000000e+02 2.218922561680e-01 0.000000000000e+00 0.000000000000e+00
5.405000000000e+02 3.527522643266e-01 0.000000000000e+00 0.000000000000e+00
5.407500000000e+02 4.505493771643e-01 0.000000000000e+00 0.000000000000e+00
5.410000000000e+02 5.109592246693e-01 0.000000000000e+00 0.000000000000e+00
5.412500000000e+02 5.327765541797e-01 0.000000000000e+00 0.000000000000e+00
5.415000000000e+02 5.177425585291e-01 0.000000000000e+00 0.000000000000e+00
5.417500000000e+02 4.701669546764e-01 0.000000000000e+00 0.000000000000e+00
5.420000000000e+02 3.964011994547e-01 0.000000000000e+00 0.000000000000e+00
5.422500000000e+02 3.042198529531e-01 0.000000000000e+00 0.000000000000e+00
5.425000000000e+02 2.021609947050e-01 0.000000000000e+00 0.000000000000e+00
5.427500000000e+02 9.886681956876e-02 0.000000000000e+00 0.000000000000e+00
5.430000000000e+02 2.455418376272e-03 0.000000000000e+00 0.000000000000e+00
5.432500000000e+02 -8.005285461471e-02 0.000000000000e+00 0.000000000000e+00
5.435000000000e+02 -1.432343483783e-01 0.000000000000e+00 0.000000000000e+00
5.437500000000e+02 -1.836651208828e-01 0.000000000000e+00 0.000000000000e+00
5.440000000000e+02 -2.002022614104e-01 0.000000000000e+00 0.000000000000e+00
5.442500000000e+02 -1.941128177474e-01 0.000000000000e+00 0.000000000000e+00
5.445000000000e+02 -1.690174648180e-01 0.000000000000e+00 0.000000000000e+00
5.447500000000e+02 -1.306200981730e-01 0.000000000000e+00 0.000000000000e+00
5.450000000000e+02 -8.620724886155e-02 0.000000000000e+00 0.000000000000e+00
5.452500000000e+02 -4.392341257768e-02 0.000000000000e+00 0.000000000000e+00
5.455000000000e+02 -1.185873404304e-02 0.000000000000e+00 0.000000000000e+00
5.457500000000e+02 2.979605958033e-03 0.000000000000e+00 0.000000000000e+00
5.460000000000e+02 -4.292991313843e-03 0.000000000000e+00 0.000000000000e+00
5.462500000000e+02 -3.551951728314e-02 0.000000000000e+00 0.000000000000e+00
5.465000000000e+02 -8.884646220464e-02 0.000000000000e+00 0.000000000000e+00
5.467500000000e+02 -1.584686727191e-01 0.000000000000e+00 0.000000000000e+00
5.470000000000e+02 -2.348787800933e-01 0.000000000000e+00 0.000000000000e+00
5.472500000000e+02 -3.056727513283e-01 0.000000000000e+00 0.000000000000e+00
5.475000000000e+02 -3.568917277021e-01 0.000000000000e+00 0.000000000000e+00
5.477500000000e+02 -3.747989543880e-01 0.000000000000e+00 0.000000000000e+00
5.480000000000e+02 -3.479104185718e-01 0.000000000000e+00 0.000000000000e+00
5.482500000000e+02 -2.690315350970e-01 0.000000000000e+00 0.000000000000e+00
5.485000000000e+02 -1.370123021904e-01 0.000000000000e+00 0.000000000000e+00
5.487500000000e+02 4.207008436052e-02 0.000000000000e+00 0.000000000000e+00
5.490000000000e+02 2.545532645027e-01 0.000000000000e+00 0.000000000000e+00
5.492500000000e+02 4.798271368547e-01 0.000000000000e+00 0.000000000000e+00
5.495000000000e+02 6.920199506805e-01 0.000000000000e+00 0.000000000000e+00
5.497500000000e+02 8.626454240270e-01 0.000000000000e+00 0.000000000000e+00
5.500000000000e+02 9.639765862903e-01 0.000000000000e+00 0.000000000000e+00
5.502500000000e+02 9.727803424764e-01 0.000000000000e+00 0.000000000000e+00
5.505000000000e+02 8.739508896110e-01 0.000000000000e+00 0.000000000000e+00
5.507500000000e+02 6.635380373203e-01 0.000000000000e+00 0.000000000000e+00
5.510000000000e+02 3.506902529900e-01 0.000000000000e+00 0.000000000000e+00
5.512500000000e+02 -4.187435037706e-02 0.000000000000e+00 0.000000000000e+00
5.515000000000e+02 -4.790987057339e-01 0.000000000000e+00 0.000000000000e+00
5.517500000000e+02 -9.165434538682e-01 0.000000000000e+00 0.000000000000e+00
5.520000000000e+02 -1.304864327097e+00 0.000000000000e+00 0.000000000000e+00
5.522500000000e+02 -1.595380901927e+00 0.000000000000e+00 0.000000000000e+00
5.525000000000e+02 -1.746120271887e+00 0.000000000000e+00 0.000000000000e+00
5.527500000000e+02 -1.727598268167e+00 0.000000000000e+00 0.000000000000e+00
5.530000000000e+02 -1.527568515705e+00 0.000000000000e+00 0.000000000000e+00
5.532500000000e+02 -1.154037799162e+00 0.000000000000e+00 0.000000000000e+00
5.535000000000e+02 -6.360138976327e-01 0.000000000000e+00 0.000000000000e+00
5.537500000000e+02 -2.170438238283e-02 0.000000000000e+00 0.000000000000e+00
5.540000000000e+02 6.258057536751e-01 0.000000000000e+00 0.000000000000e+00
5.542500000000e+02 1.235040803458e+00 0.000000000000e+00 0.000000000000e+00
5.545000000000e+02 1.734122787436e+00 0.000000000000e+00 0.000000000000e+00
5.547500000000e+02 2.059359000277e+00 0.000000000000e+00 0.000000000000e+00
5.550000000000e+02 2.163388200522e+00 0.000000000000e+00 0.000000000000e+00
5.552500000000e+02 2.021834294758e+00 0.000000000000e+00 0.000000000000e+00
5.555000000000e+02 1.637542160821e+00 0.000000000000e+00 0.000000000000e+00
5.557500000000e+02 1.041724045451e+00 0.000000000000e+00 0.000000000000e+00
5.560000000000e+02 2.917006022721e-01 0.000000000000e+00 0.000000000000e+00
5.562500000000e+02 -5.346631459794e-01 0.000000000000e+00 0.000000000000e+00
5.565000000000e+02 -1.347301384178e+00 0.000000000000e+00 0.000000000000e+00
5.567500000000e+02 -2.054166199464e+00 0.000000000000e+00 0.000000000000e+00
5.570000000000e+02 -2.572136418771e+00 0.000000000000e+00 0.000000000000e+00
5.572500000000e+02 -2.837290741313e+00 0.000000000000e+00 0.000000000000e+00
5.575000000000e+02 -2.813242819016e+00 0.000000000000e+00 0.000000000000e+00
5.577500000000e+02 -2.496427799984e+00 0.000000000000e+00 0.000000000000e+00
5.580000000000e+02 -1.917571951293e+00 0.000000000000e+00 0.000000000000e+00
5.582500000000e+02 -1.139030623815e+00 0.000000000000e+00 0.000000000000e+00
5.585000000000e+02 -2.481901308553e-01 0.000000000000e+00 0.000000000000e+00
5.587500000000e+02 6.523682510875e-01 0.000000000000e+00 0.000000000000e+00
5.590000000000e+02 1.456814523517e+00 0.000000000000e+00 0.000000000000e+00
5.592500000000e+02 2.068700637768e+00 0.000000000000e+00 0.000000000000e+00
5.595000000000e+02 2.412725447696e+00 0.000000000000e+00 0.000000000000e+00
5.597500000000e+02 2.444154288110e+00 0.000000000000e+00 0.000000000000e+00
5.600000000000e+02 2.154674853293e+00 0.000000000000e+00 0.000000000000e+00
5.602500000000e+02 1.573894079227e+00 0.000000000000e+00 0.000000000000e+00
5.605000000000e+02 7.662144196552e-01 0.000000000000e+00 0.000000000000e+00
5.607500000000e+02 -1.765944523799e-01 0.000000000000e+00 0.000000000000e+00
5.610000000000e+02 -1.146264759155e+00 0.000000000000e+00 0.000000000000e+00
5.612500000000e+02 -2.031030377686e+00 0.000000000000e+00 0.000000000000e+00
5.615000000000e+02 -2.729161398562e+00 0.000000000000e+00 0.000000000000e+00
5.617500000000e+02 -3.161352074699e+00 0.000000000000e+00 0.000000000000e+00
5.620000000000e+02 -3.280409073730e+00 0.000000000000e+00 0.000000000000e+00
5.622500000000e+02 -3.077015136613e+00 0.000000000000e+00 0.000000000000e+00
5.625000000000e+02 -2.580830956814e+00 0.000000000000e+00 0.000000000000e+00
5.627500000000e+02 -1.856783681256e+00 0.000000000000e+00 0.000000000000e+00
5.630000000000e+02 -9.969988660912e-01 0.000000000000e+00 0.000000000000e+00
5.632500000000e+02 -1.093853810925e-01 0.000000000000e+00 0.000000000000e+00
5.635000000000e+02 6.956921899636e-01 0.000000000000e+00 0.000000000000e+00
5.637500000000e+02 1.318977169278e+00 0.000000000000e+00 0.000000000000e+00
5.640000000000e+02 1.684416878278e+00 0.000000000000e+00 0.000000000000e+00
5.642500000000e+02 1.748279168465e+00 0.000000000000e+00 0.000000000000e+00
5.645000000000e+02 1.504162519924e+00 0.000000000000e+00 0.000000000000e+00
5.647500000000e+02 9.833013650581e-01 0.000000000000e+00 0.000000000000e+00
5.650000000000e+02 2.501711662497e-01 0.000000000000e+00 0.000000000000e+00
5.652500000000e+02 -6.060036026306e-01 0.000000000000e+00 0.000000000000e+00
5.655000000000e+02 -1.482718794330e+00 0.000000000000e+00 0.000000000000e+00
5.657500000000e+02 -2.277149442577e+00 0.000000000000e+00 0.000000000000e+00
5.660000000000e+02 -2.898937597257e+00 0.000000000000e+00 0.000000000000e+00
5.662500000000e+02 -3.281191879893e+00 0.000000000000e+00 0.000000000000e+00
5.665000000000e+02 -3.388332944854e+00 0.000000000000e+00 0.000000000000e+00
5.667500000000e+02 -3.219843532522e+00 0.000000000000e+00 0.000000000000e+00
5.670000000000e+02 -2.809521867674e+00 0.000000000000e+00 0.000000000000e+00
5.672500000000e+02 -2.220420785351e+00 0.000000000000e+00 0.000000000000e+00
5.675000000000e+02 -1.536205358694e+00 0.000000000000e+00 0.000000000000e+00
5.677500000000e+02 -8.501076204589e-01 0.000000000000e+00 0.000000000000e+00
5.680000000000e+02 -2.529417333950e-01 0.000000000000e+00 0.000000000000e+00
5.682500000000e+02 1.782676612945e-01 0.000000000000e+00 0.000000000000e+00
5.685000000000e+02 3.896051836478e-01 0.000000000000e+00 0.000000000000e+00
5.687500000000e+02 3.563921827628e-01 0.000000000000e+00 0.000000000000e+00
5.690000000000e+02 8.542137239315e-02 0.000000000000e+00 0.000000000000e+00
5.692500000000e+02 -3.868814440795e-01 0.000000000000e+00 0.000000000000e+00
5.695000000000e+02 -1.000017567529e+00 0.000000000000e+00 0.000000000000e+00
5.697500000000e+02 -1.677874780818e+00 0.000000000000e+00 0.000000000000e+00
5.700000000000e+02 -2.338911187674e+00 0.000000000000e+00 0.000000000000e+00
5.702500000000e+02 -2.906699668166e+00 0.000000000000e+00 0.000000000000e+00
5.705000000000e+02 -3.319463314221e+00 0.000000000000e+00 0.000000000000e+00
5.707500000000e+02 -3.537405403851e+00 0.000000000000e+00 0.000000000000e+00
5.710000000000e+02 -3.546961732068e+00 0.000000000000e+00 0.000000000000e+00
5.712500000000e+02 -3.361531298092e+00 0.000000000000e+00 0.000000000000e+00
5.715000000000e+02 -3.018713919960e+00 0.000000000000e+00 0.000000000000e+00
5.717500000000e+02 -2.574536689562e+00 0.000000000000e+00 0.000000000000e+00
5.720000000000e+02 -2.095526200826e+00 0.000000000000e+00 0.000000000000e+00
5.722500000000e+02 -1.649733365029e+00 0.000000000000e+00 0.000000000000e+00
5.725000000000e+02 -1.297913691276e+00 0.000000000000e+00 0.000000000000e+00
5.727500000000e+02 -1.086000852460e+00 0.000000000000e+00 0.000000000000e+00
5.730000000000e+02 -1.039799504749e+00 0.000000000000e+00 0.000000000000e+00
5.732500000000e+02 -1.162497980999e+00 0.000000000000e+00 0.000000000000e+00
5.735000000000e+02 -1.435209787930e+00 0.000000000000e+00 0.000000000000e+00
5.737500000000e+02 -1.820349009371e+00 0.000000000000e+00 0.000000000000e+00
5.740000000000e+02 -2.267282512128e+00 0.000000000000e+00 0.000000000000e+00
5.742500000000e+02 -2.719427417310e+00 0.000000000000e+00 0.000000000000e+00
5.745000000000e+02 -3.121808315000e+00 0.000000000000e+00 0.000000000000e+00
5.747500000000e+02 -3.428070540447e+00 0.000000000000e+00 0.000000000000e+00
5.750000000000e+02 -3.606060222065e+00 0.000000000000e+00 0.000000000000e+00
5.752500000000e+02 -3.641308039863e+00 0.000000000000e+00 0.000000000000e+00
5.755000000000e+02 -3.538057038577e+00 0.000000000000e+00 0.000000000000e+00
5.757500000000e+02 -3.317812038369e+00 0.000000000000e+00 0.000000000000e+00
5.760000000000e+02 -3.015713229567e+00 0.000000000000e+00 0.000000000000e+00
5.762500000000e+02 -2.675307145516e+00 0.000000000000e+00 0.000000000000e+00
5.765000000000e+02 -2.342471224082e+00 0.000000000000e+00 0.000000000000e+00
5.767500000000e+02 -2.059323551181e+00 0.000000000000e+00 0.000000000000e+00
5.770000000000e+02 -1.858912247239e+00 0.000000000000e+00 0.000000000000e+00
5.772500000000e+02 -1.761339515639e+00 0.000000000000e+00 0.000000000000e+00
5.775000000000e+02 -1.771756833429e+00 0.000000000000e+00 0.000000000000e+00
5.777500000000e+02 -1.880402637187e+00 0.000000000000e+00 0.000000000000e+00
5.780000000000e+02 -2.064579183967e+00 0.000000000000e+00 0.000000000000e+00
5.782500000000e+02 -2.292217505319e+00 0.000000000000e+00 0.000000000000e+00
5.785000000000e+02 -2.526489611966e+00 0.000000000000e+00 0.000000000000e+00
5.787500000000e+02 -2.730817253914e+00 0.000000000000e+00 0.000000000000e+00
5.790000000000e+02 -2.873606914431e+00 0.000000000000e+00 0.000000000000e+00
5.792500000000e+02 -2.932109303436e+00 0.000000000000e+00 0.000000000000e+00
5.795000000000e+02 -2.894944990910e+00 0.000000000000e+00 0.000000000000e+00
5.797500000000e+02 -2.763033513905e+00 0.000000000000e+00 0.000000000000e+00
5.800000000000e+02 -2.548883208475e+00 0.000000000000e+00 0.000000000000e+00
5.802500000000e+02 -2.274413409501e+00 0.000000000000e+00 0.000000000000e+00
5.805000000000e+02 -1.967662073577e+00 0.000000000000e+00 0.000000000000e+00
5.807500000000e+02 -1.658858588389e+00 0.000000000000e+00 0.000000000000e+00
5.810000000000e+02 -1.376400030650e+00 0.000000000000e+00 0.000000000000e+00
5.812500000000e+02 -1.143255419559e+00 0.000000000000e+00 0.000000000000e+00
5.815000000000e+02 -9.742420656598e-01 0.000000000000e+00 0.000000000000e+00
5.817500000000e+02 -8.744846693475e-01 0.000000000000e+00 0.000000000000e+00
5.820000000000e+02 -8.392011486534e-01 0.000000000000e+00 0.000000000000e+00
5.822500000000e+02 -8.547822219538e-01 0.000000000000e+00 0.000000000000e+00
5.825000000000e+02 -9.009675785951e-01 0.000000000000e+00 0.000000000000e+00
5.827500000000e+02 -9.537902512653e-01 0.000000000000e+00 0.000000000000e+00
5.830000000000e+02 -9.888775519179e-01 0.000000000000e+00 0.000000000000e+00
5.832500000000e+02 -9.846698272516e-01 0.000000000000e+00 0.000000000000e+00
5.835000000000e+02 -9.251480426098e-01 0.000000000000e+00 0.000000000000e+00
5.837500000000e+02 -8.017413736889e-01 0.000000000000e+00 0.000000000000e+00
5.840000000000e+02 -6.142041587747e-01 0.000000000000e+00 0.000000000000e+00
5.842500000000e+02 -3.703911994703e-01 0.000000000000e+00 0.000000000000e+00
5.845000000000e+02 -8.500307814656e-02 0.000000000000e+00 0.000000000000e+00
5.847500000000e+02 2.224990518148e-01 0.000000000000e+00 0.000000000000e+00
5.850000000000e+02 5.305121383769e-01 0.000000000000e+00 0.000000000000e+00
5.852500000000e+02 8.180897703880e-01 0.000000000000e+00 0.000000000000e+00
5.855000000000e+02 1.067556923562e+00 0.000000000000e+00 0.000000000000e+00
5.857500000000e+02 1.266613121515e+00 0.000000000000e+00 0.000000000000e+00
5.860000000000e+02 1.409671892201e+00 0.000000000000e+00 0.000000000000e+00
5.862500000000e+02 1.498289108381e+00 0.000000000000e+00 0.000000000000e+00
5.865000000000e+02 1.540652621708e+00 0.000000000000e+00 0.000000000000e+00
5.867500000000e+02 1.550225239917e+00 0.000000000000e+00 0.000000000000e+00
5.870000000000e+02 1.543737774418e+00 0.000000000000e+00 0.000000000000e+00
5.872500000000e+02 1.538806088015e+00 0.000000000000e+00 0.000000000000e+00
5.875000000000e+02 1.551486985877e+00 0.000000000000e+00 0.000000000000e+00
5.877500000000e+02 1.594088257917e+00 0.000000000000e+00 0.000000000000e+00
5.880000000000e+02 1.673509074405e+00 0.000000000000e+00 0.000000000000e+00
5.882500000000e+02 1.790313952460e+00 0.000000000000e+00 0.000000000000e+00
5.885000000000e+02 1.938646377003e+00 0.000000000000e+00 0.000000000000e+00
5.887500000000e+02 2.106979392618e+00 0.000000000000e+00 0.000000000000e+00
5.890000000000e+02 2.279593832309e+00 0.000000000000e+00 0.000000000000e+00
5.892500000000e+02 2.438583613948e+00 0.000000000000e+00 0.000000000000e+00
5.895000000000e+02 2.566122949517e+00 0.000000000000e+00 0.000000000000e+00
5.897500000000e+02 2.646700191545e+00 0.000000000000e+00 0.000000000000e+00
5.900000000000e+02 2.669030846583e+00 0.000000000000e+00 0.000000000000e+00
5.902500000000e+02 2.627406718244e+00 0.000000000000e+00 0.000000000000e+00
5.905000000000e+02 2.522313317974e+00 0.000000000000e+00 0.000000000000e+00
5.907500000000e+02 2.360243867599e+00 0.000000000000e+00 0.000000000000e+00
5.910000000000e+02 2.152743047394e+00 0.000000000000e+00 0.000000000000e+00
5.912500000000e+02 1.914813663856e+00 0.000000000000e+00 0.000000000000e+00
5.915000000000e+02 1.662901777064e+00 0.000000000000e+00 0.000000000000e+00
5.917500000000e+02 1.412729931361e+00 0.000000000000e+00 0.000000000000e+00
5.920000000000e+02 1.177266970322e+00 0.000000000000e+00 0.000000000000e+00
5.922500000000e+02 9.651040053403e-01 0.000000000000e+00 0.000000000000e+00
5.925000000000e+02 7.794518397097e-01 0.000000000000e+00 0.000000000000e+00
5.927500000000e+02 6.178925262060e-01 0.000000000000e+00 0.000000000000e+00
5.930000000000e+02 4.729174938364e-01 0.000000000000e+00 0.000000000000e+00
5.932500000000e+02 3.331799312664e-01 0.000000000000e+00 0.000000000000e+00
5.935000000000e+02 1.852936548216e-01 0.000000000000e+00 0.000000000000e+00
5.937500000000e+02 1.593718858255e-02 0.000000000000e+00 0.000000000000e+00
5.940000000000e+02 -1.860198936589e-01 0.000000000000e+00 0.000000000000e+00
5.942500000000e+02 -4.276554501350e-01 0.000000000000e+00 0.000000000000e+00
5.945000000000e+02 -7.106509844186e-01 0.000000000000e+00 0.000000000000e+00
5.947500000000e+02 -1.030650343939e+00 0.000000000000e+00 0.000000000000e+00
5.950000000000e+02 -1.377412446300e+00 0.000000000000e+00 0.000000000000e+00
5.952500000000e+02 -1.735743665538e+00 0.000000000000e+00 0.000000000000e+00
5.955000000000e+02 -2.087091069765e+00 0.000000000000e+00 0.000000000000e+00
5.957500000000e+02 -2.411588818830e+00 0.000000000000e+00 0.000000000000e+00
5.960000000000e+02 -2.690288804923e+00 0.000000000000e+00 0.000000000000e+00
5.962500000000e+02 -2.907281497041e+00 0.000000000000e+00 0.000000000000e+00
5.965000000000e+02 -3.051427539194e+00 0.000000000000e+00 0.000000000000e+00
5.967500000000e+02 -3.117473178238e+00 0.000000000000e+00 0.000000000000e+00
5.970000000000e+02 -3.106406094976e+00 0.000000000000e+00 0.000000000000e+00
5.972500000000e+02 -3.025011429022e+00 0.000000000000e+00 0.000000000000e+00
5.975000000000e+02 -2.884696689203e+00 0.000000000000e+00 0.000000000000e+00
5.977500000000e+02 -2.699753915988e+00 0.000000000000e+00 0.000000000000e+00
5.980000000000e+02 -2.485304171192e+00 0.000000000000e+00 0.000000000000e+00
5.982500000000e+02 -2.255212512288e+00 0.000000000000e+00 0.000000000000e+00
5.985000000000e+02 -2.020264981522e+00 0.000000000000e+00 0.000000000000e+00
5.987500000000e+02 -1.786862177133e+00 0.000000000000e+00 0.000000000000e+00
5.990000000000e+02 -1.556411631860e+00 0.000000000000e+00 0.000000000000e+00
5.992500000000e+02 -1.325503391611e+00 0.000000000000e+00 0.000000000000e+00
5.995000000000e+02 -1.086843343321e+00 0.000000000000e+00 0.000000000000e+00
5.997500000000e+02 -8.308121972113e-01 0.000000000000e+00 0.000000000000e+00
6.000000000000e+02 -5.474294186094e-01 0.000000000000e+00 0.000000000000e+00
6.002500000000e+02 -2.284432102925e-01 0.000000000000e+00 0.000000000000e+00
6.005000000000e+02 1.307519432221e-01 0.000000000000e+00 0.000000000000e+00
6.007500000000e+02 5.296468113490e-01 0.000000000000e+00 0.000000000000e+00
6.010000000000e+02 9.618143342574e-01 0.000000000000e+00 0.000000000000e+00
6.012500000000e+02 1.414897709776e+00 0.000000000000e+00 0.000000000000e+00
6.015000000000e+02 1.871407305754e+00 0.000000000000e+00 0.000000000000e+00
6.017500000000e+02 2.310233323757e+00 0.000000000000e+00 0.000000000000e+00
6.020000000000e+02 2.708683208412e+00 0.000000000000e+00 0.000000000000e+00
6.022500000000e+02 3.044781261591e+00 0.000000000000e+00 0.000000000000e+00
6.025000000000e+02 3.299532671482e+00 0.000000000000e+00 0.000000000000e+00
6.027500000000e+02 3.458859992586e+00 0.000000000000e+00 0.000000000000e+00
6.030000000000e+02 3.514966032709e+00 0.000000000000e+00 0.000000000000e+00
6.032500000000e+02 3.466956513579e+00 0.000000000000e+00 0.000000000000e+00
6.035000000000e+02 3.320657492254e+00 0.000000000000e+00 0.000000000000e+00
6.037500000000e+02 3.087672011674e+00 0.000000000000e+00 0.000000000000e+00
6.040000000000e+02 2.783822414264e+00 0.000000000000e+00 0.000000000000e+00
6.042500000000e+02 2.427204982030e+00 0.000000000000e+00 0.000000000000e+00
6.045000000000e+02 2.036131007671e+00 0.000000000000e+00 0.000000000000e+00
6.047500000000e+02 1.627236722907e+00 0.000000000000e+00 0.000000000000e+00
6.050000000000e+02 1.214012976289e+00 0.000000000000e+00 0.000000000000e+00
6.052500000000e+02 8.059390916664e-01 0.000000000000e+00 0.000000000000e+00
6.055000000000e+02 4.083138032566e-01 0.000000000000e+00 0.000000000000e+00
6.057500000000e+02 2.277288931572e-02 0.000000000000e+00 0.000000000000e+00
6.060000000000e+02 -3.516170000901e-01 0.000000000000e+00 0.000000000000e+00
6.062500000000e+02 -7.168815103833e-01 0.000000000000e+00 0.000000000000e+00
6.065000000000e+02 -1.074525516830e+00 0.000000000000e+00 0.000000000000e+00
6.067500000000e+02 -1.424047702114e+00 0.000000000000e+00 0.000000000000e+00
6.070000000000e+02 -1.761825205483e+00 0.000000000000e+00 0.000000000000e+00
6.072500000000e+02 -2.080554249838e+00 0.000000000000e+00 0.000000000000e+00
6.075000000000e+02 -2.369349532239e+00 0.000000000000e+00 0.000000000000e+00
6.077500000000e+02 -2.614507646332e+00 0.000000000000e+00 0.000000000000e+00
6.080000000000e+02 -2.800842027709e+00 0.000000000000e+00 0.000000000000e+00
6.082500000000e+02 -2.913412887939e+00 0.000000000000e+00 0.000000000000e+00
6.085000000000e+02 -2.939417204227e+00 0.000000000000e+00 0.000000000000e+00
6.087500000000e+02 -2.869979112703e+00 0.000000000000e+00 0.000000000000e+00
6.090000000000e+02 -2.701593137017e+00 0.000000000000e+00 0.000000000000e+00
6.092500000000e+02 -2.437019381891e+00 0.000000000000e+00 0.000000000000e+00
6.095000000000e+02 -2.085504028494e+00 0.000000000000e+00 0.000000000000e+00
6.097500000000e+02 -1.662289265568e+00 0.000000000000e+00 0.000000000000e+00
6.100000000000e+02 -1.187471083248e+00 0.000000000000e+00 0.000000000000e+00
6.102500000000e+02 -6.843478075088e-01 0.000000000000e+00 0.000000000000e+00
6.105000000000e+02 -1.774652133109e-01 0.000000000000e+00 0.000000000000e+00
6.107500000000e+02 3.094027826736e-01 0.000000000000e+00 0.000000000000e+00
6.110000000000e+02 7.550993132898e-01 0.000000000000e+00 0.000000000000e+00
6.112500000000e+02 1.142550088168e+00 0.000000000000e+00 0.000000000000e+00
6.115000000000e+02 1.459703462168e+00 0.000000000000e+00 0.000000000000e+00
6.117500000000e+02 1.699876308095e+00 0.000000000000e+00 0.000000000000e+00
6.120000000000e+02 1.861519642029e+00 0.000000000000e+00 0.000000000000e+00
6.122500000000e+02 1.947494144178e+00 0.000000000000e+00 0.000000000000e+00
6.125000000000e+02 1.964004667056e+00 0.000000000000e+00 0.000000000000e+00
6.127500000000e+02 1.919376692048e+00 0.000000000000e+00 0.000000000000e+00
6.130000000000e+02 1.822862657907e+00 0.000000000000e+00 0.000000000000e+00
6.132500000000e+02 1.683642777627e+00 0.000000000000e+00 0.000000000000e+00
6.135000000000e+02 1.510138260358e+00 0.000000000000e+00 0.000000000000e+00
6.137500000000e+02 1.309693017150e+00 0.000000000000e+00 0.000000000000e+00
6.140000000000e+02 1.088613232556e+00 0.000000000000e+00 0.000000000000e+00
6.142500000000e+02 8.524933009671e-01 0.000000000000e+00 0.000000000000e+00
6.145000000000e+02 6.067109705435e-01 0.000000000000e+00 0.000000000000e+00
6.147500000000e+02 3.569508404284e-01 0.000000000000e+00 0.000000000000e+00
6.150000000000e+02 1.096166920908e-01 0.000000000000e+00 0.000000000000e+00
6.152500000000e+02 -1.279814722235e-01 0.000000000000e+00 0.000000000000e+00
6.155000000000e+02 -3.477351394877e-01 0.000000000000e+00 0.000000000000e+00
6.157500000000e+02 -5.411529960606e-01 0.000000000000e+00 0.000000000000e+00
6.160000000000e+02 -7.000395895416e-01 0.000000000000e+00 0.000000000000e+00
6.162500000000e+02 -8.173411016884e-01 0.000000000000e+00 0.000000000000e+00
6.165000000000e+02 -8.880273606211e-01 0.000000000000e+00 0.000000000000e+00
6.167500000000e+02 -9.098655700978e-01 0.000000000000e+00 0.000000000000e+00
6.170000000000e+02 -8.839511037715e-01 0.000000000000e+00 0.000000000000e+00
6.172500000000e+02 -8.148924774059e-01 0.000000000000e+00 0.000000000000e+00
6.175000000000e+02 -7.105961931531e-01 0.000000000000e+00 0.000000000000e+00
6.177500000000e+02 -5.816548666445e-01 0.000000000000e+00 0.000000000000e+00
6.180000000000e+02 -4.403998672426e-01 0.000000000000e+00 0.000000000000e+00
6.182500000000e+02 -2.997286837089e-01 0.000000000000e+00 0.000000000000e+00
6.185000000000e+02 -1.718499308719e-01 0.000000000000e+00 0.000000000000e+00
6.187500000000e+02 -6.710054496185e-02 0.000000000000e+00 0.000000000000e+00
6.190000000000e+02 7.021157592806e-03 0.000000000000e+00 0.000000000000e+00
6.192500000000e+02 4.649417005511e-02 0.000000000000e+00 0.000000000000e+00
6.195000000000e+02 5.101933002893e-02 0.000000000000e+00 0.000000000000e+00
6.197500000000e+02 2.385802345933e-02 0.000000000000e+00 0.000000000000e+00
6.200000000000e+02 -2.869309807292e-02 0.000000000000e+00 0.000000000000e+00
6.202500000000e+02 -9.810481429535e-02 0.000000000000e+00 0.000000000000e+00
6.205000000000e+02 -1.745793576037e-01 0.000000000000e+00 0.000000000000e+00
6.207500000000e+02 -2.480491252828e-01 0.000000000000e+00 0.000000000000e+00
6.210000000000e+02 -3.090924386417e-01 0.000000000000e+00 0.000000000000e+00
6.212500000000e+02 -3.496745762559e-01 0.000000000000e+00 0.000000000000e+00
6.215000000000e+02 -3.636597212973e-01 0.000000000000e+00 0.000000000000e+00
6.217500000000e+02 -3.470813537541e-01 0.000000000000e+00 0.000000000000e+00
6.220000000000e+02 -2.981974416965e-01 0.000000000000e+00 0.000000000000e+00
6.222500000000e+02 -2.173858241733e-01 0.000000000000e+00 0.000000000000e+00
6.225000000000e+02 -1.069497003715e-01 0.000000000000e+00 0.000000000000e+00
6.227500000000e+02 2.909878986590e-02 0.000000000000e+00 0.000000000000e+00
6.230000000000e+02 1.852261044547e-01 0.000000000000e+00 0.000000000000e+00
6.232500000000e+02 3.545135398798e-01 0.000000000000e+00 0.000000000000e+00
6.235000000000e+02 5.287530472405e-01 0.000000000000e+00 0.000000000000e+00
6.237500000000e+02 6.985443868631e-01 0.000000000000e+00 0.000000000000e+00
6.240000000000e+02 8.534568326381e-01 0.000000000000e+00 0.000000000000e+00
6.242500000000e+02 9.823251760978e-01 0.000000000000e+00 0.000000000000e+00
6.245000000000e+02 1.073738584501e+00 0.000000000000e+00 0.000000000000e+00
6.247500000000e+02 1.116752384342e+00 0.000000000000e+00 0.000000000000e+00
6.250000000000e+02 1.101810874357e+00 0.000000000000e+00 0.000000000000e+00
6.252500000000e+02 1.021820479348e+00 0.000000000000e+00 0.000000000000e+00
6.255000000000e+02 8.732654395142e-01 0.000000000000e+00 0.000000000000e+00
6.257500000000e+02 6.572217581555e-01 0.000000000000e+00 0.000000000000e+00
6.260000000000e+02 3.801072187819e-01 0.000000000000e+00 0.000000000000e+00
6.262500000000e+02 5.401137618133e-02 0.000000000000e+00 0.000000000000e+00
6.265000000000e+02 -3.035185761140e-01 0.000000000000e+00 0.000000000000e+00
6.267500000000e+02 -6.703044488636e-01 0.000000000000e+00 0.000000000000e+00
6.270000000000e+02 -1.020971361915e+00 0.000000000000e+00 0.000000000000e+00
6.272500000000e+02 -1.328903541194e+00 0.000000000000e+00 0.000000000000e+00
6.275000000000e+02 -1.568557426727e+00 0.000000000000e+00 0.000000000000e+00
6.277500000000e+02 -1.717904892574e+00 0.000000000000e+00 0.000000000000e+00
6.280000000000e+02 -1.760741548349e+00 0.000000000000e+00 0.000000000000e+00
6.282500000000e+02 -1.688589528135e+00 0.000000000000e+00 0.000000000000e+00
6.285000000000e+02 -1.501953639903e+00 0.000000000000e+00 0.000000000000e+00
6.287500000000e+02 -1.210752107671e+00 0.000000000000e+00 0.000000000000e+00
6.290000000000e+02 -8.338314845742e-01 0.000000000000e+00 0.000000000000e+00
6.292500000000e+02 -3.975788356593e-01 0.000000000000e+00 0.000000000000e+00
6.295000000000e+02 6.625026995750e-02 0.000000000000e+00 0.000000000000e+00
6.297500000000e+02 5.232758952776e-01 0.000000000000e+00 0.000000000000e+00
6.300000000000e+02 9.395287786820e-01 0.000000000000e+00 0.000000000000e+00
6.302500000000e+02 1.284459523301e+00 0.000000000000e+00 0.000000000000e+00
6.305000000000e+02 1.533607974292e+00 0.000000000000e+00 0.000000000000e+00
6.307500000000e+02 1.670659479713e+00 0.000000000000e+00 0.000000000000e+00
6.310000000000e+02 1.688687614921e+00 0.000000000000e+00 0.000000000000e+00
6.312500000000e+02 1.590478155015e+00 0.000000000000e+00 0.000000000000e+00
6.315000000000e+02 1.387933872453e+00 0.000000000000e+00 0.000000000000e+00
6.317500000000e+02 1.100660430115e+00 0.000000000000e+00 0.000000000000e+00
6.320000000000e+02 7.539175705405e-01 0.000000000000e+00 0.000000000000e+00
6.322500000000e+02 3.761771176652e-01 0.000000000000e+00 0.000000000000e+00
6.325000000000e+02 -3.445712256077e-03 0.000000000000e+00 0.000000000000e+00
6.327500000000e+02 -3.576294795155e-01 0.000000000000e+00 0.000000000000e+00
6.330000000000e+02 -6.629317478297e-01 0.000000000000e+00 0.000000000000e+00
6.332500000000e+02 -9.013616028571e-01 0.000000000000e+00 0.000000000000e+00
6.335000000000e+02 -1.061350097875e+00 0.000000000000e+00 0.000000000000e+00
6.337500000000e+02 -1.138101535304e+00 0.000000000000e+00 0.000000000000e+00
6.340000000000e+02 -1.133371775061e+00 0.000000000000e+00 0.000000000000e+00
6.342500000000e+02 -1.054766716881e+00 0.000000000000e+00 0.000000000000e+00
6.345000000000e+02 -9.146809351961e-01 0.000000000000e+00 0.000000000000e+00
6.347500000000e+02 -7.290032338050e-01 0.000000000000e+00 0.000000000000e+00
6.350000000000e+02 -5.157062292752e-01 0.000000000000e+00 0.000000000000e+00
6.352500000000e+02 -2.934170806075e-01 0.000000000000e+00 0.000000000000e+00
6.355000000000e+02 -8.004335568986e-02 0.000000000000e+00 0.000000000000e+00
6.357500000000e+02 1.084915540191e-01 0.000000000000e+00 0.000000000000e+00
6.360000000000e+02 2.593603794431e-01 0.000000000000e+00 0.000000000000e+00
6.362500000000e+02 3.637495459704e-01 0.000000000000e+00 0.000000000000e+00
6.365000000000e+02 4.175337295166e-01 0.000000000000e+00 0.000000000000e+00
6.367500000000e+02 4.216483512472e-01 0.000000000000e+00 0.000000000000e+00
6.370000000000e+02 3.820938746419e-01 0.000000000000e+00 0.000000000000e+00
6.372500000000e+02 3.095092827759e-01 0.000000000000e+00 0.000000000000e+00
6.375000000000e+02 2.182722154036e-01 0.000000000000e+00 0.000000000000e+00
6.377500000000e+02 1.251229129634e-01 0.000000000000e+00 0.000000000000e+00
6.380000000000e+02 4.736708042693e-02 0.000000000000e+00 0.000000000000e+00
6.382500000000e+02 7.830340573306e-04 0.000000000000e+00 0.000000000000e+00
6.385000000000e+02 -2.569316783842e-03 0.000000000000e+00 0.000000000000e+00
6.387500000000e+02 4.362069884920e-02 0.000000000000e+00 0.000000000000e+00
6.390000000000e+02 1.383374478246e-01 0.000000000000e+00 0.000000000000e+00
6.392500000000e+02 2.724064918031e-01 0.000000000000e+00 0.000000000000e+00
6.395000000000e+02 4.286486167883e-01 0.000000000000e+00 0.000000000000e+00
6.397500000000e+02 5.831660389195e-01 0.000000000000e+00 0.000000000000e+00
6.400000000000e+02 7.077691341110e-01 0.000000000000e+00 0.000000000000e+00
6.402500000000e+02 7.733883432609e-01 0.000000000000e+00 0.000000000000e+00
6.405000000000e+02 7.541472008227e-01 0.000000000000e+00 0.000000000000e+00
6.407500000000e+02 6.316243392504e-01 0.000000000000e+00 0.000000000000e+00
6.410000000000e+02 3.987310544032e-01 0.000000000000e+00 0.000000000000e+00
6.412500000000e+02 6.259922088232e-02 0.000000000000e+00 0.000000000000e+00
6.415000000000e+02 -3.540730161406e-01 0.000000000000e+00 0.000000000000e+00
6.417500000000e+02 -8.136293496174e-01 0.000000000000e+00 0.000000000000e+00
6.420000000000e+02 -1.266208540096e+00 0.000000000000e+00 0.000000000000e+00
6.422500000000e+02 -1.654556848637e+00 0.000000000000e+00 0.000000000000e+00
6.425000000000e+02 -1.920513114509e+00 0.000000000000e+00 0.000000000000e+00
6.427500000000e+02 -2.012496916406e+00 0.000000000000e+00 0.000000000000e+00
6.430000000000e+02 -1.893108023859e+00 0.000000000000e+00 0.000000000000e+00
6.432500000000e+02 -1.545822866866e+00 0.000000000000e+00 0.000000000000e+00
6.435000000000e+02 -9.797796345144e-01 0.000000000000e+00 0.000000000000e+00
6.437500000000e+02 -2.317908229008e-01 0.000000000000e+00 0.000000000000e+00
6.440000000000e+02 6.349955164123e-01 0.000000000000e+00 0.000000000000e+00
6.442500000000e+02 1.535973017345e+00 0.000000000000e+00 0.000000000000e+00
6.445000000000e+02 2.373223370355e+00 0.000000000000e+00 0.000000000000e+00
6.447500000000e+02 3.046198355291e+00 0.000000000000e+00 0.000000000000e+00
6.450000000000e+02 3.463796039118e+00 0.000000000000e+00 0.000000000000e+00
6.452500000000e+02 3.556398983943e+00 0.000000000000e+00 0.000000000000e+00
6.455000000000e+02 3.286319067693e+00 0.000000000000e+00 0.000000000000e+00
6.457500000000e+02 2.655168518787e+00 0.000000000000e+00 0.000000000000e+00
6.460000000000e+02 1.706955799005e+00 0.000000000000e+00 0.000000000000e+00
6.462500000000e+02 5.261661087914e-01 0.000000000000e+00 0.000000000000e+00
6.465000000000e+02 -7.693190536444e-01 0.000000000000e+00 0.000000000000e+00
6.467500000000e+02 -2.039951038552e+00 0.000000000000e+00 0.000000000000e+00
6.470000000000e+02 -3.139742557773e+00 0.000000000000e+00 0.000000000000e+00
6.472500000000e+02 -3.933316505768e+00 0.000000000000e+00 0.000000000000e+00
6.475000000000e+02 -4.312751394400e+00 0.000000000000e+00 0.000000000000e+00
6.477500000000e+02 -4.212097688570e+00 0.000000000000e+00 0.000000000000e+00
6.480000000000e+02 -3.617608203812e+00 0.000000000000e+00 0.000000000000e+00
6.482500000000e+02 -2.572158974352e+00 0.000000000000e+00 0.000000000000e+00
6.485000000000e+02 -1.172992263533e+00 0.000000000000e+00 0.000000000000e+00
6.487500000000e+02 4.372836903061e-01 0.000000000000e+00 0.000000000000e+00
6.490000000000e+02 2.085650951312e+00 0.000000000000e+00 0.000000000000e+00
6.492500000000e+02 3.588014001821e+00 0.000000000000e+00 0.000000000000e+00
6.495000000000e+02 4.770700984287e+00 0.000000000000e+00 0.000000000000e+00
6.497500000000e+02 5.491556746927e+00 0.000000000000e+00 0.000000000000e+00
6.500000000000e+02 5.657995173178e+00 0.000000000000e+00 0.000000000000e+00
6.502500000000e+02 5.239658736037e+00 0.000000000000e+00 0.000000000000e+00
6.505000000000e+02 4.273926033985e+00 0.000000000000e+00 0.000000000000e+00
6.507500000000e+02 2.863347819295e+00 0.000000000000e+00 0.000000000000e+00
6.510000000000e+02 1.165078379835e+00 0.000000000000e+00 0.000000000000e+00
6.512500000000e+02 -6.266210259429e-01 0.000000000000e+00 0.000000000000e+00
6.515000000000e+02 -2.302826884900e+00 0.000000000000e+00 0.000000000000e+00
6.517500000000e+02 -3.664690391142e+00 0.000000000000e+00 0.000000000000e+00
6.520000000000e+02 -4.547455597370e+00 0.000000000000e+00 0.000000000000e+00
6.522500000000e+02 -4.840767967941e+00 0.000000000000e+00 0.000000000000e+00
6.525000000000e+02 -4.502684901911e+00 0.000000000000e+00 0.000000000000e+00
6.527500000000e+02 -3.565541014516e+00 0.000000000000e+00 0.000000000000e+00
6.530000000000e+02 -2.132812482650e+00 0.000000000000e+00 0.000000000000e+00
6.532500000000e+02 -3.672433873458e-01 0.000000000000e+00 0.000000000000e+00
6.535000000000e+02 1.528399490492e+00 0.000000000000e+00 0.000000000000e+00
6.537500000000e+02 3.335631337106e+00 0.000000000000e+00 0.000000000000e+00
6.540000000000e+02 4.846638114290e+00 0.000000000000e+00 0.000000000000e+00
6.542500000000e+02 5.889482786180e+00 0.000000000000e+00 0.000000000000e+00
6.545000000000e+02 6.348984734106e+00 0.000000000000e+00 0.000000000000e+00
6.547500000000e+02 6.180653001779e+00 0.000000000000e+00 0.000000000000e+00
6.550000000000e+02 5.415917061795e+00 0.000000000000e+00 0.000000000000e+00
6.552500000000e+02 4.157991052370e+00 0.000000000000e+00 0.000000000000e+00
6.555000000000e+02 2.568889151697e+00 0.000000000000e+00 0.000000000000e+00
6.557500000000e+02 8.492286192238e-01 0.000000000000e+00 0.000000000000e+00
6.560000000000e+02 -7.866318159269e-01 0.000000000000e+00 0.000000000000e+00
6.562500000000e+02 -2.136985327075e+00 0.000000000000e+00 0.000000000000e+00
6.565000000000e+02 -3.037385846746e+00 0.000000000000e+00 0.000000000000e+00
6.567500000000e+02 -3.380398002489e+00 0.000000000000e+00 0.000000000000e+00
6.570000000000e+02 -3.128048655345e+00 0.000000000000e+00 0.000000000000e+00
6.572500000000e+02 -2.315484994153e+00 0.000000000000e+00 0.000000000000e+00
6.575000000000e+02 -1.045474254645e+00 0.000000000000e+00 0.000000000000e+00
6.577500000000e+02 5.254516716667e-01 0.000000000000e+00 0.000000000000e+00
6.580000000000e+02 2.207348995371e+00 0.000000000000e+00 0.000000000000e+00
6.582500000000e+02 3.801049550495e+00 0.000000000000e+00 0.000000000000e+00
6.585000000000e+02 5.123067365159e+00 0.000000000000e+00 0.000000000000e+00
6.587500000000e+02 6.028062305911e+00 0.000000000000e+00 0.000000000000e+00
6.590000000000e+02 6.426060588884e+00 0.000000000000e+00 0.000000000000e+00
6.592500000000e+02 6.292349379732e+00 0.000000000000e+00 0.000000000000e+00
6.595000000000e+02 5.668937387186e+00 0.000000000000e+00 0.000000000000e+00
6.597500000000e+02 4.657574437393e+00 0.000000000000e+00 0.000000000000e+00
6.600000000000e+02 3.405404958901e+00 0.000000000000e+00 0.000000000000e+00
6.602500000000e+02 2.085252388314e+00 0.000000000000e+00 0.000000000000e+00
6.605000000000e+02 8.731764040617e-01 0.000000000000e+00 0.000000000000e+00
6.607500000000e+02 -7.376612854801e-02 0.000000000000e+00 0.000000000000e+00
6.610000000000e+02 -6.367229475579e-01 0.000000000000e+00 0.000000000000e+00
6.612500000000e+02 -7.488398941501e-01 0.000000000000e+00 0.000000000000e+00
6.615000000000e+02 -4.020340368918e-01 0.000000000000e+00 0.000000000000e+00
6.617500000000e+02 3.539166498140e-01 0.000000000000e+00 0.000000000000e+00
6.620000000000e+02 1.419619978471e+00 0.000000000000e+00 0.000000000000e+00
6.622500000000e+02 2.660368154684e+00 0.000000000000e+00 0.000000000000e+00
6.625000000000e+02 3.924460131517e+00 0.000000000000e+00 0.000000000000e+00
6.627500000000e+02 5.063061684220e+00 0.000000000000e+00 0.000000000000e+00
6.630000000000e+02 5.948997058035e+00 0.000000000000e+00 0.000000000000e+00
6.632500000000e+02 6.492089459318e+00 0.000000000000e+00 0.000000000000e+00
6.635000000000e+02 6.649194811151e+00 0.000000000000e+00 0.000000000000e+00
6.637500000000e+02 6.427825288917e+00 0.000000000000e+00 0.000000000000e+00
6.640000000000e+02 5.883130067618e+00 0.000000000000e+00 0.000000000000e+00
6.642500000000e+02 5.108871980128e+00 0.000000000000e+00 0.000000000000e+00
6.645000000000e+02 4.223795767149e+00 0.000000000000e+00 0.000000000000e+00
6.647500000000e+02 3.355330654385e+00 0.000000000000e+00 0.000000000000e+00
6.650000000000e+02 2.622842596014e+00 0.000000000000e+00 0.000000000000e+00
6.652500000000e+02 2.122623806081e+00 0.000000000000e+00 0.000000000000e+00
6.655000000000e+02 1.916494034770e+00 0.000000000000e+00 0.000000000000e+00
6.657500000000e+02 2.025341594927e+00 0.000000000000e+00 0.000000000000e+00
6.660000000000e+02 2.428233512322e+00 0.000000000000e+00 0.000000000000e+00
6.662500000000e+02 3.066971496075e+00 0.000000000000e+00 0.000000000000e+00
6.665000000000e+02 3.855265113789e+00 0.000000000000e+00 0.000000000000e+00
6.667500000000e+02 4.691126637898e+00 0.000000000000e+00 0.000000000000e+00
6.670000000000e+02 5.470732431636e+00 0.000000000000e+00 0.000000000000e+00
6.672500000000e+02 6.101882011533e+00 0.000000000000e+00 0.000000000000e+00
6.675000000000e+02 6.515322368136e+00 0.000000000000e+00 0.000000000000e+00
6.677500000000e+02 6.672562719681e+00 0.000000000000e+00 0.000000000000e+00
6.680000000000e+02 6.569326577001e+00 0.000000000000e+00 0.000000000000e+00
6.682500000000e+02 6.234397611596e+00 0.000000000000e+00 0.000000000000e+00
6.685000000000e+02 5.724228992631e+00 0.000000000000e+00 0.000000000000e+00
6.687500000000e+02 5.114221691450e+00 0.000000000000e+00 0.000000000000e+00
6.690000000000e+02 4.487968885475e+00 0.000000000000e+00 0.000000000000e+00
6.692500000000e+02 3.925966423357e+00 0.000000000000e+00 0.000000000000e+00
6.695000000000e+02 3.495285833462e+00 0.000000000000e+00 0.000000000000e+00
6.697500000000e+02 3.241507147622e+00 0.000000000000e+00 0.000000000000e+00
6.700000000000e+02 3.183849733092e+00 0.000000000000e+00 0.000000000000e+00
6.702500000000e+02 3.313975494696e+00 0.000000000000e+00 0.000000000000e+00
6.705000000000e+02 3.598436323395e+00 0.000000000000e+00 0.000000000000e+00
6.707500000000e+02 3.984264305244e+00 0.000000000000e+00 0.000000000000e+00
6.710000000000e+02 4.406819398095e+00 0.000000000000e+00 0.000000000000e+00
6.712500000000e+02 4.798760550911e+00 0.000000000000e+00 0.000000000000e+00
6.715000000000e+02 5.098918003342e+00 0.000000000000e+00 0.000000000000e+00
6.717500000000e+02 5.259919840531e+00 0.000000000000e+00 0.000000000000e+00
6.720000000000e+02 5.253646349052e+00 0.000000000000e+00 0.000000000000e+00
6.722500000000e+02 5.073914966944e+00 0.000000000000e+00 0.000000000000e+00
6.725000000000e+02 4.736188115425e+00 0.000000000000e+00 0.000000000000e+00
6.727500000000e+02 4.274492247448e+00 0.000000000000e+00 0.000000000000e+00
6.730000000000e+02 3.736087458331e+00 0.000000000000e+00 0.000000000000e+00
6.732500000000e+02 3.174690057330e+00 0.000000000000e+00 0.000000000000e+00
6.735000000000e+02 2.643196401937e+00 0.000000000000e+00 0.000000000000e+00
6.737500000000e+02 2.186872554229e+00 0.000000000000e+00 0.000000000000e+00
6.740000000000e+02 1.837865778694e+00 0.000000000000e+00 0.000000000000e+00
6.742500000000e+02 1.611681129355e+00 0.000000000000e+00 0.000000000000e+00
6.745000000000e+02 1.505982115481e+00 0.000000000000e+00 0.000000000000e+00
6.747500000000e+02 1.501758735920e+00 0.000000000000e+00 0.000000000000e+00
6.750000000000e+02 1.566600872365e+00 0.000000000000e+00 0.000000000000e+00
6.752500000000e+02 1.659558366834e+00 0.000000000000e+00 0.000000000000e+00
6.755000000000e+02 1.736891093439e+00 0.000000000000e+00 0.000000000000e+00
6.757500000000e+02 1.757931460911e+00 0.000000000000e+00 0.000000000000e+00
6.760000000000e+02 1.690303355610e+00 0.000000000000e+00 0.000000000000e+00
6.762500000000e+02 1.513857750499e+00 0.000000000000e+00 0.000000000000e+00
6.765000000000e+02 1.222876844916e+00 0.000000000000e+00 0.000000000000e+00
6.767500000000e+02 8.263380316440e-01 0.000000000000e+00 0.000000000000e+00
6.770000000000e+02 3.462840273335e-01 0.000000000000e+00 0.000000000000e+00
6.772500000000e+02 -1.854163936849e-01 0.000000000000e+00 0.000000000000e+00
6.775000000000e+02 -7.314403525445e-01 0.000000000000e+00 0.000000000000e+00
6.777500000000e+02 -1.253914272255e+00 0.000000000000e+00 0.000000000000e+00
6.780000000000e+02 -1.719203323821e+00 0.000000000000e+00 0.000000000000e+00
6.782500000000e+02 -2.101979860308e+00 0.000000000000e+00 0.000000000000e+00
6.785000000000e+02 -2.388076693741e+00 0.000000000000e+00 0.000000000000e+00
6.787500000000e+02 -2.575801738331e+00 0.000000000000e+00 0.000000000000e+00
6.790000000000e+02 -2.675595790807e+00 0.000000000000e+00 0.000000000000e+00
6.792500000000e+02 -2.708128497811e+00 0.000000000000e+00 0.000000000000e+00
6.795000000000e+02 -2.701122271089e+00 0.000000000000e+00 0.000000000000e+00
6.797500000000e+02 -2.685346588014e+00 0.000000000000e+00 0.000000000000e+00
6.800000000000e+02 -2.690318133706e+00 0.000000000000e+00 0.000000000000e+00
6.802500000000e+02 -2.740265751146e+00 0.000000000000e+00 0.000000000000e+00
6.805000000000e+02 -2.850872051441e+00 0.000000000000e+00 0.000000000000e+00
6.807500000000e+02 -3.027193326633e+00 0.000000000000e+00 0.000000000000e+00
6.810000000000e+02 -3.263001170078e+00 0.000000000000e+00 0.000000000000e+00
6.812500000000e+02 -3.541603581814e+00 0.000000000000e+00 0.000000000000e+00
6.815000000000e+02 -3.838013932969e+00 0.000000000000e+00 0.000000000000e+00
6.817500000000e+02 -4.122166671276e+00 0.000000000000e+00 0.000000000000e+00
6.820000000000e+02 -4.362749953438e+00 0.000000000000e+00 0.000000000000e+00
6.822500000000e+02 -4.531153059109e+00 0.000000000000e+00 0.000000000000e+00
6.825000000000e+02 -4.605018877980e+00 0.000000000000e+00 0.000000000000e+00
6.827500000000e+02 -4.570949222455e+00 0.000000000000e+00 0.000000000000e+00
6.830000000000e+02 -4.426025329147e+00 0.000000000000e+00 0.000000000000e+00
6.832500000000e+02 -4.177962674287e+00 0.000000000000e+00 0.000000000000e+00
6.835000000000e+02 -3.843897901794e+00 0.000000000000e+00 0.000000000000e+00
6.837500000000e+02 -3.447983303977e+00 0.000000000000e+00 0.000000000000e+00
6.840000000000e+02 -3.018118137064e+00 0.000000000000e+00 0.000000000000e+00
6.842500000000e+02 -2.582256385354e+00 0.000000000000e+00 0.000000000000e+00
6.845000000000e+02 -2.164783263785e+00 0.000000000000e+00 0.000000000000e+00
6.847500000000e+02 -1.783441019314e+00 0.000000000000e+00 0.000000000000e+00
6.850000000000e+02 -1.447210005196e+00 0.000000000000e+00 0.000000000000e+00
6.852500000000e+02 -1.155423255809e+00 0.000000000000e+00 0.000000000000e+00
6.855000000000e+02 -8.982285288468e-01 0.000000000000e+00 0.000000000000e+00
6.857500000000e+02 -6.583324884987e-01 0.000000000000e+00 0.000000000000e+00
6.860000000000e+02 -4.137909317523e-01 0.000000000000e+00 0.000000000000e+00
6.862500000000e+02 -1.414692667155e-01 0.000000000000e+00 0.000000000000e+00
6.865000000000e+02 1.792925789248e-01 0.000000000000e+00 0.000000000000e+00
6.867500000000e+02 5.633048869229e-01 0.000000000000e+00 0.000000000000e+00
6.870000000000e+02 1.016899046960e+00 0.000000000000e+00 0.000000000000e+00
6.872500000000e+02 1.536402575647e+00 0.000000000000e+00 0.000000000000e+00
6.875000000000e+02 2.107929498004e+00 0.000000000000e+00 0.000000000000e+00
6.877500000000e+02 2.708521941110e+00 0.000000000000e+00 0.000000000000e+00
6.880000000000e+02 3.308498136237e+00 0.000000000000e+00 0.000000000000e+00
6.882500000000e+02 3.874700392616e+00 0.000000000000e+00 0.000000000000e+00
6.885000000000e+02 4.374215862523e+00 0.000000000000e+00 0.000000000000e+00
6.887500000000e+02 4.778079538294e+00 0.000000000000e+00 0.000000000000e+00
6.890000000000e+02 5.064471704256e+00 0.000000000000e+00 0.000000000000e+00
6.892500000000e+02 5.220990867737e+00 0.000000000000e+00 0.000000000000e+00
6.895000000000e+02 5.245708877323e+00 0.000000000000e+00 0.000000000000e+00
6.897500000000e+02 5.146880552258e+00 0.000000000000e+00 0.000000000000e+00
6.900000000000e+02 4.941363190823e+00 0.000000000000e+00 0.000000000000e+00
6.902500000000e+02 4.651976791287e+00 0.000000000000e+00 0.000000000000e+00
6.905000000000e+02 4.304179619369e+00 0.000000000000e+00 0.000000000000e+00
6.907500000000e+02 3.922526049590e+00 0.000000000000e+00 0.000000000000e+00
6.910000000000e+02 3.527401564648e+00 0.000000000000e+00 0.000000000000e+00
6.912500000000e+02 3.132489415620e+00 0.000000000000e+00 0.000000000000e+00
6.915000000000e+02 2.743320157692e+00 0.000000000000e+00 0.000000000000e+00
6.917500000000e+02 2.357103241189e+00 0.000000000000e+00 0.000000000000e+00
6.920000000000e+02 1.963860021146e+00 0.000000000000e+00 0.000000000000e+00
6.922500000000e+02 1.548694835030e+00 0.000000000000e+00 0.000000000000e+00
6.925000000000e+02 1.094880542982e+00 0.000000000000e+00 0.000000000000e+00
6.927500000000e+02 5.873194211046e-01 0.000000000000e+00 0.000000000000e+00
6.930000000000e+02 1.588565643904e-02 0.000000000000e+00 0.000000000000e+00
6.932500000000e+02 -6.218304272617e-01 0.000000000000e+00 0.000000000000e+00
6.935000000000e+02 -1.318775760069e+00 0.000000000000e+00 0.000000000000e+00
6.937500000000e+02 -2.057948884839e+00 0.000000000000e+00 0.000000000000e+00
6.940000000000e+02 -2.813266081847e+00 0.000000000000e+00 0.000000000000e+00
6.942500000000e+02 -3.551684946447e+00 0.000000000000e+00 0.000000000000e+00
6.945000000000e+02 -4.236319173224e+00 0.000000000000e+00 0.000000000000e+00
6.947500000000e+02 -4.830143386992e+00 0.000000000000e+00 0.000000000000e+00
6.950000000000e+02 -5.299807578463e+00 0.000000000000e+00 0.000000000000e+00
6.952500000000e+02 -5.619067818918e+00 0.000000000000e+00 0.000000000000e+00
6.955000000000e+02 -5.771394874142e+00 0.000000000000e+00 0.000000000000e+00
6.957500000000e+02 -5.751437032955e+00 0.000000000000e+00 0.000000000000e+00
6.960000000000e+02 -5.565171494533e+00 0.000000000000e+00 0.000000000000e+00
6.962500000000e+02 -5.228757623553e+00 0.000000000000e+00 0.000000000000e+00
6.965000000000e+02 -4.766280098713e+00 0.000000000000e+00 0.000000000000e+00
6.967500000000e+02 -4.206716055270e+00 0.000000000000e+00 0.000000000000e+00
6.970000000000e+02 -3.580557604806e+00 0.000000000000e+00 0.000000000000e+00
6.972500000000e+02 -2.916556525538e+00 0.000000000000e+00 0.000000000000e+00
6.975000000000e+02 -2.239027251484e+00 0.000000000000e+00 0.000000000000e+00
6.977500000000e+02 -1.566052752179e+00 0.000000000000e+00 0.000000000000e+00
6.980000000000e+02 -9.087992781029e-01 0.000000000000e+00 0.000000000000e+00
6.982500000000e+02 -2.719805904298e-01 0.000000000000e+00 0.000000000000e+00
6.985000000000e+02 3.446558769759e-01 0.000000000000e+00 0.000000000000e+00
6.987500000000e+02 9.440954002377e-01 0.000000000000e+00 0.000000000000e+00
6.990000000000e+02 1.529454297715e+00 0.000000000000e+00 0.000000000000e+00
6.992500000000e+02 2.101438042531e+00 0.000000000000e+00 0.000000000000e+00
6.995000000000e+02 2.656272663297e+00 0.000000000000e+00 0.000000000000e+00
6.997500000000e+02 3.184448687119e+00 0.000000000000e+00 0.000000000000e+00
7.000000000000e+02 3.670494069218e+00 0.000000000000e+00 0.000000000000e+00
7.002500000000e+02 4.093839385980e+00 0.000000000000e+00 0.000000000000e+00
7.005000000000e+02 4.430677367109e+00 0.000000000000e+00 0.000000000000e+00
7.007500000000e+02 4.656572796352e+00 0.000000000000e+00 0.000000000000e+00
7.010000000000e+02 4.749468626879e+00 0.000000000000e+00 0.000000000000e+00
7.012500000000e+02 4.692675120140e+00 0.000000000000e+00 0.000000000000e+00
7.015000000000e+02 4.477428664794e+00 0.000000000000e+00 0.000000000000e+00
7.017500000000e+02 4.104664861847e+00 0.000000000000e+00 0.000000000000e+00
7.020000000000e+02 3.585757381488e+00 0.000000000000e+00 0.000000000000e+00
7.022500000000e+02 2.942114076761e+00 0.000000000000e+00 0.000000000000e+00
7.025000000000e+02 2.203674531510e+00 0.000000000000e+00 0.000000000000e+00
7.027500000000e+02 1.406496878389e+00 0.000000000000e+00 0.000000000000e+00
7.030000000000e+02 5.897363704114e-01 0.000000000000e+00 0.000000000000e+00
7.032500000000e+02 -2.076115294693e-01 0.000000000000e+00 0.000000000000e+00
7.035000000000e+02 -9.498134761405e-01 0.000000000000e+00 0.000000000000e+00
7.037500000000e+02 -1.606992384735e+00 0.000000000000e+00 0.000000000000e+00
7.040000000000e+02 -2.156943035697e+00 0.000000000000e+00 0.000000000000e+00
7.042500000000e+02 -2.586015319790e+00 0.000000000000e+00 0.000000000000e+00
7.045000000000e+02 -2.889043211815e+00 0.000000000000e+00 0.000000000000e+00
7.047500000000e+02 -3.068425322636e+00 0.000000000000e+00 0.000000000000e+00
7.050000000000e+02 -3.132568245831e+00 0.000000000000e+00 0.000000000000e+00
7.052500000000e+02 -3.093972596251e+00 0.000000000000e+00 0.000000000000e+00
7.055000000000e+02 -2.967265300486e+00 0.000000000000e+00 0.000000000000e+00
7.057500000000e+02 -2.767459034531e+00 0.000000000000e+00 0.000000000000e+00
7.060000000000e+02 -2.508656408339e+00 0.000000000000e+00 0.000000000000e+00
7.062500000000e+02 -2.203324197891e+00 0.000000000000e+00 0.000000000000e+00
7.065000000000e+02 -1.862157236513e+00 0.000000000000e+00 0.000000000000e+00
7.067500000000e+02 -1.494449595598e+00 0.000000000000e+00 0.000000000000e+00
7.070000000000e+02 -1.108808325448e+00 0.000000000000e+00 0.000000000000e+00
7.072500000000e+02 -7.139946024847e-01 0.000000000000e+00 0.000000000000e+00
7.075000000000e+02 -3.196655432555e-01 0.000000000000e+00 0.000000000000e+00
7.077500000000e+02 6.318223735084e-02 0.000000000000e+00 0.000000000000e+00
7.080000000000e+02 4.222047288702e-01 0.000000000000e+00 0.000000000000e+00
7.082500000000e+02 7.441914016470e-01 0.000000000000e+00 0.000000000000e+00
7.085000000000e+02 1.015995214303e+00 0.000000000000e+00 0.000000000000e+00
7.087500000000e+02 1.225786265930e+00 0.000000000000e+00 0.000000000000e+00
7.090000000000e+02 1.364438663263e+00 0.000000000000e+00 0.000000000000e+00
7.092500000000e+02 1.426826551951e+00 0.000000000000e+00 0.000000000000e+00
7.095000000000e+02 1.412808234363e+00 0.000000000000e+00 0.000000000000e+00
7.097500000000e+02 1.327716241747e+00 0.000000000000e+00 0.000000000000e+00
7.100000000000e+02 1.182239824703e+00 0.000000000000e+00 0.000000000000e+00
7.102500000000e+02 9.916736419356e-01 0.000000000000e+00 0.000000000000e+00
7.105000000000e+02 7.745987205919e-01 0.000000000000e+00 0.000000000000e+00
7.107500000000e+02 5.511446892500e-01 0.000000000000e+00 0.000000000000e+00
7.110000000000e+02 3.410431726003e-01 0.000000000000e+00 0.000000000000e+00
7.112500000000e+02 1.617120466463e-01 0.000000000000e+00 0.000000000000e+00
7.115000000000e+02 2.660493980680e-02 0.000000000000e+00 0.000000000000e+00
7.117500000000e+02 -5.597858076975e-02 0.000000000000e+00 0.000000000000e+00
7.120000000000e+02 -8.349259835344e-02 0.000000000000e+00 0.000000000000e+00
7.122500000000e+02 -5.910682680386e-02 0.000000000000e+00 0.000000000000e+00
7.125000000000e+02 8.930923303912e-03 0.000000000000e+00 0.000000000000e+00
7.127500000000e+02 1.084179423641e-01 0.000000000000e+00 0.000000000000e+00
7.130000000000e+02 2.246366765929e-01 0.000000000000e+00 0.000000000000e+00
7.132500000000e+02 3.419160447790e-01 0.000000000000e+00 0.000000000000e+00
7.135000000000e+02 4.451223681440e-01 0.000000000000e+00 0.000000000000e+00
7.137500000000e+02 5.209204236091e-01 0.000000000000e+00 0.000000000000e+00
7.140000000000e+02 5.586984467662e-01 0.000000000000e+00 0.000000000000e+00
7.142500000000e+02 5.511150955967e-01 0.000000000000e+00 0.000000000000e+00
7.145000000000e+02 4.942897407982e-01 0.000000000000e+00 0.000000000000e+00
7.147500000000e+02 3.877088998311e-01 0.000000000000e+00 0.000000000000e+00
7.150000000000e+02 2.339526377846e-01 0.000000000000e+00 0.000000000000e+00
7.152500000000e+02 3.835076678633e-02 0.000000000000e+00 0.000000000000e+00
7.155000000000e+02 -1.913401132438e-01 0.000000000000e+00 0.000000000000e+00
7.157500000000e+02 -4.451863881383e-01 0.000000000000e+00 0.000000000000e+00
7.160000000000e+02 -7.112515875774e-01 0.000000000000e+00 0.000000000000e+00
7.162500000000e+02 -9.757426880418e-01 0.000000000000e+00 0.000000000000e+00
7.165000000000e+02 -1.223215572149e+00 0.000000000000e+00 0.000000000000e+00
7.167500000000e+02 -1.436945538490e+00 0.000000000000e+00 0.000000000000e+00
7.170000000000e+02 -1.599561415586e+00 0.000000000000e+00 0.000000000000e+00
7.172500000000e+02 -1.694007203042e+00 0.000000000000e+00 0.000000000000e+00
7.175000000000e+02 -1.704837374896e+00 0.000000000000e+00 0.000000000000e+00
7.177500000000e+02 -1.619779887114e+00 0.000000000000e+00 0.000000000000e+00
7.180000000000e+02 -1.431426789626e+00 0.000000000000e+00 0.000000000000e+00
7.182500000000e+02 -1.138849856174e+00 0.000000000000e+00 0.000000000000e+00
7.185000000000e+02 -7.489006705975e-01 0.000000000000e+00 0.000000000000e+00
7.187500000000e+02 -2.769509034595e-01 0.000000000000e+00 0.000000000000e+00
7.190000000000e+02 2.531361092192e-01 0.000000000000e+00 0.000000000000e+00
7.192500000000e+02 8.099381607675e-01 0.000000000000e+00 0.000000000000e+00
7.195000000000e+02 1.356343455477e+00 0.000000000000e+00 0.000000000000e+00
7.197500000000e+02 1.852267476717e+00 0.000000000000e+00 0.000000000000e+00
7.200000000000e+02 2.258006659667e+00 0.000000000000e+00 0.000000000000e+00
7.202500000000e+02 2.537913216307e+00 0.000000000000e+00 0.000000000000e+00
7.205000000000e+02 2.664004082662e+00 0.000000000000e+00 0.000000000000e+00
7.207500000000e+02 2.619091575337e+00 0.000000000000e+00 0.000000000000e+00
7.210000000000e+02 2.399050412625e+00 0.000000000000e+00 0.000000000000e+00
7.212500000000e+02 2.013914475037e+00 0.000000000000e+00 0.000000000000e+00
7.215000000000e+02 1.487618846989e+00 0.000000000000e+00 0.000000000000e+00
7.217500000000e+02 8.563536523517e-01 0.000000000000e+00 0.000000000000e+00
7.220000000000e+02 1.656568427362e-01 0.000000000000e+00 0.000000000000e+00
7.222500000000e+02 -5.334775327662e-01 0.000000000000e+00 0.000000000000e+00
7.225000000000e+02 -1.189080748504e+00 0.000000000000e+00 0.000000000000e+00
7.227500000000e+02 -1.752814247231e+00 0.000000000000e+00 0.000000000000e+00
7.230000000000e+02 -2.184216565043e+00 0.000000000000e+00 0.000000000000e+00
7.232500000000e+02 -2.454154117929e+00 0.000000000000e+00 0.000000000000e+00
7.235000000000e+02 -2.547132898132e+00 0.000000000000e+00 0.000000000000e+00
7.237500000000e+02 -2.462262487544e+00 0.000000000000e+00 0.000000000000e+00
7.240000000000e+02 -2.212819153669e+00 0.000000000000e+00 0.000000000000e+00
7.242500000000e+02 -1.824510676382e+00 0.000000000000e+00 0.000000000000e+00
7.245000000000e+02 -1.332682080376e+00 0.000000000000e+00 0.000000000000e+00
7.247500000000e+02 -7.788021603769e-01 0.000000000000e+00 0.000000000000e+00
7.250000000000e+02 -2.066247965634e-01 0.000000000000e+00 0.000000000000e+00
7.252500000000e+02 3.415772201084e-01 0.000000000000e+00 0.000000000000e+00
7.255000000000e+02 8.283513612212e-01 0.000000000000e+00 0.000000000000e+00
7.257500000000e+02 1.223703454850e+00 0.000000000000e+00 0.000000000000e+00
7.260000000000e+02 1.506863972573e+00 0.000000000000e+00 0.000000000000e+00
7.262500000000e+02 1.667121810680e+00 0.000000000000e+00 0.000000000000e+00
7.265000000000e+02 1.703765984008e+00 0.000000000000e+00 0.000000000000e+00
7.267500000000e+02 1.625255372693e+00 0.000000000000e+00 0.000000000000e+00
7.270000000000e+02 1.447787402556e+00 0.000000000000e+00 0.000000000000e+00
7.272500000000e+02 1.193456467970e+00 0.000000000000e+00 0.000000000000e+00
7.275000000000e+02 8.881857456392e-01 0.000000000000e+00 0.000000000000e+00
7.277500000000e+02 5.595898772971e-01 0.000000000000e+00 0.000000000000e+00
7.280000000000e+02 2.348912921146e-01 0.000000000000e+00 0.000000000000e+00
7.282500000000e+02 -6.101978395312e-02 0.000000000000e+00 0.000000000000e+00
7.285000000000e+02 -3.073140455420e-01 0.000000000000e+00 0.000000000000e+00
7.287500000000e+02 -4.886809149403e-01 0.000000000000e+00 0.000000000000e+00
7.290000000000e+02 -5.964499548980e-01 0.000000000000e+00 0.000000000000e+00
7.292500000000e+02 -6.292963148743e-01 0.000000000000e+00 0.000000000000e+00
7.295000000000e+02 -5.934375082148e-01 0.000000000000e+00 0.000000000000e+00
7.297500000000e+02 -5.022274188145e-01 0.000000000000e+00 0.000000000000e+00
7.300000000000e+02 -3.750735345764e-01 0.000000000000e+00 0.000000000000e+00
7.302500000000e+02 -2.356511593624e-01 0.000000000000e+00 0.000000000000e+00
7.305000000000e+02 -1.094642128746e-01 0.000000000000e+00 0.000000000000e+00
7.307500000000e+02 -2.089978890365e-02 0.000000000000e+00 0.000000000000e+00
7.310000000000e+02 9.970196205044e-03 0.000000000000e+00 0.000000000000e+00
7.312500000000e+02 -2.950955523802e-02 0.000000000000e+00 0.000000000000e+00
7.315000000000e+02 -1.419891582197e-01 0.000000000000e+00 0.000000000000e+00
7.317500000000e+02 -3.184702016968e-01 0.000000000000e+00 0.000000000000e+00
7.320000000000e+02 -5.379923043491e-01 0.000000000000e+00 0.000000000000e+00
7.322500000000e+02 -7.689169404800e-01 0.000000000000e+00 0.000000000000e+00
7.325000000000e+02 -9.718944636919e-01 0.000000000000e+00 0.000000000000e+00
7.327500000000e+02 -1.104372084976e+00 0.000000000000e+00 0.000000000000e+00
7.330000000000e+02 -1.126253804283e+00 0.000000000000e+00 0.000000000000e+00
7.332500000000e+02 -1.006093662056e+00 0.000000000000e+00 0.000000000000e+00
7.335000000000e+02 -7.270296088065e-01 0.000000000000e+00 0.000000000000e+00
7.337500000000e+02 -2.915820517085e-01 0.000000000000e+00 0.000000000000e+00
7.340000000000e+02 2.755252820547e-01 0.000000000000e+00 0.000000000000e+00
7.342500000000e+02 9.272027336677e-01 0.000000000000e+00 0.000000000000e+00
7.345000000000e+02 1.596887731673e+00 0.000000000000e+00 0.000000000000e+00
7.347500000000e+02 2.204512382622e+00 0.000000000000e+00 0.000000000000e+00
7.350000000000e+02 2.665134601977e+00 0.000000000000e+00 0.000000000000e+00
7.352500000000e+02 2.899396839279e+00 0.000000000000e+00 0.000000000000e+00
7.355000000000e+02 2.844618915619e+00 0.000000000000e+00 0.000000000000e+00
7.357500000000e+02 2.465100637703e+00 0.000000000000e+00 0.000000000000e+00
7.360000000000e+02 1.760152821645e+00 0.000000000000e+00 0.000000000000e+00
7.362500000000e+02 7.685189365461e-01 0.000000000000e+00 0.000000000000e+00
7.365000000000e+02 -4.318057213145e-01 0.000000000000e+00 0.000000000000e+00
7.367500000000e+02 -1.728832895969e+00 0.000000000000e+00 0.000000000000e+00
7.370000000000e+02 -2.986759182828e+00 0.000000000000e+00 0.000000000000e+00
7.372500000000e+02 -4.060229275607e+00 0.000000000000e+00 0.000000000000e+00
7.375000000000e+02 -4.811226921481e+00 0.000000000000e+00 0.000000000000e+00
7.377500000000e+02 -5.126652471485e+00 0.000000000000e+00 0.000000000000e+00
7.380000000000e+02 -4.934381895553e+00 0.000000000000e+00 0.000000000000e+00
7.382500000000e+02 -4.215611834990e+00 0.000000000000e+00 0.000000000000e+00
7.385000000000e+02 -3.011599355781e+00 0.000000000000e+00 0.000000000000e+00
7.387500000000e+02 -1.423485126149e+00 0.000000000000e+00 0.000000000000e+00
7.390000000000e+02 3.953129662454e-01 0.000000000000e+00 0.000000000000e+00
7.392500000000e+02 2.253723975023e+00 0.000000000000e+00 0.000000000000e+00
7.395000000000e+02 3.943318151934e+00 0.000000000000e+00 0.000000000000e+00
7.397500000000e+02 5.262101111109e+00 0.000000000000e+00 0.000000000000e+00
7.400000000000e+02 6.039045728265e+00 0.000000000000e+00 0.000000000000e+00
7.402500000000e+02 6.156331341553e+00 0.000000000000e+00 0.000000000000e+00
7.405000000000e+02 5.566370380691e+00 0.000000000000e+00 0.000000000000e+00
7.407500000000e+02 4.301199238823e+00 0.000000000000e+00 0.000000000000e+00
7.410000000000e+02 2.472648917820e+00 0.000000000000e+00 0.000000000000e+00
7.412500000000e+02 2.627994915884e-01 0.000000000000e+00 0.000000000000e+00
7.415000000000e+02 -2.094569570310e+00 0.000000000000e+00 0.000000000000e+00
7.417500000000e+02 -4.339646334813e+00 0.000000000000e+00 0.000000000000e+00
7.420000000000e+02 -6.216497446661e+00 0.000000000000e+00 0.000000000000e+00
7.422500000000e+02 -7.503689851385e+00 0.000000000000e+00 0.000000000000e+00
7.425000000000e+02 -8.041855609196e+00 0.000000000000e+00 0.000000000000e+00
7.427500000000e+02 -7.754672051210e+00 0.000000000000e+00 0.000000000000e+00
7.430000000000e+02 -6.660430529729e+00 0.000000000000e+00 0.000000000000e+00
7.432500000000e+02 -4.872455005244e+00 0.000000000000e+00 0.000000000000e+00
7.435000000000e+02 -2.587978894607e+00 0.000000000000e+00 0.000000000000e+00
7.437500000000e+02 -6.652874195754e-02 0.000000000000e+00 0.000000000000e+00
7.440000000000e+02 2.399787420039e+00 0.000000000000e+00 0.000000000000e+00
7.442500000000e+02 4.520608107268e+00 0.000000000000e+00 0.000000000000e+00
7.445000000000e+02 6.042118433912e+00 0.000000000000e+00 0.000000000000e+00
7.447500000000e+02 6.778024674187e+00 0.000000000000e+00 0.000000000000e+00
7.450000000000e+02 6.632797191493e+00 0.000000000000e+00 0.000000000000e+00
7.452500000000e+02 5.614173008547e+00 0.000000000000e+00 0.000000000000e+00
7.455000000000e+02 3.833207309640e+00 0.000000000000e+00 0.000000000000e+00
7.457500000000e+02 1.491701790573e+00 0.000000000000e+00 0.000000000000e+00
7.460000000000e+02 -1.141577439413e+00 0.000000000000e+00 0.000000000000e+00
7.462500000000e+02 -3.763052563416e+00 0.000000000000e+00 0.000000000000e+00
7.465000000000e+02 -6.070934461650e+00 0.000000000000e+00 0.000000000000e+00
7.467500000000e+02 -7.801753024630e+00 0.000000000000e+00 0.000000000000e+00
7.470000000000e+02 -8.762275090124e+00 0.000000000000e+00 0.000000000000e+00
7.472500000000e+02 -8.852822269523e+00 0.000000000000e+00 0.000000000000e+00
7.475000000000e+02 -8.079067677324e+00 0.000000000000e+00 0.000000000000e+00
7.477500000000e+02 -6.550835262064e+00 0.000000000000e+00 0.000000000000e+00
7.480000000000e+02 -4.468063538261e+00 0.000000000000e+00 0.000000000000e+00
7.482500000000e+02 -2.095716252334e+00 0.000000000000e+00 0.000000000000e+00
7.485000000000e+02 2.691835049268e-01 0.000000000000e+00 0.000000000000e+00
7.487500000000e+02 2.334232359319e+00 0.000000000000e+00 0.000000000000e+00
7.490000000000e+02 3.847423200821e+00 0.000000000000e+00 0.000000000000e+00
7.492500000000e+02 4.627543421022e+00 0.000000000000e+00 0.000000000000e+00
7.495000000000e+02 4.585431322298e+00 0.000000000000e+00 0.000000000000e+00
7.497500000000e+02 3.733517280910e+00 0.000000000000e+00 0.000000000000e+00
7.500000000000e+02 2.182587486075e+00 0.000000000000e+00 0.000000000000e+00
7.502500000000e+02 1.263425576506e-01 0.000000000000e+00 0.000000000000e+00
7.505000000000e+02 -2.184131724127e+00 0.000000000000e+00 0.000000000000e+00
7.507500000000e+02 -4.472608450806e+00 0.000000000000e+00 0.000000000000e+00
7.510000000000e+02 -6.472498320551e+00 0.000000000000e+00 0.000000000000e+00
7.512500000000e+02 -7.959724587564e+00 0.000000000000e+00 0.000000000000e+00
7.515000000000e+02 -8.779572388881e+00 0.000000000000e+00 0.000000000000e+00
7.517500000000e+02 -8.864233205106e+00 0.000000000000e+00 0.000000000000e+00
7.520000000000e+02 -8.239016286443e+00 0.000000000000e+00 0.000000000000e+00
7.522500000000e+02 -7.016689068340e+00 0.000000000000e+00 0.000000000000e+00
7.525000000000e+02 -5.380939795290e+00 0.000000000000e+00 0.000000000000e+00
7.527500000000e+02 -3.561327568704e+00 0.000000000000e+00 0.000000000000e+00
7.530000000000e+02 -1.803122113496e+00 0.000000000000e+00 0.000000000000e+00
7.532500000000e+02 -3.360093399374e-01 0.000000000000e+00 0.000000000000e+00
7.535000000000e+02 6.543156199476e-01 0.000000000000e+00 0.000000000000e+00
7.537500000000e+02 1.048122813372e+00 0.000000000000e+00 0.000000000000e+00
7.540000000000e+02 8.045683956268e-01 0.000000000000e+00 0.000000000000e+00
7.542500000000e+02 -3.581890174112e-02 0.000000000000e+00 0.000000000000e+00
7.545000000000e+02 -1.359081370849e+00 0.000000000000e+00 0.000000000000e+00
7.547500000000e+02 -2.994855951826e+00 0.000000000000e+00 0.000000000000e+00
7.550000000000e+02 -4.739997036277e+00 0.000000000000e+00 0.000000000000e+00
7.552500000000e+02 -6.385543677971e+00 0.000000000000e+00 0.000000000000e+00
7.555000000000e+02 -7.743450312582e+00 0.000000000000e+00 0.000000000000e+00
7.557500000000e+02 -8.669650902841e+00 0.000000000000e+00 0.000000000000e+00
7.560000000000e+02 -9.080619426315e+00 0.000000000000e+00 0.000000000000e+00
7.562500000000e+02 -8.961532678160e+00 0.000000000000e+00 0.000000000000e+00
7.565000000000e+02 -8.365298981385e+00 0.000000000000e+00 0.000000000000e+00
7.567500000000e+02 -7.402929149067e+00 0.000000000000e+00 0.000000000000e+00
7.570000000000e+02 -6.226832565915e+00 0.000000000000e+00 0.000000000000e+00
7.572500000000e+02 -5.009479829615e+00 0.000000000000e+00 0.000000000000e+00
7.575000000000e+02 -3.920380148277e+00 0.000000000000e+00 0.000000000000e+00
7.577500000000e+02 -3.104423127494e+00 0.000000000000e+00 0.000000000000e+00
7.580000000000e+02 -2.664332875191e+00 0.000000000000e+00 0.000000000000e+00
7.582500000000e+02 -2.649333005457e+00 0.000000000000e+00 0.000000000000e+00
7.585000000000e+02 -3.051223535732e+00 0.000000000000e+00 0.000000000000e+00
7.587500000000e+02 -3.808053189394e+00 0.000000000000e+00 0.000000000000e+00
7.590000000000e+02 -4.814572262046e+00 0.000000000000e+00 0.000000000000e+00
7.592500000000e+02 -5.937802720449e+00 0.000000000000e+00 0.000000000000e+00
7.595000000000e+02 -7.035468939324e+00 0.000000000000e+00 0.000000000000e+00
7.597500000000e+02 -7.974761459874e+00 0.000000000000e+00 0.000000000000e+00
7.600000000000e+02 -8.648978768932e+00 0.000000000000e+00 0.000000000000e+00
7.602500000000e+02 -8.989983275339e+00 0.000000000000e+00 0.000000000000e+00
7.605000000000e+02 -8.975051278230e+00 0.000000000000e+00 0.000000000000e+00
7.607500000000e+02 -8.627496282438e+00 0.000000000000e+00 0.000000000000e+00
7.610000000000e+02 -8.011287895466e+00 0.000000000000e+00 0.000000000000e+00
7.612500000000e+02 -7.220661727289e+00 0.000000000000e+00 0.000000000000e+00
7.615000000000e+02 -6.366320850602e+00 0.000000000000e+00 0.000000000000e+00
7.617500000000e+02 -5.560195111732e+00 0.000000000000e+00 0.000000000000e+00
7.620000000000e+02 -4.900814698869e+00 0.000000000000e+00 0.000000000000e+00
7.622500000000e+02 -4.461170843249e+00 0.000000000000e+00 0.000000000000e+00
7.625000000000e+02 -4.280517297157e+00 0.000000000000e+00 0.000000000000e+00
7.627500000000e+02 -4.360978346416e+00 0.000000000000e+00 0.000000000000e+00
7.630000000000e+02 -4.669158334764e+00 0.000000000000e+00 0.000000000000e+00
7.632500000000e+02 -5.142286161108e+00 0.000000000000e+00 0.000000000000e+00
7.635000000000e+02 -5.697862015602e+00 0.000000000000e+00 0.000000000000e+00
7.637500000000e+02 -6.245371699342e+00 0.000000000000e+00 0.000000000000e+00
7.640000000000e+02 -6.698439941169e+00 0.000000000000e+00 0.000000000000e+00
7.642500000000e+02 -6.985822319291e+00 0.000000000000e+00 0.000000000000e+00
7.645000000000e+02 -7.059870071061e+00 0.000000000000e+00 0.000000000000e+00
7.647500000000e+02 -6.901501532855e+00 0.000000000000e+00 0.000000000000e+00
7.650000000000e+02 -6.521217368154e+00 0.000000000000e+00 0.000000000000e+00
7.652500000000e+02 -5.956233184954e+00 0.000000000000e+00 0.000000000000e+00
7.655000000000e+02 -5.264301382841e+00 0.000000000000e+00 0.000000000000e+00
7.657500000000e+02 -4.515191832044e+00 0.000000000000e+00 0.000000000000e+00
7.660000000000e+02 -3.781052489096e+00 0.000000000000e+00 0.000000000000e+00
7.662500000000e+02 -3.126951946412e+00 0.000000000000e+00 0.000000000000e+00
7.665000000000e+02 -2.602815150048e+00 0.000000000000e+00 0.000000000000e+00
7.667500000000e+02 -2.237722118030e+00 0.000000000000e+00 0.000000000000e+00
7.670000000000e+02 -2.037186537306e+00 0.000000000000e+00 0.000000000000e+00
7.672500000000e+02 -1.983617713210e+00 0.000000000000e+00 0.000000000000e+00
7.675000000000e+02 -2.039751403587e+00 0.000000000000e+00 0.000000000000e+00
7.677500000000e+02 -2.154465945165e+00 0.000000000000e+00 0.000000000000e+00
7.680000000000e+02 -2.270123983251e+00 0.000000000000e+00 0.000000000000e+00
7.682500000000e+02 -2.330427086688e+00 0.000000000000e+00 0.000000000000e+00
7.685000000000e+02 -2.287753492308e+00 0.000000000000e+00 0.000000000000e+00
7.687500000000e+02 -2.109063356073e+00 0.000000000000e+00 0.000000000000e+00
7.690000000000e+02 -1.779680234405e+00 0.000000000000e+00 0.000000000000e+00
7.692500000000e+02 -1.304558489031e+00 0.000000000000e+00 0.000000000000e+00
7.695000000000e+02 -7.069825248590e-01 0.000000000000e+00 0.000000000000e+00
7.697500000000e+02 -2.497158252340e-02 0.000000000000e+00 0.000000000000e+00
7.700000000000e+02 6.940572379052e-01 0.000000000000e+00 0.000000000000e+00
7.702500000000e+02 1.399617427933e+00 0.000000000000e+00 0.000000000000e+00
7.705000000000e+02 2.044627378547e+00 0.000000000000e+00 0.000000000000e+00
7.707500000000e+02 2.591199352247e+00 0.000000000000e+00 0.000000000000e+00
7.710000000000e+02 3.015029791803e+00 0.000000000000e+00 0.000000000000e+00
7.712500000000e+02 3.307880260741e+00 0.000000000000e+00 0.000000000000e+00
7.715000000000e+02 3.477897422365e+00 0.000000000000e+00 0.000000000000e+00
7.717500000000e+02 3.547802008455e+00 0.000000000000e+00 0.000000000000e+00
7.720000000000e+02 3.551245173470e+00 0.000000000000e+00 0.000000000000e+00
7.722500000000e+02 3.527853278843e+00 0.000000000000e+00 0.000000000000e+00
7.725000000000e+02 3.517632958657e+00 0.000000000000e+00 0.000000000000e+00
7.727500000000e+02 3.555470784901e+00 0.000000000000e+00 0.000000000000e+00
7.730000000000e+02 3.666430713460e+00 0.000000000000e+00 0.000000000000e+00
7.732500000000e+02 3.862434035960e+00 0.000000000000e+00 0.000000000000e+00
7.735000000000e+02 4.140717573219e+00 0.000000000000e+00 0.000000000000e+00
7.737500000000e+02 4.484231350403e+00 0.000000000000e+00 0.000000000000e+00
7.740000000000e+02 4.863887075329e+00 0.000000000000e+00 0.000000000000e+00
7.742500000000e+02 5.242334815334e+00 0.000000000000e+00 0.000000000000e+00
7.745000000000e+02 5.578756255482e+00 0.000000000000e+00 0.000000000000e+00
7.747500000000e+02 5.834041767815e+00 0.000000000000e+00 0.000000000000e+00
7.750000000000e+02 5.975679469756e+00 0.000000000000e+00 0.000000000000e+00
7.752500000000e+02 5.981731376525e+00 0.000000000000e+00 0.000000000000e+00
7.755000000000e+02 5.843397772291e+00 0.000000000000e+00 0.000000000000e+00
7.757500000000e+02 5.565859304702e+00 0.000000000000e+00 0.000000000000e+00
7.760000000000e+02 5.167312585341e+00 0.000000000000e+00 0.000000000000e+00
7.762500000000e+02 4.676350135429e+00 0.000000000000e+00 0.000000000000e+00
7.765000000000e+02 4.128049232007e+00 0.000000000000e+00 0.000000000000e+00
7.767500000000e+02 3.559299258747e+00 0.000000000000e+00 0.000000000000e+00
7.770000000000e+02 3.003992478662e+00 0.000000000000e+00 0.000000000000e+00
7.772500000000e+02 2.488716608112e+00 0.000000000000e+00 0.000000000000e+00
7.775000000000e+02 2.029517600639e+00 0.000000000000e+00 0.000000000000e+00
7.777500000000e+02 1.630156846028e+00 0.000000000000e+00 0.000000000000e+00
7.780000000000e+02 1.282087405974e+00 0.000000000000e+00 0.000000000000e+00
7.782500000000e+02 9.661450580400e-01 0.000000000000e+00 0.000000000000e+00
7.785000000000e+02 6.557218303147e-01 0.000000000000e+00 0.000000000000e+00
7.787500000000e+02 3.209924199893e-01 0.000000000000e+00 0.000000000000e+00
7.790000000000e+02 -6.637648815334e-02 0.000000000000e+00 0.000000000000e+00
7.792500000000e+02 -5.286687377807e-01 0.000000000000e+00 0.000000000000e+00
7.795000000000e+02 -1.078328122730e+00 0.000000000000e+00 0.000000000000e+00
7.797500000000e+02 -1.715448093872e+00 0.000000000000e+00 0.000000000000e+00
7.800000000000e+02 -2.426884739138e+00 0.000000000000e+00 0.000000000000e+00
7.802500000000e+02 -3.187119512808e+00 0.000000000000e+00 0.000000000000e+00
7.805000000000e+02 -3.960764435682e+00 0.000000000000e+00 0.000000000000e+00
7.807500000000e+02 -4.706382836390e+00 0.000000000000e+00 0.000000000000e+00
7.810000000000e+02 -5.381122763260e+00 0.000000000000e+00 0.000000000000e+00
7.812500000000e+02 -5.945551820353e+00 0.000000000000e+00 0.000000000000e+00
7.815000000000e+02 -6.368056196628e+00 0.000000000000e+00 0.000000000000e+00
7.817500000000e+02 -6.628226781343e+00 0.000000000000e+00 0.000000000000e+00
7.820000000000e+02 -6.718793517079e+00 0.000000000000e+00 0.000000000000e+00
7.822500000000e+02 -6.645866875982e+00 0.000000000000e+00 0.000000000000e+00
7.825000000000e+02 -6.427475696521e+00 0.000000000000e+00 0.000000000000e+00
7.827500000000e+02 -6.090622159474e+00 0.000000000000e+00 0.000000000000e+00
7.830000000000e+02 -5.667275705540e+00 0.000000000000e+00 0.000000000000e+00
7.832500000000e+02 -5.189870578067e+00 0.000000000000e+00 0.000000000000e+00
7.835000000000e+02 -4.686936700506e+00 0.000000000000e+00 0.000000000000e+00
7.837500000000e+02 -4.179471730538e+00 0.000000000000e+00 0.000000000000e+00
7.840000000000e+02 -3.678556305417e+00 0.000000000000e+00 0.000000000000e+00
7.842500000000e+02 -3.184539256330e+00 0.000000000000e+00 0.000000000000e+00
7.845000000000e+02 -2.687899116413e+00 0.000000000000e+00 0.000000000000e+00
7.847500000000e+02 -2.171653085355e+00 0.000000000000e+00 0.000000000000e+00
7.850000000000e+02 -1.614967342038e+00 0.000000000000e+00 0.000000000000e+00
7.852500000000e+02 -9.974533718801e-01 0.000000000000e+00 0.000000000000e+00
7.855000000000e+02 -3.035373025348e-01 0.000000000000e+00 0.000000000000e+00
7.857500000000e+02 4.737233164352e-01 0.000000000000e+00 0.000000000000e+00
7.860000000000e+02 1.329926582340e+00 0.000000000000e+00 0.000000000000e+00
7.862500000000e+02 2.248117728487e+00 0.000000000000e+00 0.000000000000e+00
7.865000000000e+02 3.199279463524e+00 0.000000000000e+00 0.000000000000e+00
7.867500000000e+02 4.144482752640e+00 0.000000000000e+00 0.000000000000e+00
7.870000000000e+02 5.038432488274e+00 0.000000000000e+00 0.000000000000e+00
7.872500000000e+02 5.833952556133e+00 0.000000000000e+00 0.000000000000e+00
7.875000000000e+02 6.486828267490e+00 0.000000000000e+00 0.000000000000e+00
7.877500000000e+02 6.960378236542e+00 0.000000000000e+00 0.000000000000e+00
7.880000000000e+02 7.229168405521e+00 0.000000000000e+00 0.000000000000e+00
7.882500000000e+02 7.281401791440e+00 0.000000000000e+00 0.000000000000e+00
7.885000000000e+02 7.119701174827e+00 0.000000000000e+00 0.000000000000e+00
7.887500000000e+02 6.760222221068e+00 0.000000000000e+00 0.000000000000e+00
7.890000000000e+02 6.230260330796e+00 0.000000000000e+00 0.000000000000e+00
7.892500000000e+02 5.564714257049e+00 0.000000000000e+00 0.000000000000e+00
7.895000000000e+02 4.801915567296e+00 0.000000000000e+00 0.000000000000e+00
7.897500000000e+02 3.979405578232e+00 0.000000000000e+00 0.000000000000e+00
7.900000000000e+02 3.130231250826e+00 0.000000000000e+00 0.000000000000e+00
7.902500000000e+02 2.280241306220e+00 0.000000000000e+00 0.000000000000e+00
7.905000000000e+02 1.446707437935e+00 0.000000000000e+00 0.000000000000e+00
7.907500000000e+02 6.383961131655e-01 0.000000000000e+00 0.000000000000e+00
7.910000000000e+02 -1.429969264070e-01 0.000000000000e+00 0.000000000000e+00
7.912500000000e+02 -9.003340993813e-01 0.000000000000e+00 0.000000000000e+00
7.915000000000e+02 -1.637882219910e+00 0.000000000000e+00 0.000000000000e+00
7.917500000000e+02 -2.358040946272e+00 0.000000000000e+00 0.000000000000e+00
7.920000000000e+02 -3.058486221086e+00 0.000000000000e+00 0.000000000000e+00
7.922500000000e+02 -3.730193361669e+00 0.000000000000e+00 0.000000000000e+00
7.925000000000e+02 -4.356669653626e+00 0.000000000000e+00 0.000000000000e+00
7.927500000000e+02 -4.914545020957e+00 0.000000000000e+00 0.000000000000e+00
7.930000000000e+02 -5.375468189104e+00 0.000000000000e+00 0.000000000000e+00
7.932500000000e+02 -5.709063799437e+00 0.000000000000e+00 0.000000000000e+00
7.935000000000e+02 -5.886550516758e+00 0.000000000000e+00 0.000000000000e+00
7.937500000000e+02 -5.884522999933e+00 0.000000000000e+00 0.000000000000e+00
7.940000000000e+02 -5.688374712706e+00 0.000000000000e+00 0.000000000000e+00
7.942500000000e+02 -5.294886565673e+00 0.000000000000e+00 0.000000000000e+00
7.945000000000e+02 -4.713620322713e+00 0.000000000000e+00 0.000000000000e+00
7.947500000000e+02 -3.966918329100e+00 0.000000000000e+00 0.000000000000e+00
7.950000000000e+02 -3.088498565727e+00 0.000000000000e+00 0.000000000000e+00
7.952500000000e+02 -2.120819404719e+00 0.000000000000e+00 0.000000000000e+00
7.955000000000e+02 -1.111545738374e+00 0.000000000000e+00 0.000000000000e+00
7.957500000000e+02 -1.095560156205e-01 0.000000000000e+00 0.000000000000e+00
7.960000000000e+02 8.390255920077e-01 0.000000000000e+00 0.000000000000e+00
7.962500000000e+02 1.694310472019e+00 0.000000000000e+00 0.000000000000e+00
7.965000000000e+02 2.425263661004e+00 0.000000000000e+00 0.000000000000e+00
7.967500000000e+02 3.011214614666e+00 0.000000000000e+00 0.000000000000e+00
7.970000000000e+02 3.442176077899e+00 0.000000000000e+00 0.000000000000e+00
7.972500000000e+02 3.718049153735e+00 0.000000000000e+00 0.000000000000e+00
7.975000000000e+02 3.846934964373e+00 0.000000000000e+00 0.000000000000e+00
7.977500000000e+02 3.842875545788e+00 0.000000000000e+00 0.000000000000e+00
7.980000000000e+02 3.723395808629e+00 0.000000000000e+00 0.000000000000e+00
7.982500000000e+02 3.507209902484e+00 0.000000000000e+00 0.000000000000e+00
7.985000000000e+02 3.212393318150e+00 0.000000000000e+00 0.000000000000e+00
7.987500000000e+02 2.855218633882e+00 0.000000000000e+00 0.000000000000e+00
7.990000000000e+02 2.449725859428e+00 0.000000000000e+00 0.000000000000e+00
7.992500000000e+02 2.007968673976e+00 0.000000000000e+00 0.000000000000e+00
7.995000000000e+02 1.540765949762e+00 0.000000000000e+00 0.000000000000e+00
7.997500000000e+02 1.058710767634e+00 0.000000000000e+00 0.000000000000e+00
8.000000000000e+02 5.731576172331e-01 0.000000000000e+00 0.000000000000e+00
8.002500000000e+02 9.692604403805e-02 0.000000000000e+00 0.000000000000e+00
8.005000000000e+02 -3.554788003578e-01 0.000000000000e+00 0.000000000000e+00
8.007500000000e+02 -7.682328571787e-01 0.000000000000e+00 0.000000000000e+00
8.010000000000e+02 -1.125139106998e+00 0.000000000000e+00 0.000000000000e+00
8.012500000000e+02 -1.411034585731e+00 0.000000000000e+00 0.000000000000e+00
8.015000000000e+02 -1.613450137215e+00 0.000000000000e+00 0.000000000000e+00
8.017500000000e+02 -1.724258952611e+00 0.000000000000e+00 0.000000000000e+00
8.020000000000e+02 -1.741037633096e+00 0.000000000000e+00 0.000000000000e+00
8.022500000000e+02 -1.667896239099e+00 0.000000000000e+00 0.000000000000e+00
8.025000000000e+02 -1.515606117768e+00 0.000000000000e+00 0.000000000000e+00
8.027500000000e+02 -1.300954598336e+00 0.000000000000e+00 0.000000000000e+00
8.030000000000e+02 -1.045368027989e+00 0.000000000000e+00 0.000000000000e+00
8.032500000000e+02 -7.729515279479e-01 0.000000000000e+00 0.000000000000e+00
8.035000000000e+02 -5.081788380765e-01 0.000000000000e+00 0.000000000000e+00
8.037500000000e+02 -2.735159321300e-01 0.000000000000e+00 0.000000000000e+00
8.040000000000e+02 -8.727059262261e-02 0.000000000000e+00 0.000000000000e+00
8.042500000000e+02 3.807366163031e-02 0.000000000000e+00 0.000000000000e+00
8.045000000000e+02 9.685092124471e-02 0.000000000000e+00 0.000000000000e+00
8.047500000000e+02 9.043982329225e-02 0.000000000000e+00 0.000000000000e+00
8.050000000000e+02 2.673469909956e-02 0.000000000000e+00 0.000000000000e+00
8.052500000000e+02 -8.103063390733e-02 0.000000000000e+00 0.000000000000e+00
8.055000000000e+02 -2.159212109766e-01 0.000000000000e+00 0.000000000000e+00
8.057500000000e+02 -3.591710734227e-01 0.000000000000e+00 0.000000000000e+00
8.060000000000e+02 -4.920467376030e-01 0.000000000000e+00 0.000000000000e+00
8.062500000000e+02 -5.974932451032e-01 0.000000000000e+00 0.000000000000e+00
8.065000000000e+02 -6.614089805674e-01 0.000000000000e+00 0.000000000000e+00
8.067500000000e+02 -6.734701912345e-01 0.000000000000e+00 0.000000000000e+00
8.070000000000e+02 -6.275048781918e-01 0.000000000000e+00 0.000000000000e+00
8.072500000000e+02 -5.214845247601e-01 0.000000000000e+00 0.000000000000e+00
8.075000000000e+02 -3.572493653792e-01 0.000000000000e+00 0.000000000000e+00
8.077500000000e+02 -1.401012560117e-01 0.000000000000e+00 0.000000000000e+00
8.080000000000e+02 1.216141149180e-01 0.000000000000e+00 0.000000000000e+00
8.082500000000e+02 4.168529451022e-01 0.000000000000e+00 0.000000000000e+00
8.085000000000e+02 7.321208880744e-01 0.000000000000e+00 0.000000000000e+00
8.087500000000e+02 1.051658221448e+00 0.000000000000e+00 0.000000000000e+00
8.090000000000e+02 1.357651714185e+00 0.000000000000e+00 0.000000000000e+00
8.092500000000e+02 1.630594835078e+00 0.000000000000e+00 0.000000000000e+00
8.095000000000e+02 1.849920948655e+00 0.000000000000e+00 0.000000000000e+00
8.097500000000e+02 1.995004223562e+00 0.000000000000e+00 0.000000000000e+00
8.100000000000e+02 2.046562923448e+00 0.000000000000e+00 0.000000000000e+00
8.102500000000e+02 1.988418319913e+00 0.000000000000e+00 0.000000000000e+00
8.105000000000e+02 1.809473132293e+00 0.000000000000e+00 0.000000000000e+00
8.107500000000e+02 1.505692225941e+00 0.000000000000e+00 0.000000000000e+00
8.110000000000e+02 1.081811298364e+00 0.000000000000e+00 0.000000000000e+00
8.112500000000e+02 5.524796435252e-01 0.000000000000e+00 0.000000000000e+00
8.115000000000e+02 -5.743123029621e-02 0.000000000000e+00 0.000000000000e+00
8.117500000000e+02 -7.135492736700e-01 0.000000000000e+00 0.000000000000e+00
8.120000000000e+02 -1.373837953524e+00 0.000000000000e+00 0.000000000000e+00
8.122500000000e+02 -1.991492099008e+00 0.000000000000e+00 0.000000000000e+00
8.125000000000e+02 -2.518692132576e+00 0.000000000000e+00 0.000000000000e+00
8.127500000000e+02 -2.910881442756e+00 0.000000000000e+00 0.000000000000e+00
8.130000000000e+02 -3.131131294168e+00 0.000000000000e+00 0.000000000000e+00
8.132500000000e+02 -3.154107558209e+00 0.000000000000e+00 0.000000000000e+00
8.135000000000e+02 -2.969164000533e+00 0.000000000000e+00 0.000000000000e+00
8.137500000000e+02 -2.582159928094e+00 0.000000000000e+00 0.000000000000e+00
8.140000000000e+02 -2.015728848777e+00 0.000000000000e+00 0.000000000000e+00
8.142500000000e+02 -1.307894433405e+00 0.000000000000e+00 0.000000000000e+00
8.145000000000e+02 -5.091192849228e-01 0.000000000000e+00 0.000000000000e+00
8.147500000000e+02 3.219436805024e-01 0.000000000000e+00 0.000000000000e+00
8.150000000000e+02 1.123572364773e+00 0.000000000000e+00 0.000000000000e+00
8.152500000000e+02 1.836439061432e+00 0.000000000000e+00 0.000000000000e+00
8.155000000000e+02 2.408845085026e+00 0.000000000000e+00 0.000000000000e+00
8.157500000000e+02 2.801182967616e+00 0.000000000000e+00 0.000000000000e+00
8.160000000000e+02 2.989175768227e+00 0.000000000000e+00 0.000000000000e+00
8.162500000000e+02 2.965588357537e+00 0.000000000000e+00 0.000000000000e+00
8.165000000000e+02 2.740283431799e+00 0.000000000000e+00 0.000000000000e+00
8.167500000000e+02 2.338681831303e+00 0.000000000000e+00 0.000000000000e+00
8.170000000000e+02 1.798858358683e+00 0.000000000000e+00 0.000000000000e+00
8.172500000000e+02 1.167639554386e+00 0.000000000000e+00 0.000000000000e+00
8.175000000000e+02 4.961535437185e-01 0.000000000000e+00 0.000000000000e+00
8.177500000000e+02 -1.646932471406e-01 0.000000000000e+00 0.000000000000e+00
8.180000000000e+02 -7.683707792893e-01 0.000000000000e+00 0.000000000000e+00
8.182500000000e+02 -1.276151405783e+00 0.000000000000e+00 0.000000000000e+00
8.185000000000e+02 -1.659561998715e+00 0.000000000000e+00 0.000000000000e+00
8.187500000000e+02 -1.901746423472e+00 0.000000000000e+00 0.000000000000e+00
8.190000000000e+02 -1.997747519743e+00 0.000000000000e+00 0.000000000000e+00
8.192500000000e+02 -1.953821932683e+00 0.000000000000e+00 0.000000000000e+00
8.195000000000e+02 -1.785973459294e+00 0.000000000000e+00 0.000000000000e+00
8.197500000000e+02 -1.517926488281e+00 0.000000000000e+00 0.000000000000e+00
8.200000000000e+02 -1.178762827525e+00 0.000000000000e+00 0.000000000000e+00
8.202500000000e+02 -8.004206710621e-01 0.000000000000e+00 0.000000000000e+00
8.205000000000e+02 -4.152152886842e-01 0.000000000000e+00 0.000000000000e+00
8.207500000000e+02 -5.349989676192e-02 0.000000000000e+00 0.000000000000e+00
8.210000000000e+02 2.584469664972e-01 0.000000000000e+00 0.000000000000e+00
8.212500000000e+02 5.002375155625e-01 0.000000000000e+00 0.000000000000e+00
8.215000000000e+02 6.588232989694e-01 0.000000000000e+00 0.000000000000e+00
8.217500000000e+02 7.294918061261e-01 0.000000000000e+00 0.000000000000e+00
8.220000000000e+02 7.163098480000e-01 0.000000000000e+00 0.000000000000e+00
8.222500000000e+02 6.319046480793e-01 0.000000000000e+00 0.000000000000e+00
8.225000000000e+02 4.964868395736e-01 0.000000000000e+00 0.000000000000e+00
8.227500000000e+02 3.360628495665e-01 0.000000000000e+00 0.000000000000e+00
8.230000000000e+02 1.798605461298e-01 0.000000000000e+00 0.000000000000e+00
8.232500000000e+02 5.709698934669e-02 0.000000000000e+00 0.000000000000e+00
8.235000000000e+02 -6.661877310388e-03 0.000000000000e+00 0.000000000000e+00
8.237500000000e+02 6.817955655817e-03 0.000000000000e+00 0.000000000000e+00
8.240000000000e+02 1.051758924856e-01 0.000000000000e+00 0.000000000000e+00
8.242500000000e+02 2.831119355142e-01 0.000000000000e+00 0.000000000000e+00
8.245000000000e+02 5.214315237225e-01 0.000000000000e+00 0.000000000000e+00
8.247500000000e+02 7.878444606508e-01 0.000000000000e+00 0.000000000000e+00
8.250000000000e+02 1.039697472719e+00 0.000000000000e+00 0.000000000000e+00
8.252500000000e+02 1.228572794973e+00 0.000000000000e+00 0.000000000000e+00
8.255000000000e+02 1.306404265572e+00 0.000000000000e+00 0.000000000000e+00
8.257500000000e+02 1.232486376931e+00 0.000000000000e+00 0.000000000000e+00
8.260000000000e+02 9.805244425190e-01 0.000000000000e+00 0.000000000000e+00
8.262500000000e+02 5.447380841771e-01 0.000000000000e+00 0.000000000000e+00
8.265000000000e+02 -5.598011600018e-02 0.000000000000e+00 0.000000000000e+00
8.267500000000e+02 -7.767143414366e-01 0.000000000000e+00 0.000000000000e+00
8.270000000000e+02 -1.548568007415e+00 0.000000000000e+00 0.000000000000e+00
8.272500000000e+02 -2.284282110559e+00 0.000000000000e+00 0.000000000000e+00
8.275000000000e+02 -2.887133087755e+00 0.000000000000e+00 0.000000000000e+00
8.277500000000e+02 -3.262316673285e+00 0.000000000000e+00 0.000000000000e+00
8.280000000000e+02 -3.329579742499e+00 0.000000000000e+00 0.000000000000e+00
8.282500000000e+02 -3.035540558629e+00 0.000000000000e+00 0.000000000000e+00
8.285000000000e+02 -2.363999029672e+00 0.000000000000e+00 0.000000000000e+00
8.287500000000e+02 -1.342621993415e+00 0.000000000000e+00 0.000000000000e+00
8.290000000000e+02 -4.470547588258e-02 0.000000000000e+00 0.000000000000e+00
8.292500000000e+02 1.414754864960e+00 0.000000000000e+00 0.000000000000e+00
8.295000000000e+02 2.888765832819e+00 0.000000000000e+00 0.000000000000e+00
8.297500000000e+02 4.213126220622e+00 0.000000000000e+00 0.000000000000e+00
8.300000000000e+02 5.224874336680e+00 0.000000000000e+00 0.000000000000e+00
8.302500000000e+02 5.782346053077e+00 0.000000000000e+00 0.000000000000e+00
8.305000000000e+02 5.784400023014e+00 0.000000000000e+00 0.000000000000e+00
8.307500000000e+02 5.186265667078e+00 0.000000000000e+00 0.000000000000e+00
8.310000000000e+02 4.009700753192e+00 0.000000000000e+00 0.000000000000e+00
8.312500000000e+02 2.345703245945e+00 0.000000000000e+00 0.000000000000e+00
8.315000000000e+02 3.488555500593e-01 0.000000000000e+00 0.000000000000e+00
8.317500000000e+02 -1.776604129992e+00 0.000000000000e+00 0.000000000000e+00
8.320000000000e+02 -3.797812667322e+00 0.000000000000e+00 0.000000000000e+00
8.322500000000e+02 -5.479249330991e+00 0.000000000000e+00 0.000000000000e+00
8.325000000000e+02 -6.610697472360e+00 0.000000000000e+00 0.000000000000e+00
8.327500000000e+02 -7.033818092707e+00 0.000000000000e+00 0.000000000000e+00
8.330000000000e+02 -6.663926879253e+00 0.000000000000e+00 0.000000000000e+00
8.332500000000e+02 -5.503982205622e+00 0.000000000000e+00 0.000000000000e+00
8.335000000000e+02 -3.648618888323e+00 0.000000000000e+00 0.000000000000e+00
8.337500000000e+02 -1.277214031079e+00 0.000000000000e+00 0.000000000000e+00
8.340000000000e+02 1.363687814321e+00 0.000000000000e+00 0.000000000000e+00
8.342500000000e+02 3.986899401527e+00 0.000000000000e+00 0.000000000000e+00
8.345000000000e+02 6.297166031048e+00 0.000000000000e+00 0.000000000000e+00
8.347500000000e+02 8.026002997146e+00 0.000000000000e+00 0.000000000000e+00
8.350000000000e+02 8.964567504770e+00 0.000000000000e+00 0.000000000000e+00
8.352500000000e+02 8.990422717589e+00 0.000000000000e+00 0.000000000000e+00
8.355000000000e+02 8.084670901355e+00 0.000000000000e+00 0.000000000000e+00
8.357500000000e+02 6.337024804416e+00 0.000000000000e+00 0.000000000000e+00
8.360000000000e+02 3.937825990674e+00 0.000000000000e+00 0.000000000000e+00
8.362500000000e+02 1.157630425024e+00 0.000000000000e+00 0.000000000000e+00
8.365000000000e+02 -1.683438338625e+00 0.000000000000e+00 0.000000000000e+00
8.367500000000e+02 -4.253024995748e+00 0.000000000000e+00 0.000000000000e+00
8.370000000000e+02 -6.246098188367e+00 0.000000000000e+00 0.000000000000e+00
8.372500000000e+02 -7.421878607070e+00 0.000000000000e+00 0.000000000000e+00
8.375000000000e+02 -7.633523086294e+00 0.000000000000e+00 0.000000000000e+00
8.377500000000e+02 -6.846772161775e+00 0.000000000000e+00 0.000000000000e+00
8.380000000000e+02 -5.145090901496e+00 0.000000000000e+00 0.000000000000e+00
8.382500000000e+02 -2.720492218859e+00 0.000000000000e+00 0.000000000000e+00
8.385000000000e+02 1.489800651835e-01 0.000000000000e+00 0.000000000000e+00
8.387500000000e+02 3.132443107091e+00 0.000000000000e+00 0.000000000000e+00
8.390000000000e+02 5.886007645875e+00 0.000000000000e+00 0.000000000000e+00
8.392500000000e+02 8.094347725613e+00 0.000000000000e+00 0.000000000000e+00
8.395000000000e+02 9.508851541817e+00 0.000000000000e+00 0.000000000000e+00
8.397500000000e+02 9.977600202413e+00 0.000000000000e+00 0.000000000000e+00
8.400000000000e+02 9.463432219299e+00 0.000000000000e+00 0.000000000000e+00
8.402500000000e+02 8.047844164024e+00 0.000000000000e+00 0.000000000000e+00
8.405000000000e+02 5.920261848673e+00 0.000000000000e+00 0.000000000000e+00
8.407500000000e+02 3.354062397424e+00 0.000000000000e+00 0.000000000000e+00
8.410000000000e+02 6.723974997907e-01 0.000000000000e+00 0.000000000000e+00
8.412500000000e+02 -1.791853727410e+00 0.000000000000e+00 0.000000000000e+00
8.415000000000e+02 -3.736952263827e+00 0.000000000000e+00 0.000000000000e+00
8.417500000000e+02 -4.928864112688e+00 0.000000000000e+00 0.000000000000e+00
8.420000000000e+02 -5.228982467995e+00 0.000000000000e+00 0.000000000000e+00
8.422500000000e+02 -4.609627095814e+00 0.000000000000e+00 0.000000000000e+00
8.425000000000e+02 -3.155524794503e+00 0.000000000000e+00 0.000000000000e+00
8.427500000000e+02 -1.051274353191e+00 0.000000000000e+00 0.000000000000e+00
8.430000000000e+02 1.443420223931e+00 0.000000000000e+00 0.000000000000e+00
8.432500000000e+02 4.027433791333e+00 0.000000000000e+00 0.000000000000e+00
8.435000000000e+02 6.396421688066e+00 0.000000000000e+00 0.000000000000e+00
8.437500000000e+02 8.280634566671e+00 0.000000000000e+00 0.000000000000e+00
8.440000000000e+02 9.477575915885e+00 0.000000000000e+00 0.000000000000e+00
8.442500000000e+02 9.875477414352e+00 0.000000000000e+00 0.000000000000e+00
8.445000000000e+02 9.464818255626e+00 0.000000000000e+00 0.000000000000e+00
8.447500000000e+02 8.336699834797e+00 0.000000000000e+00 0.000000000000e+00
8.450000000000e+02 6.668594495570e+00 0.000000000000e+00 0.000000000000e+00
8.452500000000e+02 4.699591865492e+00 0.000000000000e+00 0.000000000000e+00
8.455000000000e+02 2.698561704352e+00 0.000000000000e+00 0.000000000000e+00
8.457500000000e+02 9.294758883600e-01 0.000000000000e+00 0.000000000000e+00
8.460000000000e+02 -3.816127825810e-01 0.000000000000e+00 0.000000000000e+00
8.462500000000e+02 -1.073770894130e+00 0.000000000000e+00 0.000000000000e+00
8.465000000000e+02 -1.069264250949e+00 0.000000000000e+00 0.000000000000e+00
8.467500000000e+02 -3.804865932151e-01 0.000000000000e+00 0.000000000000e+00
8.470000000000e+02 8.947965152562e-01 0.000000000000e+00 0.000000000000e+00
8.472500000000e+02 2.588899432930e+00 0.000000000000e+00 0.000000000000e+00
8.475000000000e+02 4.488025770115e+00 0.000000000000e+00 0.000000000000e+00
8.477500000000e+02 6.361093971770e+00 0.000000000000e+00 0.000000000000e+00
8.480000000000e+02 7.989701124636e+00 0.000000000000e+00 0.000000000000e+00
8.482500000000e+02 9.195332668728e+00 0.000000000000e+00 0.000000000000e+00
8.485000000000e+02 9.860418938186e+00 0.000000000000e+00 0.000000000000e+00
8.487500000000e+02 9.940758785236e+00 0.000000000000e+00 0.000000000000e+00
8.490000000000e+02 9.468040838862e+00 0.000000000000e+00 0.000000000000e+00
8.492500000000e+02 8.542525151189e+00 0.000000000000e+00 0.000000000000e+00
8.495000000000e+02 7.317222710551e+00 0.000000000000e+00 0.000000000000e+00
8.497500000000e+02 5.975962098394e+00 0.000000000000e+00 0.000000000000e+00
8.500000000000e+02 4.708431466730e+00 0.000000000000e+00 0.000000000000e+00
8.502500000000e+02 3.685551565383e+00 0.000000000000e+00 0.000000000000e+00
8.505000000000e+02 3.038353385823e+00 0.000000000000e+00 0.000000000000e+00
8.507500000000e+02 2.842944003770e+00 0.000000000000e+00 0.000000000000e+00
8.510000000000e+02 3.113240639186e+00 0.000000000000e+00 0.000000000000e+00
8.512500000000e+02 3.802067774058e+00 0.000000000000e+00 0.000000000000e+00
8.515000000000e+02 4.810095948086e+00 0.000000000000e+00 0.000000000000e+00
8.517500000000e+02 6.001101935959e+00 0.000000000000e+00 0.000000000000e+00
8.520000000000e+02 7.221274840034e+00 0.000000000000e+00 0.000000000000e+00
8.522500000000e+02 8.319869842272e+00 0.000000000000e+00 0.000000000000e+00
8.525000000000e+02 9.168461620709e+00 0.000000000000e+00 0.000000000000e+00
8.527500000000e+02 9.676362183206e+00 0.000000000000e+00 0.000000000000e+00
8.530000000000e+02 9.800385037602e+00 0.000000000000e+00 0.000000000000e+00
8.532500000000e+02 9.547963561400e+00 0.000000000000e+00 0.000000000000e+00
8.535000000000e+02 8.973547433079e+00 0.000000000000e+00 0.000000000000e+00
8.537500000000e+02 8.169082129740e+00 0.000000000000e+00 0.000000000000e+00
8.540000000000e+02 7.250108584110e+00 0.000000000000e+00 0.000000000000e+00
8.542500000000e+02 6.339514282654e+00 0.000000000000e+00 0.000000000000e+00
8.545000000000e+02 5.551170403355e+00 0.000000000000e+00 0.000000000000e+00
8.547500000000e+02 4.975590137468e+00 0.000000000000e+00 0.000000000000e+00
8.550000000000e+02 4.669369745396e+00 0.000000000000e+00 0.000000000000e+00
8.552500000000e+02 4.649589413760e+00 0.000000000000e+00 0.000000000000e+00
8.555000000000e+02 4.893643280269e+00 0.000000000000e+00 0.000000000000e+00
8.557500000000e+02 5.344236276224e+00 0.000000000000e+00 0.000000000000e+00
8.560000000000e+02 5.918626720404e+00 0.000000000000e+00 0.000000000000e+00
8.562500000000e+02 6.520690053528e+00 0.000000000000e+00 0.000000000000e+00
8.565000000000e+02 7.054088069075e+00 0.000000000000e+00 0.000000000000e+00
8.567500000000e+02 7.434775843832e+00 0.000000000000e+00 0.000000000000e+00
8.570000000000e+02 7.601258998329e+00 0.000000000000e+00 0.000000000000e+00
8.572500000000e+02 7.521390643427e+00 0.000000000000e+00 0.000000000000e+00
8.575000000000e+02 7.195010606587e+00 0.000000000000e+00 0.000000000000e+00
8.577500000000e+02 6.652305145689e+00 0.000000000000e+00 0.000000000000e+00
8.580000000000e+02 5.948325354876e+00 0.000000000000e+00 0.000000000000e+00
8.582500000000e+02 5.154575341609e+00 0.000000000000e+00 0.000000000000e+00
8.585000000000e+02 4.348910867404e+00 0.000000000000e+00 0.000000000000e+00
8.587500000000e+02 3.605141056944e+00 0.000000000000e+00 0.000000000000e+00
8.590000000000e+02 2.983690389826e+00 0.000000000000e+00 0.000000000000e+00
8.592500000000e+02 2.524470475831e+00 0.000000000000e+00 0.000000000000e+00
8.595000000000e+02 2.242767243121e+00 0.000000000000e+00 0.000000000000e+00
8.597500000000e+02 2.128520597756e+00 0.000000000000e+00 0.000000000000e+00
8.600000000000e+02 2.148919625864e+00 0.000000000000e+00 0.000000000000e+00
8.602500000000e+02 2.253816125980e+00 0.000000000000e+00 0.000000000000e+00
8.605000000000e+02 2.383124170271e+00 0.000000000000e+00 0.000000000000e+00
8.607500000000e+02 2.475161332153e+00 0.000000000000e+00 0.000000000000e+00
8.610000000000e+02 2.474818418619e+00 0.000000000000e+00 0.000000000000e+00
8.612500000000e+02 2.340520147694e+00 0.000000000000e+00 0.000000000000e+00
8.615000000000e+02 2.049142228254e+00 0.000000000000e+00 0.000000000000e+00
8.617500000000e+02 1.598348768546e+00 0.000000000000e+00 0.000000000000e+00
8.620000000000e+02 1.006165723049e+00 0.000000000000e+00 0.000000000000e+00
8.622500000000e+02 3.079646298806e-01 0.000000000000e+00 0.000000000000e+00
8.625000000000e+02 -4.486488250525e-01 0.000000000000e+00 0.000000000000e+00
8.627500000000e+02 -1.210302912204e+00 0.000000000000e+00 0.000000000000e+00
8.630000000000e+02 -1.924805294210e+00 0.000000000000e+00 0.000000000000e+00
8.632500000000e+02 -2.547661660469e+00 0.000000000000e+00 0.000000000000e+00
8.635000000000e+02 -3.047352764087e+00 0.000000000000e+00 0.000000000000e+00
8.637500000000e+02 -3.408742762166e+00 0.000000000000e+00 0.000000000000e+00
8.640000000000e+02 -3.634250709008e+00 0.000000000000e+00 0.000000000000e+00
8.642500000000e+02 -3.742712557175e+00 0.000000000000e+00 0.000000000000e+00
8.645000000000e+02 -3.766155281266e+00 0.000000000000e+00 0.000000000000e+00
8.647500000000e+02 -3.744961494922e+00 0.000000000000e+00 0.000000000000e+00
8.650000000000e+02 -3.722091749417e+00 0.000000000000e+00 0.000000000000e+00
8.652500000000e+02 -3.737131411877e+00 0.000000000000e+00 0.000000000000e+00
8.655000000000e+02 -3.820929947268e+00 0.000000000000e+00 0.000000000000e+00
8.657500000000e+02 -3.991505202512e+00 0.000000000000e+00 0.000000000000e+00
8.660000000000e+02 -4.251708197403e+00 0.000000000000e+00 0.000000000000e+00
8.662500000000e+02 -4.588908893231e+00 0.000000000000e+00 0.000000000000e+00
8.665000000000e+02 -4.976700911449e+00 0.000000000000e+00 0.000000000000e+00
8.667500000000e+02 -5.378366426576e+00 0.000000000000e+00 0.000000000000e+00
8.670000000000e+02 -5.751623350272e+00 0.000000000000e+00 0.000000000000e+00
8.672500000000e+02 -6.054022175467e+00 0.000000000000e+00 0.000000000000e+00
8.675000000000e+02 -6.248287825311e+00 0.000000000000e+00 0.000000000000e+00
8.677500000000e+02 -6.306920414276e+00 0.000000000000e+00 0.000000000000e+00
8.680000000000e+02 -6.215474474769e+00 0.000000000000e+00 0.000000000000e+00
8.682500000000e+02 -5.974114582457e+00 0.000000000000e+00 0.000000000000e+00
8.685000000000e+02 -5.597273072883e+00 0.000000000000e+00 0.000000000000e+00
8.687500000000e+02 -5.111483267585e+00 0.000000000000e+00 0.000000000000e+00
8.690000000000e+02 -4.551697542512e+00 0.000000000000e+00 0.000000000000e+00
8.692500000000e+02 -3.956593530247e+00 0.000000000000e+00 0.000000000000e+00
8.695000000000e+02 -3.363499044450e+00 0.000000000000e+00 0.000000000000e+00
8.697500000000e+02 -2.803610822927e+00 0.000000000000e+00 0.000000000000e+00
8.700000000000e+02 -2.298138430321e+00 0.000000000000e+00 0.000000000000e+00
8.702500000000e+02 -1.855878552594e+00 0.000000000000e+00 0.000000000000e+00
8.705000000000e+02 -1.472533030232e+00 0.000000000000e+00 0.000000000000e+00
8.707500000000e+02 -1.131851463086e+00 0.000000000000e+00 0.000000000000e+00
8.710000000000e+02 -8.084365738372e-01 0.000000000000e+00 0.000000000000e+00
8.712500000000e+02 -4.718296381257e-01 0.000000000000e+00 0.000000000000e+00
8.715000000000e+02 -9.132331104702e-02 0.000000000000e+00 0.000000000000e+00
8.717500000000e+02 3.591473765713e-01 0.000000000000e+00 0.000000000000e+00
8.720000000000e+02 8.966953176246e-01 0.000000000000e+00 0.000000000000e+00
8.722500000000e+02 1.526334814365e+00 0.000000000000e+00 0.000000000000e+00
8.725000000000e+02 2.239424930114e+00 0.000000000000e+00 0.000000000000e+00
8.727500000000e+02 3.013917118418e+00 0.000000000000e+00 0.000000000000e+00
8.730000000000e+02 3.816380510521e+00 0.000000000000e+00 0.000000000000e+00
8.732500000000e+02 4.605540721348e+00 0.000000000000e+00 0.000000000000e+00
8.735000000000e+02 5.336865955499e+00 0.000000000000e+00 0.000000000000e+00
8.737500000000e+02 5.967594840520e+00 0.000000000000e+00 0.000000000000e+00
8.740000000000e+02 6.461542696181e+00 0.000000000000e+00 0.000000000000e+00
8.742500000000e+02 6.793054788841e+00 0.000000000000e+00 0.000000000000e+00
8.745000000000e+02 6.949592310075e+00 0.000000000000e+00 0.000000000000e+00
8.747500000000e+02 6.932623520670e+00 0.000000000000e+00 0.000000000000e+00
8.750000000000e+02 6.756723347193e+00 0.000000000000e+00 0.000000000000e+00
8.752500000000e+02 6.447028233187e+00 0.000000000000e+00 0.000000000000e+00
8.755000000000e+02 6.035415935201e+00 0.000000000000e+00 0.000000000000e+00
8.757500000000e+02 5.555951666412e+00 0.000000000000e+00 0.000000000000e+00
8.760000000000e+02 5.040238944060e+00 0.000000000000e+00 0.000000000000e+00
8.762500000000e+02 4.513322352773e+00 0.000000000000e+00 0.000000000000e+00
8.765000000000e+02 3.990708981354e+00 0.000000000000e+00 0.000000000000e+00
8.767500000000e+02 3.476916645742e+00 0.000000000000e+00 0.000000000000e+00
8.770000000000e+02 2.965742123461e+00 0.000000000000e+00 0.000000000000e+00
8.772500000000e+02 2.442201252870e+00 0.000000000000e+00 0.000000000000e+00
8.775000000000e+02 1.885858343602e+00 0.000000000000e+00 0.000000000000e+00
8.777500000000e+02 1.275067398387e+00 0.000000000000e+00 0.000000000000e+00
8.780000000000e+02 5.915191760487e-01 0.000000000000e+00 0.000000000000e+00
8.782500000000e+02 -1.755561046390e-01 0.000000000000e+00 0.000000000000e+00
8.785000000000e+02 -1.026134578222e+00 0.000000000000e+00 0.000000000000e+00
8.787500000000e+02 -1.947567447020e+00 0.000000000000e+00 0.000000000000e+00
8.790000000000e+02 -2.914451666332e+00 0.000000000000e+00 0.000000000000e+00
8.792500000000e+02 -3.890248097306e+00 0.000000000000e+00 0.000000000000e+00
8.795000000000e+02 -4.830453331504e+00 0.000000000000e+00 0.000000000000e+00
8.797500000000e+02 -5.686919600102e+00 0.000000000000e+00 0.000000000000e+00
8.800000000000e+02 -6.412762136520e+00 0.000000000000e+00 0.000000000000e+00
8.802500000000e+02 -6.967216242504e+00 0.000000000000e+00 0.000000000000e+00
8.805000000000e+02 -7.319817284449e+00 0.000000000000e+00 0.000000000000e+00
8.807500000000e+02 -7.453373704880e+00 0.000000000000e+00 0.000000000000e+00
8.810000000000e+02 -7.365371653884e+00 0.000000000000e+00 0.000000000000e+00
8.812500000000e+02 -7.067665878408e+00 0.000000000000e+00 0.000000000000e+00
8.815000000000e+02 -6.584544448551e+00 0.000000000000e+00 0.000000000000e+00
8.817500000000e+02 -5.949472055000e+00 0.000000000000e+00 0.000000000000e+00
8.820000000000e+02 -5.200987835351e+00 0.000000000000e+00 0.000000000000e+00
8.822500000000e+02 -4.378335626184e+00 0.000000000000e+00 0.000000000000e+00
8.825000000000e+02 -3.517423879414e+00 0.000000000000e+00 0.000000000000e+00
8.827500000000e+02 -2.647647744671e+00 0.000000000000e+00 0.000000000000e+00
8.830000000000e+02 -1.789967446505e+00 0.000000000000e+00 0.000000000000e+00
8.832500000000e+02 -9.564458310455e-01 0.000000000000e+00 0.000000000000e+00
8.835000000000e+02 -1.512318200377e-01 0.000000000000e+00 0.000000000000e+00
8.837500000000e+02 6.272333403981e-01 0.000000000000e+00 0.000000000000e+00
8.840000000000e+02 1.383183861353e+00 0.000000000000e+00 0.000000000000e+00
8.842500000000e+02 2.120181336127e+00 0.000000000000e+00 0.000000000000e+00
8.845000000000e+02 2.837998468912e+00 0.000000000000e+00 0.000000000000e+00
8.847500000000e+02 3.530239804666e+00 0.000000000000e+00 0.000000000000e+00
8.850000000000e+02 4.183089427900e+00 0.000000000000e+00 0.000000000000e+00
8.852500000000e+02 4.775405161326e+00 0.000000000000e+00 0.000000000000e+00
8.855000000000e+02 5.280178363960e+00 0.000000000000e+00 0.000000000000e+00
8.857500000000e+02 5.667177137931e+00 0.000000000000e+00 0.000000000000e+00
8.860000000000e+02 5.906417419821e+00 0.000000000000e+00 0.000000000000e+00
8.862500000000e+02 5.971985418470e+00 0.000000000000e+00 0.000000000000e+00
8.865000000000e+02 5.845682647849e+00 0.000000000000e+00 0.000000000000e+00
8.867500000000e+02 5.519987754797e+00 0.000000000000e+00 0.000000000000e+00
8.870000000000e+02 4.999922968263e+00 0.000000000000e+00 0.000000000000e+00
8.872500000000e+02 4.303562803713e+00 0.000000000000e+00 0.000000000000e+00
8.875000000000e+02 3.461106422286e+00 0.000000000000e+00 0.000000000000e+00
8.877500000000e+02 2.512626179249e+00 0.000000000000e+00 0.000000000000e+00
8.880000000000e+02 1.504776368224e+00 0.000000000000e+00 0.000000000000e+00
8.882500000000e+02 4.868744124088e-01 0.000000000000e+00 0.000000000000e+00
8.885000000000e+02 -4.931650013566e-01 0.000000000000e+00 0.000000000000e+00
8.887500000000e+02 -1.392561827475e+00 0.000000000000e+00 0.000000000000e+00
8.890000000000e+02 -2.176652572554e+00 0.000000000000e+00 0.000000000000e+00
8.892500000000e+02 -2.820825111197e+00 0.000000000000e+00 0.000000000000e+00
8.895000000000e+02 -3.311263222623e+00 0.000000000000e+00 0.000000000000e+00
8.897500000000e+02 -3.644523195179e+00 0.000000000000e+00 0.000000000000e+00
8.900000000000e+02 -3.826117769910e+00 0.000000000000e+00 0.000000000000e+00
8.902500000000e+02 -3.868401536732e+00 0.000000000000e+00 0.000000000000e+00
8.905000000000e+02 -3.788121019385e+00 0.000000000000e+00 0.000000000000e+00
8.907500000000e+02 -3.604004424003e+00 0.000000000000e+00 0.000000000000e+00
8.910000000000e+02 -3.334721575671e+00 0.000000000000e+00 0.000000000000e+00
8.912500000000e+02 -2.997453512061e+00 0.000000000000e+00 0.000000000000e+00
8.915000000000e+02 -2.607189795436e+00 0.000000000000e+00 0.000000000000e+00
8.917500000000e+02 -2.176740080780e+00 0.000000000000e+00 0.000000000000e+00
8.920000000000e+02 -1.717325844682e+00 0.000000000000e+00 0.000000000000e+00
8.922500000000e+02 -1.239526967128e+00 0.000000000000e+00 0.000000000000e+00
8.925000000000e+02 -7.543093410521e-01 0.000000000000e+00 0.000000000000e+00
8.927500000000e+02 -2.738599831462e-01 0.000000000000e+00 0.000000000000e+00
8.930000000000e+02 1.879965466391e-01 0.000000000000e+00 0.000000000000e+00
8.932500000000e+02 6.159414269425e-01 0.000000000000e+00 0.000000000000e+00
8.935000000000e+02 9.938974987749e-01 0.000000000000e+00 0.000000000000e+00
8.937500000000e+02 1.306278059373e+00 0.000000000000e+00 0.000000000000e+00
8.940000000000e+02 1.539569977579e+00 0.000000000000e+00 0.000000000000e+00
8.942500000000e+02 1.684003719543e+00 0.000000000000e+00 0.000000000000e+00
8.945000000000e+02 1.735034836721e+00 0.000000000000e+00 0.000000000000e+00
8.947500000000e+02 1.694378482058e+00 0.000000000000e+00 0.000000000000e+00
8.950000000000e+02 1.570397584554e+00 0.000000000000e+00 0.000000000000e+00
8.952500000000e+02 1.377736809786e+00 0.000000000000e+00 0.000000000000e+00
8.955000000000e+02 1.136203767442e+00 0.000000000000e+00 0.000000000000e+00
8.957500000000e+02 8.690089105085e-01 0.000000000000e+00 0.000000000000e+00
8.960000000000e+02 6.005691830286e-01 0.000000000000e+00 0.000000000000e+00
8.962500000000e+02 3.541435323886e-01 0.000000000000e+00 0.000000000000e+00
8.965000000000e+02 1.495917414415e-01 0.000000000000e+00 0.000000000000e+00
8.967500000000e+02 1.528844153974e-03 0.000000000000e+00 0.000000000000e+00
8.970000000000e+02 -8.191048359703e-02 0.000000000000e+00 0.000000000000e+00
8.972500000000e+02 -9.956996467129e-02 0.000000000000e+00 0.000000000000e+00
8.975000000000e+02 -5.700634828920e-02 0.000000000000e+00 0.000000000000e+00
8.977500000000e+02 3.446439443211e-02 0.000000000000e+00 0.000000000000e+00
8.980000000000e+02 1.592496194931e-01 0.000000000000e+00 0.000000000000e+00
8.982500000000e+02 2.992751308684e-01 0.000000000000e+00 0.000000000000e+00
8.985000000000e+02 4.358555853379e-01 0.000000000000e+00 0.000000000000e+00
8.987500000000e+02 5.514183275056e-01 0.000000000000e+00 0.000000000000e+00
8.990000000000e+02 6.309059782988e-01 0.000000000000e+00 0.000000000000e+00
8.992500000000e+02 6.627522003414e-01 0.000000000000e+00 0.000000000000e+00
8.995000000000e+02 6.394030395724e-01 0.000000000000e+00 0.000000000000e+00
8.997500000000e+02 5.574291161038e-01 0.000000000000e+00 0.000000000000e+00
9.000000000000e+02 4.173292172701e-01 0.000000000000e+00 0.000000000000e+00
9.002500000000e+02 2.231546619121e-01 0.000000000000e+00 0.000000000000e+00
9.005000000000e+02 -1.791759910436e-02 0.000000000000e+00 0.000000000000e+00
9.007500000000e+02 -2.959648466937e-01 0.000000000000e+00 0.000000000000e+00
9.010000000000e+02 -5.986037686459e-01 0.000000000000e+00 0.000000000000e+00
9.012500000000e+02 -9.111936402874e-01 0.000000000000e+00 0.000000000000e+00
9.015000000000e+02 -1.217027006653e+00 0.000000000000e+00 0.000000000000e+00
9.017500000000e+02 -1.497617806982e+00 0.000000000000e+00 0.000000000000e+00
9.020000000000e+02 -1.733210959604e+00 0.000000000000e+00 0.000000000000e+00
9.022500000000e+02 -1.903619847397e+00 0.000000000000e+00 0.000000000000e+00
9.025000000000e+02 -1.989449490844e+00 0.000000000000e+00 0.000000000000e+00
9.027500000000e+02 -1.973690067121e+00 0.000000000000e+00 0.000000000000e+00
9.030000000000e+02 -1.843579560266e+00 0.000000000000e+00 0.000000000000e+00
9.032500000000e+02 -1.592550761322e+00 0.000000000000e+00 0.000000000000e+00
9.035000000000e+02 -1.222012499281e+00 0.000000000000e+00 0.000000000000e+00
9.037500000000e+02 -7.426819591414e-01 0.000000000000e+00 0.000000000000e+00
9.040000000000e+02 -1.751939665224e-01 0.000000000000e+00 0.000000000000e+00
9.042500000000e+02 4.502323323177e-01 0.000000000000e+00 0.000000000000e+00
9.045000000000e+02 1.095192626820e+00 0.000000000000e+00 0.000000000000e+00
9.047500000000e+02 1.715558315181e+00 0.000000000000e+00 0.000000000000e+00
9.050000000000e+02 2.264853112501e+00 0.000000000000e+00 0.000000000000e+00
9.052500000000e+02 2.698262976375e+00 0.000000000000e+00 0.000000000000e+00
9.055000000000e+02 2.976886366849e+00 0.000000000000e+00 0.000000000000e+00
9.057500000000e+02 3.071764993922e+00 0.000000000000e+00 0.000000000000e+00
9.060000000000e+02 2.967224429000e+00 0.000000000000e+00 0.000000000000e+00
9.062500000000e+02 2.663104114043e+00 0.000000000000e+00 0.000000000000e+00
9.065000000000e+02 2.175563694894e+00 0.000000000000e+00 0.000000000000e+00
9.067500000000e+02 1.536305246256e+00 0.000000000000e+00 0.000000000000e+00
9.070000000000e+02 7.902300809768e-01 0.000000000000e+00 0.000000000000e+00
9.072500000000e+02 -8.268537254146e-03 0.000000000000e+00 0.000000000000e+00
9.075000000000e+02 -8.000133007979e-01 0.000000000000e+00 0.000000000000e+00
9.077500000000e+02 -1.526267749914e+00 0.000000000000e+00 0.000000000000e+00
9.080000000000e+02 -2.133932350386e+00 0.000000000000e+00 0.000000000000e+00
9.082500000000e+02 -2.580169934800e+00 0.000000000000e+00 0.000000000000e+00
9.085000000000e+02 -2.835987950413e+00 0.000000000000e+00 0.000000000000e+00
9.087500000000e+02 -2.888429820616e+00 0.000000000000e+00 0.000000000000e+00
9.090000000000e+02 -2.741191130572e+00 0.000000000000e+00 0.000000000000e+00
9.092500000000e+02 -2.413656395209e+00 0.000000000000e+00 0.000000000000e+00
9.095000000000e+02 -1.938525341881e+00 0.000000000000e+00 0.000000000000e+00
9.097500000000e+02 -1.358342195056e+00 0.000000000000e+00 0.000000000000e+00
9.100000000000e+02 -7.213404684919e-01 0.000000000000e+00 0.000000000000e+00
9.102500000000e+02 -7.705941199637e-02 0.000000000000e+00 0.000000000000e+00
9.105000000000e+02 5.278251217076e-01 0.000000000000e+00 0.000000000000e+00
9.107500000000e+02 1.053076654742e+00 0.000000000000e+00 0.000000000000e+00
9.110000000000e+02 1.467603853490e+00 0.000000000000e+00 0.000000000000e+00
9.112500000000e+02 1.751141123454e+00 0.000000000000e+00 0.000000000000e+00
9.115000000000e+02 1.894872989972e+00 0.000000000000e+00 0.000000000000e+00
9.117500000000e+02 1.901080111519e+00 0.000000000000e+00 0.000000000000e+00
9.120000000000e+02 1.781965990980e+00 0.000000000000e+00 0.000000000000e+00
9.122500000000e+02 1.557870344450e+00 0.000000000000e+00 0.000000000000e+00
9.125000000000e+02 1.255087566670e+00 0.000000000000e+00 0.000000000000e+00
9.127500000000e+02 9.034926769331e-01 0.000000000000e+00 0.000000000000e+00
9.130000000000e+02 5.341427352713e-01 0.000000000000e+00 0.000000000000e+00
9.132500000000e+02 1.769811099176e-01 0.000000000000e+00 0.000000000000e+00
9.135000000000e+02 -1.412634620454e-01 0.000000000000e+00 0.000000000000e+00
9.137500000000e+02 -3.989131445147e-01 0.000000000000e+00 0.000000000000e+00
9.140000000000e+02 -5.808481385402e-01 0.000000000000e+00 0.000000000000e+00
9.142500000000e+02 -6.796113215447e-01 0.000000000000e+00 0.000000000000e+00
9.145000000000e+02 -6.960212709552e-01 0.000000000000e+00 0.000000000000e+00
9.147500000000e+02 -6.391928576081e-01 0.000000000000e+00 0.000000000000e+00
9.150000000000e+02 -5.258688181278e-01 0.000000000000e+00 0.000000000000e+00
9.152500000000e+02 -3.789957459811e-01 0.000000000000e+00 0.000000000000e+00
9.155000000000e+02 -2.255389307497e-01 0.000000000000e+00 0.000000000000e+00
9.157500000000e+02 -9.362080693500e-02 0.000000000000e+00 0.000000000000e+00
9.160000000000e+02 -9.178217240443e-03 0.000000000000e+00 0.000000000000e+00
9.162500000000e+02 7.551961393541e-03 0.000000000000e+00 0.000000000000e+00
9.165000000000e+02 -5.468789956876e-02 0.000000000000e+00 0.000000000000e+00
9.167500000000e+02 -1.955962063272e-01 0.000000000000e+00 0.000000000000e+00
9.170000000000e+02 -4.018936378599e-01 0.000000000000e+00 0.000000000000e+00
9.172500000000e+02 -6.474537002167e-01 0.000000000000e+00 0.000000000000e+00
9.175000000000e+02 -8.952202945093e-01 0.000000000000e+00 0.000000000000e+00
9.177500000000e+02 -1.100935547178e+00 0.000000000000e+00 0.000000000000e+00
9.180000000000e+02 -1.218444119084e+00 0.000000000000e+00 0.000000000000e+00
9.182500000000e+02 -1.206074362588e+00 0.000000000000e+00 0.000000000000e+00
9.185000000000e+02 -1.033362237863e+00 0.000000000000e+00 0.000000000000e+00
9.187500000000e+02 -6.872220251268e-01 0.000000000000e+00 0.000000000000e+00
9.190000000000e+02 -1.766141955694e-01 0.000000000000e+00 0.000000000000e+00
9.192500000000e+02 4.651610626821e-01 0.000000000000e+00 0.000000000000e+00
9.195000000000e+02 1.181199874458e+00 0.000000000000e+00 0.000000000000e+00
9.197500000000e+02 1.895075009067e+00 0.000000000000e+00 0.000000000000e+00
9.200000000000e+02 2.518145164108e+00 0.000000000000e+00 0.000000000000e+00
9.202500000000e+02 2.959510256213e+00 0.000000000000e+00 0.000000000000e+00
9.205000000000e+02 3.137588397015e+00 0.000000000000e+00 0.000000000000e+00
9.207500000000e+02 2.991942012489e+00 0.000000000000e+00 0.000000000000e+00
9.210000000000e+02 2.493785967762e+00 0.000000000000e+00 0.000000000000e+00
9.212500000000e+02 1.653613955999e+00 0.000000000000e+00 0.000000000000e+00
9.215000000000e+02 5.246009587255e-01 0.000000000000e+00 0.000000000000e+00
9.217500000000e+02 -7.991300005809e-01 0.000000000000e+00 0.000000000000e+00
9.220000000000e+02 -2.189689380798e+00 0.000000000000e+00 0.000000000000e+00
9.222500000000e+02 -3.497663286422e+00 0.000000000000e+00 0.000000000000e+00
9.225000000000e+02 -4.568315548053e+00 0.000000000000e+00 0.000000000000e+00
9.227500000000e+02 -5.260020589813e+00 0.000000000000e+00 0.000000000000e+00
9.230000000000e+02 -5.462748043334e+00 0.000000000000e+00 0.000000000000e+00
9.232500000000e+02 -5.114225159043e+00 0.000000000000e+00 0.000000000000e+00
9.235000000000e+02 -4.211510219589e+00 0.000000000000e+00 0.000000000000e+00
9.237500000000e+02 -2.816128212557e+00 0.000000000000e+00 0.000000000000e+00
9.240000000000e+02 -1.051615611374e+00 0.000000000000e+00 0.000000000000e+00
9.242500000000e+02 9.067795735686e-01 0.000000000000e+00 0.000000000000e+00
9.245000000000e+02 2.849500008059e+00 0.000000000000e+00 0.000000000000e+00
9.247500000000e+02 4.555474752454e+00 0.000000000000e+00 0.000000000000e+00
9.250000000000e+02 5.817794462092e+00 0.000000000000e+00 0.000000000000e+00
9.252500000000e+02 6.469225078818e+00 0.000000000000e+00 0.000000000000e+00
9.255000000000e+02 6.404356991069e+00 0.000000000000e+00 0.000000000000e+00
9.257500000000e+02 5.595431993385e+00 0.000000000000e+00 0.000000000000e+00
9.260000000000e+02 4.099533192119e+00 0.000000000000e+00 0.000000000000e+00
9.262500000000e+02 2.055799604106e+00 0.000000000000e+00 0.000000000000e+00
9.265000000000e+02 -3.274739211691e-01 0.000000000000e+00 0.000000000000e+00
9.267500000000e+02 -2.794716204678e+00 0.000000000000e+00 0.000000000000e+00
9.270000000000e+02 -5.071616495956e+00 0.000000000000e+00 0.000000000000e+00
9.272500000000e+02 -6.897056165516e+00 0.000000000000e+00 0.000000000000e+00
9.275000000000e+02 -8.054612755866e+00 0.000000000000e+00 0.000000000000e+00
9.277500000000e+02 -8.399721722981e+00 0.000000000000e+00 0.000000000000e+00
9.280000000000e+02 -7.878987108157e+00 0.000000000000e+00 0.000000000000e+00
9.282500000000e+02 -6.539001538643e+00 0.000000000000e+00 0.000000000000e+00
9.285000000000e+02 -4.523271380686e+00 0.000000000000e+00 0.000000000000e+00
9.287500000000e+02 -2.057296183871e+00 0.000000000000e+00 0.000000000000e+00
9.290000000000e+02 5.766588916509e-01 0.000000000000e+00 0.000000000000e+00
9.292500000000e+02 3.072224956364e+00 0.000000000000e+00 0.000000000000e+00
9.295000000000e+02 5.135151096610e+00 0.000000000000e+00 0.000000000000e+00
9.297500000000e+02 6.518679667745e+00 0.000000000000e+00 0.000000000000e+00
9.300000000000e+02 7.053686820150e+00 0.000000000000e+00 0.000000000000e+00
9.302500000000e+02 6.669776930598e+00 0.000000000000e+00 0.000000000000e+00
9.305000000000e+02 5.404592399490e+00 0.000000000000e+00 0.000000000000e+00
9.307500000000e+02 3.400039427674e+00 0.000000000000e+00 0.000000000000e+00
9.310000000000e+02 8.857563541840e-01 0.000000000000e+00 0.000000000000e+00
9.312500000000e+02 -1.848242940249e+00 0.000000000000e+00 0.000000000000e+00
9.315000000000e+02 -4.486439466757e+00 0.000000000000e+00 0.000000000000e+00
9.317500000000e+02 -6.725911402598e+00 0.000000000000e+00 0.000000000000e+00
9.320000000000e+02 -8.312952296156e+00 0.000000000000e+00 0.000000000000e+00
9.322500000000e+02 -9.073652946445e+00 0.000000000000e+00 0.000000000000e+00
9.325000000000e+02 -8.934639112768e+00 0.000000000000e+00 0.000000000000e+00
9.327500000000e+02 -7.931389724881e+00 0.000000000000e+00 0.000000000000e+00
9.330000000000e+02 -6.203124041831e+00 0.000000000000e+00 0.000000000000e+00
9.332500000000e+02 -3.974940516219e+00 0.000000000000e+00 0.000000000000e+00
9.335000000000e+02 -1.529496590065e+00 0.000000000000e+00 0.000000000000e+00
9.337500000000e+02 8.281700083520e-01 0.000000000000e+00 0.000000000000e+00
9.340000000000e+02 2.808230546325e+00 0.000000000000e+00 0.000000000000e+00
9.342500000000e+02 4.171342037124e+00 0.000000000000e+00 0.000000000000e+00
9.345000000000e+02 4.757218580511e+00 0.000000000000e+00 0.000000000000e+00
9.347500000000e+02 4.502994186331e+00 0.000000000000e+00 0.000000000000e+00
9.350000000000e+02 3.449204572246e+00 0.000000000000e+00 0.000000000000e+00
9.352500000000e+02 1.732811290725e+00 0.000000000000e+00 0.000000000000e+00
9.355000000000e+02 -4.316562531484e-01 0.000000000000e+00 0.000000000000e+00
9.357500000000e+02 -2.780271274073e+00 0.000000000000e+00 0.000000000000e+00
9.360000000000e+02 -5.033478750874e+00 0.000000000000e+00 0.000000000000e+00
9.362500000000e+02 -6.931098919507e+00 0.000000000000e+00 0.000000000000e+00
9.365000000000e+02 -8.264121459560e+00 0.000000000000e+00 0.000000000000e+00
9.367500000000e+02 -8.899340228418e+00 0.000000000000e+00 0.000000000000e+00
9.370000000000e+02 -8.793871364736e+00 0.000000000000e+00 0.000000000000e+00
9.372500000000e+02 -7.997952328124e+00 0.000000000000e+00 0.000000000000e+00
9.375000000000e+02 -6.645953169053e+00 0.000000000000e+00 0.000000000000e+00
9.377500000000e+02 -4.937041034131e+00 0.000000000000e+00 0.000000000000e+00
9.380000000000e+02 -3.108228620427e+00 0.000000000000e+00 0.000000000000e+00
9.382500000000e+02 -1.403443835792e+00 0.000000000000e+00 0.000000000000e+00
9.385000000000e+02 -4.267192405139e-02 0.000000000000e+00 0.000000000000e+00
9.387500000000e+02 8.048994377738e-01 0.000000000000e+00 0.000000000000e+00
9.390000000000e+02 1.040427984180e+00 0.000000000000e+00 0.000000000000e+00
9.392500000000e+02 6.453907536180e-01 0.000000000000e+00 0.000000000000e+00
9.395000000000e+02 -3.189814590950e-01 0.000000000000e+00 0.000000000000e+00
9.397500000000e+02 -1.722386438954e+00 0.000000000000e+00 0.000000000000e+00
9.400000000000e+02 -3.384536199785e+00 0.000000000000e+00 0.000000000000e+00
9.402500000000e+02 -5.099904958387e+00 0.000000000000e+00 0.000000000000e+00
9.405000000000e+02 -6.664760647555e+00 0.000000000000e+00 0.000000000000e+00
9.407500000000e+02 -7.902924250460e+00 0.000000000000e+00 0.000000000000e+00
9.410000000000e+02 -8.686993276132e+00 0.000000000000e+00 0.000000000000e+00
9.412500000000e+02 -8.952472621554e+00 0.000000000000e+00 0.000000000000e+00
9.415000000000e+02 -8.703270793496e+00 0.000000000000e+00 0.000000000000e+00
9.417500000000e+02 -8.008197888359e+00 0.000000000000e+00 0.000000000000e+00
9.420000000000e+02 -6.989283157298e+00 0.000000000000e+00 0.000000000000e+00
9.422500000000e+02 -5.803759102077e+00 0.000000000000e+00 0.000000000000e+00
9.425000000000e+02 -4.622306406455e+00 0.000000000000e+00 0.000000000000e+00
9.427500000000e+02 -3.606532320757e+00 0.000000000000e+00 0.000000000000e+00
9.430000000000e+02 -2.888629300939e+00 0.000000000000e+00 0.000000000000e+00
9.432500000000e+02 -2.555750549354e+00 0.000000000000e+00 0.000000000000e+00
9.435000000000e+02 -2.640914483976e+00 0.000000000000e+00 0.000000000000e+00
9.437500000000e+02 -3.121319705247e+00 0.000000000000e+00 0.000000000000e+00
9.440000000000e+02 -3.923947056561e+00 0.000000000000e+00 0.000000000000e+00
9.442500000000e+02 -4.937381450877e+00 0.000000000000e+00 0.000000000000e+00
9.445000000000e+02 -6.028024829206e+00 0.000000000000e+00 0.000000000000e+00
9.447500000000e+02 -7.058384912326e+00 0.000000000000e+00 0.000000000000e+00
9.450000000000e+02 -7.904963775670e+00 0.000000000000e+00 0.000000000000e+00
9.452500000000e+02 -8.473441657038e+00 0.000000000000e+00 0.000000000000e+00
9.455000000000e+02 -8.709316516032e+00 0.000000000000e+00 0.000000000000e+00
9.457500000000e+02 -8.602843373346e+00 0.000000000000e+00 0.000000000000e+00
9.460000000000e+02 -8.187918781235e+00 0.000000000000e+00 0.000000000000e+00
9.462500000000e+02 -7.535363672576e+00 0.000000000000e+00 0.000000000000e+00
9.465000000000e+02 -6.741765718360e+00 0.000000000000e+00 0.000000000000e+00
9.467500000000e+02 -5.915562182610e+00 0.000000000000e+00 0.000000000000e+00
9.470000000000e+02 -5.162317403619e+00 0.000000000000e+00 0.000000000000e+00
9.472500000000e+02 -4.571152338962e+00 0.000000000000e+00 0.000000000000e+00
9.475000000000e+02 -4.204030761175e+00 0.000000000000e+00 0.000000000000e+00
9.477500000000e+02 -4.089144375134e+00 0.000000000000e+00 0.000000000000e+00
9.480000000000e+02 -4.219039111557e+00 0.000000000000e+00 0.000000000000e+00
9.482500000000e+02 -4.553473122768e+00 0.000000000000e+00 0.000000000000e+00
9.485000000000e+02 -5.026381649758e+00 0.000000000000e+00 0.000000000000e+00
9.487500000000e+02 -5.555823395610e+00 0.000000000000e+00 0.000000000000e+00
9.490000000000e+02 -6.055456368604e+00 0.000000000000e+00 0.000000000000e+00
9.492500000000e+02 -6.445971322577e+00 0.000000000000e+00 0.000000000000e+00
9.495000000000e+02 -6.665002003801e+00 0.000000000000e+00 0.000000000000e+00
9.497500000000e+02 -6.674309744312e+00 0.000000000000e+00 0.000000000000e+00
9.500000000000e+02 -6.463458821448e+00 0.000000000000e+00 0.000000000000e+00
9.502500000000e+02 -6.049696152851e+00 0.000000000000e+00 0.000000000000e+00
9.505000000000e+02 -5.474255490395e+00 0.000000000000e+00 0.000000000000e+00
9.507500000000e+02 -4.795756276713e+00 0.000000000000e+00 0.000000000000e+00
9.510000000000e+02 -4.081705871646e+00 0.000000000000e+00 0.000000000000e+00
9.512500000000e+02 -3.399303672050e+00 0.000000000000e+00 0.000000000000e+00
9.515000000000e+02 -2.806770793822e+00 0.000000000000e+00 0.000000000000e+00
9.517500000000e+02 -2.346295593238e+00 0.000000000000e+00 0.000000000000e+00
9.520000000000e+02 -2.039419450891e+00 0.000000000000e+00 0.000000000000e+00
9.522500000000e+02 -1.885330389186e+00 0.000000000000e+00 0.000000000000e+00
9.525000000000e+02 -1.862134870683e+00 0.000000000000e+00 0.000000000000e+00
9.527500000000e+02 -1.930793331609e+00 0.000000000000e+00 0.000000000000e+00
9.530000000000e+02 -2.041080803352e+00 0.000000000000e+00 0.000000000000e+00
9.532500000000e+02 -2.138708093074e+00 0.000000000000e+00 0.000000000000e+00
9.535000000000e+02 -2.172634617128e+00 0.000000000000e+00 0.000000000000e+00
9.537500000000e+02 -2.101627718555e+00 0.000000000000e+00 0.000000000000e+00
9.540000000000e+02 -1.899265350850e+00 0.000000000000e+00 0.000000000000e+00
9.542500000000e+02 -1.556815343835e+00 0.000000000000e+00 0.000000000000e+00
9.545000000000e+02 -1.083720626531e+00 0.000000000000e+00 0.000000000000e+00
9.547500000000e+02 -5.057357287573e-01 0.000000000000e+00 0.000000000000e+00
9.550000000000e+02 1.389447663645e-01 0.000000000000e+00 0.000000000000e+00
9.552500000000e+02 8.049861592928e-01 0.000000000000e+00 0.000000000000e+00
9.555000000000e+02 1.445906710196e+00 0.000000000000e+00 0.000000000000e+00
9.557500000000e+02 2.019971882399e+00 0.000000000000e+00 0.000000000000e+00
9.560000000000e+02 2.495242550625e+00 0.000000000000e+00 0.000000000000e+00
9.562500000000e+02 2.853166321311e+00 0.000000000000e+00 0.000000000000e+00
9.565000000000e+02 3.090308387246e+00 0.000000000000e+00 0.000000000000e+00
9.567500000000e+02 3.218068113170e+00 0.000000000000e+00 0.000000000000e+00
9.570000000000e+02 3.260487375529e+00 0.000000000000e+00 0.000000000000e+00
9.572500000000e+02 3.250494144398e+00 0.000000000000e+00 0.000000000000e+00
9.575000000000e+02 3.225111396218e+00 0.000000000000e+00 0.000000000000e+00
9.577500000000e+02 3.220275855630e+00 0.000000000000e+00 0.000000000000e+00
9.580000000000e+02 3.265941434663e+00 0.000000000000e+00 0.000000000000e+00
9.582500000000e+02 3.382087309193e+00 0.000000000000e+00 0.000000000000e+00
9.585000000000e+02 3.576119512873e+00 0.000000000000e+00 0.000000000000e+00
9.587500000000e+02 3.841965946129e+00 0.000000000000e+00 0.000000000000e+00
9.590000000000e+02 4.160942630547e+00 0.000000000000e+00 0.000000000000e+00
9.592500000000e+02 4.504242216277e+00 0.000000000000e+00 0.000000000000e+00
9.595000000000e+02 4.836692502347e+00 0.000000000000e+00 0.000000000000e+00
9.597500000000e+02 5.121277959636e+00 0.000000000000e+00 0.000000000000e+00
9.600000000000e+02 5.323829456093e+00 0.000000000000e+00 0.000000000000e+00
9.602500000000e+02 5.417276506935e+00 0.000000000000e+00 0.000000000000e+00
9.605000000000e+02 5.384922655524e+00 0.000000000000e+00 0.000000000000e+00
9.607500000000e+02 5.222338656018e+00 0.000000000000e+00 0.000000000000e+00
9.610000000000e+02 4.937652209557e+00 0.000000000000e+00 0.000000000000e+00
9.612500000000e+02 4.550223201671e+00 0.000000000000e+00 0.000000000000e+00
9.615000000000e+02 4.087902675993e+00 0.000000000000e+00 0.000000000000e+00
9.617500000000e+02 3.583255407533e+00 0.000000000000e+00 0.000000000000e+00
9.620000000000e+02 3.069256798818e+00 0.000000000000e+00 0.000000000000e+00
9.622500000000e+02 2.575038369185e+00 0.000000000000e+00 0.000000000000e+00
9.625000000000e+02 2.122244467625e+00 0.000000000000e+00 0.000000000000e+00
9.627500000000e+02 1.722477828059e+00 0.000000000000e+00 0.000000000000e+00
9.630000000000e+02 1.376164496117e+00 0.000000000000e+00 0.000000000000e+00
9.632500000000e+02 1.072978831700e+00 0.000000000000e+00 0.000000000000e+00
9.635000000000e+02 7.937616490044e-01 0.000000000000e+00 0.000000000000e+00
9.637500000000e+02 5.136663681833e-01 0.000000000000e+00 0.000000000000e+00
9.640000000000e+02 2.061053979948e-01 0.000000000000e+00 0.000000000000e+00
9.642500000000e+02 -1.530366974609e-01 0.000000000000e+00 0.000000000000e+00
9.645000000000e+02 -5.814913867157e-01 0.000000000000e+00 0.000000000000e+00
9.647500000000e+02 -1.087522943761e+00 0.000000000000e+00 0.000000000000e+00
9.650000000000e+02 -1.668089925995e+00 0.000000000000e+00 0.000000000000e+00
9.652500000000e+02 -2.308500930588e+00 0.000000000000e+00 0.000000000000e+00
9.655000000000e+02 -2.983614430310e+00 0.000000000000e+00 0.000000000000e+00
9.657500000000e+02 -3.660426220437e+00 0.000000000000e+00 0.000000000000e+00
9.660000000000e+02 -4.301702922133e+00 0.000000000000e+00 0.000000000000e+00
9.662500000000e+02 -4.870180994056e+00 0.000000000000e+00 0.000000000000e+00
9.665000000000e+02 -5.332776562995e+00 0.000000000000e+00 0.000000000000e+00
9.667500000000e+02 -5.664252133627e+00 0.000000000000e+00 0.000000000000e+00
9.670000000000e+02 -5.849861786697e+00 0.000000000000e+00 0.000000000000e+00
9.672500000000e+02 -5.886636569650e+00 0.000000000000e+00 0.000000000000e+00
9.675000000000e+02 -5.783157358088e+00 0.000000000000e+00 0.000000000000e+00
9.677500000000e+02 -5.557868212432e+00 0.000000000000e+00 0.000000000000e+00
9.680000000000e+02 -5.236181063034e+00 0.000000000000e+00 0.000000000000e+00
9.682500000000e+02 -4.846785367193e+00 0.000000000000e+00 0.000000000000e+00
9.685000000000e+02 -4.417681903011e+00 0.000000000000e+00 0.000000000000e+00
9.687500000000e+02 -3.972493663642e+00 0.000000000000e+00 0.000000000000e+00
9.690000000000e+02 -3.527564325760e+00 0.000000000000e+00 0.000000000000e+00
9.692500000000e+02 -3.090241943919e+00 0.000000000000e+00 0.000000000000e+00
9.695000000000e+02 -2.658578041648e+00 0.000000000000e+00 0.000000000000e+00
9.697500000000e+02 -2.222473364048e+00 0.000000000000e+00 0.000000000000e+00
9.700000000000e+02 -1.766098803415e+00 0.000000000000e+00 0.000000000000e+00
9.702500000000e+02 -1.271241501998e+00 0.000000000000e+00 0.000000000000e+00
9.705000000000e+02 -7.210965754932e-01 0.000000000000e+00 0.000000000000e+00
9.707500000000e+02 -1.039621562000e-01 0.000000000000e+00 0.000000000000e+00
9.710000000000e+02 5.836919232178e-01 0.000000000000e+00 0.000000000000e+00
9.712500000000e+02 1.335225446427e+00 0.000000000000e+00 0.000000000000e+00
9.715000000000e+02 2.133195480181e+00 0.000000000000e+00 0.000000000000e+00
9.717500000000e+02 2.950198848794e+00 0.000000000000e+00 0.000000000000e+00
9.720000000000e+02 3.751095613016e+00 0.000000000000e+00 0.000000000000e+00
9.722500000000e+02 4.496331239525e+00 0.000000000000e+00 0.000000000000e+00
9.725000000000e+02 5.145926447776e+00 0.000000000000e+00 0.000000000000e+00
9.727500000000e+02 5.663615188846e+00 0.000000000000e+00 0.000000000000e+00
9.730000000000e+02 6.020594670564e+00 0.000000000000e+00 0.000000000000e+00
9.732500000000e+02 6.198408474591e+00 0.000000000000e+00 0.000000000000e+00
9.735000000000e+02 6.190605978278e+00 0.000000000000e+00 0.000000000000e+00
9.737500000000e+02 6.002990832384e+00 0.000000000000e+00 0.000000000000e+00
9.740000000000e+02 5.652464018737e+00 0.000000000000e+00 0.000000000000e+00
9.742500000000e+02 5.164655869564e+00 0.000000000000e+00 0.000000000000e+00
9.745000000000e+02 4.570700067595e+00 0.000000000000e+00 0.000000000000e+00
9.747500000000e+02 3.903609315029e+00 0.000000000000e+00 0.000000000000e+00
9.750000000000e+02 3.194752900245e+00 0.000000000000e+00 0.000000000000e+00
9.752500000000e+02 2.470906160102e+00 0.000000000000e+00 0.000000000000e+00
9.755000000000e+02 1.752246258255e+00 0.000000000000e+00 0.000000000000e+00
9.757500000000e+02 1.051522385341e+00 0.000000000000e+00 0.000000000000e+00
9.760000000000e+02 3.744530391919e-01 0.000000000000e+00 0.000000000000e+00
9.762500000000e+02 -2.787761012567e-01 0.000000000000e+00 0.000000000000e+00
9.765000000000e+02 -9.111974439015e-01 0.000000000000e+00 0.000000000000e+00
9.767500000000e+02 -1.526326889810e+00 0.000000000000e+00 0.000000000000e+00
9.770000000000e+02 -2.125460163664e+00 0.000000000000e+00 0.000000000000e+00
9.772500000000e+02 -2.705438419626e+00 0.000000000000e+00 0.000000000000e+00
9.775000000000e+02 -3.257245638508e+00 0.000000000000e+00 0.000000000000e+00
9.777500000000e+02 -3.765672948017e+00 0.000000000000e+00 0.000000000000e+00
9.780000000000e+02 -4.210125112129e+00 0.000000000000e+00 0.000000000000e+00
9.782500000000e+02 -4.566475447288e+00 0.000000000000e+00 0.000000000000e+00
9.785000000000e+02 -4.809721655385e+00 0.000000000000e+00 0.000000000000e+00
9.787500000000e+02 -4.917078257704e+00 0.000000000000e+00 0.000000000000e+00
9.790000000000e+02 -4.871077551317e+00 0.000000000000e+00 0.000000000000e+00
9.792500000000e+02 -4.662248501759e+00 0.000000000000e+00 0.000000000000e+00
9.795000000000e+02 -4.291001041323e+00 0.000000000000e+00 0.000000000000e+00
9.797500000000e+02 -3.768452536720e+00 0.000000000000e+00 0.000000000000e+00
9.800000000000e+02 -3.116077281496e+00 0.000000000000e+00 0.000000000000e+00
9.802500000000e+02 -2.364217714685e+00 0.000000000000e+00 0.000000000000e+00
9.805000000000e+02 -1.549645155893e+00 0.000000000000e+00 0.000000000000e+00
9.807500000000e+02 -7.124774767922e-01 0.000000000000e+00 0.000000000000e+00
9.810000000000e+02 1.071646472521e-01 0.000000000000e+00 0.000000000000e+00
9.812500000000e+02 8.723614521796e-01 0.000000000000e+00 0.000000000000e+00
9.815000000000e+02 1.552091866370e+00 0.000000000000e+00 0.000000000000e+00
9.817500000000e+02 2.123143345964e+00 0.000000000000e+00 0.000000000000e+00
9.820000000000e+02 2.571070226847e+00 0.000000000000e+00 0.000000000000e+00
9.822500000000e+02 2.890171850529e+00 0.000000000000e+00 0.000000000000e+00
9.825000000000e+02 3.082592868624e+00 0.000000000000e+00 0.000000000000e+00
9.827500000000e+02 3.156756951062e+00 0.000000000000e+00 0.000000000000e+00
9.830000000000e+02 3.125416939928e+00 0.000000000000e+00 0.000000000000e+00
9.832500000000e+02 3.003630674683e+00 0.000000000000e+00 0.000000000000e+00
9.835000000000e+02 2.806950766421e+00 0.000000000000e+00 0.000000000000e+00
9.837500000000e+02 2.550054133021e+00 0.000000000000e+00 0.000000000000e+00
9.840000000000e+02 2.245944764627e+00 0.000000000000e+00 0.000000000000e+00
9.842500000000e+02 1.905756672443e+00 0.000000000000e+00 0.000000000000e+00
9.845000000000e+02 1.539080522031e+00 0.000000000000e+00 0.000000000000e+00
9.847500000000e+02 1.154653153568e+00 0.000000000000e+00 0.000000000000e+00
9.850000000000e+02 7.611965475598e-01 0.000000000000e+00 0.000000000000e+00
9.852500000000e+02 3.681789025394e-01 0.000000000000e+00 0.000000000000e+00
9.855000000000e+02 -1.370389330698e-02 0.000000000000e+00 0.000000000000e+00
9.857500000000e+02 -3.724685113673e-01 0.000000000000e+00 0.000000000000e+00
9.860000000000e+02 -6.952654330043e-01 0.000000000000e+00 0.000000000000e+00
9.862500000000e+02 -9.692485845706e-01 0.000000000000e+00 0.000000000000e+00
9.865000000000e+02 -1.182775049475e+00 0.000000000000e+00 0.000000000000e+00
9.867500000000e+02 -1.326751002404e+00 0.000000000000e+00 0.000000000000e+00
9.870000000000e+02 -1.395905047750e+00 0.000000000000e+00 0.000000000000e+00
9.872500000000e+02 -1.389771137803e+00 0.000000000000e+00 0.000000000000e+00
9.875000000000e+02 -1.313199757754e+00 0.000000000000e+00 0.000000000000e+00
9.877500000000e+02 -1.176282030388e+00 0.000000000000e+00 0.000000000000e+00
9.880000000000e+02 -9.936561909050e-01 0.000000000000e+00 0.000000000000e+00
9.882500000000e+02 -7.832560919034e-01 0.000000000000e+00 0.000000000000e+00
9.885000000000e+02 -5.646429705080e-01 0.000000000000e+00 0.000000000000e+00
9.887500000000e+02 -3.571221869622e-01 0.000000000000e+00 0.000000000000e+00
9.890000000000e+02 -1.778770888272e-01 0.000000000000e+00 0.000000000000e+00
9.892500000000e+02 -4.034847977314e-02 0.000000000000e+00 0.000000000000e+00
9.895000000000e+02 4.694832482472e-02 0.000000000000e+00 0.000000000000e+00
9.897500000000e+02 8.103983695181e-02 0.000000000000e+00 0.000000000000e+00
9.900000000000e+02 6.449425756746e-02 0.000000000000e+00 0.000000000000e+00
9.902500000000e+02 4.837832891077e-03 0.000000000000e+00 0.000000000000e+00
9.905000000000e+02 -8.650542325098e-02 0.000000000000e+00 0.000000000000e+00
9.907500000000e+02 -1.955895935785e-01 0.000000000000e+00 0.000000000000e+00
9.910000000000e+02 -3.074500454439e-01 0.000000000000e+00 0.000000000000e+00
9.912500000000e+02 -4.075480597433e-01 0.000000000000e+00 0.000000000000e+00
9.915000000000e+02 -4.830007331182e-01 0.000000000000e+00 0.000000000000e+00
9.917500000000e+02 -5.234904094492e-01 0.000000000000e+00 0.000000000000e+00
9.920000000000e+02 -5.218092654578e-01 0.000000000000e+00 0.000000000000e+00
9.922500000000e+02 -4.740558264083e-01 0.000000000000e+00 0.000000000000e+00
9.925000000000e+02 -3.795504977863e-01 0.000000000000e+00 0.000000000000e+00
9.927500000000e+02 -2.405684017168e-01 0.000000000000e+00 0.000000000000e+00
9.930000000000e+02 -6.199538884635e-02 0.000000000000e+00 0.000000000000e+00
9.932500000000e+02 1.490029687543e-01 0.000000000000e+00 0.000000000000e+00
9.935000000000e+02 3.832448935287e-01 0.000000000000e+00 0.000000000000e+00
9.937500000000e+02 6.297204009811e-01 0.000000000000e+00 0.000000000000e+00
9.940000000000e+02 8.757432152717e-01 0.000000000000e+00 0.000000000000e+00
9.942500000000e+02 1.107143939808e+00 0.000000000000e+00 0.000000000000e+00
9.945000000000e+02 1.308601239544e+00 0.000000000000e+00 0.000000000000e+00
9.947500000000e+02 1.464203085411e+00 0.000000000000e+00 0.000000000000e+00
9.950000000000e+02 1.558300068734e+00 0.000000000000e+00 0.000000000000e+00
9.952500000000e+02 1.576661030257e+00 0.000000000000e+00 0.000000000000e+00
9.955000000000e+02 1.507875775721e+00 0.000000000000e+00 0.000000000000e+00
9.957500000000e+02 1.344881667193e+00 0.000000000000e+00 0.000000000000e+00
9.960000000000e+02 1.086432972309e+00 0.000000000000e+00 0.000000000000e+00
9.962500000000e+02 7.382958830595e-01 0.000000000000e+00 0.000000000000e+00
9.965000000000e+02 3.139471395599e-01 0.000000000000e+00 0.000000000000e+00
9.967500000000e+02 -1.654152330872e-01 0.000000000000e+00 0.000000000000e+00
9.970000000000e+02 -6.716754234892e-01 0.000000000000e+00 0.000000000000e+00
9.972500000000e+02 -1.171450883621e+00 0.000000000000e+00 0.000000000000e+00
9.975000000000e+02 -1.628514956990e+00 0.000000000000e+00 0.000000000000e+00
9.977500000000e+02 -2.006804587462e+00 0.000000000000e+00 0.000000000000e+00
9.980000000000e+02 -2.273731072118e+00 0.000000000000e+00 0.000000000000e+00
9.982500000000e+02 -2.403446251608e+00 0.000000000000e+00 0.000000000000e+00
9.985000000000e+02 -2.379692324370e+00 0.000000000000e+00 0.000000000000e+00
9.987500000000e+02 -2.197886559281e+00 0.000000000000e+00 0.000000000000e+00
9.990000000000e+02 -1.866161939067e+00 0.000000000000e+00 0.000000000000e+00
9.992500000000e+02 -1.405193877511e+00 0.000000000000e+00 0.000000000000e+00
9.995000000000e+02 -8.467784835623e-01 0.000000000000e+00 0.000000000000e+00
9.997500000000e+02 -2.312722080095e-01 0.000000000000e+00 0.000000000000e+00
1.000000000000e+03 3.958627352503e-01 0.000000000000e+00 0.000000000000e+00
1.000250000000e+03 9.880558403013e-01 0.000000000000e+00 0.000000000000e+00
1.000500000000e+03 1.501752234670e+00 0.000000000000e+00 0.000000000000e+00
1.000750000000e+03 1.900231936607e+00 0.000000000000e+00 0.000000000000e+00
1.001000000000e+03 2.156730779584e+00 0.000000000000e+00 0.000000000000e+00
1.001250000000e+03 2.256553583756e+00 0.000000000000e+00 0.000000000000e+00
1.001500000000e+03 2.197989574823e+00 0.000000000000e+00 0.000000000000e+00
1.001750000000e+03 1.991978520205e+00 0.000000000000e+00 0.000000000000e+00
1.002000000000e+03 1.660615304096e+00 0.000000000000e+00 0.000000000000e+00
1.002250000000e+03 1.234702943875e+00 0.000000000000e+00 0.000000000000e+00
1.002500000000e+03 7.506546403907e-01 0.000000000000e+00 0.000000000000e+00
1.002750000000e+03 2.470946667432e-01 0.000000000000e+00 0.000000000000e+00
1.003000000000e+03 -2.384877347075e-01 0.000000000000e+00 0.000000000000e+00
1.003250000000e+03 -6.727148090920e-01 0.000000000000e+00 0.000000000000e+00
1.003500000000e+03 -1.028681309009e+00 0.000000000000e+00 0.000000000000e+00
1.003750000000e+03 -1.287545865737e+00 0.000000000000e+00 0.000000000000e+00
1.004000000000e+03 -1.439296402406e+00 0.000000000000e+00 0.000000000000e+00
1.004250000000e+03 -1.482723642468e+00 0.000000000000e+00 0.000000000000e+00
1.004500000000e+03 -1.424708421233e+00 0.000000000000e+00 0.000000000000e+00
1.004750000000e+03 -1.278974571667e+00 0.000000000000e+00 0.000000000000e+00
1.005000000000e+03 -1.064477802372e+00 0.000000000000e+00 0.000000000000e+00
1.005250000000e+03 -8.035952937241e-01 0.000000000000e+00 0.000000000000e+00
1.005500000000e+03 -5.202576618299e-01 0.000000000000e+00 0.000000000000e+00
1.005750000000e+03 -2.381336163556e-01 0.000000000000e+00 0.000000000000e+00
1.006000000000e+03 2.105264984242e-02 0.000000000000e+00 0.000000000000e+00
1.006250000000e+03 2.390131189804e-01 0.000000000000e+00 0.000000000000e+00
1.006500000000e+03 4.021477637870e-01 0.000000000000e+00 0.000000000000e+00
1.006750000000e+03 5.025047097895e-01 0.000000000000e+00 0.000000000000e+00
1.007000000000e+03 5.383861922443e-01 0.000000000000e+00 0.000000000000e+00
1.007250000000e+03 5.145268205147e-01 0.000000000000e+00 0.000000000000e+00
1.007500000000e+03 4.417686253634e-01 0.000000000000e+00 0.000000000000e+00
1.007750000000e+03 3.361725953035e-01 0.000000000000e+00 0.000000000000e+00
1.008000000000e+03 2.175443462136e-01 0.000000000000e+00 0.000000000000e+00
1.008250000000e+03 1.074129257146e-01 0.000000000000e+00 0.000000000000e+00
1.008500000000e+03 2.658152469281e-02 0.000000000000e+00 0.000000000000e+00
1.008750000000e+03 -7.543584366210e-03 0.000000000000e+00 0.000000000000e+00
1.009000000000e+03 1.644074232905e-02 0.000000000000e+00 0.000000000000e+00
1.009250000000e+03 1.017357420025e-01 0.000000000000e+00 0.000000000000e+00
1.009500000000e+03 2.419074118777e-01 0.000000000000e+00 0.000000000000e+00
1.009750000000e+03 4.205395456100e-01 0.000000000000e+00 0.000000000000e+00
1.010000000000e+03 6.121995800623e-01 0.000000000000e+00 0.000000000000e+00
1.010250000000e+03 7.847960720941e-01 0.000000000000e+00 0.000000000000e+00
1.010500000000e+03 9.032199505593e-01 0.000000000000e+00 0.000000000000e+00
1.010750000000e+03 9.339589132374e-01 0.000000000000e+00 0.000000000000e+00
1.011000000000e+03 8.501846927753e-01 0.000000000000e+00 0.000000000000e+00
1.011250000000e+03 6.366679329205e-01 0.000000000000e+00 0.000000000000e+00
1.011500000000e+03 2.938040884483e-01 0.000000000000e+00 0.000000000000e+00
1.011750000000e+03 -1.599424612563e-01 0.000000000000e+00 0.000000000000e+00
1.012000000000e+03 -6.877404658003e-01 0.000000000000e+00 0.000000000000e+00
1.012250000000e+03 -1.236576621883e+00 0.000000000000e+00 0.000000000000e+00
1.012500000000e+03 -1.741953679143e+00 0.000000000000e+00 0.000000000000e+00
1.012750000000e+03 -2.134783369725e+00 0.000000000000e+00 0.000000000000e+00
1.013000000000e+03 -2.349809666576e+00 0.000000000000e+00 0.000000000000e+00
1.013250000000e+03 -2.334605344033e+00 0.000000000000e+00 0.000000000000e+00
1.013500000000e+03 -2.057993900921e+00 0.000000000000e+00 0.000000000000e+00
1.013750000000e+03 -1.516697898643e+00 0.000000000000e+00 0.000000000000e+00
1.014000000000e+03 -7.391255082993e-01 0.000000000000e+00 0.000000000000e+00
1.014250000000e+03 2.145198028600e-01 0.000000000000e+00 0.000000000000e+00
1.014500000000e+03 1.256208565459e+00 0.000000000000e+00 0.000000000000e+00
1.014750000000e+03 2.278027526288e+00 0.000000000000e+00 0.000000000000e+00
1.015000000000e+03 3.163447385147e+00 0.000000000000e+00 0.000000000000e+00
1.015250000000e+03 3.800766191902e+00 0.000000000000e+00 0.000000000000e+00
1.015500000000e+03 4.097187602349e+00 0.000000000000e+00 0.000000000000e+00
1.015750000000e+03 3.991776644145e+00 0.000000000000e+00 0.000000000000e+00
1.016000000000e+03 3.465537028475e+00 0.000000000000e+00 0.000000000000e+00
1.016250000000e+03 2.547089999102e+00 0.000000000000e+00 0.000000000000e+00
1.016500000000e+03 1.312890740874e+00 0.000000000000e+00 0.000000000000e+00
1.016750000000e+03 -1.184512765337e-01 0.000000000000e+00 0.000000000000e+00
1.017000000000e+03 -1.597449689335e+00 0.000000000000e+00 0.000000000000e+00
1.017250000000e+03 -2.959575833611e+00 0.000000000000e+00 0.000000000000e+00
1.017500000000e+03 -4.043956097625e+00 0.000000000000e+00 0.000000000000e+00
1.017750000000e+03 -4.712764549115e+00 0.000000000000e+00 0.000000000000e+00
1.018000000000e+03 -4.868924792211e+00 0.000000000000e+00 0.000000000000e+00
1.018250000000e+03 -4.469814415725e+00 0.000000000000e+00 0.000000000000e+00
1.018500000000e+03 -3.535048607591e+00 0.000000000000e+00 0.000000000000e+00
1.018750000000e+03 -2.147071970889e+00 0.000000000000e+00 0.000000000000e+00
1.019000000000e+03 -4.441370103858e-01 0.000000000000e+00 0.000000000000e+00
1.019250000000e+03 1.393807847019e+00 0.000000000000e+00 0.000000000000e+00
1.019500000000e+03 3.164877819604e+00 0.000000000000e+00 0.000000000000e+00
1.019750000000e+03 4.668441765246e+00 0.000000000000e+00 0.000000000000e+00
1.020000000000e+03 5.729004028565e+00 0.000000000000e+00 0.000000000000e+00
1.020250000000e+03 6.217848993073e+00 0.000000000000e+00 0.000000000000e+00
1.020500000000e+03 6.069696702523e+00 0.000000000000e+00 0.000000000000e+00
1.020750000000e+03 5.292153562378e+00 0.000000000000e+00 0.000000000000e+00
1.021000000000e+03 3.966578454854e+00 0.000000000000e+00 0.000000000000e+00
1.021250000000e+03 2.240022724470e+00 0.000000000000e+00 0.000000000000e+00
1.021500000000e+03 3.090139924597e-01 0.000000000000e+00 0.000000000000e+00
1.021750000000e+03 -1.603003130022e+00 0.000000000000e+00 0.000000000000e+00
1.022000000000e+03 -3.271918293707e+00 0.000000000000e+00 0.000000000000e+00
1.022250000000e+03 -4.499727748417e+00 0.000000000000e+00 0.000000000000e+00
1.022500000000e+03 -5.138529775550e+00 0.000000000000e+00 0.000000000000e+00
1.022750000000e+03 -5.108735353577e+00 0.000000000000e+00 0.000000000000e+00
1.023000000000e+03 -4.409164142994e+00 0.000000000000e+00 0.000000000000e+00
1.023250000000e+03 -3.117681024736e+00 0.000000000000e+00 0.000000000000e+00
1.023500000000e+03 -1.382198664455e+00 0.000000000000e+00 0.000000000000e+00
1.023750000000e+03 5.969212591268e-01 0.000000000000e+00 0.000000000000e+00
1.024000000000e+03 2.590946489590e+00 0.000000000000e+00 0.000000000000e+00
1.024250000000e+03 4.370381311121e+00 0.000000000000e+00 0.000000000000e+00
1.024500000000e+03 5.732691075957e+00 0.000000000000e+00 0.000000000000e+00
1.024750000000e+03 6.526703820795e+00 0.000000000000e+00 0.000000000000e+00
1.025000000000e+03 6.670657381744e+00 0.000000000000e+00 0.000000000000e+00
1.025250000000e+03 6.161656449264e+00 0.000000000000e+00 0.000000000000e+00
1.025500000000e+03 5.075386137689e+00 0.000000000000e+00 0.000000000000e+00
1.025750000000e+03 3.556158019368e+00 0.000000000000e+00 0.000000000000e+00
1.026000000000e+03 1.798582821095e+00 0.000000000000e+00 0.000000000000e+00
1.026250000000e+03 2.321402944761e-02 0.000000000000e+00 0.000000000000e+00
1.026500000000e+03 -1.550746581269e+00 0.000000000000e+00 0.000000000000e+00
1.026750000000e+03 -2.732242307496e+00 0.000000000000e+00 0.000000000000e+00
1.027000000000e+03 -3.381308022340e+00 0.000000000000e+00 0.000000000000e+00
1.027250000000e+03 -3.425344418855e+00 0.000000000000e+00 0.000000000000e+00
1.027500000000e+03 -2.866771421564e+00 0.000000000000e+00 0.000000000000e+00
1.027750000000e+03 -1.781229142410e+00 0.000000000000e+00 0.000000000000e+00
1.028000000000e+03 -3.067050026111e-01 0.000000000000e+00 0.000000000000e+00
1.028250000000e+03 1.374888422062e+00 0.000000000000e+00 0.000000000000e+00
1.028500000000e+03 3.061226180748e+00 0.000000000000e+00 0.000000000000e+00
1.028750000000e+03 4.555111544853e+00 0.000000000000e+00 0.000000000000e+00
1.029000000000e+03 5.688780816764e+00 0.000000000000e+00 0.000000000000e+00
1.029250000000e+03 6.343930905266e+00 0.000000000000e+00 0.000000000000e+00
1.029500000000e+03 6.465037294579e+00 0.000000000000e+00 0.000000000000e+00
1.029750000000e+03 6.064439895505e+00 0.000000000000e+00 0.000000000000e+00
1.030000000000e+03 5.218760914184e+00 0.000000000000e+00 0.000000000000e+00
1.030250000000e+03 4.057337457193e+00 0.000000000000e+00 0.000000000000e+00
1.030500000000e+03 2.744355952700e+00 0.000000000000e+00 0.000000000000e+00
1.030750000000e+03 1.457137497146e+00 0.000000000000e+00 0.000000000000e+00
1.031000000000e+03 3.634494607549e-01 0.000000000000e+00 0.000000000000e+00
1.031250000000e+03 -3.992381098147e-01 0.000000000000e+00 0.000000000000e+00
1.031500000000e+03 -7.399683113003e-01 0.000000000000e+00 0.000000000000e+00
1.031750000000e+03 -6.240628249358e-01 0.000000000000e+00 0.000000000000e+00
1.032000000000e+03 -7.540432975065e-02 0.000000000000e+00 0.000000000000e+00
1.032250000000e+03 8.288000968610e-01 0.000000000000e+00 0.000000000000e+00
1.032500000000e+03 1.969840634866e+00 0.000000000000e+00 0.000000000000e+00
1.032750000000e+03 3.204160266307e+00 0.000000000000e+00 0.000000000000e+00
1.033000000000e+03 4.382530627423e+00 0.000000000000e+00 0.000000000000e+00
1.033250000000e+03 5.369192253121e+00 0.000000000000e+00 0.000000000000e+00
1.033500000000e+03 6.058502009184e+00 0.000000000000e+00 0.000000000000e+00
1.033750000000e+03 6.387045527436e+00 0.000000000000e+00 0.000000000000e+00
1.034000000000e+03 6.339838142483e+00 0.000000000000e+00 0.000000000000e+00
1.034250000000e+03 5.950057728359e+00 0.000000000000e+00 0.000000000000e+00
1.034500000000e+03 5.292613598316e+00 0.000000000000e+00 0.000000000000e+00
1.034750000000e+03 4.472642690518e+00 0.000000000000e+00 0.000000000000e+00
1.035000000000e+03 3.610637117837e+00 0.000000000000e+00 0.000000000000e+00
1.035250000000e+03 2.826272234572e+00 0.000000000000e+00 0.000000000000e+00
1.035500000000e+03 2.223083772306e+00 0.000000000000e+00 0.000000000000e+00
1.035750000000e+03 1.875937751546e+00 0.000000000000e+00 0.000000000000e+00
1.036000000000e+03 1.822786766853e+00 0.000000000000e+00 0.000000000000e+00
1.036250000000e+03 2.061580667462e+00 0.000000000000e+00 0.000000000000e+00
1.036500000000e+03 2.552488633799e+00 0.000000000000e+00 0.000000000000e+00
1.036750000000e+03 3.224890570861e+00 0.000000000000e+00 0.000000000000e+00
1.037000000000e+03 3.988000064971e+00 0.000000000000e+00 0.000000000000e+00
1.037250000000e+03 4.743562503257e+00 0.000000000000e+00 0.000000000000e+00
1.037500000000e+03 5.398877125732e+00 0.000000000000e+00 0.000000000000e+00
1.037750000000e+03 5.878435740360e+00 0.000000000000e+00 0.000000000000e+00
1.038000000000e+03 6.132736243839e+00 0.000000000000e+00 0.000000000000e+00
1.038250000000e+03 6.143270162473e+00 0.000000000000e+00 0.000000000000e+00
1.038500000000e+03 5.923233390423e+00 0.000000000000e+00 0.000000000000e+00
1.038750000000e+03 5.514090328981e+00 0.000000000000e+00 0.000000000000e+00
1.039000000000e+03 4.978655731734e+00 0.000000000000e+00 0.000000000000e+00
1.039250000000e+03 4.391777952554e+00 0.000000000000e+00 0.000000000000e+00
1.039500000000e+03 3.829962863832e+00 0.000000000000e+00 0.000000000000e+00
1.039750000000e+03 3.361344551017e+00 0.000000000000e+00 0.000000000000e+00
1.040000000000e+03 3.037288297935e+00 0.000000000000e+00 0.000000000000e+00
1.040250000000e+03 2.886629278626e+00 0.000000000000e+00 0.000000000000e+00
1.040500000000e+03 2.913152532211e+00 0.000000000000e+00 0.000000000000e+00
1.040750000000e+03 3.096464679322e+00 0.000000000000e+00 0.000000000000e+00
1.041000000000e+03 3.395958169725e+00 0.000000000000e+00 0.000000000000e+00
1.041250000000e+03 3.757183113822e+00 0.000000000000e+00 0.000000000000e+00
1.041500000000e+03 4.119666728459e+00 0.000000000000e+00 0.000000000000e+00
1.041750000000e+03 4.425085731318e+00 0.000000000000e+00 0.000000000000e+00
1.042000000000e+03 4.624712208483e+00 0.000000000000e+00 0.000000000000e+00
1.042250000000e+03 4.685207998462e+00 0.000000000000e+00 0.000000000000e+00
1.042500000000e+03 4.592108388112e+00 0.000000000000e+00 0.000000000000e+00
1.042750000000e+03 4.350671991730e+00 0.000000000000e+00 0.000000000000e+00
1.043000000000e+03 3.984132465431e+00 0.000000000000e+00 0.000000000000e+00
1.043250000000e+03 3.529721466373e+00 0.000000000000e+00 0.000000000000e+00
1.043500000000e+03 3.033099358792e+00 0.000000000000e+00 0.000000000000e+00
1.043750000000e+03 2.542000052680e+00 0.000000000000e+00 0.000000000000e+00
1.044000000000e+03 2.099952844398e+00 0.000000000000e+00 0.000000000000e+00
1.044250000000e+03 1.740886561745e+00 0.000000000000e+00 0.000000000000e+00
1.044500000000e+03 1.485263705018e+00 0.000000000000e+00 0.000000000000e+00
1.044750000000e+03 1.338160573920e+00 0.000000000000e+00 0.000000000000e+00
1.045000000000e+03 1.289437421453e+00 0.000000000000e+00 0.000000000000e+00
1.045250000000e+03 1.315867417571e+00 0.000000000000e+00 0.000000000000e+00
1.045500000000e+03 1.384849794901e+00 0.000000000000e+00 0.000000000000e+00
1.045750000000e+03 1.459150034906e+00 0.000000000000e+00 0.000000000000e+00
1.046000000000e+03 1.502007998479e+00 0.000000000000e+00 0.000000000000e+00
1.046250000000e+03 1.481941899161e+00 0.000000000000e+00 0.000000000000e+00
1.046500000000e+03 1.376648716692e+00 0.000000000000e+00 0.000000000000e+00
1.046750000000e+03 1.175546283973e+00 0.000000000000e+00 0.000000000000e+00
1.047000000000e+03 8.806968933408e-01 0.000000000000e+00 0.000000000000e+00
1.047250000000e+03 5.060699056836e-01 0.000000000000e+00 0.000000000000e+00
1.047500000000e+03 7.531316804768e-02 0.000000000000e+00 0.000000000000e+00
1.047750000000e+03 -3.816161224278e-01 0.000000000000e+00 0.000000000000e+00
1.048000000000e+03 -8.324820597109e-01 0.000000000000e+00 0.000000000000e+00
1.048250000000e+03 -1.246920563274e+00 0.000000000000e+00 0.000000000000e+00
1.048500000000e+03 -1.600176165916e+00 0.000000000000e+00 0.000000000000e+00
1.048750000000e+03 -1.875965755213e+00 0.000000000000e+00 0.000000000000e+00
1.049000000000e+03 -2.068138595088e+00 0.000000000000e+00 0.000000000000e+00
1.049250000000e+03 -2.180966703376e+00 0.000000000000e+00 0.000000000000e+00
1.049500000000e+03 -2.228078748184e+00 0.000000000000e+00 0.000000000000e+00
1.049750000000e+03 -2.230221412358e+00 0.000000000000e+00 0.000000000000e+00
1.050000000000e+03 -2.212173916177e+00 0.000000000000e+00 0.000000000000e+00
1.050250000000e+03 -2.199237637264e+00 0.000000000000e+00 0.000000000000e+00
1.050500000000e+03 -2.213763183555e+00 0.000000000000e+00 0.000000000000e+00
1.050750000000e+03 -2.272158650219e+00 0.000000000000e+00 0.000000000000e+00
1.051000000000e+03 -2.382749199543e+00 0.000000000000e+00 0.000000000000e+00
1.051250000000e+03 -2.544740197843e+00 0.000000000000e+00 0.000000000000e+00
1.051500000000e+03 -2.748389700630e+00 0.000000000000e+00 0.000000000000e+00
1.051750000000e+03 -2.976339968556e+00 0.000000000000e+00 0.000000000000e+00
1.052000000000e+03 -3.205911547741e+00 0.000000000000e+00 0.000000000000e+00
1.052250000000e+03 -3.412045250613e+00 0.000000000000e+00 0.000000000000e+00
1.052500000000e+03 -3.570501334285e+00 0.000000000000e+00 0.000000000000e+00
1.052750000000e+03 -3.660900045749e+00 0.000000000000e+00 0.000000000000e+00
1.053000000000e+03 -3.669215792737e+00 0.000000000000e+00 0.000000000000e+00
1.053250000000e+03 -3.589414158801e+00 0.000000000000e+00 0.000000000000e+00
1.053500000000e+03 -3.424036413225e+00 0.000000000000e+00 0.000000000000e+00
1.053750000000e+03 -3.183674960748e+00 0.000000000000e+00 0.000000000000e+00
1.054000000000e+03 -2.885427421161e+00 0.000000000000e+00 0.000000000000e+00
1.054250000000e+03 -2.550548265701e+00 0.000000000000e+00 0.000000000000e+00
1.054500000000e+03 -2.201618479706e+00 0.000000000000e+00 0.000000000000e+00
1.054750000000e+03 -1.859612757454e+00 0.000000000000e+00 0.000000000000e+00
1.055000000000e+03 -1.541252947269e+00 0.000000000000e+00 0.000000000000e+00
1.055250000000e+03 -1.256994957444e+00 0.000000000000e+00 0.000000000000e+00
1.055500000000e+03 -1.009909751547e+00 0.000000000000e+00 0.000000000000e+00
1.055750000000e+03 -7.955988718923e-01 0.000000000000e+00 0.000000000000e+00
1.056000000000e+03 -6.031469506549e-01 0.000000000000e+00 0.000000000000e+00
1.056250000000e+03 -4.169760264917e-01 0.000000000000e+00 0.000000000000e+00
1.056500000000e+03 -2.193472620799e-01 0.000000000000e+00 0.000000000000e+00
1.056750000000e+03 6.829475520935e-03 0.000000000000e+00 0.000000000000e+00
1.057000000000e+03 2.752575632297e-01 0.000000000000e+00 0.000000000000e+00
1.057250000000e+03 5.939558441107e-01 0.000000000000e+00 0.000000000000e+00
1.057500000000e+03 9.637101885845e-01 0.000000000000e+00 0.000000000000e+00
1.057750000000e+03 1.377482732685e+00 0.000000000000e+00 0.000000000000e+00
1.058000000000e+03 1.820858826059e+00 0.000000000000e+00 0.000000000000e+00
1.058250000000e+03 2.273473014764e+00 0.000000000000e+00 0.000000000000e+00
1.058500000000e+03 2.711224869476e+00 0.000000000000e+00 0.000000000000e+00
1.058750000000e+03 3.108990669551e+00 0.000000000000e+00 0.000000000000e+00
1.059000000000e+03 3.443471948319e+00 0.000000000000e+00 0.000000000000e+00
1.059250000000e+03 3.695805418982e+00 0.000000000000e+00 0.000000000000e+00
1.059500000000e+03 3.853592999709e+00 0.000000000000e+00 0.000000000000e+00
1.059750000000e+03 3.912090833120e+00 0.000000000000e+00 0.000000000000e+00
1.060000000000e+03 3.874411387098e+00 0.000000000000e+00 0.000000000000e+00
1.060250000000e+03 3.750727192951e+00 0.000000000000e+00 0.000000000000e+00
1.060500000000e+03 3.556600149588e+00 0.000000000000e+00 0.000000000000e+00
1.060750000000e+03 3.310678101360e+00 0.000000000000e+00 0.000000000000e+00
1.061000000000e+03 3.032084500748e+00 0.000000000000e+00 0.000000000000e+00
1.061250000000e+03 2.737865945170e+00 0.000000000000e+00 0.000000000000e+00
1.061500000000e+03 2.440850994461e+00 0.000000000000e+00 0.000000000000e+00
1.061750000000e+03 2.148213640168e+00 0.000000000000e+00 0.000000000000e+00
1.062000000000e+03 1.860934527890e+00 0.000000000000e+00 0.000000000000e+00
1.062250000000e+03 1.574226494556e+00 0.000000000000e+00 0.000000000000e+00
1.062500000000e+03 1.278855747775e+00 0.000000000000e+00 0.000000000000e+00
1.062750000000e+03 9.631648263544e-01 0.000000000000e+00 0.000000000000e+00
1.063000000000e+03 6.155056444014e-01 0.000000000000e+00 0.000000000000e+00
1.063250000000e+03 2.267338981347e-01 0.000000000000e+00 0.000000000000e+00
1.063500000000e+03 -2.075923428215e-01 0.000000000000e+00 0.000000000000e+00
1.063750000000e+03 -6.856259531395e-01 0.000000000000e+00 0.000000000000e+00
1.064000000000e+03 -1.198487361489e+00 0.000000000000e+00 0.000000000000e+00
1.064250000000e+03 -1.730479458371e+00 0.000000000000e+00 0.000000000000e+00
1.064500000000e+03 -2.260244071578e+00 0.000000000000e+00 0.000000000000e+00
1.064750000000e+03 -2.762714536209e+00 0.000000000000e+00 0.000000000000e+00
1.065000000000e+03 -3.211610958792e+00 0.000000000000e+00 0.000000000000e+00
1.065250000000e+03 -3.582152458246e+00 0.000000000000e+00 0.000000000000e+00
1.065500000000e+03 -3.853633674235e+00 0.000000000000e+00 0.000000000000e+00
1.065750000000e+03 -4.011534471244e+00 0.000000000000e+00 0.000000000000e+00
1.066000000000e+03 -4.048898515627e+00 0.000000000000e+00 0.000000000000e+00
1.066250000000e+03 -3.966818470650e+00 0.000000000000e+00 0.000000000000e+00
1.066500000000e+03 -3.773988309645e+00 0.000000000000e+00 0.000000000000e+00
1.066750000000e+03 -3.485409325636e+00 0.000000000000e+00 0.000000000000e+00
1.067000000000e+03 -3.120448197757e+00 0.000000000000e+00 0.000000000000e+00
1.067250000000e+03 -2.700527575427e+00 0.000000000000e+00 0.000000000000e+00
1.067500000000e+03 -2.246771060386e+00 0.000000000000e+00 0.000000000000e+00
1.067750000000e+03 -1.777920093658e+00 0.000000000000e+00 0.000000000000e+00
1.068000000000e+03 -1.308791519769e+00 0.000000000000e+00 0.000000000000e+00
1.068250000000e+03 -8.494591888162e-01 0.000000000000e+00 0.000000000000e+00
1.068500000000e+03 -4.052336318053e-01 0.000000000000e+00 0.000000000000e+00
1.068750000000e+03 2.260343687864e-02 0.000000000000e+00 0.000000000000e+00
1.069000000000e+03 4.354614414815e-01 0.000000000000e+00 0.000000000000e+00
1.069250000000e+03 8.357359775489e-01 0.000000000000e+00 0.000000000000e+00
1.069500000000e+03 1.225020908072e+00 0.000000000000e+00 0.000000000000e+00
1.069750000000e+03 1.602528276258e+00 0.000000000000e+00 0.000000000000e+00
1.070000000000e+03 1.963970939756e+00 0.000000000000e+00 0.000000000000e+00
1.070250000000e+03 2.301090596411e+00 0.000000000000e+00 0.000000000000e+00
1.070500000000e+03 2.601916217460e+00 0.000000000000e+00 0.000000000000e+00
1.070750000000e+03 2.851729245479e+00 0.000000000000e+00 0.000000000000e+00
1.071000000000e+03 3.034607986548e+00 0.000000000000e+00 0.000000000000e+00
1.071250000000e+03 3.135339204728e+00 0.000000000000e+00 0.000000000000e+00
1.071500000000e+03 3.141431725002e+00 0.000000000000e+00 0.000000000000e+00
1.071750000000e+03 3.044951895775e+00 0.000000000000e+00 0.000000000000e+00
1.072000000000e+03 2.843925479378e+00 0.000000000000e+00 0.000000000000e+00
1.072250000000e+03 2.543110662079e+00 0.000000000000e+00 0.000000000000e+00
1.072500000000e+03 2.154033180097e+00 0.000000000000e+00 0.000000000000e+00
1.072750000000e+03 1.694274300407e+00 0.000000000000e+00 0.000000000000e+00
1.073000000000e+03 1.186101224801e+00 0.000000000000e+00 0.000000000000e+00
1.073250000000e+03 6.546135533714e-01 0.000000000000e+00 0.000000000000e+00
1.073500000000e+03 1.256373840171e-01 0.000000000000e+00 0.000000000000e+00
1.073750000000e+03 -3.763768675596e-01 0.000000000000e+00 0.000000000000e+00
1.074000000000e+03 -8.302080687221e-01 0.000000000000e+00 0.000000000000e+00
1.074250000000e+03 -1.219268599299e+00 0.000000000000e+00 0.000000000000e+00
1.074500000000e+03 -1.532427811593e+00 0.000000000000e+00 0.000000000000e+00
1.074750000000e+03 -1.764207151196e+00 0.000000000000e+00 0.000000000000e+00
1.075000000000e+03 -1.914385054358e+00 0.000000000000e+00 0.000000000000e+00
1.075250000000e+03 -1.987124922247e+00 0.000000000000e+00 0.000000000000e+00
1.075500000000e+03 -1.989793828504e+00 0.000000000000e+00 0.000000000000e+00
1.075750000000e+03 -1.931666304279e+00 0.000000000000e+00 0.000000000000e+00
1.076000000000e+03 -1.822704107777e+00 0.000000000000e+00 0.000000000000e+00
1.076250000000e+03 -1.672571460769e+00 0.000000000000e+00 0.000000000000e+00
1.076500000000e+03 -1.489992071169e+00 0.000000000000e+00 0.000000000000e+00
1.076750000000e+03 -1.282488628772e+00 0.000000000000e+00 0.000000000000e+00
1.077000000000e+03 -1.056478140210e+00 0.000000000000e+00 0.000000000000e+00
1.077250000000e+03 -8.176380511035e-01 0.000000000000e+00 0.000000000000e+00
1.077500000000e+03 -5.714173762709e-01 0.000000000000e+00 0.000000000000e+00
1.077750000000e+03 -3.235497127502e-01 0.000000000000e+00 0.000000000000e+00
1.078000000000e+03 -8.043285799412e-02 0.000000000000e+00 0.000000000000e+00
1.078250000000e+03 1.507294284576e-01 0.000000000000e+00 0.000000000000e+00
1.078500000000e+03 3.620799917627e-01 0.000000000000e+00 0.000000000000e+00
1.078750000000e+03 5.455548396750e-01 0.000000000000e+00 0.000000000000e+00
1.079000000000e+03 6.935672584273e-01 0.000000000000e+00 0.000000000000e+00
1.079250000000e+03 7.998268530718e-01 0.000000000000e+00 0.000000000000e+00
1.079500000000e+03 8.601619675159e-01 0.000000000000e+00 0.000000000000e+00
1.079750000000e+03 8.732068001126e-01 0.000000000000e+00 0.000000000000e+00
1.080000000000e+03 8.408300942466e-01 0.000000000000e+00 0.000000000000e+00
1.080250000000e+03 7.682178606631e-01 0.000000000000e+00 0.000000000000e+00
1.080500000000e+03 6.635723711500e-01 0.000000000000e+00 0.000000000000e+00
1.080750000000e+03 5.374457051923e-01 0.000000000000e+00 0.000000000000e+00
1.081000000000e+03 4.017796434107e-01 0.000000000000e+00 0.000000000000e+00
1.081250000000e+03 2.687664527739e-01 0.000000000000e+00 0.000000000000e+00
1.081500000000e+03 1.496707070593e-01 0.000000000000e+00 0.000000000000e+00
1.081750000000e+03 5.375714304120e-02 0.000000000000e+00 0.000000000000e+00
1.082000000000e+03 -1.254661862852e-02 0.000000000000e+00 0.000000000000e+00
1.082250000000e+03 -4.615787950330e-02 0.000000000000e+00 0.000000000000e+00
1.082500000000e+03 -4.746916484264e-02 0.000000000000e+00 0.000000000000e+00
1.082750000000e+03 -2.010448752794e-02 0.000000000000e+00 0.000000000000e+00
1.083000000000e+03 2.964648708881e-02 0.000000000000e+00 0.000000000000e+00
1.083250000000e+03 9.362617525346e-02 0.000000000000e+00 0.000000000000e+00
1.083500000000e+03 1.627257467294e-01 0.000000000000e+00 0.000000000000e+00
1.083750000000e+03 2.278031194018e-01 0.000000000000e+00 0.000000000000e+00
1.084000000000e+03 2.804976987078e-01 0.000000000000e+00 0.000000000000e+00
1.084250000000e+03 3.138647419337e-01 0.000000000000e+00 0.000000000000e+00
1.084500000000e+03 3.227886129239e-01 0.000000000000e+00 0.000000000000e+00
1.084750000000e+03 3.041727794414e-01 0.000000000000e+00 0.000000000000e+00
1.085000000000e+03 2.569384089432e-01 0.000000000000e+00 0.000000000000e+00
1.085250000000e+03 1.818871607511e-01 0.000000000000e+00 0.000000000000e+00
1.085500000000e+03 8.149363978492e-02 0.000000000000e+00 0.000000000000e+00
1.085750000000e+03 -4.031198729744e-02 0.000000000000e+00 0.000000000000e+00
1.086000000000e+03 -1.783286784678e-01 0.000000000000e+00 0.000000000000e+00
1.086250000000e+03 -3.262206754932e-01 0.000000000000e+00 0.000000000000e+00
1.086500000000e+03 -4.766188364418e-01 0.000000000000e+00 0.000000000000e+00
1.086750000000e+03 -6.212267010977e-01 0.000000000000e+00 0.000000000000e+00
1.087000000000e+03 -7.509871425044e-01 0.000000000000e+00 0.000000000000e+00
1.087250000000e+03 -8.563679880607e-01 0.000000000000e+00 0.000000000000e+00
1.087500000000e+03 -9.278120751702e-01 0.000000000000e+00 0.000000000000e+00
1.087750000000e+03 -9.563700628360e-01 0.000000000000e+00 0.000000000000e+00
1.088000000000e+03 -9.344969828961e-01 0.000000000000e+00 0.000000000000e+00
1.088250000000e+03 -8.569522301111e-01 0.000000000000e+00 0.000000000000e+00
1.088500000000e+03 -7.217049282964e-01 0.000000000000e+00 0.000000000000e+00
1.088750000000e+03 -5.307198207470e-01 0.000000000000e+00 0.000000000000e+00
1.089000000000e+03 -2.904891624123e-01 0.000000000000e+00 0.000000000000e+00
1.089250000000e+03 -1.218725748730e-02 0.000000000000e+00 0.000000000000e+00
1.089500000000e+03 2.886431829185e-01 0.000000000000e+00 0.000000000000e+00
1.089750000000e+03 5.929127284214e-01 0.000000000000e+00 0.000000000000e+00
1.090000000000e+03 8.792915587893e-01 0.000000000000e+00 0.000000000000e+00
1.090250000000e+03 1.125909954568e+00 0.000000000000e+00 0.000000000000e+00
1.090500000000e+03 1.312301249999e+00 0.000000000000e+00 0.000000000000e+00
1.090750000000e+03 1.421389577815e+00 0.000000000000e+00 0.000000000000e+00
1.091000000000e+03 1.441301666356e+00 0.000000000000e+00 0.000000000000e+00
1.091250000000e+03 1.366786471440e+00 0.000000000000e+00 0.000000000000e+00
1.091500000000e+03 1.200059442497e+00 0.000000000000e+00 0.000000000000e+00
1.091750000000e+03 9.509465899244e-01 0.000000000000e+00 0.000000000000e+00
1.092000000000e+03 6.362803853858e-01 0.000000000000e+00 0.000000000000e+00
1.092250000000e+03 2.785852331522e-01 0.000000000000e+00 0.000000000000e+00
1.092500000000e+03 -9.582631995061e-02 0.000000000000e+00 0.000000000000e+00
1.092750000000e+03 -4.591553198684e-01 0.000000000000e+00 0.000000000000e+00
1.093000000000e+03 -7.845772141926e-01 0.000000000000e+00 0.000000000000e+00
1.093250000000e+03 -1.048604181179e+00 0.000000000000e+00 0.000000000000e+00
1.093500000000e+03 -1.233103970029e+00 0.000000000000e+00 0.000000000000e+00
1.093750000000e+03 -1.326772118099e+00 0.000000000000e+00 0.000000000000e+00
1.094000000000e+03 -1.325919775959e+00 0.000000000000e+00 0.000000000000e+00
1.094250000000e+03 -1.234519326448e+00 0.000000000000e+00 0.000000000000e+00
1.094500000000e+03 -1.063533886979e+00 0.000000000000e+00 0.000000000000e+00
1.094750000000e+03 -8.296338060456e-01 0.000000000000e+00 0.000000000000e+00
1.095000000000e+03 -5.534639367149e-01 0.000000000000e+00 0.000000000000e+00
1.095250000000e+03 -2.576629899652e-01 0.000000000000e+00 0.000000000000e+00
1.095500000000e+03 3.515262834957e-02 0.000000000000e+00 0.000000000000e+00
1.095750000000e+03 3.042428397936e-01 0.000000000000e+00 0.000000000000e+00
1.096000000000e+03 5.322745921688e-01 0.000000000000e+00 0.000000000000e+00
1.096250000000e+03 7.064194112921e-01 0.000000000000e+00 0.000000000000e+00
1.096500000000e+03 8.189658716125e-01 0.000000000000e+00 0.000000000000e+00
1.096750000000e+03 8.674509962801e-01 0.000000000000e+00 0.000000000000e+00
1.097000000000e+03 8.543613391058e-01 0.000000000000e+00 0.000000000000e+00
1.097250000000e+03 7.864870621521e-01 0.000000000000e+00 0.000000000000e+00
1.097500000000e+03 6.740286264801e-01 0.000000000000e+00 0.000000000000e+00
1.097750000000e+03 5.295566679304e-01 0.000000000000e+00 0.000000000000e+00
1.098000000000e+03 3.669146785121e-01 0.000000000000e+00 0.000000000000e+00
1.098250000000e+03 2.001363481668e-01 0.000000000000e+00 0.000000000000e+00
1.098500000000e+03 4.243042465248e-02 0.000000000000e+00 0.000000000000e+00
1.098750000000e+03 -9.472940667225e-02 0.000000000000e+00 0.000000000000e+00
1.099000000000e+03 -2.023806977427e-01 0.000000000000e+00 0.000000000000e+00
1.099250000000e+03 -2.746865796461e-01 0.000000000000e+00 0.000000000000e+00
1.099500000000e+03 -3.093556424193e-01 0.000000000000e+00 0.000000000000e+00
1.099750000000e+03 -3.078280772215e-01 0.000000000000e+00 0.000000000000e+00
1.100000000000e+03 -2.751853572380e-01 0.000000000000e+00 0.000000000000e+00
1.100250000000e+03 -2.197456113329e-01 0.000000000000e+00 0.000000000000e+00
1.100500000000e+03 -1.523238957608e-01 0.000000000000e+00 0.000000000000e+00
1.100750000000e+03 -8.516721927174e-02 0.000000000000e+00 0.000000000000e+00
1.101000000000e+03 -3.061668478523e-02 0.000000000000e+00 0.000000000000e+00
1.101250000000e+03 4.015917300245e-04 0.000000000000e+00 0.000000000000e+00
1.101500000000e+03 -9.307321988431e-05 0.000000000000e+00 0.000000000000e+00
1.101750000000e+03 -3.577150828982e-02 0.000000000000e+00 0.000000000000e+00
1.102000000000e+03 -1.050009134735e-01 0.000000000000e+00 0.000000000000e+00
1.102250000000e+03 -2.004154864608e-01 0.000000000000e+00 0.000000000000e+00
1.102500000000e+03 -3.092019683780e-01 0.000000000000e+00 0.000000000000e+00
1.102750000000e+03 -4.141757168565e-01 0.000000000000e+00 0.000000000000e+00
1.103000000000e+03 -4.956225808200e-01 0.000000000000e+00 0.000000000000e+00
1.103250000000e+03 -5.337676824716e-01 0.000000000000e+00 0.000000000000e+00
1.103500000000e+03 -5.116199271844e-01 0.000000000000e+00 0.000000000000e+00
1.103750000000e+03 -4.178484653691e-01 0.000000000000e+00 0.000000000000e+00
1.104000000000e+03 -2.492916659597e-01 0.000000000000e+00 0.000000000000e+00
1.104250000000e+03 -1.269424887689e-02 0.000000000000e+00 0.000000000000e+00
1.104500000000e+03 2.746781768062e-01 0.000000000000e+00 0.000000000000e+00
1.104750000000e+03 5.857860697868e-01 0.000000000000e+00 0.000000000000e+00
1.105000000000e+03 8.860023775347e-01 0.000000000000e+00 0.000000000000e+00
1.105250000000e+03 1.136624059923e+00 0.000000000000e+00 0.000000000000e+00
1.105500000000e+03 1.299395039040e+00 0.000000000000e+00 0.000000000000e+00
1.105750000000e+03 1.341548759048e+00 0.000000000000e+00 0.000000000000e+00
1.106000000000e+03 1.240749631903e+00 0.000000000000e+00 0.000000000000e+00
1.106250000000e+03 9.892567259714e-01 0.000000000000e+00 0.000000000000e+00
1.106500000000e+03 5.966656522600e-01 0.000000000000e+00 0.000000000000e+00
1.106750000000e+03 9.070996293015e-02 0.000000000000e+00 0.000000000000e+00
1.107000000000e+03 -4.841871758387e-01 0.000000000000e+00 0.000000000000e+00
1.107250000000e+03 -1.070648207089e+00 0.000000000000e+00 0.000000000000e+00
1.107500000000e+03 -1.604098030424e+00 0.000000000000e+00 0.000000000000e+00
1.107750000000e+03 -2.019983663029e+00 0.000000000000e+00 0.000000000000e+00
1.108000000000e+03 -2.261654531895e+00 0.000000000000e+00 0.000000000000e+00
1.108250000000e+03 -2.287945542821e+00 0.000000000000e+00 0.000000000000e+00
1.108500000000e+03 -2.079465317514e+00 0.000000000000e+00 0.000000000000e+00
1.108750000000e+03 -1.642682407555e+00 0.000000000000e+00 0.000000000000e+00
1.109000000000e+03 -1.011120198813e+00 0.000000000000e+00 0.000000000000e+00
1.109250000000e+03 -2.432962184880e-01 0.000000000000e+00 0.000000000000e+00
1.109500000000e+03 5.825627741877e-01 0.000000000000e+00 0.000000000000e+00
1.109750000000e+03 1.376580611749e+00 0.000000000000e+00 0.000000000000e+00
1.110000000000e+03 2.047231440021e+00 0.000000000000e+00 0.000000000000e+00
1.110250000000e+03 2.512144170020e+00 0.000000000000e+00 0.000000000000e+00
1.110500000000e+03 2.708406783249e+00 0.000000000000e+00 0.000000000000e+00
1.110750000000e+03 2.601056139507e+00 0.000000000000e+00 0.000000000000e+00
1.111000000000e+03 2.188599555991e+00 0.000000000000e+00 0.000000000000e+00
1.111250000000e+03 1.504732713013e+00 0.000000000000e+00 0.000000000000e+00
1.111500000000e+03 6.158602894323e-01 0.000000000000e+00 0.000000000000e+00
1.111750000000e+03 -3.854610390087e-01 0.000000000000e+00 0.000000000000e+00
1.112000000000e+03 -1.390517006538e+00 0.000000000000e+00 0.000000000000e+00
1.112250000000e+03 -2.286767100975e+00 0.000000000000e+00 0.000000000000e+00
1.112500000000e+03 -2.971074996444e+00 0.000000000000e+00 0.000000000000e+00
1.112750000000e+03 -3.362234376558e+00 0.000000000000e+00 0.000000000000e+00
1.113000000000e+03 -3.411219943577e+00 0.000000000000e+00 0.000000000000e+00
1.113250000000e+03 -3.107828756238e+00 0.000000000000e+00 0.000000000000e+00
1.113500000000e+03 -2.482790256972e+00 0.000000000000e+00 0.000000000000e+00
1.113750000000e+03 -1.604966321119e+00 0.000000000000e+00 0.000000000000e+00
1.114000000000e+03 -5.738688162786e-01 0.000000000000e+00 0.000000000000e+00
1.114250000000e+03 4.916851980185e-01 0.000000000000e+00 0.000000000000e+00
1.114500000000e+03 1.467458281471e+00 0.000000000000e+00 0.000000000000e+00
1.114750000000e+03 2.238550219645e+00 0.000000000000e+00 0.000000000000e+00
1.115000000000e+03 2.713221544858e+00 0.000000000000e+00 0.000000000000e+00
1.115250000000e+03 2.834063647560e+00 0.000000000000e+00 0.000000000000e+00
1.115500000000e+03 2.585103702504e+00 0.000000000000e+00 0.000000000000e+00
1.115750000000e+03 1.993924101440e+00 0.000000000000e+00 0.000000000000e+00
1.116000000000e+03 1.128490837697e+00 0.000000000000e+00 0.000000000000e+00
1.116250000000e+03 8.904575887915e-02 0.000000000000e+00 0.000000000000e+00
1.116500000000e+03 -1.003960715616e+00 0.000000000000e+00 0.000000000000e+00
1.116750000000e+03 -2.024417315145e+00 0.000000000000e+00 0.000000000000e+00
1.117000000000e+03 -2.855783292671e+00 0.000000000000e+00 0.000000000000e+00
1.117250000000e+03 -3.405115890367e+00 0.000000000000e+00 0.000000000000e+00
1.117500000000e+03 -3.614155282488e+00 0.000000000000e+00 0.000000000000e+00
1.117750000000e+03 -3.466098736998e+00 0.000000000000e+00 0.000000000000e+00
1.118000000000e+03 -2.987240278809e+00 0.000000000000e+00 0.000000000000e+00
1.118250000000e+03 -2.243300861866e+00 0.000000000000e+00 0.000000000000e+00
1.118500000000e+03 -1.330943337307e+00 0.000000000000e+00 0.000000000000e+00
1.118750000000e+03 -3.655700813441e-01 0.000000000000e+00 0.000000000000e+00
1.119000000000e+03 5.330385183277e-01 0.000000000000e+00 0.000000000000e+00
1.119250000000e+03 1.255428052354e+00 0.000000000000e+00 0.000000000000e+00
1.119500000000e+03 1.715675350835e+00 0.000000000000e+00 0.000000000000e+00
1.119750000000e+03 1.861464582247e+00 0.000000000000e+00 0.000000000000e+00
1.120000000000e+03 1.679820539776e+00 0.000000000000e+00 0.000000000000e+00
1.120250000000e+03 1.197852344867e+00 0.000000000000e+00 0.000000000000e+00
1.120500000000e+03 4.785028259863e-01 0.000000000000e+00 0.000000000000e+00
1.120750000000e+03 -3.880679264235e-01 0.000000000000e+00 0.000000000000e+00
1.121000000000e+03 -1.296293632496e+00 0.000000000000e+00 0.000000000000e+00
1.121250000000e+03 -2.138653020861e+00 0.000000000000e+00 0.000000000000e+00
1.121500000000e+03 -2.819029746231e+00 0.000000000000e+00 0.000000000000e+00
1.121750000000e+03 -3.264298413032e+00 0.000000000000e+00 0.000000000000e+00
1.122000000000e+03 -3.432718033175e+00 0.000000000000e+00 0.000000000000e+00
1.122250000000e+03 -3.318154836022e+00 0.000000000000e+00 0.000000000000e+00
1.122500000000e+03 -2.949712706461e+00 0.000000000000e+00 0.000000000000e+00
1.122750000000e+03 -2.386946853807e+00 0.000000000000e+00 0.000000000000e+00
1.123000000000e+03 -1.711396051877e+00 0.000000000000e+00 0.000000000000e+00
1.123250000000e+03 -1.015619084132e+00 0.000000000000e+00 0.000000000000e+00
1.123500000000e+03 -3.912060779230e-01 0.000000000000e+00 0.000000000000e+00
1.123750000000e+03 8.267751583247e-02 0.000000000000e+00 0.000000000000e+00
1.124000000000e+03 3.487733449992e-01 0.000000000000e+00 0.000000000000e+00
1.124250000000e+03 3.780976683219e-01 0.000000000000e+00 0.000000000000e+00
1.124500000000e+03 1.724906424514e-01 0.000000000000e+00 0.000000000000e+00
1.124750000000e+03 -2.368409591946e-01 0.000000000000e+00 0.000000000000e+00
1.125000000000e+03 -7.944536615123e-01 0.000000000000e+00 0.000000000000e+00
1.125250000000e+03 -1.428674791606e+00 0.000000000000e+00 0.000000000000e+00
1.125500000000e+03 -2.061350810396e+00 0.000000000000e+00 0.000000000000e+00
1.125750000000e+03 -2.618017970827e+00 0.000000000000e+00 0.000000000000e+00
1.126000000000e+03 -3.037173157516e+00 0.000000000000e+00 0.000000000000e+00
1.126250000000e+03 -3.277491219887e+00 0.000000000000e+00 0.000000000000e+00
1.126500000000e+03 -3.322147187997e+00 0.000000000000e+00 0.000000000000e+00
1.126750000000e+03 -3.179811071266e+00 0.000000000000e+00 0.000000000000e+00
1.127000000000e+03 -2.882332012674e+00 0.000000000000e+00 0.000000000000e+00
1.127250000000e+03 -2.479556901295e+00 0.000000000000e+00 0.000000000000e+00
1.127500000000e+03 -2.032080763430e+00 0.000000000000e+00 0.000000000000e+00
1.127750000000e+03 -1.602959282877e+00 0.000000000000e+00 0.000000000000e+00
1.128000000000e+03 -1.249502103615e+00 0.000000000000e+00 0.000000000000e+00
1.128250000000e+03 -1.016203815516e+00 0.000000000000e+00 0.000000000000e+00
1.128500000000e+03 -9.296724600118e-01 0.000000000000e+00 0.000000000000e+00
1.128750000000e+03 -9.961150112786e-01 0.000000000000e+00 0.000000000000e+00
1.129000000000e+03 -1.201579817345e+00 0.000000000000e+00 0.000000000000e+00
1.129250000000e+03 -1.514787452864e+00 0.000000000000e+00 0.000000000000e+00
1.129500000000e+03 -1.892052745911e+00 0.000000000000e+00 0.000000000000e+00
1.129750000000e+03 -2.283553218768e+00 0.000000000000e+00 0.000000000000e+00
1.130000000000e+03 -2.640061428255e+00 0.000000000000e+00 0.000000000000e+00
1.130250000000e+03 -2.919243388783e+00 0.000000000000e+00 0.000000000000e+00
1.130500000000e+03 -3.090728270050e+00 0.000000000000e+00 0.000000000000e+00
1.130750000000e+03 -3.139356303004e+00 0.000000000000e+00 0.000000000000e+00
1.131000000000e+03 -3.066280671455e+00 0.000000000000e+00 0.000000000000e+00
1.131250000000e+03 -2.887896252573e+00 0.000000000000e+00 0.000000000000e+00
1.131500000000e+03 -2.632852848274e+00 0.000000000000e+00 0.000000000000e+00
1.131750000000e+03 -2.337646256895e+00 0.000000000000e+00 0.000000000000e+00
1.132000000000e+03 -2.041438866453e+00 0.000000000000e+00 0.000000000000e+00
1.132250000000e+03 -1.780825856292e+00 0.000000000000e+00 0.000000000000e+00
1.132500000000e+03 -1.585230318880e+00 0.000000000000e+00 0.000000000000e+00
1.132750000000e+03 -1.473490388086e+00 0.000000000000e+00 0.000000000000e+00
1.133000000000e+03 -1.452014475099e+00 0.000000000000e+00 0.000000000000e+00
1.133250000000e+03 -1.514655256640e+00 0.000000000000e+00 0.000000000000e+00
1.133500000000e+03 -1.644220842942e+00 0.000000000000e+00 0.000000000000e+00
1.133750000000e+03 -1.815333325694e+00 0.000000000000e+00 0.000000000000e+00
1.134000000000e+03 -1.998186467337e+00 0.000000000000e+00 0.000000000000e+00
1.134250000000e+03 -2.162663393226e+00 0.000000000000e+00 0.000000000000e+00
1.134500000000e+03 -2.282259646847e+00 0.000000000000e+00 0.000000000000e+00
1.134750000000e+03 -2.337314407686e+00 0.000000000000e+00 0.000000000000e+00
1.135000000000e+03 -2.317171234678e+00 0.000000000000e+00 0.000000000000e+00
1.135250000000e+03 -2.221050334113e+00 0.000000000000e+00 0.000000000000e+00
1.135500000000e+03 -2.057593710673e+00 0.000000000000e+00 0.000000000000e+00
1.135750000000e+03 -1.843218305556e+00 0.000000000000e+00 0.000000000000e+00
1.136000000000e+03 -1.599558250529e+00 0.000000000000e+00 0.000000000000e+00
1.136250000000e+03 -1.350378517487e+00 0.000000000000e+00 0.000000000000e+00
1.136500000000e+03 -1.118388216220e+00 0.000000000000e+00 0.000000000000e+00
1.136750000000e+03 -9.223700219030e-01 0.000000000000e+00 0.000000000000e+00
1.137000000000e+03 -7.749776981720e-01 0.000000000000e+00 0.000000000000e+00
1.137250000000e+03 -6.814478583047e-01 0.000000000000e+00 0.000000000000e+00
1.137500000000e+03 -6.393409714596e-01 0.000000000000e+00 0.000000000000e+00
1.137750000000e+03 -6.392883962321e-01 0.000000000000e+00 0.000000000000e+00
1.138000000000e+03 -6.665949037248e-01 0.000000000000e+00 0.000000000000e+00
1.138250000000e+03 -7.034452409267e-01 0.000000000000e+00 0.000000000000e+00
1.138500000000e+03 -7.314000031372e-01 0.000000000000e+00 0.000000000000e+00
1.138750000000e+03 -7.338462340307e-01 0.000000000000e+00 0.000000000000e+00
1.139000000000e+03 -6.980917568562e-01 0.000000000000e+00 0.000000000000e+00
1.139250000000e+03 -6.168538292398e-01 0.000000000000e+00 0.000000000000e+00
1.139500000000e+03 -4.889824555880e-01 0.000000000000e+00 0.000000000000e+00
1.139750000000e+03 -3.193638045564e-01 0.000000000000e+00 0.000000000000e+00
1.140000000000e+03 -1.180557077690e-01 0.000000000000e+00 0.000000000000e+00
1.140250000000e+03 1.011981885718e-01 0.000000000000e+00 0.000000000000e+00
1.140500000000e+03 3.228575284797e-01 0.000000000000e+00 0.000000000000e+00
1.140750000000e+03 5.316187796636e-01 0.000000000000e+00 0.000000000000e+00
1.141000000000e+03 7.143279375139e-01 0.000000000000e+00 0.000000000000e+00
1.141250000000e+03 8.615341617555e-01 0.000000000000e+00 0.000000000000e+00
1.141500000000e+03 9.685016776475e-01 0.000000000000e+00 0.000000000000e+00
1.141750000000e+03 1.035573242564e+00 0.000000000000e+00 0.000000000000e+00
1.142000000000e+03 1.067864586956e+00 0.000000000000e+00 0.000000000000e+00
1.142250000000e+03 1.074354446045e+00 0.000000000000e+00 0.000000000000e+00
1.142500000000e+03 1.066508642123e+00 0.000000000000e+00 0.000000000000e+00
1.142750000000e+03 1.056630497521e+00 0.000000000000e+00 0.000000000000e+00
1.143000000000e+03 1.056157761097e+00 0.000000000000e+00 0.000000000000e+00
1.143250000000e+03 1.074125686450e+00 0.000000000000e+00 0.000000000000e+00
1.143500000000e+03 1.115987923531e+00 0.000000000000e+00 0.000000000000e+00
1.143750000000e+03 1.182935798477e+00 0.000000000000e+00 0.000000000000e+00
1.144000000000e+03 1.271789366050e+00 0.000000000000e+00 0.000000000000e+00
1.144250000000e+03 1.375459099569e+00 0.000000000000e+00 0.000000000000e+00
1.144500000000e+03 1.483904675324e+00 0.000000000000e+00 0.000000000000e+00
1.144750000000e+03 1.585455964006e+00 0.000000000000e+00 0.000000000000e+00
1.145000000000e+03 1.668318451980e+00 0.000000000000e+00 0.000000000000e+00
1.145250000000e+03 1.722065843769e+00 0.000000000000e+00 0.000000000000e+00
1.145500000000e+03 1.738928517310e+00 0.000000000000e+00 0.000000000000e+00
1.145750000000e+03 1.714716603136e+00 0.000000000000e+00 0.000000000000e+00
1.146000000000e+03 1.649266532023e+00 0.000000000000e+00 0.000000000000e+00
1.146250000000e+03 1.546363297959e+00 0.000000000000e+00 0.000000000000e+00
1.146500000000e+03 1.413159179357e+00 0.000000000000e+00 0.000000000000e+00
1.146750000000e+03 1.259174465425e+00 0.000000000000e+00 0.000000000000e+00
1.147000000000e+03 1.095018614283e+00 0.000000000000e+00 0.000000000000e+00
1.147250000000e+03 9.310045785180e-01 0.000000000000e+00 0.000000000000e+00
1.147500000000e+03 7.758405450625e-01 0.000000000000e+00 0.000000000000e+00
1.147750000000e+03 6.355707696421e-01 0.000000000000e+00 0.000000000000e+00
1.148000000000e+03 5.129023639216e-01 0.000000000000e+00 0.000000000000e+00
1.148250000000e+03 4.070025018737e-01 0.000000000000e+00 0.000000000000e+00
1.148500000000e+03 3.137874928098e-01 0.000000000000e+00 0.000000000000e+00
1.148750000000e+03 2.266598212495e-01 0.000000000000e+00 0.000000000000e+00
1.149000000000e+03 1.375901563850e-01 0.000000000000e+00 0.000000000000e+00
1.149250000000e+03 3.839622421383e-02 0.000000000000e+00 0.000000000000e+00
1.149500000000e+03 -7.795480299396e-02 0.000000000000e+00 0.000000000000e+00
1.149750000000e+03 -2.161958587315e-01 0.000000000000e+00 0.000000000000e+00
1.150000000000e+03 -3.779157322403e-01 0.000000000000e+00 0.000000000000e+00
1.150250000000e+03 -5.611336558921e-01 0.000000000000e+00 0.000000000000e+00
1.150500000000e+03 -7.603489504578e-01 0.000000000000e+00 0.000000000000e+00
1.150750000000e+03 -9.670583077317e-01 0.000000000000e+00 0.000000000000e+00
1.151000000000e+03 -1.170670963325e+00 0.000000000000e+00 0.000000000000e+00
1.151250000000e+03 -1.359699349578e+00 0.000000000000e+00 0.000000000000e+00
1.151500000000e+03 -1.523066858640e+00 0.000000000000e+00 0.000000000000e+00
1.151750000000e+03 -1.651359867029e+00 0.000000000000e+00 0.000000000000e+00
1.152000000000e+03 -1.737860044241e+00 0.000000000000e+00 0.000000000000e+00
1.152250000000e+03 -1.779223893832e+00 0.000000000000e+00 0.000000000000e+00
1.152500000000e+03 -1.775725170182e+00 0.000000000000e+00 0.000000000000e+00
1.152750000000e+03 -1.731035585643e+00 0.000000000000e+00 0.000000000000e+00
1.153000000000e+03 -1.651581885501e+00 0.000000000000e+00 0.000000000000e+00
1.153250000000e+03 -1.545574363612e+00 0.000000000000e+00 0.000000000000e+00
1.153500000000e+03 -1.421845461398e+00 0.000000000000e+00 0.000000000000e+00
1.153750000000e+03 -1.288661343043e+00 0.000000000000e+00 0.000000000000e+00
1.154000000000e+03 -1.152671049068e+00 0.000000000000e+00 0.000000000000e+00
1.154250000000e+03 -1.018136889100e+00 0.000000000000e+00 0.000000000000e+00
1.154500000000e+03 -8.865491534789e-01 0.000000000000e+00 0.000000000000e+00
1.154750000000e+03 -7.566737094599e-01 0.000000000000e+00 0.000000000000e+00
1.155000000000e+03 -6.250202074252e-01 0.000000000000e+00 0.000000000000e+00
1.155250000000e+03 -4.866599006370e-01 0.000000000000e+00 0.000000000000e+00
1.155500000000e+03 -3.362735876461e-01 0.000000000000e+00 0.000000000000e+00
1.155750000000e+03 -1.692785674032e-01 0.000000000000e+00 0.000000000000e+00
1.156000000000e+03 1.712697732769e-02 0.000000000000e+00 0.000000000000e+00
1.156250000000e+03 2.231517743330e-01 0.000000000000e+00 0.000000000000e+00
1.156500000000e+03 4.459484278125e-01 0.000000000000e+00 0.000000000000e+00
1.156750000000e+03 6.795679763027e-01 0.000000000000e+00 0.000000000000e+00
1.157000000000e+03 9.153427859949e-01 0.000000000000e+00 0.000000000000e+00
1.157250000000e+03 1.142649808444e+00 0.000000000000e+00 0.000000000000e+00
1.157500000000e+03 1.349954620381e+00 0.000000000000e+00 0.000000000000e+00
1.157750000000e+03 1.525999228969e+00 0.000000000000e+00 0.000000000000e+00
1.158000000000e+03 1.660978395012e+00 0.000000000000e+00 0.000000000000e+00
1.158250000000e+03 1.747552493660e+00 0.000000000000e+00 0.000000000000e+00
1.158500000000e+03 1.781568965219e+00 0.000000000000e+00 0.000000000000e+00
1.158750000000e+03 1.762405585043e+00 0.000000000000e+00 0.000000000000e+00
1.159000000000e+03 1.692901129810e+00 0.000000000000e+00 0.000000000000e+00
1.159250000000e+03 1.578895086168e+00 0.000000000000e+00 0.000000000000e+00
1.159500000000e+03 1.428449973204e+00 0.000000000000e+00 0.000000000000e+00
1.159750000000e+03 1.250870470852e+00 0.000000000000e+00 0.000000000000e+00
1.160000000000e+03 1.055657403991e+00 0.000000000000e+00 0.000000000000e+00
1.160250000000e+03 8.515387183627e-01 0.000000000000e+00 0.000000000000e+00
1.160500000000e+03 6.457037301256e-01 0.000000000000e+00 0.000000000000e+00
1.160750000000e+03 4.433337853537e-01 0.000000000000e+00 0.000000000000e+00
1.161000000000e+03 2.474770762875e-01 0.000000000000e+00 0.000000000000e+00
1.161250000000e+03 5.926441619502e-02 0.000000000000e+00 0.000000000000e+00
1.161500000000e+03 -1.215863747929e-01 0.000000000000e+00 0.000000000000e+00
1.161750000000e+03 -2.960702195058e-01 0.000000000000e+00 0.000000000000e+00
1.162000000000e+03 -4.651174895725e-01 0.000000000000e+00 0.000000000000e+00
1.162250000000e+03 -6.288668121217e-01 0.000000000000e+00 0.000000000000e+00
1.162500000000e+03 -7.861048737008e-01 0.000000000000e+00 0.000000000000e+00
1.162750000000e+03 -9.339631414992e-01 0.000000000000e+00 0.000000000000e+00
1.163000000000e+03 -1.067921916809e+00 0.000000000000e+00 0.000000000000e+00
1.163250000000e+03 -1.182126006820e+00 0.000000000000e+00 0.000000000000e+00
1.163500000000e+03 -1.269970279730e+00 0.000000000000e+00 0.000000000000e+00
1.163750000000e+03 -1.324874030692e+00 0.000000000000e+00 0.000000000000e+00
1.164000000000e+03 -1.341135913289e+00 0.000000000000e+00 0.000000000000e+00
1.164250000000e+03 -1.314749806904e+00 0.000000000000e+00 0.000000000000e+00
1.164500000000e+03 -1.244067682660e+00 0.000000000000e+00 0.000000000000e+00
1.164750000000e+03 -1.130217121584e+00 0.000000000000e+00 0.000000000000e+00
1.165000000000e+03 -9.772152117095e-01 0.000000000000e+00 0.000000000000e+00
1.165250000000e+03 -7.917619975609e-01 0.000000000000e+00 0.000000000000e+00
1.165500000000e+03 -5.827394530137e-01 0.000000000000e+00 0.000000000000e+00
1.165750000000e+03 -3.604800505732e-01 0.000000000000e+00 0.000000000000e+00
1.166000000000e+03 -1.358972080459e-01 0.000000000000e+00 0.000000000000e+00
1.166250000000e+03 8.041541849484e-02 0.000000000000e+00 0.000000000000e+00
1.166500000000e+03 2.790092353642e-01 0.000000000000e+00 0.000000000000e+00
1.166750000000e+03 4.522389143388e-01 0.000000000000e+00 0.000000000000e+00
1.167000000000e+03 5.946884494196e-01 0.000000000000e+00 0.000000000000e+00
1.167250000000e+03 7.033341573213e-01 0.000000000000e+00 0.000000000000e+00
1.167500000000e+03 7.774501569435e-01 0.000000000000e+00 0.000000000000e+00
1.167750000000e+03 8.182953039544e-01 0.000000000000e+00 0.000000000000e+00
1.168000000000e+03 8.286463456247e-01 0.000000000000e+00 0.000000000000e+00
1.168250000000e+03 8.122568745755e-01 0.000000000000e+00 0.000000000000e+00
1.168500000000e+03 7.733239407764e-01 0.000000000000e+00 0.000000000000e+00
1.168750000000e+03 7.160343020055e-01 0.000000000000e+00 0.000000000000e+00
1.169000000000e+03 6.442424273830e-01 0.000000000000e+00 0.000000000000e+00
1.169250000000e+03 5.613060936920e-01 0.000000000000e+00 0.000000000000e+00
1.169500000000e+03 4.700771162438e-01 0.000000000000e+00 0.000000000000e+00
1.169750000000e+03 3.730189328275e-01 0.000000000000e+00 0.000000000000e+00
1.170000000000e+03 2.724033289105e-01 0.000000000000e+00 0.000000000000e+00
1.170250000000e+03 1.705283131142e-01 0.000000000000e+00 0.000000000000e+00
1.170500000000e+03 6.989923915613e-02 0.000000000000e+00 0.000000000000e+00
1.170750000000e+03 -2.667473831541e-02 0.000000000000e+00 0.000000000000e+00
1.171000000000e+03 -1.160989019507e-01 0.000000000000e+00 0.000000000000e+00
1.171250000000e+03 -1.951333484922e-01 0.000000000000e+00 0.000000000000e+00
1.171500000000e+03 -2.606395073387e-01 0.000000000000e+00 0.000000000000e+00
1.171750000000e+03 -3.098963700409e-01 0.000000000000e+00 0.000000000000e+00
1.172000000000e+03 -3.409358537665e-01 0.000000000000e+00 0.000000000000e+00
1.172250000000e+03 -3.528410594097e-01 0.000000000000e+00 0.000000000000e+00
1.172500000000e+03 -3.459548002243e-01 0.000000000000e+00 0.000000000000e+00
1.172750000000e+03 -3.219579722102e-01 0.000000000000e+00 0.000000000000e+00
1.173000000000e+03 -2.837960714198e-01 0.000000000000e+00 0.000000000000e+00
1.173250000000e+03 -2.354544045223e-01 0.000000000000e+00 0.000000000000e+00
1.173500000000e+03 -1.816047673008e-01 0.000000000000e+00 0.000000000000e+00
1.173750000000e+03 -1.271651378149e-01 0.000000000000e+00 0.000000000000e+00
1.174000000000e+03 -7.682641914190e-02 0.000000000000e+00 0.000000000000e+00
1.174250000000e+03 -3.460468770924e-02 0.000000000000e+00 0.000000000000e+00
1.174500000000e+03 -3.473271316536e-03 0.000000000000e+00 0.000000000000e+00
1.174750000000e+03 1.488285130517e-02 0.000000000000e+00 0.000000000000e+00
1.175000000000e+03 2.016535072174e-02 0.000000000000e+00 0.000000000000e+00
1.175250000000e+03 1.340892863314e-02 0.000000000000e+00 0.000000000000e+00
1.175500000000e+03 -3.208803934742e-03 0.000000000000e+00 0.000000000000e+00
1.175750000000e+03 -2.666183354373e-02 0.000000000000e+00 0.000000000000e+00
1.176000000000e+03 -5.343149861555e-02 0.000000000000e+00 0.000000000000e+00
1.176250000000e+03 -7.987637241584e-02 0.000000000000e+00 0.000000000000e+00
1.176500000000e+03 -1.025723820212e-01 0.000000000000e+00 0.000000000000e+00
1.176750000000e+03 -1.185887013512e-01 0.000000000000e+00 0.000000000000e+00
1.177000000000e+03 -1.256786262204e-01 0.000000000000e+00 0.000000000000e+00
1.177250000000e+03 -1.223799791695e-01 0.000000000000e+00 0.000000000000e+00
1.177500000000e+03 -1.080338814387e-01 0.000000000000e+00 0.000000000000e+00
1.177750000000e+03 -8.274156522534e-02 0.000000000000e+00 0.000000000000e+00
1.178000000000e+03 -4.728459868666e-02 0.000000000000e+00 0.000000000000e+00
1.178250000000e+03 -3.033771909205e-03 0.000000000000e+00 0.000000000000e+00
1.178500000000e+03 4.813364752287e-02 0.000000000000e+00 0.000000000000e+00
1.178750000000e+03 1.038981226504e-01 0.000000000000e+00 0.000000000000e+00
1.179000000000e+03 1.615447432223e-01 0.000000000000e+00 0.000000000000e+00
1.179250000000e+03 2.180047737036e-01 0.000000000000e+00 0.000000000000e+00
1.179500000000e+03 2.699115132870e-01 0.000000000000e+00 0.000000000000e+00
1.179750000000e+03 3.136929359099e-01 0.000000000000e+00 0.000000000000e+00
1.180000000000e+03 3.457205500937e-01 0.000000000000e+00 0.000000000000e+00
1.180250000000e+03 3.625252008557e-01 0.000000000000e+00 0.000000000000e+00
1.180500000000e+03 3.610773813164e-01 0.000000000000e+00 0.000000000000e+00
1.180750000000e+03 3.391142069368e-01 0.000000000000e+00 0.000000000000e+00
1.181000000000e+03 2.954802860741e-01 0.000000000000e+00 0.000000000000e+00
1.181250000000e+03 2.304381742304e-01 0.000000000000e+00 0.000000000000e+00
1.181500000000e+03 1.458984321359e-01 0.000000000000e+00 0.000000000000e+00
1.181750000000e+03 4.552120569293e-02 0.000000000000e+00 0.000000000000e+00
1.182000000000e+03 -6.534875424683e-02 0.000000000000e+00 0.000000000000e+00
1.182250000000e+03 -1.799343763161e-01 0.000000000000e+00 0.000000000000e+00
1.182500000000e+03 -2.904639354434e-01 0.000000000000e+00 0.000000000000e+00
1.182750000000e+03 -3.887671843528e-01 0.000000000000e+00 0.000000000000e+00
1.183000000000e+03 -4.669792660189e-01 0.000000000000e+00 0.000000000000e+00
1.183250000000e+03 -5.182827788968e-01 0.000000000000e+00 0.000000000000e+00
1.183500000000e+03 -5.376073149875e-01 0.000000000000e+00 0.000000000000e+00
1.183750000000e+03 -5.222046930901e-01 0.000000000000e+00 0.000000000000e+00
1.184000000000e+03 -4.720276698372e-01 0.000000000000e+00 0.000000000000e+00
1.184250000000e+03 -3.898593263476e-01 0.000000000000e+00 0.000000000000e+00
1.184500000000e+03 -2.811673641428e-01 0.000000000000e+00 0.000000000000e+00
1.184750000000e+03 -1.536888269222e-01 0.000000000000e+00 0.000000000000e+00
1.185000000000e+03 -1.678224991522e-02 0.000000000000e+00 0.000000000000e+00
1.185250000000e+03 1.193882171502e-01 0.000000000000e+00 0.000000000000e+00
1.185500000000e+03 2.447522116258e-01 0.000000000000e+00 0.000000000000e+00
1.185750000000e+03 3.502218440227e-01 0.000000000000e+00 0.000000000000e+00
1.186000000000e+03 4.284771438912e-01 0.000000000000e+00 0.000000000000e+00
1.186250000000e+03 4.745685836528e-01 0.000000000000e+00 0.000000000000e+00
1.186500000000e+03 4.862791419942e-01 0.000000000000e+00 0.000000000000e+00
1.186750000000e+03 4.642167654332e-01 0.000000000000e+00 0.000000000000e+00
1.187000000000e+03 4.116389255919e-01 0.000000000000e+00 0.000000000000e+00
1.187250000000e+03 3.340402339000e-01 0.000000000000e+00 0.000000000000e+00
1.187500000000e+03 2.385581200972e-01 0.000000000000e+00 0.000000000000e+00
1.187750000000e+03 1.332676390726e-01 0.000000000000e+00 0.000000000000e+00
1.188000000000e+03 2.644301269658e-02 0.000000000000e+00 0.000000000000e+00
1.188250000000e+03 -7.413959198005e-02 0.000000000000e+00 0.000000000000e+00
1.188500000000e+03 -1.617950894376e-01 0.000000000000e+00 0.000000000000e+00
1.188750000000e+03 -2.313730367503e-01 0.000000000000e+00 0.000000000000e+00
1.189000000000e+03 -2.795273327547e-01 0.000000000000e+00 0.000000000000e+00
1.189250000000e+03 -3.048085905374e-01 0.000000000000e+00 0.000000000000e+00
1.189500000000e+03 -3.075939060392e-01 0.000000000000e+00 0.000000000000e+00
1.189750000000e+03 -2.898821319650e-01 0.000000000000e+00 0.000000000000e+00
1.190000000000e+03 -2.549903054341e-01 0.000000000000e+00 0.000000000000e+00
1.190250000000e+03 -2.071886147327e-01 0.000000000000e+00 0.000000000000e+00
1.190500000000e+03 -1.513082453115e-01 0.000000000000e+00 0.000000000000e+00
1.190750000000e+03 -9.235032950769e-02 0.000000000000e+00 0.000000000000e+00
1.191000000000e+03 -3.511704582632e-02 0.000000000000e+00 0.000000000000e+00
1.191250000000e+03 1.612045744044e-02 0.000000000000e+00 0.000000000000e+00
1.191500000000e+03 5.790685701192e-02 0.000000000000e+00 0.000000000000e+00
1.191750000000e+03 8.783122291461e-02 0.000000000000e+00 0.000000000000e+00
1.192000000000e+03 1.046895643583e-01 0.000000000000e+00 0.000000000000e+00
1.192250000000e+03 1.085694865984e-01 0.000000000000e+00 0.000000000000e+00
1.192500000000e+03 1.008434785987e-01 0.000000000000e+00 0.000000000000e+00
1.192750000000e+03 8.405800757945e-02 0.000000000000e+00 0.000000000000e+00
1.193000000000e+03 6.171002011440e-02 0.000000000000e+00 0.000000000000e+00
1.193250000000e+03 3.791140468978e-02 0.000000000000e+00 0.000000000000e+00
1.193500000000e+03 1.695519071778e-02 0.000000000000e+00 0.000000000000e+00
1.193750000000e+03 2.813335639481e-03 0.000000000000e+00 0.000000000000e+00
1.194000000000e+03 -1.387549452589e-03 0.000000000000e+00 0.000000000000e+00
1.194250000000e+03 6.147613953086e-03 0.000000000000e+00 0.000000000000e+00
1.194500000000e+03 2.550223276687e-02 0.000000000000e+00 0.000000000000e+00
1.194750000000e+03 5.484088994793e-02 0.000000000000e+00 0.000000000000e+00
1.195000000000e+03 9.043049614176e-02 0.000000000000e+00 0.000000000000e+00
1.195250000000e+03 1.269226282517e-01 0.000000000000e+00 0.000000000000e+00
1.195500000000e+03 1.578983245184e-01 0.000000000000e+00 0.000000000000e+00
1.195750000000e+03 1.766392773267e-01 0.000000000000e+00 0.000000000000e+00
1.196000000000e+03 1.770512844915e-01 0.000000000000e+00 0.000000000000e+00
1.196250000000e+03 1.546328207597e-01 0.000000000000e+00 0.000000000000e+00
1.196500000000e+03 1.073595294223e-01 0.000000000000e+00 0.000000000000e+00
1.196750000000e+03 3.634923749584e-02 0.000000000000e+00 0.000000000000e+00
1.197000000000e+03 -5.381513646909e-02 0.000000000000e+00 0.000000000000e+00
1.197250000000e+03 -1.551951272623e-01 0.000000000000e+00 0.000000000000e+00
1.197500000000e+03 -2.570796177244e-01 0.000000000000e+00 0.000000000000e+00
1.197750000000e+03 -3.470205990199e-01 0.000000000000e+00 0.000000000000e+00
1.198000000000e+03 -4.122356022574e-01 0.000000000000e+00 0.000000000000e+00
1.198250000000e+03 -4.412296382282e-01 0.000000000000e+00 0.000000000000e+00
1.198500000000e+03 -4.254425677167e-01 0.000000000000e+00 0.000000000000e+00
1.198750000000e+03 -3.607031554449e-01 0.000000000000e+00 0.000000000000e+00
1.199000000000e+03 -2.482743840525e-01 0.000000000000e+00 0.000000000000e+00
1.199250000000e+03 -9.530816025879e-02 0.000000000000e+00 0.000000000000e+00
1.199500000000e+03 8.541056756520e-02 0.000000000000e+00 0.000000000000e+00
1.199750000000e+03 2.764661564022e-01 0.000000000000e+00 0.000000000000e+00
1.200000000000e+03 4.575004192484e-01 0.000000000000e+00 0.000000000000e+00
1.200250000000e+03 6.074292898054e-01 0.000000000000e+00 0.000000000000e+00
1.200500000000e+03 7.069473170095e-01 0.000000000000e+00 0.000000000000e+00
1.200750000000e+03 7.410216338743e-01 0.000000000000e+00 0.000000000000e+00
1.201000000000e+03 7.010549226942e-01 0.000000000000e+00 0.000000000000e+00
1.201250000000e+03 5.864159205412e-01 0.000000000000e+00 0.000000000000e+00
1.201500000000e+03 4.050964754022e-01 0.000000000000e+00 0.000000000000e+00
1.201750000000e+03 1.733506988309e-01 0.000000000000e+00 0.000000000000e+00
1.202000000000e+03 -8.570628761584e-02 0.000000000000e+00 0.000000000000e+00
1.202250000000e+03 -3.444299159774e-01 0.000000000000e+00 0.000000000000e+00
1.202500000000e+03 -5.736717827002e-01 0.000000000000e+00 0.000000000000e+00
1.202750000000e+03 -7.461604778293e-01 0.000000000000e+00 0.000000000000e+00
1.203000000000e+03 -8.398347454899e-01 0.000000000000e+00 0.000000000000e+00
1.203250000000e+03 -8.407110311499e-01 0.000000000000e+00 0.000000000000e+00
1.203500000000e+03 -7.449058484631e-01 0.000000000000e+00 0.000000000000e+00
1.203750000000e+03 -5.595226999414e-01 0.000000000000e+00 0.000000000000e+00
1.204000000000e+03 -3.022440869031e-01 0.000000000000e+00 0.000000000000e+00
1.204250000000e+03 3.739133388135e-04 0.000000000000e+00 0.000000000000e+00
1.204500000000e+03 3.157434028581e-01 0.000000000000e+00 0.000000000000e+00
1.204750000000e+03 6.089124528692e-01 0.000000000000e+00 0.000000000000e+00
1.205000000000e+03 8.466338277084e-01 0.000000000000e+00 0.000000000000e+00
1.205250000000e+03 1.001345259746e+00 0.000000000000e+00 0.000000000000e+00
1.205500000000e+03 1.054568116493e+00 0.000000000000e+00 0.000000000000e+00
1.205750000000e+03 9.992903626061e-01 0.000000000000e+00 0.000000000000e+00
1.206000000000e+03 8.410157511401e-01 0.000000000000e+00 0.000000000000e+00
1.206250000000e+03 5.973206724445e-01 0.000000000000e+00 0.000000000000e+00
1.206500000000e+03 2.959434947702e-01 0.000000000000e+00 0.000000000000e+00
1.206750000000e+03 -2.838459535880e-02 0.000000000000e+00 0.000000000000e+00
1.207000000000e+03 -3.379970496204e-01 0.000000000000e+00 0.000000000000e+00
1.207250000000e+03 -5.967505082237e-01 0.000000000000e+00 0.000000000000e+00
1.207500000000e+03 -7.743402681136e-01 0.000000000000e+00 0.000000000000e+00
1.207750000000e+03 -8.499398044010e-01 0.000000000000e+00 0.000000000000e+00
1.208000000000e+03 -8.147105498655e-01 0.000000000000e+00 0.000000000000e+00
1.208250000000e+03 -6.728655998089e-01 0.000000000000e+00 0.000000000000e+00
1.208500000000e+03 -4.411497843744e-01 0.000000000000e+00 0.000000000000e+00
1.208750000000e+03 -1.467960081812e-01 0.000000000000e+00 0.000000000000e+00
1.209000000000e+03 1.757913520072e-01 0.000000000000e+00 0.000000000000e+00
1.209250000000e+03 4.892154428675e-01 0.000000000000e+00 0.000000000000e+00
1.209500000000e+03 7.576097937182e-01 0.000000000000e+00 0.000000000000e+00
1.209750000000e+03 9.509442922898e-01 0.000000000000e+00 0.000000000000e+00
1.210000000000e+03 1.048582541515e+00 0.000000000000e+00 0.000000000000e+00
1.210250000000e+03 1.041655310093e+00 0.000000000000e+00 0.000000000000e+00
1.210500000000e+03 9.339661175780e-01 0.000000000000e+00 0.000000000000e+00
1.210750000000e+03 7.413315377442e-01 0.000000000000e+00 0.000000000000e+00
1.211000000000e+03 4.894563899927e-01 0.000000000000e+00 0.000000000000e+00
1.211250000000e+03 2.106271311783e-01 0.000000000000e+00 0.000000000000e+00
1.211500000000e+03 -6.034798470864e-02 0.000000000000e+00 0.000000000000e+00
1.211750000000e+03 -2.904343774843e-01 0.000000000000e+00 0.000000000000e+00
1.212000000000e+03 -4.523626788317e-01 0.000000000000e+00 0.000000000000e+00
1.212250000000e+03 -5.278238930595e-01 0.000000000000e+00 0.000000000000e+00
1.212500000000e+03 -5.094849289367e-01 0.000000000000e+00 0.000000000000e+00
1.212750000000e+03 -4.015975189246e-01 0.000000000000e+00 0.000000000000e+00
1.213000000000e+03 -2.191559700220e-01 0.000000000000e+00 0.000000000000e+00
1.213250000000e+03 1.425621873108e-02 0.000000000000e+00 0.000000000000e+00
1.213500000000e+03 2.696279572326e-01 0.000000000000e+00 0.000000000000e+00
1.213750000000e+03 5.162669101047e-01 0.000000000000e+00 0.000000000000e+00
1.214000000000e+03 7.256435656548e-01 0.000000000000e+00 0.000000000000e+00
1.214250000000e+03 8.748464158174e-01 0.000000000000e+00 0.000000000000e+00
1.214500000000e+03 9.492244450556e-01 0.000000000000e+00 0.000000000000e+00
1.214750000000e+03 9.439086632064e-01 0.000000000000e+00 0.000000000000e+00
1.215000000000e+03 8.640563476935e-01 0.000000000000e+00 0.000000000000e+00
1.215250000000e+03 7.238293031737e-01 0.000000000000e+00 0.000000000000e+00
1.215500000000e+03 5.442786094253e-01 0.000000000000e+00 0.000000000000e+00
1.215750000000e+03 3.504422771364e-01 0.000000000000e+00 0.000000000000e+00
1.216000000000e+03 1.680523897380e-01 0.000000000000e+00 0.000000000000e+00
1.216250000000e+03 2.028433230840e-02 0.000000000000e+00 0.000000000000e+00
1.216500000000e+03 -7.504033229991e-02 0.000000000000e+00 0.000000000000e+00
1.216750000000e+03 -1.074592327546e-01 0.000000000000e+00 0.000000000000e+00
1.217000000000e+03 -7.485918248921e-02 0.000000000000e+00 0.000000000000e+00
1.217250000000e+03 1.663368725618e-02 0.000000000000e+00 0.000000000000e+00
1.217500000000e+03 1.538033978248e-01 0.000000000000e+00 0.000000000000e+00
1.217750000000e+03 3.183416940841e-01 0.000000000000e+00 0.000000000000e+00
1.218000000000e+03 4.894010777747e-01 0.000000000000e+00 0.000000000000e+00
1.218250000000e+03 6.463516619153e-01 0.000000000000e+00 0.000000000000e+00
1.218500000000e+03 7.713793382137e-01 0.000000000000e+00 0.000000000000e+00
1.218750000000e+03 8.515994424365e-01 0.000000000000e+00 0.000000000000e+00
1.219000000000e+03 8.804375342557e-01 0.000000000000e+00 0.000000000000e+00
1.219250000000e+03 8.581351720144e-01 0.000000000000e+00 0.000000000000e+00
1.219500000000e+03 7.913584606468e-01 0.000000000000e+00 0.000000000000e+00
1.219750000000e+03 6.920043514347e-01 0.000000000000e+00 0.000000000000e+00
1.220000000000e+03 5.753989314128e-01 0.000000000000e+00 0.000000000000e+00
1.220250000000e+03 4.581510796143e-01 0.000000000000e+00 0.000000000000e+00
1.220500000000e+03 3.559562545596e-01 0.000000000000e+00 0.000000000000e+00
1.220750000000e+03 2.816365305025e-01 0.000000000000e+00 0.000000000000e+00
1.221000000000e+03 2.436574383180e-01 0.000000000000e+00 0.000000000000e+00
1.221250000000e+03 2.452875358682e-01 0.000000000000e+00 0.000000000000e+00
1.221500000000e+03 2.844742275447e-01 0.000000000000e+00 0.000000000000e+00
1.221750000000e+03 3.544122431364e-01 0.000000000000e+00 0.000000000000e+00
1.222000000000e+03 4.446923866005e-01 0.000000000000e+00 0.000000000000e+00
1.222250000000e+03 5.428489057055e-01 0.000000000000e+00 0.000000000000e+00
1.222500000000e+03 6.360821589620e-01 0.000000000000e+00 0.000000000000e+00
1.222750000000e+03 7.129231269937e-01 0.000000000000e+00 0.000000000000e+00
1.223000000000e+03 7.646273020941e-01 0.000000000000e+00 0.000000000000e+00
1.223250000000e+03 7.861330726677e-01 0.000000000000e+00 0.000000000000e+00
1.223500000000e+03 7.764861192849e-01 0.000000000000e+00 0.000000000000e+00
1.223750000000e+03 7.387067366919e-01 0.000000000000e+00 0.000000000000e+00
1.224000000000e+03 6.791509542219e-01 0.000000000000e+00 0.000000000000e+00
1.224250000000e+03 6.064792132993e-01 0.000000000000e+00 0.000000000000e+00
1.224500000000e+03 5.303905785959e-01 0.000000000000e+00 0.000000000000e+00
1.224750000000e+03 4.603013335923e-01 0.000000000000e+00 0.000000000000e+00
1.225000000000e+03 4.041430299594e-01 0.000000000000e+00 0.000000000000e+00
1.225250000000e+03 3.674286413509e-01 0.000000000000e+00 0.000000000000e+00
1.225500000000e+03 3.526912891357e-01 0.000000000000e+00 0.000000000000e+00
1.225750000000e+03 3.593449641432e-01 0.000000000000e+00 0.000000000000e+00
1.226000000000e+03 3.839586574256e-01 0.000000000000e+00 0.000000000000e+00
1.226250000000e+03 4.208821107294e-01 0.000000000000e+00 0.000000000000e+00
1.226500000000e+03 4.631196462762e-01 0.000000000000e+00 0.000000000000e+00
1.226750000000e+03 5.033229443530e-01 0.000000000000e+00 0.000000000000e+00
1.227000000000e+03 5.347664905677e-01 0.000000000000e+00 0.000000000000e+00
1.227250000000e+03 5.521804352125e-01 0.000000000000e+00 0.000000000000e+00
1.227500000000e+03 5.523421655230e-01 0.000000000000e+00 0.000000000000e+00
1.227750000000e+03 5.343655102389e-01 0.000000000000e+00 0.000000000000e+00
1.228000000000e+03 4.996695606739e-01 0.000000000000e+00 0.000000000000e+00
1.228250000000e+03 4.516516629780e-01 0.000000000000e+00 0.000000000000e+00
1.228500000000e+03 3.951257405530e-01 0.000000000000e+00 0.000000000000e+00
1.228750000000e+03 3.356134176411e-01 0.000000000000e+00 0.000000000000e+00
1.229000000000e+03 2.785887340307e-01 0.000000000000e+00 0.000000000000e+00
1.229250000000e+03 2.287767247882e-01 0.000000000000e+00 0.000000000000e+00
1.229500000000e+03 1.895927817617e-01 0.000000000000e+00 0.000000000000e+00
1.229750000000e+03 1.627860867352e-01 0.000000000000e+00 0.000000000000e+00
1.230000000000e+03 1.483202169242e-01 0.000000000000e+00 0.000000000000e+00
1.230250000000e+03 1.444915611669e-01 0.000000000000e+00 0.000000000000e+00
1.230500000000e+03 1.482557333604e-01 0.000000000000e+00 0.000000000000e+00
1.230750000000e+03 1.557074637549e-01 0.000000000000e+00 0.000000000000e+00
1.231000000000e+03 1.626432425035e-01 0.000000000000e+00 0.000000000000e+00
1.231250000000e+03 1.651297783970e-01 0.000000000000e+00 0.000000000000e+00
1.231500000000e+03 1.600052563497e-01 0.000000000000e+00 0.000000000000e+00
1.231750000000e+03 1.452532875676e-01 0.000000000000e+00 0.000000000000e+00
1.232000000000e+03 1.202091556667e-01 0.000000000000e+00 0.000000000000e+00
1.232250000000e+03 8.558157526379e-02 0.000000000000e+00 0.000000000000e+00
1.232500000000e+03 4.329750343699e-02 0.000000000000e+00 0.000000000000e+00
1.232750000000e+03 -3.800499216873e-03 0.000000000000e+00 0.000000000000e+00
1.233000000000e+03 -5.235786516044e-02 0.000000000000e+00 0.000000000000e+00
1.233250000000e+03 -9.895586745771e-02 0.000000000000e+00 0.000000000000e+00
1.233500000000e+03 -1.405444579194e-01 0.000000000000e+00 0.000000000000e+00
1.233750000000e+03 -1.748058285752e-01 0.000000000000e+00 0.000000000000e+00
1.234000000000e+03 -2.004059382137e-01 0.000000000000e+00 0.000000000000e+00
1.234250000000e+03 -2.171075013224e-01 0.000000000000e+00 0.000000000000e+00
1.234500000000e+03 -2.257366866069e-01 0.000000000000e+00 0.000000000000e+00
1.234750000000e+03 -2.280145787045e-01 0.000000000000e+00 0.000000000000e+00
1.235000000000e+03 -2.262809990529e-01 0.000000000000e+00 0.000000000000e+00
1.235250000000e+03 -2.231506284549e-01 0.000000000000e+00 0.000000000000e+00
1.235500000000e+03 -2.211481939530e-01 0.000000000000e+00 0.000000000000e+00
1.235750000000e+03 -2.223701772392e-01 0.000000000000e+00 0.000000000000e+00
1.236000000000e+03 -2.282152426005e-01 0.000000000000e+00 0.000000000000e+00
1.236250000000e+03 -2.392152582229e-01 0.000000000000e+00 0.000000000000e+00
1.236500000000e+03 -2.549848664016e-01 0.000000000000e+00 0.000000000000e+00
1.236750000000e+03 -2.742919002044e-01 0.000000000000e+00 0.000000000000e+00
1.237000000000e+03 -2.952355478755e-01 0.000000000000e+00 0.000000000000e+00
1.237250000000e+03 -3.155059343447e-01 0.000000000000e+00 0.000000000000e+00
1.237500000000e+03 -3.326892986463e-01 0.000000000000e+00 0.000000000000e+00
1.237750000000e+03 -3.445782666829e-01 0.000000000000e+00 0.000000000000e+00
1.238000000000e+03 -3.494472966709e-01 0.000000000000e+00 0.000000000000e+00
1.238250000000e+03 -3.462589932256e-01 0.000000000000e+00 0.000000000000e+00
1.238500000000e+03 -3.347768078058e-01 0.000000000000e+00 0.000000000000e+00
1.238750000000e+03 -3.155723258076e-01 0.000000000000e+00 0.000000000000e+00
1.239000000000e+03 -2.899292125689e-01 0.000000000000e+00 0.000000000000e+00
1.239250000000e+03 -2.596591649629e-01 0.000000000000e+00 0.000000000000e+00
1.239500000000e+03 -2.268562144304e-01 0.000000000000e+00 0.000000000000e+00
1.239750000000e+03 -1.936230915509e-01 0.000000000000e+00 0.000000000000e+00
1.240000000000e+03 -1.618062167190e-01 0.000000000000e+00 0.000000000000e+00
1.240250000000e+03 -1.327739406825e-01 0.000000000000e+00 0.000000000000e+00
1.240500000000e+03 -1.072662557457e-01 0.000000000000e+00 0.000000000000e+00
1.240750000000e+03 -8.533423576372e-02 0.000000000000e+00 0.000000000000e+00
1.241000000000e+03 -6.637529063439e-02 0.000000000000e+00 0.000000000000e+00
1.241250000000e+03 -4.925755810507e-02 0.000000000000e+00 0.000000000000e+00
1.241500000000e+03 -3.251507873998e-02 0.000000000000e+00 0.000000000000e+00
1.241750000000e+03 -1.458632401373e-02 0.000000000000e+00 0.000000000000e+00
1.242000000000e+03 5.936669858089e-03 0.000000000000e+00 0.000000000000e+00
1.242250000000e+03 3.008221761913e-02 0.000000000000e+00 0.000000000000e+00
1.242500000000e+03 5.832604110717e-02 0.000000000000e+00 0.000000000000e+00
1.242750000000e+03 9.049404930027e-02 0.000000000000e+00 0.000000000000e+00
1.243000000000e+03 1.257530218278e-01 0.000000000000e+00 0.000000000000e+00
1.243250000000e+03 1.626894960018e-01 0.000000000000e+00 0.000000000000e+00
1.243500000000e+03 1.994654053757e-01 0.000000000000e+00 0.000000000000e+00
1.243750000000e+03 2.340289625696e-01 0.000000000000e+00 0.000000000000e+00
1.244000000000e+03 2.643522460743e-01 0.000000000000e+00 0.000000000000e+00
1.244250000000e+03 2.886638452226e-01 0.000000000000e+00 0.000000000000e+00
1.244500000000e+03 3.056461059563e-01 0.000000000000e+00 0.000000000000e+00
1.244750000000e+03 3.145717851168e-01 0.000000000000e+00 0.000000000000e+00
1.245000000000e+03 3.153634962038e-01 0.000000000000e+00 0.000000000000e+00
1.245250000000e+03 3.085700082310e-01 0.000000000000e+00 0.000000000000e+00
1.245500000000e+03 2.952647631008e-01 0.000000000000e+00 0.000000000000e+00
1.245750000000e+03 2.768823600919e-01 0.000000000000e+00 0.000000000000e+00
1.246000000000e+03 2.550168175284e-01 0.000000000000e+00 0.000000000000e+00
1.246250000000e+03 2.312100954975e-01 0.000000000000e+00 0.000000000000e+00
1.246500000000e+03 2.067600613566e-01 0.000000000000e+00 0.000000000000e+00
1.246750000000e+03 1.825737668208e-01 0.000000000000e+00 0.000000000000e+00
1.247000000000e+03 1.590850983850e-01 0.000000000000e+00 0.000000000000e+00
1.247250000000e+03 1.362465523070e-01 0.000000000000e+00 0.000000000000e+00
1.247500000000e+03 1.135943929725e-01 0.000000000000e+00 0.000000000000e+00
1.247750000000e+03 9.037624481040e-02 0.000000000000e+00 0.000000000000e+00
1.248000000000e+03 6.572164768648e-02 0.000000000000e+00 0.000000000000e+00
1.248250000000e+03 3.883042362151e-02 0.000000000000e+00 0.000000000000e+00
1.248500000000e+03 9.151597548189e-03 0.000000000000e+00 0.000000000000e+00
1.248750000000e+03 -2.347268212580e-02 0.000000000000e+00 0.000000000000e+00
1.249000000000e+03 -5.871856693305e-02 0.000000000000e+00 0.000000000000e+00
1.249250000000e+03 -9.575968416350e-02 0.000000000000e+00 0.000000000000e+00
1.249500000000e+03 -1.333169604921e-01 0.000000000000e+00 0.000000000000e+00
1.249750000000e+03 -1.697722439149e-01 0.000000000000e+00 0.000000000000e+00
1.250000000000e+03 -2.033302505690e-01 0.000000000000e+00 0.000000000000e+00
1.250250000000e+03 -2.322070308739e-01 0.000000000000e+00 0.000000000000e+00
1.250500000000e+03 -2.548199374516e-01 0.000000000000e+00 0.000000000000e+00
1.250750000000e+03 -2.699543621154e-01 0.000000000000e+00 0.000000000000e+00
1.251000000000e+03 -2.768861721167e-01 0.000000000000e+00 0.000000000000e+00
1.251250000000e+03 -2.754452296202e-01 0.000000000000e+00 0.000000000000e+00
1.251500000000e+03 -2.660136599053e-01 0.000000000000e+00 0.000000000000e+00
1.251750000000e+03 -2.494614476646e-01 0.000000000000e+00 0.000000000000e+00
1.252000000000e+03 -2.270302327385e-01 0.000000000000e+00 0.000000000000e+00
1.252250000000e+03 -2.001827116096e-01 0.000000000000e+00 0.000000000000e+00
1.252500000000e+03 -1.704389701839e-01 0.000000000000e+00 0.000000000000e+00
1.252750000000e+03 -1.392219085972e-01 0.000000000000e+00 0.000000000000e+00
1.253000000000e+03 -1.077316486343e-01 0.000000000000e+00 0.000000000000e+00
1.253250000000e+03 -7.686385558529e-02 0.000000000000e+00 0.000000000000e+00
1.253500000000e+03 -4.718004318758e-02 0.000000000000e+00 0.000000000000e+00
1.253750000000e+03 -1.893019303680e-02 0.000000000000e+00 0.000000000000e+00
1.254000000000e+03 7.879468195366e-03 0.000000000000e+00 0.000000000000e+00
1.254250000000e+03 3.338687536541e-02 0.000000000000e+00 0.000000000000e+00
1.254500000000e+03 5.776010244719e-02 0.000000000000e+00 0.000000000000e+00
1.254750000000e+03 8.108769842086e-02 0.000000000000e+00 0.000000000000e+00
1.255000000000e+03 1.032908104243e-01 0.000000000000e+00 0.000000000000e+00
1.255250000000e+03 1.240706903256e-01 0.000000000000e+00 0.000000000000e+00
1.255500000000e+03 1.428995021073e-01 0.000000000000e+00 0.000000000000e+00
1.255750000000e+03 1.590556950419e-01 0.000000000000e+00 0.000000000000e+00
1.256000000000e+03 1.716985651089e-01 0.000000000000e+00 0.000000000000e+00
1.256250000000e+03 1.799709447315e-01 0.000000000000e+00 0.000000000000e+00
1.256500000000e+03 1.831150204715e-01 0.000000000000e+00 0.000000000000e+00
1.256750000000e+03 1.805845865803e-01 0.000000000000e+00 0.000000000000e+00
1.257000000000e+03 1.721377674955e-01 0.000000000000e+00 0.000000000000e+00
1.257250000000e+03 1.578972017284e-01 0.000000000000e+00 0.000000000000e+00
1.257500000000e+03 1.383693779160e-01 0.000000000000e+00 0.000000000000e+00
1.257750000000e+03 1.144205259232e-01 0.000000000000e+00 0.000000000000e+00
1.258000000000e+03 8.721234931051e-02 0.000000000000e+00 0.000000000000e+00
1.258250000000e+03 5.810610617559e-02 0.000000000000e+00 0.000000000000e+00
1.258500000000e+03 2.854739739330e-02 0.000000000000e+00 0.000000000000e+00
1.258750000000e+03 -5.397658530256e-05 0.000000000000e+00 0.000000000000e+00
1.259000000000e+03 -2.643477324947e-02 0.000000000000e+00 0.000000000000e+00
1.259250000000e+03 -4.956734807600e-02 0.000000000000e+00 0.000000000000e+00
1.259500000000e+03 -6.871819424324e-02 0.000000000000e+00 0.000000000000e+00
1.259750000000e+03 -8.347172813513e-02 0.000000000000e+00 0.000000000000e+00
1.260000000000e+03 -9.371988087555e-02 0.000000000000e+00 0.000000000000e+00
1.260250000000e+03 -9.962245568953e-02 0.000000000000e+00 0.000000000000e+00
1.260500000000e+03 -1.015465941138e-01 0.000000000000e+00 0.000000000000e+00
1.260750000000e+03 -9.999564074855e-02 0.000000000000e+00 0.000000000000e+00
1.261000000000e+03 -9.553802057054e-02 0.000000000000e+00 0.000000000000e+00
1.261250000000e+03 -8.874550907485e-02 0.000000000000e+00 0.000000000000e+00
1.261500000000e+03 -8.014777550907e-02 0.000000000000e+00 0.000000000000e+00
1.261750000000e+03 -7.020677708389e-02 0.000000000000e+00 0.000000000000e+00
1.262000000000e+03 -5.931103439265e-02 0.000000000000e+00 0.000000000000e+00
1.262250000000e+03 -4.778658650297e-02 0.000000000000e+00 0.000000000000e+00
1.262500000000e+03 -3.591898790164e-02 0.000000000000e+00 0.000000000000e+00
1.262750000000e+03 -2.397939759365e-02 0.000000000000e+00 0.000000000000e+00
1.263000000000e+03 -1.224775852294e-02 0.000000000000e+00 0.000000000000e+00
1.263250000000e+03 -1.027203714258e-03 0.000000000000e+00 0.000000000000e+00
1.263500000000e+03 9.354099096066e-03 0.000000000000e+00 0.000000000000e+00
1.263750000000e+03 1.855482877359e-02 0.000000000000e+00 0.000000000000e+00
1.264000000000e+03 2.624456722706e-02 0.000000000000e+00 0.000000000000e+00
1.264250000000e+03 3.213612385627e-02 0.000000000000e+00 0.000000000000e+00
1.264500000000e+03 3.602059675621e-02 0.000000000000e+00 0.000000000000e+00
1.264750000000e+03 3.779898804839e-02 0.000000000000e+00 0.000000000000e+00
1.265000000000e+03 3.750458761960e-02 0.000000000000e+00 0.000000000000e+00
1.265250000000e+03 3.531169010633e-02 0.000000000000e+00 0.000000000000e+00
1.265500000000e+03 3.152827116200e-02 0.000000000000e+00 0.000000000000e+00
1.265750000000e+03 2.657267376886e-02 0.000000000000e+00 0.000000000000e+00
1.266000000000e+03 2.093675126414e-02 0.000000000000e+00 0.000000000000e+00
1.266250000000e+03 1.513990692281e-02 0.000000000000e+00 0.000000000000e+00
1.266500000000e+03 9.679763085445e-03 0.000000000000e+00 0.000000000000e+00
1.266750000000e+03 4.985609069003e-03 0.000000000000e+00 0.000000000000e+00
1.267000000000e+03 1.380282988614e-03 0.000000000000e+00 0.000000000000e+00
1.267250000000e+03 -9.451525171401e-04 0.000000000000e+00 0.000000000000e+00
1.267500000000e+03 -1.941447929238e-03 0.000000000000e+00 0.000000000000e+00
1.267750000000e+03 -1.695557310311e-03 0.000000000000e+00 0.000000000000e+00
1.268000000000e+03 -4.110845944226e-04 0.000000000000e+00 0.000000000000e+00
1.268250000000e+03 1.621822212710e-03 0.000000000000e+00 0.000000000000e+00
1.268500000000e+03 4.062653177074e-03 0.000000000000e+00 0.000000000000e+00
1.268750000000e+03 6.557963742411e-03 0.000000000000e+00 0.000000000000e+00
1.269000000000e+03 8.775589240661e-03 0.000000000000e+00 0.000000000000e+00
1.269250000000e+03 1.043217477932e-02 0.000000000000e+00 0.000000000000e+00
1.269500000000e+03 1.131194069460e-02 0.000000000000e+00 0.000000000000e+00
1.269750000000e+03 1.127614218594e-02 0.000000000000e+00 0.000000000000e+00
1.270000000000e+03 1.026410049949e-02 0.000000000000e+00 0.000000000000e+00
1.270250000000e+03 8.287754446940e-03 0.000000000000e+00 0.000000000000e+00
1.270500000000e+03 5.422252667348e-03 0.000000000000e+00 0.000000000000e+00
1.270750000000e+03 1.795124236577e-03 0.000000000000e+00 0.000000000000e+00
1.271000000000e+03 -2.423923649743e-03 0.000000000000e+00 0.000000000000e+00
1.271250000000e+03 -7.031388537076e-03 0.000000000000e+00 0.000000000000e+00
1.271500000000e+03 -1.179636661908e-02 0.000000000000e+00 0.000000000000e+00
1.271750000000e+03 -1.646575245490e-02 0.000000000000e+00 0.000000000000e+00
1.272000000000e+03 -2.076973697595e-02 0.000000000000e+00 0.000000000000e+00
1.272250000000e+03 -2.442937449869e-02 0.000000000000e+00 0.000000000000e+00
1.272500000000e+03 -2.716777788152e-02 0.000000000000e+00 0.000000000000e+00
1.272750000000e+03 -2.872582468299e-02 0.000000000000e+00 0.000000000000e+00
1.273000000000e+03 -2.888223277978e-02 0.000000000000e+00 0.000000000000e+00
1.273250000000e+03 -2.747667943035e-02 0.000000000000e+00 0.000000000000e+00
1.273500000000e+03 -2.443352010848e-02 0.000000000000e+00 0.000000000000e+00
1.273750000000e+03 -1.978283866956e-02 0.000000000000e+00 0.000000000000e+00
1.274000000000e+03 -1.367521384665e-02 0.000000000000e+00 0.000000000000e+00
1.274250000000e+03 -6.386829614055e-03 0.000000000000e+00 0.000000000000e+00
1.274500000000e+03 1.687596417203e-03 0.000000000000e+00 0.000000000000e+00
1.274750000000e+03 1.005522848140e-02 0.000000000000e+00 0.000000000000e+00
1.275000000000e+03 1.815833028601e-02 0.000000000000e+00 0.000000000000e+00
1.275250000000e+03 2.541794200431e-02 0.000000000000e+00 0.000000000000e+00
1.275500000000e+03 3.128404534514e-02 0.000000000000e+00 0.000000000000e+00
1.275750000000e+03 3.528704490538e-02 0.000000000000e+00 0.000000000000e+00
1.276000000000e+03 3.708482198056e-02 0.000000000000e+00 0.000000000000e+00
1.276250000000e+03 3.649978659519e-02 0.000000000000e+00 0.000000000000e+00
1.276500000000e+03 3.354127143008e-02 0.000000000000e+00 0.000000000000e+00
1.276750000000e+03 2.841017508820e-02 0.000000000000e+00 0.000000000000e+00
1.277000000000e+03 2.148477404247e-02 0.000000000000e+00 0.000000000000e+00
1.277250000000e+03 1.328881823294e-02 0.000000000000e+00 0.000000000000e+00
1.277500000000e+03 4.445112105890e-03 0.000000000000e+00 0.000000000000e+00
1.277750000000e+03 -4.380517039797e-03 0.000000000000e+00 0.000000000000e+00
1.278000000000e+03 -1.253887141866e-02 0.000000000000e+00 0.000000000000e+00
1.278250000000e+03 -1.945432058483e-02 0.000000000000e+00 0.000000000000e+00
1.278500000000e+03 -2.467312530521e-02 0.000000000000e+00 0.000000000000e+00
1.278750000000e+03 -2.789838818304e-02 0.000000000000e+00 0.000000000000e+00
1.279000000000e+03 -2.900854757471e-02 0.000000000000e+00 0.000000000000e+00
1.279250000000e+03 -2.805830744364e-02 0.000000000000e+00 0.000000000000e+00
1.279500000000e+03 -2.526290562130e-02 0.000000000000e+00 0.000000000000e+00
1.279750000000e+03 -2.096840800562e-02 0.000000000000e+00 0.000000000000e+00
1.280000000000e+03 -1.561206243824e-02 0.000000000000e+00 0.000000000000e+00
1.280250000000e+03 -9.677511859078e-03 0.000000000000e+00 0.000000000000e+00
1.280500000000e+03 -3.649798909958e-03 0.000000000000e+00 0.000000000000e+00
1.280750000000e+03 2.025368986521e-03 0.000000000000e+00 0.000000000000e+00
1.281000000000e+03 6.974567648844e-03 0.000000000000e+00 0.000000000000e+00
1.281250000000e+03 1.091954091919e-02 0.000000000000e+00 0.000000000000e+00
1.281500000000e+03 1.368910570413e-02 0.000000000000e+00 0.000000000000e+00
1.281750000000e+03 1.522043869374e-02 0.000000000000e+00 0.000000000000e+00
1.282000000000e+03 1.555114503537e-02 0.000000000000e+00 0.000000000000e+00
1.282250000000e+03 1.480420709701e-02 0.000000000000e+00 0.000000000000e+00
1.282500000000e+03 1.316823164787e-02 0.000000000000e+00 0.000000000000e+00
1.282750000000e+03 1.087538330130e-02 0.000000000000e+00 0.000000000000e+00
1.283000000000e+03 8.179089336445e-03 0.000000000000e+00 0.000000000000e+00
1.283250000000e+03 5.333135876841e-03 0.000000000000e+00 0.000000000000e+00
1.283500000000e+03 2.573265278175e-03 0.000000000000e+00 0.000000000000e+00
1.283750000000e+03 1.019313731208e-04 0.000000000000e+00 0.000000000000e+00
1.284000000000e+03 -1.923458859629e-03 0.000000000000e+00 0.000000000000e+00
1.284250000000e+03 -3.398667238120e-03 0.000000000000e+00 0.000000000000e+00
1.284500000000e+03 -4.277009137334e-03 0.000000000000e+00 0.000000000000e+00
1.284750000000e+03 -4.569875676674e-03 0.000000000000e+00 0.000000000000e+00
1.285000000000e+03 -4.343244805398e-03 0.000000000000e+00 0.000000000000e+00
1.285250000000e+03 -3.710085860529e-03 0.000000000000e+00 0.000000000000e+00
1.285500000000e+03 -2.818746054587e-03 0.000000000000e+00 0.000000000000e+00
1.285750000000e+03 -1.837740716285e-03 0.000000000000e+00 0.000000000000e+00
1.286000000000e+03 -9.378267441008e-04 0.000000000000e+00 0.000000000000e+00
1.286250000000e+03 -2.727527858264e-04 0.000000000000e+00 0.000000000000e+00
1.286500000000e+03 3.944964719815e-05 0.000000000000e+00 0.000000000000e+00
1.286750000000e+03 -6.754416848289e-05 0.000000000000e+00 0.000000000000e+00
1.287000000000e+03 -5.973137238359e-04 0.000000000000e+00 0.000000000000e+00
1.287250000000e+03 -1.486560010521e-03 0.000000000000e+00 0.000000000000e+00
1.287500000000e+03 -2.609201896988e-03 0.000000000000e+00 0.000000000000e+00
1.287750000000e+03 -3.789087918862e-03 0.000000000000e+00 0.000000000000e+00
1.288000000000e+03 -4.820565816990e-03 0.000000000000e+00 0.000000000000e+00
1.288250000000e+03 -5.494959018775e-03 0.000000000000e+00 0.000000000000e+00
1.288500000000e+03 -5.629940297036e-03 0.000000000000e+00 0.000000000000e+00
1.288750000000e+03 -5.098051912123e-03 0.000000000000e+00 0.000000000000e+00
1.289000000000e+03 -3.850351136798e-03 0.000000000000e+00 0.000000000000e+00
1.289250000000e+03 -1.931452731701e-03 0.000000000000e+00 0.000000000000e+00
1.289500000000e+03 5.168924083852e-04 0.000000000000e+00 0.000000000000e+00
1.289750000000e+03 3.265178139501e-03 0.000000000000e+00 0.000000000000e+00
1.290000000000e+03 6.018278430618e-03 0.000000000000e+00 0.000000000000e+00
1.290250000000e+03 8.448322292076e-03 0.000000000000e+00 0.000000000000e+00
1.290500000000e+03 1.023463473500e-02 0.000000000000e+00 0.000000000000e+00
1.290750000000e+03 1.110581853380e-02 0.000000000000e+00 0.000000000000e+00
1.291000000000e+03 1.087841797156e-02 0.000000000000e+00 0.000000000000e+00
1.291250000000e+03 9.486721790250e-03 0.000000000000e+00 0.000000000000e+00
1.291500000000e+03 6.999155637354e-03 0.000000000000e+00 0.000000000000e+00
1.291750000000e+03 3.618298085759e-03 0.000000000000e+00 0.000000000000e+00
1.292000000000e+03 -3.363637074294e-04 0.000000000000e+00 0.000000000000e+00
1.292250000000e+03 -4.461517059680e-03 0.000000000000e+00 0.000000000000e+00
1.292500000000e+03 -8.315313880358e-03 0.000000000000e+00 0.000000000000e+00
1.292750000000e+03 -1.146943970092e-02 0.000000000000e+00 0.000000000000e+00
1.293000000000e+03 -1.356142018201e-02 0.000000000000e+00 0.000000000000e+00
1.293250000000e+03 -1.434037358394e-02 0.000000000000e+00 0.000000000000e+00
1.293500000000e+03 -1.370009206154e-02 0.000000000000e+00 0.000000000000e+00
1.293750000000e+03 -1.169486376088e-02 0.000000000000e+00 0.000000000000e+00
1.294000000000e+03 -8.535637915422e-03 0.000000000000e+00 0.000000000000e+00
1.294250000000e+03 -4.566694440783e-03 0.000000000000e+00 0.000000000000e+00
1.294500000000e+03 -2.255580937863e-04 0.000000000000e+00 0.000000000000e+00
1.294750000000e+03 4.008862754632e-03 0.000000000000e+00 0.000000000000e+00
1.295000000000e+03 7.673345512747e-03 0.000000000000e+00 0.000000000000e+00
1.295250000000e+03 1.037535415395e-02 0.000000000000e+00 0.000000000000e+00
1.295500000000e+03 1.183896495288e-02 0.000000000000e+00 0.000000000000e+00
1.295750000000e+03 1.193592531313e-02 0.000000000000e+00 0.000000000000e+00
1.296000000000e+03 1.069804387948e-02 0.000000000000e+00 0.000000000000e+00
1.296250000000e+03 8.309597934708e-03 0.000000000000e+00 0.000000000000e+00
1.296500000000e+03 5.081083128501e-03 0.000000000000e+00 0.000000000000e+00
1.296750000000e+03 1.408055614468e-03 0.000000000000e+00 0.000000000000e+00
1.297000000000e+03 -2.279303778947e-03 0.000000000000e+00 0.000000000000e+00
1.297250000000e+03 -5.569190087297e-03 0.000000000000e+00 0.000000000000e+00
1.297500000000e+03 -8.116872959180e-03 0.000000000000e+00 0.000000000000e+00
1.297750000000e+03 -9.683005156738e-03 0.000000000000e+00 0.000000000000e+00
1.298000000000e+03 -1.015703114962e-02 0.000000000000e+00 0.000000000000e+00
1.298250000000e+03 -9.563325093804e-03 0.000000000000e+00 0.000000000000e+00
1.298500000000e+03 -8.050072936480e-03 0.000000000000e+00 0.000000000000e+00
1.298750000000e+03 -5.863205646638e-03 0.000000000000e+00 0.000000000000e+00
1.299000000000e+03 -3.309573663124e-03 0.000000000000e+00 0.000000000000e+00
1.299250000000e+03 -7.147793626669e-04 0.000000000000e+00 0.000000000000e+00
1.299500000000e+03 1.618490045671e-03 0.000000000000e+00 0.000000000000e+00
1.299750000000e+03 3.446186898940e-03 0.000000000000e+00 0.000000000000e+00
1.300000000000e+03 4.608373390956e-03 0.000000000000e+00 0.000000000000e+00
1.300250000000e+03 5.041792330160e-03 0.000000000000e+00 0.000000000000e+00
1.300500000000e+03 4.778829299920e-03 0.000000000000e+00 0.000000000000e+00
1.300750000000e+03 3.934073287257e-03 0.000000000000e+00 0.000000000000e+00
1.301000000000e+03 2.681305241706e-03 0.000000000000e+00 0.000000000000e+00
1.301250000000e+03 1.224856582076e-03 0.000000000000e+00 0.000000000000e+00
1.301500000000e+03 -2.302470375834e-04 0.000000000000e+00 0.000000000000e+00
1.301750000000e+03 -1.505135036204e-03 0.000000000000e+00 0.000000000000e+00
1.302000000000e+03 -2.467500227778e-03 0.000000000000e+00 0.000000000000e+00
1.302250000000e+03 -3.043356436361e-03 0.000000000000e+00 0.000000000000e+00
1.302500000000e+03 -3.219383804127e-03 0.000000000000e+00 0.000000000000e+00
1.302750000000e+03 -3.036539114240e-03 0.000000000000e+00 0.000000000000e+00
1.303000000000e+03 -2.576822133420e-03 0.000000000000e+00 0.000000000000e+00
1.303250000000e+03 -1.945910717657e-03 0.000000000000e+00 0.000000000000e+00
1.303500000000e+03 -1.254712769611e-03 0.000000000000e+00 0.000000000000e+00
1.303750000000e+03 -6.027201724644e-04 0.000000000000e+00 0.000000000000e+00
1.304000000000e+03 -6.545578140447e-05 0.000000000000e+00 0.000000000000e+00
1.304250000000e+03 3.125900325892e-04 0.000000000000e+00 0.000000000000e+00
1.304500000000e+03 5.191631831780e-04 0.000000000000e+00 0.000000000000e+00
1.304750000000e+03 5.702010022396e-04 0.000000000000e+00 0.000000000000e+00
1.305000000000e+03 5.019294773683e-04 0.000000000000e+00 0.000000000000e+00
1.305250000000e+03 3.609611743115e-04 0.000000000000e+00 0.000000000000e+00
1.305500000000e+03 1.943582724936e-04 0.000000000000e+00 0.000000000000e+00
1.305750000000e+03 4.138399156430e-05 0.000000000000e+00 0.000000000000e+00
1.306000000000e+03 -7.184943719361e-05 0.000000000000e+00 0.000000000000e+00
1.306250000000e+03 -1.343024740902e-04 0.000000000000e+00 0.000000000000e+00
1.306500000000e+03 -1.486656281477e-04 0.000000000000e+00 0.000000000000e+00
1.306750000000e+03 -1.275151972971e-04 0.000000000000e+00 0.000000000000e+00
1.307000000000e+03 -8.812324093843e-05 0.000000000000e+00 0.000000000000e+00
1.307250000000e+03 -4.721053304481e-05 0.000000000000e+00 0.000000000000e+00
1.307500000000e+03 -1.679898970847e-05 0.000000000000e+00 0.000000000000e+00
1.307750000000e+03 -1.967428183306e-06 0.000000000000e+00 0.000000000000e+00
1.308000000000e+03 0.000000000000e+00 0.000000000000e+00 0.000000000000e+00
1.308250000000e+03 0.000000000000e+00 0.000000000000e+00 0.000000000000e+00
1.308500000000e+03 0.000000000000e+00 0.000000000000e+00 0.000000000000e+00
1.308750000000e+03 0.000000000000e+00 0.000000000000e+00 0.000000000000e+00
1.309000000000e+03 0.000000000000e+00 0.000000000000e+00 0.000000000000e+00
1.309250000000e+03 0.000000000000e+00 0.000000000000e+00 0.000000000000e+00
[truncated: 27,665 more chars]
