# Supplementary material for: Tracking Charge Migration with Frequency-Matched Strobo-Spectroscopy
Source: J Phys Chem A. 2024 Jan 2;128(1):20–7. doi: 10.1021/acs.jpca.3c04234 (PMC10788909; doi:10.1021/acs.jpca.3c04234)
Supplement: Supplementary file 2 — jp3c04234_si_002.zip [file jp3c04234_si_002.zip › supplemental data/Data/dipoles/model/tau=4.6250.txt]

# Model dipole moment for tau = 4.6250 o.c.
0.000000000000e+00 0.000000000000e+00 0.000000000000e+00 0.000000000000e+00
2.500000000000e-01 0.000000000000e+00 0.000000000000e+00 0.000000000000e+00
5.000000000000e-01 0.000000000000e+00 0.000000000000e+00 0.000000000000e+00
7.500000000000e-01 0.000000000000e+00 0.000000000000e+00 0.000000000000e+00
1.000000000000e+00 0.000000000000e+00 0.000000000000e+00 0.000000000000e+00
1.250000000000e+00 0.000000000000e+00 0.000000000000e+00 0.000000000000e+00
1.500000000000e+00 0.000000000000e+00 0.000000000000e+00 0.000000000000e+00
1.750000000000e+00 0.000000000000e+00 0.000000000000e+00 0.000000000000e+00
2.000000000000e+00 0.000000000000e+00 0.000000000000e+00 0.000000000000e+00
2.250000000000e+00 0.000000000000e+00 0.000000000000e+00 0.000000000000e+00
2.500000000000e+00 0.000000000000e+00 0.000000000000e+00 0.000000000000e+00
2.750000000000e+00 0.000000000000e+00 0.000000000000e+00 0.000000000000e+00
3.000000000000e+00 0.000000000000e+00 0.000000000000e+00 0.000000000000e+00
3.250000000000e+00 0.000000000000e+00 0.000000000000e+00 0.000000000000e+00
3.500000000000e+00 0.000000000000e+00 0.000000000000e+00 0.000000000000e+00
3.750000000000e+00 0.000000000000e+00 0.000000000000e+00 0.000000000000e+00
4.000000000000e+00 0.000000000000e+00 0.000000000000e+00 0.000000000000e+00
4.250000000000e+00 0.000000000000e+00 0.000000000000e+00 0.000000000000e+00
4.500000000000e+00 0.000000000000e+00 0.000000000000e+00 0.000000000000e+00
4.750000000000e+00 0.000000000000e+00 0.000000000000e+00 0.000000000000e+00
5.000000000000e+00 0.000000000000e+00 0.000000000000e+00 0.000000000000e+00
5.250000000000e+00 0.000000000000e+00 0.000000000000e+00 0.000000000000e+00
5.500000000000e+00 0.000000000000e+00 0.000000000000e+00 0.000000000000e+00
5.750000000000e+00 0.000000000000e+00 0.000000000000e+00 0.000000000000e+00
6.000000000000e+00 0.000000000000e+00 0.000000000000e+00 0.000000000000e+00
6.250000000000e+00 0.000000000000e+00 0.000000000000e+00 0.000000000000e+00
6.500000000000e+00 0.000000000000e+00 0.000000000000e+00 0.000000000000e+00
6.750000000000e+00 0.000000000000e+00 0.000000000000e+00 0.000000000000e+00
7.000000000000e+00 0.000000000000e+00 0.000000000000e+00 0.000000000000e+00
7.250000000000e+00 0.000000000000e+00 0.000000000000e+00 0.000000000000e+00
7.500000000000e+00 0.000000000000e+00 0.000000000000e+00 0.000000000000e+00
7.750000000000e+00 0.000000000000e+00 0.000000000000e+00 0.000000000000e+00
8.000000000000e+00 0.000000000000e+00 0.000000000000e+00 0.000000000000e+00
8.250000000000e+00 0.000000000000e+00 0.000000000000e+00 0.000000000000e+00
8.500000000000e+00 0.000000000000e+00 0.000000000000e+00 0.000000000000e+00
8.750000000000e+00 0.000000000000e+00 0.000000000000e+00 0.000000000000e+00
9.000000000000e+00 0.000000000000e+00 0.000000000000e+00 0.000000000000e+00
9.250000000000e+00 0.000000000000e+00 0.000000000000e+00 0.000000000000e+00
9.500000000000e+00 0.000000000000e+00 0.000000000000e+00 0.000000000000e+00
9.750000000000e+00 0.000000000000e+00 0.000000000000e+00 0.000000000000e+00
1.000000000000e+01 0.000000000000e+00 0.000000000000e+00 0.000000000000e+00
1.025000000000e+01 0.000000000000e+00 0.000000000000e+00 0.000000000000e+00
1.050000000000e+01 0.000000000000e+00 0.000000000000e+00 0.000000000000e+00
1.075000000000e+01 0.000000000000e+00 0.000000000000e+00 0.000000000000e+00
1.100000000000e+01 0.000000000000e+00 0.000000000000e+00 0.000000000000e+00
1.125000000000e+01 0.000000000000e+00 0.000000000000e+00 0.000000000000e+00
1.150000000000e+01 0.000000000000e+00 0.000000000000e+00 0.000000000000e+00
1.175000000000e+01 0.000000000000e+00 0.000000000000e+00 0.000000000000e+00
1.200000000000e+01 0.000000000000e+00 0.000000000000e+00 0.000000000000e+00
1.225000000000e+01 0.000000000000e+00 0.000000000000e+00 0.000000000000e+00
1.250000000000e+01 0.000000000000e+00 0.000000000000e+00 0.000000000000e+00
1.275000000000e+01 0.000000000000e+00 0.000000000000e+00 0.000000000000e+00
1.300000000000e+01 0.000000000000e+00 0.000000000000e+00 0.000000000000e+00
1.325000000000e+01 0.000000000000e+00 0.000000000000e+00 0.000000000000e+00
1.350000000000e+01 0.000000000000e+00 0.000000000000e+00 0.000000000000e+00
1.375000000000e+01 0.000000000000e+00 0.000000000000e+00 0.000000000000e+00
1.400000000000e+01 0.000000000000e+00 0.000000000000e+00 0.000000000000e+00
1.425000000000e+01 0.000000000000e+00 0.000000000000e+00 0.000000000000e+00
1.450000000000e+01 0.000000000000e+00 0.000000000000e+00 0.000000000000e+00
1.475000000000e+01 0.000000000000e+00 0.000000000000e+00 0.000000000000e+00
1.500000000000e+01 0.000000000000e+00 0.000000000000e+00 0.000000000000e+00
1.525000000000e+01 0.000000000000e+00 0.000000000000e+00 0.000000000000e+00
1.550000000000e+01 0.000000000000e+00 0.000000000000e+00 0.000000000000e+00
1.575000000000e+01 0.000000000000e+00 0.000000000000e+00 0.000000000000e+00
1.600000000000e+01 0.000000000000e+00 0.000000000000e+00 0.000000000000e+00
1.625000000000e+01 0.000000000000e+00 0.000000000000e+00 0.000000000000e+00
1.650000000000e+01 0.000000000000e+00 0.000000000000e+00 0.000000000000e+00
1.675000000000e+01 0.000000000000e+00 0.000000000000e+00 0.000000000000e+00
1.700000000000e+01 0.000000000000e+00 0.000000000000e+00 0.000000000000e+00
1.725000000000e+01 0.000000000000e+00 0.000000000000e+00 0.000000000000e+00
1.750000000000e+01 0.000000000000e+00 0.000000000000e+00 0.000000000000e+00
1.775000000000e+01 0.000000000000e+00 0.000000000000e+00 0.000000000000e+00
1.800000000000e+01 0.000000000000e+00 0.000000000000e+00 0.000000000000e+00
1.825000000000e+01 0.000000000000e+00 0.000000000000e+00 0.000000000000e+00
1.850000000000e+01 0.000000000000e+00 0.000000000000e+00 0.000000000000e+00
1.875000000000e+01 0.000000000000e+00 0.000000000000e+00 0.000000000000e+00
1.900000000000e+01 0.000000000000e+00 0.000000000000e+00 0.000000000000e+00
1.925000000000e+01 0.000000000000e+00 0.000000000000e+00 0.000000000000e+00
1.950000000000e+01 0.000000000000e+00 0.000000000000e+00 0.000000000000e+00
1.975000000000e+01 0.000000000000e+00 0.000000000000e+00 0.000000000000e+00
2.000000000000e+01 0.000000000000e+00 0.000000000000e+00 0.000000000000e+00
2.025000000000e+01 0.000000000000e+00 0.000000000000e+00 0.000000000000e+00
2.050000000000e+01 0.000000000000e+00 0.000000000000e+00 0.000000000000e+00
2.075000000000e+01 0.000000000000e+00 0.000000000000e+00 0.000000000000e+00
2.100000000000e+01 0.000000000000e+00 0.000000000000e+00 0.000000000000e+00
2.125000000000e+01 0.000000000000e+00 0.000000000000e+00 0.000000000000e+00
2.150000000000e+01 0.000000000000e+00 0.000000000000e+00 0.000000000000e+00
2.175000000000e+01 0.000000000000e+00 0.000000000000e+00 0.000000000000e+00
2.200000000000e+01 0.000000000000e+00 0.000000000000e+00 0.000000000000e+00
2.225000000000e+01 0.000000000000e+00 0.000000000000e+00 0.000000000000e+00
2.250000000000e+01 0.000000000000e+00 0.000000000000e+00 0.000000000000e+00
2.275000000000e+01 0.000000000000e+00 0.000000000000e+00 0.000000000000e+00
2.300000000000e+01 0.000000000000e+00 0.000000000000e+00 0.000000000000e+00
2.325000000000e+01 0.000000000000e+00 0.000000000000e+00 0.000000000000e+00
2.350000000000e+01 0.000000000000e+00 0.000000000000e+00 0.000000000000e+00
2.375000000000e+01 0.000000000000e+00 0.000000000000e+00 0.000000000000e+00
2.400000000000e+01 0.000000000000e+00 0.000000000000e+00 0.000000000000e+00
2.425000000000e+01 0.000000000000e+00 0.000000000000e+00 0.000000000000e+00
2.450000000000e+01 0.000000000000e+00 0.000000000000e+00 0.000000000000e+00
2.475000000000e+01 0.000000000000e+00 0.000000000000e+00 0.000000000000e+00
2.500000000000e+01 0.000000000000e+00 0.000000000000e+00 0.000000000000e+00
2.525000000000e+01 0.000000000000e+00 0.000000000000e+00 0.000000000000e+00
2.550000000000e+01 0.000000000000e+00 0.000000000000e+00 0.000000000000e+00
2.575000000000e+01 0.000000000000e+00 0.000000000000e+00 0.000000000000e+00
2.600000000000e+01 0.000000000000e+00 0.000000000000e+00 0.000000000000e+00
2.625000000000e+01 0.000000000000e+00 0.000000000000e+00 0.000000000000e+00
2.650000000000e+01 0.000000000000e+00 0.000000000000e+00 0.000000000000e+00
2.675000000000e+01 0.000000000000e+00 0.000000000000e+00 0.000000000000e+00
2.700000000000e+01 0.000000000000e+00 0.000000000000e+00 0.000000000000e+00
2.725000000000e+01 0.000000000000e+00 0.000000000000e+00 0.000000000000e+00
2.750000000000e+01 0.000000000000e+00 0.000000000000e+00 0.000000000000e+00
2.775000000000e+01 0.000000000000e+00 0.000000000000e+00 0.000000000000e+00
2.800000000000e+01 0.000000000000e+00 0.000000000000e+00 0.000000000000e+00
2.825000000000e+01 0.000000000000e+00 0.000000000000e+00 0.000000000000e+00
2.850000000000e+01 0.000000000000e+00 0.000000000000e+00 0.000000000000e+00
2.875000000000e+01 0.000000000000e+00 0.000000000000e+00 0.000000000000e+00
2.900000000000e+01 0.000000000000e+00 0.000000000000e+00 0.000000000000e+00
2.925000000000e+01 0.000000000000e+00 0.000000000000e+00 0.000000000000e+00
2.950000000000e+01 0.000000000000e+00 0.000000000000e+00 0.000000000000e+00
2.975000000000e+01 0.000000000000e+00 0.000000000000e+00 0.000000000000e+00
3.000000000000e+01 0.000000000000e+00 0.000000000000e+00 0.000000000000e+00
3.025000000000e+01 0.000000000000e+00 0.000000000000e+00 0.000000000000e+00
3.050000000000e+01 0.000000000000e+00 0.000000000000e+00 0.000000000000e+00
3.075000000000e+01 0.000000000000e+00 0.000000000000e+00 0.000000000000e+00
3.100000000000e+01 0.000000000000e+00 0.000000000000e+00 0.000000000000e+00
3.125000000000e+01 0.000000000000e+00 0.000000000000e+00 0.000000000000e+00
3.150000000000e+01 0.000000000000e+00 0.000000000000e+00 0.000000000000e+00
3.175000000000e+01 0.000000000000e+00 0.000000000000e+00 0.000000000000e+00
3.200000000000e+01 0.000000000000e+00 0.000000000000e+00 0.000000000000e+00
3.225000000000e+01 0.000000000000e+00 0.000000000000e+00 0.000000000000e+00
3.250000000000e+01 0.000000000000e+00 0.000000000000e+00 0.000000000000e+00
3.275000000000e+01 0.000000000000e+00 0.000000000000e+00 0.000000000000e+00
3.300000000000e+01 0.000000000000e+00 0.000000000000e+00 0.000000000000e+00
3.325000000000e+01 0.000000000000e+00 0.000000000000e+00 0.000000000000e+00
3.350000000000e+01 0.000000000000e+00 0.000000000000e+00 0.000000000000e+00
3.375000000000e+01 0.000000000000e+00 0.000000000000e+00 0.000000000000e+00
3.400000000000e+01 0.000000000000e+00 0.000000000000e+00 0.000000000000e+00
3.425000000000e+01 0.000000000000e+00 0.000000000000e+00 0.000000000000e+00
3.450000000000e+01 0.000000000000e+00 0.000000000000e+00 0.000000000000e+00
3.475000000000e+01 0.000000000000e+00 0.000000000000e+00 0.000000000000e+00
3.500000000000e+01 0.000000000000e+00 0.000000000000e+00 0.000000000000e+00
3.525000000000e+01 0.000000000000e+00 0.000000000000e+00 0.000000000000e+00
3.550000000000e+01 0.000000000000e+00 0.000000000000e+00 0.000000000000e+00
3.575000000000e+01 0.000000000000e+00 0.000000000000e+00 0.000000000000e+00
3.600000000000e+01 0.000000000000e+00 0.000000000000e+00 0.000000000000e+00
3.625000000000e+01 0.000000000000e+00 0.000000000000e+00 0.000000000000e+00
3.650000000000e+01 0.000000000000e+00 0.000000000000e+00 0.000000000000e+00
3.675000000000e+01 0.000000000000e+00 0.000000000000e+00 0.000000000000e+00
3.700000000000e+01 0.000000000000e+00 0.000000000000e+00 0.000000000000e+00
3.725000000000e+01 0.000000000000e+00 0.000000000000e+00 0.000000000000e+00
3.750000000000e+01 0.000000000000e+00 0.000000000000e+00 0.000000000000e+00
3.775000000000e+01 0.000000000000e+00 0.000000000000e+00 0.000000000000e+00
3.800000000000e+01 0.000000000000e+00 0.000000000000e+00 0.000000000000e+00
3.825000000000e+01 0.000000000000e+00 0.000000000000e+00 0.000000000000e+00
3.850000000000e+01 0.000000000000e+00 0.000000000000e+00 0.000000000000e+00
3.875000000000e+01 0.000000000000e+00 0.000000000000e+00 0.000000000000e+00
3.900000000000e+01 0.000000000000e+00 0.000000000000e+00 0.000000000000e+00
3.925000000000e+01 0.000000000000e+00 0.000000000000e+00 0.000000000000e+00
3.950000000000e+01 0.000000000000e+00 0.000000000000e+00 0.000000000000e+00
3.975000000000e+01 0.000000000000e+00 0.000000000000e+00 0.000000000000e+00
4.000000000000e+01 0.000000000000e+00 0.000000000000e+00 0.000000000000e+00
4.025000000000e+01 0.000000000000e+00 0.000000000000e+00 0.000000000000e+00
4.050000000000e+01 0.000000000000e+00 0.000000000000e+00 0.000000000000e+00
4.075000000000e+01 0.000000000000e+00 0.000000000000e+00 0.000000000000e+00
4.100000000000e+01 0.000000000000e+00 0.000000000000e+00 0.000000000000e+00
4.125000000000e+01 0.000000000000e+00 0.000000000000e+00 0.000000000000e+00
4.150000000000e+01 0.000000000000e+00 0.000000000000e+00 0.000000000000e+00
4.175000000000e+01 0.000000000000e+00 0.000000000000e+00 0.000000000000e+00
4.200000000000e+01 0.000000000000e+00 0.000000000000e+00 0.000000000000e+00
4.225000000000e+01 0.000000000000e+00 0.000000000000e+00 0.000000000000e+00
4.250000000000e+01 0.000000000000e+00 0.000000000000e+00 0.000000000000e+00
4.275000000000e+01 0.000000000000e+00 0.000000000000e+00 0.000000000000e+00
4.300000000000e+01 0.000000000000e+00 0.000000000000e+00 0.000000000000e+00
4.325000000000e+01 0.000000000000e+00 0.000000000000e+00 0.000000000000e+00
4.350000000000e+01 0.000000000000e+00 0.000000000000e+00 0.000000000000e+00
4.375000000000e+01 0.000000000000e+00 0.000000000000e+00 0.000000000000e+00
4.400000000000e+01 0.000000000000e+00 0.000000000000e+00 0.000000000000e+00
4.425000000000e+01 0.000000000000e+00 0.000000000000e+00 0.000000000000e+00
4.450000000000e+01 0.000000000000e+00 0.000000000000e+00 0.000000000000e+00
4.475000000000e+01 0.000000000000e+00 0.000000000000e+00 0.000000000000e+00
4.500000000000e+01 0.000000000000e+00 0.000000000000e+00 0.000000000000e+00
4.525000000000e+01 0.000000000000e+00 0.000000000000e+00 0.000000000000e+00
4.550000000000e+01 0.000000000000e+00 0.000000000000e+00 0.000000000000e+00
4.575000000000e+01 0.000000000000e+00 0.000000000000e+00 0.000000000000e+00
4.600000000000e+01 0.000000000000e+00 0.000000000000e+00 0.000000000000e+00
4.625000000000e+01 0.000000000000e+00 0.000000000000e+00 0.000000000000e+00
4.650000000000e+01 0.000000000000e+00 0.000000000000e+00 0.000000000000e+00
4.675000000000e+01 0.000000000000e+00 0.000000000000e+00 0.000000000000e+00
4.700000000000e+01 0.000000000000e+00 0.000000000000e+00 0.000000000000e+00
4.725000000000e+01 0.000000000000e+00 0.000000000000e+00 0.000000000000e+00
4.750000000000e+01 0.000000000000e+00 0.000000000000e+00 0.000000000000e+00
4.775000000000e+01 0.000000000000e+00 0.000000000000e+00 0.000000000000e+00
4.800000000000e+01 0.000000000000e+00 0.000000000000e+00 0.000000000000e+00
4.825000000000e+01 0.000000000000e+00 0.000000000000e+00 0.000000000000e+00
4.850000000000e+01 0.000000000000e+00 0.000000000000e+00 0.000000000000e+00
4.875000000000e+01 0.000000000000e+00 0.000000000000e+00 0.000000000000e+00
4.900000000000e+01 0.000000000000e+00 0.000000000000e+00 0.000000000000e+00
4.925000000000e+01 0.000000000000e+00 0.000000000000e+00 0.000000000000e+00
4.950000000000e+01 0.000000000000e+00 0.000000000000e+00 0.000000000000e+00
4.975000000000e+01 0.000000000000e+00 0.000000000000e+00 0.000000000000e+00
5.000000000000e+01 0.000000000000e+00 0.000000000000e+00 0.000000000000e+00
5.025000000000e+01 0.000000000000e+00 0.000000000000e+00 0.000000000000e+00
5.050000000000e+01 0.000000000000e+00 0.000000000000e+00 0.000000000000e+00
5.075000000000e+01 0.000000000000e+00 0.000000000000e+00 0.000000000000e+00
5.100000000000e+01 0.000000000000e+00 0.000000000000e+00 0.000000000000e+00
5.125000000000e+01 0.000000000000e+00 0.000000000000e+00 0.000000000000e+00
5.150000000000e+01 0.000000000000e+00 0.000000000000e+00 0.000000000000e+00
5.175000000000e+01 0.000000000000e+00 0.000000000000e+00 0.000000000000e+00
5.200000000000e+01 0.000000000000e+00 0.000000000000e+00 0.000000000000e+00
5.225000000000e+01 0.000000000000e+00 0.000000000000e+00 0.000000000000e+00
5.250000000000e+01 0.000000000000e+00 0.000000000000e+00 0.000000000000e+00
5.275000000000e+01 0.000000000000e+00 0.000000000000e+00 0.000000000000e+00
5.300000000000e+01 0.000000000000e+00 0.000000000000e+00 0.000000000000e+00
5.325000000000e+01 0.000000000000e+00 0.000000000000e+00 0.000000000000e+00
5.350000000000e+01 0.000000000000e+00 0.000000000000e+00 0.000000000000e+00
5.375000000000e+01 0.000000000000e+00 0.000000000000e+00 0.000000000000e+00
5.400000000000e+01 0.000000000000e+00 0.000000000000e+00 0.000000000000e+00
5.425000000000e+01 0.000000000000e+00 0.000000000000e+00 0.000000000000e+00
5.450000000000e+01 0.000000000000e+00 0.000000000000e+00 0.000000000000e+00
5.475000000000e+01 0.000000000000e+00 0.000000000000e+00 0.000000000000e+00
5.500000000000e+01 0.000000000000e+00 0.000000000000e+00 0.000000000000e+00
5.525000000000e+01 0.000000000000e+00 0.000000000000e+00 0.000000000000e+00
5.550000000000e+01 0.000000000000e+00 0.000000000000e+00 0.000000000000e+00
5.575000000000e+01 0.000000000000e+00 0.000000000000e+00 0.000000000000e+00
5.600000000000e+01 0.000000000000e+00 0.000000000000e+00 0.000000000000e+00
5.625000000000e+01 0.000000000000e+00 0.000000000000e+00 0.000000000000e+00
5.650000000000e+01 0.000000000000e+00 0.000000000000e+00 0.000000000000e+00
5.675000000000e+01 0.000000000000e+00 0.000000000000e+00 0.000000000000e+00
5.700000000000e+01 0.000000000000e+00 0.000000000000e+00 0.000000000000e+00
5.725000000000e+01 0.000000000000e+00 0.000000000000e+00 0.000000000000e+00
5.750000000000e+01 0.000000000000e+00 0.000000000000e+00 0.000000000000e+00
5.775000000000e+01 0.000000000000e+00 0.000000000000e+00 0.000000000000e+00
5.800000000000e+01 0.000000000000e+00 0.000000000000e+00 0.000000000000e+00
5.825000000000e+01 0.000000000000e+00 0.000000000000e+00 0.000000000000e+00
5.850000000000e+01 0.000000000000e+00 0.000000000000e+00 0.000000000000e+00
5.875000000000e+01 0.000000000000e+00 0.000000000000e+00 0.000000000000e+00
5.900000000000e+01 0.000000000000e+00 0.000000000000e+00 0.000000000000e+00
5.925000000000e+01 0.000000000000e+00 0.000000000000e+00 0.000000000000e+00
5.950000000000e+01 0.000000000000e+00 0.000000000000e+00 0.000000000000e+00
5.975000000000e+01 0.000000000000e+00 0.000000000000e+00 0.000000000000e+00
6.000000000000e+01 0.000000000000e+00 0.000000000000e+00 0.000000000000e+00
6.025000000000e+01 0.000000000000e+00 0.000000000000e+00 0.000000000000e+00
6.050000000000e+01 0.000000000000e+00 0.000000000000e+00 0.000000000000e+00
6.075000000000e+01 0.000000000000e+00 0.000000000000e+00 0.000000000000e+00
6.100000000000e+01 0.000000000000e+00 0.000000000000e+00 0.000000000000e+00
6.125000000000e+01 0.000000000000e+00 0.000000000000e+00 0.000000000000e+00
6.150000000000e+01 0.000000000000e+00 0.000000000000e+00 0.000000000000e+00
6.175000000000e+01 0.000000000000e+00 0.000000000000e+00 0.000000000000e+00
6.200000000000e+01 0.000000000000e+00 0.000000000000e+00 0.000000000000e+00
6.225000000000e+01 0.000000000000e+00 0.000000000000e+00 0.000000000000e+00
6.250000000000e+01 0.000000000000e+00 0.000000000000e+00 0.000000000000e+00
6.275000000000e+01 0.000000000000e+00 0.000000000000e+00 0.000000000000e+00
6.300000000000e+01 0.000000000000e+00 0.000000000000e+00 0.000000000000e+00
6.325000000000e+01 0.000000000000e+00 0.000000000000e+00 0.000000000000e+00
6.350000000000e+01 0.000000000000e+00 0.000000000000e+00 0.000000000000e+00
6.375000000000e+01 0.000000000000e+00 0.000000000000e+00 0.000000000000e+00
6.400000000000e+01 0.000000000000e+00 0.000000000000e+00 0.000000000000e+00
6.425000000000e+01 0.000000000000e+00 0.000000000000e+00 0.000000000000e+00
6.450000000000e+01 0.000000000000e+00 0.000000000000e+00 0.000000000000e+00
6.475000000000e+01 0.000000000000e+00 0.000000000000e+00 0.000000000000e+00
6.500000000000e+01 0.000000000000e+00 0.000000000000e+00 0.000000000000e+00
6.525000000000e+01 0.000000000000e+00 0.000000000000e+00 0.000000000000e+00
6.550000000000e+01 0.000000000000e+00 0.000000000000e+00 0.000000000000e+00
6.575000000000e+01 0.000000000000e+00 0.000000000000e+00 0.000000000000e+00
6.600000000000e+01 0.000000000000e+00 0.000000000000e+00 0.000000000000e+00
6.625000000000e+01 0.000000000000e+00 0.000000000000e+00 0.000000000000e+00
6.650000000000e+01 0.000000000000e+00 0.000000000000e+00 0.000000000000e+00
6.675000000000e+01 0.000000000000e+00 0.000000000000e+00 0.000000000000e+00
6.700000000000e+01 0.000000000000e+00 0.000000000000e+00 0.000000000000e+00
6.725000000000e+01 0.000000000000e+00 0.000000000000e+00 0.000000000000e+00
6.750000000000e+01 0.000000000000e+00 0.000000000000e+00 0.000000000000e+00
6.775000000000e+01 0.000000000000e+00 0.000000000000e+00 0.000000000000e+00
6.800000000000e+01 0.000000000000e+00 0.000000000000e+00 0.000000000000e+00
6.825000000000e+01 0.000000000000e+00 0.000000000000e+00 0.000000000000e+00
6.850000000000e+01 0.000000000000e+00 0.000000000000e+00 0.000000000000e+00
6.875000000000e+01 0.000000000000e+00 0.000000000000e+00 0.000000000000e+00
6.900000000000e+01 0.000000000000e+00 0.000000000000e+00 0.000000000000e+00
6.925000000000e+01 0.000000000000e+00 0.000000000000e+00 0.000000000000e+00
6.950000000000e+01 0.000000000000e+00 0.000000000000e+00 0.000000000000e+00
6.975000000000e+01 0.000000000000e+00 0.000000000000e+00 0.000000000000e+00
7.000000000000e+01 0.000000000000e+00 0.000000000000e+00 0.000000000000e+00
7.025000000000e+01 0.000000000000e+00 0.000000000000e+00 0.000000000000e+00
7.050000000000e+01 0.000000000000e+00 0.000000000000e+00 0.000000000000e+00
7.075000000000e+01 0.000000000000e+00 0.000000000000e+00 0.000000000000e+00
7.100000000000e+01 0.000000000000e+00 0.000000000000e+00 0.000000000000e+00
7.125000000000e+01 0.000000000000e+00 0.000000000000e+00 0.000000000000e+00
7.150000000000e+01 0.000000000000e+00 0.000000000000e+00 0.000000000000e+00
7.175000000000e+01 0.000000000000e+00 0.000000000000e+00 0.000000000000e+00
7.200000000000e+01 0.000000000000e+00 0.000000000000e+00 0.000000000000e+00
7.225000000000e+01 0.000000000000e+00 0.000000000000e+00 0.000000000000e+00
7.250000000000e+01 0.000000000000e+00 0.000000000000e+00 0.000000000000e+00
7.275000000000e+01 0.000000000000e+00 0.000000000000e+00 0.000000000000e+00
7.300000000000e+01 0.000000000000e+00 0.000000000000e+00 0.000000000000e+00
7.325000000000e+01 0.000000000000e+00 0.000000000000e+00 0.000000000000e+00
7.350000000000e+01 0.000000000000e+00 0.000000000000e+00 0.000000000000e+00
7.375000000000e+01 0.000000000000e+00 0.000000000000e+00 0.000000000000e+00
7.400000000000e+01 0.000000000000e+00 0.000000000000e+00 0.000000000000e+00
7.425000000000e+01 0.000000000000e+00 0.000000000000e+00 0.000000000000e+00
7.450000000000e+01 0.000000000000e+00 0.000000000000e+00 0.000000000000e+00
7.475000000000e+01 0.000000000000e+00 0.000000000000e+00 0.000000000000e+00
7.500000000000e+01 0.000000000000e+00 0.000000000000e+00 0.000000000000e+00
7.525000000000e+01 0.000000000000e+00 0.000000000000e+00 0.000000000000e+00
7.550000000000e+01 0.000000000000e+00 0.000000000000e+00 0.000000000000e+00
7.575000000000e+01 0.000000000000e+00 0.000000000000e+00 0.000000000000e+00
7.600000000000e+01 0.000000000000e+00 0.000000000000e+00 0.000000000000e+00
7.625000000000e+01 0.000000000000e+00 0.000000000000e+00 0.000000000000e+00
7.650000000000e+01 0.000000000000e+00 0.000000000000e+00 0.000000000000e+00
7.675000000000e+01 0.000000000000e+00 0.000000000000e+00 0.000000000000e+00
7.700000000000e+01 0.000000000000e+00 0.000000000000e+00 0.000000000000e+00
7.725000000000e+01 0.000000000000e+00 0.000000000000e+00 0.000000000000e+00
7.750000000000e+01 0.000000000000e+00 0.000000000000e+00 0.000000000000e+00
7.775000000000e+01 0.000000000000e+00 0.000000000000e+00 0.000000000000e+00
7.800000000000e+01 0.000000000000e+00 0.000000000000e+00 0.000000000000e+00
7.825000000000e+01 0.000000000000e+00 0.000000000000e+00 0.000000000000e+00
7.850000000000e+01 0.000000000000e+00 0.000000000000e+00 0.000000000000e+00
7.875000000000e+01 0.000000000000e+00 0.000000000000e+00 0.000000000000e+00
7.900000000000e+01 0.000000000000e+00 0.000000000000e+00 0.000000000000e+00
7.925000000000e+01 0.000000000000e+00 0.000000000000e+00 0.000000000000e+00
7.950000000000e+01 0.000000000000e+00 0.000000000000e+00 0.000000000000e+00
7.975000000000e+01 0.000000000000e+00 0.000000000000e+00 0.000000000000e+00
8.000000000000e+01 0.000000000000e+00 0.000000000000e+00 0.000000000000e+00
8.025000000000e+01 0.000000000000e+00 0.000000000000e+00 0.000000000000e+00
8.050000000000e+01 0.000000000000e+00 0.000000000000e+00 0.000000000000e+00
8.075000000000e+01 0.000000000000e+00 0.000000000000e+00 0.000000000000e+00
8.100000000000e+01 0.000000000000e+00 0.000000000000e+00 0.000000000000e+00
8.125000000000e+01 0.000000000000e+00 0.000000000000e+00 0.000000000000e+00
8.150000000000e+01 0.000000000000e+00 0.000000000000e+00 0.000000000000e+00
8.175000000000e+01 0.000000000000e+00 0.000000000000e+00 0.000000000000e+00
8.200000000000e+01 0.000000000000e+00 0.000000000000e+00 0.000000000000e+00
8.225000000000e+01 0.000000000000e+00 0.000000000000e+00 0.000000000000e+00
8.250000000000e+01 0.000000000000e+00 0.000000000000e+00 0.000000000000e+00
8.275000000000e+01 0.000000000000e+00 0.000000000000e+00 0.000000000000e+00
8.300000000000e+01 0.000000000000e+00 0.000000000000e+00 0.000000000000e+00
8.325000000000e+01 0.000000000000e+00 0.000000000000e+00 0.000000000000e+00
8.350000000000e+01 0.000000000000e+00 0.000000000000e+00 0.000000000000e+00
8.375000000000e+01 0.000000000000e+00 0.000000000000e+00 0.000000000000e+00
8.400000000000e+01 0.000000000000e+00 0.000000000000e+00 0.000000000000e+00
8.425000000000e+01 0.000000000000e+00 0.000000000000e+00 0.000000000000e+00
8.450000000000e+01 0.000000000000e+00 0.000000000000e+00 0.000000000000e+00
8.475000000000e+01 0.000000000000e+00 0.000000000000e+00 0.000000000000e+00
8.500000000000e+01 0.000000000000e+00 0.000000000000e+00 0.000000000000e+00
8.525000000000e+01 0.000000000000e+00 0.000000000000e+00 0.000000000000e+00
8.550000000000e+01 0.000000000000e+00 0.000000000000e+00 0.000000000000e+00
8.575000000000e+01 0.000000000000e+00 0.000000000000e+00 0.000000000000e+00
8.600000000000e+01 0.000000000000e+00 0.000000000000e+00 0.000000000000e+00
8.625000000000e+01 0.000000000000e+00 0.000000000000e+00 0.000000000000e+00
8.650000000000e+01 0.000000000000e+00 0.000000000000e+00 0.000000000000e+00
8.675000000000e+01 0.000000000000e+00 0.000000000000e+00 0.000000000000e+00
8.700000000000e+01 0.000000000000e+00 0.000000000000e+00 0.000000000000e+00
8.725000000000e+01 0.000000000000e+00 0.000000000000e+00 0.000000000000e+00
8.750000000000e+01 0.000000000000e+00 0.000000000000e+00 0.000000000000e+00
8.775000000000e+01 0.000000000000e+00 0.000000000000e+00 0.000000000000e+00
8.800000000000e+01 0.000000000000e+00 0.000000000000e+00 0.000000000000e+00
8.825000000000e+01 0.000000000000e+00 0.000000000000e+00 0.000000000000e+00
8.850000000000e+01 0.000000000000e+00 0.000000000000e+00 0.000000000000e+00
8.875000000000e+01 0.000000000000e+00 0.000000000000e+00 0.000000000000e+00
8.900000000000e+01 0.000000000000e+00 0.000000000000e+00 0.000000000000e+00
8.925000000000e+01 0.000000000000e+00 0.000000000000e+00 0.000000000000e+00
8.950000000000e+01 0.000000000000e+00 0.000000000000e+00 0.000000000000e+00
8.975000000000e+01 0.000000000000e+00 0.000000000000e+00 0.000000000000e+00
9.000000000000e+01 0.000000000000e+00 0.000000000000e+00 0.000000000000e+00
9.025000000000e+01 0.000000000000e+00 0.000000000000e+00 0.000000000000e+00
9.050000000000e+01 0.000000000000e+00 0.000000000000e+00 0.000000000000e+00
9.075000000000e+01 0.000000000000e+00 0.000000000000e+00 0.000000000000e+00
9.100000000000e+01 0.000000000000e+00 0.000000000000e+00 0.000000000000e+00
9.125000000000e+01 0.000000000000e+00 0.000000000000e+00 0.000000000000e+00
9.150000000000e+01 0.000000000000e+00 0.000000000000e+00 0.000000000000e+00
9.175000000000e+01 0.000000000000e+00 0.000000000000e+00 0.000000000000e+00
9.200000000000e+01 0.000000000000e+00 0.000000000000e+00 0.000000000000e+00
9.225000000000e+01 0.000000000000e+00 0.000000000000e+00 0.000000000000e+00
9.250000000000e+01 0.000000000000e+00 0.000000000000e+00 0.000000000000e+00
9.275000000000e+01 0.000000000000e+00 0.000000000000e+00 0.000000000000e+00
9.300000000000e+01 0.000000000000e+00 0.000000000000e+00 0.000000000000e+00
9.325000000000e+01 0.000000000000e+00 0.000000000000e+00 0.000000000000e+00
9.350000000000e+01 0.000000000000e+00 0.000000000000e+00 0.000000000000e+00
9.375000000000e+01 0.000000000000e+00 0.000000000000e+00 0.000000000000e+00
9.400000000000e+01 0.000000000000e+00 0.000000000000e+00 0.000000000000e+00
9.425000000000e+01 0.000000000000e+00 0.000000000000e+00 0.000000000000e+00
9.450000000000e+01 0.000000000000e+00 0.000000000000e+00 0.000000000000e+00
9.475000000000e+01 0.000000000000e+00 0.000000000000e+00 0.000000000000e+00
9.500000000000e+01 0.000000000000e+00 0.000000000000e+00 0.000000000000e+00
9.525000000000e+01 0.000000000000e+00 0.000000000000e+00 0.000000000000e+00
9.550000000000e+01 0.000000000000e+00 0.000000000000e+00 0.000000000000e+00
9.575000000000e+01 0.000000000000e+00 0.000000000000e+00 0.000000000000e+00
9.600000000000e+01 0.000000000000e+00 0.000000000000e+00 0.000000000000e+00
9.625000000000e+01 0.000000000000e+00 0.000000000000e+00 0.000000000000e+00
9.650000000000e+01 0.000000000000e+00 0.000000000000e+00 0.000000000000e+00
9.675000000000e+01 0.000000000000e+00 0.000000000000e+00 0.000000000000e+00
9.700000000000e+01 0.000000000000e+00 0.000000000000e+00 0.000000000000e+00
9.725000000000e+01 0.000000000000e+00 0.000000000000e+00 0.000000000000e+00
9.750000000000e+01 0.000000000000e+00 0.000000000000e+00 0.000000000000e+00
9.775000000000e+01 0.000000000000e+00 0.000000000000e+00 0.000000000000e+00
9.800000000000e+01 0.000000000000e+00 0.000000000000e+00 0.000000000000e+00
9.825000000000e+01 0.000000000000e+00 0.000000000000e+00 0.000000000000e+00
9.850000000000e+01 0.000000000000e+00 0.000000000000e+00 0.000000000000e+00
9.875000000000e+01 0.000000000000e+00 0.000000000000e+00 0.000000000000e+00
9.900000000000e+01 0.000000000000e+00 0.000000000000e+00 0.000000000000e+00
9.925000000000e+01 0.000000000000e+00 0.000000000000e+00 0.000000000000e+00
9.950000000000e+01 0.000000000000e+00 0.000000000000e+00 0.000000000000e+00
9.975000000000e+01 0.000000000000e+00 0.000000000000e+00 0.000000000000e+00
1.000000000000e+02 0.000000000000e+00 0.000000000000e+00 0.000000000000e+00
1.002500000000e+02 0.000000000000e+00 0.000000000000e+00 0.000000000000e+00
1.005000000000e+02 0.000000000000e+00 0.000000000000e+00 0.000000000000e+00
1.007500000000e+02 0.000000000000e+00 0.000000000000e+00 0.000000000000e+00
1.010000000000e+02 0.000000000000e+00 0.000000000000e+00 0.000000000000e+00
1.012500000000e+02 0.000000000000e+00 0.000000000000e+00 0.000000000000e+00
1.015000000000e+02 0.000000000000e+00 0.000000000000e+00 0.000000000000e+00
1.017500000000e+02 0.000000000000e+00 0.000000000000e+00 0.000000000000e+00
1.020000000000e+02 0.000000000000e+00 0.000000000000e+00 0.000000000000e+00
1.022500000000e+02 0.000000000000e+00 0.000000000000e+00 0.000000000000e+00
1.025000000000e+02 0.000000000000e+00 0.000000000000e+00 0.000000000000e+00
1.027500000000e+02 0.000000000000e+00 0.000000000000e+00 0.000000000000e+00
1.030000000000e+02 0.000000000000e+00 0.000000000000e+00 0.000000000000e+00
1.032500000000e+02 0.000000000000e+00 0.000000000000e+00 0.000000000000e+00
1.035000000000e+02 0.000000000000e+00 0.000000000000e+00 0.000000000000e+00
1.037500000000e+02 0.000000000000e+00 0.000000000000e+00 0.000000000000e+00
1.040000000000e+02 0.000000000000e+00 0.000000000000e+00 0.000000000000e+00
1.042500000000e+02 0.000000000000e+00 0.000000000000e+00 0.000000000000e+00
1.045000000000e+02 0.000000000000e+00 0.000000000000e+00 0.000000000000e+00
1.047500000000e+02 0.000000000000e+00 0.000000000000e+00 0.000000000000e+00
1.050000000000e+02 0.000000000000e+00 0.000000000000e+00 0.000000000000e+00
1.052500000000e+02 0.000000000000e+00 0.000000000000e+00 0.000000000000e+00
1.055000000000e+02 0.000000000000e+00 0.000000000000e+00 0.000000000000e+00
1.057500000000e+02 0.000000000000e+00 0.000000000000e+00 0.000000000000e+00
1.060000000000e+02 0.000000000000e+00 0.000000000000e+00 0.000000000000e+00
1.062500000000e+02 0.000000000000e+00 0.000000000000e+00 0.000000000000e+00
1.065000000000e+02 0.000000000000e+00 0.000000000000e+00 0.000000000000e+00
1.067500000000e+02 0.000000000000e+00 0.000000000000e+00 0.000000000000e+00
1.070000000000e+02 0.000000000000e+00 0.000000000000e+00 0.000000000000e+00
1.072500000000e+02 0.000000000000e+00 0.000000000000e+00 0.000000000000e+00
1.075000000000e+02 0.000000000000e+00 0.000000000000e+00 0.000000000000e+00
1.077500000000e+02 0.000000000000e+00 0.000000000000e+00 0.000000000000e+00
1.080000000000e+02 0.000000000000e+00 0.000000000000e+00 0.000000000000e+00
1.082500000000e+02 0.000000000000e+00 0.000000000000e+00 0.000000000000e+00
1.085000000000e+02 0.000000000000e+00 0.000000000000e+00 0.000000000000e+00
1.087500000000e+02 0.000000000000e+00 0.000000000000e+00 0.000000000000e+00
1.090000000000e+02 0.000000000000e+00 0.000000000000e+00 0.000000000000e+00
1.092500000000e+02 0.000000000000e+00 0.000000000000e+00 0.000000000000e+00
1.095000000000e+02 0.000000000000e+00 0.000000000000e+00 0.000000000000e+00
1.097500000000e+02 0.000000000000e+00 0.000000000000e+00 0.000000000000e+00
1.100000000000e+02 0.000000000000e+00 0.000000000000e+00 0.000000000000e+00
1.102500000000e+02 0.000000000000e+00 0.000000000000e+00 0.000000000000e+00
1.105000000000e+02 0.000000000000e+00 0.000000000000e+00 0.000000000000e+00
1.107500000000e+02 0.000000000000e+00 0.000000000000e+00 0.000000000000e+00
1.110000000000e+02 0.000000000000e+00 0.000000000000e+00 0.000000000000e+00
1.112500000000e+02 0.000000000000e+00 0.000000000000e+00 0.000000000000e+00
1.115000000000e+02 0.000000000000e+00 0.000000000000e+00 0.000000000000e+00
1.117500000000e+02 0.000000000000e+00 0.000000000000e+00 0.000000000000e+00
1.120000000000e+02 0.000000000000e+00 0.000000000000e+00 0.000000000000e+00
1.122500000000e+02 0.000000000000e+00 0.000000000000e+00 0.000000000000e+00
1.125000000000e+02 0.000000000000e+00 0.000000000000e+00 0.000000000000e+00
1.127500000000e+02 0.000000000000e+00 0.000000000000e+00 0.000000000000e+00
1.130000000000e+02 0.000000000000e+00 0.000000000000e+00 0.000000000000e+00
1.132500000000e+02 0.000000000000e+00 0.000000000000e+00 0.000000000000e+00
1.135000000000e+02 0.000000000000e+00 0.000000000000e+00 0.000000000000e+00
1.137500000000e+02 0.000000000000e+00 0.000000000000e+00 0.000000000000e+00
1.140000000000e+02 0.000000000000e+00 0.000000000000e+00 0.000000000000e+00
1.142500000000e+02 0.000000000000e+00 0.000000000000e+00 0.000000000000e+00
1.145000000000e+02 0.000000000000e+00 0.000000000000e+00 0.000000000000e+00
1.147500000000e+02 0.000000000000e+00 0.000000000000e+00 0.000000000000e+00
1.150000000000e+02 0.000000000000e+00 0.000000000000e+00 0.000000000000e+00
1.152500000000e+02 0.000000000000e+00 0.000000000000e+00 0.000000000000e+00
1.155000000000e+02 0.000000000000e+00 0.000000000000e+00 0.000000000000e+00
1.157500000000e+02 0.000000000000e+00 0.000000000000e+00 0.000000000000e+00
1.160000000000e+02 0.000000000000e+00 0.000000000000e+00 0.000000000000e+00
1.162500000000e+02 0.000000000000e+00 0.000000000000e+00 0.000000000000e+00
1.165000000000e+02 0.000000000000e+00 0.000000000000e+00 0.000000000000e+00
1.167500000000e+02 0.000000000000e+00 0.000000000000e+00 0.000000000000e+00
1.170000000000e+02 0.000000000000e+00 0.000000000000e+00 0.000000000000e+00
1.172500000000e+02 0.000000000000e+00 0.000000000000e+00 0.000000000000e+00
1.175000000000e+02 0.000000000000e+00 0.000000000000e+00 0.000000000000e+00
1.177500000000e+02 0.000000000000e+00 0.000000000000e+00 0.000000000000e+00
1.180000000000e+02 0.000000000000e+00 0.000000000000e+00 0.000000000000e+00
1.182500000000e+02 0.000000000000e+00 0.000000000000e+00 0.000000000000e+00
1.185000000000e+02 0.000000000000e+00 0.000000000000e+00 0.000000000000e+00
1.187500000000e+02 0.000000000000e+00 0.000000000000e+00 0.000000000000e+00
1.190000000000e+02 0.000000000000e+00 0.000000000000e+00 0.000000000000e+00
1.192500000000e+02 0.000000000000e+00 0.000000000000e+00 0.000000000000e+00
1.195000000000e+02 0.000000000000e+00 0.000000000000e+00 0.000000000000e+00
1.197500000000e+02 0.000000000000e+00 0.000000000000e+00 0.000000000000e+00
1.200000000000e+02 0.000000000000e+00 0.000000000000e+00 0.000000000000e+00
1.202500000000e+02 0.000000000000e+00 0.000000000000e+00 0.000000000000e+00
1.205000000000e+02 0.000000000000e+00 0.000000000000e+00 0.000000000000e+00
1.207500000000e+02 0.000000000000e+00 0.000000000000e+00 0.000000000000e+00
1.210000000000e+02 0.000000000000e+00 0.000000000000e+00 0.000000000000e+00
1.212500000000e+02 0.000000000000e+00 0.000000000000e+00 0.000000000000e+00
1.215000000000e+02 0.000000000000e+00 0.000000000000e+00 0.000000000000e+00
1.217500000000e+02 0.000000000000e+00 0.000000000000e+00 0.000000000000e+00
1.220000000000e+02 0.000000000000e+00 0.000000000000e+00 0.000000000000e+00
1.222500000000e+02 0.000000000000e+00 0.000000000000e+00 0.000000000000e+00
1.225000000000e+02 0.000000000000e+00 0.000000000000e+00 0.000000000000e+00
1.227500000000e+02 0.000000000000e+00 0.000000000000e+00 0.000000000000e+00
1.230000000000e+02 0.000000000000e+00 0.000000000000e+00 0.000000000000e+00
1.232500000000e+02 0.000000000000e+00 0.000000000000e+00 0.000000000000e+00
1.235000000000e+02 0.000000000000e+00 0.000000000000e+00 0.000000000000e+00
1.237500000000e+02 0.000000000000e+00 0.000000000000e+00 0.000000000000e+00
1.240000000000e+02 0.000000000000e+00 0.000000000000e+00 0.000000000000e+00
1.242500000000e+02 0.000000000000e+00 0.000000000000e+00 0.000000000000e+00
1.245000000000e+02 0.000000000000e+00 0.000000000000e+00 0.000000000000e+00
1.247500000000e+02 0.000000000000e+00 0.000000000000e+00 0.000000000000e+00
1.250000000000e+02 0.000000000000e+00 0.000000000000e+00 0.000000000000e+00
1.252500000000e+02 0.000000000000e+00 0.000000000000e+00 0.000000000000e+00
1.255000000000e+02 0.000000000000e+00 0.000000000000e+00 0.000000000000e+00
1.257500000000e+02 0.000000000000e+00 0.000000000000e+00 0.000000000000e+00
1.260000000000e+02 0.000000000000e+00 0.000000000000e+00 0.000000000000e+00
1.262500000000e+02 0.000000000000e+00 0.000000000000e+00 0.000000000000e+00
1.265000000000e+02 0.000000000000e+00 0.000000000000e+00 0.000000000000e+00
1.267500000000e+02 0.000000000000e+00 0.000000000000e+00 0.000000000000e+00
1.270000000000e+02 0.000000000000e+00 0.000000000000e+00 0.000000000000e+00
1.272500000000e+02 0.000000000000e+00 0.000000000000e+00 0.000000000000e+00
1.275000000000e+02 0.000000000000e+00 0.000000000000e+00 0.000000000000e+00
1.277500000000e+02 0.000000000000e+00 0.000000000000e+00 0.000000000000e+00
1.280000000000e+02 0.000000000000e+00 0.000000000000e+00 0.000000000000e+00
1.282500000000e+02 0.000000000000e+00 0.000000000000e+00 0.000000000000e+00
1.285000000000e+02 0.000000000000e+00 0.000000000000e+00 0.000000000000e+00
1.287500000000e+02 0.000000000000e+00 0.000000000000e+00 0.000000000000e+00
1.290000000000e+02 0.000000000000e+00 0.000000000000e+00 0.000000000000e+00
1.292500000000e+02 0.000000000000e+00 0.000000000000e+00 0.000000000000e+00
1.295000000000e+02 0.000000000000e+00 0.000000000000e+00 0.000000000000e+00
1.297500000000e+02 0.000000000000e+00 0.000000000000e+00 0.000000000000e+00
1.300000000000e+02 0.000000000000e+00 0.000000000000e+00 0.000000000000e+00
1.302500000000e+02 0.000000000000e+00 0.000000000000e+00 0.000000000000e+00
1.305000000000e+02 0.000000000000e+00 0.000000000000e+00 0.000000000000e+00
1.307500000000e+02 0.000000000000e+00 0.000000000000e+00 0.000000000000e+00
1.310000000000e+02 0.000000000000e+00 0.000000000000e+00 0.000000000000e+00
1.312500000000e+02 0.000000000000e+00 0.000000000000e+00 0.000000000000e+00
1.315000000000e+02 0.000000000000e+00 0.000000000000e+00 0.000000000000e+00
1.317500000000e+02 0.000000000000e+00 0.000000000000e+00 0.000000000000e+00
1.320000000000e+02 0.000000000000e+00 0.000000000000e+00 0.000000000000e+00
1.322500000000e+02 0.000000000000e+00 0.000000000000e+00 0.000000000000e+00
1.325000000000e+02 0.000000000000e+00 0.000000000000e+00 0.000000000000e+00
1.327500000000e+02 0.000000000000e+00 0.000000000000e+00 0.000000000000e+00
1.330000000000e+02 0.000000000000e+00 0.000000000000e+00 0.000000000000e+00
1.332500000000e+02 0.000000000000e+00 0.000000000000e+00 0.000000000000e+00
1.335000000000e+02 0.000000000000e+00 0.000000000000e+00 0.000000000000e+00
1.337500000000e+02 0.000000000000e+00 0.000000000000e+00 0.000000000000e+00
1.340000000000e+02 0.000000000000e+00 0.000000000000e+00 0.000000000000e+00
1.342500000000e+02 0.000000000000e+00 0.000000000000e+00 0.000000000000e+00
1.345000000000e+02 0.000000000000e+00 0.000000000000e+00 0.000000000000e+00
1.347500000000e+02 0.000000000000e+00 0.000000000000e+00 0.000000000000e+00
1.350000000000e+02 0.000000000000e+00 0.000000000000e+00 0.000000000000e+00
1.352500000000e+02 0.000000000000e+00 0.000000000000e+00 0.000000000000e+00
1.355000000000e+02 0.000000000000e+00 0.000000000000e+00 0.000000000000e+00
1.357500000000e+02 0.000000000000e+00 0.000000000000e+00 0.000000000000e+00
1.360000000000e+02 0.000000000000e+00 0.000000000000e+00 0.000000000000e+00
1.362500000000e+02 0.000000000000e+00 0.000000000000e+00 0.000000000000e+00
1.365000000000e+02 0.000000000000e+00 0.000000000000e+00 0.000000000000e+00
1.367500000000e+02 0.000000000000e+00 0.000000000000e+00 0.000000000000e+00
1.370000000000e+02 0.000000000000e+00 0.000000000000e+00 0.000000000000e+00
1.372500000000e+02 0.000000000000e+00 0.000000000000e+00 0.000000000000e+00
1.375000000000e+02 0.000000000000e+00 0.000000000000e+00 0.000000000000e+00
1.377500000000e+02 0.000000000000e+00 0.000000000000e+00 0.000000000000e+00
1.380000000000e+02 0.000000000000e+00 0.000000000000e+00 0.000000000000e+00
1.382500000000e+02 0.000000000000e+00 0.000000000000e+00 0.000000000000e+00
1.385000000000e+02 0.000000000000e+00 0.000000000000e+00 0.000000000000e+00
1.387500000000e+02 0.000000000000e+00 0.000000000000e+00 0.000000000000e+00
1.390000000000e+02 0.000000000000e+00 0.000000000000e+00 0.000000000000e+00
1.392500000000e+02 0.000000000000e+00 0.000000000000e+00 0.000000000000e+00
1.395000000000e+02 0.000000000000e+00 0.000000000000e+00 0.000000000000e+00
1.397500000000e+02 0.000000000000e+00 0.000000000000e+00 0.000000000000e+00
1.400000000000e+02 0.000000000000e+00 0.000000000000e+00 0.000000000000e+00
1.402500000000e+02 0.000000000000e+00 0.000000000000e+00 0.000000000000e+00
1.405000000000e+02 0.000000000000e+00 0.000000000000e+00 0.000000000000e+00
1.407500000000e+02 0.000000000000e+00 0.000000000000e+00 0.000000000000e+00
1.410000000000e+02 0.000000000000e+00 0.000000000000e+00 0.000000000000e+00
1.412500000000e+02 0.000000000000e+00 0.000000000000e+00 0.000000000000e+00
1.415000000000e+02 0.000000000000e+00 0.000000000000e+00 0.000000000000e+00
1.417500000000e+02 0.000000000000e+00 0.000000000000e+00 0.000000000000e+00
1.420000000000e+02 0.000000000000e+00 0.000000000000e+00 0.000000000000e+00
1.422500000000e+02 0.000000000000e+00 0.000000000000e+00 0.000000000000e+00
1.425000000000e+02 0.000000000000e+00 0.000000000000e+00 0.000000000000e+00
1.427500000000e+02 0.000000000000e+00 0.000000000000e+00 0.000000000000e+00
1.430000000000e+02 0.000000000000e+00 0.000000000000e+00 0.000000000000e+00
1.432500000000e+02 0.000000000000e+00 0.000000000000e+00 0.000000000000e+00
1.435000000000e+02 0.000000000000e+00 0.000000000000e+00 0.000000000000e+00
1.437500000000e+02 0.000000000000e+00 0.000000000000e+00 0.000000000000e+00
1.440000000000e+02 0.000000000000e+00 0.000000000000e+00 0.000000000000e+00
1.442500000000e+02 0.000000000000e+00 0.000000000000e+00 0.000000000000e+00
1.445000000000e+02 0.000000000000e+00 0.000000000000e+00 0.000000000000e+00
1.447500000000e+02 0.000000000000e+00 0.000000000000e+00 0.000000000000e+00
1.450000000000e+02 0.000000000000e+00 0.000000000000e+00 0.000000000000e+00
1.452500000000e+02 0.000000000000e+00 0.000000000000e+00 0.000000000000e+00
1.455000000000e+02 0.000000000000e+00 0.000000000000e+00 0.000000000000e+00
1.457500000000e+02 0.000000000000e+00 0.000000000000e+00 0.000000000000e+00
1.460000000000e+02 0.000000000000e+00 0.000000000000e+00 0.000000000000e+00
1.462500000000e+02 0.000000000000e+00 0.000000000000e+00 0.000000000000e+00
1.465000000000e+02 0.000000000000e+00 0.000000000000e+00 0.000000000000e+00
1.467500000000e+02 0.000000000000e+00 0.000000000000e+00 0.000000000000e+00
1.470000000000e+02 0.000000000000e+00 0.000000000000e+00 0.000000000000e+00
1.472500000000e+02 0.000000000000e+00 0.000000000000e+00 0.000000000000e+00
1.475000000000e+02 0.000000000000e+00 0.000000000000e+00 0.000000000000e+00
1.477500000000e+02 0.000000000000e+00 0.000000000000e+00 0.000000000000e+00
1.480000000000e+02 0.000000000000e+00 0.000000000000e+00 0.000000000000e+00
1.482500000000e+02 0.000000000000e+00 0.000000000000e+00 0.000000000000e+00
1.485000000000e+02 0.000000000000e+00 0.000000000000e+00 0.000000000000e+00
1.487500000000e+02 0.000000000000e+00 0.000000000000e+00 0.000000000000e+00
1.490000000000e+02 0.000000000000e+00 0.000000000000e+00 0.000000000000e+00
1.492500000000e+02 0.000000000000e+00 0.000000000000e+00 0.000000000000e+00
1.495000000000e+02 0.000000000000e+00 0.000000000000e+00 0.000000000000e+00
1.497500000000e+02 0.000000000000e+00 0.000000000000e+00 0.000000000000e+00
1.500000000000e+02 0.000000000000e+00 0.000000000000e+00 0.000000000000e+00
1.502500000000e+02 0.000000000000e+00 0.000000000000e+00 0.000000000000e+00
1.505000000000e+02 0.000000000000e+00 0.000000000000e+00 0.000000000000e+00
1.507500000000e+02 0.000000000000e+00 0.000000000000e+00 0.000000000000e+00
1.510000000000e+02 0.000000000000e+00 0.000000000000e+00 0.000000000000e+00
1.512500000000e+02 0.000000000000e+00 0.000000000000e+00 0.000000000000e+00
1.515000000000e+02 0.000000000000e+00 0.000000000000e+00 0.000000000000e+00
1.517500000000e+02 0.000000000000e+00 0.000000000000e+00 0.000000000000e+00
1.520000000000e+02 0.000000000000e+00 0.000000000000e+00 0.000000000000e+00
1.522500000000e+02 0.000000000000e+00 0.000000000000e+00 0.000000000000e+00
1.525000000000e+02 0.000000000000e+00 0.000000000000e+00 0.000000000000e+00
1.527500000000e+02 0.000000000000e+00 0.000000000000e+00 0.000000000000e+00
1.530000000000e+02 0.000000000000e+00 0.000000000000e+00 0.000000000000e+00
1.532500000000e+02 0.000000000000e+00 0.000000000000e+00 0.000000000000e+00
1.535000000000e+02 0.000000000000e+00 0.000000000000e+00 0.000000000000e+00
1.537500000000e+02 0.000000000000e+00 0.000000000000e+00 0.000000000000e+00
1.540000000000e+02 0.000000000000e+00 0.000000000000e+00 0.000000000000e+00
1.542500000000e+02 0.000000000000e+00 0.000000000000e+00 0.000000000000e+00
1.545000000000e+02 0.000000000000e+00 0.000000000000e+00 0.000000000000e+00
1.547500000000e+02 0.000000000000e+00 0.000000000000e+00 0.000000000000e+00
1.550000000000e+02 0.000000000000e+00 0.000000000000e+00 0.000000000000e+00
1.552500000000e+02 0.000000000000e+00 0.000000000000e+00 0.000000000000e+00
1.555000000000e+02 0.000000000000e+00 0.000000000000e+00 0.000000000000e+00
1.557500000000e+02 0.000000000000e+00 0.000000000000e+00 0.000000000000e+00
1.560000000000e+02 0.000000000000e+00 0.000000000000e+00 0.000000000000e+00
1.562500000000e+02 0.000000000000e+00 0.000000000000e+00 0.000000000000e+00
1.565000000000e+02 0.000000000000e+00 0.000000000000e+00 0.000000000000e+00
1.567500000000e+02 0.000000000000e+00 0.000000000000e+00 0.000000000000e+00
1.570000000000e+02 0.000000000000e+00 0.000000000000e+00 0.000000000000e+00
1.572500000000e+02 0.000000000000e+00 0.000000000000e+00 0.000000000000e+00
1.575000000000e+02 0.000000000000e+00 0.000000000000e+00 0.000000000000e+00
1.577500000000e+02 0.000000000000e+00 0.000000000000e+00 0.000000000000e+00
1.580000000000e+02 0.000000000000e+00 0.000000000000e+00 0.000000000000e+00
1.582500000000e+02 0.000000000000e+00 0.000000000000e+00 0.000000000000e+00
1.585000000000e+02 0.000000000000e+00 0.000000000000e+00 0.000000000000e+00
1.587500000000e+02 0.000000000000e+00 0.000000000000e+00 0.000000000000e+00
1.590000000000e+02 0.000000000000e+00 0.000000000000e+00 0.000000000000e+00
1.592500000000e+02 0.000000000000e+00 0.000000000000e+00 0.000000000000e+00
1.595000000000e+02 0.000000000000e+00 0.000000000000e+00 0.000000000000e+00
1.597500000000e+02 0.000000000000e+00 0.000000000000e+00 0.000000000000e+00
1.600000000000e+02 0.000000000000e+00 0.000000000000e+00 0.000000000000e+00
1.602500000000e+02 0.000000000000e+00 0.000000000000e+00 0.000000000000e+00
1.605000000000e+02 0.000000000000e+00 0.000000000000e+00 0.000000000000e+00
1.607500000000e+02 0.000000000000e+00 0.000000000000e+00 0.000000000000e+00
1.610000000000e+02 0.000000000000e+00 0.000000000000e+00 0.000000000000e+00
1.612500000000e+02 0.000000000000e+00 0.000000000000e+00 0.000000000000e+00
1.615000000000e+02 0.000000000000e+00 0.000000000000e+00 0.000000000000e+00
1.617500000000e+02 0.000000000000e+00 0.000000000000e+00 0.000000000000e+00
1.620000000000e+02 0.000000000000e+00 0.000000000000e+00 0.000000000000e+00
1.622500000000e+02 0.000000000000e+00 0.000000000000e+00 0.000000000000e+00
1.625000000000e+02 0.000000000000e+00 0.000000000000e+00 0.000000000000e+00
1.627500000000e+02 0.000000000000e+00 0.000000000000e+00 0.000000000000e+00
1.630000000000e+02 0.000000000000e+00 0.000000000000e+00 0.000000000000e+00
1.632500000000e+02 0.000000000000e+00 0.000000000000e+00 0.000000000000e+00
1.635000000000e+02 0.000000000000e+00 0.000000000000e+00 0.000000000000e+00
1.637500000000e+02 0.000000000000e+00 0.000000000000e+00 0.000000000000e+00
1.640000000000e+02 0.000000000000e+00 0.000000000000e+00 0.000000000000e+00
1.642500000000e+02 0.000000000000e+00 0.000000000000e+00 0.000000000000e+00
1.645000000000e+02 0.000000000000e+00 0.000000000000e+00 0.000000000000e+00
1.647500000000e+02 0.000000000000e+00 0.000000000000e+00 0.000000000000e+00
1.650000000000e+02 0.000000000000e+00 0.000000000000e+00 0.000000000000e+00
1.652500000000e+02 0.000000000000e+00 0.000000000000e+00 0.000000000000e+00
1.655000000000e+02 0.000000000000e+00 0.000000000000e+00 0.000000000000e+00
1.657500000000e+02 0.000000000000e+00 0.000000000000e+00 0.000000000000e+00
1.660000000000e+02 0.000000000000e+00 0.000000000000e+00 0.000000000000e+00
1.662500000000e+02 0.000000000000e+00 0.000000000000e+00 0.000000000000e+00
1.665000000000e+02 0.000000000000e+00 0.000000000000e+00 0.000000000000e+00
1.667500000000e+02 0.000000000000e+00 0.000000000000e+00 0.000000000000e+00
1.670000000000e+02 0.000000000000e+00 0.000000000000e+00 0.000000000000e+00
1.672500000000e+02 0.000000000000e+00 0.000000000000e+00 0.000000000000e+00
1.675000000000e+02 0.000000000000e+00 0.000000000000e+00 0.000000000000e+00
1.677500000000e+02 0.000000000000e+00 0.000000000000e+00 0.000000000000e+00
1.680000000000e+02 0.000000000000e+00 0.000000000000e+00 0.000000000000e+00
1.682500000000e+02 0.000000000000e+00 0.000000000000e+00 0.000000000000e+00
1.685000000000e+02 0.000000000000e+00 0.000000000000e+00 0.000000000000e+00
1.687500000000e+02 0.000000000000e+00 0.000000000000e+00 0.000000000000e+00
1.690000000000e+02 0.000000000000e+00 0.000000000000e+00 0.000000000000e+00
1.692500000000e+02 0.000000000000e+00 0.000000000000e+00 0.000000000000e+00
1.695000000000e+02 0.000000000000e+00 0.000000000000e+00 0.000000000000e+00
1.697500000000e+02 0.000000000000e+00 0.000000000000e+00 0.000000000000e+00
1.700000000000e+02 0.000000000000e+00 0.000000000000e+00 0.000000000000e+00
1.702500000000e+02 0.000000000000e+00 0.000000000000e+00 0.000000000000e+00
1.705000000000e+02 0.000000000000e+00 0.000000000000e+00 0.000000000000e+00
1.707500000000e+02 0.000000000000e+00 0.000000000000e+00 0.000000000000e+00
1.710000000000e+02 0.000000000000e+00 0.000000000000e+00 0.000000000000e+00
1.712500000000e+02 0.000000000000e+00 0.000000000000e+00 0.000000000000e+00
1.715000000000e+02 0.000000000000e+00 0.000000000000e+00 0.000000000000e+00
1.717500000000e+02 0.000000000000e+00 0.000000000000e+00 0.000000000000e+00
1.720000000000e+02 0.000000000000e+00 0.000000000000e+00 0.000000000000e+00
1.722500000000e+02 0.000000000000e+00 0.000000000000e+00 0.000000000000e+00
1.725000000000e+02 0.000000000000e+00 0.000000000000e+00 0.000000000000e+00
1.727500000000e+02 0.000000000000e+00 0.000000000000e+00 0.000000000000e+00
1.730000000000e+02 0.000000000000e+00 0.000000000000e+00 0.000000000000e+00
1.732500000000e+02 0.000000000000e+00 0.000000000000e+00 0.000000000000e+00
1.735000000000e+02 0.000000000000e+00 0.000000000000e+00 0.000000000000e+00
1.737500000000e+02 0.000000000000e+00 0.000000000000e+00 0.000000000000e+00
1.740000000000e+02 0.000000000000e+00 0.000000000000e+00 0.000000000000e+00
1.742500000000e+02 0.000000000000e+00 0.000000000000e+00 0.000000000000e+00
1.745000000000e+02 0.000000000000e+00 0.000000000000e+00 0.000000000000e+00
1.747500000000e+02 0.000000000000e+00 0.000000000000e+00 0.000000000000e+00
1.750000000000e+02 0.000000000000e+00 0.000000000000e+00 0.000000000000e+00
1.752500000000e+02 0.000000000000e+00 0.000000000000e+00 0.000000000000e+00
1.755000000000e+02 0.000000000000e+00 0.000000000000e+00 0.000000000000e+00
1.757500000000e+02 0.000000000000e+00 0.000000000000e+00 0.000000000000e+00
1.760000000000e+02 0.000000000000e+00 0.000000000000e+00 0.000000000000e+00
1.762500000000e+02 0.000000000000e+00 0.000000000000e+00 0.000000000000e+00
1.765000000000e+02 0.000000000000e+00 0.000000000000e+00 0.000000000000e+00
1.767500000000e+02 0.000000000000e+00 0.000000000000e+00 0.000000000000e+00
1.770000000000e+02 0.000000000000e+00 0.000000000000e+00 0.000000000000e+00
1.772500000000e+02 0.000000000000e+00 0.000000000000e+00 0.000000000000e+00
1.775000000000e+02 0.000000000000e+00 0.000000000000e+00 0.000000000000e+00
1.777500000000e+02 0.000000000000e+00 0.000000000000e+00 0.000000000000e+00
1.780000000000e+02 0.000000000000e+00 0.000000000000e+00 0.000000000000e+00
1.782500000000e+02 0.000000000000e+00 0.000000000000e+00 0.000000000000e+00
1.785000000000e+02 0.000000000000e+00 0.000000000000e+00 0.000000000000e+00
1.787500000000e+02 0.000000000000e+00 0.000000000000e+00 0.000000000000e+00
1.790000000000e+02 0.000000000000e+00 0.000000000000e+00 0.000000000000e+00
1.792500000000e+02 0.000000000000e+00 0.000000000000e+00 0.000000000000e+00
1.795000000000e+02 0.000000000000e+00 0.000000000000e+00 0.000000000000e+00
1.797500000000e+02 0.000000000000e+00 0.000000000000e+00 0.000000000000e+00
1.800000000000e+02 0.000000000000e+00 0.000000000000e+00 0.000000000000e+00
1.802500000000e+02 0.000000000000e+00 0.000000000000e+00 0.000000000000e+00
1.805000000000e+02 0.000000000000e+00 0.000000000000e+00 0.000000000000e+00
1.807500000000e+02 0.000000000000e+00 0.000000000000e+00 0.000000000000e+00
1.810000000000e+02 0.000000000000e+00 0.000000000000e+00 0.000000000000e+00
1.812500000000e+02 0.000000000000e+00 0.000000000000e+00 0.000000000000e+00
1.815000000000e+02 0.000000000000e+00 0.000000000000e+00 0.000000000000e+00
1.817500000000e+02 0.000000000000e+00 0.000000000000e+00 0.000000000000e+00
1.820000000000e+02 0.000000000000e+00 0.000000000000e+00 0.000000000000e+00
1.822500000000e+02 0.000000000000e+00 0.000000000000e+00 0.000000000000e+00
1.825000000000e+02 0.000000000000e+00 0.000000000000e+00 0.000000000000e+00
1.827500000000e+02 0.000000000000e+00 0.000000000000e+00 0.000000000000e+00
1.830000000000e+02 0.000000000000e+00 0.000000000000e+00 0.000000000000e+00
1.832500000000e+02 0.000000000000e+00 0.000000000000e+00 0.000000000000e+00
1.835000000000e+02 0.000000000000e+00 0.000000000000e+00 0.000000000000e+00
1.837500000000e+02 0.000000000000e+00 0.000000000000e+00 0.000000000000e+00
1.840000000000e+02 0.000000000000e+00 0.000000000000e+00 0.000000000000e+00
1.842500000000e+02 0.000000000000e+00 0.000000000000e+00 0.000000000000e+00
1.845000000000e+02 0.000000000000e+00 0.000000000000e+00 0.000000000000e+00
1.847500000000e+02 0.000000000000e+00 0.000000000000e+00 0.000000000000e+00
1.850000000000e+02 0.000000000000e+00 0.000000000000e+00 0.000000000000e+00
1.852500000000e+02 0.000000000000e+00 0.000000000000e+00 0.000000000000e+00
1.855000000000e+02 0.000000000000e+00 0.000000000000e+00 0.000000000000e+00
1.857500000000e+02 0.000000000000e+00 0.000000000000e+00 0.000000000000e+00
1.860000000000e+02 0.000000000000e+00 0.000000000000e+00 0.000000000000e+00
1.862500000000e+02 0.000000000000e+00 0.000000000000e+00 0.000000000000e+00
1.865000000000e+02 0.000000000000e+00 0.000000000000e+00 0.000000000000e+00
1.867500000000e+02 0.000000000000e+00 0.000000000000e+00 0.000000000000e+00
1.870000000000e+02 0.000000000000e+00 0.000000000000e+00 0.000000000000e+00
1.872500000000e+02 0.000000000000e+00 0.000000000000e+00 0.000000000000e+00
1.875000000000e+02 0.000000000000e+00 0.000000000000e+00 0.000000000000e+00
1.877500000000e+02 0.000000000000e+00 0.000000000000e+00 0.000000000000e+00
1.880000000000e+02 0.000000000000e+00 0.000000000000e+00 0.000000000000e+00
1.882500000000e+02 0.000000000000e+00 0.000000000000e+00 0.000000000000e+00
1.885000000000e+02 0.000000000000e+00 0.000000000000e+00 0.000000000000e+00
1.887500000000e+02 0.000000000000e+00 0.000000000000e+00 0.000000000000e+00
1.890000000000e+02 0.000000000000e+00 0.000000000000e+00 0.000000000000e+00
1.892500000000e+02 0.000000000000e+00 0.000000000000e+00 0.000000000000e+00
1.895000000000e+02 0.000000000000e+00 0.000000000000e+00 0.000000000000e+00
1.897500000000e+02 0.000000000000e+00 0.000000000000e+00 0.000000000000e+00
1.900000000000e+02 0.000000000000e+00 0.000000000000e+00 0.000000000000e+00
1.902500000000e+02 0.000000000000e+00 0.000000000000e+00 0.000000000000e+00
1.905000000000e+02 0.000000000000e+00 0.000000000000e+00 0.000000000000e+00
1.907500000000e+02 0.000000000000e+00 0.000000000000e+00 0.000000000000e+00
1.910000000000e+02 0.000000000000e+00 0.000000000000e+00 0.000000000000e+00
1.912500000000e+02 0.000000000000e+00 0.000000000000e+00 0.000000000000e+00
1.915000000000e+02 0.000000000000e+00 0.000000000000e+00 0.000000000000e+00
1.917500000000e+02 0.000000000000e+00 0.000000000000e+00 0.000000000000e+00
1.920000000000e+02 0.000000000000e+00 0.000000000000e+00 0.000000000000e+00
1.922500000000e+02 0.000000000000e+00 0.000000000000e+00 0.000000000000e+00
1.925000000000e+02 0.000000000000e+00 0.000000000000e+00 0.000000000000e+00
1.927500000000e+02 0.000000000000e+00 0.000000000000e+00 0.000000000000e+00
1.930000000000e+02 0.000000000000e+00 0.000000000000e+00 0.000000000000e+00
1.932500000000e+02 0.000000000000e+00 0.000000000000e+00 0.000000000000e+00
1.935000000000e+02 0.000000000000e+00 0.000000000000e+00 0.000000000000e+00
1.937500000000e+02 0.000000000000e+00 0.000000000000e+00 0.000000000000e+00
1.940000000000e+02 0.000000000000e+00 0.000000000000e+00 0.000000000000e+00
1.942500000000e+02 0.000000000000e+00 0.000000000000e+00 0.000000000000e+00
1.945000000000e+02 0.000000000000e+00 0.000000000000e+00 0.000000000000e+00
1.947500000000e+02 0.000000000000e+00 0.000000000000e+00 0.000000000000e+00
1.950000000000e+02 0.000000000000e+00 0.000000000000e+00 0.000000000000e+00
1.952500000000e+02 0.000000000000e+00 0.000000000000e+00 0.000000000000e+00
1.955000000000e+02 0.000000000000e+00 0.000000000000e+00 0.000000000000e+00
1.957500000000e+02 0.000000000000e+00 0.000000000000e+00 0.000000000000e+00
1.960000000000e+02 0.000000000000e+00 0.000000000000e+00 0.000000000000e+00
1.962500000000e+02 0.000000000000e+00 0.000000000000e+00 0.000000000000e+00
1.965000000000e+02 0.000000000000e+00 0.000000000000e+00 0.000000000000e+00
1.967500000000e+02 0.000000000000e+00 0.000000000000e+00 0.000000000000e+00
1.970000000000e+02 0.000000000000e+00 0.000000000000e+00 0.000000000000e+00
1.972500000000e+02 0.000000000000e+00 0.000000000000e+00 0.000000000000e+00
1.975000000000e+02 0.000000000000e+00 0.000000000000e+00 0.000000000000e+00
1.977500000000e+02 0.000000000000e+00 0.000000000000e+00 0.000000000000e+00
1.980000000000e+02 0.000000000000e+00 0.000000000000e+00 0.000000000000e+00
1.982500000000e+02 0.000000000000e+00 0.000000000000e+00 0.000000000000e+00
1.985000000000e+02 0.000000000000e+00 0.000000000000e+00 0.000000000000e+00
1.987500000000e+02 0.000000000000e+00 0.000000000000e+00 0.000000000000e+00
1.990000000000e+02 0.000000000000e+00 0.000000000000e+00 0.000000000000e+00
1.992500000000e+02 0.000000000000e+00 0.000000000000e+00 0.000000000000e+00
1.995000000000e+02 0.000000000000e+00 0.000000000000e+00 0.000000000000e+00
1.997500000000e+02 0.000000000000e+00 0.000000000000e+00 0.000000000000e+00
2.000000000000e+02 0.000000000000e+00 0.000000000000e+00 0.000000000000e+00
2.002500000000e+02 0.000000000000e+00 0.000000000000e+00 0.000000000000e+00
2.005000000000e+02 0.000000000000e+00 0.000000000000e+00 0.000000000000e+00
2.007500000000e+02 0.000000000000e+00 0.000000000000e+00 0.000000000000e+00
2.010000000000e+02 0.000000000000e+00 0.000000000000e+00 0.000000000000e+00
2.012500000000e+02 0.000000000000e+00 0.000000000000e+00 0.000000000000e+00
2.015000000000e+02 0.000000000000e+00 0.000000000000e+00 0.000000000000e+00
2.017500000000e+02 0.000000000000e+00 0.000000000000e+00 0.000000000000e+00
2.020000000000e+02 0.000000000000e+00 0.000000000000e+00 0.000000000000e+00
2.022500000000e+02 0.000000000000e+00 0.000000000000e+00 0.000000000000e+00
2.025000000000e+02 0.000000000000e+00 0.000000000000e+00 0.000000000000e+00
2.027500000000e+02 0.000000000000e+00 0.000000000000e+00 0.000000000000e+00
2.030000000000e+02 0.000000000000e+00 0.000000000000e+00 0.000000000000e+00
2.032500000000e+02 0.000000000000e+00 0.000000000000e+00 0.000000000000e+00
2.035000000000e+02 0.000000000000e+00 0.000000000000e+00 0.000000000000e+00
2.037500000000e+02 0.000000000000e+00 0.000000000000e+00 0.000000000000e+00
2.040000000000e+02 0.000000000000e+00 0.000000000000e+00 0.000000000000e+00
2.042500000000e+02 0.000000000000e+00 0.000000000000e+00 0.000000000000e+00
2.045000000000e+02 0.000000000000e+00 0.000000000000e+00 0.000000000000e+00
2.047500000000e+02 0.000000000000e+00 0.000000000000e+00 0.000000000000e+00
2.050000000000e+02 0.000000000000e+00 0.000000000000e+00 0.000000000000e+00
2.052500000000e+02 0.000000000000e+00 0.000000000000e+00 0.000000000000e+00
2.055000000000e+02 0.000000000000e+00 0.000000000000e+00 0.000000000000e+00
2.057500000000e+02 0.000000000000e+00 0.000000000000e+00 0.000000000000e+00
2.060000000000e+02 0.000000000000e+00 0.000000000000e+00 0.000000000000e+00
2.062500000000e+02 0.000000000000e+00 0.000000000000e+00 0.000000000000e+00
2.065000000000e+02 0.000000000000e+00 0.000000000000e+00 0.000000000000e+00
2.067500000000e+02 0.000000000000e+00 0.000000000000e+00 0.000000000000e+00
2.070000000000e+02 0.000000000000e+00 0.000000000000e+00 0.000000000000e+00
2.072500000000e+02 0.000000000000e+00 0.000000000000e+00 0.000000000000e+00
2.075000000000e+02 0.000000000000e+00 0.000000000000e+00 0.000000000000e+00
2.077500000000e+02 0.000000000000e+00 0.000000000000e+00 0.000000000000e+00
2.080000000000e+02 0.000000000000e+00 0.000000000000e+00 0.000000000000e+00
2.082500000000e+02 0.000000000000e+00 0.000000000000e+00 0.000000000000e+00
2.085000000000e+02 0.000000000000e+00 0.000000000000e+00 0.000000000000e+00
2.087500000000e+02 0.000000000000e+00 0.000000000000e+00 0.000000000000e+00
2.090000000000e+02 0.000000000000e+00 0.000000000000e+00 0.000000000000e+00
2.092500000000e+02 0.000000000000e+00 0.000000000000e+00 0.000000000000e+00
2.095000000000e+02 0.000000000000e+00 0.000000000000e+00 0.000000000000e+00
2.097500000000e+02 0.000000000000e+00 0.000000000000e+00 0.000000000000e+00
2.100000000000e+02 0.000000000000e+00 0.000000000000e+00 0.000000000000e+00
2.102500000000e+02 0.000000000000e+00 0.000000000000e+00 0.000000000000e+00
2.105000000000e+02 0.000000000000e+00 0.000000000000e+00 0.000000000000e+00
2.107500000000e+02 0.000000000000e+00 0.000000000000e+00 0.000000000000e+00
2.110000000000e+02 0.000000000000e+00 0.000000000000e+00 0.000000000000e+00
2.112500000000e+02 0.000000000000e+00 0.000000000000e+00 0.000000000000e+00
2.115000000000e+02 0.000000000000e+00 0.000000000000e+00 0.000000000000e+00
2.117500000000e+02 0.000000000000e+00 0.000000000000e+00 0.000000000000e+00
2.120000000000e+02 0.000000000000e+00 0.000000000000e+00 0.000000000000e+00
2.122500000000e+02 0.000000000000e+00 0.000000000000e+00 0.000000000000e+00
2.125000000000e+02 0.000000000000e+00 0.000000000000e+00 0.000000000000e+00
2.127500000000e+02 0.000000000000e+00 0.000000000000e+00 0.000000000000e+00
2.130000000000e+02 0.000000000000e+00 0.000000000000e+00 0.000000000000e+00
2.132500000000e+02 0.000000000000e+00 0.000000000000e+00 0.000000000000e+00
2.135000000000e+02 0.000000000000e+00 0.000000000000e+00 0.000000000000e+00
2.137500000000e+02 0.000000000000e+00 0.000000000000e+00 0.000000000000e+00
2.140000000000e+02 0.000000000000e+00 0.000000000000e+00 0.000000000000e+00
2.142500000000e+02 0.000000000000e+00 0.000000000000e+00 0.000000000000e+00
2.145000000000e+02 0.000000000000e+00 0.000000000000e+00 0.000000000000e+00
2.147500000000e+02 0.000000000000e+00 0.000000000000e+00 0.000000000000e+00
2.150000000000e+02 0.000000000000e+00 0.000000000000e+00 0.000000000000e+00
2.152500000000e+02 0.000000000000e+00 0.000000000000e+00 0.000000000000e+00
2.155000000000e+02 0.000000000000e+00 0.000000000000e+00 0.000000000000e+00
2.157500000000e+02 0.000000000000e+00 0.000000000000e+00 0.000000000000e+00
2.160000000000e+02 0.000000000000e+00 0.000000000000e+00 0.000000000000e+00
2.162500000000e+02 0.000000000000e+00 0.000000000000e+00 0.000000000000e+00
2.165000000000e+02 0.000000000000e+00 0.000000000000e+00 0.000000000000e+00
2.167500000000e+02 0.000000000000e+00 0.000000000000e+00 0.000000000000e+00
2.170000000000e+02 0.000000000000e+00 0.000000000000e+00 0.000000000000e+00
2.172500000000e+02 0.000000000000e+00 0.000000000000e+00 0.000000000000e+00
2.175000000000e+02 0.000000000000e+00 0.000000000000e+00 0.000000000000e+00
2.177500000000e+02 0.000000000000e+00 0.000000000000e+00 0.000000000000e+00
2.180000000000e+02 0.000000000000e+00 0.000000000000e+00 0.000000000000e+00
2.182500000000e+02 0.000000000000e+00 0.000000000000e+00 0.000000000000e+00
2.185000000000e+02 0.000000000000e+00 0.000000000000e+00 0.000000000000e+00
2.187500000000e+02 0.000000000000e+00 0.000000000000e+00 0.000000000000e+00
2.190000000000e+02 0.000000000000e+00 0.000000000000e+00 0.000000000000e+00
2.192500000000e+02 0.000000000000e+00 0.000000000000e+00 0.000000000000e+00
2.195000000000e+02 0.000000000000e+00 0.000000000000e+00 0.000000000000e+00
2.197500000000e+02 0.000000000000e+00 0.000000000000e+00 0.000000000000e+00
2.200000000000e+02 0.000000000000e+00 0.000000000000e+00 0.000000000000e+00
2.202500000000e+02 0.000000000000e+00 0.000000000000e+00 0.000000000000e+00
2.205000000000e+02 0.000000000000e+00 0.000000000000e+00 0.000000000000e+00
2.207500000000e+02 0.000000000000e+00 0.000000000000e+00 0.000000000000e+00
2.210000000000e+02 0.000000000000e+00 0.000000000000e+00 0.000000000000e+00
2.212500000000e+02 0.000000000000e+00 0.000000000000e+00 0.000000000000e+00
2.215000000000e+02 0.000000000000e+00 0.000000000000e+00 0.000000000000e+00
2.217500000000e+02 0.000000000000e+00 0.000000000000e+00 0.000000000000e+00
2.220000000000e+02 0.000000000000e+00 0.000000000000e+00 0.000000000000e+00
2.222500000000e+02 0.000000000000e+00 0.000000000000e+00 0.000000000000e+00
2.225000000000e+02 0.000000000000e+00 0.000000000000e+00 0.000000000000e+00
2.227500000000e+02 0.000000000000e+00 0.000000000000e+00 0.000000000000e+00
2.230000000000e+02 0.000000000000e+00 0.000000000000e+00 0.000000000000e+00
2.232500000000e+02 0.000000000000e+00 0.000000000000e+00 0.000000000000e+00
2.235000000000e+02 0.000000000000e+00 0.000000000000e+00 0.000000000000e+00
2.237500000000e+02 0.000000000000e+00 0.000000000000e+00 0.000000000000e+00
2.240000000000e+02 0.000000000000e+00 0.000000000000e+00 0.000000000000e+00
2.242500000000e+02 0.000000000000e+00 0.000000000000e+00 0.000000000000e+00
2.245000000000e+02 0.000000000000e+00 0.000000000000e+00 0.000000000000e+00
2.247500000000e+02 0.000000000000e+00 0.000000000000e+00 0.000000000000e+00
2.250000000000e+02 0.000000000000e+00 0.000000000000e+00 0.000000000000e+00
2.252500000000e+02 0.000000000000e+00 0.000000000000e+00 0.000000000000e+00
2.255000000000e+02 0.000000000000e+00 0.000000000000e+00 0.000000000000e+00
2.257500000000e+02 0.000000000000e+00 0.000000000000e+00 0.000000000000e+00
2.260000000000e+02 0.000000000000e+00 0.000000000000e+00 0.000000000000e+00
2.262500000000e+02 0.000000000000e+00 0.000000000000e+00 0.000000000000e+00
2.265000000000e+02 0.000000000000e+00 0.000000000000e+00 0.000000000000e+00
2.267500000000e+02 0.000000000000e+00 0.000000000000e+00 0.000000000000e+00
2.270000000000e+02 0.000000000000e+00 0.000000000000e+00 0.000000000000e+00
2.272500000000e+02 0.000000000000e+00 0.000000000000e+00 0.000000000000e+00
2.275000000000e+02 0.000000000000e+00 0.000000000000e+00 0.000000000000e+00
2.277500000000e+02 0.000000000000e+00 0.000000000000e+00 0.000000000000e+00
2.280000000000e+02 0.000000000000e+00 0.000000000000e+00 0.000000000000e+00
2.282500000000e+02 0.000000000000e+00 0.000000000000e+00 0.000000000000e+00
2.285000000000e+02 0.000000000000e+00 0.000000000000e+00 0.000000000000e+00
2.287500000000e+02 0.000000000000e+00 0.000000000000e+00 0.000000000000e+00
2.290000000000e+02 0.000000000000e+00 0.000000000000e+00 0.000000000000e+00
2.292500000000e+02 0.000000000000e+00 0.000000000000e+00 0.000000000000e+00
2.295000000000e+02 0.000000000000e+00 0.000000000000e+00 0.000000000000e+00
2.297500000000e+02 0.000000000000e+00 0.000000000000e+00 0.000000000000e+00
2.300000000000e+02 0.000000000000e+00 0.000000000000e+00 0.000000000000e+00
2.302500000000e+02 0.000000000000e+00 0.000000000000e+00 0.000000000000e+00
2.305000000000e+02 0.000000000000e+00 0.000000000000e+00 0.000000000000e+00
2.307500000000e+02 0.000000000000e+00 0.000000000000e+00 0.000000000000e+00
2.310000000000e+02 0.000000000000e+00 0.000000000000e+00 0.000000000000e+00
2.312500000000e+02 0.000000000000e+00 0.000000000000e+00 0.000000000000e+00
2.315000000000e+02 0.000000000000e+00 0.000000000000e+00 0.000000000000e+00
2.317500000000e+02 0.000000000000e+00 0.000000000000e+00 0.000000000000e+00
2.320000000000e+02 0.000000000000e+00 0.000000000000e+00 0.000000000000e+00
2.322500000000e+02 0.000000000000e+00 0.000000000000e+00 0.000000000000e+00
2.325000000000e+02 0.000000000000e+00 0.000000000000e+00 0.000000000000e+00
2.327500000000e+02 0.000000000000e+00 0.000000000000e+00 0.000000000000e+00
2.330000000000e+02 0.000000000000e+00 0.000000000000e+00 0.000000000000e+00
2.332500000000e+02 0.000000000000e+00 0.000000000000e+00 0.000000000000e+00
2.335000000000e+02 0.000000000000e+00 0.000000000000e+00 0.000000000000e+00
2.337500000000e+02 0.000000000000e+00 0.000000000000e+00 0.000000000000e+00
2.340000000000e+02 0.000000000000e+00 0.000000000000e+00 0.000000000000e+00
2.342500000000e+02 0.000000000000e+00 0.000000000000e+00 0.000000000000e+00
2.345000000000e+02 0.000000000000e+00 0.000000000000e+00 0.000000000000e+00
2.347500000000e+02 0.000000000000e+00 0.000000000000e+00 0.000000000000e+00
2.350000000000e+02 0.000000000000e+00 0.000000000000e+00 0.000000000000e+00
2.352500000000e+02 0.000000000000e+00 0.000000000000e+00 0.000000000000e+00
2.355000000000e+02 0.000000000000e+00 0.000000000000e+00 0.000000000000e+00
2.357500000000e+02 0.000000000000e+00 0.000000000000e+00 0.000000000000e+00
2.360000000000e+02 0.000000000000e+00 0.000000000000e+00 0.000000000000e+00
2.362500000000e+02 0.000000000000e+00 0.000000000000e+00 0.000000000000e+00
2.365000000000e+02 0.000000000000e+00 0.000000000000e+00 0.000000000000e+00
2.367500000000e+02 0.000000000000e+00 0.000000000000e+00 0.000000000000e+00
2.370000000000e+02 0.000000000000e+00 0.000000000000e+00 0.000000000000e+00
2.372500000000e+02 0.000000000000e+00 0.000000000000e+00 0.000000000000e+00
2.375000000000e+02 0.000000000000e+00 0.000000000000e+00 0.000000000000e+00
2.377500000000e+02 0.000000000000e+00 0.000000000000e+00 0.000000000000e+00
2.380000000000e+02 0.000000000000e+00 0.000000000000e+00 0.000000000000e+00
2.382500000000e+02 0.000000000000e+00 0.000000000000e+00 0.000000000000e+00
2.385000000000e+02 0.000000000000e+00 0.000000000000e+00 0.000000000000e+00
2.387500000000e+02 0.000000000000e+00 0.000000000000e+00 0.000000000000e+00
2.390000000000e+02 0.000000000000e+00 0.000000000000e+00 0.000000000000e+00
2.392500000000e+02 0.000000000000e+00 0.000000000000e+00 0.000000000000e+00
2.395000000000e+02 0.000000000000e+00 0.000000000000e+00 0.000000000000e+00
2.397500000000e+02 0.000000000000e+00 0.000000000000e+00 0.000000000000e+00
2.400000000000e+02 0.000000000000e+00 0.000000000000e+00 0.000000000000e+00
2.402500000000e+02 0.000000000000e+00 0.000000000000e+00 0.000000000000e+00
2.405000000000e+02 0.000000000000e+00 0.000000000000e+00 0.000000000000e+00
2.407500000000e+02 0.000000000000e+00 0.000000000000e+00 0.000000000000e+00
2.410000000000e+02 0.000000000000e+00 0.000000000000e+00 0.000000000000e+00
2.412500000000e+02 0.000000000000e+00 0.000000000000e+00 0.000000000000e+00
2.415000000000e+02 0.000000000000e+00 0.000000000000e+00 0.000000000000e+00
2.417500000000e+02 0.000000000000e+00 0.000000000000e+00 0.000000000000e+00
2.420000000000e+02 0.000000000000e+00 0.000000000000e+00 0.000000000000e+00
2.422500000000e+02 0.000000000000e+00 0.000000000000e+00 0.000000000000e+00
2.425000000000e+02 0.000000000000e+00 0.000000000000e+00 0.000000000000e+00
2.427500000000e+02 0.000000000000e+00 0.000000000000e+00 0.000000000000e+00
2.430000000000e+02 0.000000000000e+00 0.000000000000e+00 0.000000000000e+00
2.432500000000e+02 0.000000000000e+00 0.000000000000e+00 0.000000000000e+00
2.435000000000e+02 0.000000000000e+00 0.000000000000e+00 0.000000000000e+00
2.437500000000e+02 0.000000000000e+00 0.000000000000e+00 0.000000000000e+00
2.440000000000e+02 0.000000000000e+00 0.000000000000e+00 0.000000000000e+00
2.442500000000e+02 0.000000000000e+00 0.000000000000e+00 0.000000000000e+00
2.445000000000e+02 0.000000000000e+00 0.000000000000e+00 0.000000000000e+00
2.447500000000e+02 0.000000000000e+00 0.000000000000e+00 0.000000000000e+00
2.450000000000e+02 0.000000000000e+00 0.000000000000e+00 0.000000000000e+00
2.452500000000e+02 0.000000000000e+00 0.000000000000e+00 0.000000000000e+00
2.455000000000e+02 0.000000000000e+00 0.000000000000e+00 0.000000000000e+00
2.457500000000e+02 0.000000000000e+00 0.000000000000e+00 0.000000000000e+00
2.460000000000e+02 0.000000000000e+00 0.000000000000e+00 0.000000000000e+00
2.462500000000e+02 0.000000000000e+00 0.000000000000e+00 0.000000000000e+00
2.465000000000e+02 0.000000000000e+00 0.000000000000e+00 0.000000000000e+00
2.467500000000e+02 0.000000000000e+00 0.000000000000e+00 0.000000000000e+00
2.470000000000e+02 0.000000000000e+00 0.000000000000e+00 0.000000000000e+00
2.472500000000e+02 0.000000000000e+00 0.000000000000e+00 0.000000000000e+00
2.475000000000e+02 0.000000000000e+00 0.000000000000e+00 0.000000000000e+00
2.477500000000e+02 0.000000000000e+00 0.000000000000e+00 0.000000000000e+00
2.480000000000e+02 0.000000000000e+00 0.000000000000e+00 0.000000000000e+00
2.482500000000e+02 0.000000000000e+00 0.000000000000e+00 0.000000000000e+00
2.485000000000e+02 0.000000000000e+00 0.000000000000e+00 0.000000000000e+00
2.487500000000e+02 0.000000000000e+00 0.000000000000e+00 0.000000000000e+00
2.490000000000e+02 0.000000000000e+00 0.000000000000e+00 0.000000000000e+00
2.492500000000e+02 0.000000000000e+00 0.000000000000e+00 0.000000000000e+00
2.495000000000e+02 0.000000000000e+00 0.000000000000e+00 0.000000000000e+00
2.497500000000e+02 0.000000000000e+00 0.000000000000e+00 0.000000000000e+00
2.500000000000e+02 0.000000000000e+00 0.000000000000e+00 0.000000000000e+00
2.502500000000e+02 0.000000000000e+00 0.000000000000e+00 0.000000000000e+00
2.505000000000e+02 0.000000000000e+00 0.000000000000e+00 0.000000000000e+00
2.507500000000e+02 0.000000000000e+00 0.000000000000e+00 0.000000000000e+00
2.510000000000e+02 0.000000000000e+00 0.000000000000e+00 0.000000000000e+00
2.512500000000e+02 0.000000000000e+00 0.000000000000e+00 0.000000000000e+00
2.515000000000e+02 0.000000000000e+00 0.000000000000e+00 0.000000000000e+00
2.517500000000e+02 0.000000000000e+00 0.000000000000e+00 0.000000000000e+00
2.520000000000e+02 0.000000000000e+00 0.000000000000e+00 0.000000000000e+00
2.522500000000e+02 0.000000000000e+00 0.000000000000e+00 0.000000000000e+00
2.525000000000e+02 0.000000000000e+00 0.000000000000e+00 0.000000000000e+00
2.527500000000e+02 0.000000000000e+00 0.000000000000e+00 0.000000000000e+00
2.530000000000e+02 0.000000000000e+00 0.000000000000e+00 0.000000000000e+00
2.532500000000e+02 0.000000000000e+00 0.000000000000e+00 0.000000000000e+00
2.535000000000e+02 0.000000000000e+00 0.000000000000e+00 0.000000000000e+00
2.537500000000e+02 0.000000000000e+00 0.000000000000e+00 0.000000000000e+00
2.540000000000e+02 0.000000000000e+00 0.000000000000e+00 0.000000000000e+00
2.542500000000e+02 0.000000000000e+00 0.000000000000e+00 0.000000000000e+00
2.545000000000e+02 0.000000000000e+00 0.000000000000e+00 0.000000000000e+00
2.547500000000e+02 0.000000000000e+00 0.000000000000e+00 0.000000000000e+00
2.550000000000e+02 0.000000000000e+00 0.000000000000e+00 0.000000000000e+00
2.552500000000e+02 0.000000000000e+00 0.000000000000e+00 0.000000000000e+00
2.555000000000e+02 0.000000000000e+00 0.000000000000e+00 0.000000000000e+00
2.557500000000e+02 0.000000000000e+00 0.000000000000e+00 0.000000000000e+00
2.560000000000e+02 0.000000000000e+00 0.000000000000e+00 0.000000000000e+00
2.562500000000e+02 0.000000000000e+00 0.000000000000e+00 0.000000000000e+00
2.565000000000e+02 0.000000000000e+00 0.000000000000e+00 0.000000000000e+00
2.567500000000e+02 0.000000000000e+00 0.000000000000e+00 0.000000000000e+00
2.570000000000e+02 0.000000000000e+00 0.000000000000e+00 0.000000000000e+00
2.572500000000e+02 0.000000000000e+00 0.000000000000e+00 0.000000000000e+00
2.575000000000e+02 0.000000000000e+00 0.000000000000e+00 0.000000000000e+00
2.577500000000e+02 0.000000000000e+00 0.000000000000e+00 0.000000000000e+00
2.580000000000e+02 0.000000000000e+00 0.000000000000e+00 0.000000000000e+00
2.582500000000e+02 0.000000000000e+00 0.000000000000e+00 0.000000000000e+00
2.585000000000e+02 0.000000000000e+00 0.000000000000e+00 0.000000000000e+00
2.587500000000e+02 0.000000000000e+00 0.000000000000e+00 0.000000000000e+00
2.590000000000e+02 0.000000000000e+00 0.000000000000e+00 0.000000000000e+00
2.592500000000e+02 0.000000000000e+00 0.000000000000e+00 0.000000000000e+00
2.595000000000e+02 0.000000000000e+00 0.000000000000e+00 0.000000000000e+00
2.597500000000e+02 0.000000000000e+00 0.000000000000e+00 0.000000000000e+00
2.600000000000e+02 0.000000000000e+00 0.000000000000e+00 0.000000000000e+00
2.602500000000e+02 0.000000000000e+00 0.000000000000e+00 0.000000000000e+00
2.605000000000e+02 0.000000000000e+00 0.000000000000e+00 0.000000000000e+00
2.607500000000e+02 0.000000000000e+00 0.000000000000e+00 0.000000000000e+00
2.610000000000e+02 0.000000000000e+00 0.000000000000e+00 0.000000000000e+00
2.612500000000e+02 0.000000000000e+00 0.000000000000e+00 0.000000000000e+00
2.615000000000e+02 0.000000000000e+00 0.000000000000e+00 0.000000000000e+00
2.617500000000e+02 0.000000000000e+00 0.000000000000e+00 0.000000000000e+00
2.620000000000e+02 0.000000000000e+00 0.000000000000e+00 0.000000000000e+00
2.622500000000e+02 0.000000000000e+00 0.000000000000e+00 0.000000000000e+00
2.625000000000e+02 0.000000000000e+00 0.000000000000e+00 0.000000000000e+00
2.627500000000e+02 0.000000000000e+00 0.000000000000e+00 0.000000000000e+00
2.630000000000e+02 0.000000000000e+00 0.000000000000e+00 0.000000000000e+00
2.632500000000e+02 0.000000000000e+00 0.000000000000e+00 0.000000000000e+00
2.635000000000e+02 0.000000000000e+00 0.000000000000e+00 0.000000000000e+00
2.637500000000e+02 0.000000000000e+00 0.000000000000e+00 0.000000000000e+00
2.640000000000e+02 0.000000000000e+00 0.000000000000e+00 0.000000000000e+00
2.642500000000e+02 0.000000000000e+00 0.000000000000e+00 0.000000000000e+00
2.645000000000e+02 0.000000000000e+00 0.000000000000e+00 0.000000000000e+00
2.647500000000e+02 0.000000000000e+00 0.000000000000e+00 0.000000000000e+00
2.650000000000e+02 0.000000000000e+00 0.000000000000e+00 0.000000000000e+00
2.652500000000e+02 0.000000000000e+00 0.000000000000e+00 0.000000000000e+00
2.655000000000e+02 0.000000000000e+00 0.000000000000e+00 0.000000000000e+00
2.657500000000e+02 0.000000000000e+00 0.000000000000e+00 0.000000000000e+00
2.660000000000e+02 0.000000000000e+00 0.000000000000e+00 0.000000000000e+00
2.662500000000e+02 0.000000000000e+00 0.000000000000e+00 0.000000000000e+00
2.665000000000e+02 0.000000000000e+00 0.000000000000e+00 0.000000000000e+00
2.667500000000e+02 0.000000000000e+00 0.000000000000e+00 0.000000000000e+00
2.670000000000e+02 0.000000000000e+00 0.000000000000e+00 0.000000000000e+00
2.672500000000e+02 0.000000000000e+00 0.000000000000e+00 0.000000000000e+00
2.675000000000e+02 0.000000000000e+00 0.000000000000e+00 0.000000000000e+00
2.677500000000e+02 0.000000000000e+00 0.000000000000e+00 0.000000000000e+00
2.680000000000e+02 0.000000000000e+00 0.000000000000e+00 0.000000000000e+00
2.682500000000e+02 0.000000000000e+00 0.000000000000e+00 0.000000000000e+00
2.685000000000e+02 0.000000000000e+00 0.000000000000e+00 0.000000000000e+00
2.687500000000e+02 0.000000000000e+00 0.000000000000e+00 0.000000000000e+00
2.690000000000e+02 0.000000000000e+00 0.000000000000e+00 0.000000000000e+00
2.692500000000e+02 0.000000000000e+00 0.000000000000e+00 0.000000000000e+00
2.695000000000e+02 0.000000000000e+00 0.000000000000e+00 0.000000000000e+00
2.697500000000e+02 0.000000000000e+00 0.000000000000e+00 0.000000000000e+00
2.700000000000e+02 0.000000000000e+00 0.000000000000e+00 0.000000000000e+00
2.702500000000e+02 0.000000000000e+00 0.000000000000e+00 0.000000000000e+00
2.705000000000e+02 0.000000000000e+00 0.000000000000e+00 0.000000000000e+00
2.707500000000e+02 0.000000000000e+00 0.000000000000e+00 0.000000000000e+00
2.710000000000e+02 0.000000000000e+00 0.000000000000e+00 0.000000000000e+00
2.712500000000e+02 0.000000000000e+00 0.000000000000e+00 0.000000000000e+00
2.715000000000e+02 0.000000000000e+00 0.000000000000e+00 0.000000000000e+00
2.717500000000e+02 0.000000000000e+00 0.000000000000e+00 0.000000000000e+00
2.720000000000e+02 0.000000000000e+00 0.000000000000e+00 0.000000000000e+00
2.722500000000e+02 0.000000000000e+00 0.000000000000e+00 0.000000000000e+00
2.725000000000e+02 0.000000000000e+00 0.000000000000e+00 0.000000000000e+00
2.727500000000e+02 0.000000000000e+00 0.000000000000e+00 0.000000000000e+00
2.730000000000e+02 0.000000000000e+00 0.000000000000e+00 0.000000000000e+00
2.732500000000e+02 0.000000000000e+00 0.000000000000e+00 0.000000000000e+00
2.735000000000e+02 0.000000000000e+00 0.000000000000e+00 0.000000000000e+00
2.737500000000e+02 0.000000000000e+00 0.000000000000e+00 0.000000000000e+00
2.740000000000e+02 0.000000000000e+00 0.000000000000e+00 0.000000000000e+00
2.742500000000e+02 0.000000000000e+00 0.000000000000e+00 0.000000000000e+00
2.745000000000e+02 0.000000000000e+00 0.000000000000e+00 0.000000000000e+00
2.747500000000e+02 0.000000000000e+00 0.000000000000e+00 0.000000000000e+00
2.750000000000e+02 0.000000000000e+00 0.000000000000e+00 0.000000000000e+00
2.752500000000e+02 0.000000000000e+00 0.000000000000e+00 0.000000000000e+00
2.755000000000e+02 0.000000000000e+00 0.000000000000e+00 0.000000000000e+00
2.757500000000e+02 0.000000000000e+00 0.000000000000e+00 0.000000000000e+00
2.760000000000e+02 0.000000000000e+00 0.000000000000e+00 0.000000000000e+00
2.762500000000e+02 0.000000000000e+00 0.000000000000e+00 0.000000000000e+00
2.765000000000e+02 0.000000000000e+00 0.000000000000e+00 0.000000000000e+00
2.767500000000e+02 0.000000000000e+00 0.000000000000e+00 0.000000000000e+00
2.770000000000e+02 0.000000000000e+00 0.000000000000e+00 0.000000000000e+00
2.772500000000e+02 0.000000000000e+00 0.000000000000e+00 0.000000000000e+00
2.775000000000e+02 0.000000000000e+00 0.000000000000e+00 0.000000000000e+00
2.777500000000e+02 0.000000000000e+00 0.000000000000e+00 0.000000000000e+00
2.780000000000e+02 0.000000000000e+00 0.000000000000e+00 0.000000000000e+00
2.782500000000e+02 0.000000000000e+00 0.000000000000e+00 0.000000000000e+00
2.785000000000e+02 0.000000000000e+00 0.000000000000e+00 0.000000000000e+00
2.787500000000e+02 0.000000000000e+00 0.000000000000e+00 0.000000000000e+00
2.790000000000e+02 0.000000000000e+00 0.000000000000e+00 0.000000000000e+00
2.792500000000e+02 0.000000000000e+00 0.000000000000e+00 0.000000000000e+00
2.795000000000e+02 0.000000000000e+00 0.000000000000e+00 0.000000000000e+00
2.797500000000e+02 0.000000000000e+00 0.000000000000e+00 0.000000000000e+00
2.800000000000e+02 0.000000000000e+00 0.000000000000e+00 0.000000000000e+00
2.802500000000e+02 0.000000000000e+00 0.000000000000e+00 0.000000000000e+00
2.805000000000e+02 0.000000000000e+00 0.000000000000e+00 0.000000000000e+00
2.807500000000e+02 0.000000000000e+00 0.000000000000e+00 0.000000000000e+00
2.810000000000e+02 0.000000000000e+00 0.000000000000e+00 0.000000000000e+00
2.812500000000e+02 0.000000000000e+00 0.000000000000e+00 0.000000000000e+00
2.815000000000e+02 0.000000000000e+00 0.000000000000e+00 0.000000000000e+00
2.817500000000e+02 0.000000000000e+00 0.000000000000e+00 0.000000000000e+00
2.820000000000e+02 0.000000000000e+00 0.000000000000e+00 0.000000000000e+00
2.822500000000e+02 0.000000000000e+00 0.000000000000e+00 0.000000000000e+00
2.825000000000e+02 0.000000000000e+00 0.000000000000e+00 0.000000000000e+00
2.827500000000e+02 0.000000000000e+00 0.000000000000e+00 0.000000000000e+00
2.830000000000e+02 0.000000000000e+00 0.000000000000e+00 0.000000000000e+00
2.832500000000e+02 0.000000000000e+00 0.000000000000e+00 0.000000000000e+00
2.835000000000e+02 0.000000000000e+00 0.000000000000e+00 0.000000000000e+00
2.837500000000e+02 0.000000000000e+00 0.000000000000e+00 0.000000000000e+00
2.840000000000e+02 0.000000000000e+00 0.000000000000e+00 0.000000000000e+00
2.842500000000e+02 0.000000000000e+00 0.000000000000e+00 0.000000000000e+00
2.845000000000e+02 0.000000000000e+00 0.000000000000e+00 0.000000000000e+00
2.847500000000e+02 0.000000000000e+00 0.000000000000e+00 0.000000000000e+00
2.850000000000e+02 0.000000000000e+00 0.000000000000e+00 0.000000000000e+00
2.852500000000e+02 0.000000000000e+00 0.000000000000e+00 0.000000000000e+00
2.855000000000e+02 0.000000000000e+00 0.000000000000e+00 0.000000000000e+00
2.857500000000e+02 0.000000000000e+00 0.000000000000e+00 0.000000000000e+00
2.860000000000e+02 0.000000000000e+00 0.000000000000e+00 0.000000000000e+00
2.862500000000e+02 0.000000000000e+00 0.000000000000e+00 0.000000000000e+00
2.865000000000e+02 0.000000000000e+00 0.000000000000e+00 0.000000000000e+00
2.867500000000e+02 0.000000000000e+00 0.000000000000e+00 0.000000000000e+00
2.870000000000e+02 0.000000000000e+00 0.000000000000e+00 0.000000000000e+00
2.872500000000e+02 0.000000000000e+00 0.000000000000e+00 0.000000000000e+00
2.875000000000e+02 0.000000000000e+00 0.000000000000e+00 0.000000000000e+00
2.877500000000e+02 0.000000000000e+00 0.000000000000e+00 0.000000000000e+00
2.880000000000e+02 0.000000000000e+00 0.000000000000e+00 0.000000000000e+00
2.882500000000e+02 0.000000000000e+00 0.000000000000e+00 0.000000000000e+00
2.885000000000e+02 0.000000000000e+00 0.000000000000e+00 0.000000000000e+00
2.887500000000e+02 0.000000000000e+00 0.000000000000e+00 0.000000000000e+00
2.890000000000e+02 0.000000000000e+00 0.000000000000e+00 0.000000000000e+00
2.892500000000e+02 0.000000000000e+00 0.000000000000e+00 0.000000000000e+00
2.895000000000e+02 0.000000000000e+00 0.000000000000e+00 0.000000000000e+00
2.897500000000e+02 0.000000000000e+00 0.000000000000e+00 0.000000000000e+00
2.900000000000e+02 0.000000000000e+00 0.000000000000e+00 0.000000000000e+00
2.902500000000e+02 0.000000000000e+00 0.000000000000e+00 0.000000000000e+00
2.905000000000e+02 0.000000000000e+00 0.000000000000e+00 0.000000000000e+00
2.907500000000e+02 0.000000000000e+00 0.000000000000e+00 0.000000000000e+00
2.910000000000e+02 0.000000000000e+00 0.000000000000e+00 0.000000000000e+00
2.912500000000e+02 0.000000000000e+00 0.000000000000e+00 0.000000000000e+00
2.915000000000e+02 0.000000000000e+00 0.000000000000e+00 0.000000000000e+00
2.917500000000e+02 0.000000000000e+00 0.000000000000e+00 0.000000000000e+00
2.920000000000e+02 0.000000000000e+00 0.000000000000e+00 0.000000000000e+00
2.922500000000e+02 0.000000000000e+00 0.000000000000e+00 0.000000000000e+00
2.925000000000e+02 0.000000000000e+00 0.000000000000e+00 0.000000000000e+00
2.927500000000e+02 0.000000000000e+00 0.000000000000e+00 0.000000000000e+00
2.930000000000e+02 0.000000000000e+00 0.000000000000e+00 0.000000000000e+00
2.932500000000e+02 0.000000000000e+00 0.000000000000e+00 0.000000000000e+00
2.935000000000e+02 0.000000000000e+00 0.000000000000e+00 0.000000000000e+00
2.937500000000e+02 0.000000000000e+00 0.000000000000e+00 0.000000000000e+00
2.940000000000e+02 0.000000000000e+00 0.000000000000e+00 0.000000000000e+00
2.942500000000e+02 0.000000000000e+00 0.000000000000e+00 0.000000000000e+00
2.945000000000e+02 0.000000000000e+00 0.000000000000e+00 0.000000000000e+00
2.947500000000e+02 0.000000000000e+00 0.000000000000e+00 0.000000000000e+00
2.950000000000e+02 0.000000000000e+00 0.000000000000e+00 0.000000000000e+00
2.952500000000e+02 0.000000000000e+00 0.000000000000e+00 0.000000000000e+00
2.955000000000e+02 0.000000000000e+00 0.000000000000e+00 0.000000000000e+00
2.957500000000e+02 0.000000000000e+00 0.000000000000e+00 0.000000000000e+00
2.960000000000e+02 0.000000000000e+00 0.000000000000e+00 0.000000000000e+00
2.962500000000e+02 0.000000000000e+00 0.000000000000e+00 0.000000000000e+00
2.965000000000e+02 0.000000000000e+00 0.000000000000e+00 0.000000000000e+00
2.967500000000e+02 0.000000000000e+00 0.000000000000e+00 0.000000000000e+00
2.970000000000e+02 0.000000000000e+00 0.000000000000e+00 0.000000000000e+00
2.972500000000e+02 0.000000000000e+00 0.000000000000e+00 0.000000000000e+00
2.975000000000e+02 0.000000000000e+00 0.000000000000e+00 0.000000000000e+00
2.977500000000e+02 0.000000000000e+00 0.000000000000e+00 0.000000000000e+00
2.980000000000e+02 0.000000000000e+00 0.000000000000e+00 0.000000000000e+00
2.982500000000e+02 0.000000000000e+00 0.000000000000e+00 0.000000000000e+00
2.985000000000e+02 0.000000000000e+00 0.000000000000e+00 0.000000000000e+00
2.987500000000e+02 0.000000000000e+00 0.000000000000e+00 0.000000000000e+00
2.990000000000e+02 0.000000000000e+00 0.000000000000e+00 0.000000000000e+00
2.992500000000e+02 0.000000000000e+00 0.000000000000e+00 0.000000000000e+00
2.995000000000e+02 0.000000000000e+00 0.000000000000e+00 0.000000000000e+00
2.997500000000e+02 0.000000000000e+00 0.000000000000e+00 0.000000000000e+00
3.000000000000e+02 0.000000000000e+00 0.000000000000e+00 0.000000000000e+00
3.002500000000e+02 0.000000000000e+00 0.000000000000e+00 0.000000000000e+00
3.005000000000e+02 0.000000000000e+00 0.000000000000e+00 0.000000000000e+00
3.007500000000e+02 0.000000000000e+00 0.000000000000e+00 0.000000000000e+00
3.010000000000e+02 0.000000000000e+00 0.000000000000e+00 0.000000000000e+00
3.012500000000e+02 0.000000000000e+00 0.000000000000e+00 0.000000000000e+00
3.015000000000e+02 0.000000000000e+00 0.000000000000e+00 0.000000000000e+00
3.017500000000e+02 0.000000000000e+00 0.000000000000e+00 0.000000000000e+00
3.020000000000e+02 0.000000000000e+00 0.000000000000e+00 0.000000000000e+00
3.022500000000e+02 0.000000000000e+00 0.000000000000e+00 0.000000000000e+00
3.025000000000e+02 0.000000000000e+00 0.000000000000e+00 0.000000000000e+00
3.027500000000e+02 0.000000000000e+00 0.000000000000e+00 0.000000000000e+00
3.030000000000e+02 0.000000000000e+00 0.000000000000e+00 0.000000000000e+00
3.032500000000e+02 0.000000000000e+00 0.000000000000e+00 0.000000000000e+00
3.035000000000e+02 0.000000000000e+00 0.000000000000e+00 0.000000000000e+00
3.037500000000e+02 0.000000000000e+00 0.000000000000e+00 0.000000000000e+00
3.040000000000e+02 0.000000000000e+00 0.000000000000e+00 0.000000000000e+00
3.042500000000e+02 0.000000000000e+00 0.000000000000e+00 0.000000000000e+00
3.045000000000e+02 0.000000000000e+00 0.000000000000e+00 0.000000000000e+00
3.047500000000e+02 0.000000000000e+00 0.000000000000e+00 0.000000000000e+00
3.050000000000e+02 0.000000000000e+00 0.000000000000e+00 0.000000000000e+00
3.052500000000e+02 0.000000000000e+00 0.000000000000e+00 0.000000000000e+00
3.055000000000e+02 0.000000000000e+00 0.000000000000e+00 0.000000000000e+00
3.057500000000e+02 0.000000000000e+00 0.000000000000e+00 0.000000000000e+00
3.060000000000e+02 0.000000000000e+00 0.000000000000e+00 0.000000000000e+00
3.062500000000e+02 0.000000000000e+00 0.000000000000e+00 0.000000000000e+00
3.065000000000e+02 0.000000000000e+00 0.000000000000e+00 0.000000000000e+00
3.067500000000e+02 0.000000000000e+00 0.000000000000e+00 0.000000000000e+00
3.070000000000e+02 0.000000000000e+00 0.000000000000e+00 0.000000000000e+00
3.072500000000e+02 0.000000000000e+00 0.000000000000e+00 0.000000000000e+00
3.075000000000e+02 0.000000000000e+00 0.000000000000e+00 0.000000000000e+00
3.077500000000e+02 0.000000000000e+00 0.000000000000e+00 0.000000000000e+00
3.080000000000e+02 0.000000000000e+00 0.000000000000e+00 0.000000000000e+00
3.082500000000e+02 0.000000000000e+00 0.000000000000e+00 0.000000000000e+00
3.085000000000e+02 0.000000000000e+00 0.000000000000e+00 0.000000000000e+00
3.087500000000e+02 0.000000000000e+00 0.000000000000e+00 0.000000000000e+00
3.090000000000e+02 0.000000000000e+00 0.000000000000e+00 0.000000000000e+00
3.092500000000e+02 0.000000000000e+00 0.000000000000e+00 0.000000000000e+00
3.095000000000e+02 0.000000000000e+00 0.000000000000e+00 0.000000000000e+00
3.097500000000e+02 0.000000000000e+00 0.000000000000e+00 0.000000000000e+00
3.100000000000e+02 0.000000000000e+00 0.000000000000e+00 0.000000000000e+00
3.102500000000e+02 0.000000000000e+00 0.000000000000e+00 0.000000000000e+00
3.105000000000e+02 0.000000000000e+00 0.000000000000e+00 0.000000000000e+00
3.107500000000e+02 0.000000000000e+00 0.000000000000e+00 0.000000000000e+00
3.110000000000e+02 0.000000000000e+00 0.000000000000e+00 0.000000000000e+00
3.112500000000e+02 0.000000000000e+00 0.000000000000e+00 0.000000000000e+00
3.115000000000e+02 0.000000000000e+00 0.000000000000e+00 0.000000000000e+00
3.117500000000e+02 0.000000000000e+00 0.000000000000e+00 0.000000000000e+00
3.120000000000e+02 0.000000000000e+00 0.000000000000e+00 0.000000000000e+00
3.122500000000e+02 0.000000000000e+00 0.000000000000e+00 0.000000000000e+00
3.125000000000e+02 0.000000000000e+00 0.000000000000e+00 0.000000000000e+00
3.127500000000e+02 0.000000000000e+00 0.000000000000e+00 0.000000000000e+00
3.130000000000e+02 0.000000000000e+00 0.000000000000e+00 0.000000000000e+00
3.132500000000e+02 0.000000000000e+00 0.000000000000e+00 0.000000000000e+00
3.135000000000e+02 0.000000000000e+00 0.000000000000e+00 0.000000000000e+00
3.137500000000e+02 0.000000000000e+00 0.000000000000e+00 0.000000000000e+00
3.140000000000e+02 0.000000000000e+00 0.000000000000e+00 0.000000000000e+00
3.142500000000e+02 0.000000000000e+00 0.000000000000e+00 0.000000000000e+00
3.145000000000e+02 0.000000000000e+00 0.000000000000e+00 0.000000000000e+00
3.147500000000e+02 0.000000000000e+00 0.000000000000e+00 0.000000000000e+00
3.150000000000e+02 0.000000000000e+00 0.000000000000e+00 0.000000000000e+00
3.152500000000e+02 0.000000000000e+00 0.000000000000e+00 0.000000000000e+00
3.155000000000e+02 0.000000000000e+00 0.000000000000e+00 0.000000000000e+00
3.157500000000e+02 0.000000000000e+00 0.000000000000e+00 0.000000000000e+00
3.160000000000e+02 0.000000000000e+00 0.000000000000e+00 0.000000000000e+00
3.162500000000e+02 0.000000000000e+00 0.000000000000e+00 0.000000000000e+00
3.165000000000e+02 0.000000000000e+00 0.000000000000e+00 0.000000000000e+00
3.167500000000e+02 0.000000000000e+00 0.000000000000e+00 0.000000000000e+00
3.170000000000e+02 0.000000000000e+00 0.000000000000e+00 0.000000000000e+00
3.172500000000e+02 0.000000000000e+00 0.000000000000e+00 0.000000000000e+00
3.175000000000e+02 0.000000000000e+00 0.000000000000e+00 0.000000000000e+00
3.177500000000e+02 0.000000000000e+00 0.000000000000e+00 0.000000000000e+00
3.180000000000e+02 0.000000000000e+00 0.000000000000e+00 0.000000000000e+00
3.182500000000e+02 0.000000000000e+00 0.000000000000e+00 0.000000000000e+00
3.185000000000e+02 0.000000000000e+00 0.000000000000e+00 0.000000000000e+00
3.187500000000e+02 0.000000000000e+00 0.000000000000e+00 0.000000000000e+00
3.190000000000e+02 0.000000000000e+00 0.000000000000e+00 0.000000000000e+00
3.192500000000e+02 0.000000000000e+00 0.000000000000e+00 0.000000000000e+00
3.195000000000e+02 0.000000000000e+00 0.000000000000e+00 0.000000000000e+00
3.197500000000e+02 0.000000000000e+00 0.000000000000e+00 0.000000000000e+00
3.200000000000e+02 0.000000000000e+00 0.000000000000e+00 0.000000000000e+00
3.202500000000e+02 0.000000000000e+00 0.000000000000e+00 0.000000000000e+00
3.205000000000e+02 0.000000000000e+00 0.000000000000e+00 0.000000000000e+00
3.207500000000e+02 0.000000000000e+00 0.000000000000e+00 0.000000000000e+00
3.210000000000e+02 0.000000000000e+00 0.000000000000e+00 0.000000000000e+00
3.212500000000e+02 0.000000000000e+00 0.000000000000e+00 0.000000000000e+00
3.215000000000e+02 0.000000000000e+00 0.000000000000e+00 0.000000000000e+00
3.217500000000e+02 0.000000000000e+00 0.000000000000e+00 0.000000000000e+00
3.220000000000e+02 0.000000000000e+00 0.000000000000e+00 0.000000000000e+00
3.222500000000e+02 0.000000000000e+00 0.000000000000e+00 0.000000000000e+00
3.225000000000e+02 0.000000000000e+00 0.000000000000e+00 0.000000000000e+00
3.227500000000e+02 0.000000000000e+00 0.000000000000e+00 0.000000000000e+00
3.230000000000e+02 0.000000000000e+00 0.000000000000e+00 0.000000000000e+00
3.232500000000e+02 0.000000000000e+00 0.000000000000e+00 0.000000000000e+00
3.235000000000e+02 0.000000000000e+00 0.000000000000e+00 0.000000000000e+00
3.237500000000e+02 0.000000000000e+00 0.000000000000e+00 0.000000000000e+00
3.240000000000e+02 0.000000000000e+00 0.000000000000e+00 0.000000000000e+00
3.242500000000e+02 0.000000000000e+00 0.000000000000e+00 0.000000000000e+00
3.245000000000e+02 0.000000000000e+00 0.000000000000e+00 0.000000000000e+00
3.247500000000e+02 0.000000000000e+00 0.000000000000e+00 0.000000000000e+00
3.250000000000e+02 0.000000000000e+00 0.000000000000e+00 0.000000000000e+00
3.252500000000e+02 0.000000000000e+00 0.000000000000e+00 0.000000000000e+00
3.255000000000e+02 0.000000000000e+00 0.000000000000e+00 0.000000000000e+00
3.257500000000e+02 0.000000000000e+00 0.000000000000e+00 0.000000000000e+00
3.260000000000e+02 0.000000000000e+00 0.000000000000e+00 0.000000000000e+00
3.262500000000e+02 0.000000000000e+00 0.000000000000e+00 0.000000000000e+00
3.265000000000e+02 0.000000000000e+00 0.000000000000e+00 0.000000000000e+00
3.267500000000e+02 0.000000000000e+00 0.000000000000e+00 0.000000000000e+00
3.270000000000e+02 0.000000000000e+00 0.000000000000e+00 0.000000000000e+00
3.272500000000e+02 0.000000000000e+00 0.000000000000e+00 0.000000000000e+00
3.275000000000e+02 0.000000000000e+00 0.000000000000e+00 0.000000000000e+00
3.277500000000e+02 0.000000000000e+00 0.000000000000e+00 0.000000000000e+00
3.280000000000e+02 0.000000000000e+00 0.000000000000e+00 0.000000000000e+00
3.282500000000e+02 0.000000000000e+00 0.000000000000e+00 0.000000000000e+00
3.285000000000e+02 0.000000000000e+00 0.000000000000e+00 0.000000000000e+00
3.287500000000e+02 0.000000000000e+00 0.000000000000e+00 0.000000000000e+00
3.290000000000e+02 0.000000000000e+00 0.000000000000e+00 0.000000000000e+00
3.292500000000e+02 0.000000000000e+00 0.000000000000e+00 0.000000000000e+00
3.295000000000e+02 0.000000000000e+00 0.000000000000e+00 0.000000000000e+00
3.297500000000e+02 0.000000000000e+00 0.000000000000e+00 0.000000000000e+00
3.300000000000e+02 0.000000000000e+00 0.000000000000e+00 0.000000000000e+00
3.302500000000e+02 0.000000000000e+00 0.000000000000e+00 0.000000000000e+00
3.305000000000e+02 0.000000000000e+00 0.000000000000e+00 0.000000000000e+00
3.307500000000e+02 0.000000000000e+00 0.000000000000e+00 0.000000000000e+00
3.310000000000e+02 0.000000000000e+00 0.000000000000e+00 0.000000000000e+00
3.312500000000e+02 0.000000000000e+00 0.000000000000e+00 0.000000000000e+00
3.315000000000e+02 0.000000000000e+00 0.000000000000e+00 0.000000000000e+00
3.317500000000e+02 0.000000000000e+00 0.000000000000e+00 0.000000000000e+00
3.320000000000e+02 0.000000000000e+00 0.000000000000e+00 0.000000000000e+00
3.322500000000e+02 0.000000000000e+00 0.000000000000e+00 0.000000000000e+00
3.325000000000e+02 0.000000000000e+00 0.000000000000e+00 0.000000000000e+00
3.327500000000e+02 0.000000000000e+00 0.000000000000e+00 0.000000000000e+00
3.330000000000e+02 0.000000000000e+00 0.000000000000e+00 0.000000000000e+00
3.332500000000e+02 0.000000000000e+00 0.000000000000e+00 0.000000000000e+00
3.335000000000e+02 0.000000000000e+00 0.000000000000e+00 0.000000000000e+00
3.337500000000e+02 0.000000000000e+00 0.000000000000e+00 0.000000000000e+00
3.340000000000e+02 0.000000000000e+00 0.000000000000e+00 0.000000000000e+00
3.342500000000e+02 0.000000000000e+00 0.000000000000e+00 0.000000000000e+00
3.345000000000e+02 0.000000000000e+00 0.000000000000e+00 0.000000000000e+00
3.347500000000e+02 0.000000000000e+00 0.000000000000e+00 0.000000000000e+00
3.350000000000e+02 0.000000000000e+00 0.000000000000e+00 0.000000000000e+00
3.352500000000e+02 0.000000000000e+00 0.000000000000e+00 0.000000000000e+00
3.355000000000e+02 0.000000000000e+00 0.000000000000e+00 0.000000000000e+00
3.357500000000e+02 0.000000000000e+00 0.000000000000e+00 0.000000000000e+00
3.360000000000e+02 0.000000000000e+00 0.000000000000e+00 0.000000000000e+00
3.362500000000e+02 0.000000000000e+00 0.000000000000e+00 0.000000000000e+00
3.365000000000e+02 0.000000000000e+00 0.000000000000e+00 0.000000000000e+00
3.367500000000e+02 0.000000000000e+00 0.000000000000e+00 0.000000000000e+00
3.370000000000e+02 0.000000000000e+00 0.000000000000e+00 0.000000000000e+00
3.372500000000e+02 0.000000000000e+00 0.000000000000e+00 0.000000000000e+00
3.375000000000e+02 0.000000000000e+00 0.000000000000e+00 0.000000000000e+00
3.377500000000e+02 0.000000000000e+00 0.000000000000e+00 0.000000000000e+00
3.380000000000e+02 0.000000000000e+00 0.000000000000e+00 0.000000000000e+00
3.382500000000e+02 0.000000000000e+00 0.000000000000e+00 0.000000000000e+00
3.385000000000e+02 0.000000000000e+00 0.000000000000e+00 0.000000000000e+00
3.387500000000e+02 0.000000000000e+00 0.000000000000e+00 0.000000000000e+00
3.390000000000e+02 0.000000000000e+00 0.000000000000e+00 0.000000000000e+00
3.392500000000e+02 0.000000000000e+00 0.000000000000e+00 0.000000000000e+00
3.395000000000e+02 0.000000000000e+00 0.000000000000e+00 0.000000000000e+00
3.397500000000e+02 0.000000000000e+00 0.000000000000e+00 0.000000000000e+00
3.400000000000e+02 0.000000000000e+00 0.000000000000e+00 0.000000000000e+00
3.402500000000e+02 0.000000000000e+00 0.000000000000e+00 0.000000000000e+00
3.405000000000e+02 0.000000000000e+00 0.000000000000e+00 0.000000000000e+00
3.407500000000e+02 0.000000000000e+00 0.000000000000e+00 0.000000000000e+00
3.410000000000e+02 0.000000000000e+00 0.000000000000e+00 0.000000000000e+00
3.412500000000e+02 0.000000000000e+00 0.000000000000e+00 0.000000000000e+00
3.415000000000e+02 0.000000000000e+00 0.000000000000e+00 0.000000000000e+00
3.417500000000e+02 0.000000000000e+00 0.000000000000e+00 0.000000000000e+00
3.420000000000e+02 0.000000000000e+00 0.000000000000e+00 0.000000000000e+00
3.422500000000e+02 0.000000000000e+00 0.000000000000e+00 0.000000000000e+00
3.425000000000e+02 0.000000000000e+00 0.000000000000e+00 0.000000000000e+00
3.427500000000e+02 0.000000000000e+00 0.000000000000e+00 0.000000000000e+00
3.430000000000e+02 0.000000000000e+00 0.000000000000e+00 0.000000000000e+00
3.432500000000e+02 0.000000000000e+00 0.000000000000e+00 0.000000000000e+00
3.435000000000e+02 0.000000000000e+00 0.000000000000e+00 0.000000000000e+00
3.437500000000e+02 0.000000000000e+00 0.000000000000e+00 0.000000000000e+00
3.440000000000e+02 0.000000000000e+00 0.000000000000e+00 0.000000000000e+00
3.442500000000e+02 0.000000000000e+00 0.000000000000e+00 0.000000000000e+00
3.445000000000e+02 0.000000000000e+00 0.000000000000e+00 0.000000000000e+00
3.447500000000e+02 0.000000000000e+00 0.000000000000e+00 0.000000000000e+00
3.450000000000e+02 0.000000000000e+00 0.000000000000e+00 0.000000000000e+00
3.452500000000e+02 0.000000000000e+00 0.000000000000e+00 0.000000000000e+00
3.455000000000e+02 0.000000000000e+00 0.000000000000e+00 0.000000000000e+00
3.457500000000e+02 0.000000000000e+00 0.000000000000e+00 0.000000000000e+00
3.460000000000e+02 0.000000000000e+00 0.000000000000e+00 0.000000000000e+00
3.462500000000e+02 0.000000000000e+00 0.000000000000e+00 0.000000000000e+00
3.465000000000e+02 0.000000000000e+00 0.000000000000e+00 0.000000000000e+00
3.467500000000e+02 0.000000000000e+00 0.000000000000e+00 0.000000000000e+00
3.470000000000e+02 0.000000000000e+00 0.000000000000e+00 0.000000000000e+00
3.472500000000e+02 0.000000000000e+00 0.000000000000e+00 0.000000000000e+00
3.475000000000e+02 0.000000000000e+00 0.000000000000e+00 0.000000000000e+00
3.477500000000e+02 0.000000000000e+00 0.000000000000e+00 0.000000000000e+00
3.480000000000e+02 0.000000000000e+00 0.000000000000e+00 0.000000000000e+00
3.482500000000e+02 0.000000000000e+00 0.000000000000e+00 0.000000000000e+00
3.485000000000e+02 0.000000000000e+00 0.000000000000e+00 0.000000000000e+00
3.487500000000e+02 0.000000000000e+00 0.000000000000e+00 0.000000000000e+00
3.490000000000e+02 0.000000000000e+00 0.000000000000e+00 0.000000000000e+00
3.492500000000e+02 0.000000000000e+00 0.000000000000e+00 0.000000000000e+00
3.495000000000e+02 0.000000000000e+00 0.000000000000e+00 0.000000000000e+00
3.497500000000e+02 0.000000000000e+00 0.000000000000e+00 0.000000000000e+00
3.500000000000e+02 0.000000000000e+00 0.000000000000e+00 0.000000000000e+00
3.502500000000e+02 0.000000000000e+00 0.000000000000e+00 0.000000000000e+00
3.505000000000e+02 0.000000000000e+00 0.000000000000e+00 0.000000000000e+00
3.507500000000e+02 0.000000000000e+00 0.000000000000e+00 0.000000000000e+00
3.510000000000e+02 0.000000000000e+00 0.000000000000e+00 0.000000000000e+00
3.512500000000e+02 0.000000000000e+00 0.000000000000e+00 0.000000000000e+00
3.515000000000e+02 0.000000000000e+00 0.000000000000e+00 0.000000000000e+00
3.517500000000e+02 0.000000000000e+00 0.000000000000e+00 0.000000000000e+00
3.520000000000e+02 0.000000000000e+00 0.000000000000e+00 0.000000000000e+00
3.522500000000e+02 0.000000000000e+00 0.000000000000e+00 0.000000000000e+00
3.525000000000e+02 0.000000000000e+00 0.000000000000e+00 0.000000000000e+00
3.527500000000e+02 0.000000000000e+00 0.000000000000e+00 0.000000000000e+00
3.530000000000e+02 0.000000000000e+00 0.000000000000e+00 0.000000000000e+00
3.532500000000e+02 0.000000000000e+00 0.000000000000e+00 0.000000000000e+00
3.535000000000e+02 0.000000000000e+00 0.000000000000e+00 0.000000000000e+00
3.537500000000e+02 0.000000000000e+00 0.000000000000e+00 0.000000000000e+00
3.540000000000e+02 0.000000000000e+00 0.000000000000e+00 0.000000000000e+00
3.542500000000e+02 0.000000000000e+00 0.000000000000e+00 0.000000000000e+00
3.545000000000e+02 0.000000000000e+00 0.000000000000e+00 0.000000000000e+00
3.547500000000e+02 0.000000000000e+00 0.000000000000e+00 0.000000000000e+00
3.550000000000e+02 0.000000000000e+00 0.000000000000e+00 0.000000000000e+00
3.552500000000e+02 0.000000000000e+00 0.000000000000e+00 0.000000000000e+00
3.555000000000e+02 0.000000000000e+00 0.000000000000e+00 0.000000000000e+00
3.557500000000e+02 0.000000000000e+00 0.000000000000e+00 0.000000000000e+00
3.560000000000e+02 0.000000000000e+00 0.000000000000e+00 0.000000000000e+00
3.562500000000e+02 0.000000000000e+00 0.000000000000e+00 0.000000000000e+00
3.565000000000e+02 0.000000000000e+00 0.000000000000e+00 0.000000000000e+00
3.567500000000e+02 0.000000000000e+00 0.000000000000e+00 0.000000000000e+00
3.570000000000e+02 0.000000000000e+00 0.000000000000e+00 0.000000000000e+00
3.572500000000e+02 0.000000000000e+00 0.000000000000e+00 0.000000000000e+00
3.575000000000e+02 0.000000000000e+00 0.000000000000e+00 0.000000000000e+00
3.577500000000e+02 0.000000000000e+00 0.000000000000e+00 0.000000000000e+00
3.580000000000e+02 0.000000000000e+00 0.000000000000e+00 0.000000000000e+00
3.582500000000e+02 0.000000000000e+00 0.000000000000e+00 0.000000000000e+00
3.585000000000e+02 0.000000000000e+00 0.000000000000e+00 0.000000000000e+00
3.587500000000e+02 0.000000000000e+00 0.000000000000e+00 0.000000000000e+00
3.590000000000e+02 0.000000000000e+00 0.000000000000e+00 0.000000000000e+00
3.592500000000e+02 0.000000000000e+00 0.000000000000e+00 0.000000000000e+00
3.595000000000e+02 0.000000000000e+00 0.000000000000e+00 0.000000000000e+00
3.597500000000e+02 0.000000000000e+00 0.000000000000e+00 0.000000000000e+00
3.600000000000e+02 0.000000000000e+00 0.000000000000e+00 0.000000000000e+00
3.602500000000e+02 0.000000000000e+00 0.000000000000e+00 0.000000000000e+00
3.605000000000e+02 0.000000000000e+00 0.000000000000e+00 0.000000000000e+00
3.607500000000e+02 0.000000000000e+00 0.000000000000e+00 0.000000000000e+00
3.610000000000e+02 0.000000000000e+00 0.000000000000e+00 0.000000000000e+00
3.612500000000e+02 0.000000000000e+00 0.000000000000e+00 0.000000000000e+00
3.615000000000e+02 0.000000000000e+00 0.000000000000e+00 0.000000000000e+00
3.617500000000e+02 0.000000000000e+00 0.000000000000e+00 0.000000000000e+00
3.620000000000e+02 0.000000000000e+00 0.000000000000e+00 0.000000000000e+00
3.622500000000e+02 0.000000000000e+00 0.000000000000e+00 0.000000000000e+00
3.625000000000e+02 0.000000000000e+00 0.000000000000e+00 0.000000000000e+00
3.627500000000e+02 0.000000000000e+00 0.000000000000e+00 0.000000000000e+00
3.630000000000e+02 0.000000000000e+00 0.000000000000e+00 0.000000000000e+00
3.632500000000e+02 0.000000000000e+00 0.000000000000e+00 0.000000000000e+00
3.635000000000e+02 0.000000000000e+00 0.000000000000e+00 0.000000000000e+00
3.637500000000e+02 0.000000000000e+00 0.000000000000e+00 0.000000000000e+00
3.640000000000e+02 0.000000000000e+00 0.000000000000e+00 0.000000000000e+00
3.642500000000e+02 0.000000000000e+00 0.000000000000e+00 0.000000000000e+00
3.645000000000e+02 0.000000000000e+00 0.000000000000e+00 0.000000000000e+00
3.647500000000e+02 0.000000000000e+00 0.000000000000e+00 0.000000000000e+00
3.650000000000e+02 0.000000000000e+00 0.000000000000e+00 0.000000000000e+00
3.652500000000e+02 0.000000000000e+00 0.000000000000e+00 0.000000000000e+00
3.655000000000e+02 0.000000000000e+00 0.000000000000e+00 0.000000000000e+00
3.657500000000e+02 0.000000000000e+00 0.000000000000e+00 0.000000000000e+00
3.660000000000e+02 0.000000000000e+00 0.000000000000e+00 0.000000000000e+00
3.662500000000e+02 0.000000000000e+00 0.000000000000e+00 0.000000000000e+00
3.665000000000e+02 0.000000000000e+00 0.000000000000e+00 0.000000000000e+00
3.667500000000e+02 0.000000000000e+00 0.000000000000e+00 0.000000000000e+00
3.670000000000e+02 0.000000000000e+00 0.000000000000e+00 0.000000000000e+00
3.672500000000e+02 0.000000000000e+00 0.000000000000e+00 0.000000000000e+00
3.675000000000e+02 0.000000000000e+00 0.000000000000e+00 0.000000000000e+00
3.677500000000e+02 0.000000000000e+00 0.000000000000e+00 0.000000000000e+00
3.680000000000e+02 0.000000000000e+00 0.000000000000e+00 0.000000000000e+00
3.682500000000e+02 0.000000000000e+00 0.000000000000e+00 0.000000000000e+00
3.685000000000e+02 0.000000000000e+00 0.000000000000e+00 0.000000000000e+00
3.687500000000e+02 0.000000000000e+00 0.000000000000e+00 0.000000000000e+00
3.690000000000e+02 0.000000000000e+00 0.000000000000e+00 0.000000000000e+00
3.692500000000e+02 0.000000000000e+00 0.000000000000e+00 0.000000000000e+00
3.695000000000e+02 0.000000000000e+00 0.000000000000e+00 0.000000000000e+00
3.697500000000e+02 0.000000000000e+00 0.000000000000e+00 0.000000000000e+00
3.700000000000e+02 0.000000000000e+00 0.000000000000e+00 0.000000000000e+00
3.702500000000e+02 0.000000000000e+00 0.000000000000e+00 0.000000000000e+00
3.705000000000e+02 0.000000000000e+00 0.000000000000e+00 0.000000000000e+00
3.707500000000e+02 0.000000000000e+00 0.000000000000e+00 0.000000000000e+00
3.710000000000e+02 0.000000000000e+00 0.000000000000e+00 0.000000000000e+00
3.712500000000e+02 0.000000000000e+00 0.000000000000e+00 0.000000000000e+00
3.715000000000e+02 0.000000000000e+00 0.000000000000e+00 0.000000000000e+00
3.717500000000e+02 0.000000000000e+00 0.000000000000e+00 0.000000000000e+00
3.720000000000e+02 0.000000000000e+00 0.000000000000e+00 0.000000000000e+00
3.722500000000e+02 0.000000000000e+00 0.000000000000e+00 0.000000000000e+00
3.725000000000e+02 0.000000000000e+00 0.000000000000e+00 0.000000000000e+00
3.727500000000e+02 0.000000000000e+00 0.000000000000e+00 0.000000000000e+00
3.730000000000e+02 0.000000000000e+00 0.000000000000e+00 0.000000000000e+00
3.732500000000e+02 0.000000000000e+00 0.000000000000e+00 0.000000000000e+00
3.735000000000e+02 0.000000000000e+00 0.000000000000e+00 0.000000000000e+00
3.737500000000e+02 0.000000000000e+00 0.000000000000e+00 0.000000000000e+00
3.740000000000e+02 0.000000000000e+00 0.000000000000e+00 0.000000000000e+00
3.742500000000e+02 0.000000000000e+00 0.000000000000e+00 0.000000000000e+00
3.745000000000e+02 0.000000000000e+00 0.000000000000e+00 0.000000000000e+00
3.747500000000e+02 0.000000000000e+00 0.000000000000e+00 0.000000000000e+00
3.750000000000e+02 0.000000000000e+00 0.000000000000e+00 0.000000000000e+00
3.752500000000e+02 0.000000000000e+00 0.000000000000e+00 0.000000000000e+00
3.755000000000e+02 0.000000000000e+00 0.000000000000e+00 0.000000000000e+00
3.757500000000e+02 0.000000000000e+00 0.000000000000e+00 0.000000000000e+00
3.760000000000e+02 0.000000000000e+00 0.000000000000e+00 0.000000000000e+00
3.762500000000e+02 0.000000000000e+00 0.000000000000e+00 0.000000000000e+00
3.765000000000e+02 0.000000000000e+00 0.000000000000e+00 0.000000000000e+00
3.767500000000e+02 0.000000000000e+00 0.000000000000e+00 0.000000000000e+00
3.770000000000e+02 0.000000000000e+00 0.000000000000e+00 0.000000000000e+00
3.772500000000e+02 0.000000000000e+00 0.000000000000e+00 0.000000000000e+00
3.775000000000e+02 0.000000000000e+00 0.000000000000e+00 0.000000000000e+00
3.777500000000e+02 0.000000000000e+00 0.000000000000e+00 0.000000000000e+00
3.780000000000e+02 0.000000000000e+00 0.000000000000e+00 0.000000000000e+00
3.782500000000e+02 0.000000000000e+00 0.000000000000e+00 0.000000000000e+00
3.785000000000e+02 0.000000000000e+00 0.000000000000e+00 0.000000000000e+00
3.787500000000e+02 0.000000000000e+00 0.000000000000e+00 0.000000000000e+00
3.790000000000e+02 0.000000000000e+00 0.000000000000e+00 0.000000000000e+00
3.792500000000e+02 0.000000000000e+00 0.000000000000e+00 0.000000000000e+00
3.795000000000e+02 0.000000000000e+00 0.000000000000e+00 0.000000000000e+00
3.797500000000e+02 0.000000000000e+00 0.000000000000e+00 0.000000000000e+00
3.800000000000e+02 0.000000000000e+00 0.000000000000e+00 0.000000000000e+00
3.802500000000e+02 0.000000000000e+00 0.000000000000e+00 0.000000000000e+00
3.805000000000e+02 0.000000000000e+00 0.000000000000e+00 0.000000000000e+00
3.807500000000e+02 0.000000000000e+00 0.000000000000e+00 0.000000000000e+00
3.810000000000e+02 0.000000000000e+00 0.000000000000e+00 0.000000000000e+00
3.812500000000e+02 0.000000000000e+00 0.000000000000e+00 0.000000000000e+00
3.815000000000e+02 0.000000000000e+00 0.000000000000e+00 0.000000000000e+00
3.817500000000e+02 0.000000000000e+00 0.000000000000e+00 0.000000000000e+00
3.820000000000e+02 0.000000000000e+00 0.000000000000e+00 0.000000000000e+00
3.822500000000e+02 0.000000000000e+00 0.000000000000e+00 0.000000000000e+00
3.825000000000e+02 0.000000000000e+00 0.000000000000e+00 0.000000000000e+00
3.827500000000e+02 0.000000000000e+00 0.000000000000e+00 0.000000000000e+00
3.830000000000e+02 0.000000000000e+00 0.000000000000e+00 0.000000000000e+00
3.832500000000e+02 0.000000000000e+00 0.000000000000e+00 0.000000000000e+00
3.835000000000e+02 0.000000000000e+00 0.000000000000e+00 0.000000000000e+00
3.837500000000e+02 0.000000000000e+00 0.000000000000e+00 0.000000000000e+00
3.840000000000e+02 0.000000000000e+00 0.000000000000e+00 0.000000000000e+00
3.842500000000e+02 0.000000000000e+00 0.000000000000e+00 0.000000000000e+00
3.845000000000e+02 0.000000000000e+00 0.000000000000e+00 0.000000000000e+00
3.847500000000e+02 0.000000000000e+00 0.000000000000e+00 0.000000000000e+00
3.850000000000e+02 0.000000000000e+00 0.000000000000e+00 0.000000000000e+00
3.852500000000e+02 0.000000000000e+00 0.000000000000e+00 0.000000000000e+00
3.855000000000e+02 0.000000000000e+00 0.000000000000e+00 0.000000000000e+00
3.857500000000e+02 0.000000000000e+00 0.000000000000e+00 0.000000000000e+00
3.860000000000e+02 0.000000000000e+00 0.000000000000e+00 0.000000000000e+00
3.862500000000e+02 0.000000000000e+00 0.000000000000e+00 0.000000000000e+00
3.865000000000e+02 0.000000000000e+00 0.000000000000e+00 0.000000000000e+00
3.867500000000e+02 0.000000000000e+00 0.000000000000e+00 0.000000000000e+00
3.870000000000e+02 0.000000000000e+00 0.000000000000e+00 0.000000000000e+00
3.872500000000e+02 0.000000000000e+00 0.000000000000e+00 0.000000000000e+00
3.875000000000e+02 0.000000000000e+00 0.000000000000e+00 0.000000000000e+00
3.877500000000e+02 0.000000000000e+00 0.000000000000e+00 0.000000000000e+00
3.880000000000e+02 0.000000000000e+00 0.000000000000e+00 0.000000000000e+00
3.882500000000e+02 0.000000000000e+00 0.000000000000e+00 0.000000000000e+00
3.885000000000e+02 0.000000000000e+00 0.000000000000e+00 0.000000000000e+00
3.887500000000e+02 0.000000000000e+00 0.000000000000e+00 0.000000000000e+00
3.890000000000e+02 0.000000000000e+00 0.000000000000e+00 0.000000000000e+00
3.892500000000e+02 0.000000000000e+00 0.000000000000e+00 0.000000000000e+00
3.895000000000e+02 0.000000000000e+00 0.000000000000e+00 0.000000000000e+00
3.897500000000e+02 0.000000000000e+00 0.000000000000e+00 0.000000000000e+00
3.900000000000e+02 0.000000000000e+00 0.000000000000e+00 0.000000000000e+00
3.902500000000e+02 0.000000000000e+00 0.000000000000e+00 0.000000000000e+00
3.905000000000e+02 0.000000000000e+00 0.000000000000e+00 0.000000000000e+00
3.907500000000e+02 0.000000000000e+00 0.000000000000e+00 0.000000000000e+00
3.910000000000e+02 0.000000000000e+00 0.000000000000e+00 0.000000000000e+00
3.912500000000e+02 0.000000000000e+00 0.000000000000e+00 0.000000000000e+00
3.915000000000e+02 0.000000000000e+00 0.000000000000e+00 0.000000000000e+00
3.917500000000e+02 0.000000000000e+00 0.000000000000e+00 0.000000000000e+00
3.920000000000e+02 0.000000000000e+00 0.000000000000e+00 0.000000000000e+00
3.922500000000e+02 0.000000000000e+00 0.000000000000e+00 0.000000000000e+00
3.925000000000e+02 0.000000000000e+00 0.000000000000e+00 0.000000000000e+00
3.927500000000e+02 0.000000000000e+00 0.000000000000e+00 0.000000000000e+00
3.930000000000e+02 0.000000000000e+00 0.000000000000e+00 0.000000000000e+00
3.932500000000e+02 0.000000000000e+00 0.000000000000e+00 0.000000000000e+00
3.935000000000e+02 0.000000000000e+00 0.000000000000e+00 0.000000000000e+00
3.937500000000e+02 -2.157073897027e-06 0.000000000000e+00 0.000000000000e+00
3.940000000000e+02 -6.070894334672e-06 0.000000000000e+00 0.000000000000e+00
3.942500000000e+02 -6.458637651590e-06 0.000000000000e+00 0.000000000000e+00
3.945000000000e+02 -6.451918250569e-07 0.000000000000e+00 0.000000000000e+00
3.947500000000e+02 9.824753475913e-06 0.000000000000e+00 0.000000000000e+00
3.950000000000e+02 1.878989404113e-05 0.000000000000e+00 0.000000000000e+00
3.952500000000e+02 1.638507229510e-05 0.000000000000e+00 0.000000000000e+00
3.955000000000e+02 -8.900480851513e-06 0.000000000000e+00 0.000000000000e+00
3.957500000000e+02 -6.744499133962e-05 0.000000000000e+00 0.000000000000e+00
3.960000000000e+02 -1.655966490690e-04 0.000000000000e+00 0.000000000000e+00
3.962500000000e+02 -3.033120662823e-04 0.000000000000e+00 0.000000000000e+00
3.965000000000e+02 -4.729093040590e-04 0.000000000000e+00 0.000000000000e+00
3.967500000000e+02 -6.593192230260e-04 0.000000000000e+00 0.000000000000e+00
3.970000000000e+02 -8.419407018974e-04 0.000000000000e+00 0.000000000000e+00
3.972500000000e+02 -9.978938602781e-04 0.000000000000e+00 0.000000000000e+00
3.975000000000e+02 -1.106177471819e-03 0.000000000000e+00 0.000000000000e+00
3.977500000000e+02 -1.152025587475e-03 0.000000000000e+00 0.000000000000e+00
3.980000000000e+02 -1.130664832046e-03 0.000000000000e+00 0.000000000000e+00
3.982500000000e+02 -1.049719166655e-03 0.000000000000e+00 0.000000000000e+00
3.985000000000e+02 -9.296910466118e-04 0.000000000000e+00 0.000000000000e+00
3.987500000000e+02 -8.022414282066e-04 0.000000000000e+00 0.000000000000e+00
3.990000000000e+02 -7.063510314118e-04 0.000000000000e+00 0.000000000000e+00
3.992500000000e+02 -6.828141251607e-04 0.000000000000e+00 0.000000000000e+00
3.995000000000e+02 -7.678328262558e-04 0.000000000000e+00 0.000000000000e+00
3.997500000000e+02 -9.866896489022e-04 0.000000000000e+00 0.000000000000e+00
4.000000000000e+02 -1.348539060806e-03 0.000000000000e+00 0.000000000000e+00
4.002500000000e+02 -1.843257151898e-03 0.000000000000e+00 0.000000000000e+00
4.005000000000e+02 -2.441029560449e-03 0.000000000000e+00 0.000000000000e+00
4.007500000000e+02 -3.094973893996e-03 0.000000000000e+00 0.000000000000e+00
4.010000000000e+02 -3.746637312651e-03 0.000000000000e+00 0.000000000000e+00
4.012500000000e+02 -4.333749558552e-03 0.000000000000e+00 0.000000000000e+00
4.015000000000e+02 -4.799217325274e-03 0.000000000000e+00 0.000000000000e+00
4.017500000000e+02 -5.100081721001e-03 0.000000000000e+00 0.000000000000e+00
4.020000000000e+02 -5.215074480053e-03 0.000000000000e+00 0.000000000000e+00
4.022500000000e+02 -5.149523979006e-03 0.000000000000e+00 0.000000000000e+00
4.025000000000e+02 -4.936673530551e-03 0.000000000000e+00 0.000000000000e+00
4.027500000000e+02 -4.634946844746e-03 0.000000000000e+00 0.000000000000e+00
4.030000000000e+02 -4.321268106448e-03 0.000000000000e+00 0.000000000000e+00
4.032500000000e+02 -4.081137736555e-03 0.000000000000e+00 0.000000000000e+00
4.035000000000e+02 -3.996692902100e-03 0.000000000000e+00 0.000000000000e+00
4.037500000000e+02 -4.134362205571e-03 0.000000000000e+00 0.000000000000e+00
4.040000000000e+02 -4.533891611357e-03 0.000000000000e+00 0.000000000000e+00
4.042500000000e+02 -5.200435809121e-03 0.000000000000e+00 0.000000000000e+00
4.045000000000e+02 -6.101072555563e-03 0.000000000000e+00 0.000000000000e+00
4.047500000000e+02 -7.166540690762e-03 0.000000000000e+00 0.000000000000e+00
4.050000000000e+02 -8.298293324536e-03 0.000000000000e+00 0.000000000000e+00
4.052500000000e+02 -9.380190348297e-03 0.000000000000e+00 0.000000000000e+00
4.055000000000e+02 -1.029343741339e-02 0.000000000000e+00 0.000000000000e+00
4.057500000000e+02 -1.093281959161e-02 0.000000000000e+00 0.000000000000e+00
4.060000000000e+02 -1.122196839215e-02 0.000000000000e+00 0.000000000000e+00
4.062500000000e+02 -1.112540113151e-02 0.000000000000e+00 0.000000000000e+00
4.065000000000e+02 -1.065540076498e-02 0.000000000000e+00 0.000000000000e+00
4.067500000000e+02 -9.872434232179e-03 0.000000000000e+00 0.000000000000e+00
4.070000000000e+02 -8.878664511899e-03 0.000000000000e+00 0.000000000000e+00
4.072500000000e+02 -7.805084603228e-03 0.000000000000e+00 0.000000000000e+00
4.075000000000e+02 -6.793755575184e-03 0.000000000000e+00 0.000000000000e+00
4.077500000000e+02 -5.977425409929e-03 0.000000000000e+00 0.000000000000e+00
4.080000000000e+02 -5.459315384101e-03 0.000000000000e+00 0.000000000000e+00
4.082500000000e+02 -5.295995315995e-03 0.000000000000e+00 0.000000000000e+00
4.085000000000e+02 -5.485987041512e-03 0.000000000000e+00 0.000000000000e+00
4.087500000000e+02 -5.966054592554e-03 0.000000000000e+00 0.000000000000e+00
4.090000000000e+02 -6.616136898329e-03 0.000000000000e+00 0.000000000000e+00
4.092500000000e+02 -7.272683125590e-03 0.000000000000e+00 0.000000000000e+00
4.095000000000e+02 -7.748926183263e-03 0.000000000000e+00 0.000000000000e+00
4.097500000000e+02 -7.859553771015e-03 0.000000000000e+00 0.000000000000e+00
4.100000000000e+02 -7.446473652100e-03 0.000000000000e+00 0.000000000000e+00
4.102500000000e+02 -6.402048185159e-03 0.000000000000e+00 0.000000000000e+00
4.105000000000e+02 -4.686361910267e-03 0.000000000000e+00 0.000000000000e+00
4.107500000000e+02 -2.335782957871e-03 0.000000000000e+00 0.000000000000e+00
4.110000000000e+02 5.387928308453e-04 0.000000000000e+00 0.000000000000e+00
4.112500000000e+02 3.764211192611e-03 0.000000000000e+00 0.000000000000e+00
4.115000000000e+02 7.126529813360e-03 0.000000000000e+00 0.000000000000e+00
4.117500000000e+02 1.039899182340e-02 0.000000000000e+00 0.000000000000e+00
4.120000000000e+02 1.337274980367e-02 0.000000000000e+00 0.000000000000e+00
4.122500000000e+02 1.588603286235e-02 0.000000000000e+00 0.000000000000e+00
4.125000000000e+02 1.784749708607e-02 0.000000000000e+00 0.000000000000e+00
4.127500000000e+02 1.925016850075e-02 0.000000000000e+00 0.000000000000e+00
4.130000000000e+02 2.017360550515e-02 0.000000000000e+00 0.000000000000e+00
4.132500000000e+02 2.077351874208e-02 0.000000000000e+00 0.000000000000e+00
4.135000000000e+02 2.125987062948e-02 0.000000000000e+00 0.000000000000e+00
4.137500000000e+02 2.186618026565e-02 0.000000000000e+00 0.000000000000e+00
4.140000000000e+02 2.281413029845e-02 0.000000000000e+00 0.000000000000e+00
4.142500000000e+02 2.427839827575e-02 0.000000000000e+00 0.000000000000e+00
4.145000000000e+02 2.635677603892e-02 0.000000000000e+00 0.000000000000e+00
4.147500000000e+02 2.905005264323e-02 0.000000000000e+00 0.000000000000e+00
4.150000000000e+02 3.225488043396e-02 0.000000000000e+00 0.000000000000e+00
4.152500000000e+02 3.577108171632e-02 0.000000000000e+00 0.000000000000e+00
4.155000000000e+02 3.932282591286e-02 0.000000000000e+00 0.000000000000e+00
4.157500000000e+02 4.259110165318e-02 0.000000000000e+00 0.000000000000e+00
4.160000000000e+02 4.525321778886e-02 0.000000000000e+00 0.000000000000e+00
4.162500000000e+02 4.702394712251e-02 0.000000000000e+00 0.000000000000e+00
4.165000000000e+02 4.769255550506e-02 0.000000000000e+00 0.000000000000e+00
4.167500000000e+02 4.715041073171e-02 0.000000000000e+00 0.000000000000e+00
4.170000000000e+02 4.540509546869e-02 0.000000000000e+00 0.000000000000e+00
4.172500000000e+02 4.257879616421e-02 0.000000000000e+00 0.000000000000e+00
4.175000000000e+02 3.889095092287e-02 0.000000000000e+00 0.000000000000e+00
4.177500000000e+02 3.462739978118e-02 0.000000000000e+00 0.000000000000e+00
4.180000000000e+02 3.010026249159e-02 0.000000000000e+00 0.000000000000e+00
4.182500000000e+02 2.560417731142e-02 0.000000000000e+00 0.000000000000e+00
4.185000000000e+02 2.137515279529e-02 0.000000000000e+00 0.000000000000e+00
4.187500000000e+02 1.755800804063e-02 0.000000000000e+00 0.000000000000e+00
4.190000000000e+02 1.418722923115e-02 0.000000000000e+00 0.000000000000e+00
4.192500000000e+02 1.118420373882e-02 0.000000000000e+00 0.000000000000e+00
4.195000000000e+02 8.371467536513e-03 0.000000000000e+00 0.000000000000e+00
4.197500000000e+02 5.502148807891e-03 0.000000000000e+00 0.000000000000e+00
4.200000000000e+02 2.300565790241e-03 0.000000000000e+00 0.000000000000e+00
4.202500000000e+02 -1.491732789557e-03 0.000000000000e+00 0.000000000000e+00
4.205000000000e+02 -6.071060514797e-03 0.000000000000e+00 0.000000000000e+00
4.207500000000e+02 -1.153431834078e-02 0.000000000000e+00 0.000000000000e+00
4.210000000000e+02 -1.785483390343e-02 0.000000000000e+00 0.000000000000e+00
4.212500000000e+02 -2.487497830141e-02 0.000000000000e+00 0.000000000000e+00
4.215000000000e+02 -3.231686048569e-02 0.000000000000e+00 0.000000000000e+00
4.217500000000e+02 -3.980983143083e-02 0.000000000000e+00 0.000000000000e+00
4.220000000000e+02 -4.693112964764e-02 0.000000000000e+00 0.000000000000e+00
4.222500000000e+02 -5.325411659297e-02 0.000000000000e+00 0.000000000000e+00
4.225000000000e+02 -5.839746155737e-02 0.000000000000e+00 0.000000000000e+00
4.227500000000e+02 -6.206850188883e-02 0.000000000000e+00 0.000000000000e+00
4.230000000000e+02 -6.409484747626e-02 0.000000000000e+00 0.000000000000e+00
4.232500000000e+02 -6.443999625675e-02 0.000000000000e+00 0.000000000000e+00
4.235000000000e+02 -6.320103207292e-02 0.000000000000e+00 0.000000000000e+00
4.237500000000e+02 -6.058904978734e-02 0.000000000000e+00 0.000000000000e+00
4.240000000000e+02 -5.689541771750e-02 0.000000000000e+00 0.000000000000e+00
4.242500000000e+02 -5.244898301721e-02 0.000000000000e+00 0.000000000000e+00
4.245000000000e+02 -4.757056042483e-02 0.000000000000e+00 0.000000000000e+00
4.247500000000e+02 -4.253134098253e-02 0.000000000000e+00 0.000000000000e+00
4.250000000000e+02 -3.752117679744e-02 0.000000000000e+00 0.000000000000e+00
4.252500000000e+02 -3.263114774046e-02 0.000000000000e+00 0.000000000000e+00
4.255000000000e+02 -2.785263206066e-02 0.000000000000e+00 0.000000000000e+00
4.257500000000e+02 -2.309261423483e-02 0.000000000000e+00 0.000000000000e+00
4.260000000000e+02 -1.820254240552e-02 0.000000000000e+00 0.000000000000e+00
4.262500000000e+02 -1.301605424253e-02 0.000000000000e+00 0.000000000000e+00
4.265000000000e+02 -7.389617058355e-03 0.000000000000e+00 0.000000000000e+00
4.267500000000e+02 -1.239758164709e-03 0.000000000000e+00 0.000000000000e+00
4.270000000000e+02 5.428859794748e-03 0.000000000000e+00 0.000000000000e+00
4.272500000000e+02 1.250883409397e-02 0.000000000000e+00 0.000000000000e+00
4.275000000000e+02 1.979114740225e-02 0.000000000000e+00 0.000000000000e+00
4.277500000000e+02 2.698191768214e-02 0.000000000000e+00 0.000000000000e+00
4.280000000000e+02 3.373235129340e-02 0.000000000000e+00 0.000000000000e+00
4.282500000000e+02 3.967756004913e-02 0.000000000000e+00 0.000000000000e+00
4.285000000000e+02 4.447866448370e-02 0.000000000000e+00 0.000000000000e+00
4.287500000000e+02 4.786222130769e-02 0.000000000000e+00 0.000000000000e+00
4.290000000000e+02 4.965152460309e-02 0.000000000000e+00 0.000000000000e+00
4.292500000000e+02 4.978564175458e-02 0.000000000000e+00 0.000000000000e+00
4.295000000000e+02 4.832393946536e-02 0.000000000000e+00 0.000000000000e+00
4.297500000000e+02 4.543602986860e-02 0.000000000000e+00 0.000000000000e+00
4.300000000000e+02 4.137918175877e-02 0.000000000000e+00 0.000000000000e+00
4.302500000000e+02 3.646697359797e-02 0.000000000000e+00 0.000000000000e+00
4.305000000000e+02 3.103405614326e-02 0.000000000000e+00 0.000000000000e+00
4.307500000000e+02 2.540219228237e-02 0.000000000000e+00 0.000000000000e+00
4.310000000000e+02 1.985222716573e-02 0.000000000000e+00 0.000000000000e+00
4.312500000000e+02 1.460541998688e-02 0.000000000000e+00 0.000000000000e+00
4.315000000000e+02 9.815857470996e-03 0.000000000000e+00 0.000000000000e+00
4.317500000000e+02 5.573760021690e-03 0.000000000000e+00 0.000000000000e+00
4.320000000000e+02 1.917702206994e-03 0.000000000000e+00 0.000000000000e+00
4.322500000000e+02 -1.147608450814e-03 0.000000000000e+00 0.000000000000e+00
4.325000000000e+02 -3.632098011980e-03 0.000000000000e+00 0.000000000000e+00
4.327500000000e+02 -5.543748602861e-03 0.000000000000e+00 0.000000000000e+00
4.330000000000e+02 -6.878068503862e-03 0.000000000000e+00 0.000000000000e+00
4.332500000000e+02 -7.615692832621e-03 0.000000000000e+00 0.000000000000e+00
4.335000000000e+02 -7.728533777404e-03 0.000000000000e+00 0.000000000000e+00
4.337500000000e+02 -7.193172750185e-03 0.000000000000e+00 0.000000000000e+00
4.340000000000e+02 -6.008699811194e-03 0.000000000000e+00 0.000000000000e+00
4.342500000000e+02 -4.215218990595e-03 0.000000000000e+00 0.000000000000e+00
4.345000000000e+02 -1.908927187806e-03 0.000000000000e+00 0.000000000000e+00
4.347500000000e+02 7.499003127592e-04 0.000000000000e+00 0.000000000000e+00
4.350000000000e+02 3.538588100549e-03 0.000000000000e+00 0.000000000000e+00
4.352500000000e+02 6.184385690785e-03 0.000000000000e+00 0.000000000000e+00
4.355000000000e+02 8.386610279254e-03 0.000000000000e+00 0.000000000000e+00
4.357500000000e+02 9.846048756603e-03 0.000000000000e+00 0.000000000000e+00
4.360000000000e+02 1.029771129331e-02 0.000000000000e+00 0.000000000000e+00
4.362500000000e+02 9.542296511110e-03 0.000000000000e+00 0.000000000000e+00
4.365000000000e+02 7.471748481780e-03 0.000000000000e+00 0.000000000000e+00
4.367500000000e+02 4.085068601051e-03 0.000000000000e+00 0.000000000000e+00
4.370000000000e+02 -5.080281239040e-04 0.000000000000e+00 0.000000000000e+00
4.372500000000e+02 -6.096182319185e-03 0.000000000000e+00 0.000000000000e+00
4.375000000000e+02 -1.238680372413e-02 0.000000000000e+00 0.000000000000e+00
4.377500000000e+02 -1.903471244470e-02 0.000000000000e+00 0.000000000000e+00
4.380000000000e+02 -2.567466777929e-02 0.000000000000e+00 0.000000000000e+00
4.382500000000e+02 -3.195294531802e-02 0.000000000000e+00 0.000000000000e+00
4.385000000000e+02 -3.755344183589e-02 0.000000000000e+00 0.000000000000e+00
4.387500000000e+02 -4.221487922092e-02 0.000000000000e+00 0.000000000000e+00
4.390000000000e+02 -4.573736460010e-02 0.000000000000e+00 0.000000000000e+00
4.392500000000e+02 -4.797855884913e-02 0.000000000000e+00 0.000000000000e+00
4.395000000000e+02 -4.884166424256e-02 0.000000000000e+00 0.000000000000e+00
4.397500000000e+02 -4.825901544994e-02 0.000000000000e+00 0.000000000000e+00
4.400000000000e+02 -4.617595408315e-02 0.000000000000e+00 0.000000000000e+00
4.402500000000e+02 -4.253970121716e-02 0.000000000000e+00 0.000000000000e+00
4.405000000000e+02 -3.729707344616e-02 0.000000000000e+00 0.000000000000e+00
4.407500000000e+02 -3.040322992233e-02 0.000000000000e+00 0.000000000000e+00
4.410000000000e+02 -2.184144585618e-02 0.000000000000e+00 0.000000000000e+00
4.412500000000e+02 -1.165154141357e-02 0.000000000000e+00 0.000000000000e+00
4.415000000000e+02 3.753936875595e-05 0.000000000000e+00 0.000000000000e+00
4.417500000000e+02 1.297701902613e-02 0.000000000000e+00 0.000000000000e+00
4.420000000000e+02 2.677605571833e-02 0.000000000000e+00 0.000000000000e+00
4.422500000000e+02 4.089410038372e-02 0.000000000000e+00 0.000000000000e+00
4.425000000000e+02 5.465236817176e-02 0.000000000000e+00 0.000000000000e+00
4.427500000000e+02 6.726646753567e-02 0.000000000000e+00 0.000000000000e+00
4.430000000000e+02 7.789918783447e-02 0.000000000000e+00 0.000000000000e+00
4.432500000000e+02 8.572929104348e-02 0.000000000000e+00 0.000000000000e+00
4.435000000000e+02 9.002937213118e-02 0.000000000000e+00 0.000000000000e+00
4.437500000000e+02 9.024389659231e-02 0.000000000000e+00 0.000000000000e+00
4.440000000000e+02 8.605773439741e-02 0.000000000000e+00 0.000000000000e+00
4.442500000000e+02 7.744606256988e-02 0.000000000000e+00 0.000000000000e+00
4.445000000000e+02 6.469837971224e-02 0.000000000000e+00 0.000000000000e+00
4.447500000000e+02 4.841233954650e-02 0.000000000000e+00 0.000000000000e+00
4.450000000000e+02 2.945676954990e-02 0.000000000000e+00 0.000000000000e+00
4.452500000000e+02 8.907083369015e-03 0.000000000000e+00 0.000000000000e+00
4.455000000000e+02 -1.204022734602e-02 0.000000000000e+00 0.000000000000e+00
4.457500000000e+02 -3.216472728795e-02 0.000000000000e+00 0.000000000000e+00
4.460000000000e+02 -5.032014062105e-02 0.000000000000e+00 0.000000000000e+00
4.462500000000e+02 -6.552284099705e-02 0.000000000000e+00 0.000000000000e+00
4.465000000000e+02 -7.702163711792e-02 0.000000000000e+00 0.000000000000e+00
4.467500000000e+02 -8.434243101280e-02 0.000000000000e+00 0.000000000000e+00
4.470000000000e+02 -8.730475851011e-02 0.000000000000e+00 0.000000000000e+00
4.472500000000e+02 -8.601089154494e-02 0.000000000000e+00 0.000000000000e+00
4.475000000000e+02 -8.081153587310e-02 0.000000000000e+00 0.000000000000e+00
4.477500000000e+02 -7.225470206592e-02 0.000000000000e+00 0.000000000000e+00
4.480000000000e+02 -6.102570903086e-02 0.000000000000e+00 0.000000000000e+00
4.482500000000e+02 -4.788634140298e-02 0.000000000000e+00 0.000000000000e+00
4.485000000000e+02 -3.361999020151e-02 0.000000000000e+00 0.000000000000e+00
4.487500000000e+02 -1.898743469125e-02 0.000000000000e+00 0.000000000000e+00
4.490000000000e+02 -4.695208687792e-03 0.000000000000e+00 0.000000000000e+00
4.492500000000e+02 8.624241007535e-03 0.000000000000e+00 0.000000000000e+00
4.495000000000e+02 2.042363553772e-02 0.000000000000e+00 0.000000000000e+00
4.497500000000e+02 3.024753834394e-02 0.000000000000e+00 0.000000000000e+00
4.500000000000e+02 3.773913635173e-02 0.000000000000e+00 0.000000000000e+00
4.502500000000e+02 4.265061251090e-02 0.000000000000e+00 0.000000000000e+00
4.505000000000e+02 4.485858377198e-02 0.000000000000e+00 0.000000000000e+00
4.507500000000e+02 4.438349432427e-02 0.000000000000e+00 0.000000000000e+00
4.510000000000e+02 4.140923707131e-02 0.000000000000e+00 0.000000000000e+00
4.512500000000e+02 3.629720743382e-02 0.000000000000e+00 0.000000000000e+00
4.515000000000e+02 2.958798698200e-02 0.000000000000e+00 0.000000000000e+00
4.517500000000e+02 2.198425907457e-02 0.000000000000e+00 0.000000000000e+00
4.520000000000e+02 1.431048290928e-02 0.000000000000e+00 0.000000000000e+00
4.522500000000e+02 7.448126506344e-03 0.000000000000e+00 0.000000000000e+00
4.525000000000e+02 2.249444660157e-03 0.000000000000e+00 0.000000000000e+00
4.527500000000e+02 -5.627660163937e-04 0.000000000000e+00 0.000000000000e+00
4.530000000000e+02 -4.980624602145e-04 0.000000000000e+00 0.000000000000e+00
4.532500000000e+02 2.610147591746e-03 0.000000000000e+00 0.000000000000e+00
4.535000000000e+02 8.539345968490e-03 0.000000000000e+00 0.000000000000e+00
4.537500000000e+02 1.665226050655e-02 0.000000000000e+00 0.000000000000e+00
4.540000000000e+02 2.592047136205e-02 0.000000000000e+00 0.000000000000e+00
4.542500000000e+02 3.500120808693e-02 0.000000000000e+00 0.000000000000e+00
4.545000000000e+02 4.236431342880e-02 0.000000000000e+00 0.000000000000e+00
4.547500000000e+02 4.645904680602e-02 0.000000000000e+00 0.000000000000e+00
4.550000000000e+02 4.590382144436e-02 0.000000000000e+00 0.000000000000e+00
4.552500000000e+02 3.967714677469e-02 0.000000000000e+00 0.000000000000e+00
4.555000000000e+02 2.728582277688e-02 0.000000000000e+00 0.000000000000e+00
4.557500000000e+02 8.887314046676e-03 0.000000000000e+00 0.000000000000e+00
4.560000000000e+02 -1.465270137797e-02 0.000000000000e+00 0.000000000000e+00
4.562500000000e+02 -4.177974218701e-02 0.000000000000e+00 0.000000000000e+00
4.565000000000e+02 -7.035016012779e-02 0.000000000000e+00 0.000000000000e+00
4.567500000000e+02 -9.780453922912e-02 0.000000000000e+00 0.000000000000e+00
4.570000000000e+02 -1.213990979251e-01 0.000000000000e+00 0.000000000000e+00
4.572500000000e+02 -1.384717465900e-01 0.000000000000e+00 0.000000000000e+00
4.575000000000e+02 -1.467146378490e-01 0.000000000000e+00 0.000000000000e+00
4.577500000000e+02 -1.444236919175e-01 0.000000000000e+00 0.000000000000e+00
4.580000000000e+02 -1.306978873515e-01 0.000000000000e+00 0.000000000000e+00
4.582500000000e+02 -1.055667613559e-01 0.000000000000e+00 0.000000000000e+00
4.585000000000e+02 -7.003276871916e-02 0.000000000000e+00 0.000000000000e+00
4.587500000000e+02 -2.602475238412e-02 0.000000000000e+00 0.000000000000e+00
4.590000000000e+02 2.373155129048e-02 0.000000000000e+00 0.000000000000e+00
4.592500000000e+02 7.591161980932e-02 0.000000000000e+00 0.000000000000e+00
4.595000000000e+02 1.268383978517e-01 0.000000000000e+00 0.000000000000e+00
4.597500000000e+02 1.727531094362e-01 0.000000000000e+00 0.000000000000e+00
4.600000000000e+02 2.100870903059e-01 0.000000000000e+00 0.000000000000e+00
4.602500000000e+02 2.357139763197e-01 0.000000000000e+00 0.000000000000e+00
4.605000000000e+02 2.471664916375e-01 0.000000000000e+00 0.000000000000e+00
4.607500000000e+02 2.428079304598e-01 0.000000000000e+00 0.000000000000e+00
4.610000000000e+02 2.219540320727e-01 0.000000000000e+00 0.000000000000e+00
4.612500000000e+02 1.849452565106e-01 0.000000000000e+00 0.000000000000e+00
4.615000000000e+02 1.331717615495e-01 0.000000000000e+00 0.000000000000e+00
4.617500000000e+02 6.905343418218e-02 0.000000000000e+00 0.000000000000e+00
4.620000000000e+02 -4.024533740678e-03 0.000000000000e+00 0.000000000000e+00
4.622500000000e+02 -8.182297953856e-02 0.000000000000e+00 0.000000000000e+00
4.625000000000e+02 -1.594122886404e-01 0.000000000000e+00 0.000000000000e+00
4.627500000000e+02 -2.313947331949e-01 0.000000000000e+00 0.000000000000e+00
4.630000000000e+02 -2.921909631117e-01 0.000000000000e+00 0.000000000000e+00
4.632500000000e+02 -3.363912390118e-01 0.000000000000e+00 0.000000000000e+00
4.635000000000e+02 -3.591636828101e-01 0.000000000000e+00 0.000000000000e+00
4.637500000000e+02 -3.567005933522e-01 0.000000000000e+00 0.000000000000e+00
4.640000000000e+02 -3.266711766064e-01 0.000000000000e+00 0.000000000000e+00
4.642500000000e+02 -2.686369642003e-01 0.000000000000e+00 0.000000000000e+00
4.645000000000e+02 -1.843771997422e-01 0.000000000000e+00 0.000000000000e+00
4.647500000000e+02 -7.806800121257e-02 0.000000000000e+00 0.000000000000e+00
4.650000000000e+02 4.373685163891e-02 0.000000000000e+00 0.000000000000e+00
4.652500000000e+02 1.723629877642e-01 0.000000000000e+00 0.000000000000e+00
4.655000000000e+02 2.975286487904e-01 0.000000000000e+00 0.000000000000e+00
4.657500000000e+02 4.081040267701e-01 0.000000000000e+00 0.000000000000e+00
4.660000000000e+02 4.930742239627e-01 0.000000000000e+00 0.000000000000e+00
4.662500000000e+02 5.426305246834e-01 0.000000000000e+00 0.000000000000e+00
4.665000000000e+02 5.492862062432e-01 0.000000000000e+00 0.000000000000e+00
4.667500000000e+02 5.088936727383e-01 0.000000000000e+00 0.000000000000e+00
4.670000000000e+02 4.214333284959e-01 0.000000000000e+00 0.000000000000e+00
4.672500000000e+02 2.914540677903e-01 0.000000000000e+00 0.000000000000e+00
4.675000000000e+02 1.280714269910e-01 0.000000000000e+00 0.000000000000e+00
4.677500000000e+02 -5.552900865333e-02 0.000000000000e+00 0.000000000000e+00
4.680000000000e+02 -2.430820419864e-01 0.000000000000e+00 0.000000000000e+00
4.682500000000e+02 -4.166668047614e-01 0.000000000000e+00 0.000000000000e+00
4.685000000000e+02 -5.584453779956e-01 0.000000000000e+00 0.000000000000e+00
4.687500000000e+02 -6.525474345385e-01 0.000000000000e+00 0.000000000000e+00
4.690000000000e+02 -6.868983794831e-01 0.000000000000e+00 0.000000000000e+00
4.692500000000e+02 -6.547764608729e-01 0.000000000000e+00 0.000000000000e+00
4.695000000000e+02 -5.558977383499e-01 0.000000000000e+00 0.000000000000e+00
4.697500000000e+02 -3.968671610253e-01 0.000000000000e+00 0.000000000000e+00
4.700000000000e+02 -1.908965024420e-01 0.000000000000e+00 0.000000000000e+00
4.702500000000e+02 4.323052082592e-02 0.000000000000e+00 0.000000000000e+00
4.705000000000e+02 2.828776884746e-01 0.000000000000e+00 0.000000000000e+00
4.707500000000e+02 5.038061779264e-01 0.000000000000e+00 0.000000000000e+00
4.710000000000e+02 6.827280003086e-01 0.000000000000e+00 0.000000000000e+00
4.712500000000e+02 7.998861895029e-01 0.000000000000e+00 0.000000000000e+00
4.715000000000e+02 8.413657569793e-01 0.000000000000e+00 0.000000000000e+00
4.717500000000e+02 8.008550933547e-01 0.000000000000e+00 0.000000000000e+00
4.720000000000e+02 6.806280711994e-01 0.000000000000e+00 0.000000000000e+00
4.722500000000e+02 4.915981809755e-01 0.000000000000e+00 0.000000000000e+00
4.725000000000e+02 2.523991124177e-01 0.000000000000e+00 0.000000000000e+00
4.727500000000e+02 -1.244043282923e-02 0.000000000000e+00 0.000000000000e+00
4.730000000000e+02 -2.750498099520e-01 0.000000000000e+00 0.000000000000e+00
4.732500000000e+02 -5.072264243736e-01 0.000000000000e+00 0.000000000000e+00
4.735000000000e+02 -6.835678529676e-01 0.000000000000e+00 0.000000000000e+00
4.737500000000e+02 -7.843656908209e-01 0.000000000000e+00 0.000000000000e+00
4.740000000000e+02 -7.979178873426e-01 0.000000000000e+00 0.000000000000e+00
4.742500000000e+02 -7.219755964671e-01 0.000000000000e+00 0.000000000000e+00
4.745000000000e+02 -5.641359375365e-01 0.000000000000e+00 0.000000000000e+00
4.747500000000e+02 -3.411128454234e-01 0.000000000000e+00 0.000000000000e+00
4.750000000000e+02 -7.695018318255e-02 0.000000000000e+00 0.000000000000e+00
4.752500000000e+02 1.996314875814e-01 0.000000000000e+00 0.000000000000e+00
4.755000000000e+02 4.584564213813e-01 0.000000000000e+00 0.000000000000e+00
4.757500000000e+02 6.713129050947e-01 0.000000000000e+00 0.000000000000e+00
4.760000000000e+02 8.151707915766e-01 0.000000000000e+00 0.000000000000e+00
4.762500000000e+02 8.748171932423e-01 0.000000000000e+00 0.000000000000e+00
4.765000000000e+02 8.445958007566e-01 0.000000000000e+00 0.000000000000e+00
4.767500000000e+02 7.290398493566e-01 0.000000000000e+00 0.000000000000e+00
4.770000000000e+02 5.423198143498e-01 0.000000000000e+00 0.000000000000e+00
4.772500000000e+02 3.065685809759e-01 0.000000000000e+00 0.000000000000e+00
4.775000000000e+02 4.928171534445e-02 0.000000000000e+00 0.000000000000e+00
4.777500000000e+02 -1.998981253766e-01 0.000000000000e+00 0.000000000000e+00
4.780000000000e+02 -4.126295321377e-01 0.000000000000e+00 0.000000000000e+00
4.782500000000e+02 -5.651428574007e-01 0.000000000000e+00 0.000000000000e+00
4.785000000000e+02 -6.409449478839e-01 0.000000000000e+00 0.000000000000e+00
4.787500000000e+02 -6.326400614894e-01 0.000000000000e+00 0.000000000000e+00
4.790000000000e+02 -5.426574468556e-01 0.000000000000e+00 0.000000000000e+00
4.792500000000e+02 -3.828096432928e-01 0.000000000000e+00 0.000000000000e+00
4.795000000000e+02 -1.727475701913e-01 0.000000000000e+00 0.000000000000e+00
4.797500000000e+02 6.248870687853e-02 0.000000000000e+00 0.000000000000e+00
4.800000000000e+02 2.955174016342e-01 0.000000000000e+00 0.000000000000e+00
4.802500000000e+02 4.998858883471e-01 0.000000000000e+00 0.000000000000e+00
4.805000000000e+02 6.531684593074e-01 0.000000000000e+00 0.000000000000e+00
4.807500000000e+02 7.395214783261e-01 0.000000000000e+00 0.000000000000e+00
4.810000000000e+02 7.513985179442e-01 0.000000000000e+00 0.000000000000e+00
4.812500000000e+02 6.902355405777e-01 0.000000000000e+00 0.000000000000e+00
4.815000000000e+02 5.660451872471e-01 0.000000000000e+00 0.000000000000e+00
4.817500000000e+02 3.959934025796e-01 0.000000000000e+00 0.000000000000e+00
4.820000000000e+02 2.021541968208e-01 0.000000000000e+00 0.000000000000e+00
4.822500000000e+02 8.734312811402e-03 0.000000000000e+00 0.000000000000e+00
4.825000000000e+02 -1.608824694133e-01 0.000000000000e+00 0.000000000000e+00
4.827500000000e+02 -2.869081024583e-01 0.000000000000e+00 0.000000000000e+00
4.830000000000e+02 -3.554083848705e-01 0.000000000000e+00 0.000000000000e+00
4.832500000000e+02 -3.597863849129e-01 0.000000000000e+00 0.000000000000e+00
4.835000000000e+02 -3.013330894587e-01 0.000000000000e+00 0.000000000000e+00
4.837500000000e+02 -1.888059440545e-01 0.000000000000e+00 0.000000000000e+00
4.840000000000e+02 -3.711629184378e-02 0.000000000000e+00 0.000000000000e+00
4.842500000000e+02 1.346863619255e-01 0.000000000000e+00 0.000000000000e+00
4.845000000000e+02 3.058647571545e-01 0.000000000000e+00 0.000000000000e+00
4.847500000000e+02 4.565654766123e-01 0.000000000000e+00 0.000000000000e+00
4.850000000000e+02 5.701933964760e-01 0.000000000000e+00 0.000000000000e+00
4.852500000000e+02 6.353052836680e-01 0.000000000000e+00 0.000000000000e+00
4.855000000000e+02 6.468073983514e-01 0.000000000000e+00 0.000000000000e+00
4.857500000000e+02 6.063348367200e-01 0.000000000000e+00 0.000000000000e+00
4.860000000000e+02 5.217951960259e-01 0.000000000000e+00 0.000000000000e+00
4.862500000000e+02 4.061625391292e-01 0.000000000000e+00 0.000000000000e+00
4.865000000000e+02 2.756968014852e-01 0.000000000000e+00 0.000000000000e+00
4.867500000000e+02 1.478281642136e-01 0.000000000000e+00 0.000000000000e+00
4.870000000000e+02 3.897842230197e-02 0.000000000000e+00 0.000000000000e+00
4.872500000000e+02 -3.741085968140e-02 0.000000000000e+00 0.000000000000e+00
4.875000000000e+02 -7.240903482659e-02 0.000000000000e+00 0.000000000000e+00
4.877500000000e+02 -6.251452847706e-02 0.000000000000e+00 0.000000000000e+00
4.880000000000e+02 -9.870832595181e-03 0.000000000000e+00 0.000000000000e+00
4.882500000000e+02 7.821958257893e-02 0.000000000000e+00 0.000000000000e+00
4.885000000000e+02 1.903970585505e-01 0.000000000000e+00 0.000000000000e+00
4.887500000000e+02 3.128034495225e-01 0.000000000000e+00 0.000000000000e+00
4.890000000000e+02 4.308887932666e-01 0.000000000000e+00 0.000000000000e+00
4.892500000000e+02 5.312344166399e-01 0.000000000000e+00 0.000000000000e+00
4.895000000000e+02 6.031676062437e-01 0.000000000000e+00 0.000000000000e+00
4.897500000000e+02 6.399769531342e-01 0.000000000000e+00 0.000000000000e+00
4.900000000000e+02 6.395935635548e-01 0.000000000000e+00 0.000000000000e+00
4.902500000000e+02 6.046738182118e-01 0.000000000000e+00 0.000000000000e+00
4.905000000000e+02 5.420951142360e-01 0.000000000000e+00 0.000000000000e+00
4.907500000000e+02 4.619476103461e-01 0.000000000000e+00 0.000000000000e+00
4.910000000000e+02 3.761638621163e-01 0.000000000000e+00 0.000000000000e+00
4.912500000000e+02 2.969676936432e-01 0.000000000000e+00 0.000000000000e+00
4.915000000000e+02 2.353396140426e-01 0.000000000000e+00 0.000000000000e+00
4.917500000000e+02 1.996874465029e-01 0.000000000000e+00 0.000000000000e+00
4.920000000000e+02 1.948794897572e-01 0.000000000000e+00 0.000000000000e+00
4.922500000000e+02 2.217480342060e-01 0.000000000000e+00 0.000000000000e+00
4.925000000000e+02 2.771099863553e-01 0.000000000000e+00 0.000000000000e+00
4.927500000000e+02 3.542864629152e-01 0.000000000000e+00 0.000000000000e+00
4.930000000000e+02 4.440424570617e-01 0.000000000000e+00 0.000000000000e+00
4.932500000000e+02 5.358182728391e-01 0.000000000000e+00 0.000000000000e+00
4.935000000000e+02 6.190920198791e-01 0.000000000000e+00 0.000000000000e+00
4.937500000000e+02 6.847005207734e-01 0.000000000000e+00 0.000000000000e+00
4.940000000000e+02 7.259554319331e-01 0.000000000000e+00 0.000000000000e+00
4.942500000000e+02 7.394205596518e-01 0.000000000000e+00 0.000000000000e+00
4.945000000000e+02 7.252612870637e-01 0.000000000000e+00 0.000000000000e+00
4.947500000000e+02 6.871319327352e-01 0.000000000000e+00 0.000000000000e+00
4.950000000000e+02 6.316248721390e-01 0.000000000000e+00 0.000000000000e+00
4.952500000000e+02 5.673592521130e-01 0.000000000000e+00 0.000000000000e+00
4.955000000000e+02 5.038305953690e-01 0.000000000000e+00 0.000000000000e+00
4.957500000000e+02 4.501703714029e-01 0.000000000000e+00 0.000000000000e+00
4.960000000000e+02 4.139735100649e-01 0.000000000000e+00 0.000000000000e+00
4.962500000000e+02 4.003409905707e-01 0.000000000000e+00 0.000000000000e+00
4.965000000000e+02 4.112556021140e-01 0.000000000000e+00 0.000000000000e+00
4.967500000000e+02 4.453655063288e-01 0.000000000000e+00 0.000000000000e+00
4.970000000000e+02 4.981978495015e-01 0.000000000000e+00 0.000000000000e+00
4.972500000000e+02 5.627699601908e-01 0.000000000000e+00 0.000000000000e+00
4.975000000000e+02 6.305154791711e-01 0.000000000000e+00 0.000000000000e+00
4.977500000000e+02 6.924033804096e-01 0.000000000000e+00 0.000000000000e+00
4.980000000000e+02 7.401041768890e-01 0.000000000000e+00 0.000000000000e+00
4.982500000000e+02 7.670526147375e-01 0.000000000000e+00 0.000000000000e+00
4.985000000000e+02 7.692704445777e-01 0.000000000000e+00 0.000000000000e+00
4.987500000000e+02 7.458445823115e-01 0.000000000000e+00 0.000000000000e+00
4.990000000000e+02 6.990010715432e-01 0.000000000000e+00 0.000000000000e+00
4.992500000000e+02 6.337679515358e-01 0.000000000000e+00 0.000000000000e+00
4.995000000000e+02 5.572736340028e-01 0.000000000000e+00 0.000000000000e+00
4.997500000000e+02 4.777747782630e-01 0.000000000000e+00 0.000000000000e+00
5.000000000000e+02 4.035427609277e-01 0.000000000000e+00 0.000000000000e+00
5.002500000000e+02 3.417560577681e-01 0.000000000000e+00 0.000000000000e+00
5.005000000000e+02 2.975447616728e-01 0.000000000000e+00 0.000000000000e+00
5.007500000000e+02 2.733131364053e-01 0.000000000000e+00 0.000000000000e+00
5.010000000000e+02 2.684291646547e-01 0.000000000000e+00 0.000000000000e+00
5.012500000000e+02 2.793213132885e-01 0.000000000000e+00 0.000000000000e+00
5.015000000000e+02 2.999686241172e-01 0.000000000000e+00 0.000000000000e+00
5.017500000000e+02 3.227179159309e-01 0.000000000000e+00 0.000000000000e+00
5.020000000000e+02 3.393183308353e-01 0.000000000000e+00 0.000000000000e+00
5.022500000000e+02 3.420345239151e-01 0.000000000000e+00 0.000000000000e+00
5.025000000000e+02 3.246894044597e-01 0.000000000000e+00 0.000000000000e+00
5.027500000000e+02 2.834969440138e-01 0.000000000000e+00 0.000000000000e+00
5.030000000000e+02 2.175739385734e-01 0.000000000000e+00 0.000000000000e+00
5.032500000000e+02 1.290629742406e-01 0.000000000000e+00 0.000000000000e+00
5.035000000000e+02 2.285137308286e-02 0.000000000000e+00 0.000000000000e+00
5.037500000000e+02 -9.407450739887e-02 0.000000000000e+00 0.000000000000e+00
5.040000000000e+02 -2.135509903473e-01 0.000000000000e+00 0.000000000000e+00
5.042500000000e+02 -3.273089720199e-01 0.000000000000e+00 0.000000000000e+00
5.045000000000e+02 -4.280500801842e-01 0.000000000000e+00 0.000000000000e+00
5.047500000000e+02 -5.103810122807e-01 0.000000000000e+00 0.000000000000e+00
5.050000000000e+02 -5.714797258023e-01 0.000000000000e+00 0.000000000000e+00
5.052500000000e+02 -6.114041476274e-01 0.000000000000e+00 0.000000000000e+00
5.055000000000e+02 -6.330032250762e-01 0.000000000000e+00 0.000000000000e+00
5.057500000000e+02 -6.414447032997e-01 0.000000000000e+00 0.000000000000e+00
5.060000000000e+02 -6.434264737585e-01 0.000000000000e+00 0.000000000000e+00
5.062500000000e+02 -6.461814767560e-01 0.000000000000e+00 0.000000000000e+00
5.065000000000e+02 -6.564140267001e-01 0.000000000000e+00 0.000000000000e+00
5.067500000000e+02 -6.793142464587e-01 0.000000000000e+00 0.000000000000e+00
5.070000000000e+02 -7.177858782290e-01 0.000000000000e+00 0.000000000000e+00
5.072500000000e+02 -7.719927235224e-01 0.000000000000e+00 0.000000000000e+00
5.075000000000e+02 -8.392845738917e-01 0.000000000000e+00 0.000000000000e+00
5.077500000000e+02 -9.145109335469e-01 0.000000000000e+00 0.000000000000e+00
5.080000000000e+02 -9.906774282042e-01 0.000000000000e+00 0.000000000000e+00
5.082500000000e+02 -1.059852954691e+00 0.000000000000e+00 0.000000000000e+00
5.085000000000e+02 -1.114201818816e+00 0.000000000000e+00 0.000000000000e+00
5.087500000000e+02 -1.146998951088e+00 0.000000000000e+00 0.000000000000e+00
5.090000000000e+02 -1.153489908223e+00 0.000000000000e+00 0.000000000000e+00
5.092500000000e+02 -1.131480114480e+00 0.000000000000e+00 0.000000000000e+00
5.095000000000e+02 -1.081576351820e+00 0.000000000000e+00 0.000000000000e+00
5.097500000000e+02 -1.007052364487e+00 0.000000000000e+00 0.000000000000e+00
5.100000000000e+02 -9.133626940766e-01 0.000000000000e+00 0.000000000000e+00
5.102500000000e+02 -8.073771793984e-01 0.000000000000e+00 0.000000000000e+00
5.105000000000e+02 -6.964462307761e-01 0.000000000000e+00 0.000000000000e+00
5.107500000000e+02 -5.874288672019e-01 0.000000000000e+00 0.000000000000e+00
5.110000000000e+02 -4.858187025283e-01 0.000000000000e+00 0.000000000000e+00
5.112500000000e+02 -3.950873554298e-01 0.000000000000e+00 0.000000000000e+00
5.115000000000e+02 -3.163325710135e-01 0.000000000000e+00 0.000000000000e+00
5.117500000000e+02 -2.482744045228e-01 0.000000000000e+00 0.000000000000e+00
5.120000000000e+02 -1.875934523648e-01 0.000000000000e+00 0.000000000000e+00
5.122500000000e+02 -1.295573305488e-01 0.000000000000e+00 0.000000000000e+00
5.125000000000e+02 -6.884208799806e-02 0.000000000000e+00 0.000000000000e+00
5.127500000000e+02 -4.294346995927e-04 0.000000000000e+00 0.000000000000e+00
5.130000000000e+02 7.954801874756e-02 0.000000000000e+00 0.000000000000e+00
5.132500000000e+02 1.731319252607e-01 0.000000000000e+00 0.000000000000e+00
5.135000000000e+02 2.801263469518e-01 0.000000000000e+00 0.000000000000e+00
5.137500000000e+02 3.980030988457e-01 0.000000000000e+00 0.000000000000e+00
5.140000000000e+02 5.221332541287e-01 0.000000000000e+00 0.000000000000e+00
5.142500000000e+02 6.463081409130e-01 0.000000000000e+00 0.000000000000e+00
5.145000000000e+02 7.634735937509e-01 0.000000000000e+00 0.000000000000e+00
5.147500000000e+02 8.665731880160e-01 0.000000000000e+00 0.000000000000e+00
5.150000000000e+02 9.493834016624e-01 0.000000000000e+00 0.000000000000e+00
5.152500000000e+02 1.007227592273e+00 0.000000000000e+00 0.000000000000e+00
5.155000000000e+02 1.037475410569e+00 0.000000000000e+00 0.000000000000e+00
5.157500000000e+02 1.039766626830e+00 0.000000000000e+00 0.000000000000e+00
5.160000000000e+02 1.015938424895e+00 0.000000000000e+00 0.000000000000e+00
5.162500000000e+02 9.696771294679e-01 0.000000000000e+00 0.000000000000e+00
5.165000000000e+02 9.059530628634e-01 0.000000000000e+00 0.000000000000e+00
5.167500000000e+02 8.303255097804e-01 0.000000000000e+00 0.000000000000e+00
5.170000000000e+02 7.482198236856e-01 0.000000000000e+00 0.000000000000e+00
5.172500000000e+02 6.642787562904e-01 0.000000000000e+00 0.000000000000e+00
5.175000000000e+02 5.818755616146e-01 0.000000000000e+00 0.000000000000e+00
5.177500000000e+02 5.028498404491e-01 0.000000000000e+00 0.000000000000e+00
5.180000000000e+02 4.274926461766e-01 0.000000000000e+00 0.000000000000e+00
5.182500000000e+02 3.547702867714e-01 0.000000000000e+00 0.000000000000e+00
5.185000000000e+02 2.827419828164e-01 0.000000000000e+00 0.000000000000e+00
5.187500000000e+02 2.090999624926e-01 0.000000000000e+00 0.000000000000e+00
5.190000000000e+02 1.317453102062e-01 0.000000000000e+00 0.000000000000e+00
5.192500000000e+02 4.931079263452e-02 0.000000000000e+00 0.000000000000e+00
5.195000000000e+02 -3.844716344442e-02 0.000000000000e+00 0.000000000000e+00
5.197500000000e+02 -1.304432101802e-01 0.000000000000e+00 0.000000000000e+00
5.200000000000e+02 -2.242710300268e-01 0.000000000000e+00 0.000000000000e+00
5.202500000000e+02 -3.164187725445e-01 0.000000000000e+00 0.000000000000e+00
5.205000000000e+02 -4.026560157862e-01 0.000000000000e+00 0.000000000000e+00
5.207500000000e+02 -4.785324280998e-01 0.000000000000e+00 0.000000000000e+00
5.210000000000e+02 -5.399141018464e-01 0.000000000000e+00 0.000000000000e+00
5.212500000000e+02 -5.834807238250e-01 0.000000000000e+00 0.000000000000e+00
5.215000000000e+02 -6.071153165327e-01 0.000000000000e+00 0.000000000000e+00
5.217500000000e+02 -6.101365086812e-01 0.000000000000e+00 0.000000000000e+00
5.220000000000e+02 -5.933480673368e-01 0.000000000000e+00 0.000000000000e+00
5.222500000000e+02 -5.589077736444e-01 0.000000000000e+00 0.000000000000e+00
5.225000000000e+02 -5.100434386030e-01 0.000000000000e+00 0.000000000000e+00
5.227500000000e+02 -4.506641362079e-01 0.000000000000e+00 0.000000000000e+00
5.230000000000e+02 -3.849267583687e-01 0.000000000000e+00 0.000000000000e+00
5.232500000000e+02 -3.168203265196e-01 0.000000000000e+00 0.000000000000e+00
5.235000000000e+02 -2.498232378033e-01 0.000000000000e+00 0.000000000000e+00
5.237500000000e+02 -1.866733691682e-01 0.000000000000e+00 0.000000000000e+00
5.240000000000e+02 -1.292704830264e-01 0.000000000000e+00 0.000000000000e+00
5.242500000000e+02 -7.870815350333e-02 0.000000000000e+00 0.000000000000e+00
5.245000000000e+02 -3.541207954157e-02 0.000000000000e+00 0.000000000000e+00
5.247500000000e+02 6.536531554535e-04 0.000000000000e+00 0.000000000000e+00
5.250000000000e+02 2.975880953259e-02 0.000000000000e+00 0.000000000000e+00
5.252500000000e+02 5.220392167741e-02 0.000000000000e+00 0.000000000000e+00
5.255000000000e+02 6.817991394997e-02 0.000000000000e+00 0.000000000000e+00
5.257500000000e+02 7.771410920588e-02 0.000000000000e+00 0.000000000000e+00
5.260000000000e+02 8.070837094572e-02 0.000000000000e+00 0.000000000000e+00
5.262500000000e+02 7.705682001072e-02 0.000000000000e+00 0.000000000000e+00
5.265000000000e+02 6.681499748767e-02 0.000000000000e+00 0.000000000000e+00
5.267500000000e+02 5.038214470058e-02 0.000000000000e+00 0.000000000000e+00
5.270000000000e+02 2.865510162557e-02 0.000000000000e+00 0.000000000000e+00
5.272500000000e+02 3.116641567843e-03 0.000000000000e+00 0.000000000000e+00
5.275000000000e+02 -2.416794949390e-02 0.000000000000e+00 0.000000000000e+00
5.277500000000e+02 -5.065650268199e-02 0.000000000000e+00 0.000000000000e+00
5.280000000000e+02 -7.353048239874e-02 0.000000000000e+00 0.000000000000e+00
5.282500000000e+02 -8.996628322964e-02 0.000000000000e+00 0.000000000000e+00
5.285000000000e+02 -9.744026135656e-02 0.000000000000e+00 0.000000000000e+00
5.287500000000e+02 -9.402354904170e-02 0.000000000000e+00 0.000000000000e+00
5.290000000000e+02 -7.862300644018e-02 0.000000000000e+00 0.000000000000e+00
5.292500000000e+02 -5.113214871248e-02 0.000000000000e+00 0.000000000000e+00
5.295000000000e+02 -1.246931599863e-02 0.000000000000e+00 0.000000000000e+00
5.297500000000e+02 3.550249447382e-02 0.000000000000e+00 0.000000000000e+00
5.300000000000e+02 9.016168507733e-02 0.000000000000e+00 0.000000000000e+00
5.302500000000e+02 1.483916367811e-01 0.000000000000e+00 0.000000000000e+00
5.305000000000e+02 2.068822775130e-01 0.000000000000e+00 0.000000000000e+00
5.307500000000e+02 2.624255372680e-01 0.000000000000e+00 0.000000000000e+00
5.310000000000e+02 3.121633569291e-01 0.000000000000e+00 0.000000000000e+00
5.312500000000e+02 3.537565369823e-01 0.000000000000e+00 0.000000000000e+00
5.315000000000e+02 3.854575345708e-01 0.000000000000e+00 0.000000000000e+00
5.317500000000e+02 4.060878069851e-01 0.000000000000e+00 0.000000000000e+00
5.320000000000e+02 4.149374496833e-01 0.000000000000e+00 0.000000000000e+00
5.322500000000e+02 4.116187088810e-01 0.000000000000e+00 0.000000000000e+00
5.325000000000e+02 3.959130135273e-01 0.000000000000e+00 0.000000000000e+00
5.327500000000e+02 3.676519681823e-01 0.000000000000e+00 0.000000000000e+00
5.330000000000e+02 3.266659915480e-01 0.000000000000e+00 0.000000000000e+00
5.332500000000e+02 2.728209752878e-01 0.000000000000e+00 0.000000000000e+00
5.335000000000e+02 2.061456182724e-01 0.000000000000e+00 0.000000000000e+00
5.337500000000e+02 1.270329173944e-01 0.000000000000e+00 0.000000000000e+00
5.340000000000e+02 3.648196054394e-02 0.000000000000e+00 0.000000000000e+00
5.342500000000e+02 -6.366623645278e-02 0.000000000000e+00 0.000000000000e+00
5.345000000000e+02 -1.705502016631e-01 0.000000000000e+00 0.000000000000e+00
5.347500000000e+02 -2.802146742040e-01 0.000000000000e+00 0.000000000000e+00
5.350000000000e+02 -3.876784372266e-01 0.000000000000e+00 0.000000000000e+00
5.352500000000e+02 -4.871604150604e-01 0.000000000000e+00 0.000000000000e+00
5.355000000000e+02 -5.724579794787e-01 0.000000000000e+00 0.000000000000e+00
5.357500000000e+02 -6.374474356415e-01 0.000000000000e+00 0.000000000000e+00
5.360000000000e+02 -6.766555783286e-01 0.000000000000e+00 0.000000000000e+00
5.362500000000e+02 -6.858364130263e-01 0.000000000000e+00 0.000000000000e+00
5.365000000000e+02 -6.624811464133e-01 0.000000000000e+00 0.000000000000e+00
5.367500000000e+02 -6.061936074869e-01 0.000000000000e+00 0.000000000000e+00
5.370000000000e+02 -5.188771036527e-01 0.000000000000e+00 0.000000000000e+00
5.372500000000e+02 -4.047005967911e-01 0.000000000000e+00 0.000000000000e+00
5.375000000000e+02 -2.698390112338e-01 0.000000000000e+00 0.000000000000e+00
5.377500000000e+02 -1.220106677619e-01 0.000000000000e+00 0.000000000000e+00
5.380000000000e+02 3.013974287538e-02 0.000000000000e+00 0.000000000000e+00
5.382500000000e+02 1.777452089992e-01 0.000000000000e+00 0.000000000000e+00
5.385000000000e+02 3.124300914906e-01 0.000000000000e+00 0.000000000000e+00
5.387500000000e+02 4.269565612603e-01 0.000000000000e+00 0.000000000000e+00
5.390000000000e+02 5.157375511449e-01 0.000000000000e+00 0.000000000000e+00
5.392500000000e+02 5.751691154240e-01 0.000000000000e+00 0.000000000000e+00
5.395000000000e+02 6.037596854871e-01 0.000000000000e+00 0.000000000000e+00
5.397500000000e+02 6.020600348143e-01 0.000000000000e+00 0.000000000000e+00
5.400000000000e+02 5.724219060212e-01 0.000000000000e+00 0.000000000000e+00
5.402500000000e+02 5.186317396054e-01 0.000000000000e+00 0.000000000000e+00
5.405000000000e+02 4.454763001900e-01 0.000000000000e+00 0.000000000000e+00
5.407500000000e+02 3.582981134573e-01 0.000000000000e+00 0.000000000000e+00
5.410000000000e+02 2.625909230819e-01 0.000000000000e+00 0.000000000000e+00
5.412500000000e+02 1.636706996437e-01 0.000000000000e+00 0.000000000000e+00
5.415000000000e+02 6.643902969361e-02 0.000000000000e+00 0.000000000000e+00
5.417500000000e+02 -2.476348435397e-02 0.000000000000e+00 0.000000000000e+00
5.420000000000e+02 -1.062323668964e-01 0.000000000000e+00 0.000000000000e+00
5.422500000000e+02 -1.749318048133e-01 0.000000000000e+00 0.000000000000e+00
5.425000000000e+02 -2.285160988188e-01 0.000000000000e+00 0.000000000000e+00
5.427500000000e+02 -2.653663092863e-01 0.000000000000e+00 0.000000000000e+00
5.430000000000e+02 -2.846564335760e-01 0.000000000000e+00 0.000000000000e+00
5.432500000000e+02 -2.864473410981e-01 0.000000000000e+00 0.000000000000e+00
5.435000000000e+02 -2.717898188937e-01 0.000000000000e+00 0.000000000000e+00
5.437500000000e+02 -2.428041300388e-01 0.000000000000e+00 0.000000000000e+00
5.440000000000e+02 -2.026957587765e-01 0.000000000000e+00 0.000000000000e+00
5.442500000000e+02 -1.556678014202e-01 0.000000000000e+00 0.000000000000e+00
5.445000000000e+02 -1.067005756780e-01 0.000000000000e+00 0.000000000000e+00
5.447500000000e+02 -6.118757055775e-02 0.000000000000e+00 0.000000000000e+00
5.450000000000e+02 -2.444129956469e-02 0.000000000000e+00 0.000000000000e+00
5.452500000000e+02 -1.109098170852e-03 0.000000000000e+00 0.000000000000e+00
5.455000000000e+02 5.437152754581e-03 0.000000000000e+00 0.000000000000e+00
5.457500000000e+02 -6.343451393943e-03 0.000000000000e+00 0.000000000000e+00
5.460000000000e+02 -3.574689773821e-02 0.000000000000e+00 0.000000000000e+00
5.462500000000e+02 -7.963159736903e-02 0.000000000000e+00 0.000000000000e+00
5.465000000000e+02 -1.325061687560e-01 0.000000000000e+00 0.000000000000e+00
5.467500000000e+02 -1.869247141804e-01 0.000000000000e+00 0.000000000000e+00
5.470000000000e+02 -2.341768193669e-01 0.000000000000e+00 0.000000000000e+00
5.472500000000e+02 -2.652173368500e-01 0.000000000000e+00 0.000000000000e+00
5.475000000000e+02 -2.717426161893e-01 0.000000000000e+00 0.000000000000e+00
5.477500000000e+02 -2.472911844231e-01 0.000000000000e+00 0.000000000000e+00
5.480000000000e+02 -1.882328361321e-01 0.000000000000e+00 0.000000000000e+00
5.482500000000e+02 -9.451365022515e-02 0.000000000000e+00 0.000000000000e+00
5.485000000000e+02 2.995384060856e-02 0.000000000000e+00 0.000000000000e+00
5.487500000000e+02 1.773283191032e-01 0.000000000000e+00 0.000000000000e+00
5.490000000000e+02 3.363288220414e-01 0.000000000000e+00 0.000000000000e+00
5.492500000000e+02 4.931443699488e-01 0.000000000000e+00 0.000000000000e+00
5.495000000000e+02 6.326805301157e-01 0.000000000000e+00 0.000000000000e+00
5.497500000000e+02 7.400159795309e-01 0.000000000000e+00 0.000000000000e+00
5.500000000000e+02 8.019139691544e-01 0.000000000000e+00 0.000000000000e+00
5.502500000000e+02 8.082245690296e-01 0.000000000000e+00 0.000000000000e+00
5.505000000000e+02 7.530249476956e-01 0.000000000000e+00 0.000000000000e+00
5.507500000000e+02 6.353750776745e-01 0.000000000000e+00 0.000000000000e+00
5.510000000000e+02 4.596108826347e-01 0.000000000000e+00 0.000000000000e+00
5.512500000000e+02 2.351496726752e-01 0.000000000000e+00 0.000000000000e+00
5.515000000000e+02 -2.416356439044e-02 0.000000000000e+00 0.000000000000e+00
5.517500000000e+02 -3.010930637671e-01 0.000000000000e+00 0.000000000000e+00
5.520000000000e+02 -5.763214050756e-01 0.000000000000e+00 0.000000000000e+00
5.522500000000e+02 -8.299011380112e-01 0.000000000000e+00 0.000000000000e+00
5.525000000000e+02 -1.042717946957e+00 0.000000000000e+00 0.000000000000e+00
5.527500000000e+02 -1.197849046177e+00 0.000000000000e+00 0.000000000000e+00
5.530000000000e+02 -1.281727005527e+00 0.000000000000e+00 0.000000000000e+00
5.532500000000e+02 -1.285051816320e+00 0.000000000000e+00 0.000000000000e+00
5.535000000000e+02 -1.203426337444e+00 0.000000000000e+00 0.000000000000e+00
5.537500000000e+02 -1.037716484975e+00 0.000000000000e+00 0.000000000000e+00
5.540000000000e+02 -7.941534653382e-01 0.000000000000e+00 0.000000000000e+00
5.542500000000e+02 -4.841992859675e-01 0.000000000000e+00 0.000000000000e+00
5.545000000000e+02 -1.241898269870e-01 0.000000000000e+00 0.000000000000e+00
5.547500000000e+02 2.652442763545e-01 0.000000000000e+00 0.000000000000e+00
5.550000000000e+02 6.599940043549e-01 0.000000000000e+00 0.000000000000e+00
5.552500000000e+02 1.033550539118e+00 0.000000000000e+00 0.000000000000e+00
5.555000000000e+02 1.358369296956e+00 0.000000000000e+00 0.000000000000e+00
5.557500000000e+02 1.607524935293e+00 0.000000000000e+00 0.000000000000e+00
5.560000000000e+02 1.756627897846e+00 0.000000000000e+00 0.000000000000e+00
5.562500000000e+02 1.785923304434e+00 0.000000000000e+00 0.000000000000e+00
5.565000000000e+02 1.682434759231e+00 0.000000000000e+00 0.000000000000e+00
5.567500000000e+02 1.441958490408e+00 0.000000000000e+00 0.000000000000e+00
5.570000000000e+02 1.070668634820e+00 0.000000000000e+00 0.000000000000e+00
5.572500000000e+02 5.860740758409e-01 0.000000000000e+00 0.000000000000e+00
5.575000000000e+02 1.708074536401e-02 0.000000000000e+00 0.000000000000e+00
5.577500000000e+02 -5.970334907981e-01 0.000000000000e+00 0.000000000000e+00
5.580000000000e+02 -1.208831050586e+00 0.000000000000e+00 0.000000000000e+00
5.582500000000e+02 -1.766086589360e+00 0.000000000000e+00 0.000000000000e+00
5.585000000000e+02 -2.216142906412e+00 0.000000000000e+00 0.000000000000e+00
5.587500000000e+02 -2.510923049198e+00 0.000000000000e+00 0.000000000000e+00
5.590000000000e+02 -2.612136426101e+00 0.000000000000e+00 0.000000000000e+00
5.592500000000e+02 -2.496121453644e+00 0.000000000000e+00 0.000000000000e+00
5.595000000000e+02 -2.157730090391e+00 0.000000000000e+00 0.000000000000e+00
5.597500000000e+02 -1.612693741046e+00 0.000000000000e+00 0.000000000000e+00
5.600000000000e+02 -8.980202772280e-01 0.000000000000e+00 0.000000000000e+00
5.602500000000e+02 -7.015313651464e-02 0.000000000000e+00 0.000000000000e+00
5.605000000000e+02 7.991399078902e-01 0.000000000000e+00 0.000000000000e+00
5.607500000000e+02 1.628913456250e+00 0.000000000000e+00 0.000000000000e+00
5.610000000000e+02 2.336725445290e+00 0.000000000000e+00 0.000000000000e+00
5.612500000000e+02 2.847120179019e+00 0.000000000000e+00 0.000000000000e+00
5.615000000000e+02 3.100018787529e+00 0.000000000000e+00 0.000000000000e+00
5.617500000000e+02 3.058055562873e+00 0.000000000000e+00 0.000000000000e+00
5.620000000000e+02 2.711944068874e+00 0.000000000000e+00 0.000000000000e+00
5.622500000000e+02 2.083118247271e+00 0.000000000000e+00 0.000000000000e+00
5.625000000000e+02 1.223159675327e+00 0.000000000000e+00 0.000000000000e+00
5.627500000000e+02 2.098670199880e-01 0.000000000000e+00 0.000000000000e+00
5.630000000000e+02 -8.597900694601e-01 0.000000000000e+00 0.000000000000e+00
5.632500000000e+02 -1.879208385114e+00 0.000000000000e+00 0.000000000000e+00
5.635000000000e+02 -2.743225737688e+00 0.000000000000e+00 0.000000000000e+00
5.637500000000e+02 -3.359544866919e+00 0.000000000000e+00 0.000000000000e+00
5.640000000000e+02 -3.659215962611e+00 0.000000000000e+00 0.000000000000e+00
5.642500000000e+02 -3.604934731776e+00 0.000000000000e+00 0.000000000000e+00
5.645000000000e+02 -3.196112946447e+00 0.000000000000e+00 0.000000000000e+00
5.647500000000e+02 -2.470013374597e+00 0.000000000000e+00 0.000000000000e+00
5.650000000000e+02 -1.498675735529e+00 0.000000000000e+00 0.000000000000e+00
5.652500000000e+02 -3.818455285740e-01 0.000000000000e+00 0.000000000000e+00
5.655000000000e+02 7.634044285509e-01 0.000000000000e+00 0.000000000000e+00
5.657500000000e+02 1.815258179899e+00 0.000000000000e+00 0.000000000000e+00
5.660000000000e+02 2.660552364514e+00 0.000000000000e+00 0.000000000000e+00
5.662500000000e+02 3.207455674159e+00 0.000000000000e+00 0.000000000000e+00
5.665000000000e+02 3.395950663154e+00 0.000000000000e+00 0.000000000000e+00
5.667500000000e+02 3.204862432784e+00 0.000000000000e+00 0.000000000000e+00
5.670000000000e+02 2.654560952307e+00 0.000000000000e+00 0.000000000000e+00
5.672500000000e+02 1.804959184984e+00 0.000000000000e+00 0.000000000000e+00
5.675000000000e+02 7.489794743566e-01 0.000000000000e+00 0.000000000000e+00
5.677500000000e+02 -3.978005456449e-01 0.000000000000e+00 0.000000000000e+00
5.680000000000e+02 -1.510150126437e+00 0.000000000000e+00 0.000000000000e+00
5.682500000000e+02 -2.467337506027e+00 0.000000000000e+00 0.000000000000e+00
5.685000000000e+02 -3.166785077070e+00 0.000000000000e+00 0.000000000000e+00
5.687500000000e+02 -3.535629382308e+00 0.000000000000e+00 0.000000000000e+00
5.690000000000e+02 -3.538829570980e+00 0.000000000000e+00 0.000000000000e+00
5.692500000000e+02 -3.182874936094e+00 0.000000000000e+00 0.000000000000e+00
5.695000000000e+02 -2.514665349799e+00 0.000000000000e+00 0.000000000000e+00
5.697500000000e+02 -1.615714158483e+00 0.000000000000e+00 0.000000000000e+00
5.700000000000e+02 -5.923808976814e-01 0.000000000000e+00 0.000000000000e+00
5.702500000000e+02 4.366874283403e-01 0.000000000000e+00 0.000000000000e+00
5.705000000000e+02 1.354400593859e+00 0.000000000000e+00 0.000000000000e+00
5.707500000000e+02 2.058705921055e+00 0.000000000000e+00 0.000000000000e+00
5.710000000000e+02 2.474114404571e+00 0.000000000000e+00 0.000000000000e+00
5.712500000000e+02 2.559931597307e+00 0.000000000000e+00 0.000000000000e+00
5.715000000000e+02 2.314263820839e+00 0.000000000000e+00 0.000000000000e+00
5.717500000000e+02 1.773390068523e+00 0.000000000000e+00 0.000000000000e+00
5.720000000000e+02 1.006653365870e+00 0.000000000000e+00 0.000000000000e+00
5.722500000000e+02 1.075624665124e-01 0.000000000000e+00 0.000000000000e+00
5.725000000000e+02 -8.177602504635e-01 0.000000000000e+00 0.000000000000e+00
5.727500000000e+02 -1.663349511609e+00 0.000000000000e+00 0.000000000000e+00
5.730000000000e+02 -2.335832383204e+00 0.000000000000e+00 0.000000000000e+00
5.732500000000e+02 -2.765046935475e+00 0.000000000000e+00 0.000000000000e+00
5.735000000000e+02 -2.911615843591e+00 0.000000000000e+00 0.000000000000e+00
5.737500000000e+02 -2.770643879778e+00 0.000000000000e+00 0.000000000000e+00
5.740000000000e+02 -2.371198484288e+00 0.000000000000e+00 0.000000000000e+00
5.742500000000e+02 -1.771753008092e+00 0.000000000000e+00 0.000000000000e+00
5.745000000000e+02 -1.052257755615e+00 0.000000000000e+00 0.000000000000e+00
5.747500000000e+02 -3.038954047200e-01 0.000000000000e+00 0.000000000000e+00
5.750000000000e+02 3.821713143703e-01 0.000000000000e+00 0.000000000000e+00
5.752500000000e+02 9.256680438886e-01 0.000000000000e+00 0.000000000000e+00
5.755000000000e+02 1.266391244048e+00 0.000000000000e+00 0.000000000000e+00
5.757500000000e+02 1.370649397414e+00 0.000000000000e+00 0.000000000000e+00
5.760000000000e+02 1.234276566871e+00 0.000000000000e+00 0.000000000000e+00
5.762500000000e+02 8.819733585863e-01 0.000000000000e+00 0.000000000000e+00
5.765000000000e+02 3.631874047123e-01 0.000000000000e+00 0.000000000000e+00
5.767500000000e+02 -2.548389926857e-01 0.000000000000e+00 0.000000000000e+00
5.770000000000e+02 -8.959025211939e-01 0.000000000000e+00 0.000000000000e+00
5.772500000000e+02 -1.484407002866e+00 0.000000000000e+00 0.000000000000e+00
5.775000000000e+02 -1.954472188154e+00 0.000000000000e+00 0.000000000000e+00
5.777500000000e+02 -2.257491074611e+00 0.000000000000e+00 0.000000000000e+00
5.780000000000e+02 -2.367275972881e+00 0.000000000000e+00 0.000000000000e+00
5.782500000000e+02 -2.282262825328e+00 0.000000000000e+00 0.000000000000e+00
5.785000000000e+02 -2.024625013198e+00 0.000000000000e+00 0.000000000000e+00
5.787500000000e+02 -1.636532780451e+00 0.000000000000e+00 0.000000000000e+00
5.790000000000e+02 -1.174134730638e+00 0.000000000000e+00 0.000000000000e+00
5.792500000000e+02 -7.000933558601e-01 0.000000000000e+00 0.000000000000e+00
5.795000000000e+02 -2.756491557491e-01 0.000000000000e+00 0.000000000000e+00
5.797500000000e+02 4.679530584596e-02 0.000000000000e+00 0.000000000000e+00
5.800000000000e+02 2.296858524599e-01 0.000000000000e+00 0.000000000000e+00
5.802500000000e+02 2.542462236502e-01 0.000000000000e+00 0.000000000000e+00
5.805000000000e+02 1.219353471019e-01 0.000000000000e+00 0.000000000000e+00
5.807500000000e+02 -1.466390581477e-01 0.000000000000e+00 0.000000000000e+00
5.810000000000e+02 -5.151070917707e-01 0.000000000000e+00 0.000000000000e+00
5.812500000000e+02 -9.365086568671e-01 0.000000000000e+00 0.000000000000e+00
5.815000000000e+02 -1.359539447658e+00 0.000000000000e+00 0.000000000000e+00
5.817500000000e+02 -1.735058657421e+00 0.000000000000e+00 0.000000000000e+00
5.820000000000e+02 -2.022048962344e+00 0.000000000000e+00 0.000000000000e+00
5.822500000000e+02 -2.192321007842e+00 0.000000000000e+00 0.000000000000e+00
5.825000000000e+02 -2.233438380340e+00 0.000000000000e+00 0.000000000000e+00
5.827500000000e+02 -2.149578909014e+00 0.000000000000e+00 0.000000000000e+00
5.830000000000e+02 -1.960312482355e+00 0.000000000000e+00 0.000000000000e+00
5.832500000000e+02 -1.697531205405e+00 0.000000000000e+00 0.000000000000e+00
5.835000000000e+02 -1.400984011929e+00 0.000000000000e+00 0.000000000000e+00
5.837500000000e+02 -1.113020226568e+00 0.000000000000e+00 0.000000000000e+00
5.840000000000e+02 -8.732192566206e-01 0.000000000000e+00 0.000000000000e+00
5.842500000000e+02 -7.135710535485e-01 0.000000000000e+00 0.000000000000e+00
5.845000000000e+02 -6.547791574785e-01 0.000000000000e+00 0.000000000000e+00
5.847500000000e+02 -7.040993823072e-01 0.000000000000e+00 0.000000000000e+00
5.850000000000e+02 -8.549241883283e-01 0.000000000000e+00 0.000000000000e+00
5.852500000000e+02 -1.088101641929e+00 0.000000000000e+00 0.000000000000e+00
5.855000000000e+02 -1.374765873831e+00 0.000000000000e+00 0.000000000000e+00
5.857500000000e+02 -1.680278325180e+00 0.000000000000e+00 0.000000000000e+00
5.860000000000e+02 -1.968756038943e+00 0.000000000000e+00 0.000000000000e+00
5.862500000000e+02 -2.207607852123e+00 0.000000000000e+00 0.000000000000e+00
5.865000000000e+02 -2.371516136257e+00 0.000000000000e+00 0.000000000000e+00
5.867500000000e+02 -2.445386543443e+00 0.000000000000e+00 0.000000000000e+00
5.870000000000e+02 -2.425928879519e+00 0.000000000000e+00 0.000000000000e+00
5.872500000000e+02 -2.321710249455e+00 0.000000000000e+00 0.000000000000e+00
5.875000000000e+02 -2.151714516102e+00 0.000000000000e+00 0.000000000000e+00
5.877500000000e+02 -1.942626149715e+00 0.000000000000e+00 0.000000000000e+00
5.880000000000e+02 -1.725209573527e+00 0.000000000000e+00 0.000000000000e+00
5.882500000000e+02 -1.530259154136e+00 0.000000000000e+00 0.000000000000e+00
5.885000000000e+02 -1.384638301515e+00 0.000000000000e+00 0.000000000000e+00
5.887500000000e+02 -1.307904522416e+00 0.000000000000e+00 0.000000000000e+00
5.890000000000e+02 -1.309934437617e+00 0.000000000000e+00 0.000000000000e+00
5.892500000000e+02 -1.389829848116e+00 0.000000000000e+00 0.000000000000e+00
5.895000000000e+02 -1.536220022035e+00 0.000000000000e+00 0.000000000000e+00
5.897500000000e+02 -1.728897442585e+00 0.000000000000e+00 0.000000000000e+00
5.900000000000e+02 -1.941556568968e+00 0.000000000000e+00 0.000000000000e+00
5.902500000000e+02 -2.145268541657e+00 0.000000000000e+00 0.000000000000e+00
5.905000000000e+02 -2.312236045892e+00 0.000000000000e+00 0.000000000000e+00
5.907500000000e+02 -2.419342505350e+00 0.000000000000e+00 0.000000000000e+00
5.910000000000e+02 -2.451041789281e+00 0.000000000000e+00 0.000000000000e+00
5.912500000000e+02 -2.401224238961e+00 0.000000000000e+00 0.000000000000e+00
5.915000000000e+02 -2.273830338585e+00 0.000000000000e+00 0.000000000000e+00
5.917500000000e+02 -2.082147247641e+00 0.000000000000e+00 0.000000000000e+00
5.920000000000e+02 -1.846894548724e+00 0.000000000000e+00 0.000000000000e+00
5.922500000000e+02 -1.593361896793e+00 0.000000000000e+00 0.000000000000e+00
5.925000000000e+02 -1.347982632689e+00 0.000000000000e+00 0.000000000000e+00
5.927500000000e+02 -1.134798198033e+00 0.000000000000e+00 0.000000000000e+00
5.930000000000e+02 -9.722792613949e-01 0.000000000000e+00 0.000000000000e+00
5.932500000000e+02 -8.709195021241e-01 0.000000000000e+00 0.000000000000e+00
5.935000000000e+02 -8.319136412389e-01 0.000000000000e+00 0.000000000000e+00
5.937500000000e+02 -8.470863499315e-01 0.000000000000e+00 0.000000000000e+00
5.940000000000e+02 -9.000722674502e-01 0.000000000000e+00 0.000000000000e+00
5.942500000000e+02 -9.685815495536e-01 0.000000000000e+00 0.000000000000e+00
5.945000000000e+02 -1.027442133682e+00 0.000000000000e+00 0.000000000000e+00
5.947500000000e+02 -1.052008267563e+00 0.000000000000e+00 0.000000000000e+00
5.950000000000e+02 -1.021478303580e+00 0.000000000000e+00 0.000000000000e+00
5.952500000000e+02 -9.216794582701e-01 0.000000000000e+00 0.000000000000e+00
5.955000000000e+02 -7.469511125347e-01 0.000000000000e+00 0.000000000000e+00
5.957500000000e+02 -5.008812600395e-01 0.000000000000e+00 0.000000000000e+00
5.960000000000e+02 -1.958062419092e-01 0.000000000000e+00 0.000000000000e+00
5.962500000000e+02 1.488491187767e-01 0.000000000000e+00 0.000000000000e+00
5.965000000000e+02 5.091580519728e-01 0.000000000000e+00 0.000000000000e+00
5.967500000000e+02 8.598485348169e-01 0.000000000000e+00 0.000000000000e+00
5.970000000000e+02 1.177598970845e+00 0.000000000000e+00 0.000000000000e+00
5.972500000000e+02 1.444025925046e+00 0.000000000000e+00 0.000000000000e+00
5.975000000000e+02 1.647962073661e+00 0.000000000000e+00 0.000000000000e+00
5.977500000000e+02 1.786722068991e+00 0.000000000000e+00 0.000000000000e+00
5.980000000000e+02 1.866194180147e+00 0.000000000000e+00 0.000000000000e+00
5.982500000000e+02 1.899756983869e+00 0.000000000000e+00 0.000000000000e+00
5.985000000000e+02 1.906180822387e+00 0.000000000000e+00 0.000000000000e+00
5.987500000000e+02 1.906811212639e+00 0.000000000000e+00 0.000000000000e+00
5.990000000000e+02 1.922427136338e+00 0.000000000000e+00 0.000000000000e+00
5.992500000000e+02 1.970208260093e+00 0.000000000000e+00 0.000000000000e+00
5.995000000000e+02 2.061226336441e+00 0.000000000000e+00 0.000000000000e+00
5.997500000000e+02 2.198800340822e+00 0.000000000000e+00 0.000000000000e+00
6.000000000000e+02 2.377933181616e+00 0.000000000000e+00 0.000000000000e+00
6.002500000000e+02 2.585897257534e+00 0.000000000000e+00 0.000000000000e+00
6.005000000000e+02 2.803877780242e+00 0.000000000000e+00 0.000000000000e+00
6.007500000000e+02 3.009438598979e+00 0.000000000000e+00 0.000000000000e+00
6.010000000000e+02 3.179465074551e+00 0.000000000000e+00 0.000000000000e+00
6.012500000000e+02 3.293177267484e+00 0.000000000000e+00 0.000000000000e+00
6.015000000000e+02 3.334802298779e+00 0.000000000000e+00 0.000000000000e+00
6.017500000000e+02 3.295547181584e+00 0.000000000000e+00 0.000000000000e+00
6.020000000000e+02 3.174614755799e+00 0.000000000000e+00 0.000000000000e+00
6.022500000000e+02 2.979140901033e+00 0.000000000000e+00 0.000000000000e+00
6.025000000000e+02 2.723081667190e+00 0.000000000000e+00 0.000000000000e+00
6.027500000000e+02 2.425223206750e+00 0.000000000000e+00 0.000000000000e+00
6.030000000000e+02 2.106605416249e+00 0.000000000000e+00 0.000000000000e+00
6.032500000000e+02 1.787725927262e+00 0.000000000000e+00 0.000000000000e+00
6.035000000000e+02 1.485914602209e+00 0.000000000000e+00 0.000000000000e+00
6.037500000000e+02 1.213237519209e+00 0.000000000000e+00 0.000000000000e+00
6.040000000000e+02 9.752088092685e-01 0.000000000000e+00 0.000000000000e+00
6.042500000000e+02 7.704707336392e-01 0.000000000000e+00 0.000000000000e+00
6.045000000000e+02 5.914642075881e-01 0.000000000000e+00 0.000000000000e+00
6.047500000000e+02 4.259732955738e-01 0.000000000000e+00 0.000000000000e+00
6.050000000000e+02 2.593074638518e-01 0.000000000000e+00 0.000000000000e+00
6.052500000000e+02 7.680101557239e-02 0.000000000000e+00 0.000000000000e+00
6.055000000000e+02 -1.337286931371e-01 0.000000000000e+00 0.000000000000e+00
6.057500000000e+02 -3.799095591347e-01 0.000000000000e+00 0.000000000000e+00
6.060000000000e+02 -6.634137150642e-01 0.000000000000e+00 0.000000000000e+00
6.062500000000e+02 -9.794117447801e-01 0.000000000000e+00 0.000000000000e+00
6.065000000000e+02 -1.316943470518e+00 0.000000000000e+00 0.000000000000e+00
6.067500000000e+02 -1.660137675193e+00 0.000000000000e+00 0.000000000000e+00
6.070000000000e+02 -1.990096674257e+00 0.000000000000e+00 0.000000000000e+00
6.072500000000e+02 -2.287173833200e+00 0.000000000000e+00 0.000000000000e+00
6.075000000000e+02 -2.533324615850e+00 0.000000000000e+00 0.000000000000e+00
6.077500000000e+02 -2.714210228358e+00 0.000000000000e+00 0.000000000000e+00
6.080000000000e+02 -2.820776409832e+00 0.000000000000e+00 0.000000000000e+00
6.082500000000e+02 -2.850111055900e+00 0.000000000000e+00 0.000000000000e+00
6.085000000000e+02 -2.805490621106e+00 0.000000000000e+00 0.000000000000e+00
6.087500000000e+02 -2.695640855825e+00 0.000000000000e+00 0.000000000000e+00
6.090000000000e+02 -2.533345712920e+00 0.000000000000e+00 0.000000000000e+00
6.092500000000e+02 -2.333624039527e+00 0.000000000000e+00 0.000000000000e+00
6.095000000000e+02 -2.111745432865e+00 0.000000000000e+00 0.000000000000e+00
6.097500000000e+02 -1.881368080975e+00 0.000000000000e+00 0.000000000000e+00
6.100000000000e+02 -1.653052203328e+00 0.000000000000e+00 0.000000000000e+00
6.102500000000e+02 -1.433338384663e+00 0.000000000000e+00 0.000000000000e+00
6.105000000000e+02 -1.224491081691e+00 0.000000000000e+00 0.000000000000e+00
6.107500000000e+02 -1.024907538496e+00 0.000000000000e+00 0.000000000000e+00
6.110000000000e+02 -8.300960937147e-01 0.000000000000e+00 0.000000000000e+00
6.112500000000e+02 -6.340491900126e-01 0.000000000000e+00 0.000000000000e+00
6.115000000000e+02 -4.307860830707e-01 0.000000000000e+00 0.000000000000e+00
6.117500000000e+02 -2.158245813425e-01 0.000000000000e+00 0.000000000000e+00
6.120000000000e+02 1.263885196781e-02 0.000000000000e+00 0.000000000000e+00
6.122500000000e+02 2.530098680043e-01 0.000000000000e+00 0.000000000000e+00
6.125000000000e+02 5.001329239375e-01 0.000000000000e+00 0.000000000000e+00
6.127500000000e+02 7.456937394374e-01 0.000000000000e+00 0.000000000000e+00
6.130000000000e+02 9.791140417312e-01 0.000000000000e+00 0.000000000000e+00
6.132500000000e+02 1.188795860927e+00 0.000000000000e+00 0.000000000000e+00
6.135000000000e+02 1.363527065603e+00 0.000000000000e+00 0.000000000000e+00
6.137500000000e+02 1.493843706115e+00 0.000000000000e+00 0.000000000000e+00
6.140000000000e+02 1.573159221540e+00 0.000000000000e+00 0.000000000000e+00
6.142500000000e+02 1.598512222351e+00 0.000000000000e+00 0.000000000000e+00
6.145000000000e+02 1.570846020081e+00 0.000000000000e+00 0.000000000000e+00
6.147500000000e+02 1.494804304302e+00 0.000000000000e+00 0.000000000000e+00
6.150000000000e+02 1.378097279021e+00 0.000000000000e+00 0.000000000000e+00
6.152500000000e+02 1.230550744012e+00 0.000000000000e+00 0.000000000000e+00
6.155000000000e+02 1.062988847267e+00 0.000000000000e+00 0.000000000000e+00
6.157500000000e+02 8.861147423881e-01 0.000000000000e+00 0.000000000000e+00
6.160000000000e+02 7.095413600428e-01 0.000000000000e+00 0.000000000000e+00
6.162500000000e+02 5.410901177200e-01 0.000000000000e+00 0.000000000000e+00
6.165000000000e+02 3.864251472266e-01 0.000000000000e+00 0.000000000000e+00
6.167500000000e+02 2.490332047146e-01 0.000000000000e+00 0.000000000000e+00
6.170000000000e+02 1.305042806234e-01 0.000000000000e+00 0.000000000000e+00
6.172500000000e+02 3.102371793207e-02 0.000000000000e+00 0.000000000000e+00
6.175000000000e+02 -5.004006274600e-02 0.000000000000e+00 0.000000000000e+00
6.177500000000e+02 -1.135738625960e-01 0.000000000000e+00 0.000000000000e+00
6.180000000000e+02 -1.602904607534e-01 0.000000000000e+00 0.000000000000e+00
6.182500000000e+02 -1.905055896471e-01 0.000000000000e+00 0.000000000000e+00
6.185000000000e+02 -2.041509525599e-01 0.000000000000e+00 0.000000000000e+00
6.187500000000e+02 -2.010057525140e-01 0.000000000000e+00 0.000000000000e+00
6.190000000000e+02 -1.810866162325e-01 0.000000000000e+00 0.000000000000e+00
6.192500000000e+02 -1.451051433516e-01 0.000000000000e+00 0.000000000000e+00
6.195000000000e+02 -9.488858093869e-02 0.000000000000e+00 0.000000000000e+00
6.197500000000e+02 -3.366436263128e-02 0.000000000000e+00 0.000000000000e+00
6.200000000000e+02 3.386771821248e-02 0.000000000000e+00 0.000000000000e+00
6.202500000000e+02 1.017152609873e-01 0.000000000000e+00 0.000000000000e+00
6.205000000000e+02 1.630205696032e-01 0.000000000000e+00 0.000000000000e+00
6.207500000000e+02 2.106875071584e-01 0.000000000000e+00 0.000000000000e+00
6.210000000000e+02 2.381239149056e-01 0.000000000000e+00 0.000000000000e+00
6.212500000000e+02 2.399934061677e-01 0.000000000000e+00 0.000000000000e+00
6.215000000000e+02 2.128656083018e-01 0.000000000000e+00 0.000000000000e+00
6.217500000000e+02 1.556674423995e-01 0.000000000000e+00 0.000000000000e+00
6.220000000000e+02 6.986753253321e-02 0.000000000000e+00 0.000000000000e+00
6.222500000000e+02 -4.063359919577e-02 0.000000000000e+00 0.000000000000e+00
6.225000000000e+02 -1.698900156692e-01 0.000000000000e+00 0.000000000000e+00
6.227500000000e+02 -3.105142365523e-01 0.000000000000e+00 0.000000000000e+00
6.230000000000e+02 -4.544074812862e-01 0.000000000000e+00 0.000000000000e+00
6.232500000000e+02 -5.935087693990e-01 0.000000000000e+00 0.000000000000e+00
6.235000000000e+02 -7.204567507833e-01 0.000000000000e+00 0.000000000000e+00
6.237500000000e+02 -8.290770595208e-01 0.000000000000e+00 0.000000000000e+00
6.240000000000e+02 -9.146411462781e-01 0.000000000000e+00 0.000000000000e+00
6.242500000000e+02 -9.738842484803e-01 0.000000000000e+00 0.000000000000e+00
6.245000000000e+02 -1.004813245217e+00 0.000000000000e+00 0.000000000000e+00
6.247500000000e+02 -1.006372184135e+00 0.000000000000e+00 0.000000000000e+00
6.250000000000e+02 -9.780578004318e-01 0.000000000000e+00 0.000000000000e+00
6.252500000000e+02 -9.195849764727e-01 0.000000000000e+00 0.000000000000e+00
6.255000000000e+02 -8.306912416282e-01 0.000000000000e+00 0.000000000000e+00
6.257500000000e+02 -7.111416387954e-01 0.000000000000e+00 0.000000000000e+00
6.260000000000e+02 -5.609550558107e-01 0.000000000000e+00 0.000000000000e+00
6.262500000000e+02 -3.808271270244e-01 0.000000000000e+00 0.000000000000e+00
6.265000000000e+02 -1.726808947872e-01 0.000000000000e+00 0.000000000000e+00
6.267500000000e+02 5.975770003330e-02 0.000000000000e+00 0.000000000000e+00
6.270000000000e+02 3.104804394492e-01 0.000000000000e+00 0.000000000000e+00
6.272500000000e+02 5.709325593320e-01 0.000000000000e+00 0.000000000000e+00
6.275000000000e+02 8.300600098861e-01 0.000000000000e+00 0.000000000000e+00
6.277500000000e+02 1.074724123284e+00 0.000000000000e+00 0.000000000000e+00
6.280000000000e+02 1.290486733382e+00 0.000000000000e+00 0.000000000000e+00
6.282500000000e+02 1.462711510994e+00 0.000000000000e+00 0.000000000000e+00
6.285000000000e+02 1.577874359739e+00 0.000000000000e+00 0.000000000000e+00
6.287500000000e+02 1.624935570011e+00 0.000000000000e+00 0.000000000000e+00
6.290000000000e+02 1.596605723362e+00 0.000000000000e+00 0.000000000000e+00
6.292500000000e+02 1.490339931627e+00 0.000000000000e+00 0.000000000000e+00
6.295000000000e+02 1.308921270555e+00 0.000000000000e+00 0.000000000000e+00
6.297500000000e+02 1.060541027085e+00 0.000000000000e+00 0.000000000000e+00
6.300000000000e+02 7.583442803368e-01 0.000000000000e+00 0.000000000000e+00
6.302500000000e+02 4.194758310553e-01 0.000000000000e+00 0.000000000000e+00
6.305000000000e+02 6.372411938666e-02 0.000000000000e+00 0.000000000000e+00
6.307500000000e+02 -2.880894125167e-01 0.000000000000e+00 0.000000000000e+00
6.310000000000e+02 -6.157980965469e-01 0.000000000000e+00 0.000000000000e+00
6.312500000000e+02 -9.014715153929e-01 0.000000000000e+00 0.000000000000e+00
6.315000000000e+02 -1.130725659734e+00 0.000000000000e+00 0.000000000000e+00
6.317500000000e+02 -1.293636465776e+00 0.000000000000e+00 0.000000000000e+00
6.320000000000e+02 -1.385186194805e+00 0.000000000000e+00 0.000000000000e+00
6.322500000000e+02 -1.405233535852e+00 0.000000000000e+00 0.000000000000e+00
6.325000000000e+02 -1.358057212783e+00 0.000000000000e+00 0.000000000000e+00
6.327500000000e+02 -1.251570734908e+00 0.000000000000e+00 0.000000000000e+00
6.330000000000e+02 -1.096336207663e+00 0.000000000000e+00 0.000000000000e+00
6.332500000000e+02 -9.045142659995e-01 0.000000000000e+00 0.000000000000e+00
6.335000000000e+02 -6.888751549687e-01 0.000000000000e+00 0.000000000000e+00
6.337500000000e+02 -4.619661415007e-01 0.000000000000e+00 0.000000000000e+00
6.340000000000e+02 -2.354889891690e-01 0.000000000000e+00 0.000000000000e+00
6.342500000000e+02 -1.989607549893e-02 0.000000000000e+00 0.000000000000e+00
6.345000000000e+02 1.758268572267e-01 0.000000000000e+00 0.000000000000e+00
6.347500000000e+02 3.442521611118e-01 0.000000000000e+00 0.000000000000e+00
6.350000000000e+02 4.795490000662e-01 0.000000000000e+00 0.000000000000e+00
6.352500000000e+02 5.775362387442e-01 0.000000000000e+00 0.000000000000e+00
6.355000000000e+02 6.357937049799e-01 0.000000000000e+00 0.000000000000e+00
6.357500000000e+02 6.538416878442e-01 0.000000000000e+00 0.000000000000e+00
6.360000000000e+02 6.333598458939e-01 0.000000000000e+00 0.000000000000e+00
6.362500000000e+02 5.783820029526e-01 0.000000000000e+00 0.000000000000e+00
6.365000000000e+02 4.953805033405e-01 0.000000000000e+00 0.000000000000e+00
6.367500000000e+02 3.931488885032e-01 0.000000000000e+00 0.000000000000e+00
6.370000000000e+02 2.824075696664e-01 0.000000000000e+00 0.000000000000e+00
6.372500000000e+02 1.750930711198e-01 0.000000000000e+00 0.000000000000e+00
6.375000000000e+02 8.334264810266e-02 0.000000000000e+00 0.000000000000e+00
6.377500000000e+02 1.824476044463e-02 0.000000000000e+00 0.000000000000e+00
6.380000000000e+02 -1.151791509413e-02 0.000000000000e+00 0.000000000000e+00
6.382500000000e+02 -9.628994036913e-04 0.000000000000e+00 0.000000000000e+00
6.385000000000e+02 5.015170492669e-02 0.000000000000e+00 0.000000000000e+00
6.387500000000e+02 1.367256546431e-01 0.000000000000e+00 0.000000000000e+00
6.390000000000e+02 2.483018647170e-01 0.000000000000e+00 0.000000000000e+00
6.392500000000e+02 3.697224755578e-01 0.000000000000e+00 0.000000000000e+00
6.395000000000e+02 4.824554686479e-01 0.000000000000e+00 0.000000000000e+00
6.397500000000e+02 5.664985481329e-01 0.000000000000e+00 0.000000000000e+00
6.400000000000e+02 6.026782778464e-01 0.000000000000e+00 0.000000000000e+00
6.402500000000e+02 5.750915720650e-01 0.000000000000e+00 0.000000000000e+00
6.405000000000e+02 4.733952389599e-01 0.000000000000e+00 0.000000000000e+00
6.407500000000e+02 2.946452906459e-01 0.000000000000e+00 0.000000000000e+00
6.410000000000e+02 4.442397060611e-02 0.000000000000e+00 0.000000000000e+00
6.412500000000e+02 -2.629340429397e-01 0.000000000000e+00 0.000000000000e+00
6.415000000000e+02 -6.051025101764e-01 0.000000000000e+00 0.000000000000e+00
6.417500000000e+02 -9.534797132765e-01 0.000000000000e+00 0.000000000000e+00
6.420000000000e+02 -1.275709559186e+00 0.000000000000e+00 0.000000000000e+00
6.422500000000e+02 -1.538755027420e+00 0.000000000000e+00 0.000000000000e+00
6.425000000000e+02 -1.712198760849e+00 0.000000000000e+00 0.000000000000e+00
6.427500000000e+02 -1.771413088230e+00 0.000000000000e+00 0.000000000000e+00
6.430000000000e+02 -1.700253759118e+00 0.000000000000e+00 0.000000000000e+00
6.432500000000e+02 -1.492986367329e+00 0.000000000000e+00 0.000000000000e+00
6.435000000000e+02 -1.155244015847e+00 0.000000000000e+00 0.000000000000e+00
6.437500000000e+02 -7.039265707751e-01 0.000000000000e+00 0.000000000000e+00
6.440000000000e+02 -1.660702971815e-01 0.000000000000e+00 0.000000000000e+00
6.442500000000e+02 4.231743147908e-01 0.000000000000e+00 0.000000000000e+00
6.445000000000e+02 1.023233264954e+00 0.000000000000e+00 0.000000000000e+00
6.447500000000e+02 1.591193149538e+00 0.000000000000e+00 0.000000000000e+00
6.450000000000e+02 2.084989654286e+00 0.000000000000e+00 0.000000000000e+00
6.452500000000e+02 2.466433916306e+00 0.000000000000e+00 0.000000000000e+00
6.455000000000e+02 2.703861718132e+00 0.000000000000e+00 0.000000000000e+00
6.457500000000e+02 2.774259364414e+00 0.000000000000e+00 0.000000000000e+00
6.460000000000e+02 2.664792703398e+00 0.000000000000e+00 0.000000000000e+00
6.462500000000e+02 2.373728836513e+00 0.000000000000e+00 0.000000000000e+00
6.465000000000e+02 1.910783237647e+00 0.000000000000e+00 0.000000000000e+00
6.467500000000e+02 1.296942750602e+00 0.000000000000e+00 0.000000000000e+00
6.470000000000e+02 5.638076668749e-01 0.000000000000e+00 0.000000000000e+00
6.472500000000e+02 -2.475298173466e-01 0.000000000000e+00 0.000000000000e+00
6.475000000000e+02 -1.088086800115e+00 0.000000000000e+00 0.000000000000e+00
6.477500000000e+02 -1.903113416926e+00 0.000000000000e+00 0.000000000000e+00
6.480000000000e+02 -2.634788563146e+00 0.000000000000e+00 0.000000000000e+00
6.482500000000e+02 -3.225512526286e+00 0.000000000000e+00 0.000000000000e+00
6.485000000000e+02 -3.621760908927e+00 0.000000000000e+00 0.000000000000e+00
6.487500000000e+02 -3.778370215796e+00 0.000000000000e+00 0.000000000000e+00
6.490000000000e+02 -3.663008777308e+00 0.000000000000e+00 0.000000000000e+00
6.492500000000e+02 -3.260465360510e+00 0.000000000000e+00 0.000000000000e+00
6.495000000000e+02 -2.576284946598e+00 0.000000000000e+00 0.000000000000e+00
6.497500000000e+02 -1.639221295708e+00 0.000000000000e+00 0.000000000000e+00
6.500000000000e+02 -5.019809209990e-01 0.000000000000e+00 0.000000000000e+00
6.502500000000e+02 7.601821917963e-01 0.000000000000e+00 0.000000000000e+00
6.505000000000e+02 2.053293130522e+00 0.000000000000e+00 0.000000000000e+00
6.507500000000e+02 3.270932010434e+00 0.000000000000e+00 0.000000000000e+00
6.510000000000e+02 4.302690554245e+00 0.000000000000e+00 0.000000000000e+00
6.512500000000e+02 5.044224533407e+00 0.000000000000e+00 0.000000000000e+00
6.515000000000e+02 5.408024419561e+00 0.000000000000e+00 0.000000000000e+00
6.517500000000e+02 5.333801760059e+00 0.000000000000e+00 0.000000000000e+00
6.520000000000e+02 4.797273355400e+00 0.000000000000e+00 0.000000000000e+00
6.522500000000e+02 3.816150458844e+00 0.000000000000e+00 0.000000000000e+00
6.525000000000e+02 2.452321207562e+00 0.000000000000e+00 0.000000000000e+00
6.527500000000e+02 8.095466962158e-01 0.000000000000e+00 0.000000000000e+00
6.530000000000e+02 -9.735515054829e-01 0.000000000000e+00 0.000000000000e+00
6.532500000000e+02 -2.734897967387e+00 0.000000000000e+00 0.000000000000e+00
6.535000000000e+02 -4.303895321702e+00 0.000000000000e+00 0.000000000000e+00
6.537500000000e+02 -5.518510415078e+00 0.000000000000e+00 0.000000000000e+00
6.540000000000e+02 -6.242763073891e+00 0.000000000000e+00 0.000000000000e+00
6.542500000000e+02 -6.382666769449e+00 0.000000000000e+00 0.000000000000e+00
6.545000000000e+02 -5.898693795534e+00 0.000000000000e+00 0.000000000000e+00
6.547500000000e+02 -4.813098569693e+00 0.000000000000e+00 0.000000000000e+00
6.550000000000e+02 -3.210916873081e+00 0.000000000000e+00 0.000000000000e+00
6.552500000000e+02 -1.234121831088e+00 0.000000000000e+00 0.000000000000e+00
6.555000000000e+02 9.308113620839e-01 0.000000000000e+00 0.000000000000e+00
6.557500000000e+02 3.070889717833e+00 0.000000000000e+00 0.000000000000e+00
6.560000000000e+02 4.968381399407e+00 0.000000000000e+00 0.000000000000e+00
6.562500000000e+02 6.424094231566e+00 0.000000000000e+00 0.000000000000e+00
6.565000000000e+02 7.279565802138e+00 0.000000000000e+00 0.000000000000e+00
6.567500000000e+02 7.435581568554e+00 0.000000000000e+00 0.000000000000e+00
6.570000000000e+02 6.864753267948e+00 0.000000000000e+00 0.000000000000e+00
6.572500000000e+02 5.616492950054e+00 0.000000000000e+00 0.000000000000e+00
6.575000000000e+02 3.813546478945e+00 0.000000000000e+00 0.000000000000e+00
6.577500000000e+02 1.640211775465e+00 0.000000000000e+00 0.000000000000e+00
6.580000000000e+02 -6.766516047994e-01 0.000000000000e+00 0.000000000000e+00
6.582500000000e+02 -2.891833489888e+00 0.000000000000e+00 0.000000000000e+00
6.585000000000e+02 -4.768546480532e+00 0.000000000000e+00 0.000000000000e+00
6.587500000000e+02 -6.104733353761e+00 0.000000000000e+00 0.000000000000e+00
6.590000000000e+02 -6.755863979272e+00 0.000000000000e+00 0.000000000000e+00
6.592500000000e+02 -6.651526413349e+00 0.000000000000e+00 0.000000000000e+00
6.595000000000e+02 -5.803797408344e+00 0.000000000000e+00 0.000000000000e+00
6.597500000000e+02 -4.306313568614e+00 0.000000000000e+00 0.000000000000e+00
6.600000000000e+02 -2.324046367338e+00 0.000000000000e+00 0.000000000000e+00
6.602500000000e+02 -7.488246805113e-02 0.000000000000e+00 0.000000000000e+00
6.605000000000e+02 2.194908789303e+00 0.000000000000e+00 0.000000000000e+00
6.607500000000e+02 4.238497799757e+00 0.000000000000e+00 0.000000000000e+00
6.610000000000e+02 5.836375785996e+00 0.000000000000e+00 0.000000000000e+00
6.612500000000e+02 6.821041113299e+00 0.000000000000e+00 0.000000000000e+00
6.615000000000e+02 7.095606984955e+00 0.000000000000e+00 0.000000000000e+00
6.617500000000e+02 6.644165363793e+00 0.000000000000e+00 0.000000000000e+00
6.620000000000e+02 5.532723309507e+00 0.000000000000e+00 0.000000000000e+00
6.622500000000e+02 3.900652483943e+00 0.000000000000e+00 0.000000000000e+00
6.625000000000e+02 1.943722773564e+00 0.000000000000e+00 0.000000000000e+00
6.627500000000e+02 -1.092116593984e-01 0.000000000000e+00 0.000000000000e+00
6.630000000000e+02 -2.023062987634e+00 0.000000000000e+00 0.000000000000e+00
6.632500000000e+02 -3.583688297865e+00 0.000000000000e+00 0.000000000000e+00
6.635000000000e+02 -4.622181369911e+00 0.000000000000e+00 0.000000000000e+00
6.637500000000e+02 -5.033446503188e+00 0.000000000000e+00 0.000000000000e+00
6.640000000000e+02 -4.786946105695e+00 0.000000000000e+00 0.000000000000e+00
6.642500000000e+02 -3.928483672877e+00 0.000000000000e+00 0.000000000000e+00
6.645000000000e+02 -2.572978697067e+00 0.000000000000e+00 0.000000000000e+00
6.647500000000e+02 -8.892737168950e-01 0.000000000000e+00 0.000000000000e+00
6.650000000000e+02 9.210470086131e-01 0.000000000000e+00 0.000000000000e+00
6.652500000000e+02 2.648166167141e+00 0.000000000000e+00 0.000000000000e+00
6.655000000000e+02 4.098864065401e+00 0.000000000000e+00 0.000000000000e+00
6.657500000000e+02 5.118695123695e+00 0.000000000000e+00 0.000000000000e+00
6.660000000000e+02 5.608925661061e+00 0.000000000000e+00 0.000000000000e+00
6.662500000000e+02 5.536346682067e+00 0.000000000000e+00 0.000000000000e+00
6.665000000000e+02 4.934987246496e+00 0.000000000000e+00 0.000000000000e+00
6.667500000000e+02 3.899761938028e+00 0.000000000000e+00 0.000000000000e+00
6.670000000000e+02 2.573063119686e+00 0.000000000000e+00 0.000000000000e+00
6.672500000000e+02 1.126135160827e+00 0.000000000000e+00 0.000000000000e+00
6.675000000000e+02 -2.623544207735e-01 0.000000000000e+00 0.000000000000e+00
6.677500000000e+02 -1.427867360149e+00 0.000000000000e+00 0.000000000000e+00
6.680000000000e+02 -2.239063175479e+00 0.000000000000e+00 0.000000000000e+00
6.682500000000e+02 -2.612166140318e+00 0.000000000000e+00 0.000000000000e+00
6.685000000000e+02 -2.519062163816e+00 0.000000000000e+00 0.000000000000e+00
6.687500000000e+02 -1.988376899358e+00 0.000000000000e+00 0.000000000000e+00
6.690000000000e+02 -1.099669797330e+00 0.000000000000e+00 0.000000000000e+00
6.692500000000e+02 2.828576589164e-02 0.000000000000e+00 0.000000000000e+00
6.695000000000e+02 1.253480424777e+00 0.000000000000e+00 0.000000000000e+00
6.697500000000e+02 2.428792391726e+00 0.000000000000e+00 0.000000000000e+00
6.700000000000e+02 3.419964802063e+00 0.000000000000e+00 0.000000000000e+00
6.702500000000e+02 4.121254417888e+00 0.000000000000e+00 0.000000000000e+00
6.705000000000e+02 4.466942819177e+00 0.000000000000e+00 0.000000000000e+00
6.707500000000e+02 4.437482217218e+00 0.000000000000e+00 0.000000000000e+00
6.710000000000e+02 4.059756278328e+00 0.000000000000e+00 0.000000000000e+00
6.712500000000e+02 3.401679067922e+00 0.000000000000e+00 0.000000000000e+00
6.715000000000e+02 2.562039199947e+00 0.000000000000e+00 0.000000000000e+00
6.717500000000e+02 1.657039514041e+00 0.000000000000e+00 0.000000000000e+00
6.720000000000e+02 8.053240883483e-01 0.000000000000e+00 0.000000000000e+00
6.722500000000e+02 1.133907785631e-01 0.000000000000e+00 0.000000000000e+00
6.725000000000e+02 -3.368440153885e-01 0.000000000000e+00 0.000000000000e+00
6.727500000000e+02 -4.969042415055e-01 0.000000000000e+00 0.000000000000e+00
6.730000000000e+02 -3.561146838896e-01 0.000000000000e+00 0.000000000000e+00
6.732500000000e+02 5.886644606980e-02 0.000000000000e+00 0.000000000000e+00
6.735000000000e+02 6.890661294231e-01 0.000000000000e+00 0.000000000000e+00
6.737500000000e+02 1.451944899017e+00 0.000000000000e+00 0.000000000000e+00
6.740000000000e+02 2.252634024799e+00 0.000000000000e+00 0.000000000000e+00
6.742500000000e+02 2.996172081460e+00 0.000000000000e+00 0.000000000000e+00
6.745000000000e+02 3.599196335165e+00 0.000000000000e+00 0.000000000000e+00
6.747500000000e+02 3.999680480493e+00 0.000000000000e+00 0.000000000000e+00
6.750000000000e+02 4.163612158550e+00 0.000000000000e+00 0.000000000000e+00
6.752500000000e+02 4.087927007419e+00 0.000000000000e+00 0.000000000000e+00
6.755000000000e+02 3.799503697437e+00 0.000000000000e+00 0.000000000000e+00
6.757500000000e+02 3.350514320729e+00 0.000000000000e+00 0.000000000000e+00
6.760000000000e+02 2.810857101973e+00 0.000000000000e+00 0.000000000000e+00
6.762500000000e+02 2.258723812301e+00 0.000000000000e+00 0.000000000000e+00
6.765000000000e+02 1.770537831286e+00 0.000000000000e+00 0.000000000000e+00
6.767500000000e+02 1.411524467589e+00 0.000000000000e+00 0.000000000000e+00
6.770000000000e+02 1.228046538994e+00 0.000000000000e+00 0.000000000000e+00
6.772500000000e+02 1.242577280802e+00 0.000000000000e+00 0.000000000000e+00
6.775000000000e+02 1.451826249324e+00 0.000000000000e+00 0.000000000000e+00
6.777500000000e+02 1.828128741552e+00 0.000000000000e+00 0.000000000000e+00
6.780000000000e+02 2.323806018352e+00 0.000000000000e+00 0.000000000000e+00
6.782500000000e+02 2.877850740359e+00 0.000000000000e+00 0.000000000000e+00
6.785000000000e+02 3.424030116289e+00 0.000000000000e+00 0.000000000000e+00
6.787500000000e+02 3.899356629021e+00 0.000000000000e+00 0.000000000000e+00
6.790000000000e+02 4.251865970027e+00 0.000000000000e+00 0.000000000000e+00
6.792500000000e+02 4.446760909072e+00 0.000000000000e+00 0.000000000000e+00
6.795000000000e+02 4.470209886790e+00 0.000000000000e+00 0.000000000000e+00
6.797500000000e+02 4.330399109526e+00 0.000000000000e+00 0.000000000000e+00
6.800000000000e+02 4.055787162563e+00 0.000000000000e+00 0.000000000000e+00
6.802500000000e+02 3.690858202342e+00 0.000000000000e+00 0.000000000000e+00
6.805000000000e+02 3.289971662887e+00 0.000000000000e+00 0.000000000000e+00
6.807500000000e+02 2.910127521298e+00 0.000000000000e+00 0.000000000000e+00
6.810000000000e+02 2.603581380973e+00 0.000000000000e+00 0.000000000000e+00
6.812500000000e+02 2.411241071910e+00 0.000000000000e+00 0.000000000000e+00
6.815000000000e+02 2.357658707261e+00 0.000000000000e+00 0.000000000000e+00
6.817500000000e+02 2.448215678552e+00 0.000000000000e+00 0.000000000000e+00
6.820000000000e+02 2.668811196725e+00 0.000000000000e+00 0.000000000000e+00
6.822500000000e+02 2.988044206025e+00 0.000000000000e+00 0.000000000000e+00
6.825000000000e+02 3.361564061568e+00 0.000000000000e+00 0.000000000000e+00
6.827500000000e+02 3.737996323117e+00 0.000000000000e+00 0.000000000000e+00
6.830000000000e+02 4.065659462005e+00 0.000000000000e+00 0.000000000000e+00
6.832500000000e+02 4.299199276925e+00 0.000000000000e+00 0.000000000000e+00
6.835000000000e+02 4.405290604494e+00 0.000000000000e+00 0.000000000000e+00
6.837500000000e+02 4.366686649310e+00 0.000000000000e+00 0.000000000000e+00
6.840000000000e+02 4.184117519551e+00 0.000000000000e+00 0.000000000000e+00
6.842500000000e+02 3.875822523542e+00 0.000000000000e+00 0.000000000000e+00
6.845000000000e+02 3.474808892438e+00 0.000000000000e+00 0.000000000000e+00
6.847500000000e+02 3.024223160219e+00 0.000000000000e+00 0.000000000000e+00
6.850000000000e+02 2.571462715759e+00 0.000000000000e+00 0.000000000000e+00
6.852500000000e+02 2.161813096042e+00 0.000000000000e+00 0.000000000000e+00
6.855000000000e+02 1.832451267856e+00 0.000000000000e+00 0.000000000000e+00
6.857500000000e+02 1.607599741144e+00 0.000000000000e+00 0.000000000000e+00
6.860000000000e+02 1.495458518169e+00 0.000000000000e+00 0.000000000000e+00
6.862500000000e+02 1.487302656309e+00 0.000000000000e+00 0.000000000000e+00
6.865000000000e+02 1.558844336968e+00 0.000000000000e+00 0.000000000000e+00
6.867500000000e+02 1.673658052439e+00 0.000000000000e+00 0.000000000000e+00
6.870000000000e+02 1.788195605217e+00 0.000000000000e+00 0.000000000000e+00
6.872500000000e+02 1.857710043188e+00 0.000000000000e+00 0.000000000000e+00
6.875000000000e+02 1.842291833348e+00 0.000000000000e+00 0.000000000000e+00
6.877500000000e+02 1.712211650466e+00 0.000000000000e+00 0.000000000000e+00
6.880000000000e+02 1.451862952204e+00 0.000000000000e+00 0.000000000000e+00
6.882500000000e+02 1.061790400841e+00 0.000000000000e+00 0.000000000000e+00
6.885000000000e+02 5.585509058194e-01 0.000000000000e+00 0.000000000000e+00
6.887500000000e+02 -2.755277252149e-02 0.000000000000e+00 0.000000000000e+00
6.890000000000e+02 -6.565399924975e-01 0.000000000000e+00 0.000000000000e+00
6.892500000000e+02 -1.284055848945e+00 0.000000000000e+00 0.000000000000e+00
6.895000000000e+02 -1.867182620624e+00 0.000000000000e+00 0.000000000000e+00
6.897500000000e+02 -2.369969074424e+00 0.000000000000e+00 0.000000000000e+00
6.900000000000e+02 -2.767933151517e+00 0.000000000000e+00 0.000000000000e+00
6.902500000000e+02 -3.050939898709e+00 0.000000000000e+00 0.000000000000e+00
6.905000000000e+02 -3.224083115700e+00 0.000000000000e+00 0.000000000000e+00
6.907500000000e+02 -3.306474597686e+00 0.000000000000e+00 0.000000000000e+00
6.910000000000e+02 -3.328131060266e+00 0.000000000000e+00 0.000000000000e+00
6.912500000000e+02 -3.325406563855e+00 0.000000000000e+00 0.000000000000e+00
6.915000000000e+02 -3.335612382241e+00 0.000000000000e+00 0.000000000000e+00
6.917500000000e+02 -3.391570643490e+00 0.000000000000e+00 0.000000000000e+00
6.920000000000e+02 -3.516849123446e+00 0.000000000000e+00 0.000000000000e+00
6.922500000000e+02 -3.722323067215e+00 0.000000000000e+00 0.000000000000e+00
6.925000000000e+02 -4.004520790760e+00 0.000000000000e+00 0.000000000000e+00
6.927500000000e+02 -4.345960003680e+00 0.000000000000e+00 0.000000000000e+00
6.930000000000e+02 -4.717406386839e+00 0.000000000000e+00 0.000000000000e+00
6.932500000000e+02 -5.081723260725e+00 0.000000000000e+00 0.000000000000e+00
6.935000000000e+02 -5.398767352483e+00 0.000000000000e+00 0.000000000000e+00
6.937500000000e+02 -5.630649706630e+00 0.000000000000e+00 0.000000000000e+00
6.940000000000e+02 -5.746640542582e+00 0.000000000000e+00 0.000000000000e+00
6.942500000000e+02 -5.727056679435e+00 0.000000000000e+00 0.000000000000e+00
6.945000000000e+02 -5.565620385432e+00 0.000000000000e+00 0.000000000000e+00
6.947500000000e+02 -5.269997055108e+00 0.000000000000e+00 0.000000000000e+00
6.950000000000e+02 -4.860474630831e+00 0.000000000000e+00 0.000000000000e+00
6.952500000000e+02 -4.367004101004e+00 0.000000000000e+00 0.000000000000e+00
6.955000000000e+02 -3.825042048035e+00 0.000000000000e+00 0.000000000000e+00
6.957500000000e+02 -3.270792796467e+00 0.000000000000e+00 0.000000000000e+00
6.960000000000e+02 -2.736518499613e+00 0.000000000000e+00 0.000000000000e+00
6.962500000000e+02 -2.246562109676e+00 0.000000000000e+00 0.000000000000e+00
6.965000000000e+02 -1.814615536343e+00 0.000000000000e+00 0.000000000000e+00
6.967500000000e+02 -1.442580769980e+00 0.000000000000e+00 0.000000000000e+00
6.970000000000e+02 -1.121142463382e+00 0.000000000000e+00 0.000000000000e+00
6.972500000000e+02 -8.319293580178e-01 0.000000000000e+00 0.000000000000e+00
6.975000000000e+02 -5.509229830615e-01 0.000000000000e+00 0.000000000000e+00
6.977500000000e+02 -2.526054625872e-01 0.000000000000e+00 0.000000000000e+00
6.980000000000e+02 8.575370674212e-02 0.000000000000e+00 0.000000000000e+00
6.982500000000e+02 4.802780949857e-01 0.000000000000e+00 0.000000000000e+00
6.985000000000e+02 9.376593424464e-01 0.000000000000e+00 0.000000000000e+00
6.987500000000e+02 1.453703319560e+00 0.000000000000e+00 0.000000000000e+00
6.990000000000e+02 2.013424198679e+00 0.000000000000e+00 0.000000000000e+00
6.992500000000e+02 2.592643520333e+00 0.000000000000e+00 0.000000000000e+00
6.995000000000e+02 3.160843195783e+00 0.000000000000e+00 0.000000000000e+00
6.997500000000e+02 3.684853768912e+00 0.000000000000e+00 0.000000000000e+00
7.000000000000e+02 4.132854709378e+00 0.000000000000e+00 0.000000000000e+00
7.002500000000e+02 4.478135070918e+00 0.000000000000e+00 0.000000000000e+00
7.005000000000e+02 4.702112441081e+00 0.000000000000e+00 0.000000000000e+00
7.007500000000e+02 4.796226522967e+00 0.000000000000e+00 0.000000000000e+00
7.010000000000e+02 4.762492188328e+00 0.000000000000e+00 0.000000000000e+00
7.012500000000e+02 4.612690084339e+00 0.000000000000e+00 0.000000000000e+00
7.015000000000e+02 4.366362722172e+00 0.000000000000e+00 0.000000000000e+00
7.017500000000e+02 4.047943591069e+00 0.000000000000e+00 0.000000000000e+00
7.020000000000e+02 3.683454516941e+00 0.000000000000e+00 0.000000000000e+00
7.022500000000e+02 3.297248607650e+00 0.000000000000e+00 0.000000000000e+00
7.025000000000e+02 2.909248910176e+00 0.000000000000e+00 0.000000000000e+00
7.027500000000e+02 2.533042640266e+00 0.000000000000e+00 0.000000000000e+00
7.030000000000e+02 2.175052694695e+00 0.000000000000e+00 0.000000000000e+00
7.032500000000e+02 1.834843686140e+00 0.000000000000e+00 0.000000000000e+00
7.035000000000e+02 1.506453596667e+00 0.000000000000e+00 0.000000000000e+00
7.037500000000e+02 1.180498376756e+00 0.000000000000e+00 0.000000000000e+00
7.040000000000e+02 8.466953948120e-01 0.000000000000e+00 0.000000000000e+00
7.042500000000e+02 4.964056838404e-01 0.000000000000e+00 0.000000000000e+00
7.045000000000e+02 1.248090093564e-01 0.000000000000e+00 0.000000000000e+00
7.047500000000e+02 -2.676044596236e-01 0.000000000000e+00 0.000000000000e+00
7.050000000000e+02 -6.744289960520e-01 0.000000000000e+00 0.000000000000e+00
7.052500000000e+02 -1.083689591355e+00 0.000000000000e+00 0.000000000000e+00
7.055000000000e+02 -1.479062502466e+00 0.000000000000e+00 0.000000000000e+00
7.057500000000e+02 -1.841767959355e+00 0.000000000000e+00 0.000000000000e+00
7.060000000000e+02 -2.152842754635e+00 0.000000000000e+00 0.000000000000e+00
7.062500000000e+02 -2.395456866760e+00 0.000000000000e+00 0.000000000000e+00
7.065000000000e+02 -2.556945732640e+00 0.000000000000e+00 0.000000000000e+00
7.067500000000e+02 -2.630284953289e+00 0.000000000000e+00 0.000000000000e+00
7.070000000000e+02 -2.614826782631e+00 0.000000000000e+00 0.000000000000e+00
7.072500000000e+02 -2.516232250184e+00 0.000000000000e+00 0.000000000000e+00
7.075000000000e+02 -2.345651108831e+00 0.000000000000e+00 0.000000000000e+00
7.077500000000e+02 -2.118306093426e+00 0.000000000000e+00 0.000000000000e+00
7.080000000000e+02 -1.851713254110e+00 0.000000000000e+00 0.000000000000e+00
7.082500000000e+02 -1.563806499902e+00 0.000000000000e+00 0.000000000000e+00
7.085000000000e+02 -1.271228455609e+00 0.000000000000e+00 0.000000000000e+00
7.087500000000e+02 -9.880044746479e-01 0.000000000000e+00 0.000000000000e+00
7.090000000000e+02 -7.247412561510e-01 0.000000000000e+00 0.000000000000e+00
7.092500000000e+02 -4.883993512051e-01 0.000000000000e+00 0.000000000000e+00
7.095000000000e+02 -2.825952916239e-01 0.000000000000e+00 0.000000000000e+00
7.097500000000e+02 -1.083090418515e-01 0.000000000000e+00 0.000000000000e+00
7.100000000000e+02 3.518194093848e-02 0.000000000000e+00 0.000000000000e+00
7.102500000000e+02 1.493420746332e-01 0.000000000000e+00 0.000000000000e+00
7.105000000000e+02 2.355768794885e-01 0.000000000000e+00 0.000000000000e+00
7.107500000000e+02 2.947338764731e-01 0.000000000000e+00 0.000000000000e+00
7.110000000000e+02 3.269801604450e-01 0.000000000000e+00 0.000000000000e+00
7.112500000000e+02 3.320548159464e-01 0.000000000000e+00 0.000000000000e+00
7.115000000000e+02 3.098208919007e-01 0.000000000000e+00 0.000000000000e+00
7.117500000000e+02 2.609840255346e-01 0.000000000000e+00 0.000000000000e+00
7.120000000000e+02 1.878124625582e-01 0.000000000000e+00 0.000000000000e+00
7.122500000000e+02 9.469115261966e-02 0.000000000000e+00 0.000000000000e+00
7.125000000000e+02 -1.162938721367e-02 0.000000000000e+00 0.000000000000e+00
7.127500000000e+02 -1.221758933991e-01 0.000000000000e+00 0.000000000000e+00
7.130000000000e+02 -2.263049445225e-01 0.000000000000e+00 0.000000000000e+00
7.132500000000e+02 -3.126113165095e-01 0.000000000000e+00 0.000000000000e+00
7.135000000000e+02 -3.700745830661e-01 0.000000000000e+00 0.000000000000e+00
7.137500000000e+02 -3.892821995971e-01 0.000000000000e+00 0.000000000000e+00
7.140000000000e+02 -3.635497423670e-01 0.000000000000e+00 0.000000000000e+00
7.142500000000e+02 -2.897709621861e-01 0.000000000000e+00 0.000000000000e+00
7.145000000000e+02 -1.688697837468e-01 0.000000000000e+00 0.000000000000e+00
7.147500000000e+02 -5.786701993854e-03 0.000000000000e+00 0.000000000000e+00
7.150000000000e+02 1.909968730780e-01 0.000000000000e+00 0.000000000000e+00
7.152500000000e+02 4.103227013653e-01 0.000000000000e+00 0.000000000000e+00
7.155000000000e+02 6.394771446584e-01 0.000000000000e+00 0.000000000000e+00
7.157500000000e+02 8.654034391825e-01 0.000000000000e+00 0.000000000000e+00
7.160000000000e+02 1.075830628726e+00 0.000000000000e+00 0.000000000000e+00
7.162500000000e+02 1.260166110910e+00 0.000000000000e+00 0.000000000000e+00
7.165000000000e+02 1.410044912533e+00 0.000000000000e+00 0.000000000000e+00
7.167500000000e+02 1.519492025281e+00 0.000000000000e+00 0.000000000000e+00
7.170000000000e+02 1.584723541713e+00 0.000000000000e+00 0.000000000000e+00
7.172500000000e+02 1.603675999212e+00 0.000000000000e+00 0.000000000000e+00
7.175000000000e+02 1.575400248239e+00 0.000000000000e+00 0.000000000000e+00
7.177500000000e+02 1.499478059069e+00 0.000000000000e+00 0.000000000000e+00
7.180000000000e+02 1.375612489441e+00 0.000000000000e+00 0.000000000000e+00
7.182500000000e+02 1.203507578147e+00 0.000000000000e+00 0.000000000000e+00
7.185000000000e+02 9.830948586325e-01 0.000000000000e+00 0.000000000000e+00
7.187500000000e+02 7.150931138394e-01 0.000000000000e+00 0.000000000000e+00
7.190000000000e+02 4.018157560579e-01 0.000000000000e+00 0.000000000000e+00
7.192500000000e+02 4.807972552726e-02 0.000000000000e+00 0.000000000000e+00
7.195000000000e+02 -3.379682132159e-01 0.000000000000e+00 0.000000000000e+00
7.197500000000e+02 -7.442999258077e-01 0.000000000000e+00 0.000000000000e+00
7.200000000000e+02 -1.154896512649e+00 0.000000000000e+00 0.000000000000e+00
7.202500000000e+02 -1.550193432427e+00 0.000000000000e+00 0.000000000000e+00
7.205000000000e+02 -1.908114702035e+00 0.000000000000e+00 0.000000000000e+00
7.207500000000e+02 -2.205641553825e+00 0.000000000000e+00 0.000000000000e+00
7.210000000000e+02 -2.420773985706e+00 0.000000000000e+00 0.000000000000e+00
7.212500000000e+02 -2.534672592283e+00 0.000000000000e+00 0.000000000000e+00
7.215000000000e+02 -2.533724498796e+00 0.000000000000e+00 0.000000000000e+00
7.217500000000e+02 -2.411268776153e+00 0.000000000000e+00 0.000000000000e+00
7.220000000000e+02 -2.168745834676e+00 0.000000000000e+00 0.000000000000e+00
7.222500000000e+02 -1.816098753434e+00 0.000000000000e+00 0.000000000000e+00
7.225000000000e+02 -1.371343836039e+00 0.000000000000e+00 0.000000000000e+00
7.227500000000e+02 -8.593304285035e-01 0.000000000000e+00 0.000000000000e+00
7.230000000000e+02 -3.098116020566e-01 0.000000000000e+00 0.000000000000e+00
7.232500000000e+02 2.449668011145e-01 0.000000000000e+00 0.000000000000e+00
7.235000000000e+02 7.728932286818e-01 0.000000000000e+00 0.000000000000e+00
7.237500000000e+02 1.244545912471e+00 0.000000000000e+00 0.000000000000e+00
7.240000000000e+02 1.635405523796e+00 0.000000000000e+00 0.000000000000e+00
7.242500000000e+02 1.927505567239e+00 0.000000000000e+00 0.000000000000e+00
7.245000000000e+02 2.110380073524e+00 0.000000000000e+00 0.000000000000e+00
7.247500000000e+02 2.181262070718e+00 0.000000000000e+00 0.000000000000e+00
7.250000000000e+02 2.144581028285e+00 0.000000000000e+00 0.000000000000e+00
7.252500000000e+02 2.010889133027e+00 0.000000000000e+00 0.000000000000e+00
7.255000000000e+02 1.795403480279e+00 0.000000000000e+00 0.000000000000e+00
7.257500000000e+02 1.516376868914e+00 0.000000000000e+00 0.000000000000e+00
7.260000000000e+02 1.193501964551e+00 0.000000000000e+00 0.000000000000e+00
7.262500000000e+02 8.465156935598e-01 0.000000000000e+00 0.000000000000e+00
7.265000000000e+02 4.941111638178e-01 0.000000000000e+00 0.000000000000e+00
7.267500000000e+02 1.531947713275e-01 0.000000000000e+00 0.000000000000e+00
7.270000000000e+02 -1.615406929639e-01 0.000000000000e+00 0.000000000000e+00
7.272500000000e+02 -4.378082597447e-01 0.000000000000e+00 0.000000000000e+00
7.275000000000e+02 -6.657941578408e-01 0.000000000000e+00 0.000000000000e+00
7.277500000000e+02 -8.382106908727e-01 0.000000000000e+00 0.000000000000e+00
7.280000000000e+02 -9.504183629462e-01 0.000000000000e+00 0.000000000000e+00
7.282500000000e+02 -1.000653381675e+00 0.000000000000e+00 0.000000000000e+00
7.285000000000e+02 -9.903381902637e-01 0.000000000000e+00 0.000000000000e+00
7.287500000000e+02 -9.243958495471e-01 0.000000000000e+00 0.000000000000e+00
7.290000000000e+02 -8.114465115530e-01 0.000000000000e+00 0.000000000000e+00
7.292500000000e+02 -6.637463078851e-01 0.000000000000e+00 0.000000000000e+00
7.295000000000e+02 -4.967419464578e-01 0.000000000000e+00 0.000000000000e+00
7.297500000000e+02 -3.281588906910e-01 0.000000000000e+00 0.000000000000e+00
7.300000000000e+02 -1.766119863586e-01 0.000000000000e+00 0.000000000000e+00
7.302500000000e+02 -5.981427455259e-02 0.000000000000e+00 0.000000000000e+00
7.305000000000e+02 7.451834254152e-03 0.000000000000e+00 0.000000000000e+00
7.307500000000e+02 1.536270017147e-02 0.000000000000e+00 0.000000000000e+00
7.310000000000e+02 -3.920253069823e-02 0.000000000000e+00 0.000000000000e+00
7.312500000000e+02 -1.514904819109e-01 0.000000000000e+00 0.000000000000e+00
7.315000000000e+02 -3.085227309919e-01 0.000000000000e+00 0.000000000000e+00
7.317500000000e+02 -4.897296337022e-01 0.000000000000e+00 0.000000000000e+00
7.320000000000e+02 -6.686140307418e-01 0.000000000000e+00 0.000000000000e+00
7.322500000000e+02 -8.153517241472e-01 0.000000000000e+00 0.000000000000e+00
7.325000000000e+02 -9.000969659309e-01 0.000000000000e+00 0.000000000000e+00
7.327500000000e+02 -8.966429240178e-01 0.000000000000e+00 0.000000000000e+00
7.330000000000e+02 -7.860080527032e-01 0.000000000000e+00 0.000000000000e+00
7.332500000000e+02 -5.594935845091e-01 0.000000000000e+00 0.000000000000e+00
7.335000000000e+02 -2.207919034953e-01 0.000000000000e+00 0.000000000000e+00
7.337500000000e+02 2.131812368162e-01 0.000000000000e+00 0.000000000000e+00
7.340000000000e+02 7.129160303078e-01 0.000000000000e+00 0.000000000000e+00
7.342500000000e+02 1.238412328371e+00 0.000000000000e+00 0.000000000000e+00
7.345000000000e+02 1.742589800884e+00 0.000000000000e+00 0.000000000000e+00
7.347500000000e+02 2.175671884858e+00 0.000000000000e+00 0.000000000000e+00
7.350000000000e+02 2.490084791788e+00 0.000000000000e+00 0.000000000000e+00
7.352500000000e+02 2.645342864913e+00 0.000000000000e+00 0.000000000000e+00
7.355000000000e+02 2.612387338940e+00 0.000000000000e+00 0.000000000000e+00
7.357500000000e+02 2.376907455734e+00 0.000000000000e+00 0.000000000000e+00
7.360000000000e+02 1.941291990642e+00 0.000000000000e+00 0.000000000000e+00
7.362500000000e+02 1.325018617990e+00 0.000000000000e+00 0.000000000000e+00
7.365000000000e+02 5.634658621109e-01 0.000000000000e+00 0.000000000000e+00
7.367500000000e+02 -2.946966626147e-01 0.000000000000e+00 0.000000000000e+00
7.370000000000e+02 -1.191241975004e+00 0.000000000000e+00 0.000000000000e+00
7.372500000000e+02 -2.062849900030e+00 0.000000000000e+00 0.000000000000e+00
7.375000000000e+02 -2.845868286056e+00 0.000000000000e+00 0.000000000000e+00
7.377500000000e+02 -3.480954365052e+00 0.000000000000e+00 0.000000000000e+00
7.380000000000e+02 -3.917243904142e+00 0.000000000000e+00 0.000000000000e+00
7.382500000000e+02 -4.115792855364e+00 0.000000000000e+00 0.000000000000e+00
7.385000000000e+02 -4.052145958277e+00 0.000000000000e+00 0.000000000000e+00
7.387500000000e+02 -3.717988726114e+00 0.000000000000e+00 0.000000000000e+00
7.390000000000e+02 -3.121916110587e+00 0.000000000000e+00 0.000000000000e+00
7.392500000000e+02 -2.289391903196e+00 0.000000000000e+00 0.000000000000e+00
7.395000000000e+02 -1.261975060902e+00 0.000000000000e+00 0.000000000000e+00
7.397500000000e+02 -9.585914453404e-02 0.000000000000e+00 0.000000000000e+00
7.400000000000e+02 1.140276655273e+00 0.000000000000e+00 0.000000000000e+00
7.402500000000e+02 2.368152228670e+00 0.000000000000e+00 0.000000000000e+00
7.405000000000e+02 3.503577227977e+00 0.000000000000e+00 0.000000000000e+00
7.407500000000e+02 4.461000065556e+00 0.000000000000e+00 0.000000000000e+00
7.410000000000e+02 5.158898222879e+00 0.000000000000e+00 0.000000000000e+00
7.412500000000e+02 5.525871817313e+00 0.000000000000e+00 0.000000000000e+00
7.415000000000e+02 5.507141346497e+00 0.000000000000e+00 0.000000000000e+00
7.417500000000e+02 5.070972645297e+00 0.000000000000e+00 0.000000000000e+00
7.420000000000e+02 4.214389144065e+00 0.000000000000e+00 0.000000000000e+00
7.422500000000e+02 2.967419352602e+00 0.000000000000e+00 0.000000000000e+00
7.425000000000e+02 1.395100074876e+00 0.000000000000e+00 0.000000000000e+00
7.427500000000e+02 -4.034610731771e-01 0.000000000000e+00 0.000000000000e+00
7.430000000000e+02 -2.299454929294e+00 0.000000000000e+00 0.000000000000e+00
7.432500000000e+02 -4.142341579234e+00 0.000000000000e+00 0.000000000000e+00
7.435000000000e+02 -5.771181059404e+00 0.000000000000e+00 0.000000000000e+00
7.437500000000e+02 -7.028625287788e+00 0.000000000000e+00 0.000000000000e+00
7.440000000000e+02 -7.776428050838e+00 0.000000000000e+00 0.000000000000e+00
7.442500000000e+02 -7.910963023175e+00 0.000000000000e+00 0.000000000000e+00
7.445000000000e+02 -7.377013503922e+00 0.000000000000e+00 0.000000000000e+00
7.447500000000e+02 -6.178062948711e+00 0.000000000000e+00 0.000000000000e+00
7.450000000000e+02 -4.381502917499e+00 0.000000000000e+00 0.000000000000e+00
7.452500000000e+02 -2.117587788121e+00 0.000000000000e+00 0.000000000000e+00
7.455000000000e+02 4.284242707594e-01 0.000000000000e+00 0.000000000000e+00
7.457500000000e+02 3.030754878446e+00 0.000000000000e+00 0.000000000000e+00
7.460000000000e+02 5.443217978592e+00 0.000000000000e+00 0.000000000000e+00
7.462500000000e+02 7.423201334404e+00 0.000000000000e+00 0.000000000000e+00
7.465000000000e+02 8.757137036154e+00 0.000000000000e+00 0.000000000000e+00
7.467500000000e+02 9.284698138192e+00 0.000000000000e+00 0.000000000000e+00
7.470000000000e+02 8.918881916716e+00 0.000000000000e+00 0.000000000000e+00
7.472500000000e+02 7.659404798347e+00 0.000000000000e+00 0.000000000000e+00
7.475000000000e+02 5.597432930632e+00 0.000000000000e+00 0.000000000000e+00
7.477500000000e+02 2.910555019044e+00 0.000000000000e+00 0.000000000000e+00
7.480000000000e+02 -1.520203218809e-01 0.000000000000e+00 0.000000000000e+00
7.482500000000e+02 -3.292913447519e+00 0.000000000000e+00 0.000000000000e+00
7.485000000000e+02 -6.196459540083e+00 0.000000000000e+00 0.000000000000e+00
7.487500000000e+02 -8.561947345119e+00 0.000000000000e+00 0.000000000000e+00
7.490000000000e+02 -1.013657688529e+01 0.000000000000e+00 0.000000000000e+00
7.492500000000e+02 -1.074436260570e+01 0.000000000000e+00 0.000000000000e+00
7.495000000000e+02 -1.030751648942e+01 0.000000000000e+00 0.000000000000e+00
7.497500000000e+02 -8.857584371336e+00 0.000000000000e+00 0.000000000000e+00
7.500000000000e+02 -6.534705866725e+00 0.000000000000e+00 0.000000000000e+00
7.502500000000e+02 -3.574703804895e+00 0.000000000000e+00 0.000000000000e+00
7.505000000000e+02 -2.851279341098e-01 0.000000000000e+00 0.000000000000e+00
7.507500000000e+02 2.987291155402e+00 0.000000000000e+00 0.000000000000e+00
7.510000000000e+02 5.894244533009e+00 0.000000000000e+00 0.000000000000e+00
7.512500000000e+02 8.124286602600e+00 0.000000000000e+00 0.000000000000e+00
7.515000000000e+02 9.437703159016e+00 0.000000000000e+00 0.000000000000e+00
7.517500000000e+02 9.693722434703e+00 0.000000000000e+00 0.000000000000e+00
7.520000000000e+02 8.866812225558e+00 0.000000000000e+00 0.000000000000e+00
7.522500000000e+02 7.050039368472e+00 0.000000000000e+00 0.000000000000e+00
7.525000000000e+02 4.444964852372e+00 0.000000000000e+00 0.000000000000e+00
7.527500000000e+02 1.339130273642e+00 0.000000000000e+00 0.000000000000e+00
7.530000000000e+02 -1.926332876014e+00 0.000000000000e+00 0.000000000000e+00
7.532500000000e+02 -4.995252207006e+00 0.000000000000e+00 0.000000000000e+00
7.535000000000e+02 -7.536652144350e+00 0.000000000000e+00 0.000000000000e+00
7.537500000000e+02 -9.281992594694e+00 0.000000000000e+00 0.000000000000e+00
7.540000000000e+02 -1.005506572583e+01 0.000000000000e+00 0.000000000000e+00
7.542500000000e+02 -9.791077014583e+00 0.000000000000e+00 0.000000000000e+00
7.545000000000e+02 -8.542725514840e+00 0.000000000000e+00 0.000000000000e+00
7.547500000000e+02 -6.472650100410e+00 0.000000000000e+00 0.000000000000e+00
7.550000000000e+02 -3.833233456888e+00 0.000000000000e+00 0.000000000000e+00
7.552500000000e+02 -9.362548318424e-01 0.000000000000e+00 0.000000000000e+00
7.555000000000e+02 1.883927188850e+00 0.000000000000e+00 0.000000000000e+00
7.557500000000e+02 4.309243693148e+00 0.000000000000e+00 0.000000000000e+00
7.560000000000e+02 6.074221961622e+00 0.000000000000e+00 0.000000000000e+00
7.562500000000e+02 6.995479762925e+00 0.000000000000e+00 0.000000000000e+00
7.565000000000e+02 6.991032954668e+00 0.000000000000e+00 0.000000000000e+00
7.567500000000e+02 6.087314947375e+00 0.000000000000e+00 0.000000000000e+00
7.570000000000e+02 4.413316197959e+00 0.000000000000e+00 0.000000000000e+00
7.572500000000e+02 2.182809396418e+00 0.000000000000e+00 0.000000000000e+00
7.575000000000e+02 -3.329607527112e-01 0.000000000000e+00 0.000000000000e+00
7.577500000000e+02 -2.838646670785e+00 0.000000000000e+00 0.000000000000e+00
7.580000000000e+02 -5.050096945058e+00 0.000000000000e+00 0.000000000000e+00
7.582500000000e+02 -6.727320515601e+00 0.000000000000e+00 0.000000000000e+00
7.585000000000e+02 -7.701238438031e+00 0.000000000000e+00 0.000000000000e+00
7.587500000000e+02 -7.891196631534e+00 0.000000000000e+00 0.000000000000e+00
7.590000000000e+02 -7.311412199706e+00 0.000000000000e+00 0.000000000000e+00
7.592500000000e+02 -6.065916935992e+00 0.000000000000e+00 0.000000000000e+00
7.595000000000e+02 -4.332967979555e+00 0.000000000000e+00 0.000000000000e+00
7.597500000000e+02 -2.341143279179e+00 0.000000000000e+00 0.000000000000e+00
7.600000000000e+02 -3.402789143925e-01 0.000000000000e+00 0.000000000000e+00
7.602500000000e+02 1.429070678182e+00 0.000000000000e+00 0.000000000000e+00
7.605000000000e+02 2.763912157043e+00 0.000000000000e+00 0.000000000000e+00
7.607500000000e+02 3.521498632077e+00 0.000000000000e+00 0.000000000000e+00
7.610000000000e+02 3.633886063747e+00 0.000000000000e+00 0.000000000000e+00
7.612500000000e+02 3.112908082120e+00 0.000000000000e+00 0.000000000000e+00
7.615000000000e+02 2.045338601812e+00 0.000000000000e+00 0.000000000000e+00
7.617500000000e+02 5.792172869886e-01 0.000000000000e+00 0.000000000000e+00
7.620000000000e+02 -1.096646277198e+00 0.000000000000e+00 0.000000000000e+00
7.622500000000e+02 -2.777220553398e+00 0.000000000000e+00 0.000000000000e+00
7.625000000000e+02 -4.266699465215e+00 0.000000000000e+00 0.000000000000e+00
7.627500000000e+02 -5.401715827500e+00 0.000000000000e+00 0.000000000000e+00
7.630000000000e+02 -6.069591057502e+00 0.000000000000e+00 0.000000000000e+00
7.632500000000e+02 -6.219614043633e+00 0.000000000000e+00 0.000000000000e+00
7.635000000000e+02 -5.866281083055e+00 0.000000000000e+00 0.000000000000e+00
7.637500000000e+02 -5.084459113758e+00 0.000000000000e+00 0.000000000000e+00
7.640000000000e+02 -3.997424887196e+00 0.000000000000e+00 0.000000000000e+00
7.642500000000e+02 -2.759562695171e+00 0.000000000000e+00 0.000000000000e+00
7.645000000000e+02 -1.536077416361e+00 0.000000000000e+00 0.000000000000e+00
7.647500000000e+02 -4.823385745621e-01 0.000000000000e+00 0.000000000000e+00
7.650000000000e+02 2.746028934437e-01 0.000000000000e+00 0.000000000000e+00
7.652500000000e+02 6.501660902927e-01 0.000000000000e+00 0.000000000000e+00
7.655000000000e+02 6.105307374544e-01 0.000000000000e+00 0.000000000000e+00
7.657500000000e+02 1.743261874092e-01 0.000000000000e+00 0.000000000000e+00
7.660000000000e+02 -5.921792410667e-01 0.000000000000e+00 0.000000000000e+00
7.662500000000e+02 -1.585495873898e+00 0.000000000000e+00 0.000000000000e+00
7.665000000000e+02 -2.679399898303e+00 0.000000000000e+00 0.000000000000e+00
7.667500000000e+02 -3.741526454377e+00 0.000000000000e+00 0.000000000000e+00
7.670000000000e+02 -4.649938485095e+00 0.000000000000e+00 0.000000000000e+00
7.672500000000e+02 -5.307642824773e+00 0.000000000000e+00 0.000000000000e+00
7.675000000000e+02 -5.653369487762e+00 0.000000000000e+00 0.000000000000e+00
7.677500000000e+02 -5.667464039337e+00 0.000000000000e+00 0.000000000000e+00
7.680000000000e+02 -5.372392419223e+00 0.000000000000e+00 0.000000000000e+00
7.682500000000e+02 -4.828038331853e+00 0.000000000000e+00 0.000000000000e+00
7.685000000000e+02 -4.122601273203e+00 0.000000000000e+00 0.000000000000e+00
7.687500000000e+02 -3.360404772593e+00 0.000000000000e+00 0.000000000000e+00
7.690000000000e+02 -2.648244550113e+00 0.000000000000e+00 0.000000000000e+00
7.692500000000e+02 -2.082014472318e+00 0.000000000000e+00 0.000000000000e+00
7.695000000000e+02 -1.735240731872e+00 0.000000000000e+00 0.000000000000e+00
7.697500000000e+02 -1.650853898729e+00 0.000000000000e+00 0.000000000000e+00
7.700000000000e+02 -1.837078855956e+00 0.000000000000e+00 0.000000000000e+00
7.702500000000e+02 -2.267784469163e+00 0.000000000000e+00 0.000000000000e+00
7.705000000000e+02 -2.887076490035e+00 0.000000000000e+00 0.000000000000e+00
7.707500000000e+02 -3.617406610495e+00 0.000000000000e+00 0.000000000000e+00
7.710000000000e+02 -4.370067328000e+00 0.000000000000e+00 0.000000000000e+00
7.712500000000e+02 -5.056690863381e+00 0.000000000000e+00 0.000000000000e+00
7.715000000000e+02 -5.600295599376e+00 0.000000000000e+00 0.000000000000e+00
7.717500000000e+02 -5.944528304633e+00 0.000000000000e+00 0.000000000000e+00
7.720000000000e+02 -6.060016240215e+00 0.000000000000e+00 0.000000000000e+00
7.722500000000e+02 -5.947133007692e+00 0.000000000000e+00 0.000000000000e+00
7.725000000000e+02 -5.634944948001e+00 0.000000000000e+00 0.000000000000e+00
7.727500000000e+02 -5.176583019846e+00 0.000000000000e+00 0.000000000000e+00
7.730000000000e+02 -4.641720103865e+00 0.000000000000e+00 0.000000000000e+00
7.732500000000e+02 -4.107173944263e+00 0.000000000000e+00 0.000000000000e+00
7.735000000000e+02 -3.646862376847e+00 0.000000000000e+00 0.000000000000e+00
7.737500000000e+02 -3.322387967749e+00 0.000000000000e+00 0.000000000000e+00
7.740000000000e+02 -3.175420823385e+00 0.000000000000e+00 0.000000000000e+00
7.742500000000e+02 -3.222797531082e+00 0.000000000000e+00 0.000000000000e+00
7.745000000000e+02 -3.454894381715e+00 0.000000000000e+00 0.000000000000e+00
7.747500000000e+02 -3.837410429108e+00 0.000000000000e+00 0.000000000000e+00
7.750000000000e+02 -4.316263832878e+00 0.000000000000e+00 0.000000000000e+00
7.752500000000e+02 -4.824917110928e+00 0.000000000000e+00 0.000000000000e+00
7.755000000000e+02 -5.293151143974e+00 0.000000000000e+00 0.000000000000e+00
7.757500000000e+02 -5.656139907646e+00 0.000000000000e+00 0.000000000000e+00
7.760000000000e+02 -5.862657604262e+00 0.000000000000e+00 0.000000000000e+00
7.762500000000e+02 -5.881378167482e+00 0.000000000000e+00 0.000000000000e+00
7.765000000000e+02 -5.704486378436e+00 0.000000000000e+00 0.000000000000e+00
7.767500000000e+02 -5.348175987552e+00 0.000000000000e+00 0.000000000000e+00
7.770000000000e+02 -4.850017086217e+00 0.000000000000e+00 0.000000000000e+00
7.772500000000e+02 -4.263580055055e+00 0.000000000000e+00 0.000000000000e+00
7.775000000000e+02 -3.651054681722e+00 0.000000000000e+00 0.000000000000e+00
7.777500000000e+02 -3.074855513842e+00 0.000000000000e+00 0.000000000000e+00
7.780000000000e+02 -2.589326078580e+00 0.000000000000e+00 0.000000000000e+00
7.782500000000e+02 -2.233630176124e+00 0.000000000000e+00 0.000000000000e+00
7.785000000000e+02 -2.026751972901e+00 0.000000000000e+00 0.000000000000e+00
7.787500000000e+02 -1.965240552104e+00 0.000000000000e+00 0.000000000000e+00
7.790000000000e+02 -2.023967026075e+00 0.000000000000e+00 0.000000000000e+00
7.792500000000e+02 -2.159762032758e+00 0.000000000000e+00 0.000000000000e+00
7.795000000000e+02 -2.317421423564e+00 0.000000000000e+00 0.000000000000e+00
7.797500000000e+02 -2.437258430181e+00 0.000000000000e+00 0.000000000000e+00
7.800000000000e+02 -2.463182354637e+00 0.000000000000e+00 0.000000000000e+00
7.802500000000e+02 -2.350222745723e+00 0.000000000000e+00 0.000000000000e+00
7.805000000000e+02 -2.070501619146e+00 0.000000000000e+00 0.000000000000e+00
7.807500000000e+02 -1.616872668086e+00 0.000000000000e+00 0.000000000000e+00
7.810000000000e+02 -1.003765911969e+00 0.000000000000e+00 0.000000000000e+00
7.812500000000e+02 -2.651553614471e-01 0.000000000000e+00 0.000000000000e+00
7.815000000000e+02 5.500453602472e-01 0.000000000000e+00 0.000000000000e+00
7.817500000000e+02 1.384511243488e+00 0.000000000000e+00 0.000000000000e+00
7.820000000000e+02 2.180056787475e+00 0.000000000000e+00 0.000000000000e+00
7.822500000000e+02 2.885179398173e+00 0.000000000000e+00 0.000000000000e+00
7.825000000000e+02 3.461576830305e+00 0.000000000000e+00 0.000000000000e+00
7.827500000000e+02 3.888770060947e+00 0.000000000000e+00 0.000000000000e+00
7.830000000000e+02 4.166229562715e+00 0.000000000000e+00 0.000000000000e+00
7.832500000000e+02 4.312749012600e+00 0.000000000000e+00 0.000000000000e+00
7.835000000000e+02 4.363188122937e+00 0.000000000000e+00 0.000000000000e+00
7.837500000000e+02 4.363063591635e+00 0.000000000000e+00 0.000000000000e+00
7.840000000000e+02 4.361755377163e+00 0.000000000000e+00 0.000000000000e+00
7.842500000000e+02 4.405275717237e+00 0.000000000000e+00 0.000000000000e+00
7.845000000000e+02 4.529596817816e+00 0.000000000000e+00 0.000000000000e+00
7.847500000000e+02 4.755444587998e+00 0.000000000000e+00 0.000000000000e+00
7.850000000000e+02 5.085253797374e+00 0.000000000000e+00 0.000000000000e+00
7.852500000000e+02 5.502675122393e+00 0.000000000000e+00 0.000000000000e+00
7.855000000000e+02 5.974669807940e+00 0.000000000000e+00 0.000000000000e+00
7.857500000000e+02 6.455872625852e+00 0.000000000000e+00 0.000000000000e+00
7.860000000000e+02 6.894597485331e+00 0.000000000000e+00 0.000000000000e+00
7.862500000000e+02 7.239644140210e+00 0.000000000000e+00 0.000000000000e+00
7.865000000000e+02 7.446967590119e+00 0.000000000000e+00 0.000000000000e+00
7.867500000000e+02 7.485305730630e+00 0.000000000000e+00 0.000000000000e+00
7.870000000000e+02 7.340018974508e+00 0.000000000000e+00 0.000000000000e+00
7.872500000000e+02 7.014654152883e+00 0.000000000000e+00 0.000000000000e+00
7.875000000000e+02 6.530066576516e+00 0.000000000000e+00 0.000000000000e+00
7.877500000000e+02 5.921273033632e+00 0.000000000000e+00 0.000000000000e+00
7.880000000000e+02 5.232517344978e+00 0.000000000000e+00 0.000000000000e+00
7.882500000000e+02 4.511266457227e+00 0.000000000000e+00 0.000000000000e+00
7.885000000000e+02 3.801987321526e+00 0.000000000000e+00 0.000000000000e+00
7.887500000000e+02 3.140566450331e+00 0.000000000000e+00 0.000000000000e+00
7.890000000000e+02 2.550125711672e+00 0.000000000000e+00 0.000000000000e+00
7.892500000000e+02 2.038777031007e+00 0.000000000000e+00 0.000000000000e+00
7.895000000000e+02 1.599576699057e+00 0.000000000000e+00 0.000000000000e+00
7.897500000000e+02 1.212627769044e+00 0.000000000000e+00 0.000000000000e+00
7.900000000000e+02 8.489808525267e-01 0.000000000000e+00 0.000000000000e+00
7.902500000000e+02 4.757409113312e-01 0.000000000000e+00 0.000000000000e+00
7.905000000000e+02 6.163316652614e-02 0.000000000000e+00 0.000000000000e+00
7.907500000000e+02 -4.177653252913e-01 0.000000000000e+00 0.000000000000e+00
7.910000000000e+02 -9.758564847257e-01 0.000000000000e+00 0.000000000000e+00
7.912500000000e+02 -1.612476908443e+00 0.000000000000e+00 0.000000000000e+00
7.915000000000e+02 -2.313300868915e+00 0.000000000000e+00 0.000000000000e+00
7.917500000000e+02 -3.051233972633e+00 0.000000000000e+00 0.000000000000e+00
7.920000000000e+02 -3.789562992246e+00 0.000000000000e+00 0.000000000000e+00
7.922500000000e+02 -4.486389782870e+00 0.000000000000e+00 0.000000000000e+00
7.925000000000e+02 -5.099712165629e+00 0.000000000000e+00 0.000000000000e+00
7.927500000000e+02 -5.592443439725e+00 0.000000000000e+00 0.000000000000e+00
7.930000000000e+02 -5.936692141373e+00 0.000000000000e+00 0.000000000000e+00
7.932500000000e+02 -6.116747628886e+00 0.000000000000e+00 0.000000000000e+00
7.935000000000e+02 -6.130414721775e+00 0.000000000000e+00 0.000000000000e+00
7.937500000000e+02 -5.988581754403e+00 0.000000000000e+00 0.000000000000e+00
7.940000000000e+02 -5.713155520871e+00 0.000000000000e+00 0.000000000000e+00
7.942500000000e+02 -5.333718120307e+00 0.000000000000e+00 0.000000000000e+00
7.945000000000e+02 -4.883424127484e+00 0.000000000000e+00 0.000000000000e+00
7.947500000000e+02 -4.394740549337e+00 0.000000000000e+00 0.000000000000e+00
7.950000000000e+02 -3.895627470520e+00 0.000000000000e+00 0.000000000000e+00
7.952500000000e+02 -3.406667937979e+00 0.000000000000e+00 0.000000000000e+00
7.955000000000e+02 -2.939497342877e+00 0.000000000000e+00 0.000000000000e+00
7.957500000000e+02 -2.496680573382e+00 0.000000000000e+00 0.000000000000e+00
7.960000000000e+02 -2.072970212432e+00 0.000000000000e+00 0.000000000000e+00
7.962500000000e+02 -1.657682525919e+00 0.000000000000e+00 0.000000000000e+00
7.965000000000e+02 -1.237777619764e+00 0.000000000000e+00 0.000000000000e+00
7.967500000000e+02 -8.011459318160e-01 0.000000000000e+00 0.000000000000e+00
7.970000000000e+02 -3.395948063992e-01 0.000000000000e+00 0.000000000000e+00
7.972500000000e+02 1.489054878129e-01 0.000000000000e+00 0.000000000000e+00
7.975000000000e+02 6.590298020571e-01 0.000000000000e+00 0.000000000000e+00
7.977500000000e+02 1.178106102381e+00 0.000000000000e+00 0.000000000000e+00
7.980000000000e+02 1.687287368194e+00 0.000000000000e+00 0.000000000000e+00
7.982500000000e+02 2.163682339435e+00 0.000000000000e+00 0.000000000000e+00
7.985000000000e+02 2.583108237471e+00 0.000000000000e+00 0.000000000000e+00
7.987500000000e+02 2.923051745706e+00 0.000000000000e+00 0.000000000000e+00
7.990000000000e+02 3.165411603976e+00 0.000000000000e+00 0.000000000000e+00
7.992500000000e+02 3.298646217189e+00 0.000000000000e+00 0.000000000000e+00
7.995000000000e+02 3.319052441131e+00 0.000000000000e+00 0.000000000000e+00
7.997500000000e+02 3.231039495698e+00 0.000000000000e+00 0.000000000000e+00
8.000000000000e+02 3.046412603447e+00 0.000000000000e+00 0.000000000000e+00
8.002500000000e+02 2.782821344828e+00 0.000000000000e+00 0.000000000000e+00
8.005000000000e+02 2.461637335307e+00 0.000000000000e+00 0.000000000000e+00
8.007500000000e+02 2.105589742734e+00 0.000000000000e+00 0.000000000000e+00
8.010000000000e+02 1.736498107644e+00 0.000000000000e+00 0.000000000000e+00
8.012500000000e+02 1.373401089812e+00 0.000000000000e+00 0.000000000000e+00
8.015000000000e+02 1.031296249667e+00 0.000000000000e+00 0.000000000000e+00
8.017500000000e+02 7.205950799308e-01 0.000000000000e+00 0.000000000000e+00
8.020000000000e+02 4.472780834697e-01 0.000000000000e+00 0.000000000000e+00
8.022500000000e+02 2.136260636518e-01 0.000000000000e+00 0.000000000000e+00
8.025000000000e+02 1.932267587276e-02 0.000000000000e+00 0.000000000000e+00
8.027500000000e+02 -1.373187307485e-01 0.000000000000e+00 0.000000000000e+00
8.030000000000e+02 -2.582490717758e-01 0.000000000000e+00 0.000000000000e+00
8.032500000000e+02 -3.449000940093e-01 0.000000000000e+00 0.000000000000e+00
8.035000000000e+02 -3.978498140185e-01 0.000000000000e+00 0.000000000000e+00
8.037500000000e+02 -4.169693654003e-01 0.000000000000e+00 0.000000000000e+00
8.040000000000e+02 -4.019884572174e-01 0.000000000000e+00 0.000000000000e+00
8.042500000000e+02 -3.533360010297e-01 0.000000000000e+00 0.000000000000e+00
8.045000000000e+02 -2.730598691849e-01 0.000000000000e+00 0.000000000000e+00
8.047500000000e+02 -1.656135149298e-01 0.000000000000e+00 0.000000000000e+00
8.050000000000e+02 -3.831933636431e-02 0.000000000000e+00 0.000000000000e+00
8.052500000000e+02 9.862525970518e-02 0.000000000000e+00 0.000000000000e+00
8.055000000000e+02 2.326532130346e-01 0.000000000000e+00 0.000000000000e+00
8.057500000000e+02 3.498088381052e-01 0.000000000000e+00 0.000000000000e+00
8.060000000000e+02 4.360843539104e-01 0.000000000000e+00 0.000000000000e+00
8.062500000000e+02 4.789270385231e-01 0.000000000000e+00 0.000000000000e+00
8.065000000000e+02 4.686979714009e-01 0.000000000000e+00 0.000000000000e+00
8.067500000000e+02 3.998653315538e-01 0.000000000000e+00 0.000000000000e+00
8.070000000000e+02 2.717529295480e-01 0.000000000000e+00 0.000000000000e+00
8.072500000000e+02 8.873166039176e-02 0.000000000000e+00 0.000000000000e+00
8.075000000000e+02 -1.401733636729e-01 0.000000000000e+00 0.000000000000e+00
8.077500000000e+02 -4.021982729436e-01 0.000000000000e+00 0.000000000000e+00
8.080000000000e+02 -6.821386262123e-01 0.000000000000e+00 0.000000000000e+00
8.082500000000e+02 -9.638359853220e-01 0.000000000000e+00 0.000000000000e+00
8.085000000000e+02 -1.231636562776e+00 0.000000000000e+00 0.000000000000e+00
8.087500000000e+02 -1.471619502099e+00 0.000000000000e+00 0.000000000000e+00
8.090000000000e+02 -1.672439427300e+00 0.000000000000e+00 0.000000000000e+00
8.092500000000e+02 -1.825699961136e+00 0.000000000000e+00 0.000000000000e+00
8.095000000000e+02 -1.925859553075e+00 0.000000000000e+00 0.000000000000e+00
8.097500000000e+02 -1.969753639038e+00 0.000000000000e+00 0.000000000000e+00
8.100000000000e+02 -1.955883631397e+00 0.000000000000e+00 0.000000000000e+00
8.102500000000e+02 -1.883661941872e+00 0.000000000000e+00 0.000000000000e+00
8.105000000000e+02 -1.752806235636e+00 0.000000000000e+00 0.000000000000e+00
8.107500000000e+02 -1.563044299097e+00 0.000000000000e+00 0.000000000000e+00
8.110000000000e+02 -1.314228255780e+00 0.000000000000e+00 0.000000000000e+00
8.112500000000e+02 -1.006873694364e+00 0.000000000000e+00 0.000000000000e+00
8.115000000000e+02 -6.430495840421e-01 0.000000000000e+00 0.000000000000e+00
8.117500000000e+02 -2.274640791028e-01 0.000000000000e+00 0.000000000000e+00
8.120000000000e+02 2.314662056559e-01 0.000000000000e+00 0.000000000000e+00
8.122500000000e+02 7.207992775428e-01 0.000000000000e+00 0.000000000000e+00
8.125000000000e+02 1.222722812387e+00 0.000000000000e+00 0.000000000000e+00
8.127500000000e+02 1.714845738812e+00 0.000000000000e+00 0.000000000000e+00
8.130000000000e+02 2.171204274224e+00 0.000000000000e+00 0.000000000000e+00
8.132500000000e+02 2.563954556317e+00 0.000000000000e+00 0.000000000000e+00
8.135000000000e+02 2.865615103798e+00 0.000000000000e+00 0.000000000000e+00
8.137500000000e+02 3.051627243228e+00 0.000000000000e+00 0.000000000000e+00
8.140000000000e+02 3.102935632641e+00 0.000000000000e+00 0.000000000000e+00
8.142500000000e+02 3.008265266009e+00 0.000000000000e+00 0.000000000000e+00
8.145000000000e+02 2.765791101088e+00 0.000000000000e+00 0.000000000000e+00
8.147500000000e+02 2.383960131825e+00 0.000000000000e+00 0.000000000000e+00
8.150000000000e+02 1.881325064011e+00 0.000000000000e+00 0.000000000000e+00
8.152500000000e+02 1.285370008924e+00 0.000000000000e+00 0.000000000000e+00
8.155000000000e+02 6.304346254291e-01 0.000000000000e+00 0.000000000000e+00
8.157500000000e+02 -4.504405822813e-02 0.000000000000e+00 0.000000000000e+00
8.160000000000e+02 -7.016693763069e-01 0.000000000000e+00 0.000000000000e+00
8.162500000000e+02 -1.302256954842e+00 0.000000000000e+00 0.000000000000e+00
8.165000000000e+02 -1.814699381587e+00 0.000000000000e+00 0.000000000000e+00
8.167500000000e+02 -2.214231145653e+00 0.000000000000e+00 0.000000000000e+00
8.170000000000e+02 -2.484887374337e+00 0.000000000000e+00 0.000000000000e+00
8.172500000000e+02 -2.620059478121e+00 0.000000000000e+00 0.000000000000e+00
8.175000000000e+02 -2.622167347617e+00 0.000000000000e+00 0.000000000000e+00
8.177500000000e+02 -2.501574018307e+00 0.000000000000e+00 0.000000000000e+00
8.180000000000e+02 -2.274949644442e+00 0.000000000000e+00 0.000000000000e+00
8.182500000000e+02 -1.963336574005e+00 0.000000000000e+00 0.000000000000e+00
8.185000000000e+02 -1.590171713102e+00 0.000000000000e+00 0.000000000000e+00
8.187500000000e+02 -1.179488279454e+00 0.000000000000e+00 0.000000000000e+00
8.190000000000e+02 -7.544546970633e-01 0.000000000000e+00 0.000000000000e+00
8.192500000000e+02 -3.363266662326e-01 0.000000000000e+00 0.000000000000e+00
8.195000000000e+02 5.619534754962e-02 0.000000000000e+00 0.000000000000e+00
8.197500000000e+02 4.072817575756e-01 0.000000000000e+00 0.000000000000e+00
8.200000000000e+02 7.040867314087e-01 0.000000000000e+00 0.000000000000e+00
8.202500000000e+02 9.367953590720e-01 0.000000000000e+00 0.000000000000e+00
8.205000000000e+02 1.098721395243e+00 0.000000000000e+00 0.000000000000e+00
8.207500000000e+02 1.186522557190e+00 0.000000000000e+00 0.000000000000e+00
8.210000000000e+02 1.200533241963e+00 0.000000000000e+00 0.000000000000e+00
8.212500000000e+02 1.145143899922e+00 0.000000000000e+00 0.000000000000e+00
8.215000000000e+02 1.029097553786e+00 0.000000000000e+00 0.000000000000e+00
8.217500000000e+02 8.655407663387e-01 0.000000000000e+00 0.000000000000e+00
8.220000000000e+02 6.716681591468e-01 0.000000000000e+00 0.000000000000e+00
8.222500000000e+02 4.678396390234e-01 0.000000000000e+00 0.000000000000e+00
8.225000000000e+02 2.761240270756e-01 0.000000000000e+00 0.000000000000e+00
8.227500000000e+02 1.183212933428e-01 0.000000000000e+00 0.000000000000e+00
8.230000000000e+02 1.362229824596e-02 0.000000000000e+00 0.000000000000e+00
8.232500000000e+02 -2.383877002836e-02 0.000000000000e+00 0.000000000000e+00
8.235000000000e+02 1.278342591944e-02 0.000000000000e+00 0.000000000000e+00
8.237500000000e+02 1.213749733872e-01 0.000000000000e+00 0.000000000000e+00
8.240000000000e+02 2.900715188696e-01 0.000000000000e+00 0.000000000000e+00
8.242500000000e+02 4.975811878958e-01 0.000000000000e+00 0.000000000000e+00
8.245000000000e+02 7.147281825839e-01 0.000000000000e+00 0.000000000000e+00
8.247500000000e+02 9.071651560607e-01 0.000000000000e+00 0.000000000000e+00
8.250000000000e+02 1.039035419245e+00 0.000000000000e+00 0.000000000000e+00
8.252500000000e+02 1.077214784613e+00 0.000000000000e+00 0.000000000000e+00
8.255000000000e+02 9.956509147453e-01 0.000000000000e+00 0.000000000000e+00
8.257500000000e+02 7.792644123100e-01 0.000000000000e+00 0.000000000000e+00
8.260000000000e+02 4.268918997363e-01 0.000000000000e+00 0.000000000000e+00
8.262500000000e+02 -4.716138205997e-02 0.000000000000e+00 0.000000000000e+00
8.265000000000e+02 -6.132420883905e-01 0.000000000000e+00 0.000000000000e+00
8.267500000000e+02 -1.228230748373e+00 0.000000000000e+00 0.000000000000e+00
8.270000000000e+02 -1.839059932243e+00 0.000000000000e+00 0.000000000000e+00
8.272500000000e+02 -2.387538934996e+00 0.000000000000e+00 0.000000000000e+00
8.275000000000e+02 -2.815987997510e+00 0.000000000000e+00 0.000000000000e+00
8.277500000000e+02 -3.073077936058e+00 0.000000000000e+00 0.000000000000e+00
8.280000000000e+02 -3.119238844037e+00 0.000000000000e+00 0.000000000000e+00
8.282500000000e+02 -2.931048534415e+00 0.000000000000e+00 0.000000000000e+00
8.285000000000e+02 -2.504130691438e+00 0.000000000000e+00 0.000000000000e+00
8.287500000000e+02 -1.854267235142e+00 0.000000000000e+00 0.000000000000e+00
8.290000000000e+02 -1.016634572467e+00 0.000000000000e+00 0.000000000000e+00
8.292500000000e+02 -4.328084620860e-02 0.000000000000e+00 0.000000000000e+00
8.295000000000e+02 1.000856786764e+00 0.000000000000e+00 0.000000000000e+00
8.297500000000e+02 2.042962375853e+00 0.000000000000e+00 0.000000000000e+00
8.300000000000e+02 3.007876157332e+00 0.000000000000e+00 0.000000000000e+00
8.302500000000e+02 3.823648809169e+00 0.000000000000e+00 0.000000000000e+00
8.305000000000e+02 4.426667883781e+00 0.000000000000e+00 0.000000000000e+00
8.307500000000e+02 4.766013156042e+00 0.000000000000e+00 0.000000000000e+00
8.310000000000e+02 4.806824872826e+00 0.000000000000e+00 0.000000000000e+00
8.312500000000e+02 4.532595245925e+00 0.000000000000e+00 0.000000000000e+00
8.315000000000e+02 3.946396854780e+00 0.000000000000e+00 0.000000000000e+00
8.317500000000e+02 3.071126033475e+00 0.000000000000e+00 0.000000000000e+00
8.320000000000e+02 1.948858158923e+00 0.000000000000e+00 0.000000000000e+00
8.322500000000e+02 6.393889459170e-01 0.000000000000e+00 0.000000000000e+00
8.325000000000e+02 -7.820147682682e-01 0.000000000000e+00 0.000000000000e+00
8.327500000000e+02 -2.227688487928e+00 0.000000000000e+00 0.000000000000e+00
8.330000000000e+02 -3.601540859510e+00 0.000000000000e+00 0.000000000000e+00
8.332500000000e+02 -4.803993668041e+00 0.000000000000e+00 0.000000000000e+00
8.335000000000e+02 -5.737905201260e+00 0.000000000000e+00 0.000000000000e+00
8.337500000000e+02 -6.315372147436e+00 0.000000000000e+00 0.000000000000e+00
8.340000000000e+02 -6.465133530834e+00 0.000000000000e+00 0.000000000000e+00
8.342500000000e+02 -6.140098266936e+00 0.000000000000e+00 0.000000000000e+00
8.345000000000e+02 -5.324319551182e+00 0.000000000000e+00 0.000000000000e+00
8.347500000000e+02 -4.038585030479e+00 0.000000000000e+00 0.000000000000e+00
8.350000000000e+02 -2.343722376456e+00 0.000000000000e+00 0.000000000000e+00
8.352500000000e+02 -3.407692874884e-01 0.000000000000e+00 0.000000000000e+00
8.355000000000e+02 1.832655132677e+00 0.000000000000e+00 0.000000000000e+00
8.357500000000e+02 4.010113994354e+00 0.000000000000e+00 0.000000000000e+00
8.360000000000e+02 6.008144404982e+00 0.000000000000e+00 0.000000000000e+00
8.362500000000e+02 7.641455170538e+00 0.000000000000e+00 0.000000000000e+00
8.365000000000e+02 8.740383048856e+00 0.000000000000e+00 0.000000000000e+00
8.367500000000e+02 9.168998751589e+00 0.000000000000e+00 0.000000000000e+00
8.370000000000e+02 8.841930669044e+00 0.000000000000e+00 0.000000000000e+00
8.372500000000e+02 7.737853934655e+00 0.000000000000e+00 0.000000000000e+00
8.375000000000e+02 5.907719023656e+00 0.000000000000e+00 0.000000000000e+00
8.377500000000e+02 3.476182336391e+00 0.000000000000e+00 0.000000000000e+00
8.380000000000e+02 6.353312546392e-01 0.000000000000e+00 0.000000000000e+00
8.382500000000e+02 -2.369387348615e+00 0.000000000000e+00 0.000000000000e+00
8.385000000000e+02 -5.260209751254e+00 0.000000000000e+00 0.000000000000e+00
8.387500000000e+02 -7.753336133511e+00 0.000000000000e+00 0.000000000000e+00
8.390000000000e+02 -9.587935408034e+00 0.000000000000e+00 0.000000000000e+00
8.392500000000e+02 -1.055481755521e+01 0.000000000000e+00 0.000000000000e+00
8.395000000000e+02 -1.052150279634e+01 0.000000000000e+00 0.000000000000e+00
8.397500000000e+02 -9.450585644481e+00 0.000000000000e+00 0.000000000000e+00
8.400000000000e+02 -7.408852090626e+00 0.000000000000e+00 0.000000000000e+00
8.402500000000e+02 -4.565518505333e+00 0.000000000000e+00 0.000000000000e+00
8.405000000000e+02 -1.179131752716e+00 0.000000000000e+00 0.000000000000e+00
8.407500000000e+02 2.426027457498e+00 0.000000000000e+00 0.000000000000e+00
8.410000000000e+02 5.891915824340e+00 0.000000000000e+00 0.000000000000e+00
8.412500000000e+02 8.863853831304e+00 0.000000000000e+00 0.000000000000e+00
8.415000000000e+02 1.102881950057e+01 0.000000000000e+00 0.000000000000e+00
8.417500000000e+02 1.215059499866e+01 0.000000000000e+00 0.000000000000e+00
8.420000000000e+02 1.209762852313e+01 0.000000000000e+00 0.000000000000e+00
8.422500000000e+02 1.086015628121e+01 0.000000000000e+00 0.000000000000e+00
8.425000000000e+02 8.554255297704e+00 0.000000000000e+00 0.000000000000e+00
8.427500000000e+02 5.411947025087e+00 0.000000000000e+00 0.000000000000e+00
8.430000000000e+02 1.758078708021e+00 0.000000000000e+00 0.000000000000e+00
8.432500000000e+02 -2.023717292241e+00 0.000000000000e+00 0.000000000000e+00
8.435000000000e+02 -5.532340362407e+00 0.000000000000e+00 0.000000000000e+00
8.437500000000e+02 -8.393222503036e+00 0.000000000000e+00 0.000000000000e+00
8.440000000000e+02 -1.030000099043e+01 0.000000000000e+00 0.000000000000e+00
8.442500000000e+02 -1.104902184716e+01 0.000000000000e+00 0.000000000000e+00
8.445000000000e+02 -1.056258853113e+01 0.000000000000e+00 0.000000000000e+00
8.447500000000e+02 -8.898129933140e+00 0.000000000000e+00 0.000000000000e+00
8.450000000000e+02 -6.242081467867e+00 0.000000000000e+00 0.000000000000e+00
8.452500000000e+02 -2.889061034281e+00 0.000000000000e+00 0.000000000000e+00
8.455000000000e+02 7.913379397764e-01 0.000000000000e+00 0.000000000000e+00
8.457500000000e+02 4.396334410266e+00 0.000000000000e+00 0.000000000000e+00
8.460000000000e+02 7.535491117225e+00 0.000000000000e+00 0.000000000000e+00
8.462500000000e+02 9.874691161986e+00 0.000000000000e+00 0.000000000000e+00
8.465000000000e+02 1.117343562445e+01 0.000000000000e+00 0.000000000000e+00
8.467500000000e+02 1.131112930332e+01 0.000000000000e+00 0.000000000000e+00
8.470000000000e+02 1.029933534589e+01 0.000000000000e+00 0.000000000000e+00
8.472500000000e+02 8.278655967007e+00 0.000000000000e+00 0.000000000000e+00
8.475000000000e+02 5.500730632059e+00 0.000000000000e+00 0.000000000000e+00
8.477500000000e+02 2.297610377195e+00 0.000000000000e+00 0.000000000000e+00
8.480000000000e+02 -9.577486461094e-01 0.000000000000e+00 0.000000000000e+00
8.482500000000e+02 -3.895108046791e+00 0.000000000000e+00 0.000000000000e+00
8.485000000000e+02 -6.189485978505e+00 0.000000000000e+00 0.000000000000e+00
8.487500000000e+02 -7.597608883221e+00 0.000000000000e+00 0.000000000000e+00
8.490000000000e+02 -7.984074107467e+00 0.000000000000e+00 0.000000000000e+00
8.492500000000e+02 -7.334320442604e+00 0.000000000000e+00 0.000000000000e+00
8.495000000000e+02 -5.753135296356e+00 0.000000000000e+00 0.000000000000e+00
8.497500000000e+02 -3.449186355806e+00 0.000000000000e+00 0.000000000000e+00
8.500000000000e+02 -7.077342063080e-01 0.000000000000e+00 0.000000000000e+00
8.502500000000e+02 2.144943065423e+00 0.000000000000e+00 0.000000000000e+00
8.505000000000e+02 4.780965307797e+00 0.000000000000e+00 0.000000000000e+00
8.507500000000e+02 6.909302217450e+00 0.000000000000e+00 0.000000000000e+00
8.510000000000e+02 8.308695868541e+00 0.000000000000e+00 0.000000000000e+00
8.512500000000e+02 8.851276449640e+00 0.000000000000e+00 0.000000000000e+00
8.515000000000e+02 8.514322855794e+00 0.000000000000e+00 0.000000000000e+00
8.517500000000e+02 7.379127008831e+00 0.000000000000e+00 0.000000000000e+00
8.520000000000e+02 5.617513076029e+00 0.000000000000e+00 0.000000000000e+00
8.522500000000e+02 3.468041393765e+00 0.000000000000e+00 0.000000000000e+00
8.525000000000e+02 1.205112650432e+00 0.000000000000e+00 0.000000000000e+00
8.527500000000e+02 -8.950569629465e-01 0.000000000000e+00 0.000000000000e+00
8.530000000000e+02 -2.587374387997e+00 0.000000000000e+00 0.000000000000e+00
8.532500000000e+02 -3.685786911524e+00 0.000000000000e+00 0.000000000000e+00
8.535000000000e+02 -4.082995505611e+00 0.000000000000e+00 0.000000000000e+00
8.537500000000e+02 -3.759898251241e+00 0.000000000000e+00 0.000000000000e+00
8.540000000000e+02 -2.784027139486e+00 0.000000000000e+00 0.000000000000e+00
8.542500000000e+02 -1.297611809521e+00 0.000000000000e+00 0.000000000000e+00
8.545000000000e+02 5.028559661014e-01 0.000000000000e+00 0.000000000000e+00
8.547500000000e+02 2.392721446887e+00 0.000000000000e+00 0.000000000000e+00
8.550000000000e+02 4.147518950968e+00 0.000000000000e+00 0.000000000000e+00
8.552500000000e+02 5.570033177462e+00 0.000000000000e+00 0.000000000000e+00
8.555000000000e+02 6.512834412831e+00 0.000000000000e+00 0.000000000000e+00
8.557500000000e+02 6.893745003375e+00 0.000000000000e+00 0.000000000000e+00
8.560000000000e+02 6.702670117313e+00 0.000000000000e+00 0.000000000000e+00
8.562500000000e+02 5.999351664927e+00 0.000000000000e+00 0.000000000000e+00
8.565000000000e+02 4.902734713308e+00 0.000000000000e+00 0.000000000000e+00
8.567500000000e+02 3.573631061777e+00 0.000000000000e+00 0.000000000000e+00
8.570000000000e+02 2.193108077264e+00 0.000000000000e+00 0.000000000000e+00
8.572500000000e+02 9.394421813602e-01 0.000000000000e+00 0.000000000000e+00
8.575000000000e+02 -3.347989613645e-02 0.000000000000e+00 0.000000000000e+00
8.577500000000e+02 -6.137411434115e-01 0.000000000000e+00 0.000000000000e+00
8.580000000000e+02 -7.429975631613e-01 0.000000000000e+00 0.000000000000e+00
8.582500000000e+02 -4.209708731009e-01 0.000000000000e+00 0.000000000000e+00
8.585000000000e+02 2.973792078181e-01 0.000000000000e+00 0.000000000000e+00
8.587500000000e+02 1.311307130841e+00 0.000000000000e+00 0.000000000000e+00
8.590000000000e+02 2.488884835884e+00 0.000000000000e+00 0.000000000000e+00
8.592500000000e+02 3.684722943017e+00 0.000000000000e+00 0.000000000000e+00
8.595000000000e+02 4.758491914583e+00 0.000000000000e+00 0.000000000000e+00
8.597500000000e+02 5.591937400196e+00 0.000000000000e+00 0.000000000000e+00
8.600000000000e+02 6.102376966035e+00 0.000000000000e+00 0.000000000000e+00
8.602500000000e+02 6.251189982843e+00 0.000000000000e+00 0.000000000000e+00
8.605000000000e+02 6.046493607812e+00 0.000000000000e+00 0.000000000000e+00
8.607500000000e+02 5.539945261192e+00 0.000000000000e+00 0.000000000000e+00
8.610000000000e+02 4.818331903805e+00 0.000000000000e+00 0.000000000000e+00
8.612500000000e+02 3.991212823033e+00 0.000000000000e+00 0.000000000000e+00
8.615000000000e+02 3.176307443493e+00 0.000000000000e+00 0.000000000000e+00
8.617500000000e+02 2.484519928318e+00 0.000000000000e+00 0.000000000000e+00
8.620000000000e+02 2.006454072119e+00 0.000000000000e+00 0.000000000000e+00
8.622500000000e+02 1.802010504648e+00 0.000000000000e+00 0.000000000000e+00
8.625000000000e+02 1.894214844618e+00 0.000000000000e+00 0.000000000000e+00
8.627500000000e+02 2.267861376830e+00 0.000000000000e+00 0.000000000000e+00
8.630000000000e+02 2.872945011135e+00 0.000000000000e+00 0.000000000000e+00
8.632500000000e+02 3.632270243824e+00 0.000000000000e+00 0.000000000000e+00
8.635000000000e+02 4.452138677776e+00 0.000000000000e+00 0.000000000000e+00
8.637500000000e+02 5.234681175668e+00 0.000000000000e+00 0.000000000000e+00
8.640000000000e+02 5.890251579541e+00 0.000000000000e+00 0.000000000000e+00
8.642500000000e+02 6.348347352018e+00 0.000000000000e+00 0.000000000000e+00
8.645000000000e+02 6.565755815387e+00 0.000000000000e+00 0.000000000000e+00
8.647500000000e+02 6.531008657720e+00 0.000000000000e+00 0.000000000000e+00
8.650000000000e+02 6.264710980764e+00 0.000000000000e+00 0.000000000000e+00
8.652500000000e+02 5.815833007084e+00 0.000000000000e+00 0.000000000000e+00
8.655000000000e+02 5.254548466618e+00 0.000000000000e+00 0.000000000000e+00
8.657500000000e+02 4.662614296309e+00 0.000000000000e+00 0.000000000000e+00
8.660000000000e+02 4.122563972341e+00 0.000000000000e+00 0.000000000000e+00
8.662500000000e+02 3.707100994203e+00 0.000000000000e+00 0.000000000000e+00
8.665000000000e+02 3.470019546777e+00 0.000000000000e+00 0.000000000000e+00
8.667500000000e+02 3.439757163777e+00 0.000000000000e+00 0.000000000000e+00
8.670000000000e+02 3.616329808496e+00 0.000000000000e+00 0.000000000000e+00
8.672500000000e+02 3.971959255304e+00 0.000000000000e+00 0.000000000000e+00
8.675000000000e+02 4.455231892951e+00 0.000000000000e+00 0.000000000000e+00
8.677500000000e+02 4.998185908640e+00 0.000000000000e+00 0.000000000000e+00
8.680000000000e+02 5.525364824772e+00 0.000000000000e+00 0.000000000000e+00
8.682500000000e+02 5.963643224265e+00 0.000000000000e+00 0.000000000000e+00
8.685000000000e+02 6.251552694626e+00 0.000000000000e+00 0.000000000000e+00
8.687500000000e+02 6.346920519685e+00 0.000000000000e+00 0.000000000000e+00
8.690000000000e+02 6.231868015449e+00 0.000000000000e+00 0.000000000000e+00
8.692500000000e+02 5.914568421822e+00 0.000000000000e+00 0.000000000000e+00
8.695000000000e+02 5.427589889459e+00 0.000000000000e+00 0.000000000000e+00
8.697500000000e+02 4.823092332367e+00 0.000000000000e+00 0.000000000000e+00
8.700000000000e+02 4.165550765441e+00 0.000000000000e+00 0.000000000000e+00
8.702500000000e+02 3.522990520043e+00 0.000000000000e+00 0.000000000000e+00
8.705000000000e+02 2.957901661792e+00 0.000000000000e+00 0.000000000000e+00
8.707500000000e+02 2.519028304740e+00 0.000000000000e+00 0.000000000000e+00
8.710000000000e+02 2.235100606149e+00 0.000000000000e+00 0.000000000000e+00
8.712500000000e+02 2.111310683379e+00 0.000000000000e+00 0.000000000000e+00
8.715000000000e+02 2.128964243185e+00 0.000000000000e+00 0.000000000000e+00
8.717500000000e+02 2.248316485458e+00 0.000000000000e+00 0.000000000000e+00
8.720000000000e+02 2.414179919816e+00 0.000000000000e+00 0.000000000000e+00
8.722500000000e+02 2.563528740772e+00 0.000000000000e+00 0.000000000000e+00
8.725000000000e+02 2.634067140280e+00 0.000000000000e+00 0.000000000000e+00
8.727500000000e+02 2.572610997456e+00 0.000000000000e+00 0.000000000000e+00
8.730000000000e+02 2.342168697014e+00 0.000000000000e+00 0.000000000000e+00
8.732500000000e+02 1.926791641200e+00 0.000000000000e+00 0.000000000000e+00
8.735000000000e+02 1.333572696161e+00 0.000000000000e+00 0.000000000000e+00
8.737500000000e+02 5.915592957069e-01 0.000000000000e+00 0.000000000000e+00
8.740000000000e+02 -2.522355630522e-01 0.000000000000e+00 0.000000000000e+00
8.742500000000e+02 -1.139152991401e+00 0.000000000000e+00 0.000000000000e+00
8.745000000000e+02 -2.006659449717e+00 0.000000000000e+00 0.000000000000e+00
8.747500000000e+02 -2.796504409601e+00 0.000000000000e+00 0.000000000000e+00
8.750000000000e+02 -3.462159164991e+00 0.000000000000e+00 0.000000000000e+00
8.752500000000e+02 -3.974541631287e+00 0.000000000000e+00 0.000000000000e+00
8.755000000000e+02 -4.325276117571e+00 0.000000000000e+00 0.000000000000e+00
8.757500000000e+02 -4.527080834820e+00 0.000000000000e+00 0.000000000000e+00
8.760000000000e+02 -4.611271521078e+00 0.000000000000e+00 0.000000000000e+00
8.762500000000e+02 -4.622762485387e+00 0.000000000000e+00 0.000000000000e+00
8.765000000000e+02 -4.613282861035e+00 0.000000000000e+00 0.000000000000e+00
8.767500000000e+02 -4.633760383751e+00 0.000000000000e+00 0.000000000000e+00
8.770000000000e+02 -4.726926470031e+00 0.000000000000e+00 0.000000000000e+00
8.772500000000e+02 -4.921152279475e+00 0.000000000000e+00 0.000000000000e+00
8.775000000000e+02 -5.226343508500e+00 0.000000000000e+00 0.000000000000e+00
8.777500000000e+02 -5.632428533080e+00 0.000000000000e+00 0.000000000000e+00
8.780000000000e+02 -6.110611921301e+00 0.000000000000e+00 0.000000000000e+00
8.782500000000e+02 -6.617184132118e+00 0.000000000000e+00 0.000000000000e+00
8.785000000000e+02 -7.099331235913e+00 0.000000000000e+00 0.000000000000e+00
8.787500000000e+02 -7.502123169480e+00 0.000000000000e+00 0.000000000000e+00
8.790000000000e+02 -7.775710869227e+00 0.000000000000e+00 0.000000000000e+00
8.792500000000e+02 -7.881750369533e+00 0.000000000000e+00 0.000000000000e+00
8.795000000000e+02 -7.798195223463e+00 0.000000000000e+00 0.000000000000e+00
8.797500000000e+02 -7.521838179057e+00 0.000000000000e+00 0.000000000000e+00
8.800000000000e+02 -7.068303811819e+00 0.000000000000e+00 0.000000000000e+00
8.802500000000e+02 -6.469549900596e+00 0.000000000000e+00 0.000000000000e+00
8.805000000000e+02 -5.769276685967e+00 0.000000000000e+00 0.000000000000e+00
8.807500000000e+02 -5.016922603934e+00 0.000000000000e+00 0.000000000000e+00
8.810000000000e+02 -4.261104930945e+00 0.000000000000e+00 0.000000000000e+00
8.812500000000e+02 -3.543420880092e+00 0.000000000000e+00 0.000000000000e+00
8.815000000000e+02 -2.893453504644e+00 0.000000000000e+00 0.000000000000e+00
8.817500000000e+02 -2.325639796638e+00 0.000000000000e+00 0.000000000000e+00
8.820000000000e+02 -1.838384086131e+00 0.000000000000e+00 0.000000000000e+00
8.822500000000e+02 -1.415478389130e+00 0.000000000000e+00 0.000000000000e+00
8.825000000000e+02 -1.029568652522e+00 0.000000000000e+00 0.000000000000e+00
8.827500000000e+02 -6.471270485878e-01 0.000000000000e+00 0.000000000000e+00
8.830000000000e+02 -2.341935914293e-01 0.000000000000e+00 0.000000000000e+00
8.832500000000e+02 2.379389524034e-01 0.000000000000e+00 0.000000000000e+00
8.835000000000e+02 7.878946482816e-01 0.000000000000e+00 0.000000000000e+00
8.837500000000e+02 1.420897295652e+00 0.000000000000e+00 0.000000000000e+00
8.840000000000e+02 2.127398016682e+00 0.000000000000e+00 0.000000000000e+00
8.842500000000e+02 2.883797126422e+00 0.000000000000e+00 0.000000000000e+00
8.845000000000e+02 3.655114761994e+00 0.000000000000e+00 0.000000000000e+00
8.847500000000e+02 4.399198097982e+00 0.000000000000e+00 0.000000000000e+00
8.850000000000e+02 5.071851486368e+00 0.000000000000e+00 0.000000000000e+00
8.852500000000e+02 5.632166027985e+00 0.000000000000e+00 0.000000000000e+00
8.855000000000e+02 6.047319704650e+00 0.000000000000e+00 0.000000000000e+00
8.857500000000e+02 6.296215915420e+00 0.000000000000e+00 0.000000000000e+00
8.860000000000e+02 6.371510295449e+00 0.000000000000e+00 0.000000000000e+00
8.862500000000e+02 6.279814662128e+00 0.000000000000e+00 0.000000000000e+00
8.865000000000e+02 6.040127206244e+00 0.000000000000e+00 0.000000000000e+00
8.867500000000e+02 5.680782070013e+00 0.000000000000e+00 0.000000000000e+00
8.870000000000e+02 5.235405176808e+00 0.000000000000e+00 0.000000000000e+00
8.872500000000e+02 4.738480828319e+00 0.000000000000e+00 0.000000000000e+00
8.875000000000e+02 4.221161121542e+00 0.000000000000e+00 0.000000000000e+00
8.877500000000e+02 3.707887000678e+00 0.000000000000e+00 0.000000000000e+00
8.880000000000e+02 3.214248140046e+00 0.000000000000e+00 0.000000000000e+00
8.882500000000e+02 2.746312087693e+00 0.000000000000e+00 0.000000000000e+00
8.885000000000e+02 2.301431545599e+00 0.000000000000e+00 0.000000000000e+00
8.887500000000e+02 1.870325172166e+00 0.000000000000e+00 0.000000000000e+00
8.890000000000e+02 1.440052355833e+00 0.000000000000e+00 0.000000000000e+00
8.892500000000e+02 9.973898020902e-01 0.000000000000e+00 0.000000000000e+00
8.895000000000e+02 5.320813341802e-01 0.000000000000e+00 0.000000000000e+00
8.897500000000e+02 3.947425431357e-02 0.000000000000e+00 0.000000000000e+00
8.900000000000e+02 -4.778333480644e-01 0.000000000000e+00 0.000000000000e+00
8.902500000000e+02 -1.009548854934e+00 0.000000000000e+00 0.000000000000e+00
8.905000000000e+02 -1.538473916788e+00 0.000000000000e+00 0.000000000000e+00
8.907500000000e+02 -2.042372956743e+00 0.000000000000e+00 0.000000000000e+00
8.910000000000e+02 -2.496616979134e+00 0.000000000000e+00 0.000000000000e+00
8.912500000000e+02 -2.877197887558e+00 0.000000000000e+00 0.000000000000e+00
8.915000000000e+02 -3.163671813097e+00 0.000000000000e+00 0.000000000000e+00
8.917500000000e+02 -3.341619480113e+00 0.000000000000e+00 0.000000000000e+00
8.920000000000e+02 -3.404299986947e+00 0.000000000000e+00 0.000000000000e+00
8.922500000000e+02 -3.353305701482e+00 0.000000000000e+00 0.000000000000e+00
8.925000000000e+02 -3.198178695317e+00 0.000000000000e+00 0.000000000000e+00
8.927500000000e+02 -2.955099455443e+00 0.000000000000e+00 0.000000000000e+00
8.930000000000e+02 -2.644884161807e+00 0.000000000000e+00 0.000000000000e+00
8.932500000000e+02 -2.290610030755e+00 0.000000000000e+00 0.000000000000e+00
8.935000000000e+02 -1.915218786387e+00 0.000000000000e+00 0.000000000000e+00
8.937500000000e+02 -1.539424456172e+00 0.000000000000e+00 0.000000000000e+00
8.940000000000e+02 -1.180180062575e+00 0.000000000000e+00 0.000000000000e+00
8.942500000000e+02 -8.498521294549e-01 0.000000000000e+00 0.000000000000e+00
8.945000000000e+02 -5.561306060487e-01 0.000000000000e+00 0.000000000000e+00
8.947500000000e+02 -3.025847745370e-01 0.000000000000e+00 0.000000000000e+00
8.950000000000e+02 -8.968127596800e-02 0.000000000000e+00 0.000000000000e+00
8.952500000000e+02 8.397755085736e-02 0.000000000000e+00 0.000000000000e+00
8.955000000000e+02 2.204508536026e-01 0.000000000000e+00 0.000000000000e+00
8.957500000000e+02 3.215179140547e-01 0.000000000000e+00 0.000000000000e+00
8.960000000000e+02 3.881574899369e-01 0.000000000000e+00 0.000000000000e+00
8.962500000000e+02 4.205164001255e-01 0.000000000000e+00 0.000000000000e+00
8.965000000000e+02 4.183375477076e-01 0.000000000000e+00 0.000000000000e+00
8.967500000000e+02 3.817285415633e-01 0.000000000000e+00 0.000000000000e+00
8.970000000000e+02 3.120872608522e-01 0.000000000000e+00 0.000000000000e+00
8.972500000000e+02 2.129705272375e-01 0.000000000000e+00 0.000000000000e+00
8.975000000000e+02 9.070085698996e-02 0.000000000000e+00 0.000000000000e+00
8.977500000000e+02 -4.544822683830e-02 0.000000000000e+00 0.000000000000e+00
8.980000000000e+02 -1.835740282324e-01 0.000000000000e+00 0.000000000000e+00
8.982500000000e+02 -3.099702348424e-01 0.000000000000e+00 0.000000000000e+00
8.985000000000e+02 -4.103636788890e-01 0.000000000000e+00 0.000000000000e+00
8.987500000000e+02 -4.713958488655e-01 0.000000000000e+00 0.000000000000e+00
8.990000000000e+02 -4.821363248406e-01 0.000000000000e+00 0.000000000000e+00
8.992500000000e+02 -4.354041557863e-01 0.000000000000e+00 0.000000000000e+00
8.995000000000e+02 -3.286989680749e-01 0.000000000000e+00 0.000000000000e+00
8.997500000000e+02 -1.646018282517e-01 0.000000000000e+00 0.000000000000e+00
9.000000000000e+02 4.941324656174e-02 0.000000000000e+00 0.000000000000e+00
9.002500000000e+02 3.017262447186e-01 0.000000000000e+00 0.000000000000e+00
9.005000000000e+02 5.777615117351e-01 0.000000000000e+00 0.000000000000e+00
9.007500000000e+02 8.614419085831e-01 0.000000000000e+00 0.000000000000e+00
9.010000000000e+02 1.136692829958e+00 0.000000000000e+00 0.000000000000e+00
9.012500000000e+02 1.388783341507e+00 0.000000000000e+00 0.000000000000e+00
9.015000000000e+02 1.605327896849e+00 0.000000000000e+00 0.000000000000e+00
9.017500000000e+02 1.776836867551e+00 0.000000000000e+00 0.000000000000e+00
9.020000000000e+02 1.896786256797e+00 0.000000000000e+00 0.000000000000e+00
9.022500000000e+02 1.961262354532e+00 0.000000000000e+00 0.000000000000e+00
9.025000000000e+02 1.968311054705e+00 0.000000000000e+00 0.000000000000e+00
9.027500000000e+02 1.917171312228e+00 0.000000000000e+00 0.000000000000e+00
9.030000000000e+02 1.807589025724e+00 0.000000000000e+00 0.000000000000e+00
9.032500000000e+02 1.639388278449e+00 0.000000000000e+00 0.000000000000e+00
9.035000000000e+02 1.412424257018e+00 0.000000000000e+00 0.000000000000e+00
9.037500000000e+02 1.126964899034e+00 0.000000000000e+00 0.000000000000e+00
9.040000000000e+02 7.844593410286e-01 0.000000000000e+00 0.000000000000e+00
9.042500000000e+02 3.885657475520e-01 0.000000000000e+00 0.000000000000e+00
9.045000000000e+02 -5.375592369406e-02 0.000000000000e+00 0.000000000000e+00
9.047500000000e+02 -5.313169504948e-01 0.000000000000e+00 0.000000000000e+00
9.050000000000e+02 -1.028167432065e+00 0.000000000000e+00 0.000000000000e+00
9.052500000000e+02 -1.523645558789e+00 0.000000000000e+00 0.000000000000e+00
9.055000000000e+02 -1.993119411654e+00 0.000000000000e+00 0.000000000000e+00
9.057500000000e+02 -2.409432011198e+00 0.000000000000e+00 0.000000000000e+00
9.060000000000e+02 -2.744951321284e+00 0.000000000000e+00 0.000000000000e+00
9.062500000000e+02 -2.974025826263e+00 0.000000000000e+00 0.000000000000e+00
9.065000000000e+02 -3.075569189355e+00 0.000000000000e+00 0.000000000000e+00
9.067500000000e+02 -3.035457104635e+00 0.000000000000e+00 0.000000000000e+00
9.070000000000e+02 -2.848423156001e+00 0.000000000000e+00 0.000000000000e+00
9.072500000000e+02 -2.519189086426e+00 0.000000000000e+00 0.000000000000e+00
9.075000000000e+02 -2.062652354078e+00 0.000000000000e+00 0.000000000000e+00
9.077500000000e+02 -1.503068255211e+00 0.000000000000e+00 0.000000000000e+00
9.080000000000e+02 -8.722891103118e-01 0.000000000000e+00 0.000000000000e+00
9.082500000000e+02 -2.072411995929e-01 0.000000000000e+00 0.000000000000e+00
9.085000000000e+02 4.530855494535e-01 0.000000000000e+00 0.000000000000e+00
9.087500000000e+02 1.070802961672e+00 0.000000000000e+00 0.000000000000e+00
9.090000000000e+02 1.612100651756e+00 0.000000000000e+00 0.000000000000e+00
9.092500000000e+02 2.049721825060e+00 0.000000000000e+00 0.000000000000e+00
9.095000000000e+02 2.364701587198e+00 0.000000000000e+00 0.000000000000e+00
9.097500000000e+02 2.547232513530e+00 0.000000000000e+00 0.000000000000e+00
9.100000000000e+02 2.596636994147e+00 0.000000000000e+00 0.000000000000e+00
9.102500000000e+02 2.520536282222e+00 0.000000000000e+00 0.000000000000e+00
9.105000000000e+02 2.333396328987e+00 0.000000000000e+00 0.000000000000e+00
9.107500000000e+02 2.054688158304e+00 0.000000000000e+00 0.000000000000e+00
9.110000000000e+02 1.706919018668e+00 0.000000000000e+00 0.000000000000e+00
9.112500000000e+02 1.313769621492e+00 0.000000000000e+00 0.000000000000e+00
9.115000000000e+02 8.985185547307e-01 0.000000000000e+00 0.000000000000e+00
9.117500000000e+02 4.828587694080e-01 0.000000000000e+00 0.000000000000e+00
9.120000000000e+02 8.612739016367e-02 0.000000000000e+00 0.000000000000e+00
9.122500000000e+02 -2.751057983681e-01 0.000000000000e+00 0.000000000000e+00
9.125000000000e+02 -5.872007105060e-01 0.000000000000e+00 0.000000000000e+00
9.127500000000e+02 -8.394944458014e-01 0.000000000000e+00 0.000000000000e+00
9.130000000000e+02 -1.024359492880e+00 0.000000000000e+00 0.000000000000e+00
9.132500000000e+02 -1.137359069095e+00 0.000000000000e+00 0.000000000000e+00
9.135000000000e+02 -1.177525127131e+00 0.000000000000e+00 0.000000000000e+00
9.137500000000e+02 -1.147714982784e+00 0.000000000000e+00 0.000000000000e+00
9.140000000000e+02 -1.054939238471e+00 0.000000000000e+00 0.000000000000e+00
9.142500000000e+02 -9.105109569684e-01 0.000000000000e+00 0.000000000000e+00
9.145000000000e+02 -7.298547921061e-01 0.000000000000e+00 0.000000000000e+00
9.147500000000e+02 -5.318404564769e-01 0.000000000000e+00 0.000000000000e+00
9.150000000000e+02 -3.375662545543e-01 0.000000000000e+00 0.000000000000e+00
9.152500000000e+02 -1.686073798738e-01 0.000000000000e+00 0.000000000000e+00
9.155000000000e+02 -4.484646721517e-02 0.000000000000e+00 0.000000000000e+00
9.157500000000e+02 1.789694761443e-02 0.000000000000e+00 0.000000000000e+00
9.160000000000e+02 1.014416971746e-02 0.000000000000e+00 0.000000000000e+00
9.162500000000e+02 -6.939087077536e-02 0.000000000000e+00 0.000000000000e+00
9.165000000000e+02 -2.126993135404e-01 0.000000000000e+00 0.000000000000e+00
9.167500000000e+02 -4.023858378651e-01 0.000000000000e+00 0.000000000000e+00
9.170000000000e+02 -6.127390314427e-01 0.000000000000e+00 0.000000000000e+00
9.172500000000e+02 -8.119693763574e-01 0.000000000000e+00 0.000000000000e+00
9.175000000000e+02 -9.654591528166e-01 0.000000000000e+00 0.000000000000e+00
9.177500000000e+02 -1.039714181558e+00 0.000000000000e+00 0.000000000000e+00
9.180000000000e+02 -1.006583451340e+00 0.000000000000e+00 0.000000000000e+00
9.182500000000e+02 -8.472395698981e-01 0.000000000000e+00 0.000000000000e+00
9.185000000000e+02 -5.554044225546e-01 0.000000000000e+00 0.000000000000e+00
9.187500000000e+02 -1.393653496637e-01 0.000000000000e+00 0.000000000000e+00
9.190000000000e+02 3.775474702185e-01 0.000000000000e+00 0.000000000000e+00
9.192500000000e+02 9.581765158073e-01 0.000000000000e+00 0.000000000000e+00
9.195000000000e+02 1.554396584094e+00 0.000000000000e+00 0.000000000000e+00
9.197500000000e+02 2.111366412448e+00 0.000000000000e+00 0.000000000000e+00
9.200000000000e+02 2.572743467170e+00 0.000000000000e+00 0.000000000000e+00
9.202500000000e+02 2.886307671708e+00 0.000000000000e+00 0.000000000000e+00
9.205000000000e+02 3.009382873007e+00 0.000000000000e+00 0.000000000000e+00
9.207500000000e+02 2.913464057364e+00 0.000000000000e+00 0.000000000000e+00
9.210000000000e+02 2.587550707772e+00 0.000000000000e+00 0.000000000000e+00
9.212500000000e+02 2.039838924384e+00 0.000000000000e+00 0.000000000000e+00
9.215000000000e+02 1.297615423472e+00 0.000000000000e+00 0.000000000000e+00
9.217500000000e+02 4.053987451556e-01 0.000000000000e+00 0.000000000000e+00
9.220000000000e+02 -5.784404935993e-01 0.000000000000e+00 0.000000000000e+00
9.222500000000e+02 -1.586201791644e+00 0.000000000000e+00 0.000000000000e+00
9.225000000000e+02 -2.546051234511e+00 0.000000000000e+00 0.000000000000e+00
9.227500000000e+02 -3.387399170686e+00 0.000000000000e+00 0.000000000000e+00
9.230000000000e+02 -4.046003226045e+00 0.000000000000e+00 0.000000000000e+00
9.232500000000e+02 -4.468427864285e+00 0.000000000000e+00 0.000000000000e+00
9.235000000000e+02 -4.615609190777e+00 0.000000000000e+00 0.000000000000e+00
9.237500000000e+02 -4.465398534488e+00 0.000000000000e+00 0.000000000000e+00
9.240000000000e+02 -4.014068065031e+00 0.000000000000e+00 0.000000000000e+00
9.242500000000e+02 -3.276838564349e+00 0.000000000000e+00 0.000000000000e+00
9.245000000000e+02 -2.287523733649e+00 0.000000000000e+00 0.000000000000e+00
9.247500000000e+02 -1.097377197549e+00 0.000000000000e+00 0.000000000000e+00
9.250000000000e+02 2.268122936234e-01 0.000000000000e+00 0.000000000000e+00
9.252500000000e+02 1.605386943738e+00 0.000000000000e+00 0.000000000000e+00
9.255000000000e+02 2.949303320158e+00 0.000000000000e+00 0.000000000000e+00
9.257500000000e+02 4.164504513246e+00 0.000000000000e+00 0.000000000000e+00
9.260000000000e+02 5.157218727792e+00 0.000000000000e+00 0.000000000000e+00
9.262500000000e+02 5.840130444255e+00 0.000000000000e+00 0.000000000000e+00
9.265000000000e+02 6.139224480524e+00 0.000000000000e+00 0.000000000000e+00
9.267500000000e+02 6.000919979181e+00 0.000000000000e+00 0.000000000000e+00
9.270000000000e+02 5.398919153902e+00 0.000000000000e+00 0.000000000000e+00
9.272500000000e+02 4.340031298827e+00 0.000000000000e+00 0.000000000000e+00
9.275000000000e+02 2.868135350740e+00 0.000000000000e+00 0.000000000000e+00
9.277500000000e+02 1.065449201260e+00 0.000000000000e+00 0.000000000000e+00
9.280000000000e+02 -9.495951076771e-01 0.000000000000e+00 0.000000000000e+00
9.282500000000e+02 -3.028307199394e+00 0.000000000000e+00 0.000000000000e+00
9.285000000000e+02 -5.001578655427e+00 0.000000000000e+00 0.000000000000e+00
9.287500000000e+02 -6.693193295926e+00 0.000000000000e+00 0.000000000000e+00
9.290000000000e+02 -7.935694158375e+00 0.000000000000e+00 0.000000000000e+00
9.292500000000e+02 -8.587430828391e+00 0.000000000000e+00 0.000000000000e+00
9.295000000000e+02 -8.549054415685e+00 0.000000000000e+00 0.000000000000e+00
9.297500000000e+02 -7.777542987663e+00 0.000000000000e+00 0.000000000000e+00
9.300000000000e+02 -6.295876736292e+00 0.000000000000e+00 0.000000000000e+00
9.302500000000e+02 -4.196763490955e+00 0.000000000000e+00 0.000000000000e+00
9.305000000000e+02 -1.639333989417e+00 0.000000000000e+00 0.000000000000e+00
9.307500000000e+02 1.161558410633e+00 0.000000000000e+00 0.000000000000e+00
9.310000000000e+02 3.952959329962e+00 0.000000000000e+00 0.000000000000e+00
9.312500000000e+02 6.467014453724e+00 0.000000000000e+00 0.000000000000e+00
9.315000000000e+02 8.447622022704e+00 0.000000000000e+00 0.000000000000e+00
9.317500000000e+02 9.677812212477e+00 0.000000000000e+00 0.000000000000e+00
9.320000000000e+02 1.000481515204e+01 0.000000000000e+00 0.000000000000e+00
9.322500000000e+02 9.359811760002e+00 0.000000000000e+00 0.000000000000e+00
9.325000000000e+02 7.769763423459e+00 0.000000000000e+00 0.000000000000e+00
9.327500000000e+02 5.359464851508e+00 0.000000000000e+00 0.000000000000e+00
9.330000000000e+02 2.342989851036e+00 0.000000000000e+00 0.000000000000e+00
9.332500000000e+02 -9.951073611770e-01 0.000000000000e+00 0.000000000000e+00
9.335000000000e+02 -4.327250475387e+00 0.000000000000e+00 0.000000000000e+00
9.337500000000e+02 -7.316272796190e+00 0.000000000000e+00 0.000000000000e+00
9.340000000000e+02 -9.651298876858e+00 0.000000000000e+00 0.000000000000e+00
9.342500000000e+02 -1.108209714478e+01 0.000000000000e+00 0.000000000000e+00
9.345000000000e+02 -1.144792611246e+01 0.000000000000e+00 0.000000000000e+00
9.347500000000e+02 -1.069737647808e+01 0.000000000000e+00 0.000000000000e+00
9.350000000000e+02 -8.896631221135e+00 0.000000000000e+00 0.000000000000e+00
9.352500000000e+02 -6.224830681484e+00 0.000000000000e+00 0.000000000000e+00
9.355000000000e+02 -2.956697506184e+00 0.000000000000e+00 0.000000000000e+00
9.357500000000e+02 5.659255036930e-01 0.000000000000e+00 0.000000000000e+00
9.360000000000e+02 3.970625728558e+00 0.000000000000e+00 0.000000000000e+00
9.362500000000e+02 6.895036066749e+00 0.000000000000e+00 0.000000000000e+00
9.365000000000e+02 9.026923725061e+00 0.000000000000e+00 0.000000000000e+00
9.367500000000e+02 1.013912960044e+01 0.000000000000e+00 0.000000000000e+00
9.370000000000e+02 1.011525746267e+01 0.000000000000e+00 0.000000000000e+00
9.372500000000e+02 8.963035496448e+00 0.000000000000e+00 0.000000000000e+00
9.375000000000e+02 6.813681890837e+00 0.000000000000e+00 0.000000000000e+00
9.377500000000e+02 3.907235512807e+00 0.000000000000e+00 0.000000000000e+00
9.380000000000e+02 5.654666232896e-01 0.000000000000e+00 0.000000000000e+00
9.382500000000e+02 -2.844540452312e+00 0.000000000000e+00 0.000000000000e+00
9.385000000000e+02 -5.951922932199e+00 0.000000000000e+00 0.000000000000e+00
9.387500000000e+02 -8.423864483305e+00 0.000000000000e+00 0.000000000000e+00
9.390000000000e+02 -1.000283881674e+01 0.000000000000e+00 0.000000000000e+00
9.392500000000e+02 -1.053494523333e+01 0.000000000000e+00 0.000000000000e+00
9.395000000000e+02 -9.986074114917e+00 0.000000000000e+00 0.000000000000e+00
9.397500000000e+02 -8.444096572435e+00 0.000000000000e+00 0.000000000000e+00
9.400000000000e+02 -6.106942046283e+00 0.000000000000e+00 0.000000000000e+00
9.402500000000e+02 -3.258106073974e+00 0.000000000000e+00 0.000000000000e+00
9.405000000000e+02 -2.326124370113e-01 0.000000000000e+00 0.000000000000e+00
9.407500000000e+02 2.622440728450e+00 0.000000000000e+00 0.000000000000e+00
9.410000000000e+02 4.988025116876e+00 0.000000000000e+00 0.000000000000e+00
9.412500000000e+02 6.609272620140e+00 0.000000000000e+00 0.000000000000e+00
9.415000000000e+02 7.323323507510e+00 0.000000000000e+00 0.000000000000e+00
9.417500000000e+02 7.075799066128e+00 0.000000000000e+00 0.000000000000e+00
9.420000000000e+02 5.924183671730e+00 0.000000000000e+00 0.000000000000e+00
9.422500000000e+02 4.028003563115e+00 0.000000000000e+00 0.000000000000e+00
9.425000000000e+02 1.627276256198e+00 0.000000000000e+00 0.000000000000e+00
9.427500000000e+02 -9.879190067236e-01 0.000000000000e+00 0.000000000000e+00
9.430000000000e+02 -3.512898253257e+00 0.000000000000e+00 0.000000000000e+00
9.432500000000e+02 -5.664495367118e+00 0.000000000000e+00 0.000000000000e+00
9.435000000000e+02 -7.213521020771e+00 0.000000000000e+00 0.000000000000e+00
9.437500000000e+02 -8.009787822455e+00 0.000000000000e+00 0.000000000000e+00
9.440000000000e+02 -7.996935592618e+00 0.000000000000e+00 0.000000000000e+00
9.442500000000e+02 -7.215604685199e+00 0.000000000000e+00 0.000000000000e+00
9.445000000000e+02 -5.794959042892e+00 0.000000000000e+00 0.000000000000e+00
9.447500000000e+02 -3.933971109386e+00 0.000000000000e+00 0.000000000000e+00
9.450000000000e+02 -1.875075126641e+00 0.000000000000e+00 0.000000000000e+00
9.452500000000e+02 1.263671181587e-01 0.000000000000e+00 0.000000000000e+00
9.455000000000e+02 1.832955554670e+00 0.000000000000e+00 0.000000000000e+00
9.457500000000e+02 3.052757542334e+00 0.000000000000e+00 0.000000000000e+00
9.460000000000e+02 3.660240145618e+00 0.000000000000e+00 0.000000000000e+00
9.462500000000e+02 3.608358945947e+00 0.000000000000e+00 0.000000000000e+00
9.465000000000e+02 2.930697552850e+00 0.000000000000e+00 0.000000000000e+00
9.467500000000e+02 1.733807678259e+00 0.000000000000e+00 0.000000000000e+00
9.470000000000e+02 1.810882126095e-01 0.000000000000e+00 0.000000000000e+00
9.472500000000e+02 -1.529481143803e+00 0.000000000000e+00 0.000000000000e+00
9.475000000000e+02 -3.190782933437e+00 0.000000000000e+00 0.000000000000e+00
9.477500000000e+02 -4.611951303903e+00 0.000000000000e+00 0.000000000000e+00
9.480000000000e+02 -5.640623501828e+00 0.000000000000e+00 0.000000000000e+00
9.482500000000e+02 -6.179488134028e+00 0.000000000000e+00 0.000000000000e+00
9.485000000000e+02 -6.195376219492e+00 0.000000000000e+00 0.000000000000e+00
9.487500000000e+02 -5.720132051994e+00 0.000000000000e+00 0.000000000000e+00
9.490000000000e+02 -4.843541176751e+00 0.000000000000e+00 0.000000000000e+00
9.492500000000e+02 -3.699551734100e+00 0.000000000000e+00 0.000000000000e+00
9.495000000000e+02 -2.447788436714e+00 0.000000000000e+00 0.000000000000e+00
9.497500000000e+02 -1.252840491602e+00 0.000000000000e+00 0.000000000000e+00
9.500000000000e+02 -2.639595911470e-01 0.000000000000e+00 0.000000000000e+00
9.502500000000e+02 4.023719114450e-01 0.000000000000e+00 0.000000000000e+00
9.505000000000e+02 6.750118979742e-01 0.000000000000e+00 0.000000000000e+00
9.507500000000e+02 5.345685943340e-01 0.000000000000e+00 0.000000000000e+00
9.510000000000e+02 1.316680982883e-02 0.000000000000e+00 0.000000000000e+00
9.512500000000e+02 -8.120765029817e-01 0.000000000000e+00 0.000000000000e+00
9.515000000000e+02 -1.830761887834e+00 0.000000000000e+00 0.000000000000e+00
9.517500000000e+02 -2.914416419834e+00 0.000000000000e+00 0.000000000000e+00
9.520000000000e+02 -3.933170450172e+00 0.000000000000e+00 0.000000000000e+00
9.522500000000e+02 -4.771789572890e+00 0.000000000000e+00 0.000000000000e+00
9.525000000000e+02 -5.343130324970e+00 0.000000000000e+00 0.000000000000e+00
9.527500000000e+02 -5.597495913035e+00 0.000000000000e+00 0.000000000000e+00
9.530000000000e+02 -5.526942000979e+00 0.000000000000e+00 0.000000000000e+00
9.532500000000e+02 -5.164244401285e+00 0.000000000000e+00 0.000000000000e+00
9.535000000000e+02 -4.576905754697e+00 0.000000000000e+00 0.000000000000e+00
9.537500000000e+02 -3.857166150676e+00 0.000000000000e+00 0.000000000000e+00
9.540000000000e+02 -3.109425682241e+00 0.000000000000e+00 0.000000000000e+00
9.542500000000e+02 -2.436738453407e+00 0.000000000000e+00 0.000000000000e+00
9.545000000000e+02 -1.928076167121e+00 0.000000000000e+00 0.000000000000e+00
9.547500000000e+02 -1.647890288475e+00 0.000000000000e+00 0.000000000000e+00
9.550000000000e+02 -1.629154710475e+00 0.000000000000e+00 0.000000000000e+00
9.552500000000e+02 -1.870595552005e+00 0.000000000000e+00 0.000000000000e+00
9.555000000000e+02 -2.338273954454e+00 0.000000000000e+00 0.000000000000e+00
9.557500000000e+02 -2.971149314007e+00 0.000000000000e+00 0.000000000000e+00
9.560000000000e+02 -3.689778902280e+00 0.000000000000e+00 0.000000000000e+00
9.562500000000e+02 -4.406959245665e+00 0.000000000000e+00 0.000000000000e+00
9.565000000000e+02 -5.038922364667e+00 0.000000000000e+00 0.000000000000e+00
9.567500000000e+02 -5.515683163784e+00 0.000000000000e+00 0.000000000000e+00
9.570000000000e+02 -5.789288565641e+00 0.000000000000e+00 0.000000000000e+00
9.572500000000e+02 -5.839019869852e+00 0.000000000000e+00 0.000000000000e+00
9.575000000000e+02 -5.673006155804e+00 0.000000000000e+00 0.000000000000e+00
9.577500000000e+02 -5.326165979486e+00 0.000000000000e+00 0.000000000000e+00
9.580000000000e+02 -4.854850046587e+00 0.000000000000e+00 0.000000000000e+00
9.582500000000e+02 -4.328954005233e+00 0.000000000000e+00 0.000000000000e+00
9.585000000000e+02 -3.822561558475e+00 0.000000000000e+00 0.000000000000e+00
9.587500000000e+02 -3.404331127609e+00 0.000000000000e+00 0.000000000000e+00
9.590000000000e+02 -3.128839044163e+00 0.000000000000e+00 0.000000000000e+00
9.592500000000e+02 -3.029942271347e+00 0.000000000000e+00 0.000000000000e+00
9.595000000000e+02 -3.116945559787e+00 0.000000000000e+00 0.000000000000e+00
9.597500000000e+02 -3.373988488754e+00 0.000000000000e+00 0.000000000000e+00
9.600000000000e+02 -3.762654304488e+00 0.000000000000e+00 0.000000000000e+00
9.602500000000e+02 -4.227396774125e+00 0.000000000000e+00 0.000000000000e+00
9.605000000000e+02 -4.703033661543e+00 0.000000000000e+00 0.000000000000e+00
9.607500000000e+02 -5.123308322719e+00 0.000000000000e+00 0.000000000000e+00
9.610000000000e+02 -5.429403786014e+00 0.000000000000e+00 0.000000000000e+00
9.612500000000e+02 -5.577319509289e+00 0.000000000000e+00 0.000000000000e+00
9.615000000000e+02 -5.543184771721e+00 0.000000000000e+00 0.000000000000e+00
9.617500000000e+02 -5.325862058214e+00 0.000000000000e+00 0.000000000000e+00
9.620000000000e+02 -4.946552101584e+00 0.000000000000e+00 0.000000000000e+00
9.622500000000e+02 -4.445502986933e+00 0.000000000000e+00 0.000000000000e+00
9.625000000000e+02 -3.876298579747e+00 0.000000000000e+00 0.000000000000e+00
9.627500000000e+02 -3.298508772302e+00 0.000000000000e+00 0.000000000000e+00
9.630000000000e+02 -2.769686585356e+00 0.000000000000e+00 0.000000000000e+00
9.632500000000e+02 -2.337769634024e+00 0.000000000000e+00 0.000000000000e+00
9.635000000000e+02 -2.034877442983e+00 0.000000000000e+00 0.000000000000e+00
9.637500000000e+02 -1.873301189240e+00 0.000000000000e+00 0.000000000000e+00
9.640000000000e+02 -1.844185051803e+00 0.000000000000e+00 0.000000000000e+00
9.642500000000e+02 -1.919038168165e+00 0.000000000000e+00 0.000000000000e+00
9.645000000000e+02 -2.053841048355e+00 0.000000000000e+00 0.000000000000e+00
9.647500000000e+02 -2.195169782073e+00 0.000000000000e+00 0.000000000000e+00
9.650000000000e+02 -2.287500323627e+00 0.000000000000e+00 0.000000000000e+00
9.652500000000e+02 -2.280707662031e+00 0.000000000000e+00 0.000000000000e+00
9.655000000000e+02 -2.136759632069e+00 0.000000000000e+00 0.000000000000e+00
9.657500000000e+02 -1.834723592489e+00 0.000000000000e+00 0.000000000000e+00
9.660000000000e+02 -1.373439409084e+00 0.000000000000e+00 0.000000000000e+00
9.662500000000e+02 -7.715317660091e-01 0.000000000000e+00 0.000000000000e+00
9.665000000000e+02 -6.479523177765e-02 0.000000000000e+00 0.000000000000e+00
9.667500000000e+02 6.986621032990e-01 0.000000000000e+00 0.000000000000e+00
9.670000000000e+02 1.464833697340e+00 0.000000000000e+00 0.000000000000e+00
9.672500000000e+02 2.180903872780e+00 0.000000000000e+00 0.000000000000e+00
9.675000000000e+02 2.802046850425e+00 0.000000000000e+00 0.000000000000e+00
9.677500000000e+02 3.297022377211e+00 0.000000000000e+00 0.000000000000e+00
9.680000000000e+02 3.651829512407e+00 0.000000000000e+00 0.000000000000e+00
9.682500000000e+02 3.870953172074e+00 0.000000000000e+00 0.000000000000e+00
9.685000000000e+02 3.976071231998e+00 0.000000000000e+00 0.000000000000e+00
9.687500000000e+02 4.002437261124e+00 0.000000000000e+00 0.000000000000e+00
9.690000000000e+02 3.993467686324e+00 0.000000000000e+00 0.000000000000e+00
9.692500000000e+02 3.994299807496e+00 0.000000000000e+00 0.000000000000e+00
9.695000000000e+02 4.045216896948e+00 0.000000000000e+00 0.000000000000e+00
9.697500000000e+02 4.175842093801e+00 0.000000000000e+00 0.000000000000e+00
9.700000000000e+02 4.400884711878e+00 0.000000000000e+00 0.000000000000e+00
9.702500000000e+02 4.717998718562e+00 0.000000000000e+00 0.000000000000e+00
9.705000000000e+02 5.108015703647e+00 0.000000000000e+00 0.000000000000e+00
9.707500000000e+02 5.537485604645e+00 0.000000000000e+00 0.000000000000e+00
9.710000000000e+02 5.963143588190e+00 0.000000000000e+00 0.000000000000e+00
9.712500000000e+02 6.337664033022e+00 0.000000000000e+00 0.000000000000e+00
9.715000000000e+02 6.615897192825e+00 0.000000000000e+00 0.000000000000e+00
9.717500000000e+02 6.760732242740e+00 0.000000000000e+00 0.000000000000e+00
9.720000000000e+02 6.747797366173e+00 0.000000000000e+00 0.000000000000e+00
9.722500000000e+02 6.568382064234e+00 0.000000000000e+00 0.000000000000e+00
9.725000000000e+02 6.230222938420e+00 0.000000000000e+00 0.000000000000e+00
9.727500000000e+02 5.756094861637e+00 0.000000000000e+00 0.000000000000e+00
9.730000000000e+02 5.180452186056e+00 0.000000000000e+00 0.000000000000e+00
9.732500000000e+02 4.544627370598e+00 0.000000000000e+00 0.000000000000e+00
9.735000000000e+02 3.891281417696e+00 0.000000000000e+00 0.000000000000e+00
9.737500000000e+02 3.258887295803e+00 0.000000000000e+00 0.000000000000e+00
9.740000000000e+02 2.677004066354e+00 0.000000000000e+00 0.000000000000e+00
9.742500000000e+02 2.162971315205e+00 0.000000000000e+00 0.000000000000e+00
9.745000000000e+02 1.720440820725e+00 0.000000000000e+00 0.000000000000e+00
9.747500000000e+02 1.339896704512e+00 0.000000000000e+00 0.000000000000e+00
9.750000000000e+02 1.001034893194e+00 0.000000000000e+00 0.000000000000e+00
9.752500000000e+02 6.766170878017e-01 0.000000000000e+00 0.000000000000e+00
9.755000000000e+02 3.372187463619e-01 0.000000000000e+00 0.000000000000e+00
9.757500000000e+02 -4.381923021079e-02 0.000000000000e+00 0.000000000000e+00
9.760000000000e+02 -4.859360987578e-01 0.000000000000e+00 0.000000000000e+00
9.762500000000e+02 -9.980076923984e-01 0.000000000000e+00 0.000000000000e+00
9.765000000000e+02 -1.576556372070e+00 0.000000000000e+00 0.000000000000e+00
9.767500000000e+02 -2.205729198102e+00 0.000000000000e+00 0.000000000000e+00
9.770000000000e+02 -2.859007301718e+00 0.000000000000e+00 0.000000000000e+00
9.772500000000e+02 -3.502370036724e+00 0.000000000000e+00 0.000000000000e+00
9.775000000000e+02 -4.098443675524e+00 0.000000000000e+00 0.000000000000e+00
9.777500000000e+02 -4.611042096027e+00 0.000000000000e+00 0.000000000000e+00
9.780000000000e+02 -5.009471158122e+00 0.000000000000e+00 0.000000000000e+00
9.782500000000e+02 -5.272021670934e+00 0.000000000000e+00 0.000000000000e+00
9.785000000000e+02 -5.388207712456e+00 0.000000000000e+00 0.000000000000e+00
9.787500000000e+02 -5.359496443532e+00 0.000000000000e+00 0.000000000000e+00
9.790000000000e+02 -5.198493808413e+00 0.000000000000e+00 0.000000000000e+00
9.792500000000e+02 -4.926765787699e+00 0.000000000000e+00 0.000000000000e+00
9.795000000000e+02 -4.571656776628e+00 0.000000000000e+00 0.000000000000e+00
9.797500000000e+02 -4.162590577471e+00 0.000000000000e+00 0.000000000000e+00
9.800000000000e+02 -3.727389910511e+00 0.000000000000e+00 0.000000000000e+00
9.802500000000e+02 -3.289122806727e+00 0.000000000000e+00 0.000000000000e+00
9.805000000000e+02 -2.863885622625e+00 0.000000000000e+00 0.000000000000e+00
9.807500000000e+02 -2.459779554180e+00 0.000000000000e+00 0.000000000000e+00
9.810000000000e+02 -2.077154459902e+00 0.000000000000e+00 0.000000000000e+00
9.812500000000e+02 -1.710008042337e+00 0.000000000000e+00 0.000000000000e+00
9.815000000000e+02 -1.348266857085e+00 0.000000000000e+00 0.000000000000e+00
9.817500000000e+02 -9.805605770563e-01 0.000000000000e+00 0.000000000000e+00
9.820000000000e+02 -5.970471882038e-01 0.000000000000e+00 0.000000000000e+00
9.822500000000e+02 -1.918596008597e-01 0.000000000000e+00 0.000000000000e+00
9.825000000000e+02 2.351811058600e-01 0.000000000000e+00 0.000000000000e+00
9.827500000000e+02 6.778174196907e-01 0.000000000000e+00 0.000000000000e+00
9.830000000000e+02 1.123652150580e+00 0.000000000000e+00 0.000000000000e+00
9.832500000000e+02 1.555413647161e+00 0.000000000000e+00 0.000000000000e+00
9.835000000000e+02 1.952974443620e+00 0.000000000000e+00 0.000000000000e+00
9.837500000000e+02 2.295807472139e+00 0.000000000000e+00 0.000000000000e+00
9.840000000000e+02 2.565513906935e+00 0.000000000000e+00 0.000000000000e+00
9.842500000000e+02 2.748062451018e+00 0.000000000000e+00 0.000000000000e+00
9.845000000000e+02 2.835437983542e+00 0.000000000000e+00 0.000000000000e+00
9.847500000000e+02 2.826496864809e+00 0.000000000000e+00 0.000000000000e+00
9.850000000000e+02 2.726950099629e+00 0.000000000000e+00 0.000000000000e+00
9.852500000000e+02 2.548524336125e+00 0.000000000000e+00 0.000000000000e+00
9.855000000000e+02 2.307464857672e+00 0.000000000000e+00 0.000000000000e+00
9.857500000000e+02 2.022627965090e+00 0.000000000000e+00 0.000000000000e+00
9.860000000000e+02 1.713451572846e+00 0.000000000000e+00 0.000000000000e+00
9.862500000000e+02 1.398088482572e+00 0.000000000000e+00 0.000000000000e+00
9.865000000000e+02 1.091939884073e+00 0.000000000000e+00 0.000000000000e+00
9.867500000000e+02 8.067468012096e-01 0.000000000000e+00 0.000000000000e+00
9.870000000000e+02 5.502987124617e-01 0.000000000000e+00 0.000000000000e+00
9.872500000000e+02 3.267179118667e-01 0.000000000000e+00 0.000000000000e+00
9.875000000000e+02 1.371913557212e-01 0.000000000000e+00 0.000000000000e+00
9.877500000000e+02 -1.903817398884e-02 0.000000000000e+00 0.000000000000e+00
9.880000000000e+02 -1.436346075713e-01 0.000000000000e+00 0.000000000000e+00
9.882500000000e+02 -2.382854729792e-01 0.000000000000e+00 0.000000000000e+00
9.885000000000e+02 -3.041281400870e-01 0.000000000000e+00 0.000000000000e+00
9.887500000000e+02 -3.415707479654e-01 0.000000000000e+00 0.000000000000e+00
9.890000000000e+02 -3.505121826059e-01 0.000000000000e+00 0.000000000000e+00
9.892500000000e+02 -3.308874104501e-01 0.000000000000e+00 0.000000000000e+00
9.895000000000e+02 -2.834024978554e-01 0.000000000000e+00 0.000000000000e+00
9.897500000000e+02 -2.102878532670e-01 0.000000000000e+00 0.000000000000e+00
9.900000000000e+02 -1.158940483243e-01 0.000000000000e+00 0.000000000000e+00
9.902500000000e+02 -6.982004604954e-03 0.000000000000e+00 0.000000000000e+00
9.905000000000e+02 1.073869263323e-01 0.000000000000e+00 0.000000000000e+00
9.907500000000e+02 2.163850146251e-01 0.000000000000e+00 0.000000000000e+00
9.910000000000e+02 3.083254374473e-01 0.000000000000e+00 0.000000000000e+00
9.912500000000e+02 3.718252844647e-01 0.000000000000e+00 0.000000000000e+00
9.915000000000e+02 3.970596718898e-01 0.000000000000e+00 0.000000000000e+00
9.917500000000e+02 3.769225776574e-01 0.000000000000e+00 0.000000000000e+00
9.920000000000e+02 3.079207111330e-01 0.000000000000e+00 0.000000000000e+00
9.922500000000e+02 1.906659515803e-01 0.000000000000e+00 0.000000000000e+00
9.925000000000e+02 2.989294628930e-02 0.000000000000e+00 0.000000000000e+00
9.927500000000e+02 -1.659989011441e-01 0.000000000000e+00 0.000000000000e+00
9.930000000000e+02 -3.858076873948e-01 0.000000000000e+00 0.000000000000e+00
9.932500000000e+02 -6.166644195295e-01 0.000000000000e+00 0.000000000000e+00
9.935000000000e+02 -8.452729143915e-01 0.000000000000e+00 0.000000000000e+00
9.937500000000e+02 -1.059076087529e+00 0.000000000000e+00 0.000000000000e+00
9.940000000000e+02 -1.247190484081e+00 0.000000000000e+00 0.000000000000e+00
9.942500000000e+02 -1.400996572945e+00 0.000000000000e+00 0.000000000000e+00
9.945000000000e+02 -1.514335746252e+00 0.000000000000e+00 0.000000000000e+00
9.947500000000e+02 -1.583335214625e+00 0.000000000000e+00 0.000000000000e+00
9.950000000000e+02 -1.605947004822e+00 0.000000000000e+00 0.000000000000e+00
9.952500000000e+02 -1.581335866145e+00 0.000000000000e+00 0.000000000000e+00
9.955000000000e+02 -1.509274638482e+00 0.000000000000e+00 0.000000000000e+00
9.957500000000e+02 -1.389700262001e+00 0.000000000000e+00 0.000000000000e+00
9.960000000000e+02 -1.222549763109e+00 0.000000000000e+00 0.000000000000e+00
9.962500000000e+02 -1.007938729605e+00 0.000000000000e+00 0.000000000000e+00
9.965000000000e+02 -7.466744733059e-01 0.000000000000e+00 0.000000000000e+00
9.967500000000e+02 -4.410242161578e-01 0.000000000000e+00 0.000000000000e+00
9.970000000000e+02 -9.559768930545e-02 0.000000000000e+00 0.000000000000e+00
9.972500000000e+02 2.818355647437e-01 0.000000000000e+00 0.000000000000e+00
9.975000000000e+02 6.797835739281e-01 0.000000000000e+00 0.000000000000e+00
9.977500000000e+02 1.082890727781e+00 0.000000000000e+00 0.000000000000e+00
9.980000000000e+02 1.472332009223e+00 0.000000000000e+00 0.000000000000e+00
9.982500000000e+02 1.826781231246e+00 0.000000000000e+00 0.000000000000e+00
9.985000000000e+02 2.123904745701e+00 0.000000000000e+00 0.000000000000e+00
9.987500000000e+02 2.342246686262e+00 0.000000000000e+00 0.000000000000e+00
9.990000000000e+02 2.463301520671e+00 0.000000000000e+00 0.000000000000e+00
9.992500000000e+02 2.473525933760e+00 0.000000000000e+00 0.000000000000e+00
9.995000000000e+02 2.366032422742e+00 0.000000000000e+00 0.000000000000e+00
9.997500000000e+02 2.141733967595e+00 0.000000000000e+00 0.000000000000e+00
1.000000000000e+03 1.809769722299e+00 0.000000000000e+00 0.000000000000e+00
1.000250000000e+03 1.387127716717e+00 0.000000000000e+00 0.000000000000e+00
1.000500000000e+03 8.974800101741e-01 0.000000000000e+00 0.000000000000e+00
1.000750000000e+03 3.693444515536e-01 0.000000000000e+00 0.000000000000e+00
1.001000000000e+03 -1.662289061797e-01 0.000000000000e+00 0.000000000000e+00
1.001250000000e+03 -6.781914921843e-01 0.000000000000e+00 0.000000000000e+00
1.001500000000e+03 -1.137972125242e+00 0.000000000000e+00 0.000000000000e+00
1.001750000000e+03 -1.521631872306e+00 0.000000000000e+00 0.000000000000e+00
1.002000000000e+03 -1.811483573184e+00 0.000000000000e+00 0.000000000000e+00
1.002250000000e+03 -1.997037192816e+00 0.000000000000e+00 0.000000000000e+00
1.002500000000e+03 -2.075222393179e+00 0.000000000000e+00 0.000000000000e+00
1.002750000000e+03 -2.049931155862e+00 0.000000000000e+00 0.000000000000e+00
1.003000000000e+03 -1.931002601130e+00 0.000000000000e+00 0.000000000000e+00
1.003250000000e+03 -1.732828327567e+00 0.000000000000e+00 0.000000000000e+00
1.003500000000e+03 -1.472782628644e+00 0.000000000000e+00 0.000000000000e+00
1.003750000000e+03 -1.169675839802e+00 0.000000000000e+00 0.000000000000e+00
1.004000000000e+03 -8.423940576884e-01 0.000000000000e+00 0.000000000000e+00
1.004250000000e+03 -5.088323353676e-01 0.000000000000e+00 0.000000000000e+00
1.004500000000e+03 -1.851621381725e-01 0.000000000000e+00 0.000000000000e+00
1.004750000000e+03 1.145904544383e-01 0.000000000000e+00 0.000000000000e+00
1.005000000000e+03 3.787302327748e-01 0.000000000000e+00 0.000000000000e+00
1.005250000000e+03 5.979454096087e-01 0.000000000000e+00 0.000000000000e+00
1.005500000000e+03 7.653332644419e-01 0.000000000000e+00 0.000000000000e+00
1.005750000000e+03 8.764818551937e-01 0.000000000000e+00 0.000000000000e+00
1.006000000000e+03 9.296475133780e-01 0.000000000000e+00 0.000000000000e+00
1.006250000000e+03 9.260137260781e-01 0.000000000000e+00 0.000000000000e+00
1.006500000000e+03 8.699636374856e-01 0.000000000000e+00 0.000000000000e+00
1.006750000000e+03 7.692575372775e-01 0.000000000000e+00 0.000000000000e+00
1.007000000000e+03 6.349881326241e-01 0.000000000000e+00 0.000000000000e+00
1.007250000000e+03 4.811960922216e-01 0.000000000000e+00 0.000000000000e+00
1.007500000000e+03 3.240672105074e-01 0.000000000000e+00 0.000000000000e+00
1.007750000000e+03 1.806960139688e-01 0.000000000000e+00 0.000000000000e+00
1.008000000000e+03 6.747923635965e-02 0.000000000000e+00 0.000000000000e+00
1.008250000000e+03 -1.716683706656e-03 0.000000000000e+00 0.000000000000e+00
1.008500000000e+03 -1.740155077020e-02 0.000000000000e+00 0.000000000000e+00
1.008750000000e+03 2.393423343552e-02 0.000000000000e+00 0.000000000000e+00
1.009000000000e+03 1.187183707355e-01 0.000000000000e+00 0.000000000000e+00
1.009250000000e+03 2.559252309343e-01 0.000000000000e+00 0.000000000000e+00
1.009500000000e+03 4.175867537119e-01 0.000000000000e+00 0.000000000000e+00
1.009750000000e+03 5.802320691264e-01 0.000000000000e+00 0.000000000000e+00
1.010000000000e+03 7.171779335691e-01 0.000000000000e+00 0.000000000000e+00
1.010250000000e+03 8.014669650946e-01 0.000000000000e+00 0.000000000000e+00
1.010500000000e+03 8.091433492760e-01 0.000000000000e+00 0.000000000000e+00
1.010750000000e+03 7.224832295622e-01 0.000000000000e+00 0.000000000000e+00
1.011000000000e+03 5.327721697916e-01 0.000000000000e+00 0.000000000000e+00
1.011250000000e+03 2.422512336119e-01 0.000000000000e+00 0.000000000000e+00
1.011500000000e+03 -1.350649268733e-01 0.000000000000e+00 0.000000000000e+00
1.011750000000e+03 -5.738690657084e-01 0.000000000000e+00 0.000000000000e+00
1.012000000000e+03 -1.039358984188e+00 0.000000000000e+00 0.000000000000e+00
1.012250000000e+03 -1.490207980824e+00 0.000000000000e+00 0.000000000000e+00
1.012500000000e+03 -1.882416754602e+00 0.000000000000e+00 0.000000000000e+00
1.012750000000e+03 -2.173641957194e+00 0.000000000000e+00 0.000000000000e+00
1.013000000000e+03 -2.327532831586e+00 0.000000000000e+00 0.000000000000e+00
1.013250000000e+03 -2.317602018348e+00 0.000000000000e+00 0.000000000000e+00
1.013500000000e+03 -2.130210139338e+00 0.000000000000e+00 0.000000000000e+00
1.013750000000e+03 -1.766348361935e+00 0.000000000000e+00 0.000000000000e+00
1.014000000000e+03 -1.242043876663e+00 0.000000000000e+00 0.000000000000e+00
1.014250000000e+03 -5.873703403287e-01 0.000000000000e+00 0.000000000000e+00
1.014500000000e+03 1.558026918647e-01 0.000000000000e+00 0.000000000000e+00
1.014750000000e+03 9.370605309369e-01 0.000000000000e+00 0.000000000000e+00
1.015000000000e+03 1.701347385405e+00 0.000000000000e+00 0.000000000000e+00
1.015250000000e+03 2.393139960380e+00 0.000000000000e+00 0.000000000000e+00
1.015500000000e+03 2.960520193490e+00 0.000000000000e+00 0.000000000000e+00
1.015750000000e+03 3.358832867868e+00 0.000000000000e+00 0.000000000000e+00
1.016000000000e+03 3.553699421471e+00 0.000000000000e+00 0.000000000000e+00
1.016250000000e+03 3.523256924776e+00 0.000000000000e+00 0.000000000000e+00
1.016500000000e+03 3.259582924185e+00 0.000000000000e+00 0.000000000000e+00
1.016750000000e+03 2.769337256710e+00 0.000000000000e+00 0.000000000000e+00
1.017000000000e+03 2.073691075557e+00 0.000000000000e+00 0.000000000000e+00
1.017250000000e+03 1.207618516178e+00 0.000000000000e+00 0.000000000000e+00
1.017500000000e+03 2.186028280079e-01 0.000000000000e+00 0.000000000000e+00
1.017750000000e+03 -8.352315611803e-01 0.000000000000e+00 0.000000000000e+00
1.018000000000e+03 -1.887590048737e+00 0.000000000000e+00 0.000000000000e+00
1.018250000000e+03 -2.867133548950e+00 0.000000000000e+00 0.000000000000e+00
1.018500000000e+03 -3.701299758265e+00 0.000000000000e+00 0.000000000000e+00
1.018750000000e+03 -4.320807301272e+00 0.000000000000e+00 0.000000000000e+00
1.019000000000e+03 -4.664732906568e+00 0.000000000000e+00 0.000000000000e+00
1.019250000000e+03 -4.685920357015e+00 0.000000000000e+00 0.000000000000e+00
1.019500000000e+03 -4.356333282850e+00 0.000000000000e+00 0.000000000000e+00
1.019750000000e+03 -3.671828268787e+00 0.000000000000e+00 0.000000000000e+00
1.020000000000e+03 -2.655730082367e+00 0.000000000000e+00 0.000000000000e+00
1.020250000000e+03 -1.360565501446e+00 0.000000000000e+00 0.000000000000e+00
1.020500000000e+03 1.326221334824e-01 0.000000000000e+00 0.000000000000e+00
1.020750000000e+03 1.717788796683e+00 0.000000000000e+00 0.000000000000e+00
1.021000000000e+03 3.270384328520e+00 0.000000000000e+00 0.000000000000e+00
1.021250000000e+03 4.656636027373e+00 0.000000000000e+00 0.000000000000e+00
1.021500000000e+03 5.745055247949e+00 0.000000000000e+00 0.000000000000e+00
1.021750000000e+03 6.419234037330e+00 0.000000000000e+00 0.000000000000e+00
1.022000000000e+03 6.590695006200e+00 0.000000000000e+00 0.000000000000e+00
1.022250000000e+03 6.210368759317e+00 0.000000000000e+00 0.000000000000e+00
1.022500000000e+03 5.277241438865e+00 0.000000000000e+00 0.000000000000e+00
1.022750000000e+03 3.842865385516e+00 0.000000000000e+00 0.000000000000e+00
1.023000000000e+03 2.010761172592e+00 0.000000000000e+00 0.000000000000e+00
1.023250000000e+03 -6.976339452155e-02 0.000000000000e+00 0.000000000000e+00
1.023500000000e+03 -2.215239648666e+00 0.000000000000e+00 0.000000000000e+00
1.023750000000e+03 -4.224313069473e+00 0.000000000000e+00 0.000000000000e+00
1.024000000000e+03 -5.897244769269e+00 0.000000000000e+00 0.000000000000e+00
1.024250000000e+03 -7.056709079956e+00 0.000000000000e+00 0.000000000000e+00
1.024500000000e+03 -7.567641243016e+00 0.000000000000e+00 0.000000000000e+00
1.024750000000e+03 -7.353822501276e+00 0.000000000000e+00 0.000000000000e+00
1.025000000000e+03 -6.409100341634e+00 0.000000000000e+00 0.000000000000e+00
1.025250000000e+03 -4.801623566574e+00 0.000000000000e+00 0.000000000000e+00
1.025500000000e+03 -2.670184084772e+00 0.000000000000e+00 0.000000000000e+00
1.025750000000e+03 -2.126261861500e-01 0.000000000000e+00 0.000000000000e+00
1.026000000000e+03 2.332788802923e+00 0.000000000000e+00 0.000000000000e+00
1.026250000000e+03 4.711300993092e+00 0.000000000000e+00 0.000000000000e+00
1.026500000000e+03 6.678383335583e+00 0.000000000000e+00 0.000000000000e+00
1.026750000000e+03 8.026368361863e+00 0.000000000000e+00 0.000000000000e+00
1.027000000000e+03 8.607934830277e+00 0.000000000000e+00 0.000000000000e+00
1.027250000000e+03 8.353660482618e+00 0.000000000000e+00 0.000000000000e+00
1.027500000000e+03 7.281434188529e+00 0.000000000000e+00 0.000000000000e+00
1.027750000000e+03 5.496395239803e+00 0.000000000000e+00 0.000000000000e+00
1.028000000000e+03 3.181133071801e+00 0.000000000000e+00 0.000000000000e+00
1.028250000000e+03 5.770133832165e-01 0.000000000000e+00 0.000000000000e+00
1.028500000000e+03 -2.041440000450e+00 0.000000000000e+00 0.000000000000e+00
1.028750000000e+03 -4.396316306510e+00 0.000000000000e+00 0.000000000000e+00
1.029000000000e+03 -6.236901407058e+00 0.000000000000e+00 0.000000000000e+00
1.029250000000e+03 -7.367571251236e+00 0.000000000000e+00 0.000000000000e+00
1.029500000000e+03 -7.669746766245e+00 0.000000000000e+00 0.000000000000e+00
1.029750000000e+03 -7.115309770821e+00 0.000000000000e+00 0.000000000000e+00
1.030000000000e+03 -5.769849277731e+00 0.000000000000e+00 0.000000000000e+00
1.030250000000e+03 -3.785286240786e+00 0.000000000000e+00 0.000000000000e+00
1.030500000000e+03 -1.382671516855e+00 0.000000000000e+00 0.000000000000e+00
1.030750000000e+03 1.172884668786e+00 0.000000000000e+00 0.000000000000e+00
1.031000000000e+03 3.602255894908e+00 0.000000000000e+00 0.000000000000e+00
1.031250000000e+03 5.643824070553e+00 0.000000000000e+00 0.000000000000e+00
1.031500000000e+03 7.082815515092e+00 0.000000000000e+00 0.000000000000e+00
1.031750000000e+03 7.775040779748e+00 0.000000000000e+00 0.000000000000e+00
1.032000000000e+03 7.662302026950e+00 0.000000000000e+00 0.000000000000e+00
1.032250000000e+03 6.777731368104e+00 0.000000000000e+00 0.000000000000e+00
1.032500000000e+03 5.240528711775e+00 0.000000000000e+00 0.000000000000e+00
1.032750000000e+03 3.240830629430e+00 0.000000000000e+00 0.000000000000e+00
1.033000000000e+03 1.016607935843e+00 0.000000000000e+00 0.000000000000e+00
1.033250000000e+03 -1.174582847783e+00 0.000000000000e+00 0.000000000000e+00
1.033500000000e+03 -3.085591795944e+00 0.000000000000e+00 0.000000000000e+00
1.033750000000e+03 -4.507849742465e+00 0.000000000000e+00 0.000000000000e+00
1.034000000000e+03 -5.294435464794e+00 0.000000000000e+00 0.000000000000e+00
1.034250000000e+03 -5.375413916611e+00 0.000000000000e+00 0.000000000000e+00
1.034500000000e+03 -4.763797027813e+00 0.000000000000e+00 0.000000000000e+00
1.034750000000e+03 -3.551634656909e+00 0.000000000000e+00 0.000000000000e+00
1.035000000000e+03 -1.896937065240e+00 0.000000000000e+00 0.000000000000e+00
1.035250000000e+03 -3.214610986426e-03 0.000000000000e+00 0.000000000000e+00
1.035500000000e+03 1.905735740863e+00 0.000000000000e+00 0.000000000000e+00
1.035750000000e+03 3.612662639330e+00 0.000000000000e+00 0.000000000000e+00
1.036000000000e+03 4.932065501125e+00 0.000000000000e+00 0.000000000000e+00
1.036250000000e+03 5.730813349350e+00 0.000000000000e+00 0.000000000000e+00
1.036500000000e+03 5.941857356325e+00 0.000000000000e+00 0.000000000000e+00
1.036750000000e+03 5.569621166003e+00 0.000000000000e+00 0.000000000000e+00
1.037000000000e+03 4.686703321545e+00 0.000000000000e+00 0.000000000000e+00
1.037250000000e+03 3.422588987767e+00 0.000000000000e+00 0.000000000000e+00
1.037500000000e+03 1.946012258486e+00 0.000000000000e+00 0.000000000000e+00
1.037750000000e+03 4.433229469730e-01 0.000000000000e+00 0.000000000000e+00
1.038000000000e+03 -9.043875849036e-01 0.000000000000e+00 0.000000000000e+00
1.038250000000e+03 -1.942597359718e+00 0.000000000000e+00 0.000000000000e+00
1.038500000000e+03 -2.560592720909e+00 0.000000000000e+00 0.000000000000e+00
1.038750000000e+03 -2.702718339761e+00 0.000000000000e+00 0.000000000000e+00
1.039000000000e+03 -2.372525678425e+00 0.000000000000e+00 0.000000000000e+00
1.039250000000e+03 -1.629616792409e+00 0.000000000000e+00 0.000000000000e+00
1.039500000000e+03 -5.798786275744e-01 0.000000000000e+00 0.000000000000e+00
1.039750000000e+03 6.394205328388e-01 0.000000000000e+00 0.000000000000e+00
1.040000000000e+03 1.877637122478e+00 0.000000000000e+00 0.000000000000e+00
1.040250000000e+03 2.989535490846e+00 0.000000000000e+00 0.000000000000e+00
1.040500000000e+03 3.852530878340e+00 0.000000000000e+00 0.000000000000e+00
1.040750000000e+03 4.380366999829e+00 0.000000000000e+00 0.000000000000e+00
1.041000000000e+03 4.531730956807e+00 0.000000000000e+00 0.000000000000e+00
1.041250000000e+03 4.312996088478e+00 0.000000000000e+00 0.000000000000e+00
1.041500000000e+03 3.775039098963e+00 0.000000000000e+00 0.000000000000e+00
1.041750000000e+03 3.004804977677e+00 0.000000000000e+00 0.000000000000e+00
1.042000000000e+03 2.112903490663e+00 0.000000000000e+00 0.000000000000e+00
1.042250000000e+03 1.218944644152e+00 0.000000000000e+00 0.000000000000e+00
1.042500000000e+03 4.365142348847e-01 0.000000000000e+00 0.000000000000e+00
1.042750000000e+03 -1.403583285940e-01 0.000000000000e+00 0.000000000000e+00
1.043000000000e+03 -4.476614452067e-01 0.000000000000e+00 0.000000000000e+00
1.043250000000e+03 -4.576672176041e-01 0.000000000000e+00 0.000000000000e+00
1.043500000000e+03 -1.804461270560e-01 0.000000000000e+00 0.000000000000e+00
1.043750000000e+03 3.393164225300e-01 0.000000000000e+00 0.000000000000e+00
1.044000000000e+03 1.029576732383e+00 0.000000000000e+00 0.000000000000e+00
1.044250000000e+03 1.801170876641e+00 0.000000000000e+00 0.000000000000e+00
1.044500000000e+03 2.559632575306e+00 0.000000000000e+00 0.000000000000e+00
1.044750000000e+03 3.217066098394e+00 0.000000000000e+00 0.000000000000e+00
1.045000000000e+03 3.702618578655e+00 0.000000000000e+00 0.000000000000e+00
1.045250000000e+03 3.970339345906e+00 0.000000000000e+00 0.000000000000e+00
1.045500000000e+03 4.003592772661e+00 0.000000000000e+00 0.000000000000e+00
1.045750000000e+03 3.815652718618e+00 0.000000000000e+00 0.000000000000e+00
1.046000000000e+03 3.446590776120e+00 0.000000000000e+00 0.000000000000e+00
1.046250000000e+03 2.957017325724e+00 0.000000000000e+00 0.000000000000e+00
1.046500000000e+03 2.419591654796e+00 0.000000000000e+00 0.000000000000e+00
1.046750000000e+03 1.909446261953e+00 0.000000000000e+00 0.000000000000e+00
1.047000000000e+03 1.494749543607e+00 0.000000000000e+00 0.000000000000e+00
1.047250000000e+03 1.228557955877e+00 0.000000000000e+00 0.000000000000e+00
1.047500000000e+03 1.142899435415e+00 0.000000000000e+00 0.000000000000e+00
1.047750000000e+03 1.245715841756e+00 0.000000000000e+00 0.000000000000e+00
1.048000000000e+03 1.520915971299e+00 0.000000000000e+00 0.000000000000e+00
1.048250000000e+03 1.931400271496e+00 0.000000000000e+00 0.000000000000e+00
1.048500000000e+03 2.424561279091e+00 0.000000000000e+00 0.000000000000e+00
1.048750000000e+03 2.939481511368e+00 0.000000000000e+00 0.000000000000e+00
1.049000000000e+03 3.414873903184e+00 0.000000000000e+00 0.000000000000e+00
1.049250000000e+03 3.796755942094e+00 0.000000000000e+00 0.000000000000e+00
1.049500000000e+03 4.044919201195e+00 0.000000000000e+00 0.000000000000e+00
1.049750000000e+03 4.137437938996e+00 0.000000000000e+00 0.000000000000e+00
1.050000000000e+03 4.072727988958e+00 0.000000000000e+00 0.000000000000e+00
1.050250000000e+03 3.868985166770e+00 0.000000000000e+00 0.000000000000e+00
1.050500000000e+03 3.561160887087e+00 0.000000000000e+00 0.000000000000e+00
1.050750000000e+03 3.195931597110e+00 0.000000000000e+00 0.000000000000e+00
1.051000000000e+03 2.825352690877e+00 0.000000000000e+00 0.000000000000e+00
1.051250000000e+03 2.500030187161e+00 0.000000000000e+00 0.000000000000e+00
1.051500000000e+03 2.262679714689e+00 0.000000000000e+00 0.000000000000e+00
1.051750000000e+03 2.142870491161e+00 0.000000000000e+00 0.000000000000e+00
1.052000000000e+03 2.153583343787e+00 0.000000000000e+00 0.000000000000e+00
1.052250000000e+03 2.289969229390e+00 0.000000000000e+00 0.000000000000e+00
1.052500000000e+03 2.530409561919e+00 0.000000000000e+00 0.000000000000e+00
1.052750000000e+03 2.839687980282e+00 0.000000000000e+00 0.000000000000e+00
1.053000000000e+03 3.173821244842e+00 0.000000000000e+00 0.000000000000e+00
1.053250000000e+03 3.485896795140e+00 0.000000000000e+00 0.000000000000e+00
1.053500000000e+03 3.732150119784e+00 0.000000000000e+00 0.000000000000e+00
1.053750000000e+03 3.877499517451e+00 0.000000000000e+00 0.000000000000e+00
1.054000000000e+03 3.899839627789e+00 0.000000000000e+00 0.000000000000e+00
1.054250000000e+03 3.792566385962e+00 0.000000000000e+00 0.000000000000e+00
1.054500000000e+03 3.565042009024e+00 0.000000000000e+00 0.000000000000e+00
1.054750000000e+03 3.240978479236e+00 0.000000000000e+00 0.000000000000e+00
1.055000000000e+03 2.854986910466e+00 0.000000000000e+00 0.000000000000e+00
1.055250000000e+03 2.447773705621e+00 0.000000000000e+00 0.000000000000e+00
1.055500000000e+03 2.060632842277e+00 0.000000000000e+00 0.000000000000e+00
1.055750000000e+03 1.729965830372e+00 0.000000000000e+00 0.000000000000e+00
1.056000000000e+03 1.482547005289e+00 0.000000000000e+00 0.000000000000e+00
1.056250000000e+03 1.332144505568e+00 0.000000000000e+00 0.000000000000e+00
1.056500000000e+03 1.277921340256e+00 0.000000000000e+00 0.000000000000e+00
1.056750000000e+03 1.304801376175e+00 0.000000000000e+00 0.000000000000e+00
1.057000000000e+03 1.385723771501e+00 0.000000000000e+00 0.000000000000e+00
1.057250000000e+03 1.485460943219e+00 0.000000000000e+00 0.000000000000e+00
1.057500000000e+03 1.565472295789e+00 0.000000000000e+00 0.000000000000e+00
1.057750000000e+03 1.589135159073e+00 0.000000000000e+00 0.000000000000e+00
1.058000000000e+03 1.526652466633e+00 0.000000000000e+00 0.000000000000e+00
1.058250000000e+03 1.358988498152e+00 0.000000000000e+00 0.000000000000e+00
1.058500000000e+03 1.080321810052e+00 0.000000000000e+00 0.000000000000e+00
1.058750000000e+03 6.987091093470e-01 0.000000000000e+00 0.000000000000e+00
1.059000000000e+03 2.348972552526e-01 0.000000000000e+00 0.000000000000e+00
1.059250000000e+03 -2.805302692419e-01 0.000000000000e+00 0.000000000000e+00
1.059500000000e+03 -8.112648025580e-01 0.000000000000e+00 0.000000000000e+00
1.059750000000e+03 -1.320070469215e+00 0.000000000000e+00 0.000000000000e+00
1.060000000000e+03 -1.773612555608e+00 0.000000000000e+00 0.000000000000e+00
1.060250000000e+03 -2.146665228505e+00 0.000000000000e+00 0.000000000000e+00
1.060500000000e+03 -2.425140700882e+00 0.000000000000e+00 0.000000000000e+00
1.060750000000e+03 -2.607549643516e+00 0.000000000000e+00 0.000000000000e+00
1.061000000000e+03 -2.704721198784e+00 0.000000000000e+00 0.000000000000e+00
1.061250000000e+03 -2.737849994655e+00 0.000000000000e+00 0.000000000000e+00
1.061500000000e+03 -2.735164204105e+00 0.000000000000e+00 0.000000000000e+00
1.061750000000e+03 -2.727692116707e+00 0.000000000000e+00 0.000000000000e+00
1.062000000000e+03 -2.744720326495e+00 0.000000000000e+00 0.000000000000e+00
1.062250000000e+03 -2.809569533451e+00 0.000000000000e+00 0.000000000000e+00
1.062500000000e+03 -2.936260709637e+00 0.000000000000e+00 0.000000000000e+00
1.062750000000e+03 -3.127513507911e+00 0.000000000000e+00 0.000000000000e+00
1.063000000000e+03 -3.374329398111e+00 0.000000000000e+00 0.000000000000e+00
1.063250000000e+03 -3.657191029893e+00 0.000000000000e+00 0.000000000000e+00
1.063500000000e+03 -3.948687658298e+00 0.000000000000e+00 0.000000000000e+00
1.063750000000e+03 -4.217184687832e+00 0.000000000000e+00 0.000000000000e+00
1.064000000000e+03 -4.431019456759e+00 0.000000000000e+00 0.000000000000e+00
1.064250000000e+03 -4.562643117083e+00 0.000000000000e+00 0.000000000000e+00
1.064500000000e+03 -4.592147185992e+00 0.000000000000e+00 0.000000000000e+00
1.064750000000e+03 -4.509709008760e+00 0.000000000000e+00 0.000000000000e+00
1.065000000000e+03 -4.316648320340e+00 0.000000000000e+00 0.000000000000e+00
1.065250000000e+03 -4.024984263900e+00 0.000000000000e+00 0.000000000000e+00
1.065500000000e+03 -3.655590524430e+00 0.000000000000e+00 0.000000000000e+00
1.065750000000e+03 -3.235236547521e+00 0.000000000000e+00 0.000000000000e+00
1.066000000000e+03 -2.792949090327e+00 0.000000000000e+00 0.000000000000e+00
1.066250000000e+03 -2.356211204429e+00 0.000000000000e+00 0.000000000000e+00
1.066500000000e+03 -1.947525036445e+00 0.000000000000e+00 0.000000000000e+00
1.066750000000e+03 -1.581800896537e+00 0.000000000000e+00 0.000000000000e+00
1.067000000000e+03 -1.264908458702e+00 0.000000000000e+00 0.000000000000e+00
1.067250000000e+03 -9.935558221578e-01 0.000000000000e+00 0.000000000000e+00
1.067500000000e+03 -7.564732478224e-01 0.000000000000e+00 0.000000000000e+00
1.067750000000e+03 -5.366975153674e-01 0.000000000000e+00 0.000000000000e+00
1.068000000000e+03 -3.146050908078e-01 0.000000000000e+00 0.000000000000e+00
1.068250000000e+03 -7.124746819155e-02 0.000000000000e+00 0.000000000000e+00
1.068500000000e+03 2.084879520022e-01 0.000000000000e+00 0.000000000000e+00
1.068750000000e+03 5.333307716897e-01 0.000000000000e+00 0.000000000000e+00
1.069000000000e+03 9.040360260593e-01 0.000000000000e+00 0.000000000000e+00
1.069250000000e+03 1.312947339541e+00 0.000000000000e+00 0.000000000000e+00
1.069500000000e+03 1.744747782105e+00 0.000000000000e+00 0.000000000000e+00
1.069750000000e+03 2.178265476017e+00 0.000000000000e+00 0.000000000000e+00
1.070000000000e+03 2.589058659129e+00 0.000000000000e+00 0.000000000000e+00
1.070250000000e+03 2.952405425620e+00 0.000000000000e+00 0.000000000000e+00
1.070500000000e+03 3.246279392946e+00 0.000000000000e+00 0.000000000000e+00
1.070750000000e+03 3.453908506824e+00 0.000000000000e+00 0.000000000000e+00
1.071000000000e+03 3.565585896474e+00 0.000000000000e+00 0.000000000000e+00
1.071250000000e+03 3.579517166085e+00 0.000000000000e+00 0.000000000000e+00
1.071500000000e+03 3.501629967037e+00 0.000000000000e+00 0.000000000000e+00
1.071750000000e+03 3.344418244236e+00 0.000000000000e+00 0.000000000000e+00
1.072000000000e+03 3.125024272736e+00 0.000000000000e+00 0.000000000000e+00
1.072250000000e+03 2.862858552628e+00 0.000000000000e+00 0.000000000000e+00
1.072500000000e+03 2.577108312324e+00 0.000000000000e+00 0.000000000000e+00
1.072750000000e+03 2.284484341922e+00 0.000000000000e+00 0.000000000000e+00
1.073000000000e+03 1.997505299950e+00 0.000000000000e+00 0.000000000000e+00
1.073250000000e+03 1.723527697032e+00 0.000000000000e+00 0.000000000000e+00
1.073500000000e+03 1.464613104557e+00 0.000000000000e+00 0.000000000000e+00
1.073750000000e+03 1.218199557937e+00 0.000000000000e+00 0.000000000000e+00
1.074000000000e+03 9.784298731836e-01 0.000000000000e+00 0.000000000000e+00
1.074250000000e+03 7.379017174075e-01 0.000000000000e+00 0.000000000000e+00
1.074500000000e+03 4.895543583557e-01 0.000000000000e+00 0.000000000000e+00
1.074750000000e+03 2.284006798404e-01 0.000000000000e+00 0.000000000000e+00
1.075000000000e+03 -4.715066369676e-02 0.000000000000e+00 0.000000000000e+00
1.075250000000e+03 -3.345662964581e-01 0.000000000000e+00 0.000000000000e+00
1.075500000000e+03 -6.271404533426e-01 0.000000000000e+00 0.000000000000e+00
1.075750000000e+03 -9.146128786673e-01 0.000000000000e+00 0.000000000000e+00
1.076000000000e+03 -1.184339813738e+00 0.000000000000e+00 0.000000000000e+00
1.076250000000e+03 -1.422829725695e+00 0.000000000000e+00 0.000000000000e+00
1.076500000000e+03 -1.617410625653e+00 0.000000000000e+00 0.000000000000e+00
1.076750000000e+03 -1.757787217782e+00 0.000000000000e+00 0.000000000000e+00
1.077000000000e+03 -1.837273252482e+00 0.000000000000e+00 0.000000000000e+00
1.077250000000e+03 -1.853541579244e+00 0.000000000000e+00 0.000000000000e+00
1.077500000000e+03 -1.808811559438e+00 0.000000000000e+00 0.000000000000e+00
1.077750000000e+03 -1.709478230620e+00 0.000000000000e+00 0.000000000000e+00
1.078000000000e+03 -1.565266897259e+00 0.000000000000e+00 0.000000000000e+00
1.078250000000e+03 -1.388059094623e+00 0.000000000000e+00 0.000000000000e+00
1.078500000000e+03 -1.190572710107e+00 0.000000000000e+00 0.000000000000e+00
1.078750000000e+03 -9.850863100947e-01 0.000000000000e+00 0.000000000000e+00
1.079000000000e+03 -7.823759964917e-01 0.000000000000e+00 0.000000000000e+00
1.079250000000e+03 -5.909874149133e-01 0.000000000000e+00 0.000000000000e+00
1.079500000000e+03 -4.169043183370e-01 0.000000000000e+00 0.000000000000e+00
1.079750000000e+03 -2.636088039955e-01 0.000000000000e+00 0.000000000000e+00
1.080000000000e+03 -1.324677038687e-01 0.000000000000e+00 0.000000000000e+00
1.080250000000e+03 -2.333391318264e-02 0.000000000000e+00 0.000000000000e+00
1.080500000000e+03 6.477284824780e-02 0.000000000000e+00 0.000000000000e+00
1.080750000000e+03 1.330414990934e-01 0.000000000000e+00 0.000000000000e+00
1.081000000000e+03 1.824142412073e-01 0.000000000000e+00 0.000000000000e+00
1.081250000000e+03 2.133727274545e-01 0.000000000000e+00 0.000000000000e+00
1.081500000000e+03 2.259872165148e-01 0.000000000000e+00 0.000000000000e+00
1.081750000000e+03 2.201980722794e-01 0.000000000000e+00 0.000000000000e+00
1.082000000000e+03 1.962545284531e-01 0.000000000000e+00 0.000000000000e+00
1.082250000000e+03 1.552061867309e-01 0.000000000000e+00 0.000000000000e+00
1.082500000000e+03 9.933283476449e-02 0.000000000000e+00 0.000000000000e+00
1.082750000000e+03 3.240903999572e-02 0.000000000000e+00 0.000000000000e+00
1.083000000000e+03 -4.027072652805e-02 0.000000000000e+00 0.000000000000e+00
1.083250000000e+03 -1.121383143468e-01 0.000000000000e+00 0.000000000000e+00
1.083500000000e+03 -1.758533436522e-01 0.000000000000e+00 0.000000000000e+00
1.083750000000e+03 -2.239983695822e-01 0.000000000000e+00 0.000000000000e+00
1.084000000000e+03 -2.498711387228e-01 0.000000000000e+00 0.000000000000e+00
1.084250000000e+03 -2.482583196536e-01 0.000000000000e+00 0.000000000000e+00
1.084500000000e+03 -2.160752734082e-01 0.000000000000e+00 0.000000000000e+00
1.084750000000e+03 -1.527756249800e-01 0.000000000000e+00 0.000000000000e+00
1.085000000000e+03 -6.046927266934e-02 0.000000000000e+00 0.000000000000e+00
1.085250000000e+03 5.626787250140e-02 0.000000000000e+00 0.000000000000e+00
1.085500000000e+03 1.908621530429e-01 0.000000000000e+00 0.000000000000e+00
1.085750000000e+03 3.354166565047e-01 0.000000000000e+00 0.000000000000e+00
1.086000000000e+03 4.814908823213e-01 0.000000000000e+00 0.000000000000e+00
1.086250000000e+03 6.208722027627e-01 0.000000000000e+00 0.000000000000e+00
1.086500000000e+03 7.462321734530e-01 0.000000000000e+00 0.000000000000e+00
1.086750000000e+03 8.515846367442e-01 0.000000000000e+00 0.000000000000e+00
1.087000000000e+03 9.324996723800e-01 0.000000000000e+00 0.000000000000e+00
1.087250000000e+03 9.860713612259e-01 0.000000000000e+00 0.000000000000e+00
1.087500000000e+03 1.010680496781e+00 0.000000000000e+00 0.000000000000e+00
1.087750000000e+03 1.005628402798e+00 0.000000000000e+00 0.000000000000e+00
1.088000000000e+03 9.707388659160e-01 0.000000000000e+00 0.000000000000e+00
1.088250000000e+03 9.060282271652e-01 0.000000000000e+00 0.000000000000e+00
1.088500000000e+03 8.115282569336e-01 0.000000000000e+00 0.000000000000e+00
1.088750000000e+03 6.873150558188e-01 0.000000000000e+00 0.000000000000e+00
1.089000000000e+03 5.337551114073e-01 0.000000000000e+00 0.000000000000e+00
1.089250000000e+03 3.519339306742e-01 0.000000000000e+00 0.000000000000e+00
1.089500000000e+03 1.441912313615e-01 0.000000000000e+00 0.000000000000e+00
1.089750000000e+03 -8.534316597228e-02 0.000000000000e+00 0.000000000000e+00
1.090000000000e+03 -3.303312949987e-01 0.000000000000e+00 0.000000000000e+00
1.090250000000e+03 -5.820380898086e-01 0.000000000000e+00 0.000000000000e+00
1.090500000000e+03 -8.294558146591e-01 0.000000000000e+00 0.000000000000e+00
1.090750000000e+03 -1.059783169919e+00 0.000000000000e+00 0.000000000000e+00
1.091000000000e+03 -1.259247584501e+00 0.000000000000e+00 0.000000000000e+00
1.091250000000e+03 -1.414204656966e+00 0.000000000000e+00 0.000000000000e+00
1.091500000000e+03 -1.512400902779e+00 0.000000000000e+00 0.000000000000e+00
1.091750000000e+03 -1.544252570389e+00 0.000000000000e+00 0.000000000000e+00
1.092000000000e+03 -1.503979910138e+00 0.000000000000e+00 0.000000000000e+00
1.092250000000e+03 -1.390445559321e+00 0.000000000000e+00 0.000000000000e+00
1.092500000000e+03 -1.207576875383e+00 0.000000000000e+00 0.000000000000e+00
1.092750000000e+03 -9.643010120150e-01 0.000000000000e+00 0.000000000000e+00
1.093000000000e+03 -6.739814726565e-01 0.000000000000e+00 0.000000000000e+00
1.093250000000e+03 -3.534072824782e-01 0.000000000000e+00 0.000000000000e+00
1.093500000000e+03 -2.144188619730e-02 0.000000000000e+00 0.000000000000e+00
1.093750000000e+03 3.025195422925e-01 0.000000000000e+00 0.000000000000e+00
1.094000000000e+03 6.001142823845e-01 0.000000000000e+00 0.000000000000e+00
1.094250000000e+03 8.554291514440e-01 0.000000000000e+00 0.000000000000e+00
1.094500000000e+03 1.056125647734e+00 0.000000000000e+00 0.000000000000e+00
1.094750000000e+03 1.194170335618e+00 0.000000000000e+00 0.000000000000e+00
1.095000000000e+03 1.266121382187e+00 0.000000000000e+00 0.000000000000e+00
1.095250000000e+03 1.272979421533e+00 0.000000000000e+00 0.000000000000e+00
1.095500000000e+03 1.219663297951e+00 0.000000000000e+00 0.000000000000e+00
1.095750000000e+03 1.114211327823e+00 0.000000000000e+00 0.000000000000e+00
1.096000000000e+03 9.668313016482e-01 0.000000000000e+00 0.000000000000e+00
1.096250000000e+03 7.889252478320e-01 0.000000000000e+00 0.000000000000e+00
1.096500000000e+03 5.921989550407e-01 0.000000000000e+00 0.000000000000e+00
1.096750000000e+03 3.879353462839e-01 0.000000000000e+00 0.000000000000e+00
1.097000000000e+03 1.864712244984e-01 0.000000000000e+00 0.000000000000e+00
1.097250000000e+03 -3.123951207523e-03 0.000000000000e+00 0.000000000000e+00
1.097500000000e+03 -1.732034626165e-01 0.000000000000e+00 0.000000000000e+00
1.097750000000e+03 -3.175920278333e-01 0.000000000000e+00 0.000000000000e+00
1.098000000000e+03 -4.315943010946e-01 0.000000000000e+00 0.000000000000e+00
1.098250000000e+03 -5.120208744638e-01 0.000000000000e+00 0.000000000000e+00
1.098500000000e+03 -5.572668760686e-01 0.000000000000e+00 0.000000000000e+00
1.098750000000e+03 -5.674468719681e-01 0.000000000000e+00 0.000000000000e+00
1.099000000000e+03 -5.445563434939e-01 0.000000000000e+00 0.000000000000e+00
1.099250000000e+03 -4.926017943694e-01 0.000000000000e+00 0.000000000000e+00
1.099500000000e+03 -4.176250240766e-01 0.000000000000e+00 0.000000000000e+00
1.099750000000e+03 -3.275467812924e-01 0.000000000000e+00 0.000000000000e+00
1.100000000000e+03 -2.317725049458e-01 0.000000000000e+00 0.000000000000e+00
1.100250000000e+03 -1.405365034238e-01 0.000000000000e+00 0.000000000000e+00
1.100500000000e+03 -6.400590143266e-02 0.000000000000e+00 0.000000000000e+00
1.100750000000e+03 -1.121473012395e-02 0.000000000000e+00 0.000000000000e+00
1.101000000000e+03 1.105693586640e-02 0.000000000000e+00 0.000000000000e+00
1.101250000000e+03 -6.876294742697e-04 0.000000000000e+00 0.000000000000e+00
1.101500000000e+03 -4.588188280420e-02 0.000000000000e+00 0.000000000000e+00
1.101750000000e+03 -1.195110774442e-01 0.000000000000e+00 0.000000000000e+00
1.102000000000e+03 -2.122308394414e-01 0.000000000000e+00 0.000000000000e+00
1.102250000000e+03 -3.110397960785e-01 0.000000000000e+00 0.000000000000e+00
1.102500000000e+03 -4.004849691100e-01 0.000000000000e+00 0.000000000000e+00
1.102750000000e+03 -4.643027852301e-01 0.000000000000e+00 0.000000000000e+00
1.103000000000e+03 -4.873297553004e-01 0.000000000000e+00 0.000000000000e+00
1.103250000000e+03 -4.574658180132e-01 0.000000000000e+00 0.000000000000e+00
1.103500000000e+03 -3.674486431700e-01 0.000000000000e+00 0.000000000000e+00
1.103750000000e+03 -2.162039669924e-01 0.000000000000e+00 0.000000000000e+00
1.104000000000e+03 -9.576002007716e-03 0.000000000000e+00 0.000000000000e+00
1.104250000000e+03 2.396908334801e-01 0.000000000000e+00 0.000000000000e+00
1.104500000000e+03 5.127603806032e-01 0.000000000000e+00 0.000000000000e+00
1.104750000000e+03 7.862489615916e-01 0.000000000000e+00 0.000000000000e+00
1.105000000000e+03 1.034359109628e+00 0.000000000000e+00 0.000000000000e+00
1.105250000000e+03 1.231381404155e+00 0.000000000000e+00 0.000000000000e+00
1.105500000000e+03 1.354294833117e+00 0.000000000000e+00 0.000000000000e+00
1.105750000000e+03 1.385181498354e+00 0.000000000000e+00 0.000000000000e+00
1.106000000000e+03 1.313192315669e+00 0.000000000000e+00 0.000000000000e+00
1.106250000000e+03 1.135853505754e+00 0.000000000000e+00 0.000000000000e+00
1.106500000000e+03 8.595814768504e-01 0.000000000000e+00 0.000000000000e+00
1.106750000000e+03 4.993651721760e-01 0.000000000000e+00 0.000000000000e+00
1.107000000000e+03 7.766744674707e-02 0.000000000000e+00 0.000000000000e+00
1.107250000000e+03 -3.773218186851e-01 0.000000000000e+00 0.000000000000e+00
1.107500000000e+03 -8.338885755562e-01 0.000000000000e+00 0.000000000000e+00
1.107750000000e+03 -1.259229660512e+00 0.000000000000e+00 0.000000000000e+00
1.108000000000e+03 -1.621894832263e+00 0.000000000000e+00 0.000000000000e+00
1.108250000000e+03 -1.894036412653e+00 0.000000000000e+00 0.000000000000e+00
1.108500000000e+03 -2.053313355889e+00 0.000000000000e+00 0.000000000000e+00
1.108750000000e+03 -2.084353453920e+00 0.000000000000e+00 0.000000000000e+00
1.109000000000e+03 -1.979734239496e+00 0.000000000000e+00 0.000000000000e+00
1.109250000000e+03 -1.740490184549e+00 0.000000000000e+00 0.000000000000e+00
1.109500000000e+03 -1.376183924325e+00 0.000000000000e+00 0.000000000000e+00
1.109750000000e+03 -9.045893770497e-01 0.000000000000e+00 0.000000000000e+00
1.110000000000e+03 -3.510262559509e-01 0.000000000000e+00 0.000000000000e+00
1.110250000000e+03 2.526356330966e-01 0.000000000000e+00 0.000000000000e+00
1.110500000000e+03 8.693087627251e-01 0.000000000000e+00 0.000000000000e+00
1.110750000000e+03 1.458381540234e+00 0.000000000000e+00 0.000000000000e+00
1.111000000000e+03 1.977799606580e+00 0.000000000000e+00 0.000000000000e+00
1.111250000000e+03 2.386539571760e+00 0.000000000000e+00 0.000000000000e+00
1.111500000000e+03 2.647432849197e+00 0.000000000000e+00 0.000000000000e+00
1.111750000000e+03 2.730227971258e+00 0.000000000000e+00 0.000000000000e+00
1.112000000000e+03 2.614697516972e+00 0.000000000000e+00 0.000000000000e+00
1.112250000000e+03 2.293514521804e+00 0.000000000000e+00 0.000000000000e+00
1.112500000000e+03 1.774559743056e+00 0.000000000000e+00 0.000000000000e+00
1.112750000000e+03 1.082292312456e+00 0.000000000000e+00 0.000000000000e+00
1.113000000000e+03 2.578360831191e-01 0.000000000000e+00 0.000000000000e+00
1.113250000000e+03 -6.424894877882e-01 0.000000000000e+00 0.000000000000e+00
1.113500000000e+03 -1.550331723983e+00 0.000000000000e+00 0.000000000000e+00
1.113750000000e+03 -2.390117202907e+00 0.000000000000e+00 0.000000000000e+00
1.114000000000e+03 -3.085260782257e+00 0.000000000000e+00 0.000000000000e+00
1.114250000000e+03 -3.565303568065e+00 0.000000000000e+00 0.000000000000e+00
1.114500000000e+03 -3.773324428497e+00 0.000000000000e+00 0.000000000000e+00
1.114750000000e+03 -3.672838524532e+00 0.000000000000e+00 0.000000000000e+00
1.115000000000e+03 -3.253348030573e+00 0.000000000000e+00 0.000000000000e+00
1.115250000000e+03 -2.533762421426e+00 0.000000000000e+00 0.000000000000e+00
1.115500000000e+03 -1.563064044571e+00 0.000000000000e+00 0.000000000000e+00
1.115750000000e+03 -4.178507061238e-01 0.000000000000e+00 0.000000000000e+00
1.116000000000e+03 8.032821296599e-01 0.000000000000e+00 0.000000000000e+00
1.116250000000e+03 1.988186514354e+00 0.000000000000e+00 0.000000000000e+00
1.116500000000e+03 3.021735674541e+00 0.000000000000e+00 0.000000000000e+00
1.116750000000e+03 3.797513468470e+00 0.000000000000e+00 0.000000000000e+00
1.117000000000e+03 4.229390020482e+00 0.000000000000e+00 0.000000000000e+00
1.117250000000e+03 4.261669601714e+00 0.000000000000e+00 0.000000000000e+00
1.117500000000e+03 3.876566344024e+00 0.000000000000e+00 0.000000000000e+00
1.117750000000e+03 3.097989496257e+00 0.000000000000e+00 0.000000000000e+00
1.118000000000e+03 1.990985352279e+00 0.000000000000e+00 0.000000000000e+00
1.118250000000e+03 6.566512842252e-01 0.000000000000e+00 0.000000000000e+00
1.118500000000e+03 -7.771434185722e-01 0.000000000000e+00 0.000000000000e+00
1.118750000000e+03 -2.168386515564e+00 0.000000000000e+00 0.000000000000e+00
1.119000000000e+03 -3.375623754413e+00 0.000000000000e+00 0.000000000000e+00
1.119250000000e+03 -4.273151389848e+00 0.000000000000e+00 0.000000000000e+00
1.119500000000e+03 -4.764993031784e+00 0.000000000000e+00 0.000000000000e+00
1.119750000000e+03 -4.796026131652e+00 0.000000000000e+00 0.000000000000e+00
1.120000000000e+03 -4.358895031252e+00 0.000000000000e+00 0.000000000000e+00
1.120250000000e+03 -3.495792781320e+00 0.000000000000e+00 0.000000000000e+00
1.120500000000e+03 -2.294764736630e+00 0.000000000000e+00 0.000000000000e+00
1.120750000000e+03 -8.808176541371e-01 0.000000000000e+00 0.000000000000e+00
1.121000000000e+03 5.972666157571e-01 0.000000000000e+00 0.000000000000e+00
1.121250000000e+03 1.982989431503e+00 0.000000000000e+00 0.000000000000e+00
1.121500000000e+03 3.129275448461e+00 0.000000000000e+00 0.000000000000e+00
1.121750000000e+03 3.914743627850e+00 0.000000000000e+00 0.000000000000e+00
1.122000000000e+03 4.257227906873e+00 0.000000000000e+00 0.000000000000e+00
1.122250000000e+03 4.122962168662e+00 0.000000000000e+00 0.000000000000e+00
1.122500000000e+03 3.530334199899e+00 0.000000000000e+00 0.000000000000e+00
1.122750000000e+03 2.547740742242e+00 0.000000000000e+00 0.000000000000e+00
1.123000000000e+03 1.285765861889e+00 0.000000000000e+00 0.000000000000e+00
1.123250000000e+03 -1.154257287908e-01 0.000000000000e+00 0.000000000000e+00
1.123500000000e+03 -1.502021820174e+00 0.000000000000e+00 0.000000000000e+00
1.123750000000e+03 -2.723969073567e+00 0.000000000000e+00 0.000000000000e+00
1.124000000000e+03 -3.651825921200e+00 0.000000000000e+00 0.000000000000e+00
1.124250000000e+03 -4.191104948249e+00 0.000000000000e+00 0.000000000000e+00
1.124500000000e+03 -4.292452242109e+00 0.000000000000e+00 0.000000000000e+00
1.124750000000e+03 -3.956513366632e+00 0.000000000000e+00 0.000000000000e+00
1.125000000000e+03 -3.232973718068e+00 0.000000000000e+00 0.000000000000e+00
1.125250000000e+03 -2.213956633790e+00 0.000000000000e+00 0.000000000000e+00
1.125500000000e+03 -1.022630512741e+00 0.000000000000e+00 0.000000000000e+00
1.125750000000e+03 2.015649856480e-01 0.000000000000e+00 0.000000000000e+00
1.126000000000e+03 1.319281149678e+00 0.000000000000e+00 0.000000000000e+00
1.126250000000e+03 2.207257092608e+00 0.000000000000e+00 0.000000000000e+00
1.126500000000e+03 2.772074568921e+00 0.000000000000e+00 0.000000000000e+00
1.126750000000e+03 2.960096536316e+00 0.000000000000e+00 0.000000000000e+00
1.127000000000e+03 2.762502855676e+00 0.000000000000e+00 0.000000000000e+00
1.127250000000e+03 2.214946338806e+00 0.000000000000e+00 0.000000000000e+00
1.127500000000e+03 1.392007453946e+00 0.000000000000e+00 0.000000000000e+00
1.127750000000e+03 3.972451793920e-01 0.000000000000e+00 0.000000000000e+00
1.128000000000e+03 -6.498504360419e-01 0.000000000000e+00 0.000000000000e+00
1.128250000000e+03 -1.628361350113e+00 0.000000000000e+00 0.000000000000e+00
1.128500000000e+03 -2.430128785262e+00 0.000000000000e+00 0.000000000000e+00
1.128750000000e+03 -2.971943297878e+00 0.000000000000e+00 0.000000000000e+00
1.129000000000e+03 -3.204348406855e+00 0.000000000000e+00 0.000000000000e+00
1.129250000000e+03 -3.116121158501e+00 0.000000000000e+00 0.000000000000e+00
1.129500000000e+03 -2.734045806291e+00 0.000000000000e+00 0.000000000000e+00
1.129750000000e+03 -2.118178685322e+00 0.000000000000e+00 0.000000000000e+00
1.130000000000e+03 -1.353340784584e+00 0.000000000000e+00 0.000000000000e+00
1.130250000000e+03 -5.380045411177e-01 0.000000000000e+00 0.000000000000e+00
1.130500000000e+03 2.279863527813e-01 0.000000000000e+00 0.000000000000e+00
1.130750000000e+03 8.553389039703e-01 0.000000000000e+00 0.000000000000e+00
1.131000000000e+03 1.275452693501e+00 0.000000000000e+00 0.000000000000e+00
1.131250000000e+03 1.447633255021e+00 0.000000000000e+00 0.000000000000e+00
1.131500000000e+03 1.362631786383e+00 0.000000000000e+00 0.000000000000e+00
1.131750000000e+03 1.042244242055e+00 0.000000000000e+00 0.000000000000e+00
1.132000000000e+03 5.351939920133e-01 0.000000000000e+00 0.000000000000e+00
1.132250000000e+03 -9.003488887168e-02 0.000000000000e+00 0.000000000000e+00
1.132500000000e+03 -7.544046874728e-01 0.000000000000e+00 0.000000000000e+00
1.132750000000e+03 -1.378359343252e+00 0.000000000000e+00 0.000000000000e+00
1.133000000000e+03 -1.891430551376e+00 0.000000000000e+00 0.000000000000e+00
1.133250000000e+03 -2.240268370332e+00 0.000000000000e+00 0.000000000000e+00
1.133500000000e+03 -2.394196686745e+00 0.000000000000e+00 0.000000000000e+00
1.133750000000e+03 -2.347739386753e+00 0.000000000000e+00 0.000000000000e+00
1.134000000000e+03 -2.119960129328e+00 0.000000000000e+00 0.000000000000e+00
1.134250000000e+03 -1.750855765370e+00 0.000000000000e+00 0.000000000000e+00
1.134500000000e+03 -1.295391712470e+00 0.000000000000e+00 0.000000000000e+00
1.134750000000e+03 -8.160264458769e-01 0.000000000000e+00 0.000000000000e+00
1.135000000000e+03 -3.747142504866e-01 0.000000000000e+00 0.000000000000e+00
1.135250000000e+03 -2.538888350722e-02 0.000000000000e+00 0.000000000000e+00
1.135500000000e+03 1.921793196403e-01 0.000000000000e+00 0.000000000000e+00
1.135750000000e+03 2.564742330702e-01 0.000000000000e+00 0.000000000000e+00
1.136000000000e+03 1.658799498903e-01 0.000000000000e+00 0.000000000000e+00
1.136250000000e+03 -6.219139798131e-02 0.000000000000e+00 0.000000000000e+00
1.136500000000e+03 -3.944517789754e-01 0.000000000000e+00 0.000000000000e+00
1.136750000000e+03 -7.866648789128e-01 0.000000000000e+00 0.000000000000e+00
1.137000000000e+03 -1.189654038211e+00 0.000000000000e+00 0.000000000000e+00
1.137250000000e+03 -1.555599553708e+00 0.000000000000e+00 0.000000000000e+00
1.137500000000e+03 -1.843840137462e+00 0.000000000000e+00 0.000000000000e+00
1.137750000000e+03 -2.025494537125e+00 0.000000000000e+00 0.000000000000e+00
1.138000000000e+03 -2.086398623587e+00 0.000000000000e+00 0.000000000000e+00
1.138250000000e+03 -2.028084717061e+00 0.000000000000e+00 0.000000000000e+00
1.138500000000e+03 -1.866782701953e+00 0.000000000000e+00 0.000000000000e+00
1.138750000000e+03 -1.630664803448e+00 0.000000000000e+00 0.000000000000e+00
1.139000000000e+03 -1.355758958061e+00 0.000000000000e+00 0.000000000000e+00
1.139250000000e+03 -1.081096963811e+00 0.000000000000e+00 0.000000000000e+00
1.139500000000e+03 -8.437291241130e-01 0.000000000000e+00 0.000000000000e+00
1.139750000000e+03 -6.742228025023e-01 0.000000000000e+00 0.000000000000e+00
1.140000000000e+03 -5.931738620950e-01 0.000000000000e+00 0.000000000000e+00
1.140250000000e+03 -6.091116390026e-01 0.000000000000e+00 0.000000000000e+00
1.140500000000e+03 -7.179906035148e-01 0.000000000000e+00 0.000000000000e+00
1.140750000000e+03 -9.042595729587e-01 0.000000000000e+00 0.000000000000e+00
1.141000000000e+03 -1.143307236399e+00 0.000000000000e+00 0.000000000000e+00
1.141250000000e+03 -1.404923445672e+00 0.000000000000e+00 0.000000000000e+00
1.141500000000e+03 -1.657306914829e+00 0.000000000000e+00 0.000000000000e+00
1.141750000000e+03 -1.871102575575e+00 0.000000000000e+00 0.000000000000e+00
1.142000000000e+03 -2.022969029800e+00 0.000000000000e+00 0.000000000000e+00
1.142250000000e+03 -2.098253693431e+00 0.000000000000e+00 0.000000000000e+00
1.142500000000e+03 -2.092478768458e+00 0.000000000000e+00 0.000000000000e+00
1.142750000000e+03 -2.011498223102e+00 0.000000000000e+00 0.000000000000e+00
1.143000000000e+03 -1.870354469446e+00 0.000000000000e+00 0.000000000000e+00
1.143250000000e+03 -1.691022683037e+00 0.000000000000e+00 0.000000000000e+00
1.143500000000e+03 -1.499361760878e+00 0.000000000000e+00 0.000000000000e+00
1.143750000000e+03 -1.321678762278e+00 0.000000000000e+00 0.000000000000e+00
1.144000000000e+03 -1.181348928826e+00 0.000000000000e+00 0.000000000000e+00
1.144250000000e+03 -1.095913216164e+00 0.000000000000e+00 0.000000000000e+00
1.144500000000e+03 -1.075003622190e+00 0.000000000000e+00 0.000000000000e+00
1.144750000000e+03 -1.119333526927e+00 0.000000000000e+00 0.000000000000e+00
1.145000000000e+03 -1.220850635672e+00 0.000000000000e+00 0.000000000000e+00
1.145250000000e+03 -1.364001735076e+00 0.000000000000e+00 0.000000000000e+00
1.145500000000e+03 -1.527919858431e+00 0.000000000000e+00 0.000000000000e+00
1.145750000000e+03 -1.689232610399e+00 0.000000000000e+00 0.000000000000e+00
1.146000000000e+03 -1.825118741273e+00 0.000000000000e+00 0.000000000000e+00
1.146250000000e+03 -1.916216823033e+00 0.000000000000e+00 0.000000000000e+00
1.146500000000e+03 -1.949017160237e+00 0.000000000000e+00 0.000000000000e+00
1.146750000000e+03 -1.917441623619e+00 0.000000000000e+00 0.000000000000e+00
1.147000000000e+03 -1.823425922123e+00 0.000000000000e+00 0.000000000000e+00
1.147250000000e+03 -1.676450468971e+00 0.000000000000e+00 0.000000000000e+00
1.147500000000e+03 -1.492102379900e+00 0.000000000000e+00 0.000000000000e+00
1.147750000000e+03 -1.289874764978e+00 0.000000000000e+00 0.000000000000e+00
1.148000000000e+03 -1.090504633175e+00 0.000000000000e+00 0.000000000000e+00
1.148250000000e+03 -9.132055080406e-01 0.000000000000e+00 0.000000000000e+00
1.148500000000e+03 -7.731586447943e-01 0.000000000000e+00 0.000000000000e+00
1.148750000000e+03 -6.795870678367e-01 0.000000000000e+00 0.000000000000e+00
1.149000000000e+03 -6.346552044812e-01 0.000000000000e+00 0.000000000000e+00
1.149250000000e+03 -6.333247671538e-01 0.000000000000e+00 0.000000000000e+00
1.149500000000e+03 -6.641697520003e-01 0.000000000000e+00 0.000000000000e+00
1.149750000000e+03 -7.110269369387e-01 0.000000000000e+00 0.000000000000e+00
1.150000000000e+03 -7.552497354137e-01 0.000000000000e+00 0.000000000000e+00
1.150250000000e+03 -7.782568499990e-01 0.000000000000e+00 0.000000000000e+00
1.150500000000e+03 -7.640326609526e-01 0.000000000000e+00 0.000000000000e+00
1.150750000000e+03 -7.012478178982e-01 0.000000000000e+00 0.000000000000e+00
1.151000000000e+03 -5.847240443346e-01 0.000000000000e+00 0.000000000000e+00
1.151250000000e+03 -4.160588146081e-01 0.000000000000e+00 0.000000000000e+00
1.151500000000e+03 -2.033406496884e-01 0.000000000000e+00 0.000000000000e+00
1.151750000000e+03 3.999140593320e-02 0.000000000000e+00 0.000000000000e+00
1.152000000000e+03 2.969766221161e-01 0.000000000000e+00 0.000000000000e+00
1.152250000000e+03 5.493924107852e-01 0.000000000000e+00 0.000000000000e+00
1.152500000000e+03 7.801339517057e-01 0.000000000000e+00 0.000000000000e+00
1.152750000000e+03 9.753913500469e-01 0.000000000000e+00 0.000000000000e+00
1.153000000000e+03 1.126334732236e+00 0.000000000000e+00 0.000000000000e+00
1.153250000000e+03 1.230089100121e+00 0.000000000000e+00 0.000000000000e+00
1.153500000000e+03 1.289880690284e+00 0.000000000000e+00 0.000000000000e+00
1.153750000000e+03 1.314351028840e+00 0.000000000000e+00 0.000000000000e+00
1.154000000000e+03 1.316148025008e+00 0.000000000000e+00 0.000000000000e+00
1.154250000000e+03 1.309999881830e+00 0.000000000000e+00 0.000000000000e+00
1.154500000000e+03 1.310544389071e+00 0.000000000000e+00 0.000000000000e+00
1.154750000000e+03 1.330214618667e+00 0.000000000000e+00 0.000000000000e+00
1.155000000000e+03 1.377468874990e+00 0.000000000000e+00 0.000000000000e+00
1.155250000000e+03 1.455600443423e+00 0.000000000000e+00 0.000000000000e+00
1.155500000000e+03 1.562279066330e+00 0.000000000000e+00 0.000000000000e+00
1.155750000000e+03 1.689873183043e+00 0.000000000000e+00 0.000000000000e+00
1.156000000000e+03 1.826494291569e+00 0.000000000000e+00 0.000000000000e+00
1.156250000000e+03 1.957607233796e+00 0.000000000000e+00 0.000000000000e+00
1.156500000000e+03 2.067976024129e+00 0.000000000000e+00 0.000000000000e+00
1.156750000000e+03 2.143673813351e+00 0.000000000000e+00 0.000000000000e+00
1.157000000000e+03 2.173882712988e+00 0.000000000000e+00 0.000000000000e+00
1.157250000000e+03 2.152244123197e+00 0.000000000000e+00 0.000000000000e+00
1.157500000000e+03 2.077587297432e+00 0.000000000000e+00 0.000000000000e+00
1.157750000000e+03 1.953953173060e+00 0.000000000000e+00 0.000000000000e+00
1.158000000000e+03 1.789929151225e+00 0.000000000000e+00 0.000000000000e+00
1.158250000000e+03 1.597404643724e+00 0.000000000000e+00 0.000000000000e+00
1.158500000000e+03 1.389933871122e+00 0.000000000000e+00 0.000000000000e+00
1.158750000000e+03 1.180941366849e+00 0.000000000000e+00 0.000000000000e+00
1.159000000000e+03 9.820207817733e-01 0.000000000000e+00 0.000000000000e+00
1.159250000000e+03 8.015576204598e-01 0.000000000000e+00 0.000000000000e+00
1.159500000000e+03 6.438551325574e-01 0.000000000000e+00 0.000000000000e+00
1.159750000000e+03 5.088676937171e-01 0.000000000000e+00 0.000000000000e+00
1.160000000000e+03 3.925586883154e-01 0.000000000000e+00 0.000000000000e+00
1.160250000000e+03 2.878126584562e-01 0.000000000000e+00 0.000000000000e+00
1.160500000000e+03 1.857564826421e-01 0.000000000000e+00 0.000000000000e+00
1.160750000000e+03 7.729172698208e-02 0.000000000000e+00 0.000000000000e+00
1.161000000000e+03 -4.538320682420e-02 0.000000000000e+00 0.000000000000e+00
1.161250000000e+03 -1.874744774677e-01 0.000000000000e+00 0.000000000000e+00
1.161500000000e+03 -3.506935445626e-01 0.000000000000e+00 0.000000000000e+00
1.161750000000e+03 -5.328721453406e-01 0.000000000000e+00 0.000000000000e+00
1.162000000000e+03 -7.281313642343e-01 0.000000000000e+00 0.000000000000e+00
1.162250000000e+03 -9.275664456501e-01 0.000000000000e+00 0.000000000000e+00
1.162500000000e+03 -1.120338688468e+00 0.000000000000e+00 0.000000000000e+00
1.162750000000e+03 -1.295012951620e+00 0.000000000000e+00 0.000000000000e+00
1.163000000000e+03 -1.440950825565e+00 0.000000000000e+00 0.000000000000e+00
1.163250000000e+03 -1.549568557570e+00 0.000000000000e+00 0.000000000000e+00
1.163500000000e+03 -1.615294538011e+00 0.000000000000e+00 0.000000000000e+00
1.163750000000e+03 -1.636108989921e+00 0.000000000000e+00 0.000000000000e+00
1.164000000000e+03 -1.613610908356e+00 0.000000000000e+00 0.000000000000e+00
1.164250000000e+03 -1.552624922571e+00 0.000000000000e+00 0.000000000000e+00
1.164500000000e+03 -1.460423849094e+00 0.000000000000e+00 0.000000000000e+00
1.164750000000e+03 -1.345692516182e+00 0.000000000000e+00 0.000000000000e+00
1.165000000000e+03 -1.217388437199e+00 0.000000000000e+00 0.000000000000e+00
1.165250000000e+03 -1.083661635699e+00 0.000000000000e+00 0.000000000000e+00
1.165500000000e+03 -9.509793821895e-01 0.000000000000e+00 0.000000000000e+00
1.165750000000e+03 -8.235651279897e-01 0.000000000000e+00 0.000000000000e+00
1.166000000000e+03 -7.032105785186e-01 0.000000000000e+00 0.000000000000e+00
1.166250000000e+03 -5.894634490484e-01 0.000000000000e+00 0.000000000000e+00
1.166500000000e+03 -4.801393550137e-01 0.000000000000e+00 0.000000000000e+00
1.166750000000e+03 -3.720621907272e-01 0.000000000000e+00 0.000000000000e+00
1.167000000000e+03 -2.619091609092e-01 0.000000000000e+00 0.000000000000e+00
1.167250000000e+03 -1.470277074641e-01 0.000000000000e+00 0.000000000000e+00
1.167500000000e+03 -2.610233521108e-02 0.000000000000e+00 0.000000000000e+00
1.167750000000e+03 1.004226823495e-01 0.000000000000e+00 0.000000000000e+00
1.168000000000e+03 2.302184121845e-01 0.000000000000e+00 0.000000000000e+00
1.168250000000e+03 3.592516673777e-01 0.000000000000e+00 0.000000000000e+00
1.168500000000e+03 4.822331169808e-01 0.000000000000e+00 0.000000000000e+00
1.168750000000e+03 5.932581142904e-01 0.000000000000e+00 0.000000000000e+00
1.169000000000e+03 6.865406534438e-01 0.000000000000e+00 0.000000000000e+00
1.169250000000e+03 7.571320325591e-01 0.000000000000e+00 0.000000000000e+00
1.169500000000e+03 8.015232525772e-01 0.000000000000e+00 0.000000000000e+00
1.169750000000e+03 8.180519861535e-01 0.000000000000e+00 0.000000000000e+00
1.170000000000e+03 8.070671420155e-01 0.000000000000e+00 0.000000000000e+00
1.170250000000e+03 7.708413062420e-01 0.000000000000e+00 0.000000000000e+00
1.170500000000e+03 7.132578511717e-01 0.000000000000e+00 0.000000000000e+00
1.170750000000e+03 6.393298612434e-01 0.000000000000e+00 0.000000000000e+00
1.171000000000e+03 5.546280354834e-01 0.000000000000e+00 0.000000000000e+00
1.171250000000e+03 4.647019779193e-01 0.000000000000e+00 0.000000000000e+00
1.171500000000e+03 3.745734390929e-01 0.000000000000e+00 0.000000000000e+00
1.171750000000e+03 2.883628069120e-01 0.000000000000e+00 0.000000000000e+00
1.172000000000e+03 2.090848145326e-01 0.000000000000e+00 0.000000000000e+00
1.172250000000e+03 1.386204589066e-01 0.000000000000e+00 0.000000000000e+00
1.172500000000e+03 7.784426095435e-02 0.000000000000e+00 0.000000000000e+00
1.172750000000e+03 2.686357602907e-02 0.000000000000e+00 0.000000000000e+00
1.173000000000e+03 -1.468707612912e-02 0.000000000000e+00 0.000000000000e+00
1.173250000000e+03 -4.735705642069e-02 0.000000000000e+00 0.000000000000e+00
1.173500000000e+03 -7.164946545534e-02 0.000000000000e+00 0.000000000000e+00
1.173750000000e+03 -8.788770292732e-02 0.000000000000e+00 0.000000000000e+00
1.174000000000e+03 -9.619550410641e-02 0.000000000000e+00 0.000000000000e+00
1.174250000000e+03 -9.658438030259e-02 0.000000000000e+00 0.000000000000e+00
1.174500000000e+03 -8.912174317992e-02 0.000000000000e+00 0.000000000000e+00
1.174750000000e+03 -7.413797341602e-02 0.000000000000e+00 0.000000000000e+00
1.175000000000e+03 -5.242366730723e-02 0.000000000000e+00 0.000000000000e+00
1.175250000000e+03 -2.537021331153e-02 0.000000000000e+00 0.000000000000e+00
1.175500000000e+03 4.982857658315e-03 0.000000000000e+00 0.000000000000e+00
1.175750000000e+03 3.601359717919e-02 0.000000000000e+00 0.000000000000e+00
1.176000000000e+03 6.469614962073e-02 0.000000000000e+00 0.000000000000e+00
1.176250000000e+03 8.787167815954e-02 0.000000000000e+00 0.000000000000e+00
1.176500000000e+03 1.025747251628e-01 0.000000000000e+00 0.000000000000e+00
1.176750000000e+03 1.063676471625e-01 0.000000000000e+00 0.000000000000e+00
1.177000000000e+03 9.763329645766e-02 0.000000000000e+00 0.000000000000e+00
1.177250000000e+03 7.578189528734e-02 0.000000000000e+00 0.000000000000e+00
1.177500000000e+03 4.134101986770e-02 0.000000000000e+00 0.000000000000e+00
1.177750000000e+03 -4.084445368110e-03 0.000000000000e+00 0.000000000000e+00
1.178000000000e+03 -5.797562881976e-02 0.000000000000e+00 0.000000000000e+00
1.178250000000e+03 -1.171609724405e-01 0.000000000000e+00 0.000000000000e+00
1.178500000000e+03 -1.781360655601e-01 0.000000000000e+00 0.000000000000e+00
1.178750000000e+03 -2.373950747696e-01 0.000000000000e+00 0.000000000000e+00
1.179000000000e+03 -2.917271388135e-01 0.000000000000e+00 0.000000000000e+00
1.179250000000e+03 -3.384390247230e-01 0.000000000000e+00 0.000000000000e+00
1.179500000000e+03 -3.754794447482e-01 0.000000000000e+00 0.000000000000e+00
1.179750000000e+03 -4.014582477539e-01 0.000000000000e+00 0.000000000000e+00
1.180000000000e+03 -4.155721551284e-01 0.000000000000e+00 0.000000000000e+00
1.180250000000e+03 -4.174646520568e-01 0.000000000000e+00 0.000000000000e+00
1.180500000000e+03 -4.070583495669e-01 0.000000000000e+00 0.000000000000e+00
1.180750000000e+03 -3.844017704819e-01 0.000000000000e+00 0.000000000000e+00
1.181000000000e+03 -3.495684482843e-01 0.000000000000e+00 0.000000000000e+00
1.181250000000e+03 -3.026351309528e-01 0.000000000000e+00 0.000000000000e+00
1.181500000000e+03 -2.437496191345e-01 0.000000000000e+00 0.000000000000e+00
1.181750000000e+03 -1.732801015661e-01 0.000000000000e+00 0.000000000000e+00
1.182000000000e+03 -9.201998623043e-02 0.000000000000e+00 0.000000000000e+00
1.182250000000e+03 -1.408286994748e-03 0.000000000000e+00 0.000000000000e+00
1.182500000000e+03 9.628186177598e-02 0.000000000000e+00 0.000000000000e+00
1.182750000000e+03 1.978335198968e-01 0.000000000000e+00 0.000000000000e+00
1.183000000000e+03 2.990933883285e-01 0.000000000000e+00 0.000000000000e+00
1.183250000000e+03 3.951189611496e-01 0.000000000000e+00 0.000000000000e+00
1.183500000000e+03 4.804674321357e-01 0.000000000000e+00 0.000000000000e+00
1.183750000000e+03 5.496061988054e-01 0.000000000000e+00 0.000000000000e+00
1.184000000000e+03 5.974043677687e-01 0.000000000000e+00 0.000000000000e+00
1.184250000000e+03 6.196492451875e-01 0.000000000000e+00 0.000000000000e+00
1.184500000000e+03 6.135239319689e-01 0.000000000000e+00 0.000000000000e+00
1.184750000000e+03 5.779832521421e-01 0.000000000000e+00 0.000000000000e+00
1.185000000000e+03 5.139753909725e-01 0.000000000000e+00 0.000000000000e+00
1.185250000000e+03 4.244745010978e-01 0.000000000000e+00 0.000000000000e+00
1.185500000000e+03 3.143126661096e-01 0.000000000000e+00 0.000000000000e+00
1.185750000000e+03 1.898247057354e-01 0.000000000000e+00 0.000000000000e+00
1.186000000000e+03 5.834277913632e-02 0.000000000000e+00 0.000000000000e+00
1.186250000000e+03 -7.240374623433e-02 0.000000000000e+00 0.000000000000e+00
1.186500000000e+03 -1.949167287510e-01 0.000000000000e+00 0.000000000000e+00
1.186750000000e+03 -3.025175858865e-01 0.000000000000e+00 0.000000000000e+00
1.187000000000e+03 -3.898342386130e-01 0.000000000000e+00 0.000000000000e+00
1.187250000000e+03 -4.531403348229e-01 0.000000000000e+00 0.000000000000e+00
1.187500000000e+03 -4.905208355085e-01 0.000000000000e+00 0.000000000000e+00
1.187750000000e+03 -5.018607972821e-01 0.000000000000e+00 0.000000000000e+00
1.188000000000e+03 -4.886758941997e-01 0.000000000000e+00 0.000000000000e+00
1.188250000000e+03 -4.538207963953e-01 0.000000000000e+00 0.000000000000e+00
1.188500000000e+03 -4.011226237037e-01 0.000000000000e+00 0.000000000000e+00
1.188750000000e+03 -3.349900824568e-01 0.000000000000e+00 0.000000000000e+00
1.189000000000e+03 -2.600446025754e-01 0.000000000000e+00 0.000000000000e+00
1.189250000000e+03 -1.808090729752e-01 0.000000000000e+00 0.000000000000e+00
1.189500000000e+03 -1.014748617869e-01 0.000000000000e+00 0.000000000000e+00
1.189750000000e+03 -2.575152461428e-02 0.000000000000e+00 0.000000000000e+00
1.190000000000e+03 4.321113294795e-02 0.000000000000e+00 0.000000000000e+00
1.190250000000e+03 1.028496443575e-01 0.000000000000e+00 0.000000000000e+00
1.190500000000e+03 1.511880397101e-01 0.000000000000e+00 0.000000000000e+00
1.190750000000e+03 1.868380458792e-01 0.000000000000e+00 0.000000000000e+00
1.191000000000e+03 2.090156053508e-01 0.000000000000e+00 0.000000000000e+00
1.191250000000e+03 2.175797133958e-01 0.000000000000e+00 0.000000000000e+00
1.191500000000e+03 2.130866694592e-01 0.000000000000e+00 0.000000000000e+00
1.191750000000e+03 1.968410956987e-01 0.000000000000e+00 0.000000000000e+00
1.192000000000e+03 1.709171164599e-01 0.000000000000e+00 0.000000000000e+00
1.192250000000e+03 1.381208943568e-01 0.000000000000e+00 0.000000000000e+00
1.192500000000e+03 1.018702353916e-01 0.000000000000e+00 0.000000000000e+00
1.192750000000e+03 6.597792917029e-02 0.000000000000e+00 0.000000000000e+00
1.193000000000e+03 3.434137034484e-02 0.000000000000e+00 0.000000000000e+00
1.193250000000e+03 1.055928359217e-02 0.000000000000e+00 0.000000000000e+00
1.193500000000e+03 -2.486108391228e-03 0.000000000000e+00 0.000000000000e+00
1.193750000000e+03 -3.029639509984e-03 0.000000000000e+00 0.000000000000e+00
1.194000000000e+03 9.252013392484e-03 0.000000000000e+00 0.000000000000e+00
1.194250000000e+03 3.304775567474e-02 0.000000000000e+00 0.000000000000e+00
1.194500000000e+03 6.539685297638e-02 0.000000000000e+00 0.000000000000e+00
1.194750000000e+03 1.018765784160e-01 0.000000000000e+00 0.000000000000e+00
1.195000000000e+03 1.369926362040e-01 0.000000000000e+00 0.000000000000e+00
1.195250000000e+03 1.647441238578e-01 0.000000000000e+00 0.000000000000e+00
1.195500000000e+03 1.793081767867e-01 0.000000000000e+00 0.000000000000e+00
1.195750000000e+03 1.757684168763e-01 0.000000000000e+00 0.000000000000e+00
1.196000000000e+03 1.507993447531e-01 0.000000000000e+00 0.000000000000e+00
1.196250000000e+03 1.032181356754e-01 0.000000000000e+00 0.000000000000e+00
1.196500000000e+03 3.432661127434e-02 0.000000000000e+00 0.000000000000e+00
1.196750000000e+03 -5.201157741434e-02 0.000000000000e+00 0.000000000000e+00
1.197000000000e+03 -1.495829747876e-01 0.000000000000e+00 0.000000000000e+00
1.197250000000e+03 -2.503150863602e-01 0.000000000000e+00 0.000000000000e+00
1.197500000000e+03 -3.450008487474e-01 0.000000000000e+00 0.000000000000e+00
1.197750000000e+03 -4.241822124783e-01 0.000000000000e+00 0.000000000000e+00
1.198000000000e+03 -4.790977526412e-01 0.000000000000e+00 0.000000000000e+00
1.198250000000e+03 -5.025905848915e-01 0.000000000000e+00 0.000000000000e+00
1.198500000000e+03 -4.898772094598e-01 0.000000000000e+00 0.000000000000e+00
1.198750000000e+03 -4.390945269008e-01 0.000000000000e+00 0.000000000000e+00
1.199000000000e+03 -3.515687403887e-01 0.000000000000e+00 0.000000000000e+00
1.199250000000e+03 -2.317824108961e-01 0.000000000000e+00 0.000000000000e+00
1.199500000000e+03 -8.705003092858e-02 0.000000000000e+00 0.000000000000e+00
1.199750000000e+03 7.305647232989e-02 0.000000000000e+00 0.000000000000e+00
1.200000000000e+03 2.374668763750e-01 0.000000000000e+00 0.000000000000e+00
1.200250000000e+03 3.944767834595e-01 0.000000000000e+00 0.000000000000e+00
1.200500000000e+03 5.326337588967e-01 0.000000000000e+00 0.000000000000e+00
1.200750000000e+03 6.415695775360e-01 0.000000000000e+00 0.000000000000e+00
1.201000000000e+03 7.127179261946e-01 0.000000000000e+00 0.000000000000e+00
1.201250000000e+03 7.398770765081e-01 0.000000000000e+00 0.000000000000e+00
1.201500000000e+03 7.195982799615e-01 0.000000000000e+00 0.000000000000e+00
1.201750000000e+03 6.513992576854e-01 0.000000000000e+00 0.000000000000e+00
1.202000000000e+03 5.378152865607e-01 0.000000000000e+00 0.000000000000e+00
1.202250000000e+03 3.843064698153e-01 0.000000000000e+00 0.000000000000e+00
1.202500000000e+03 1.990388728393e-01 0.000000000000e+00 0.000000000000e+00
1.202750000000e+03 -7.449069140210e-03 0.000000000000e+00 0.000000000000e+00
1.203000000000e+03 -2.226922162062e-01 0.000000000000e+00 0.000000000000e+00
1.203250000000e+03 -4.328614521397e-01 0.000000000000e+00 0.000000000000e+00
1.203500000000e+03 -6.234514580598e-01 0.000000000000e+00 0.000000000000e+00
1.203750000000e+03 -7.800970994196e-01 0.000000000000e+00 0.000000000000e+00
1.204000000000e+03 -8.895088832067e-01 0.000000000000e+00 0.000000000000e+00
1.204250000000e+03 -9.404967369033e-01 0.000000000000e+00 0.000000000000e+00
1.204500000000e+03 -9.250246748528e-01 0.000000000000e+00 0.000000000000e+00
1.204750000000e+03 -8.392111241183e-01 0.000000000000e+00 0.000000000000e+00
1.205000000000e+03 -6.841663117809e-01 0.000000000000e+00 0.000000000000e+00
1.205250000000e+03 -4.665449812243e-01 0.000000000000e+00 0.000000000000e+00
1.205500000000e+03 -1.986948744976e-01 0.000000000000e+00 0.000000000000e+00
1.205750000000e+03 1.016977968734e-01 0.000000000000e+00 0.000000000000e+00
1.206000000000e+03 4.125245418201e-01 0.000000000000e+00 0.000000000000e+00
1.206250000000e+03 7.087339639317e-01 0.000000000000e+00 0.000000000000e+00
1.206500000000e+03 9.643071783899e-01 0.000000000000e+00 0.000000000000e+00
1.206750000000e+03 1.154590035432e+00 0.000000000000e+00 0.000000000000e+00
1.207000000000e+03 1.258777220449e+00 0.000000000000e+00 0.000000000000e+00
1.207250000000e+03 1.262294260944e+00 0.000000000000e+00 0.000000000000e+00
1.207500000000e+03 1.158800261916e+00 0.000000000000e+00 0.000000000000e+00
1.207750000000e+03 9.515434316633e-01 0.000000000000e+00 0.000000000000e+00
1.208000000000e+03 6.538459626342e-01 0.000000000000e+00 0.000000000000e+00
1.208250000000e+03 2.885728056775e-01 0.000000000000e+00 0.000000000000e+00
1.208500000000e+03 -1.134562741046e-01 0.000000000000e+00 0.000000000000e+00
1.208750000000e+03 -5.160311682560e-01 0.000000000000e+00 0.000000000000e+00
1.209000000000e+03 -8.808895898500e-01 0.000000000000e+00 0.000000000000e+00
1.209250000000e+03 -1.171517253894e+00 0.000000000000e+00 0.000000000000e+00
1.209500000000e+03 -1.357018477949e+00 0.000000000000e+00 0.000000000000e+00
1.209750000000e+03 -1.415627159062e+00 0.000000000000e+00 0.000000000000e+00
1.210000000000e+03 -1.337439166281e+00 0.000000000000e+00 0.000000000000e+00
1.210250000000e+03 -1.126009997558e+00 0.000000000000e+00 0.000000000000e+00
1.210500000000e+03 -7.985717301863e-01 0.000000000000e+00 0.000000000000e+00
1.210750000000e+03 -3.847701046468e-01 0.000000000000e+00 0.000000000000e+00
1.211000000000e+03 7.601006748083e-02 0.000000000000e+00 0.000000000000e+00
1.211250000000e+03 5.384947211783e-01 0.000000000000e+00 0.000000000000e+00
1.211500000000e+03 9.561607595756e-01 0.000000000000e+00 0.000000000000e+00
1.211750000000e+03 1.286172692713e+00 0.000000000000e+00 0.000000000000e+00
1.212000000000e+03 1.494067013759e+00 0.000000000000e+00 0.000000000000e+00
1.212250000000e+03 1.557644476565e+00 0.000000000000e+00 0.000000000000e+00
1.212500000000e+03 1.469604258201e+00 0.000000000000e+00 0.000000000000e+00
1.212750000000e+03 1.238586121590e+00 0.000000000000e+00 0.000000000000e+00
1.213000000000e+03 8.884629295684e-01 0.000000000000e+00 0.000000000000e+00
1.213250000000e+03 4.559260155425e-01 0.000000000000e+00 0.000000000000e+00
1.213500000000e+03 -1.339379175689e-02 0.000000000000e+00 0.000000000000e+00
1.213750000000e+03 -4.698507104863e-01 0.000000000000e+00 0.000000000000e+00
1.214000000000e+03 -8.652056979907e-01 0.000000000000e+00 0.000000000000e+00
1.214250000000e+03 -1.157930348143e+00 0.000000000000e+00 0.000000000000e+00
1.214500000000e+03 -1.317783894980e+00 0.000000000000e+00 0.000000000000e+00
1.214750000000e+03 -1.329132892655e+00 0.000000000000e+00 0.000000000000e+00
1.215000000000e+03 -1.192626057271e+00 0.000000000000e+00 0.000000000000e+00
1.215250000000e+03 -9.250272654459e-01 0.000000000000e+00 0.000000000000e+00
1.215500000000e+03 -5.572250714612e-01 0.000000000000e+00 0.000000000000e+00
1.215750000000e+03 -1.306513058865e-01 0.000000000000e+00 0.000000000000e+00
1.216000000000e+03 3.074717135230e-01 0.000000000000e+00 0.000000000000e+00
1.216250000000e+03 7.094989280353e-01 0.000000000000e+00 0.000000000000e+00
1.216500000000e+03 1.032718697628e+00 0.000000000000e+00 0.000000000000e+00
1.216750000000e+03 1.244075988989e+00 0.000000000000e+00 0.000000000000e+00
1.217000000000e+03 1.323720812660e+00 0.000000000000e+00 0.000000000000e+00
1.217250000000e+03 1.266984159803e+00 0.000000000000e+00 0.000000000000e+00
1.217500000000e+03 1.084574197579e+00 0.000000000000e+00 0.000000000000e+00
1.217750000000e+03 8.009988857400e-01 0.000000000000e+00 0.000000000000e+00
1.218000000000e+03 4.514312424678e-01 0.000000000000e+00 0.000000000000e+00
1.218250000000e+03 7.741463902710e-02 0.000000000000e+00 0.000000000000e+00
1.218500000000e+03 -2.780639784302e-01 0.000000000000e+00 0.000000000000e+00
1.218750000000e+03 -5.755403380744e-01 0.000000000000e+00 0.000000000000e+00
1.219000000000e+03 -7.834938975490e-01 0.000000000000e+00 0.000000000000e+00
1.219250000000e+03 -8.817173463886e-01 0.000000000000e+00 0.000000000000e+00
1.219500000000e+03 -8.632659330427e-01 0.000000000000e+00 0.000000000000e+00
1.219750000000e+03 -7.347970693444e-01 0.000000000000e+00 0.000000000000e+00
1.220000000000e+03 -5.153082403357e-01 0.000000000000e+00 0.000000000000e+00
1.220250000000e+03 -2.334726906124e-01 0.000000000000e+00 0.000000000000e+00
1.220500000000e+03 7.606562668750e-02 0.000000000000e+00 0.000000000000e+00
1.220750000000e+03 3.769628370164e-01 0.000000000000e+00 0.000000000000e+00
1.221000000000e+03 6.354842096136e-01 0.000000000000e+00 0.000000000000e+00
1.221250000000e+03 8.243372829419e-01 0.000000000000e+00 0.000000000000e+00
1.221500000000e+03 9.255901227247e-01 0.000000000000e+00 0.000000000000e+00
1.221750000000e+03 9.323618865643e-01 0.000000000000e+00 0.000000000000e+00
1.222000000000e+03 8.491325895717e-01 0.000000000000e+00 0.000000000000e+00
1.222250000000e+03 6.906915014797e-01 0.000000000000e+00 0.000000000000e+00
1.222500000000e+03 4.799072717604e-01 0.000000000000e+00 0.000000000000e+00
1.222750000000e+03 2.446378589321e-01 0.000000000000e+00 0.000000000000e+00
1.223000000000e+03 1.418910787787e-02 0.000000000000e+00 0.000000000000e+00
1.223250000000e+03 -1.842320675546e-01 0.000000000000e+00 0.000000000000e+00
1.223500000000e+03 -3.286428824697e-01 0.000000000000e+00 0.000000000000e+00
1.223750000000e+03 -4.046315789705e-01 0.000000000000e+00 0.000000000000e+00
1.224000000000e+03 -4.066802031726e-01 0.000000000000e+00 0.000000000000e+00
1.224250000000e+03 -3.383533787715e-01 0.000000000000e+00 0.000000000000e+00
1.224500000000e+03 -2.113863188515e-01 0.000000000000e+00 0.000000000000e+00
1.224750000000e+03 -4.383763618424e-02 0.000000000000e+00 0.000000000000e+00
1.225000000000e+03 1.424218013386e-01 0.000000000000e+00 0.000000000000e+00
1.225250000000e+03 3.245454459359e-01 0.000000000000e+00 0.000000000000e+00
1.225500000000e+03 4.815121227467e-01 0.000000000000e+00 0.000000000000e+00
1.225750000000e+03 5.965535783928e-01 0.000000000000e+00 0.000000000000e+00
1.226000000000e+03 6.589337964661e-01 0.000000000000e+00 0.000000000000e+00
1.226250000000e+03 6.648990210758e-01 0.000000000000e+00 0.000000000000e+00
1.226500000000e+03 6.177283805753e-01 0.000000000000e+00 0.000000000000e+00
1.226750000000e+03 5.269286399322e-01 0.000000000000e+00 0.000000000000e+00
1.227000000000e+03 4.067187763423e-01 0.000000000000e+00 0.000000000000e+00
1.227250000000e+03 2.740287959545e-01 0.000000000000e+00 0.000000000000e+00
1.227500000000e+03 1.462840736779e-01 0.000000000000e+00 0.000000000000e+00
1.227750000000e+03 3.925749437676e-02 0.000000000000e+00 0.000000000000e+00
1.228000000000e+03 -3.475254736373e-02 0.000000000000e+00 0.000000000000e+00
1.228250000000e+03 -6.821470675253e-02 0.000000000000e+00 0.000000000000e+00
1.228500000000e+03 -5.900054146701e-02 0.000000000000e+00 0.000000000000e+00
1.228750000000e+03 -1.032392884005e-02 0.000000000000e+00 0.000000000000e+00
1.229000000000e+03 6.996830565844e-02 0.000000000000e+00 0.000000000000e+00
1.229250000000e+03 1.706303856694e-01 0.000000000000e+00 0.000000000000e+00
1.229500000000e+03 2.785951214036e-01 0.000000000000e+00 0.000000000000e+00
1.229750000000e+03 3.806823893694e-01 0.000000000000e+00 0.000000000000e+00
1.230000000000e+03 4.652222164518e-01 0.000000000000e+00 0.000000000000e+00
1.230250000000e+03 5.233989929779e-01 0.000000000000e+00 0.000000000000e+00
1.230500000000e+03 5.501684617039e-01 0.000000000000e+00 0.000000000000e+00
1.230750000000e+03 5.446597201354e-01 0.000000000000e+00 0.000000000000e+00
1.231000000000e+03 5.100422677119e-01 0.000000000000e+00 0.000000000000e+00
1.231250000000e+03 4.529044817633e-01 0.000000000000e+00 0.000000000000e+00
1.231500000000e+03 3.822468587164e-01 0.000000000000e+00 0.000000000000e+00
1.231750000000e+03 3.082345560984e-01 0.000000000000e+00 0.000000000000e+00
1.232000000000e+03 2.408751330766e-01 0.000000000000e+00 0.000000000000e+00
1.232250000000e+03 1.887874517615e-01 0.000000000000e+00 0.000000000000e+00
1.232500000000e+03 1.582076475550e-01 0.000000000000e+00 0.000000000000e+00
1.232750000000e+03 1.523414270624e-01 0.000000000000e+00 0.000000000000e+00
1.233000000000e+03 1.711240168113e-01 0.000000000000e+00 0.000000000000e+00
1.233250000000e+03 2.113962309415e-01 0.000000000000e+00 0.000000000000e+00
1.233500000000e+03 2.674539596377e-01 0.000000000000e+00 0.000000000000e+00
1.233750000000e+03 3.318849602939e-01 0.000000000000e+00 0.000000000000e+00
1.234000000000e+03 3.965759835617e-01 0.000000000000e+00 0.000000000000e+00
1.234250000000e+03 4.537580728714e-01 0.000000000000e+00 0.000000000000e+00
1.234500000000e+03 4.969594139925e-01 0.000000000000e+00 0.000000000000e+00
1.234750000000e+03 5.217524178552e-01 0.000000000000e+00 0.000000000000e+00
1.235000000000e+03 5.262120038468e-01 0.000000000000e+00 0.000000000000e+00
1.235250000000e+03 5.110411029934e-01 0.000000000000e+00 0.000000000000e+00
1.235500000000e+03 4.793621493128e-01 0.000000000000e+00 0.000000000000e+00
1.235750000000e+03 4.362144702520e-01 0.000000000000e+00 0.000000000000e+00
1.236000000000e+03 3.878321210549e-01 0.000000000000e+00 0.000000000000e+00
1.236250000000e+03 3.408008927585e-01 0.000000000000e+00 0.000000000000e+00
1.236500000000e+03 3.012044109937e-01 0.000000000000e+00 0.000000000000e+00
1.236750000000e+03 2.738665309611e-01 0.000000000000e+00 0.000000000000e+00
1.237000000000e+03 2.617814220467e-01 0.000000000000e+00 0.000000000000e+00
1.237250000000e+03 2.657961782861e-01 0.000000000000e+00 0.000000000000e+00
1.237500000000e+03 2.845770742106e-01 0.000000000000e+00 0.000000000000e+00
1.237750000000e+03 3.148540649135e-01 0.000000000000e+00 0.000000000000e+00
1.238000000000e+03 3.519033863063e-01 0.000000000000e+00 0.000000000000e+00
1.238250000000e+03 3.901993955928e-01 0.000000000000e+00 0.000000000000e+00
1.238500000000e+03 4.241475099164e-01 0.000000000000e+00 0.000000000000e+00
1.238750000000e+03 4.488024182026e-01 0.000000000000e+00 0.000000000000e+00
1.239000000000e+03 4.604803379282e-01 0.000000000000e+00 0.000000000000e+00
1.239250000000e+03 4.571901022422e-01 0.000000000000e+00 0.000000000000e+00
1.239500000000e+03 4.388330195092e-01 0.000000000000e+00 0.000000000000e+00
1.239750000000e+03 4.071523666417e-01 0.000000000000e+00 0.000000000000e+00
1.240000000000e+03 3.654460125446e-01 0.000000000000e+00 0.000000000000e+00
1.240250000000e+03 3.180858240528e-01 0.000000000000e+00 0.000000000000e+00
1.240500000000e+03 2.699113749938e-01 0.000000000000e+00 0.000000000000e+00
1.240750000000e+03 2.255801162042e-01 0.000000000000e+00 0.000000000000e+00
1.241000000000e+03 1.889598589111e-01 0.000000000000e+00 0.000000000000e+00
1.241250000000e+03 1.626419014189e-01 0.000000000000e+00 0.000000000000e+00
1.241500000000e+03 1.476355709833e-01 0.000000000000e+00 0.000000000000e+00
1.241750000000e+03 1.432798266199e-01 0.000000000000e+00 0.000000000000e+00
1.242000000000e+03 1.473782920113e-01 0.000000000000e+00 0.000000000000e+00
1.242250000000e+03 1.565345706377e-01 0.000000000000e+00 0.000000000000e+00
1.242500000000e+03 1.666388213016e-01 0.000000000000e+00 0.000000000000e+00
1.242750000000e+03 1.734376870285e-01 0.000000000000e+00 0.000000000000e+00
1.243000000000e+03 1.731101456995e-01 0.000000000000e+00 0.000000000000e+00
1.243250000000e+03 1.627727816593e-01 0.000000000000e+00 0.000000000000e+00
1.243500000000e+03 1.408490520003e-01 0.000000000000e+00 0.000000000000e+00
1.243750000000e+03 1.072566798092e-01 0.000000000000e+00 0.000000000000e+00
1.244000000000e+03 6.339258207650e-02 0.000000000000e+00 0.000000000000e+00
1.244250000000e+03 1.192224343883e-02 0.000000000000e+00 0.000000000000e+00
1.244500000000e+03 -4.359355230012e-02 0.000000000000e+00 0.000000000000e+00
1.244750000000e+03 -9.918068857948e-02 0.000000000000e+00 0.000000000000e+00
1.245000000000e+03 -1.509751081257e-01 0.000000000000e+00 0.000000000000e+00
1.245250000000e+03 -1.957163808180e-01 0.000000000000e+00 0.000000000000e+00
1.245500000000e+03 -2.311459204016e-01 0.000000000000e+00 0.000000000000e+00
1.245750000000e+03 -2.562587730950e-01 0.000000000000e+00 0.000000000000e+00
1.246000000000e+03 -2.713789369334e-01 0.000000000000e+00 0.000000000000e+00
1.246250000000e+03 -2.780527952158e-01 0.000000000000e+00 0.000000000000e+00
1.246500000000e+03 -2.787800333313e-01 0.000000000000e+00 0.000000000000e+00
1.246750000000e+03 -2.766229754794e-01 0.000000000000e+00 0.000000000000e+00
1.247000000000e+03 -2.747507566815e-01 0.000000000000e+00 0.000000000000e+00
1.247250000000e+03 -2.759821612716e-01 0.000000000000e+00 0.000000000000e+00
1.247500000000e+03 -2.823894858407e-01 0.000000000000e+00 0.000000000000e+00
1.247750000000e+03 -2.950158355990e-01 0.000000000000e+00 0.000000000000e+00
1.248000000000e+03 -3.137414073726e-01 0.000000000000e+00 0.000000000000e+00
1.248250000000e+03 -3.373130330945e-01 0.000000000000e+00 0.000000000000e+00
1.248500000000e+03 -3.635285880923e-01 0.000000000000e+00 0.000000000000e+00
1.248750000000e+03 -3.895469598723e-01 0.000000000000e+00 0.000000000000e+00
1.249000000000e+03 -4.122779549305e-01 0.000000000000e+00 0.000000000000e+00
1.249250000000e+03 -4.287969164415e-01 0.000000000000e+00 0.000000000000e+00
1.249500000000e+03 -4.367270737341e-01 0.000000000000e+00 0.000000000000e+00
1.249750000000e+03 -4.345387671978e-01 0.000000000000e+00 0.000000000000e+00
1.250000000000e+03 -4.217276200712e-01 0.000000000000e+00 0.000000000000e+00
1.250250000000e+03 -3.988514779856e-01 0.000000000000e+00 0.000000000000e+00
1.250500000000e+03 -3.674259118307e-01 0.000000000000e+00 0.000000000000e+00
1.250750000000e+03 -3.296974491630e-01 0.000000000000e+00 0.000000000000e+00
1.251000000000e+03 -2.883298012359e-01 0.000000000000e+00 0.000000000000e+00
1.251250000000e+03 -2.460490586583e-01 0.000000000000e+00 0.000000000000e+00
1.251500000000e+03 -2.052978269494e-01 0.000000000000e+00 0.000000000000e+00
1.251750000000e+03 -1.679452275930e-01 0.000000000000e+00 0.000000000000e+00
1.252000000000e+03 -1.350902572123e-01 0.000000000000e+00 0.000000000000e+00
1.252250000000e+03 -1.069817038289e-01 0.000000000000e+00 0.000000000000e+00
1.252500000000e+03 -8.306082003566e-02 0.000000000000e+00 0.000000000000e+00
1.252750000000e+03 -6.211570938473e-02 0.000000000000e+00 0.000000000000e+00
1.253000000000e+03 -4.252130580808e-02 0.000000000000e+00 0.000000000000e+00
1.253250000000e+03 -2.252794096215e-02 0.000000000000e+00 0.000000000000e+00
1.253500000000e+03 -5.561671127166e-04 0.000000000000e+00 0.000000000000e+00
1.253750000000e+03 2.454372841352e-02 0.000000000000e+00 0.000000000000e+00
1.254000000000e+03 5.330255376280e-02 0.000000000000e+00 0.000000000000e+00
1.254250000000e+03 8.553727093108e-02 0.000000000000e+00 0.000000000000e+00
1.254500000000e+03 1.203601249613e-01 0.000000000000e+00 0.000000000000e+00
1.254750000000e+03 1.562868401798e-01 0.000000000000e+00 0.000000000000e+00
1.255000000000e+03 1.914253379830e-01 0.000000000000e+00 0.000000000000e+00
1.255250000000e+03 2.237160385826e-01 0.000000000000e+00 0.000000000000e+00
1.255500000000e+03 2.511888929608e-01 0.000000000000e+00 0.000000000000e+00
1.255750000000e+03 2.722014916390e-01 0.000000000000e+00 0.000000000000e+00
1.256000000000e+03 2.856268050297e-01 0.000000000000e+00 0.000000000000e+00
1.256250000000e+03 2.909675140974e-01 0.000000000000e+00 0.000000000000e+00
1.256500000000e+03 2.883851189256e-01 0.000000000000e+00 0.000000000000e+00
1.256750000000e+03 2.786443554814e-01 0.000000000000e+00 0.000000000000e+00
1.257000000000e+03 2.629851144509e-01 0.000000000000e+00 0.000000000000e+00
1.257250000000e+03 2.429434252087e-01 0.000000000000e+00 0.000000000000e+00
1.257500000000e+03 2.201489282087e-01 0.000000000000e+00 0.000000000000e+00
1.257750000000e+03 1.961279525660e-01 0.000000000000e+00 0.000000000000e+00
1.258000000000e+03 1.721388104859e-01 0.000000000000e+00 0.000000000000e+00
1.258250000000e+03 1.490597865545e-01 0.000000000000e+00 0.000000000000e+00
1.258500000000e+03 1.273415998005e-01 0.000000000000e+00 0.000000000000e+00
1.258750000000e+03 1.070262277966e-01 0.000000000000e+00 0.000000000000e+00
1.259000000000e+03 8.782438482213e-02 0.000000000000e+00 0.000000000000e+00
1.259250000000e+03 6.923600320193e-02 0.000000000000e+00 0.000000000000e+00
1.259500000000e+03 5.069283261400e-02 0.000000000000e+00 0.000000000000e+00
1.259750000000e+03 3.170035410483e-02 0.000000000000e+00 0.000000000000e+00
1.260000000000e+03 1.195769870819e-02 0.000000000000e+00 0.000000000000e+00
1.260250000000e+03 -8.561240850431e-03 0.000000000000e+00 0.000000000000e+00
1.260500000000e+03 -2.957563468056e-02 0.000000000000e+00 0.000000000000e+00
1.260750000000e+03 -5.051683612303e-02 0.000000000000e+00 0.000000000000e+00
1.261000000000e+03 -7.059349591464e-02 0.000000000000e+00 0.000000000000e+00
1.261250000000e+03 -8.889092793833e-02 0.000000000000e+00 0.000000000000e+00
1.261500000000e+03 -1.044886381414e-01 0.000000000000e+00 0.000000000000e+00
1.261750000000e+03 -1.165781905457e-01 0.000000000000e+00 0.000000000000e+00
1.262000000000e+03 -1.245645555182e-01 0.000000000000e+00 0.000000000000e+00
1.262250000000e+03 -1.281374592628e-01 0.000000000000e+00 0.000000000000e+00
1.262500000000e+03 -1.273043848139e-01 0.000000000000e+00 0.000000000000e+00
1.262750000000e+03 -1.223828951729e-01 0.000000000000e+00 0.000000000000e+00
1.263000000000e+03 -1.139559093599e-01 0.000000000000e+00 0.000000000000e+00
1.263250000000e+03 -1.027985792799e-01 0.000000000000e+00 0.000000000000e+00
1.263500000000e+03 -8.978880262317e-02 0.000000000000e+00 0.000000000000e+00
1.263750000000e+03 -7.581476640950e-02 0.000000000000e+00 0.000000000000e+00
1.264000000000e+03 -6.169218176987e-02 0.000000000000e+00 0.000000000000e+00
1.264250000000e+03 -4.810130095846e-02 0.000000000000e+00 0.000000000000e+00
1.264500000000e+03 -3.554992522642e-02 0.000000000000e+00 0.000000000000e+00
1.264750000000e+03 -2.436410885380e-02 0.000000000000e+00 0.000000000000e+00
1.265000000000e+03 -1.470388412018e-02 0.000000000000e+00 0.000000000000e+00
1.265250000000e+03 -6.597751275703e-03 0.000000000000e+00 0.000000000000e+00
1.265500000000e+03 1.259529361829e-05 0.000000000000e+00 0.000000000000e+00
1.265750000000e+03 5.226529705195e-03 0.000000000000e+00 0.000000000000e+00
1.266000000000e+03 9.146090013405e-03 0.000000000000e+00 0.000000000000e+00
1.266250000000e+03 1.185104520884e-02 0.000000000000e+00 0.000000000000e+00
1.266500000000e+03 1.339049543098e-02 0.000000000000e+00 0.000000000000e+00
1.266750000000e+03 1.379068637988e-02 0.000000000000e+00 0.000000000000e+00
1.267000000000e+03 1.307562138614e-02 0.000000000000e+00 0.000000000000e+00
1.267250000000e+03 1.129474911560e-02 0.000000000000e+00 0.000000000000e+00
1.267500000000e+03 8.550843456872e-03 0.000000000000e+00 0.000000000000e+00
1.267750000000e+03 5.021319614452e-03 0.000000000000e+00 0.000000000000e+00
1.268000000000e+03 9.675699609693e-04 0.000000000000e+00 0.000000000000e+00
1.268250000000e+03 -3.270821684501e-03 0.000000000000e+00 0.000000000000e+00
1.268500000000e+03 -7.297340413614e-03 0.000000000000e+00 0.000000000000e+00
1.268750000000e+03 -1.069281984887e-02 0.000000000000e+00 0.000000000000e+00
1.269000000000e+03 -1.305793653425e-02 0.000000000000e+00 0.000000000000e+00
1.269250000000e+03 -1.405761192410e-02 0.000000000000e+00 0.000000000000e+00
1.269500000000e+03 -1.346059236872e-02 0.000000000000e+00 0.000000000000e+00
1.269750000000e+03 -1.116818203122e-02 0.000000000000e+00 0.000000000000e+00
1.270000000000e+03 -7.227792814446e-03 0.000000000000e+00 0.000000000000e+00
1.270250000000e+03 -1.829346842632e-03 0.000000000000e+00 0.000000000000e+00
1.270500000000e+03 4.714786816021e-03 0.000000000000e+00 0.000000000000e+00
1.270750000000e+03 1.200316135142e-02 0.000000000000e+00 0.000000000000e+00
1.271000000000e+03 1.958686087129e-02 0.000000000000e+00 0.000000000000e+00
1.271250000000e+03 2.701324554858e-02 0.000000000000e+00 0.000000000000e+00
1.271500000000e+03 3.386571079520e-02 0.000000000000e+00 0.000000000000e+00
1.271750000000e+03 3.979430998787e-02 0.000000000000e+00 0.000000000000e+00
1.272000000000e+03 4.453386399684e-02 0.000000000000e+00 0.000000000000e+00
1.272250000000e+03 4.790843738101e-02 0.000000000000e+00 0.000000000000e+00
1.272500000000e+03 4.982340829988e-02 0.000000000000e+00 0.000000000000e+00
1.272750000000e+03 5.024839781970e-02 0.000000000000e+00 0.000000000000e+00
1.273000000000e+03 4.919571492400e-02 0.000000000000e+00 0.000000000000e+00
1.273250000000e+03 4.669949192175e-02 0.000000000000e+00 0.000000000000e+00
1.273500000000e+03 4.280025758460e-02 0.000000000000e+00 0.000000000000e+00
1.273750000000e+03 3.753840968144e-02 0.000000000000e+00 0.000000000000e+00
1.274000000000e+03 3.095813651409e-02 0.000000000000e+00 0.000000000000e+00
1.274250000000e+03 2.312113491681e-02 0.000000000000e+00 0.000000000000e+00
1.274500000000e+03 1.412736396889e-02 0.000000000000e+00 0.000000000000e+00
1.274750000000e+03 4.138427103310e-03 0.000000000000e+00 0.000000000000e+00
1.275000000000e+03 -6.601718889936e-03 0.000000000000e+00 0.000000000000e+00
1.275250000000e+03 -1.775400514072e-02 0.000000000000e+00 0.000000000000e+00
1.275500000000e+03 -2.888376202837e-02 0.000000000000e+00 0.000000000000e+00
1.275750000000e+03 -3.947506904048e-02 0.000000000000e+00 0.000000000000e+00
1.276000000000e+03 -4.896023667083e-02 0.000000000000e+00 0.000000000000e+00
1.276250000000e+03 -5.676227283033e-02 0.000000000000e+00 0.000000000000e+00
1.276500000000e+03 -6.234596670082e-02 0.000000000000e+00 0.000000000000e+00
1.276750000000e+03 -6.527158060871e-02 0.000000000000e+00 0.000000000000e+00
1.277000000000e+03 -6.524434284185e-02 0.000000000000e+00 0.000000000000e+00
1.277250000000e+03 -6.215311877879e-02 0.000000000000e+00 0.000000000000e+00
1.277500000000e+03 -5.609279051233e-02 0.000000000000e+00 0.000000000000e+00
1.277750000000e+03 -4.736683441839e-02 0.000000000000e+00 0.000000000000e+00
1.278000000000e+03 -3.646906790087e-02 0.000000000000e+00 0.000000000000e+00
1.278250000000e+03 -2.404617975386e-02 0.000000000000e+00 0.000000000000e+00
1.278500000000e+03 -1.084508131144e-02 0.000000000000e+00 0.000000000000e+00
1.278750000000e+03 2.349026271455e-03 0.000000000000e+00 0.000000000000e+00
1.279000000000e+03 1.477693410119e-02 0.000000000000e+00 0.000000000000e+00
1.279250000000e+03 2.576503027110e-02 0.000000000000e+00 0.000000000000e+00
1.279500000000e+03 3.477404017349e-02 0.000000000000e+00 0.000000000000e+00
1.279750000000e+03 4.143233484379e-02 0.000000000000e+00 0.000000000000e+00
1.280000000000e+03 4.555137729096e-02 0.000000000000e+00 0.000000000000e+00
1.280250000000e+03 4.712320414615e-02 0.000000000000e+00 0.000000000000e+00
1.280500000000e+03 4.630201534780e-02 0.000000000000e+00 0.000000000000e+00
1.280750000000e+03 4.337366549917e-02 0.000000000000e+00 0.000000000000e+00
1.281000000000e+03 3.871789910253e-02 0.000000000000e+00 0.000000000000e+00
1.281250000000e+03 3.276844512811e-02 0.000000000000e+00 0.000000000000e+00
1.281500000000e+03 2.597560728843e-02 0.000000000000e+00 0.000000000000e+00
1.281750000000e+03 1.877489434286e-02 0.000000000000e+00 0.000000000000e+00
1.282000000000e+03 1.156375762312e-02 0.000000000000e+00 0.000000000000e+00
1.282250000000e+03 4.686915806575e-03 0.000000000000e+00 0.000000000000e+00
1.282500000000e+03 -1.570675523592e-03 0.000000000000e+00 0.000000000000e+00
1.282750000000e+03 -6.985181275700e-03 0.000000000000e+00 0.000000000000e+00
1.283000000000e+03 -1.139203327503e-02 0.000000000000e+00 0.000000000000e+00
1.283250000000e+03 -1.468323769999e-02 0.000000000000e+00 0.000000000000e+00
1.283500000000e+03 -1.680561105500e-02 0.000000000000e+00 0.000000000000e+00
1.283750000000e+03 -1.776075168154e-02 0.000000000000e+00 0.000000000000e+00
1.284000000000e+03 -1.760645697700e-02 0.000000000000e+00 0.000000000000e+00
1.284250000000e+03 -1.645830371632e-02 0.000000000000e+00 0.000000000000e+00
1.284500000000e+03 -1.448943725794e-02 0.000000000000e+00 0.000000000000e+00
1.284750000000e+03 -1.192641946282e-02 0.000000000000e+00 0.000000000000e+00
1.285000000000e+03 -9.039328571032e-03 0.000000000000e+00 0.000000000000e+00
1.285250000000e+03 -6.125147738893e-03 0.000000000000e+00 0.000000000000e+00
1.285500000000e+03 -3.484685803547e-03 0.000000000000e+00 0.000000000000e+00
1.285750000000e+03 -1.394632906300e-03 0.000000000000e+00 0.000000000000e+00
1.286000000000e+03 -7.761502993688e-05 0.000000000000e+00 0.000000000000e+00
1.286250000000e+03 3.259700756644e-04 0.000000000000e+00 0.000000000000e+00
1.286500000000e+03 -2.198244770257e-04 0.000000000000e+00 0.000000000000e+00
1.286750000000e+03 -1.634095801800e-03 0.000000000000e+00 0.000000000000e+00
1.287000000000e+03 -3.719456367276e-03 0.000000000000e+00 0.000000000000e+00
1.287250000000e+03 -6.176599496862e-03 0.000000000000e+00 0.000000000000e+00
1.287500000000e+03 -8.632635519684e-03 0.000000000000e+00 0.000000000000e+00
1.287750000000e+03 -1.068080913231e-02 0.000000000000e+00 0.000000000000e+00
1.288000000000e+03 -1.192745078042e-02 0.000000000000e+00 0.000000000000e+00
1.288250000000e+03 -1.204073560879e-02 0.000000000000e+00 0.000000000000e+00
1.288500000000e+03 -1.079523603672e-02 0.000000000000e+00 0.000000000000e+00
1.288750000000e+03 -8.106473550881e-03 0.000000000000e+00 0.000000000000e+00
1.289000000000e+03 -4.050699279133e-03 0.000000000000e+00 0.000000000000e+00
1.289250000000e+03 1.133160721677e-03 0.000000000000e+00 0.000000000000e+00
1.289500000000e+03 7.060295298834e-03 0.000000000000e+00 0.000000000000e+00
1.289750000000e+03 1.323410503078e-02 0.000000000000e+00 0.000000000000e+00
1.290000000000e+03 1.909400624895e-02 0.000000000000e+00 0.000000000000e+00
1.290250000000e+03 2.407162531450e-02 0.000000000000e+00 0.000000000000e+00
1.290500000000e+03 2.764903588713e-02 0.000000000000e+00 0.000000000000e+00
1.290750000000e+03 2.941248092665e-02 0.000000000000e+00 0.000000000000e+00
1.291000000000e+03 2.909564393783e-02 0.000000000000e+00 0.000000000000e+00
1.291250000000e+03 2.660788680532e-02 0.000000000000e+00 0.000000000000e+00
1.291500000000e+03 2.204475054782e-02 0.000000000000e+00 0.000000000000e+00
1.291750000000e+03 1.568014915162e-02 0.000000000000e+00 0.000000000000e+00
1.292000000000e+03 7.941779009620e-03 0.000000000000e+00 0.000000000000e+00
1.292250000000e+03 -6.269588903636e-04 0.000000000000e+00 0.000000000000e+00
1.292500000000e+03 -9.413985709237e-03 0.000000000000e+00 0.000000000000e+00
1.292750000000e+03 -1.778939972870e-02 0.000000000000e+00 0.000000000000e+00
1.293000000000e+03 -2.515513578638e-02 0.000000000000e+00 0.000000000000e+00
1.293250000000e+03 -3.098910011412e-02 0.000000000000e+00 0.000000000000e+00
1.293500000000e+03 -3.488057936561e-02 0.000000000000e+00 0.000000000000e+00
1.293750000000e+03 -3.655506762695e-02 0.000000000000e+00 0.000000000000e+00
1.294000000000e+03 -3.588798886780e-02 0.000000000000e+00 0.000000000000e+00
1.294250000000e+03 -3.290791281025e-02 0.000000000000e+00 0.000000000000e+00
1.294500000000e+03 -2.779062745546e-02 0.000000000000e+00 0.000000000000e+00
1.294750000000e+03 -2.084578032220e-02 0.000000000000e+00 0.000000000000e+00
1.295000000000e+03 -1.249775859783e-02 0.000000000000e+00 0.000000000000e+00
1.295250000000e+03 -3.262148692661e-03 0.000000000000e+00 0.000000000000e+00
1.295500000000e+03 6.281345970369e-03 0.000000000000e+00 0.000000000000e+00
1.295750000000e+03 1.551906826683e-02 0.000000000000e+00 0.000000000000e+00
1.296000000000e+03 2.383640789528e-02 0.000000000000e+00 0.000000000000e+00
1.296250000000e+03 3.065330410528e-02 0.000000000000e+00 0.000000000000e+00
1.296500000000e+03 3.546148588601e-02 0.000000000000e+00 0.000000000000e+00
1.296750000000e+03 3.786197188006e-02 0.000000000000e+00 0.000000000000e+00
1.297000000000e+03 3.760049134346e-02 0.000000000000e+00 0.000000000000e+00
1.297250000000e+03 3.459767191791e-02 0.000000000000e+00 0.000000000000e+00
1.297500000000e+03 2.897028682258e-02 0.000000000000e+00 0.000000000000e+00
1.297750000000e+03 2.103976283573e-02 0.000000000000e+00 0.000000000000e+00
1.298000000000e+03 1.132466225501e-02 0.000000000000e+00 0.000000000000e+00
1.298250000000e+03 5.150162645168e-04 0.000000000000e+00 0.000000000000e+00
1.298500000000e+03 -1.057185820702e-02 0.000000000000e+00 0.000000000000e+00
1.298750000000e+03 -2.105225594226e-02 0.000000000000e+00 0.000000000000e+00
1.299000000000e+03 -3.004957761742e-02 0.000000000000e+00 0.000000000000e+00
1.299250000000e+03 -3.677417253099e-02 0.000000000000e+00 0.000000000000e+00
1.299500000000e+03 -4.060167788238e-02 0.000000000000e+00 0.000000000000e+00
1.299750000000e+03 -4.114122576272e-02 0.000000000000e+00 0.000000000000e+00
1.300000000000e+03 -3.828514665534e-02 0.000000000000e+00 0.000000000000e+00
1.300250000000e+03 -3.223316522753e-02 0.000000000000e+00 0.000000000000e+00
1.300500000000e+03 -2.348648078807e-02 0.000000000000e+00 0.000000000000e+00
1.300750000000e+03 -1.281031693845e-02 0.000000000000e+00 0.000000000000e+00
1.301000000000e+03 -1.167148022707e-03 0.000000000000e+00 0.000000000000e+00
1.301250000000e+03 1.037358664455e-02 0.000000000000e+00 0.000000000000e+00
1.301500000000e+03 2.074036301824e-02 0.000000000000e+00 0.000000000000e+00
1.301750000000e+03 2.896795578029e-02 0.000000000000e+00 0.000000000000e+00
1.302000000000e+03 3.429732631901e-02 0.000000000000e+00 0.000000000000e+00
1.302250000000e+03 3.625555267835e-02 0.000000000000e+00 0.000000000000e+00
1.302500000000e+03 3.470630987748e-02 0.000000000000e+00 0.000000000000e+00
1.302750000000e+03 2.986461402380e-02 0.000000000000e+00 0.000000000000e+00
1.303000000000e+03 2.227361134493e-02 0.000000000000e+00 0.000000000000e+00
1.303250000000e+03 1.274562748883e-02 0.000000000000e+00 0.000000000000e+00
1.303500000000e+03 2.273936686804e-03 0.000000000000e+00 0.000000000000e+00
1.303750000000e+03 -8.074778038096e-03 0.000000000000e+00 0.000000000000e+00
1.304000000000e+03 -1.727497883768e-02 0.000000000000e+00 0.000000000000e+00
1.304250000000e+03 -2.445071629265e-02 0.000000000000e+00 0.000000000000e+00
1.304500000000e+03 -2.896561357163e-02 0.000000000000e+00 0.000000000000e+00
1.304750000000e+03 -3.048433054147e-02 0.000000000000e+00 0.000000000000e+00
1.305000000000e+03 -2.899895280797e-02 0.000000000000e+00 0.000000000000e+00
1.305250000000e+03 -2.481802496615e-02 0.000000000000e+00 0.000000000000e+00
1.305500000000e+03 -1.852044263128e-02 0.000000000000e+00 0.000000000000e+00
1.305750000000e+03 -1.088056298767e-02 0.000000000000e+00 0.000000000000e+00
1.306000000000e+03 -2.774169979530e-03 0.000000000000e+00 0.000000000000e+00
1.306250000000e+03 4.923059970452e-03 0.000000000000e+00 0.000000000000e+00
1.306500000000e+03 1.143242866452e-02 0.000000000000e+00 0.000000000000e+00
1.306750000000e+03 1.615326277927e-02 0.000000000000e+00 0.000000000000e+00
1.307000000000e+03 1.871932714468e-02 0.000000000000e+00 0.000000000000e+00
1.307250000000e+03 1.902515307946e-02 0.000000000000e+00 0.000000000000e+00
1.307500000000e+03 1.722073171881e-02 0.000000000000e+00 0.000000000000e+00
1.307750000000e+03 1.367694908901e-02 0.000000000000e+00 0.000000000000e+00
1.308000000000e+03 8.927588634839e-03 0.000000000000e+00 0.000000000000e+00
1.308250000000e+03 3.596276780474e-03 0.000000000000e+00 0.000000000000e+00
1.308500000000e+03 -1.681888011197e-03 0.000000000000e+00 0.000000000000e+00
1.308750000000e+03 -6.334219951905e-03 0.000000000000e+00 0.000000000000e+00
1.309000000000e+03 -9.911222619970e-03 0.000000000000e+00 0.000000000000e+00
1.309250000000e+03 -1.212783932313e-02 0.000000000000e+00 0.000000000000e+00
[truncated: 31,261 more chars]
