# Supplementary material for: Tracking Charge Migration with Frequency-Matched Strobo-Spectroscopy
Source: J Phys Chem A. 2024 Jan 2;128(1):20–7. doi: 10.1021/acs.jpca.3c04234 (PMC10788909; doi:10.1021/acs.jpca.3c04234)
Supplement: Supplementary file 2 — jp3c04234_si_002.zip [file jp3c04234_si_002.zip › supplemental data/Data/dipoles/model/tau=4.6875.txt]

# Model dipole moment for tau = 4.6875 o.c.
0.000000000000e+00 0.000000000000e+00 0.000000000000e+00 0.000000000000e+00
2.500000000000e-01 0.000000000000e+00 0.000000000000e+00 0.000000000000e+00
5.000000000000e-01 0.000000000000e+00 0.000000000000e+00 0.000000000000e+00
7.500000000000e-01 0.000000000000e+00 0.000000000000e+00 0.000000000000e+00
1.000000000000e+00 0.000000000000e+00 0.000000000000e+00 0.000000000000e+00
1.250000000000e+00 0.000000000000e+00 0.000000000000e+00 0.000000000000e+00
1.500000000000e+00 0.000000000000e+00 0.000000000000e+00 0.000000000000e+00
1.750000000000e+00 0.000000000000e+00 0.000000000000e+00 0.000000000000e+00
2.000000000000e+00 0.000000000000e+00 0.000000000000e+00 0.000000000000e+00
2.250000000000e+00 0.000000000000e+00 0.000000000000e+00 0.000000000000e+00
2.500000000000e+00 0.000000000000e+00 0.000000000000e+00 0.000000000000e+00
2.750000000000e+00 0.000000000000e+00 0.000000000000e+00 0.000000000000e+00
3.000000000000e+00 0.000000000000e+00 0.000000000000e+00 0.000000000000e+00
3.250000000000e+00 0.000000000000e+00 0.000000000000e+00 0.000000000000e+00
3.500000000000e+00 0.000000000000e+00 0.000000000000e+00 0.000000000000e+00
3.750000000000e+00 0.000000000000e+00 0.000000000000e+00 0.000000000000e+00
4.000000000000e+00 0.000000000000e+00 0.000000000000e+00 0.000000000000e+00
4.250000000000e+00 0.000000000000e+00 0.000000000000e+00 0.000000000000e+00
4.500000000000e+00 0.000000000000e+00 0.000000000000e+00 0.000000000000e+00
4.750000000000e+00 0.000000000000e+00 0.000000000000e+00 0.000000000000e+00
5.000000000000e+00 0.000000000000e+00 0.000000000000e+00 0.000000000000e+00
5.250000000000e+00 0.000000000000e+00 0.000000000000e+00 0.000000000000e+00
5.500000000000e+00 0.000000000000e+00 0.000000000000e+00 0.000000000000e+00
5.750000000000e+00 0.000000000000e+00 0.000000000000e+00 0.000000000000e+00
6.000000000000e+00 0.000000000000e+00 0.000000000000e+00 0.000000000000e+00
6.250000000000e+00 0.000000000000e+00 0.000000000000e+00 0.000000000000e+00
6.500000000000e+00 0.000000000000e+00 0.000000000000e+00 0.000000000000e+00
6.750000000000e+00 0.000000000000e+00 0.000000000000e+00 0.000000000000e+00
7.000000000000e+00 0.000000000000e+00 0.000000000000e+00 0.000000000000e+00
7.250000000000e+00 0.000000000000e+00 0.000000000000e+00 0.000000000000e+00
7.500000000000e+00 0.000000000000e+00 0.000000000000e+00 0.000000000000e+00
7.750000000000e+00 0.000000000000e+00 0.000000000000e+00 0.000000000000e+00
8.000000000000e+00 0.000000000000e+00 0.000000000000e+00 0.000000000000e+00
8.250000000000e+00 0.000000000000e+00 0.000000000000e+00 0.000000000000e+00
8.500000000000e+00 0.000000000000e+00 0.000000000000e+00 0.000000000000e+00
8.750000000000e+00 0.000000000000e+00 0.000000000000e+00 0.000000000000e+00
9.000000000000e+00 0.000000000000e+00 0.000000000000e+00 0.000000000000e+00
9.250000000000e+00 0.000000000000e+00 0.000000000000e+00 0.000000000000e+00
9.500000000000e+00 0.000000000000e+00 0.000000000000e+00 0.000000000000e+00
9.750000000000e+00 0.000000000000e+00 0.000000000000e+00 0.000000000000e+00
1.000000000000e+01 0.000000000000e+00 0.000000000000e+00 0.000000000000e+00
1.025000000000e+01 0.000000000000e+00 0.000000000000e+00 0.000000000000e+00
1.050000000000e+01 0.000000000000e+00 0.000000000000e+00 0.000000000000e+00
1.075000000000e+01 0.000000000000e+00 0.000000000000e+00 0.000000000000e+00
1.100000000000e+01 0.000000000000e+00 0.000000000000e+00 0.000000000000e+00
1.125000000000e+01 0.000000000000e+00 0.000000000000e+00 0.000000000000e+00
1.150000000000e+01 0.000000000000e+00 0.000000000000e+00 0.000000000000e+00
1.175000000000e+01 0.000000000000e+00 0.000000000000e+00 0.000000000000e+00
1.200000000000e+01 0.000000000000e+00 0.000000000000e+00 0.000000000000e+00
1.225000000000e+01 0.000000000000e+00 0.000000000000e+00 0.000000000000e+00
1.250000000000e+01 0.000000000000e+00 0.000000000000e+00 0.000000000000e+00
1.275000000000e+01 0.000000000000e+00 0.000000000000e+00 0.000000000000e+00
1.300000000000e+01 0.000000000000e+00 0.000000000000e+00 0.000000000000e+00
1.325000000000e+01 0.000000000000e+00 0.000000000000e+00 0.000000000000e+00
1.350000000000e+01 0.000000000000e+00 0.000000000000e+00 0.000000000000e+00
1.375000000000e+01 0.000000000000e+00 0.000000000000e+00 0.000000000000e+00
1.400000000000e+01 0.000000000000e+00 0.000000000000e+00 0.000000000000e+00
1.425000000000e+01 0.000000000000e+00 0.000000000000e+00 0.000000000000e+00
1.450000000000e+01 0.000000000000e+00 0.000000000000e+00 0.000000000000e+00
1.475000000000e+01 0.000000000000e+00 0.000000000000e+00 0.000000000000e+00
1.500000000000e+01 0.000000000000e+00 0.000000000000e+00 0.000000000000e+00
1.525000000000e+01 0.000000000000e+00 0.000000000000e+00 0.000000000000e+00
1.550000000000e+01 0.000000000000e+00 0.000000000000e+00 0.000000000000e+00
1.575000000000e+01 0.000000000000e+00 0.000000000000e+00 0.000000000000e+00
1.600000000000e+01 0.000000000000e+00 0.000000000000e+00 0.000000000000e+00
1.625000000000e+01 0.000000000000e+00 0.000000000000e+00 0.000000000000e+00
1.650000000000e+01 0.000000000000e+00 0.000000000000e+00 0.000000000000e+00
1.675000000000e+01 0.000000000000e+00 0.000000000000e+00 0.000000000000e+00
1.700000000000e+01 0.000000000000e+00 0.000000000000e+00 0.000000000000e+00
1.725000000000e+01 0.000000000000e+00 0.000000000000e+00 0.000000000000e+00
1.750000000000e+01 0.000000000000e+00 0.000000000000e+00 0.000000000000e+00
1.775000000000e+01 0.000000000000e+00 0.000000000000e+00 0.000000000000e+00
1.800000000000e+01 0.000000000000e+00 0.000000000000e+00 0.000000000000e+00
1.825000000000e+01 0.000000000000e+00 0.000000000000e+00 0.000000000000e+00
1.850000000000e+01 0.000000000000e+00 0.000000000000e+00 0.000000000000e+00
1.875000000000e+01 0.000000000000e+00 0.000000000000e+00 0.000000000000e+00
1.900000000000e+01 0.000000000000e+00 0.000000000000e+00 0.000000000000e+00
1.925000000000e+01 0.000000000000e+00 0.000000000000e+00 0.000000000000e+00
1.950000000000e+01 0.000000000000e+00 0.000000000000e+00 0.000000000000e+00
1.975000000000e+01 0.000000000000e+00 0.000000000000e+00 0.000000000000e+00
2.000000000000e+01 0.000000000000e+00 0.000000000000e+00 0.000000000000e+00
2.025000000000e+01 0.000000000000e+00 0.000000000000e+00 0.000000000000e+00
2.050000000000e+01 0.000000000000e+00 0.000000000000e+00 0.000000000000e+00
2.075000000000e+01 0.000000000000e+00 0.000000000000e+00 0.000000000000e+00
2.100000000000e+01 0.000000000000e+00 0.000000000000e+00 0.000000000000e+00
2.125000000000e+01 0.000000000000e+00 0.000000000000e+00 0.000000000000e+00
2.150000000000e+01 0.000000000000e+00 0.000000000000e+00 0.000000000000e+00
2.175000000000e+01 0.000000000000e+00 0.000000000000e+00 0.000000000000e+00
2.200000000000e+01 0.000000000000e+00 0.000000000000e+00 0.000000000000e+00
2.225000000000e+01 0.000000000000e+00 0.000000000000e+00 0.000000000000e+00
2.250000000000e+01 0.000000000000e+00 0.000000000000e+00 0.000000000000e+00
2.275000000000e+01 0.000000000000e+00 0.000000000000e+00 0.000000000000e+00
2.300000000000e+01 0.000000000000e+00 0.000000000000e+00 0.000000000000e+00
2.325000000000e+01 0.000000000000e+00 0.000000000000e+00 0.000000000000e+00
2.350000000000e+01 0.000000000000e+00 0.000000000000e+00 0.000000000000e+00
2.375000000000e+01 0.000000000000e+00 0.000000000000e+00 0.000000000000e+00
2.400000000000e+01 0.000000000000e+00 0.000000000000e+00 0.000000000000e+00
2.425000000000e+01 0.000000000000e+00 0.000000000000e+00 0.000000000000e+00
2.450000000000e+01 0.000000000000e+00 0.000000000000e+00 0.000000000000e+00
2.475000000000e+01 0.000000000000e+00 0.000000000000e+00 0.000000000000e+00
2.500000000000e+01 0.000000000000e+00 0.000000000000e+00 0.000000000000e+00
2.525000000000e+01 0.000000000000e+00 0.000000000000e+00 0.000000000000e+00
2.550000000000e+01 0.000000000000e+00 0.000000000000e+00 0.000000000000e+00
2.575000000000e+01 0.000000000000e+00 0.000000000000e+00 0.000000000000e+00
2.600000000000e+01 0.000000000000e+00 0.000000000000e+00 0.000000000000e+00
2.625000000000e+01 0.000000000000e+00 0.000000000000e+00 0.000000000000e+00
2.650000000000e+01 0.000000000000e+00 0.000000000000e+00 0.000000000000e+00
2.675000000000e+01 0.000000000000e+00 0.000000000000e+00 0.000000000000e+00
2.700000000000e+01 0.000000000000e+00 0.000000000000e+00 0.000000000000e+00
2.725000000000e+01 0.000000000000e+00 0.000000000000e+00 0.000000000000e+00
2.750000000000e+01 0.000000000000e+00 0.000000000000e+00 0.000000000000e+00
2.775000000000e+01 0.000000000000e+00 0.000000000000e+00 0.000000000000e+00
2.800000000000e+01 0.000000000000e+00 0.000000000000e+00 0.000000000000e+00
2.825000000000e+01 0.000000000000e+00 0.000000000000e+00 0.000000000000e+00
2.850000000000e+01 0.000000000000e+00 0.000000000000e+00 0.000000000000e+00
2.875000000000e+01 0.000000000000e+00 0.000000000000e+00 0.000000000000e+00
2.900000000000e+01 0.000000000000e+00 0.000000000000e+00 0.000000000000e+00
2.925000000000e+01 0.000000000000e+00 0.000000000000e+00 0.000000000000e+00
2.950000000000e+01 0.000000000000e+00 0.000000000000e+00 0.000000000000e+00
2.975000000000e+01 0.000000000000e+00 0.000000000000e+00 0.000000000000e+00
3.000000000000e+01 0.000000000000e+00 0.000000000000e+00 0.000000000000e+00
3.025000000000e+01 0.000000000000e+00 0.000000000000e+00 0.000000000000e+00
3.050000000000e+01 0.000000000000e+00 0.000000000000e+00 0.000000000000e+00
3.075000000000e+01 0.000000000000e+00 0.000000000000e+00 0.000000000000e+00
3.100000000000e+01 0.000000000000e+00 0.000000000000e+00 0.000000000000e+00
3.125000000000e+01 0.000000000000e+00 0.000000000000e+00 0.000000000000e+00
3.150000000000e+01 0.000000000000e+00 0.000000000000e+00 0.000000000000e+00
3.175000000000e+01 0.000000000000e+00 0.000000000000e+00 0.000000000000e+00
3.200000000000e+01 0.000000000000e+00 0.000000000000e+00 0.000000000000e+00
3.225000000000e+01 0.000000000000e+00 0.000000000000e+00 0.000000000000e+00
3.250000000000e+01 0.000000000000e+00 0.000000000000e+00 0.000000000000e+00
3.275000000000e+01 0.000000000000e+00 0.000000000000e+00 0.000000000000e+00
3.300000000000e+01 0.000000000000e+00 0.000000000000e+00 0.000000000000e+00
3.325000000000e+01 0.000000000000e+00 0.000000000000e+00 0.000000000000e+00
3.350000000000e+01 0.000000000000e+00 0.000000000000e+00 0.000000000000e+00
3.375000000000e+01 0.000000000000e+00 0.000000000000e+00 0.000000000000e+00
3.400000000000e+01 0.000000000000e+00 0.000000000000e+00 0.000000000000e+00
3.425000000000e+01 0.000000000000e+00 0.000000000000e+00 0.000000000000e+00
3.450000000000e+01 0.000000000000e+00 0.000000000000e+00 0.000000000000e+00
3.475000000000e+01 0.000000000000e+00 0.000000000000e+00 0.000000000000e+00
3.500000000000e+01 0.000000000000e+00 0.000000000000e+00 0.000000000000e+00
3.525000000000e+01 0.000000000000e+00 0.000000000000e+00 0.000000000000e+00
3.550000000000e+01 0.000000000000e+00 0.000000000000e+00 0.000000000000e+00
3.575000000000e+01 0.000000000000e+00 0.000000000000e+00 0.000000000000e+00
3.600000000000e+01 0.000000000000e+00 0.000000000000e+00 0.000000000000e+00
3.625000000000e+01 0.000000000000e+00 0.000000000000e+00 0.000000000000e+00
3.650000000000e+01 0.000000000000e+00 0.000000000000e+00 0.000000000000e+00
3.675000000000e+01 0.000000000000e+00 0.000000000000e+00 0.000000000000e+00
3.700000000000e+01 0.000000000000e+00 0.000000000000e+00 0.000000000000e+00
3.725000000000e+01 0.000000000000e+00 0.000000000000e+00 0.000000000000e+00
3.750000000000e+01 0.000000000000e+00 0.000000000000e+00 0.000000000000e+00
3.775000000000e+01 0.000000000000e+00 0.000000000000e+00 0.000000000000e+00
3.800000000000e+01 0.000000000000e+00 0.000000000000e+00 0.000000000000e+00
3.825000000000e+01 0.000000000000e+00 0.000000000000e+00 0.000000000000e+00
3.850000000000e+01 0.000000000000e+00 0.000000000000e+00 0.000000000000e+00
3.875000000000e+01 0.000000000000e+00 0.000000000000e+00 0.000000000000e+00
3.900000000000e+01 0.000000000000e+00 0.000000000000e+00 0.000000000000e+00
3.925000000000e+01 0.000000000000e+00 0.000000000000e+00 0.000000000000e+00
3.950000000000e+01 0.000000000000e+00 0.000000000000e+00 0.000000000000e+00
3.975000000000e+01 0.000000000000e+00 0.000000000000e+00 0.000000000000e+00
4.000000000000e+01 0.000000000000e+00 0.000000000000e+00 0.000000000000e+00
4.025000000000e+01 0.000000000000e+00 0.000000000000e+00 0.000000000000e+00
4.050000000000e+01 0.000000000000e+00 0.000000000000e+00 0.000000000000e+00
4.075000000000e+01 0.000000000000e+00 0.000000000000e+00 0.000000000000e+00
4.100000000000e+01 0.000000000000e+00 0.000000000000e+00 0.000000000000e+00
4.125000000000e+01 0.000000000000e+00 0.000000000000e+00 0.000000000000e+00
4.150000000000e+01 0.000000000000e+00 0.000000000000e+00 0.000000000000e+00
4.175000000000e+01 0.000000000000e+00 0.000000000000e+00 0.000000000000e+00
4.200000000000e+01 0.000000000000e+00 0.000000000000e+00 0.000000000000e+00
4.225000000000e+01 0.000000000000e+00 0.000000000000e+00 0.000000000000e+00
4.250000000000e+01 0.000000000000e+00 0.000000000000e+00 0.000000000000e+00
4.275000000000e+01 0.000000000000e+00 0.000000000000e+00 0.000000000000e+00
4.300000000000e+01 0.000000000000e+00 0.000000000000e+00 0.000000000000e+00
4.325000000000e+01 0.000000000000e+00 0.000000000000e+00 0.000000000000e+00
4.350000000000e+01 0.000000000000e+00 0.000000000000e+00 0.000000000000e+00
4.375000000000e+01 0.000000000000e+00 0.000000000000e+00 0.000000000000e+00
4.400000000000e+01 0.000000000000e+00 0.000000000000e+00 0.000000000000e+00
4.425000000000e+01 0.000000000000e+00 0.000000000000e+00 0.000000000000e+00
4.450000000000e+01 0.000000000000e+00 0.000000000000e+00 0.000000000000e+00
4.475000000000e+01 0.000000000000e+00 0.000000000000e+00 0.000000000000e+00
4.500000000000e+01 0.000000000000e+00 0.000000000000e+00 0.000000000000e+00
4.525000000000e+01 0.000000000000e+00 0.000000000000e+00 0.000000000000e+00
4.550000000000e+01 0.000000000000e+00 0.000000000000e+00 0.000000000000e+00
4.575000000000e+01 0.000000000000e+00 0.000000000000e+00 0.000000000000e+00
4.600000000000e+01 0.000000000000e+00 0.000000000000e+00 0.000000000000e+00
4.625000000000e+01 0.000000000000e+00 0.000000000000e+00 0.000000000000e+00
4.650000000000e+01 0.000000000000e+00 0.000000000000e+00 0.000000000000e+00
4.675000000000e+01 0.000000000000e+00 0.000000000000e+00 0.000000000000e+00
4.700000000000e+01 0.000000000000e+00 0.000000000000e+00 0.000000000000e+00
4.725000000000e+01 0.000000000000e+00 0.000000000000e+00 0.000000000000e+00
4.750000000000e+01 0.000000000000e+00 0.000000000000e+00 0.000000000000e+00
4.775000000000e+01 0.000000000000e+00 0.000000000000e+00 0.000000000000e+00
4.800000000000e+01 0.000000000000e+00 0.000000000000e+00 0.000000000000e+00
4.825000000000e+01 0.000000000000e+00 0.000000000000e+00 0.000000000000e+00
4.850000000000e+01 0.000000000000e+00 0.000000000000e+00 0.000000000000e+00
4.875000000000e+01 0.000000000000e+00 0.000000000000e+00 0.000000000000e+00
4.900000000000e+01 0.000000000000e+00 0.000000000000e+00 0.000000000000e+00
4.925000000000e+01 0.000000000000e+00 0.000000000000e+00 0.000000000000e+00
4.950000000000e+01 0.000000000000e+00 0.000000000000e+00 0.000000000000e+00
4.975000000000e+01 0.000000000000e+00 0.000000000000e+00 0.000000000000e+00
5.000000000000e+01 0.000000000000e+00 0.000000000000e+00 0.000000000000e+00
5.025000000000e+01 0.000000000000e+00 0.000000000000e+00 0.000000000000e+00
5.050000000000e+01 0.000000000000e+00 0.000000000000e+00 0.000000000000e+00
5.075000000000e+01 0.000000000000e+00 0.000000000000e+00 0.000000000000e+00
5.100000000000e+01 0.000000000000e+00 0.000000000000e+00 0.000000000000e+00
5.125000000000e+01 0.000000000000e+00 0.000000000000e+00 0.000000000000e+00
5.150000000000e+01 0.000000000000e+00 0.000000000000e+00 0.000000000000e+00
5.175000000000e+01 0.000000000000e+00 0.000000000000e+00 0.000000000000e+00
5.200000000000e+01 0.000000000000e+00 0.000000000000e+00 0.000000000000e+00
5.225000000000e+01 0.000000000000e+00 0.000000000000e+00 0.000000000000e+00
5.250000000000e+01 0.000000000000e+00 0.000000000000e+00 0.000000000000e+00
5.275000000000e+01 0.000000000000e+00 0.000000000000e+00 0.000000000000e+00
5.300000000000e+01 0.000000000000e+00 0.000000000000e+00 0.000000000000e+00
5.325000000000e+01 0.000000000000e+00 0.000000000000e+00 0.000000000000e+00
5.350000000000e+01 0.000000000000e+00 0.000000000000e+00 0.000000000000e+00
5.375000000000e+01 0.000000000000e+00 0.000000000000e+00 0.000000000000e+00
5.400000000000e+01 0.000000000000e+00 0.000000000000e+00 0.000000000000e+00
5.425000000000e+01 0.000000000000e+00 0.000000000000e+00 0.000000000000e+00
5.450000000000e+01 0.000000000000e+00 0.000000000000e+00 0.000000000000e+00
5.475000000000e+01 0.000000000000e+00 0.000000000000e+00 0.000000000000e+00
5.500000000000e+01 0.000000000000e+00 0.000000000000e+00 0.000000000000e+00
5.525000000000e+01 0.000000000000e+00 0.000000000000e+00 0.000000000000e+00
5.550000000000e+01 0.000000000000e+00 0.000000000000e+00 0.000000000000e+00
5.575000000000e+01 0.000000000000e+00 0.000000000000e+00 0.000000000000e+00
5.600000000000e+01 0.000000000000e+00 0.000000000000e+00 0.000000000000e+00
5.625000000000e+01 0.000000000000e+00 0.000000000000e+00 0.000000000000e+00
5.650000000000e+01 0.000000000000e+00 0.000000000000e+00 0.000000000000e+00
5.675000000000e+01 0.000000000000e+00 0.000000000000e+00 0.000000000000e+00
5.700000000000e+01 0.000000000000e+00 0.000000000000e+00 0.000000000000e+00
5.725000000000e+01 0.000000000000e+00 0.000000000000e+00 0.000000000000e+00
5.750000000000e+01 0.000000000000e+00 0.000000000000e+00 0.000000000000e+00
5.775000000000e+01 0.000000000000e+00 0.000000000000e+00 0.000000000000e+00
5.800000000000e+01 0.000000000000e+00 0.000000000000e+00 0.000000000000e+00
5.825000000000e+01 0.000000000000e+00 0.000000000000e+00 0.000000000000e+00
5.850000000000e+01 0.000000000000e+00 0.000000000000e+00 0.000000000000e+00
5.875000000000e+01 0.000000000000e+00 0.000000000000e+00 0.000000000000e+00
5.900000000000e+01 0.000000000000e+00 0.000000000000e+00 0.000000000000e+00
5.925000000000e+01 0.000000000000e+00 0.000000000000e+00 0.000000000000e+00
5.950000000000e+01 0.000000000000e+00 0.000000000000e+00 0.000000000000e+00
5.975000000000e+01 0.000000000000e+00 0.000000000000e+00 0.000000000000e+00
6.000000000000e+01 0.000000000000e+00 0.000000000000e+00 0.000000000000e+00
6.025000000000e+01 0.000000000000e+00 0.000000000000e+00 0.000000000000e+00
6.050000000000e+01 0.000000000000e+00 0.000000000000e+00 0.000000000000e+00
6.075000000000e+01 0.000000000000e+00 0.000000000000e+00 0.000000000000e+00
6.100000000000e+01 0.000000000000e+00 0.000000000000e+00 0.000000000000e+00
6.125000000000e+01 0.000000000000e+00 0.000000000000e+00 0.000000000000e+00
6.150000000000e+01 0.000000000000e+00 0.000000000000e+00 0.000000000000e+00
6.175000000000e+01 0.000000000000e+00 0.000000000000e+00 0.000000000000e+00
6.200000000000e+01 0.000000000000e+00 0.000000000000e+00 0.000000000000e+00
6.225000000000e+01 0.000000000000e+00 0.000000000000e+00 0.000000000000e+00
6.250000000000e+01 0.000000000000e+00 0.000000000000e+00 0.000000000000e+00
6.275000000000e+01 0.000000000000e+00 0.000000000000e+00 0.000000000000e+00
6.300000000000e+01 0.000000000000e+00 0.000000000000e+00 0.000000000000e+00
6.325000000000e+01 0.000000000000e+00 0.000000000000e+00 0.000000000000e+00
6.350000000000e+01 0.000000000000e+00 0.000000000000e+00 0.000000000000e+00
6.375000000000e+01 0.000000000000e+00 0.000000000000e+00 0.000000000000e+00
6.400000000000e+01 0.000000000000e+00 0.000000000000e+00 0.000000000000e+00
6.425000000000e+01 0.000000000000e+00 0.000000000000e+00 0.000000000000e+00
6.450000000000e+01 0.000000000000e+00 0.000000000000e+00 0.000000000000e+00
6.475000000000e+01 0.000000000000e+00 0.000000000000e+00 0.000000000000e+00
6.500000000000e+01 0.000000000000e+00 0.000000000000e+00 0.000000000000e+00
6.525000000000e+01 0.000000000000e+00 0.000000000000e+00 0.000000000000e+00
6.550000000000e+01 0.000000000000e+00 0.000000000000e+00 0.000000000000e+00
6.575000000000e+01 0.000000000000e+00 0.000000000000e+00 0.000000000000e+00
6.600000000000e+01 0.000000000000e+00 0.000000000000e+00 0.000000000000e+00
6.625000000000e+01 0.000000000000e+00 0.000000000000e+00 0.000000000000e+00
6.650000000000e+01 0.000000000000e+00 0.000000000000e+00 0.000000000000e+00
6.675000000000e+01 0.000000000000e+00 0.000000000000e+00 0.000000000000e+00
6.700000000000e+01 0.000000000000e+00 0.000000000000e+00 0.000000000000e+00
6.725000000000e+01 0.000000000000e+00 0.000000000000e+00 0.000000000000e+00
6.750000000000e+01 0.000000000000e+00 0.000000000000e+00 0.000000000000e+00
6.775000000000e+01 0.000000000000e+00 0.000000000000e+00 0.000000000000e+00
6.800000000000e+01 0.000000000000e+00 0.000000000000e+00 0.000000000000e+00
6.825000000000e+01 0.000000000000e+00 0.000000000000e+00 0.000000000000e+00
6.850000000000e+01 0.000000000000e+00 0.000000000000e+00 0.000000000000e+00
6.875000000000e+01 0.000000000000e+00 0.000000000000e+00 0.000000000000e+00
6.900000000000e+01 0.000000000000e+00 0.000000000000e+00 0.000000000000e+00
6.925000000000e+01 0.000000000000e+00 0.000000000000e+00 0.000000000000e+00
6.950000000000e+01 0.000000000000e+00 0.000000000000e+00 0.000000000000e+00
6.975000000000e+01 0.000000000000e+00 0.000000000000e+00 0.000000000000e+00
7.000000000000e+01 0.000000000000e+00 0.000000000000e+00 0.000000000000e+00
7.025000000000e+01 0.000000000000e+00 0.000000000000e+00 0.000000000000e+00
7.050000000000e+01 0.000000000000e+00 0.000000000000e+00 0.000000000000e+00
7.075000000000e+01 0.000000000000e+00 0.000000000000e+00 0.000000000000e+00
7.100000000000e+01 0.000000000000e+00 0.000000000000e+00 0.000000000000e+00
7.125000000000e+01 0.000000000000e+00 0.000000000000e+00 0.000000000000e+00
7.150000000000e+01 0.000000000000e+00 0.000000000000e+00 0.000000000000e+00
7.175000000000e+01 0.000000000000e+00 0.000000000000e+00 0.000000000000e+00
7.200000000000e+01 0.000000000000e+00 0.000000000000e+00 0.000000000000e+00
7.225000000000e+01 0.000000000000e+00 0.000000000000e+00 0.000000000000e+00
7.250000000000e+01 0.000000000000e+00 0.000000000000e+00 0.000000000000e+00
7.275000000000e+01 0.000000000000e+00 0.000000000000e+00 0.000000000000e+00
7.300000000000e+01 0.000000000000e+00 0.000000000000e+00 0.000000000000e+00
7.325000000000e+01 0.000000000000e+00 0.000000000000e+00 0.000000000000e+00
7.350000000000e+01 0.000000000000e+00 0.000000000000e+00 0.000000000000e+00
7.375000000000e+01 0.000000000000e+00 0.000000000000e+00 0.000000000000e+00
7.400000000000e+01 0.000000000000e+00 0.000000000000e+00 0.000000000000e+00
7.425000000000e+01 0.000000000000e+00 0.000000000000e+00 0.000000000000e+00
7.450000000000e+01 0.000000000000e+00 0.000000000000e+00 0.000000000000e+00
7.475000000000e+01 0.000000000000e+00 0.000000000000e+00 0.000000000000e+00
7.500000000000e+01 0.000000000000e+00 0.000000000000e+00 0.000000000000e+00
7.525000000000e+01 0.000000000000e+00 0.000000000000e+00 0.000000000000e+00
7.550000000000e+01 0.000000000000e+00 0.000000000000e+00 0.000000000000e+00
7.575000000000e+01 0.000000000000e+00 0.000000000000e+00 0.000000000000e+00
7.600000000000e+01 0.000000000000e+00 0.000000000000e+00 0.000000000000e+00
7.625000000000e+01 0.000000000000e+00 0.000000000000e+00 0.000000000000e+00
7.650000000000e+01 0.000000000000e+00 0.000000000000e+00 0.000000000000e+00
7.675000000000e+01 0.000000000000e+00 0.000000000000e+00 0.000000000000e+00
7.700000000000e+01 0.000000000000e+00 0.000000000000e+00 0.000000000000e+00
7.725000000000e+01 0.000000000000e+00 0.000000000000e+00 0.000000000000e+00
7.750000000000e+01 0.000000000000e+00 0.000000000000e+00 0.000000000000e+00
7.775000000000e+01 0.000000000000e+00 0.000000000000e+00 0.000000000000e+00
7.800000000000e+01 0.000000000000e+00 0.000000000000e+00 0.000000000000e+00
7.825000000000e+01 0.000000000000e+00 0.000000000000e+00 0.000000000000e+00
7.850000000000e+01 0.000000000000e+00 0.000000000000e+00 0.000000000000e+00
7.875000000000e+01 0.000000000000e+00 0.000000000000e+00 0.000000000000e+00
7.900000000000e+01 0.000000000000e+00 0.000000000000e+00 0.000000000000e+00
7.925000000000e+01 0.000000000000e+00 0.000000000000e+00 0.000000000000e+00
7.950000000000e+01 0.000000000000e+00 0.000000000000e+00 0.000000000000e+00
7.975000000000e+01 0.000000000000e+00 0.000000000000e+00 0.000000000000e+00
8.000000000000e+01 0.000000000000e+00 0.000000000000e+00 0.000000000000e+00
8.025000000000e+01 0.000000000000e+00 0.000000000000e+00 0.000000000000e+00
8.050000000000e+01 0.000000000000e+00 0.000000000000e+00 0.000000000000e+00
8.075000000000e+01 0.000000000000e+00 0.000000000000e+00 0.000000000000e+00
8.100000000000e+01 0.000000000000e+00 0.000000000000e+00 0.000000000000e+00
8.125000000000e+01 0.000000000000e+00 0.000000000000e+00 0.000000000000e+00
8.150000000000e+01 0.000000000000e+00 0.000000000000e+00 0.000000000000e+00
8.175000000000e+01 0.000000000000e+00 0.000000000000e+00 0.000000000000e+00
8.200000000000e+01 0.000000000000e+00 0.000000000000e+00 0.000000000000e+00
8.225000000000e+01 0.000000000000e+00 0.000000000000e+00 0.000000000000e+00
8.250000000000e+01 0.000000000000e+00 0.000000000000e+00 0.000000000000e+00
8.275000000000e+01 0.000000000000e+00 0.000000000000e+00 0.000000000000e+00
8.300000000000e+01 0.000000000000e+00 0.000000000000e+00 0.000000000000e+00
8.325000000000e+01 0.000000000000e+00 0.000000000000e+00 0.000000000000e+00
8.350000000000e+01 0.000000000000e+00 0.000000000000e+00 0.000000000000e+00
8.375000000000e+01 0.000000000000e+00 0.000000000000e+00 0.000000000000e+00
8.400000000000e+01 0.000000000000e+00 0.000000000000e+00 0.000000000000e+00
8.425000000000e+01 0.000000000000e+00 0.000000000000e+00 0.000000000000e+00
8.450000000000e+01 0.000000000000e+00 0.000000000000e+00 0.000000000000e+00
8.475000000000e+01 0.000000000000e+00 0.000000000000e+00 0.000000000000e+00
8.500000000000e+01 0.000000000000e+00 0.000000000000e+00 0.000000000000e+00
8.525000000000e+01 0.000000000000e+00 0.000000000000e+00 0.000000000000e+00
8.550000000000e+01 0.000000000000e+00 0.000000000000e+00 0.000000000000e+00
8.575000000000e+01 0.000000000000e+00 0.000000000000e+00 0.000000000000e+00
8.600000000000e+01 0.000000000000e+00 0.000000000000e+00 0.000000000000e+00
8.625000000000e+01 0.000000000000e+00 0.000000000000e+00 0.000000000000e+00
8.650000000000e+01 0.000000000000e+00 0.000000000000e+00 0.000000000000e+00
8.675000000000e+01 0.000000000000e+00 0.000000000000e+00 0.000000000000e+00
8.700000000000e+01 0.000000000000e+00 0.000000000000e+00 0.000000000000e+00
8.725000000000e+01 0.000000000000e+00 0.000000000000e+00 0.000000000000e+00
8.750000000000e+01 0.000000000000e+00 0.000000000000e+00 0.000000000000e+00
8.775000000000e+01 0.000000000000e+00 0.000000000000e+00 0.000000000000e+00
8.800000000000e+01 0.000000000000e+00 0.000000000000e+00 0.000000000000e+00
8.825000000000e+01 0.000000000000e+00 0.000000000000e+00 0.000000000000e+00
8.850000000000e+01 0.000000000000e+00 0.000000000000e+00 0.000000000000e+00
8.875000000000e+01 0.000000000000e+00 0.000000000000e+00 0.000000000000e+00
8.900000000000e+01 0.000000000000e+00 0.000000000000e+00 0.000000000000e+00
8.925000000000e+01 0.000000000000e+00 0.000000000000e+00 0.000000000000e+00
8.950000000000e+01 0.000000000000e+00 0.000000000000e+00 0.000000000000e+00
8.975000000000e+01 0.000000000000e+00 0.000000000000e+00 0.000000000000e+00
9.000000000000e+01 0.000000000000e+00 0.000000000000e+00 0.000000000000e+00
9.025000000000e+01 0.000000000000e+00 0.000000000000e+00 0.000000000000e+00
9.050000000000e+01 0.000000000000e+00 0.000000000000e+00 0.000000000000e+00
9.075000000000e+01 0.000000000000e+00 0.000000000000e+00 0.000000000000e+00
9.100000000000e+01 0.000000000000e+00 0.000000000000e+00 0.000000000000e+00
9.125000000000e+01 0.000000000000e+00 0.000000000000e+00 0.000000000000e+00
9.150000000000e+01 0.000000000000e+00 0.000000000000e+00 0.000000000000e+00
9.175000000000e+01 0.000000000000e+00 0.000000000000e+00 0.000000000000e+00
9.200000000000e+01 0.000000000000e+00 0.000000000000e+00 0.000000000000e+00
9.225000000000e+01 0.000000000000e+00 0.000000000000e+00 0.000000000000e+00
9.250000000000e+01 0.000000000000e+00 0.000000000000e+00 0.000000000000e+00
9.275000000000e+01 0.000000000000e+00 0.000000000000e+00 0.000000000000e+00
9.300000000000e+01 0.000000000000e+00 0.000000000000e+00 0.000000000000e+00
9.325000000000e+01 0.000000000000e+00 0.000000000000e+00 0.000000000000e+00
9.350000000000e+01 0.000000000000e+00 0.000000000000e+00 0.000000000000e+00
9.375000000000e+01 0.000000000000e+00 0.000000000000e+00 0.000000000000e+00
9.400000000000e+01 0.000000000000e+00 0.000000000000e+00 0.000000000000e+00
9.425000000000e+01 0.000000000000e+00 0.000000000000e+00 0.000000000000e+00
9.450000000000e+01 0.000000000000e+00 0.000000000000e+00 0.000000000000e+00
9.475000000000e+01 0.000000000000e+00 0.000000000000e+00 0.000000000000e+00
9.500000000000e+01 0.000000000000e+00 0.000000000000e+00 0.000000000000e+00
9.525000000000e+01 0.000000000000e+00 0.000000000000e+00 0.000000000000e+00
9.550000000000e+01 0.000000000000e+00 0.000000000000e+00 0.000000000000e+00
9.575000000000e+01 0.000000000000e+00 0.000000000000e+00 0.000000000000e+00
9.600000000000e+01 0.000000000000e+00 0.000000000000e+00 0.000000000000e+00
9.625000000000e+01 0.000000000000e+00 0.000000000000e+00 0.000000000000e+00
9.650000000000e+01 0.000000000000e+00 0.000000000000e+00 0.000000000000e+00
9.675000000000e+01 0.000000000000e+00 0.000000000000e+00 0.000000000000e+00
9.700000000000e+01 0.000000000000e+00 0.000000000000e+00 0.000000000000e+00
9.725000000000e+01 0.000000000000e+00 0.000000000000e+00 0.000000000000e+00
9.750000000000e+01 0.000000000000e+00 0.000000000000e+00 0.000000000000e+00
9.775000000000e+01 0.000000000000e+00 0.000000000000e+00 0.000000000000e+00
9.800000000000e+01 0.000000000000e+00 0.000000000000e+00 0.000000000000e+00
9.825000000000e+01 0.000000000000e+00 0.000000000000e+00 0.000000000000e+00
9.850000000000e+01 0.000000000000e+00 0.000000000000e+00 0.000000000000e+00
9.875000000000e+01 0.000000000000e+00 0.000000000000e+00 0.000000000000e+00
9.900000000000e+01 0.000000000000e+00 0.000000000000e+00 0.000000000000e+00
9.925000000000e+01 0.000000000000e+00 0.000000000000e+00 0.000000000000e+00
9.950000000000e+01 0.000000000000e+00 0.000000000000e+00 0.000000000000e+00
9.975000000000e+01 0.000000000000e+00 0.000000000000e+00 0.000000000000e+00
1.000000000000e+02 0.000000000000e+00 0.000000000000e+00 0.000000000000e+00
1.002500000000e+02 0.000000000000e+00 0.000000000000e+00 0.000000000000e+00
1.005000000000e+02 0.000000000000e+00 0.000000000000e+00 0.000000000000e+00
1.007500000000e+02 0.000000000000e+00 0.000000000000e+00 0.000000000000e+00
1.010000000000e+02 0.000000000000e+00 0.000000000000e+00 0.000000000000e+00
1.012500000000e+02 0.000000000000e+00 0.000000000000e+00 0.000000000000e+00
1.015000000000e+02 0.000000000000e+00 0.000000000000e+00 0.000000000000e+00
1.017500000000e+02 0.000000000000e+00 0.000000000000e+00 0.000000000000e+00
1.020000000000e+02 0.000000000000e+00 0.000000000000e+00 0.000000000000e+00
1.022500000000e+02 0.000000000000e+00 0.000000000000e+00 0.000000000000e+00
1.025000000000e+02 0.000000000000e+00 0.000000000000e+00 0.000000000000e+00
1.027500000000e+02 0.000000000000e+00 0.000000000000e+00 0.000000000000e+00
1.030000000000e+02 0.000000000000e+00 0.000000000000e+00 0.000000000000e+00
1.032500000000e+02 0.000000000000e+00 0.000000000000e+00 0.000000000000e+00
1.035000000000e+02 0.000000000000e+00 0.000000000000e+00 0.000000000000e+00
1.037500000000e+02 0.000000000000e+00 0.000000000000e+00 0.000000000000e+00
1.040000000000e+02 0.000000000000e+00 0.000000000000e+00 0.000000000000e+00
1.042500000000e+02 0.000000000000e+00 0.000000000000e+00 0.000000000000e+00
1.045000000000e+02 0.000000000000e+00 0.000000000000e+00 0.000000000000e+00
1.047500000000e+02 0.000000000000e+00 0.000000000000e+00 0.000000000000e+00
1.050000000000e+02 0.000000000000e+00 0.000000000000e+00 0.000000000000e+00
1.052500000000e+02 0.000000000000e+00 0.000000000000e+00 0.000000000000e+00
1.055000000000e+02 0.000000000000e+00 0.000000000000e+00 0.000000000000e+00
1.057500000000e+02 0.000000000000e+00 0.000000000000e+00 0.000000000000e+00
1.060000000000e+02 0.000000000000e+00 0.000000000000e+00 0.000000000000e+00
1.062500000000e+02 0.000000000000e+00 0.000000000000e+00 0.000000000000e+00
1.065000000000e+02 0.000000000000e+00 0.000000000000e+00 0.000000000000e+00
1.067500000000e+02 0.000000000000e+00 0.000000000000e+00 0.000000000000e+00
1.070000000000e+02 0.000000000000e+00 0.000000000000e+00 0.000000000000e+00
1.072500000000e+02 0.000000000000e+00 0.000000000000e+00 0.000000000000e+00
1.075000000000e+02 0.000000000000e+00 0.000000000000e+00 0.000000000000e+00
1.077500000000e+02 0.000000000000e+00 0.000000000000e+00 0.000000000000e+00
1.080000000000e+02 0.000000000000e+00 0.000000000000e+00 0.000000000000e+00
1.082500000000e+02 0.000000000000e+00 0.000000000000e+00 0.000000000000e+00
1.085000000000e+02 0.000000000000e+00 0.000000000000e+00 0.000000000000e+00
1.087500000000e+02 0.000000000000e+00 0.000000000000e+00 0.000000000000e+00
1.090000000000e+02 0.000000000000e+00 0.000000000000e+00 0.000000000000e+00
1.092500000000e+02 0.000000000000e+00 0.000000000000e+00 0.000000000000e+00
1.095000000000e+02 0.000000000000e+00 0.000000000000e+00 0.000000000000e+00
1.097500000000e+02 0.000000000000e+00 0.000000000000e+00 0.000000000000e+00
1.100000000000e+02 0.000000000000e+00 0.000000000000e+00 0.000000000000e+00
1.102500000000e+02 0.000000000000e+00 0.000000000000e+00 0.000000000000e+00
1.105000000000e+02 0.000000000000e+00 0.000000000000e+00 0.000000000000e+00
1.107500000000e+02 0.000000000000e+00 0.000000000000e+00 0.000000000000e+00
1.110000000000e+02 0.000000000000e+00 0.000000000000e+00 0.000000000000e+00
1.112500000000e+02 0.000000000000e+00 0.000000000000e+00 0.000000000000e+00
1.115000000000e+02 0.000000000000e+00 0.000000000000e+00 0.000000000000e+00
1.117500000000e+02 0.000000000000e+00 0.000000000000e+00 0.000000000000e+00
1.120000000000e+02 0.000000000000e+00 0.000000000000e+00 0.000000000000e+00
1.122500000000e+02 0.000000000000e+00 0.000000000000e+00 0.000000000000e+00
1.125000000000e+02 0.000000000000e+00 0.000000000000e+00 0.000000000000e+00
1.127500000000e+02 0.000000000000e+00 0.000000000000e+00 0.000000000000e+00
1.130000000000e+02 0.000000000000e+00 0.000000000000e+00 0.000000000000e+00
1.132500000000e+02 0.000000000000e+00 0.000000000000e+00 0.000000000000e+00
1.135000000000e+02 0.000000000000e+00 0.000000000000e+00 0.000000000000e+00
1.137500000000e+02 0.000000000000e+00 0.000000000000e+00 0.000000000000e+00
1.140000000000e+02 0.000000000000e+00 0.000000000000e+00 0.000000000000e+00
1.142500000000e+02 0.000000000000e+00 0.000000000000e+00 0.000000000000e+00
1.145000000000e+02 0.000000000000e+00 0.000000000000e+00 0.000000000000e+00
1.147500000000e+02 0.000000000000e+00 0.000000000000e+00 0.000000000000e+00
1.150000000000e+02 0.000000000000e+00 0.000000000000e+00 0.000000000000e+00
1.152500000000e+02 0.000000000000e+00 0.000000000000e+00 0.000000000000e+00
1.155000000000e+02 0.000000000000e+00 0.000000000000e+00 0.000000000000e+00
1.157500000000e+02 0.000000000000e+00 0.000000000000e+00 0.000000000000e+00
1.160000000000e+02 0.000000000000e+00 0.000000000000e+00 0.000000000000e+00
1.162500000000e+02 0.000000000000e+00 0.000000000000e+00 0.000000000000e+00
1.165000000000e+02 0.000000000000e+00 0.000000000000e+00 0.000000000000e+00
1.167500000000e+02 0.000000000000e+00 0.000000000000e+00 0.000000000000e+00
1.170000000000e+02 0.000000000000e+00 0.000000000000e+00 0.000000000000e+00
1.172500000000e+02 0.000000000000e+00 0.000000000000e+00 0.000000000000e+00
1.175000000000e+02 0.000000000000e+00 0.000000000000e+00 0.000000000000e+00
1.177500000000e+02 0.000000000000e+00 0.000000000000e+00 0.000000000000e+00
1.180000000000e+02 0.000000000000e+00 0.000000000000e+00 0.000000000000e+00
1.182500000000e+02 0.000000000000e+00 0.000000000000e+00 0.000000000000e+00
1.185000000000e+02 0.000000000000e+00 0.000000000000e+00 0.000000000000e+00
1.187500000000e+02 0.000000000000e+00 0.000000000000e+00 0.000000000000e+00
1.190000000000e+02 0.000000000000e+00 0.000000000000e+00 0.000000000000e+00
1.192500000000e+02 0.000000000000e+00 0.000000000000e+00 0.000000000000e+00
1.195000000000e+02 0.000000000000e+00 0.000000000000e+00 0.000000000000e+00
1.197500000000e+02 0.000000000000e+00 0.000000000000e+00 0.000000000000e+00
1.200000000000e+02 0.000000000000e+00 0.000000000000e+00 0.000000000000e+00
1.202500000000e+02 0.000000000000e+00 0.000000000000e+00 0.000000000000e+00
1.205000000000e+02 0.000000000000e+00 0.000000000000e+00 0.000000000000e+00
1.207500000000e+02 0.000000000000e+00 0.000000000000e+00 0.000000000000e+00
1.210000000000e+02 0.000000000000e+00 0.000000000000e+00 0.000000000000e+00
1.212500000000e+02 0.000000000000e+00 0.000000000000e+00 0.000000000000e+00
1.215000000000e+02 0.000000000000e+00 0.000000000000e+00 0.000000000000e+00
1.217500000000e+02 0.000000000000e+00 0.000000000000e+00 0.000000000000e+00
1.220000000000e+02 0.000000000000e+00 0.000000000000e+00 0.000000000000e+00
1.222500000000e+02 0.000000000000e+00 0.000000000000e+00 0.000000000000e+00
1.225000000000e+02 0.000000000000e+00 0.000000000000e+00 0.000000000000e+00
1.227500000000e+02 0.000000000000e+00 0.000000000000e+00 0.000000000000e+00
1.230000000000e+02 0.000000000000e+00 0.000000000000e+00 0.000000000000e+00
1.232500000000e+02 0.000000000000e+00 0.000000000000e+00 0.000000000000e+00
1.235000000000e+02 0.000000000000e+00 0.000000000000e+00 0.000000000000e+00
1.237500000000e+02 0.000000000000e+00 0.000000000000e+00 0.000000000000e+00
1.240000000000e+02 0.000000000000e+00 0.000000000000e+00 0.000000000000e+00
1.242500000000e+02 0.000000000000e+00 0.000000000000e+00 0.000000000000e+00
1.245000000000e+02 0.000000000000e+00 0.000000000000e+00 0.000000000000e+00
1.247500000000e+02 0.000000000000e+00 0.000000000000e+00 0.000000000000e+00
1.250000000000e+02 0.000000000000e+00 0.000000000000e+00 0.000000000000e+00
1.252500000000e+02 0.000000000000e+00 0.000000000000e+00 0.000000000000e+00
1.255000000000e+02 0.000000000000e+00 0.000000000000e+00 0.000000000000e+00
1.257500000000e+02 0.000000000000e+00 0.000000000000e+00 0.000000000000e+00
1.260000000000e+02 0.000000000000e+00 0.000000000000e+00 0.000000000000e+00
1.262500000000e+02 0.000000000000e+00 0.000000000000e+00 0.000000000000e+00
1.265000000000e+02 0.000000000000e+00 0.000000000000e+00 0.000000000000e+00
1.267500000000e+02 0.000000000000e+00 0.000000000000e+00 0.000000000000e+00
1.270000000000e+02 0.000000000000e+00 0.000000000000e+00 0.000000000000e+00
1.272500000000e+02 0.000000000000e+00 0.000000000000e+00 0.000000000000e+00
1.275000000000e+02 0.000000000000e+00 0.000000000000e+00 0.000000000000e+00
1.277500000000e+02 0.000000000000e+00 0.000000000000e+00 0.000000000000e+00
1.280000000000e+02 0.000000000000e+00 0.000000000000e+00 0.000000000000e+00
1.282500000000e+02 0.000000000000e+00 0.000000000000e+00 0.000000000000e+00
1.285000000000e+02 0.000000000000e+00 0.000000000000e+00 0.000000000000e+00
1.287500000000e+02 0.000000000000e+00 0.000000000000e+00 0.000000000000e+00
1.290000000000e+02 0.000000000000e+00 0.000000000000e+00 0.000000000000e+00
1.292500000000e+02 0.000000000000e+00 0.000000000000e+00 0.000000000000e+00
1.295000000000e+02 0.000000000000e+00 0.000000000000e+00 0.000000000000e+00
1.297500000000e+02 0.000000000000e+00 0.000000000000e+00 0.000000000000e+00
1.300000000000e+02 0.000000000000e+00 0.000000000000e+00 0.000000000000e+00
1.302500000000e+02 0.000000000000e+00 0.000000000000e+00 0.000000000000e+00
1.305000000000e+02 0.000000000000e+00 0.000000000000e+00 0.000000000000e+00
1.307500000000e+02 0.000000000000e+00 0.000000000000e+00 0.000000000000e+00
1.310000000000e+02 0.000000000000e+00 0.000000000000e+00 0.000000000000e+00
1.312500000000e+02 0.000000000000e+00 0.000000000000e+00 0.000000000000e+00
1.315000000000e+02 0.000000000000e+00 0.000000000000e+00 0.000000000000e+00
1.317500000000e+02 0.000000000000e+00 0.000000000000e+00 0.000000000000e+00
1.320000000000e+02 0.000000000000e+00 0.000000000000e+00 0.000000000000e+00
1.322500000000e+02 0.000000000000e+00 0.000000000000e+00 0.000000000000e+00
1.325000000000e+02 0.000000000000e+00 0.000000000000e+00 0.000000000000e+00
1.327500000000e+02 0.000000000000e+00 0.000000000000e+00 0.000000000000e+00
1.330000000000e+02 0.000000000000e+00 0.000000000000e+00 0.000000000000e+00
1.332500000000e+02 0.000000000000e+00 0.000000000000e+00 0.000000000000e+00
1.335000000000e+02 0.000000000000e+00 0.000000000000e+00 0.000000000000e+00
1.337500000000e+02 0.000000000000e+00 0.000000000000e+00 0.000000000000e+00
1.340000000000e+02 0.000000000000e+00 0.000000000000e+00 0.000000000000e+00
1.342500000000e+02 0.000000000000e+00 0.000000000000e+00 0.000000000000e+00
1.345000000000e+02 0.000000000000e+00 0.000000000000e+00 0.000000000000e+00
1.347500000000e+02 0.000000000000e+00 0.000000000000e+00 0.000000000000e+00
1.350000000000e+02 0.000000000000e+00 0.000000000000e+00 0.000000000000e+00
1.352500000000e+02 0.000000000000e+00 0.000000000000e+00 0.000000000000e+00
1.355000000000e+02 0.000000000000e+00 0.000000000000e+00 0.000000000000e+00
1.357500000000e+02 0.000000000000e+00 0.000000000000e+00 0.000000000000e+00
1.360000000000e+02 0.000000000000e+00 0.000000000000e+00 0.000000000000e+00
1.362500000000e+02 0.000000000000e+00 0.000000000000e+00 0.000000000000e+00
1.365000000000e+02 0.000000000000e+00 0.000000000000e+00 0.000000000000e+00
1.367500000000e+02 0.000000000000e+00 0.000000000000e+00 0.000000000000e+00
1.370000000000e+02 0.000000000000e+00 0.000000000000e+00 0.000000000000e+00
1.372500000000e+02 0.000000000000e+00 0.000000000000e+00 0.000000000000e+00
1.375000000000e+02 0.000000000000e+00 0.000000000000e+00 0.000000000000e+00
1.377500000000e+02 0.000000000000e+00 0.000000000000e+00 0.000000000000e+00
1.380000000000e+02 0.000000000000e+00 0.000000000000e+00 0.000000000000e+00
1.382500000000e+02 0.000000000000e+00 0.000000000000e+00 0.000000000000e+00
1.385000000000e+02 0.000000000000e+00 0.000000000000e+00 0.000000000000e+00
1.387500000000e+02 0.000000000000e+00 0.000000000000e+00 0.000000000000e+00
1.390000000000e+02 0.000000000000e+00 0.000000000000e+00 0.000000000000e+00
1.392500000000e+02 0.000000000000e+00 0.000000000000e+00 0.000000000000e+00
1.395000000000e+02 0.000000000000e+00 0.000000000000e+00 0.000000000000e+00
1.397500000000e+02 0.000000000000e+00 0.000000000000e+00 0.000000000000e+00
1.400000000000e+02 0.000000000000e+00 0.000000000000e+00 0.000000000000e+00
1.402500000000e+02 0.000000000000e+00 0.000000000000e+00 0.000000000000e+00
1.405000000000e+02 0.000000000000e+00 0.000000000000e+00 0.000000000000e+00
1.407500000000e+02 0.000000000000e+00 0.000000000000e+00 0.000000000000e+00
1.410000000000e+02 0.000000000000e+00 0.000000000000e+00 0.000000000000e+00
1.412500000000e+02 0.000000000000e+00 0.000000000000e+00 0.000000000000e+00
1.415000000000e+02 0.000000000000e+00 0.000000000000e+00 0.000000000000e+00
1.417500000000e+02 0.000000000000e+00 0.000000000000e+00 0.000000000000e+00
1.420000000000e+02 0.000000000000e+00 0.000000000000e+00 0.000000000000e+00
1.422500000000e+02 0.000000000000e+00 0.000000000000e+00 0.000000000000e+00
1.425000000000e+02 0.000000000000e+00 0.000000000000e+00 0.000000000000e+00
1.427500000000e+02 0.000000000000e+00 0.000000000000e+00 0.000000000000e+00
1.430000000000e+02 0.000000000000e+00 0.000000000000e+00 0.000000000000e+00
1.432500000000e+02 0.000000000000e+00 0.000000000000e+00 0.000000000000e+00
1.435000000000e+02 0.000000000000e+00 0.000000000000e+00 0.000000000000e+00
1.437500000000e+02 0.000000000000e+00 0.000000000000e+00 0.000000000000e+00
1.440000000000e+02 0.000000000000e+00 0.000000000000e+00 0.000000000000e+00
1.442500000000e+02 0.000000000000e+00 0.000000000000e+00 0.000000000000e+00
1.445000000000e+02 0.000000000000e+00 0.000000000000e+00 0.000000000000e+00
1.447500000000e+02 0.000000000000e+00 0.000000000000e+00 0.000000000000e+00
1.450000000000e+02 0.000000000000e+00 0.000000000000e+00 0.000000000000e+00
1.452500000000e+02 0.000000000000e+00 0.000000000000e+00 0.000000000000e+00
1.455000000000e+02 0.000000000000e+00 0.000000000000e+00 0.000000000000e+00
1.457500000000e+02 0.000000000000e+00 0.000000000000e+00 0.000000000000e+00
1.460000000000e+02 0.000000000000e+00 0.000000000000e+00 0.000000000000e+00
1.462500000000e+02 0.000000000000e+00 0.000000000000e+00 0.000000000000e+00
1.465000000000e+02 0.000000000000e+00 0.000000000000e+00 0.000000000000e+00
1.467500000000e+02 0.000000000000e+00 0.000000000000e+00 0.000000000000e+00
1.470000000000e+02 0.000000000000e+00 0.000000000000e+00 0.000000000000e+00
1.472500000000e+02 0.000000000000e+00 0.000000000000e+00 0.000000000000e+00
1.475000000000e+02 0.000000000000e+00 0.000000000000e+00 0.000000000000e+00
1.477500000000e+02 0.000000000000e+00 0.000000000000e+00 0.000000000000e+00
1.480000000000e+02 0.000000000000e+00 0.000000000000e+00 0.000000000000e+00
1.482500000000e+02 0.000000000000e+00 0.000000000000e+00 0.000000000000e+00
1.485000000000e+02 0.000000000000e+00 0.000000000000e+00 0.000000000000e+00
1.487500000000e+02 0.000000000000e+00 0.000000000000e+00 0.000000000000e+00
1.490000000000e+02 0.000000000000e+00 0.000000000000e+00 0.000000000000e+00
1.492500000000e+02 0.000000000000e+00 0.000000000000e+00 0.000000000000e+00
1.495000000000e+02 0.000000000000e+00 0.000000000000e+00 0.000000000000e+00
1.497500000000e+02 0.000000000000e+00 0.000000000000e+00 0.000000000000e+00
1.500000000000e+02 0.000000000000e+00 0.000000000000e+00 0.000000000000e+00
1.502500000000e+02 0.000000000000e+00 0.000000000000e+00 0.000000000000e+00
1.505000000000e+02 0.000000000000e+00 0.000000000000e+00 0.000000000000e+00
1.507500000000e+02 0.000000000000e+00 0.000000000000e+00 0.000000000000e+00
1.510000000000e+02 0.000000000000e+00 0.000000000000e+00 0.000000000000e+00
1.512500000000e+02 0.000000000000e+00 0.000000000000e+00 0.000000000000e+00
1.515000000000e+02 0.000000000000e+00 0.000000000000e+00 0.000000000000e+00
1.517500000000e+02 0.000000000000e+00 0.000000000000e+00 0.000000000000e+00
1.520000000000e+02 0.000000000000e+00 0.000000000000e+00 0.000000000000e+00
1.522500000000e+02 0.000000000000e+00 0.000000000000e+00 0.000000000000e+00
1.525000000000e+02 0.000000000000e+00 0.000000000000e+00 0.000000000000e+00
1.527500000000e+02 0.000000000000e+00 0.000000000000e+00 0.000000000000e+00
1.530000000000e+02 0.000000000000e+00 0.000000000000e+00 0.000000000000e+00
1.532500000000e+02 0.000000000000e+00 0.000000000000e+00 0.000000000000e+00
1.535000000000e+02 0.000000000000e+00 0.000000000000e+00 0.000000000000e+00
1.537500000000e+02 0.000000000000e+00 0.000000000000e+00 0.000000000000e+00
1.540000000000e+02 0.000000000000e+00 0.000000000000e+00 0.000000000000e+00
1.542500000000e+02 0.000000000000e+00 0.000000000000e+00 0.000000000000e+00
1.545000000000e+02 0.000000000000e+00 0.000000000000e+00 0.000000000000e+00
1.547500000000e+02 0.000000000000e+00 0.000000000000e+00 0.000000000000e+00
1.550000000000e+02 0.000000000000e+00 0.000000000000e+00 0.000000000000e+00
1.552500000000e+02 0.000000000000e+00 0.000000000000e+00 0.000000000000e+00
1.555000000000e+02 0.000000000000e+00 0.000000000000e+00 0.000000000000e+00
1.557500000000e+02 0.000000000000e+00 0.000000000000e+00 0.000000000000e+00
1.560000000000e+02 0.000000000000e+00 0.000000000000e+00 0.000000000000e+00
1.562500000000e+02 0.000000000000e+00 0.000000000000e+00 0.000000000000e+00
1.565000000000e+02 0.000000000000e+00 0.000000000000e+00 0.000000000000e+00
1.567500000000e+02 0.000000000000e+00 0.000000000000e+00 0.000000000000e+00
1.570000000000e+02 0.000000000000e+00 0.000000000000e+00 0.000000000000e+00
1.572500000000e+02 0.000000000000e+00 0.000000000000e+00 0.000000000000e+00
1.575000000000e+02 0.000000000000e+00 0.000000000000e+00 0.000000000000e+00
1.577500000000e+02 0.000000000000e+00 0.000000000000e+00 0.000000000000e+00
1.580000000000e+02 0.000000000000e+00 0.000000000000e+00 0.000000000000e+00
1.582500000000e+02 0.000000000000e+00 0.000000000000e+00 0.000000000000e+00
1.585000000000e+02 0.000000000000e+00 0.000000000000e+00 0.000000000000e+00
1.587500000000e+02 0.000000000000e+00 0.000000000000e+00 0.000000000000e+00
1.590000000000e+02 0.000000000000e+00 0.000000000000e+00 0.000000000000e+00
1.592500000000e+02 0.000000000000e+00 0.000000000000e+00 0.000000000000e+00
1.595000000000e+02 0.000000000000e+00 0.000000000000e+00 0.000000000000e+00
1.597500000000e+02 0.000000000000e+00 0.000000000000e+00 0.000000000000e+00
1.600000000000e+02 0.000000000000e+00 0.000000000000e+00 0.000000000000e+00
1.602500000000e+02 0.000000000000e+00 0.000000000000e+00 0.000000000000e+00
1.605000000000e+02 0.000000000000e+00 0.000000000000e+00 0.000000000000e+00
1.607500000000e+02 0.000000000000e+00 0.000000000000e+00 0.000000000000e+00
1.610000000000e+02 0.000000000000e+00 0.000000000000e+00 0.000000000000e+00
1.612500000000e+02 0.000000000000e+00 0.000000000000e+00 0.000000000000e+00
1.615000000000e+02 0.000000000000e+00 0.000000000000e+00 0.000000000000e+00
1.617500000000e+02 0.000000000000e+00 0.000000000000e+00 0.000000000000e+00
1.620000000000e+02 0.000000000000e+00 0.000000000000e+00 0.000000000000e+00
1.622500000000e+02 0.000000000000e+00 0.000000000000e+00 0.000000000000e+00
1.625000000000e+02 0.000000000000e+00 0.000000000000e+00 0.000000000000e+00
1.627500000000e+02 0.000000000000e+00 0.000000000000e+00 0.000000000000e+00
1.630000000000e+02 0.000000000000e+00 0.000000000000e+00 0.000000000000e+00
1.632500000000e+02 0.000000000000e+00 0.000000000000e+00 0.000000000000e+00
1.635000000000e+02 0.000000000000e+00 0.000000000000e+00 0.000000000000e+00
1.637500000000e+02 0.000000000000e+00 0.000000000000e+00 0.000000000000e+00
1.640000000000e+02 0.000000000000e+00 0.000000000000e+00 0.000000000000e+00
1.642500000000e+02 0.000000000000e+00 0.000000000000e+00 0.000000000000e+00
1.645000000000e+02 0.000000000000e+00 0.000000000000e+00 0.000000000000e+00
1.647500000000e+02 0.000000000000e+00 0.000000000000e+00 0.000000000000e+00
1.650000000000e+02 0.000000000000e+00 0.000000000000e+00 0.000000000000e+00
1.652500000000e+02 0.000000000000e+00 0.000000000000e+00 0.000000000000e+00
1.655000000000e+02 0.000000000000e+00 0.000000000000e+00 0.000000000000e+00
1.657500000000e+02 0.000000000000e+00 0.000000000000e+00 0.000000000000e+00
1.660000000000e+02 0.000000000000e+00 0.000000000000e+00 0.000000000000e+00
1.662500000000e+02 0.000000000000e+00 0.000000000000e+00 0.000000000000e+00
1.665000000000e+02 0.000000000000e+00 0.000000000000e+00 0.000000000000e+00
1.667500000000e+02 0.000000000000e+00 0.000000000000e+00 0.000000000000e+00
1.670000000000e+02 0.000000000000e+00 0.000000000000e+00 0.000000000000e+00
1.672500000000e+02 0.000000000000e+00 0.000000000000e+00 0.000000000000e+00
1.675000000000e+02 0.000000000000e+00 0.000000000000e+00 0.000000000000e+00
1.677500000000e+02 0.000000000000e+00 0.000000000000e+00 0.000000000000e+00
1.680000000000e+02 0.000000000000e+00 0.000000000000e+00 0.000000000000e+00
1.682500000000e+02 0.000000000000e+00 0.000000000000e+00 0.000000000000e+00
1.685000000000e+02 0.000000000000e+00 0.000000000000e+00 0.000000000000e+00
1.687500000000e+02 0.000000000000e+00 0.000000000000e+00 0.000000000000e+00
1.690000000000e+02 0.000000000000e+00 0.000000000000e+00 0.000000000000e+00
1.692500000000e+02 0.000000000000e+00 0.000000000000e+00 0.000000000000e+00
1.695000000000e+02 0.000000000000e+00 0.000000000000e+00 0.000000000000e+00
1.697500000000e+02 0.000000000000e+00 0.000000000000e+00 0.000000000000e+00
1.700000000000e+02 0.000000000000e+00 0.000000000000e+00 0.000000000000e+00
1.702500000000e+02 0.000000000000e+00 0.000000000000e+00 0.000000000000e+00
1.705000000000e+02 0.000000000000e+00 0.000000000000e+00 0.000000000000e+00
1.707500000000e+02 0.000000000000e+00 0.000000000000e+00 0.000000000000e+00
1.710000000000e+02 0.000000000000e+00 0.000000000000e+00 0.000000000000e+00
1.712500000000e+02 0.000000000000e+00 0.000000000000e+00 0.000000000000e+00
1.715000000000e+02 0.000000000000e+00 0.000000000000e+00 0.000000000000e+00
1.717500000000e+02 0.000000000000e+00 0.000000000000e+00 0.000000000000e+00
1.720000000000e+02 0.000000000000e+00 0.000000000000e+00 0.000000000000e+00
1.722500000000e+02 0.000000000000e+00 0.000000000000e+00 0.000000000000e+00
1.725000000000e+02 0.000000000000e+00 0.000000000000e+00 0.000000000000e+00
1.727500000000e+02 0.000000000000e+00 0.000000000000e+00 0.000000000000e+00
1.730000000000e+02 0.000000000000e+00 0.000000000000e+00 0.000000000000e+00
1.732500000000e+02 0.000000000000e+00 0.000000000000e+00 0.000000000000e+00
1.735000000000e+02 0.000000000000e+00 0.000000000000e+00 0.000000000000e+00
1.737500000000e+02 0.000000000000e+00 0.000000000000e+00 0.000000000000e+00
1.740000000000e+02 0.000000000000e+00 0.000000000000e+00 0.000000000000e+00
1.742500000000e+02 0.000000000000e+00 0.000000000000e+00 0.000000000000e+00
1.745000000000e+02 0.000000000000e+00 0.000000000000e+00 0.000000000000e+00
1.747500000000e+02 0.000000000000e+00 0.000000000000e+00 0.000000000000e+00
1.750000000000e+02 0.000000000000e+00 0.000000000000e+00 0.000000000000e+00
1.752500000000e+02 0.000000000000e+00 0.000000000000e+00 0.000000000000e+00
1.755000000000e+02 0.000000000000e+00 0.000000000000e+00 0.000000000000e+00
1.757500000000e+02 0.000000000000e+00 0.000000000000e+00 0.000000000000e+00
1.760000000000e+02 0.000000000000e+00 0.000000000000e+00 0.000000000000e+00
1.762500000000e+02 0.000000000000e+00 0.000000000000e+00 0.000000000000e+00
1.765000000000e+02 0.000000000000e+00 0.000000000000e+00 0.000000000000e+00
1.767500000000e+02 0.000000000000e+00 0.000000000000e+00 0.000000000000e+00
1.770000000000e+02 0.000000000000e+00 0.000000000000e+00 0.000000000000e+00
1.772500000000e+02 0.000000000000e+00 0.000000000000e+00 0.000000000000e+00
1.775000000000e+02 0.000000000000e+00 0.000000000000e+00 0.000000000000e+00
1.777500000000e+02 0.000000000000e+00 0.000000000000e+00 0.000000000000e+00
1.780000000000e+02 0.000000000000e+00 0.000000000000e+00 0.000000000000e+00
1.782500000000e+02 0.000000000000e+00 0.000000000000e+00 0.000000000000e+00
1.785000000000e+02 0.000000000000e+00 0.000000000000e+00 0.000000000000e+00
1.787500000000e+02 0.000000000000e+00 0.000000000000e+00 0.000000000000e+00
1.790000000000e+02 0.000000000000e+00 0.000000000000e+00 0.000000000000e+00
1.792500000000e+02 0.000000000000e+00 0.000000000000e+00 0.000000000000e+00
1.795000000000e+02 0.000000000000e+00 0.000000000000e+00 0.000000000000e+00
1.797500000000e+02 0.000000000000e+00 0.000000000000e+00 0.000000000000e+00
1.800000000000e+02 0.000000000000e+00 0.000000000000e+00 0.000000000000e+00
1.802500000000e+02 0.000000000000e+00 0.000000000000e+00 0.000000000000e+00
1.805000000000e+02 0.000000000000e+00 0.000000000000e+00 0.000000000000e+00
1.807500000000e+02 0.000000000000e+00 0.000000000000e+00 0.000000000000e+00
1.810000000000e+02 0.000000000000e+00 0.000000000000e+00 0.000000000000e+00
1.812500000000e+02 0.000000000000e+00 0.000000000000e+00 0.000000000000e+00
1.815000000000e+02 0.000000000000e+00 0.000000000000e+00 0.000000000000e+00
1.817500000000e+02 0.000000000000e+00 0.000000000000e+00 0.000000000000e+00
1.820000000000e+02 0.000000000000e+00 0.000000000000e+00 0.000000000000e+00
1.822500000000e+02 0.000000000000e+00 0.000000000000e+00 0.000000000000e+00
1.825000000000e+02 0.000000000000e+00 0.000000000000e+00 0.000000000000e+00
1.827500000000e+02 0.000000000000e+00 0.000000000000e+00 0.000000000000e+00
1.830000000000e+02 0.000000000000e+00 0.000000000000e+00 0.000000000000e+00
1.832500000000e+02 0.000000000000e+00 0.000000000000e+00 0.000000000000e+00
1.835000000000e+02 0.000000000000e+00 0.000000000000e+00 0.000000000000e+00
1.837500000000e+02 0.000000000000e+00 0.000000000000e+00 0.000000000000e+00
1.840000000000e+02 0.000000000000e+00 0.000000000000e+00 0.000000000000e+00
1.842500000000e+02 0.000000000000e+00 0.000000000000e+00 0.000000000000e+00
1.845000000000e+02 0.000000000000e+00 0.000000000000e+00 0.000000000000e+00
1.847500000000e+02 0.000000000000e+00 0.000000000000e+00 0.000000000000e+00
1.850000000000e+02 0.000000000000e+00 0.000000000000e+00 0.000000000000e+00
1.852500000000e+02 0.000000000000e+00 0.000000000000e+00 0.000000000000e+00
1.855000000000e+02 0.000000000000e+00 0.000000000000e+00 0.000000000000e+00
1.857500000000e+02 0.000000000000e+00 0.000000000000e+00 0.000000000000e+00
1.860000000000e+02 0.000000000000e+00 0.000000000000e+00 0.000000000000e+00
1.862500000000e+02 0.000000000000e+00 0.000000000000e+00 0.000000000000e+00
1.865000000000e+02 0.000000000000e+00 0.000000000000e+00 0.000000000000e+00
1.867500000000e+02 0.000000000000e+00 0.000000000000e+00 0.000000000000e+00
1.870000000000e+02 0.000000000000e+00 0.000000000000e+00 0.000000000000e+00
1.872500000000e+02 0.000000000000e+00 0.000000000000e+00 0.000000000000e+00
1.875000000000e+02 0.000000000000e+00 0.000000000000e+00 0.000000000000e+00
1.877500000000e+02 0.000000000000e+00 0.000000000000e+00 0.000000000000e+00
1.880000000000e+02 0.000000000000e+00 0.000000000000e+00 0.000000000000e+00
1.882500000000e+02 0.000000000000e+00 0.000000000000e+00 0.000000000000e+00
1.885000000000e+02 0.000000000000e+00 0.000000000000e+00 0.000000000000e+00
1.887500000000e+02 0.000000000000e+00 0.000000000000e+00 0.000000000000e+00
1.890000000000e+02 0.000000000000e+00 0.000000000000e+00 0.000000000000e+00
1.892500000000e+02 0.000000000000e+00 0.000000000000e+00 0.000000000000e+00
1.895000000000e+02 0.000000000000e+00 0.000000000000e+00 0.000000000000e+00
1.897500000000e+02 0.000000000000e+00 0.000000000000e+00 0.000000000000e+00
1.900000000000e+02 0.000000000000e+00 0.000000000000e+00 0.000000000000e+00
1.902500000000e+02 0.000000000000e+00 0.000000000000e+00 0.000000000000e+00
1.905000000000e+02 0.000000000000e+00 0.000000000000e+00 0.000000000000e+00
1.907500000000e+02 0.000000000000e+00 0.000000000000e+00 0.000000000000e+00
1.910000000000e+02 0.000000000000e+00 0.000000000000e+00 0.000000000000e+00
1.912500000000e+02 0.000000000000e+00 0.000000000000e+00 0.000000000000e+00
1.915000000000e+02 0.000000000000e+00 0.000000000000e+00 0.000000000000e+00
1.917500000000e+02 0.000000000000e+00 0.000000000000e+00 0.000000000000e+00
1.920000000000e+02 0.000000000000e+00 0.000000000000e+00 0.000000000000e+00
1.922500000000e+02 0.000000000000e+00 0.000000000000e+00 0.000000000000e+00
1.925000000000e+02 0.000000000000e+00 0.000000000000e+00 0.000000000000e+00
1.927500000000e+02 0.000000000000e+00 0.000000000000e+00 0.000000000000e+00
1.930000000000e+02 0.000000000000e+00 0.000000000000e+00 0.000000000000e+00
1.932500000000e+02 0.000000000000e+00 0.000000000000e+00 0.000000000000e+00
1.935000000000e+02 0.000000000000e+00 0.000000000000e+00 0.000000000000e+00
1.937500000000e+02 0.000000000000e+00 0.000000000000e+00 0.000000000000e+00
1.940000000000e+02 0.000000000000e+00 0.000000000000e+00 0.000000000000e+00
1.942500000000e+02 0.000000000000e+00 0.000000000000e+00 0.000000000000e+00
1.945000000000e+02 0.000000000000e+00 0.000000000000e+00 0.000000000000e+00
1.947500000000e+02 0.000000000000e+00 0.000000000000e+00 0.000000000000e+00
1.950000000000e+02 0.000000000000e+00 0.000000000000e+00 0.000000000000e+00
1.952500000000e+02 0.000000000000e+00 0.000000000000e+00 0.000000000000e+00
1.955000000000e+02 0.000000000000e+00 0.000000000000e+00 0.000000000000e+00
1.957500000000e+02 0.000000000000e+00 0.000000000000e+00 0.000000000000e+00
1.960000000000e+02 0.000000000000e+00 0.000000000000e+00 0.000000000000e+00
1.962500000000e+02 0.000000000000e+00 0.000000000000e+00 0.000000000000e+00
1.965000000000e+02 0.000000000000e+00 0.000000000000e+00 0.000000000000e+00
1.967500000000e+02 0.000000000000e+00 0.000000000000e+00 0.000000000000e+00
1.970000000000e+02 0.000000000000e+00 0.000000000000e+00 0.000000000000e+00
1.972500000000e+02 0.000000000000e+00 0.000000000000e+00 0.000000000000e+00
1.975000000000e+02 0.000000000000e+00 0.000000000000e+00 0.000000000000e+00
1.977500000000e+02 0.000000000000e+00 0.000000000000e+00 0.000000000000e+00
1.980000000000e+02 0.000000000000e+00 0.000000000000e+00 0.000000000000e+00
1.982500000000e+02 0.000000000000e+00 0.000000000000e+00 0.000000000000e+00
1.985000000000e+02 0.000000000000e+00 0.000000000000e+00 0.000000000000e+00
1.987500000000e+02 0.000000000000e+00 0.000000000000e+00 0.000000000000e+00
1.990000000000e+02 0.000000000000e+00 0.000000000000e+00 0.000000000000e+00
1.992500000000e+02 0.000000000000e+00 0.000000000000e+00 0.000000000000e+00
1.995000000000e+02 0.000000000000e+00 0.000000000000e+00 0.000000000000e+00
1.997500000000e+02 0.000000000000e+00 0.000000000000e+00 0.000000000000e+00
2.000000000000e+02 0.000000000000e+00 0.000000000000e+00 0.000000000000e+00
2.002500000000e+02 0.000000000000e+00 0.000000000000e+00 0.000000000000e+00
2.005000000000e+02 0.000000000000e+00 0.000000000000e+00 0.000000000000e+00
2.007500000000e+02 0.000000000000e+00 0.000000000000e+00 0.000000000000e+00
2.010000000000e+02 0.000000000000e+00 0.000000000000e+00 0.000000000000e+00
2.012500000000e+02 0.000000000000e+00 0.000000000000e+00 0.000000000000e+00
2.015000000000e+02 0.000000000000e+00 0.000000000000e+00 0.000000000000e+00
2.017500000000e+02 0.000000000000e+00 0.000000000000e+00 0.000000000000e+00
2.020000000000e+02 0.000000000000e+00 0.000000000000e+00 0.000000000000e+00
2.022500000000e+02 0.000000000000e+00 0.000000000000e+00 0.000000000000e+00
2.025000000000e+02 0.000000000000e+00 0.000000000000e+00 0.000000000000e+00
2.027500000000e+02 0.000000000000e+00 0.000000000000e+00 0.000000000000e+00
2.030000000000e+02 0.000000000000e+00 0.000000000000e+00 0.000000000000e+00
2.032500000000e+02 0.000000000000e+00 0.000000000000e+00 0.000000000000e+00
2.035000000000e+02 0.000000000000e+00 0.000000000000e+00 0.000000000000e+00
2.037500000000e+02 0.000000000000e+00 0.000000000000e+00 0.000000000000e+00
2.040000000000e+02 0.000000000000e+00 0.000000000000e+00 0.000000000000e+00
2.042500000000e+02 0.000000000000e+00 0.000000000000e+00 0.000000000000e+00
2.045000000000e+02 0.000000000000e+00 0.000000000000e+00 0.000000000000e+00
2.047500000000e+02 0.000000000000e+00 0.000000000000e+00 0.000000000000e+00
2.050000000000e+02 0.000000000000e+00 0.000000000000e+00 0.000000000000e+00
2.052500000000e+02 0.000000000000e+00 0.000000000000e+00 0.000000000000e+00
2.055000000000e+02 0.000000000000e+00 0.000000000000e+00 0.000000000000e+00
2.057500000000e+02 0.000000000000e+00 0.000000000000e+00 0.000000000000e+00
2.060000000000e+02 0.000000000000e+00 0.000000000000e+00 0.000000000000e+00
2.062500000000e+02 0.000000000000e+00 0.000000000000e+00 0.000000000000e+00
2.065000000000e+02 0.000000000000e+00 0.000000000000e+00 0.000000000000e+00
2.067500000000e+02 0.000000000000e+00 0.000000000000e+00 0.000000000000e+00
2.070000000000e+02 0.000000000000e+00 0.000000000000e+00 0.000000000000e+00
2.072500000000e+02 0.000000000000e+00 0.000000000000e+00 0.000000000000e+00
2.075000000000e+02 0.000000000000e+00 0.000000000000e+00 0.000000000000e+00
2.077500000000e+02 0.000000000000e+00 0.000000000000e+00 0.000000000000e+00
2.080000000000e+02 0.000000000000e+00 0.000000000000e+00 0.000000000000e+00
2.082500000000e+02 0.000000000000e+00 0.000000000000e+00 0.000000000000e+00
2.085000000000e+02 0.000000000000e+00 0.000000000000e+00 0.000000000000e+00
2.087500000000e+02 0.000000000000e+00 0.000000000000e+00 0.000000000000e+00
2.090000000000e+02 0.000000000000e+00 0.000000000000e+00 0.000000000000e+00
2.092500000000e+02 0.000000000000e+00 0.000000000000e+00 0.000000000000e+00
2.095000000000e+02 0.000000000000e+00 0.000000000000e+00 0.000000000000e+00
2.097500000000e+02 0.000000000000e+00 0.000000000000e+00 0.000000000000e+00
2.100000000000e+02 0.000000000000e+00 0.000000000000e+00 0.000000000000e+00
2.102500000000e+02 0.000000000000e+00 0.000000000000e+00 0.000000000000e+00
2.105000000000e+02 0.000000000000e+00 0.000000000000e+00 0.000000000000e+00
2.107500000000e+02 0.000000000000e+00 0.000000000000e+00 0.000000000000e+00
2.110000000000e+02 0.000000000000e+00 0.000000000000e+00 0.000000000000e+00
2.112500000000e+02 0.000000000000e+00 0.000000000000e+00 0.000000000000e+00
2.115000000000e+02 0.000000000000e+00 0.000000000000e+00 0.000000000000e+00
2.117500000000e+02 0.000000000000e+00 0.000000000000e+00 0.000000000000e+00
2.120000000000e+02 0.000000000000e+00 0.000000000000e+00 0.000000000000e+00
2.122500000000e+02 0.000000000000e+00 0.000000000000e+00 0.000000000000e+00
2.125000000000e+02 0.000000000000e+00 0.000000000000e+00 0.000000000000e+00
2.127500000000e+02 0.000000000000e+00 0.000000000000e+00 0.000000000000e+00
2.130000000000e+02 0.000000000000e+00 0.000000000000e+00 0.000000000000e+00
2.132500000000e+02 0.000000000000e+00 0.000000000000e+00 0.000000000000e+00
2.135000000000e+02 0.000000000000e+00 0.000000000000e+00 0.000000000000e+00
2.137500000000e+02 0.000000000000e+00 0.000000000000e+00 0.000000000000e+00
2.140000000000e+02 0.000000000000e+00 0.000000000000e+00 0.000000000000e+00
2.142500000000e+02 0.000000000000e+00 0.000000000000e+00 0.000000000000e+00
2.145000000000e+02 0.000000000000e+00 0.000000000000e+00 0.000000000000e+00
2.147500000000e+02 0.000000000000e+00 0.000000000000e+00 0.000000000000e+00
2.150000000000e+02 0.000000000000e+00 0.000000000000e+00 0.000000000000e+00
2.152500000000e+02 0.000000000000e+00 0.000000000000e+00 0.000000000000e+00
2.155000000000e+02 0.000000000000e+00 0.000000000000e+00 0.000000000000e+00
2.157500000000e+02 0.000000000000e+00 0.000000000000e+00 0.000000000000e+00
2.160000000000e+02 0.000000000000e+00 0.000000000000e+00 0.000000000000e+00
2.162500000000e+02 0.000000000000e+00 0.000000000000e+00 0.000000000000e+00
2.165000000000e+02 0.000000000000e+00 0.000000000000e+00 0.000000000000e+00
2.167500000000e+02 0.000000000000e+00 0.000000000000e+00 0.000000000000e+00
2.170000000000e+02 0.000000000000e+00 0.000000000000e+00 0.000000000000e+00
2.172500000000e+02 0.000000000000e+00 0.000000000000e+00 0.000000000000e+00
2.175000000000e+02 0.000000000000e+00 0.000000000000e+00 0.000000000000e+00
2.177500000000e+02 0.000000000000e+00 0.000000000000e+00 0.000000000000e+00
2.180000000000e+02 0.000000000000e+00 0.000000000000e+00 0.000000000000e+00
2.182500000000e+02 0.000000000000e+00 0.000000000000e+00 0.000000000000e+00
2.185000000000e+02 0.000000000000e+00 0.000000000000e+00 0.000000000000e+00
2.187500000000e+02 0.000000000000e+00 0.000000000000e+00 0.000000000000e+00
2.190000000000e+02 0.000000000000e+00 0.000000000000e+00 0.000000000000e+00
2.192500000000e+02 0.000000000000e+00 0.000000000000e+00 0.000000000000e+00
2.195000000000e+02 0.000000000000e+00 0.000000000000e+00 0.000000000000e+00
2.197500000000e+02 0.000000000000e+00 0.000000000000e+00 0.000000000000e+00
2.200000000000e+02 0.000000000000e+00 0.000000000000e+00 0.000000000000e+00
2.202500000000e+02 0.000000000000e+00 0.000000000000e+00 0.000000000000e+00
2.205000000000e+02 0.000000000000e+00 0.000000000000e+00 0.000000000000e+00
2.207500000000e+02 0.000000000000e+00 0.000000000000e+00 0.000000000000e+00
2.210000000000e+02 0.000000000000e+00 0.000000000000e+00 0.000000000000e+00
2.212500000000e+02 0.000000000000e+00 0.000000000000e+00 0.000000000000e+00
2.215000000000e+02 0.000000000000e+00 0.000000000000e+00 0.000000000000e+00
2.217500000000e+02 0.000000000000e+00 0.000000000000e+00 0.000000000000e+00
2.220000000000e+02 0.000000000000e+00 0.000000000000e+00 0.000000000000e+00
2.222500000000e+02 0.000000000000e+00 0.000000000000e+00 0.000000000000e+00
2.225000000000e+02 0.000000000000e+00 0.000000000000e+00 0.000000000000e+00
2.227500000000e+02 0.000000000000e+00 0.000000000000e+00 0.000000000000e+00
2.230000000000e+02 0.000000000000e+00 0.000000000000e+00 0.000000000000e+00
2.232500000000e+02 0.000000000000e+00 0.000000000000e+00 0.000000000000e+00
2.235000000000e+02 0.000000000000e+00 0.000000000000e+00 0.000000000000e+00
2.237500000000e+02 0.000000000000e+00 0.000000000000e+00 0.000000000000e+00
2.240000000000e+02 0.000000000000e+00 0.000000000000e+00 0.000000000000e+00
2.242500000000e+02 0.000000000000e+00 0.000000000000e+00 0.000000000000e+00
2.245000000000e+02 0.000000000000e+00 0.000000000000e+00 0.000000000000e+00
2.247500000000e+02 0.000000000000e+00 0.000000000000e+00 0.000000000000e+00
2.250000000000e+02 0.000000000000e+00 0.000000000000e+00 0.000000000000e+00
2.252500000000e+02 0.000000000000e+00 0.000000000000e+00 0.000000000000e+00
2.255000000000e+02 0.000000000000e+00 0.000000000000e+00 0.000000000000e+00
2.257500000000e+02 0.000000000000e+00 0.000000000000e+00 0.000000000000e+00
2.260000000000e+02 0.000000000000e+00 0.000000000000e+00 0.000000000000e+00
2.262500000000e+02 0.000000000000e+00 0.000000000000e+00 0.000000000000e+00
2.265000000000e+02 0.000000000000e+00 0.000000000000e+00 0.000000000000e+00
2.267500000000e+02 0.000000000000e+00 0.000000000000e+00 0.000000000000e+00
2.270000000000e+02 0.000000000000e+00 0.000000000000e+00 0.000000000000e+00
2.272500000000e+02 0.000000000000e+00 0.000000000000e+00 0.000000000000e+00
2.275000000000e+02 0.000000000000e+00 0.000000000000e+00 0.000000000000e+00
2.277500000000e+02 0.000000000000e+00 0.000000000000e+00 0.000000000000e+00
2.280000000000e+02 0.000000000000e+00 0.000000000000e+00 0.000000000000e+00
2.282500000000e+02 0.000000000000e+00 0.000000000000e+00 0.000000000000e+00
2.285000000000e+02 0.000000000000e+00 0.000000000000e+00 0.000000000000e+00
2.287500000000e+02 0.000000000000e+00 0.000000000000e+00 0.000000000000e+00
2.290000000000e+02 0.000000000000e+00 0.000000000000e+00 0.000000000000e+00
2.292500000000e+02 0.000000000000e+00 0.000000000000e+00 0.000000000000e+00
2.295000000000e+02 0.000000000000e+00 0.000000000000e+00 0.000000000000e+00
2.297500000000e+02 0.000000000000e+00 0.000000000000e+00 0.000000000000e+00
2.300000000000e+02 0.000000000000e+00 0.000000000000e+00 0.000000000000e+00
2.302500000000e+02 0.000000000000e+00 0.000000000000e+00 0.000000000000e+00
2.305000000000e+02 0.000000000000e+00 0.000000000000e+00 0.000000000000e+00
2.307500000000e+02 0.000000000000e+00 0.000000000000e+00 0.000000000000e+00
2.310000000000e+02 0.000000000000e+00 0.000000000000e+00 0.000000000000e+00
2.312500000000e+02 0.000000000000e+00 0.000000000000e+00 0.000000000000e+00
2.315000000000e+02 0.000000000000e+00 0.000000000000e+00 0.000000000000e+00
2.317500000000e+02 0.000000000000e+00 0.000000000000e+00 0.000000000000e+00
2.320000000000e+02 0.000000000000e+00 0.000000000000e+00 0.000000000000e+00
2.322500000000e+02 0.000000000000e+00 0.000000000000e+00 0.000000000000e+00
2.325000000000e+02 0.000000000000e+00 0.000000000000e+00 0.000000000000e+00
2.327500000000e+02 0.000000000000e+00 0.000000000000e+00 0.000000000000e+00
2.330000000000e+02 0.000000000000e+00 0.000000000000e+00 0.000000000000e+00
2.332500000000e+02 0.000000000000e+00 0.000000000000e+00 0.000000000000e+00
2.335000000000e+02 0.000000000000e+00 0.000000000000e+00 0.000000000000e+00
2.337500000000e+02 0.000000000000e+00 0.000000000000e+00 0.000000000000e+00
2.340000000000e+02 0.000000000000e+00 0.000000000000e+00 0.000000000000e+00
2.342500000000e+02 0.000000000000e+00 0.000000000000e+00 0.000000000000e+00
2.345000000000e+02 0.000000000000e+00 0.000000000000e+00 0.000000000000e+00
2.347500000000e+02 0.000000000000e+00 0.000000000000e+00 0.000000000000e+00
2.350000000000e+02 0.000000000000e+00 0.000000000000e+00 0.000000000000e+00
2.352500000000e+02 0.000000000000e+00 0.000000000000e+00 0.000000000000e+00
2.355000000000e+02 0.000000000000e+00 0.000000000000e+00 0.000000000000e+00
2.357500000000e+02 0.000000000000e+00 0.000000000000e+00 0.000000000000e+00
2.360000000000e+02 0.000000000000e+00 0.000000000000e+00 0.000000000000e+00
2.362500000000e+02 0.000000000000e+00 0.000000000000e+00 0.000000000000e+00
2.365000000000e+02 0.000000000000e+00 0.000000000000e+00 0.000000000000e+00
2.367500000000e+02 0.000000000000e+00 0.000000000000e+00 0.000000000000e+00
2.370000000000e+02 0.000000000000e+00 0.000000000000e+00 0.000000000000e+00
2.372500000000e+02 0.000000000000e+00 0.000000000000e+00 0.000000000000e+00
2.375000000000e+02 0.000000000000e+00 0.000000000000e+00 0.000000000000e+00
2.377500000000e+02 0.000000000000e+00 0.000000000000e+00 0.000000000000e+00
2.380000000000e+02 0.000000000000e+00 0.000000000000e+00 0.000000000000e+00
2.382500000000e+02 0.000000000000e+00 0.000000000000e+00 0.000000000000e+00
2.385000000000e+02 0.000000000000e+00 0.000000000000e+00 0.000000000000e+00
2.387500000000e+02 0.000000000000e+00 0.000000000000e+00 0.000000000000e+00
2.390000000000e+02 0.000000000000e+00 0.000000000000e+00 0.000000000000e+00
2.392500000000e+02 0.000000000000e+00 0.000000000000e+00 0.000000000000e+00
2.395000000000e+02 0.000000000000e+00 0.000000000000e+00 0.000000000000e+00
2.397500000000e+02 0.000000000000e+00 0.000000000000e+00 0.000000000000e+00
2.400000000000e+02 0.000000000000e+00 0.000000000000e+00 0.000000000000e+00
2.402500000000e+02 0.000000000000e+00 0.000000000000e+00 0.000000000000e+00
2.405000000000e+02 0.000000000000e+00 0.000000000000e+00 0.000000000000e+00
2.407500000000e+02 0.000000000000e+00 0.000000000000e+00 0.000000000000e+00
2.410000000000e+02 0.000000000000e+00 0.000000000000e+00 0.000000000000e+00
2.412500000000e+02 0.000000000000e+00 0.000000000000e+00 0.000000000000e+00
2.415000000000e+02 0.000000000000e+00 0.000000000000e+00 0.000000000000e+00
2.417500000000e+02 0.000000000000e+00 0.000000000000e+00 0.000000000000e+00
2.420000000000e+02 0.000000000000e+00 0.000000000000e+00 0.000000000000e+00
2.422500000000e+02 0.000000000000e+00 0.000000000000e+00 0.000000000000e+00
2.425000000000e+02 0.000000000000e+00 0.000000000000e+00 0.000000000000e+00
2.427500000000e+02 0.000000000000e+00 0.000000000000e+00 0.000000000000e+00
2.430000000000e+02 0.000000000000e+00 0.000000000000e+00 0.000000000000e+00
2.432500000000e+02 0.000000000000e+00 0.000000000000e+00 0.000000000000e+00
2.435000000000e+02 0.000000000000e+00 0.000000000000e+00 0.000000000000e+00
2.437500000000e+02 0.000000000000e+00 0.000000000000e+00 0.000000000000e+00
2.440000000000e+02 0.000000000000e+00 0.000000000000e+00 0.000000000000e+00
2.442500000000e+02 0.000000000000e+00 0.000000000000e+00 0.000000000000e+00
2.445000000000e+02 0.000000000000e+00 0.000000000000e+00 0.000000000000e+00
2.447500000000e+02 0.000000000000e+00 0.000000000000e+00 0.000000000000e+00
2.450000000000e+02 0.000000000000e+00 0.000000000000e+00 0.000000000000e+00
2.452500000000e+02 0.000000000000e+00 0.000000000000e+00 0.000000000000e+00
2.455000000000e+02 0.000000000000e+00 0.000000000000e+00 0.000000000000e+00
2.457500000000e+02 0.000000000000e+00 0.000000000000e+00 0.000000000000e+00
2.460000000000e+02 0.000000000000e+00 0.000000000000e+00 0.000000000000e+00
2.462500000000e+02 0.000000000000e+00 0.000000000000e+00 0.000000000000e+00
2.465000000000e+02 0.000000000000e+00 0.000000000000e+00 0.000000000000e+00
2.467500000000e+02 0.000000000000e+00 0.000000000000e+00 0.000000000000e+00
2.470000000000e+02 0.000000000000e+00 0.000000000000e+00 0.000000000000e+00
2.472500000000e+02 0.000000000000e+00 0.000000000000e+00 0.000000000000e+00
2.475000000000e+02 0.000000000000e+00 0.000000000000e+00 0.000000000000e+00
2.477500000000e+02 0.000000000000e+00 0.000000000000e+00 0.000000000000e+00
2.480000000000e+02 0.000000000000e+00 0.000000000000e+00 0.000000000000e+00
2.482500000000e+02 0.000000000000e+00 0.000000000000e+00 0.000000000000e+00
2.485000000000e+02 0.000000000000e+00 0.000000000000e+00 0.000000000000e+00
2.487500000000e+02 0.000000000000e+00 0.000000000000e+00 0.000000000000e+00
2.490000000000e+02 0.000000000000e+00 0.000000000000e+00 0.000000000000e+00
2.492500000000e+02 0.000000000000e+00 0.000000000000e+00 0.000000000000e+00
2.495000000000e+02 0.000000000000e+00 0.000000000000e+00 0.000000000000e+00
2.497500000000e+02 0.000000000000e+00 0.000000000000e+00 0.000000000000e+00
2.500000000000e+02 0.000000000000e+00 0.000000000000e+00 0.000000000000e+00
2.502500000000e+02 0.000000000000e+00 0.000000000000e+00 0.000000000000e+00
2.505000000000e+02 0.000000000000e+00 0.000000000000e+00 0.000000000000e+00
2.507500000000e+02 0.000000000000e+00 0.000000000000e+00 0.000000000000e+00
2.510000000000e+02 0.000000000000e+00 0.000000000000e+00 0.000000000000e+00
2.512500000000e+02 0.000000000000e+00 0.000000000000e+00 0.000000000000e+00
2.515000000000e+02 0.000000000000e+00 0.000000000000e+00 0.000000000000e+00
2.517500000000e+02 0.000000000000e+00 0.000000000000e+00 0.000000000000e+00
2.520000000000e+02 0.000000000000e+00 0.000000000000e+00 0.000000000000e+00
2.522500000000e+02 0.000000000000e+00 0.000000000000e+00 0.000000000000e+00
2.525000000000e+02 0.000000000000e+00 0.000000000000e+00 0.000000000000e+00
2.527500000000e+02 0.000000000000e+00 0.000000000000e+00 0.000000000000e+00
2.530000000000e+02 0.000000000000e+00 0.000000000000e+00 0.000000000000e+00
2.532500000000e+02 0.000000000000e+00 0.000000000000e+00 0.000000000000e+00
2.535000000000e+02 0.000000000000e+00 0.000000000000e+00 0.000000000000e+00
2.537500000000e+02 0.000000000000e+00 0.000000000000e+00 0.000000000000e+00
2.540000000000e+02 0.000000000000e+00 0.000000000000e+00 0.000000000000e+00
2.542500000000e+02 0.000000000000e+00 0.000000000000e+00 0.000000000000e+00
2.545000000000e+02 0.000000000000e+00 0.000000000000e+00 0.000000000000e+00
2.547500000000e+02 0.000000000000e+00 0.000000000000e+00 0.000000000000e+00
2.550000000000e+02 0.000000000000e+00 0.000000000000e+00 0.000000000000e+00
2.552500000000e+02 0.000000000000e+00 0.000000000000e+00 0.000000000000e+00
2.555000000000e+02 0.000000000000e+00 0.000000000000e+00 0.000000000000e+00
2.557500000000e+02 0.000000000000e+00 0.000000000000e+00 0.000000000000e+00
2.560000000000e+02 0.000000000000e+00 0.000000000000e+00 0.000000000000e+00
2.562500000000e+02 0.000000000000e+00 0.000000000000e+00 0.000000000000e+00
2.565000000000e+02 0.000000000000e+00 0.000000000000e+00 0.000000000000e+00
2.567500000000e+02 0.000000000000e+00 0.000000000000e+00 0.000000000000e+00
2.570000000000e+02 0.000000000000e+00 0.000000000000e+00 0.000000000000e+00
2.572500000000e+02 0.000000000000e+00 0.000000000000e+00 0.000000000000e+00
2.575000000000e+02 0.000000000000e+00 0.000000000000e+00 0.000000000000e+00
2.577500000000e+02 0.000000000000e+00 0.000000000000e+00 0.000000000000e+00
2.580000000000e+02 0.000000000000e+00 0.000000000000e+00 0.000000000000e+00
2.582500000000e+02 0.000000000000e+00 0.000000000000e+00 0.000000000000e+00
2.585000000000e+02 0.000000000000e+00 0.000000000000e+00 0.000000000000e+00
2.587500000000e+02 0.000000000000e+00 0.000000000000e+00 0.000000000000e+00
2.590000000000e+02 0.000000000000e+00 0.000000000000e+00 0.000000000000e+00
2.592500000000e+02 0.000000000000e+00 0.000000000000e+00 0.000000000000e+00
2.595000000000e+02 0.000000000000e+00 0.000000000000e+00 0.000000000000e+00
2.597500000000e+02 0.000000000000e+00 0.000000000000e+00 0.000000000000e+00
2.600000000000e+02 0.000000000000e+00 0.000000000000e+00 0.000000000000e+00
2.602500000000e+02 0.000000000000e+00 0.000000000000e+00 0.000000000000e+00
2.605000000000e+02 0.000000000000e+00 0.000000000000e+00 0.000000000000e+00
2.607500000000e+02 0.000000000000e+00 0.000000000000e+00 0.000000000000e+00
2.610000000000e+02 0.000000000000e+00 0.000000000000e+00 0.000000000000e+00
2.612500000000e+02 0.000000000000e+00 0.000000000000e+00 0.000000000000e+00
2.615000000000e+02 0.000000000000e+00 0.000000000000e+00 0.000000000000e+00
2.617500000000e+02 0.000000000000e+00 0.000000000000e+00 0.000000000000e+00
2.620000000000e+02 0.000000000000e+00 0.000000000000e+00 0.000000000000e+00
2.622500000000e+02 0.000000000000e+00 0.000000000000e+00 0.000000000000e+00
2.625000000000e+02 0.000000000000e+00 0.000000000000e+00 0.000000000000e+00
2.627500000000e+02 0.000000000000e+00 0.000000000000e+00 0.000000000000e+00
2.630000000000e+02 0.000000000000e+00 0.000000000000e+00 0.000000000000e+00
2.632500000000e+02 0.000000000000e+00 0.000000000000e+00 0.000000000000e+00
2.635000000000e+02 0.000000000000e+00 0.000000000000e+00 0.000000000000e+00
2.637500000000e+02 0.000000000000e+00 0.000000000000e+00 0.000000000000e+00
2.640000000000e+02 0.000000000000e+00 0.000000000000e+00 0.000000000000e+00
2.642500000000e+02 0.000000000000e+00 0.000000000000e+00 0.000000000000e+00
2.645000000000e+02 0.000000000000e+00 0.000000000000e+00 0.000000000000e+00
2.647500000000e+02 0.000000000000e+00 0.000000000000e+00 0.000000000000e+00
2.650000000000e+02 0.000000000000e+00 0.000000000000e+00 0.000000000000e+00
2.652500000000e+02 0.000000000000e+00 0.000000000000e+00 0.000000000000e+00
2.655000000000e+02 0.000000000000e+00 0.000000000000e+00 0.000000000000e+00
2.657500000000e+02 0.000000000000e+00 0.000000000000e+00 0.000000000000e+00
2.660000000000e+02 0.000000000000e+00 0.000000000000e+00 0.000000000000e+00
2.662500000000e+02 0.000000000000e+00 0.000000000000e+00 0.000000000000e+00
2.665000000000e+02 0.000000000000e+00 0.000000000000e+00 0.000000000000e+00
2.667500000000e+02 0.000000000000e+00 0.000000000000e+00 0.000000000000e+00
2.670000000000e+02 0.000000000000e+00 0.000000000000e+00 0.000000000000e+00
2.672500000000e+02 0.000000000000e+00 0.000000000000e+00 0.000000000000e+00
2.675000000000e+02 0.000000000000e+00 0.000000000000e+00 0.000000000000e+00
2.677500000000e+02 0.000000000000e+00 0.000000000000e+00 0.000000000000e+00
2.680000000000e+02 0.000000000000e+00 0.000000000000e+00 0.000000000000e+00
2.682500000000e+02 0.000000000000e+00 0.000000000000e+00 0.000000000000e+00
2.685000000000e+02 0.000000000000e+00 0.000000000000e+00 0.000000000000e+00
2.687500000000e+02 0.000000000000e+00 0.000000000000e+00 0.000000000000e+00
2.690000000000e+02 0.000000000000e+00 0.000000000000e+00 0.000000000000e+00
2.692500000000e+02 0.000000000000e+00 0.000000000000e+00 0.000000000000e+00
2.695000000000e+02 0.000000000000e+00 0.000000000000e+00 0.000000000000e+00
2.697500000000e+02 0.000000000000e+00 0.000000000000e+00 0.000000000000e+00
2.700000000000e+02 0.000000000000e+00 0.000000000000e+00 0.000000000000e+00
2.702500000000e+02 0.000000000000e+00 0.000000000000e+00 0.000000000000e+00
2.705000000000e+02 0.000000000000e+00 0.000000000000e+00 0.000000000000e+00
2.707500000000e+02 0.000000000000e+00 0.000000000000e+00 0.000000000000e+00
2.710000000000e+02 0.000000000000e+00 0.000000000000e+00 0.000000000000e+00
2.712500000000e+02 0.000000000000e+00 0.000000000000e+00 0.000000000000e+00
2.715000000000e+02 0.000000000000e+00 0.000000000000e+00 0.000000000000e+00
2.717500000000e+02 0.000000000000e+00 0.000000000000e+00 0.000000000000e+00
2.720000000000e+02 0.000000000000e+00 0.000000000000e+00 0.000000000000e+00
2.722500000000e+02 0.000000000000e+00 0.000000000000e+00 0.000000000000e+00
2.725000000000e+02 0.000000000000e+00 0.000000000000e+00 0.000000000000e+00
2.727500000000e+02 0.000000000000e+00 0.000000000000e+00 0.000000000000e+00
2.730000000000e+02 0.000000000000e+00 0.000000000000e+00 0.000000000000e+00
2.732500000000e+02 0.000000000000e+00 0.000000000000e+00 0.000000000000e+00
2.735000000000e+02 0.000000000000e+00 0.000000000000e+00 0.000000000000e+00
2.737500000000e+02 0.000000000000e+00 0.000000000000e+00 0.000000000000e+00
2.740000000000e+02 0.000000000000e+00 0.000000000000e+00 0.000000000000e+00
2.742500000000e+02 0.000000000000e+00 0.000000000000e+00 0.000000000000e+00
2.745000000000e+02 0.000000000000e+00 0.000000000000e+00 0.000000000000e+00
2.747500000000e+02 0.000000000000e+00 0.000000000000e+00 0.000000000000e+00
2.750000000000e+02 0.000000000000e+00 0.000000000000e+00 0.000000000000e+00
2.752500000000e+02 0.000000000000e+00 0.000000000000e+00 0.000000000000e+00
2.755000000000e+02 0.000000000000e+00 0.000000000000e+00 0.000000000000e+00
2.757500000000e+02 0.000000000000e+00 0.000000000000e+00 0.000000000000e+00
2.760000000000e+02 0.000000000000e+00 0.000000000000e+00 0.000000000000e+00
2.762500000000e+02 0.000000000000e+00 0.000000000000e+00 0.000000000000e+00
2.765000000000e+02 0.000000000000e+00 0.000000000000e+00 0.000000000000e+00
2.767500000000e+02 0.000000000000e+00 0.000000000000e+00 0.000000000000e+00
2.770000000000e+02 0.000000000000e+00 0.000000000000e+00 0.000000000000e+00
2.772500000000e+02 0.000000000000e+00 0.000000000000e+00 0.000000000000e+00
2.775000000000e+02 0.000000000000e+00 0.000000000000e+00 0.000000000000e+00
2.777500000000e+02 0.000000000000e+00 0.000000000000e+00 0.000000000000e+00
2.780000000000e+02 0.000000000000e+00 0.000000000000e+00 0.000000000000e+00
2.782500000000e+02 0.000000000000e+00 0.000000000000e+00 0.000000000000e+00
2.785000000000e+02 0.000000000000e+00 0.000000000000e+00 0.000000000000e+00
2.787500000000e+02 0.000000000000e+00 0.000000000000e+00 0.000000000000e+00
2.790000000000e+02 0.000000000000e+00 0.000000000000e+00 0.000000000000e+00
2.792500000000e+02 0.000000000000e+00 0.000000000000e+00 0.000000000000e+00
2.795000000000e+02 0.000000000000e+00 0.000000000000e+00 0.000000000000e+00
2.797500000000e+02 0.000000000000e+00 0.000000000000e+00 0.000000000000e+00
2.800000000000e+02 0.000000000000e+00 0.000000000000e+00 0.000000000000e+00
2.802500000000e+02 0.000000000000e+00 0.000000000000e+00 0.000000000000e+00
2.805000000000e+02 0.000000000000e+00 0.000000000000e+00 0.000000000000e+00
2.807500000000e+02 0.000000000000e+00 0.000000000000e+00 0.000000000000e+00
2.810000000000e+02 0.000000000000e+00 0.000000000000e+00 0.000000000000e+00
2.812500000000e+02 0.000000000000e+00 0.000000000000e+00 0.000000000000e+00
2.815000000000e+02 0.000000000000e+00 0.000000000000e+00 0.000000000000e+00
2.817500000000e+02 0.000000000000e+00 0.000000000000e+00 0.000000000000e+00
2.820000000000e+02 0.000000000000e+00 0.000000000000e+00 0.000000000000e+00
2.822500000000e+02 0.000000000000e+00 0.000000000000e+00 0.000000000000e+00
2.825000000000e+02 0.000000000000e+00 0.000000000000e+00 0.000000000000e+00
2.827500000000e+02 0.000000000000e+00 0.000000000000e+00 0.000000000000e+00
2.830000000000e+02 0.000000000000e+00 0.000000000000e+00 0.000000000000e+00
2.832500000000e+02 0.000000000000e+00 0.000000000000e+00 0.000000000000e+00
2.835000000000e+02 0.000000000000e+00 0.000000000000e+00 0.000000000000e+00
2.837500000000e+02 0.000000000000e+00 0.000000000000e+00 0.000000000000e+00
2.840000000000e+02 0.000000000000e+00 0.000000000000e+00 0.000000000000e+00
2.842500000000e+02 0.000000000000e+00 0.000000000000e+00 0.000000000000e+00
2.845000000000e+02 0.000000000000e+00 0.000000000000e+00 0.000000000000e+00
2.847500000000e+02 0.000000000000e+00 0.000000000000e+00 0.000000000000e+00
2.850000000000e+02 0.000000000000e+00 0.000000000000e+00 0.000000000000e+00
2.852500000000e+02 0.000000000000e+00 0.000000000000e+00 0.000000000000e+00
2.855000000000e+02 0.000000000000e+00 0.000000000000e+00 0.000000000000e+00
2.857500000000e+02 0.000000000000e+00 0.000000000000e+00 0.000000000000e+00
2.860000000000e+02 0.000000000000e+00 0.000000000000e+00 0.000000000000e+00
2.862500000000e+02 0.000000000000e+00 0.000000000000e+00 0.000000000000e+00
2.865000000000e+02 0.000000000000e+00 0.000000000000e+00 0.000000000000e+00
2.867500000000e+02 0.000000000000e+00 0.000000000000e+00 0.000000000000e+00
2.870000000000e+02 0.000000000000e+00 0.000000000000e+00 0.000000000000e+00
2.872500000000e+02 0.000000000000e+00 0.000000000000e+00 0.000000000000e+00
2.875000000000e+02 0.000000000000e+00 0.000000000000e+00 0.000000000000e+00
2.877500000000e+02 0.000000000000e+00 0.000000000000e+00 0.000000000000e+00
2.880000000000e+02 0.000000000000e+00 0.000000000000e+00 0.000000000000e+00
2.882500000000e+02 0.000000000000e+00 0.000000000000e+00 0.000000000000e+00
2.885000000000e+02 0.000000000000e+00 0.000000000000e+00 0.000000000000e+00
2.887500000000e+02 0.000000000000e+00 0.000000000000e+00 0.000000000000e+00
2.890000000000e+02 0.000000000000e+00 0.000000000000e+00 0.000000000000e+00
2.892500000000e+02 0.000000000000e+00 0.000000000000e+00 0.000000000000e+00
2.895000000000e+02 0.000000000000e+00 0.000000000000e+00 0.000000000000e+00
2.897500000000e+02 0.000000000000e+00 0.000000000000e+00 0.000000000000e+00
2.900000000000e+02 0.000000000000e+00 0.000000000000e+00 0.000000000000e+00
2.902500000000e+02 0.000000000000e+00 0.000000000000e+00 0.000000000000e+00
2.905000000000e+02 0.000000000000e+00 0.000000000000e+00 0.000000000000e+00
2.907500000000e+02 0.000000000000e+00 0.000000000000e+00 0.000000000000e+00
2.910000000000e+02 0.000000000000e+00 0.000000000000e+00 0.000000000000e+00
2.912500000000e+02 0.000000000000e+00 0.000000000000e+00 0.000000000000e+00
2.915000000000e+02 0.000000000000e+00 0.000000000000e+00 0.000000000000e+00
2.917500000000e+02 0.000000000000e+00 0.000000000000e+00 0.000000000000e+00
2.920000000000e+02 0.000000000000e+00 0.000000000000e+00 0.000000000000e+00
2.922500000000e+02 0.000000000000e+00 0.000000000000e+00 0.000000000000e+00
2.925000000000e+02 0.000000000000e+00 0.000000000000e+00 0.000000000000e+00
2.927500000000e+02 0.000000000000e+00 0.000000000000e+00 0.000000000000e+00
2.930000000000e+02 0.000000000000e+00 0.000000000000e+00 0.000000000000e+00
2.932500000000e+02 0.000000000000e+00 0.000000000000e+00 0.000000000000e+00
2.935000000000e+02 0.000000000000e+00 0.000000000000e+00 0.000000000000e+00
2.937500000000e+02 0.000000000000e+00 0.000000000000e+00 0.000000000000e+00
2.940000000000e+02 0.000000000000e+00 0.000000000000e+00 0.000000000000e+00
2.942500000000e+02 0.000000000000e+00 0.000000000000e+00 0.000000000000e+00
2.945000000000e+02 0.000000000000e+00 0.000000000000e+00 0.000000000000e+00
2.947500000000e+02 0.000000000000e+00 0.000000000000e+00 0.000000000000e+00
2.950000000000e+02 0.000000000000e+00 0.000000000000e+00 0.000000000000e+00
2.952500000000e+02 0.000000000000e+00 0.000000000000e+00 0.000000000000e+00
2.955000000000e+02 0.000000000000e+00 0.000000000000e+00 0.000000000000e+00
2.957500000000e+02 0.000000000000e+00 0.000000000000e+00 0.000000000000e+00
2.960000000000e+02 0.000000000000e+00 0.000000000000e+00 0.000000000000e+00
2.962500000000e+02 0.000000000000e+00 0.000000000000e+00 0.000000000000e+00
2.965000000000e+02 0.000000000000e+00 0.000000000000e+00 0.000000000000e+00
2.967500000000e+02 0.000000000000e+00 0.000000000000e+00 0.000000000000e+00
2.970000000000e+02 0.000000000000e+00 0.000000000000e+00 0.000000000000e+00
2.972500000000e+02 0.000000000000e+00 0.000000000000e+00 0.000000000000e+00
2.975000000000e+02 0.000000000000e+00 0.000000000000e+00 0.000000000000e+00
2.977500000000e+02 0.000000000000e+00 0.000000000000e+00 0.000000000000e+00
2.980000000000e+02 0.000000000000e+00 0.000000000000e+00 0.000000000000e+00
2.982500000000e+02 0.000000000000e+00 0.000000000000e+00 0.000000000000e+00
2.985000000000e+02 0.000000000000e+00 0.000000000000e+00 0.000000000000e+00
2.987500000000e+02 0.000000000000e+00 0.000000000000e+00 0.000000000000e+00
2.990000000000e+02 0.000000000000e+00 0.000000000000e+00 0.000000000000e+00
2.992500000000e+02 0.000000000000e+00 0.000000000000e+00 0.000000000000e+00
2.995000000000e+02 0.000000000000e+00 0.000000000000e+00 0.000000000000e+00
2.997500000000e+02 0.000000000000e+00 0.000000000000e+00 0.000000000000e+00
3.000000000000e+02 0.000000000000e+00 0.000000000000e+00 0.000000000000e+00
3.002500000000e+02 0.000000000000e+00 0.000000000000e+00 0.000000000000e+00
3.005000000000e+02 0.000000000000e+00 0.000000000000e+00 0.000000000000e+00
3.007500000000e+02 0.000000000000e+00 0.000000000000e+00 0.000000000000e+00
3.010000000000e+02 0.000000000000e+00 0.000000000000e+00 0.000000000000e+00
3.012500000000e+02 0.000000000000e+00 0.000000000000e+00 0.000000000000e+00
3.015000000000e+02 0.000000000000e+00 0.000000000000e+00 0.000000000000e+00
3.017500000000e+02 0.000000000000e+00 0.000000000000e+00 0.000000000000e+00
3.020000000000e+02 0.000000000000e+00 0.000000000000e+00 0.000000000000e+00
3.022500000000e+02 0.000000000000e+00 0.000000000000e+00 0.000000000000e+00
3.025000000000e+02 0.000000000000e+00 0.000000000000e+00 0.000000000000e+00
3.027500000000e+02 0.000000000000e+00 0.000000000000e+00 0.000000000000e+00
3.030000000000e+02 0.000000000000e+00 0.000000000000e+00 0.000000000000e+00
3.032500000000e+02 0.000000000000e+00 0.000000000000e+00 0.000000000000e+00
3.035000000000e+02 0.000000000000e+00 0.000000000000e+00 0.000000000000e+00
3.037500000000e+02 0.000000000000e+00 0.000000000000e+00 0.000000000000e+00
3.040000000000e+02 0.000000000000e+00 0.000000000000e+00 0.000000000000e+00
3.042500000000e+02 0.000000000000e+00 0.000000000000e+00 0.000000000000e+00
3.045000000000e+02 0.000000000000e+00 0.000000000000e+00 0.000000000000e+00
3.047500000000e+02 0.000000000000e+00 0.000000000000e+00 0.000000000000e+00
3.050000000000e+02 0.000000000000e+00 0.000000000000e+00 0.000000000000e+00
3.052500000000e+02 0.000000000000e+00 0.000000000000e+00 0.000000000000e+00
3.055000000000e+02 0.000000000000e+00 0.000000000000e+00 0.000000000000e+00
3.057500000000e+02 0.000000000000e+00 0.000000000000e+00 0.000000000000e+00
3.060000000000e+02 0.000000000000e+00 0.000000000000e+00 0.000000000000e+00
3.062500000000e+02 0.000000000000e+00 0.000000000000e+00 0.000000000000e+00
3.065000000000e+02 0.000000000000e+00 0.000000000000e+00 0.000000000000e+00
3.067500000000e+02 0.000000000000e+00 0.000000000000e+00 0.000000000000e+00
3.070000000000e+02 0.000000000000e+00 0.000000000000e+00 0.000000000000e+00
3.072500000000e+02 0.000000000000e+00 0.000000000000e+00 0.000000000000e+00
3.075000000000e+02 0.000000000000e+00 0.000000000000e+00 0.000000000000e+00
3.077500000000e+02 0.000000000000e+00 0.000000000000e+00 0.000000000000e+00
3.080000000000e+02 0.000000000000e+00 0.000000000000e+00 0.000000000000e+00
3.082500000000e+02 0.000000000000e+00 0.000000000000e+00 0.000000000000e+00
3.085000000000e+02 0.000000000000e+00 0.000000000000e+00 0.000000000000e+00
3.087500000000e+02 0.000000000000e+00 0.000000000000e+00 0.000000000000e+00
3.090000000000e+02 0.000000000000e+00 0.000000000000e+00 0.000000000000e+00
3.092500000000e+02 0.000000000000e+00 0.000000000000e+00 0.000000000000e+00
3.095000000000e+02 0.000000000000e+00 0.000000000000e+00 0.000000000000e+00
3.097500000000e+02 0.000000000000e+00 0.000000000000e+00 0.000000000000e+00
3.100000000000e+02 0.000000000000e+00 0.000000000000e+00 0.000000000000e+00
3.102500000000e+02 0.000000000000e+00 0.000000000000e+00 0.000000000000e+00
3.105000000000e+02 0.000000000000e+00 0.000000000000e+00 0.000000000000e+00
3.107500000000e+02 0.000000000000e+00 0.000000000000e+00 0.000000000000e+00
3.110000000000e+02 0.000000000000e+00 0.000000000000e+00 0.000000000000e+00
3.112500000000e+02 0.000000000000e+00 0.000000000000e+00 0.000000000000e+00
3.115000000000e+02 0.000000000000e+00 0.000000000000e+00 0.000000000000e+00
3.117500000000e+02 0.000000000000e+00 0.000000000000e+00 0.000000000000e+00
3.120000000000e+02 0.000000000000e+00 0.000000000000e+00 0.000000000000e+00
3.122500000000e+02 0.000000000000e+00 0.000000000000e+00 0.000000000000e+00
3.125000000000e+02 0.000000000000e+00 0.000000000000e+00 0.000000000000e+00
3.127500000000e+02 0.000000000000e+00 0.000000000000e+00 0.000000000000e+00
3.130000000000e+02 0.000000000000e+00 0.000000000000e+00 0.000000000000e+00
3.132500000000e+02 0.000000000000e+00 0.000000000000e+00 0.000000000000e+00
3.135000000000e+02 0.000000000000e+00 0.000000000000e+00 0.000000000000e+00
3.137500000000e+02 0.000000000000e+00 0.000000000000e+00 0.000000000000e+00
3.140000000000e+02 0.000000000000e+00 0.000000000000e+00 0.000000000000e+00
3.142500000000e+02 0.000000000000e+00 0.000000000000e+00 0.000000000000e+00
3.145000000000e+02 0.000000000000e+00 0.000000000000e+00 0.000000000000e+00
3.147500000000e+02 0.000000000000e+00 0.000000000000e+00 0.000000000000e+00
3.150000000000e+02 0.000000000000e+00 0.000000000000e+00 0.000000000000e+00
3.152500000000e+02 0.000000000000e+00 0.000000000000e+00 0.000000000000e+00
3.155000000000e+02 0.000000000000e+00 0.000000000000e+00 0.000000000000e+00
3.157500000000e+02 0.000000000000e+00 0.000000000000e+00 0.000000000000e+00
3.160000000000e+02 0.000000000000e+00 0.000000000000e+00 0.000000000000e+00
3.162500000000e+02 0.000000000000e+00 0.000000000000e+00 0.000000000000e+00
3.165000000000e+02 0.000000000000e+00 0.000000000000e+00 0.000000000000e+00
3.167500000000e+02 0.000000000000e+00 0.000000000000e+00 0.000000000000e+00
3.170000000000e+02 0.000000000000e+00 0.000000000000e+00 0.000000000000e+00
3.172500000000e+02 0.000000000000e+00 0.000000000000e+00 0.000000000000e+00
3.175000000000e+02 0.000000000000e+00 0.000000000000e+00 0.000000000000e+00
3.177500000000e+02 0.000000000000e+00 0.000000000000e+00 0.000000000000e+00
3.180000000000e+02 0.000000000000e+00 0.000000000000e+00 0.000000000000e+00
3.182500000000e+02 0.000000000000e+00 0.000000000000e+00 0.000000000000e+00
3.185000000000e+02 0.000000000000e+00 0.000000000000e+00 0.000000000000e+00
3.187500000000e+02 0.000000000000e+00 0.000000000000e+00 0.000000000000e+00
3.190000000000e+02 0.000000000000e+00 0.000000000000e+00 0.000000000000e+00
3.192500000000e+02 0.000000000000e+00 0.000000000000e+00 0.000000000000e+00
3.195000000000e+02 0.000000000000e+00 0.000000000000e+00 0.000000000000e+00
3.197500000000e+02 0.000000000000e+00 0.000000000000e+00 0.000000000000e+00
3.200000000000e+02 0.000000000000e+00 0.000000000000e+00 0.000000000000e+00
3.202500000000e+02 0.000000000000e+00 0.000000000000e+00 0.000000000000e+00
3.205000000000e+02 0.000000000000e+00 0.000000000000e+00 0.000000000000e+00
3.207500000000e+02 0.000000000000e+00 0.000000000000e+00 0.000000000000e+00
3.210000000000e+02 0.000000000000e+00 0.000000000000e+00 0.000000000000e+00
3.212500000000e+02 0.000000000000e+00 0.000000000000e+00 0.000000000000e+00
3.215000000000e+02 0.000000000000e+00 0.000000000000e+00 0.000000000000e+00
3.217500000000e+02 0.000000000000e+00 0.000000000000e+00 0.000000000000e+00
3.220000000000e+02 0.000000000000e+00 0.000000000000e+00 0.000000000000e+00
3.222500000000e+02 0.000000000000e+00 0.000000000000e+00 0.000000000000e+00
3.225000000000e+02 0.000000000000e+00 0.000000000000e+00 0.000000000000e+00
3.227500000000e+02 0.000000000000e+00 0.000000000000e+00 0.000000000000e+00
3.230000000000e+02 0.000000000000e+00 0.000000000000e+00 0.000000000000e+00
3.232500000000e+02 0.000000000000e+00 0.000000000000e+00 0.000000000000e+00
3.235000000000e+02 0.000000000000e+00 0.000000000000e+00 0.000000000000e+00
3.237500000000e+02 0.000000000000e+00 0.000000000000e+00 0.000000000000e+00
3.240000000000e+02 0.000000000000e+00 0.000000000000e+00 0.000000000000e+00
3.242500000000e+02 0.000000000000e+00 0.000000000000e+00 0.000000000000e+00
3.245000000000e+02 0.000000000000e+00 0.000000000000e+00 0.000000000000e+00
3.247500000000e+02 0.000000000000e+00 0.000000000000e+00 0.000000000000e+00
3.250000000000e+02 0.000000000000e+00 0.000000000000e+00 0.000000000000e+00
3.252500000000e+02 0.000000000000e+00 0.000000000000e+00 0.000000000000e+00
3.255000000000e+02 0.000000000000e+00 0.000000000000e+00 0.000000000000e+00
3.257500000000e+02 0.000000000000e+00 0.000000000000e+00 0.000000000000e+00
3.260000000000e+02 0.000000000000e+00 0.000000000000e+00 0.000000000000e+00
3.262500000000e+02 0.000000000000e+00 0.000000000000e+00 0.000000000000e+00
3.265000000000e+02 0.000000000000e+00 0.000000000000e+00 0.000000000000e+00
3.267500000000e+02 0.000000000000e+00 0.000000000000e+00 0.000000000000e+00
3.270000000000e+02 0.000000000000e+00 0.000000000000e+00 0.000000000000e+00
3.272500000000e+02 0.000000000000e+00 0.000000000000e+00 0.000000000000e+00
3.275000000000e+02 0.000000000000e+00 0.000000000000e+00 0.000000000000e+00
3.277500000000e+02 0.000000000000e+00 0.000000000000e+00 0.000000000000e+00
3.280000000000e+02 0.000000000000e+00 0.000000000000e+00 0.000000000000e+00
3.282500000000e+02 0.000000000000e+00 0.000000000000e+00 0.000000000000e+00
3.285000000000e+02 0.000000000000e+00 0.000000000000e+00 0.000000000000e+00
3.287500000000e+02 0.000000000000e+00 0.000000000000e+00 0.000000000000e+00
3.290000000000e+02 0.000000000000e+00 0.000000000000e+00 0.000000000000e+00
3.292500000000e+02 0.000000000000e+00 0.000000000000e+00 0.000000000000e+00
3.295000000000e+02 0.000000000000e+00 0.000000000000e+00 0.000000000000e+00
3.297500000000e+02 0.000000000000e+00 0.000000000000e+00 0.000000000000e+00
3.300000000000e+02 0.000000000000e+00 0.000000000000e+00 0.000000000000e+00
3.302500000000e+02 0.000000000000e+00 0.000000000000e+00 0.000000000000e+00
3.305000000000e+02 0.000000000000e+00 0.000000000000e+00 0.000000000000e+00
3.307500000000e+02 0.000000000000e+00 0.000000000000e+00 0.000000000000e+00
3.310000000000e+02 0.000000000000e+00 0.000000000000e+00 0.000000000000e+00
3.312500000000e+02 0.000000000000e+00 0.000000000000e+00 0.000000000000e+00
3.315000000000e+02 0.000000000000e+00 0.000000000000e+00 0.000000000000e+00
3.317500000000e+02 0.000000000000e+00 0.000000000000e+00 0.000000000000e+00
3.320000000000e+02 0.000000000000e+00 0.000000000000e+00 0.000000000000e+00
3.322500000000e+02 0.000000000000e+00 0.000000000000e+00 0.000000000000e+00
3.325000000000e+02 0.000000000000e+00 0.000000000000e+00 0.000000000000e+00
3.327500000000e+02 0.000000000000e+00 0.000000000000e+00 0.000000000000e+00
3.330000000000e+02 0.000000000000e+00 0.000000000000e+00 0.000000000000e+00
3.332500000000e+02 0.000000000000e+00 0.000000000000e+00 0.000000000000e+00
3.335000000000e+02 0.000000000000e+00 0.000000000000e+00 0.000000000000e+00
3.337500000000e+02 0.000000000000e+00 0.000000000000e+00 0.000000000000e+00
3.340000000000e+02 0.000000000000e+00 0.000000000000e+00 0.000000000000e+00
3.342500000000e+02 0.000000000000e+00 0.000000000000e+00 0.000000000000e+00
3.345000000000e+02 0.000000000000e+00 0.000000000000e+00 0.000000000000e+00
3.347500000000e+02 0.000000000000e+00 0.000000000000e+00 0.000000000000e+00
3.350000000000e+02 0.000000000000e+00 0.000000000000e+00 0.000000000000e+00
3.352500000000e+02 0.000000000000e+00 0.000000000000e+00 0.000000000000e+00
3.355000000000e+02 0.000000000000e+00 0.000000000000e+00 0.000000000000e+00
3.357500000000e+02 0.000000000000e+00 0.000000000000e+00 0.000000000000e+00
3.360000000000e+02 0.000000000000e+00 0.000000000000e+00 0.000000000000e+00
3.362500000000e+02 0.000000000000e+00 0.000000000000e+00 0.000000000000e+00
3.365000000000e+02 0.000000000000e+00 0.000000000000e+00 0.000000000000e+00
3.367500000000e+02 0.000000000000e+00 0.000000000000e+00 0.000000000000e+00
3.370000000000e+02 0.000000000000e+00 0.000000000000e+00 0.000000000000e+00
3.372500000000e+02 0.000000000000e+00 0.000000000000e+00 0.000000000000e+00
3.375000000000e+02 0.000000000000e+00 0.000000000000e+00 0.000000000000e+00
3.377500000000e+02 0.000000000000e+00 0.000000000000e+00 0.000000000000e+00
3.380000000000e+02 0.000000000000e+00 0.000000000000e+00 0.000000000000e+00
3.382500000000e+02 0.000000000000e+00 0.000000000000e+00 0.000000000000e+00
3.385000000000e+02 0.000000000000e+00 0.000000000000e+00 0.000000000000e+00
3.387500000000e+02 0.000000000000e+00 0.000000000000e+00 0.000000000000e+00
3.390000000000e+02 0.000000000000e+00 0.000000000000e+00 0.000000000000e+00
3.392500000000e+02 0.000000000000e+00 0.000000000000e+00 0.000000000000e+00
3.395000000000e+02 0.000000000000e+00 0.000000000000e+00 0.000000000000e+00
3.397500000000e+02 0.000000000000e+00 0.000000000000e+00 0.000000000000e+00
3.400000000000e+02 0.000000000000e+00 0.000000000000e+00 0.000000000000e+00
3.402500000000e+02 0.000000000000e+00 0.000000000000e+00 0.000000000000e+00
3.405000000000e+02 0.000000000000e+00 0.000000000000e+00 0.000000000000e+00
3.407500000000e+02 0.000000000000e+00 0.000000000000e+00 0.000000000000e+00
3.410000000000e+02 0.000000000000e+00 0.000000000000e+00 0.000000000000e+00
3.412500000000e+02 0.000000000000e+00 0.000000000000e+00 0.000000000000e+00
3.415000000000e+02 0.000000000000e+00 0.000000000000e+00 0.000000000000e+00
3.417500000000e+02 0.000000000000e+00 0.000000000000e+00 0.000000000000e+00
3.420000000000e+02 0.000000000000e+00 0.000000000000e+00 0.000000000000e+00
3.422500000000e+02 0.000000000000e+00 0.000000000000e+00 0.000000000000e+00
3.425000000000e+02 0.000000000000e+00 0.000000000000e+00 0.000000000000e+00
3.427500000000e+02 0.000000000000e+00 0.000000000000e+00 0.000000000000e+00
3.430000000000e+02 0.000000000000e+00 0.000000000000e+00 0.000000000000e+00
3.432500000000e+02 0.000000000000e+00 0.000000000000e+00 0.000000000000e+00
3.435000000000e+02 0.000000000000e+00 0.000000000000e+00 0.000000000000e+00
3.437500000000e+02 0.000000000000e+00 0.000000000000e+00 0.000000000000e+00
3.440000000000e+02 0.000000000000e+00 0.000000000000e+00 0.000000000000e+00
3.442500000000e+02 0.000000000000e+00 0.000000000000e+00 0.000000000000e+00
3.445000000000e+02 0.000000000000e+00 0.000000000000e+00 0.000000000000e+00
3.447500000000e+02 0.000000000000e+00 0.000000000000e+00 0.000000000000e+00
3.450000000000e+02 0.000000000000e+00 0.000000000000e+00 0.000000000000e+00
3.452500000000e+02 0.000000000000e+00 0.000000000000e+00 0.000000000000e+00
3.455000000000e+02 0.000000000000e+00 0.000000000000e+00 0.000000000000e+00
3.457500000000e+02 0.000000000000e+00 0.000000000000e+00 0.000000000000e+00
3.460000000000e+02 0.000000000000e+00 0.000000000000e+00 0.000000000000e+00
3.462500000000e+02 0.000000000000e+00 0.000000000000e+00 0.000000000000e+00
3.465000000000e+02 0.000000000000e+00 0.000000000000e+00 0.000000000000e+00
3.467500000000e+02 0.000000000000e+00 0.000000000000e+00 0.000000000000e+00
3.470000000000e+02 0.000000000000e+00 0.000000000000e+00 0.000000000000e+00
3.472500000000e+02 0.000000000000e+00 0.000000000000e+00 0.000000000000e+00
3.475000000000e+02 0.000000000000e+00 0.000000000000e+00 0.000000000000e+00
3.477500000000e+02 0.000000000000e+00 0.000000000000e+00 0.000000000000e+00
3.480000000000e+02 0.000000000000e+00 0.000000000000e+00 0.000000000000e+00
3.482500000000e+02 0.000000000000e+00 0.000000000000e+00 0.000000000000e+00
3.485000000000e+02 0.000000000000e+00 0.000000000000e+00 0.000000000000e+00
3.487500000000e+02 0.000000000000e+00 0.000000000000e+00 0.000000000000e+00
3.490000000000e+02 0.000000000000e+00 0.000000000000e+00 0.000000000000e+00
3.492500000000e+02 0.000000000000e+00 0.000000000000e+00 0.000000000000e+00
3.495000000000e+02 0.000000000000e+00 0.000000000000e+00 0.000000000000e+00
3.497500000000e+02 0.000000000000e+00 0.000000000000e+00 0.000000000000e+00
3.500000000000e+02 0.000000000000e+00 0.000000000000e+00 0.000000000000e+00
3.502500000000e+02 0.000000000000e+00 0.000000000000e+00 0.000000000000e+00
3.505000000000e+02 0.000000000000e+00 0.000000000000e+00 0.000000000000e+00
3.507500000000e+02 0.000000000000e+00 0.000000000000e+00 0.000000000000e+00
3.510000000000e+02 0.000000000000e+00 0.000000000000e+00 0.000000000000e+00
3.512500000000e+02 0.000000000000e+00 0.000000000000e+00 0.000000000000e+00
3.515000000000e+02 0.000000000000e+00 0.000000000000e+00 0.000000000000e+00
3.517500000000e+02 0.000000000000e+00 0.000000000000e+00 0.000000000000e+00
3.520000000000e+02 0.000000000000e+00 0.000000000000e+00 0.000000000000e+00
3.522500000000e+02 0.000000000000e+00 0.000000000000e+00 0.000000000000e+00
3.525000000000e+02 0.000000000000e+00 0.000000000000e+00 0.000000000000e+00
3.527500000000e+02 0.000000000000e+00 0.000000000000e+00 0.000000000000e+00
3.530000000000e+02 0.000000000000e+00 0.000000000000e+00 0.000000000000e+00
3.532500000000e+02 0.000000000000e+00 0.000000000000e+00 0.000000000000e+00
3.535000000000e+02 0.000000000000e+00 0.000000000000e+00 0.000000000000e+00
3.537500000000e+02 0.000000000000e+00 0.000000000000e+00 0.000000000000e+00
3.540000000000e+02 0.000000000000e+00 0.000000000000e+00 0.000000000000e+00
3.542500000000e+02 0.000000000000e+00 0.000000000000e+00 0.000000000000e+00
3.545000000000e+02 0.000000000000e+00 0.000000000000e+00 0.000000000000e+00
3.547500000000e+02 0.000000000000e+00 0.000000000000e+00 0.000000000000e+00
3.550000000000e+02 0.000000000000e+00 0.000000000000e+00 0.000000000000e+00
3.552500000000e+02 0.000000000000e+00 0.000000000000e+00 0.000000000000e+00
3.555000000000e+02 0.000000000000e+00 0.000000000000e+00 0.000000000000e+00
3.557500000000e+02 0.000000000000e+00 0.000000000000e+00 0.000000000000e+00
3.560000000000e+02 0.000000000000e+00 0.000000000000e+00 0.000000000000e+00
3.562500000000e+02 0.000000000000e+00 0.000000000000e+00 0.000000000000e+00
3.565000000000e+02 0.000000000000e+00 0.000000000000e+00 0.000000000000e+00
3.567500000000e+02 0.000000000000e+00 0.000000000000e+00 0.000000000000e+00
3.570000000000e+02 0.000000000000e+00 0.000000000000e+00 0.000000000000e+00
3.572500000000e+02 0.000000000000e+00 0.000000000000e+00 0.000000000000e+00
3.575000000000e+02 0.000000000000e+00 0.000000000000e+00 0.000000000000e+00
3.577500000000e+02 0.000000000000e+00 0.000000000000e+00 0.000000000000e+00
3.580000000000e+02 0.000000000000e+00 0.000000000000e+00 0.000000000000e+00
3.582500000000e+02 0.000000000000e+00 0.000000000000e+00 0.000000000000e+00
3.585000000000e+02 0.000000000000e+00 0.000000000000e+00 0.000000000000e+00
3.587500000000e+02 0.000000000000e+00 0.000000000000e+00 0.000000000000e+00
3.590000000000e+02 0.000000000000e+00 0.000000000000e+00 0.000000000000e+00
3.592500000000e+02 0.000000000000e+00 0.000000000000e+00 0.000000000000e+00
3.595000000000e+02 0.000000000000e+00 0.000000000000e+00 0.000000000000e+00
3.597500000000e+02 0.000000000000e+00 0.000000000000e+00 0.000000000000e+00
3.600000000000e+02 0.000000000000e+00 0.000000000000e+00 0.000000000000e+00
3.602500000000e+02 0.000000000000e+00 0.000000000000e+00 0.000000000000e+00
3.605000000000e+02 0.000000000000e+00 0.000000000000e+00 0.000000000000e+00
3.607500000000e+02 0.000000000000e+00 0.000000000000e+00 0.000000000000e+00
3.610000000000e+02 0.000000000000e+00 0.000000000000e+00 0.000000000000e+00
3.612500000000e+02 0.000000000000e+00 0.000000000000e+00 0.000000000000e+00
3.615000000000e+02 0.000000000000e+00 0.000000000000e+00 0.000000000000e+00
3.617500000000e+02 0.000000000000e+00 0.000000000000e+00 0.000000000000e+00
3.620000000000e+02 0.000000000000e+00 0.000000000000e+00 0.000000000000e+00
3.622500000000e+02 0.000000000000e+00 0.000000000000e+00 0.000000000000e+00
3.625000000000e+02 0.000000000000e+00 0.000000000000e+00 0.000000000000e+00
3.627500000000e+02 0.000000000000e+00 0.000000000000e+00 0.000000000000e+00
3.630000000000e+02 0.000000000000e+00 0.000000000000e+00 0.000000000000e+00
3.632500000000e+02 0.000000000000e+00 0.000000000000e+00 0.000000000000e+00
3.635000000000e+02 0.000000000000e+00 0.000000000000e+00 0.000000000000e+00
3.637500000000e+02 0.000000000000e+00 0.000000000000e+00 0.000000000000e+00
3.640000000000e+02 0.000000000000e+00 0.000000000000e+00 0.000000000000e+00
3.642500000000e+02 0.000000000000e+00 0.000000000000e+00 0.000000000000e+00
3.645000000000e+02 0.000000000000e+00 0.000000000000e+00 0.000000000000e+00
3.647500000000e+02 0.000000000000e+00 0.000000000000e+00 0.000000000000e+00
3.650000000000e+02 0.000000000000e+00 0.000000000000e+00 0.000000000000e+00
3.652500000000e+02 0.000000000000e+00 0.000000000000e+00 0.000000000000e+00
3.655000000000e+02 0.000000000000e+00 0.000000000000e+00 0.000000000000e+00
3.657500000000e+02 0.000000000000e+00 0.000000000000e+00 0.000000000000e+00
3.660000000000e+02 0.000000000000e+00 0.000000000000e+00 0.000000000000e+00
3.662500000000e+02 0.000000000000e+00 0.000000000000e+00 0.000000000000e+00
3.665000000000e+02 0.000000000000e+00 0.000000000000e+00 0.000000000000e+00
3.667500000000e+02 0.000000000000e+00 0.000000000000e+00 0.000000000000e+00
3.670000000000e+02 0.000000000000e+00 0.000000000000e+00 0.000000000000e+00
3.672500000000e+02 0.000000000000e+00 0.000000000000e+00 0.000000000000e+00
3.675000000000e+02 0.000000000000e+00 0.000000000000e+00 0.000000000000e+00
3.677500000000e+02 0.000000000000e+00 0.000000000000e+00 0.000000000000e+00
3.680000000000e+02 0.000000000000e+00 0.000000000000e+00 0.000000000000e+00
3.682500000000e+02 0.000000000000e+00 0.000000000000e+00 0.000000000000e+00
3.685000000000e+02 0.000000000000e+00 0.000000000000e+00 0.000000000000e+00
3.687500000000e+02 0.000000000000e+00 0.000000000000e+00 0.000000000000e+00
3.690000000000e+02 0.000000000000e+00 0.000000000000e+00 0.000000000000e+00
3.692500000000e+02 0.000000000000e+00 0.000000000000e+00 0.000000000000e+00
3.695000000000e+02 0.000000000000e+00 0.000000000000e+00 0.000000000000e+00
3.697500000000e+02 0.000000000000e+00 0.000000000000e+00 0.000000000000e+00
3.700000000000e+02 0.000000000000e+00 0.000000000000e+00 0.000000000000e+00
3.702500000000e+02 0.000000000000e+00 0.000000000000e+00 0.000000000000e+00
3.705000000000e+02 0.000000000000e+00 0.000000000000e+00 0.000000000000e+00
3.707500000000e+02 0.000000000000e+00 0.000000000000e+00 0.000000000000e+00
3.710000000000e+02 0.000000000000e+00 0.000000000000e+00 0.000000000000e+00
3.712500000000e+02 0.000000000000e+00 0.000000000000e+00 0.000000000000e+00
3.715000000000e+02 0.000000000000e+00 0.000000000000e+00 0.000000000000e+00
3.717500000000e+02 0.000000000000e+00 0.000000000000e+00 0.000000000000e+00
3.720000000000e+02 0.000000000000e+00 0.000000000000e+00 0.000000000000e+00
3.722500000000e+02 0.000000000000e+00 0.000000000000e+00 0.000000000000e+00
3.725000000000e+02 0.000000000000e+00 0.000000000000e+00 0.000000000000e+00
3.727500000000e+02 0.000000000000e+00 0.000000000000e+00 0.000000000000e+00
3.730000000000e+02 0.000000000000e+00 0.000000000000e+00 0.000000000000e+00
3.732500000000e+02 0.000000000000e+00 0.000000000000e+00 0.000000000000e+00
3.735000000000e+02 0.000000000000e+00 0.000000000000e+00 0.000000000000e+00
3.737500000000e+02 0.000000000000e+00 0.000000000000e+00 0.000000000000e+00
3.740000000000e+02 0.000000000000e+00 0.000000000000e+00 0.000000000000e+00
3.742500000000e+02 0.000000000000e+00 0.000000000000e+00 0.000000000000e+00
3.745000000000e+02 0.000000000000e+00 0.000000000000e+00 0.000000000000e+00
3.747500000000e+02 0.000000000000e+00 0.000000000000e+00 0.000000000000e+00
3.750000000000e+02 0.000000000000e+00 0.000000000000e+00 0.000000000000e+00
3.752500000000e+02 0.000000000000e+00 0.000000000000e+00 0.000000000000e+00
3.755000000000e+02 0.000000000000e+00 0.000000000000e+00 0.000000000000e+00
3.757500000000e+02 0.000000000000e+00 0.000000000000e+00 0.000000000000e+00
3.760000000000e+02 0.000000000000e+00 0.000000000000e+00 0.000000000000e+00
3.762500000000e+02 0.000000000000e+00 0.000000000000e+00 0.000000000000e+00
3.765000000000e+02 0.000000000000e+00 0.000000000000e+00 0.000000000000e+00
3.767500000000e+02 0.000000000000e+00 0.000000000000e+00 0.000000000000e+00
3.770000000000e+02 0.000000000000e+00 0.000000000000e+00 0.000000000000e+00
3.772500000000e+02 0.000000000000e+00 0.000000000000e+00 0.000000000000e+00
3.775000000000e+02 0.000000000000e+00 0.000000000000e+00 0.000000000000e+00
3.777500000000e+02 0.000000000000e+00 0.000000000000e+00 0.000000000000e+00
3.780000000000e+02 0.000000000000e+00 0.000000000000e+00 0.000000000000e+00
3.782500000000e+02 0.000000000000e+00 0.000000000000e+00 0.000000000000e+00
3.785000000000e+02 0.000000000000e+00 0.000000000000e+00 0.000000000000e+00
3.787500000000e+02 0.000000000000e+00 0.000000000000e+00 0.000000000000e+00
3.790000000000e+02 0.000000000000e+00 0.000000000000e+00 0.000000000000e+00
3.792500000000e+02 0.000000000000e+00 0.000000000000e+00 0.000000000000e+00
3.795000000000e+02 0.000000000000e+00 0.000000000000e+00 0.000000000000e+00
3.797500000000e+02 0.000000000000e+00 0.000000000000e+00 0.000000000000e+00
3.800000000000e+02 0.000000000000e+00 0.000000000000e+00 0.000000000000e+00
3.802500000000e+02 0.000000000000e+00 0.000000000000e+00 0.000000000000e+00
3.805000000000e+02 0.000000000000e+00 0.000000000000e+00 0.000000000000e+00
3.807500000000e+02 0.000000000000e+00 0.000000000000e+00 0.000000000000e+00
3.810000000000e+02 0.000000000000e+00 0.000000000000e+00 0.000000000000e+00
3.812500000000e+02 0.000000000000e+00 0.000000000000e+00 0.000000000000e+00
3.815000000000e+02 0.000000000000e+00 0.000000000000e+00 0.000000000000e+00
3.817500000000e+02 0.000000000000e+00 0.000000000000e+00 0.000000000000e+00
3.820000000000e+02 0.000000000000e+00 0.000000000000e+00 0.000000000000e+00
3.822500000000e+02 0.000000000000e+00 0.000000000000e+00 0.000000000000e+00
3.825000000000e+02 0.000000000000e+00 0.000000000000e+00 0.000000000000e+00
3.827500000000e+02 0.000000000000e+00 0.000000000000e+00 0.000000000000e+00
3.830000000000e+02 0.000000000000e+00 0.000000000000e+00 0.000000000000e+00
3.832500000000e+02 0.000000000000e+00 0.000000000000e+00 0.000000000000e+00
3.835000000000e+02 0.000000000000e+00 0.000000000000e+00 0.000000000000e+00
3.837500000000e+02 0.000000000000e+00 0.000000000000e+00 0.000000000000e+00
3.840000000000e+02 0.000000000000e+00 0.000000000000e+00 0.000000000000e+00
3.842500000000e+02 0.000000000000e+00 0.000000000000e+00 0.000000000000e+00
3.845000000000e+02 0.000000000000e+00 0.000000000000e+00 0.000000000000e+00
3.847500000000e+02 0.000000000000e+00 0.000000000000e+00 0.000000000000e+00
3.850000000000e+02 0.000000000000e+00 0.000000000000e+00 0.000000000000e+00
3.852500000000e+02 0.000000000000e+00 0.000000000000e+00 0.000000000000e+00
3.855000000000e+02 0.000000000000e+00 0.000000000000e+00 0.000000000000e+00
3.857500000000e+02 0.000000000000e+00 0.000000000000e+00 0.000000000000e+00
3.860000000000e+02 0.000000000000e+00 0.000000000000e+00 0.000000000000e+00
3.862500000000e+02 0.000000000000e+00 0.000000000000e+00 0.000000000000e+00
3.865000000000e+02 0.000000000000e+00 0.000000000000e+00 0.000000000000e+00
3.867500000000e+02 0.000000000000e+00 0.000000000000e+00 0.000000000000e+00
3.870000000000e+02 0.000000000000e+00 0.000000000000e+00 0.000000000000e+00
3.872500000000e+02 0.000000000000e+00 0.000000000000e+00 0.000000000000e+00
3.875000000000e+02 0.000000000000e+00 0.000000000000e+00 0.000000000000e+00
3.877500000000e+02 0.000000000000e+00 0.000000000000e+00 0.000000000000e+00
3.880000000000e+02 0.000000000000e+00 0.000000000000e+00 0.000000000000e+00
3.882500000000e+02 0.000000000000e+00 0.000000000000e+00 0.000000000000e+00
3.885000000000e+02 0.000000000000e+00 0.000000000000e+00 0.000000000000e+00
3.887500000000e+02 0.000000000000e+00 0.000000000000e+00 0.000000000000e+00
3.890000000000e+02 0.000000000000e+00 0.000000000000e+00 0.000000000000e+00
3.892500000000e+02 0.000000000000e+00 0.000000000000e+00 0.000000000000e+00
3.895000000000e+02 0.000000000000e+00 0.000000000000e+00 0.000000000000e+00
3.897500000000e+02 0.000000000000e+00 0.000000000000e+00 0.000000000000e+00
3.900000000000e+02 0.000000000000e+00 0.000000000000e+00 0.000000000000e+00
3.902500000000e+02 0.000000000000e+00 0.000000000000e+00 0.000000000000e+00
3.905000000000e+02 0.000000000000e+00 0.000000000000e+00 0.000000000000e+00
3.907500000000e+02 0.000000000000e+00 0.000000000000e+00 0.000000000000e+00
3.910000000000e+02 0.000000000000e+00 0.000000000000e+00 0.000000000000e+00
3.912500000000e+02 0.000000000000e+00 0.000000000000e+00 0.000000000000e+00
3.915000000000e+02 0.000000000000e+00 0.000000000000e+00 0.000000000000e+00
3.917500000000e+02 0.000000000000e+00 0.000000000000e+00 0.000000000000e+00
3.920000000000e+02 0.000000000000e+00 0.000000000000e+00 0.000000000000e+00
3.922500000000e+02 0.000000000000e+00 0.000000000000e+00 0.000000000000e+00
3.925000000000e+02 0.000000000000e+00 0.000000000000e+00 0.000000000000e+00
3.927500000000e+02 0.000000000000e+00 0.000000000000e+00 0.000000000000e+00
3.930000000000e+02 0.000000000000e+00 0.000000000000e+00 0.000000000000e+00
3.932500000000e+02 0.000000000000e+00 0.000000000000e+00 0.000000000000e+00
3.935000000000e+02 0.000000000000e+00 0.000000000000e+00 0.000000000000e+00
3.937500000000e+02 0.000000000000e+00 0.000000000000e+00 0.000000000000e+00
3.940000000000e+02 0.000000000000e+00 0.000000000000e+00 0.000000000000e+00
3.942500000000e+02 0.000000000000e+00 0.000000000000e+00 0.000000000000e+00
3.945000000000e+02 0.000000000000e+00 0.000000000000e+00 0.000000000000e+00
3.947500000000e+02 0.000000000000e+00 0.000000000000e+00 0.000000000000e+00
3.950000000000e+02 0.000000000000e+00 0.000000000000e+00 0.000000000000e+00
3.952500000000e+02 0.000000000000e+00 0.000000000000e+00 0.000000000000e+00
3.955000000000e+02 0.000000000000e+00 0.000000000000e+00 0.000000000000e+00
3.957500000000e+02 0.000000000000e+00 0.000000000000e+00 0.000000000000e+00
3.960000000000e+02 0.000000000000e+00 0.000000000000e+00 0.000000000000e+00
3.962500000000e+02 0.000000000000e+00 0.000000000000e+00 0.000000000000e+00
3.965000000000e+02 0.000000000000e+00 0.000000000000e+00 0.000000000000e+00
3.967500000000e+02 0.000000000000e+00 0.000000000000e+00 0.000000000000e+00
3.970000000000e+02 0.000000000000e+00 0.000000000000e+00 0.000000000000e+00
3.972500000000e+02 0.000000000000e+00 0.000000000000e+00 0.000000000000e+00
3.975000000000e+02 0.000000000000e+00 0.000000000000e+00 0.000000000000e+00
3.977500000000e+02 0.000000000000e+00 0.000000000000e+00 0.000000000000e+00
3.980000000000e+02 0.000000000000e+00 0.000000000000e+00 0.000000000000e+00
3.982500000000e+02 0.000000000000e+00 0.000000000000e+00 0.000000000000e+00
3.985000000000e+02 0.000000000000e+00 0.000000000000e+00 0.000000000000e+00
3.987500000000e+02 0.000000000000e+00 0.000000000000e+00 0.000000000000e+00
3.990000000000e+02 0.000000000000e+00 0.000000000000e+00 0.000000000000e+00
3.992500000000e+02 0.000000000000e+00 0.000000000000e+00 0.000000000000e+00
3.995000000000e+02 0.000000000000e+00 0.000000000000e+00 0.000000000000e+00
3.997500000000e+02 0.000000000000e+00 0.000000000000e+00 0.000000000000e+00
4.000000000000e+02 0.000000000000e+00 0.000000000000e+00 0.000000000000e+00
4.002500000000e+02 0.000000000000e+00 0.000000000000e+00 0.000000000000e+00
4.005000000000e+02 0.000000000000e+00 0.000000000000e+00 0.000000000000e+00
4.007500000000e+02 0.000000000000e+00 0.000000000000e+00 0.000000000000e+00
4.010000000000e+02 0.000000000000e+00 0.000000000000e+00 0.000000000000e+00
4.012500000000e+02 0.000000000000e+00 0.000000000000e+00 0.000000000000e+00
4.015000000000e+02 0.000000000000e+00 0.000000000000e+00 0.000000000000e+00
4.017500000000e+02 0.000000000000e+00 0.000000000000e+00 0.000000000000e+00
4.020000000000e+02 0.000000000000e+00 0.000000000000e+00 0.000000000000e+00
4.022500000000e+02 0.000000000000e+00 0.000000000000e+00 0.000000000000e+00
4.025000000000e+02 0.000000000000e+00 0.000000000000e+00 0.000000000000e+00
4.027500000000e+02 0.000000000000e+00 0.000000000000e+00 0.000000000000e+00
4.030000000000e+02 0.000000000000e+00 0.000000000000e+00 0.000000000000e+00
4.032500000000e+02 0.000000000000e+00 0.000000000000e+00 0.000000000000e+00
4.035000000000e+02 0.000000000000e+00 0.000000000000e+00 0.000000000000e+00
4.037500000000e+02 0.000000000000e+00 0.000000000000e+00 0.000000000000e+00
4.040000000000e+02 0.000000000000e+00 0.000000000000e+00 0.000000000000e+00
4.042500000000e+02 0.000000000000e+00 0.000000000000e+00 0.000000000000e+00
4.045000000000e+02 0.000000000000e+00 0.000000000000e+00 0.000000000000e+00
4.047500000000e+02 0.000000000000e+00 0.000000000000e+00 0.000000000000e+00
4.050000000000e+02 0.000000000000e+00 0.000000000000e+00 0.000000000000e+00
4.052500000000e+02 -8.677521393608e-07 0.000000000000e+00 0.000000000000e+00
4.055000000000e+02 -4.178106100831e-06 0.000000000000e+00 0.000000000000e+00
4.057500000000e+02 -5.813852894134e-06 0.000000000000e+00 0.000000000000e+00
4.060000000000e+02 -2.569345980346e-06 0.000000000000e+00 0.000000000000e+00
4.062500000000e+02 5.628188439219e-06 0.000000000000e+00 0.000000000000e+00
4.065000000000e+02 1.477713911054e-05 0.000000000000e+00 0.000000000000e+00
4.067500000000e+02 1.693887098272e-05 0.000000000000e+00 0.000000000000e+00
4.070000000000e+02 1.516404686132e-06 0.000000000000e+00 0.000000000000e+00
4.072500000000e+02 -4.251947063421e-05 0.000000000000e+00 0.000000000000e+00
4.075000000000e+02 -1.238797252093e-04 0.000000000000e+00 0.000000000000e+00
4.077500000000e+02 -2.462605867867e-04 0.000000000000e+00 0.000000000000e+00
4.080000000000e+02 -4.063258895958e-04 0.000000000000e+00 0.000000000000e+00
4.082500000000e+02 -5.929151226401e-04 0.000000000000e+00 0.000000000000e+00
4.085000000000e+02 -7.878282152373e-04 0.000000000000e+00 0.000000000000e+00
4.087500000000e+02 -9.682539139348e-04 0.000000000000e+00 0.000000000000e+00
4.090000000000e+02 -1.110583930045e-03 0.000000000000e+00 0.000000000000e+00
4.092500000000e+02 -1.195048586568e-03 0.000000000000e+00 0.000000000000e+00
4.095000000000e+02 -1.210381010022e-03 0.000000000000e+00 0.000000000000e+00
4.097500000000e+02 -1.157615625558e-03 0.000000000000e+00 0.000000000000e+00
4.100000000000e+02 -1.052182905501e-03 0.000000000000e+00 0.000000000000e+00
4.102500000000e+02 -9.236797605615e-04 0.000000000000e+00 0.000000000000e+00
4.105000000000e+02 -8.130485586259e-04 0.000000000000e+00 0.000000000000e+00
4.107500000000e+02 -7.673359411553e-04 0.000000000000e+00 0.000000000000e+00
4.110000000000e+02 -8.326545421640e-04 0.000000000000e+00 0.000000000000e+00
4.112500000000e+02 -1.046357360110e-03 0.000000000000e+00 0.000000000000e+00
4.115000000000e+02 -1.429681914417e-03 0.000000000000e+00 0.000000000000e+00
4.117500000000e+02 -1.982173821087e-03 0.000000000000e+00 0.000000000000e+00
4.120000000000e+02 -2.679030817758e-03 0.000000000000e+00 0.000000000000e+00
4.122500000000e+02 -3.472128424062e-03 0.000000000000e+00 0.000000000000e+00
4.125000000000e+02 -4.294944255563e-03 0.000000000000e+00 0.000000000000e+00
4.127500000000e+02 -5.070968156228e-03 0.000000000000e+00 0.000000000000e+00
4.130000000000e+02 -5.724569022882e-03 0.000000000000e+00 0.000000000000e+00
4.132500000000e+02 -6.192790961356e-03 0.000000000000e+00 0.000000000000e+00
4.135000000000e+02 -6.436263709966e-03 0.000000000000e+00 0.000000000000e+00
4.137500000000e+02 -6.447399164369e-03 0.000000000000e+00 0.000000000000e+00
4.140000000000e+02 -6.254330354195e-03 0.000000000000e+00 0.000000000000e+00
4.142500000000e+02 -5.919606730904e-03 0.000000000000e+00 0.000000000000e+00
4.145000000000e+02 -5.533418820964e-03 0.000000000000e+00 0.000000000000e+00
4.147500000000e+02 -5.201976975099e-03 0.000000000000e+00 0.000000000000e+00
4.150000000000e+02 -5.032481601931e-03 0.000000000000e+00 0.000000000000e+00
4.152500000000e+02 -5.116762319427e-03 0.000000000000e+00 0.000000000000e+00
4.155000000000e+02 -5.516016922122e-03 0.000000000000e+00 0.000000000000e+00
4.157500000000e+02 -6.249073324994e-03 0.000000000000e+00 0.000000000000e+00
4.160000000000e+02 -7.286207800691e-03 0.000000000000e+00 0.000000000000e+00
4.162500000000e+02 -8.549820060132e-03 0.000000000000e+00 0.000000000000e+00
4.165000000000e+02 -9.922286242227e-03 0.000000000000e+00 0.000000000000e+00
4.167500000000e+02 -1.126022542222e-02 0.000000000000e+00 0.000000000000e+00
4.170000000000e+02 -1.241338879960e-02 0.000000000000e+00 0.000000000000e+00
4.172500000000e+02 -1.324557730288e-02 0.000000000000e+00 0.000000000000e+00
4.175000000000e+02 -1.365454978523e-02 0.000000000000e+00 0.000000000000e+00
4.177500000000e+02 -1.358788689343e-02 0.000000000000e+00 0.000000000000e+00
4.180000000000e+02 -1.305224545380e-02 0.000000000000e+00 0.000000000000e+00
4.182500000000e+02 -1.211432288574e-02 0.000000000000e+00 0.000000000000e+00
4.185000000000e+02 -1.089303163644e-02 0.000000000000e+00 0.000000000000e+00
4.187500000000e+02 -9.543689777407e-03 0.000000000000e+00 0.000000000000e+00
4.190000000000e+02 -8.236269300159e-03 0.000000000000e+00 0.000000000000e+00
4.192500000000e+02 -7.130715489558e-03 0.000000000000e+00 0.000000000000e+00
4.195000000000e+02 -6.352900200217e-03 0.000000000000e+00 0.000000000000e+00
4.197500000000e+02 -5.974800053271e-03 0.000000000000e+00 0.000000000000e+00
4.200000000000e+02 -6.001976031199e-03 0.000000000000e+00 0.000000000000e+00
4.202500000000e+02 -6.370435343479e-03 0.000000000000e+00 0.000000000000e+00
4.205000000000e+02 -6.953617442499e-03 0.000000000000e+00 0.000000000000e+00
4.207500000000e+02 -7.578758112293e-03 0.000000000000e+00 0.000000000000e+00
4.210000000000e+02 -8.050471135992e-03 0.000000000000e+00 0.000000000000e+00
4.212500000000e+02 -8.178262961738e-03 0.000000000000e+00 0.000000000000e+00
4.215000000000e+02 -7.804039395795e-03 0.000000000000e+00 0.000000000000e+00
4.217500000000e+02 -6.825584270914e-03 0.000000000000e+00 0.000000000000e+00
4.220000000000e+02 -5.212511768315e-03 0.000000000000e+00 0.000000000000e+00
4.222500000000e+02 -3.012248678766e-03 0.000000000000e+00 0.000000000000e+00
4.225000000000e+02 -3.450398133853e-04 0.000000000000e+00 0.000000000000e+00
4.227500000000e+02 2.611422355319e-03 0.000000000000e+00 0.000000000000e+00
4.230000000000e+02 5.645604502675e-03 0.000000000000e+00 0.000000000000e+00
4.232500000000e+02 8.540600943547e-03 0.000000000000e+00 0.000000000000e+00
4.235000000000e+02 1.110334615789e-02 0.000000000000e+00 0.000000000000e+00
4.237500000000e+02 1.319032009382e-02 0.000000000000e+00 0.000000000000e+00
4.240000000000e+02 1.472599559843e-02 0.000000000000e+00 0.000000000000e+00
4.242500000000e+02 1.571134066356e-02 0.000000000000e+00 0.000000000000e+00
4.245000000000e+02 1.622115656707e-02 0.000000000000e+00 0.000000000000e+00
4.247500000000e+02 1.639068624593e-02 0.000000000000e+00 0.000000000000e+00
4.250000000000e+02 1.639351614267e-02 0.000000000000e+00 0.000000000000e+00
4.252500000000e+02 1.641407927920e-02 0.000000000000e+00 0.000000000000e+00
4.255000000000e+02 1.661885348735e-02 0.000000000000e+00 0.000000000000e+00
4.257500000000e+02 1.713051862530e-02 0.000000000000e+00 0.000000000000e+00
4.260000000000e+02 1.800886649829e-02 0.000000000000e+00 0.000000000000e+00
4.262500000000e+02 1.924122115233e-02 0.000000000000e+00 0.000000000000e+00
4.265000000000e+02 2.074368553253e-02 0.000000000000e+00 0.000000000000e+00
4.267500000000e+02 2.237290479381e-02 0.000000000000e+00 0.000000000000e+00
4.270000000000e+02 2.394647527694e-02 0.000000000000e+00 0.000000000000e+00
4.272500000000e+02 2.526886810901e-02 0.000000000000e+00 0.000000000000e+00
4.275000000000e+02 2.615896611452e-02 0.000000000000e+00 0.000000000000e+00
4.277500000000e+02 2.647514366669e-02 0.000000000000e+00 0.000000000000e+00
4.280000000000e+02 2.613426887903e-02 0.000000000000e+00 0.000000000000e+00
4.282500000000e+02 2.512199797945e-02 0.000000000000e+00 0.000000000000e+00
4.285000000000e+02 2.349310197557e-02 0.000000000000e+00 0.000000000000e+00
4.287500000000e+02 2.136209820822e-02 0.000000000000e+00 0.000000000000e+00
4.290000000000e+02 1.888591439840e-02 0.000000000000e+00 0.000000000000e+00
4.292500000000e+02 1.624146635191e-02 0.000000000000e+00 0.000000000000e+00
4.295000000000e+02 1.360170936849e-02 0.000000000000e+00 0.000000000000e+00
4.297500000000e+02 1.111383177147e-02 0.000000000000e+00 0.000000000000e+00
4.300000000000e+02 8.882792501386e-03 0.000000000000e+00 0.000000000000e+00
4.302500000000e+02 6.962450014262e-03 0.000000000000e+00 0.000000000000e+00
4.305000000000e+02 5.355249293682e-03 0.000000000000e+00 0.000000000000e+00
4.307500000000e+02 4.020039004642e-03 0.000000000000e+00 0.000000000000e+00
4.310000000000e+02 2.886307397798e-03 0.000000000000e+00 0.000000000000e+00
4.312500000000e+02 1.872157085371e-03 0.000000000000e+00 0.000000000000e+00
4.315000000000e+02 9.028341777938e-04 0.000000000000e+00 0.000000000000e+00
4.317500000000e+02 -7.334255318734e-05 0.000000000000e+00 0.000000000000e+00
4.320000000000e+02 -1.074259281800e-03 0.000000000000e+00 0.000000000000e+00
4.322500000000e+02 -2.080135197097e-03 0.000000000000e+00 0.000000000000e+00
4.325000000000e+02 -3.036934402907e-03 0.000000000000e+00 0.000000000000e+00
4.327500000000e+02 -3.866243873667e-03 0.000000000000e+00 0.000000000000e+00
4.330000000000e+02 -4.479717635268e-03 0.000000000000e+00 0.000000000000e+00
4.332500000000e+02 -4.795452979040e-03 0.000000000000e+00 0.000000000000e+00
4.335000000000e+02 -4.753395752137e-03 0.000000000000e+00 0.000000000000e+00
4.337500000000e+02 -4.327106652803e-03 0.000000000000e+00 0.000000000000e+00
4.340000000000e+02 -3.529911447481e-03 0.000000000000e+00 0.000000000000e+00
4.342500000000e+02 -2.414480528591e-03 0.000000000000e+00 0.000000000000e+00
4.345000000000e+02 -1.066057043444e-03 0.000000000000e+00 0.000000000000e+00
4.347500000000e+02 4.093271439307e-04 0.000000000000e+00 0.000000000000e+00
4.350000000000e+02 1.899437217570e-03 0.000000000000e+00 0.000000000000e+00
4.352500000000e+02 3.300541936826e-03 0.000000000000e+00 0.000000000000e+00
4.355000000000e+02 4.529572602039e-03 0.000000000000e+00 0.000000000000e+00
4.357500000000e+02 5.531560757187e-03 0.000000000000e+00 0.000000000000e+00
4.360000000000e+02 6.281072378975e-03 0.000000000000e+00 0.000000000000e+00
4.362500000000e+02 6.777489430609e-03 0.000000000000e+00 0.000000000000e+00
4.365000000000e+02 7.035165321396e-03 0.000000000000e+00 0.000000000000e+00
4.367500000000e+02 7.070489635697e-03 0.000000000000e+00 0.000000000000e+00
4.370000000000e+02 6.888555788581e-03 0.000000000000e+00 0.000000000000e+00
4.372500000000e+02 6.472307070400e-03 0.000000000000e+00 0.000000000000e+00
4.375000000000e+02 5.776696337973e-03 0.000000000000e+00 0.000000000000e+00
4.377500000000e+02 4.729576732906e-03 0.000000000000e+00 0.000000000000e+00
4.380000000000e+02 3.239873778212e-03 0.000000000000e+00 0.000000000000e+00
4.382500000000e+02 1.212265662176e-03 0.000000000000e+00 0.000000000000e+00
4.385000000000e+02 -1.433656117207e-03 0.000000000000e+00 0.000000000000e+00
4.387500000000e+02 -4.742738664042e-03 0.000000000000e+00 0.000000000000e+00
4.390000000000e+02 -8.705622358220e-03 0.000000000000e+00 0.000000000000e+00
4.392500000000e+02 -1.324551345715e-02 0.000000000000e+00 0.000000000000e+00
4.395000000000e+02 -1.821313133727e-02 0.000000000000e+00 0.000000000000e+00
4.397500000000e+02 -2.339143210450e-02 0.000000000000e+00 0.000000000000e+00
4.400000000000e+02 -2.851023191219e-02 0.000000000000e+00 0.000000000000e+00
4.402500000000e+02 -3.326928445135e-02 0.000000000000e+00 0.000000000000e+00
4.405000000000e+02 -3.736696338802e-02 0.000000000000e+00 0.000000000000e+00
4.407500000000e+02 -4.053069862470e-02 0.000000000000e+00 0.000000000000e+00
4.410000000000e+02 -4.254489298318e-02 0.000000000000e+00 0.000000000000e+00
4.412500000000e+02 -4.327229125144e-02 0.000000000000e+00 0.000000000000e+00
4.415000000000e+02 -4.266566767969e-02 0.000000000000e+00 0.000000000000e+00
4.417500000000e+02 -4.076811542652e-02 0.000000000000e+00 0.000000000000e+00
4.420000000000e+02 -3.770194760949e-02 0.000000000000e+00 0.000000000000e+00
4.422500000000e+02 -3.364798369672e-02 0.000000000000e+00 0.000000000000e+00
4.425000000000e+02 -2.881851269186e-02 0.000000000000e+00 0.000000000000e+00
4.427500000000e+02 -2.342824418878e-02 0.000000000000e+00 0.000000000000e+00
4.430000000000e+02 -1.766790263135e-02 0.000000000000e+00 0.000000000000e+00
4.432500000000e+02 -1.168471693450e-02 0.000000000000e+00 0.000000000000e+00
4.435000000000e+02 -5.572954495633e-03 0.000000000000e+00 0.000000000000e+00
4.437500000000e+02 6.239921640399e-04 0.000000000000e+00 0.000000000000e+00
4.440000000000e+02 6.900382793955e-03 0.000000000000e+00 0.000000000000e+00
4.442500000000e+02 1.326609063889e-02 0.000000000000e+00 0.000000000000e+00
4.445000000000e+02 1.971963870506e-02 0.000000000000e+00 0.000000000000e+00
4.447500000000e+02 2.622117806391e-02 0.000000000000e+00 0.000000000000e+00
4.450000000000e+02 3.267048116941e-02 0.000000000000e+00 0.000000000000e+00
4.452500000000e+02 3.889440508319e-02 0.000000000000e+00 0.000000000000e+00
4.455000000000e+02 4.464691446180e-02 0.000000000000e+00 0.000000000000e+00
4.457500000000e+02 4.962284108938e-02 0.000000000000e+00 0.000000000000e+00
4.460000000000e+02 5.348438699451e-02 0.000000000000e+00 0.000000000000e+00
4.462500000000e+02 5.589729066717e-02 0.000000000000e+00 0.000000000000e+00
4.465000000000e+02 5.657190358967e-02 0.000000000000e+00 0.000000000000e+00
4.467500000000e+02 5.530344082553e-02 0.000000000000e+00 0.000000000000e+00
4.470000000000e+02 5.200554410150e-02 0.000000000000e+00 0.000000000000e+00
4.472500000000e+02 4.673206483841e-02 0.000000000000e+00 0.000000000000e+00
4.475000000000e+02 3.968353304854e-02 0.000000000000e+00 0.000000000000e+00
4.477500000000e+02 3.119689470501e-02 0.000000000000e+00 0.000000000000e+00
4.480000000000e+02 2.171945290867e-02 0.000000000000e+00 0.000000000000e+00
4.482500000000e+02 1.177017432777e-02 0.000000000000e+00 0.000000000000e+00
4.485000000000e+02 1.893276780656e-03 0.000000000000e+00 0.000000000000e+00
4.487500000000e+02 -7.389975534504e-03 0.000000000000e+00 0.000000000000e+00
4.490000000000e+02 -1.562523002615e-02 0.000000000000e+00 0.000000000000e+00
4.492500000000e+02 -2.245951368923e-02 0.000000000000e+00 0.000000000000e+00
4.495000000000e+02 -2.766253643833e-02 0.000000000000e+00 0.000000000000e+00
4.497500000000e+02 -3.113323538172e-02 0.000000000000e+00 0.000000000000e+00
4.500000000000e+02 -3.289221351410e-02 0.000000000000e+00 0.000000000000e+00
4.502500000000e+02 -3.306277136797e-02 0.000000000000e+00 0.000000000000e+00
4.505000000000e+02 -3.184473701012e-02 0.000000000000e+00 0.000000000000e+00
4.507500000000e+02 -2.948602473594e-02 0.000000000000e+00 0.000000000000e+00
4.510000000000e+02 -2.625668603155e-02 0.000000000000e+00 0.000000000000e+00
4.512500000000e+02 -2.242920198954e-02 0.000000000000e+00 0.000000000000e+00
4.515000000000e+02 -1.826709701594e-02 0.000000000000e+00 0.000000000000e+00
4.517500000000e+02 -1.402193959925e-02 0.000000000000e+00 0.000000000000e+00
4.520000000000e+02 -9.936813292137e-03 0.000000000000e+00 0.000000000000e+00
4.522500000000e+02 -6.252767714807e-03 0.000000000000e+00 0.000000000000e+00
4.525000000000e+02 -3.213908520580e-03 0.000000000000e+00 0.000000000000e+00
4.527500000000e+02 -1.066848256535e-03 0.000000000000e+00 0.000000000000e+00
4.530000000000e+02 -5.124846246738e-05 0.000000000000e+00 0.000000000000e+00
4.532500000000e+02 -3.799970893890e-04 0.000000000000e+00 0.000000000000e+00
4.535000000000e+02 -2.209889987262e-03 0.000000000000e+00 0.000000000000e+00
4.537500000000e+02 -5.606116705676e-03 0.000000000000e+00 0.000000000000e+00
4.540000000000e+02 -1.050594070713e-02 0.000000000000e+00 0.000000000000e+00
4.542500000000e+02 -1.668829533778e-02 0.000000000000e+00 0.000000000000e+00
4.545000000000e+02 -2.375627801528e-02 0.000000000000e+00 0.000000000000e+00
4.547500000000e+02 -3.113856952996e-02 0.000000000000e+00 0.000000000000e+00
4.550000000000e+02 -3.811368597007e-02 0.000000000000e+00 0.000000000000e+00
4.552500000000e+02 -4.385794230578e-02 0.000000000000e+00 0.000000000000e+00
4.555000000000e+02 -4.751449436150e-02 0.000000000000e+00 0.000000000000e+00
4.557500000000e+02 -4.827736413049e-02 0.000000000000e+00 0.000000000000e+00
4.560000000000e+02 -4.548150291964e-02 0.000000000000e+00 0.000000000000e+00
4.562500000000e+02 -3.868820371837e-02 0.000000000000e+00 0.000000000000e+00
4.565000000000e+02 -2.775488491761e-02 0.000000000000e+00 0.000000000000e+00
4.567500000000e+02 -1.287956458882e-02 0.000000000000e+00 0.000000000000e+00
4.570000000000e+02 5.386885618362e-03 0.000000000000e+00 0.000000000000e+00
4.572500000000e+02 2.616372828778e-02 0.000000000000e+00 0.000000000000e+00
4.575000000000e+02 4.829714785471e-02 0.000000000000e+00 0.000000000000e+00
4.577500000000e+02 7.044501858311e-02 0.000000000000e+00 0.000000000000e+00
4.580000000000e+02 9.118021194943e-02 0.000000000000e+00 0.000000000000e+00
4.582500000000e+02 1.091007099775e-01 0.000000000000e+00 0.000000000000e+00
4.585000000000e+02 1.229342059151e-01 0.000000000000e+00 0.000000000000e+00
4.587500000000e+02 1.316261100443e-01 0.000000000000e+00 0.000000000000e+00
4.590000000000e+02 1.344027573426e-01 0.000000000000e+00 0.000000000000e+00
4.592500000000e+02 1.308056808927e-01 0.000000000000e+00 0.000000000000e+00
4.595000000000e+02 1.206974052904e-01 0.000000000000e+00 0.000000000000e+00
4.597500000000e+02 1.042435542861e-01 0.000000000000e+00 0.000000000000e+00
4.600000000000e+02 8.187939999502e-02 0.000000000000e+00 0.000000000000e+00
4.602500000000e+02 5.427069658789e-02 0.000000000000e+00 0.000000000000e+00
4.605000000000e+02 2.227838595077e-02 0.000000000000e+00 0.000000000000e+00
4.607500000000e+02 -1.306548558832e-02 0.000000000000e+00 0.000000000000e+00
4.610000000000e+02 -5.056720911847e-02 0.000000000000e+00 0.000000000000e+00
4.612500000000e+02 -8.886770009578e-02 0.000000000000e+00 0.000000000000e+00
4.615000000000e+02 -1.264321605118e-01 0.000000000000e+00 0.000000000000e+00
4.617500000000e+02 -1.615438411823e-01 0.000000000000e+00 0.000000000000e+00
4.620000000000e+02 -1.923150647014e-01 0.000000000000e+00 0.000000000000e+00
4.622500000000e+02 -2.167286612584e-01 0.000000000000e+00 0.000000000000e+00
4.625000000000e+02 -2.327201922625e-01 0.000000000000e+00 0.000000000000e+00
4.627500000000e+02 -2.383059112250e-01 0.000000000000e+00 0.000000000000e+00
4.630000000000e+02 -2.317539234387e-01 0.000000000000e+00 0.000000000000e+00
4.632500000000e+02 -2.117874528438e-01 0.000000000000e+00 0.000000000000e+00
4.635000000000e+02 -1.778007906790e-01 0.000000000000e+00 0.000000000000e+00
4.637500000000e+02 -1.300617791821e-01 0.000000000000e+00 0.000000000000e+00
4.640000000000e+02 -6.987086647546e-02 0.000000000000e+00 0.000000000000e+00
4.642500000000e+02 3.531638752653e-04 0.000000000000e+00 0.000000000000e+00
4.645000000000e+02 7.708624241197e-02 0.000000000000e+00 0.000000000000e+00
4.647500000000e+02 1.558275930827e-01 0.000000000000e+00 0.000000000000e+00
4.650000000000e+02 2.313483834856e-01 0.000000000000e+00 0.000000000000e+00
4.652500000000e+02 2.980506047101e-01 0.000000000000e+00 0.000000000000e+00
4.655000000000e+02 3.504115460360e-01 0.000000000000e+00 0.000000000000e+00
4.657500000000e+02 3.834759938930e-01 0.000000000000e+00 0.000000000000e+00
4.660000000000e+02 3.933485137854e-01 0.000000000000e+00 0.000000000000e+00
4.662500000000e+02 3.776334412776e-01 0.000000000000e+00 0.000000000000e+00
4.665000000000e+02 3.357715106330e-01 0.000000000000e+00 0.000000000000e+00
4.667500000000e+02 2.692296366629e-01 0.000000000000e+00 0.000000000000e+00
4.670000000000e+02 1.815136643829e-01 0.000000000000e+00 0.000000000000e+00
4.672500000000e+02 7.799155654008e-02 0.000000000000e+00 0.000000000000e+00
4.675000000000e+02 -3.446548765122e-02 0.000000000000e+00 0.000000000000e+00
4.677500000000e+02 -1.479964750595e-01 0.000000000000e+00 0.000000000000e+00
4.680000000000e+02 -2.543735675998e-01 0.000000000000e+00 0.000000000000e+00
4.682500000000e+02 -3.456766122731e-01 0.000000000000e+00 0.000000000000e+00
4.685000000000e+02 -4.149547928479e-01 0.000000000000e+00 0.000000000000e+00
4.687500000000e+02 -4.568116211064e-01 0.000000000000e+00 0.000000000000e+00
4.690000000000e+02 -4.678573355960e-01 0.000000000000e+00 0.000000000000e+00
4.692500000000e+02 -4.469868413915e-01 0.000000000000e+00 0.000000000000e+00
4.695000000000e+02 -3.954598535132e-01 0.000000000000e+00 0.000000000000e+00
4.697500000000e+02 -3.167805882919e-01 0.000000000000e+00 0.000000000000e+00
4.700000000000e+02 -2.163946265558e-01 0.000000000000e+00 0.000000000000e+00
4.702500000000e+02 -1.012380026253e-01 0.000000000000e+00 0.000000000000e+00
4.705000000000e+02 2.081385135072e-02 0.000000000000e+00 0.000000000000e+00
4.707500000000e+02 1.415432475019e-01 0.000000000000e+00 0.000000000000e+00
4.710000000000e+02 2.529795445889e-01 0.000000000000e+00 0.000000000000e+00
4.712500000000e+02 3.479328765144e-01 0.000000000000e+00 0.000000000000e+00
4.715000000000e+02 4.204355097516e-01 0.000000000000e+00 0.000000000000e+00
4.717500000000e+02 4.660678043258e-01 0.000000000000e+00 0.000000000000e+00
4.720000000000e+02 4.821601638347e-01 0.000000000000e+00 0.000000000000e+00
4.722500000000e+02 4.678752757727e-01 0.000000000000e+00 0.000000000000e+00
4.725000000000e+02 4.241846267139e-01 0.000000000000e+00 0.000000000000e+00
4.727500000000e+02 3.537586551805e-01 0.000000000000e+00 0.000000000000e+00
4.730000000000e+02 2.607907292694e-01 0.000000000000e+00 0.000000000000e+00
4.732500000000e+02 1.507720032417e-01 0.000000000000e+00 0.000000000000e+00
4.735000000000e+02 3.022844064666e-02 0.000000000000e+00 0.000000000000e+00
4.737500000000e+02 -9.357530346149e-02 0.000000000000e+00 0.000000000000e+00
4.740000000000e+02 -2.129659165499e-01 0.000000000000e+00 0.000000000000e+00
4.742500000000e+02 -3.202287561621e-01 0.000000000000e+00 0.000000000000e+00
4.745000000000e+02 -4.080144037856e-01 0.000000000000e+00 0.000000000000e+00
4.747500000000e+02 -4.697805229737e-01 0.000000000000e+00 0.000000000000e+00
4.750000000000e+02 -5.002554151712e-01 0.000000000000e+00 0.000000000000e+00
4.752500000000e+02 -4.958976474199e-01 0.000000000000e+00 0.000000000000e+00
4.755000000000e+02 -4.553139886247e-01 0.000000000000e+00 0.000000000000e+00
4.757500000000e+02 -3.795882412552e-01 0.000000000000e+00 0.000000000000e+00
4.760000000000e+02 -2.724689620499e-01 0.000000000000e+00 0.000000000000e+00
4.762500000000e+02 -1.403666031859e-01 0.000000000000e+00 0.000000000000e+00
4.765000000000e+02 7.878560723310e-03 0.000000000000e+00 0.000000000000e+00
4.767500000000e+02 1.614772742388e-01 0.000000000000e+00 0.000000000000e+00
4.770000000000e+02 3.084145405343e-01 0.000000000000e+00 0.000000000000e+00
4.772500000000e+02 4.363788055536e-01 0.000000000000e+00 0.000000000000e+00
4.775000000000e+02 5.338300971554e-01 0.000000000000e+00 0.000000000000e+00
4.777500000000e+02 5.911134035045e-01 0.000000000000e+00 0.000000000000e+00
4.780000000000e+02 6.015049081344e-01 0.000000000000e+00 0.000000000000e+00
4.782500000000e+02 5.620716969130e-01 0.000000000000e+00 0.000000000000e+00
4.785000000000e+02 4.742325913256e-01 0.000000000000e+00 0.000000000000e+00
4.787500000000e+02 3.439295355047e-01 0.000000000000e+00 0.000000000000e+00
4.790000000000e+02 1.813542290524e-01 0.000000000000e+00 0.000000000000e+00
4.792500000000e+02 2.202815682371e-04 0.000000000000e+00 0.000000000000e+00
4.795000000000e+02 -1.833777590098e-01 0.000000000000e+00 0.000000000000e+00
4.797500000000e+02 -3.524265404438e-01 0.000000000000e+00 0.000000000000e+00
4.800000000000e+02 -4.906414628737e-01 0.000000000000e+00 0.000000000000e+00
4.802500000000e+02 -5.841329457212e-01 0.000000000000e+00 0.000000000000e+00
4.805000000000e+02 -6.229112728229e-01 0.000000000000e+00 0.000000000000e+00
4.807500000000e+02 -6.020568511876e-01 0.000000000000e+00 0.000000000000e+00
4.810000000000e+02 -5.224105090841e-01 0.000000000000e+00 0.000000000000e+00
4.812500000000e+02 -3.906849201220e-01 0.000000000000e+00 0.000000000000e+00
4.815000000000e+02 -2.189587712732e-01 0.000000000000e+00 0.000000000000e+00
4.817500000000e+02 -2.358331224668e-02 0.000000000000e+00 0.000000000000e+00
4.820000000000e+02 1.764013887432e-01 0.000000000000e+00 0.000000000000e+00
4.822500000000e+02 3.611839258558e-01 0.000000000000e+00 0.000000000000e+00
4.825000000000e+02 5.122328588345e-01 0.000000000000e+00 0.000000000000e+00
4.827500000000e+02 6.142602008928e-01 0.000000000000e+00 0.000000000000e+00
4.830000000000e+02 6.568786897912e-01 0.000000000000e+00 0.000000000000e+00
4.832500000000e+02 6.357630383209e-01 0.000000000000e+00 0.000000000000e+00
4.835000000000e+02 5.531766641333e-01 0.000000000000e+00 0.000000000000e+00
4.837500000000e+02 4.177939425463e-01 0.000000000000e+00 0.000000000000e+00
4.840000000000e+02 2.438261376926e-01 0.000000000000e+00 0.000000000000e+00
4.842500000000e+02 4.953786179704e-02 0.000000000000e+00 0.000000000000e+00
4.845000000000e+02 -1.446890373514e-01 0.000000000000e+00 0.000000000000e+00
4.847500000000e+02 -3.185342037417e-01 0.000000000000e+00 0.000000000000e+00
4.850000000000e+02 -4.539205404306e-01 0.000000000000e+00 0.000000000000e+00
4.852500000000e+02 -5.369570017496e-01 0.000000000000e+00 0.000000000000e+00
4.855000000000e+02 -5.594256858529e-01 0.000000000000e+00 0.000000000000e+00
4.857500000000e+02 -5.196467987195e-01 0.000000000000e+00 0.000000000000e+00
4.860000000000e+02 -4.226246648511e-01 0.000000000000e+00 0.000000000000e+00
4.862500000000e+02 -2.794588735631e-01 0.000000000000e+00 0.000000000000e+00
4.865000000000e+02 -1.060875212951e-01 0.000000000000e+00 0.000000000000e+00
4.867500000000e+02 7.849525194932e-02 0.000000000000e+00 0.000000000000e+00
4.870000000000e+02 2.543463225550e-01 0.000000000000e+00 0.000000000000e+00
4.872500000000e+02 4.027683112341e-01 0.000000000000e+00 0.000000000000e+00
4.875000000000e+02 5.083463727741e-01 0.000000000000e+00 0.000000000000e+00
4.877500000000e+02 5.606007747680e-01 0.000000000000e+00 0.000000000000e+00
4.880000000000e+02 5.550739485348e-01 0.000000000000e+00 0.000000000000e+00
4.882500000000e+02 4.937359345391e-01 0.000000000000e+00 0.000000000000e+00
4.885000000000e+02 3.846700280196e-01 0.000000000000e+00 0.000000000000e+00
4.887500000000e+02 2.410819344960e-01 0.000000000000e+00 0.000000000000e+00
4.890000000000e+02 7.975152452768e-02 0.000000000000e+00 0.000000000000e+00
4.892500000000e+02 -8.089224804156e-02 0.000000000000e+00 0.000000000000e+00
4.895000000000e+02 -2.228523671290e-01 0.000000000000e+00 0.000000000000e+00
4.897500000000e+02 -3.305649591094e-01 0.000000000000e+00 0.000000000000e+00
4.900000000000e+02 -3.925969113609e-01 0.000000000000e+00 0.000000000000e+00
4.902500000000e+02 -4.028532615796e-01 0.000000000000e+00 0.000000000000e+00
4.905000000000e+02 -3.611654493479e-01 0.000000000000e+00 0.000000000000e+00
4.907500000000e+02 -2.732030618995e-01 0.000000000000e+00 0.000000000000e+00
4.910000000000e+02 -1.497287885595e-01 0.000000000000e+00 0.000000000000e+00
4.912500000000e+02 -5.290153412868e-03 0.000000000000e+00 0.000000000000e+00
4.915000000000e+02 1.434960574940e-01 0.000000000000e+00 0.000000000000e+00
4.917500000000e+02 2.798667912540e-01 0.000000000000e+00 0.000000000000e+00
4.920000000000e+02 3.888223913417e-01 0.000000000000e+00 0.000000000000e+00
4.922500000000e+02 4.588064663991e-01 0.000000000000e+00 0.000000000000e+00
4.925000000000e+02 4.829681813737e-01 0.000000000000e+00 0.000000000000e+00
4.927500000000e+02 4.598687627966e-01 0.000000000000e+00 0.000000000000e+00
4.930000000000e+02 3.935586913853e-01 0.000000000000e+00 0.000000000000e+00
4.932500000000e+02 2.930244232541e-01 0.000000000000e+00 0.000000000000e+00
4.935000000000e+02 1.710753223048e-01 0.000000000000e+00 0.000000000000e+00
4.937500000000e+02 4.280470824541e-02 0.000000000000e+00 0.000000000000e+00
4.940000000000e+02 -7.619355050075e-02 0.000000000000e+00 0.000000000000e+00
4.942500000000e+02 -1.716449267999e-01 0.000000000000e+00 0.000000000000e+00
4.945000000000e+02 -2.322399871193e-01 0.000000000000e+00 0.000000000000e+00
4.947500000000e+02 -2.509168527106e-01 0.000000000000e+00 0.000000000000e+00
4.950000000000e+02 -2.256343031681e-01 0.000000000000e+00 0.000000000000e+00
4.952500000000e+02 -1.595492224749e-01 0.000000000000e+00 0.000000000000e+00
4.955000000000e+02 -6.058169259930e-02 0.000000000000e+00 0.000000000000e+00
4.957500000000e+02 5.957750210121e-02 0.000000000000e+00 0.000000000000e+00
4.960000000000e+02 1.868971216707e-01 0.000000000000e+00 0.000000000000e+00
4.962500000000e+02 3.067024960841e-01 0.000000000000e+00 0.000000000000e+00
4.965000000000e+02 4.054371711799e-01 0.000000000000e+00 0.000000000000e+00
4.967500000000e+02 4.722795310397e-01 0.000000000000e+00 0.000000000000e+00
4.970000000000e+02 5.004219983067e-01 0.000000000000e+00 0.000000000000e+00
4.972500000000e+02 4.878605387967e-01 0.000000000000e+00 0.000000000000e+00
4.975000000000e+02 4.376006348976e-01 0.000000000000e+00 0.000000000000e+00
4.977500000000e+02 3.572558510972e-01 0.000000000000e+00 0.000000000000e+00
4.980000000000e+02 2.580883367501e-01 0.000000000000e+00 0.000000000000e+00
4.982500000000e+02 1.536083269924e-01 0.000000000000e+00 0.000000000000e+00
4.985000000000e+02 5.790367265687e-02 0.000000000000e+00 0.000000000000e+00
4.987500000000e+02 -1.609605194970e-02 0.000000000000e+00 0.000000000000e+00
4.990000000000e+02 -5.820757374270e-02 0.000000000000e+00 0.000000000000e+00
4.992500000000e+02 -6.223818887318e-02 0.000000000000e+00 0.000000000000e+00
4.995000000000e+02 -2.673209646087e-02 0.000000000000e+00 0.000000000000e+00
4.997500000000e+02 4.487422630042e-02 0.000000000000e+00 0.000000000000e+00
5.000000000000e+02 1.447074074979e-01 0.000000000000e+00 0.000000000000e+00
5.002500000000e+02 2.614668312200e-01 0.000000000000e+00 0.000000000000e+00
5.005000000000e+02 3.818622494914e-01 0.000000000000e+00 0.000000000000e+00
5.007500000000e+02 4.922985943163e-01 0.000000000000e+00 0.000000000000e+00
5.010000000000e+02 5.805952159623e-01 0.000000000000e+00 0.000000000000e+00
5.012500000000e+02 6.375215395891e-01 0.000000000000e+00 0.000000000000e+00
5.015000000000e+02 6.579536540202e-01 0.000000000000e+00 0.000000000000e+00
5.017500000000e+02 6.415040471204e-01 0.000000000000e+00 0.000000000000e+00
5.020000000000e+02 5.925437152247e-01 0.000000000000e+00 0.000000000000e+00
5.022500000000e+02 5.196137434972e-01 0.000000000000e+00 0.000000000000e+00
5.025000000000e+02 4.343021921237e-01 0.000000000000e+00 0.000000000000e+00
5.027500000000e+02 3.497314932641e-01 0.000000000000e+00 0.000000000000e+00
5.030000000000e+02 2.788524243907e-01 0.000000000000e+00 0.000000000000e+00
5.032500000000e+02 2.327662552636e-01 0.000000000000e+00 0.000000000000e+00
5.035000000000e+02 2.192933111722e-01 0.000000000000e+00 0.000000000000e+00
5.037500000000e+02 2.419741814862e-01 0.000000000000e+00 0.000000000000e+00
5.040000000000e+02 2.996331647917e-01 0.000000000000e+00 0.000000000000e+00
5.042500000000e+02 3.865596324530e-01 0.000000000000e+00 0.000000000000e+00
5.045000000000e+02 4.932815355446e-01 0.000000000000e+00 0.000000000000e+00
5.047500000000e+02 6.078270897160e-01 0.000000000000e+00 0.000000000000e+00
5.050000000000e+02 7.173062041467e-01 0.000000000000e+00 0.000000000000e+00
5.052500000000e+02 8.096011525583e-01 0.000000000000e+00 0.000000000000e+00
5.055000000000e+02 8.749420238783e-01 0.000000000000e+00 0.000000000000e+00
5.057500000000e+02 9.071585742823e-01 0.000000000000e+00 0.000000000000e+00
5.060000000000e+02 9.044441055107e-01 0.000000000000e+00 0.000000000000e+00
5.062500000000e+02 8.695329935604e-01 0.000000000000e+00 0.000000000000e+00
5.065000000000e+02 8.092725564386e-01 0.000000000000e+00 0.000000000000e+00
5.067500000000e+02 7.336513523430e-01 0.000000000000e+00 0.000000000000e+00
5.070000000000e+02 6.544186835766e-01 0.000000000000e+00 0.000000000000e+00
5.072500000000e+02 5.834841811994e-01 0.000000000000e+00 0.000000000000e+00
5.075000000000e+02 5.313145488640e-01 0.000000000000e+00 0.000000000000e+00
5.077500000000e+02 5.055431050924e-01 0.000000000000e+00 0.000000000000e+00
5.080000000000e+02 5.099770188667e-01 0.000000000000e+00 0.000000000000e+00
5.082500000000e+02 5.441314547691e-01 0.000000000000e+00 0.000000000000e+00
5.085000000000e+02 6.033470218789e-01 0.000000000000e+00 0.000000000000e+00
5.087500000000e+02 6.794670745599e-01 0.000000000000e+00 0.000000000000e+00
5.090000000000e+02 7.619755748910e-01 0.000000000000e+00 0.000000000000e+00
5.092500000000e+02 8.394347992424e-01 0.000000000000e+00 0.000000000000e+00
5.095000000000e+02 9.010234829363e-01 0.000000000000e+00 0.000000000000e+00
5.097500000000e+02 9.379651488574e-01 0.000000000000e+00 0.000000000000e+00
5.100000000000e+02 9.446545442572e-01 0.000000000000e+00 0.000000000000e+00
5.102500000000e+02 9.193344504331e-01 0.000000000000e+00 0.000000000000e+00
5.105000000000e+02 8.642391553963e-01 0.000000000000e+00 0.000000000000e+00
5.107500000000e+02 7.851954444454e-01 0.000000000000e+00 0.000000000000e+00
5.110000000000e+02 6.907465664524e-01 0.000000000000e+00 0.000000000000e+00
5.112500000000e+02 5.909289097425e-01 0.000000000000e+00 0.000000000000e+00
5.115000000000e+02 4.958762990021e-01 0.000000000000e+00 0.000000000000e+00
5.117500000000e+02 4.144469396111e-01 0.000000000000e+00 0.000000000000e+00
5.120000000000e+02 3.530607327553e-01 0.000000000000e+00 0.000000000000e+00
5.122500000000e+02 3.149014949988e-01 0.000000000000e+00 0.000000000000e+00
5.125000000000e+02 2.995846795215e-01 0.000000000000e+00 0.000000000000e+00
5.127500000000e+02 3.033244738778e-01 0.000000000000e+00 0.000000000000e+00
5.130000000000e+02 3.195642463011e-01 0.000000000000e+00 0.000000000000e+00
5.132500000000e+02 3.399710878536e-01 0.000000000000e+00 0.000000000000e+00
5.135000000000e+02 3.556473598705e-01 0.000000000000e+00 0.000000000000e+00
5.137500000000e+02 3.583860512012e-01 0.000000000000e+00 0.000000000000e+00
5.140000000000e+02 3.417955089309e-01 0.000000000000e+00 0.000000000000e+00
5.142500000000e+02 3.021422709790e-01 0.000000000000e+00 0.000000000000e+00
5.145000000000e+02 2.388043974597e-01 0.000000000000e+00 0.000000000000e+00
5.147500000000e+02 1.542851619981e-01 0.000000000000e+00 0.000000000000e+00
5.150000000000e+02 5.379973522722e-02 0.000000000000e+00 0.000000000000e+00
5.152500000000e+02 -5.549344284762e-02 0.000000000000e+00 0.000000000000e+00
5.155000000000e+02 -1.654977826196e-01 0.000000000000e+00 0.000000000000e+00
5.157500000000e+02 -2.682724577815e-01 0.000000000000e+00 0.000000000000e+00
5.160000000000e+02 -3.570602902487e-01 0.000000000000e+00 0.000000000000e+00
5.162500000000e+02 -4.271097274570e-01 0.000000000000e+00 0.000000000000e+00
5.165000000000e+02 -4.761851827470e-01 0.000000000000e+00 0.000000000000e+00
5.167500000000e+02 -5.047078586194e-01 0.000000000000e+00 0.000000000000e+00
5.170000000000e+02 -5.155234293065e-01 0.000000000000e+00 0.000000000000e+00
5.172500000000e+02 -5.133456581181e-01 0.000000000000e+00 0.000000000000e+00
5.175000000000e+02 -5.039686983926e-01 0.000000000000e+00 0.000000000000e+00
5.177500000000e+02 -4.933695669020e-01 0.000000000000e+00 0.000000000000e+00
5.180000000000e+02 -4.868325405629e-01 0.000000000000e+00 0.000000000000e+00
5.182500000000e+02 -4.882182623731e-01 0.000000000000e+00 0.000000000000e+00
5.185000000000e+02 -4.994742083280e-01 0.000000000000e+00 0.000000000000e+00
5.187500000000e+02 -5.204443282526e-01 0.000000000000e+00 0.000000000000e+00
5.190000000000e+02 -5.489902633351e-01 0.000000000000e+00 0.000000000000e+00
5.192500000000e+02 -5.813914063003e-01 0.000000000000e+00 0.000000000000e+00
5.195000000000e+02 -6.129527345476e-01 0.000000000000e+00 0.000000000000e+00
5.197500000000e+02 -6.387230786486e-01 0.000000000000e+00 0.000000000000e+00
5.200000000000e+02 -6.542155688851e-01 0.000000000000e+00 0.000000000000e+00
5.202500000000e+02 -6.560273211794e-01 0.000000000000e+00 0.000000000000e+00
5.205000000000e+02 -6.422754452650e-01 0.000000000000e+00 0.000000000000e+00
5.207500000000e+02 -6.127975467548e-01 0.000000000000e+00 0.000000000000e+00
5.210000000000e+02 -5.691019413216e-01 0.000000000000e+00 0.000000000000e+00
5.212500000000e+02 -5.140900412433e-01 0.000000000000e+00 0.000000000000e+00
5.215000000000e+02 -4.516052842613e-01 0.000000000000e+00 0.000000000000e+00
5.217500000000e+02 -3.858850757699e-01 0.000000000000e+00 0.000000000000e+00
5.220000000000e+02 -3.210017098722e-01 0.000000000000e+00 0.000000000000e+00
5.222500000000e+02 -2.603743521116e-01 0.000000000000e+00 0.000000000000e+00
5.225000000000e+02 -2.064181916893e-01 0.000000000000e+00 0.000000000000e+00
5.227500000000e+02 -1.603718598522e-01 0.000000000000e+00 0.000000000000e+00
5.230000000000e+02 -1.223144485091e-01 0.000000000000e+00 0.000000000000e+00
5.232500000000e+02 -9.135375373164e-02 0.000000000000e+00 0.000000000000e+00
5.235000000000e+02 -6.594227755922e-02 0.000000000000e+00 0.000000000000e+00
5.237500000000e+02 -4.426068104233e-02 0.000000000000e+00 0.000000000000e+00
5.240000000000e+02 -2.460197057887e-02 0.000000000000e+00 0.000000000000e+00
5.242500000000e+02 -5.694167798112e-03 0.000000000000e+00 0.000000000000e+00
5.245000000000e+02 1.308671550635e-02 0.000000000000e+00 0.000000000000e+00
5.247500000000e+02 3.164063020111e-02 0.000000000000e+00 0.000000000000e+00
5.250000000000e+02 4.920747416327e-02 0.000000000000e+00 0.000000000000e+00
5.252500000000e+02 6.455093009897e-02 0.000000000000e+00 0.000000000000e+00
5.255000000000e+02 7.622326039612e-02 0.000000000000e+00 0.000000000000e+00
5.257500000000e+02 8.286082906285e-02 0.000000000000e+00 0.000000000000e+00
5.260000000000e+02 8.345768081704e-02 0.000000000000e+00 0.000000000000e+00
5.262500000000e+02 7.757096270050e-02 0.000000000000e+00 0.000000000000e+00
5.265000000000e+02 6.542587270455e-02 0.000000000000e+00 0.000000000000e+00
5.267500000000e+02 4.790654369030e-02 0.000000000000e+00 0.000000000000e+00
5.270000000000e+02 2.643949794290e-02 0.000000000000e+00 0.000000000000e+00
5.272500000000e+02 2.794579797834e-03 0.000000000000e+00 0.000000000000e+00
5.275000000000e+02 -2.115843197492e-02 0.000000000000e+00 0.000000000000e+00
5.277500000000e+02 -4.369311524119e-02 0.000000000000e+00 0.000000000000e+00
5.280000000000e+02 -6.342690213638e-02 0.000000000000e+00 0.000000000000e+00
5.282500000000e+02 -7.944523920196e-02 0.000000000000e+00 0.000000000000e+00
5.285000000000e+02 -9.133070452706e-02 0.000000000000e+00 0.000000000000e+00
5.287500000000e+02 -9.909622375950e-02 0.000000000000e+00 0.000000000000e+00
5.290000000000e+02 -1.030392393895e-01 0.000000000000e+00 0.000000000000e+00
5.292500000000e+02 -1.035481878673e-01 0.000000000000e+00 0.000000000000e+00
5.295000000000e+02 -1.009014298084e-01 0.000000000000e+00 0.000000000000e+00
5.297500000000e+02 -9.510035534033e-02 0.000000000000e+00 0.000000000000e+00
5.300000000000e+02 -8.577248155911e-02 0.000000000000e+00 0.000000000000e+00
5.302500000000e+02 -7.216797763813e-02 0.000000000000e+00 0.000000000000e+00
5.305000000000e+02 -5.325630080372e-02 0.000000000000e+00 0.000000000000e+00
5.307500000000e+02 -2.791135394239e-02 0.000000000000e+00 0.000000000000e+00
5.310000000000e+02 4.843096970245e-03 0.000000000000e+00 0.000000000000e+00
5.312500000000e+02 4.556821026452e-02 0.000000000000e+00 0.000000000000e+00
5.315000000000e+02 9.417111622427e-02 0.000000000000e+00 0.000000000000e+00
5.317500000000e+02 1.497362020964e-01 0.000000000000e+00 0.000000000000e+00
5.320000000000e+02 2.104610721951e-01 0.000000000000e+00 0.000000000000e+00
5.322500000000e+02 2.737160663851e-01 0.000000000000e+00 0.000000000000e+00
5.325000000000e+02 3.362271049450e-01 0.000000000000e+00 0.000000000000e+00
5.327500000000e+02 3.943620191344e-01 0.000000000000e+00 0.000000000000e+00
5.330000000000e+02 4.444836089316e-01 0.000000000000e+00 0.000000000000e+00
5.332500000000e+02 4.833212257325e-01 0.000000000000e+00 0.000000000000e+00
5.335000000000e+02 5.083086357686e-01 0.000000000000e+00 0.000000000000e+00
5.337500000000e+02 5.178400324023e-01 0.000000000000e+00 0.000000000000e+00
5.340000000000e+02 5.114077796992e-01 0.000000000000e+00 0.000000000000e+00
5.342500000000e+02 4.896030069785e-01 0.000000000000e+00 0.000000000000e+00
5.345000000000e+02 4.539808063656e-01 0.000000000000e+00 0.000000000000e+00
5.347500000000e+02 4.068122665433e-01 0.000000000000e+00 0.000000000000e+00
5.350000000000e+02 3.507626581976e-01 0.000000000000e+00 0.000000000000e+00
5.352500000000e+02 2.885460405139e-01 0.000000000000e+00 0.000000000000e+00
5.355000000000e+02 2.226096116450e-01 0.000000000000e+00 0.000000000000e+00
5.357500000000e+02 1.548957540448e-01 0.000000000000e+00 0.000000000000e+00
5.360000000000e+02 8.671674047214e-02 0.000000000000e+00 0.000000000000e+00
5.362500000000e+02 1.875849706140e-02 0.000000000000e+00 0.000000000000e+00
5.365000000000e+02 -4.879140499513e-02 0.000000000000e+00 0.000000000000e+00
5.367500000000e+02 -1.160168697763e-01 0.000000000000e+00 0.000000000000e+00
5.370000000000e+02 -1.829893746985e-01 0.000000000000e+00 0.000000000000e+00
5.372500000000e+02 -2.494787898820e-01 0.000000000000e+00 0.000000000000e+00
5.375000000000e+02 -3.147122721496e-01 0.000000000000e+00 0.000000000000e+00
5.377500000000e+02 -3.772276092089e-01 0.000000000000e+00 0.000000000000e+00
5.380000000000e+02 -4.348528626501e-01 0.000000000000e+00 0.000000000000e+00
5.382500000000e+02 -4.848243200484e-01 0.000000000000e+00 0.000000000000e+00
5.385000000000e+02 -5.240327046432e-01 0.000000000000e+00 0.000000000000e+00
5.387500000000e+02 -5.493667590913e-01 0.000000000000e+00 0.000000000000e+00
5.390000000000e+02 -5.581069924076e-01 0.000000000000e+00 0.000000000000e+00
5.392500000000e+02 -5.483131357176e-01 0.000000000000e+00 0.000000000000e+00
5.395000000000e+02 -5.191481690350e-01 0.000000000000e+00 0.000000000000e+00
5.397500000000e+02 -4.710897974552e-01 0.000000000000e+00 0.000000000000e+00
5.400000000000e+02 -4.059957517309e-01 0.000000000000e+00 0.000000000000e+00
5.402500000000e+02 -3.270098805111e-01 0.000000000000e+00 0.000000000000e+00
5.405000000000e+02 -2.383185174523e-01 0.000000000000e+00 0.000000000000e+00
5.407500000000e+02 -1.447875889730e-01 0.000000000000e+00 0.000000000000e+00
5.410000000000e+02 -5.152718302593e-02 0.000000000000e+00 0.000000000000e+00
5.412500000000e+02 3.656060203972e-02 0.000000000000e+00 0.000000000000e+00
5.415000000000e+02 1.151940471419e-01 0.000000000000e+00 0.000000000000e+00
5.417500000000e+02 1.810356703456e-01 0.000000000000e+00 0.000000000000e+00
5.420000000000e+02 2.318934807331e-01 0.000000000000e+00 0.000000000000e+00
5.422500000000e+02 2.667847645732e-01 0.000000000000e+00 0.000000000000e+00
5.425000000000e+02 2.858681010257e-01 0.000000000000e+00 0.000000000000e+00
5.427500000000e+02 2.902678965088e-01 0.000000000000e+00 0.000000000000e+00
5.430000000000e+02 2.818294084670e-01 0.000000000000e+00 0.000000000000e+00
5.432500000000e+02 2.628489199336e-01 0.000000000000e+00 0.000000000000e+00
5.435000000000e+02 2.358225444738e-01 0.000000000000e+00 0.000000000000e+00
5.437500000000e+02 2.032485450055e-01 0.000000000000e+00 0.000000000000e+00
5.440000000000e+02 1.675037560309e-01 0.000000000000e+00 0.000000000000e+00
5.442500000000e+02 1.307973900094e-01 0.000000000000e+00 0.000000000000e+00
5.445000000000e+02 9.518837963482e-02 0.000000000000e+00 0.000000000000e+00
5.447500000000e+02 6.263862043720e-02 0.000000000000e+00 0.000000000000e+00
5.450000000000e+02 3.506661690239e-02 0.000000000000e+00 0.000000000000e+00
5.452500000000e+02 1.436565366851e-02 0.000000000000e+00 0.000000000000e+00
5.455000000000e+02 2.357947895337e-03 0.000000000000e+00 0.000000000000e+00
5.457500000000e+02 6.701416399712e-04 0.000000000000e+00 0.000000000000e+00
5.460000000000e+02 1.053359749414e-02 0.000000000000e+00 0.000000000000e+00
5.462500000000e+02 3.253205833102e-02 0.000000000000e+00 0.000000000000e+00
5.465000000000e+02 6.633580113804e-02 0.000000000000e+00 0.000000000000e+00
5.467500000000e+02 1.104722173118e-01 0.000000000000e+00 0.000000000000e+00
5.470000000000e+02 1.621853989474e-01 0.000000000000e+00 0.000000000000e+00
5.472500000000e+02 2.174307049864e-01 0.000000000000e+00 0.000000000000e+00
5.475000000000e+02 2.710348551599e-01 0.000000000000e+00 0.000000000000e+00
5.477500000000e+02 3.170298078856e-01 0.000000000000e+00 0.000000000000e+00
5.480000000000e+02 3.491427351256e-01 0.000000000000e+00 0.000000000000e+00
5.482500000000e+02 3.613988072852e-01 0.000000000000e+00 0.000000000000e+00
5.485000000000e+02 3.487723934382e-01 0.000000000000e+00 0.000000000000e+00
5.487500000000e+02 3.078092960426e-01 0.000000000000e+00 0.000000000000e+00
5.490000000000e+02 2.371402723331e-01 0.000000000000e+00 0.000000000000e+00
5.492500000000e+02 1.378152625992e-01 0.000000000000e+00 0.000000000000e+00
5.495000000000e+02 1.340757484201e-02 0.000000000000e+00 0.000000000000e+00
5.497500000000e+02 -1.301348219417e-01 0.000000000000e+00 0.000000000000e+00
5.500000000000e+02 -2.848817135170e-01 0.000000000000e+00 0.000000000000e+00
5.502500000000e+02 -4.415161424953e-01 0.000000000000e+00 0.000000000000e+00
5.505000000000e+02 -5.900662800823e-01 0.000000000000e+00 0.000000000000e+00
5.507500000000e+02 -7.206902384854e-01 0.000000000000e+00 0.000000000000e+00
5.510000000000e+02 -8.244257092308e-01 0.000000000000e+00 0.000000000000e+00
5.512500000000e+02 -8.938244434756e-01 0.000000000000e+00 0.000000000000e+00
5.515000000000e+02 -9.234112943163e-01 0.000000000000e+00 0.000000000000e+00
5.517500000000e+02 -9.099356872872e-01 0.000000000000e+00 0.000000000000e+00
5.520000000000e+02 -8.524154142550e-01 0.000000000000e+00 0.000000000000e+00
5.522500000000e+02 -7.520032770420e-01 0.000000000000e+00 0.000000000000e+00
5.525000000000e+02 -6.117311887183e-01 0.000000000000e+00 0.000000000000e+00
5.527500000000e+02 -4.361997102940e-01 0.000000000000e+00 0.000000000000e+00
5.530000000000e+02 -2.312812160119e-01 0.000000000000e+00 0.000000000000e+00
5.532500000000e+02 -3.891695592662e-03 0.000000000000e+00 0.000000000000e+00
5.535000000000e+02 2.381382982509e-01 0.000000000000e+00 0.000000000000e+00
5.537500000000e+02 4.860946918409e-01 0.000000000000e+00 0.000000000000e+00
5.540000000000e+02 7.303471843362e-01 0.000000000000e+00 0.000000000000e+00
5.542500000000e+02 9.603153977126e-01 0.000000000000e+00 0.000000000000e+00
5.545000000000e+02 1.164514186832e+00 0.000000000000e+00 0.000000000000e+00
5.547500000000e+02 1.330761037728e+00 0.000000000000e+00 0.000000000000e+00
5.550000000000e+02 1.446613862005e+00 0.000000000000e+00 0.000000000000e+00
5.552500000000e+02 1.500076246730e+00 0.000000000000e+00 0.000000000000e+00
5.555000000000e+02 1.480562848240e+00 0.000000000000e+00 0.000000000000e+00
5.557500000000e+02 1.380066168788e+00 0.000000000000e+00 0.000000000000e+00
5.560000000000e+02 1.194415230596e+00 0.000000000000e+00 0.000000000000e+00
5.562500000000e+02 9.244751203053e-01 0.000000000000e+00 0.000000000000e+00
5.565000000000e+02 5.771118498838e-01 0.000000000000e+00 0.000000000000e+00
5.567500000000e+02 1.657454073531e-01 0.000000000000e+00 0.000000000000e+00
5.570000000000e+02 -2.896617562225e-01 0.000000000000e+00 0.000000000000e+00
5.572500000000e+02 -7.632838709071e-01 0.000000000000e+00 0.000000000000e+00
5.575000000000e+02 -1.224811118747e+00 0.000000000000e+00 0.000000000000e+00
5.577500000000e+02 -1.641477906922e+00 0.000000000000e+00 0.000000000000e+00
5.580000000000e+02 -1.980602687546e+00 0.000000000000e+00 0.000000000000e+00
5.582500000000e+02 -2.212424333047e+00 0.000000000000e+00 0.000000000000e+00
5.585000000000e+02 -2.312962444612e+00 0.000000000000e+00 0.000000000000e+00
5.587500000000e+02 -2.266600361380e+00 0.000000000000e+00 0.000000000000e+00
5.590000000000e+02 -2.068095794029e+00 0.000000000000e+00 0.000000000000e+00
5.592500000000e+02 -1.723766334014e+00 0.000000000000e+00 0.000000000000e+00
5.595000000000e+02 -1.251672263586e+00 0.000000000000e+00 0.000000000000e+00
5.597500000000e+02 -6.807193130951e-01 0.000000000000e+00 0.000000000000e+00
5.600000000000e+02 -4.871789963190e-02 0.000000000000e+00 0.000000000000e+00
5.602500000000e+02 6.004506102370e-01 0.000000000000e+00 0.000000000000e+00
5.605000000000e+02 1.220309892058e+00 0.000000000000e+00 0.000000000000e+00
5.607500000000e+02 1.765582338384e+00 0.000000000000e+00 0.000000000000e+00
5.610000000000e+02 2.195937678440e+00 0.000000000000e+00 0.000000000000e+00
5.612500000000e+02 2.479336232682e+00 0.000000000000e+00 0.000000000000e+00
5.615000000000e+02 2.594649296242e+00 0.000000000000e+00 0.000000000000e+00
5.617500000000e+02 2.533316971443e+00 0.000000000000e+00 0.000000000000e+00
5.620000000000e+02 2.299906845939e+00 0.000000000000e+00 0.000000000000e+00
5.622500000000e+02 1.911552372992e+00 0.000000000000e+00 0.000000000000e+00
5.625000000000e+02 1.396363447833e+00 0.000000000000e+00 0.000000000000e+00
5.627500000000e+02 7.909998770989e-01 0.000000000000e+00 0.000000000000e+00
5.630000000000e+02 1.376700259717e-01 0.000000000000e+00 0.000000000000e+00
5.632500000000e+02 -5.191453752448e-01 0.000000000000e+00 0.000000000000e+00
5.635000000000e+02 -1.135942947524e+00 0.000000000000e+00 0.000000000000e+00
5.637500000000e+02 -1.673151081330e+00 0.000000000000e+00 0.000000000000e+00
5.640000000000e+02 -2.097579571341e+00 0.000000000000e+00 0.000000000000e+00
5.642500000000e+02 -2.384230881661e+00 0.000000000000e+00 0.000000000000e+00
5.645000000000e+02 -2.517420006059e+00 0.000000000000e+00 0.000000000000e+00
5.647500000000e+02 -2.491223400091e+00 0.000000000000e+00 0.000000000000e+00
5.650000000000e+02 -2.309334257102e+00 0.000000000000e+00 0.000000000000e+00
5.652500000000e+02 -1.984435248023e+00 0.000000000000e+00 0.000000000000e+00
5.655000000000e+02 -1.537208831875e+00 0.000000000000e+00 0.000000000000e+00
5.657500000000e+02 -9.950919310092e-01 0.000000000000e+00 0.000000000000e+00
5.660000000000e+02 -3.908526106194e-01 0.000000000000e+00 0.000000000000e+00
5.662500000000e+02 2.389694633514e-01 0.000000000000e+00 0.000000000000e+00
5.665000000000e+02 8.557494674847e-01 0.000000000000e+00 0.000000000000e+00
5.667500000000e+02 1.420601240607e+00 0.000000000000e+00 0.000000000000e+00
5.670000000000e+02 1.896349474873e+00 0.000000000000e+00 0.000000000000e+00
5.672500000000e+02 2.249639870706e+00 0.000000000000e+00 0.000000000000e+00
5.675000000000e+02 2.453135549219e+00 0.000000000000e+00 0.000000000000e+00
5.677500000000e+02 2.487693433541e+00 0.000000000000e+00 0.000000000000e+00
5.680000000000e+02 2.344356759232e+00 0.000000000000e+00 0.000000000000e+00
5.682500000000e+02 2.025951788031e+00 0.000000000000e+00 0.000000000000e+00
5.685000000000e+02 1.548050682039e+00 0.000000000000e+00 0.000000000000e+00
5.687500000000e+02 9.390687064904e-01 0.000000000000e+00 0.000000000000e+00
5.690000000000e+02 2.393086569820e-01 0.000000000000e+00 0.000000000000e+00
5.692500000000e+02 -5.011508350430e-01 0.000000000000e+00 0.000000000000e+00
5.695000000000e+02 -1.225709547522e+00 0.000000000000e+00 0.000000000000e+00
5.697500000000e+02 -1.875490823505e+00 0.000000000000e+00 0.000000000000e+00
5.700000000000e+02 -2.394283689472e+00 0.000000000000e+00 0.000000000000e+00
5.702500000000e+02 -2.733761172798e+00 0.000000000000e+00 0.000000000000e+00
5.705000000000e+02 -2.858462592284e+00 0.000000000000e+00 0.000000000000e+00
5.707500000000e+02 -2.749988554737e+00 0.000000000000e+00 0.000000000000e+00
5.710000000000e+02 -2.409882309907e+00 0.000000000000e+00 0.000000000000e+00
5.712500000000e+02 -1.860763862182e+00 0.000000000000e+00 0.000000000000e+00
5.715000000000e+02 -1.145438808230e+00 0.000000000000e+00 0.000000000000e+00
5.717500000000e+02 -3.239083699739e-01 0.000000000000e+00 0.000000000000e+00
5.720000000000e+02 5.315610442850e-01 0.000000000000e+00 0.000000000000e+00
5.722500000000e+02 1.342918065408e+00 0.000000000000e+00 0.000000000000e+00
5.725000000000e+02 2.033761792476e+00 0.000000000000e+00 0.000000000000e+00
5.727500000000e+02 2.536989702521e+00 0.000000000000e+00 0.000000000000e+00
5.730000000000e+02 2.801844907161e+00 0.000000000000e+00 0.000000000000e+00
5.732500000000e+02 2.799570403060e+00 0.000000000000e+00 0.000000000000e+00
5.735000000000e+02 2.526992689088e+00 0.000000000000e+00 0.000000000000e+00
5.737500000000e+02 2.007556945740e+00 0.000000000000e+00 0.000000000000e+00
5.740000000000e+02 1.289601028517e+00 0.000000000000e+00 0.000000000000e+00
5.742500000000e+02 4.419569831307e-01 0.000000000000e+00 0.000000000000e+00
5.745000000000e+02 -4.527278750133e-01 0.000000000000e+00 0.000000000000e+00
5.747500000000e+02 -1.306289142024e+00 0.000000000000e+00 0.000000000000e+00
5.750000000000e+02 -2.034099838977e+00 0.000000000000e+00 0.000000000000e+00
5.752500000000e+02 -2.563910003653e+00 0.000000000000e+00 0.000000000000e+00
5.755000000000e+02 -2.843500693892e+00 0.000000000000e+00 0.000000000000e+00
5.757500000000e+02 -2.846293970621e+00 0.000000000000e+00 0.000000000000e+00
5.760000000000e+02 -2.574273663524e+00 0.000000000000e+00 0.000000000000e+00
5.762500000000e+02 -2.057862959783e+00 0.000000000000e+00 0.000000000000e+00
5.765000000000e+02 -1.352741338123e+00 0.000000000000e+00 0.000000000000e+00
5.767500000000e+02 -5.339264185878e-01 0.000000000000e+00 0.000000000000e+00
5.770000000000e+02 3.122440624066e-01 0.000000000000e+00 0.000000000000e+00
5.772500000000e+02 1.097355156020e+00 0.000000000000e+00 0.000000000000e+00
5.775000000000e+02 1.740366033180e+00 0.000000000000e+00 0.000000000000e+00
5.777500000000e+02 2.176227200544e+00 0.000000000000e+00 0.000000000000e+00
5.780000000000e+02 2.362713808206e+00 0.000000000000e+00 0.000000000000e+00
5.782500000000e+02 2.284726346068e+00 0.000000000000e+00 0.000000000000e+00
5.785000000000e+02 1.955596196890e+00 0.000000000000e+00 0.000000000000e+00
5.787500000000e+02 1.415271559751e+00 0.000000000000e+00 0.000000000000e+00
5.790000000000e+02 7.256099982853e-01 0.000000000000e+00 0.000000000000e+00
5.792500000000e+02 -3.667317197596e-02 0.000000000000e+00 0.000000000000e+00
5.795000000000e+02 -7.885932387647e-01 0.000000000000e+00 0.000000000000e+00
5.797500000000e+02 -1.450049468043e+00 0.000000000000e+00 0.000000000000e+00
5.800000000000e+02 -1.952519333589e+00 0.000000000000e+00 0.000000000000e+00
5.802500000000e+02 -2.246333657819e+00 0.000000000000e+00 0.000000000000e+00
5.805000000000e+02 -2.305744858072e+00 0.000000000000e+00 0.000000000000e+00
5.807500000000e+02 -2.131259461385e+00 0.000000000000e+00 0.000000000000e+00
5.810000000000e+02 -1.749021075265e+00 0.000000000000e+00 0.000000000000e+00
5.812500000000e+02 -1.207364348348e+00 0.000000000000e+00 0.000000000000e+00
5.815000000000e+02 -5.709757858536e-01 0.000000000000e+00 0.000000000000e+00
5.817500000000e+02 8.664188904980e-02 0.000000000000e+00 0.000000000000e+00
5.820000000000e+02 6.915274341818e-01 0.000000000000e+00 0.000000000000e+00
5.822500000000e+02 1.177490483932e+00 0.000000000000e+00 0.000000000000e+00
5.825000000000e+02 1.493294727875e+00 0.000000000000e+00 0.000000000000e+00
5.827500000000e+02 1.608012092503e+00 0.000000000000e+00 0.000000000000e+00
5.830000000000e+02 1.513985731943e+00 0.000000000000e+00 0.000000000000e+00
5.832500000000e+02 1.227119154326e+00 0.000000000000e+00 0.000000000000e+00
5.835000000000e+02 7.845146660576e-01 0.000000000000e+00 0.000000000000e+00
5.837500000000e+02 2.397816275831e-01 0.000000000000e+00 0.000000000000e+00
5.840000000000e+02 -3.434094155071e-01 0.000000000000e+00 0.000000000000e+00
5.842500000000e+02 -8.987646762151e-01 0.000000000000e+00 0.000000000000e+00
5.845000000000e+02 -1.364938199354e+00 0.000000000000e+00 0.000000000000e+00
5.847500000000e+02 -1.692378495909e+00 0.000000000000e+00 0.000000000000e+00
5.850000000000e+02 -1.848690877032e+00 0.000000000000e+00 0.000000000000e+00
5.852500000000e+02 -1.821937034137e+00 0.000000000000e+00 0.000000000000e+00
5.855000000000e+02 -1.621536805388e+00 0.000000000000e+00 0.000000000000e+00
5.857500000000e+02 -1.276714203770e+00 0.000000000000e+00 0.000000000000e+00
5.860000000000e+02 -8.327091031815e-01 0.000000000000e+00 0.000000000000e+00
5.862500000000e+02 -3.452261435212e-01 0.000000000000e+00 0.000000000000e+00
5.865000000000e+02 1.262142629298e-01 0.000000000000e+00 0.000000000000e+00
5.867500000000e+02 5.252424930971e-01 0.000000000000e+00 0.000000000000e+00
5.870000000000e+02 8.051180636615e-01 0.000000000000e+00 0.000000000000e+00
5.872500000000e+02 9.339805097736e-01 0.000000000000e+00 0.000000000000e+00
5.875000000000e+02 8.982836742337e-01 0.000000000000e+00 0.000000000000e+00
5.877500000000e+02 7.040403837738e-01 0.000000000000e+00 0.000000000000e+00
5.880000000000e+02 3.757615214872e-01 0.000000000000e+00 0.000000000000e+00
5.882500000000e+02 -4.675808022886e-02 0.000000000000e+00 0.000000000000e+00
5.885000000000e+02 -5.134054956241e-01 0.000000000000e+00 0.000000000000e+00
5.887500000000e+02 -9.698648526163e-01 0.000000000000e+00 0.000000000000e+00
5.890000000000e+02 -1.364149375624e+00 0.000000000000e+00 0.000000000000e+00
5.892500000000e+02 -1.652774076440e+00 0.000000000000e+00 0.000000000000e+00
5.895000000000e+02 -1.805840185013e+00 0.000000000000e+00 0.000000000000e+00
5.897500000000e+02 -1.810435489880e+00 0.000000000000e+00 0.000000000000e+00
5.900000000000e+02 -1.671958083308e+00 0.000000000000e+00 0.000000000000e+00
5.902500000000e+02 -1.413220741408e+00 0.000000000000e+00 0.000000000000e+00
5.905000000000e+02 -1.071459819326e+00 0.000000000000e+00 0.000000000000e+00
5.907500000000e+02 -6.936243565633e-01 0.000000000000e+00 0.000000000000e+00
5.910000000000e+02 -3.305278007075e-01 0.000000000000e+00 0.000000000000e+00
5.912500000000e+02 -3.058122426937e-02 0.000000000000e+00 0.000000000000e+00
5.915000000000e+02 1.661237905796e-01 0.000000000000e+00 0.000000000000e+00
5.917500000000e+02 2.326588056868e-01 0.000000000000e+00 0.000000000000e+00
5.920000000000e+02 1.584381352647e-01 0.000000000000e+00 0.000000000000e+00
5.922500000000e+02 -4.964994780097e-02 0.000000000000e+00 0.000000000000e+00
5.925000000000e+02 -3.682905223744e-01 0.000000000000e+00 0.000000000000e+00
5.927500000000e+02 -7.608269464391e-01 0.000000000000e+00 0.000000000000e+00
5.930000000000e+02 -1.181988401499e+00 0.000000000000e+00 0.000000000000e+00
5.932500000000e+02 -1.583659811616e+00 0.000000000000e+00 0.000000000000e+00
5.935000000000e+02 -1.920963651159e+00 0.000000000000e+00 0.000000000000e+00
5.937500000000e+02 -2.157884842649e+00 0.000000000000e+00 0.000000000000e+00
5.940000000000e+02 -2.271728986498e+00 0.000000000000e+00 0.000000000000e+00
5.942500000000e+02 -2.255853603399e+00 0.000000000000e+00 0.000000000000e+00
5.945000000000e+02 -2.120333291772e+00 0.000000000000e+00 0.000000000000e+00
5.947500000000e+02 -1.890484673026e+00 0.000000000000e+00 0.000000000000e+00
5.950000000000e+02 -1.603451777119e+00 0.000000000000e+00 0.000000000000e+00
5.952500000000e+02 -1.303301613102e+00 0.000000000000e+00 0.000000000000e+00
5.955000000000e+02 -1.035270645016e+00 0.000000000000e+00 0.000000000000e+00
5.957500000000e+02 -8.399106852524e-01 0.000000000000e+00 0.000000000000e+00
5.960000000000e+02 -7.478930016340e-01 0.000000000000e+00 0.000000000000e+00
5.962500000000e+02 -7.761406322757e-01 0.000000000000e+00 0.000000000000e+00
5.965000000000e+02 -9.257825061656e-01 0.000000000000e+00 0.000000000000e+00
5.967500000000e+02 -1.182182120715e+00 0.000000000000e+00 0.000000000000e+00
5.970000000000e+02 -1.517020023752e+00 0.000000000000e+00 0.000000000000e+00
5.972500000000e+02 -1.892139431921e+00 0.000000000000e+00 0.000000000000e+00
5.975000000000e+02 -2.264633848268e+00 0.000000000000e+00 0.000000000000e+00
5.977500000000e+02 -2.592495161449e+00 0.000000000000e+00 0.000000000000e+00
5.980000000000e+02 -2.840071687271e+00 0.000000000000e+00 0.000000000000e+00
5.982500000000e+02 -2.982616938841e+00 0.000000000000e+00 0.000000000000e+00
5.985000000000e+02 -3.009337042187e+00 0.000000000000e+00 0.000000000000e+00
5.987500000000e+02 -2.924550171501e+00 0.000000000000e+00 0.000000000000e+00
5.990000000000e+02 -2.746827117430e+00 0.000000000000e+00 0.000000000000e+00
5.992500000000e+02 -2.506253339391e+00 0.000000000000e+00 0.000000000000e+00
5.995000000000e+02 -2.240202827483e+00 0.000000000000e+00 0.000000000000e+00
5.997500000000e+02 -1.988209110831e+00 0.000000000000e+00 0.000000000000e+00
6.000000000000e+02 -1.786632773042e+00 0.000000000000e+00 0.000000000000e+00
6.002500000000e+02 -1.663843072962e+00 0.000000000000e+00 0.000000000000e+00
6.005000000000e+02 -1.636552132997e+00 0.000000000000e+00 0.000000000000e+00
6.007500000000e+02 -1.707775420376e+00 0.000000000000e+00 0.000000000000e+00
6.010000000000e+02 -1.866665331254e+00 0.000000000000e+00 0.000000000000e+00
6.012500000000e+02 -2.090207342897e+00 0.000000000000e+00 0.000000000000e+00
6.015000000000e+02 -2.346516037899e+00 0.000000000000e+00 0.000000000000e+00
6.017500000000e+02 -2.599255828159e+00 0.000000000000e+00 0.000000000000e+00
6.020000000000e+02 -2.812567025842e+00 0.000000000000e+00 0.000000000000e+00
6.022500000000e+02 -2.955820827601e+00 0.000000000000e+00 0.000000000000e+00
6.025000000000e+02 -3.007563289281e+00 0.000000000000e+00 0.000000000000e+00
6.027500000000e+02 -2.958131899838e+00 0.000000000000e+00 0.000000000000e+00
6.030000000000e+02 -2.810620370991e+00 0.000000000000e+00 0.000000000000e+00
6.032500000000e+02 -2.580099986422e+00 0.000000000000e+00 0.000000000000e+00
6.035000000000e+02 -2.291246352673e+00 0.000000000000e+00 0.000000000000e+00
6.037500000000e+02 -1.974735219423e+00 0.000000000000e+00 0.000000000000e+00
6.040000000000e+02 -1.662930946493e+00 0.000000000000e+00 0.000000000000e+00
6.042500000000e+02 -1.385475176215e+00 0.000000000000e+00 0.000000000000e+00
6.045000000000e+02 -1.165381340656e+00 0.000000000000e+00 0.000000000000e+00
6.047500000000e+02 -1.016155032342e+00 0.000000000000e+00 0.000000000000e+00
6.050000000000e+02 -9.403048938160e-01 0.000000000000e+00 0.000000000000e+00
6.052500000000e+02 -9.294068914414e-01 0.000000000000e+00 0.000000000000e+00
6.055000000000e+02 -9.656659457817e-01 0.000000000000e+00 0.000000000000e+00
6.057500000000e+02 -1.024713891930e+00 0.000000000000e+00 0.000000000000e+00
6.060000000000e+02 -1.079219900552e+00 0.000000000000e+00 0.000000000000e+00
6.062500000000e+02 -1.102790400063e+00 0.000000000000e+00 0.000000000000e+00
6.065000000000e+02 -1.073612242084e+00 0.000000000000e+00 0.000000000000e+00
6.067500000000e+02 -9.773463713906e-01 0.000000000000e+00 0.000000000000e+00
6.070000000000e+02 -8.088997580279e-01 0.000000000000e+00 0.000000000000e+00
6.072500000000e+02 -5.728718147167e-01 0.000000000000e+00 0.000000000000e+00
6.075000000000e+02 -2.826627421378e-01 0.000000000000e+00 0.000000000000e+00
6.077500000000e+02 4.158243416834e-02 0.000000000000e+00 0.000000000000e+00
6.080000000000e+02 3.758650268860e-01 0.000000000000e+00 0.000000000000e+00
6.082500000000e+02 6.956264067311e-01 0.000000000000e+00 0.000000000000e+00
6.085000000000e+02 9.789726906698e-01 0.000000000000e+00 0.000000000000e+00
6.087500000000e+02 1.209387615106e+00 0.000000000000e+00 0.000000000000e+00
6.090000000000e+02 1.377580771726e+00 0.000000000000e+00 0.000000000000e+00
6.092500000000e+02 1.482254428157e+00 0.000000000000e+00 0.000000000000e+00
6.095000000000e+02 1.529733186970e+00 0.000000000000e+00 0.000000000000e+00
6.097500000000e+02 1.532562877560e+00 0.000000000000e+00 0.000000000000e+00
6.100000000000e+02 1.507325203303e+00 0.000000000000e+00 0.000000000000e+00
6.102500000000e+02 1.472013714900e+00 0.000000000000e+00 0.000000000000e+00
6.105000000000e+02 1.443362239328e+00 0.000000000000e+00 0.000000000000e+00
6.107500000000e+02 1.434504745248e+00 0.000000000000e+00 0.000000000000e+00
6.110000000000e+02 1.453280038287e+00 0.000000000000e+00 0.000000000000e+00
6.112500000000e+02 1.501387452139e+00 0.000000000000e+00 0.000000000000e+00
6.115000000000e+02 1.574468146366e+00 0.000000000000e+00 0.000000000000e+00
6.117500000000e+02 1.663050821646e+00 0.000000000000e+00 0.000000000000e+00
6.120000000000e+02 1.754180427525e+00 0.000000000000e+00 0.000000000000e+00
6.122500000000e+02 1.833460421955e+00 0.000000000000e+00 0.000000000000e+00
6.125000000000e+02 1.887194544385e+00 0.000000000000e+00 0.000000000000e+00
6.127500000000e+02 1.904317220379e+00 0.000000000000e+00 0.000000000000e+00
6.130000000000e+02 1.877849762751e+00 0.000000000000e+00 0.000000000000e+00
6.132500000000e+02 1.805703152654e+00 0.000000000000e+00 0.000000000000e+00
6.135000000000e+02 1.690753266333e+00 0.000000000000e+00 0.000000000000e+00
6.137500000000e+02 1.540224371275e+00 0.000000000000e+00 0.000000000000e+00
6.140000000000e+02 1.364515059710e+00 0.000000000000e+00 0.000000000000e+00
6.142500000000e+02 1.175673579485e+00 0.000000000000e+00 0.000000000000e+00
6.145000000000e+02 9.857673395554e-01 0.000000000000e+00 0.000000000000e+00
6.147500000000e+02 8.053905032820e-01 0.000000000000e+00 0.000000000000e+00
6.150000000000e+02 6.425163347005e-01 0.000000000000e+00 0.000000000000e+00
6.152500000000e+02 5.018349995268e-01 0.000000000000e+00 0.000000000000e+00
6.155000000000e+02 3.846344657297e-01 0.000000000000e+00 0.000000000000e+00
6.157500000000e+02 2.891956162170e-01 0.000000000000e+00 0.000000000000e+00
6.160000000000e+02 2.115961180374e-01 0.000000000000e+00 0.000000000000e+00
6.162500000000e+02 1.467621969872e-01 0.000000000000e+00 0.000000000000e+00
6.165000000000e+02 8.958060143635e-02 0.000000000000e+00 0.000000000000e+00
6.167500000000e+02 3.588725597996e-02 0.000000000000e+00 0.000000000000e+00
6.170000000000e+02 -1.681802130680e-02 0.000000000000e+00 0.000000000000e+00
6.172500000000e+02 -6.902662747047e-02 0.000000000000e+00 0.000000000000e+00
6.175000000000e+02 -1.192752933265e-01 0.000000000000e+00 0.000000000000e+00
6.177500000000e+02 -1.645610223139e-01 0.000000000000e+00 0.000000000000e+00
6.180000000000e+02 -2.010214724299e-01 0.000000000000e+00 0.000000000000e+00
6.182500000000e+02 -2.247471104675e-01 0.000000000000e+00 0.000000000000e+00
6.185000000000e+02 -2.325773289268e-01 0.000000000000e+00 0.000000000000e+00
6.187500000000e+02 -2.227438476361e-01 0.000000000000e+00 0.000000000000e+00
6.190000000000e+02 -1.952580823136e-01 0.000000000000e+00 0.000000000000e+00
6.192500000000e+02 -1.519882051007e-01 0.000000000000e+00 0.000000000000e+00
6.195000000000e+02 -9.642749154150e-02 0.000000000000e+00 0.000000000000e+00
6.197500000000e+02 -3.320860465089e-02 0.000000000000e+00 0.000000000000e+00
6.200000000000e+02 3.254011055388e-02 0.000000000000e+00 0.000000000000e+00
6.202500000000e+02 9.587703847838e-02 0.000000000000e+00 0.000000000000e+00
6.205000000000e+02 1.526474518346e-01 0.000000000000e+00 0.000000000000e+00
6.207500000000e+02 1.998999303509e-01 0.000000000000e+00 0.000000000000e+00
6.210000000000e+02 2.360542294888e-01 0.000000000000e+00 0.000000000000e+00
6.212500000000e+02 2.608029266891e-01 0.000000000000e+00 0.000000000000e+00
6.215000000000e+02 2.747783989298e-01 0.000000000000e+00 0.000000000000e+00
6.217500000000e+02 2.790594347340e-01 0.000000000000e+00 0.000000000000e+00
6.220000000000e+02 2.746207285563e-01 0.000000000000e+00 0.000000000000e+00
6.222500000000e+02 2.618387611960e-01 0.000000000000e+00 0.000000000000e+00
6.225000000000e+02 2.401574789870e-01 0.000000000000e+00 0.000000000000e+00
6.227500000000e+02 2.079885573546e-01 0.000000000000e+00 0.000000000000e+00
6.230000000000e+02 1.628788152019e-01 0.000000000000e+00 0.000000000000e+00
6.232500000000e+02 1.019287664066e-01 0.000000000000e+00 0.000000000000e+00
6.235000000000e+02 2.239965413723e-02 0.000000000000e+00 0.000000000000e+00
6.237500000000e+02 -7.759040118040e-02 0.000000000000e+00 0.000000000000e+00
6.240000000000e+02 -1.984009516350e-01 0.000000000000e+00 0.000000000000e+00
6.242500000000e+02 -3.383547919512e-01 0.000000000000e+00 0.000000000000e+00
6.245000000000e+02 -4.934750881420e-01 0.000000000000e+00 0.000000000000e+00
6.247500000000e+02 -6.575375166180e-01 0.000000000000e+00 0.000000000000e+00
6.250000000000e+02 -8.224523459668e-01 0.000000000000e+00 0.000000000000e+00
6.252500000000e+02 -9.789392313996e-01 0.000000000000e+00 0.000000000000e+00
6.255000000000e+02 -1.117410135978e+00 0.000000000000e+00 0.000000000000e+00
6.257500000000e+02 -1.228940977988e+00 0.000000000000e+00 0.000000000000e+00
6.260000000000e+02 -1.306196093441e+00 0.000000000000e+00 0.000000000000e+00
6.262500000000e+02 -1.344174247946e+00 0.000000000000e+00 0.000000000000e+00
6.265000000000e+02 -1.340670200502e+00 0.000000000000e+00 0.000000000000e+00
6.267500000000e+02 -1.296387868741e+00 0.000000000000e+00 0.000000000000e+00
6.270000000000e+02 -1.214693419152e+00 0.000000000000e+00 0.000000000000e+00
6.272500000000e+02 -1.101050888156e+00 0.000000000000e+00 0.000000000000e+00
6.275000000000e+02 -9.622306537452e-01 0.000000000000e+00 0.000000000000e+00
6.277500000000e+02 -8.054146569644e-01 0.000000000000e+00 0.000000000000e+00
6.280000000000e+02 -6.373363726343e-01 0.000000000000e+00 0.000000000000e+00
6.282500000000e+02 -4.635858828150e-01 0.000000000000e+00 0.000000000000e+00
6.285000000000e+02 -2.881821951038e-01 0.000000000000e+00 0.000000000000e+00
6.287500000000e+02 -1.134706189024e-01 0.000000000000e+00 0.000000000000e+00
6.290000000000e+02 5.965041770988e-02 0.000000000000e+00 0.000000000000e+00
6.292500000000e+02 2.312227844286e-01 0.000000000000e+00 0.000000000000e+00
6.295000000000e+02 4.015380616201e-01 0.000000000000e+00 0.000000000000e+00
6.297500000000e+02 5.703894848927e-01 0.000000000000e+00 0.000000000000e+00
6.300000000000e+02 7.364034714371e-01 0.000000000000e+00 0.000000000000e+00
6.302500000000e+02 8.965762901029e-01 0.000000000000e+00 0.000000000000e+00
6.305000000000e+02 1.046109674394e+00 0.000000000000e+00 0.000000000000e+00
6.307500000000e+02 1.178592072571e+00 0.000000000000e+00 0.000000000000e+00
6.310000000000e+02 1.286517141804e+00 0.000000000000e+00 0.000000000000e+00
6.312500000000e+02 1.362076651320e+00 0.000000000000e+00 0.000000000000e+00
6.315000000000e+02 1.398119698134e+00 0.000000000000e+00 0.000000000000e+00
6.317500000000e+02 1.389141158149e+00 0.000000000000e+00 0.000000000000e+00
6.320000000000e+02 1.332154144672e+00 0.000000000000e+00 0.000000000000e+00
6.322500000000e+02 1.227315214916e+00 0.000000000000e+00 0.000000000000e+00
6.325000000000e+02 1.078204988775e+00 0.000000000000e+00 0.000000000000e+00
6.327500000000e+02 8.917154588733e-01 0.000000000000e+00 0.000000000000e+00
6.330000000000e+02 6.775510545754e-01 0.000000000000e+00 0.000000000000e+00
6.332500000000e+02 4.474048917734e-01 0.000000000000e+00 0.000000000000e+00
6.335000000000e+02 2.139163090940e-01 0.000000000000e+00 0.000000000000e+00
6.337500000000e+02 -1.045592362769e-02 0.000000000000e+00 0.000000000000e+00
6.340000000000e+02 -2.145024746914e-01 0.000000000000e+00 0.000000000000e+00
6.342500000000e+02 -3.891454820797e-01 0.000000000000e+00 0.000000000000e+00
6.345000000000e+02 -5.280367911493e-01 0.000000000000e+00 0.000000000000e+00
6.347500000000e+02 -6.278205519616e-01 0.000000000000e+00 0.000000000000e+00
6.350000000000e+02 -6.880591242686e-01 0.000000000000e+00 0.000000000000e+00
6.352500000000e+02 -7.108694910234e-01 0.000000000000e+00 0.000000000000e+00
6.355000000000e+02 -7.003554487373e-01 0.000000000000e+00 0.000000000000e+00
6.357500000000e+02 -6.619429067280e-01 0.000000000000e+00 0.000000000000e+00
6.360000000000e+02 -6.017286323951e-01 0.000000000000e+00 0.000000000000e+00
6.362500000000e+02 -5.259369151406e-01 0.000000000000e+00 0.000000000000e+00
6.365000000000e+02 -4.405472639297e-01 0.000000000000e+00 0.000000000000e+00
6.367500000000e+02 -3.511153814505e-01 0.000000000000e+00 0.000000000000e+00
6.370000000000e+02 -2.627668325689e-01 0.000000000000e+00 0.000000000000e+00
6.372500000000e+02 -1.803059022400e-01 0.000000000000e+00 0.000000000000e+00
6.375000000000e+02 -1.083579245557e-01 0.000000000000e+00 0.000000000000e+00
6.377500000000e+02 -5.145643866554e-02 0.000000000000e+00 0.000000000000e+00
6.380000000000e+02 -1.399842506131e-02 0.000000000000e+00 0.000000000000e+00
6.382500000000e+02 -1.978035514921e-05 0.000000000000e+00 0.000000000000e+00
6.385000000000e+02 -1.278418241748e-02 0.000000000000e+00 0.000000000000e+00
6.387500000000e+02 -5.422434347886e-02 0.000000000000e+00 0.000000000000e+00
6.390000000000e+02 -1.243169804258e-01 0.000000000000e+00 0.000000000000e+00
6.392500000000e+02 -2.205035626341e-01 0.000000000000e+00 0.000000000000e+00
6.395000000000e+02 -3.372816187745e-01 0.000000000000e+00 0.000000000000e+00
6.397500000000e+02 -4.660825157262e-01 0.000000000000e+00 0.000000000000e+00
6.400000000000e+02 -5.955211279406e-01 0.000000000000e+00 0.000000000000e+00
6.402500000000e+02 -7.120543414539e-01 0.000000000000e+00 0.000000000000e+00
6.405000000000e+02 -8.010257481658e-01 0.000000000000e+00 0.000000000000e+00
6.407500000000e+02 -8.480122511418e-01 0.000000000000e+00 0.000000000000e+00
6.410000000000e+02 -8.403344809957e-01 0.000000000000e+00 0.000000000000e+00
6.412500000000e+02 -7.685559824073e-01 0.000000000000e+00 0.000000000000e+00
6.415000000000e+02 -6.277828303832e-01 0.000000000000e+00 0.000000000000e+00
6.417500000000e+02 -4.185889542646e-01 0.000000000000e+00 0.000000000000e+00
6.420000000000e+02 -1.474321216302e-01 0.000000000000e+00 0.000000000000e+00
6.422500000000e+02 1.735137387309e-01 0.000000000000e+00 0.000000000000e+00
6.425000000000e+02 5.271108915345e-01 0.000000000000e+00 0.000000000000e+00
6.427500000000e+02 8.925206628694e-01 0.000000000000e+00 0.000000000000e+00
6.430000000000e+02 1.246836876609e+00 0.000000000000e+00 0.000000000000e+00
6.432500000000e+02 1.566903606144e+00 0.000000000000e+00 0.000000000000e+00
6.435000000000e+02 1.831111369494e+00 0.000000000000e+00 0.000000000000e+00
6.437500000000e+02 2.020976103501e+00 0.000000000000e+00 0.000000000000e+00
6.440000000000e+02 2.122343735758e+00 0.000000000000e+00 0.000000000000e+00
6.442500000000e+02 2.126123829454e+00 0.000000000000e+00 0.000000000000e+00
6.445000000000e+02 2.028528832705e+00 0.000000000000e+00 0.000000000000e+00
6.447500000000e+02 1.830868978604e+00 0.000000000000e+00 0.000000000000e+00
6.450000000000e+02 1.539014648941e+00 0.000000000000e+00 0.000000000000e+00
6.452500000000e+02 1.162677572588e+00 0.000000000000e+00 0.000000000000e+00
6.455000000000e+02 7.146726555463e-01 0.000000000000e+00 0.000000000000e+00
6.457500000000e+02 2.103014243913e-01 0.000000000000e+00 0.000000000000e+00
6.460000000000e+02 -3.330507531899e-01 0.000000000000e+00 0.000000000000e+00
6.462500000000e+02 -8.960800663267e-01 0.000000000000e+00 0.000000000000e+00
6.465000000000e+02 -1.457544854662e+00 0.000000000000e+00 0.000000000000e+00
6.467500000000e+02 -1.994183657799e+00 0.000000000000e+00 0.000000000000e+00
6.470000000000e+02 -2.480742313162e+00 0.000000000000e+00 0.000000000000e+00
6.472500000000e+02 -2.890299443289e+00 0.000000000000e+00 0.000000000000e+00
6.475000000000e+02 -3.195059264908e+00 0.000000000000e+00 0.000000000000e+00
6.477500000000e+02 -3.367721577311e+00 0.000000000000e+00 0.000000000000e+00
6.480000000000e+02 -3.383447105597e+00 0.000000000000e+00 0.000000000000e+00
6.482500000000e+02 -3.222324192555e+00 0.000000000000e+00 0.000000000000e+00
6.485000000000e+02 -2.872126793331e+00 0.000000000000e+00 0.000000000000e+00
6.487500000000e+02 -2.331052683262e+00 0.000000000000e+00 0.000000000000e+00
6.490000000000e+02 -1.610062994036e+00 0.000000000000e+00 0.000000000000e+00
6.492500000000e+02 -7.344244059821e-01 0.000000000000e+00 0.000000000000e+00
6.495000000000e+02 2.559077219937e-01 0.000000000000e+00 0.000000000000e+00
6.497500000000e+02 1.307332368901e+00 0.000000000000e+00 0.000000000000e+00
6.500000000000e+02 2.355194332932e+00 0.000000000000e+00 0.000000000000e+00
6.502500000000e+02 3.327867104377e+00 0.000000000000e+00 0.000000000000e+00
6.505000000000e+02 4.152077758414e+00 0.000000000000e+00 0.000000000000e+00
6.507500000000e+02 4.759044473325e+00 0.000000000000e+00 0.000000000000e+00
6.510000000000e+02 5.090854784944e+00 0.000000000000e+00 0.000000000000e+00
6.512500000000e+02 5.106429470030e+00 0.000000000000e+00 0.000000000000e+00
6.515000000000e+02 4.786408020399e+00 0.000000000000e+00 0.000000000000e+00
6.517500000000e+02 4.136362881971e+00 0.000000000000e+00 0.000000000000e+00
6.520000000000e+02 3.187896470991e+00 0.000000000000e+00 0.000000000000e+00
6.522500000000e+02 1.997382747219e+00 0.000000000000e+00 0.000000000000e+00
6.525000000000e+02 6.423605697474e-01 0.000000000000e+00 0.000000000000e+00
6.527500000000e+02 -7.841597552741e-01 0.000000000000e+00 0.000000000000e+00
6.530000000000e+02 -2.180983303577e+00 0.000000000000e+00 0.000000000000e+00
6.532500000000e+02 -3.446936214897e+00 0.000000000000e+00 0.000000000000e+00
6.535000000000e+02 -4.489208303913e+00 0.000000000000e+00 0.000000000000e+00
6.537500000000e+02 -5.231030606501e+00 0.000000000000e+00 0.000000000000e+00
6.540000000000e+02 -5.617955752736e+00 0.000000000000e+00 0.000000000000e+00
6.542500000000e+02 -5.622160101054e+00 0.000000000000e+00 0.000000000000e+00
6.545000000000e+02 -5.244399725305e+00 0.000000000000e+00 0.000000000000e+00
6.547500000000e+02 -4.513500912389e+00 0.000000000000e+00 0.000000000000e+00
6.550000000000e+02 -3.483519077129e+00 0.000000000000e+00 0.000000000000e+00
6.552500000000e+02 -2.228927369762e+00 0.000000000000e+00 0.000000000000e+00
6.555000000000e+02 -8.383714638940e-01 0.000000000000e+00 0.000000000000e+00
6.557500000000e+02 5.923684437329e-01 0.000000000000e+00 0.000000000000e+00
6.560000000000e+02 1.967541937833e+00 0.000000000000e+00 0.000000000000e+00
6.562500000000e+02 3.198103632486e+00 0.000000000000e+00 0.000000000000e+00
6.565000000000e+02 4.207398992406e+00 0.000000000000e+00 0.000000000000e+00
6.567500000000e+02 4.935518536785e+00 0.000000000000e+00 0.000000000000e+00
6.570000000000e+02 5.342154294578e+00 0.000000000000e+00 0.000000000000e+00
6.572500000000e+02 5.407960346969e+00 0.000000000000e+00 0.000000000000e+00
6.575000000000e+02 5.134556498197e+00 0.000000000000e+00 0.000000000000e+00
6.577500000000e+02 4.543404566717e+00 0.000000000000e+00 0.000000000000e+00
6.580000000000e+02 3.673823418656e+00 0.000000000000e+00 0.000000000000e+00
6.582500000000e+02 2.580394320967e+00 0.000000000000e+00 0.000000000000e+00
6.585000000000e+02 1.329954027844e+00 0.000000000000e+00 0.000000000000e+00
6.587500000000e+02 -1.702571722585e-03 0.000000000000e+00 0.000000000000e+00
6.590000000000e+02 -1.333363957340e+00 0.000000000000e+00 0.000000000000e+00
6.592500000000e+02 -2.582196041300e+00 0.000000000000e+00 0.000000000000e+00
6.595000000000e+02 -3.667814805492e+00 0.000000000000e+00 0.000000000000e+00
6.597500000000e+02 -4.516635487108e+00 0.000000000000e+00 0.000000000000e+00
6.600000000000e+02 -5.066423698885e+00 0.000000000000e+00 0.000000000000e+00
6.602500000000e+02 -5.270867752080e+00 0.000000000000e+00 0.000000000000e+00
6.605000000000e+02 -5.103871374372e+00 0.000000000000e+00 0.000000000000e+00
6.607500000000e+02 -4.563157136401e+00 0.000000000000e+00 0.000000000000e+00
6.610000000000e+02 -3.672699866073e+00 0.000000000000e+00 0.000000000000e+00
6.612500000000e+02 -2.483499648206e+00 0.000000000000e+00 0.000000000000e+00
6.615000000000e+02 -1.072271613575e+00 0.000000000000e+00 0.000000000000e+00
6.617500000000e+02 4.622205466645e-01 0.000000000000e+00 0.000000000000e+00
6.620000000000e+02 2.005236801238e+00 0.000000000000e+00 0.000000000000e+00
6.622500000000e+02 3.434312118809e+00 0.000000000000e+00 0.000000000000e+00
6.625000000000e+02 4.629164304462e+00 0.000000000000e+00 0.000000000000e+00
6.627500000000e+02 5.482459541371e+00 0.000000000000e+00 0.000000000000e+00
6.630000000000e+02 5.910422215834e+00 0.000000000000e+00 0.000000000000e+00
6.632500000000e+02 5.862160111068e+00 0.000000000000e+00 0.000000000000e+00
6.635000000000e+02 5.326587334081e+00 0.000000000000e+00 0.000000000000e+00
6.637500000000e+02 4.335978207793e+00 0.000000000000e+00 0.000000000000e+00
6.640000000000e+02 2.965470756129e+00 0.000000000000e+00 0.000000000000e+00
6.642500000000e+02 1.328234664937e+00 0.000000000000e+00 0.000000000000e+00
6.645000000000e+02 -4.335147183633e-01 0.000000000000e+00 0.000000000000e+00
6.647500000000e+02 -2.160990589935e+00 0.000000000000e+00 0.000000000000e+00
6.650000000000e+02 -3.693688758363e+00 0.000000000000e+00 0.000000000000e+00
6.652500000000e+02 -4.885170121365e+00 0.000000000000e+00 0.000000000000e+00
6.655000000000e+02 -5.618125342443e+00 0.000000000000e+00 0.000000000000e+00
6.657500000000e+02 -5.817062152953e+00 0.000000000000e+00 0.000000000000e+00
6.660000000000e+02 -5.457135753833e+00 0.000000000000e+00 0.000000000000e+00
6.662500000000e+02 -4.568004706035e+00 0.000000000000e+00 0.000000000000e+00
6.665000000000e+02 -3.232103747412e+00 0.000000000000e+00 0.000000000000e+00
6.667500000000e+02 -1.577326672403e+00 0.000000000000e+00 0.000000000000e+00
6.670000000000e+02 2.352613626341e-01 0.000000000000e+00 0.000000000000e+00
6.672500000000e+02 2.027485673661e+00 0.000000000000e+00 0.000000000000e+00
6.675000000000e+02 3.622243873477e+00 0.000000000000e+00 0.000000000000e+00
6.677500000000e+02 4.861873048828e+00 0.000000000000e+00 0.000000000000e+00
6.680000000000e+02 5.624702406027e+00 0.000000000000e+00 0.000000000000e+00
6.682500000000e+02 5.837954473510e+00 0.000000000000e+00 0.000000000000e+00
6.685000000000e+02 5.485534932586e+00 0.000000000000e+00 0.000000000000e+00
6.687500000000e+02 4.609801966805e+00 0.000000000000e+00 0.000000000000e+00
6.690000000000e+02 3.307069013020e+00 0.000000000000e+00 0.000000000000e+00
6.692500000000e+02 1.717294020688e+00 0.000000000000e+00 0.000000000000e+00
6.695000000000e+02 9.062613654853e-03 0.000000000000e+00 0.000000000000e+00
6.697500000000e+02 -1.638494707671e+00 0.000000000000e+00 0.000000000000e+00
6.700000000000e+02 -3.054862751165e+00 0.000000000000e+00 0.000000000000e+00
6.702500000000e+02 -4.096267797932e+00 0.000000000000e+00 0.000000000000e+00
6.705000000000e+02 -4.660775901305e+00 0.000000000000e+00 0.000000000000e+00
6.707500000000e+02 -4.698713931720e+00 0.000000000000e+00 0.000000000000e+00
6.710000000000e+02 -4.217295186268e+00 0.000000000000e+00 0.000000000000e+00
6.712500000000e+02 -3.278987404299e+00 0.000000000000e+00 0.000000000000e+00
6.715000000000e+02 -1.993865616655e+00 0.000000000000e+00 0.000000000000e+00
6.717500000000e+02 -5.068639700728e-01 0.000000000000e+00 0.000000000000e+00
6.720000000000e+02 1.018597437942e+00 0.000000000000e+00 0.000000000000e+00
6.722500000000e+02 2.418746035887e+00 0.000000000000e+00 0.000000000000e+00
6.725000000000e+02 3.547313109377e+00 0.000000000000e+00 0.000000000000e+00
6.727500000000e+02 4.291135682313e+00 0.000000000000e+00 0.000000000000e+00
6.730000000000e+02 4.581809634045e+00 0.000000000000e+00 0.000000000000e+00
6.732500000000e+02 4.402169919220e+00 0.000000000000e+00 0.000000000000e+00
6.735000000000e+02 3.786974520432e+00 0.000000000000e+00 0.000000000000e+00
6.737500000000e+02 2.817829496033e+00 0.000000000000e+00 0.000000000000e+00
6.740000000000e+02 1.613037009620e+00 0.000000000000e+00 0.000000000000e+00
6.742500000000e+02 3.136037034755e-01 0.000000000000e+00 0.000000000000e+00
6.745000000000e+02 -9.329479966038e-01 0.000000000000e+00 0.000000000000e+00
6.747500000000e+02 -1.989110894751e+00 0.000000000000e+00 0.000000000000e+00
6.750000000000e+02 -2.742412463607e+00 0.000000000000e+00 0.000000000000e+00
6.752500000000e+02 -3.117278069017e+00 0.000000000000e+00 0.000000000000e+00
6.755000000000e+02 -3.082482913351e+00 0.000000000000e+00 0.000000000000e+00
6.757500000000e+02 -2.653459741630e+00 0.000000000000e+00 0.000000000000e+00
6.760000000000e+02 -1.889322413983e+00 0.000000000000e+00 0.000000000000e+00
6.762500000000e+02 -8.850613202208e-01 0.000000000000e+00 0.000000000000e+00
6.765000000000e+02 2.401015780665e-01 0.000000000000e+00 0.000000000000e+00
6.767500000000e+02 1.356800720003e+00 0.000000000000e+00 0.000000000000e+00
6.770000000000e+02 2.340416445937e+00 0.000000000000e+00 0.000000000000e+00
6.772500000000e+02 3.085069654854e+00 0.000000000000e+00 0.000000000000e+00
6.775000000000e+02 3.515161821952e+00 0.000000000000e+00 0.000000000000e+00
6.777500000000e+02 3.593209490043e+00 0.000000000000e+00 0.000000000000e+00
6.780000000000e+02 3.323165712491e+00 0.000000000000e+00 0.000000000000e+00
6.782500000000e+02 2.748946664776e+00 0.000000000000e+00 0.000000000000e+00
6.785000000000e+02 1.948429489785e+00 0.000000000000e+00 0.000000000000e+00
6.787500000000e+02 1.023695715934e+00 0.000000000000e+00 0.000000000000e+00
6.790000000000e+02 8.870698730922e-02 0.000000000000e+00 0.000000000000e+00
6.792500000000e+02 -7.441284448072e-01 0.000000000000e+00 0.000000000000e+00
6.795000000000e+02 -1.376937563200e+00 0.000000000000e+00 0.000000000000e+00
6.797500000000e+02 -1.737428012144e+00 0.000000000000e+00 0.000000000000e+00
6.800000000000e+02 -1.786756461337e+00 0.000000000000e+00 0.000000000000e+00
6.802500000000e+02 -1.523361916459e+00 0.000000000000e+00 0.000000000000e+00
6.805000000000e+02 -9.823825084208e-01 0.000000000000e+00 0.000000000000e+00
6.807500000000e+02 -2.307896846506e-01 0.000000000000e+00 0.000000000000e+00
6.810000000000e+02 6.411311385138e-01 0.000000000000e+00 0.000000000000e+00
6.812500000000e+02 1.530906155128e+00 0.000000000000e+00 0.000000000000e+00
6.815000000000e+02 2.336264075702e+00 0.000000000000e+00 0.000000000000e+00
6.817500000000e+02 2.967315973911e+00 0.000000000000e+00 0.000000000000e+00
6.820000000000e+02 3.357085624235e+00 0.000000000000e+00 0.000000000000e+00
6.822500000000e+02 3.469158513714e+00 0.000000000000e+00 0.000000000000e+00
6.825000000000e+02 3.301568696939e+00 0.000000000000e+00 0.000000000000e+00
6.827500000000e+02 2.886496690056e+00 0.000000000000e+00 0.000000000000e+00
6.830000000000e+02 2.285855040159e+00 0.000000000000e+00 0.000000000000e+00
6.832500000000e+02 1.583331283346e+00 0.000000000000e+00 0.000000000000e+00
6.835000000000e+02 8.738817816571e-01 0.000000000000e+00 0.000000000000e+00
6.837500000000e+02 2.519733320638e-01 0.000000000000e+00 0.000000000000e+00
6.840000000000e+02 -1.999845252469e-01 0.000000000000e+00 0.000000000000e+00
6.842500000000e+02 -4.216031745136e-01 0.000000000000e+00 0.000000000000e+00
6.845000000000e+02 -3.816635473215e-01 0.000000000000e+00 0.000000000000e+00
6.847500000000e+02 -8.158960728219e-02 0.000000000000e+00 0.000000000000e+00
6.850000000000e+02 4.451564146631e-01 0.000000000000e+00 0.000000000000e+00
6.852500000000e+02 1.137653170829e+00 0.000000000000e+00 0.000000000000e+00
6.855000000000e+02 1.915475687076e+00 0.000000000000e+00 0.000000000000e+00
6.857500000000e+02 2.689009509868e+00 0.000000000000e+00 0.000000000000e+00
6.860000000000e+02 3.370813684780e+00 0.000000000000e+00 0.000000000000e+00
6.862500000000e+02 3.886595425638e+00 0.000000000000e+00 0.000000000000e+00
6.865000000000e+02 4.184413611040e+00 0.000000000000e+00 0.000000000000e+00
6.867500000000e+02 4.240957908870e+00 0.000000000000e+00 0.000000000000e+00
6.870000000000e+02 4.064126706963e+00 0.000000000000e+00 0.000000000000e+00
6.872500000000e+02 3.691602403556e+00 0.000000000000e+00 0.000000000000e+00
6.875000000000e+02 3.185636179473e+00 0.000000000000e+00 0.000000000000e+00
6.877500000000e+02 2.624739996052e+00 0.000000000000e+00 0.000000000000e+00
6.880000000000e+02 2.093378337037e+00 0.000000000000e+00 0.000000000000e+00
6.882500000000e+02 1.671004739398e+00 0.000000000000e+00 0.000000000000e+00
6.885000000000e+02 1.421865395963e+00 0.000000000000e+00 0.000000000000e+00
6.887500000000e+02 1.386883883558e+00 0.000000000000e+00 0.000000000000e+00
6.890000000000e+02 1.578661574715e+00 0.000000000000e+00 0.000000000000e+00
6.892500000000e+02 1.980214384491e+00 0.000000000000e+00 0.000000000000e+00
6.895000000000e+02 2.547572922256e+00 0.000000000000e+00 0.000000000000e+00
6.897500000000e+02 3.215865259040e+00 0.000000000000e+00 0.000000000000e+00
6.900000000000e+02 3.908046731665e+00 0.000000000000e+00 0.000000000000e+00
6.902500000000e+02 4.545099748006e+00 0.000000000000e+00 0.000000000000e+00
6.905000000000e+02 5.056343481724e+00 0.000000000000e+00 0.000000000000e+00
6.907500000000e+02 5.388492380108e+00 0.000000000000e+00 0.000000000000e+00
6.910000000000e+02 5.512282740665e+00 0.000000000000e+00 0.000000000000e+00
6.912500000000e+02 5.425822992789e+00 0.000000000000e+00 0.000000000000e+00
6.915000000000e+02 5.154269521083e+00 0.000000000000e+00 0.000000000000e+00
6.917500000000e+02 4.745925006916e+00 0.000000000000e+00 0.000000000000e+00
6.920000000000e+02 4.265333157482e+00 0.000000000000e+00 0.000000000000e+00
6.922500000000e+02 3.784338047005e+00 0.000000000000e+00 0.000000000000e+00
6.925000000000e+02 3.372335509319e+00 0.000000000000e+00 0.000000000000e+00
6.927500000000e+02 3.087034331357e+00 0.000000000000e+00 0.000000000000e+00
6.930000000000e+02 2.966956002030e+00 0.000000000000e+00 0.000000000000e+00
6.932500000000e+02 3.026647698797e+00 0.000000000000e+00 0.000000000000e+00
6.935000000000e+02 3.255200746167e+00 0.000000000000e+00 0.000000000000e+00
6.937500000000e+02 3.618209866751e+00 0.000000000000e+00 0.000000000000e+00
6.940000000000e+02 4.062840666297e+00 0.000000000000e+00 0.000000000000e+00
6.942500000000e+02 4.525258147409e+00 0.000000000000e+00 0.000000000000e+00
6.945000000000e+02 4.939363620724e+00 0.000000000000e+00 0.000000000000e+00
6.947500000000e+02 5.245631285377e+00 0.000000000000e+00 0.000000000000e+00
6.950000000000e+02 5.398847845295e+00 0.000000000000e+00 0.000000000000e+00
6.952500000000e+02 5.373734104791e+00 0.000000000000e+00 0.000000000000e+00
6.955000000000e+02 5.167739271782e+00 0.000000000000e+00 0.000000000000e+00
6.957500000000e+02 4.800701011009e+00 0.000000000000e+00 0.000000000000e+00
6.960000000000e+02 4.311499734187e+00 0.000000000000e+00 0.000000000000e+00
6.962500000000e+02 3.752243299797e+00 0.000000000000e+00 0.000000000000e+00
6.965000000000e+02 3.180842428120e+00 0.000000000000e+00 0.000000000000e+00
6.967500000000e+02 2.653034736683e+00 0.000000000000e+00 0.000000000000e+00
6.970000000000e+02 2.214961972518e+00 0.000000000000e+00 0.000000000000e+00
6.972500000000e+02 1.897297987299e+00 0.000000000000e+00 0.000000000000e+00
6.975000000000e+02 1.711683038216e+00 0.000000000000e+00 0.000000000000e+00
6.977500000000e+02 1.649880286023e+00 0.000000000000e+00 0.000000000000e+00
6.980000000000e+02 1.685682835567e+00 0.000000000000e+00 0.000000000000e+00
6.982500000000e+02 1.779219658843e+00 0.000000000000e+00 0.000000000000e+00
6.985000000000e+02 1.882989051276e+00 0.000000000000e+00 0.000000000000e+00
6.987500000000e+02 1.948731762822e+00 0.000000000000e+00 0.000000000000e+00
6.990000000000e+02 1.934169755570e+00 0.000000000000e+00 0.000000000000e+00
6.992500000000e+02 1.808688674858e+00 0.000000000000e+00 0.000000000000e+00
6.995000000000e+02 1.557220862593e+00 0.000000000000e+00 0.000000000000e+00
6.997500000000e+02 1.181861881143e+00 0.000000000000e+00 0.000000000000e+00
7.000000000000e+02 7.010850260131e-01 0.000000000000e+00 0.000000000000e+00
7.002500000000e+02 1.467567024261e-01 0.000000000000e+00 0.000000000000e+00
7.005000000000e+02 -4.405470135442e-01 0.000000000000e+00 0.000000000000e+00
7.007500000000e+02 -1.017206217918e+00 0.000000000000e+00 0.000000000000e+00
7.010000000000e+02 -1.542381733740e+00 0.000000000000e+00 0.000000000000e+00
7.012500000000e+02 -1.983187242249e+00 0.000000000000e+00 0.000000000000e+00
7.015000000000e+02 -2.318523840317e+00 0.000000000000e+00 0.000000000000e+00
7.017500000000e+02 -2.541108980639e+00 0.000000000000e+00 0.000000000000e+00
7.020000000000e+02 -2.657505537880e+00 0.000000000000e+00 0.000000000000e+00
7.022500000000e+02 -2.686246026003e+00 0.000000000000e+00 0.000000000000e+00
7.025000000000e+02 -2.654410007691e+00 0.000000000000e+00 0.000000000000e+00
7.027500000000e+02 -2.593213175764e+00 0.000000000000e+00 0.000000000000e+00
7.030000000000e+02 -2.533278606329e+00 0.000000000000e+00 0.000000000000e+00
7.032500000000e+02 -2.500272220503e+00 0.000000000000e+00 0.000000000000e+00
7.035000000000e+02 -2.511498446713e+00 0.000000000000e+00 0.000000000000e+00
7.037500000000e+02 -2.573885278149e+00 0.000000000000e+00 0.000000000000e+00
7.040000000000e+02 -2.683568106022e+00 0.000000000000e+00 0.000000000000e+00
7.042500000000e+02 -2.827043030108e+00 0.000000000000e+00 0.000000000000e+00
7.045000000000e+02 -2.983638124889e+00 0.000000000000e+00 0.000000000000e+00
7.047500000000e+02 -3.128876662855e+00 0.000000000000e+00 0.000000000000e+00
7.050000000000e+02 -3.238202433626e+00 0.000000000000e+00 0.000000000000e+00
7.052500000000e+02 -3.290515523826e+00 0.000000000000e+00 0.000000000000e+00
7.055000000000e+02 -3.271026155922e+00 0.000000000000e+00 0.000000000000e+00
7.057500000000e+02 -3.173061523135e+00 0.000000000000e+00 0.000000000000e+00
7.060000000000e+02 -2.998633734561e+00 0.000000000000e+00 0.000000000000e+00
7.062500000000e+02 -2.757768100008e+00 0.000000000000e+00 0.000000000000e+00
7.065000000000e+02 -2.466770909920e+00 0.000000000000e+00 0.000000000000e+00
7.067500000000e+02 -2.145758636585e+00 0.000000000000e+00 0.000000000000e+00
7.070000000000e+02 -1.815857014833e+00 0.000000000000e+00 0.000000000000e+00
7.072500000000e+02 -1.496499071996e+00 0.000000000000e+00 0.000000000000e+00
7.075000000000e+02 -1.203206580952e+00 0.000000000000e+00 0.000000000000e+00
7.077500000000e+02 -9.461400951651e-01 0.000000000000e+00 0.000000000000e+00
7.080000000000e+02 -7.295668862232e-01 0.000000000000e+00 0.000000000000e+00
7.082500000000e+02 -5.522465023596e-01 0.000000000000e+00 0.000000000000e+00
7.085000000000e+02 -4.085939321297e-01 0.000000000000e+00 0.000000000000e+00
7.087500000000e+02 -2.903713365319e-01 0.000000000000e+00 0.000000000000e+00
7.090000000000e+02 -1.885960023126e-01 0.000000000000e+00 0.000000000000e+00
7.092500000000e+02 -9.534169224219e-02 0.000000000000e+00 0.000000000000e+00
7.095000000000e+02 -5.151456336842e-03 0.000000000000e+00 0.000000000000e+00
7.097500000000e+02 8.413719386265e-02 0.000000000000e+00 0.000000000000e+00
7.100000000000e+02 1.712445674043e-01 0.000000000000e+00 0.000000000000e+00
7.102500000000e+02 2.519515147010e-01 0.000000000000e+00 0.000000000000e+00
7.105000000000e+02 3.201202931203e-01 0.000000000000e+00 0.000000000000e+00
7.107500000000e+02 3.690238882781e-01 0.000000000000e+00 0.000000000000e+00
7.110000000000e+02 3.927356373590e-01 0.000000000000e+00 0.000000000000e+00
7.112500000000e+02 3.873357126401e-01 0.000000000000e+00 0.000000000000e+00
7.115000000000e+02 3.517359624804e-01 0.000000000000e+00 0.000000000000e+00
7.117500000000e+02 2.880004023957e-01 0.000000000000e+00 0.000000000000e+00
7.120000000000e+02 2.011312813020e-01 0.000000000000e+00 0.000000000000e+00
7.122500000000e+02 9.838390716444e-02 0.000000000000e+00 0.000000000000e+00
7.125000000000e+02 -1.174837403173e-02 0.000000000000e+00 0.000000000000e+00
7.127500000000e+02 -1.206870855503e-01 0.000000000000e+00 0.000000000000e+00
7.130000000000e+02 -2.208520735990e-01 0.000000000000e+00 0.000000000000e+00
7.132500000000e+02 -3.064893839826e-01 0.000000000000e+00 0.000000000000e+00
7.135000000000e+02 -3.741104698632e-01 0.000000000000e+00 0.000000000000e+00
7.137500000000e+02 -4.224844765870e-01 0.000000000000e+00 0.000000000000e+00
7.140000000000e+02 -4.522085492515e-01 0.000000000000e+00 0.000000000000e+00
7.142500000000e+02 -4.649581067501e-01 0.000000000000e+00 0.000000000000e+00
7.145000000000e+02 -4.625765902097e-01 0.000000000000e+00 0.000000000000e+00
7.147500000000e+02 -4.461926065325e-01 0.000000000000e+00 0.000000000000e+00
7.150000000000e+02 -4.155470122170e-01 0.000000000000e+00 0.000000000000e+00
7.152500000000e+02 -3.686744657963e-01 0.000000000000e+00 0.000000000000e+00
7.155000000000e+02 -3.020199902581e-01 0.000000000000e+00 0.000000000000e+00
7.157500000000e+02 -2.109921583460e-01 0.000000000000e+00 0.000000000000e+00
7.160000000000e+02 -9.087415829806e-02 0.000000000000e+00 0.000000000000e+00
7.162500000000e+02 6.205404651025e-02 0.000000000000e+00 0.000000000000e+00
7.165000000000e+02 2.493733026289e-01 0.000000000000e+00 0.000000000000e+00
7.167500000000e+02 4.695657989931e-01 0.000000000000e+00 0.000000000000e+00
7.170000000000e+02 7.174199777937e-01 0.000000000000e+00 0.000000000000e+00
7.172500000000e+02 9.839285467315e-01 0.000000000000e+00 0.000000000000e+00
7.175000000000e+02 1.256732993089e+00 0.000000000000e+00 0.000000000000e+00
7.177500000000e+02 1.521082149334e+00 0.000000000000e+00 0.000000000000e+00
7.180000000000e+02 1.761189864480e+00 0.000000000000e+00 0.000000000000e+00
7.182500000000e+02 1.961811119762e+00 0.000000000000e+00 0.000000000000e+00
7.185000000000e+02 2.109817777879e+00 0.000000000000e+00 0.000000000000e+00
7.187500000000e+02 2.195550969259e+00 0.000000000000e+00 0.000000000000e+00
7.190000000000e+02 2.213757861823e+00 0.000000000000e+00 0.000000000000e+00
7.192500000000e+02 2.163981597792e+00 0.000000000000e+00 0.000000000000e+00
7.195000000000e+02 2.050355009623e+00 0.000000000000e+00 0.000000000000e+00
7.197500000000e+02 1.880838489546e+00 0.000000000000e+00 0.000000000000e+00
7.200000000000e+02 1.666025921094e+00 0.000000000000e+00 0.000000000000e+00
7.202500000000e+02 1.417706679072e+00 0.000000000000e+00 0.000000000000e+00
7.205000000000e+02 1.147406220950e+00 0.000000000000e+00 0.000000000000e+00
7.207500000000e+02 8.651272631798e-01 0.000000000000e+00 0.000000000000e+00
7.210000000000e+02 5.784780500709e-01 0.000000000000e+00 0.000000000000e+00
7.212500000000e+02 2.923094144415e-01 0.000000000000e+00 0.000000000000e+00
7.215000000000e+02 8.898484430590e-03 0.000000000000e+00 0.000000000000e+00
7.217500000000e+02 -2.713726817257e-01 0.000000000000e+00 0.000000000000e+00
7.220000000000e+02 -5.489763292150e-01 0.000000000000e+00 0.000000000000e+00
7.222500000000e+02 -8.240286047526e-01 0.000000000000e+00 0.000000000000e+00
7.225000000000e+02 -1.095130831329e+00 0.000000000000e+00 0.000000000000e+00
7.227500000000e+02 -1.358477076537e+00 0.000000000000e+00 0.000000000000e+00
7.230000000000e+02 -1.607401406653e+00 0.000000000000e+00 0.000000000000e+00
7.232500000000e+02 -1.832468894648e+00 0.000000000000e+00 0.000000000000e+00
7.235000000000e+02 -2.022127886583e+00 0.000000000000e+00 0.000000000000e+00
7.237500000000e+02 -2.163850798991e+00 0.000000000000e+00 0.000000000000e+00
7.240000000000e+02 -2.245610961718e+00 0.000000000000e+00 0.000000000000e+00
7.242500000000e+02 -2.257486222400e+00 0.000000000000e+00 0.000000000000e+00
7.245000000000e+02 -2.193155062503e+00 0.000000000000e+00 0.000000000000e+00
7.247500000000e+02 -2.051061717697e+00 0.000000000000e+00 0.000000000000e+00
7.250000000000e+02 -1.835071541420e+00 0.000000000000e+00 0.000000000000e+00
7.252500000000e+02 -1.554509607601e+00 0.000000000000e+00 0.000000000000e+00
7.255000000000e+02 -1.223563167378e+00 0.000000000000e+00 0.000000000000e+00
7.257500000000e+02 -8.601185301276e-01 0.000000000000e+00 0.000000000000e+00
7.260000000000e+02 -4.841814758978e-01 0.000000000000e+00 0.000000000000e+00
7.262500000000e+02 -1.160856076488e-01 0.000000000000e+00 0.000000000000e+00
7.265000000000e+02 2.252829148788e-01 0.000000000000e+00 0.000000000000e+00
7.267500000000e+02 5.240260707354e-01 0.000000000000e+00 0.000000000000e+00
7.270000000000e+02 7.683640366490e-01 0.000000000000e+00 0.000000000000e+00
7.272500000000e+02 9.512451372391e-01 0.000000000000e+00 0.000000000000e+00
7.275000000000e+02 1.070406147634e+00 0.000000000000e+00 0.000000000000e+00
7.277500000000e+02 1.127933655669e+00 0.000000000000e+00 0.000000000000e+00
7.280000000000e+02 1.129444962936e+00 0.000000000000e+00 0.000000000000e+00
7.282500000000e+02 1.083051831990e+00 0.000000000000e+00 0.000000000000e+00
7.285000000000e+02 9.982858045471e-01 0.000000000000e+00 0.000000000000e+00
7.287500000000e+02 8.851483802944e-01 0.000000000000e+00 0.000000000000e+00
7.290000000000e+02 7.534068292092e-01 0.000000000000e+00 0.000000000000e+00
7.292500000000e+02 6.121951223242e-01 0.000000000000e+00 0.000000000000e+00
7.295000000000e+02 4.699108290276e-01 0.000000000000e+00 0.000000000000e+00
7.297500000000e+02 3.343354299326e-01 0.000000000000e+00 0.000000000000e+00
7.300000000000e+02 2.128589364158e-01 0.000000000000e+00 0.000000000000e+00
7.302500000000e+02 1.126686173696e-01 0.000000000000e+00 0.000000000000e+00
7.305000000000e+02 4.077015245583e-02 0.000000000000e+00 0.000000000000e+00
7.307500000000e+02 3.746551125924e-03 0.000000000000e+00 0.000000000000e+00
7.310000000000e+02 7.219451714325e-03 0.000000000000e+00 0.000000000000e+00
7.312500000000e+02 5.504854333985e-02 0.000000000000e+00 0.000000000000e+00
7.315000000000e+02 1.483749807826e-01 0.000000000000e+00 0.000000000000e+00
7.317500000000e+02 2.846706337322e-01 0.000000000000e+00 0.000000000000e+00
7.320000000000e+02 4.569856221237e-01 0.000000000000e+00 0.000000000000e+00
7.322500000000e+02 6.535845632951e-01 0.000000000000e+00 0.000000000000e+00
7.325000000000e+02 8.581253204863e-01 0.000000000000e+00 0.000000000000e+00
7.327500000000e+02 1.050466647776e+00 0.000000000000e+00 0.000000000000e+00
7.330000000000e+02 1.208102221623e+00 0.000000000000e+00 0.000000000000e+00
7.332500000000e+02 1.308121439400e+00 0.000000000000e+00 0.000000000000e+00
7.335000000000e+02 1.329507365348e+00 0.000000000000e+00 0.000000000000e+00
7.337500000000e+02 1.255514195706e+00 0.000000000000e+00 0.000000000000e+00
7.340000000000e+02 1.075832598242e+00 0.000000000000e+00 0.000000000000e+00
7.342500000000e+02 7.882583252079e-01 0.000000000000e+00 0.000000000000e+00
7.345000000000e+02 3.996284256675e-01 0.000000000000e+00 0.000000000000e+00
7.347500000000e+02 -7.412556874562e-02 0.000000000000e+00 0.000000000000e+00
7.350000000000e+02 -6.088485711346e-01 0.000000000000e+00 0.000000000000e+00
7.352500000000e+02 -1.173879849051e+00 0.000000000000e+00 0.000000000000e+00
7.355000000000e+02 -1.734431480454e+00 0.000000000000e+00 0.000000000000e+00
7.357500000000e+02 -2.254357130457e+00 0.000000000000e+00 0.000000000000e+00
7.360000000000e+02 -2.698995591874e+00 0.000000000000e+00 0.000000000000e+00
7.362500000000e+02 -3.037773777305e+00 0.000000000000e+00 0.000000000000e+00
7.365000000000e+02 -3.246299688484e+00 0.000000000000e+00 0.000000000000e+00
7.367500000000e+02 -3.307760070103e+00 0.000000000000e+00 0.000000000000e+00
7.370000000000e+02 -3.213546471751e+00 0.000000000000e+00 0.000000000000e+00
7.372500000000e+02 -2.963149577406e+00 0.000000000000e+00 0.000000000000e+00
7.375000000000e+02 -2.563465791642e+00 0.000000000000e+00 0.000000000000e+00
7.377500000000e+02 -2.027734771478e+00 0.000000000000e+00 0.000000000000e+00
7.380000000000e+02 -1.374359072958e+00 0.000000000000e+00 0.000000000000e+00
7.382500000000e+02 -6.258414589806e-01 0.000000000000e+00 0.000000000000e+00
7.385000000000e+02 1.919860677553e-01 0.000000000000e+00 0.000000000000e+00
7.387500000000e+02 1.050364486070e+00 0.000000000000e+00 0.000000000000e+00
7.390000000000e+02 1.917679856523e+00 0.000000000000e+00 0.000000000000e+00
7.392500000000e+02 2.759357106416e+00 0.000000000000e+00 0.000000000000e+00
7.395000000000e+02 3.537816193177e+00 0.000000000000e+00 0.000000000000e+00
7.397500000000e+02 4.212776971284e+00 0.000000000000e+00 0.000000000000e+00
7.400000000000e+02 4.742188715208e+00 0.000000000000e+00 0.000000000000e+00
7.402500000000e+02 5.083989855641e+00 0.000000000000e+00 0.000000000000e+00
7.405000000000e+02 5.198779022958e+00 0.000000000000e+00 0.000000000000e+00
7.407500000000e+02 5.053315598404e+00 0.000000000000e+00 0.000000000000e+00
7.410000000000e+02 4.624590120703e+00 0.000000000000e+00 0.000000000000e+00
7.412500000000e+02 3.904040186182e+00 0.000000000000e+00 0.000000000000e+00
7.415000000000e+02 2.901364528987e+00 0.000000000000e+00 0.000000000000e+00
7.417500000000e+02 1.647331455227e+00 0.000000000000e+00 0.000000000000e+00
7.420000000000e+02 1.950043723119e-01 0.000000000000e+00 0.000000000000e+00
7.422500000000e+02 -1.381077714976e+00 0.000000000000e+00 0.000000000000e+00
7.425000000000e+02 -2.988030464164e+00 0.000000000000e+00 0.000000000000e+00
7.427500000000e+02 -4.520073095354e+00 0.000000000000e+00 0.000000000000e+00
7.430000000000e+02 -5.866014857695e+00 0.000000000000e+00 0.000000000000e+00
7.432500000000e+02 -6.918214938830e+00 0.000000000000e+00 0.000000000000e+00
7.435000000000e+02 -7.582213392777e+00 0.000000000000e+00 0.000000000000e+00
7.437500000000e+02 -7.786072333018e+00 0.000000000000e+00 0.000000000000e+00
7.440000000000e+02 -7.488414748072e+00 0.000000000000e+00 0.000000000000e+00
7.442500000000e+02 -6.684216434947e+00 0.000000000000e+00 0.000000000000e+00
7.445000000000e+02 -5.407592962871e+00 0.000000000000e+00 0.000000000000e+00
7.447500000000e+02 -3.731110798900e+00 0.000000000000e+00 0.000000000000e+00
7.450000000000e+02 -1.761508342719e+00 0.000000000000e+00 0.000000000000e+00
7.452500000000e+02 3.679029095846e-01 0.000000000000e+00 0.000000000000e+00
7.455000000000e+02 2.507520894632e+00 0.000000000000e+00 0.000000000000e+00
7.457500000000e+02 4.503480686629e+00 0.000000000000e+00 0.000000000000e+00
7.460000000000e+02 6.210287938476e+00 0.000000000000e+00 0.000000000000e+00
7.462500000000e+02 7.502844465987e+00 0.000000000000e+00 0.000000000000e+00
7.465000000000e+02 8.286714413574e+00 0.000000000000e+00 0.000000000000e+00
7.467500000000e+02 8.505669802748e+00 0.000000000000e+00 0.000000000000e+00
7.470000000000e+02 8.145848869446e+00 0.000000000000e+00 0.000000000000e+00
7.472500000000e+02 7.236222387350e+00 0.000000000000e+00 0.000000000000e+00
7.475000000000e+02 5.845447187265e+00 0.000000000000e+00 0.000000000000e+00
7.477500000000e+02 4.075545569667e+00 0.000000000000e+00 0.000000000000e+00
7.480000000000e+02 2.053142062275e+00 0.000000000000e+00 0.000000000000e+00
7.482500000000e+02 -8.081705205710e-02 0.000000000000e+00 0.000000000000e+00
7.485000000000e+02 -2.181858607723e+00 0.000000000000e+00 0.000000000000e+00
7.487500000000e+02 -4.112329685111e+00 0.000000000000e+00 0.000000000000e+00
7.490000000000e+02 -5.750479246088e+00 0.000000000000e+00 0.000000000000e+00
7.492500000000e+02 -6.997677011803e+00 0.000000000000e+00 0.000000000000e+00
7.495000000000e+02 -7.783432584935e+00 0.000000000000e+00 0.000000000000e+00
7.497500000000e+02 -8.068138591521e+00 0.000000000000e+00 0.000000000000e+00
7.500000000000e+02 -7.843686690044e+00 0.000000000000e+00 0.000000000000e+00
7.502500000000e+02 -7.132266943159e+00 0.000000000000e+00 0.000000000000e+00
7.505000000000e+02 -5.983743998000e+00 0.000000000000e+00 0.000000000000e+00
7.507500000000e+02 -4.472006867242e+00 0.000000000000e+00 0.000000000000e+00
7.510000000000e+02 -2.690625870507e+00 0.000000000000e+00 0.000000000000e+00
7.512500000000e+02 -7.480447328351e-01 0.000000000000e+00 0.000000000000e+00
7.515000000000e+02 1.237581138867e+00 0.000000000000e+00 0.000000000000e+00
7.517500000000e+02 3.143885658112e+00 0.000000000000e+00 0.000000000000e+00
7.520000000000e+02 4.850166755009e+00 0.000000000000e+00 0.000000000000e+00
7.522500000000e+02 6.243653617986e+00 0.000000000000e+00 0.000000000000e+00
7.525000000000e+02 7.226101777906e+00 0.000000000000e+00 0.000000000000e+00
7.527500000000e+02 7.720511123597e+00 0.000000000000e+00 0.000000000000e+00
7.530000000000e+02 7.677589976084e+00 0.000000000000e+00 0.000000000000e+00
7.532500000000e+02 7.081419433298e+00 0.000000000000e+00 0.000000000000e+00
7.535000000000e+02 5.953645456215e+00 0.000000000000e+00 0.000000000000e+00
7.537500000000e+02 4.355478392782e+00 0.000000000000e+00 0.000000000000e+00
7.540000000000e+02 2.386838551676e+00 0.000000000000e+00 0.000000000000e+00
7.542500000000e+02 1.821649856135e-01 0.000000000000e+00 0.000000000000e+00
7.545000000000e+02 -2.097302746629e+00 0.000000000000e+00 0.000000000000e+00
7.547500000000e+02 -4.274578517468e+00 0.000000000000e+00 0.000000000000e+00
7.550000000000e+02 -6.170700133979e+00 0.000000000000e+00 0.000000000000e+00
7.552500000000e+02 -7.620178579325e+00 0.000000000000e+00 0.000000000000e+00
7.555000000000e+02 -8.486739438398e+00 0.000000000000e+00 0.000000000000e+00
7.557500000000e+02 -8.677748938487e+00 0.000000000000e+00 0.000000000000e+00
7.560000000000e+02 -8.155669578941e+00 0.000000000000e+00 0.000000000000e+00
7.562500000000e+02 -6.945042703276e+00 0.000000000000e+00 0.000000000000e+00
7.565000000000e+02 -5.133848900118e+00 0.000000000000e+00 0.000000000000e+00
7.567500000000e+02 -2.868625968976e+00 0.000000000000e+00 0.000000000000e+00
7.570000000000e+02 -3.433768611818e-01 0.000000000000e+00 0.000000000000e+00
7.572500000000e+02 2.216995467045e+00 0.000000000000e+00 0.000000000000e+00
7.575000000000e+02 4.577317111512e+00 0.000000000000e+00 0.000000000000e+00
7.577500000000e+02 6.514872902396e+00 0.000000000000e+00 0.000000000000e+00
7.580000000000e+02 7.841913763372e+00 0.000000000000e+00 0.000000000000e+00
7.582500000000e+02 8.425509799741e+00 0.000000000000e+00 0.000000000000e+00
7.585000000000e+02 8.202486595698e+00 0.000000000000e+00 0.000000000000e+00
7.587500000000e+02 7.187624368564e+00 0.000000000000e+00 0.000000000000e+00
7.590000000000e+02 5.473974593561e+00 0.000000000000e+00 0.000000000000e+00
7.592500000000e+02 3.224985912245e+00 0.000000000000e+00 0.000000000000e+00
7.595000000000e+02 6.590371202530e-01 0.000000000000e+00 0.000000000000e+00
7.597500000000e+02 -1.972155595554e+00 0.000000000000e+00 0.000000000000e+00
7.600000000000e+02 -4.409061749852e+00 0.000000000000e+00 0.000000000000e+00
7.602500000000e+02 -6.411098010147e+00 0.000000000000e+00 0.000000000000e+00
7.605000000000e+02 -7.781736192963e+00 0.000000000000e+00 0.000000000000e+00
7.607500000000e+02 -8.389193635641e+00 0.000000000000e+00 0.000000000000e+00
7.610000000000e+02 -8.180388922255e+00 0.000000000000e+00 0.000000000000e+00
7.612500000000e+02 -7.186566093890e+00 0.000000000000e+00 0.000000000000e+00
7.615000000000e+02 -5.519903671382e+00 0.000000000000e+00 0.000000000000e+00
7.617500000000e+02 -3.361426930652e+00 0.000000000000e+00 0.000000000000e+00
7.620000000000e+02 -9.415169703949e-01 0.000000000000e+00 0.000000000000e+00
7.622500000000e+02 1.484855581833e+00 0.000000000000e+00 0.000000000000e+00
7.625000000000e+02 3.665448740182e+00 0.000000000000e+00 0.000000000000e+00
7.627500000000e+02 5.377608852363e+00 0.000000000000e+00 0.000000000000e+00
7.630000000000e+02 6.451717193601e+00 0.000000000000e+00 0.000000000000e+00
7.632500000000e+02 6.788660692132e+00 0.000000000000e+00 0.000000000000e+00
7.635000000000e+02 6.369445993570e+00 0.000000000000e+00 0.000000000000e+00
7.637500000000e+02 5.255968328548e+00 0.000000000000e+00 0.000000000000e+00
7.640000000000e+02 3.582945147309e+00 0.000000000000e+00 0.000000000000e+00
7.642500000000e+02 1.542013515366e+00 0.000000000000e+00 0.000000000000e+00
7.645000000000e+02 -6.401437667139e-01 0.000000000000e+00 0.000000000000e+00
7.647500000000e+02 -2.727133546432e+00 0.000000000000e+00 0.000000000000e+00
7.650000000000e+02 -4.498787033365e+00 0.000000000000e+00 0.000000000000e+00
7.652500000000e+02 -5.774808103547e+00 0.000000000000e+00 0.000000000000e+00
7.655000000000e+02 -6.433552578701e+00 0.000000000000e+00 0.000000000000e+00
7.657500000000e+02 -6.423945888093e+00 0.000000000000e+00 0.000000000000e+00
7.660000000000e+02 -5.769351305895e+00 0.000000000000e+00 0.000000000000e+00
7.662500000000e+02 -4.563125026090e+00 0.000000000000e+00 0.000000000000e+00
7.665000000000e+02 -2.956530401397e+00 0.000000000000e+00 0.000000000000e+00
7.667500000000e+02 -1.140525268065e+00 0.000000000000e+00 0.000000000000e+00
7.670000000000e+02 6.764100067366e-01 0.000000000000e+00 0.000000000000e+00
7.672500000000e+02 2.291840236514e+00 0.000000000000e+00 0.000000000000e+00
7.675000000000e+02 3.531676386308e+00 0.000000000000e+00 0.000000000000e+00
7.677500000000e+02 4.268749723705e+00 0.000000000000e+00 0.000000000000e+00
7.680000000000e+02 4.435673201723e+00 0.000000000000e+00 0.000000000000e+00
7.682500000000e+02 4.030690332783e+00 0.000000000000e+00 0.000000000000e+00
7.685000000000e+02 3.116028041440e+00 0.000000000000e+00 0.000000000000e+00
7.687500000000e+02 1.809121581938e+00 0.000000000000e+00 0.000000000000e+00
7.690000000000e+02 2.678702796998e-01 0.000000000000e+00 0.000000000000e+00
7.692500000000e+02 -1.328274524784e+00 0.000000000000e+00 0.000000000000e+00
7.695000000000e+02 -2.799161873860e+00 0.000000000000e+00 0.000000000000e+00
7.697500000000e+02 -3.984339656268e+00 0.000000000000e+00 0.000000000000e+00
7.700000000000e+02 -4.760710154634e+00 0.000000000000e+00 0.000000000000e+00
7.702500000000e+02 -5.055513415465e+00 0.000000000000e+00 0.000000000000e+00
7.705000000000e+02 -4.853277768254e+00 0.000000000000e+00 0.000000000000e+00
7.707500000000e+02 -4.196086499080e+00 0.000000000000e+00 0.000000000000e+00
7.710000000000e+02 -3.177278391997e+00 0.000000000000e+00 0.000000000000e+00
7.712500000000e+02 -1.929440545664e+00 0.000000000000e+00 0.000000000000e+00
7.715000000000e+02 -6.081821788826e-01 0.000000000000e+00 0.000000000000e+00
7.717500000000e+02 6.263706902145e-01 0.000000000000e+00 0.000000000000e+00
7.720000000000e+02 1.628195557800e+00 0.000000000000e+00 0.000000000000e+00
7.722500000000e+02 2.281969151831e+00 0.000000000000e+00 0.000000000000e+00
7.725000000000e+02 2.515766167853e+00 0.000000000000e+00 0.000000000000e+00
7.727500000000e+02 2.308465327212e+00 0.000000000000e+00 0.000000000000e+00
7.730000000000e+02 1.691096922412e+00 0.000000000000e+00 0.000000000000e+00
7.732500000000e+02 7.420759845508e-01 0.000000000000e+00 0.000000000000e+00
7.735000000000e+02 -4.230263135498e-01 0.000000000000e+00 0.000000000000e+00
7.737500000000e+02 -1.665894417975e+00 0.000000000000e+00 0.000000000000e+00
7.740000000000e+02 -2.842312534115e+00 0.000000000000e+00 0.000000000000e+00
7.742500000000e+02 -3.819425557344e+00 0.000000000000e+00 0.000000000000e+00
7.745000000000e+02 -4.491373500603e+00 0.000000000000e+00 0.000000000000e+00
7.747500000000e+02 -4.791467915456e+00 0.000000000000e+00 0.000000000000e+00
7.750000000000e+02 -4.699504731098e+00 0.000000000000e+00 0.000000000000e+00
7.752500000000e+02 -4.243397642095e+00 0.000000000000e+00 0.000000000000e+00
7.755000000000e+02 -3.494999954828e+00 0.000000000000e+00 0.000000000000e+00
7.757500000000e+02 -2.560679583252e+00 0.000000000000e+00 0.000000000000e+00
7.760000000000e+02 -1.567838662357e+00 0.000000000000e+00 0.000000000000e+00
7.762500000000e+02 -6.490509005715e-01 0.000000000000e+00 0.000000000000e+00
7.765000000000e+02 7.423186873290e-02 0.000000000000e+00 0.000000000000e+00
7.767500000000e+02 5.064115201588e-01 0.000000000000e+00 0.000000000000e+00
7.770000000000e+02 5.891233969278e-01 0.000000000000e+00 0.000000000000e+00
7.772500000000e+02 3.078943834225e-01 0.000000000000e+00 0.000000000000e+00
7.775000000000e+02 -3.067016468331e-01 0.000000000000e+00 0.000000000000e+00
7.777500000000e+02 -1.183487541822e+00 0.000000000000e+00 0.000000000000e+00
7.780000000000e+02 -2.220126678723e+00 0.000000000000e+00 0.000000000000e+00
7.782500000000e+02 -3.296347592231e+00 0.000000000000e+00 0.000000000000e+00
7.785000000000e+02 -4.289263112425e+00 0.000000000000e+00 0.000000000000e+00
7.787500000000e+02 -5.088842963043e+00 0.000000000000e+00 0.000000000000e+00
7.790000000000e+02 -5.611589051076e+00 0.000000000000e+00 0.000000000000e+00
7.792500000000e+02 -5.810699828122e+00 0.000000000000e+00 0.000000000000e+00
7.795000000000e+02 -5.681464516105e+00 0.000000000000e+00 0.000000000000e+00
7.797500000000e+02 -5.261242059058e+00 0.000000000000e+00 0.000000000000e+00
7.800000000000e+02 -4.624074926403e+00 0.000000000000e+00 0.000000000000e+00
7.802500000000e+02 -3.870674992977e+00 0.000000000000e+00 0.000000000000e+00
7.805000000000e+02 -3.115108927115e+00 0.000000000000e+00 0.000000000000e+00
7.807500000000e+02 -2.469927321483e+00 0.000000000000e+00 0.000000000000e+00
7.810000000000e+02 -2.031671038317e+00 0.000000000000e+00 0.000000000000e+00
7.812500000000e+02 -1.868625376229e+00 0.000000000000e+00 0.000000000000e+00
7.815000000000e+02 -2.012386220590e+00 0.000000000000e+00 0.000000000000e+00
7.817500000000e+02 -2.454292946088e+00 0.000000000000e+00 0.000000000000e+00
7.820000000000e+02 -3.147137999952e+00 0.000000000000e+00 0.000000000000e+00
7.822500000000e+02 -4.011868290801e+00 0.000000000000e+00 0.000000000000e+00
7.825000000000e+02 -4.948340841638e+00 0.000000000000e+00 0.000000000000e+00
7.827500000000e+02 -5.848671027910e+00 0.000000000000e+00 0.000000000000e+00
7.830000000000e+02 -6.611385180788e+00 0.000000000000e+00 0.000000000000e+00
7.832500000000e+02 -7.154502821111e+00 0.000000000000e+00 0.000000000000e+00
7.835000000000e+02 -7.425837366755e+00 0.000000000000e+00 0.000000000000e+00
7.837500000000e+02 -7.409194198621e+00 0.000000000000e+00 0.000000000000e+00
7.840000000000e+02 -7.125707425124e+00 0.000000000000e+00 0.000000000000e+00
7.842500000000e+02 -6.630214503137e+00 0.000000000000e+00 0.000000000000e+00
7.845000000000e+02 -6.003231585248e+00 0.000000000000e+00 0.000000000000e+00
7.847500000000e+02 -5.339672443638e+00 0.000000000000e+00 0.000000000000e+00
7.850000000000e+02 -4.735872541236e+00 0.000000000000e+00 0.000000000000e+00
7.852500000000e+02 -4.276682393224e+00 0.000000000000e+00 0.000000000000e+00
7.855000000000e+02 -4.024355907435e+00 0.000000000000e+00 0.000000000000e+00
7.857500000000e+02 -4.010688221418e+00 0.000000000000e+00 0.000000000000e+00
7.860000000000e+02 -4.233393728711e+00 0.000000000000e+00 0.000000000000e+00
7.862500000000e+02 -4.657124488699e+00 0.000000000000e+00 0.000000000000e+00
7.865000000000e+02 -5.218894560551e+00 0.000000000000e+00 0.000000000000e+00
7.867500000000e+02 -5.837084446113e+00 0.000000000000e+00 0.000000000000e+00
7.870000000000e+02 -6.422731991447e+00 0.000000000000e+00 0.000000000000e+00
7.872500000000e+02 -6.891533746086e+00 0.000000000000e+00 0.000000000000e+00
7.875000000000e+02 -7.174919274869e+00 0.000000000000e+00 0.000000000000e+00
7.877500000000e+02 -7.228724501860e+00 0.000000000000e+00 0.000000000000e+00
7.880000000000e+02 -7.038351864478e+00 0.000000000000e+00 0.000000000000e+00
7.882500000000e+02 -6.619810955204e+00 0.000000000000e+00 0.000000000000e+00
7.885000000000e+02 -6.016610569265e+00 0.000000000000e+00 0.000000000000e+00
7.887500000000e+02 -5.293040377546e+00 0.000000000000e+00 0.000000000000e+00
7.890000000000e+02 -4.524859625114e+00 0.000000000000e+00 0.000000000000e+00
7.892500000000e+02 -3.788737118111e+00 0.000000000000e+00 0.000000000000e+00
7.895000000000e+02 -3.151919788491e+00 0.000000000000e+00 0.000000000000e+00
7.897500000000e+02 -2.663532809772e+00 0.000000000000e+00 0.000000000000e+00
7.900000000000e+02 -2.348648342710e+00 0.000000000000e+00 0.000000000000e+00
7.902500000000e+02 -2.205844652207e+00 0.000000000000e+00 0.000000000000e+00
7.905000000000e+02 -2.208474492559e+00 0.000000000000e+00 0.000000000000e+00
7.907500000000e+02 -2.309343827505e+00 0.000000000000e+00 0.000000000000e+00
7.910000000000e+02 -2.448041742141e+00 0.000000000000e+00 0.000000000000e+00
7.912500000000e+02 -2.559822264869e+00 0.000000000000e+00 0.000000000000e+00
7.915000000000e+02 -2.584762501507e+00 0.000000000000e+00 0.000000000000e+00
7.917500000000e+02 -2.475928392139e+00 0.000000000000e+00 0.000000000000e+00
7.920000000000e+02 -2.205462551894e+00 0.000000000000e+00 0.000000000000e+00
7.922500000000e+02 -1.767836464357e+00 0.000000000000e+00 0.000000000000e+00
7.925000000000e+02 -1.179930809924e+00 0.000000000000e+00 0.000000000000e+00
7.927500000000e+02 -4.780604584916e-01 0.000000000000e+00 0.000000000000e+00
7.930000000000e+02 2.875201075951e-01 0.000000000000e+00 0.000000000000e+00
7.932500000000e+02 1.059767180101e+00 0.000000000000e+00 0.000000000000e+00
7.935000000000e+02 1.782596245172e+00 0.000000000000e+00 0.000000000000e+00
7.937500000000e+02 2.408132795585e+00 0.000000000000e+00 0.000000000000e+00
7.940000000000e+02 2.902487348387e+00 0.000000000000e+00 0.000000000000e+00
7.942500000000e+02 3.249326382836e+00 0.000000000000e+00 0.000000000000e+00
7.945000000000e+02 3.450852430115e+00 0.000000000000e+00 0.000000000000e+00
7.947500000000e+02 3.526187417441e+00 0.000000000000e+00 0.000000000000e+00
7.950000000000e+02 3.507517843031e+00 0.000000000000e+00 0.000000000000e+00
7.952500000000e+02 3.434657335913e+00 0.000000000000e+00 0.000000000000e+00
7.955000000000e+02 3.348872355472e+00 0.000000000000e+00 0.000000000000e+00
7.957500000000e+02 3.286877925215e+00 0.000000000000e+00 0.000000000000e+00
7.960000000000e+02 3.275839597225e+00 0.000000000000e+00 0.000000000000e+00
7.962500000000e+02 3.330031620119e+00 0.000000000000e+00 0.000000000000e+00
7.965000000000e+02 3.449531756742e+00 0.000000000000e+00 0.000000000000e+00
7.967500000000e+02 3.621023137585e+00 0.000000000000e+00 0.000000000000e+00
7.970000000000e+02 3.820469578819e+00 0.000000000000e+00 0.000000000000e+00
7.972500000000e+02 4.017176481482e+00 0.000000000000e+00 0.000000000000e+00
7.975000000000e+02 4.178578996141e+00 0.000000000000e+00 0.000000000000e+00
7.977500000000e+02 4.275032936299e+00 0.000000000000e+00 0.000000000000e+00
7.980000000000e+02 4.283926085028e+00 0.000000000000e+00 0.000000000000e+00
7.982500000000e+02 4.192566130327e+00 0.000000000000e+00 0.000000000000e+00
7.985000000000e+02 3.999511010980e+00 0.000000000000e+00 0.000000000000e+00
7.987500000000e+02 3.714253351412e+00 0.000000000000e+00 0.000000000000e+00
7.990000000000e+02 3.355414741419e+00 0.000000000000e+00 0.000000000000e+00
7.992500000000e+02 2.947811980342e+00 0.000000000000e+00 0.000000000000e+00
7.995000000000e+02 2.518897667794e+00 0.000000000000e+00 0.000000000000e+00
7.997500000000e+02 2.095134669265e+00 0.000000000000e+00 0.000000000000e+00
8.000000000000e+02 1.698834352130e+00 0.000000000000e+00 0.000000000000e+00
8.002500000000e+02 1.345881643421e+00 0.000000000000e+00 0.000000000000e+00
8.005000000000e+02 1.044606591785e+00 0.000000000000e+00 0.000000000000e+00
8.007500000000e+02 7.958703314230e-01 0.000000000000e+00 0.000000000000e+00
8.010000000000e+02 5.942440287284e-01 0.000000000000e+00 0.000000000000e+00
8.012500000000e+02 4.300013465440e-01 0.000000000000e+00 0.000000000000e+00
8.015000000000e+02 2.915406036265e-01 0.000000000000e+00 0.000000000000e+00
8.017500000000e+02 1.678150421528e-01 0.000000000000e+00 0.000000000000e+00
8.020000000000e+02 5.038031951161e-02 0.000000000000e+00 0.000000000000e+00
8.022500000000e+02 -6.524138192778e-02 0.000000000000e+00 0.000000000000e+00
8.025000000000e+02 -1.790491272474e-01 0.000000000000e+00 0.000000000000e+00
8.027500000000e+02 -2.869208353055e-01 0.000000000000e+00 0.000000000000e+00
8.030000000000e+02 -3.817147578949e-01 0.000000000000e+00 0.000000000000e+00
8.032500000000e+02 -4.548743221517e-01 0.000000000000e+00 0.000000000000e+00
8.035000000000e+02 -4.982275244749e-01 0.000000000000e+00 0.000000000000e+00
8.037500000000e+02 -5.056586197606e-01 0.000000000000e+00 0.000000000000e+00
8.040000000000e+02 -4.743705923930e-01 0.000000000000e+00 0.000000000000e+00
8.042500000000e+02 -4.055423811602e-01 0.000000000000e+00 0.000000000000e+00
8.045000000000e+02 -3.042987335094e-01 0.000000000000e+00 0.000000000000e+00
8.047500000000e+02 -1.790326028465e-01 0.000000000000e+00 0.000000000000e+00
8.050000000000e+02 -4.022939168283e-02 0.000000000000e+00 0.000000000000e+00
8.052500000000e+02 1.009787877196e-01 0.000000000000e+00 0.000000000000e+00
8.055000000000e+02 2.342644446123e-01 0.000000000000e+00 0.000000000000e+00
8.057500000000e+02 3.513082570862e-01 0.000000000000e+00 0.000000000000e+00
8.060000000000e+02 4.465562257073e-01 0.000000000000e+00 0.000000000000e+00
8.062500000000e+02 5.174196050929e-01 0.000000000000e+00 0.000000000000e+00
8.065000000000e+02 5.639115696035e-01 0.000000000000e+00 0.000000000000e+00
8.067500000000e+02 5.878178620793e-01 0.000000000000e+00 0.000000000000e+00
8.070000000000e+02 5.915826334358e-01 0.000000000000e+00 0.000000000000e+00
8.072500000000e+02 5.771410775547e-01 0.000000000000e+00 0.000000000000e+00
8.075000000000e+02 5.449389930659e-01 0.000000000000e+00 0.000000000000e+00
8.077500000000e+02 4.933449663500e-01 0.000000000000e+00 0.000000000000e+00
8.080000000000e+02 4.185896677870e-01 0.000000000000e+00 0.000000000000e+00
8.082500000000e+02 3.152711592656e-01 0.000000000000e+00 0.000000000000e+00
8.085000000000e+02 1.773615503249e-01 0.000000000000e+00 0.000000000000e+00
8.087500000000e+02 -4.434747013177e-04 0.000000000000e+00 0.000000000000e+00
8.090000000000e+02 -2.212587545320e-01 0.000000000000e+00 0.000000000000e+00
8.092500000000e+02 -4.846843520383e-01 0.000000000000e+00 0.000000000000e+00
8.095000000000e+02 -7.858652791553e-01 0.000000000000e+00 0.000000000000e+00
8.097500000000e+02 -1.115126691727e+00 0.000000000000e+00 0.000000000000e+00
8.100000000000e+02 -1.458288082314e+00 0.000000000000e+00 0.000000000000e+00
8.102500000000e+02 -1.797654067575e+00 0.000000000000e+00 0.000000000000e+00
8.105000000000e+02 -2.113571534265e+00 0.000000000000e+00 0.000000000000e+00
8.107500000000e+02 -2.386350683193e+00 0.000000000000e+00 0.000000000000e+00
8.110000000000e+02 -2.598285957043e+00 0.000000000000e+00 0.000000000000e+00
8.112500000000e+02 -2.735492132689e+00 0.000000000000e+00 0.000000000000e+00
8.115000000000e+02 -2.789294642937e+00 0.000000000000e+00 0.000000000000e+00
8.117500000000e+02 -2.756977979122e+00 0.000000000000e+00 0.000000000000e+00
8.120000000000e+02 -2.641791751068e+00 0.000000000000e+00 0.000000000000e+00
8.122500000000e+02 -2.452225611763e+00 0.000000000000e+00 0.000000000000e+00
8.125000000000e+02 -2.200674190139e+00 0.000000000000e+00 0.000000000000e+00
8.127500000000e+02 -1.901704057679e+00 0.000000000000e+00 0.000000000000e+00
8.130000000000e+02 -1.570192233184e+00 0.000000000000e+00 0.000000000000e+00
8.132500000000e+02 -1.219620749375e+00 0.000000000000e+00 0.000000000000e+00
8.135000000000e+02 -8.607820422677e-01 0.000000000000e+00 0.000000000000e+00
8.137500000000e+02 -5.010801560393e-01 0.000000000000e+00 0.000000000000e+00
8.140000000000e+02 -1.445140955684e-01 0.000000000000e+00 0.000000000000e+00
8.142500000000e+02 2.076822113101e-01 0.000000000000e+00 0.000000000000e+00
8.145000000000e+02 5.558761966160e-01 0.000000000000e+00 0.000000000000e+00
8.147500000000e+02 9.005677697739e-01 0.000000000000e+00 0.000000000000e+00
8.150000000000e+02 1.240884411112e+00 0.000000000000e+00 0.000000000000e+00
8.152500000000e+02 1.573316721632e+00 0.000000000000e+00 0.000000000000e+00
8.155000000000e+02 1.890933838324e+00 0.000000000000e+00 0.000000000000e+00
8.157500000000e+02 2.183242453380e+00 0.000000000000e+00 0.000000000000e+00
8.160000000000e+02 2.436750791902e+00 0.000000000000e+00 0.000000000000e+00
8.162500000000e+02 2.636185883083e+00 0.000000000000e+00 0.000000000000e+00
8.165000000000e+02 2.766206528210e+00 0.000000000000e+00 0.000000000000e+00
8.167500000000e+02 2.813372103894e+00 0.000000000000e+00 0.000000000000e+00
8.170000000000e+02 2.768081572180e+00 0.000000000000e+00 0.000000000000e+00
8.172500000000e+02 2.626194887210e+00 0.000000000000e+00 0.000000000000e+00
8.175000000000e+02 2.390090648541e+00 0.000000000000e+00 0.000000000000e+00
8.177500000000e+02 2.068992783578e+00 0.000000000000e+00 0.000000000000e+00
8.180000000000e+02 1.678502923996e+00 0.000000000000e+00 0.000000000000e+00
8.182500000000e+02 1.239387879414e+00 0.000000000000e+00 0.000000000000e+00
8.185000000000e+02 7.757759007822e-01 0.000000000000e+00 0.000000000000e+00
8.187500000000e+02 3.129954837715e-01 0.000000000000e+00 0.000000000000e+00
8.190000000000e+02 -1.246654997688e-01 0.000000000000e+00 0.000000000000e+00
8.192500000000e+02 -5.160005157192e-01 0.000000000000e+00 0.000000000000e+00
8.195000000000e+02 -8.444843568230e-01 0.000000000000e+00 0.000000000000e+00
8.197500000000e+02 -1.099265200545e+00 0.000000000000e+00 0.000000000000e+00
8.200000000000e+02 -1.275476566603e+00 0.000000000000e+00 0.000000000000e+00
8.202500000000e+02 -1.373898106452e+00 0.000000000000e+00 0.000000000000e+00
8.205000000000e+02 -1.400085099174e+00 0.000000000000e+00 0.000000000000e+00
8.207500000000e+02 -1.363153115594e+00 0.000000000000e+00 0.000000000000e+00
8.210000000000e+02 -1.274436666149e+00 0.000000000000e+00 0.000000000000e+00
8.212500000000e+02 -1.146234773317e+00 0.000000000000e+00 0.000000000000e+00
8.215000000000e+02 -9.908147864710e-01 0.000000000000e+00 0.000000000000e+00
8.217500000000e+02 -8.197768614541e-01 0.000000000000e+00 0.000000000000e+00
8.220000000000e+02 -6.437983576019e-01 0.000000000000e+00 0.000000000000e+00
8.222500000000e+02 -4.726952607308e-01 0.000000000000e+00 0.000000000000e+00
8.225000000000e+02 -3.156716131300e-01 0.000000000000e+00 0.000000000000e+00
8.227500000000e+02 -1.815899400985e-01 0.000000000000e+00 0.000000000000e+00
8.230000000000e+02 -7.909295914107e-02 0.000000000000e+00 0.000000000000e+00
8.232500000000e+02 -1.644035340958e-02 0.000000000000e+00 0.000000000000e+00
8.235000000000e+02 -9.885210529054e-04 0.000000000000e+00 0.000000000000e+00
8.237500000000e+02 -3.832479468551e-02 0.000000000000e+00 0.000000000000e+00
8.240000000000e+02 -1.311556801750e-01 0.000000000000e+00 0.000000000000e+00
8.242500000000e+02 -2.781249078714e-01 0.000000000000e+00 0.000000000000e+00
8.245000000000e+02 -4.727867004779e-01 0.000000000000e+00 0.000000000000e+00
8.247500000000e+02 -7.029718617115e-01 0.000000000000e+00 0.000000000000e+00
8.250000000000e+02 -9.507543103005e-01 0.000000000000e+00 0.000000000000e+00
8.252500000000e+02 -1.193155778573e+00 0.000000000000e+00 0.000000000000e+00
8.255000000000e+02 -1.403625709908e+00 0.000000000000e+00 0.000000000000e+00
8.257500000000e+02 -1.554216684912e+00 0.000000000000e+00 0.000000000000e+00
8.260000000000e+02 -1.618261113664e+00 0.000000000000e+00 0.000000000000e+00
8.262500000000e+02 -1.573261088627e+00 0.000000000000e+00 0.000000000000e+00
8.265000000000e+02 -1.403646311721e+00 0.000000000000e+00 0.000000000000e+00
8.267500000000e+02 -1.103045765098e+00 0.000000000000e+00 0.000000000000e+00
8.270000000000e+02 -6.757609903447e-01 0.000000000000e+00 0.000000000000e+00
8.272500000000e+02 -1.372181735288e-01 0.000000000000e+00 0.000000000000e+00
8.275000000000e+02 4.866991594076e-01 0.000000000000e+00 0.000000000000e+00
8.277500000000e+02 1.161392899931e+00 0.000000000000e+00 0.000000000000e+00
8.280000000000e+02 1.846185936082e+00 0.000000000000e+00 0.000000000000e+00
8.282500000000e+02 2.497553585881e+00 0.000000000000e+00 0.000000000000e+00
8.285000000000e+02 3.072581470180e+00 0.000000000000e+00 0.000000000000e+00
8.287500000000e+02 3.532261118541e+00 0.000000000000e+00 0.000000000000e+00
8.290000000000e+02 3.844271518538e+00 0.000000000000e+00 0.000000000000e+00
8.292500000000e+02 3.984982114277e+00 0.000000000000e+00 0.000000000000e+00
8.295000000000e+02 3.940536469763e+00 0.000000000000e+00 0.000000000000e+00
8.297500000000e+02 3.707015926297e+00 0.000000000000e+00 0.000000000000e+00
8.300000000000e+02 3.289816169911e+00 0.000000000000e+00 0.000000000000e+00
8.302500000000e+02 2.702474526610e+00 0.000000000000e+00 0.000000000000e+00
8.305000000000e+02 1.965244310838e+00 0.000000000000e+00 0.000000000000e+00
8.307500000000e+02 1.103714471151e+00 0.000000000000e+00 0.000000000000e+00
8.310000000000e+02 1.477173630158e-01 0.000000000000e+00 0.000000000000e+00
8.312500000000e+02 -8.693361054957e-01 0.000000000000e+00 0.000000000000e+00
8.315000000000e+02 -1.910688550041e+00 0.000000000000e+00 0.000000000000e+00
8.317500000000e+02 -2.936170075631e+00 0.000000000000e+00 0.000000000000e+00
8.320000000000e+02 -3.902088724745e+00 0.000000000000e+00 0.000000000000e+00
8.322500000000e+02 -4.761407365566e+00 0.000000000000e+00 0.000000000000e+00
8.325000000000e+02 -5.464549534774e+00 0.000000000000e+00 0.000000000000e+00
8.327500000000e+02 -5.961117837537e+00 0.000000000000e+00 0.000000000000e+00
8.330000000000e+02 -6.202681096416e+00 0.000000000000e+00 0.000000000000e+00
8.332500000000e+02 -6.146605416593e+00 0.000000000000e+00 0.000000000000e+00
8.335000000000e+02 -5.760694894428e+00 0.000000000000e+00 0.000000000000e+00
8.337500000000e+02 -5.028202015815e+00 0.000000000000e+00 0.000000000000e+00
8.340000000000e+02 -3.952600397413e+00 0.000000000000e+00 0.000000000000e+00
8.342500000000e+02 -2.561415031029e+00 0.000000000000e+00 0.000000000000e+00
8.345000000000e+02 -9.084011753353e-01 0.000000000000e+00 0.000000000000e+00
8.347500000000e+02 9.265361503271e-01 0.000000000000e+00 0.000000000000e+00
8.350000000000e+02 2.840087926841e+00 0.000000000000e+00 0.000000000000e+00
8.352500000000e+02 4.711073177624e+00 0.000000000000e+00 0.000000000000e+00
8.355000000000e+02 6.408543109055e+00 0.000000000000e+00 0.000000000000e+00
8.357500000000e+02 7.801899506538e+00 0.000000000000e+00 0.000000000000e+00
8.360000000000e+02 8.772163569409e+00 0.000000000000e+00 0.000000000000e+00
8.362500000000e+02 9.223307072343e+00 0.000000000000e+00 0.000000000000e+00
8.365000000000e+02 9.092450653504e+00 0.000000000000e+00 0.000000000000e+00
8.367500000000e+02 8.357765827417e+00 0.000000000000e+00 0.000000000000e+00
8.370000000000e+02 7.043092191253e+00 0.000000000000e+00 0.000000000000e+00
8.372500000000e+02 5.218584631154e+00 0.000000000000e+00 0.000000000000e+00
8.375000000000e+02 2.997105028896e+00 0.000000000000e+00 0.000000000000e+00
8.377500000000e+02 5.265231709925e-01 0.000000000000e+00 0.000000000000e+00
8.380000000000e+02 -2.021461529070e+00 0.000000000000e+00 0.000000000000e+00
8.382500000000e+02 -4.464977005682e+00 0.000000000000e+00 0.000000000000e+00
8.385000000000e+02 -6.626831252094e+00 0.000000000000e+00 0.000000000000e+00
8.387500000000e+02 -8.349137225527e+00 0.000000000000e+00 0.000000000000e+00
8.390000000000e+02 -9.506305446384e+00 0.000000000000e+00 0.000000000000e+00
8.392500000000e+02 -1.001517597813e+01 0.000000000000e+00 0.000000000000e+00
8.395000000000e+02 -9.841372415611e+00 0.000000000000e+00 0.000000000000e+00
8.397500000000e+02 -9.001366942152e+00 0.000000000000e+00 0.000000000000e+00
8.400000000000e+02 -7.560196663082e+00 0.000000000000e+00 0.000000000000e+00
8.402500000000e+02 -5.625211922478e+00 0.000000000000e+00 0.000000000000e+00
8.405000000000e+02 -3.336614720272e+00 0.000000000000e+00 0.000000000000e+00
8.407500000000e+02 -8.558171669648e-01 0.000000000000e+00 0.000000000000e+00
8.410000000000e+02 1.647210898030e+00 0.000000000000e+00 0.000000000000e+00
8.412500000000e+02 4.006437782176e+00 0.000000000000e+00 0.000000000000e+00
8.415000000000e+02 6.071073859813e+00 0.000000000000e+00 0.000000000000e+00
8.417500000000e+02 7.714882293617e+00 0.000000000000e+00 0.000000000000e+00
8.420000000000e+02 8.842991804662e+00 0.000000000000e+00 0.000000000000e+00
8.422500000000e+02 9.396019623356e+00 0.000000000000e+00 0.000000000000e+00
8.425000000000e+02 9.351597386249e+00 0.000000000000e+00 0.000000000000e+00
8.427500000000e+02 8.723612441097e+00 0.000000000000e+00 0.000000000000e+00
8.430000000000e+02 7.559608392305e+00 0.000000000000e+00 0.000000000000e+00
8.432500000000e+02 5.936824774485e+00 0.000000000000e+00 0.000000000000e+00
8.435000000000e+02 3.957306333098e+00 0.000000000000e+00 0.000000000000e+00
8.437500000000e+02 1.742401891924e+00 0.000000000000e+00 0.000000000000e+00
8.440000000000e+02 -5.731645877395e-01 0.000000000000e+00 0.000000000000e+00
8.442500000000e+02 -2.847594655419e+00 0.000000000000e+00 0.000000000000e+00
8.445000000000e+02 -4.938712903629e+00 0.000000000000e+00 0.000000000000e+00
8.447500000000e+02 -6.711098055421e+00 0.000000000000e+00 0.000000000000e+00
8.450000000000e+02 -8.043616076438e+00 0.000000000000e+00 0.000000000000e+00
8.452500000000e+02 -8.837183033747e+00 0.000000000000e+00 0.000000000000e+00
8.455000000000e+02 -9.022395904501e+00 0.000000000000e+00 0.000000000000e+00
8.457500000000e+02 -8.566468284968e+00 0.000000000000e+00 0.000000000000e+00
8.460000000000e+02 -7.478739450904e+00 0.000000000000e+00 0.000000000000e+00
8.462500000000e+02 -5.813933966705e+00 0.000000000000e+00 0.000000000000e+00
8.465000000000e+02 -3.672371604040e+00 0.000000000000e+00 0.000000000000e+00
8.467500000000e+02 -1.196485197719e+00 0.000000000000e+00 0.000000000000e+00
8.470000000000e+02 1.436701564264e+00 0.000000000000e+00 0.000000000000e+00
8.472500000000e+02 4.027074949208e+00 0.000000000000e+00 0.000000000000e+00
8.475000000000e+02 6.366367432095e+00 0.000000000000e+00 0.000000000000e+00
8.477500000000e+02 8.255492125372e+00 0.000000000000e+00 0.000000000000e+00
8.480000000000e+02 9.522800742474e+00 0.000000000000e+00 0.000000000000e+00
8.482500000000e+02 1.004147879358e+01 0.000000000000e+00 0.000000000000e+00
8.485000000000e+02 9.744164350377e+00 0.000000000000e+00 0.000000000000e+00
8.487500000000e+02 8.632972376003e+00 0.000000000000e+00 0.000000000000e+00
8.490000000000e+02 6.783436941615e+00 0.000000000000e+00 0.000000000000e+00
8.492500000000e+02 4.341429376540e+00 0.000000000000e+00 0.000000000000e+00
8.495000000000e+02 1.512821644135e+00 0.000000000000e+00 0.000000000000e+00
8.497500000000e+02 -1.453534880868e+00 0.000000000000e+00 0.000000000000e+00
8.500000000000e+02 -4.288147928618e+00 0.000000000000e+00 0.000000000000e+00
8.502500000000e+02 -6.726478984109e+00 0.000000000000e+00 0.000000000000e+00
8.505000000000e+02 -8.535235145846e+00 0.000000000000e+00 0.000000000000e+00
8.507500000000e+02 -9.536571117771e+00 0.000000000000e+00 0.000000000000e+00
8.510000000000e+02 -9.627499342663e+00 0.000000000000e+00 0.000000000000e+00
8.512500000000e+02 -8.792211186328e+00 0.000000000000e+00 0.000000000000e+00
8.515000000000e+02 -7.105703792461e+00 0.000000000000e+00 0.000000000000e+00
8.517500000000e+02 -4.728015667634e+00 0.000000000000e+00 0.000000000000e+00
8.520000000000e+02 -1.889399500318e+00 0.000000000000e+00 0.000000000000e+00
8.522500000000e+02 1.132214694236e+00 0.000000000000e+00 0.000000000000e+00
8.525000000000e+02 4.039211086984e+00 0.000000000000e+00 0.000000000000e+00
8.527500000000e+02 6.544810585788e+00 0.000000000000e+00 0.000000000000e+00
8.530000000000e+02 8.402850964935e+00 0.000000000000e+00 0.000000000000e+00
8.532500000000e+02 9.433569079610e+00 0.000000000000e+00 0.000000000000e+00
8.535000000000e+02 9.542521238108e+00 0.000000000000e+00 0.000000000000e+00
8.537500000000e+02 8.730503999871e+00 0.000000000000e+00 0.000000000000e+00
8.540000000000e+02 7.093318786981e+00 0.000000000000e+00 0.000000000000e+00
8.542500000000e+02 4.811348468674e+00 0.000000000000e+00 0.000000000000e+00
8.545000000000e+02 2.130052837591e+00 0.000000000000e+00 0.000000000000e+00
8.547500000000e+02 -6.664898575536e-01 0.000000000000e+00 0.000000000000e+00
8.550000000000e+02 -3.286085762164e+00 0.000000000000e+00 0.000000000000e+00
8.552500000000e+02 -5.459610269897e+00 0.000000000000e+00 0.000000000000e+00
8.555000000000e+02 -6.969442292213e+00 0.000000000000e+00 0.000000000000e+00
8.557500000000e+02 -7.672035723101e+00 0.000000000000e+00 0.000000000000e+00
8.560000000000e+02 -7.512188866570e+00 0.000000000000e+00 0.000000000000e+00
8.562500000000e+02 -6.527519020405e+00 0.000000000000e+00 0.000000000000e+00
8.565000000000e+02 -4.842758527769e+00 0.000000000000e+00 0.000000000000e+00
8.567500000000e+02 -2.654631488490e+00 0.000000000000e+00 0.000000000000e+00
8.570000000000e+02 -2.091152797674e-01 0.000000000000e+00 0.000000000000e+00
8.572500000000e+02 2.226280793220e+00 0.000000000000e+00 0.000000000000e+00
8.575000000000e+02 4.392068229009e+00 0.000000000000e+00 0.000000000000e+00
8.577500000000e+02 6.064856914905e+00 0.000000000000e+00 0.000000000000e+00
8.580000000000e+02 7.080872286261e+00 0.000000000000e+00 0.000000000000e+00
8.582500000000e+02 7.352392853066e+00 0.000000000000e+00 0.000000000000e+00
8.585000000000e+02 6.875429161101e+00 0.000000000000e+00 0.000000000000e+00
8.587500000000e+02 5.727978944822e+00 0.000000000000e+00 0.000000000000e+00
8.590000000000e+02 4.059261693591e+00 0.000000000000e+00 0.000000000000e+00
8.592500000000e+02 2.071336695236e+00 0.000000000000e+00 0.000000000000e+00
8.595000000000e+02 -4.670132275749e-03 0.000000000000e+00 0.000000000000e+00
8.597500000000e+02 -1.934952609530e+00 0.000000000000e+00 0.000000000000e+00
8.600000000000e+02 -3.509018025600e+00 0.000000000000e+00 0.000000000000e+00
8.602500000000e+02 -4.562397556510e+00 0.000000000000e+00 0.000000000000e+00
8.605000000000e+02 -4.993619723929e+00 0.000000000000e+00 0.000000000000e+00
8.607500000000e+02 -4.773695187973e+00 0.000000000000e+00 0.000000000000e+00
8.610000000000e+02 -3.947242693861e+00 0.000000000000e+00 0.000000000000e+00
8.612500000000e+02 -2.625343765643e+00 0.000000000000e+00 0.000000000000e+00
8.615000000000e+02 -9.711385221653e-01 0.000000000000e+00 0.000000000000e+00
8.617500000000e+02 8.200359736181e-01 0.000000000000e+00 0.000000000000e+00
8.620000000000e+02 2.543595112982e+00 0.000000000000e+00 0.000000000000e+00
8.622500000000e+02 4.009084825576e+00 0.000000000000e+00 0.000000000000e+00
8.625000000000e+02 5.061344651992e+00 0.000000000000e+00 0.000000000000e+00
8.627500000000e+02 5.597123422092e+00 0.000000000000e+00 0.000000000000e+00
8.630000000000e+02 5.575381000805e+00 0.000000000000e+00 0.000000000000e+00
8.632500000000e+02 5.020261209223e+00 0.000000000000e+00 0.000000000000e+00
8.635000000000e+02 4.016570633498e+00 0.000000000000e+00 0.000000000000e+00
8.637500000000e+02 2.698448708025e+00 0.000000000000e+00 0.000000000000e+00
8.640000000000e+02 1.232671086693e+00 0.000000000000e+00 0.000000000000e+00
8.642500000000e+02 -2.013920462428e-01 0.000000000000e+00 0.000000000000e+00
8.645000000000e+02 -1.432800309765e+00 0.000000000000e+00 0.000000000000e+00
8.647500000000e+02 -2.318620164183e+00 0.000000000000e+00 0.000000000000e+00
8.650000000000e+02 -2.759833890673e+00 0.000000000000e+00 0.000000000000e+00
8.652500000000e+02 -2.711818181073e+00 0.000000000000e+00 0.000000000000e+00
8.655000000000e+02 -2.188282690090e+00 0.000000000000e+00 0.000000000000e+00
8.657500000000e+02 -1.258329597192e+00 0.000000000000e+00 0.000000000000e+00
8.660000000000e+02 -3.709506048148e-02 0.000000000000e+00 0.000000000000e+00
8.662500000000e+02 1.328829119933e+00 0.000000000000e+00 0.000000000000e+00
8.665000000000e+02 2.679404230450e+00 0.000000000000e+00 0.000000000000e+00
8.667500000000e+02 3.860416575419e+00 0.000000000000e+00 0.000000000000e+00
8.670000000000e+02 4.741723267138e+00 0.000000000000e+00 0.000000000000e+00
8.672500000000e+02 5.232328897702e+00 0.000000000000e+00 0.000000000000e+00
8.675000000000e+02 5.290546861425e+00 0.000000000000e+00 0.000000000000e+00
8.677500000000e+02 4.928098977410e+00 0.000000000000e+00 0.000000000000e+00
8.680000000000e+02 4.207739030109e+00 0.000000000000e+00 0.000000000000e+00
8.682500000000e+02 3.234763155198e+00 0.000000000000e+00 0.000000000000e+00
8.685000000000e+02 2.143500250833e+00 0.000000000000e+00 0.000000000000e+00
8.687500000000e+02 1.080471600596e+00 0.000000000000e+00 0.000000000000e+00
8.690000000000e+02 1.862990891453e-01 0.000000000000e+00 0.000000000000e+00
8.692500000000e+02 -4.214214377410e-01 0.000000000000e+00 0.000000000000e+00
8.695000000000e+02 -6.621978753553e-01 0.000000000000e+00 0.000000000000e+00
8.697500000000e+02 -5.019737214225e-01 0.000000000000e+00 0.000000000000e+00
8.700000000000e+02 4.338873736671e-02 0.000000000000e+00 0.000000000000e+00
8.702500000000e+02 9.108482147469e-01 0.000000000000e+00 0.000000000000e+00
8.705000000000e+02 1.998748298493e+00 0.000000000000e+00 0.000000000000e+00
8.707500000000e+02 3.180084606012e+00 0.000000000000e+00 0.000000000000e+00
8.710000000000e+02 4.318773960680e+00 0.000000000000e+00 0.000000000000e+00
8.712500000000e+02 5.286858326906e+00 0.000000000000e+00 0.000000000000e+00
8.715000000000e+02 5.980471133935e+00 0.000000000000e+00 0.000000000000e+00
8.717500000000e+02 6.332563085262e+00 0.000000000000e+00 0.000000000000e+00
8.720000000000e+02 6.320807434189e+00 0.000000000000e+00 0.000000000000e+00
8.722500000000e+02 5.969727370801e+00 0.000000000000e+00 0.000000000000e+00
8.725000000000e+02 5.346831092376e+00 0.000000000000e+00 0.000000000000e+00
8.727500000000e+02 4.553307962106e+00 0.000000000000e+00 0.000000000000e+00
8.730000000000e+02 3.710532951056e+00 0.000000000000e+00 0.000000000000e+00
8.732500000000e+02 2.944156628838e+00 0.000000000000e+00 0.000000000000e+00
8.735000000000e+02 2.367855709068e+00 0.000000000000e+00 0.000000000000e+00
8.737500000000e+02 2.068846161327e+00 0.000000000000e+00 0.000000000000e+00
8.740000000000e+02 2.097014199689e+00 0.000000000000e+00 0.000000000000e+00
8.742500000000e+02 2.459033072491e+00 0.000000000000e+00 0.000000000000e+00
8.745000000000e+02 3.118170295231e+00 0.000000000000e+00 0.000000000000e+00
8.747500000000e+02 3.999738824051e+00 0.000000000000e+00 0.000000000000e+00
8.750000000000e+02 5.001406260162e+00 0.000000000000e+00 0.000000000000e+00
8.752500000000e+02 6.006946364136e+00 0.000000000000e+00 0.000000000000e+00
8.755000000000e+02 6.901579934553e+00 0.000000000000e+00 0.000000000000e+00
8.757500000000e+02 7.586864432823e+00 0.000000000000e+00 0.000000000000e+00
8.760000000000e+02 7.993176898024e+00 0.000000000000e+00 0.000000000000e+00
8.762500000000e+02 8.088179205201e+00 0.000000000000e+00 0.000000000000e+00
8.765000000000e+02 7.880210242926e+00 0.000000000000e+00 0.000000000000e+00
8.767500000000e+02 7.416239618214e+00 0.000000000000e+00 0.000000000000e+00
8.770000000000e+02 6.774747894599e+00 0.000000000000e+00 0.000000000000e+00
8.772500000000e+02 6.054570266239e+00 0.000000000000e+00 0.000000000000e+00
8.775000000000e+02 5.361263906667e+00 0.000000000000e+00 0.000000000000e+00
8.777500000000e+02 4.792865007008e+00 0.000000000000e+00 0.000000000000e+00
8.780000000000e+02 4.426951089206e+00 0.000000000000e+00 0.000000000000e+00
8.782500000000e+02 4.310714291774e+00 0.000000000000e+00 0.000000000000e+00
8.785000000000e+02 4.455314226826e+00 0.000000000000e+00 0.000000000000e+00
8.787500000000e+02 4.835177636320e+00 0.000000000000e+00 0.000000000000e+00
8.790000000000e+02 5.392231035027e+00 0.000000000000e+00 0.000000000000e+00
8.792500000000e+02 6.044386136084e+00 0.000000000000e+00 0.000000000000e+00
8.795000000000e+02 6.697036975798e+00 0.000000000000e+00 0.000000000000e+00
8.797500000000e+02 7.255947160942e+00 0.000000000000e+00 0.000000000000e+00
8.800000000000e+02 7.639754291355e+00 0.000000000000e+00 0.000000000000e+00
8.802500000000e+02 7.790412606774e+00 0.000000000000e+00 0.000000000000e+00
8.805000000000e+02 7.680216298020e+00 0.000000000000e+00 0.000000000000e+00
8.807500000000e+02 7.314545619167e+00 0.000000000000e+00 0.000000000000e+00
8.810000000000e+02 6.730083139142e+00 0.000000000000e+00 0.000000000000e+00
8.812500000000e+02 5.988872277587e+00 0.000000000000e+00 0.000000000000e+00
8.815000000000e+02 5.169147937624e+00 0.000000000000e+00 0.000000000000e+00
8.817500000000e+02 4.354284137608e+00 0.000000000000e+00 0.000000000000e+00
8.820000000000e+02 3.621422232541e+00 0.000000000000e+00 0.000000000000e+00
8.822500000000e+02 3.031340453285e+00 0.000000000000e+00 0.000000000000e+00
8.825000000000e+02 2.620907458028e+00 0.000000000000e+00 0.000000000000e+00
8.827500000000e+02 2.399065638110e+00 0.000000000000e+00 0.000000000000e+00
8.830000000000e+02 2.346774331883e+00 0.000000000000e+00 0.000000000000e+00
8.832500000000e+02 2.420784087347e+00 0.000000000000e+00 0.000000000000e+00
8.835000000000e+02 2.560589827911e+00 0.000000000000e+00 0.000000000000e+00
8.837500000000e+02 2.697495041170e+00 0.000000000000e+00 0.000000000000e+00
8.840000000000e+02 2.764465501004e+00 0.000000000000e+00 0.000000000000e+00
8.842500000000e+02 2.705389663819e+00 0.000000000000e+00 0.000000000000e+00
8.845000000000e+02 2.482495882602e+00 0.000000000000e+00 0.000000000000e+00
8.847500000000e+02 2.080978665500e+00 0.000000000000e+00 0.000000000000e+00
8.850000000000e+02 1.510309100429e+00 0.000000000000e+00 0.000000000000e+00
8.852500000000e+02 8.021846169193e-01 0.000000000000e+00 0.000000000000e+00
8.855000000000e+02 5.540962484136e-03 0.000000000000e+00 0.000000000000e+00
8.857500000000e+02 -8.205606328669e-01 0.000000000000e+00 0.000000000000e+00
8.860000000000e+02 -1.615097538941e+00 0.000000000000e+00 0.000000000000e+00
8.862500000000e+02 -2.323128011034e+00 0.000000000000e+00 0.000000000000e+00
8.865000000000e+02 -2.902607819033e+00 0.000000000000e+00 0.000000000000e+00
8.867500000000e+02 -3.329098508830e+00 0.000000000000e+00 0.000000000000e+00
8.870000000000e+02 -3.597820058588e+00 0.000000000000e+00 0.000000000000e+00
8.872500000000e+02 -3.722898100554e+00 0.000000000000e+00 0.000000000000e+00
8.875000000000e+02 -3.734056168379e+00 0.000000000000e+00 0.000000000000e+00
8.877500000000e+02 -3.671349624050e+00 0.000000000000e+00 0.000000000000e+00
8.880000000000e+02 -3.578783221880e+00 0.000000000000e+00 0.000000000000e+00
8.882500000000e+02 -3.497768376877e+00 0.000000000000e+00 0.000000000000e+00
8.885000000000e+02 -3.461348984485e+00 0.000000000000e+00 0.000000000000e+00
8.887500000000e+02 -3.489966717001e+00 0.000000000000e+00 0.000000000000e+00
8.890000000000e+02 -3.589277053017e+00 0.000000000000e+00 0.000000000000e+00
8.892500000000e+02 -3.750208155359e+00 0.000000000000e+00 0.000000000000e+00
8.895000000000e+02 -3.951124964428e+00 0.000000000000e+00 0.000000000000e+00
8.897500000000e+02 -4.161668566241e+00 0.000000000000e+00 0.000000000000e+00
8.900000000000e+02 -4.347626297829e+00 0.000000000000e+00 0.000000000000e+00
8.902500000000e+02 -4.476078142491e+00 0.000000000000e+00 0.000000000000e+00
8.905000000000e+02 -4.520070106283e+00 0.000000000000e+00 0.000000000000e+00
8.907500000000e+02 -4.462178480022e+00 0.000000000000e+00 0.000000000000e+00
8.910000000000e+02 -4.296527730079e+00 0.000000000000e+00 0.000000000000e+00
8.912500000000e+02 -4.029075370942e+00 0.000000000000e+00 0.000000000000e+00
8.915000000000e+02 -3.676239857147e+00 0.000000000000e+00 0.000000000000e+00
8.917500000000e+02 -3.262182928808e+00 0.000000000000e+00 0.000000000000e+00
8.920000000000e+02 -2.815232758187e+00 0.000000000000e+00 0.000000000000e+00
8.922500000000e+02 -2.364026281892e+00 0.000000000000e+00 0.000000000000e+00
8.925000000000e+02 -1.933949473778e+00 0.000000000000e+00 0.000000000000e+00
8.927500000000e+02 -1.544368449876e+00 0.000000000000e+00 0.000000000000e+00
8.930000000000e+02 -1.206990304374e+00 0.000000000000e+00 0.000000000000e+00
8.932500000000e+02 -9.254978426815e-01 0.000000000000e+00 0.000000000000e+00
8.935000000000e+02 -6.963989392819e-01 0.000000000000e+00 0.000000000000e+00
8.937500000000e+02 -5.108506688082e-01 0.000000000000e+00 0.000000000000e+00
8.940000000000e+02 -3.570869303288e-01 0.000000000000e+00 0.000000000000e+00
8.942500000000e+02 -2.230132628967e-01 0.000000000000e+00 0.000000000000e+00
8.945000000000e+02 -9.853995857765e-02 0.000000000000e+00 0.000000000000e+00
8.947500000000e+02 2.270114993207e-02 0.000000000000e+00 0.000000000000e+00
8.950000000000e+02 1.424854218592e-01 0.000000000000e+00 0.000000000000e+00
8.952500000000e+02 2.580451528340e-01 0.000000000000e+00 0.000000000000e+00
8.955000000000e+02 3.629599591733e-01 0.000000000000e+00 0.000000000000e+00
8.957500000000e+02 4.486744777352e-01 0.000000000000e+00 0.000000000000e+00
8.960000000000e+02 5.063401291628e-01 0.000000000000e+00 0.000000000000e+00
8.962500000000e+02 5.286429756915e-01 0.000000000000e+00 0.000000000000e+00
8.965000000000e+02 5.113028788737e-01 0.000000000000e+00 0.000000000000e+00
8.967500000000e+02 4.540033951040e-01 0.000000000000e+00 0.000000000000e+00
8.970000000000e+02 3.606223072957e-01 0.000000000000e+00 0.000000000000e+00
8.972500000000e+02 2.387592866942e-01 0.000000000000e+00 0.000000000000e+00
8.975000000000e+02 9.867803159289e-02 0.000000000000e+00 0.000000000000e+00
8.977500000000e+02 -4.812468638672e-02 0.000000000000e+00 0.000000000000e+00
8.980000000000e+02 -1.904562874778e-01 0.000000000000e+00 0.000000000000e+00
8.982500000000e+02 -3.187991863281e-01 0.000000000000e+00 0.000000000000e+00
8.985000000000e+02 -4.262839922640e-01 0.000000000000e+00 0.000000000000e+00
8.987500000000e+02 -5.091145277448e-01 0.000000000000e+00 0.000000000000e+00
8.990000000000e+02 -5.663985708714e-01 0.000000000000e+00 0.000000000000e+00
8.992500000000e+02 -5.994479990713e-01 0.000000000000e+00 0.000000000000e+00
8.995000000000e+02 -6.107079799744e-01 0.000000000000e+00 0.000000000000e+00
8.997500000000e+02 -6.025406739497e-01 0.000000000000e+00 0.000000000000e+00
9.000000000000e+02 -5.761136425211e-01 0.000000000000e+00 0.000000000000e+00
9.002500000000e+02 -5.306229959666e-01 0.000000000000e+00 0.000000000000e+00
9.005000000000e+02 -4.630201167954e-01 0.000000000000e+00 0.000000000000e+00
9.007500000000e+02 -3.683193268853e-01 0.000000000000e+00 0.000000000000e+00
9.010000000000e+02 -2.404579222919e-01 0.000000000000e+00 0.000000000000e+00
9.012500000000e+02 -7.357773471145e-02 0.000000000000e+00 0.000000000000e+00
9.015000000000e+02 1.364837316834e-01 0.000000000000e+00 0.000000000000e+00
9.017500000000e+02 3.907505878910e-01 0.000000000000e+00 0.000000000000e+00
9.020000000000e+02 6.859752014220e-01 0.000000000000e+00 0.000000000000e+00
9.022500000000e+02 1.014034027730e+00 0.000000000000e+00 0.000000000000e+00
9.025000000000e+02 1.361993732177e+00 0.000000000000e+00 0.000000000000e+00
9.027500000000e+02 1.712884924031e+00 0.000000000000e+00 0.000000000000e+00
9.030000000000e+02 2.047108755330e+00 0.000000000000e+00 0.000000000000e+00
9.032500000000e+02 2.344299452199e+00 0.000000000000e+00 0.000000000000e+00
9.035000000000e+02 2.585390183672e+00 0.000000000000e+00 0.000000000000e+00
9.037500000000e+02 2.754592943911e+00 0.000000000000e+00 0.000000000000e+00
9.040000000000e+02 2.841011504113e+00 0.000000000000e+00 0.000000000000e+00
9.042500000000e+02 2.839658927208e+00 0.000000000000e+00 0.000000000000e+00
9.045000000000e+02 2.751739517582e+00 0.000000000000e+00 0.000000000000e+00
9.047500000000e+02 2.584165526856e+00 0.000000000000e+00 0.000000000000e+00
9.050000000000e+02 2.348394044671e+00 0.000000000000e+00 0.000000000000e+00
9.052500000000e+02 2.058771105276e+00 0.000000000000e+00 0.000000000000e+00
9.055000000000e+02 1.730642112864e+00 0.000000000000e+00 0.000000000000e+00
9.057500000000e+02 1.378518899109e+00 0.000000000000e+00 0.000000000000e+00
9.060000000000e+02 1.014579230669e+00 0.000000000000e+00 0.000000000000e+00
9.062500000000e+02 6.477167864752e-01 0.000000000000e+00 0.000000000000e+00
9.065000000000e+02 2.832677832252e-01 0.000000000000e+00 0.000000000000e+00
9.067500000000e+02 -7.657082346302e-02 0.000000000000e+00 0.000000000000e+00
9.070000000000e+02 -4.317296152271e-01 0.000000000000e+00 0.000000000000e+00
9.072500000000e+02 -7.828563060946e-01 0.000000000000e+00 0.000000000000e+00
9.075000000000e+02 -1.129766767350e+00 0.000000000000e+00 0.000000000000e+00
9.077500000000e+02 -1.470041024807e+00 0.000000000000e+00 0.000000000000e+00
9.080000000000e+02 -1.798025674044e+00 0.000000000000e+00 0.000000000000e+00
9.082500000000e+02 -2.104440031168e+00 0.000000000000e+00 0.000000000000e+00
9.085000000000e+02 -2.376687292376e+00 0.000000000000e+00 0.000000000000e+00
9.087500000000e+02 -2.599859130590e+00 0.000000000000e+00 0.000000000000e+00
9.090000000000e+02 -2.758310231065e+00 0.000000000000e+00 0.000000000000e+00
9.092500000000e+02 -2.837585785910e+00 0.000000000000e+00 0.000000000000e+00
9.095000000000e+02 -2.826424509517e+00 0.000000000000e+00 0.000000000000e+00
9.097500000000e+02 -2.718541662254e+00 0.000000000000e+00 0.000000000000e+00
9.100000000000e+02 -2.513923579606e+00 0.000000000000e+00 0.000000000000e+00
9.102500000000e+02 -2.219432961149e+00 0.000000000000e+00 0.000000000000e+00
9.105000000000e+02 -1.848622036487e+00 0.000000000000e+00 0.000000000000e+00
9.107500000000e+02 -1.420763468350e+00 0.000000000000e+00 0.000000000000e+00
9.110000000000e+02 -9.592191012856e-01 0.000000000000e+00 0.000000000000e+00
9.112500000000e+02 -4.893576448245e-01 0.000000000000e+00 0.000000000000e+00
9.115000000000e+02 -3.629055458269e-02 0.000000000000e+00 0.000000000000e+00
9.117500000000e+02 3.772874637894e-01 0.000000000000e+00 0.000000000000e+00
9.120000000000e+02 7.328924041209e-01 0.000000000000e+00 0.000000000000e+00
9.122500000000e+02 1.017481524340e+00 0.000000000000e+00 0.000000000000e+00
9.125000000000e+02 1.224012458374e+00 0.000000000000e+00 0.000000000000e+00
9.127500000000e+02 1.351324375902e+00 0.000000000000e+00 0.000000000000e+00
9.130000000000e+02 1.403431636648e+00 0.000000000000e+00 0.000000000000e+00
9.132500000000e+02 1.388397436063e+00 0.000000000000e+00 0.000000000000e+00
9.135000000000e+02 1.317000434138e+00 0.000000000000e+00 0.000000000000e+00
9.137500000000e+02 1.201415111091e+00 0.000000000000e+00 0.000000000000e+00
9.140000000000e+02 1.054096833413e+00 0.000000000000e+00 0.000000000000e+00
9.142500000000e+02 8.870018742438e-01 0.000000000000e+00 0.000000000000e+00
9.145000000000e+02 7.111925916618e-01 0.000000000000e+00 0.000000000000e+00
9.147500000000e+02 5.367934433132e-01 0.000000000000e+00 0.000000000000e+00
9.150000000000e+02 3.731899317998e-01 0.000000000000e+00 0.000000000000e+00
9.152500000000e+02 2.293133360106e-01 0.000000000000e+00 0.000000000000e+00
9.155000000000e+02 1.138382697131e-01 0.000000000000e+00 0.000000000000e+00
9.157500000000e+02 3.514089131077e-02 0.000000000000e+00 0.000000000000e+00
9.160000000000e+02 9.196264771489e-04 0.000000000000e+00 0.000000000000e+00
9.162500000000e+02 1.745819473534e-02 0.000000000000e+00 0.000000000000e+00
9.165000000000e+02 8.859867955591e-02 0.000000000000e+00 0.000000000000e+00
9.167500000000e+02 2.145742671470e-01 0.000000000000e+00 0.000000000000e+00
9.170000000000e+02 3.909115241350e-01 0.000000000000e+00 0.000000000000e+00
9.172500000000e+02 6.076383004549e-01 0.000000000000e+00 0.000000000000e+00
9.175000000000e+02 8.490185420855e-01 0.000000000000e+00 0.000000000000e+00
9.177500000000e+02 1.093979249143e+00 0.000000000000e+00 0.000000000000e+00
9.180000000000e+02 1.317304315218e+00 0.000000000000e+00 0.000000000000e+00
9.182500000000e+02 1.491557963941e+00 0.000000000000e+00 0.000000000000e+00
9.185000000000e+02 1.589584089090e+00 0.000000000000e+00 0.000000000000e+00
9.187500000000e+02 1.587325655587e+00 0.000000000000e+00 0.000000000000e+00
9.190000000000e+02 1.466637595079e+00 0.000000000000e+00 0.000000000000e+00
9.192500000000e+02 1.217740160374e+00 0.000000000000e+00 0.000000000000e+00
9.195000000000e+02 8.409837576861e-01 0.000000000000e+00 0.000000000000e+00
9.197500000000e+02 3.476693430453e-01 0.000000000000e+00 0.000000000000e+00
9.200000000000e+02 -2.402187379744e-01 0.000000000000e+00 0.000000000000e+00
9.202500000000e+02 -8.913738724815e-01 0.000000000000e+00 0.000000000000e+00
9.205000000000e+02 -1.567488003804e+00 0.000000000000e+00 0.000000000000e+00
9.207500000000e+02 -2.226274343321e+00 0.000000000000e+00 0.000000000000e+00
9.210000000000e+02 -2.824846541744e+00 0.000000000000e+00 0.000000000000e+00
9.212500000000e+02 -3.323070737814e+00 0.000000000000e+00 0.000000000000e+00
9.215000000000e+02 -3.686524162449e+00 0.000000000000e+00 0.000000000000e+00
9.217500000000e+02 -3.888763911120e+00 0.000000000000e+00 0.000000000000e+00
9.220000000000e+02 -3.912720940598e+00 0.000000000000e+00 0.000000000000e+00
9.222500000000e+02 -3.751169337064e+00 0.000000000000e+00 0.000000000000e+00
9.225000000000e+02 -3.406357461433e+00 0.000000000000e+00 0.000000000000e+00
9.227500000000e+02 -2.889003211723e+00 0.000000000000e+00 0.000000000000e+00
9.230000000000e+02 -2.216931033474e+00 0.000000000000e+00 0.000000000000e+00
9.232500000000e+02 -1.413650593276e+00 0.000000000000e+00 0.000000000000e+00
9.235000000000e+02 -5.071421244533e-01 0.000000000000e+00 0.000000000000e+00
9.237500000000e+02 4.709729785442e-01 0.000000000000e+00 0.000000000000e+00
9.240000000000e+02 1.485820887408e+00 0.000000000000e+00 0.000000000000e+00
9.242500000000e+02 2.499305984474e+00 0.000000000000e+00 0.000000000000e+00
9.245000000000e+02 3.469993427146e+00 0.000000000000e+00 0.000000000000e+00
9.247500000000e+02 4.353145378468e+00 0.000000000000e+00 0.000000000000e+00
9.250000000000e+02 5.101248364140e+00 0.000000000000e+00 0.000000000000e+00
9.252500000000e+02 5.665336886665e+00 0.000000000000e+00 0.000000000000e+00
9.255000000000e+02 5.997316897573e+00 0.000000000000e+00 0.000000000000e+00
9.257500000000e+02 6.053332586817e+00 0.000000000000e+00 0.000000000000e+00
9.260000000000e+02 5.798022580711e+00 0.000000000000e+00 0.000000000000e+00
9.262500000000e+02 5.209306512242e+00 0.000000000000e+00 0.000000000000e+00
9.265000000000e+02 4.283163437317e+00 0.000000000000e+00 0.000000000000e+00
9.267500000000e+02 3.037742043399e+00 0.000000000000e+00 0.000000000000e+00
9.270000000000e+02 1.516105163439e+00 0.000000000000e+00 0.000000000000e+00
9.272500000000e+02 -2.130267611436e-01 0.000000000000e+00 0.000000000000e+00
9.275000000000e+02 -2.057005210883e+00 0.000000000000e+00 0.000000000000e+00
9.277500000000e+02 -3.903676578885e+00 0.000000000000e+00 0.000000000000e+00
9.280000000000e+02 -5.628406729167e+00 0.000000000000e+00 0.000000000000e+00
9.282500000000e+02 -7.103280019018e+00 0.000000000000e+00 0.000000000000e+00
9.285000000000e+02 -8.207731648651e+00 0.000000000000e+00 0.000000000000e+00
9.287500000000e+02 -8.839623411558e+00 0.000000000000e+00 0.000000000000e+00
9.290000000000e+02 -8.925627229802e+00 0.000000000000e+00 0.000000000000e+00
9.292500000000e+02 -8.429764298088e+00 0.000000000000e+00 0.000000000000e+00
9.295000000000e+02 -7.359070262388e+00 0.000000000000e+00 0.000000000000e+00
9.297500000000e+02 -5.765610602430e+00 0.000000000000e+00 0.000000000000e+00
9.300000000000e+02 -3.744429605726e+00 0.000000000000e+00 0.000000000000e+00
9.302500000000e+02 -1.427440587018e+00 0.000000000000e+00 0.000000000000e+00
9.305000000000e+02 1.026295845831e+00 0.000000000000e+00 0.000000000000e+00
9.307500000000e+02 3.443058066693e+00 0.000000000000e+00 0.000000000000e+00
9.310000000000e+02 5.648554348926e+00 0.000000000000e+00 0.000000000000e+00
9.312500000000e+02 7.482273266966e+00 0.000000000000e+00 0.000000000000e+00
9.315000000000e+02 8.810713669427e+00 0.000000000000e+00 0.000000000000e+00
9.317500000000e+02 9.538234336700e+00 0.000000000000e+00 0.000000000000e+00
9.320000000000e+02 9.614522884765e+00 0.000000000000e+00 0.000000000000e+00
9.322500000000e+02 9.038049450802e+00 0.000000000000e+00 0.000000000000e+00
9.325000000000e+02 7.855297248046e+00 0.000000000000e+00 0.000000000000e+00
9.327500000000e+02 6.155996487887e+00 0.000000000000e+00 0.000000000000e+00
9.330000000000e+02 4.064978111335e+00 0.000000000000e+00 0.000000000000e+00
9.332500000000e+02 1.731564352938e+00 0.000000000000e+00 0.000000000000e+00
9.335000000000e+02 -6.824071934083e-01 0.000000000000e+00 0.000000000000e+00
9.337500000000e+02 -3.014784954458e+00 0.000000000000e+00 0.000000000000e+00
9.340000000000e+02 -5.114475726593e+00 0.000000000000e+00 0.000000000000e+00
9.342500000000e+02 -6.851129426576e+00 0.000000000000e+00 0.000000000000e+00
9.345000000000e+02 -8.122547772999e+00 0.000000000000e+00 0.000000000000e+00
9.347500000000e+02 -8.859529723754e+00 0.000000000000e+00 0.000000000000e+00
9.350000000000e+02 -9.028154867740e+00 0.000000000000e+00 0.000000000000e+00
9.352500000000e+02 -8.629742849889e+00 0.000000000000e+00 0.000000000000e+00
9.355000000000e+02 -7.698884948182e+00 0.000000000000e+00 0.000000000000e+00
9.357500000000e+02 -6.300010762879e+00 0.000000000000e+00 0.000000000000e+00
9.360000000000e+02 -4.522932568044e+00 0.000000000000e+00 0.000000000000e+00
9.362500000000e+02 -2.477721120084e+00 0.000000000000e+00 0.000000000000e+00
9.365000000000e+02 -2.891397089801e-01 0.000000000000e+00 0.000000000000e+00
9.367500000000e+02 1.909266350676e+00 0.000000000000e+00 0.000000000000e+00
9.370000000000e+02 3.981425036339e+00 0.000000000000e+00 0.000000000000e+00
9.372500000000e+02 5.795375923440e+00 0.000000000000e+00 0.000000000000e+00
9.375000000000e+02 7.230293306125e+00 0.000000000000e+00 0.000000000000e+00
9.377500000000e+02 8.183786286163e+00 0.000000000000e+00 0.000000000000e+00
9.380000000000e+02 8.579202254154e+00 0.000000000000e+00 0.000000000000e+00
9.382500000000e+02 8.372469669467e+00 0.000000000000e+00 0.000000000000e+00
9.385000000000e+02 7.557841210806e+00 0.000000000000e+00 0.000000000000e+00
9.387500000000e+02 6.171782237430e+00 0.000000000000e+00 0.000000000000e+00
9.390000000000e+02 4.294230139779e+00 0.000000000000e+00 0.000000000000e+00
9.392500000000e+02 2.046553512113e+00 0.000000000000e+00 0.000000000000e+00
9.395000000000e+02 -4.142257035929e-01 0.000000000000e+00 0.000000000000e+00
9.397500000000e+02 -2.905031713465e+00 0.000000000000e+00 0.000000000000e+00
9.400000000000e+02 -5.229804244292e+00 0.000000000000e+00 0.000000000000e+00
9.402500000000e+02 -7.195217202766e+00 0.000000000000e+00 0.000000000000e+00
9.405000000000e+02 -8.627787952701e+00 0.000000000000e+00 0.000000000000e+00
9.407500000000e+02 -9.390777423622e+00 0.000000000000e+00 0.000000000000e+00
9.410000000000e+02 -9.399096733889e+00 0.000000000000e+00 0.000000000000e+00
9.412500000000e+02 -8.630451790125e+00 0.000000000000e+00 0.000000000000e+00
9.415000000000e+02 -7.131193575858e+00 0.000000000000e+00 0.000000000000e+00
9.417500000000e+02 -5.015790394893e+00 0.000000000000e+00 0.000000000000e+00
9.420000000000e+02 -2.459461629194e+00 0.000000000000e+00 0.000000000000e+00
9.422500000000e+02 3.157533251625e-01 0.000000000000e+00 0.000000000000e+00
9.425000000000e+02 3.060455801690e+00 0.000000000000e+00 0.000000000000e+00
9.427500000000e+02 5.521147278475e+00 0.000000000000e+00 0.000000000000e+00
9.430000000000e+02 7.465016948553e+00 0.000000000000e+00 0.000000000000e+00
9.432500000000e+02 8.703680188907e+00 0.000000000000e+00 0.000000000000e+00
9.435000000000e+02 9.113268006405e+00 0.000000000000e+00 0.000000000000e+00
9.437500000000e+02 8.648547248143e+00 0.000000000000e+00 0.000000000000e+00
9.440000000000e+02 7.349314841662e+00 0.000000000000e+00 0.000000000000e+00
9.442500000000e+02 5.338101858210e+00 0.000000000000e+00 0.000000000000e+00
9.445000000000e+02 2.809159456465e+00 0.000000000000e+00 0.000000000000e+00
9.447500000000e+02 9.672522451253e-03 0.000000000000e+00 0.000000000000e+00
9.450000000000e+02 -2.784956441388e+00 0.000000000000e+00 0.000000000000e+00
9.452500000000e+02 -5.299199624162e+00 0.000000000000e+00 0.000000000000e+00
9.455000000000e+02 -7.285882815911e+00 0.000000000000e+00 0.000000000000e+00
9.457500000000e+02 -8.551958433046e+00 0.000000000000e+00 0.000000000000e+00
9.460000000000e+02 -8.978729744336e+00 0.000000000000e+00 0.000000000000e+00
9.462500000000e+02 -8.534262721503e+00 0.000000000000e+00 0.000000000000e+00
9.465000000000e+02 -7.276568455034e+00 0.000000000000e+00 0.000000000000e+00
9.467500000000e+02 -5.347157368329e+00 0.000000000000e+00 0.000000000000e+00
9.470000000000e+02 -2.955639563345e+00 0.000000000000e+00 0.000000000000e+00
9.472500000000e+02 -3.570490045826e-01 0.000000000000e+00 0.000000000000e+00
9.475000000000e+02 2.175614187864e+00 0.000000000000e+00 0.000000000000e+00
9.477500000000e+02 4.380594788802e+00 0.000000000000e+00 0.000000000000e+00
9.480000000000e+02 6.035128666316e+00 0.000000000000e+00 0.000000000000e+00
9.482500000000e+02 6.978682640770e+00 0.000000000000e+00 0.000000000000e+00
9.485000000000e+02 7.129168184032e+00 0.000000000000e+00 0.000000000000e+00
9.487500000000e+02 6.490413971035e+00 0.000000000000e+00 0.000000000000e+00
9.490000000000e+02 5.150175706525e+00 0.000000000000e+00 0.000000000000e+00
9.492500000000e+02 3.269027746497e+00 0.000000000000e+00 0.000000000000e+00
9.495000000000e+02 1.061496550481e+00 0.000000000000e+00 0.000000000000e+00
9.497500000000e+02 -1.228355058662e+00 0.000000000000e+00 0.000000000000e+00
9.500000000000e+02 -3.354096643952e+00 0.000000000000e+00 0.000000000000e+00
9.502500000000e+02 -5.093793702692e+00 0.000000000000e+00 0.000000000000e+00
9.505000000000e+02 -6.273595777851e+00 0.000000000000e+00 0.000000000000e+00
9.507500000000e+02 -6.785500849530e+00 0.000000000000e+00 0.000000000000e+00
9.510000000000e+02 -6.597449448694e+00 0.000000000000e+00 0.000000000000e+00
9.512500000000e+02 -5.754798121640e+00 0.000000000000e+00 0.000000000000e+00
9.515000000000e+02 -4.373206672797e+00 0.000000000000e+00 0.000000000000e+00
9.517500000000e+02 -2.623933343061e+00 0.000000000000e+00 0.000000000000e+00
9.520000000000e+02 -7.133585121737e-01 0.000000000000e+00 0.000000000000e+00
9.522500000000e+02 1.140839831222e+00 0.000000000000e+00 0.000000000000e+00
9.525000000000e+02 2.734119551691e+00 0.000000000000e+00 0.000000000000e+00
9.527500000000e+02 3.897376733039e+00 0.000000000000e+00 0.000000000000e+00
9.530000000000e+02 4.514683816807e+00 0.000000000000e+00 0.000000000000e+00
9.532500000000e+02 4.534602652960e+00 0.000000000000e+00 0.000000000000e+00
9.535000000000e+02 3.973978203863e+00 0.000000000000e+00 0.000000000000e+00
9.537500000000e+02 2.913988566208e+00 0.000000000000e+00 0.000000000000e+00
9.540000000000e+02 1.489100048164e+00 0.000000000000e+00 0.000000000000e+00
9.542500000000e+02 -1.296455924142e-01 0.000000000000e+00 0.000000000000e+00
9.545000000000e+02 -1.754985650707e+00 0.000000000000e+00 0.000000000000e+00
9.547500000000e+02 -3.205049441104e+00 0.000000000000e+00 0.000000000000e+00
9.550000000000e+02 -4.323764971453e+00 0.000000000000e+00 0.000000000000e+00
9.552500000000e+02 -4.997791162137e+00 0.000000000000e+00 0.000000000000e+00
9.555000000000e+02 -5.168153534990e+00 0.000000000000e+00 0.000000000000e+00
9.557500000000e+02 -4.835401310706e+00 0.000000000000e+00 0.000000000000e+00
9.560000000000e+02 -4.057862007252e+00 0.000000000000e+00 0.000000000000e+00
9.562500000000e+02 -2.943358727839e+00 0.000000000000e+00 0.000000000000e+00
9.565000000000e+02 -1.635486577763e+00 0.000000000000e+00 0.000000000000e+00
9.567500000000e+02 -2.961374476408e-01 0.000000000000e+00 0.000000000000e+00
9.570000000000e+02 9.136470001178e-01 0.000000000000e+00 0.000000000000e+00
9.572500000000e+02 1.852266096453e+00 0.000000000000e+00 0.000000000000e+00
9.575000000000e+02 2.413473420821e+00 0.000000000000e+00 0.000000000000e+00
9.577500000000e+02 2.537837075314e+00 0.000000000000e+00 0.000000000000e+00
9.580000000000e+02 2.218513846460e+00 0.000000000000e+00 0.000000000000e+00
9.582500000000e+02 1.500779047049e+00 0.000000000000e+00 0.000000000000e+00
9.585000000000e+02 4.754831358842e-01 0.000000000000e+00 0.000000000000e+00
9.587500000000e+02 -7.326937480617e-01 0.000000000000e+00 0.000000000000e+00
9.590000000000e+02 -1.980727157621e+00 0.000000000000e+00 0.000000000000e+00
9.592500000000e+02 -3.124596267426e+00 0.000000000000e+00 0.000000000000e+00
9.595000000000e+02 -4.036424225418e+00 0.000000000000e+00 0.000000000000e+00
9.597500000000e+02 -4.619391238404e+00 0.000000000000e+00 0.000000000000e+00
9.600000000000e+02 -4.818687175601e+00 0.000000000000e+00 0.000000000000e+00
9.602500000000e+02 -4.627258418093e+00 0.000000000000e+00 0.000000000000e+00
9.605000000000e+02 -4.085735078769e+00 0.000000000000e+00 0.000000000000e+00
9.607500000000e+02 -3.276624682553e+00 0.000000000000e+00 0.000000000000e+00
9.610000000000e+02 -2.313543823577e+00 0.000000000000e+00 0.000000000000e+00
9.612500000000e+02 -1.326848593155e+00 0.000000000000e+00 0.000000000000e+00
9.615000000000e+02 -4.474472653789e-01 0.000000000000e+00 0.000000000000e+00
9.617500000000e+02 2.092159193080e-01 0.000000000000e+00 0.000000000000e+00
9.620000000000e+02 5.570538104960e-01 0.000000000000e+00 0.000000000000e+00
9.622500000000e+02 5.494286635820e-01 0.000000000000e+00 0.000000000000e+00
9.625000000000e+02 1.842449025970e-01 0.000000000000e+00 0.000000000000e+00
9.627500000000e+02 -4.965320512404e-01 0.000000000000e+00 0.000000000000e+00
9.630000000000e+02 -1.412812059268e+00 0.000000000000e+00 0.000000000000e+00
9.632500000000e+02 -2.456976668806e+00 0.000000000000e+00 0.000000000000e+00
9.635000000000e+02 -3.507765716968e+00 0.000000000000e+00 0.000000000000e+00
9.637500000000e+02 -4.445682453092e+00 0.000000000000e+00 0.000000000000e+00
9.640000000000e+02 -5.167967485172e+00 0.000000000000e+00 0.000000000000e+00
9.642500000000e+02 -5.601260148311e+00 0.000000000000e+00 0.000000000000e+00
9.645000000000e+02 -5.710371909961e+00 0.000000000000e+00 0.000000000000e+00
9.647500000000e+02 -5.502101259029e+00 0.000000000000e+00 0.000000000000e+00
9.650000000000e+02 -5.023658671899e+00 0.000000000000e+00 0.000000000000e+00
9.652500000000e+02 -4.355961724290e+00 0.000000000000e+00 0.000000000000e+00
9.655000000000e+02 -3.602715242500e+00 0.000000000000e+00 0.000000000000e+00
9.657500000000e+02 -2.876725103164e+00 0.000000000000e+00 0.000000000000e+00
9.660000000000e+02 -2.285238013362e+00 0.000000000000e+00 0.000000000000e+00
9.662500000000e+02 -1.916209131583e+00 0.000000000000e+00 0.000000000000e+00
9.665000000000e+02 -1.827261134986e+00 0.000000000000e+00 0.000000000000e+00
9.667500000000e+02 -2.038731236400e+00 0.000000000000e+00 0.000000000000e+00
9.670000000000e+02 -2.531655769237e+00 0.000000000000e+00 0.000000000000e+00
9.672500000000e+02 -3.250888040983e+00 0.000000000000e+00 0.000000000000e+00
9.675000000000e+02 -4.112870997459e+00 0.000000000000e+00 0.000000000000e+00
9.677500000000e+02 -5.016981094528e+00 0.000000000000e+00 0.000000000000e+00
9.680000000000e+02 -5.858903406968e+00 0.000000000000e+00 0.000000000000e+00
9.682500000000e+02 -6.544249991881e+00 0.000000000000e+00 0.000000000000e+00
9.685000000000e+02 -7.000625267262e+00 0.000000000000e+00 0.000000000000e+00
9.687500000000e+02 -7.186572725160e+00 0.000000000000e+00 0.000000000000e+00
9.690000000000e+02 -7.096273626359e+00 0.000000000000e+00 0.000000000000e+00
9.692500000000e+02 -6.759449880303e+00 0.000000000000e+00 0.000000000000e+00
9.695000000000e+02 -6.236570428062e+00 0.000000000000e+00 0.000000000000e+00
9.697500000000e+02 -5.610085269502e+00 0.000000000000e+00 0.000000000000e+00
9.700000000000e+02 -4.972929817146e+00 0.000000000000e+00 0.000000000000e+00
9.702500000000e+02 -4.415885828707e+00 0.000000000000e+00 0.000000000000e+00
9.705000000000e+02 -4.015509648488e+00 0.000000000000e+00 0.000000000000e+00
9.707500000000e+02 -3.824230142743e+00 0.000000000000e+00 0.000000000000e+00
9.710000000000e+02 -3.863895773624e+00 0.000000000000e+00 0.000000000000e+00
9.712500000000e+02 -4.123560044340e+00 0.000000000000e+00 0.000000000000e+00
9.715000000000e+02 -4.561706615390e+00 0.000000000000e+00 0.000000000000e+00
9.717500000000e+02 -5.112511634032e+00 0.000000000000e+00 0.000000000000e+00
9.720000000000e+02 -5.695203993129e+00 0.000000000000e+00 0.000000000000e+00
9.722500000000e+02 -6.225186497786e+00 0.000000000000e+00 0.000000000000e+00
9.725000000000e+02 -6.625373993952e+00 0.000000000000e+00 0.000000000000e+00
9.727500000000e+02 -6.836212856715e+00 0.000000000000e+00 0.000000000000e+00
9.730000000000e+02 -6.823064105428e+00 0.000000000000e+00 0.000000000000e+00
9.732500000000e+02 -6.580025215085e+00 0.000000000000e+00 0.000000000000e+00
9.735000000000e+02 -6.129775348473e+00 0.000000000000e+00 0.000000000000e+00
9.737500000000e+02 -5.519582234913e+00 0.000000000000e+00 0.000000000000e+00
9.740000000000e+02 -4.814128831642e+00 0.000000000000e+00 0.000000000000e+00
9.742500000000e+02 -4.086233267805e+00 0.000000000000e+00 0.000000000000e+00
9.745000000000e+02 -3.406791691920e+00 0.000000000000e+00 0.000000000000e+00
9.747500000000e+02 -2.835339363275e+00 0.000000000000e+00 0.000000000000e+00
9.750000000000e+02 -2.412496824891e+00 0.000000000000e+00 0.000000000000e+00
9.752500000000e+02 -2.155268641900e+00 0.000000000000e+00 0.000000000000e+00
9.755000000000e+02 -2.055738566493e+00 0.000000000000e+00 0.000000000000e+00
9.757500000000e+02 -2.083219726973e+00 0.000000000000e+00 0.000000000000e+00
9.760000000000e+02 -2.189440956614e+00 0.000000000000e+00 0.000000000000e+00
9.762500000000e+02 -2.315946926297e+00 0.000000000000e+00 0.000000000000e+00
9.765000000000e+02 -2.402614149735e+00 0.000000000000e+00 0.000000000000e+00
9.767500000000e+02 -2.396071371699e+00 0.000000000000e+00 0.000000000000e+00
9.770000000000e+02 -2.256871636201e+00 0.000000000000e+00 0.000000000000e+00
9.772500000000e+02 -1.964480193785e+00 0.000000000000e+00 0.000000000000e+00
9.775000000000e+02 -1.519481311101e+00 0.000000000000e+00 0.000000000000e+00
9.777500000000e+02 -9.428160197527e-01 0.000000000000e+00 0.000000000000e+00
9.780000000000e+02 -2.722818856613e-01 0.000000000000e+00 0.000000000000e+00
9.782500000000e+02 4.431042338498e-01 0.000000000000e+00 0.000000000000e+00
9.785000000000e+02 1.150008817564e+00 0.000000000000e+00 0.000000000000e+00
9.787500000000e+02 1.797940742615e+00 0.000000000000e+00 0.000000000000e+00
9.790000000000e+02 2.345667737266e+00 0.000000000000e+00 0.000000000000e+00
9.792500000000e+02 2.766040762476e+00 0.000000000000e+00 0.000000000000e+00
9.795000000000e+02 3.048639032583e+00 0.000000000000e+00 0.000000000000e+00
9.797500000000e+02 3.199981164650e+00 0.000000000000e+00 0.000000000000e+00
9.800000000000e+02 3.241401060416e+00 0.000000000000e+00 0.000000000000e+00
9.802500000000e+02 3.205009558902e+00 0.000000000000e+00 0.000000000000e+00
9.805000000000e+02 3.128410245841e+00 0.000000000000e+00 0.000000000000e+00
9.807500000000e+02 3.048978378544e+00 0.000000000000e+00 0.000000000000e+00
9.810000000000e+02 2.998530724048e+00 0.000000000000e+00 0.000000000000e+00
9.812500000000e+02 2.999114417115e+00 0.000000000000e+00 0.000000000000e+00
9.815000000000e+02 3.060444818105e+00 0.000000000000e+00 0.000000000000e+00
9.817500000000e+02 3.179259109713e+00 0.000000000000e+00 0.000000000000e+00
9.820000000000e+02 3.340565128580e+00 0.000000000000e+00 0.000000000000e+00
9.822500000000e+02 3.520496255852e+00 0.000000000000e+00 0.000000000000e+00
9.825000000000e+02 3.690270859965e+00 0.000000000000e+00 0.000000000000e+00
9.827500000000e+02 3.820626483161e+00 0.000000000000e+00 0.000000000000e+00
9.830000000000e+02 3.886068735513e+00 0.000000000000e+00 0.000000000000e+00
9.832500000000e+02 3.868341716068e+00 0.000000000000e+00 0.000000000000e+00
9.835000000000e+02 3.758675580003e+00 0.000000000000e+00 0.000000000000e+00
9.837500000000e+02 3.558571256407e+00 0.000000000000e+00 0.000000000000e+00
9.840000000000e+02 3.279109172747e+00 0.000000000000e+00 0.000000000000e+00
9.842500000000e+02 2.938983518436e+00 0.000000000000e+00 0.000000000000e+00
9.845000000000e+02 2.561635138784e+00 0.000000000000e+00 0.000000000000e+00
9.847500000000e+02 2.171961761857e+00 0.000000000000e+00 0.000000000000e+00
9.850000000000e+02 1.793112194274e+00 0.000000000000e+00 0.000000000000e+00
9.852500000000e+02 1.443821924581e+00 0.000000000000e+00 0.000000000000e+00
9.855000000000e+02 1.136633342122e+00 0.000000000000e+00 0.000000000000e+00
9.857500000000e+02 8.771857301342e-01 0.000000000000e+00 0.000000000000e+00
9.860000000000e+02 6.645849637852e-01 0.000000000000e+00 0.000000000000e+00
9.862500000000e+02 4.926981657722e-01 0.000000000000e+00 0.000000000000e+00
9.865000000000e+02 3.520889744654e-01 0.000000000000e+00 0.000000000000e+00
9.867500000000e+02 2.322323053684e-01 0.000000000000e+00 0.000000000000e+00
9.870000000000e+02 1.236321191211e-01 0.000000000000e+00 0.000000000000e+00
9.872500000000e+02 1.951032498117e-02 0.000000000000e+00 0.000000000000e+00
9.875000000000e+02 -8.317114188913e-02 0.000000000000e+00 0.000000000000e+00
9.877500000000e+02 -1.834676410210e-01 0.000000000000e+00 0.000000000000e+00
9.880000000000e+02 -2.769660321605e-01 0.000000000000e+00 0.000000000000e+00
9.882500000000e+02 -3.569106073148e-01 0.000000000000e+00 0.000000000000e+00
9.885000000000e+02 -4.157043536919e-01 0.000000000000e+00 0.000000000000e+00
9.887500000000e+02 -4.465022710845e-01 0.000000000000e+00 0.000000000000e+00
9.890000000000e+02 -4.446160930325e-01 0.000000000000e+00 0.000000000000e+00
9.892500000000e+02 -4.084987828154e-01 0.000000000000e+00 0.000000000000e+00
9.895000000000e+02 -3.401620943246e-01 0.000000000000e+00 0.000000000000e+00
9.897500000000e+02 -2.449854355966e-01 0.000000000000e+00 0.000000000000e+00
9.900000000000e+02 -1.309808102400e-01 0.000000000000e+00 0.000000000000e+00
9.902500000000e+02 -7.668835086004e-03 0.000000000000e+00 0.000000000000e+00
9.905000000000e+02 1.152197238231e-01 0.000000000000e+00 0.000000000000e+00
9.907500000000e+02 2.289825724047e-01 0.000000000000e+00 0.000000000000e+00
9.910000000000e+02 3.269118760710e-01 0.000000000000e+00 0.000000000000e+00
9.912500000000e+02 4.048326238859e-01 0.000000000000e+00 0.000000000000e+00
9.915000000000e+02 4.611413654044e-01 0.000000000000e+00 0.000000000000e+00
9.917500000000e+02 4.963664797957e-01 0.000000000000e+00 0.000000000000e+00
9.920000000000e+02 5.123581447856e-01 0.000000000000e+00 0.000000000000e+00
9.922500000000e+02 5.112821157629e-01 0.000000000000e+00 0.000000000000e+00
9.925000000000e+02 4.946252689186e-01 0.000000000000e+00 0.000000000000e+00
9.927500000000e+02 4.624172088015e-01 0.000000000000e+00 0.000000000000e+00
9.930000000000e+02 4.128321275561e-01 0.000000000000e+00 0.000000000000e+00
9.932500000000e+02 3.422657279901e-01 0.000000000000e+00 0.000000000000e+00
9.935000000000e+02 2.458954595177e-01 0.000000000000e+00 0.000000000000e+00
9.937500000000e+02 1.186434488332e-01 0.000000000000e+00 0.000000000000e+00
9.940000000000e+02 -4.361447103534e-02 0.000000000000e+00 0.000000000000e+00
9.942500000000e+02 -2.428003378703e-01 0.000000000000e+00 0.000000000000e+00
9.945000000000e+02 -4.775685493524e-01 0.000000000000e+00 0.000000000000e+00
9.947500000000e+02 -7.426237712264e-01 0.000000000000e+00 0.000000000000e+00
9.950000000000e+02 -1.028566874928e+00 0.000000000000e+00 0.000000000000e+00
9.952500000000e+02 -1.322332452328e+00 0.000000000000e+00 0.000000000000e+00
9.955000000000e+02 -1.608188312403e+00 0.000000000000e+00 0.000000000000e+00
9.957500000000e+02 -1.869177238098e+00 0.000000000000e+00 0.000000000000e+00
9.960000000000e+02 -2.088808820103e+00 0.000000000000e+00 0.000000000000e+00
9.962500000000e+02 -2.252766214808e+00 0.000000000000e+00 0.000000000000e+00
9.965000000000e+02 -2.350386292486e+00 0.000000000000e+00 0.000000000000e+00
9.967500000000e+02 -2.375703075918e+00 0.000000000000e+00 0.000000000000e+00
9.970000000000e+02 -2.327908785474e+00 0.000000000000e+00 0.000000000000e+00
9.972500000000e+02 -2.211174092748e+00 0.000000000000e+00 0.000000000000e+00
9.975000000000e+02 -2.033865577514e+00 0.000000000000e+00 0.000000000000e+00
9.977500000000e+02 -1.807288670209e+00 0.000000000000e+00 0.000000000000e+00
9.980000000000e+02 -1.544154313457e+00 0.000000000000e+00 0.000000000000e+00
9.982500000000e+02 -1.257006204670e+00 0.000000000000e+00 0.000000000000e+00
9.985000000000e+02 -9.568467856874e-01 0.000000000000e+00 0.000000000000e+00
9.987500000000e+02 -6.521640480033e-01 0.000000000000e+00 0.000000000000e+00
9.990000000000e+02 -3.484935687686e-01 0.000000000000e+00 0.000000000000e+00
9.992500000000e+02 -4.856180676706e-02 0.000000000000e+00 0.000000000000e+00
9.995000000000e+02 2.470383586162e-01 0.000000000000e+00 0.000000000000e+00
9.997500000000e+02 5.387754851114e-01 0.000000000000e+00 0.000000000000e+00
1.000000000000e+03 8.269109541508e-01 0.000000000000e+00 0.000000000000e+00
1.000250000000e+03 1.110266212234e+00 0.000000000000e+00 0.000000000000e+00
1.000500000000e+03 1.385253049657e+00 0.000000000000e+00 0.000000000000e+00
1.000750000000e+03 1.645352485777e+00 0.000000000000e+00 0.000000000000e+00
1.001000000000e+03 1.881156357678e+00 0.000000000000e+00 0.000000000000e+00
1.001250000000e+03 2.080995667024e+00 0.000000000000e+00 0.000000000000e+00
1.001500000000e+03 2.232085296442e+00 0.000000000000e+00 0.000000000000e+00
1.001750000000e+03 2.322030667609e+00 0.000000000000e+00 0.000000000000e+00
1.002000000000e+03 2.340481391448e+00 0.000000000000e+00 0.000000000000e+00
1.002250000000e+03 2.280689329229e+00 0.000000000000e+00 0.000000000000e+00
1.002500000000e+03 2.140737928574e+00 0.000000000000e+00 0.000000000000e+00
1.002750000000e+03 1.924254603597e+00 0.000000000000e+00 0.000000000000e+00
1.003000000000e+03 1.640491174297e+00 0.000000000000e+00 0.000000000000e+00
1.003250000000e+03 1.303747511565e+00 0.000000000000e+00 0.000000000000e+00
1.003500000000e+03 9.322065998929e-01 0.000000000000e+00 0.000000000000e+00
1.003750000000e+03 5.463310011265e-01 0.000000000000e+00 0.000000000000e+00
1.004000000000e+03 1.670289124528e-01 0.000000000000e+00 0.000000000000e+00
1.004250000000e+03 -1.861757385722e-01 0.000000000000e+00 0.000000000000e+00
1.004500000000e+03 -4.967436883221e-01 0.000000000000e+00 0.000000000000e+00
1.004750000000e+03 -7.523076137290e-01 0.000000000000e+00 0.000000000000e+00
1.005000000000e+03 -9.453300025368e-01 0.000000000000e+00 0.000000000000e+00
1.005250000000e+03 -1.073196798971e+00 0.000000000000e+00 0.000000000000e+00
1.005500000000e+03 -1.137794351911e+00 0.000000000000e+00 0.000000000000e+00
1.005750000000e+03 -1.144687330907e+00 0.000000000000e+00 0.000000000000e+00
1.006000000000e+03 -1.102062438984e+00 0.000000000000e+00 0.000000000000e+00
1.006250000000e+03 -1.019620207493e+00 0.000000000000e+00 0.000000000000e+00
1.006500000000e+03 -9.075832546353e-01 0.000000000000e+00 0.000000000000e+00
1.006750000000e+03 -7.759477563484e-01 0.000000000000e+00 0.000000000000e+00
1.007000000000e+03 -6.340437596377e-01 0.000000000000e+00 0.000000000000e+00
1.007250000000e+03 -4.904007910553e-01 0.000000000000e+00 0.000000000000e+00
1.007500000000e+03 -3.528506317395e-01 0.000000000000e+00 0.000000000000e+00
1.007750000000e+03 -2.287508711836e-01 0.000000000000e+00 0.000000000000e+00
1.008000000000e+03 -1.251897079563e-01 0.000000000000e+00 0.000000000000e+00
1.008250000000e+03 -4.903878011585e-02 0.000000000000e+00 0.000000000000e+00
1.008500000000e+03 -6.755696945671e-03 0.000000000000e+00 0.000000000000e+00
1.008750000000e+03 -3.895393426060e-03 0.000000000000e+00 0.000000000000e+00
1.009000000000e+03 -4.435926130845e-02 0.000000000000e+00 0.000000000000e+00
1.009250000000e+03 -1.294805635061e-01 0.000000000000e+00 0.000000000000e+00
1.009500000000e+03 -2.571008921670e-01 0.000000000000e+00 0.000000000000e+00
1.009750000000e+03 -4.208242343956e-01 0.000000000000e+00 0.000000000000e+00
1.010000000000e+03 -6.096352387700e-01 0.000000000000e+00 0.000000000000e+00
1.010250000000e+03 -8.080343930930e-01 0.000000000000e+00 0.000000000000e+00
1.010500000000e+03 -9.967786054664e-01 0.000000000000e+00 0.000000000000e+00
1.010750000000e+03 -1.154230006295e+00 0.000000000000e+00 0.000000000000e+00
1.011000000000e+03 -1.258221541004e+00 0.000000000000e+00 0.000000000000e+00
1.011250000000e+03 -1.288259992638e+00 0.000000000000e+00 0.000000000000e+00
1.011500000000e+03 -1.227819978624e+00 0.000000000000e+00 0.000000000000e+00
1.011750000000e+03 -1.066447969047e+00 0.000000000000e+00 0.000000000000e+00
1.012000000000e+03 -8.014004811165e-01 0.000000000000e+00 0.000000000000e+00
1.012250000000e+03 -4.385862851248e-01 0.000000000000e+00 0.000000000000e+00
1.012500000000e+03 7.336693934117e-03 0.000000000000e+00 0.000000000000e+00
1.012750000000e+03 5.137541728545e-01 0.000000000000e+00 0.000000000000e+00
1.013000000000e+03 1.051708568952e+00 0.000000000000e+00 0.000000000000e+00
1.013250000000e+03 1.588157068172e+00 0.000000000000e+00 0.000000000000e+00
1.013500000000e+03 2.088617665468e+00 0.000000000000e+00 0.000000000000e+00
1.013750000000e+03 2.519900934370e+00 0.000000000000e+00 0.000000000000e+00
1.014000000000e+03 2.852623649702e+00 0.000000000000e+00 0.000000000000e+00
1.014250000000e+03 3.063242539878e+00 0.000000000000e+00 0.000000000000e+00
1.014500000000e+03 3.135425646378e+00 0.000000000000e+00 0.000000000000e+00
1.014750000000e+03 3.060682284532e+00 0.000000000000e+00 0.000000000000e+00
1.015000000000e+03 2.838283647128e+00 0.000000000000e+00 0.000000000000e+00
1.015250000000e+03 2.474606489075e+00 0.000000000000e+00 0.000000000000e+00
1.015500000000e+03 1.982105448470e+00 0.000000000000e+00 0.000000000000e+00
1.015750000000e+03 1.378153100908e+00 0.000000000000e+00 0.000000000000e+00
1.016000000000e+03 6.839750003929e-01 0.000000000000e+00 0.000000000000e+00
1.016250000000e+03 -7.614843113801e-02 0.000000000000e+00 0.000000000000e+00
1.016500000000e+03 -8.753308130030e-01 0.000000000000e+00 0.000000000000e+00
1.016750000000e+03 -1.684205068006e+00 0.000000000000e+00 0.000000000000e+00
1.017000000000e+03 -2.470857269416e+00 0.000000000000e+00 0.000000000000e+00
1.017250000000e+03 -3.200786341111e+00 0.000000000000e+00 0.000000000000e+00
1.017500000000e+03 -3.837152468798e+00 0.000000000000e+00 0.000000000000e+00
1.017750000000e+03 -4.341571141802e+00 0.000000000000e+00 0.000000000000e+00
1.018000000000e+03 -4.675648267734e+00 0.000000000000e+00 0.000000000000e+00
1.018250000000e+03 -4.803340004702e+00 0.000000000000e+00 0.000000000000e+00
1.018500000000e+03 -4.694073023069e+00 0.000000000000e+00 0.000000000000e+00
1.018750000000e+03 -4.326398287511e+00 0.000000000000e+00 0.000000000000e+00
1.019000000000e+03 -3.691799896818e+00 0.000000000000e+00 0.000000000000e+00
1.019250000000e+03 -2.798166307922e+00 0.000000000000e+00 0.000000000000e+00
1.019500000000e+03 -1.672377108493e+00 0.000000000000e+00 0.000000000000e+00
1.019750000000e+03 -3.614797622610e-01 0.000000000000e+00 0.000000000000e+00
1.020000000000e+03 1.067967379080e+00 0.000000000000e+00 0.000000000000e+00
1.020250000000e+03 2.532633487895e+00 0.000000000000e+00 0.000000000000e+00
1.020500000000e+03 3.937250535763e+00 0.000000000000e+00 0.000000000000e+00
1.020750000000e+03 5.181299823905e+00 0.000000000000e+00 0.000000000000e+00
1.021000000000e+03 6.167047868280e+00 0.000000000000e+00 0.000000000000e+00
1.021250000000e+03 6.808213386177e+00 0.000000000000e+00 0.000000000000e+00
1.021500000000e+03 7.038402622285e+00 0.000000000000e+00 0.000000000000e+00
1.021750000000e+03 6.818401552153e+00 0.000000000000e+00 0.000000000000e+00
1.022000000000e+03 6.141472923168e+00 0.000000000000e+00 0.000000000000e+00
1.022250000000e+03 5.035972099525e+00 0.000000000000e+00 0.000000000000e+00
1.022500000000e+03 3.564852553589e+00 0.000000000000e+00 0.000000000000e+00
1.022750000000e+03 1.821951349121e+00 0.000000000000e+00 0.000000000000e+00
1.023000000000e+03 -7.471023669511e-02 0.000000000000e+00 0.000000000000e+00
1.023250000000e+03 -1.992047335952e+00 0.000000000000e+00 0.000000000000e+00
1.023500000000e+03 -3.792618055064e+00 0.000000000000e+00 0.000000000000e+00
1.023750000000e+03 -5.345899635690e+00 0.000000000000e+00 0.000000000000e+00
1.024000000000e+03 -6.539050144744e+00 0.000000000000e+00 0.000000000000e+00
1.024250000000e+03 -7.286125637566e+00 0.000000000000e+00 0.000000000000e+00
1.024500000000e+03 -7.534891453781e+00 0.000000000000e+00 0.000000000000e+00
1.024750000000e+03 -7.270628218428e+00 0.000000000000e+00 0.000000000000e+00
1.025000000000e+03 -6.516655188000e+00 0.000000000000e+00 0.000000000000e+00
1.025250000000e+03 -5.331635742515e+00 0.000000000000e+00 0.000000000000e+00
1.025500000000e+03 -3.804050462787e+00 0.000000000000e+00 0.000000000000e+00
1.025750000000e+03 -2.044484786246e+00 0.000000000000e+00 0.000000000000e+00
1.026000000000e+03 -1.765521740706e-01 0.000000000000e+00 0.000000000000e+00
1.026250000000e+03 1.672655833435e+00 0.000000000000e+00 0.000000000000e+00
1.026500000000e+03 3.381735819175e+00 0.000000000000e+00 0.000000000000e+00
1.026750000000e+03 4.843024985483e+00 0.000000000000e+00 0.000000000000e+00
1.027000000000e+03 5.969004928277e+00 0.000000000000e+00 0.000000000000e+00
1.027250000000e+03 6.696752666160e+00 0.000000000000e+00 0.000000000000e+00
1.027500000000e+03 6.990367263352e+00 0.000000000000e+00 0.000000000000e+00
1.027750000000e+03 6.841502071419e+00 0.000000000000e+00 0.000000000000e+00
1.028000000000e+03 6.268278960971e+00 0.000000000000e+00 0.000000000000e+00
1.028250000000e+03 5.312938115093e+00 0.000000000000e+00 0.000000000000e+00
1.028500000000e+03 4.038583747122e+00 0.000000000000e+00 0.000000000000e+00
1.028750000000e+03 2.525333404904e+00 0.000000000000e+00 0.000000000000e+00
1.029000000000e+03 8.660870969851e-01 0.000000000000e+00 0.000000000000e+00
1.029250000000e+03 -8.379709954090e-01 0.000000000000e+00 0.000000000000e+00
1.029500000000e+03 -2.482113274171e+00 0.000000000000e+00 0.000000000000e+00
1.029750000000e+03 -3.963075522821e+00 0.000000000000e+00 0.000000000000e+00
1.030000000000e+03 -5.184347386852e+00 0.000000000000e+00 0.000000000000e+00
1.030250000000e+03 -6.061700139358e+00 0.000000000000e+00 0.000000000000e+00
1.030500000000e+03 -6.528792193771e+00 0.000000000000e+00 0.000000000000e+00
1.030750000000e+03 -6.542551173938e+00 0.000000000000e+00 0.000000000000e+00
1.031000000000e+03 -6.087890298568e+00 0.000000000000e+00 0.000000000000e+00
1.031250000000e+03 -5.181209290697e+00 0.000000000000e+00 0.000000000000e+00
1.031500000000e+03 -3.872087057602e+00 0.000000000000e+00 0.000000000000e+00
1.031750000000e+03 -2.242618559556e+00 0.000000000000e+00 0.000000000000e+00
1.032000000000e+03 -4.039928185546e-01 0.000000000000e+00 0.000000000000e+00
1.032250000000e+03 1.509851341788e+00 0.000000000000e+00 0.000000000000e+00
1.032500000000e+03 3.351341083069e+00 0.000000000000e+00 0.000000000000e+00
1.032750000000e+03 4.970652739531e+00 0.000000000000e+00 0.000000000000e+00
1.033000000000e+03 6.228511538479e+00 0.000000000000e+00 0.000000000000e+00
1.033250000000e+03 7.009267340376e+00 0.000000000000e+00 0.000000000000e+00
1.033500000000e+03 7.232921208955e+00 0.000000000000e+00 0.000000000000e+00
1.033750000000e+03 6.864735918008e+00 0.000000000000e+00 0.000000000000e+00
1.034000000000e+03 5.921186551619e+00 0.000000000000e+00 0.000000000000e+00
1.034250000000e+03 4.471296285726e+00 0.000000000000e+00 0.000000000000e+00
1.034500000000e+03 2.632835957402e+00 0.000000000000e+00 0.000000000000e+00
1.034750000000e+03 5.634017124616e-01 0.000000000000e+00 0.000000000000e+00
1.035000000000e+03 -1.553036354493e+00 0.000000000000e+00 0.000000000000e+00
1.035250000000e+03 -3.522969227590e+00 0.000000000000e+00 0.000000000000e+00
1.035500000000e+03 -5.161966517935e+00 0.000000000000e+00 0.000000000000e+00
1.035750000000e+03 -6.313178661494e+00 0.000000000000e+00 0.000000000000e+00
1.036000000000e+03 -6.863734139312e+00 0.000000000000e+00 0.000000000000e+00
1.036250000000e+03 -6.757177810510e+00 0.000000000000e+00 0.000000000000e+00
1.036500000000e+03 -6.000454769581e+00 0.000000000000e+00 0.000000000000e+00
1.036750000000e+03 -4.664492257105e+00 0.000000000000e+00 0.000000000000e+00
1.037000000000e+03 -2.878112388391e+00 0.000000000000e+00 0.000000000000e+00
1.037250000000e+03 -8.157446593057e-01 0.000000000000e+00 0.000000000000e+00
1.037500000000e+03 1.319886324991e+00 0.000000000000e+00 0.000000000000e+00
1.037750000000e+03 3.318330409186e+00 0.000000000000e+00 0.000000000000e+00
1.038000000000e+03 4.983066859196e+00 0.000000000000e+00 0.000000000000e+00
1.038250000000e+03 6.151908467395e+00 0.000000000000e+00 0.000000000000e+00
1.038500000000e+03 6.713918616379e+00 0.000000000000e+00 0.000000000000e+00
1.038750000000e+03 6.620962911157e+00 0.000000000000e+00 0.000000000000e+00
1.039000000000e+03 5.892594617282e+00 0.000000000000e+00 0.000000000000e+00
1.039250000000e+03 4.613705961615e+00 0.000000000000e+00 0.000000000000e+00
1.039500000000e+03 2.925181478770e+00 0.000000000000e+00 0.000000000000e+00
1.039750000000e+03 1.008571922900e+00 0.000000000000e+00 0.000000000000e+00
1.040000000000e+03 -9.335232861670e-01 0.000000000000e+00 0.000000000000e+00
1.040250000000e+03 -2.699198645441e+00 0.000000000000e+00 0.000000000000e+00
1.040500000000e+03 -4.108711924159e+00 0.000000000000e+00 0.000000000000e+00
1.040750000000e+03 -5.023323436692e+00 0.000000000000e+00 0.000000000000e+00
1.041000000000e+03 -5.359457361115e+00 0.000000000000e+00 0.000000000000e+00
1.041250000000e+03 -5.096676776725e+00 0.000000000000e+00 0.000000000000e+00
1.041500000000e+03 -4.278670406854e+00 0.000000000000e+00 0.000000000000e+00
1.041750000000e+03 -3.007239372494e+00 0.000000000000e+00 0.000000000000e+00
1.042000000000e+03 -1.430054857765e+00 0.000000000000e+00 0.000000000000e+00
1.042250000000e+03 2.763572887509e-01 0.000000000000e+00 0.000000000000e+00
1.042500000000e+03 1.926438558327e+00 0.000000000000e+00 0.000000000000e+00
1.042750000000e+03 3.345979985693e+00 0.000000000000e+00 0.000000000000e+00
1.043000000000e+03 4.390796884270e+00 0.000000000000e+00 0.000000000000e+00
1.043250000000e+03 4.961663685125e+00 0.000000000000e+00 0.000000000000e+00
1.043500000000e+03 5.013936480366e+00 0.000000000000e+00 0.000000000000e+00
1.043750000000e+03 4.560918767523e+00 0.000000000000e+00 0.000000000000e+00
1.044000000000e+03 3.670746693323e+00 0.000000000000e+00 0.000000000000e+00
1.044250000000e+03 2.457299900920e+00 0.000000000000e+00 0.000000000000e+00
1.044500000000e+03 1.066299948991e+00 0.000000000000e+00 0.000000000000e+00
1.044750000000e+03 -3.417322814428e-01 0.000000000000e+00 0.000000000000e+00
1.045000000000e+03 -1.609679723137e+00 0.000000000000e+00 0.000000000000e+00
1.045250000000e+03 -2.601133493298e+00 0.000000000000e+00 0.000000000000e+00
1.045500000000e+03 -3.214893514248e+00 0.000000000000e+00 0.000000000000e+00
1.045750000000e+03 -3.395124403802e+00 0.000000000000e+00 0.000000000000e+00
1.046000000000e+03 -3.136152860258e+00 0.000000000000e+00 0.000000000000e+00
1.046250000000e+03 -2.481519623132e+00 0.000000000000e+00 0.000000000000e+00
1.046500000000e+03 -1.517552637719e+00 0.000000000000e+00 0.000000000000e+00
1.046750000000e+03 -3.623343805900e-01 0.000000000000e+00 0.000000000000e+00
1.047000000000e+03 8.485711522961e-01 0.000000000000e+00 0.000000000000e+00
1.047250000000e+03 1.977939557482e+00 0.000000000000e+00 0.000000000000e+00
1.047500000000e+03 2.902434200706e+00 0.000000000000e+00 0.000000000000e+00
1.047750000000e+03 3.526138810921e+00 0.000000000000e+00 0.000000000000e+00
1.048000000000e+03 3.790603408098e+00 0.000000000000e+00 0.000000000000e+00
1.048250000000e+03 3.680362138267e+00 0.000000000000e+00 0.000000000000e+00
1.048500000000e+03 3.223417601943e+00 0.000000000000e+00 0.000000000000e+00
1.048750000000e+03 2.486766347031e+00 0.000000000000e+00 0.000000000000e+00
1.049000000000e+03 1.567598614319e+00 0.000000000000e+00 0.000000000000e+00
1.049250000000e+03 5.812802628820e-01 0.000000000000e+00 0.000000000000e+00
1.049500000000e+03 -3.524353118261e-01 0.000000000000e+00 0.000000000000e+00
1.049750000000e+03 -1.123347941277e+00 0.000000000000e+00 0.000000000000e+00
1.050000000000e+03 -1.643303525883e+00 0.000000000000e+00 0.000000000000e+00
1.050250000000e+03 -1.855836198439e+00 0.000000000000e+00 0.000000000000e+00
1.050500000000e+03 -1.741910792601e+00 0.000000000000e+00 0.000000000000e+00
1.050750000000e+03 -1.321183931948e+00 0.000000000000e+00 0.000000000000e+00
1.051000000000e+03 -6.487284565954e-01 0.000000000000e+00 0.000000000000e+00
1.051250000000e+03 1.923092062237e-01 0.000000000000e+00 0.000000000000e+00
1.051500000000e+03 1.101185594549e+00 0.000000000000e+00 0.000000000000e+00
1.051750000000e+03 1.971887818928e+00 0.000000000000e+00 0.000000000000e+00
1.052000000000e+03 2.705832550465e+00 0.000000000000e+00 0.000000000000e+00
1.052250000000e+03 3.223434287065e+00 0.000000000000e+00 0.000000000000e+00
1.052500000000e+03 3.473194068739e+00 0.000000000000e+00 0.000000000000e+00
1.052750000000e+03 3.437269814139e+00 0.000000000000e+00 0.000000000000e+00
1.053000000000e+03 3.132919036062e+00 0.000000000000e+00 0.000000000000e+00
1.053250000000e+03 2.609702781463e+00 0.000000000000e+00 0.000000000000e+00
1.053500000000e+03 1.942847094038e+00 0.000000000000e+00 0.000000000000e+00
1.053750000000e+03 1.223614809839e+00 0.000000000000e+00 0.000000000000e+00
1.054000000000e+03 5.478917082482e-01 0.000000000000e+00 0.000000000000e+00
1.054250000000e+03 4.395041054784e-03 0.000000000000e+00 0.000000000000e+00
1.054500000000e+03 -3.360550962232e-01 0.000000000000e+00 0.000000000000e+00
1.054750000000e+03 -4.289039056653e-01 0.000000000000e+00 0.000000000000e+00
1.055000000000e+03 -2.608723984930e-01 0.000000000000e+00 0.000000000000e+00
1.055250000000e+03 1.489655869451e-01 0.000000000000e+00 0.000000000000e+00
1.055500000000e+03 7.521255599022e-01 0.000000000000e+00 0.000000000000e+00
1.055750000000e+03 1.477261001668e+00 0.000000000000e+00 0.000000000000e+00
1.056000000000e+03 2.239460860966e+00 0.000000000000e+00 0.000000000000e+00
1.056250000000e+03 2.951102557917e+00 0.000000000000e+00 0.000000000000e+00
1.056500000000e+03 3.532882392757e+00 0.000000000000e+00 0.000000000000e+00
1.056750000000e+03 3.923634676213e+00 0.000000000000e+00 0.000000000000e+00
1.057000000000e+03 4.087715642209e+00 0.000000000000e+00 0.000000000000e+00
1.057250000000e+03 4.019047151087e+00 0.000000000000e+00 0.000000000000e+00
1.057500000000e+03 3.741347482415e+00 0.000000000000e+00 0.000000000000e+00
1.057750000000e+03 3.304566668066e+00 0.000000000000e+00 0.000000000000e+00
1.058000000000e+03 2.778028797765e+00 0.000000000000e+00 0.000000000000e+00
1.058250000000e+03 2.241201093719e+00 0.000000000000e+00 0.000000000000e+00
1.058500000000e+03 1.773305569144e+00 0.000000000000e+00 0.000000000000e+00
1.058750000000e+03 1.443125807727e+00 0.000000000000e+00 0.000000000000e+00
1.059000000000e+03 1.300321692594e+00 0.000000000000e+00 0.000000000000e+00
1.059250000000e+03 1.369354772294e+00 0.000000000000e+00 0.000000000000e+00
1.059500000000e+03 1.646774766352e+00 0.000000000000e+00 0.000000000000e+00
1.059750000000e+03 2.102170534337e+00 0.000000000000e+00 0.000000000000e+00
1.060000000000e+03 2.682606130234e+00 0.000000000000e+00 0.000000000000e+00
1.060250000000e+03 3.319908299542e+00 0.000000000000e+00 0.000000000000e+00
1.060500000000e+03 3.939805848426e+00 0.000000000000e+00 0.000000000000e+00
1.060750000000e+03 4.471691538348e+00 0.000000000000e+00 0.000000000000e+00
1.061000000000e+03 4.857712876021e+00 0.000000000000e+00 0.000000000000e+00
1.061250000000e+03 5.060006355005e+00 0.000000000000e+00 0.000000000000e+00
1.061500000000e+03 5.065154132234e+00 0.000000000000e+00 0.000000000000e+00
1.061750000000e+03 4.885325670345e+00 0.000000000000e+00 0.000000000000e+00
1.062000000000e+03 4.556016695998e+00 0.000000000000e+00 0.000000000000e+00
1.062250000000e+03 4.130752627407e+00 0.000000000000e+00 0.000000000000e+00
1.062500000000e+03 3.673522095560e+00 0.000000000000e+00 0.000000000000e+00
1.062750000000e+03 3.249995344176e+00 0.000000000000e+00 0.000000000000e+00
1.063000000000e+03 2.918724662251e+00 0.000000000000e+00 0.000000000000e+00
1.063250000000e+03 2.723502566203e+00 0.000000000000e+00 0.000000000000e+00
1.063500000000e+03 2.687873761586e+00 0.000000000000e+00 0.000000000000e+00
1.063750000000e+03 2.812486063588e+00 0.000000000000e+00 0.000000000000e+00
1.064000000000e+03 3.075568050801e+00 0.000000000000e+00 0.000000000000e+00
1.064250000000e+03 3.436393010579e+00 0.000000000000e+00 0.000000000000e+00
1.064500000000e+03 3.841188724882e+00 0.000000000000e+00 0.000000000000e+00
1.064750000000e+03 4.230634930396e+00 0.000000000000e+00 0.000000000000e+00
1.065000000000e+03 4.547896619986e+00 0.000000000000e+00 0.000000000000e+00
1.065250000000e+03 4.746095584321e+00 0.000000000000e+00 0.000000000000e+00
1.065500000000e+03 4.794227687559e+00 0.000000000000e+00 0.000000000000e+00
1.065750000000e+03 4.680771396357e+00 0.000000000000e+00 0.000000000000e+00
1.066000000000e+03 4.414568118764e+00 0.000000000000e+00 0.000000000000e+00
1.066250000000e+03 4.022938430803e+00 0.000000000000e+00 0.000000000000e+00
1.066500000000e+03 3.547376174706e+00 0.000000000000e+00 0.000000000000e+00
1.066750000000e+03 3.037482708967e+00 0.000000000000e+00 0.000000000000e+00
1.067000000000e+03 2.544023600225e+00 0.000000000000e+00 0.000000000000e+00
1.067250000000e+03 2.112082155075e+00 0.000000000000e+00 0.000000000000e+00
1.067500000000e+03 1.775239329894e+00 0.000000000000e+00 0.000000000000e+00
1.067750000000e+03 1.551538000351e+00 0.000000000000e+00 0.000000000000e+00
1.068000000000e+03 1.441718971087e+00 0.000000000000e+00 0.000000000000e+00
1.068250000000e+03 1.429887127851e+00 0.000000000000e+00 0.000000000000e+00
1.068500000000e+03 1.486426377045e+00 0.000000000000e+00 0.000000000000e+00
1.068750000000e+03 1.572679108347e+00 0.000000000000e+00 0.000000000000e+00
1.069000000000e+03 1.646680802483e+00 0.000000000000e+00 0.000000000000e+00
1.069250000000e+03 1.669121789833e+00 0.000000000000e+00 0.000000000000e+00
1.069500000000e+03 1.608708839359e+00 0.000000000000e+00 0.000000000000e+00
1.069750000000e+03 1.446214816304e+00 0.000000000000e+00 0.000000000000e+00
1.070000000000e+03 1.176714684358e+00 0.000000000000e+00 0.000000000000e+00
1.070250000000e+03 8.097776697896e-01 0.000000000000e+00 0.000000000000e+00
1.070500000000e+03 3.676780224038e-01 0.000000000000e+00 0.000000000000e+00
1.070750000000e+03 -1.180413818511e-01 0.000000000000e+00 0.000000000000e+00
1.071000000000e+03 -6.111046852584e-01 0.000000000000e+00 0.000000000000e+00
1.071250000000e+03 -1.075462156318e+00 0.000000000000e+00 0.000000000000e+00
1.071500000000e+03 -1.479969299642e+00 0.000000000000e+00 0.000000000000e+00
1.071750000000e+03 -1.802154631781e+00 0.000000000000e+00 0.000000000000e+00
1.072000000000e+03 -2.030602179387e+00 0.000000000000e+00 0.000000000000e+00
1.072250000000e+03 -2.165691377599e+00 0.000000000000e+00 0.000000000000e+00
1.072500000000e+03 -2.218679555744e+00 0.000000000000e+00 0.000000000000e+00
1.072750000000e+03 -2.209345029898e+00 0.000000000000e+00 0.000000000000e+00
1.073000000000e+03 -2.162599384510e+00 0.000000000000e+00 0.000000000000e+00
1.073250000000e+03 -2.104600749008e+00 0.000000000000e+00 0.000000000000e+00
1.073500000000e+03 -2.058941489144e+00 0.000000000000e+00 0.000000000000e+00
1.073750000000e+03 -2.043441837028e+00 0.000000000000e+00 0.000000000000e+00
1.074000000000e+03 -2.067965762443e+00 0.000000000000e+00 0.000000000000e+00
1.074250000000e+03 -2.133507080095e+00 0.000000000000e+00 0.000000000000e+00
1.074500000000e+03 -2.232599286750e+00 0.000000000000e+00 0.000000000000e+00
1.074750000000e+03 -2.350911261194e+00 0.000000000000e+00 0.000000000000e+00
1.075000000000e+03 -2.469730129250e+00 0.000000000000e+00 0.000000000000e+00
1.075250000000e+03 -2.568923851200e+00 0.000000000000e+00 0.000000000000e+00
1.075500000000e+03 -2.629932291120e+00 0.000000000000e+00 0.000000000000e+00
1.075750000000e+03 -2.638359397278e+00 0.000000000000e+00 0.000000000000e+00
1.076000000000e+03 -2.585823351177e+00 0.000000000000e+00 0.000000000000e+00
1.076250000000e+03 -2.470850377794e+00 0.000000000000e+00 0.000000000000e+00
1.076500000000e+03 -2.298749910429e+00 0.000000000000e+00 0.000000000000e+00
1.076750000000e+03 -2.080560304113e+00 0.000000000000e+00 0.000000000000e+00
1.077000000000e+03 -1.831283022476e+00 0.000000000000e+00 0.000000000000e+00
1.077250000000e+03 -1.567711546900e+00 0.000000000000e+00 0.000000000000e+00
1.077500000000e+03 -1.306198550093e+00 0.000000000000e+00 0.000000000000e+00
1.077750000000e+03 -1.060688742480e+00 0.000000000000e+00 0.000000000000e+00
1.078000000000e+03 -8.412809862036e-01 0.000000000000e+00 0.000000000000e+00
1.078250000000e+03 -6.534843643974e-01 0.000000000000e+00 0.000000000000e+00
1.078500000000e+03 -4.982160458551e-01 0.000000000000e+00 0.000000000000e+00
1.078750000000e+03 -3.724728682612e-01 0.000000000000e+00 0.000000000000e+00
1.079000000000e+03 -2.705111996359e-01 0.000000000000e+00 0.000000000000e+00
1.079250000000e+03 -1.853045762287e-01 0.000000000000e+00 0.000000000000e+00
1.079500000000e+03 -1.100238298541e-01 0.000000000000e+00 0.000000000000e+00
1.079750000000e+03 -3.930119001508e-02 0.000000000000e+00 0.000000000000e+00
1.080000000000e+03 2.990707511678e-02 0.000000000000e+00 0.000000000000e+00
1.080250000000e+03 9.796615023599e-02 0.000000000000e+00 0.000000000000e+00
1.080500000000e+03 1.627325669461e-01 0.000000000000e+00 0.000000000000e+00
1.080750000000e+03 2.201778278040e-01 0.000000000000e+00 0.000000000000e+00
1.081000000000e+03 2.653253145644e-01 0.000000000000e+00 0.000000000000e+00
1.081250000000e+03 2.933176555813e-01 0.000000000000e+00 0.000000000000e+00
1.081500000000e+03 3.004220282268e-01 0.000000000000e+00 0.000000000000e+00
1.081750000000e+03 2.848035951868e-01 0.000000000000e+00 0.000000000000e+00
1.082000000000e+03 2.469469191698e-01 0.000000000000e+00 0.000000000000e+00
1.082250000000e+03 1.896721540908e-01 0.000000000000e+00 0.000000000000e+00
1.082500000000e+03 1.177650798251e-01 0.000000000000e+00 0.000000000000e+00
1.082750000000e+03 3.730531168661e-02 0.000000000000e+00 0.000000000000e+00
1.083000000000e+03 -4.517535167968e-02 0.000000000000e+00 0.000000000000e+00
1.083250000000e+03 -1.235497379402e-01 0.000000000000e+00 0.000000000000e+00
1.083500000000e+03 -1.928175450952e-01 0.000000000000e+00 0.000000000000e+00
1.083750000000e+03 -2.495740880897e-01 0.000000000000e+00 0.000000000000e+00
1.084000000000e+03 -2.921570418600e-01 0.000000000000e+00 0.000000000000e+00
1.084250000000e+03 -3.204634494682e-01 0.000000000000e+00 0.000000000000e+00
1.084500000000e+03 -3.354896253372e-01 0.000000000000e+00 0.000000000000e+00
1.084750000000e+03 -3.386961199342e-01 0.000000000000e+00 0.000000000000e+00
1.085000000000e+03 -3.313302868539e-01 0.000000000000e+00 0.000000000000e+00
1.085250000000e+03 -3.138452857986e-01 0.000000000000e+00 0.000000000000e+00
1.085500000000e+03 -2.855358114665e-01 0.000000000000e+00 0.000000000000e+00
1.085750000000e+03 -2.444709206806e-01 0.000000000000e+00 0.000000000000e+00
1.086000000000e+03 -1.877500710313e-01 0.000000000000e+00 0.000000000000e+00
1.086250000000e+03 -1.120492667721e-01 0.000000000000e+00 0.000000000000e+00
1.086500000000e+03 -1.437017683379e-02 0.000000000000e+00 0.000000000000e+00
1.086750000000e+03 1.071345376281e-01 0.000000000000e+00 0.000000000000e+00
1.087000000000e+03 2.524049011032e-01 0.000000000000e+00 0.000000000000e+00
1.087250000000e+03 4.189255716380e-01 0.000000000000e+00 0.000000000000e+00
1.087500000000e+03 6.014957950472e-01 0.000000000000e+00 0.000000000000e+00
1.087750000000e+03 7.923787144781e-01 0.000000000000e+00 0.000000000000e+00
1.088000000000e+03 9.818319614040e-01 0.000000000000e+00 0.000000000000e+00
1.088250000000e+03 1.158960633161e+00 0.000000000000e+00 0.000000000000e+00
1.088500000000e+03 1.312781421309e+00 0.000000000000e+00 0.000000000000e+00
1.088750000000e+03 1.433351309413e+00 0.000000000000e+00 0.000000000000e+00
1.089000000000e+03 1.512801686774e+00 0.000000000000e+00 0.000000000000e+00
1.089250000000e+03 1.546131042985e+00 0.000000000000e+00 0.000000000000e+00
1.089500000000e+03 1.531644741425e+00 0.000000000000e+00 0.000000000000e+00
1.089750000000e+03 1.470983161299e+00 0.000000000000e+00 0.000000000000e+00
1.090000000000e+03 1.368741410480e+00 0.000000000000e+00 0.000000000000e+00
1.090250000000e+03 1.231745067338e+00 0.000000000000e+00 0.000000000000e+00
1.090500000000e+03 1.068097355364e+00 0.000000000000e+00 0.000000000000e+00
1.090750000000e+03 8.861457960562e-01 0.000000000000e+00 0.000000000000e+00
1.091000000000e+03 6.935256554953e-01 0.000000000000e+00 0.000000000000e+00
1.091250000000e+03 4.964220488287e-01 0.000000000000e+00 0.000000000000e+00
1.091500000000e+03 2.991549625392e-01 0.000000000000e+00 0.000000000000e+00
1.091750000000e+03 1.041377582228e-01 0.000000000000e+00 0.000000000000e+00
1.092000000000e+03 -8.780148744798e-02 0.000000000000e+00 0.000000000000e+00
1.092250000000e+03 -2.768054461744e-01 0.000000000000e+00 0.000000000000e+00
1.092500000000e+03 -4.631968911023e-01 0.000000000000e+00 0.000000000000e+00
1.092750000000e+03 -6.466574586209e-01 0.000000000000e+00 0.000000000000e+00
1.093000000000e+03 -8.255263266925e-01 0.000000000000e+00 0.000000000000e+00
1.093250000000e+03 -9.963501493936e-01 0.000000000000e+00 0.000000000000e+00
1.093500000000e+03 -1.153775359122e+00 0.000000000000e+00 0.000000000000e+00
1.093750000000e+03 -1.290819055747e+00 0.000000000000e+00 0.000000000000e+00
1.094000000000e+03 -1.399493814884e+00 0.000000000000e+00 0.000000000000e+00
1.094250000000e+03 -1.471704429953e+00 0.000000000000e+00 0.000000000000e+00
1.094500000000e+03 -1.500289806355e+00 0.000000000000e+00 0.000000000000e+00
1.094750000000e+03 -1.480057889210e+00 0.000000000000e+00 0.000000000000e+00
1.095000000000e+03 -1.408659482060e+00 0.000000000000e+00 0.000000000000e+00
1.095250000000e+03 -1.287168293464e+00 0.000000000000e+00 0.000000000000e+00
1.095500000000e+03 -1.120276065115e+00 0.000000000000e+00 0.000000000000e+00
1.095750000000e+03 -9.160666456034e-01 0.000000000000e+00 0.000000000000e+00
1.096000000000e+03 -6.853928184405e-01 0.000000000000e+00 0.000000000000e+00
1.096250000000e+03 -4.409353617102e-01 0.000000000000e+00 0.000000000000e+00
1.096500000000e+03 -1.960668048453e-01 0.000000000000e+00 0.000000000000e+00
1.096750000000e+03 3.633363451376e-02 0.000000000000e+00 0.000000000000e+00
1.097000000000e+03 2.449656195926e-01 0.000000000000e+00 0.000000000000e+00
1.097250000000e+03 4.209654935471e-01 0.000000000000e+00 0.000000000000e+00
1.097500000000e+03 5.584461987703e-01 0.000000000000e+00 0.000000000000e+00
1.097750000000e+03 6.546789918424e-01 0.000000000000e+00 0.000000000000e+00
1.098000000000e+03 7.099298465303e-01 0.000000000000e+00 0.000000000000e+00
1.098250000000e+03 7.270115675804e-01 0.000000000000e+00 0.000000000000e+00
1.098500000000e+03 7.106482147229e-01 0.000000000000e+00 0.000000000000e+00
1.098750000000e+03 6.667662396493e-01 0.000000000000e+00 0.000000000000e+00
1.099000000000e+03 6.018246123023e-01 0.000000000000e+00 0.000000000000e+00
1.099250000000e+03 5.222753695783e-01 0.000000000000e+00 0.000000000000e+00
1.099500000000e+03 4.342107909739e-01 0.000000000000e+00 0.000000000000e+00
1.099750000000e+03 3.432104778833e-01 0.000000000000e+00 0.000000000000e+00
1.100000000000e+03 2.543588767345e-01 0.000000000000e+00 0.000000000000e+00
1.100250000000e+03 1.723689898978e-01 0.000000000000e+00 0.000000000000e+00
1.100500000000e+03 1.017274496538e-01 0.000000000000e+00 0.000000000000e+00
1.100750000000e+03 4.677353955710e-02 0.000000000000e+00 0.000000000000e+00
1.101000000000e+03 1.164069479196e-02 0.000000000000e+00 0.000000000000e+00
1.101250000000e+03 2.075063218401e-05 0.000000000000e+00 0.000000000000e+00
1.101500000000e+03 1.475311756858e-02 0.000000000000e+00 0.000000000000e+00
1.101750000000e+03 5.728558111099e-02 0.000000000000e+00 0.000000000000e+00
1.102000000000e+03 1.270923151173e-01 0.000000000000e+00 0.000000000000e+00
1.102250000000e+03 2.211604450781e-01 0.000000000000e+00 0.000000000000e+00
1.102500000000e+03 3.336636154068e-01 0.000000000000e+00 0.000000000000e+00
1.102750000000e+03 4.559270336041e-01 0.000000000000e+00 0.000000000000e+00
1.103000000000e+03 5.767544400005e-01 0.000000000000e+00 0.000000000000e+00
1.103250000000e+03 6.831378966267e-01 0.000000000000e+00 0.000000000000e+00
1.103500000000e+03 7.613135272881e-01 0.000000000000e+00 0.000000000000e+00
1.103750000000e+03 7.980693863258e-01 0.000000000000e+00 0.000000000000e+00
1.104000000000e+03 7.821647571113e-01 0.000000000000e+00 0.000000000000e+00
1.104250000000e+03 7.056914029057e-01 0.000000000000e+00 0.000000000000e+00
1.104500000000e+03 5.652020368977e-01 0.000000000000e+00 0.000000000000e+00
1.104750000000e+03 3.624514182047e-01 0.000000000000e+00 0.000000000000e+00
1.105000000000e+03 1.046389337297e-01 0.000000000000e+00 0.000000000000e+00
1.105250000000e+03 -1.958975212648e-01 0.000000000000e+00 0.000000000000e+00
1.105500000000e+03 -5.225168098785e-01 0.000000000000e+00 0.000000000000e+00
1.105750000000e+03 -8.555511755954e-01 0.000000000000e+00 0.000000000000e+00
1.106000000000e+03 -1.173879960423e+00 0.000000000000e+00 0.000000000000e+00
1.106250000000e+03 -1.456620071887e+00 0.000000000000e+00 0.000000000000e+00
1.106500000000e+03 -1.684742686340e+00 0.000000000000e+00 0.000000000000e+00
1.106750000000e+03 -1.842442969169e+00 0.000000000000e+00 0.000000000000e+00
1.107000000000e+03 -1.918131553336e+00 0.000000000000e+00 0.000000000000e+00
1.107250000000e+03 -1.904976401158e+00 0.000000000000e+00 0.000000000000e+00
1.107500000000e+03 -1.800991800868e+00 0.000000000000e+00 0.000000000000e+00
1.107750000000e+03 -1.608736523807e+00 0.000000000000e+00 0.000000000000e+00
1.108000000000e+03 -1.334734863690e+00 0.000000000000e+00 0.000000000000e+00
1.108250000000e+03 -9.887638099296e-01 0.000000000000e+00 0.000000000000e+00
1.108500000000e+03 -5.831519947291e-01 0.000000000000e+00 0.000000000000e+00
1.108750000000e+03 -1.322108523834e-01 0.000000000000e+00 0.000000000000e+00
1.109000000000e+03 3.481300677906e-01 0.000000000000e+00 0.000000000000e+00
1.109250000000e+03 8.404750135112e-01 0.000000000000e+00 0.000000000000e+00
1.109500000000e+03 1.325959302189e+00 0.000000000000e+00 0.000000000000e+00
1.109750000000e+03 1.784207775593e+00 0.000000000000e+00 0.000000000000e+00
1.110000000000e+03 2.193407290573e+00 0.000000000000e+00 0.000000000000e+00
1.110250000000e+03 2.530653809897e+00 0.000000000000e+00 0.000000000000e+00
1.110500000000e+03 2.772708891661e+00 0.000000000000e+00 0.000000000000e+00
1.110750000000e+03 2.897242448547e+00 0.000000000000e+00 0.000000000000e+00
1.111000000000e+03 2.884555458577e+00 0.000000000000e+00 0.000000000000e+00
1.111250000000e+03 2.719679572894e+00 0.000000000000e+00 0.000000000000e+00
1.111500000000e+03 2.394655242230e+00 0.000000000000e+00 0.000000000000e+00
1.111750000000e+03 1.910712104841e+00 0.000000000000e+00 0.000000000000e+00
1.112000000000e+03 1.280029596678e+00 0.000000000000e+00 0.000000000000e+00
1.112250000000e+03 5.267529573005e-01 0.000000000000e+00 0.000000000000e+00
1.112500000000e+03 -3.130147705470e-01 0.000000000000e+00 0.000000000000e+00
1.112750000000e+03 -1.192432141969e+00 0.000000000000e+00 0.000000000000e+00
1.113000000000e+03 -2.056407583936e+00 0.000000000000e+00 0.000000000000e+00
1.113250000000e+03 -2.845261042835e+00 0.000000000000e+00 0.000000000000e+00
1.113500000000e+03 -3.499306740367e+00 0.000000000000e+00 0.000000000000e+00
1.113750000000e+03 -3.963965328798e+00 0.000000000000e+00 0.000000000000e+00
1.114000000000e+03 -4.194911673931e+00 0.000000000000e+00 0.000000000000e+00
1.114250000000e+03 -4.162715928011e+00 0.000000000000e+00 0.000000000000e+00
1.114500000000e+03 -3.856450217619e+00 0.000000000000e+00 0.000000000000e+00
1.114750000000e+03 -3.285812891508e+00 0.000000000000e+00 0.000000000000e+00
1.115000000000e+03 -2.481460025936e+00 0.000000000000e+00 0.000000000000e+00
1.115250000000e+03 -1.493415028937e+00 0.000000000000e+00 0.000000000000e+00
1.115500000000e+03 -3.876308186625e-01 0.000000000000e+00 0.000000000000e+00
1.115750000000e+03 7.590192319664e-01 0.000000000000e+00 0.000000000000e+00
1.116000000000e+03 1.864870307291e+00 0.000000000000e+00 0.000000000000e+00
1.116250000000e+03 2.850137120145e+00 0.000000000000e+00 0.000000000000e+00
1.116500000000e+03 3.643486307374e+00 0.000000000000e+00 0.000000000000e+00
1.116750000000e+03 4.187879118784e+00 0.000000000000e+00 0.000000000000e+00
1.117000000000e+03 4.445133255174e+00 0.000000000000e+00 0.000000000000e+00
1.117250000000e+03 4.398792993658e+00 0.000000000000e+00 0.000000000000e+00
1.117500000000e+03 4.055079518184e+00 0.000000000000e+00 0.000000000000e+00
1.117750000000e+03 3.441895780366e+00 0.000000000000e+00 0.000000000000e+00
1.118000000000e+03 2.606057432967e+00 0.000000000000e+00 0.000000000000e+00
1.118250000000e+03 1.609089998761e+00 0.000000000000e+00 0.000000000000e+00
1.118500000000e+03 5.220535797003e-01 0.000000000000e+00 0.000000000000e+00
1.118750000000e+03 -5.800818518529e-01 0.000000000000e+00 0.000000000000e+00
1.119000000000e+03 -1.623988780359e+00 0.000000000000e+00 0.000000000000e+00
1.119250000000e+03 -2.542999554110e+00 0.000000000000e+00 0.000000000000e+00
1.119500000000e+03 -3.281231166587e+00 0.000000000000e+00 0.000000000000e+00
1.119750000000e+03 -3.796592287041e+00 0.000000000000e+00 0.000000000000e+00
1.120000000000e+03 -4.062587374115e+00 0.000000000000e+00 0.000000000000e+00
1.120250000000e+03 -4.068960263298e+00 0.000000000000e+00 0.000000000000e+00
1.120500000000e+03 -3.821318530431e+00 0.000000000000e+00 0.000000000000e+00
1.120750000000e+03 -3.339939812290e+00 0.000000000000e+00 0.000000000000e+00
1.121000000000e+03 -2.657978923369e+00 0.000000000000e+00 0.000000000000e+00
1.121250000000e+03 -1.819274221896e+00 0.000000000000e+00 0.000000000000e+00
1.121500000000e+03 -8.759037644015e-01 0.000000000000e+00 0.000000000000e+00
1.121750000000e+03 1.144188432376e-01 0.000000000000e+00 0.000000000000e+00
1.122000000000e+03 1.091075973587e+00 0.000000000000e+00 0.000000000000e+00
1.122250000000e+03 1.993410359995e+00 0.000000000000e+00 0.000000000000e+00
1.122500000000e+03 2.763736876035e+00 0.000000000000e+00 0.000000000000e+00
1.122750000000e+03 3.350491484935e+00 0.000000000000e+00 0.000000000000e+00
1.123000000000e+03 3.711451296022e+00 0.000000000000e+00 0.000000000000e+00
1.123250000000e+03 3.816882599371e+00 0.000000000000e+00 0.000000000000e+00
1.123500000000e+03 3.652390918348e+00 0.000000000000e+00 0.000000000000e+00
1.123750000000e+03 3.221177138924e+00 0.000000000000e+00 0.000000000000e+00
1.124000000000e+03 2.545365267617e+00 0.000000000000e+00 0.000000000000e+00
1.124250000000e+03 1.666075633536e+00 0.000000000000e+00 0.000000000000e+00
1.124500000000e+03 6.419813654090e-01 0.000000000000e+00 0.000000000000e+00
1.124750000000e+03 -4.537937432923e-01 0.000000000000e+00 0.000000000000e+00
1.125000000000e+03 -1.538410195720e+00 0.000000000000e+00 0.000000000000e+00
1.125250000000e+03 -2.525457490927e+00 0.000000000000e+00 0.000000000000e+00
1.125500000000e+03 -3.332083235161e+00 0.000000000000e+00 0.000000000000e+00
1.125750000000e+03 -3.886502640571e+00 0.000000000000e+00 0.000000000000e+00
1.126000000000e+03 -4.135157509963e+00 0.000000000000e+00 0.000000000000e+00
1.126250000000e+03 -4.048742626840e+00 0.000000000000e+00 0.000000000000e+00
1.126500000000e+03 -3.626357595916e+00 0.000000000000e+00 0.000000000000e+00
1.126750000000e+03 -2.897178038720e+00 0.000000000000e+00 0.000000000000e+00
1.127000000000e+03 -1.919263395916e+00 0.000000000000e+00 0.000000000000e+00
1.127250000000e+03 -7.754087171234e-01 0.000000000000e+00 0.000000000000e+00
1.127500000000e+03 4.337264598579e-01 0.000000000000e+00 0.000000000000e+00
1.127750000000e+03 1.598655857045e+00 0.000000000000e+00 0.000000000000e+00
1.128000000000e+03 2.611434293582e+00 0.000000000000e+00 0.000000000000e+00
1.128250000000e+03 3.376319158093e+00 0.000000000000e+00 0.000000000000e+00
1.128500000000e+03 3.819598839784e+00 0.000000000000e+00 0.000000000000e+00
1.128750000000e+03 3.897497984569e+00 0.000000000000e+00 0.000000000000e+00
1.129000000000e+03 3.601234756722e+00 0.000000000000e+00 0.000000000000e+00
1.129250000000e+03 2.958585412941e+00 0.000000000000e+00 0.000000000000e+00
1.129500000000e+03 2.031677660868e+00 0.000000000000e+00 0.000000000000e+00
1.129750000000e+03 9.111460041866e-01 0.000000000000e+00 0.000000000000e+00
1.130000000000e+03 -2.928078833366e-01 0.000000000000e+00 0.000000000000e+00
1.130250000000e+03 -1.461547454038e+00 0.000000000000e+00 0.000000000000e+00
1.130500000000e+03 -2.480159160281e+00 0.000000000000e+00 0.000000000000e+00
1.130750000000e+03 -3.249332000904e+00 0.000000000000e+00 0.000000000000e+00
1.131000000000e+03 -3.695664778659e+00 0.000000000000e+00 0.000000000000e+00
1.131250000000e+03 -3.779265270287e+00 0.000000000000e+00 0.000000000000e+00
1.131500000000e+03 -3.497795596196e+00 0.000000000000e+00 0.000000000000e+00
1.131750000000e+03 -2.886507793410e+00 0.000000000000e+00 0.000000000000e+00
1.132000000000e+03 -2.014258431612e+00 0.000000000000e+00 0.000000000000e+00
1.132250000000e+03 -9.759396483712e-01 0.000000000000e+00 0.000000000000e+00
1.132500000000e+03 1.178359192082e-01 0.000000000000e+00 0.000000000000e+00
1.132750000000e+03 1.152653720553e+00 0.000000000000e+00 0.000000000000e+00
1.133000000000e+03 2.022502061273e+00 0.000000000000e+00 0.000000000000e+00
1.133250000000e+03 2.640921281750e+00 0.000000000000e+00 0.000000000000e+00
1.133500000000e+03 2.949883629449e+00 0.000000000000e+00 0.000000000000e+00
1.133750000000e+03 2.925454944077e+00 0.000000000000e+00 0.000000000000e+00
1.134000000000e+03 2.579659251906e+00 0.000000000000e+00 0.000000000000e+00
1.134250000000e+03 1.958398857238e+00 0.000000000000e+00 0.000000000000e+00
1.134500000000e+03 1.135725209677e+00 0.000000000000e+00 0.000000000000e+00
1.134750000000e+03 2.051587501248e-01 0.000000000000e+00 0.000000000000e+00
1.135000000000e+03 -7.309264980337e-01 0.000000000000e+00 0.000000000000e+00
1.135250000000e+03 -1.572640572654e+00 0.000000000000e+00 0.000000000000e+00
1.135500000000e+03 -2.233367885950e+00 0.000000000000e+00 0.000000000000e+00
1.135750000000e+03 -2.648828550390e+00 0.000000000000e+00 0.000000000000e+00
1.136000000000e+03 -2.783448436462e+00 0.000000000000e+00 0.000000000000e+00
1.136250000000e+03 -2.633398691882e+00 0.000000000000e+00 0.000000000000e+00
1.136500000000e+03 -2.226053007220e+00 0.000000000000e+00 0.000000000000e+00
1.136750000000e+03 -1.616017473263e+00 0.000000000000e+00 0.000000000000e+00
1.137000000000e+03 -8.782668768580e-01 0.000000000000e+00 0.000000000000e+00
1.137250000000e+03 -9.923052347210e-02 0.000000000000e+00 0.000000000000e+00
1.137500000000e+03 6.331229636320e-01 0.000000000000e+00 0.000000000000e+00
1.137750000000e+03 1.239069450864e+00 0.000000000000e+00 0.000000000000e+00
1.138000000000e+03 1.655695668039e+00 0.000000000000e+00 0.000000000000e+00
1.138250000000e+03 1.843328978662e+00 0.000000000000e+00 0.000000000000e+00
1.138500000000e+03 1.789176559373e+00 0.000000000000e+00 0.000000000000e+00
1.138750000000e+03 1.507850904766e+00 0.000000000000e+00 0.000000000000e+00
1.139000000000e+03 1.038816201704e+00 0.000000000000e+00 0.000000000000e+00
1.139250000000e+03 4.411336473355e-01 0.000000000000e+00 0.000000000000e+00
1.139500000000e+03 -2.138248036899e-01 0.000000000000e+00 0.000000000000e+00
1.139750000000e+03 -8.508165530278e-01 0.000000000000e+00 0.000000000000e+00
1.140000000000e+03 -1.399340466207e+00 0.000000000000e+00 0.000000000000e+00
1.140250000000e+03 -1.801447709111e+00 0.000000000000e+00 0.000000000000e+00
1.140500000000e+03 -2.017895328810e+00 0.000000000000e+00 0.000000000000e+00
1.140750000000e+03 -2.031996527065e+00 0.000000000000e+00 0.000000000000e+00
1.141000000000e+03 -1.850798302664e+00 0.000000000000e+00 0.000000000000e+00
1.141250000000e+03 -1.503528088751e+00 0.000000000000e+00 0.000000000000e+00
1.141500000000e+03 -1.037560649829e+00 0.000000000000e+00 0.000000000000e+00
1.141750000000e+03 -5.124303072560e-01 0.000000000000e+00 0.000000000000e+00
1.142000000000e+03 7.378222930715e-03 0.000000000000e+00 0.000000000000e+00
1.142250000000e+03 4.600063046230e-01 0.000000000000e+00 0.000000000000e+00
1.142500000000e+03 7.932894127891e-01 0.000000000000e+00 0.000000000000e+00
1.142750000000e+03 9.705188482456e-01 0.000000000000e+00 0.000000000000e+00
1.143000000000e+03 9.742660740563e-01 0.000000000000e+00 0.000000000000e+00
1.143250000000e+03 8.078739695155e-01 0.000000000000e+00 0.000000000000e+00
1.143500000000e+03 4.944954592474e-01 0.000000000000e+00 0.000000000000e+00
1.143750000000e+03 7.384499253958e-02 0.000000000000e+00 0.000000000000e+00
1.144000000000e+03 -4.029103386159e-01 0.000000000000e+00 0.000000000000e+00
1.144250000000e+03 -8.794851804752e-01 0.000000000000e+00 0.000000000000e+00
1.144500000000e+03 -1.301269320168e+00 0.000000000000e+00 0.000000000000e+00
1.144750000000e+03 -1.621772793926e+00 0.000000000000e+00 0.000000000000e+00
1.145000000000e+03 -1.807969144260e+00 0.000000000000e+00 0.000000000000e+00
1.145250000000e+03 -1.843924534901e+00 0.000000000000e+00 0.000000000000e+00
1.145500000000e+03 -1.732312013022e+00 0.000000000000e+00 0.000000000000e+00
1.145750000000e+03 -1.493666786670e+00 0.000000000000e+00 0.000000000000e+00
1.146000000000e+03 -1.163509437673e+00 0.000000000000e+00 0.000000000000e+00
1.146250000000e+03 -7.877173356227e-01 0.000000000000e+00 0.000000000000e+00
1.146500000000e+03 -4.167300968031e-01 0.000000000000e+00 0.000000000000e+00
1.146750000000e+03 -9.930837227440e-02 0.000000000000e+00 0.000000000000e+00
1.147000000000e+03 1.233891931079e-01 0.000000000000e+00 0.000000000000e+00
1.147250000000e+03 2.226934925566e-01 0.000000000000e+00 0.000000000000e+00
1.147500000000e+03 1.856941236759e-01 0.000000000000e+00 0.000000000000e+00
1.147750000000e+03 1.651211089292e-02 0.000000000000e+00 0.000000000000e+00
1.148000000000e+03 -2.645521361583e-01 0.000000000000e+00 0.000000000000e+00
1.148250000000e+03 -6.238601086642e-01 0.000000000000e+00 0.000000000000e+00
1.148500000000e+03 -1.018884986227e+00 0.000000000000e+00 0.000000000000e+00
1.148750000000e+03 -1.403693019186e+00 0.000000000000e+00 0.000000000000e+00
1.149000000000e+03 -1.734756857388e+00 0.000000000000e+00 0.000000000000e+00
1.149250000000e+03 -1.976367038688e+00 0.000000000000e+00 0.000000000000e+00
1.149500000000e+03 -2.104966336259e+00 0.000000000000e+00 0.000000000000e+00
1.149750000000e+03 -2.111875060432e+00 0.000000000000e+00 0.000000000000e+00
1.150000000000e+03 -2.004085191531e+00 0.000000000000e+00 0.000000000000e+00
1.150250000000e+03 -1.803050368292e+00 0.000000000000e+00 0.000000000000e+00
1.150500000000e+03 -1.541655208222e+00 0.000000000000e+00 0.000000000000e+00
1.150750000000e+03 -1.259778209329e+00 0.000000000000e+00 0.000000000000e+00
1.151000000000e+03 -9.990379562657e-01 0.000000000000e+00 0.000000000000e+00
1.151250000000e+03 -7.974101389948e-01 0.000000000000e+00 0.000000000000e+00
1.151500000000e+03 -6.844107726620e-01 0.000000000000e+00 0.000000000000e+00
1.151750000000e+03 -6.774585558508e-01 0.000000000000e+00 0.000000000000e+00
1.152000000000e+03 -7.798679399970e-01 0.000000000000e+00 0.000000000000e+00
1.152250000000e+03 -9.807059567860e-01 0.000000000000e+00 0.000000000000e+00
1.152500000000e+03 -1.256499347919e+00 0.000000000000e+00 0.000000000000e+00
1.152750000000e+03 -1.574536784859e+00 0.000000000000e+00 0.000000000000e+00
1.153000000000e+03 -1.897305839185e+00 0.000000000000e+00 0.000000000000e+00
1.153250000000e+03 -2.187462652037e+00 0.000000000000e+00 0.000000000000e+00
1.153500000000e+03 -2.412672071315e+00 0.000000000000e+00 0.000000000000e+00
1.153750000000e+03 -2.549684438995e+00 0.000000000000e+00 0.000000000000e+00
1.154000000000e+03 -2.587127340867e+00 0.000000000000e+00 0.000000000000e+00
1.154250000000e+03 -2.526670405134e+00 0.000000000000e+00 0.000000000000e+00
1.154500000000e+03 -2.382443652803e+00 0.000000000000e+00 0.000000000000e+00
1.154750000000e+03 -2.178824500649e+00 0.000000000000e+00 0.000000000000e+00
1.155000000000e+03 -1.946923569811e+00 0.000000000000e+00 0.000000000000e+00
1.155250000000e+03 -1.720266301752e+00 0.000000000000e+00 0.000000000000e+00
1.155500000000e+03 -1.530264313726e+00 0.000000000000e+00 0.000000000000e+00
1.155750000000e+03 -1.402085549711e+00 0.000000000000e+00 0.000000000000e+00
1.156000000000e+03 -1.351465035799e+00 0.000000000000e+00 0.000000000000e+00
1.156250000000e+03 -1.382859108698e+00 0.000000000000e+00 0.000000000000e+00
1.156500000000e+03 -1.489155636695e+00 0.000000000000e+00 0.000000000000e+00
1.156750000000e+03 -1.652937941812e+00 0.000000000000e+00 0.000000000000e+00
1.157000000000e+03 -1.849090646637e+00 0.000000000000e+00 0.000000000000e+00
1.157250000000e+03 -2.048359974622e+00 0.000000000000e+00 0.000000000000e+00
1.157500000000e+03 -2.221362363318e+00 0.000000000000e+00 0.000000000000e+00
1.157750000000e+03 -2.342488496543e+00 0.000000000000e+00 0.000000000000e+00
1.158000000000e+03 -2.393179675691e+00 0.000000000000e+00 0.000000000000e+00
1.158250000000e+03 -2.364153815750e+00 0.000000000000e+00 0.000000000000e+00
1.158500000000e+03 -2.256313653109e+00 0.000000000000e+00 0.000000000000e+00
1.158750000000e+03 -2.080257166435e+00 0.000000000000e+00 0.000000000000e+00
1.159000000000e+03 -1.854503055350e+00 0.000000000000e+00 0.000000000000e+00
1.159250000000e+03 -1.602715664125e+00 0.000000000000e+00 0.000000000000e+00
1.159500000000e+03 -1.350340933824e+00 0.000000000000e+00 0.000000000000e+00
1.159750000000e+03 -1.121131577718e+00 0.000000000000e+00 0.000000000000e+00
1.160000000000e+03 -9.340383566562e-01 0.000000000000e+00 0.000000000000e+00
1.160250000000e+03 -8.008774120481e-01 0.000000000000e+00 0.000000000000e+00
1.160500000000e+03 -7.250624922394e-01 0.000000000000e+00 0.000000000000e+00
1.160750000000e+03 -7.015341832102e-01 0.000000000000e+00 0.000000000000e+00
1.161000000000e+03 -7.178488983057e-01 0.000000000000e+00 0.000000000000e+00
1.161250000000e+03 -7.562323716120e-01 0.000000000000e+00 0.000000000000e+00
1.161500000000e+03 -7.962773136950e-01 0.000000000000e+00 0.000000000000e+00
1.161750000000e+03 -8.178889452271e-01 0.000000000000e+00 0.000000000000e+00
1.162000000000e+03 -8.040640767969e-01 0.000000000000e+00 0.000000000000e+00
1.162250000000e+03 -7.431295625081e-01 0.000000000000e+00 0.000000000000e+00
1.162500000000e+03 -6.301564431787e-01 0.000000000000e+00 0.000000000000e+00
1.162750000000e+03 -4.673922559765e-01 0.000000000000e+00 0.000000000000e+00
1.163000000000e+03 -2.636967117169e-01 0.000000000000e+00 0.000000000000e+00
1.163250000000e+03 -3.310454168726e-02 0.000000000000e+00 0.000000000000e+00
1.163500000000e+03 2.072454767081e-01 0.000000000000e+00 0.000000000000e+00
1.163750000000e+03 4.394996632133e-01 0.000000000000e+00 0.000000000000e+00
1.164000000000e+03 6.474520966394e-01 0.000000000000e+00 0.000000000000e+00
1.164250000000e+03 8.185567385206e-01 0.000000000000e+00 0.000000000000e+00
1.164500000000e+03 9.453299781395e-01 0.000000000000e+00 0.000000000000e+00
1.164750000000e+03 1.025982754699e+00 0.000000000000e+00 0.000000000000e+00
1.165000000000e+03 1.064237337444e+00 0.000000000000e+00 0.000000000000e+00
1.165250000000e+03 1.068400235302e+00 0.000000000000e+00 0.000000000000e+00
1.165500000000e+03 1.049863042195e+00 0.000000000000e+00 0.000000000000e+00
1.165750000000e+03 1.021273857908e+00 0.000000000000e+00 0.000000000000e+00
1.166000000000e+03 9.946546795646e-01 0.000000000000e+00 0.000000000000e+00
1.166250000000e+03 9.797321304347e-01 0.000000000000e+00 0.000000000000e+00
1.166500000000e+03 9.827033602448e-01 0.000000000000e+00 0.000000000000e+00
1.166750000000e+03 1.005584415571e+00 0.000000000000e+00 0.000000000000e+00
1.167000000000e+03 1.046197079644e+00 0.000000000000e+00 0.000000000000e+00
1.167250000000e+03 1.098756137331e+00 0.000000000000e+00 0.000000000000e+00
1.167500000000e+03 1.154935908847e+00 0.000000000000e+00 0.000000000000e+00
1.167750000000e+03 1.205234075927e+00 0.000000000000e+00 0.000000000000e+00
1.168000000000e+03 1.240419806747e+00 0.000000000000e+00 0.000000000000e+00
1.168250000000e+03 1.252854733478e+00 0.000000000000e+00 0.000000000000e+00
1.168500000000e+03 1.237507309952e+00 0.000000000000e+00 0.000000000000e+00
1.168750000000e+03 1.192537009740e+00 0.000000000000e+00 0.000000000000e+00
1.169000000000e+03 1.119395106436e+00 0.000000000000e+00 0.000000000000e+00
1.169250000000e+03 1.022462240714e+00 0.000000000000e+00 0.000000000000e+00
1.169500000000e+03 9.083086354565e-01 0.000000000000e+00 0.000000000000e+00
1.169750000000e+03 7.847114825166e-01 0.000000000000e+00 0.000000000000e+00
1.170000000000e+03 6.595895701375e-01 0.000000000000e+00 0.000000000000e+00
1.170250000000e+03 5.400153345412e-01 0.000000000000e+00 0.000000000000e+00
1.170500000000e+03 4.314408291704e-01 0.000000000000e+00 0.000000000000e+00
1.170750000000e+03 3.372317112803e-01 0.000000000000e+00 0.000000000000e+00
1.171000000000e+03 2.585498572945e-01 0.000000000000e+00 0.000000000000e+00
1.171250000000e+03 1.945694599468e-01 0.000000000000e+00 0.000000000000e+00
1.171500000000e+03 1.429620619362e-01 0.000000000000e+00 0.000000000000e+00
1.171750000000e+03 1.005500738758e-01 0.000000000000e+00 0.000000000000e+00
1.172000000000e+03 6.401053419395e-02 0.000000000000e+00 0.000000000000e+00
1.172250000000e+03 3.051274565254e-02 0.000000000000e+00 0.000000000000e+00
1.172500000000e+03 -1.806624035189e-03 0.000000000000e+00 0.000000000000e+00
1.172750000000e+03 -3.359367194558e-02 0.000000000000e+00 0.000000000000e+00
1.173000000000e+03 -6.427403908807e-02 0.000000000000e+00 0.000000000000e+00
1.173250000000e+03 -9.227595518725e-02 0.000000000000e+00 0.000000000000e+00
1.173500000000e+03 -1.154235380457e-01 0.000000000000e+00 0.000000000000e+00
1.173750000000e+03 -1.314202199405e-01 0.000000000000e+00 0.000000000000e+00
1.174000000000e+03 -1.383327613844e-01 0.000000000000e+00 0.000000000000e+00
1.174250000000e+03 -1.349922582827e-01 0.000000000000e+00 0.000000000000e+00
1.174500000000e+03 -1.212479887384e-01 0.000000000000e+00 0.000000000000e+00
1.174750000000e+03 -9.803892331719e-02 0.000000000000e+00 0.000000000000e+00
1.175000000000e+03 -6.728092474855e-02 0.000000000000e+00 0.000000000000e+00
1.175250000000e+03 -3.159934482940e-02 0.000000000000e+00 0.000000000000e+00
1.175500000000e+03 6.038335947487e-03 0.000000000000e+00 0.000000000000e+00
1.175750000000e+03 4.272085879375e-02 0.000000000000e+00 0.000000000000e+00
1.176000000000e+03 7.595179579313e-02 0.000000000000e+00 0.000000000000e+00
1.176250000000e+03 1.039082481585e-01 0.000000000000e+00 0.000000000000e+00
1.176500000000e+03 1.255600643445e-01 0.000000000000e+00 0.000000000000e+00
1.176750000000e+03 1.406367567797e-01 0.000000000000e+00 0.000000000000e+00
1.177000000000e+03 1.494573931250e-01 0.000000000000e+00 0.000000000000e+00
1.177250000000e+03 1.526633029860e-01 0.000000000000e+00 0.000000000000e+00
1.177500000000e+03 1.509103233035e-01 0.000000000000e+00 0.000000000000e+00
1.177750000000e+03 1.445837565111e-01 0.000000000000e+00 0.000000000000e+00
1.178000000000e+03 1.335943117250e-01 0.000000000000e+00 0.000000000000e+00
1.178250000000e+03 1.172980563233e-01 0.000000000000e+00 0.000000000000e+00
1.178500000000e+03 9.456056995952e-02 0.000000000000e+00 0.000000000000e+00
1.178750000000e+03 6.395905520863e-02 0.000000000000e+00 0.000000000000e+00
1.179000000000e+03 2.409066890515e-02 0.000000000000e+00 0.000000000000e+00
1.179250000000e+03 -2.606485615783e-02 0.000000000000e+00 0.000000000000e+00
1.179500000000e+03 -8.679169953915e-02 0.000000000000e+00 0.000000000000e+00
1.179750000000e+03 -1.573577441696e-01 0.000000000000e+00 0.000000000000e+00
1.180000000000e+03 -2.358618064806e-01 0.000000000000e+00 0.000000000000e+00
1.180250000000e+03 -3.192431609325e-01 0.000000000000e+00 0.000000000000e+00
1.180500000000e+03 -4.034628467775e-01 0.000000000000e+00 0.000000000000e+00
1.180750000000e+03 -4.838389208921e-01 0.000000000000e+00 0.000000000000e+00
1.181000000000e+03 -5.554929822280e-01 0.000000000000e+00 0.000000000000e+00
1.181250000000e+03 -6.138469726616e-01 0.000000000000e+00 0.000000000000e+00
1.181500000000e+03 -6.551004268750e-01 0.000000000000e+00 0.000000000000e+00
1.181750000000e+03 -6.766204372610e-01 0.000000000000e+00 0.000000000000e+00
1.182000000000e+03 -6.771892984644e-01 0.000000000000e+00 0.000000000000e+00
1.182250000000e+03 -6.570760837730e-01 0.000000000000e+00 0.000000000000e+00
1.182500000000e+03 -6.179249021925e-01 0.000000000000e+00 0.000000000000e+00
1.182750000000e+03 -5.624800950047e-01 0.000000000000e+00 0.000000000000e+00
1.183000000000e+03 -4.941928164634e-01 0.000000000000e+00 0.000000000000e+00
1.183250000000e+03 -4.167705172008e-01 0.000000000000e+00 0.000000000000e+00
1.183500000000e+03 -3.337381712071e-01 0.000000000000e+00 0.000000000000e+00
1.183750000000e+03 -2.480765776115e-01 0.000000000000e+00 0.000000000000e+00
1.184000000000e+03 -1.619893664833e-01 0.000000000000e+00 0.000000000000e+00
1.184250000000e+03 -7.682868918282e-02 0.000000000000e+00 0.000000000000e+00
1.184500000000e+03 6.816536959220e-03 0.000000000000e+00 0.000000000000e+00
1.184750000000e+03 8.889236946414e-02 0.000000000000e+00 0.000000000000e+00
1.185000000000e+03 1.695566364923e-01 0.000000000000e+00 0.000000000000e+00
1.185250000000e+03 2.488209720201e-01 0.000000000000e+00 0.000000000000e+00
1.185500000000e+03 3.262236368667e-01 0.000000000000e+00 0.000000000000e+00
1.185750000000e+03 4.005934979256e-01 0.000000000000e+00 0.000000000000e+00
1.186000000000e+03 4.699507096549e-01 0.000000000000e+00 0.000000000000e+00
1.186250000000e+03 5.315675531282e-01 0.000000000000e+00 0.000000000000e+00
1.186500000000e+03 5.821870542881e-01 0.000000000000e+00 0.000000000000e+00
1.186750000000e+03 6.183714990106e-01 0.000000000000e+00 0.000000000000e+00
1.187000000000e+03 6.369317766638e-01 0.000000000000e+00 0.000000000000e+00
1.187250000000e+03 6.353748937340e-01 0.000000000000e+00 0.000000000000e+00
1.187500000000e+03 6.123030656241e-01 0.000000000000e+00 0.000000000000e+00
1.187750000000e+03 5.677040528643e-01 0.000000000000e+00 0.000000000000e+00
1.188000000000e+03 5.030878015322e-01 0.000000000000e+00 0.000000000000e+00
1.188250000000e+03 4.214465151781e-01 0.000000000000e+00 0.000000000000e+00
1.188500000000e+03 3.270405649437e-01 0.000000000000e+00 0.000000000000e+00
1.188750000000e+03 2.250372302047e-01 0.000000000000e+00 0.000000000000e+00
1.189000000000e+03 1.210494239230e-01 0.000000000000e+00 0.000000000000e+00
1.189250000000e+03 2.063432312862e-02 0.000000000000e+00 0.000000000000e+00
1.189500000000e+03 -7.118456408664e-02 0.000000000000e+00 0.000000000000e+00
1.189750000000e+03 -1.503142005837e-01 0.000000000000e+00 0.000000000000e+00
1.190000000000e+03 -2.138640892319e-01 0.000000000000e+00 0.000000000000e+00
1.190250000000e+03 -2.602698972430e-01 0.000000000000e+00 0.000000000000e+00
1.190500000000e+03 -2.892673062499e-01 0.000000000000e+00 0.000000000000e+00
1.190750000000e+03 -3.017360267558e-01 0.000000000000e+00 0.000000000000e+00
1.191000000000e+03 -2.994507500905e-01 0.000000000000e+00 0.000000000000e+00
1.191250000000e+03 -2.847857104208e-01 0.000000000000e+00 0.000000000000e+00
1.191500000000e+03 -2.604212011356e-01 0.000000000000e+00 0.000000000000e+00
1.191750000000e+03 -2.290939385468e-01 0.000000000000e+00 0.000000000000e+00
1.192000000000e+03 -1.934200495350e-01 0.000000000000e+00 0.000000000000e+00
1.192250000000e+03 -1.558022248676e-01 0.000000000000e+00 0.000000000000e+00
1.192500000000e+03 -1.184144179707e-01 0.000000000000e+00 0.000000000000e+00
1.192750000000e+03 -8.324167042862e-02 0.000000000000e+00 0.000000000000e+00
1.193000000000e+03 -5.214204030618e-02 0.000000000000e+00 0.000000000000e+00
1.193250000000e+03 -2.689408673474e-02 0.000000000000e+00 0.000000000000e+00
1.193500000000e+03 -9.197550854827e-03 0.000000000000e+00 0.000000000000e+00
1.193750000000e+03 -6.060237771177e-04 0.000000000000e+00 0.000000000000e+00
1.194000000000e+03 -2.386509958562e-03 0.000000000000e+00 0.000000000000e+00
1.194250000000e+03 -1.531896351567e-02 0.000000000000e+00 0.000000000000e+00
1.194500000000e+03 -3.946575075402e-02 0.000000000000e+00 0.000000000000e+00
1.194750000000e+03 -7.395336850565e-02 0.000000000000e+00 0.000000000000e+00
1.195000000000e+03 -1.168141092906e-01 0.000000000000e+00 0.000000000000e+00
1.195250000000e+03 -1.649323307095e-01 0.000000000000e+00 0.000000000000e+00
1.195500000000e+03 -2.141285754878e-01 0.000000000000e+00 0.000000000000e+00
1.195750000000e+03 -2.593964501703e-01 0.000000000000e+00 0.000000000000e+00
1.196000000000e+03 -2.952845842366e-01 0.000000000000e+00 0.000000000000e+00
1.196250000000e+03 -3.163926563844e-01 0.000000000000e+00 0.000000000000e+00
1.196500000000e+03 -3.179301552357e-01 0.000000000000e+00 0.000000000000e+00
1.196750000000e+03 -2.962726574503e-01 0.000000000000e+00 0.000000000000e+00
1.197000000000e+03 -2.494454650658e-01 0.000000000000e+00 0.000000000000e+00
1.197250000000e+03 -1.774696104898e-01 0.000000000000e+00 0.000000000000e+00
1.197500000000e+03 -8.252011036883e-02 0.000000000000e+00 0.000000000000e+00
1.197750000000e+03 3.113101383188e-02 0.000000000000e+00 0.000000000000e+00
1.198000000000e+03 1.573872390225e-01 0.000000000000e+00 0.000000000000e+00
1.198250000000e+03 2.887881023128e-01 0.000000000000e+00 0.000000000000e+00
1.198500000000e+03 4.171061909064e-01 0.000000000000e+00 0.000000000000e+00
1.198750000000e+03 5.340120138837e-01 0.000000000000e+00 0.000000000000e+00
1.199000000000e+03 6.317311181569e-01 0.000000000000e+00 0.000000000000e+00
1.199250000000e+03 7.036216049565e-01 0.000000000000e+00 0.000000000000e+00
1.199500000000e+03 7.446142393435e-01 0.000000000000e+00 0.000000000000e+00
1.199750000000e+03 7.514793533594e-01 0.000000000000e+00 0.000000000000e+00
1.200000000000e+03 7.229111690479e-01 0.000000000000e+00 0.000000000000e+00
1.200250000000e+03 6.594467280618e-01 0.000000000000e+00 0.000000000000e+00
1.200500000000e+03 5.632589843422e-01 0.000000000000e+00 0.000000000000e+00
1.200750000000e+03 4.378781336310e-01 0.000000000000e+00 0.000000000000e+00
1.201000000000e+03 2.878995350620e-01 0.000000000000e+00 0.000000000000e+00
1.201250000000e+03 1.187299421135e-01 0.000000000000e+00 0.000000000000e+00
1.201500000000e+03 -6.359262647099e-02 0.000000000000e+00 0.000000000000e+00
1.201750000000e+03 -2.524932995740e-01 0.000000000000e+00 0.000000000000e+00
1.202000000000e+03 -4.408829333124e-01 0.000000000000e+00 0.000000000000e+00
1.202250000000e+03 -6.211466113166e-01 0.000000000000e+00 0.000000000000e+00
1.202500000000e+03 -7.851529584873e-01 0.000000000000e+00 0.000000000000e+00
1.202750000000e+03 -9.243458561490e-01 0.000000000000e+00 0.000000000000e+00
1.203000000000e+03 -1.029974283345e+00 0.000000000000e+00 0.000000000000e+00
1.203250000000e+03 -1.093497504246e+00 0.000000000000e+00 0.000000000000e+00
1.203500000000e+03 -1.107173749857e+00 0.000000000000e+00 0.000000000000e+00
1.203750000000e+03 -1.064804922775e+00 0.000000000000e+00 0.000000000000e+00
1.204000000000e+03 -9.625731178701e-01 0.000000000000e+00 0.000000000000e+00
1.204250000000e+03 -7.998729606613e-01 0.000000000000e+00 0.000000000000e+00
1.204500000000e+03 -5.800226896345e-01 0.000000000000e+00 0.000000000000e+00
1.204750000000e+03 -3.107311084736e-01 0.000000000000e+00 0.000000000000e+00
1.205000000000e+03 -4.209576311134e-03 0.000000000000e+00 0.000000000000e+00
1.205250000000e+03 3.231518526363e-01 0.000000000000e+00 0.000000000000e+00
1.205500000000e+03 6.515797960197e-01 0.000000000000e+00 0.000000000000e+00
1.205750000000e+03 9.591646030487e-01 0.000000000000e+00 0.000000000000e+00
1.206000000000e+03 1.223480475911e+00 0.000000000000e+00 0.000000000000e+00
1.206250000000e+03 1.423445684944e+00 0.000000000000e+00 0.000000000000e+00
1.206500000000e+03 1.541247743324e+00 0.000000000000e+00 0.000000000000e+00
1.206750000000e+03 1.564134867154e+00 0.000000000000e+00 0.000000000000e+00
1.207000000000e+03 1.485874392118e+00 0.000000000000e+00 0.000000000000e+00
1.207250000000e+03 1.307702428096e+00 0.000000000000e+00 0.000000000000e+00
1.207500000000e+03 1.038635111810e+00 0.000000000000e+00 0.000000000000e+00
1.207750000000e+03 6.950755330054e-01 0.000000000000e+00 0.000000000000e+00
1.208000000000e+03 2.997244637449e-01 0.000000000000e+00 0.000000000000e+00
1.208250000000e+03 -1.201214274253e-01 0.000000000000e+00 0.000000000000e+00
1.208500000000e+03 -5.347323717127e-01 0.000000000000e+00 0.000000000000e+00
1.208750000000e+03 -9.143660957268e-01 0.000000000000e+00 0.000000000000e+00
1.209000000000e+03 -1.231713837845e+00 0.000000000000e+00 0.000000000000e+00
1.209250000000e+03 -1.464136367632e+00 0.000000000000e+00 0.000000000000e+00
1.209500000000e+03 -1.595477956956e+00 0.000000000000e+00 0.000000000000e+00
1.209750000000e+03 -1.617292956843e+00 0.000000000000e+00 0.000000000000e+00
1.210000000000e+03 -1.529383698806e+00 0.000000000000e+00 0.000000000000e+00
1.210250000000e+03 -1.339621796005e+00 0.000000000000e+00 0.000000000000e+00
1.210500000000e+03 -1.063098518892e+00 0.000000000000e+00 0.000000000000e+00
1.210750000000e+03 -7.207149575034e-01 0.000000000000e+00 0.000000000000e+00
1.211000000000e+03 -3.373717722214e-01 0.000000000000e+00 0.000000000000e+00
1.211250000000e+03 6.005353817614e-02 0.000000000000e+00 0.000000000000e+00
1.211500000000e+03 4.447488015123e-01 0.000000000000e+00 0.000000000000e+00
1.211750000000e+03 7.918525137374e-01 0.000000000000e+00 0.000000000000e+00
1.212000000000e+03 1.080040866117e+00 0.000000000000e+00 0.000000000000e+00
1.212250000000e+03 1.292721603309e+00 0.000000000000e+00 0.000000000000e+00
1.212500000000e+03 1.418791082886e+00 0.000000000000e+00 0.000000000000e+00
1.212750000000e+03 1.452959384199e+00 0.000000000000e+00 0.000000000000e+00
1.213000000000e+03 1.395687744496e+00 0.000000000000e+00 0.000000000000e+00
1.213250000000e+03 1.252808620645e+00 0.000000000000e+00 0.000000000000e+00
1.213500000000e+03 1.034909431914e+00 0.000000000000e+00 0.000000000000e+00
1.213750000000e+03 7.565573469110e-01 0.000000000000e+00 0.000000000000e+00
1.214000000000e+03 4.354275481442e-01 0.000000000000e+00 0.000000000000e+00
1.214250000000e+03 9.137619745244e-02 0.000000000000e+00 0.000000000000e+00
1.214500000000e+03 -2.545223908732e-01 0.000000000000e+00 0.000000000000e+00
1.214750000000e+03 -5.809715461354e-01 0.000000000000e+00 0.000000000000e+00
1.215000000000e+03 -8.674855372500e-01 0.000000000000e+00 0.000000000000e+00
1.215250000000e+03 -1.095460665294e+00 0.000000000000e+00 0.000000000000e+00
1.215500000000e+03 -1.249268860895e+00 0.000000000000e+00 0.000000000000e+00
1.215750000000e+03 -1.317334310898e+00 0.000000000000e+00 0.000000000000e+00
1.216000000000e+03 -1.293125737184e+00 0.000000000000e+00 0.000000000000e+00
1.216250000000e+03 -1.175971543196e+00 0.000000000000e+00 0.000000000000e+00
1.216500000000e+03 -9.715886267386e-01 0.000000000000e+00 0.000000000000e+00
1.216750000000e+03 -6.922138597797e-01 0.000000000000e+00 0.000000000000e+00
1.217000000000e+03 -3.562437474139e-01 0.000000000000e+00 0.000000000000e+00
1.217250000000e+03 1.267646432102e-02 0.000000000000e+00 0.000000000000e+00
1.217500000000e+03 3.871201916856e-01 0.000000000000e+00 0.000000000000e+00
1.217750000000e+03 7.378449410961e-01 0.000000000000e+00 0.000000000000e+00
1.218000000000e+03 1.036129030334e+00 0.000000000000e+00 0.000000000000e+00
1.218250000000e+03 1.256290248403e+00 0.000000000000e+00 0.000000000000e+00
1.218500000000e+03 1.378149756343e+00 0.000000000000e+00 0.000000000000e+00
1.218750000000e+03 1.389180940032e+00 0.000000000000e+00 0.000000000000e+00
1.219000000000e+03 1.286089025897e+00 0.000000000000e+00 0.000000000000e+00
1.219250000000e+03 1.075605410521e+00 0.000000000000e+00 0.000000000000e+00
1.219500000000e+03 7.743489896948e-01 0.000000000000e+00 0.000000000000e+00
1.219750000000e+03 4.076992201235e-01 0.000000000000e+00 0.000000000000e+00
1.220000000000e+03 7.732444667485e-03 0.000000000000e+00 0.000000000000e+00
1.220250000000e+03 -3.896181877587e-01 0.000000000000e+00 0.000000000000e+00
1.220500000000e+03 -7.479214959241e-01 0.000000000000e+00 0.000000000000e+00
1.220750000000e+03 -1.033794829354e+00 0.000000000000e+00 0.000000000000e+00
1.221000000000e+03 -1.220268908423e+00 0.000000000000e+00 0.000000000000e+00
1.221250000000e+03 -1.289603958462e+00 0.000000000000e+00 0.000000000000e+00
1.221500000000e+03 -1.235235512424e+00 0.000000000000e+00 0.000000000000e+00
1.221750000000e+03 -1.062612858147e+00 0.000000000000e+00 0.000000000000e+00
1.222000000000e+03 -7.888083568037e-01 0.000000000000e+00 0.000000000000e+00
1.222250000000e+03 -4.409090774754e-01 0.000000000000e+00 0.000000000000e+00
1.222500000000e+03 -5.333808988573e-02 0.000000000000e+00 0.000000000000e+00
1.222750000000e+03 3.356247141192e-01 0.000000000000e+00 0.000000000000e+00
1.223000000000e+03 6.877580582402e-01 0.000000000000e+00 0.000000000000e+00
1.223250000000e+03 9.688323335451e-01 0.000000000000e+00 0.000000000000e+00
1.223500000000e+03 1.152134213273e+00 0.000000000000e+00 0.000000000000e+00
1.223750000000e+03 1.221197967894e+00 0.000000000000e+00 0.000000000000e+00
1.224000000000e+03 1.171444157516e+00 0.000000000000e+00 0.000000000000e+00
1.224250000000e+03 1.010546679043e+00 0.000000000000e+00 0.000000000000e+00
1.224500000000e+03 7.574903997674e-01 0.000000000000e+00 0.000000000000e+00
1.224750000000e+03 4.404274542831e-01 0.000000000000e+00 0.000000000000e+00
1.225000000000e+03 9.357377605163e-02 0.000000000000e+00 0.000000000000e+00
1.225250000000e+03 -2.465068950833e-01 0.000000000000e+00 0.000000000000e+00
1.225500000000e+03 -5.448185875078e-01 0.000000000000e+00 0.000000000000e+00
1.225750000000e+03 -7.716169547176e-01 0.000000000000e+00 0.000000000000e+00
1.226000000000e+03 -9.054608509081e-01 0.000000000000e+00 0.000000000000e+00
1.226250000000e+03 -9.353068639174e-01 0.000000000000e+00 0.000000000000e+00
1.226500000000e+03 -8.614336485715e-01 0.000000000000e+00 0.000000000000e+00
1.226750000000e+03 -6.951169812110e-01 0.000000000000e+00 0.000000000000e+00
1.227000000000e+03 -4.571172549318e-01 0.000000000000e+00 0.000000000000e+00
1.227250000000e+03 -1.751723837041e-01 0.000000000000e+00 0.000000000000e+00
1.227500000000e+03 1.192040782970e-01 0.000000000000e+00 0.000000000000e+00
1.227750000000e+03 3.942490970584e-01 0.000000000000e+00 0.000000000000e+00
1.228000000000e+03 6.214028238425e-01 0.000000000000e+00 0.000000000000e+00
1.228250000000e+03 7.783082502597e-01 0.000000000000e+00 0.000000000000e+00
1.228500000000e+03 8.510389263888e-01 0.000000000000e+00 0.000000000000e+00
1.228750000000e+03 8.353307388374e-01 0.000000000000e+00 0.000000000000e+00
1.229000000000e+03 7.367112864370e-01 0.000000000000e+00 0.000000000000e+00
1.229250000000e+03 5.695465696900e-01 0.000000000000e+00 0.000000000000e+00
1.229500000000e+03 3.551449703710e-01 0.000000000000e+00 0.000000000000e+00
1.229750000000e+03 1.191594028546e-01 0.000000000000e+00 0.000000000000e+00
1.230000000000e+03 -1.114007421855e-01 0.000000000000e+00 0.000000000000e+00
1.230250000000e+03 -3.112027027527e-01 0.000000000000e+00 0.000000000000e+00
1.230500000000e+03 -4.593295873733e-01 0.000000000000e+00 0.000000000000e+00
1.230750000000e+03 -5.414308709900e-01 0.000000000000e+00 0.000000000000e+00
1.231000000000e+03 -5.510648719508e-01 0.000000000000e+00 0.000000000000e+00
1.231250000000e+03 -4.901115828371e-01 0.000000000000e+00 0.000000000000e+00
1.231500000000e+03 -3.682422186641e-01 0.000000000000e+00 0.000000000000e+00
1.231750000000e+03 -2.015377385919e-01 0.000000000000e+00 0.000000000000e+00
1.232000000000e+03 -1.044061791220e-02 0.000000000000e+00 0.000000000000e+00
1.232250000000e+03 1.827075178854e-01 0.000000000000e+00 0.000000000000e+00
1.232500000000e+03 3.562519680880e-01 0.000000000000e+00 0.000000000000e+00
1.232750000000e+03 4.916402134857e-01 0.000000000000e+00 0.000000000000e+00
1.233000000000e+03 5.754007927768e-01 0.000000000000e+00 0.000000000000e+00
1.233250000000e+03 6.004779629978e-01 0.000000000000e+00 0.000000000000e+00
1.233500000000e+03 5.667934462973e-01 0.000000000000e+00 0.000000000000e+00
1.233750000000e+03 4.809976288328e-01 0.000000000000e+00 0.000000000000e+00
1.234000000000e+03 3.554650552676e-01 0.000000000000e+00 0.000000000000e+00
1.234250000000e+03 2.066726027206e-01 0.000000000000e+00 0.000000000000e+00
1.234500000000e+03 5.316425857843e-02 0.000000000000e+00 0.000000000000e+00
1.234750000000e+03 -8.665285045203e-02 0.000000000000e+00 0.000000000000e+00
1.235000000000e+03 -1.966245123504e-01 0.000000000000e+00 0.000000000000e+00
1.235250000000e+03 -2.646381922923e-01 0.000000000000e+00 0.000000000000e+00
1.235500000000e+03 -2.838890637113e-01 0.000000000000e+00 0.000000000000e+00
1.235750000000e+03 -2.534928737613e-01 0.000000000000e+00 0.000000000000e+00
1.236000000000e+03 -1.783934796711e-01 0.000000000000e+00 0.000000000000e+00
1.236250000000e+03 -6.859529034227e-02 0.000000000000e+00 0.000000000000e+00
1.236500000000e+03 6.217206180273e-02 0.000000000000e+00 0.000000000000e+00
1.236750000000e+03 1.981863879001e-01 0.000000000000e+00 0.000000000000e+00
1.237000000000e+03 3.236503580019e-01 0.000000000000e+00 0.000000000000e+00
1.237250000000e+03 4.245643428579e-01 0.000000000000e+00 0.000000000000e+00
1.237500000000e+03 4.903355797424e-01 0.000000000000e+00 0.000000000000e+00
1.237750000000e+03 5.149401427416e-01 0.000000000000e+00 0.000000000000e+00
1.238000000000e+03 4.975106489227e-01 0.000000000000e+00 0.000000000000e+00
1.238250000000e+03 4.422930796274e-01 0.000000000000e+00 0.000000000000e+00
1.238500000000e+03 3.579920966165e-01 0.000000000000e+00 0.000000000000e+00
1.238750000000e+03 2.565967555891e-01 0.000000000000e+00 0.000000000000e+00
1.239000000000e+03 1.518390061664e-01 0.000000000000e+00 0.000000000000e+00
1.239250000000e+03 5.747873866977e-02 0.000000000000e+00 0.000000000000e+00
1.239500000000e+03 -1.437336711655e-02 0.000000000000e+00 0.000000000000e+00
1.239750000000e+03 -5.469219217669e-02 0.000000000000e+00 0.000000000000e+00
1.240000000000e+03 -5.856349728302e-02 0.000000000000e+00 0.000000000000e+00
1.240250000000e+03 -2.568105773248e-02 0.000000000000e+00 0.000000000000e+00
1.240500000000e+03 3.973481580237e-02 0.000000000000e+00 0.000000000000e+00
1.240750000000e+03 1.295757372790e-01 0.000000000000e+00 0.000000000000e+00
1.241000000000e+03 2.329505828868e-01 0.000000000000e+00 0.000000000000e+00
1.241250000000e+03 3.376111757311e-01 0.000000000000e+00 0.000000000000e+00
1.241500000000e+03 4.315143195649e-01 0.000000000000e+00 0.000000000000e+00
1.241750000000e+03 5.043221914697e-01 0.000000000000e+00 0.000000000000e+00
1.242000000000e+03 5.486541320320e-01 0.000000000000e+00 0.000000000000e+00
1.242250000000e+03 5.609373000469e-01 0.000000000000e+00 0.000000000000e+00
1.242500000000e+03 5.417569073578e-01 0.000000000000e+00 0.000000000000e+00
1.242750000000e+03 4.956718670084e-01 0.000000000000e+00 0.000000000000e+00
1.243000000000e+03 4.305302471411e-01 0.000000000000e+00 0.000000000000e+00
1.243250000000e+03 3.563821093748e-01 0.000000000000e+00 0.000000000000e+00
1.243500000000e+03 2.841370632810e-01 0.000000000000e+00 0.000000000000e+00
1.243750000000e+03 2.241439263713e-01 0.000000000000e+00 0.000000000000e+00
1.244000000000e+03 1.848765882265e-01 0.000000000000e+00 0.000000000000e+00
1.244250000000e+03 1.718929585414e-01 0.000000000000e+00 0.000000000000e+00
1.244500000000e+03 1.871952858623e-01 0.000000000000e+00 0.000000000000e+00
1.244750000000e+03 2.290654978722e-01 0.000000000000e+00 0.000000000000e+00
1.245000000000e+03 2.923859195313e-01 0.000000000000e+00 0.000000000000e+00
1.245250000000e+03 3.693922143007e-01 0.000000000000e+00 0.000000000000e+00
1.245500000000e+03 4.507500340593e-01 0.000000000000e+00 0.000000000000e+00
1.245750000000e+03 5.268068337299e-01 0.000000000000e+00 0.000000000000e+00
1.246000000000e+03 5.888506484701e-01 0.000000000000e+00 0.000000000000e+00
1.246250000000e+03 6.302105968285e-01 0.000000000000e+00 0.000000000000e+00
1.246500000000e+03 6.470586564819e-01 0.000000000000e+00 0.000000000000e+00
1.246750000000e+03 6.388151438956e-01 0.000000000000e+00 0.000000000000e+00
1.247000000000e+03 6.081152311175e-01 0.000000000000e+00 0.000000000000e+00
1.247250000000e+03 5.603531575679e-01 0.000000000000e+00 0.000000000000e+00
1.247500000000e+03 5.028764911386e-01 0.000000000000e+00 0.000000000000e+00
1.247750000000e+03 4.439474551379e-01 0.000000000000e+00 0.000000000000e+00
1.248000000000e+03 3.916162016370e-01 0.000000000000e+00 0.000000000000e+00
1.248250000000e+03 3.526586119952e-01 0.000000000000e+00 0.000000000000e+00
1.248500000000e+03 3.317181884655e-01 0.000000000000e+00 0.000000000000e+00
1.248750000000e+03 3.307601453294e-01 0.000000000000e+00 0.000000000000e+00
1.249000000000e+03 3.489006525121e-01 0.000000000000e+00 0.000000000000e+00
1.249250000000e+03 3.826218233582e-01 0.000000000000e+00 0.000000000000e+00
1.249500000000e+03 4.263307880007e-01 0.000000000000e+00 0.000000000000e+00
1.249750000000e+03 4.731761666739e-01 0.000000000000e+00 0.000000000000e+00
1.250000000000e+03 5.160033847745e-01 0.000000000000e+00 0.000000000000e+00
1.250250000000e+03 5.483155147836e-01 0.000000000000e+00 0.000000000000e+00
1.250500000000e+03 5.651101843826e-01 0.000000000000e+00 0.000000000000e+00
1.250750000000e+03 5.634844439847e-01 0.000000000000e+00 0.000000000000e+00
1.251000000000e+03 5.429348501247e-01 0.000000000000e+00 0.000000000000e+00
1.251250000000e+03 5.053240777325e-01 0.000000000000e+00 0.000000000000e+00
1.251500000000e+03 4.545317760537e-01 0.000000000000e+00 0.000000000000e+00
1.251750000000e+03 3.958496646668e-01 0.000000000000e+00 0.000000000000e+00
1.252000000000e+03 3.352133499682e-01 0.000000000000e+00 0.000000000000e+00
1.252250000000e+03 2.783819048748e-01 0.000000000000e+00 0.000000000000e+00
1.252500000000e+03 2.301788496132e-01 0.000000000000e+00 0.000000000000e+00
1.252750000000e+03 1.938950466031e-01 0.000000000000e+00 0.000000000000e+00
1.253000000000e+03 1.709276029565e-01 0.000000000000e+00 0.000000000000e+00
1.253250000000e+03 1.606933454467e-01 0.000000000000e+00 0.000000000000e+00
1.253500000000e+03 1.608160889164e-01 0.000000000000e+00 0.000000000000e+00
1.253750000000e+03 1.675493775503e-01 0.000000000000e+00 0.000000000000e+00
1.254000000000e+03 1.763657786469e-01 0.000000000000e+00 0.000000000000e+00
1.254250000000e+03 1.826241075620e-01 0.000000000000e+00 0.000000000000e+00
1.254500000000e+03 1.822194253957e-01 0.000000000000e+00 0.000000000000e+00
1.254750000000e+03 1.721276008970e-01 0.000000000000e+00 0.000000000000e+00
1.255000000000e+03 1.507750817482e-01 0.000000000000e+00 0.000000000000e+00
1.255250000000e+03 1.181920933121e-01 0.000000000000e+00 0.000000000000e+00
1.255500000000e+03 7.593950902379e-02 0.000000000000e+00 0.000000000000e+00
1.255750000000e+03 2.683142004507e-02 0.000000000000e+00 0.000000000000e+00
1.256000000000e+03 -2.549746824103e-02 0.000000000000e+00 0.000000000000e+00
1.256250000000e+03 -7.711163652592e-02 0.000000000000e+00 0.000000000000e+00
1.256500000000e+03 -1.243054033263e-01 0.000000000000e+00 0.000000000000e+00
1.256750000000e+03 -1.640708302375e-01 0.000000000000e+00 0.000000000000e+00
1.257000000000e+03 -1.944421771926e-01 0.000000000000e+00 0.000000000000e+00
1.257250000000e+03 -2.146768877382e-01 0.000000000000e+00 0.000000000000e+00
1.257500000000e+03 -2.252582159145e-01 0.000000000000e+00 0.000000000000e+00
1.257750000000e+03 -2.277303892259e-01 0.000000000000e+00 0.000000000000e+00
1.258000000000e+03 -2.243999505013e-01 0.000000000000e+00 0.000000000000e+00
1.258250000000e+03 -2.179535824272e-01 0.000000000000e+00 0.000000000000e+00
1.258500000000e+03 -2.110512769966e-01 0.000000000000e+00 0.000000000000e+00
1.258750000000e+03 -2.059534242626e-01 0.000000000000e+00 0.000000000000e+00
1.259000000000e+03 -2.042318259905e-01 0.000000000000e+00 0.000000000000e+00
1.259250000000e+03 -2.065995108869e-01 0.000000000000e+00 0.000000000000e+00
1.259500000000e+03 -2.128751022381e-01 0.000000000000e+00 0.000000000000e+00
1.259750000000e+03 -2.220773531247e-01 0.000000000000e+00 0.000000000000e+00
1.260000000000e+03 -2.326272727996e-01 0.000000000000e+00 0.000000000000e+00
1.260250000000e+03 -2.426215140057e-01 0.000000000000e+00 0.000000000000e+00
1.260500000000e+03 -2.501330726533e-01 0.000000000000e+00 0.000000000000e+00
1.260750000000e+03 -2.534945696754e-01 0.000000000000e+00 0.000000000000e+00
1.261000000000e+03 -2.515251021957e-01 0.000000000000e+00 0.000000000000e+00
1.261250000000e+03 -2.436726027089e-01 0.000000000000e+00 0.000000000000e+00
1.261500000000e+03 -2.300578815771e-01 0.000000000000e+00 0.000000000000e+00
1.261750000000e+03 -2.114217451616e-01 0.000000000000e+00 0.000000000000e+00
1.262000000000e+03 -1.889904814640e-01 0.000000000000e+00 0.000000000000e+00
1.262250000000e+03 -1.642856358297e-01 0.000000000000e+00 0.000000000000e+00
1.262500000000e+03 -1.389100238671e-01 0.000000000000e+00 0.000000000000e+00
1.262750000000e+03 -1.143427843502e-01 0.000000000000e+00 0.000000000000e+00
1.263000000000e+03 -9.177220745484e-02 0.000000000000e+00 0.000000000000e+00
1.263250000000e+03 -7.198704925772e-02 0.000000000000e+00 0.000000000000e+00
1.263500000000e+03 -5.533655633848e-02 0.000000000000e+00 0.000000000000e+00
1.263750000000e+03 -4.175823752215e-02 0.000000000000e+00 0.000000000000e+00
1.264000000000e+03 -3.086228033710e-02 0.000000000000e+00 0.000000000000e+00
1.264250000000e+03 -2.205388418751e-02 0.000000000000e+00 0.000000000000e+00
1.264500000000e+03 -1.467065088708e-02 0.000000000000e+00 0.000000000000e+00
1.264750000000e+03 -8.111911498838e-03 0.000000000000e+00 0.000000000000e+00
1.265000000000e+03 -1.940228254224e-03 0.000000000000e+00 0.000000000000e+00
1.265250000000e+03 4.058501393401e-03 0.000000000000e+00 0.000000000000e+00
1.265500000000e+03 9.862074721573e-03 0.000000000000e+00 0.000000000000e+00
1.265750000000e+03 1.524375661844e-02 0.000000000000e+00 0.000000000000e+00
1.266000000000e+03 1.983929895146e-02 0.000000000000e+00 0.000000000000e+00
1.266250000000e+03 2.323468929980e-02 0.000000000000e+00 0.000000000000e+00
1.266500000000e+03 2.505783666074e-02 0.000000000000e+00 0.000000000000e+00
1.266750000000e+03 2.505805015097e-02 0.000000000000e+00 0.000000000000e+00
1.267000000000e+03 2.316043501674e-02 0.000000000000e+00 0.000000000000e+00
1.267250000000e+03 1.948750958120e-02 0.000000000000e+00 0.000000000000e+00
1.267500000000e+03 1.434646048730e-02 0.000000000000e+00 0.000000000000e+00
1.267750000000e+03 8.186430174998e-03 0.000000000000e+00 0.000000000000e+00
1.268000000000e+03 1.535082412770e-03 0.000000000000e+00 0.000000000000e+00
1.268250000000e+03 -5.073328340977e-03 0.000000000000e+00 0.000000000000e+00
1.268500000000e+03 -1.116544712567e-02 0.000000000000e+00 0.000000000000e+00
1.268750000000e+03 -1.638048927363e-02 0.000000000000e+00 0.000000000000e+00
1.269000000000e+03 -2.049815983191e-02 0.000000000000e+00 0.000000000000e+00
1.269250000000e+03 -2.343954787887e-02 0.000000000000e+00 0.000000000000e+00
1.269500000000e+03 -2.524273997644e-02 0.000000000000e+00 0.000000000000e+00
1.269750000000e+03 -2.601939789205e-02 0.000000000000e+00 0.000000000000e+00
1.270000000000e+03 -2.590177400397e-02 0.000000000000e+00 0.000000000000e+00
1.270250000000e+03 -2.499108021441e-02 0.000000000000e+00 0.000000000000e+00
1.270500000000e+03 -2.331758854399e-02 0.000000000000e+00 0.000000000000e+00
1.270750000000e+03 -2.082047044925e-02 0.000000000000e+00 0.000000000000e+00
1.271000000000e+03 -1.735162961438e-02 0.000000000000e+00 0.000000000000e+00
1.271250000000e+03 -1.270332343346e-02 0.000000000000e+00 0.000000000000e+00
1.271500000000e+03 -6.654979094953e-03 0.000000000000e+00 0.000000000000e+00
1.271750000000e+03 9.689595246193e-04 0.000000000000e+00 0.000000000000e+00
1.272000000000e+03 1.024047026693e-02 0.000000000000e+00 0.000000000000e+00
1.272250000000e+03 2.107937669042e-02 0.000000000000e+00 0.000000000000e+00
1.272500000000e+03 3.322402298484e-02 0.000000000000e+00 0.000000000000e+00
1.272750000000e+03 4.622746220300e-02 0.000000000000e+00 0.000000000000e+00
1.273000000000e+03 5.948135589303e-02 0.000000000000e+00 0.000000000000e+00
1.273250000000e+03 7.226533200624e-02 0.000000000000e+00 0.000000000000e+00
1.273500000000e+03 8.381543944993e-02 0.000000000000e+00 0.000000000000e+00
1.273750000000e+03 9.340223699174e-02 0.000000000000e+00 0.000000000000e+00
1.274000000000e+03 1.004074553540e-01 0.000000000000e+00 0.000000000000e+00
1.274250000000e+03 1.043883199417e-01 0.000000000000e+00 0.000000000000e+00
1.274500000000e+03 1.051204795113e-01 0.000000000000e+00 0.000000000000e+00
1.274750000000e+03 1.026137417669e-01 0.000000000000e+00 0.000000000000e+00
1.275000000000e+03 9.709893999154e-02 0.000000000000e+00 0.000000000000e+00
1.275250000000e+03 8.898858443265e-02 0.000000000000e+00 0.000000000000e+00
1.275500000000e+03 7.881780434476e-02 0.000000000000e+00 0.000000000000e+00
1.275750000000e+03 6.717486371160e-02 0.000000000000e+00 0.000000000000e+00
1.276000000000e+03 5.463181793134e-02 0.000000000000e+00 0.000000000000e+00
1.276250000000e+03 4.168549532460e-02 0.000000000000e+00 0.000000000000e+00
1.276500000000e+03 2.871702776748e-02 0.000000000000e+00 0.000000000000e+00
1.276750000000e+03 1.597495766213e-02 0.000000000000e+00 0.000000000000e+00
1.277000000000e+03 3.583041367913e-03 0.000000000000e+00 0.000000000000e+00
1.277250000000e+03 -8.430118296366e-03 0.000000000000e+00 0.000000000000e+00
1.277500000000e+03 -2.008591554969e-02 0.000000000000e+00 0.000000000000e+00
1.277750000000e+03 -3.140372258245e-02 0.000000000000e+00 0.000000000000e+00
1.278000000000e+03 -4.235159358469e-02 0.000000000000e+00 0.000000000000e+00
1.278250000000e+03 -5.280865113711e-02 0.000000000000e+00 0.000000000000e+00
1.278500000000e+03 -6.254606513155e-02 0.000000000000e+00 0.000000000000e+00
1.278750000000e+03 -7.123041171919e-02 0.000000000000e+00 0.000000000000e+00
1.279000000000e+03 -7.844951448326e-02 0.000000000000e+00 0.000000000000e+00
1.279250000000e+03 -8.375721115364e-02 0.000000000000e+00 0.000000000000e+00
1.279500000000e+03 -8.673042974620e-02 0.000000000000e+00 0.000000000000e+00
1.279750000000e+03 -8.702996545286e-02 0.000000000000e+00 0.000000000000e+00
1.280000000000e+03 -8.445571483178e-02 0.000000000000e+00 0.000000000000e+00
1.280250000000e+03 -7.898791967985e-02 0.000000000000e+00 0.000000000000e+00
1.280500000000e+03 -7.080804788952e-02 0.000000000000e+00 0.000000000000e+00
1.280750000000e+03 -6.029594589862e-02 0.000000000000e+00 0.000000000000e+00
1.281000000000e+03 -4.800335432812e-02 0.000000000000e+00 0.000000000000e+00
1.281250000000e+03 -3.460724546396e-02 0.000000000000e+00 0.000000000000e+00
1.281500000000e+03 -2.084920792114e-02 0.000000000000e+00 0.000000000000e+00
1.281750000000e+03 -7.468868027740e-03 0.000000000000e+00 0.000000000000e+00
1.282000000000e+03 4.860134610951e-03 0.000000000000e+00 0.000000000000e+00
1.282250000000e+03 1.558384205312e-02 0.000000000000e+00 0.000000000000e+00
1.282500000000e+03 2.430541505640e-02 0.000000000000e+00 0.000000000000e+00
1.282750000000e+03 3.080300358402e-02 0.000000000000e+00 0.000000000000e+00
1.283000000000e+03 3.502769450544e-02 0.000000000000e+00 0.000000000000e+00
1.283250000000e+03 3.708399018569e-02 0.000000000000e+00 0.000000000000e+00
1.283500000000e+03 3.719750689839e-02 0.000000000000e+00 0.000000000000e+00
1.283750000000e+03 3.567592088065e-02 0.000000000000e+00 0.000000000000e+00
1.284000000000e+03 3.286946974799e-02 0.000000000000e+00 0.000000000000e+00
1.284250000000e+03 2.913655536830e-02 0.000000000000e+00 0.000000000000e+00
1.284500000000e+03 2.481837984406e-02 0.000000000000e+00 0.000000000000e+00
1.284750000000e+03 2.022440218890e-02 0.000000000000e+00 0.000000000000e+00
1.285000000000e+03 1.562812944278e-02 0.000000000000e+00 0.000000000000e+00
1.285250000000e+03 1.127075960700e-02 0.000000000000e+00 0.000000000000e+00
1.285500000000e+03 7.368820687227e-03 0.000000000000e+00 0.000000000000e+00
1.285750000000e+03 4.121427394473e-03 0.000000000000e+00 0.000000000000e+00
1.286000000000e+03 1.713176711629e-03 0.000000000000e+00 0.000000000000e+00
1.286250000000e+03 3.099328307162e-04 0.000000000000e+00 0.000000000000e+00
1.286500000000e+03 4.657144940917e-05 0.000000000000e+00 0.000000000000e+00
1.286750000000e+03 1.007819521410e-03 0.000000000000e+00 0.000000000000e+00
1.287000000000e+03 3.205251393340e-03 0.000000000000e+00 0.000000000000e+00
1.287250000000e+03 6.554920488894e-03 0.000000000000e+00 0.000000000000e+00
1.287500000000e+03 1.086073735380e-02 0.000000000000e+00 0.000000000000e+00
1.287750000000e+03 1.580840373319e-02 0.000000000000e+00 0.000000000000e+00
1.288000000000e+03 2.097349188771e-02 0.000000000000e+00 0.000000000000e+00
1.288250000000e+03 2.584529100974e-02 0.000000000000e+00 0.000000000000e+00
1.288500000000e+03 2.986563255556e-02 0.000000000000e+00 0.000000000000e+00
1.288750000000e+03 3.247944022357e-02 0.000000000000e+00 0.000000000000e+00
1.289000000000e+03 3.319163412678e-02 0.000000000000e+00 0.000000000000e+00
1.289250000000e+03 3.162361088798e-02 0.000000000000e+00 0.000000000000e+00
1.289500000000e+03 2.756207346013e-02 0.000000000000e+00 0.000000000000e+00
1.289750000000e+03 2.099359868953e-02 0.000000000000e+00 0.000000000000e+00
1.290000000000e+03 1.211994161361e-02 0.000000000000e+00 0.000000000000e+00
1.290250000000e+03 1.351458952492e-03 0.000000000000e+00 0.000000000000e+00
1.290500000000e+03 -1.072115845503e-02 0.000000000000e+00 0.000000000000e+00
1.290750000000e+03 -2.337384172980e-02 0.000000000000e+00 0.000000000000e+00
1.291000000000e+03 -3.580938950219e-02 0.000000000000e+00 0.000000000000e+00
1.291250000000e+03 -4.722398190215e-02 0.000000000000e+00 0.000000000000e+00
1.291500000000e+03 -5.687233211328e-02 0.000000000000e+00 0.000000000000e+00
1.291750000000e+03 -6.412432610646e-02 0.000000000000e+00 0.000000000000e+00
1.292000000000e+03 -6.850748226371e-02 0.000000000000e+00 0.000000000000e+00
1.292250000000e+03 -6.973179555542e-02 0.000000000000e+00 0.000000000000e+00
1.292500000000e+03 -6.769615201832e-02 0.000000000000e+00 0.000000000000e+00
1.292750000000e+03 -6.247808752987e-02 0.000000000000e+00 0.000000000000e+00
1.293000000000e+03 -5.431081016673e-02 0.000000000000e+00 0.000000000000e+00
1.293250000000e+03 -4.355277496301e-02 0.000000000000e+00 0.000000000000e+00
1.293500000000e+03 -3.065549228830e-02 0.000000000000e+00 0.000000000000e+00
1.293750000000e+03 -1.613462943638e-02 0.000000000000e+00 0.000000000000e+00
1.294000000000e+03 -5.479632850610e-04 0.000000000000e+00 0.000000000000e+00
1.294250000000e+03 1.551835659380e-02 0.000000000000e+00 0.000000000000e+00
1.294500000000e+03 3.145608349406e-02 0.000000000000e+00 0.000000000000e+00
1.294750000000e+03 4.663662877483e-02 0.000000000000e+00 0.000000000000e+00
1.295000000000e+03 6.041271708952e-02 0.000000000000e+00 0.000000000000e+00
1.295250000000e+03 7.212493100413e-02 0.000000000000e+00 0.000000000000e+00
1.295500000000e+03 8.111764474731e-02 0.000000000000e+00 0.000000000000e+00
1.295750000000e+03 8.676732913672e-02 0.000000000000e+00 0.000000000000e+00
1.296000000000e+03 8.852387352899e-02 0.000000000000e+00 0.000000000000e+00
1.296250000000e+03 8.596277610231e-02 0.000000000000e+00 0.000000000000e+00
1.296500000000e+03 7.884325820503e-02 0.000000000000e+00 0.000000000000e+00
1.296750000000e+03 6.716504591404e-02 0.000000000000e+00 0.000000000000e+00
1.297000000000e+03 5.121516640749e-02 0.000000000000e+00 0.000000000000e+00
1.297250000000e+03 3.159594128725e-02 0.000000000000e+00 0.000000000000e+00
1.297500000000e+03 9.226561259597e-03 0.000000000000e+00 0.000000000000e+00
1.297750000000e+03 -1.468686987680e-02 0.000000000000e+00 0.000000000000e+00
1.298000000000e+03 -3.871439811881e-02 0.000000000000e+00 0.000000000000e+00
1.298250000000e+03 -6.129583593004e-02 0.000000000000e+00 0.000000000000e+00
1.298500000000e+03 -8.085820681960e-02 0.000000000000e+00 0.000000000000e+00
1.298750000000e+03 -9.594665945652e-02 0.000000000000e+00 0.000000000000e+00
1.299000000000e+03 -1.053559344556e-01 0.000000000000e+00 0.000000000000e+00
1.299250000000e+03 -1.082483876338e-01 0.000000000000e+00 0.000000000000e+00
1.299500000000e+03 -1.042451886089e-01 0.000000000000e+00 0.000000000000e+00
1.299750000000e+03 -9.347961347026e-02 0.000000000000e+00 0.000000000000e+00
1.300000000000e+03 -7.660509711837e-02 0.000000000000e+00 0.000000000000e+00
1.300250000000e+03 -5.475546799765e-02 0.000000000000e+00 0.000000000000e+00
1.300500000000e+03 -2.945997715121e-02 0.000000000000e+00 0.000000000000e+00
1.300750000000e+03 -2.520712947879e-03 0.000000000000e+00 0.000000000000e+00
1.301000000000e+03 2.413585626899e-02 0.000000000000e+00 0.000000000000e+00
1.301250000000e+03 4.861865913453e-02 0.000000000000e+00 0.000000000000e+00
1.301500000000e+03 6.922743309276e-02 0.000000000000e+00 0.000000000000e+00
1.301750000000e+03 8.458875108233e-02 0.000000000000e+00 0.000000000000e+00
1.302000000000e+03 9.375999250764e-02 0.000000000000e+00 0.000000000000e+00
1.302250000000e+03 9.629229797264e-02 0.000000000000e+00 0.000000000000e+00
1.302500000000e+03 9.224812979887e-02 0.000000000000e+00 0.000000000000e+00
1.302750000000e+03 8.217393280601e-02 0.000000000000e+00 0.000000000000e+00
1.303000000000e+03 6.703295571584e-02 0.000000000000e+00 0.000000000000e+00
1.303250000000e+03 4.810702247352e-02 0.000000000000e+00 0.000000000000e+00
1.303500000000e+03 2.687853859167e-02 0.000000000000e+00 0.000000000000e+00
1.303750000000e+03 4.905065173671e-03 0.000000000000e+00 0.000000000000e+00
1.304000000000e+03 -1.630162194333e-02 0.000000000000e+00 0.000000000000e+00
1.304250000000e+03 -3.538177182984e-02 0.000000000000e+00 0.000000000000e+00
1.304500000000e+03 -5.121163654463e-02 0.000000000000e+00 0.000000000000e+00
1.304750000000e+03 -6.296080700098e-02 0.000000000000e+00 0.000000000000e+00
1.305000000000e+03 -7.012176787068e-02 0.000000000000e+00 0.000000000000e+00
1.305250000000e+03 -7.251341210595e-02 0.000000000000e+00 0.000000000000e+00
1.305500000000e+03 -7.026244325359e-02 0.000000000000e+00 0.000000000000e+00
1.305750000000e+03 -6.376789692015e-02 0.000000000000e+00 0.000000000000e+00
1.306000000000e+03 -5.365439292381e-02 0.000000000000e+00 0.000000000000e+00
1.306250000000e+03 -4.071929508587e-02 0.000000000000e+00 0.000000000000e+00
1.306500000000e+03 -2.587793154796e-02 0.000000000000e+00 0.000000000000e+00
1.306750000000e+03 -1.010971056986e-02 0.000000000000e+00 0.000000000000e+00
1.307000000000e+03 5.593334484035e-03 0.000000000000e+00 0.000000000000e+00
1.307250000000e+03 2.027505124726e-02 0.000000000000e+00 0.000000000000e+00
1.307500000000e+03 3.306074742934e-02 0.000000000000e+00 0.000000000000e+00
1.307750000000e+03 4.319986329984e-02 0.000000000000e+00 0.000000000000e+00
1.308000000000e+03 5.010526536737e-02 0.000000000000e+00 0.000000000000e+00
1.308250000000e+03 5.338786615592e-02 0.000000000000e+00 0.000000000000e+00
1.308500000000e+03 5.288435938588e-02 0.000000000000e+00 0.000000000000e+00
1.308750000000e+03 4.867512000277e-02 0.000000000000e+00 0.000000000000e+00
1.309000000000e+03 4.108900258193e-02 0.000000000000e+00 0.000000000000e+00
1.309250000000e+03 3.069205974271e-02 0.000000000000e+00 0.000000000000e+00
[truncated: 34,783 more chars]
