# Supplementary material for: Tracking Charge Migration with Frequency-Matched Strobo-Spectroscopy
Source: J Phys Chem A. 2024 Jan 2;128(1):20–7. doi: 10.1021/acs.jpca.3c04234 (PMC10788909; doi:10.1021/acs.jpca.3c04234)
Supplement: Supplementary file 2 — jp3c04234_si_002.zip [file jp3c04234_si_002.zip › supplemental data/Data/dipoles/model/tau=4.7500.txt]

# Model dipole moment for tau = 4.7500 o.c.
0.000000000000e+00 0.000000000000e+00 0.000000000000e+00 0.000000000000e+00
2.500000000000e-01 0.000000000000e+00 0.000000000000e+00 0.000000000000e+00
5.000000000000e-01 0.000000000000e+00 0.000000000000e+00 0.000000000000e+00
7.500000000000e-01 0.000000000000e+00 0.000000000000e+00 0.000000000000e+00
1.000000000000e+00 0.000000000000e+00 0.000000000000e+00 0.000000000000e+00
1.250000000000e+00 0.000000000000e+00 0.000000000000e+00 0.000000000000e+00
1.500000000000e+00 0.000000000000e+00 0.000000000000e+00 0.000000000000e+00
1.750000000000e+00 0.000000000000e+00 0.000000000000e+00 0.000000000000e+00
2.000000000000e+00 0.000000000000e+00 0.000000000000e+00 0.000000000000e+00
2.250000000000e+00 0.000000000000e+00 0.000000000000e+00 0.000000000000e+00
2.500000000000e+00 0.000000000000e+00 0.000000000000e+00 0.000000000000e+00
2.750000000000e+00 0.000000000000e+00 0.000000000000e+00 0.000000000000e+00
3.000000000000e+00 0.000000000000e+00 0.000000000000e+00 0.000000000000e+00
3.250000000000e+00 0.000000000000e+00 0.000000000000e+00 0.000000000000e+00
3.500000000000e+00 0.000000000000e+00 0.000000000000e+00 0.000000000000e+00
3.750000000000e+00 0.000000000000e+00 0.000000000000e+00 0.000000000000e+00
4.000000000000e+00 0.000000000000e+00 0.000000000000e+00 0.000000000000e+00
4.250000000000e+00 0.000000000000e+00 0.000000000000e+00 0.000000000000e+00
4.500000000000e+00 0.000000000000e+00 0.000000000000e+00 0.000000000000e+00
4.750000000000e+00 0.000000000000e+00 0.000000000000e+00 0.000000000000e+00
5.000000000000e+00 0.000000000000e+00 0.000000000000e+00 0.000000000000e+00
5.250000000000e+00 0.000000000000e+00 0.000000000000e+00 0.000000000000e+00
5.500000000000e+00 0.000000000000e+00 0.000000000000e+00 0.000000000000e+00
5.750000000000e+00 0.000000000000e+00 0.000000000000e+00 0.000000000000e+00
6.000000000000e+00 0.000000000000e+00 0.000000000000e+00 0.000000000000e+00
6.250000000000e+00 0.000000000000e+00 0.000000000000e+00 0.000000000000e+00
6.500000000000e+00 0.000000000000e+00 0.000000000000e+00 0.000000000000e+00
6.750000000000e+00 0.000000000000e+00 0.000000000000e+00 0.000000000000e+00
7.000000000000e+00 0.000000000000e+00 0.000000000000e+00 0.000000000000e+00
7.250000000000e+00 0.000000000000e+00 0.000000000000e+00 0.000000000000e+00
7.500000000000e+00 0.000000000000e+00 0.000000000000e+00 0.000000000000e+00
7.750000000000e+00 0.000000000000e+00 0.000000000000e+00 0.000000000000e+00
8.000000000000e+00 0.000000000000e+00 0.000000000000e+00 0.000000000000e+00
8.250000000000e+00 0.000000000000e+00 0.000000000000e+00 0.000000000000e+00
8.500000000000e+00 0.000000000000e+00 0.000000000000e+00 0.000000000000e+00
8.750000000000e+00 0.000000000000e+00 0.000000000000e+00 0.000000000000e+00
9.000000000000e+00 0.000000000000e+00 0.000000000000e+00 0.000000000000e+00
9.250000000000e+00 0.000000000000e+00 0.000000000000e+00 0.000000000000e+00
9.500000000000e+00 0.000000000000e+00 0.000000000000e+00 0.000000000000e+00
9.750000000000e+00 0.000000000000e+00 0.000000000000e+00 0.000000000000e+00
1.000000000000e+01 0.000000000000e+00 0.000000000000e+00 0.000000000000e+00
1.025000000000e+01 0.000000000000e+00 0.000000000000e+00 0.000000000000e+00
1.050000000000e+01 0.000000000000e+00 0.000000000000e+00 0.000000000000e+00
1.075000000000e+01 0.000000000000e+00 0.000000000000e+00 0.000000000000e+00
1.100000000000e+01 0.000000000000e+00 0.000000000000e+00 0.000000000000e+00
1.125000000000e+01 0.000000000000e+00 0.000000000000e+00 0.000000000000e+00
1.150000000000e+01 0.000000000000e+00 0.000000000000e+00 0.000000000000e+00
1.175000000000e+01 0.000000000000e+00 0.000000000000e+00 0.000000000000e+00
1.200000000000e+01 0.000000000000e+00 0.000000000000e+00 0.000000000000e+00
1.225000000000e+01 0.000000000000e+00 0.000000000000e+00 0.000000000000e+00
1.250000000000e+01 0.000000000000e+00 0.000000000000e+00 0.000000000000e+00
1.275000000000e+01 0.000000000000e+00 0.000000000000e+00 0.000000000000e+00
1.300000000000e+01 0.000000000000e+00 0.000000000000e+00 0.000000000000e+00
1.325000000000e+01 0.000000000000e+00 0.000000000000e+00 0.000000000000e+00
1.350000000000e+01 0.000000000000e+00 0.000000000000e+00 0.000000000000e+00
1.375000000000e+01 0.000000000000e+00 0.000000000000e+00 0.000000000000e+00
1.400000000000e+01 0.000000000000e+00 0.000000000000e+00 0.000000000000e+00
1.425000000000e+01 0.000000000000e+00 0.000000000000e+00 0.000000000000e+00
1.450000000000e+01 0.000000000000e+00 0.000000000000e+00 0.000000000000e+00
1.475000000000e+01 0.000000000000e+00 0.000000000000e+00 0.000000000000e+00
1.500000000000e+01 0.000000000000e+00 0.000000000000e+00 0.000000000000e+00
1.525000000000e+01 0.000000000000e+00 0.000000000000e+00 0.000000000000e+00
1.550000000000e+01 0.000000000000e+00 0.000000000000e+00 0.000000000000e+00
1.575000000000e+01 0.000000000000e+00 0.000000000000e+00 0.000000000000e+00
1.600000000000e+01 0.000000000000e+00 0.000000000000e+00 0.000000000000e+00
1.625000000000e+01 0.000000000000e+00 0.000000000000e+00 0.000000000000e+00
1.650000000000e+01 0.000000000000e+00 0.000000000000e+00 0.000000000000e+00
1.675000000000e+01 0.000000000000e+00 0.000000000000e+00 0.000000000000e+00
1.700000000000e+01 0.000000000000e+00 0.000000000000e+00 0.000000000000e+00
1.725000000000e+01 0.000000000000e+00 0.000000000000e+00 0.000000000000e+00
1.750000000000e+01 0.000000000000e+00 0.000000000000e+00 0.000000000000e+00
1.775000000000e+01 0.000000000000e+00 0.000000000000e+00 0.000000000000e+00
1.800000000000e+01 0.000000000000e+00 0.000000000000e+00 0.000000000000e+00
1.825000000000e+01 0.000000000000e+00 0.000000000000e+00 0.000000000000e+00
1.850000000000e+01 0.000000000000e+00 0.000000000000e+00 0.000000000000e+00
1.875000000000e+01 0.000000000000e+00 0.000000000000e+00 0.000000000000e+00
1.900000000000e+01 0.000000000000e+00 0.000000000000e+00 0.000000000000e+00
1.925000000000e+01 0.000000000000e+00 0.000000000000e+00 0.000000000000e+00
1.950000000000e+01 0.000000000000e+00 0.000000000000e+00 0.000000000000e+00
1.975000000000e+01 0.000000000000e+00 0.000000000000e+00 0.000000000000e+00
2.000000000000e+01 0.000000000000e+00 0.000000000000e+00 0.000000000000e+00
2.025000000000e+01 0.000000000000e+00 0.000000000000e+00 0.000000000000e+00
2.050000000000e+01 0.000000000000e+00 0.000000000000e+00 0.000000000000e+00
2.075000000000e+01 0.000000000000e+00 0.000000000000e+00 0.000000000000e+00
2.100000000000e+01 0.000000000000e+00 0.000000000000e+00 0.000000000000e+00
2.125000000000e+01 0.000000000000e+00 0.000000000000e+00 0.000000000000e+00
2.150000000000e+01 0.000000000000e+00 0.000000000000e+00 0.000000000000e+00
2.175000000000e+01 0.000000000000e+00 0.000000000000e+00 0.000000000000e+00
2.200000000000e+01 0.000000000000e+00 0.000000000000e+00 0.000000000000e+00
2.225000000000e+01 0.000000000000e+00 0.000000000000e+00 0.000000000000e+00
2.250000000000e+01 0.000000000000e+00 0.000000000000e+00 0.000000000000e+00
2.275000000000e+01 0.000000000000e+00 0.000000000000e+00 0.000000000000e+00
2.300000000000e+01 0.000000000000e+00 0.000000000000e+00 0.000000000000e+00
2.325000000000e+01 0.000000000000e+00 0.000000000000e+00 0.000000000000e+00
2.350000000000e+01 0.000000000000e+00 0.000000000000e+00 0.000000000000e+00
2.375000000000e+01 0.000000000000e+00 0.000000000000e+00 0.000000000000e+00
2.400000000000e+01 0.000000000000e+00 0.000000000000e+00 0.000000000000e+00
2.425000000000e+01 0.000000000000e+00 0.000000000000e+00 0.000000000000e+00
2.450000000000e+01 0.000000000000e+00 0.000000000000e+00 0.000000000000e+00
2.475000000000e+01 0.000000000000e+00 0.000000000000e+00 0.000000000000e+00
2.500000000000e+01 0.000000000000e+00 0.000000000000e+00 0.000000000000e+00
2.525000000000e+01 0.000000000000e+00 0.000000000000e+00 0.000000000000e+00
2.550000000000e+01 0.000000000000e+00 0.000000000000e+00 0.000000000000e+00
2.575000000000e+01 0.000000000000e+00 0.000000000000e+00 0.000000000000e+00
2.600000000000e+01 0.000000000000e+00 0.000000000000e+00 0.000000000000e+00
2.625000000000e+01 0.000000000000e+00 0.000000000000e+00 0.000000000000e+00
2.650000000000e+01 0.000000000000e+00 0.000000000000e+00 0.000000000000e+00
2.675000000000e+01 0.000000000000e+00 0.000000000000e+00 0.000000000000e+00
2.700000000000e+01 0.000000000000e+00 0.000000000000e+00 0.000000000000e+00
2.725000000000e+01 0.000000000000e+00 0.000000000000e+00 0.000000000000e+00
2.750000000000e+01 0.000000000000e+00 0.000000000000e+00 0.000000000000e+00
2.775000000000e+01 0.000000000000e+00 0.000000000000e+00 0.000000000000e+00
2.800000000000e+01 0.000000000000e+00 0.000000000000e+00 0.000000000000e+00
2.825000000000e+01 0.000000000000e+00 0.000000000000e+00 0.000000000000e+00
2.850000000000e+01 0.000000000000e+00 0.000000000000e+00 0.000000000000e+00
2.875000000000e+01 0.000000000000e+00 0.000000000000e+00 0.000000000000e+00
2.900000000000e+01 0.000000000000e+00 0.000000000000e+00 0.000000000000e+00
2.925000000000e+01 0.000000000000e+00 0.000000000000e+00 0.000000000000e+00
2.950000000000e+01 0.000000000000e+00 0.000000000000e+00 0.000000000000e+00
2.975000000000e+01 0.000000000000e+00 0.000000000000e+00 0.000000000000e+00
3.000000000000e+01 0.000000000000e+00 0.000000000000e+00 0.000000000000e+00
3.025000000000e+01 0.000000000000e+00 0.000000000000e+00 0.000000000000e+00
3.050000000000e+01 0.000000000000e+00 0.000000000000e+00 0.000000000000e+00
3.075000000000e+01 0.000000000000e+00 0.000000000000e+00 0.000000000000e+00
3.100000000000e+01 0.000000000000e+00 0.000000000000e+00 0.000000000000e+00
3.125000000000e+01 0.000000000000e+00 0.000000000000e+00 0.000000000000e+00
3.150000000000e+01 0.000000000000e+00 0.000000000000e+00 0.000000000000e+00
3.175000000000e+01 0.000000000000e+00 0.000000000000e+00 0.000000000000e+00
3.200000000000e+01 0.000000000000e+00 0.000000000000e+00 0.000000000000e+00
3.225000000000e+01 0.000000000000e+00 0.000000000000e+00 0.000000000000e+00
3.250000000000e+01 0.000000000000e+00 0.000000000000e+00 0.000000000000e+00
3.275000000000e+01 0.000000000000e+00 0.000000000000e+00 0.000000000000e+00
3.300000000000e+01 0.000000000000e+00 0.000000000000e+00 0.000000000000e+00
3.325000000000e+01 0.000000000000e+00 0.000000000000e+00 0.000000000000e+00
3.350000000000e+01 0.000000000000e+00 0.000000000000e+00 0.000000000000e+00
3.375000000000e+01 0.000000000000e+00 0.000000000000e+00 0.000000000000e+00
3.400000000000e+01 0.000000000000e+00 0.000000000000e+00 0.000000000000e+00
3.425000000000e+01 0.000000000000e+00 0.000000000000e+00 0.000000000000e+00
3.450000000000e+01 0.000000000000e+00 0.000000000000e+00 0.000000000000e+00
3.475000000000e+01 0.000000000000e+00 0.000000000000e+00 0.000000000000e+00
3.500000000000e+01 0.000000000000e+00 0.000000000000e+00 0.000000000000e+00
3.525000000000e+01 0.000000000000e+00 0.000000000000e+00 0.000000000000e+00
3.550000000000e+01 0.000000000000e+00 0.000000000000e+00 0.000000000000e+00
3.575000000000e+01 0.000000000000e+00 0.000000000000e+00 0.000000000000e+00
3.600000000000e+01 0.000000000000e+00 0.000000000000e+00 0.000000000000e+00
3.625000000000e+01 0.000000000000e+00 0.000000000000e+00 0.000000000000e+00
3.650000000000e+01 0.000000000000e+00 0.000000000000e+00 0.000000000000e+00
3.675000000000e+01 0.000000000000e+00 0.000000000000e+00 0.000000000000e+00
3.700000000000e+01 0.000000000000e+00 0.000000000000e+00 0.000000000000e+00
3.725000000000e+01 0.000000000000e+00 0.000000000000e+00 0.000000000000e+00
3.750000000000e+01 0.000000000000e+00 0.000000000000e+00 0.000000000000e+00
3.775000000000e+01 0.000000000000e+00 0.000000000000e+00 0.000000000000e+00
3.800000000000e+01 0.000000000000e+00 0.000000000000e+00 0.000000000000e+00
3.825000000000e+01 0.000000000000e+00 0.000000000000e+00 0.000000000000e+00
3.850000000000e+01 0.000000000000e+00 0.000000000000e+00 0.000000000000e+00
3.875000000000e+01 0.000000000000e+00 0.000000000000e+00 0.000000000000e+00
3.900000000000e+01 0.000000000000e+00 0.000000000000e+00 0.000000000000e+00
3.925000000000e+01 0.000000000000e+00 0.000000000000e+00 0.000000000000e+00
3.950000000000e+01 0.000000000000e+00 0.000000000000e+00 0.000000000000e+00
3.975000000000e+01 0.000000000000e+00 0.000000000000e+00 0.000000000000e+00
4.000000000000e+01 0.000000000000e+00 0.000000000000e+00 0.000000000000e+00
4.025000000000e+01 0.000000000000e+00 0.000000000000e+00 0.000000000000e+00
4.050000000000e+01 0.000000000000e+00 0.000000000000e+00 0.000000000000e+00
4.075000000000e+01 0.000000000000e+00 0.000000000000e+00 0.000000000000e+00
4.100000000000e+01 0.000000000000e+00 0.000000000000e+00 0.000000000000e+00
4.125000000000e+01 0.000000000000e+00 0.000000000000e+00 0.000000000000e+00
4.150000000000e+01 0.000000000000e+00 0.000000000000e+00 0.000000000000e+00
4.175000000000e+01 0.000000000000e+00 0.000000000000e+00 0.000000000000e+00
4.200000000000e+01 0.000000000000e+00 0.000000000000e+00 0.000000000000e+00
4.225000000000e+01 0.000000000000e+00 0.000000000000e+00 0.000000000000e+00
4.250000000000e+01 0.000000000000e+00 0.000000000000e+00 0.000000000000e+00
4.275000000000e+01 0.000000000000e+00 0.000000000000e+00 0.000000000000e+00
4.300000000000e+01 0.000000000000e+00 0.000000000000e+00 0.000000000000e+00
4.325000000000e+01 0.000000000000e+00 0.000000000000e+00 0.000000000000e+00
4.350000000000e+01 0.000000000000e+00 0.000000000000e+00 0.000000000000e+00
4.375000000000e+01 0.000000000000e+00 0.000000000000e+00 0.000000000000e+00
4.400000000000e+01 0.000000000000e+00 0.000000000000e+00 0.000000000000e+00
4.425000000000e+01 0.000000000000e+00 0.000000000000e+00 0.000000000000e+00
4.450000000000e+01 0.000000000000e+00 0.000000000000e+00 0.000000000000e+00
4.475000000000e+01 0.000000000000e+00 0.000000000000e+00 0.000000000000e+00
4.500000000000e+01 0.000000000000e+00 0.000000000000e+00 0.000000000000e+00
4.525000000000e+01 0.000000000000e+00 0.000000000000e+00 0.000000000000e+00
4.550000000000e+01 0.000000000000e+00 0.000000000000e+00 0.000000000000e+00
4.575000000000e+01 0.000000000000e+00 0.000000000000e+00 0.000000000000e+00
4.600000000000e+01 0.000000000000e+00 0.000000000000e+00 0.000000000000e+00
4.625000000000e+01 0.000000000000e+00 0.000000000000e+00 0.000000000000e+00
4.650000000000e+01 0.000000000000e+00 0.000000000000e+00 0.000000000000e+00
4.675000000000e+01 0.000000000000e+00 0.000000000000e+00 0.000000000000e+00
4.700000000000e+01 0.000000000000e+00 0.000000000000e+00 0.000000000000e+00
4.725000000000e+01 0.000000000000e+00 0.000000000000e+00 0.000000000000e+00
4.750000000000e+01 0.000000000000e+00 0.000000000000e+00 0.000000000000e+00
4.775000000000e+01 0.000000000000e+00 0.000000000000e+00 0.000000000000e+00
4.800000000000e+01 0.000000000000e+00 0.000000000000e+00 0.000000000000e+00
4.825000000000e+01 0.000000000000e+00 0.000000000000e+00 0.000000000000e+00
4.850000000000e+01 0.000000000000e+00 0.000000000000e+00 0.000000000000e+00
4.875000000000e+01 0.000000000000e+00 0.000000000000e+00 0.000000000000e+00
4.900000000000e+01 0.000000000000e+00 0.000000000000e+00 0.000000000000e+00
4.925000000000e+01 0.000000000000e+00 0.000000000000e+00 0.000000000000e+00
4.950000000000e+01 0.000000000000e+00 0.000000000000e+00 0.000000000000e+00
4.975000000000e+01 0.000000000000e+00 0.000000000000e+00 0.000000000000e+00
5.000000000000e+01 0.000000000000e+00 0.000000000000e+00 0.000000000000e+00
5.025000000000e+01 0.000000000000e+00 0.000000000000e+00 0.000000000000e+00
5.050000000000e+01 0.000000000000e+00 0.000000000000e+00 0.000000000000e+00
5.075000000000e+01 0.000000000000e+00 0.000000000000e+00 0.000000000000e+00
5.100000000000e+01 0.000000000000e+00 0.000000000000e+00 0.000000000000e+00
5.125000000000e+01 0.000000000000e+00 0.000000000000e+00 0.000000000000e+00
5.150000000000e+01 0.000000000000e+00 0.000000000000e+00 0.000000000000e+00
5.175000000000e+01 0.000000000000e+00 0.000000000000e+00 0.000000000000e+00
5.200000000000e+01 0.000000000000e+00 0.000000000000e+00 0.000000000000e+00
5.225000000000e+01 0.000000000000e+00 0.000000000000e+00 0.000000000000e+00
5.250000000000e+01 0.000000000000e+00 0.000000000000e+00 0.000000000000e+00
5.275000000000e+01 0.000000000000e+00 0.000000000000e+00 0.000000000000e+00
5.300000000000e+01 0.000000000000e+00 0.000000000000e+00 0.000000000000e+00
5.325000000000e+01 0.000000000000e+00 0.000000000000e+00 0.000000000000e+00
5.350000000000e+01 0.000000000000e+00 0.000000000000e+00 0.000000000000e+00
5.375000000000e+01 0.000000000000e+00 0.000000000000e+00 0.000000000000e+00
5.400000000000e+01 0.000000000000e+00 0.000000000000e+00 0.000000000000e+00
5.425000000000e+01 0.000000000000e+00 0.000000000000e+00 0.000000000000e+00
5.450000000000e+01 0.000000000000e+00 0.000000000000e+00 0.000000000000e+00
5.475000000000e+01 0.000000000000e+00 0.000000000000e+00 0.000000000000e+00
5.500000000000e+01 0.000000000000e+00 0.000000000000e+00 0.000000000000e+00
5.525000000000e+01 0.000000000000e+00 0.000000000000e+00 0.000000000000e+00
5.550000000000e+01 0.000000000000e+00 0.000000000000e+00 0.000000000000e+00
5.575000000000e+01 0.000000000000e+00 0.000000000000e+00 0.000000000000e+00
5.600000000000e+01 0.000000000000e+00 0.000000000000e+00 0.000000000000e+00
5.625000000000e+01 0.000000000000e+00 0.000000000000e+00 0.000000000000e+00
5.650000000000e+01 0.000000000000e+00 0.000000000000e+00 0.000000000000e+00
5.675000000000e+01 0.000000000000e+00 0.000000000000e+00 0.000000000000e+00
5.700000000000e+01 0.000000000000e+00 0.000000000000e+00 0.000000000000e+00
5.725000000000e+01 0.000000000000e+00 0.000000000000e+00 0.000000000000e+00
5.750000000000e+01 0.000000000000e+00 0.000000000000e+00 0.000000000000e+00
5.775000000000e+01 0.000000000000e+00 0.000000000000e+00 0.000000000000e+00
5.800000000000e+01 0.000000000000e+00 0.000000000000e+00 0.000000000000e+00
5.825000000000e+01 0.000000000000e+00 0.000000000000e+00 0.000000000000e+00
5.850000000000e+01 0.000000000000e+00 0.000000000000e+00 0.000000000000e+00
5.875000000000e+01 0.000000000000e+00 0.000000000000e+00 0.000000000000e+00
5.900000000000e+01 0.000000000000e+00 0.000000000000e+00 0.000000000000e+00
5.925000000000e+01 0.000000000000e+00 0.000000000000e+00 0.000000000000e+00
5.950000000000e+01 0.000000000000e+00 0.000000000000e+00 0.000000000000e+00
5.975000000000e+01 0.000000000000e+00 0.000000000000e+00 0.000000000000e+00
6.000000000000e+01 0.000000000000e+00 0.000000000000e+00 0.000000000000e+00
6.025000000000e+01 0.000000000000e+00 0.000000000000e+00 0.000000000000e+00
6.050000000000e+01 0.000000000000e+00 0.000000000000e+00 0.000000000000e+00
6.075000000000e+01 0.000000000000e+00 0.000000000000e+00 0.000000000000e+00
6.100000000000e+01 0.000000000000e+00 0.000000000000e+00 0.000000000000e+00
6.125000000000e+01 0.000000000000e+00 0.000000000000e+00 0.000000000000e+00
6.150000000000e+01 0.000000000000e+00 0.000000000000e+00 0.000000000000e+00
6.175000000000e+01 0.000000000000e+00 0.000000000000e+00 0.000000000000e+00
6.200000000000e+01 0.000000000000e+00 0.000000000000e+00 0.000000000000e+00
6.225000000000e+01 0.000000000000e+00 0.000000000000e+00 0.000000000000e+00
6.250000000000e+01 0.000000000000e+00 0.000000000000e+00 0.000000000000e+00
6.275000000000e+01 0.000000000000e+00 0.000000000000e+00 0.000000000000e+00
6.300000000000e+01 0.000000000000e+00 0.000000000000e+00 0.000000000000e+00
6.325000000000e+01 0.000000000000e+00 0.000000000000e+00 0.000000000000e+00
6.350000000000e+01 0.000000000000e+00 0.000000000000e+00 0.000000000000e+00
6.375000000000e+01 0.000000000000e+00 0.000000000000e+00 0.000000000000e+00
6.400000000000e+01 0.000000000000e+00 0.000000000000e+00 0.000000000000e+00
6.425000000000e+01 0.000000000000e+00 0.000000000000e+00 0.000000000000e+00
6.450000000000e+01 0.000000000000e+00 0.000000000000e+00 0.000000000000e+00
6.475000000000e+01 0.000000000000e+00 0.000000000000e+00 0.000000000000e+00
6.500000000000e+01 0.000000000000e+00 0.000000000000e+00 0.000000000000e+00
6.525000000000e+01 0.000000000000e+00 0.000000000000e+00 0.000000000000e+00
6.550000000000e+01 0.000000000000e+00 0.000000000000e+00 0.000000000000e+00
6.575000000000e+01 0.000000000000e+00 0.000000000000e+00 0.000000000000e+00
6.600000000000e+01 0.000000000000e+00 0.000000000000e+00 0.000000000000e+00
6.625000000000e+01 0.000000000000e+00 0.000000000000e+00 0.000000000000e+00
6.650000000000e+01 0.000000000000e+00 0.000000000000e+00 0.000000000000e+00
6.675000000000e+01 0.000000000000e+00 0.000000000000e+00 0.000000000000e+00
6.700000000000e+01 0.000000000000e+00 0.000000000000e+00 0.000000000000e+00
6.725000000000e+01 0.000000000000e+00 0.000000000000e+00 0.000000000000e+00
6.750000000000e+01 0.000000000000e+00 0.000000000000e+00 0.000000000000e+00
6.775000000000e+01 0.000000000000e+00 0.000000000000e+00 0.000000000000e+00
6.800000000000e+01 0.000000000000e+00 0.000000000000e+00 0.000000000000e+00
6.825000000000e+01 0.000000000000e+00 0.000000000000e+00 0.000000000000e+00
6.850000000000e+01 0.000000000000e+00 0.000000000000e+00 0.000000000000e+00
6.875000000000e+01 0.000000000000e+00 0.000000000000e+00 0.000000000000e+00
6.900000000000e+01 0.000000000000e+00 0.000000000000e+00 0.000000000000e+00
6.925000000000e+01 0.000000000000e+00 0.000000000000e+00 0.000000000000e+00
6.950000000000e+01 0.000000000000e+00 0.000000000000e+00 0.000000000000e+00
6.975000000000e+01 0.000000000000e+00 0.000000000000e+00 0.000000000000e+00
7.000000000000e+01 0.000000000000e+00 0.000000000000e+00 0.000000000000e+00
7.025000000000e+01 0.000000000000e+00 0.000000000000e+00 0.000000000000e+00
7.050000000000e+01 0.000000000000e+00 0.000000000000e+00 0.000000000000e+00
7.075000000000e+01 0.000000000000e+00 0.000000000000e+00 0.000000000000e+00
7.100000000000e+01 0.000000000000e+00 0.000000000000e+00 0.000000000000e+00
7.125000000000e+01 0.000000000000e+00 0.000000000000e+00 0.000000000000e+00
7.150000000000e+01 0.000000000000e+00 0.000000000000e+00 0.000000000000e+00
7.175000000000e+01 0.000000000000e+00 0.000000000000e+00 0.000000000000e+00
7.200000000000e+01 0.000000000000e+00 0.000000000000e+00 0.000000000000e+00
7.225000000000e+01 0.000000000000e+00 0.000000000000e+00 0.000000000000e+00
7.250000000000e+01 0.000000000000e+00 0.000000000000e+00 0.000000000000e+00
7.275000000000e+01 0.000000000000e+00 0.000000000000e+00 0.000000000000e+00
7.300000000000e+01 0.000000000000e+00 0.000000000000e+00 0.000000000000e+00
7.325000000000e+01 0.000000000000e+00 0.000000000000e+00 0.000000000000e+00
7.350000000000e+01 0.000000000000e+00 0.000000000000e+00 0.000000000000e+00
7.375000000000e+01 0.000000000000e+00 0.000000000000e+00 0.000000000000e+00
7.400000000000e+01 0.000000000000e+00 0.000000000000e+00 0.000000000000e+00
7.425000000000e+01 0.000000000000e+00 0.000000000000e+00 0.000000000000e+00
7.450000000000e+01 0.000000000000e+00 0.000000000000e+00 0.000000000000e+00
7.475000000000e+01 0.000000000000e+00 0.000000000000e+00 0.000000000000e+00
7.500000000000e+01 0.000000000000e+00 0.000000000000e+00 0.000000000000e+00
7.525000000000e+01 0.000000000000e+00 0.000000000000e+00 0.000000000000e+00
7.550000000000e+01 0.000000000000e+00 0.000000000000e+00 0.000000000000e+00
7.575000000000e+01 0.000000000000e+00 0.000000000000e+00 0.000000000000e+00
7.600000000000e+01 0.000000000000e+00 0.000000000000e+00 0.000000000000e+00
7.625000000000e+01 0.000000000000e+00 0.000000000000e+00 0.000000000000e+00
7.650000000000e+01 0.000000000000e+00 0.000000000000e+00 0.000000000000e+00
7.675000000000e+01 0.000000000000e+00 0.000000000000e+00 0.000000000000e+00
7.700000000000e+01 0.000000000000e+00 0.000000000000e+00 0.000000000000e+00
7.725000000000e+01 0.000000000000e+00 0.000000000000e+00 0.000000000000e+00
7.750000000000e+01 0.000000000000e+00 0.000000000000e+00 0.000000000000e+00
7.775000000000e+01 0.000000000000e+00 0.000000000000e+00 0.000000000000e+00
7.800000000000e+01 0.000000000000e+00 0.000000000000e+00 0.000000000000e+00
7.825000000000e+01 0.000000000000e+00 0.000000000000e+00 0.000000000000e+00
7.850000000000e+01 0.000000000000e+00 0.000000000000e+00 0.000000000000e+00
7.875000000000e+01 0.000000000000e+00 0.000000000000e+00 0.000000000000e+00
7.900000000000e+01 0.000000000000e+00 0.000000000000e+00 0.000000000000e+00
7.925000000000e+01 0.000000000000e+00 0.000000000000e+00 0.000000000000e+00
7.950000000000e+01 0.000000000000e+00 0.000000000000e+00 0.000000000000e+00
7.975000000000e+01 0.000000000000e+00 0.000000000000e+00 0.000000000000e+00
8.000000000000e+01 0.000000000000e+00 0.000000000000e+00 0.000000000000e+00
8.025000000000e+01 0.000000000000e+00 0.000000000000e+00 0.000000000000e+00
8.050000000000e+01 0.000000000000e+00 0.000000000000e+00 0.000000000000e+00
8.075000000000e+01 0.000000000000e+00 0.000000000000e+00 0.000000000000e+00
8.100000000000e+01 0.000000000000e+00 0.000000000000e+00 0.000000000000e+00
8.125000000000e+01 0.000000000000e+00 0.000000000000e+00 0.000000000000e+00
8.150000000000e+01 0.000000000000e+00 0.000000000000e+00 0.000000000000e+00
8.175000000000e+01 0.000000000000e+00 0.000000000000e+00 0.000000000000e+00
8.200000000000e+01 0.000000000000e+00 0.000000000000e+00 0.000000000000e+00
8.225000000000e+01 0.000000000000e+00 0.000000000000e+00 0.000000000000e+00
8.250000000000e+01 0.000000000000e+00 0.000000000000e+00 0.000000000000e+00
8.275000000000e+01 0.000000000000e+00 0.000000000000e+00 0.000000000000e+00
8.300000000000e+01 0.000000000000e+00 0.000000000000e+00 0.000000000000e+00
8.325000000000e+01 0.000000000000e+00 0.000000000000e+00 0.000000000000e+00
8.350000000000e+01 0.000000000000e+00 0.000000000000e+00 0.000000000000e+00
8.375000000000e+01 0.000000000000e+00 0.000000000000e+00 0.000000000000e+00
8.400000000000e+01 0.000000000000e+00 0.000000000000e+00 0.000000000000e+00
8.425000000000e+01 0.000000000000e+00 0.000000000000e+00 0.000000000000e+00
8.450000000000e+01 0.000000000000e+00 0.000000000000e+00 0.000000000000e+00
8.475000000000e+01 0.000000000000e+00 0.000000000000e+00 0.000000000000e+00
8.500000000000e+01 0.000000000000e+00 0.000000000000e+00 0.000000000000e+00
8.525000000000e+01 0.000000000000e+00 0.000000000000e+00 0.000000000000e+00
8.550000000000e+01 0.000000000000e+00 0.000000000000e+00 0.000000000000e+00
8.575000000000e+01 0.000000000000e+00 0.000000000000e+00 0.000000000000e+00
8.600000000000e+01 0.000000000000e+00 0.000000000000e+00 0.000000000000e+00
8.625000000000e+01 0.000000000000e+00 0.000000000000e+00 0.000000000000e+00
8.650000000000e+01 0.000000000000e+00 0.000000000000e+00 0.000000000000e+00
8.675000000000e+01 0.000000000000e+00 0.000000000000e+00 0.000000000000e+00
8.700000000000e+01 0.000000000000e+00 0.000000000000e+00 0.000000000000e+00
8.725000000000e+01 0.000000000000e+00 0.000000000000e+00 0.000000000000e+00
8.750000000000e+01 0.000000000000e+00 0.000000000000e+00 0.000000000000e+00
8.775000000000e+01 0.000000000000e+00 0.000000000000e+00 0.000000000000e+00
8.800000000000e+01 0.000000000000e+00 0.000000000000e+00 0.000000000000e+00
8.825000000000e+01 0.000000000000e+00 0.000000000000e+00 0.000000000000e+00
8.850000000000e+01 0.000000000000e+00 0.000000000000e+00 0.000000000000e+00
8.875000000000e+01 0.000000000000e+00 0.000000000000e+00 0.000000000000e+00
8.900000000000e+01 0.000000000000e+00 0.000000000000e+00 0.000000000000e+00
8.925000000000e+01 0.000000000000e+00 0.000000000000e+00 0.000000000000e+00
8.950000000000e+01 0.000000000000e+00 0.000000000000e+00 0.000000000000e+00
8.975000000000e+01 0.000000000000e+00 0.000000000000e+00 0.000000000000e+00
9.000000000000e+01 0.000000000000e+00 0.000000000000e+00 0.000000000000e+00
9.025000000000e+01 0.000000000000e+00 0.000000000000e+00 0.000000000000e+00
9.050000000000e+01 0.000000000000e+00 0.000000000000e+00 0.000000000000e+00
9.075000000000e+01 0.000000000000e+00 0.000000000000e+00 0.000000000000e+00
9.100000000000e+01 0.000000000000e+00 0.000000000000e+00 0.000000000000e+00
9.125000000000e+01 0.000000000000e+00 0.000000000000e+00 0.000000000000e+00
9.150000000000e+01 0.000000000000e+00 0.000000000000e+00 0.000000000000e+00
9.175000000000e+01 0.000000000000e+00 0.000000000000e+00 0.000000000000e+00
9.200000000000e+01 0.000000000000e+00 0.000000000000e+00 0.000000000000e+00
9.225000000000e+01 0.000000000000e+00 0.000000000000e+00 0.000000000000e+00
9.250000000000e+01 0.000000000000e+00 0.000000000000e+00 0.000000000000e+00
9.275000000000e+01 0.000000000000e+00 0.000000000000e+00 0.000000000000e+00
9.300000000000e+01 0.000000000000e+00 0.000000000000e+00 0.000000000000e+00
9.325000000000e+01 0.000000000000e+00 0.000000000000e+00 0.000000000000e+00
9.350000000000e+01 0.000000000000e+00 0.000000000000e+00 0.000000000000e+00
9.375000000000e+01 0.000000000000e+00 0.000000000000e+00 0.000000000000e+00
9.400000000000e+01 0.000000000000e+00 0.000000000000e+00 0.000000000000e+00
9.425000000000e+01 0.000000000000e+00 0.000000000000e+00 0.000000000000e+00
9.450000000000e+01 0.000000000000e+00 0.000000000000e+00 0.000000000000e+00
9.475000000000e+01 0.000000000000e+00 0.000000000000e+00 0.000000000000e+00
9.500000000000e+01 0.000000000000e+00 0.000000000000e+00 0.000000000000e+00
9.525000000000e+01 0.000000000000e+00 0.000000000000e+00 0.000000000000e+00
9.550000000000e+01 0.000000000000e+00 0.000000000000e+00 0.000000000000e+00
9.575000000000e+01 0.000000000000e+00 0.000000000000e+00 0.000000000000e+00
9.600000000000e+01 0.000000000000e+00 0.000000000000e+00 0.000000000000e+00
9.625000000000e+01 0.000000000000e+00 0.000000000000e+00 0.000000000000e+00
9.650000000000e+01 0.000000000000e+00 0.000000000000e+00 0.000000000000e+00
9.675000000000e+01 0.000000000000e+00 0.000000000000e+00 0.000000000000e+00
9.700000000000e+01 0.000000000000e+00 0.000000000000e+00 0.000000000000e+00
9.725000000000e+01 0.000000000000e+00 0.000000000000e+00 0.000000000000e+00
9.750000000000e+01 0.000000000000e+00 0.000000000000e+00 0.000000000000e+00
9.775000000000e+01 0.000000000000e+00 0.000000000000e+00 0.000000000000e+00
9.800000000000e+01 0.000000000000e+00 0.000000000000e+00 0.000000000000e+00
9.825000000000e+01 0.000000000000e+00 0.000000000000e+00 0.000000000000e+00
9.850000000000e+01 0.000000000000e+00 0.000000000000e+00 0.000000000000e+00
9.875000000000e+01 0.000000000000e+00 0.000000000000e+00 0.000000000000e+00
9.900000000000e+01 0.000000000000e+00 0.000000000000e+00 0.000000000000e+00
9.925000000000e+01 0.000000000000e+00 0.000000000000e+00 0.000000000000e+00
9.950000000000e+01 0.000000000000e+00 0.000000000000e+00 0.000000000000e+00
9.975000000000e+01 0.000000000000e+00 0.000000000000e+00 0.000000000000e+00
1.000000000000e+02 0.000000000000e+00 0.000000000000e+00 0.000000000000e+00
1.002500000000e+02 0.000000000000e+00 0.000000000000e+00 0.000000000000e+00
1.005000000000e+02 0.000000000000e+00 0.000000000000e+00 0.000000000000e+00
1.007500000000e+02 0.000000000000e+00 0.000000000000e+00 0.000000000000e+00
1.010000000000e+02 0.000000000000e+00 0.000000000000e+00 0.000000000000e+00
1.012500000000e+02 0.000000000000e+00 0.000000000000e+00 0.000000000000e+00
1.015000000000e+02 0.000000000000e+00 0.000000000000e+00 0.000000000000e+00
1.017500000000e+02 0.000000000000e+00 0.000000000000e+00 0.000000000000e+00
1.020000000000e+02 0.000000000000e+00 0.000000000000e+00 0.000000000000e+00
1.022500000000e+02 0.000000000000e+00 0.000000000000e+00 0.000000000000e+00
1.025000000000e+02 0.000000000000e+00 0.000000000000e+00 0.000000000000e+00
1.027500000000e+02 0.000000000000e+00 0.000000000000e+00 0.000000000000e+00
1.030000000000e+02 0.000000000000e+00 0.000000000000e+00 0.000000000000e+00
1.032500000000e+02 0.000000000000e+00 0.000000000000e+00 0.000000000000e+00
1.035000000000e+02 0.000000000000e+00 0.000000000000e+00 0.000000000000e+00
1.037500000000e+02 0.000000000000e+00 0.000000000000e+00 0.000000000000e+00
1.040000000000e+02 0.000000000000e+00 0.000000000000e+00 0.000000000000e+00
1.042500000000e+02 0.000000000000e+00 0.000000000000e+00 0.000000000000e+00
1.045000000000e+02 0.000000000000e+00 0.000000000000e+00 0.000000000000e+00
1.047500000000e+02 0.000000000000e+00 0.000000000000e+00 0.000000000000e+00
1.050000000000e+02 0.000000000000e+00 0.000000000000e+00 0.000000000000e+00
1.052500000000e+02 0.000000000000e+00 0.000000000000e+00 0.000000000000e+00
1.055000000000e+02 0.000000000000e+00 0.000000000000e+00 0.000000000000e+00
1.057500000000e+02 0.000000000000e+00 0.000000000000e+00 0.000000000000e+00
1.060000000000e+02 0.000000000000e+00 0.000000000000e+00 0.000000000000e+00
1.062500000000e+02 0.000000000000e+00 0.000000000000e+00 0.000000000000e+00
1.065000000000e+02 0.000000000000e+00 0.000000000000e+00 0.000000000000e+00
1.067500000000e+02 0.000000000000e+00 0.000000000000e+00 0.000000000000e+00
1.070000000000e+02 0.000000000000e+00 0.000000000000e+00 0.000000000000e+00
1.072500000000e+02 0.000000000000e+00 0.000000000000e+00 0.000000000000e+00
1.075000000000e+02 0.000000000000e+00 0.000000000000e+00 0.000000000000e+00
1.077500000000e+02 0.000000000000e+00 0.000000000000e+00 0.000000000000e+00
1.080000000000e+02 0.000000000000e+00 0.000000000000e+00 0.000000000000e+00
1.082500000000e+02 0.000000000000e+00 0.000000000000e+00 0.000000000000e+00
1.085000000000e+02 0.000000000000e+00 0.000000000000e+00 0.000000000000e+00
1.087500000000e+02 0.000000000000e+00 0.000000000000e+00 0.000000000000e+00
1.090000000000e+02 0.000000000000e+00 0.000000000000e+00 0.000000000000e+00
1.092500000000e+02 0.000000000000e+00 0.000000000000e+00 0.000000000000e+00
1.095000000000e+02 0.000000000000e+00 0.000000000000e+00 0.000000000000e+00
1.097500000000e+02 0.000000000000e+00 0.000000000000e+00 0.000000000000e+00
1.100000000000e+02 0.000000000000e+00 0.000000000000e+00 0.000000000000e+00
1.102500000000e+02 0.000000000000e+00 0.000000000000e+00 0.000000000000e+00
1.105000000000e+02 0.000000000000e+00 0.000000000000e+00 0.000000000000e+00
1.107500000000e+02 0.000000000000e+00 0.000000000000e+00 0.000000000000e+00
1.110000000000e+02 0.000000000000e+00 0.000000000000e+00 0.000000000000e+00
1.112500000000e+02 0.000000000000e+00 0.000000000000e+00 0.000000000000e+00
1.115000000000e+02 0.000000000000e+00 0.000000000000e+00 0.000000000000e+00
1.117500000000e+02 0.000000000000e+00 0.000000000000e+00 0.000000000000e+00
1.120000000000e+02 0.000000000000e+00 0.000000000000e+00 0.000000000000e+00
1.122500000000e+02 0.000000000000e+00 0.000000000000e+00 0.000000000000e+00
1.125000000000e+02 0.000000000000e+00 0.000000000000e+00 0.000000000000e+00
1.127500000000e+02 0.000000000000e+00 0.000000000000e+00 0.000000000000e+00
1.130000000000e+02 0.000000000000e+00 0.000000000000e+00 0.000000000000e+00
1.132500000000e+02 0.000000000000e+00 0.000000000000e+00 0.000000000000e+00
1.135000000000e+02 0.000000000000e+00 0.000000000000e+00 0.000000000000e+00
1.137500000000e+02 0.000000000000e+00 0.000000000000e+00 0.000000000000e+00
1.140000000000e+02 0.000000000000e+00 0.000000000000e+00 0.000000000000e+00
1.142500000000e+02 0.000000000000e+00 0.000000000000e+00 0.000000000000e+00
1.145000000000e+02 0.000000000000e+00 0.000000000000e+00 0.000000000000e+00
1.147500000000e+02 0.000000000000e+00 0.000000000000e+00 0.000000000000e+00
1.150000000000e+02 0.000000000000e+00 0.000000000000e+00 0.000000000000e+00
1.152500000000e+02 0.000000000000e+00 0.000000000000e+00 0.000000000000e+00
1.155000000000e+02 0.000000000000e+00 0.000000000000e+00 0.000000000000e+00
1.157500000000e+02 0.000000000000e+00 0.000000000000e+00 0.000000000000e+00
1.160000000000e+02 0.000000000000e+00 0.000000000000e+00 0.000000000000e+00
1.162500000000e+02 0.000000000000e+00 0.000000000000e+00 0.000000000000e+00
1.165000000000e+02 0.000000000000e+00 0.000000000000e+00 0.000000000000e+00
1.167500000000e+02 0.000000000000e+00 0.000000000000e+00 0.000000000000e+00
1.170000000000e+02 0.000000000000e+00 0.000000000000e+00 0.000000000000e+00
1.172500000000e+02 0.000000000000e+00 0.000000000000e+00 0.000000000000e+00
1.175000000000e+02 0.000000000000e+00 0.000000000000e+00 0.000000000000e+00
1.177500000000e+02 0.000000000000e+00 0.000000000000e+00 0.000000000000e+00
1.180000000000e+02 0.000000000000e+00 0.000000000000e+00 0.000000000000e+00
1.182500000000e+02 0.000000000000e+00 0.000000000000e+00 0.000000000000e+00
1.185000000000e+02 0.000000000000e+00 0.000000000000e+00 0.000000000000e+00
1.187500000000e+02 0.000000000000e+00 0.000000000000e+00 0.000000000000e+00
1.190000000000e+02 0.000000000000e+00 0.000000000000e+00 0.000000000000e+00
1.192500000000e+02 0.000000000000e+00 0.000000000000e+00 0.000000000000e+00
1.195000000000e+02 0.000000000000e+00 0.000000000000e+00 0.000000000000e+00
1.197500000000e+02 0.000000000000e+00 0.000000000000e+00 0.000000000000e+00
1.200000000000e+02 0.000000000000e+00 0.000000000000e+00 0.000000000000e+00
1.202500000000e+02 0.000000000000e+00 0.000000000000e+00 0.000000000000e+00
1.205000000000e+02 0.000000000000e+00 0.000000000000e+00 0.000000000000e+00
1.207500000000e+02 0.000000000000e+00 0.000000000000e+00 0.000000000000e+00
1.210000000000e+02 0.000000000000e+00 0.000000000000e+00 0.000000000000e+00
1.212500000000e+02 0.000000000000e+00 0.000000000000e+00 0.000000000000e+00
1.215000000000e+02 0.000000000000e+00 0.000000000000e+00 0.000000000000e+00
1.217500000000e+02 0.000000000000e+00 0.000000000000e+00 0.000000000000e+00
1.220000000000e+02 0.000000000000e+00 0.000000000000e+00 0.000000000000e+00
1.222500000000e+02 0.000000000000e+00 0.000000000000e+00 0.000000000000e+00
1.225000000000e+02 0.000000000000e+00 0.000000000000e+00 0.000000000000e+00
1.227500000000e+02 0.000000000000e+00 0.000000000000e+00 0.000000000000e+00
1.230000000000e+02 0.000000000000e+00 0.000000000000e+00 0.000000000000e+00
1.232500000000e+02 0.000000000000e+00 0.000000000000e+00 0.000000000000e+00
1.235000000000e+02 0.000000000000e+00 0.000000000000e+00 0.000000000000e+00
1.237500000000e+02 0.000000000000e+00 0.000000000000e+00 0.000000000000e+00
1.240000000000e+02 0.000000000000e+00 0.000000000000e+00 0.000000000000e+00
1.242500000000e+02 0.000000000000e+00 0.000000000000e+00 0.000000000000e+00
1.245000000000e+02 0.000000000000e+00 0.000000000000e+00 0.000000000000e+00
1.247500000000e+02 0.000000000000e+00 0.000000000000e+00 0.000000000000e+00
1.250000000000e+02 0.000000000000e+00 0.000000000000e+00 0.000000000000e+00
1.252500000000e+02 0.000000000000e+00 0.000000000000e+00 0.000000000000e+00
1.255000000000e+02 0.000000000000e+00 0.000000000000e+00 0.000000000000e+00
1.257500000000e+02 0.000000000000e+00 0.000000000000e+00 0.000000000000e+00
1.260000000000e+02 0.000000000000e+00 0.000000000000e+00 0.000000000000e+00
1.262500000000e+02 0.000000000000e+00 0.000000000000e+00 0.000000000000e+00
1.265000000000e+02 0.000000000000e+00 0.000000000000e+00 0.000000000000e+00
1.267500000000e+02 0.000000000000e+00 0.000000000000e+00 0.000000000000e+00
1.270000000000e+02 0.000000000000e+00 0.000000000000e+00 0.000000000000e+00
1.272500000000e+02 0.000000000000e+00 0.000000000000e+00 0.000000000000e+00
1.275000000000e+02 0.000000000000e+00 0.000000000000e+00 0.000000000000e+00
1.277500000000e+02 0.000000000000e+00 0.000000000000e+00 0.000000000000e+00
1.280000000000e+02 0.000000000000e+00 0.000000000000e+00 0.000000000000e+00
1.282500000000e+02 0.000000000000e+00 0.000000000000e+00 0.000000000000e+00
1.285000000000e+02 0.000000000000e+00 0.000000000000e+00 0.000000000000e+00
1.287500000000e+02 0.000000000000e+00 0.000000000000e+00 0.000000000000e+00
1.290000000000e+02 0.000000000000e+00 0.000000000000e+00 0.000000000000e+00
1.292500000000e+02 0.000000000000e+00 0.000000000000e+00 0.000000000000e+00
1.295000000000e+02 0.000000000000e+00 0.000000000000e+00 0.000000000000e+00
1.297500000000e+02 0.000000000000e+00 0.000000000000e+00 0.000000000000e+00
1.300000000000e+02 0.000000000000e+00 0.000000000000e+00 0.000000000000e+00
1.302500000000e+02 0.000000000000e+00 0.000000000000e+00 0.000000000000e+00
1.305000000000e+02 0.000000000000e+00 0.000000000000e+00 0.000000000000e+00
1.307500000000e+02 0.000000000000e+00 0.000000000000e+00 0.000000000000e+00
1.310000000000e+02 0.000000000000e+00 0.000000000000e+00 0.000000000000e+00
1.312500000000e+02 0.000000000000e+00 0.000000000000e+00 0.000000000000e+00
1.315000000000e+02 0.000000000000e+00 0.000000000000e+00 0.000000000000e+00
1.317500000000e+02 0.000000000000e+00 0.000000000000e+00 0.000000000000e+00
1.320000000000e+02 0.000000000000e+00 0.000000000000e+00 0.000000000000e+00
1.322500000000e+02 0.000000000000e+00 0.000000000000e+00 0.000000000000e+00
1.325000000000e+02 0.000000000000e+00 0.000000000000e+00 0.000000000000e+00
1.327500000000e+02 0.000000000000e+00 0.000000000000e+00 0.000000000000e+00
1.330000000000e+02 0.000000000000e+00 0.000000000000e+00 0.000000000000e+00
1.332500000000e+02 0.000000000000e+00 0.000000000000e+00 0.000000000000e+00
1.335000000000e+02 0.000000000000e+00 0.000000000000e+00 0.000000000000e+00
1.337500000000e+02 0.000000000000e+00 0.000000000000e+00 0.000000000000e+00
1.340000000000e+02 0.000000000000e+00 0.000000000000e+00 0.000000000000e+00
1.342500000000e+02 0.000000000000e+00 0.000000000000e+00 0.000000000000e+00
1.345000000000e+02 0.000000000000e+00 0.000000000000e+00 0.000000000000e+00
1.347500000000e+02 0.000000000000e+00 0.000000000000e+00 0.000000000000e+00
1.350000000000e+02 0.000000000000e+00 0.000000000000e+00 0.000000000000e+00
1.352500000000e+02 0.000000000000e+00 0.000000000000e+00 0.000000000000e+00
1.355000000000e+02 0.000000000000e+00 0.000000000000e+00 0.000000000000e+00
1.357500000000e+02 0.000000000000e+00 0.000000000000e+00 0.000000000000e+00
1.360000000000e+02 0.000000000000e+00 0.000000000000e+00 0.000000000000e+00
1.362500000000e+02 0.000000000000e+00 0.000000000000e+00 0.000000000000e+00
1.365000000000e+02 0.000000000000e+00 0.000000000000e+00 0.000000000000e+00
1.367500000000e+02 0.000000000000e+00 0.000000000000e+00 0.000000000000e+00
1.370000000000e+02 0.000000000000e+00 0.000000000000e+00 0.000000000000e+00
1.372500000000e+02 0.000000000000e+00 0.000000000000e+00 0.000000000000e+00
1.375000000000e+02 0.000000000000e+00 0.000000000000e+00 0.000000000000e+00
1.377500000000e+02 0.000000000000e+00 0.000000000000e+00 0.000000000000e+00
1.380000000000e+02 0.000000000000e+00 0.000000000000e+00 0.000000000000e+00
1.382500000000e+02 0.000000000000e+00 0.000000000000e+00 0.000000000000e+00
1.385000000000e+02 0.000000000000e+00 0.000000000000e+00 0.000000000000e+00
1.387500000000e+02 0.000000000000e+00 0.000000000000e+00 0.000000000000e+00
1.390000000000e+02 0.000000000000e+00 0.000000000000e+00 0.000000000000e+00
1.392500000000e+02 0.000000000000e+00 0.000000000000e+00 0.000000000000e+00
1.395000000000e+02 0.000000000000e+00 0.000000000000e+00 0.000000000000e+00
1.397500000000e+02 0.000000000000e+00 0.000000000000e+00 0.000000000000e+00
1.400000000000e+02 0.000000000000e+00 0.000000000000e+00 0.000000000000e+00
1.402500000000e+02 0.000000000000e+00 0.000000000000e+00 0.000000000000e+00
1.405000000000e+02 0.000000000000e+00 0.000000000000e+00 0.000000000000e+00
1.407500000000e+02 0.000000000000e+00 0.000000000000e+00 0.000000000000e+00
1.410000000000e+02 0.000000000000e+00 0.000000000000e+00 0.000000000000e+00
1.412500000000e+02 0.000000000000e+00 0.000000000000e+00 0.000000000000e+00
1.415000000000e+02 0.000000000000e+00 0.000000000000e+00 0.000000000000e+00
1.417500000000e+02 0.000000000000e+00 0.000000000000e+00 0.000000000000e+00
1.420000000000e+02 0.000000000000e+00 0.000000000000e+00 0.000000000000e+00
1.422500000000e+02 0.000000000000e+00 0.000000000000e+00 0.000000000000e+00
1.425000000000e+02 0.000000000000e+00 0.000000000000e+00 0.000000000000e+00
1.427500000000e+02 0.000000000000e+00 0.000000000000e+00 0.000000000000e+00
1.430000000000e+02 0.000000000000e+00 0.000000000000e+00 0.000000000000e+00
1.432500000000e+02 0.000000000000e+00 0.000000000000e+00 0.000000000000e+00
1.435000000000e+02 0.000000000000e+00 0.000000000000e+00 0.000000000000e+00
1.437500000000e+02 0.000000000000e+00 0.000000000000e+00 0.000000000000e+00
1.440000000000e+02 0.000000000000e+00 0.000000000000e+00 0.000000000000e+00
1.442500000000e+02 0.000000000000e+00 0.000000000000e+00 0.000000000000e+00
1.445000000000e+02 0.000000000000e+00 0.000000000000e+00 0.000000000000e+00
1.447500000000e+02 0.000000000000e+00 0.000000000000e+00 0.000000000000e+00
1.450000000000e+02 0.000000000000e+00 0.000000000000e+00 0.000000000000e+00
1.452500000000e+02 0.000000000000e+00 0.000000000000e+00 0.000000000000e+00
1.455000000000e+02 0.000000000000e+00 0.000000000000e+00 0.000000000000e+00
1.457500000000e+02 0.000000000000e+00 0.000000000000e+00 0.000000000000e+00
1.460000000000e+02 0.000000000000e+00 0.000000000000e+00 0.000000000000e+00
1.462500000000e+02 0.000000000000e+00 0.000000000000e+00 0.000000000000e+00
1.465000000000e+02 0.000000000000e+00 0.000000000000e+00 0.000000000000e+00
1.467500000000e+02 0.000000000000e+00 0.000000000000e+00 0.000000000000e+00
1.470000000000e+02 0.000000000000e+00 0.000000000000e+00 0.000000000000e+00
1.472500000000e+02 0.000000000000e+00 0.000000000000e+00 0.000000000000e+00
1.475000000000e+02 0.000000000000e+00 0.000000000000e+00 0.000000000000e+00
1.477500000000e+02 0.000000000000e+00 0.000000000000e+00 0.000000000000e+00
1.480000000000e+02 0.000000000000e+00 0.000000000000e+00 0.000000000000e+00
1.482500000000e+02 0.000000000000e+00 0.000000000000e+00 0.000000000000e+00
1.485000000000e+02 0.000000000000e+00 0.000000000000e+00 0.000000000000e+00
1.487500000000e+02 0.000000000000e+00 0.000000000000e+00 0.000000000000e+00
1.490000000000e+02 0.000000000000e+00 0.000000000000e+00 0.000000000000e+00
1.492500000000e+02 0.000000000000e+00 0.000000000000e+00 0.000000000000e+00
1.495000000000e+02 0.000000000000e+00 0.000000000000e+00 0.000000000000e+00
1.497500000000e+02 0.000000000000e+00 0.000000000000e+00 0.000000000000e+00
1.500000000000e+02 0.000000000000e+00 0.000000000000e+00 0.000000000000e+00
1.502500000000e+02 0.000000000000e+00 0.000000000000e+00 0.000000000000e+00
1.505000000000e+02 0.000000000000e+00 0.000000000000e+00 0.000000000000e+00
1.507500000000e+02 0.000000000000e+00 0.000000000000e+00 0.000000000000e+00
1.510000000000e+02 0.000000000000e+00 0.000000000000e+00 0.000000000000e+00
1.512500000000e+02 0.000000000000e+00 0.000000000000e+00 0.000000000000e+00
1.515000000000e+02 0.000000000000e+00 0.000000000000e+00 0.000000000000e+00
1.517500000000e+02 0.000000000000e+00 0.000000000000e+00 0.000000000000e+00
1.520000000000e+02 0.000000000000e+00 0.000000000000e+00 0.000000000000e+00
1.522500000000e+02 0.000000000000e+00 0.000000000000e+00 0.000000000000e+00
1.525000000000e+02 0.000000000000e+00 0.000000000000e+00 0.000000000000e+00
1.527500000000e+02 0.000000000000e+00 0.000000000000e+00 0.000000000000e+00
1.530000000000e+02 0.000000000000e+00 0.000000000000e+00 0.000000000000e+00
1.532500000000e+02 0.000000000000e+00 0.000000000000e+00 0.000000000000e+00
1.535000000000e+02 0.000000000000e+00 0.000000000000e+00 0.000000000000e+00
1.537500000000e+02 0.000000000000e+00 0.000000000000e+00 0.000000000000e+00
1.540000000000e+02 0.000000000000e+00 0.000000000000e+00 0.000000000000e+00
1.542500000000e+02 0.000000000000e+00 0.000000000000e+00 0.000000000000e+00
1.545000000000e+02 0.000000000000e+00 0.000000000000e+00 0.000000000000e+00
1.547500000000e+02 0.000000000000e+00 0.000000000000e+00 0.000000000000e+00
1.550000000000e+02 0.000000000000e+00 0.000000000000e+00 0.000000000000e+00
1.552500000000e+02 0.000000000000e+00 0.000000000000e+00 0.000000000000e+00
1.555000000000e+02 0.000000000000e+00 0.000000000000e+00 0.000000000000e+00
1.557500000000e+02 0.000000000000e+00 0.000000000000e+00 0.000000000000e+00
1.560000000000e+02 0.000000000000e+00 0.000000000000e+00 0.000000000000e+00
1.562500000000e+02 0.000000000000e+00 0.000000000000e+00 0.000000000000e+00
1.565000000000e+02 0.000000000000e+00 0.000000000000e+00 0.000000000000e+00
1.567500000000e+02 0.000000000000e+00 0.000000000000e+00 0.000000000000e+00
1.570000000000e+02 0.000000000000e+00 0.000000000000e+00 0.000000000000e+00
1.572500000000e+02 0.000000000000e+00 0.000000000000e+00 0.000000000000e+00
1.575000000000e+02 0.000000000000e+00 0.000000000000e+00 0.000000000000e+00
1.577500000000e+02 0.000000000000e+00 0.000000000000e+00 0.000000000000e+00
1.580000000000e+02 0.000000000000e+00 0.000000000000e+00 0.000000000000e+00
1.582500000000e+02 0.000000000000e+00 0.000000000000e+00 0.000000000000e+00
1.585000000000e+02 0.000000000000e+00 0.000000000000e+00 0.000000000000e+00
1.587500000000e+02 0.000000000000e+00 0.000000000000e+00 0.000000000000e+00
1.590000000000e+02 0.000000000000e+00 0.000000000000e+00 0.000000000000e+00
1.592500000000e+02 0.000000000000e+00 0.000000000000e+00 0.000000000000e+00
1.595000000000e+02 0.000000000000e+00 0.000000000000e+00 0.000000000000e+00
1.597500000000e+02 0.000000000000e+00 0.000000000000e+00 0.000000000000e+00
1.600000000000e+02 0.000000000000e+00 0.000000000000e+00 0.000000000000e+00
1.602500000000e+02 0.000000000000e+00 0.000000000000e+00 0.000000000000e+00
1.605000000000e+02 0.000000000000e+00 0.000000000000e+00 0.000000000000e+00
1.607500000000e+02 0.000000000000e+00 0.000000000000e+00 0.000000000000e+00
1.610000000000e+02 0.000000000000e+00 0.000000000000e+00 0.000000000000e+00
1.612500000000e+02 0.000000000000e+00 0.000000000000e+00 0.000000000000e+00
1.615000000000e+02 0.000000000000e+00 0.000000000000e+00 0.000000000000e+00
1.617500000000e+02 0.000000000000e+00 0.000000000000e+00 0.000000000000e+00
1.620000000000e+02 0.000000000000e+00 0.000000000000e+00 0.000000000000e+00
1.622500000000e+02 0.000000000000e+00 0.000000000000e+00 0.000000000000e+00
1.625000000000e+02 0.000000000000e+00 0.000000000000e+00 0.000000000000e+00
1.627500000000e+02 0.000000000000e+00 0.000000000000e+00 0.000000000000e+00
1.630000000000e+02 0.000000000000e+00 0.000000000000e+00 0.000000000000e+00
1.632500000000e+02 0.000000000000e+00 0.000000000000e+00 0.000000000000e+00
1.635000000000e+02 0.000000000000e+00 0.000000000000e+00 0.000000000000e+00
1.637500000000e+02 0.000000000000e+00 0.000000000000e+00 0.000000000000e+00
1.640000000000e+02 0.000000000000e+00 0.000000000000e+00 0.000000000000e+00
1.642500000000e+02 0.000000000000e+00 0.000000000000e+00 0.000000000000e+00
1.645000000000e+02 0.000000000000e+00 0.000000000000e+00 0.000000000000e+00
1.647500000000e+02 0.000000000000e+00 0.000000000000e+00 0.000000000000e+00
1.650000000000e+02 0.000000000000e+00 0.000000000000e+00 0.000000000000e+00
1.652500000000e+02 0.000000000000e+00 0.000000000000e+00 0.000000000000e+00
1.655000000000e+02 0.000000000000e+00 0.000000000000e+00 0.000000000000e+00
1.657500000000e+02 0.000000000000e+00 0.000000000000e+00 0.000000000000e+00
1.660000000000e+02 0.000000000000e+00 0.000000000000e+00 0.000000000000e+00
1.662500000000e+02 0.000000000000e+00 0.000000000000e+00 0.000000000000e+00
1.665000000000e+02 0.000000000000e+00 0.000000000000e+00 0.000000000000e+00
1.667500000000e+02 0.000000000000e+00 0.000000000000e+00 0.000000000000e+00
1.670000000000e+02 0.000000000000e+00 0.000000000000e+00 0.000000000000e+00
1.672500000000e+02 0.000000000000e+00 0.000000000000e+00 0.000000000000e+00
1.675000000000e+02 0.000000000000e+00 0.000000000000e+00 0.000000000000e+00
1.677500000000e+02 0.000000000000e+00 0.000000000000e+00 0.000000000000e+00
1.680000000000e+02 0.000000000000e+00 0.000000000000e+00 0.000000000000e+00
1.682500000000e+02 0.000000000000e+00 0.000000000000e+00 0.000000000000e+00
1.685000000000e+02 0.000000000000e+00 0.000000000000e+00 0.000000000000e+00
1.687500000000e+02 0.000000000000e+00 0.000000000000e+00 0.000000000000e+00
1.690000000000e+02 0.000000000000e+00 0.000000000000e+00 0.000000000000e+00
1.692500000000e+02 0.000000000000e+00 0.000000000000e+00 0.000000000000e+00
1.695000000000e+02 0.000000000000e+00 0.000000000000e+00 0.000000000000e+00
1.697500000000e+02 0.000000000000e+00 0.000000000000e+00 0.000000000000e+00
1.700000000000e+02 0.000000000000e+00 0.000000000000e+00 0.000000000000e+00
1.702500000000e+02 0.000000000000e+00 0.000000000000e+00 0.000000000000e+00
1.705000000000e+02 0.000000000000e+00 0.000000000000e+00 0.000000000000e+00
1.707500000000e+02 0.000000000000e+00 0.000000000000e+00 0.000000000000e+00
1.710000000000e+02 0.000000000000e+00 0.000000000000e+00 0.000000000000e+00
1.712500000000e+02 0.000000000000e+00 0.000000000000e+00 0.000000000000e+00
1.715000000000e+02 0.000000000000e+00 0.000000000000e+00 0.000000000000e+00
1.717500000000e+02 0.000000000000e+00 0.000000000000e+00 0.000000000000e+00
1.720000000000e+02 0.000000000000e+00 0.000000000000e+00 0.000000000000e+00
1.722500000000e+02 0.000000000000e+00 0.000000000000e+00 0.000000000000e+00
1.725000000000e+02 0.000000000000e+00 0.000000000000e+00 0.000000000000e+00
1.727500000000e+02 0.000000000000e+00 0.000000000000e+00 0.000000000000e+00
1.730000000000e+02 0.000000000000e+00 0.000000000000e+00 0.000000000000e+00
1.732500000000e+02 0.000000000000e+00 0.000000000000e+00 0.000000000000e+00
1.735000000000e+02 0.000000000000e+00 0.000000000000e+00 0.000000000000e+00
1.737500000000e+02 0.000000000000e+00 0.000000000000e+00 0.000000000000e+00
1.740000000000e+02 0.000000000000e+00 0.000000000000e+00 0.000000000000e+00
1.742500000000e+02 0.000000000000e+00 0.000000000000e+00 0.000000000000e+00
1.745000000000e+02 0.000000000000e+00 0.000000000000e+00 0.000000000000e+00
1.747500000000e+02 0.000000000000e+00 0.000000000000e+00 0.000000000000e+00
1.750000000000e+02 0.000000000000e+00 0.000000000000e+00 0.000000000000e+00
1.752500000000e+02 0.000000000000e+00 0.000000000000e+00 0.000000000000e+00
1.755000000000e+02 0.000000000000e+00 0.000000000000e+00 0.000000000000e+00
1.757500000000e+02 0.000000000000e+00 0.000000000000e+00 0.000000000000e+00
1.760000000000e+02 0.000000000000e+00 0.000000000000e+00 0.000000000000e+00
1.762500000000e+02 0.000000000000e+00 0.000000000000e+00 0.000000000000e+00
1.765000000000e+02 0.000000000000e+00 0.000000000000e+00 0.000000000000e+00
1.767500000000e+02 0.000000000000e+00 0.000000000000e+00 0.000000000000e+00
1.770000000000e+02 0.000000000000e+00 0.000000000000e+00 0.000000000000e+00
1.772500000000e+02 0.000000000000e+00 0.000000000000e+00 0.000000000000e+00
1.775000000000e+02 0.000000000000e+00 0.000000000000e+00 0.000000000000e+00
1.777500000000e+02 0.000000000000e+00 0.000000000000e+00 0.000000000000e+00
1.780000000000e+02 0.000000000000e+00 0.000000000000e+00 0.000000000000e+00
1.782500000000e+02 0.000000000000e+00 0.000000000000e+00 0.000000000000e+00
1.785000000000e+02 0.000000000000e+00 0.000000000000e+00 0.000000000000e+00
1.787500000000e+02 0.000000000000e+00 0.000000000000e+00 0.000000000000e+00
1.790000000000e+02 0.000000000000e+00 0.000000000000e+00 0.000000000000e+00
1.792500000000e+02 0.000000000000e+00 0.000000000000e+00 0.000000000000e+00
1.795000000000e+02 0.000000000000e+00 0.000000000000e+00 0.000000000000e+00
1.797500000000e+02 0.000000000000e+00 0.000000000000e+00 0.000000000000e+00
1.800000000000e+02 0.000000000000e+00 0.000000000000e+00 0.000000000000e+00
1.802500000000e+02 0.000000000000e+00 0.000000000000e+00 0.000000000000e+00
1.805000000000e+02 0.000000000000e+00 0.000000000000e+00 0.000000000000e+00
1.807500000000e+02 0.000000000000e+00 0.000000000000e+00 0.000000000000e+00
1.810000000000e+02 0.000000000000e+00 0.000000000000e+00 0.000000000000e+00
1.812500000000e+02 0.000000000000e+00 0.000000000000e+00 0.000000000000e+00
1.815000000000e+02 0.000000000000e+00 0.000000000000e+00 0.000000000000e+00
1.817500000000e+02 0.000000000000e+00 0.000000000000e+00 0.000000000000e+00
1.820000000000e+02 0.000000000000e+00 0.000000000000e+00 0.000000000000e+00
1.822500000000e+02 0.000000000000e+00 0.000000000000e+00 0.000000000000e+00
1.825000000000e+02 0.000000000000e+00 0.000000000000e+00 0.000000000000e+00
1.827500000000e+02 0.000000000000e+00 0.000000000000e+00 0.000000000000e+00
1.830000000000e+02 0.000000000000e+00 0.000000000000e+00 0.000000000000e+00
1.832500000000e+02 0.000000000000e+00 0.000000000000e+00 0.000000000000e+00
1.835000000000e+02 0.000000000000e+00 0.000000000000e+00 0.000000000000e+00
1.837500000000e+02 0.000000000000e+00 0.000000000000e+00 0.000000000000e+00
1.840000000000e+02 0.000000000000e+00 0.000000000000e+00 0.000000000000e+00
1.842500000000e+02 0.000000000000e+00 0.000000000000e+00 0.000000000000e+00
1.845000000000e+02 0.000000000000e+00 0.000000000000e+00 0.000000000000e+00
1.847500000000e+02 0.000000000000e+00 0.000000000000e+00 0.000000000000e+00
1.850000000000e+02 0.000000000000e+00 0.000000000000e+00 0.000000000000e+00
1.852500000000e+02 0.000000000000e+00 0.000000000000e+00 0.000000000000e+00
1.855000000000e+02 0.000000000000e+00 0.000000000000e+00 0.000000000000e+00
1.857500000000e+02 0.000000000000e+00 0.000000000000e+00 0.000000000000e+00
1.860000000000e+02 0.000000000000e+00 0.000000000000e+00 0.000000000000e+00
1.862500000000e+02 0.000000000000e+00 0.000000000000e+00 0.000000000000e+00
1.865000000000e+02 0.000000000000e+00 0.000000000000e+00 0.000000000000e+00
1.867500000000e+02 0.000000000000e+00 0.000000000000e+00 0.000000000000e+00
1.870000000000e+02 0.000000000000e+00 0.000000000000e+00 0.000000000000e+00
1.872500000000e+02 0.000000000000e+00 0.000000000000e+00 0.000000000000e+00
1.875000000000e+02 0.000000000000e+00 0.000000000000e+00 0.000000000000e+00
1.877500000000e+02 0.000000000000e+00 0.000000000000e+00 0.000000000000e+00
1.880000000000e+02 0.000000000000e+00 0.000000000000e+00 0.000000000000e+00
1.882500000000e+02 0.000000000000e+00 0.000000000000e+00 0.000000000000e+00
1.885000000000e+02 0.000000000000e+00 0.000000000000e+00 0.000000000000e+00
1.887500000000e+02 0.000000000000e+00 0.000000000000e+00 0.000000000000e+00
1.890000000000e+02 0.000000000000e+00 0.000000000000e+00 0.000000000000e+00
1.892500000000e+02 0.000000000000e+00 0.000000000000e+00 0.000000000000e+00
1.895000000000e+02 0.000000000000e+00 0.000000000000e+00 0.000000000000e+00
1.897500000000e+02 0.000000000000e+00 0.000000000000e+00 0.000000000000e+00
1.900000000000e+02 0.000000000000e+00 0.000000000000e+00 0.000000000000e+00
1.902500000000e+02 0.000000000000e+00 0.000000000000e+00 0.000000000000e+00
1.905000000000e+02 0.000000000000e+00 0.000000000000e+00 0.000000000000e+00
1.907500000000e+02 0.000000000000e+00 0.000000000000e+00 0.000000000000e+00
1.910000000000e+02 0.000000000000e+00 0.000000000000e+00 0.000000000000e+00
1.912500000000e+02 0.000000000000e+00 0.000000000000e+00 0.000000000000e+00
1.915000000000e+02 0.000000000000e+00 0.000000000000e+00 0.000000000000e+00
1.917500000000e+02 0.000000000000e+00 0.000000000000e+00 0.000000000000e+00
1.920000000000e+02 0.000000000000e+00 0.000000000000e+00 0.000000000000e+00
1.922500000000e+02 0.000000000000e+00 0.000000000000e+00 0.000000000000e+00
1.925000000000e+02 0.000000000000e+00 0.000000000000e+00 0.000000000000e+00
1.927500000000e+02 0.000000000000e+00 0.000000000000e+00 0.000000000000e+00
1.930000000000e+02 0.000000000000e+00 0.000000000000e+00 0.000000000000e+00
1.932500000000e+02 0.000000000000e+00 0.000000000000e+00 0.000000000000e+00
1.935000000000e+02 0.000000000000e+00 0.000000000000e+00 0.000000000000e+00
1.937500000000e+02 0.000000000000e+00 0.000000000000e+00 0.000000000000e+00
1.940000000000e+02 0.000000000000e+00 0.000000000000e+00 0.000000000000e+00
1.942500000000e+02 0.000000000000e+00 0.000000000000e+00 0.000000000000e+00
1.945000000000e+02 0.000000000000e+00 0.000000000000e+00 0.000000000000e+00
1.947500000000e+02 0.000000000000e+00 0.000000000000e+00 0.000000000000e+00
1.950000000000e+02 0.000000000000e+00 0.000000000000e+00 0.000000000000e+00
1.952500000000e+02 0.000000000000e+00 0.000000000000e+00 0.000000000000e+00
1.955000000000e+02 0.000000000000e+00 0.000000000000e+00 0.000000000000e+00
1.957500000000e+02 0.000000000000e+00 0.000000000000e+00 0.000000000000e+00
1.960000000000e+02 0.000000000000e+00 0.000000000000e+00 0.000000000000e+00
1.962500000000e+02 0.000000000000e+00 0.000000000000e+00 0.000000000000e+00
1.965000000000e+02 0.000000000000e+00 0.000000000000e+00 0.000000000000e+00
1.967500000000e+02 0.000000000000e+00 0.000000000000e+00 0.000000000000e+00
1.970000000000e+02 0.000000000000e+00 0.000000000000e+00 0.000000000000e+00
1.972500000000e+02 0.000000000000e+00 0.000000000000e+00 0.000000000000e+00
1.975000000000e+02 0.000000000000e+00 0.000000000000e+00 0.000000000000e+00
1.977500000000e+02 0.000000000000e+00 0.000000000000e+00 0.000000000000e+00
1.980000000000e+02 0.000000000000e+00 0.000000000000e+00 0.000000000000e+00
1.982500000000e+02 0.000000000000e+00 0.000000000000e+00 0.000000000000e+00
1.985000000000e+02 0.000000000000e+00 0.000000000000e+00 0.000000000000e+00
1.987500000000e+02 0.000000000000e+00 0.000000000000e+00 0.000000000000e+00
1.990000000000e+02 0.000000000000e+00 0.000000000000e+00 0.000000000000e+00
1.992500000000e+02 0.000000000000e+00 0.000000000000e+00 0.000000000000e+00
1.995000000000e+02 0.000000000000e+00 0.000000000000e+00 0.000000000000e+00
1.997500000000e+02 0.000000000000e+00 0.000000000000e+00 0.000000000000e+00
2.000000000000e+02 0.000000000000e+00 0.000000000000e+00 0.000000000000e+00
2.002500000000e+02 0.000000000000e+00 0.000000000000e+00 0.000000000000e+00
2.005000000000e+02 0.000000000000e+00 0.000000000000e+00 0.000000000000e+00
2.007500000000e+02 0.000000000000e+00 0.000000000000e+00 0.000000000000e+00
2.010000000000e+02 0.000000000000e+00 0.000000000000e+00 0.000000000000e+00
2.012500000000e+02 0.000000000000e+00 0.000000000000e+00 0.000000000000e+00
2.015000000000e+02 0.000000000000e+00 0.000000000000e+00 0.000000000000e+00
2.017500000000e+02 0.000000000000e+00 0.000000000000e+00 0.000000000000e+00
2.020000000000e+02 0.000000000000e+00 0.000000000000e+00 0.000000000000e+00
2.022500000000e+02 0.000000000000e+00 0.000000000000e+00 0.000000000000e+00
2.025000000000e+02 0.000000000000e+00 0.000000000000e+00 0.000000000000e+00
2.027500000000e+02 0.000000000000e+00 0.000000000000e+00 0.000000000000e+00
2.030000000000e+02 0.000000000000e+00 0.000000000000e+00 0.000000000000e+00
2.032500000000e+02 0.000000000000e+00 0.000000000000e+00 0.000000000000e+00
2.035000000000e+02 0.000000000000e+00 0.000000000000e+00 0.000000000000e+00
2.037500000000e+02 0.000000000000e+00 0.000000000000e+00 0.000000000000e+00
2.040000000000e+02 0.000000000000e+00 0.000000000000e+00 0.000000000000e+00
2.042500000000e+02 0.000000000000e+00 0.000000000000e+00 0.000000000000e+00
2.045000000000e+02 0.000000000000e+00 0.000000000000e+00 0.000000000000e+00
2.047500000000e+02 0.000000000000e+00 0.000000000000e+00 0.000000000000e+00
2.050000000000e+02 0.000000000000e+00 0.000000000000e+00 0.000000000000e+00
2.052500000000e+02 0.000000000000e+00 0.000000000000e+00 0.000000000000e+00
2.055000000000e+02 0.000000000000e+00 0.000000000000e+00 0.000000000000e+00
2.057500000000e+02 0.000000000000e+00 0.000000000000e+00 0.000000000000e+00
2.060000000000e+02 0.000000000000e+00 0.000000000000e+00 0.000000000000e+00
2.062500000000e+02 0.000000000000e+00 0.000000000000e+00 0.000000000000e+00
2.065000000000e+02 0.000000000000e+00 0.000000000000e+00 0.000000000000e+00
2.067500000000e+02 0.000000000000e+00 0.000000000000e+00 0.000000000000e+00
2.070000000000e+02 0.000000000000e+00 0.000000000000e+00 0.000000000000e+00
2.072500000000e+02 0.000000000000e+00 0.000000000000e+00 0.000000000000e+00
2.075000000000e+02 0.000000000000e+00 0.000000000000e+00 0.000000000000e+00
2.077500000000e+02 0.000000000000e+00 0.000000000000e+00 0.000000000000e+00
2.080000000000e+02 0.000000000000e+00 0.000000000000e+00 0.000000000000e+00
2.082500000000e+02 0.000000000000e+00 0.000000000000e+00 0.000000000000e+00
2.085000000000e+02 0.000000000000e+00 0.000000000000e+00 0.000000000000e+00
2.087500000000e+02 0.000000000000e+00 0.000000000000e+00 0.000000000000e+00
2.090000000000e+02 0.000000000000e+00 0.000000000000e+00 0.000000000000e+00
2.092500000000e+02 0.000000000000e+00 0.000000000000e+00 0.000000000000e+00
2.095000000000e+02 0.000000000000e+00 0.000000000000e+00 0.000000000000e+00
2.097500000000e+02 0.000000000000e+00 0.000000000000e+00 0.000000000000e+00
2.100000000000e+02 0.000000000000e+00 0.000000000000e+00 0.000000000000e+00
2.102500000000e+02 0.000000000000e+00 0.000000000000e+00 0.000000000000e+00
2.105000000000e+02 0.000000000000e+00 0.000000000000e+00 0.000000000000e+00
2.107500000000e+02 0.000000000000e+00 0.000000000000e+00 0.000000000000e+00
2.110000000000e+02 0.000000000000e+00 0.000000000000e+00 0.000000000000e+00
2.112500000000e+02 0.000000000000e+00 0.000000000000e+00 0.000000000000e+00
2.115000000000e+02 0.000000000000e+00 0.000000000000e+00 0.000000000000e+00
2.117500000000e+02 0.000000000000e+00 0.000000000000e+00 0.000000000000e+00
2.120000000000e+02 0.000000000000e+00 0.000000000000e+00 0.000000000000e+00
2.122500000000e+02 0.000000000000e+00 0.000000000000e+00 0.000000000000e+00
2.125000000000e+02 0.000000000000e+00 0.000000000000e+00 0.000000000000e+00
2.127500000000e+02 0.000000000000e+00 0.000000000000e+00 0.000000000000e+00
2.130000000000e+02 0.000000000000e+00 0.000000000000e+00 0.000000000000e+00
2.132500000000e+02 0.000000000000e+00 0.000000000000e+00 0.000000000000e+00
2.135000000000e+02 0.000000000000e+00 0.000000000000e+00 0.000000000000e+00
2.137500000000e+02 0.000000000000e+00 0.000000000000e+00 0.000000000000e+00
2.140000000000e+02 0.000000000000e+00 0.000000000000e+00 0.000000000000e+00
2.142500000000e+02 0.000000000000e+00 0.000000000000e+00 0.000000000000e+00
2.145000000000e+02 0.000000000000e+00 0.000000000000e+00 0.000000000000e+00
2.147500000000e+02 0.000000000000e+00 0.000000000000e+00 0.000000000000e+00
2.150000000000e+02 0.000000000000e+00 0.000000000000e+00 0.000000000000e+00
2.152500000000e+02 0.000000000000e+00 0.000000000000e+00 0.000000000000e+00
2.155000000000e+02 0.000000000000e+00 0.000000000000e+00 0.000000000000e+00
2.157500000000e+02 0.000000000000e+00 0.000000000000e+00 0.000000000000e+00
2.160000000000e+02 0.000000000000e+00 0.000000000000e+00 0.000000000000e+00
2.162500000000e+02 0.000000000000e+00 0.000000000000e+00 0.000000000000e+00
2.165000000000e+02 0.000000000000e+00 0.000000000000e+00 0.000000000000e+00
2.167500000000e+02 0.000000000000e+00 0.000000000000e+00 0.000000000000e+00
2.170000000000e+02 0.000000000000e+00 0.000000000000e+00 0.000000000000e+00
2.172500000000e+02 0.000000000000e+00 0.000000000000e+00 0.000000000000e+00
2.175000000000e+02 0.000000000000e+00 0.000000000000e+00 0.000000000000e+00
2.177500000000e+02 0.000000000000e+00 0.000000000000e+00 0.000000000000e+00
2.180000000000e+02 0.000000000000e+00 0.000000000000e+00 0.000000000000e+00
2.182500000000e+02 0.000000000000e+00 0.000000000000e+00 0.000000000000e+00
2.185000000000e+02 0.000000000000e+00 0.000000000000e+00 0.000000000000e+00
2.187500000000e+02 0.000000000000e+00 0.000000000000e+00 0.000000000000e+00
2.190000000000e+02 0.000000000000e+00 0.000000000000e+00 0.000000000000e+00
2.192500000000e+02 0.000000000000e+00 0.000000000000e+00 0.000000000000e+00
2.195000000000e+02 0.000000000000e+00 0.000000000000e+00 0.000000000000e+00
2.197500000000e+02 0.000000000000e+00 0.000000000000e+00 0.000000000000e+00
2.200000000000e+02 0.000000000000e+00 0.000000000000e+00 0.000000000000e+00
2.202500000000e+02 0.000000000000e+00 0.000000000000e+00 0.000000000000e+00
2.205000000000e+02 0.000000000000e+00 0.000000000000e+00 0.000000000000e+00
2.207500000000e+02 0.000000000000e+00 0.000000000000e+00 0.000000000000e+00
2.210000000000e+02 0.000000000000e+00 0.000000000000e+00 0.000000000000e+00
2.212500000000e+02 0.000000000000e+00 0.000000000000e+00 0.000000000000e+00
2.215000000000e+02 0.000000000000e+00 0.000000000000e+00 0.000000000000e+00
2.217500000000e+02 0.000000000000e+00 0.000000000000e+00 0.000000000000e+00
2.220000000000e+02 0.000000000000e+00 0.000000000000e+00 0.000000000000e+00
2.222500000000e+02 0.000000000000e+00 0.000000000000e+00 0.000000000000e+00
2.225000000000e+02 0.000000000000e+00 0.000000000000e+00 0.000000000000e+00
2.227500000000e+02 0.000000000000e+00 0.000000000000e+00 0.000000000000e+00
2.230000000000e+02 0.000000000000e+00 0.000000000000e+00 0.000000000000e+00
2.232500000000e+02 0.000000000000e+00 0.000000000000e+00 0.000000000000e+00
2.235000000000e+02 0.000000000000e+00 0.000000000000e+00 0.000000000000e+00
2.237500000000e+02 0.000000000000e+00 0.000000000000e+00 0.000000000000e+00
2.240000000000e+02 0.000000000000e+00 0.000000000000e+00 0.000000000000e+00
2.242500000000e+02 0.000000000000e+00 0.000000000000e+00 0.000000000000e+00
2.245000000000e+02 0.000000000000e+00 0.000000000000e+00 0.000000000000e+00
2.247500000000e+02 0.000000000000e+00 0.000000000000e+00 0.000000000000e+00
2.250000000000e+02 0.000000000000e+00 0.000000000000e+00 0.000000000000e+00
2.252500000000e+02 0.000000000000e+00 0.000000000000e+00 0.000000000000e+00
2.255000000000e+02 0.000000000000e+00 0.000000000000e+00 0.000000000000e+00
2.257500000000e+02 0.000000000000e+00 0.000000000000e+00 0.000000000000e+00
2.260000000000e+02 0.000000000000e+00 0.000000000000e+00 0.000000000000e+00
2.262500000000e+02 0.000000000000e+00 0.000000000000e+00 0.000000000000e+00
2.265000000000e+02 0.000000000000e+00 0.000000000000e+00 0.000000000000e+00
2.267500000000e+02 0.000000000000e+00 0.000000000000e+00 0.000000000000e+00
2.270000000000e+02 0.000000000000e+00 0.000000000000e+00 0.000000000000e+00
2.272500000000e+02 0.000000000000e+00 0.000000000000e+00 0.000000000000e+00
2.275000000000e+02 0.000000000000e+00 0.000000000000e+00 0.000000000000e+00
2.277500000000e+02 0.000000000000e+00 0.000000000000e+00 0.000000000000e+00
2.280000000000e+02 0.000000000000e+00 0.000000000000e+00 0.000000000000e+00
2.282500000000e+02 0.000000000000e+00 0.000000000000e+00 0.000000000000e+00
2.285000000000e+02 0.000000000000e+00 0.000000000000e+00 0.000000000000e+00
2.287500000000e+02 0.000000000000e+00 0.000000000000e+00 0.000000000000e+00
2.290000000000e+02 0.000000000000e+00 0.000000000000e+00 0.000000000000e+00
2.292500000000e+02 0.000000000000e+00 0.000000000000e+00 0.000000000000e+00
2.295000000000e+02 0.000000000000e+00 0.000000000000e+00 0.000000000000e+00
2.297500000000e+02 0.000000000000e+00 0.000000000000e+00 0.000000000000e+00
2.300000000000e+02 0.000000000000e+00 0.000000000000e+00 0.000000000000e+00
2.302500000000e+02 0.000000000000e+00 0.000000000000e+00 0.000000000000e+00
2.305000000000e+02 0.000000000000e+00 0.000000000000e+00 0.000000000000e+00
2.307500000000e+02 0.000000000000e+00 0.000000000000e+00 0.000000000000e+00
2.310000000000e+02 0.000000000000e+00 0.000000000000e+00 0.000000000000e+00
2.312500000000e+02 0.000000000000e+00 0.000000000000e+00 0.000000000000e+00
2.315000000000e+02 0.000000000000e+00 0.000000000000e+00 0.000000000000e+00
2.317500000000e+02 0.000000000000e+00 0.000000000000e+00 0.000000000000e+00
2.320000000000e+02 0.000000000000e+00 0.000000000000e+00 0.000000000000e+00
2.322500000000e+02 0.000000000000e+00 0.000000000000e+00 0.000000000000e+00
2.325000000000e+02 0.000000000000e+00 0.000000000000e+00 0.000000000000e+00
2.327500000000e+02 0.000000000000e+00 0.000000000000e+00 0.000000000000e+00
2.330000000000e+02 0.000000000000e+00 0.000000000000e+00 0.000000000000e+00
2.332500000000e+02 0.000000000000e+00 0.000000000000e+00 0.000000000000e+00
2.335000000000e+02 0.000000000000e+00 0.000000000000e+00 0.000000000000e+00
2.337500000000e+02 0.000000000000e+00 0.000000000000e+00 0.000000000000e+00
2.340000000000e+02 0.000000000000e+00 0.000000000000e+00 0.000000000000e+00
2.342500000000e+02 0.000000000000e+00 0.000000000000e+00 0.000000000000e+00
2.345000000000e+02 0.000000000000e+00 0.000000000000e+00 0.000000000000e+00
2.347500000000e+02 0.000000000000e+00 0.000000000000e+00 0.000000000000e+00
2.350000000000e+02 0.000000000000e+00 0.000000000000e+00 0.000000000000e+00
2.352500000000e+02 0.000000000000e+00 0.000000000000e+00 0.000000000000e+00
2.355000000000e+02 0.000000000000e+00 0.000000000000e+00 0.000000000000e+00
2.357500000000e+02 0.000000000000e+00 0.000000000000e+00 0.000000000000e+00
2.360000000000e+02 0.000000000000e+00 0.000000000000e+00 0.000000000000e+00
2.362500000000e+02 0.000000000000e+00 0.000000000000e+00 0.000000000000e+00
2.365000000000e+02 0.000000000000e+00 0.000000000000e+00 0.000000000000e+00
2.367500000000e+02 0.000000000000e+00 0.000000000000e+00 0.000000000000e+00
2.370000000000e+02 0.000000000000e+00 0.000000000000e+00 0.000000000000e+00
2.372500000000e+02 0.000000000000e+00 0.000000000000e+00 0.000000000000e+00
2.375000000000e+02 0.000000000000e+00 0.000000000000e+00 0.000000000000e+00
2.377500000000e+02 0.000000000000e+00 0.000000000000e+00 0.000000000000e+00
2.380000000000e+02 0.000000000000e+00 0.000000000000e+00 0.000000000000e+00
2.382500000000e+02 0.000000000000e+00 0.000000000000e+00 0.000000000000e+00
2.385000000000e+02 0.000000000000e+00 0.000000000000e+00 0.000000000000e+00
2.387500000000e+02 0.000000000000e+00 0.000000000000e+00 0.000000000000e+00
2.390000000000e+02 0.000000000000e+00 0.000000000000e+00 0.000000000000e+00
2.392500000000e+02 0.000000000000e+00 0.000000000000e+00 0.000000000000e+00
2.395000000000e+02 0.000000000000e+00 0.000000000000e+00 0.000000000000e+00
2.397500000000e+02 0.000000000000e+00 0.000000000000e+00 0.000000000000e+00
2.400000000000e+02 0.000000000000e+00 0.000000000000e+00 0.000000000000e+00
2.402500000000e+02 0.000000000000e+00 0.000000000000e+00 0.000000000000e+00
2.405000000000e+02 0.000000000000e+00 0.000000000000e+00 0.000000000000e+00
2.407500000000e+02 0.000000000000e+00 0.000000000000e+00 0.000000000000e+00
2.410000000000e+02 0.000000000000e+00 0.000000000000e+00 0.000000000000e+00
2.412500000000e+02 0.000000000000e+00 0.000000000000e+00 0.000000000000e+00
2.415000000000e+02 0.000000000000e+00 0.000000000000e+00 0.000000000000e+00
2.417500000000e+02 0.000000000000e+00 0.000000000000e+00 0.000000000000e+00
2.420000000000e+02 0.000000000000e+00 0.000000000000e+00 0.000000000000e+00
2.422500000000e+02 0.000000000000e+00 0.000000000000e+00 0.000000000000e+00
2.425000000000e+02 0.000000000000e+00 0.000000000000e+00 0.000000000000e+00
2.427500000000e+02 0.000000000000e+00 0.000000000000e+00 0.000000000000e+00
2.430000000000e+02 0.000000000000e+00 0.000000000000e+00 0.000000000000e+00
2.432500000000e+02 0.000000000000e+00 0.000000000000e+00 0.000000000000e+00
2.435000000000e+02 0.000000000000e+00 0.000000000000e+00 0.000000000000e+00
2.437500000000e+02 0.000000000000e+00 0.000000000000e+00 0.000000000000e+00
2.440000000000e+02 0.000000000000e+00 0.000000000000e+00 0.000000000000e+00
2.442500000000e+02 0.000000000000e+00 0.000000000000e+00 0.000000000000e+00
2.445000000000e+02 0.000000000000e+00 0.000000000000e+00 0.000000000000e+00
2.447500000000e+02 0.000000000000e+00 0.000000000000e+00 0.000000000000e+00
2.450000000000e+02 0.000000000000e+00 0.000000000000e+00 0.000000000000e+00
2.452500000000e+02 0.000000000000e+00 0.000000000000e+00 0.000000000000e+00
2.455000000000e+02 0.000000000000e+00 0.000000000000e+00 0.000000000000e+00
2.457500000000e+02 0.000000000000e+00 0.000000000000e+00 0.000000000000e+00
2.460000000000e+02 0.000000000000e+00 0.000000000000e+00 0.000000000000e+00
2.462500000000e+02 0.000000000000e+00 0.000000000000e+00 0.000000000000e+00
2.465000000000e+02 0.000000000000e+00 0.000000000000e+00 0.000000000000e+00
2.467500000000e+02 0.000000000000e+00 0.000000000000e+00 0.000000000000e+00
2.470000000000e+02 0.000000000000e+00 0.000000000000e+00 0.000000000000e+00
2.472500000000e+02 0.000000000000e+00 0.000000000000e+00 0.000000000000e+00
2.475000000000e+02 0.000000000000e+00 0.000000000000e+00 0.000000000000e+00
2.477500000000e+02 0.000000000000e+00 0.000000000000e+00 0.000000000000e+00
2.480000000000e+02 0.000000000000e+00 0.000000000000e+00 0.000000000000e+00
2.482500000000e+02 0.000000000000e+00 0.000000000000e+00 0.000000000000e+00
2.485000000000e+02 0.000000000000e+00 0.000000000000e+00 0.000000000000e+00
2.487500000000e+02 0.000000000000e+00 0.000000000000e+00 0.000000000000e+00
2.490000000000e+02 0.000000000000e+00 0.000000000000e+00 0.000000000000e+00
2.492500000000e+02 0.000000000000e+00 0.000000000000e+00 0.000000000000e+00
2.495000000000e+02 0.000000000000e+00 0.000000000000e+00 0.000000000000e+00
2.497500000000e+02 0.000000000000e+00 0.000000000000e+00 0.000000000000e+00
2.500000000000e+02 0.000000000000e+00 0.000000000000e+00 0.000000000000e+00
2.502500000000e+02 0.000000000000e+00 0.000000000000e+00 0.000000000000e+00
2.505000000000e+02 0.000000000000e+00 0.000000000000e+00 0.000000000000e+00
2.507500000000e+02 0.000000000000e+00 0.000000000000e+00 0.000000000000e+00
2.510000000000e+02 0.000000000000e+00 0.000000000000e+00 0.000000000000e+00
2.512500000000e+02 0.000000000000e+00 0.000000000000e+00 0.000000000000e+00
2.515000000000e+02 0.000000000000e+00 0.000000000000e+00 0.000000000000e+00
2.517500000000e+02 0.000000000000e+00 0.000000000000e+00 0.000000000000e+00
2.520000000000e+02 0.000000000000e+00 0.000000000000e+00 0.000000000000e+00
2.522500000000e+02 0.000000000000e+00 0.000000000000e+00 0.000000000000e+00
2.525000000000e+02 0.000000000000e+00 0.000000000000e+00 0.000000000000e+00
2.527500000000e+02 0.000000000000e+00 0.000000000000e+00 0.000000000000e+00
2.530000000000e+02 0.000000000000e+00 0.000000000000e+00 0.000000000000e+00
2.532500000000e+02 0.000000000000e+00 0.000000000000e+00 0.000000000000e+00
2.535000000000e+02 0.000000000000e+00 0.000000000000e+00 0.000000000000e+00
2.537500000000e+02 0.000000000000e+00 0.000000000000e+00 0.000000000000e+00
2.540000000000e+02 0.000000000000e+00 0.000000000000e+00 0.000000000000e+00
2.542500000000e+02 0.000000000000e+00 0.000000000000e+00 0.000000000000e+00
2.545000000000e+02 0.000000000000e+00 0.000000000000e+00 0.000000000000e+00
2.547500000000e+02 0.000000000000e+00 0.000000000000e+00 0.000000000000e+00
2.550000000000e+02 0.000000000000e+00 0.000000000000e+00 0.000000000000e+00
2.552500000000e+02 0.000000000000e+00 0.000000000000e+00 0.000000000000e+00
2.555000000000e+02 0.000000000000e+00 0.000000000000e+00 0.000000000000e+00
2.557500000000e+02 0.000000000000e+00 0.000000000000e+00 0.000000000000e+00
2.560000000000e+02 0.000000000000e+00 0.000000000000e+00 0.000000000000e+00
2.562500000000e+02 0.000000000000e+00 0.000000000000e+00 0.000000000000e+00
2.565000000000e+02 0.000000000000e+00 0.000000000000e+00 0.000000000000e+00
2.567500000000e+02 0.000000000000e+00 0.000000000000e+00 0.000000000000e+00
2.570000000000e+02 0.000000000000e+00 0.000000000000e+00 0.000000000000e+00
2.572500000000e+02 0.000000000000e+00 0.000000000000e+00 0.000000000000e+00
2.575000000000e+02 0.000000000000e+00 0.000000000000e+00 0.000000000000e+00
2.577500000000e+02 0.000000000000e+00 0.000000000000e+00 0.000000000000e+00
2.580000000000e+02 0.000000000000e+00 0.000000000000e+00 0.000000000000e+00
2.582500000000e+02 0.000000000000e+00 0.000000000000e+00 0.000000000000e+00
2.585000000000e+02 0.000000000000e+00 0.000000000000e+00 0.000000000000e+00
2.587500000000e+02 0.000000000000e+00 0.000000000000e+00 0.000000000000e+00
2.590000000000e+02 0.000000000000e+00 0.000000000000e+00 0.000000000000e+00
2.592500000000e+02 0.000000000000e+00 0.000000000000e+00 0.000000000000e+00
2.595000000000e+02 0.000000000000e+00 0.000000000000e+00 0.000000000000e+00
2.597500000000e+02 0.000000000000e+00 0.000000000000e+00 0.000000000000e+00
2.600000000000e+02 0.000000000000e+00 0.000000000000e+00 0.000000000000e+00
2.602500000000e+02 0.000000000000e+00 0.000000000000e+00 0.000000000000e+00
2.605000000000e+02 0.000000000000e+00 0.000000000000e+00 0.000000000000e+00
2.607500000000e+02 0.000000000000e+00 0.000000000000e+00 0.000000000000e+00
2.610000000000e+02 0.000000000000e+00 0.000000000000e+00 0.000000000000e+00
2.612500000000e+02 0.000000000000e+00 0.000000000000e+00 0.000000000000e+00
2.615000000000e+02 0.000000000000e+00 0.000000000000e+00 0.000000000000e+00
2.617500000000e+02 0.000000000000e+00 0.000000000000e+00 0.000000000000e+00
2.620000000000e+02 0.000000000000e+00 0.000000000000e+00 0.000000000000e+00
2.622500000000e+02 0.000000000000e+00 0.000000000000e+00 0.000000000000e+00
2.625000000000e+02 0.000000000000e+00 0.000000000000e+00 0.000000000000e+00
2.627500000000e+02 0.000000000000e+00 0.000000000000e+00 0.000000000000e+00
2.630000000000e+02 0.000000000000e+00 0.000000000000e+00 0.000000000000e+00
2.632500000000e+02 0.000000000000e+00 0.000000000000e+00 0.000000000000e+00
2.635000000000e+02 0.000000000000e+00 0.000000000000e+00 0.000000000000e+00
2.637500000000e+02 0.000000000000e+00 0.000000000000e+00 0.000000000000e+00
2.640000000000e+02 0.000000000000e+00 0.000000000000e+00 0.000000000000e+00
2.642500000000e+02 0.000000000000e+00 0.000000000000e+00 0.000000000000e+00
2.645000000000e+02 0.000000000000e+00 0.000000000000e+00 0.000000000000e+00
2.647500000000e+02 0.000000000000e+00 0.000000000000e+00 0.000000000000e+00
2.650000000000e+02 0.000000000000e+00 0.000000000000e+00 0.000000000000e+00
2.652500000000e+02 0.000000000000e+00 0.000000000000e+00 0.000000000000e+00
2.655000000000e+02 0.000000000000e+00 0.000000000000e+00 0.000000000000e+00
2.657500000000e+02 0.000000000000e+00 0.000000000000e+00 0.000000000000e+00
2.660000000000e+02 0.000000000000e+00 0.000000000000e+00 0.000000000000e+00
2.662500000000e+02 0.000000000000e+00 0.000000000000e+00 0.000000000000e+00
2.665000000000e+02 0.000000000000e+00 0.000000000000e+00 0.000000000000e+00
2.667500000000e+02 0.000000000000e+00 0.000000000000e+00 0.000000000000e+00
2.670000000000e+02 0.000000000000e+00 0.000000000000e+00 0.000000000000e+00
2.672500000000e+02 0.000000000000e+00 0.000000000000e+00 0.000000000000e+00
2.675000000000e+02 0.000000000000e+00 0.000000000000e+00 0.000000000000e+00
2.677500000000e+02 0.000000000000e+00 0.000000000000e+00 0.000000000000e+00
2.680000000000e+02 0.000000000000e+00 0.000000000000e+00 0.000000000000e+00
2.682500000000e+02 0.000000000000e+00 0.000000000000e+00 0.000000000000e+00
2.685000000000e+02 0.000000000000e+00 0.000000000000e+00 0.000000000000e+00
2.687500000000e+02 0.000000000000e+00 0.000000000000e+00 0.000000000000e+00
2.690000000000e+02 0.000000000000e+00 0.000000000000e+00 0.000000000000e+00
2.692500000000e+02 0.000000000000e+00 0.000000000000e+00 0.000000000000e+00
2.695000000000e+02 0.000000000000e+00 0.000000000000e+00 0.000000000000e+00
2.697500000000e+02 0.000000000000e+00 0.000000000000e+00 0.000000000000e+00
2.700000000000e+02 0.000000000000e+00 0.000000000000e+00 0.000000000000e+00
2.702500000000e+02 0.000000000000e+00 0.000000000000e+00 0.000000000000e+00
2.705000000000e+02 0.000000000000e+00 0.000000000000e+00 0.000000000000e+00
2.707500000000e+02 0.000000000000e+00 0.000000000000e+00 0.000000000000e+00
2.710000000000e+02 0.000000000000e+00 0.000000000000e+00 0.000000000000e+00
2.712500000000e+02 0.000000000000e+00 0.000000000000e+00 0.000000000000e+00
2.715000000000e+02 0.000000000000e+00 0.000000000000e+00 0.000000000000e+00
2.717500000000e+02 0.000000000000e+00 0.000000000000e+00 0.000000000000e+00
2.720000000000e+02 0.000000000000e+00 0.000000000000e+00 0.000000000000e+00
2.722500000000e+02 0.000000000000e+00 0.000000000000e+00 0.000000000000e+00
2.725000000000e+02 0.000000000000e+00 0.000000000000e+00 0.000000000000e+00
2.727500000000e+02 0.000000000000e+00 0.000000000000e+00 0.000000000000e+00
2.730000000000e+02 0.000000000000e+00 0.000000000000e+00 0.000000000000e+00
2.732500000000e+02 0.000000000000e+00 0.000000000000e+00 0.000000000000e+00
2.735000000000e+02 0.000000000000e+00 0.000000000000e+00 0.000000000000e+00
2.737500000000e+02 0.000000000000e+00 0.000000000000e+00 0.000000000000e+00
2.740000000000e+02 0.000000000000e+00 0.000000000000e+00 0.000000000000e+00
2.742500000000e+02 0.000000000000e+00 0.000000000000e+00 0.000000000000e+00
2.745000000000e+02 0.000000000000e+00 0.000000000000e+00 0.000000000000e+00
2.747500000000e+02 0.000000000000e+00 0.000000000000e+00 0.000000000000e+00
2.750000000000e+02 0.000000000000e+00 0.000000000000e+00 0.000000000000e+00
2.752500000000e+02 0.000000000000e+00 0.000000000000e+00 0.000000000000e+00
2.755000000000e+02 0.000000000000e+00 0.000000000000e+00 0.000000000000e+00
2.757500000000e+02 0.000000000000e+00 0.000000000000e+00 0.000000000000e+00
2.760000000000e+02 0.000000000000e+00 0.000000000000e+00 0.000000000000e+00
2.762500000000e+02 0.000000000000e+00 0.000000000000e+00 0.000000000000e+00
2.765000000000e+02 0.000000000000e+00 0.000000000000e+00 0.000000000000e+00
2.767500000000e+02 0.000000000000e+00 0.000000000000e+00 0.000000000000e+00
2.770000000000e+02 0.000000000000e+00 0.000000000000e+00 0.000000000000e+00
2.772500000000e+02 0.000000000000e+00 0.000000000000e+00 0.000000000000e+00
2.775000000000e+02 0.000000000000e+00 0.000000000000e+00 0.000000000000e+00
2.777500000000e+02 0.000000000000e+00 0.000000000000e+00 0.000000000000e+00
2.780000000000e+02 0.000000000000e+00 0.000000000000e+00 0.000000000000e+00
2.782500000000e+02 0.000000000000e+00 0.000000000000e+00 0.000000000000e+00
2.785000000000e+02 0.000000000000e+00 0.000000000000e+00 0.000000000000e+00
2.787500000000e+02 0.000000000000e+00 0.000000000000e+00 0.000000000000e+00
2.790000000000e+02 0.000000000000e+00 0.000000000000e+00 0.000000000000e+00
2.792500000000e+02 0.000000000000e+00 0.000000000000e+00 0.000000000000e+00
2.795000000000e+02 0.000000000000e+00 0.000000000000e+00 0.000000000000e+00
2.797500000000e+02 0.000000000000e+00 0.000000000000e+00 0.000000000000e+00
2.800000000000e+02 0.000000000000e+00 0.000000000000e+00 0.000000000000e+00
2.802500000000e+02 0.000000000000e+00 0.000000000000e+00 0.000000000000e+00
2.805000000000e+02 0.000000000000e+00 0.000000000000e+00 0.000000000000e+00
2.807500000000e+02 0.000000000000e+00 0.000000000000e+00 0.000000000000e+00
2.810000000000e+02 0.000000000000e+00 0.000000000000e+00 0.000000000000e+00
2.812500000000e+02 0.000000000000e+00 0.000000000000e+00 0.000000000000e+00
2.815000000000e+02 0.000000000000e+00 0.000000000000e+00 0.000000000000e+00
2.817500000000e+02 0.000000000000e+00 0.000000000000e+00 0.000000000000e+00
2.820000000000e+02 0.000000000000e+00 0.000000000000e+00 0.000000000000e+00
2.822500000000e+02 0.000000000000e+00 0.000000000000e+00 0.000000000000e+00
2.825000000000e+02 0.000000000000e+00 0.000000000000e+00 0.000000000000e+00
2.827500000000e+02 0.000000000000e+00 0.000000000000e+00 0.000000000000e+00
2.830000000000e+02 0.000000000000e+00 0.000000000000e+00 0.000000000000e+00
2.832500000000e+02 0.000000000000e+00 0.000000000000e+00 0.000000000000e+00
2.835000000000e+02 0.000000000000e+00 0.000000000000e+00 0.000000000000e+00
2.837500000000e+02 0.000000000000e+00 0.000000000000e+00 0.000000000000e+00
2.840000000000e+02 0.000000000000e+00 0.000000000000e+00 0.000000000000e+00
2.842500000000e+02 0.000000000000e+00 0.000000000000e+00 0.000000000000e+00
2.845000000000e+02 0.000000000000e+00 0.000000000000e+00 0.000000000000e+00
2.847500000000e+02 0.000000000000e+00 0.000000000000e+00 0.000000000000e+00
2.850000000000e+02 0.000000000000e+00 0.000000000000e+00 0.000000000000e+00
2.852500000000e+02 0.000000000000e+00 0.000000000000e+00 0.000000000000e+00
2.855000000000e+02 0.000000000000e+00 0.000000000000e+00 0.000000000000e+00
2.857500000000e+02 0.000000000000e+00 0.000000000000e+00 0.000000000000e+00
2.860000000000e+02 0.000000000000e+00 0.000000000000e+00 0.000000000000e+00
2.862500000000e+02 0.000000000000e+00 0.000000000000e+00 0.000000000000e+00
2.865000000000e+02 0.000000000000e+00 0.000000000000e+00 0.000000000000e+00
2.867500000000e+02 0.000000000000e+00 0.000000000000e+00 0.000000000000e+00
2.870000000000e+02 0.000000000000e+00 0.000000000000e+00 0.000000000000e+00
2.872500000000e+02 0.000000000000e+00 0.000000000000e+00 0.000000000000e+00
2.875000000000e+02 0.000000000000e+00 0.000000000000e+00 0.000000000000e+00
2.877500000000e+02 0.000000000000e+00 0.000000000000e+00 0.000000000000e+00
2.880000000000e+02 0.000000000000e+00 0.000000000000e+00 0.000000000000e+00
2.882500000000e+02 0.000000000000e+00 0.000000000000e+00 0.000000000000e+00
2.885000000000e+02 0.000000000000e+00 0.000000000000e+00 0.000000000000e+00
2.887500000000e+02 0.000000000000e+00 0.000000000000e+00 0.000000000000e+00
2.890000000000e+02 0.000000000000e+00 0.000000000000e+00 0.000000000000e+00
2.892500000000e+02 0.000000000000e+00 0.000000000000e+00 0.000000000000e+00
2.895000000000e+02 0.000000000000e+00 0.000000000000e+00 0.000000000000e+00
2.897500000000e+02 0.000000000000e+00 0.000000000000e+00 0.000000000000e+00
2.900000000000e+02 0.000000000000e+00 0.000000000000e+00 0.000000000000e+00
2.902500000000e+02 0.000000000000e+00 0.000000000000e+00 0.000000000000e+00
2.905000000000e+02 0.000000000000e+00 0.000000000000e+00 0.000000000000e+00
2.907500000000e+02 0.000000000000e+00 0.000000000000e+00 0.000000000000e+00
2.910000000000e+02 0.000000000000e+00 0.000000000000e+00 0.000000000000e+00
2.912500000000e+02 0.000000000000e+00 0.000000000000e+00 0.000000000000e+00
2.915000000000e+02 0.000000000000e+00 0.000000000000e+00 0.000000000000e+00
2.917500000000e+02 0.000000000000e+00 0.000000000000e+00 0.000000000000e+00
2.920000000000e+02 0.000000000000e+00 0.000000000000e+00 0.000000000000e+00
2.922500000000e+02 0.000000000000e+00 0.000000000000e+00 0.000000000000e+00
2.925000000000e+02 0.000000000000e+00 0.000000000000e+00 0.000000000000e+00
2.927500000000e+02 0.000000000000e+00 0.000000000000e+00 0.000000000000e+00
2.930000000000e+02 0.000000000000e+00 0.000000000000e+00 0.000000000000e+00
2.932500000000e+02 0.000000000000e+00 0.000000000000e+00 0.000000000000e+00
2.935000000000e+02 0.000000000000e+00 0.000000000000e+00 0.000000000000e+00
2.937500000000e+02 0.000000000000e+00 0.000000000000e+00 0.000000000000e+00
2.940000000000e+02 0.000000000000e+00 0.000000000000e+00 0.000000000000e+00
2.942500000000e+02 0.000000000000e+00 0.000000000000e+00 0.000000000000e+00
2.945000000000e+02 0.000000000000e+00 0.000000000000e+00 0.000000000000e+00
2.947500000000e+02 0.000000000000e+00 0.000000000000e+00 0.000000000000e+00
2.950000000000e+02 0.000000000000e+00 0.000000000000e+00 0.000000000000e+00
2.952500000000e+02 0.000000000000e+00 0.000000000000e+00 0.000000000000e+00
2.955000000000e+02 0.000000000000e+00 0.000000000000e+00 0.000000000000e+00
2.957500000000e+02 0.000000000000e+00 0.000000000000e+00 0.000000000000e+00
2.960000000000e+02 0.000000000000e+00 0.000000000000e+00 0.000000000000e+00
2.962500000000e+02 0.000000000000e+00 0.000000000000e+00 0.000000000000e+00
2.965000000000e+02 0.000000000000e+00 0.000000000000e+00 0.000000000000e+00
2.967500000000e+02 0.000000000000e+00 0.000000000000e+00 0.000000000000e+00
2.970000000000e+02 0.000000000000e+00 0.000000000000e+00 0.000000000000e+00
2.972500000000e+02 0.000000000000e+00 0.000000000000e+00 0.000000000000e+00
2.975000000000e+02 0.000000000000e+00 0.000000000000e+00 0.000000000000e+00
2.977500000000e+02 0.000000000000e+00 0.000000000000e+00 0.000000000000e+00
2.980000000000e+02 0.000000000000e+00 0.000000000000e+00 0.000000000000e+00
2.982500000000e+02 0.000000000000e+00 0.000000000000e+00 0.000000000000e+00
2.985000000000e+02 0.000000000000e+00 0.000000000000e+00 0.000000000000e+00
2.987500000000e+02 0.000000000000e+00 0.000000000000e+00 0.000000000000e+00
2.990000000000e+02 0.000000000000e+00 0.000000000000e+00 0.000000000000e+00
2.992500000000e+02 0.000000000000e+00 0.000000000000e+00 0.000000000000e+00
2.995000000000e+02 0.000000000000e+00 0.000000000000e+00 0.000000000000e+00
2.997500000000e+02 0.000000000000e+00 0.000000000000e+00 0.000000000000e+00
3.000000000000e+02 0.000000000000e+00 0.000000000000e+00 0.000000000000e+00
3.002500000000e+02 0.000000000000e+00 0.000000000000e+00 0.000000000000e+00
3.005000000000e+02 0.000000000000e+00 0.000000000000e+00 0.000000000000e+00
3.007500000000e+02 0.000000000000e+00 0.000000000000e+00 0.000000000000e+00
3.010000000000e+02 0.000000000000e+00 0.000000000000e+00 0.000000000000e+00
3.012500000000e+02 0.000000000000e+00 0.000000000000e+00 0.000000000000e+00
3.015000000000e+02 0.000000000000e+00 0.000000000000e+00 0.000000000000e+00
3.017500000000e+02 0.000000000000e+00 0.000000000000e+00 0.000000000000e+00
3.020000000000e+02 0.000000000000e+00 0.000000000000e+00 0.000000000000e+00
3.022500000000e+02 0.000000000000e+00 0.000000000000e+00 0.000000000000e+00
3.025000000000e+02 0.000000000000e+00 0.000000000000e+00 0.000000000000e+00
3.027500000000e+02 0.000000000000e+00 0.000000000000e+00 0.000000000000e+00
3.030000000000e+02 0.000000000000e+00 0.000000000000e+00 0.000000000000e+00
3.032500000000e+02 0.000000000000e+00 0.000000000000e+00 0.000000000000e+00
3.035000000000e+02 0.000000000000e+00 0.000000000000e+00 0.000000000000e+00
3.037500000000e+02 0.000000000000e+00 0.000000000000e+00 0.000000000000e+00
3.040000000000e+02 0.000000000000e+00 0.000000000000e+00 0.000000000000e+00
3.042500000000e+02 0.000000000000e+00 0.000000000000e+00 0.000000000000e+00
3.045000000000e+02 0.000000000000e+00 0.000000000000e+00 0.000000000000e+00
3.047500000000e+02 0.000000000000e+00 0.000000000000e+00 0.000000000000e+00
3.050000000000e+02 0.000000000000e+00 0.000000000000e+00 0.000000000000e+00
3.052500000000e+02 0.000000000000e+00 0.000000000000e+00 0.000000000000e+00
3.055000000000e+02 0.000000000000e+00 0.000000000000e+00 0.000000000000e+00
3.057500000000e+02 0.000000000000e+00 0.000000000000e+00 0.000000000000e+00
3.060000000000e+02 0.000000000000e+00 0.000000000000e+00 0.000000000000e+00
3.062500000000e+02 0.000000000000e+00 0.000000000000e+00 0.000000000000e+00
3.065000000000e+02 0.000000000000e+00 0.000000000000e+00 0.000000000000e+00
3.067500000000e+02 0.000000000000e+00 0.000000000000e+00 0.000000000000e+00
3.070000000000e+02 0.000000000000e+00 0.000000000000e+00 0.000000000000e+00
3.072500000000e+02 0.000000000000e+00 0.000000000000e+00 0.000000000000e+00
3.075000000000e+02 0.000000000000e+00 0.000000000000e+00 0.000000000000e+00
3.077500000000e+02 0.000000000000e+00 0.000000000000e+00 0.000000000000e+00
3.080000000000e+02 0.000000000000e+00 0.000000000000e+00 0.000000000000e+00
3.082500000000e+02 0.000000000000e+00 0.000000000000e+00 0.000000000000e+00
3.085000000000e+02 0.000000000000e+00 0.000000000000e+00 0.000000000000e+00
3.087500000000e+02 0.000000000000e+00 0.000000000000e+00 0.000000000000e+00
3.090000000000e+02 0.000000000000e+00 0.000000000000e+00 0.000000000000e+00
3.092500000000e+02 0.000000000000e+00 0.000000000000e+00 0.000000000000e+00
3.095000000000e+02 0.000000000000e+00 0.000000000000e+00 0.000000000000e+00
3.097500000000e+02 0.000000000000e+00 0.000000000000e+00 0.000000000000e+00
3.100000000000e+02 0.000000000000e+00 0.000000000000e+00 0.000000000000e+00
3.102500000000e+02 0.000000000000e+00 0.000000000000e+00 0.000000000000e+00
3.105000000000e+02 0.000000000000e+00 0.000000000000e+00 0.000000000000e+00
3.107500000000e+02 0.000000000000e+00 0.000000000000e+00 0.000000000000e+00
3.110000000000e+02 0.000000000000e+00 0.000000000000e+00 0.000000000000e+00
3.112500000000e+02 0.000000000000e+00 0.000000000000e+00 0.000000000000e+00
3.115000000000e+02 0.000000000000e+00 0.000000000000e+00 0.000000000000e+00
3.117500000000e+02 0.000000000000e+00 0.000000000000e+00 0.000000000000e+00
3.120000000000e+02 0.000000000000e+00 0.000000000000e+00 0.000000000000e+00
3.122500000000e+02 0.000000000000e+00 0.000000000000e+00 0.000000000000e+00
3.125000000000e+02 0.000000000000e+00 0.000000000000e+00 0.000000000000e+00
3.127500000000e+02 0.000000000000e+00 0.000000000000e+00 0.000000000000e+00
3.130000000000e+02 0.000000000000e+00 0.000000000000e+00 0.000000000000e+00
3.132500000000e+02 0.000000000000e+00 0.000000000000e+00 0.000000000000e+00
3.135000000000e+02 0.000000000000e+00 0.000000000000e+00 0.000000000000e+00
3.137500000000e+02 0.000000000000e+00 0.000000000000e+00 0.000000000000e+00
3.140000000000e+02 0.000000000000e+00 0.000000000000e+00 0.000000000000e+00
3.142500000000e+02 0.000000000000e+00 0.000000000000e+00 0.000000000000e+00
3.145000000000e+02 0.000000000000e+00 0.000000000000e+00 0.000000000000e+00
3.147500000000e+02 0.000000000000e+00 0.000000000000e+00 0.000000000000e+00
3.150000000000e+02 0.000000000000e+00 0.000000000000e+00 0.000000000000e+00
3.152500000000e+02 0.000000000000e+00 0.000000000000e+00 0.000000000000e+00
3.155000000000e+02 0.000000000000e+00 0.000000000000e+00 0.000000000000e+00
3.157500000000e+02 0.000000000000e+00 0.000000000000e+00 0.000000000000e+00
3.160000000000e+02 0.000000000000e+00 0.000000000000e+00 0.000000000000e+00
3.162500000000e+02 0.000000000000e+00 0.000000000000e+00 0.000000000000e+00
3.165000000000e+02 0.000000000000e+00 0.000000000000e+00 0.000000000000e+00
3.167500000000e+02 0.000000000000e+00 0.000000000000e+00 0.000000000000e+00
3.170000000000e+02 0.000000000000e+00 0.000000000000e+00 0.000000000000e+00
3.172500000000e+02 0.000000000000e+00 0.000000000000e+00 0.000000000000e+00
3.175000000000e+02 0.000000000000e+00 0.000000000000e+00 0.000000000000e+00
3.177500000000e+02 0.000000000000e+00 0.000000000000e+00 0.000000000000e+00
3.180000000000e+02 0.000000000000e+00 0.000000000000e+00 0.000000000000e+00
3.182500000000e+02 0.000000000000e+00 0.000000000000e+00 0.000000000000e+00
3.185000000000e+02 0.000000000000e+00 0.000000000000e+00 0.000000000000e+00
3.187500000000e+02 0.000000000000e+00 0.000000000000e+00 0.000000000000e+00
3.190000000000e+02 0.000000000000e+00 0.000000000000e+00 0.000000000000e+00
3.192500000000e+02 0.000000000000e+00 0.000000000000e+00 0.000000000000e+00
3.195000000000e+02 0.000000000000e+00 0.000000000000e+00 0.000000000000e+00
3.197500000000e+02 0.000000000000e+00 0.000000000000e+00 0.000000000000e+00
3.200000000000e+02 0.000000000000e+00 0.000000000000e+00 0.000000000000e+00
3.202500000000e+02 0.000000000000e+00 0.000000000000e+00 0.000000000000e+00
3.205000000000e+02 0.000000000000e+00 0.000000000000e+00 0.000000000000e+00
3.207500000000e+02 0.000000000000e+00 0.000000000000e+00 0.000000000000e+00
3.210000000000e+02 0.000000000000e+00 0.000000000000e+00 0.000000000000e+00
3.212500000000e+02 0.000000000000e+00 0.000000000000e+00 0.000000000000e+00
3.215000000000e+02 0.000000000000e+00 0.000000000000e+00 0.000000000000e+00
3.217500000000e+02 0.000000000000e+00 0.000000000000e+00 0.000000000000e+00
3.220000000000e+02 0.000000000000e+00 0.000000000000e+00 0.000000000000e+00
3.222500000000e+02 0.000000000000e+00 0.000000000000e+00 0.000000000000e+00
3.225000000000e+02 0.000000000000e+00 0.000000000000e+00 0.000000000000e+00
3.227500000000e+02 0.000000000000e+00 0.000000000000e+00 0.000000000000e+00
3.230000000000e+02 0.000000000000e+00 0.000000000000e+00 0.000000000000e+00
3.232500000000e+02 0.000000000000e+00 0.000000000000e+00 0.000000000000e+00
3.235000000000e+02 0.000000000000e+00 0.000000000000e+00 0.000000000000e+00
3.237500000000e+02 0.000000000000e+00 0.000000000000e+00 0.000000000000e+00
3.240000000000e+02 0.000000000000e+00 0.000000000000e+00 0.000000000000e+00
3.242500000000e+02 0.000000000000e+00 0.000000000000e+00 0.000000000000e+00
3.245000000000e+02 0.000000000000e+00 0.000000000000e+00 0.000000000000e+00
3.247500000000e+02 0.000000000000e+00 0.000000000000e+00 0.000000000000e+00
3.250000000000e+02 0.000000000000e+00 0.000000000000e+00 0.000000000000e+00
3.252500000000e+02 0.000000000000e+00 0.000000000000e+00 0.000000000000e+00
3.255000000000e+02 0.000000000000e+00 0.000000000000e+00 0.000000000000e+00
3.257500000000e+02 0.000000000000e+00 0.000000000000e+00 0.000000000000e+00
3.260000000000e+02 0.000000000000e+00 0.000000000000e+00 0.000000000000e+00
3.262500000000e+02 0.000000000000e+00 0.000000000000e+00 0.000000000000e+00
3.265000000000e+02 0.000000000000e+00 0.000000000000e+00 0.000000000000e+00
3.267500000000e+02 0.000000000000e+00 0.000000000000e+00 0.000000000000e+00
3.270000000000e+02 0.000000000000e+00 0.000000000000e+00 0.000000000000e+00
3.272500000000e+02 0.000000000000e+00 0.000000000000e+00 0.000000000000e+00
3.275000000000e+02 0.000000000000e+00 0.000000000000e+00 0.000000000000e+00
3.277500000000e+02 0.000000000000e+00 0.000000000000e+00 0.000000000000e+00
3.280000000000e+02 0.000000000000e+00 0.000000000000e+00 0.000000000000e+00
3.282500000000e+02 0.000000000000e+00 0.000000000000e+00 0.000000000000e+00
3.285000000000e+02 0.000000000000e+00 0.000000000000e+00 0.000000000000e+00
3.287500000000e+02 0.000000000000e+00 0.000000000000e+00 0.000000000000e+00
3.290000000000e+02 0.000000000000e+00 0.000000000000e+00 0.000000000000e+00
3.292500000000e+02 0.000000000000e+00 0.000000000000e+00 0.000000000000e+00
3.295000000000e+02 0.000000000000e+00 0.000000000000e+00 0.000000000000e+00
3.297500000000e+02 0.000000000000e+00 0.000000000000e+00 0.000000000000e+00
3.300000000000e+02 0.000000000000e+00 0.000000000000e+00 0.000000000000e+00
3.302500000000e+02 0.000000000000e+00 0.000000000000e+00 0.000000000000e+00
3.305000000000e+02 0.000000000000e+00 0.000000000000e+00 0.000000000000e+00
3.307500000000e+02 0.000000000000e+00 0.000000000000e+00 0.000000000000e+00
3.310000000000e+02 0.000000000000e+00 0.000000000000e+00 0.000000000000e+00
3.312500000000e+02 0.000000000000e+00 0.000000000000e+00 0.000000000000e+00
3.315000000000e+02 0.000000000000e+00 0.000000000000e+00 0.000000000000e+00
3.317500000000e+02 0.000000000000e+00 0.000000000000e+00 0.000000000000e+00
3.320000000000e+02 0.000000000000e+00 0.000000000000e+00 0.000000000000e+00
3.322500000000e+02 0.000000000000e+00 0.000000000000e+00 0.000000000000e+00
3.325000000000e+02 0.000000000000e+00 0.000000000000e+00 0.000000000000e+00
3.327500000000e+02 0.000000000000e+00 0.000000000000e+00 0.000000000000e+00
3.330000000000e+02 0.000000000000e+00 0.000000000000e+00 0.000000000000e+00
3.332500000000e+02 0.000000000000e+00 0.000000000000e+00 0.000000000000e+00
3.335000000000e+02 0.000000000000e+00 0.000000000000e+00 0.000000000000e+00
3.337500000000e+02 0.000000000000e+00 0.000000000000e+00 0.000000000000e+00
3.340000000000e+02 0.000000000000e+00 0.000000000000e+00 0.000000000000e+00
3.342500000000e+02 0.000000000000e+00 0.000000000000e+00 0.000000000000e+00
3.345000000000e+02 0.000000000000e+00 0.000000000000e+00 0.000000000000e+00
3.347500000000e+02 0.000000000000e+00 0.000000000000e+00 0.000000000000e+00
3.350000000000e+02 0.000000000000e+00 0.000000000000e+00 0.000000000000e+00
3.352500000000e+02 0.000000000000e+00 0.000000000000e+00 0.000000000000e+00
3.355000000000e+02 0.000000000000e+00 0.000000000000e+00 0.000000000000e+00
3.357500000000e+02 0.000000000000e+00 0.000000000000e+00 0.000000000000e+00
3.360000000000e+02 0.000000000000e+00 0.000000000000e+00 0.000000000000e+00
3.362500000000e+02 0.000000000000e+00 0.000000000000e+00 0.000000000000e+00
3.365000000000e+02 0.000000000000e+00 0.000000000000e+00 0.000000000000e+00
3.367500000000e+02 0.000000000000e+00 0.000000000000e+00 0.000000000000e+00
3.370000000000e+02 0.000000000000e+00 0.000000000000e+00 0.000000000000e+00
3.372500000000e+02 0.000000000000e+00 0.000000000000e+00 0.000000000000e+00
3.375000000000e+02 0.000000000000e+00 0.000000000000e+00 0.000000000000e+00
3.377500000000e+02 0.000000000000e+00 0.000000000000e+00 0.000000000000e+00
3.380000000000e+02 0.000000000000e+00 0.000000000000e+00 0.000000000000e+00
3.382500000000e+02 0.000000000000e+00 0.000000000000e+00 0.000000000000e+00
3.385000000000e+02 0.000000000000e+00 0.000000000000e+00 0.000000000000e+00
3.387500000000e+02 0.000000000000e+00 0.000000000000e+00 0.000000000000e+00
3.390000000000e+02 0.000000000000e+00 0.000000000000e+00 0.000000000000e+00
3.392500000000e+02 0.000000000000e+00 0.000000000000e+00 0.000000000000e+00
3.395000000000e+02 0.000000000000e+00 0.000000000000e+00 0.000000000000e+00
3.397500000000e+02 0.000000000000e+00 0.000000000000e+00 0.000000000000e+00
3.400000000000e+02 0.000000000000e+00 0.000000000000e+00 0.000000000000e+00
3.402500000000e+02 0.000000000000e+00 0.000000000000e+00 0.000000000000e+00
3.405000000000e+02 0.000000000000e+00 0.000000000000e+00 0.000000000000e+00
3.407500000000e+02 0.000000000000e+00 0.000000000000e+00 0.000000000000e+00
3.410000000000e+02 0.000000000000e+00 0.000000000000e+00 0.000000000000e+00
3.412500000000e+02 0.000000000000e+00 0.000000000000e+00 0.000000000000e+00
3.415000000000e+02 0.000000000000e+00 0.000000000000e+00 0.000000000000e+00
3.417500000000e+02 0.000000000000e+00 0.000000000000e+00 0.000000000000e+00
3.420000000000e+02 0.000000000000e+00 0.000000000000e+00 0.000000000000e+00
3.422500000000e+02 0.000000000000e+00 0.000000000000e+00 0.000000000000e+00
3.425000000000e+02 0.000000000000e+00 0.000000000000e+00 0.000000000000e+00
3.427500000000e+02 0.000000000000e+00 0.000000000000e+00 0.000000000000e+00
3.430000000000e+02 0.000000000000e+00 0.000000000000e+00 0.000000000000e+00
3.432500000000e+02 0.000000000000e+00 0.000000000000e+00 0.000000000000e+00
3.435000000000e+02 0.000000000000e+00 0.000000000000e+00 0.000000000000e+00
3.437500000000e+02 0.000000000000e+00 0.000000000000e+00 0.000000000000e+00
3.440000000000e+02 0.000000000000e+00 0.000000000000e+00 0.000000000000e+00
3.442500000000e+02 0.000000000000e+00 0.000000000000e+00 0.000000000000e+00
3.445000000000e+02 0.000000000000e+00 0.000000000000e+00 0.000000000000e+00
3.447500000000e+02 0.000000000000e+00 0.000000000000e+00 0.000000000000e+00
3.450000000000e+02 0.000000000000e+00 0.000000000000e+00 0.000000000000e+00
3.452500000000e+02 0.000000000000e+00 0.000000000000e+00 0.000000000000e+00
3.455000000000e+02 0.000000000000e+00 0.000000000000e+00 0.000000000000e+00
3.457500000000e+02 0.000000000000e+00 0.000000000000e+00 0.000000000000e+00
3.460000000000e+02 0.000000000000e+00 0.000000000000e+00 0.000000000000e+00
3.462500000000e+02 0.000000000000e+00 0.000000000000e+00 0.000000000000e+00
3.465000000000e+02 0.000000000000e+00 0.000000000000e+00 0.000000000000e+00
3.467500000000e+02 0.000000000000e+00 0.000000000000e+00 0.000000000000e+00
3.470000000000e+02 0.000000000000e+00 0.000000000000e+00 0.000000000000e+00
3.472500000000e+02 0.000000000000e+00 0.000000000000e+00 0.000000000000e+00
3.475000000000e+02 0.000000000000e+00 0.000000000000e+00 0.000000000000e+00
3.477500000000e+02 0.000000000000e+00 0.000000000000e+00 0.000000000000e+00
3.480000000000e+02 0.000000000000e+00 0.000000000000e+00 0.000000000000e+00
3.482500000000e+02 0.000000000000e+00 0.000000000000e+00 0.000000000000e+00
3.485000000000e+02 0.000000000000e+00 0.000000000000e+00 0.000000000000e+00
3.487500000000e+02 0.000000000000e+00 0.000000000000e+00 0.000000000000e+00
3.490000000000e+02 0.000000000000e+00 0.000000000000e+00 0.000000000000e+00
3.492500000000e+02 0.000000000000e+00 0.000000000000e+00 0.000000000000e+00
3.495000000000e+02 0.000000000000e+00 0.000000000000e+00 0.000000000000e+00
3.497500000000e+02 0.000000000000e+00 0.000000000000e+00 0.000000000000e+00
3.500000000000e+02 0.000000000000e+00 0.000000000000e+00 0.000000000000e+00
3.502500000000e+02 0.000000000000e+00 0.000000000000e+00 0.000000000000e+00
3.505000000000e+02 0.000000000000e+00 0.000000000000e+00 0.000000000000e+00
3.507500000000e+02 0.000000000000e+00 0.000000000000e+00 0.000000000000e+00
3.510000000000e+02 0.000000000000e+00 0.000000000000e+00 0.000000000000e+00
3.512500000000e+02 0.000000000000e+00 0.000000000000e+00 0.000000000000e+00
3.515000000000e+02 0.000000000000e+00 0.000000000000e+00 0.000000000000e+00
3.517500000000e+02 0.000000000000e+00 0.000000000000e+00 0.000000000000e+00
3.520000000000e+02 0.000000000000e+00 0.000000000000e+00 0.000000000000e+00
3.522500000000e+02 0.000000000000e+00 0.000000000000e+00 0.000000000000e+00
3.525000000000e+02 0.000000000000e+00 0.000000000000e+00 0.000000000000e+00
3.527500000000e+02 0.000000000000e+00 0.000000000000e+00 0.000000000000e+00
3.530000000000e+02 0.000000000000e+00 0.000000000000e+00 0.000000000000e+00
3.532500000000e+02 0.000000000000e+00 0.000000000000e+00 0.000000000000e+00
3.535000000000e+02 0.000000000000e+00 0.000000000000e+00 0.000000000000e+00
3.537500000000e+02 0.000000000000e+00 0.000000000000e+00 0.000000000000e+00
3.540000000000e+02 0.000000000000e+00 0.000000000000e+00 0.000000000000e+00
3.542500000000e+02 0.000000000000e+00 0.000000000000e+00 0.000000000000e+00
3.545000000000e+02 0.000000000000e+00 0.000000000000e+00 0.000000000000e+00
3.547500000000e+02 0.000000000000e+00 0.000000000000e+00 0.000000000000e+00
3.550000000000e+02 0.000000000000e+00 0.000000000000e+00 0.000000000000e+00
3.552500000000e+02 0.000000000000e+00 0.000000000000e+00 0.000000000000e+00
3.555000000000e+02 0.000000000000e+00 0.000000000000e+00 0.000000000000e+00
3.557500000000e+02 0.000000000000e+00 0.000000000000e+00 0.000000000000e+00
3.560000000000e+02 0.000000000000e+00 0.000000000000e+00 0.000000000000e+00
3.562500000000e+02 0.000000000000e+00 0.000000000000e+00 0.000000000000e+00
3.565000000000e+02 0.000000000000e+00 0.000000000000e+00 0.000000000000e+00
3.567500000000e+02 0.000000000000e+00 0.000000000000e+00 0.000000000000e+00
3.570000000000e+02 0.000000000000e+00 0.000000000000e+00 0.000000000000e+00
3.572500000000e+02 0.000000000000e+00 0.000000000000e+00 0.000000000000e+00
3.575000000000e+02 0.000000000000e+00 0.000000000000e+00 0.000000000000e+00
3.577500000000e+02 0.000000000000e+00 0.000000000000e+00 0.000000000000e+00
3.580000000000e+02 0.000000000000e+00 0.000000000000e+00 0.000000000000e+00
3.582500000000e+02 0.000000000000e+00 0.000000000000e+00 0.000000000000e+00
3.585000000000e+02 0.000000000000e+00 0.000000000000e+00 0.000000000000e+00
3.587500000000e+02 0.000000000000e+00 0.000000000000e+00 0.000000000000e+00
3.590000000000e+02 0.000000000000e+00 0.000000000000e+00 0.000000000000e+00
3.592500000000e+02 0.000000000000e+00 0.000000000000e+00 0.000000000000e+00
3.595000000000e+02 0.000000000000e+00 0.000000000000e+00 0.000000000000e+00
3.597500000000e+02 0.000000000000e+00 0.000000000000e+00 0.000000000000e+00
3.600000000000e+02 0.000000000000e+00 0.000000000000e+00 0.000000000000e+00
3.602500000000e+02 0.000000000000e+00 0.000000000000e+00 0.000000000000e+00
3.605000000000e+02 0.000000000000e+00 0.000000000000e+00 0.000000000000e+00
3.607500000000e+02 0.000000000000e+00 0.000000000000e+00 0.000000000000e+00
3.610000000000e+02 0.000000000000e+00 0.000000000000e+00 0.000000000000e+00
3.612500000000e+02 0.000000000000e+00 0.000000000000e+00 0.000000000000e+00
3.615000000000e+02 0.000000000000e+00 0.000000000000e+00 0.000000000000e+00
3.617500000000e+02 0.000000000000e+00 0.000000000000e+00 0.000000000000e+00
3.620000000000e+02 0.000000000000e+00 0.000000000000e+00 0.000000000000e+00
3.622500000000e+02 0.000000000000e+00 0.000000000000e+00 0.000000000000e+00
3.625000000000e+02 0.000000000000e+00 0.000000000000e+00 0.000000000000e+00
3.627500000000e+02 0.000000000000e+00 0.000000000000e+00 0.000000000000e+00
3.630000000000e+02 0.000000000000e+00 0.000000000000e+00 0.000000000000e+00
3.632500000000e+02 0.000000000000e+00 0.000000000000e+00 0.000000000000e+00
3.635000000000e+02 0.000000000000e+00 0.000000000000e+00 0.000000000000e+00
3.637500000000e+02 0.000000000000e+00 0.000000000000e+00 0.000000000000e+00
3.640000000000e+02 0.000000000000e+00 0.000000000000e+00 0.000000000000e+00
3.642500000000e+02 0.000000000000e+00 0.000000000000e+00 0.000000000000e+00
3.645000000000e+02 0.000000000000e+00 0.000000000000e+00 0.000000000000e+00
3.647500000000e+02 0.000000000000e+00 0.000000000000e+00 0.000000000000e+00
3.650000000000e+02 0.000000000000e+00 0.000000000000e+00 0.000000000000e+00
3.652500000000e+02 0.000000000000e+00 0.000000000000e+00 0.000000000000e+00
3.655000000000e+02 0.000000000000e+00 0.000000000000e+00 0.000000000000e+00
3.657500000000e+02 0.000000000000e+00 0.000000000000e+00 0.000000000000e+00
3.660000000000e+02 0.000000000000e+00 0.000000000000e+00 0.000000000000e+00
3.662500000000e+02 0.000000000000e+00 0.000000000000e+00 0.000000000000e+00
3.665000000000e+02 0.000000000000e+00 0.000000000000e+00 0.000000000000e+00
3.667500000000e+02 0.000000000000e+00 0.000000000000e+00 0.000000000000e+00
3.670000000000e+02 0.000000000000e+00 0.000000000000e+00 0.000000000000e+00
3.672500000000e+02 0.000000000000e+00 0.000000000000e+00 0.000000000000e+00
3.675000000000e+02 0.000000000000e+00 0.000000000000e+00 0.000000000000e+00
3.677500000000e+02 0.000000000000e+00 0.000000000000e+00 0.000000000000e+00
3.680000000000e+02 0.000000000000e+00 0.000000000000e+00 0.000000000000e+00
3.682500000000e+02 0.000000000000e+00 0.000000000000e+00 0.000000000000e+00
3.685000000000e+02 0.000000000000e+00 0.000000000000e+00 0.000000000000e+00
3.687500000000e+02 0.000000000000e+00 0.000000000000e+00 0.000000000000e+00
3.690000000000e+02 0.000000000000e+00 0.000000000000e+00 0.000000000000e+00
3.692500000000e+02 0.000000000000e+00 0.000000000000e+00 0.000000000000e+00
3.695000000000e+02 0.000000000000e+00 0.000000000000e+00 0.000000000000e+00
3.697500000000e+02 0.000000000000e+00 0.000000000000e+00 0.000000000000e+00
3.700000000000e+02 0.000000000000e+00 0.000000000000e+00 0.000000000000e+00
3.702500000000e+02 0.000000000000e+00 0.000000000000e+00 0.000000000000e+00
3.705000000000e+02 0.000000000000e+00 0.000000000000e+00 0.000000000000e+00
3.707500000000e+02 0.000000000000e+00 0.000000000000e+00 0.000000000000e+00
3.710000000000e+02 0.000000000000e+00 0.000000000000e+00 0.000000000000e+00
3.712500000000e+02 0.000000000000e+00 0.000000000000e+00 0.000000000000e+00
3.715000000000e+02 0.000000000000e+00 0.000000000000e+00 0.000000000000e+00
3.717500000000e+02 0.000000000000e+00 0.000000000000e+00 0.000000000000e+00
3.720000000000e+02 0.000000000000e+00 0.000000000000e+00 0.000000000000e+00
3.722500000000e+02 0.000000000000e+00 0.000000000000e+00 0.000000000000e+00
3.725000000000e+02 0.000000000000e+00 0.000000000000e+00 0.000000000000e+00
3.727500000000e+02 0.000000000000e+00 0.000000000000e+00 0.000000000000e+00
3.730000000000e+02 0.000000000000e+00 0.000000000000e+00 0.000000000000e+00
3.732500000000e+02 0.000000000000e+00 0.000000000000e+00 0.000000000000e+00
3.735000000000e+02 0.000000000000e+00 0.000000000000e+00 0.000000000000e+00
3.737500000000e+02 0.000000000000e+00 0.000000000000e+00 0.000000000000e+00
3.740000000000e+02 0.000000000000e+00 0.000000000000e+00 0.000000000000e+00
3.742500000000e+02 0.000000000000e+00 0.000000000000e+00 0.000000000000e+00
3.745000000000e+02 0.000000000000e+00 0.000000000000e+00 0.000000000000e+00
3.747500000000e+02 0.000000000000e+00 0.000000000000e+00 0.000000000000e+00
3.750000000000e+02 0.000000000000e+00 0.000000000000e+00 0.000000000000e+00
3.752500000000e+02 0.000000000000e+00 0.000000000000e+00 0.000000000000e+00
3.755000000000e+02 0.000000000000e+00 0.000000000000e+00 0.000000000000e+00
3.757500000000e+02 0.000000000000e+00 0.000000000000e+00 0.000000000000e+00
3.760000000000e+02 0.000000000000e+00 0.000000000000e+00 0.000000000000e+00
3.762500000000e+02 0.000000000000e+00 0.000000000000e+00 0.000000000000e+00
3.765000000000e+02 0.000000000000e+00 0.000000000000e+00 0.000000000000e+00
3.767500000000e+02 0.000000000000e+00 0.000000000000e+00 0.000000000000e+00
3.770000000000e+02 0.000000000000e+00 0.000000000000e+00 0.000000000000e+00
3.772500000000e+02 0.000000000000e+00 0.000000000000e+00 0.000000000000e+00
3.775000000000e+02 0.000000000000e+00 0.000000000000e+00 0.000000000000e+00
3.777500000000e+02 0.000000000000e+00 0.000000000000e+00 0.000000000000e+00
3.780000000000e+02 0.000000000000e+00 0.000000000000e+00 0.000000000000e+00
3.782500000000e+02 0.000000000000e+00 0.000000000000e+00 0.000000000000e+00
3.785000000000e+02 0.000000000000e+00 0.000000000000e+00 0.000000000000e+00
3.787500000000e+02 0.000000000000e+00 0.000000000000e+00 0.000000000000e+00
3.790000000000e+02 0.000000000000e+00 0.000000000000e+00 0.000000000000e+00
3.792500000000e+02 0.000000000000e+00 0.000000000000e+00 0.000000000000e+00
3.795000000000e+02 0.000000000000e+00 0.000000000000e+00 0.000000000000e+00
3.797500000000e+02 0.000000000000e+00 0.000000000000e+00 0.000000000000e+00
3.800000000000e+02 0.000000000000e+00 0.000000000000e+00 0.000000000000e+00
3.802500000000e+02 0.000000000000e+00 0.000000000000e+00 0.000000000000e+00
3.805000000000e+02 0.000000000000e+00 0.000000000000e+00 0.000000000000e+00
3.807500000000e+02 0.000000000000e+00 0.000000000000e+00 0.000000000000e+00
3.810000000000e+02 0.000000000000e+00 0.000000000000e+00 0.000000000000e+00
3.812500000000e+02 0.000000000000e+00 0.000000000000e+00 0.000000000000e+00
3.815000000000e+02 0.000000000000e+00 0.000000000000e+00 0.000000000000e+00
3.817500000000e+02 0.000000000000e+00 0.000000000000e+00 0.000000000000e+00
3.820000000000e+02 0.000000000000e+00 0.000000000000e+00 0.000000000000e+00
3.822500000000e+02 0.000000000000e+00 0.000000000000e+00 0.000000000000e+00
3.825000000000e+02 0.000000000000e+00 0.000000000000e+00 0.000000000000e+00
3.827500000000e+02 0.000000000000e+00 0.000000000000e+00 0.000000000000e+00
3.830000000000e+02 0.000000000000e+00 0.000000000000e+00 0.000000000000e+00
3.832500000000e+02 0.000000000000e+00 0.000000000000e+00 0.000000000000e+00
3.835000000000e+02 0.000000000000e+00 0.000000000000e+00 0.000000000000e+00
3.837500000000e+02 0.000000000000e+00 0.000000000000e+00 0.000000000000e+00
3.840000000000e+02 0.000000000000e+00 0.000000000000e+00 0.000000000000e+00
3.842500000000e+02 0.000000000000e+00 0.000000000000e+00 0.000000000000e+00
3.845000000000e+02 0.000000000000e+00 0.000000000000e+00 0.000000000000e+00
3.847500000000e+02 0.000000000000e+00 0.000000000000e+00 0.000000000000e+00
3.850000000000e+02 0.000000000000e+00 0.000000000000e+00 0.000000000000e+00
3.852500000000e+02 0.000000000000e+00 0.000000000000e+00 0.000000000000e+00
3.855000000000e+02 0.000000000000e+00 0.000000000000e+00 0.000000000000e+00
3.857500000000e+02 0.000000000000e+00 0.000000000000e+00 0.000000000000e+00
3.860000000000e+02 0.000000000000e+00 0.000000000000e+00 0.000000000000e+00
3.862500000000e+02 0.000000000000e+00 0.000000000000e+00 0.000000000000e+00
3.865000000000e+02 0.000000000000e+00 0.000000000000e+00 0.000000000000e+00
3.867500000000e+02 0.000000000000e+00 0.000000000000e+00 0.000000000000e+00
3.870000000000e+02 0.000000000000e+00 0.000000000000e+00 0.000000000000e+00
3.872500000000e+02 0.000000000000e+00 0.000000000000e+00 0.000000000000e+00
3.875000000000e+02 0.000000000000e+00 0.000000000000e+00 0.000000000000e+00
3.877500000000e+02 0.000000000000e+00 0.000000000000e+00 0.000000000000e+00
3.880000000000e+02 0.000000000000e+00 0.000000000000e+00 0.000000000000e+00
3.882500000000e+02 0.000000000000e+00 0.000000000000e+00 0.000000000000e+00
3.885000000000e+02 0.000000000000e+00 0.000000000000e+00 0.000000000000e+00
3.887500000000e+02 0.000000000000e+00 0.000000000000e+00 0.000000000000e+00
3.890000000000e+02 0.000000000000e+00 0.000000000000e+00 0.000000000000e+00
3.892500000000e+02 0.000000000000e+00 0.000000000000e+00 0.000000000000e+00
3.895000000000e+02 0.000000000000e+00 0.000000000000e+00 0.000000000000e+00
3.897500000000e+02 0.000000000000e+00 0.000000000000e+00 0.000000000000e+00
3.900000000000e+02 0.000000000000e+00 0.000000000000e+00 0.000000000000e+00
3.902500000000e+02 0.000000000000e+00 0.000000000000e+00 0.000000000000e+00
3.905000000000e+02 0.000000000000e+00 0.000000000000e+00 0.000000000000e+00
3.907500000000e+02 0.000000000000e+00 0.000000000000e+00 0.000000000000e+00
3.910000000000e+02 0.000000000000e+00 0.000000000000e+00 0.000000000000e+00
3.912500000000e+02 0.000000000000e+00 0.000000000000e+00 0.000000000000e+00
3.915000000000e+02 0.000000000000e+00 0.000000000000e+00 0.000000000000e+00
3.917500000000e+02 0.000000000000e+00 0.000000000000e+00 0.000000000000e+00
3.920000000000e+02 0.000000000000e+00 0.000000000000e+00 0.000000000000e+00
3.922500000000e+02 0.000000000000e+00 0.000000000000e+00 0.000000000000e+00
3.925000000000e+02 0.000000000000e+00 0.000000000000e+00 0.000000000000e+00
3.927500000000e+02 0.000000000000e+00 0.000000000000e+00 0.000000000000e+00
3.930000000000e+02 0.000000000000e+00 0.000000000000e+00 0.000000000000e+00
3.932500000000e+02 0.000000000000e+00 0.000000000000e+00 0.000000000000e+00
3.935000000000e+02 0.000000000000e+00 0.000000000000e+00 0.000000000000e+00
3.937500000000e+02 0.000000000000e+00 0.000000000000e+00 0.000000000000e+00
3.940000000000e+02 0.000000000000e+00 0.000000000000e+00 0.000000000000e+00
3.942500000000e+02 0.000000000000e+00 0.000000000000e+00 0.000000000000e+00
3.945000000000e+02 0.000000000000e+00 0.000000000000e+00 0.000000000000e+00
3.947500000000e+02 0.000000000000e+00 0.000000000000e+00 0.000000000000e+00
3.950000000000e+02 0.000000000000e+00 0.000000000000e+00 0.000000000000e+00
3.952500000000e+02 0.000000000000e+00 0.000000000000e+00 0.000000000000e+00
3.955000000000e+02 0.000000000000e+00 0.000000000000e+00 0.000000000000e+00
3.957500000000e+02 0.000000000000e+00 0.000000000000e+00 0.000000000000e+00
3.960000000000e+02 0.000000000000e+00 0.000000000000e+00 0.000000000000e+00
3.962500000000e+02 0.000000000000e+00 0.000000000000e+00 0.000000000000e+00
3.965000000000e+02 0.000000000000e+00 0.000000000000e+00 0.000000000000e+00
3.967500000000e+02 0.000000000000e+00 0.000000000000e+00 0.000000000000e+00
3.970000000000e+02 0.000000000000e+00 0.000000000000e+00 0.000000000000e+00
3.972500000000e+02 0.000000000000e+00 0.000000000000e+00 0.000000000000e+00
3.975000000000e+02 0.000000000000e+00 0.000000000000e+00 0.000000000000e+00
3.977500000000e+02 0.000000000000e+00 0.000000000000e+00 0.000000000000e+00
3.980000000000e+02 0.000000000000e+00 0.000000000000e+00 0.000000000000e+00
3.982500000000e+02 0.000000000000e+00 0.000000000000e+00 0.000000000000e+00
3.985000000000e+02 0.000000000000e+00 0.000000000000e+00 0.000000000000e+00
3.987500000000e+02 0.000000000000e+00 0.000000000000e+00 0.000000000000e+00
3.990000000000e+02 0.000000000000e+00 0.000000000000e+00 0.000000000000e+00
3.992500000000e+02 0.000000000000e+00 0.000000000000e+00 0.000000000000e+00
3.995000000000e+02 0.000000000000e+00 0.000000000000e+00 0.000000000000e+00
3.997500000000e+02 0.000000000000e+00 0.000000000000e+00 0.000000000000e+00
4.000000000000e+02 0.000000000000e+00 0.000000000000e+00 0.000000000000e+00
4.002500000000e+02 0.000000000000e+00 0.000000000000e+00 0.000000000000e+00
4.005000000000e+02 0.000000000000e+00 0.000000000000e+00 0.000000000000e+00
4.007500000000e+02 0.000000000000e+00 0.000000000000e+00 0.000000000000e+00
4.010000000000e+02 0.000000000000e+00 0.000000000000e+00 0.000000000000e+00
4.012500000000e+02 0.000000000000e+00 0.000000000000e+00 0.000000000000e+00
4.015000000000e+02 0.000000000000e+00 0.000000000000e+00 0.000000000000e+00
4.017500000000e+02 0.000000000000e+00 0.000000000000e+00 0.000000000000e+00
4.020000000000e+02 0.000000000000e+00 0.000000000000e+00 0.000000000000e+00
4.022500000000e+02 0.000000000000e+00 0.000000000000e+00 0.000000000000e+00
4.025000000000e+02 0.000000000000e+00 0.000000000000e+00 0.000000000000e+00
4.027500000000e+02 0.000000000000e+00 0.000000000000e+00 0.000000000000e+00
4.030000000000e+02 0.000000000000e+00 0.000000000000e+00 0.000000000000e+00
4.032500000000e+02 0.000000000000e+00 0.000000000000e+00 0.000000000000e+00
4.035000000000e+02 0.000000000000e+00 0.000000000000e+00 0.000000000000e+00
4.037500000000e+02 0.000000000000e+00 0.000000000000e+00 0.000000000000e+00
4.040000000000e+02 0.000000000000e+00 0.000000000000e+00 0.000000000000e+00
4.042500000000e+02 0.000000000000e+00 0.000000000000e+00 0.000000000000e+00
4.045000000000e+02 0.000000000000e+00 0.000000000000e+00 0.000000000000e+00
4.047500000000e+02 0.000000000000e+00 0.000000000000e+00 0.000000000000e+00
4.050000000000e+02 0.000000000000e+00 0.000000000000e+00 0.000000000000e+00
4.052500000000e+02 0.000000000000e+00 0.000000000000e+00 0.000000000000e+00
4.055000000000e+02 0.000000000000e+00 0.000000000000e+00 0.000000000000e+00
4.057500000000e+02 0.000000000000e+00 0.000000000000e+00 0.000000000000e+00
4.060000000000e+02 0.000000000000e+00 0.000000000000e+00 0.000000000000e+00
4.062500000000e+02 0.000000000000e+00 0.000000000000e+00 0.000000000000e+00
4.065000000000e+02 0.000000000000e+00 0.000000000000e+00 0.000000000000e+00
4.067500000000e+02 0.000000000000e+00 0.000000000000e+00 0.000000000000e+00
4.070000000000e+02 0.000000000000e+00 0.000000000000e+00 0.000000000000e+00
4.072500000000e+02 0.000000000000e+00 0.000000000000e+00 0.000000000000e+00
4.075000000000e+02 0.000000000000e+00 0.000000000000e+00 0.000000000000e+00
4.077500000000e+02 0.000000000000e+00 0.000000000000e+00 0.000000000000e+00
4.080000000000e+02 0.000000000000e+00 0.000000000000e+00 0.000000000000e+00
4.082500000000e+02 0.000000000000e+00 0.000000000000e+00 0.000000000000e+00
4.085000000000e+02 0.000000000000e+00 0.000000000000e+00 0.000000000000e+00
4.087500000000e+02 0.000000000000e+00 0.000000000000e+00 0.000000000000e+00
4.090000000000e+02 0.000000000000e+00 0.000000000000e+00 0.000000000000e+00
4.092500000000e+02 0.000000000000e+00 0.000000000000e+00 0.000000000000e+00
4.095000000000e+02 0.000000000000e+00 0.000000000000e+00 0.000000000000e+00
4.097500000000e+02 0.000000000000e+00 0.000000000000e+00 0.000000000000e+00
4.100000000000e+02 0.000000000000e+00 0.000000000000e+00 0.000000000000e+00
4.102500000000e+02 0.000000000000e+00 0.000000000000e+00 0.000000000000e+00
4.105000000000e+02 0.000000000000e+00 0.000000000000e+00 0.000000000000e+00
4.107500000000e+02 0.000000000000e+00 0.000000000000e+00 0.000000000000e+00
4.110000000000e+02 0.000000000000e+00 0.000000000000e+00 0.000000000000e+00
4.112500000000e+02 0.000000000000e+00 0.000000000000e+00 0.000000000000e+00
4.115000000000e+02 0.000000000000e+00 0.000000000000e+00 0.000000000000e+00
4.117500000000e+02 0.000000000000e+00 0.000000000000e+00 0.000000000000e+00
4.120000000000e+02 0.000000000000e+00 0.000000000000e+00 0.000000000000e+00
4.122500000000e+02 0.000000000000e+00 0.000000000000e+00 0.000000000000e+00
4.125000000000e+02 0.000000000000e+00 0.000000000000e+00 0.000000000000e+00
4.127500000000e+02 0.000000000000e+00 0.000000000000e+00 0.000000000000e+00
4.130000000000e+02 0.000000000000e+00 0.000000000000e+00 0.000000000000e+00
4.132500000000e+02 0.000000000000e+00 0.000000000000e+00 0.000000000000e+00
4.135000000000e+02 0.000000000000e+00 0.000000000000e+00 0.000000000000e+00
4.137500000000e+02 0.000000000000e+00 0.000000000000e+00 0.000000000000e+00
4.140000000000e+02 0.000000000000e+00 0.000000000000e+00 0.000000000000e+00
4.142500000000e+02 0.000000000000e+00 0.000000000000e+00 0.000000000000e+00
4.145000000000e+02 0.000000000000e+00 0.000000000000e+00 0.000000000000e+00
4.147500000000e+02 0.000000000000e+00 0.000000000000e+00 0.000000000000e+00
4.150000000000e+02 0.000000000000e+00 0.000000000000e+00 0.000000000000e+00
4.152500000000e+02 0.000000000000e+00 0.000000000000e+00 0.000000000000e+00
4.155000000000e+02 0.000000000000e+00 0.000000000000e+00 0.000000000000e+00
4.157500000000e+02 0.000000000000e+00 0.000000000000e+00 0.000000000000e+00
4.160000000000e+02 0.000000000000e+00 0.000000000000e+00 0.000000000000e+00
4.162500000000e+02 0.000000000000e+00 0.000000000000e+00 0.000000000000e+00
4.165000000000e+02 0.000000000000e+00 0.000000000000e+00 0.000000000000e+00
4.167500000000e+02 -2.987932586356e-07 0.000000000000e+00 0.000000000000e+00
4.170000000000e+02 -3.917219186330e-06 0.000000000000e+00 0.000000000000e+00
4.172500000000e+02 -7.055055203323e-06 0.000000000000e+00 0.000000000000e+00
4.175000000000e+02 -5.035517675921e-06 0.000000000000e+00 0.000000000000e+00
4.177500000000e+02 3.435847570287e-06 0.000000000000e+00 0.000000000000e+00
4.180000000000e+02 1.489786598070e-05 0.000000000000e+00 0.000000000000e+00
4.182500000000e+02 2.107039016568e-05 0.000000000000e+00 0.000000000000e+00
4.185000000000e+02 1.020543150872e-05 0.000000000000e+00 0.000000000000e+00
4.187500000000e+02 -3.037375274147e-05 0.000000000000e+00 0.000000000000e+00
4.190000000000e+02 -1.110635489083e-04 0.000000000000e+00 0.000000000000e+00
4.192500000000e+02 -2.368086681102e-04 0.000000000000e+00 0.000000000000e+00
4.195000000000e+02 -4.047221535664e-04 0.000000000000e+00 0.000000000000e+00
4.197500000000e+02 -6.031370450446e-04 0.000000000000e+00 0.000000000000e+00
4.200000000000e+02 -8.124744431285e-04 0.000000000000e+00 0.000000000000e+00
4.202500000000e+02 -1.007960092640e-03 0.000000000000e+00 0.000000000000e+00
4.205000000000e+02 -1.163838104378e-03 0.000000000000e+00 0.000000000000e+00
4.207500000000e+02 -1.258390896380e-03 0.000000000000e+00 0.000000000000e+00
4.210000000000e+02 -1.278848314043e-03 0.000000000000e+00 0.000000000000e+00
4.212500000000e+02 -1.225206823284e-03 0.000000000000e+00 0.000000000000e+00
4.215000000000e+02 -1.112103208063e-03 0.000000000000e+00 0.000000000000e+00
4.217500000000e+02 -9.681836385831e-04 0.000000000000e+00 0.000000000000e+00
4.220000000000e+02 -8.328324090358e-04 0.000000000000e+00 0.000000000000e+00
4.222500000000e+02 -7.506032138992e-04 0.000000000000e+00 0.000000000000e+00
4.225000000000e+02 -7.641439799449e-04 0.000000000000e+00 0.000000000000e+00
4.227500000000e+02 -9.067399242688e-04 0.000000000000e+00 0.000000000000e+00
4.230000000000e+02 -1.195751511634e-03 0.000000000000e+00 0.000000000000e+00
4.232500000000e+02 -1.628156982943e-03 0.000000000000e+00 0.000000000000e+00
4.235000000000e+02 -2.179123500072e-03 0.000000000000e+00 0.000000000000e+00
4.237500000000e+02 -2.804066221260e-03 0.000000000000e+00 0.000000000000e+00
4.240000000000e+02 -3.444083887543e-03 0.000000000000e+00 0.000000000000e+00
4.242500000000e+02 -4.034077711016e-03 0.000000000000e+00 0.000000000000e+00
4.245000000000e+02 -4.512368303077e-03 0.000000000000e+00 0.000000000000e+00
4.247500000000e+02 -4.830312164055e-03 0.000000000000e+00 0.000000000000e+00
4.250000000000e+02 -4.960346258471e-03 0.000000000000e+00 0.000000000000e+00
4.252500000000e+02 -4.901078456599e-03 0.000000000000e+00 0.000000000000e+00
4.255000000000e+02 -4.678470732468e-03 0.000000000000e+00 0.000000000000e+00
4.257500000000e+02 -4.342766659145e-03 0.000000000000e+00 0.000000000000e+00
4.260000000000e+02 -3.961498592066e-03 0.000000000000e+00 0.000000000000e+00
4.262500000000e+02 -3.609560298719e-03 0.000000000000e+00 0.000000000000e+00
4.265000000000e+02 -3.357837562175e-03 0.000000000000e+00 0.000000000000e+00
4.267500000000e+02 -3.262163815131e-03 0.000000000000e+00 0.000000000000e+00
4.270000000000e+02 -3.354358618131e-03 0.000000000000e+00 0.000000000000e+00
4.272500000000e+02 -3.636808950271e-03 0.000000000000e+00 0.000000000000e+00
4.275000000000e+02 -4.081510480237e-03 0.000000000000e+00 0.000000000000e+00
4.277500000000e+02 -4.633783863480e-03 0.000000000000e+00 0.000000000000e+00
4.280000000000e+02 -5.220133503989e-03 0.000000000000e+00 0.000000000000e+00
4.282500000000e+02 -5.759046337628e-03 0.000000000000e+00 0.000000000000e+00
4.285000000000e+02 -6.173047910094e-03 0.000000000000e+00 0.000000000000e+00
4.287500000000e+02 -6.400123793485e-03 0.000000000000e+00 0.000000000000e+00
4.290000000000e+02 -6.402713112917e-03 0.000000000000e+00 0.000000000000e+00
4.292500000000e+02 -6.172873265104e-03 0.000000000000e+00 0.000000000000e+00
4.295000000000e+02 -5.732837095951e-03 0.000000000000e+00 0.000000000000e+00
4.297500000000e+02 -5.130933186793e-03 0.000000000000e+00 0.000000000000e+00
4.300000000000e+02 -4.433591933820e-03 0.000000000000e+00 0.000000000000e+00
4.302500000000e+02 -3.714789350560e-03 0.000000000000e+00 0.000000000000e+00
4.305000000000e+02 -3.044681921504e-03 0.000000000000e+00 0.000000000000e+00
4.307500000000e+02 -2.479292656777e-03 0.000000000000e+00 0.000000000000e+00
4.310000000000e+02 -2.052903844259e-03 0.000000000000e+00 0.000000000000e+00
4.312500000000e+02 -1.774331836361e-03 0.000000000000e+00 0.000000000000e+00
4.315000000000e+02 -1.627586375553e-03 0.000000000000e+00 0.000000000000e+00
4.317500000000e+02 -1.576667072632e-03 0.000000000000e+00 0.000000000000e+00
4.320000000000e+02 -1.573551331224e-03 0.000000000000e+00 0.000000000000e+00
4.322500000000e+02 -1.567900797432e-03 0.000000000000e+00 0.000000000000e+00
4.325000000000e+02 -1.516747124114e-03 0.000000000000e+00 0.000000000000e+00
4.327500000000e+02 -1.392456997336e-03 0.000000000000e+00 0.000000000000e+00
4.330000000000e+02 -1.187612393190e-03 0.000000000000e+00 0.000000000000e+00
4.332500000000e+02 -9.160145869641e-04 0.000000000000e+00 0.000000000000e+00
4.335000000000e+02 -6.097278066709e-04 0.000000000000e+00 0.000000000000e+00
4.337500000000e+02 -3.127951215813e-04 0.000000000000e+00 0.000000000000e+00
4.340000000000e+02 -7.285779349459e-05 0.000000000000e+00 0.000000000000e+00
4.342500000000e+02 6.771704935310e-05 0.000000000000e+00 0.000000000000e+00
4.345000000000e+02 7.951448059625e-05 0.000000000000e+00 0.000000000000e+00
4.347500000000e+02 -4.890291541146e-05 0.000000000000e+00 0.000000000000e+00
4.350000000000e+02 -3.095839821285e-04 0.000000000000e+00 0.000000000000e+00
4.352500000000e+02 -6.776745656331e-04 0.000000000000e+00 0.000000000000e+00
4.355000000000e+02 -1.117342078835e-03 0.000000000000e+00 0.000000000000e+00
4.357500000000e+02 -1.590014224550e-03 0.000000000000e+00 0.000000000000e+00
4.360000000000e+02 -2.063335619868e-03 0.000000000000e+00 0.000000000000e+00
4.362500000000e+02 -2.519060448387e-03 0.000000000000e+00 0.000000000000e+00
4.365000000000e+02 -2.958240114758e-03 0.000000000000e+00 0.000000000000e+00
4.367500000000e+02 -3.402515269413e-03 0.000000000000e+00 0.000000000000e+00
4.370000000000e+02 -3.891008798734e-03 0.000000000000e+00 0.000000000000e+00
4.372500000000e+02 -4.473123517412e-03 0.000000000000e+00 0.000000000000e+00
4.375000000000e+02 -5.198333787851e-03 0.000000000000e+00 0.000000000000e+00
4.377500000000e+02 -6.104682201779e-03 0.000000000000e+00 0.000000000000e+00
4.380000000000e+02 -7.208033416344e-03 0.000000000000e+00 0.000000000000e+00
4.382500000000e+02 -8.494125638777e-03 0.000000000000e+00 0.000000000000e+00
4.385000000000e+02 -9.915084069137e-03 0.000000000000e+00 0.000000000000e+00
4.387500000000e+02 -1.139137121181e-02 0.000000000000e+00 0.000000000000e+00
4.390000000000e+02 -1.281925410943e-02 0.000000000000e+00 0.000000000000e+00
4.392500000000e+02 -1.408291546493e-02 0.000000000000e+00 0.000000000000e+00
4.395000000000e+02 -1.506948685104e-02 0.000000000000e+00 0.000000000000e+00
4.397500000000e+02 -1.568468821628e-02 0.000000000000e+00 0.000000000000e+00
4.400000000000e+02 -1.586653092454e-02 0.000000000000e+00 0.000000000000e+00
4.402500000000e+02 -1.559473531636e-02 0.000000000000e+00 0.000000000000e+00
4.405000000000e+02 -1.489411245802e-02 0.000000000000e+00 0.000000000000e+00
4.407500000000e+02 -1.383107855023e-02 0.000000000000e+00 0.000000000000e+00
4.410000000000e+02 -1.250356774579e-02 0.000000000000e+00 0.000000000000e+00
4.412500000000e+02 -1.102570840651e-02 0.000000000000e+00 0.000000000000e+00
4.415000000000e+02 -9.509546317562e-03 0.000000000000e+00 0.000000000000e+00
4.417500000000e+02 -8.046677265213e-03 0.000000000000e+00 0.000000000000e+00
4.420000000000e+02 -6.692782980742e-03 0.000000000000e+00 0.000000000000e+00
4.422500000000e+02 -5.457711529138e-03 0.000000000000e+00 0.000000000000e+00
4.425000000000e+02 -4.302947166974e-03 0.000000000000e+00 0.000000000000e+00
4.427500000000e+02 -3.147190879861e-03 0.000000000000e+00 0.000000000000e+00
4.430000000000e+02 -1.879493614389e-03 0.000000000000e+00 0.000000000000e+00
4.432500000000e+02 -3.781522526302e-04 0.000000000000e+00 0.000000000000e+00
4.435000000000e+02 1.467405906516e-03 0.000000000000e+00 0.000000000000e+00
4.437500000000e+02 3.735095484056e-03 0.000000000000e+00 0.000000000000e+00
4.440000000000e+02 6.452402634196e-03 0.000000000000e+00 0.000000000000e+00
4.442500000000e+02 9.585289718754e-03 0.000000000000e+00 0.000000000000e+00
4.445000000000e+02 1.303573673593e-02 0.000000000000e+00 0.000000000000e+00
4.447500000000e+02 1.664859370005e-02 0.000000000000e+00 0.000000000000e+00
4.450000000000e+02 2.022699746122e-02 0.000000000000e+00 0.000000000000e+00
4.452500000000e+02 2.355427591465e-02 0.000000000000e+00 0.000000000000e+00
4.455000000000e+02 2.641923507480e-02 0.000000000000e+00 0.000000000000e+00
4.457500000000e+02 2.864116788664e-02 0.000000000000e+00 0.000000000000e+00
4.460000000000e+02 3.009093276272e-02 0.000000000000e+00 0.000000000000e+00
4.462500000000e+02 3.070503008076e-02 0.000000000000e+00 0.000000000000e+00
4.465000000000e+02 3.049067002006e-02 0.000000000000e+00 0.000000000000e+00
4.467500000000e+02 2.952120994650e-02 0.000000000000e+00 0.000000000000e+00
4.470000000000e+02 2.792282558620e-02 0.000000000000e+00 0.000000000000e+00
4.472500000000e+02 2.585463043059e-02 0.000000000000e+00 0.000000000000e+00
4.475000000000e+02 2.348545488180e-02 0.000000000000e+00 0.000000000000e+00
4.477500000000e+02 2.097097853346e-02 0.000000000000e+00 0.000000000000e+00
4.480000000000e+02 1.843479592516e-02 0.000000000000e+00 0.000000000000e+00
4.482500000000e+02 1.595630452043e-02 0.000000000000e+00 0.000000000000e+00
4.485000000000e+02 1.356714446840e-02 0.000000000000e+00 0.000000000000e+00
4.487500000000e+02 1.125648117427e-02 0.000000000000e+00 0.000000000000e+00
4.490000000000e+02 8.983939297646e-03 0.000000000000e+00 0.000000000000e+00
4.492500000000e+02 6.697714948690e-03 0.000000000000e+00 0.000000000000e+00
4.495000000000e+02 4.354524709115e-03 0.000000000000e+00 0.000000000000e+00
4.497500000000e+02 1.937741950194e-03 0.000000000000e+00 0.000000000000e+00
4.500000000000e+02 -5.296228220444e-04 0.000000000000e+00 0.000000000000e+00
4.502500000000e+02 -2.979567714629e-03 0.000000000000e+00 0.000000000000e+00
4.505000000000e+02 -5.302544117337e-03 0.000000000000e+00 0.000000000000e+00
4.507500000000e+02 -7.359366982147e-03 0.000000000000e+00 0.000000000000e+00
4.510000000000e+02 -8.999795104000e-03 0.000000000000e+00 0.000000000000e+00
4.512500000000e+02 -1.008481548446e-02 0.000000000000e+00 0.000000000000e+00
4.515000000000e+02 -1.050898924605e-02 0.000000000000e+00 0.000000000000e+00
4.517500000000e+02 -1.021915412857e-02 0.000000000000e+00 0.000000000000e+00
4.520000000000e+02 -9.226347853196e-03 0.000000000000e+00 0.000000000000e+00
4.522500000000e+02 -7.608927368740e-03 0.000000000000e+00 0.000000000000e+00
4.525000000000e+02 -5.506326625615e-03 0.000000000000e+00 0.000000000000e+00
4.527500000000e+02 -3.104470810311e-03 0.000000000000e+00 0.000000000000e+00
4.530000000000e+02 -6.152753407613e-04 0.000000000000e+00 0.000000000000e+00
4.532500000000e+02 1.746346196510e-03 0.000000000000e+00 0.000000000000e+00
4.535000000000e+02 3.784142551431e-03 0.000000000000e+00 0.000000000000e+00
4.537500000000e+02 5.337313080197e-03 0.000000000000e+00 0.000000000000e+00
4.540000000000e+02 6.289811038776e-03 0.000000000000e+00 0.000000000000e+00
4.542500000000e+02 6.570973703168e-03 0.000000000000e+00 0.000000000000e+00
4.545000000000e+02 6.147969955392e-03 0.000000000000e+00 0.000000000000e+00
4.547500000000e+02 5.012192659949e-03 0.000000000000e+00 0.000000000000e+00
4.550000000000e+02 3.163016635384e-03 0.000000000000e+00 0.000000000000e+00
4.552500000000e+02 5.930398483324e-04 0.000000000000e+00 0.000000000000e+00
4.555000000000e+02 -2.721134042547e-03 0.000000000000e+00 0.000000000000e+00
4.557500000000e+02 -6.819363276238e-03 0.000000000000e+00 0.000000000000e+00
4.560000000000e+02 -1.174801282187e-02 0.000000000000e+00 0.000000000000e+00
4.562500000000e+02 -1.753989416785e-02 0.000000000000e+00 0.000000000000e+00
4.565000000000e+02 -2.418653843087e-02 0.000000000000e+00 0.000000000000e+00
4.567500000000e+02 -3.160712357698e-02 0.000000000000e+00 0.000000000000e+00
4.570000000000e+02 -3.961966956777e-02 0.000000000000e+00 0.000000000000e+00
4.572500000000e+02 -4.792054535771e-02 0.000000000000e+00 0.000000000000e+00
4.575000000000e+02 -5.607775377984e-02 0.000000000000e+00 0.000000000000e+00
4.577500000000e+02 -6.354188971062e-02 0.000000000000e+00 0.000000000000e+00
4.580000000000e+02 -6.967628602953e-02 0.000000000000e+00 0.000000000000e+00
4.582500000000e+02 -7.380500020620e-02 0.000000000000e+00 0.000000000000e+00
4.585000000000e+02 -7.527438245403e-02 0.000000000000e+00 0.000000000000e+00
4.587500000000e+02 -7.352147127388e-02 0.000000000000e+00 0.000000000000e+00
4.590000000000e+02 -6.814081306918e-02 0.000000000000e+00 0.000000000000e+00
4.592500000000e+02 -5.894081877140e-02 0.000000000000e+00 0.000000000000e+00
4.595000000000e+02 -4.598160380565e-02 0.000000000000e+00 0.000000000000e+00
4.597500000000e+02 -2.958835846579e-02 0.000000000000e+00 0.000000000000e+00
4.600000000000e+02 -1.033740951048e-02 0.000000000000e+00 0.000000000000e+00
4.602500000000e+02 1.098416864584e-02 0.000000000000e+00 0.000000000000e+00
4.605000000000e+02 3.344079808939e-02 0.000000000000e+00 0.000000000000e+00
4.607500000000e+02 5.602470540768e-02 0.000000000000e+00 0.000000000000e+00
4.610000000000e+02 7.773636935569e-02 0.000000000000e+00 0.000000000000e+00
4.612500000000e+02 9.765849665367e-02 0.000000000000e+00 0.000000000000e+00
4.615000000000e+02 1.150138440353e-01 0.000000000000e+00 0.000000000000e+00
4.617500000000e+02 1.291996752154e-01 0.000000000000e+00 0.000000000000e+00
4.620000000000e+02 1.397953284630e-01 0.000000000000e+00 0.000000000000e+00
4.622500000000e+02 1.465437399566e-01 0.000000000000e+00 0.000000000000e+00
4.625000000000e+02 1.493121503416e-01 0.000000000000e+00 0.000000000000e+00
4.627500000000e+02 1.480409104151e-01 0.000000000000e+00 0.000000000000e+00
4.630000000000e+02 1.426916630520e-01 0.000000000000e+00 0.000000000000e+00
4.632500000000e+02 1.332067555366e-01 0.000000000000e+00 0.000000000000e+00
4.635000000000e+02 1.194903306061e-01 0.000000000000e+00 0.000000000000e+00
4.637500000000e+02 1.014182602197e-01 0.000000000000e+00 0.000000000000e+00
4.640000000000e+02 7.887933120044e-02 0.000000000000e+00 0.000000000000e+00
4.642500000000e+02 5.184453079350e-02 0.000000000000e+00 0.000000000000e+00
4.645000000000e+02 2.045574461395e-02 0.000000000000e+00 0.000000000000e+00
4.647500000000e+02 -1.487945071265e-02 0.000000000000e+00 0.000000000000e+00
4.650000000000e+02 -5.340314746771e-02 0.000000000000e+00 0.000000000000e+00
4.652500000000e+02 -9.394951132556e-02 0.000000000000e+00 0.000000000000e+00
4.655000000000e+02 -1.349292097063e-01 0.000000000000e+00 0.000000000000e+00
4.657500000000e+02 -1.743664699844e-01 0.000000000000e+00 0.000000000000e+00
4.660000000000e+02 -2.099930110422e-01 0.000000000000e+00 0.000000000000e+00
4.662500000000e+02 -2.393955347444e-01 0.000000000000e+00 0.000000000000e+00
4.665000000000e+02 -2.602057287864e-01 0.000000000000e+00 0.000000000000e+00
4.667500000000e+02 -2.703149171263e-01 0.000000000000e+00 0.000000000000e+00
4.670000000000e+02 -2.680906211448e-01 0.000000000000e+00 0.000000000000e+00
4.672500000000e+02 -2.525701572773e-01 0.000000000000e+00 0.000000000000e+00
4.675000000000e+02 -2.236074345070e-01 0.000000000000e+00 0.000000000000e+00
4.677500000000e+02 -1.819533350863e-01 0.000000000000e+00 0.000000000000e+00
4.680000000000e+02 -1.292570220547e-01 0.000000000000e+00 0.000000000000e+00
4.682500000000e+02 -6.798437391501e-02 0.000000000000e+00 0.000000000000e+00
4.685000000000e+02 -1.259363359998e-03 0.000000000000e+00 0.000000000000e+00
4.687500000000e+02 6.735670241759e-02 0.000000000000e+00 0.000000000000e+00
4.690000000000e+02 1.341258125762e-01 0.000000000000e+00 0.000000000000e+00
4.692500000000e+02 1.954069046336e-01 0.000000000000e+00 0.000000000000e+00
4.695000000000e+02 2.479145177746e-01 0.000000000000e+00 0.000000000000e+00
4.697500000000e+02 2.889368456638e-01 0.000000000000e+00 0.000000000000e+00
4.700000000000e+02 3.164932628012e-01 0.000000000000e+00 0.000000000000e+00
4.702500000000e+02 3.294195358550e-01 0.000000000000e+00 0.000000000000e+00
4.705000000000e+02 3.273783764510e-01 0.000000000000e+00 0.000000000000e+00
4.707500000000e+02 3.108023964054e-01 0.000000000000e+00 0.000000000000e+00
4.710000000000e+02 2.807845432003e-01 0.000000000000e+00 0.000000000000e+00
4.712500000000e+02 2.389365757147e-01 0.000000000000e+00 0.000000000000e+00
4.715000000000e+02 1.872383144685e-01 0.000000000000e+00 0.000000000000e+00
4.717500000000e+02 1.278989882448e-01 0.000000000000e+00 0.000000000000e+00
4.720000000000e+02 6.324726560263e-02 0.000000000000e+00 0.000000000000e+00
4.722500000000e+02 -4.340715546490e-03 0.000000000000e+00 0.000000000000e+00
4.725000000000e+02 -7.247464102022e-02 0.000000000000e+00 0.000000000000e+00
4.727500000000e+02 -1.387525339083e-01 0.000000000000e+00 0.000000000000e+00
4.730000000000e+02 -2.007474710703e-01 0.000000000000e+00 0.000000000000e+00
4.732500000000e+02 -2.559978420215e-01 0.000000000000e+00 0.000000000000e+00
4.735000000000e+02 -3.020212799100e-01 0.000000000000e+00 0.000000000000e+00
4.737500000000e+02 -3.363693175186e-01 0.000000000000e+00 0.000000000000e+00
4.740000000000e+02 -3.567331807208e-01 0.000000000000e+00 0.000000000000e+00
4.742500000000e+02 -3.611018109122e-01 0.000000000000e+00 0.000000000000e+00
4.745000000000e+02 -3.479625583235e-01 0.000000000000e+00 0.000000000000e+00
4.747500000000e+02 -3.165246443044e-01 0.000000000000e+00 0.000000000000e+00
4.750000000000e+02 -2.669371355724e-01 0.000000000000e+00 0.000000000000e+00
4.752500000000e+02 -2.004682884182e-01 0.000000000000e+00 0.000000000000e+00
4.755000000000e+02 -1.196127562792e-01 0.000000000000e+00 0.000000000000e+00
4.757500000000e+02 -2.809775455475e-02 0.000000000000e+00 0.000000000000e+00
4.760000000000e+02 6.923141193070e-02 0.000000000000e+00 0.000000000000e+00
4.762500000000e+02 1.666529785620e-01 0.000000000000e+00 0.000000000000e+00
4.765000000000e+02 2.579287261851e-01 0.000000000000e+00 0.000000000000e+00
4.767500000000e+02 3.367579868480e-01 0.000000000000e+00 0.000000000000e+00
4.770000000000e+02 3.972874652135e-01 0.000000000000e+00 0.000000000000e+00
4.772500000000e+02 4.346286013911e-01 0.000000000000e+00 0.000000000000e+00
4.775000000000e+02 4.453293568861e-01 0.000000000000e+00 0.000000000000e+00
4.777500000000e+02 4.277485992967e-01 0.000000000000e+00 0.000000000000e+00
4.780000000000e+02 3.822888138375e-01 0.000000000000e+00 0.000000000000e+00
4.782500000000e+02 3.114559923457e-01 0.000000000000e+00 0.000000000000e+00
4.785000000000e+02 2.197328185289e-01 0.000000000000e+00 0.000000000000e+00
4.787500000000e+02 1.132706948151e-01 0.000000000000e+00 0.000000000000e+00
4.790000000000e+02 -5.745562599676e-04 0.000000000000e+00 0.000000000000e+00
4.792500000000e+02 -1.138216461357e-01 0.000000000000e+00 0.000000000000e+00
4.795000000000e+02 -2.185033983321e-01 0.000000000000e+00 0.000000000000e+00
4.797500000000e+02 -3.073065084356e-01 0.000000000000e+00 0.000000000000e+00
4.800000000000e+02 -3.741513188235e-01 0.000000000000e+00 0.000000000000e+00
4.802500000000e+02 -4.146583050831e-01 0.000000000000e+00 0.000000000000e+00
4.805000000000e+02 -4.264605160656e-01 0.000000000000e+00 0.000000000000e+00
4.807500000000e+02 -4.093378433226e-01 0.000000000000e+00 0.000000000000e+00
4.810000000000e+02 -3.651676597187e-01 0.000000000000e+00 0.000000000000e+00
4.812500000000e+02 -2.977048123429e-01 0.000000000000e+00 0.000000000000e+00
4.815000000000e+02 -2.122200385792e-01 0.000000000000e+00 0.000000000000e+00
4.817500000000e+02 -1.150378352212e-01 0.000000000000e+00 0.000000000000e+00
4.820000000000e+02 -1.302148663645e-02 0.000000000000e+00 0.000000000000e+00
4.822500000000e+02 8.694608409009e-02 0.000000000000e+00 0.000000000000e+00
4.825000000000e+02 1.784414155329e-01 0.000000000000e+00 0.000000000000e+00
4.827500000000e+02 2.559041705386e-01 0.000000000000e+00 0.000000000000e+00
4.830000000000e+02 3.149417003467e-01 0.000000000000e+00 0.000000000000e+00
4.832500000000e+02 3.525236926215e-01 0.000000000000e+00 0.000000000000e+00
4.835000000000e+02 3.670682578063e-01 0.000000000000e+00 0.000000000000e+00
4.837500000000e+02 3.584307706885e-01 0.000000000000e+00 0.000000000000e+00
4.840000000000e+02 3.278134553426e-01 0.000000000000e+00 0.000000000000e+00
4.842500000000e+02 2.776165909034e-01 0.000000000000e+00 0.000000000000e+00
4.845000000000e+02 2.112514640407e-01 0.000000000000e+00 0.000000000000e+00
4.847500000000e+02 1.329315185029e-01 0.000000000000e+00 0.000000000000e+00
4.850000000000e+02 4.745270270812e-02 0.000000000000e+00 0.000000000000e+00
4.852500000000e+02 -4.003183004856e-02 0.000000000000e+00 0.000000000000e+00
4.855000000000e+02 -1.242423914741e-01 0.000000000000e+00 0.000000000000e+00
4.857500000000e+02 -2.000113058115e-01 0.000000000000e+00 0.000000000000e+00
4.860000000000e+02 -2.625318459748e-01 0.000000000000e+00 0.000000000000e+00
4.862500000000e+02 -3.076171573736e-01 0.000000000000e+00 0.000000000000e+00
4.865000000000e+02 -3.319633952985e-01 0.000000000000e+00 0.000000000000e+00
4.867500000000e+02 -3.334044465469e-01 0.000000000000e+00 0.000000000000e+00
4.870000000000e+02 -3.111386257544e-01 0.000000000000e+00 0.000000000000e+00
4.872500000000e+02 -2.659021536360e-01 0.000000000000e+00 0.000000000000e+00
4.875000000000e+02 -2.000614788127e-01 0.000000000000e+00 0.000000000000e+00
4.877500000000e+02 -1.175977130990e-01 0.000000000000e+00 0.000000000000e+00
4.880000000000e+02 -2.396219851390e-02 0.000000000000e+00 0.000000000000e+00
4.882500000000e+02 7.420756480777e-02 0.000000000000e+00 0.000000000000e+00
4.885000000000e+02 1.695085116299e-01 0.000000000000e+00 0.000000000000e+00
4.887500000000e+02 2.543098730261e-01 0.000000000000e+00 0.000000000000e+00
4.890000000000e+02 3.213726000251e-01 0.000000000000e+00 0.000000000000e+00
4.892500000000e+02 3.645000565205e-01 0.000000000000e+00 0.000000000000e+00
4.895000000000e+02 3.791591320444e-01 0.000000000000e+00 0.000000000000e+00
4.897500000000e+02 3.630062443855e-01 0.000000000000e+00 0.000000000000e+00
4.900000000000e+02 3.162551548865e-01 0.000000000000e+00 0.000000000000e+00
4.902500000000e+02 2.418335679441e-01 0.000000000000e+00 0.000000000000e+00
4.905000000000e+02 1.452926814945e-01 0.000000000000e+00 0.000000000000e+00
4.907500000000e+02 3.445682937522e-02 0.000000000000e+00 0.000000000000e+00
4.910000000000e+02 -8.117306944151e-02 0.000000000000e+00 0.000000000000e+00
4.912500000000e+02 -1.912211428911e-01 0.000000000000e+00 0.000000000000e+00
4.915000000000e+02 -2.853770273861e-01 0.000000000000e+00 0.000000000000e+00
4.917500000000e+02 -3.543890595111e-01 0.000000000000e+00 0.000000000000e+00
4.920000000000e+02 -3.910121752489e-01 0.000000000000e+00 0.000000000000e+00
4.922500000000e+02 -3.908103954597e-01 0.000000000000e+00 0.000000000000e+00
4.925000000000e+02 -3.527224095666e-01 0.000000000000e+00 0.000000000000e+00
4.927500000000e+02 -2.793178896292e-01 0.000000000000e+00 0.000000000000e+00
4.930000000000e+02 -1.767003400408e-01 0.000000000000e+00 0.000000000000e+00
4.932500000000e+02 -5.404698534141e-02 0.000000000000e+00 0.000000000000e+00
4.935000000000e+02 7.718598149449e-02 0.000000000000e+00 0.000000000000e+00
4.937500000000e+02 2.043274706956e-01 0.000000000000e+00 0.000000000000e+00
4.940000000000e+02 3.147274759010e-01 0.000000000000e+00 0.000000000000e+00
4.942500000000e+02 3.970441435848e-01 0.000000000000e+00 0.000000000000e+00
4.945000000000e+02 4.424494293984e-01 0.000000000000e+00 0.000000000000e+00
4.947500000000e+02 4.456228102011e-01 0.000000000000e+00 0.000000000000e+00
4.950000000000e+02 4.054186875752e-01 0.000000000000e+00 0.000000000000e+00
4.952500000000e+02 3.251224975268e-01 0.000000000000e+00 0.000000000000e+00
4.955000000000e+02 2.122506417611e-01 0.000000000000e+00 0.000000000000e+00
4.957500000000e+02 7.789636836993e-02 0.000000000000e+00 0.000000000000e+00
4.960000000000e+02 -6.432713330986e-02 0.000000000000e+00 0.000000000000e+00
4.962500000000e+02 -1.996491903512e-01 0.000000000000e+00 0.000000000000e+00
4.965000000000e+02 -3.136748637530e-01 0.000000000000e+00 0.000000000000e+00
4.967500000000e+02 -3.939295843905e-01 0.000000000000e+00 0.000000000000e+00
4.970000000000e+02 -4.312477355945e-01 0.000000000000e+00 0.000000000000e+00
4.972500000000e+02 -4.208477569291e-01 0.000000000000e+00 0.000000000000e+00
4.975000000000e+02 -3.629643764879e-01 0.000000000000e+00 0.000000000000e+00
4.977500000000e+02 -2.629523620515e-01 0.000000000000e+00 0.000000000000e+00
4.980000000000e+02 -1.308315639935e-01 0.000000000000e+00 0.000000000000e+00
4.982500000000e+02 1.969569972186e-02 0.000000000000e+00 0.000000000000e+00
4.985000000000e+02 1.726633870786e-01 0.000000000000e+00 0.000000000000e+00
4.987500000000e+02 3.115523581586e-01 0.000000000000e+00 0.000000000000e+00
4.990000000000e+02 4.211101217337e-01 0.000000000000e+00 0.000000000000e+00
4.992500000000e+02 4.890777492627e-01 0.000000000000e+00 0.000000000000e+00
4.995000000000e+02 5.076252691377e-01 0.000000000000e+00 0.000000000000e+00
4.997500000000e+02 4.743232286798e-01 0.000000000000e+00 0.000000000000e+00
5.000000000000e+02 3.925255498361e-01 0.000000000000e+00 0.000000000000e+00
5.002500000000e+02 2.711026599613e-01 0.000000000000e+00 0.000000000000e+00
5.005000000000e+02 1.235373203215e-01 0.000000000000e+00 0.000000000000e+00
5.007500000000e+02 -3.352970417320e-02 0.000000000000e+00 0.000000000000e+00
5.010000000000e+02 -1.821498394003e-01 0.000000000000e+00 0.000000000000e+00
5.012500000000e+02 -3.051072250470e-01 0.000000000000e+00 0.000000000000e+00
5.015000000000e+02 -3.879154834609e-01 0.000000000000e+00 0.000000000000e+00
5.017500000000e+02 -4.205351139017e-01 0.000000000000e+00 0.000000000000e+00
5.020000000000e+02 -3.986025604686e-01 0.000000000000e+00 0.000000000000e+00
5.022500000000e+02 -3.240146616274e-01 0.000000000000e+00 0.000000000000e+00
5.025000000000e+02 -2.047853338819e-01 0.000000000000e+00 0.000000000000e+00
5.027500000000e+02 -5.417671893285e-02 0.000000000000e+00 0.000000000000e+00
5.030000000000e+02 1.108054489127e-01 0.000000000000e+00 0.000000000000e+00
5.032500000000e+02 2.713835373655e-01 0.000000000000e+00 0.000000000000e+00
5.035000000000e+02 4.092176855454e-01 0.000000000000e+00 0.000000000000e+00
5.037500000000e+02 5.085906191299e-01 0.000000000000e+00 0.000000000000e+00
5.040000000000e+02 5.583026211576e-01 0.000000000000e+00 0.000000000000e+00
5.042500000000e+02 5.530422154896e-01 0.000000000000e+00 0.000000000000e+00
5.045000000000e+02 4.940584012586e-01 0.000000000000e+00 0.000000000000e+00
5.047500000000e+02 3.890434616824e-01 0.000000000000e+00 0.000000000000e+00
5.050000000000e+02 2.512315272748e-01 0.000000000000e+00 0.000000000000e+00
5.052500000000e+02 9.781535309529e-02 0.000000000000e+00 0.000000000000e+00
5.055000000000e+02 -5.213011829840e-02 0.000000000000e+00 0.000000000000e+00
5.057500000000e+02 -1.799650451587e-01 0.000000000000e+00 0.000000000000e+00
5.060000000000e+02 -2.697575299681e-01 0.000000000000e+00 0.000000000000e+00
5.062500000000e+02 -3.102293922057e-01 0.000000000000e+00 0.000000000000e+00
5.065000000000e+02 -2.961307620413e-01 0.000000000000e+00 0.000000000000e+00
5.067500000000e+02 -2.288693591250e-01 0.000000000000e+00 0.000000000000e+00
5.070000000000e+02 -1.163131984255e-01 0.000000000000e+00 0.000000000000e+00
5.072500000000e+02 2.821042056928e-02 0.000000000000e+00 0.000000000000e+00
5.075000000000e+02 1.875947441086e-01 0.000000000000e+00 0.000000000000e+00
5.077500000000e+02 3.431005741465e-01 0.000000000000e+00 0.000000000000e+00
5.080000000000e+02 4.766987647995e-01 0.000000000000e+00 0.000000000000e+00
5.082500000000e+02 5.733111688958e-01 0.000000000000e+00 0.000000000000e+00
5.085000000000e+02 6.226659070808e-01 0.000000000000e+00 0.000000000000e+00
5.087500000000e+02 6.205325289129e-01 0.000000000000e+00 0.000000000000e+00
5.090000000000e+02 5.691827903647e-01 0.000000000000e+00 0.000000000000e+00
5.092500000000e+02 4.770229854934e-01 0.000000000000e+00 0.000000000000e+00
5.095000000000e+02 3.574509278831e-01 0.000000000000e+00 0.000000000000e+00
5.097500000000e+02 2.270906880754e-01 0.000000000000e+00 0.000000000000e+00
5.100000000000e+02 1.036378719921e-01 0.000000000000e+00 0.000000000000e+00
5.102500000000e+02 3.597071909892e-03 0.000000000000e+00 0.000000000000e+00
5.105000000000e+02 -5.979525597251e-02 0.000000000000e+00 0.000000000000e+00
5.107500000000e+02 -7.819624509424e-02 0.000000000000e+00 0.000000000000e+00
5.110000000000e+02 -4.912603787550e-02 0.000000000000e+00 0.000000000000e+00
5.112500000000e+02 2.383489150499e-02 0.000000000000e+00 0.000000000000e+00
5.115000000000e+02 1.316338040766e-01 0.000000000000e+00 0.000000000000e+00
5.117500000000e+02 2.610290585950e-01 0.000000000000e+00 0.000000000000e+00
5.120000000000e+02 3.963885145658e-01 0.000000000000e+00 0.000000000000e+00
5.122500000000e+02 5.217577398948e-01 0.000000000000e+00 0.000000000000e+00
5.125000000000e+02 6.229214264519e-01 0.000000000000e+00 0.000000000000e+00
5.127500000000e+02 6.891874711934e-01 0.000000000000e+00 0.000000000000e+00
5.130000000000e+02 7.146653169273e-01 0.000000000000e+00 0.000000000000e+00
5.132500000000e+02 6.988821333823e-01 0.000000000000e+00 0.000000000000e+00
5.135000000000e+02 6.466720324067e-01 0.000000000000e+00 0.000000000000e+00
5.137500000000e+02 5.673719899228e-01 0.000000000000e+00 0.000000000000e+00
5.140000000000e+02 4.734499866922e-01 0.000000000000e+00 0.000000000000e+00
5.142500000000e+02 3.787637090102e-01 0.000000000000e+00 0.000000000000e+00
5.145000000000e+02 2.966924296360e-01 0.000000000000e+00 0.000000000000e+00
5.147500000000e+02 2.383949901082e-01 0.000000000000e+00 0.000000000000e+00
5.150000000000e+02 2.114224961036e-01 0.000000000000e+00 0.000000000000e+00
5.152500000000e+02 2.188595838729e-01 0.000000000000e+00 0.000000000000e+00
5.155000000000e+02 2.590912091549e-01 0.000000000000e+00 0.000000000000e+00
5.157500000000e+02 3.262040234798e-01 0.000000000000e+00 0.000000000000e+00
5.160000000000e+02 4.109449645057e-01 0.000000000000e+00 0.000000000000e+00
5.162500000000e+02 5.020866069553e-01 0.000000000000e+00 0.000000000000e+00
5.165000000000e+02 5.879988272508e-01 0.000000000000e+00 0.000000000000e+00
5.167500000000e+02 6.582056569781e-01 0.000000000000e+00 0.000000000000e+00
5.170000000000e+02 7.047167768669e-01 0.000000000000e+00 0.000000000000e+00
5.172500000000e+02 7.229624229770e-01 0.000000000000e+00 0.000000000000e+00
5.175000000000e+02 7.122220585860e-01 0.000000000000e+00 0.000000000000e+00
5.177500000000e+02 6.755115922868e-01 0.000000000000e+00 0.000000000000e+00
5.180000000000e+02 6.189702727652e-01 0.000000000000e+00 0.000000000000e+00
5.182500000000e+02 5.508558420166e-01 0.000000000000e+00 0.000000000000e+00
5.185000000000e+02 4.803059064703e-01 0.000000000000e+00 0.000000000000e+00
5.187500000000e+02 4.160485240477e-01 0.000000000000e+00 0.000000000000e+00
5.190000000000e+02 3.652431513790e-01 0.000000000000e+00 0.000000000000e+00
5.192500000000e+02 3.326057475278e-01 0.000000000000e+00 0.000000000000e+00
5.195000000000e+02 3.199239949624e-01 0.000000000000e+00 0.000000000000e+00
5.197500000000e+02 3.260080312797e-01 0.000000000000e+00 0.000000000000e+00
5.200000000000e+02 3.470580610770e-01 0.000000000000e+00 0.000000000000e+00
5.202500000000e+02 3.773721188739e-01 0.000000000000e+00 0.000000000000e+00
5.205000000000e+02 4.102731949691e-01 0.000000000000e+00 0.000000000000e+00
5.207500000000e+02 4.391106226654e-01 0.000000000000e+00 0.000000000000e+00
5.210000000000e+02 4.581886149533e-01 0.000000000000e+00 0.000000000000e+00
5.212500000000e+02 4.634942947687e-01 0.000000000000e+00 0.000000000000e+00
5.215000000000e+02 4.531345228764e-01 0.000000000000e+00 0.000000000000e+00
5.217500000000e+02 4.274389274600e-01 0.000000000000e+00 0.000000000000e+00
5.220000000000e+02 3.887380692736e-01 0.000000000000e+00 0.000000000000e+00
5.222500000000e+02 3.408727931618e-01 0.000000000000e+00 0.000000000000e+00
5.225000000000e+02 2.885267304675e-01 0.000000000000e+00 0.000000000000e+00
5.227500000000e+02 2.364938652290e-01 0.000000000000e+00 0.000000000000e+00
5.230000000000e+02 1.889949539062e-01 0.000000000000e+00 0.000000000000e+00
5.232500000000e+02 1.491411399107e-01 0.000000000000e+00 0.000000000000e+00
5.235000000000e+02 1.186136815572e-01 0.000000000000e+00 0.000000000000e+00
5.237500000000e+02 9.759063454794e-02 0.000000000000e+00 0.000000000000e+00
5.240000000000e+02 8.491097302372e-02 0.000000000000e+00 0.000000000000e+00
5.242500000000e+02 7.843039146429e-02 0.000000000000e+00 0.000000000000e+00
5.245000000000e+02 7.549632296759e-02 0.000000000000e+00 0.000000000000e+00
5.247500000000e+02 7.345618184497e-02 0.000000000000e+00 0.000000000000e+00
5.250000000000e+02 7.011387018018e-02 0.000000000000e+00 0.000000000000e+00
5.252500000000e+02 6.406418277312e-02 0.000000000000e+00 0.000000000000e+00
5.255000000000e+02 5.485979702080e-02 0.000000000000e+00 0.000000000000e+00
5.257500000000e+02 4.299641822494e-02 0.000000000000e+00 0.000000000000e+00
5.260000000000e+02 2.973302810505e-02 0.000000000000e+00 0.000000000000e+00
5.262500000000e+02 1.679089175071e-02 0.000000000000e+00 0.000000000000e+00
5.265000000000e+02 5.992853099308e-03 0.000000000000e+00 0.000000000000e+00
5.267500000000e+02 -1.089038370533e-03 0.000000000000e+00 0.000000000000e+00
5.270000000000e+02 -3.414927423311e-03 0.000000000000e+00 0.000000000000e+00
5.272500000000e+02 -6.408090090542e-04 0.000000000000e+00 0.000000000000e+00
5.275000000000e+02 6.859109485746e-03 0.000000000000e+00 0.000000000000e+00
5.277500000000e+02 1.810855200245e-02 0.000000000000e+00 0.000000000000e+00
5.280000000000e+02 3.175618552655e-02 0.000000000000e+00 0.000000000000e+00
5.282500000000e+02 4.636670182606e-02 0.000000000000e+00 0.000000000000e+00
5.285000000000e+02 6.071881955059e-02 0.000000000000e+00 0.000000000000e+00
5.287500000000e+02 7.405305784386e-02 0.000000000000e+00 0.000000000000e+00
5.290000000000e+02 8.622224138435e-02 0.000000000000e+00 0.000000000000e+00
5.292500000000e+02 9.771596397991e-02 0.000000000000e+00 0.000000000000e+00
5.295000000000e+02 1.095533721910e-01 0.000000000000e+00 0.000000000000e+00
5.297500000000e+02 1.230625752125e-01 0.000000000000e+00 0.000000000000e+00
5.300000000000e+02 1.395856112094e-01 0.000000000000e+00 0.000000000000e+00
5.302500000000e+02 1.601616880807e-01 0.000000000000e+00 0.000000000000e+00
5.305000000000e+02 1.852460454254e-01 0.000000000000e+00 0.000000000000e+00
5.307500000000e+02 2.145164951884e-01 0.000000000000e+00 0.000000000000e+00
5.310000000000e+02 2.468054039326e-01 0.000000000000e+00 0.000000000000e+00
5.312500000000e+02 2.801739964663e-01 0.000000000000e+00 0.000000000000e+00
5.315000000000e+02 3.121218957703e-01 0.000000000000e+00 0.000000000000e+00
5.317500000000e+02 3.399017778564e-01 0.000000000000e+00 0.000000000000e+00
5.320000000000e+02 3.608907611836e-01 0.000000000000e+00 0.000000000000e+00
5.322500000000e+02 3.729597243038e-01 0.000000000000e+00 0.000000000000e+00
5.325000000000e+02 3.747809177264e-01 0.000000000000e+00 0.000000000000e+00
5.327500000000e+02 3.660231976255e-01 0.000000000000e+00 0.000000000000e+00
5.330000000000e+02 3.474015507313e-01 0.000000000000e+00 0.000000000000e+00
5.332500000000e+02 3.205705255484e-01 0.000000000000e+00 0.000000000000e+00
5.335000000000e+02 2.878760453929e-01 0.000000000000e+00 0.000000000000e+00
5.337500000000e+02 2.520028488601e-01 0.000000000000e+00 0.000000000000e+00
5.340000000000e+02 2.155718093696e-01 0.000000000000e+00 0.000000000000e+00
5.342500000000e+02 1.807498743987e-01 0.000000000000e+00 0.000000000000e+00
5.345000000000e+02 1.489339444890e-01 0.000000000000e+00 0.000000000000e+00
5.347500000000e+02 1.205588703254e-01 0.000000000000e+00 0.000000000000e+00
5.350000000000e+02 9.506061876487e-02 0.000000000000e+00 0.000000000000e+00
5.352500000000e+02 7.100154895171e-02 0.000000000000e+00 0.000000000000e+00
5.355000000000e+02 4.633943852849e-02 0.000000000000e+00 0.000000000000e+00
5.357500000000e+02 1.879938300479e-02 0.000000000000e+00 0.000000000000e+00
5.360000000000e+02 -1.370851053142e-02 0.000000000000e+00 0.000000000000e+00
5.362500000000e+02 -5.269007060580e-02 0.000000000000e+00 0.000000000000e+00
5.365000000000e+02 -9.874846053466e-02 0.000000000000e+00 0.000000000000e+00
5.367500000000e+02 -1.513956682272e-01 0.000000000000e+00 0.000000000000e+00
5.370000000000e+02 -2.090239283448e-01 0.000000000000e+00 0.000000000000e+00
5.372500000000e+02 -2.690426019128e-01 0.000000000000e+00 0.000000000000e+00
5.375000000000e+02 -3.281609933392e-01 0.000000000000e+00 0.000000000000e+00
5.377500000000e+02 -3.827756897987e-01 0.000000000000e+00 0.000000000000e+00
5.380000000000e+02 -4.294056207255e-01 0.000000000000e+00 0.000000000000e+00
5.382500000000e+02 -4.651114705891e-01 0.000000000000e+00 0.000000000000e+00
5.385000000000e+02 -4.878392546740e-01 0.000000000000e+00 0.000000000000e+00
5.387500000000e+02 -4.966401764111e-01 0.000000000000e+00 0.000000000000e+00
5.390000000000e+02 -4.917383002315e-01 0.000000000000e+00 0.000000000000e+00
5.392500000000e+02 -4.744409859819e-01 0.000000000000e+00 0.000000000000e+00
5.395000000000e+02 -4.469107455249e-01 0.000000000000e+00 0.000000000000e+00
5.397500000000e+02 -4.118375084084e-01 0.000000000000e+00 0.000000000000e+00
5.400000000000e+02 -3.720641147875e-01 0.000000000000e+00 0.000000000000e+00
5.402500000000e+02 -3.302231504267e-01 0.000000000000e+00 0.000000000000e+00
5.405000000000e+02 -2.884393367576e-01 0.000000000000e+00 0.000000000000e+00
5.407500000000e+02 -2.481393881673e-01 0.000000000000e+00 0.000000000000e+00
5.410000000000e+02 -2.099926663107e-01 0.000000000000e+00 0.000000000000e+00
5.412500000000e+02 -1.739841787488e-01 0.000000000000e+00 0.000000000000e+00
5.415000000000e+02 -1.396000286123e-01 0.000000000000e+00 0.000000000000e+00
5.417500000000e+02 -1.060877538988e-01 0.000000000000e+00 0.000000000000e+00
5.420000000000e+02 -7.274287033938e-02 0.000000000000e+00 0.000000000000e+00
5.422500000000e+02 -3.917002463836e-02 0.000000000000e+00 0.000000000000e+00
5.425000000000e+02 -5.472795933921e-03 0.000000000000e+00 0.000000000000e+00
5.427500000000e+02 2.766071653740e-02 0.000000000000e+00 0.000000000000e+00
5.430000000000e+02 5.899108267656e-02 0.000000000000e+00 0.000000000000e+00
5.432500000000e+02 8.687366312005e-02 0.000000000000e+00 0.000000000000e+00
5.435000000000e+02 1.094927003273e-01 0.000000000000e+00 0.000000000000e+00
5.437500000000e+02 1.251437348047e-01 0.000000000000e+00 0.000000000000e+00
5.440000000000e+02 1.325168401644e-01 0.000000000000e+00 0.000000000000e+00
5.442500000000e+02 1.309333593561e-01 0.000000000000e+00 0.000000000000e+00
5.445000000000e+02 1.204969466406e-01 0.000000000000e+00 0.000000000000e+00
5.447500000000e+02 1.021343364531e-01 0.000000000000e+00 0.000000000000e+00
5.450000000000e+02 7.751985326597e-02 0.000000000000e+00 0.000000000000e+00
5.452500000000e+02 4.889707104724e-02 0.000000000000e+00 0.000000000000e+00
5.455000000000e+02 1.882792597040e-02 0.000000000000e+00 0.000000000000e+00
5.457500000000e+02 -1.008889219190e-02 0.000000000000e+00 0.000000000000e+00
5.460000000000e+02 -3.548425856911e-02 0.000000000000e+00 0.000000000000e+00
5.462500000000e+02 -5.542749593213e-02 0.000000000000e+00 0.000000000000e+00
5.465000000000e+02 -6.854693339401e-02 0.000000000000e+00 0.000000000000e+00
5.467500000000e+02 -7.404796480693e-02 0.000000000000e+00 0.000000000000e+00
5.470000000000e+02 -7.163369747047e-02 0.000000000000e+00 0.000000000000e+00
5.472500000000e+02 -6.135172040174e-02 0.000000000000e+00 0.000000000000e+00
5.475000000000e+02 -4.340483296910e-02 0.000000000000e+00 0.000000000000e+00
5.477500000000e+02 -1.797110773969e-02 0.000000000000e+00 0.000000000000e+00
5.480000000000e+02 1.492212274170e-02 0.000000000000e+00 0.000000000000e+00
5.482500000000e+02 5.543500406754e-02 0.000000000000e+00 0.000000000000e+00
5.485000000000e+02 1.038436397018e-01 0.000000000000e+00 0.000000000000e+00
5.487500000000e+02 1.603622209336e-01 0.000000000000e+00 0.000000000000e+00
5.490000000000e+02 2.248826460078e-01 0.000000000000e+00 0.000000000000e+00
5.492500000000e+02 2.966746285260e-01 0.000000000000e+00 0.000000000000e+00
5.495000000000e+02 3.741021850386e-01 0.000000000000e+00 0.000000000000e+00
5.497500000000e+02 4.544164105043e-01 0.000000000000e+00 0.000000000000e+00
5.500000000000e+02 5.336783676621e-01 0.000000000000e+00 0.000000000000e+00
5.502500000000e+02 6.068501290533e-01 0.000000000000e+00 0.000000000000e+00
5.505000000000e+02 6.680685422733e-01 0.000000000000e+00 0.000000000000e+00
5.507500000000e+02 7.110885257156e-01 0.000000000000e+00 0.000000000000e+00
5.510000000000e+02 7.298548953990e-01 0.000000000000e+00 0.000000000000e+00
5.512500000000e+02 7.191383379338e-01 0.000000000000e+00 0.000000000000e+00
5.515000000000e+02 6.751561463742e-01 0.000000000000e+00 0.000000000000e+00
5.517500000000e+02 5.960945358106e-01 0.000000000000e+00 0.000000000000e+00
5.520000000000e+02 4.824579152156e-01 0.000000000000e+00 0.000000000000e+00
5.522500000000e+02 3.371906725125e-01 0.000000000000e+00 0.000000000000e+00
5.525000000000e+02 1.655462358094e-01 0.000000000000e+00 0.000000000000e+00
5.527500000000e+02 -2.528770753757e-02 0.000000000000e+00 0.000000000000e+00
5.530000000000e+02 -2.267649604293e-01 0.000000000000e+00 0.000000000000e+00
5.532500000000e+02 -4.296860041246e-01 0.000000000000e+00 0.000000000000e+00
5.535000000000e+02 -6.249423419233e-01 0.000000000000e+00 0.000000000000e+00
5.537500000000e+02 -8.042040546674e-01 0.000000000000e+00 0.000000000000e+00
5.540000000000e+02 -9.604633188863e-01 0.000000000000e+00 0.000000000000e+00
5.542500000000e+02 -1.088368760591e+00 0.000000000000e+00 0.000000000000e+00
5.545000000000e+02 -1.184318016842e+00 0.000000000000e+00 0.000000000000e+00
5.547500000000e+02 -1.246313980569e+00 0.000000000000e+00 0.000000000000e+00
5.550000000000e+02 -1.273628099371e+00 0.000000000000e+00 0.000000000000e+00
5.552500000000e+02 -1.266345801206e+00 0.000000000000e+00 0.000000000000e+00
5.555000000000e+02 -1.224889395525e+00 0.000000000000e+00 0.000000000000e+00
5.557500000000e+02 -1.149619004961e+00 0.000000000000e+00 0.000000000000e+00
5.560000000000e+02 -1.040600792149e+00 0.000000000000e+00 0.000000000000e+00
5.562500000000e+02 -8.976050496816e-01 0.000000000000e+00 0.000000000000e+00
5.565000000000e+02 -7.203581568142e-01 0.000000000000e+00 0.000000000000e+00
5.567500000000e+02 -5.090275107917e-01 0.000000000000e+00 0.000000000000e+00
5.570000000000e+02 -2.648740782871e-01 0.000000000000e+00 0.000000000000e+00
5.572500000000e+02 9.029808309380e-03 0.000000000000e+00 0.000000000000e+00
5.575000000000e+02 3.071431680610e-01 0.000000000000e+00 0.000000000000e+00
5.577500000000e+02 6.209906927592e-01 0.000000000000e+00 0.000000000000e+00
5.580000000000e+02 9.390051502585e-01 0.000000000000e+00 0.000000000000e+00
5.582500000000e+02 1.246760797885e+00 0.000000000000e+00 0.000000000000e+00
5.585000000000e+02 1.527632119194e+00 0.000000000000e+00 0.000000000000e+00
5.587500000000e+02 1.763854789925e+00 0.000000000000e+00 0.000000000000e+00
5.590000000000e+02 1.937907414918e+00 0.000000000000e+00 0.000000000000e+00
5.592500000000e+02 2.034081563963e+00 0.000000000000e+00 0.000000000000e+00
5.595000000000e+02 2.040071553887e+00 0.000000000000e+00 0.000000000000e+00
5.597500000000e+02 1.948400011482e+00 0.000000000000e+00 0.000000000000e+00
5.600000000000e+02 1.757503509448e+00 0.000000000000e+00 0.000000000000e+00
5.602500000000e+02 1.472334255260e+00 0.000000000000e+00 0.000000000000e+00
5.605000000000e+02 1.104385396495e+00 0.000000000000e+00 0.000000000000e+00
5.607500000000e+02 6.711125825043e-01 0.000000000000e+00 0.000000000000e+00
5.610000000000e+02 1.947945675670e-01 0.000000000000e+00 0.000000000000e+00
5.612500000000e+02 -2.990584314222e-01 0.000000000000e+00 0.000000000000e+00
5.615000000000e+02 -7.835870448694e-01 0.000000000000e+00 0.000000000000e+00
5.617500000000e+02 -1.232561491488e+00 0.000000000000e+00 0.000000000000e+00
5.620000000000e+02 -1.622254466478e+00 0.000000000000e+00 0.000000000000e+00
5.622500000000e+02 -1.933023468469e+00 0.000000000000e+00 0.000000000000e+00
5.625000000000e+02 -2.150458500189e+00 0.000000000000e+00 0.000000000000e+00
5.627500000000e+02 -2.266009007230e+00 0.000000000000e+00 0.000000000000e+00
5.630000000000e+02 -2.277070937212e+00 0.000000000000e+00 0.000000000000e+00
5.632500000000e+02 -2.186581463950e+00 0.000000000000e+00 0.000000000000e+00
5.635000000000e+02 -2.002225898044e+00 0.000000000000e+00 0.000000000000e+00
5.637500000000e+02 -1.735400736723e+00 0.000000000000e+00 0.000000000000e+00
5.640000000000e+02 -1.400093453233e+00 0.000000000000e+00 0.000000000000e+00
5.642500000000e+02 -1.011831648484e+00 0.000000000000e+00 0.000000000000e+00
5.645000000000e+02 -5.868234237887e-01 0.000000000000e+00 0.000000000000e+00
5.647500000000e+02 -1.413625428800e-01 0.000000000000e+00 0.000000000000e+00
5.650000000000e+02 3.084859532716e-01 0.000000000000e+00 0.000000000000e+00
5.652500000000e+02 7.469621390050e-01 0.000000000000e+00 0.000000000000e+00
5.655000000000e+02 1.158540933335e+00 0.000000000000e+00 0.000000000000e+00
5.657500000000e+02 1.527837994080e+00 0.000000000000e+00 0.000000000000e+00
5.660000000000e+02 1.839623225490e+00 0.000000000000e+00 0.000000000000e+00
5.662500000000e+02 2.079057077591e+00 0.000000000000e+00 0.000000000000e+00
5.665000000000e+02 2.232225510705e+00 0.000000000000e+00 0.000000000000e+00
5.667500000000e+02 2.286992695813e+00 0.000000000000e+00 0.000000000000e+00
5.670000000000e+02 2.234124692000e+00 0.000000000000e+00 0.000000000000e+00
5.672500000000e+02 2.068572698938e+00 0.000000000000e+00 0.000000000000e+00
5.675000000000e+02 1.790751499003e+00 0.000000000000e+00 0.000000000000e+00
5.677500000000e+02 1.407616562708e+00 0.000000000000e+00 0.000000000000e+00
5.680000000000e+02 9.333384814615e-01 0.000000000000e+00 0.000000000000e+00
5.682500000000e+02 3.893986643350e-01 0.000000000000e+00 0.000000000000e+00
5.685000000000e+02 -1.960159256343e-01 0.000000000000e+00 0.000000000000e+00
5.687500000000e+02 -7.893645267734e-01 0.000000000000e+00 0.000000000000e+00
5.690000000000e+02 -1.353806043422e+00 0.000000000000e+00 0.000000000000e+00
5.692500000000e+02 -1.851817071982e+00 0.000000000000e+00 0.000000000000e+00
5.695000000000e+02 -2.248155279675e+00 0.000000000000e+00 0.000000000000e+00
5.697500000000e+02 -2.512888629341e+00 0.000000000000e+00 0.000000000000e+00
5.700000000000e+02 -2.624181371370e+00 0.000000000000e+00 0.000000000000e+00
5.702500000000e+02 -2.570534065265e+00 0.000000000000e+00 0.000000000000e+00
5.705000000000e+02 -2.352217779739e+00 0.000000000000e+00 0.000000000000e+00
5.707500000000e+02 -1.981717955436e+00 0.000000000000e+00 0.000000000000e+00
5.710000000000e+02 -1.483102843829e+00 0.000000000000e+00 0.000000000000e+00
5.712500000000e+02 -8.903433939691e-01 0.000000000000e+00 0.000000000000e+00
5.715000000000e+02 -2.447226542532e-01 0.000000000000e+00 0.000000000000e+00
5.717500000000e+02 4.084301075907e-01 0.000000000000e+00 0.000000000000e+00
5.720000000000e+02 1.023373867574e+00 0.000000000000e+00 0.000000000000e+00
5.722500000000e+02 1.557614714769e+00 0.000000000000e+00 0.000000000000e+00
5.725000000000e+02 1.975245607672e+00 0.000000000000e+00 0.000000000000e+00
5.727500000000e+02 2.249661669386e+00 0.000000000000e+00 0.000000000000e+00
5.730000000000e+02 2.365416145335e+00 0.000000000000e+00 0.000000000000e+00
5.732500000000e+02 2.319075871974e+00 0.000000000000e+00 0.000000000000e+00
5.735000000000e+02 2.119040445074e+00 0.000000000000e+00 0.000000000000e+00
5.737500000000e+02 1.784393566637e+00 0.000000000000e+00 0.000000000000e+00
5.740000000000e+02 1.342946255926e+00 0.000000000000e+00 0.000000000000e+00
5.742500000000e+02 8.286998559286e-01 0.000000000000e+00 0.000000000000e+00
5.745000000000e+02 2.789955245095e-01 0.000000000000e+00 0.000000000000e+00
5.747500000000e+02 -2.683763069707e-01 0.000000000000e+00 0.000000000000e+00
5.750000000000e+02 -7.778564927475e-01 0.000000000000e+00 0.000000000000e+00
5.752500000000e+02 -1.218386024758e+00 0.000000000000e+00 0.000000000000e+00
5.755000000000e+02 -1.565126326608e+00 0.000000000000e+00 0.000000000000e+00
5.757500000000e+02 -1.800565838775e+00 0.000000000000e+00 0.000000000000e+00
5.760000000000e+02 -1.915016433539e+00 0.000000000000e+00 0.000000000000e+00
5.762500000000e+02 -1.906560335677e+00 0.000000000000e+00 0.000000000000e+00
5.765000000000e+02 -1.780547699262e+00 0.000000000000e+00 0.000000000000e+00
5.767500000000e+02 -1.548763844310e+00 0.000000000000e+00 0.000000000000e+00
5.770000000000e+02 -1.228383816576e+00 0.000000000000e+00 0.000000000000e+00
5.772500000000e+02 -8.408139279141e-01 0.000000000000e+00 0.000000000000e+00
5.775000000000e+02 -4.104911562151e-01 0.000000000000e+00 0.000000000000e+00
5.777500000000e+02 3.632108042821e-02 0.000000000000e+00 0.000000000000e+00
5.780000000000e+02 4.727309630318e-01 0.000000000000e+00 0.000000000000e+00
5.782500000000e+02 8.724192507086e-01 0.000000000000e+00 0.000000000000e+00
5.785000000000e+02 1.210857542600e+00 0.000000000000e+00 0.000000000000e+00
5.787500000000e+02 1.466548490373e+00 0.000000000000e+00 0.000000000000e+00
5.790000000000e+02 1.622269866816e+00 0.000000000000e+00 0.000000000000e+00
5.792500000000e+02 1.666273046463e+00 0.000000000000e+00 0.000000000000e+00
5.795000000000e+02 1.593352991311e+00 0.000000000000e+00 0.000000000000e+00
5.797500000000e+02 1.405678667115e+00 0.000000000000e+00 0.000000000000e+00
5.800000000000e+02 1.113257075486e+00 0.000000000000e+00 0.000000000000e+00
5.802500000000e+02 7.339064291514e-01 0.000000000000e+00 0.000000000000e+00
5.805000000000e+02 2.926375894513e-01 0.000000000000e+00 0.000000000000e+00
5.807500000000e+02 -1.796122655565e-01 0.000000000000e+00 0.000000000000e+00
5.810000000000e+02 -6.478870426068e-01 0.000000000000e+00 0.000000000000e+00
5.812500000000e+02 -1.075679387514e+00 0.000000000000e+00 0.000000000000e+00
5.815000000000e+02 -1.427801163779e+00 0.000000000000e+00 0.000000000000e+00
5.817500000000e+02 -1.673430407043e+00 0.000000000000e+00 0.000000000000e+00
5.820000000000e+02 -1.789057327229e+00 0.000000000000e+00 0.000000000000e+00
5.822500000000e+02 -1.761027411016e+00 0.000000000000e+00 0.000000000000e+00
5.825000000000e+02 -1.587387744423e+00 0.000000000000e+00 0.000000000000e+00
5.827500000000e+02 -1.278785689984e+00 0.000000000000e+00 0.000000000000e+00
5.830000000000e+02 -8.582451704563e-01 0.000000000000e+00 0.000000000000e+00
5.832500000000e+02 -3.597489504436e-01 0.000000000000e+00 0.000000000000e+00
5.835000000000e+02 1.743243496754e-01 0.000000000000e+00 0.000000000000e+00
5.837500000000e+02 6.967348010837e-01 0.000000000000e+00 0.000000000000e+00
5.840000000000e+02 1.159597940167e+00 0.000000000000e+00 0.000000000000e+00
5.842500000000e+02 1.518901936483e+00 0.000000000000e+00 0.000000000000e+00
5.845000000000e+02 1.738885934614e+00 0.000000000000e+00 0.000000000000e+00
5.847500000000e+02 1.795826754231e+00 0.000000000000e+00 0.000000000000e+00
5.850000000000e+02 1.680815561199e+00 0.000000000000e+00 0.000000000000e+00
5.852500000000e+02 1.401187650774e+00 0.000000000000e+00 0.000000000000e+00
5.855000000000e+02 9.803908865288e-01 0.000000000000e+00 0.000000000000e+00
5.857500000000e+02 4.562305303359e-01 0.000000000000e+00 0.000000000000e+00
5.860000000000e+02 -1.224047669055e-01 0.000000000000e+00 0.000000000000e+00
5.862500000000e+02 -7.000665081847e-01 0.000000000000e+00 0.000000000000e+00
5.865000000000e+02 -1.220106027484e+00 0.000000000000e+00 0.000000000000e+00
5.867500000000e+02 -1.630349861157e+00 0.000000000000e+00 0.000000000000e+00
5.870000000000e+02 -1.888513787865e+00 0.000000000000e+00 0.000000000000e+00
5.872500000000e+02 -1.966780956457e+00 0.000000000000e+00 0.000000000000e+00
5.875000000000e+02 -1.855033579353e+00 0.000000000000e+00 0.000000000000e+00
5.877500000000e+02 -1.562349351064e+00 0.000000000000e+00 0.000000000000e+00
5.880000000000e+02 -1.116542603007e+00 0.000000000000e+00 0.000000000000e+00
5.882500000000e+02 -5.617301194372e-01 0.000000000000e+00 0.000000000000e+00
5.885000000000e+02 4.588777467819e-02 0.000000000000e+00 0.000000000000e+00
5.887500000000e+02 6.436412514060e-01 0.000000000000e+00 0.000000000000e+00
5.890000000000e+02 1.168845531800e+00 0.000000000000e+00 0.000000000000e+00
5.892500000000e+02 1.565429956991e+00 0.000000000000e+00 0.000000000000e+00
5.895000000000e+02 1.790032505435e+00 0.000000000000e+00 0.000000000000e+00
5.897500000000e+02 1.816883731407e+00 0.000000000000e+00 0.000000000000e+00
5.900000000000e+02 1.640912991442e+00 0.000000000000e+00 0.000000000000e+00
5.902500000000e+02 1.278685772198e+00 0.000000000000e+00 0.000000000000e+00
5.905000000000e+02 7.670071764860e-01 0.000000000000e+00 0.000000000000e+00
5.907500000000e+02 1.592799112302e-01 0.000000000000e+00 0.000000000000e+00
5.910000000000e+02 -4.800419862174e-01 0.000000000000e+00 0.000000000000e+00
5.912500000000e+02 -1.082338643750e+00 0.000000000000e+00 0.000000000000e+00
5.915000000000e+02 -1.582316023528e+00 0.000000000000e+00 0.000000000000e+00
5.917500000000e+02 -1.925280011521e+00 0.000000000000e+00 0.000000000000e+00
5.920000000000e+02 -2.073369313046e+00 0.000000000000e+00 0.000000000000e+00
5.922500000000e+02 -2.010018091482e+00 0.000000000000e+00 0.000000000000e+00
5.925000000000e+02 -1.742100936191e+00 0.000000000000e+00 0.000000000000e+00
5.927500000000e+02 -1.299463620096e+00 0.000000000000e+00 0.000000000000e+00
5.930000000000e+02 -7.318364002398e-01 0.000000000000e+00 0.000000000000e+00
5.932500000000e+02 -1.034293705846e-01 0.000000000000e+00 0.000000000000e+00
5.935000000000e+02 5.142138277897e-01 0.000000000000e+00 0.000000000000e+00
5.937500000000e+02 1.050310518641e+00 0.000000000000e+00 0.000000000000e+00
5.940000000000e+02 1.442958718362e+00 0.000000000000e+00 0.000000000000e+00
5.942500000000e+02 1.646335345534e+00 0.000000000000e+00 0.000000000000e+00
5.945000000000e+02 1.636114474942e+00 0.000000000000e+00 0.000000000000e+00
5.947500000000e+02 1.412440272914e+00 0.000000000000e+00 0.000000000000e+00
5.950000000000e+02 1.000066808377e+00 0.000000000000e+00 0.000000000000e+00
5.952500000000e+02 4.456076521369e-01 0.000000000000e+00 0.000000000000e+00
5.955000000000e+02 -1.878168069149e-01 0.000000000000e+00 0.000000000000e+00
5.957500000000e+02 -8.279289055229e-01 0.000000000000e+00 0.000000000000e+00
5.960000000000e+02 -1.401784355586e+00 0.000000000000e+00 0.000000000000e+00
5.962500000000e+02 -1.844397488976e+00 0.000000000000e+00 0.000000000000e+00
5.965000000000e+02 -2.106464272603e+00 0.000000000000e+00 0.000000000000e+00
5.967500000000e+02 -2.160242731177e+00 0.000000000000e+00 0.000000000000e+00
5.970000000000e+02 -2.002864233859e+00 0.000000000000e+00 0.000000000000e+00
5.972500000000e+02 -1.656655862048e+00 0.000000000000e+00 0.000000000000e+00
5.975000000000e+02 -1.166417091039e+00 0.000000000000e+00 0.000000000000e+00
5.977500000000e+02 -5.939687126461e-01 0.000000000000e+00 0.000000000000e+00
5.980000000000e+02 -1.063136540213e-02 0.000000000000e+00 0.000000000000e+00
5.982500000000e+02 5.114480857890e-01 0.000000000000e+00 0.000000000000e+00
5.985000000000e+02 9.080557928511e-01 0.000000000000e+00 0.000000000000e+00
5.987500000000e+02 1.130673727131e+00 0.000000000000e+00 0.000000000000e+00
5.990000000000e+02 1.152284619518e+00 0.000000000000e+00 0.000000000000e+00
5.992500000000e+02 9.705003966543e-01 0.000000000000e+00 0.000000000000e+00
5.995000000000e+02 6.076304356949e-01 0.000000000000e+00 0.000000000000e+00
5.997500000000e+02 1.076909100794e-01 0.000000000000e+00 0.000000000000e+00
6.000000000000e+02 -4.692576515740e-01 0.000000000000e+00 0.000000000000e+00
6.002500000000e+02 -1.054720348642e+00 0.000000000000e+00 0.000000000000e+00
6.005000000000e+02 -1.580356449899e+00 0.000000000000e+00 0.000000000000e+00
6.007500000000e+02 -1.986457038000e+00 0.000000000000e+00 0.000000000000e+00
6.010000000000e+02 -2.229241906928e+00 0.000000000000e+00 0.000000000000e+00
6.012500000000e+02 -2.286063072716e+00 0.000000000000e+00 0.000000000000e+00
6.015000000000e+02 -2.157876541527e+00 0.000000000000e+00 0.000000000000e+00
6.017500000000e+02 -1.868699381674e+00 0.000000000000e+00 0.000000000000e+00
6.020000000000e+02 -1.462159014508e+00 0.000000000000e+00 0.000000000000e+00
6.022500000000e+02 -9.956148106601e-01 0.000000000000e+00 0.000000000000e+00
6.025000000000e+02 -5.326397018114e-01 0.000000000000e+00 0.000000000000e+00
6.027500000000e+02 -1.348515847784e-01 0.000000000000e+00 0.000000000000e+00
6.030000000000e+02 1.458450153952e-01 0.000000000000e+00 0.000000000000e+00
6.032500000000e+02 2.736154433274e-01 0.000000000000e+00 0.000000000000e+00
6.035000000000e+02 2.328559963344e-01 0.000000000000e+00 0.000000000000e+00
6.037500000000e+02 2.966551750621e-02 0.000000000000e+00 0.000000000000e+00
6.040000000000e+02 -3.095065339207e-01 0.000000000000e+00 0.000000000000e+00
6.042500000000e+02 -7.417976426781e-01 0.000000000000e+00 0.000000000000e+00
6.045000000000e+02 -1.213883439362e+00 0.000000000000e+00 0.000000000000e+00
6.047500000000e+02 -1.669118296980e+00 0.000000000000e+00 0.000000000000e+00
6.050000000000e+02 -2.054903041464e+00 0.000000000000e+00 0.000000000000e+00
6.052500000000e+02 -2.329310176345e+00 0.000000000000e+00 0.000000000000e+00
6.055000000000e+02 -2.466118962463e+00 0.000000000000e+00 0.000000000000e+00
6.057500000000e+02 -2.457644942585e+00 0.000000000000e+00 0.000000000000e+00
6.060000000000e+02 -2.315057465457e+00 0.000000000000e+00 0.000000000000e+00
6.062500000000e+02 -2.066221052428e+00 0.000000000000e+00 0.000000000000e+00
6.065000000000e+02 -1.751425001140e+00 0.000000000000e+00 0.000000000000e+00
6.067500000000e+02 -1.417636248545e+00 0.000000000000e+00 0.000000000000e+00
6.070000000000e+02 -1.112087945500e+00 0.000000000000e+00 0.000000000000e+00
6.072500000000e+02 -8.760787559535e-01 0.000000000000e+00 0.000000000000e+00
6.075000000000e+02 -7.398002227545e-01 0.000000000000e+00 0.000000000000e+00
6.077500000000e+02 -7.188429605777e-01 0.000000000000e+00 0.000000000000e+00
6.080000000000e+02 -8.127829802145e-01 0.000000000000e+00 0.000000000000e+00
6.082500000000e+02 -1.005953879686e+00 0.000000000000e+00 0.000000000000e+00
6.085000000000e+02 -1.270211039401e+00 0.000000000000e+00 0.000000000000e+00
6.087500000000e+02 -1.569231711013e+00 0.000000000000e+00 0.000000000000e+00
6.090000000000e+02 -1.863704894584e+00 0.000000000000e+00 0.000000000000e+00
6.092500000000e+02 -2.116670870606e+00 0.000000000000e+00 0.000000000000e+00
6.095000000000e+02 -2.298281721348e+00 0.000000000000e+00 0.000000000000e+00
6.097500000000e+02 -2.389365582068e+00 0.000000000000e+00 0.000000000000e+00
6.100000000000e+02 -2.383369332476e+00 0.000000000000e+00 0.000000000000e+00
6.102500000000e+02 -2.286496981751e+00 0.000000000000e+00 0.000000000000e+00
6.105000000000e+02 -2.116118126644e+00 0.000000000000e+00 0.000000000000e+00
6.107500000000e+02 -1.897755911067e+00 0.000000000000e+00 0.000000000000e+00
6.110000000000e+02 -1.661144803869e+00 0.000000000000e+00 0.000000000000e+00
6.112500000000e+02 -1.435952146840e+00 0.000000000000e+00 0.000000000000e+00
6.115000000000e+02 -1.247772669051e+00 0.000000000000e+00 0.000000000000e+00
6.117500000000e+02 -1.114933963682e+00 0.000000000000e+00 0.000000000000e+00
6.120000000000e+02 -1.046507507379e+00 0.000000000000e+00 0.000000000000e+00
6.122500000000e+02 -1.041728121048e+00 0.000000000000e+00 0.000000000000e+00
6.125000000000e+02 -1.090814624952e+00 0.000000000000e+00 0.000000000000e+00
6.127500000000e+02 -1.176986903672e+00 0.000000000000e+00 0.000000000000e+00
6.130000000000e+02 -1.279317435889e+00 0.000000000000e+00 0.000000000000e+00
6.132500000000e+02 -1.375959115576e+00 0.000000000000e+00 0.000000000000e+00
6.135000000000e+02 -1.447266555145e+00 0.000000000000e+00 0.000000000000e+00
6.137500000000e+02 -1.478374672056e+00 0.000000000000e+00 0.000000000000e+00
6.140000000000e+02 -1.460905435767e+00 0.000000000000e+00 0.000000000000e+00
6.142500000000e+02 -1.393622063192e+00 0.000000000000e+00 0.000000000000e+00
6.145000000000e+02 -1.282015466997e+00 0.000000000000e+00 0.000000000000e+00
6.147500000000e+02 -1.136964907187e+00 0.000000000000e+00 0.000000000000e+00
6.150000000000e+02 -9.727407253907e-01 0.000000000000e+00 0.000000000000e+00
6.152500000000e+02 -8.046948303904e-01 0.000000000000e+00 0.000000000000e+00
6.155000000000e+02 -6.470055060002e-01 0.000000000000e+00 0.000000000000e+00
6.157500000000e+02 -5.108074636707e-01 0.000000000000e+00 0.000000000000e+00
6.160000000000e+02 -4.029547630090e-01 0.000000000000e+00 0.000000000000e+00
6.162500000000e+02 -3.255489403461e-01 0.000000000000e+00 0.000000000000e+00
6.165000000000e+02 -2.762371001096e-01 0.000000000000e+00 0.000000000000e+00
6.167500000000e+02 -2.491652951561e-01 0.000000000000e+00 0.000000000000e+00
6.170000000000e+02 -2.363792832895e-01 0.000000000000e+00 0.000000000000e+00
6.172500000000e+02 -2.294106291798e-01 0.000000000000e+00 0.000000000000e+00
6.175000000000e+02 -2.207771981270e-01 0.000000000000e+00 0.000000000000e+00
6.177500000000e+02 -2.051619765344e-01 0.000000000000e+00 0.000000000000e+00
6.180000000000e+02 -1.801046073987e-01 0.000000000000e+00 0.000000000000e+00
6.182500000000e+02 -1.461325883864e-01 0.000000000000e+00 0.000000000000e+00
6.185000000000e+02 -1.063574705997e-01 0.000000000000e+00 0.000000000000e+00
6.187500000000e+02 -6.564926430661e-02 0.000000000000e+00 0.000000000000e+00
6.190000000000e+02 -2.956579871830e-02 0.000000000000e+00 0.000000000000e+00
6.192500000000e+02 -3.243845960474e-03 0.000000000000e+00 0.000000000000e+00
6.195000000000e+02 9.547821056064e-03 0.000000000000e+00 0.000000000000e+00
6.197500000000e+02 7.033648678839e-03 0.000000000000e+00 0.000000000000e+00
6.200000000000e+02 -1.035926961253e-02 0.000000000000e+00 0.000000000000e+00
6.202500000000e+02 -4.022282092241e-02 0.000000000000e+00 0.000000000000e+00
6.205000000000e+02 -7.875785360960e-02 0.000000000000e+00 0.000000000000e+00
6.207500000000e+02 -1.216059355505e-01 0.000000000000e+00 0.000000000000e+00
6.210000000000e+02 -1.647569466061e-01 0.000000000000e+00 0.000000000000e+00
6.212500000000e+02 -2.053576406226e-01 0.000000000000e+00 0.000000000000e+00
6.215000000000e+02 -2.422684665287e-01 0.000000000000e+00 0.000000000000e+00
6.217500000000e+02 -2.762645366096e-01 0.000000000000e+00 0.000000000000e+00
6.220000000000e+02 -3.098426972436e-01 0.000000000000e+00 0.000000000000e+00
6.222500000000e+02 -3.466684783163e-01 0.000000000000e+00 0.000000000000e+00
6.225000000000e+02 -3.907618323258e-01 0.000000000000e+00 0.000000000000e+00
6.227500000000e+02 -4.455679436987e-01 0.000000000000e+00 0.000000000000e+00
6.230000000000e+02 -5.130810895058e-01 0.000000000000e+00 0.000000000000e+00
6.232500000000e+02 -5.931820915846e-01 0.000000000000e+00 0.000000000000e+00
6.235000000000e+02 -6.833147770472e-01 0.000000000000e+00 0.000000000000e+00
6.237500000000e+02 -7.785701360361e-01 0.000000000000e+00 0.000000000000e+00
6.240000000000e+02 -8.721781581930e-01 0.000000000000e+00 0.000000000000e+00
6.242500000000e+02 -9.563381855795e-01 0.000000000000e+00 0.000000000000e+00
6.245000000000e+02 -1.023260578618e+00 0.000000000000e+00 0.000000000000e+00
6.247500000000e+02 -1.066255193474e+00 0.000000000000e+00 0.000000000000e+00
6.250000000000e+02 -1.080691795179e+00 0.000000000000e+00 0.000000000000e+00
6.252500000000e+02 -1.064675822229e+00 0.000000000000e+00 0.000000000000e+00
6.255000000000e+02 -1.019326928080e+00 0.000000000000e+00 0.000000000000e+00
6.257500000000e+02 -9.486103293099e-01 0.000000000000e+00 0.000000000000e+00
6.260000000000e+02 -8.587420706033e-01 0.000000000000e+00 0.000000000000e+00
6.262500000000e+02 -7.572574124146e-01 0.000000000000e+00 0.000000000000e+00
6.265000000000e+02 -6.518857083914e-01 0.000000000000e+00 0.000000000000e+00
6.267500000000e+02 -5.494066825063e-01 0.000000000000e+00 0.000000000000e+00
6.270000000000e+02 -4.546668989340e-01 0.000000000000e+00 0.000000000000e+00
6.272500000000e+02 -3.699108255056e-01 0.000000000000e+00 0.000000000000e+00
6.275000000000e+02 -2.945321054368e-01 0.000000000000e+00 0.000000000000e+00
6.277500000000e+02 -2.252852055443e-01 0.000000000000e+00 0.000000000000e+00
6.280000000000e+02 -1.569258370153e-01 0.000000000000e+00 0.000000000000e+00
6.282500000000e+02 -8.318173040860e-02 0.000000000000e+00 0.000000000000e+00
6.285000000000e+02 2.096066178590e-03 0.000000000000e+00 0.000000000000e+00
6.287500000000e+02 1.037792431105e-01 0.000000000000e+00 0.000000000000e+00
6.290000000000e+02 2.244839443040e-01 0.000000000000e+00 0.000000000000e+00
6.292500000000e+02 3.639193525760e-01 0.000000000000e+00 0.000000000000e+00
6.295000000000e+02 5.186641344540e-01 0.000000000000e+00 0.000000000000e+00
6.297500000000e+02 6.824063438096e-01 0.000000000000e+00 0.000000000000e+00
6.300000000000e+02 8.466120719766e-01 0.000000000000e+00 0.000000000000e+00
6.302500000000e+02 1.001523803591e+00 0.000000000000e+00 0.000000000000e+00
6.305000000000e+02 1.137340944427e+00 0.000000000000e+00 0.000000000000e+00
6.307500000000e+02 1.245409601983e+00 0.000000000000e+00 0.000000000000e+00
6.310000000000e+02 1.319250008649e+00 0.000000000000e+00 0.000000000000e+00
6.312500000000e+02 1.355277370242e+00 0.000000000000e+00 0.000000000000e+00
6.315000000000e+02 1.353120742655e+00 0.000000000000e+00 0.000000000000e+00
6.317500000000e+02 1.315506868539e+00 0.000000000000e+00 0.000000000000e+00
6.320000000000e+02 1.247741852127e+00 0.000000000000e+00 0.000000000000e+00
6.322500000000e+02 1.156882826908e+00 0.000000000000e+00 0.000000000000e+00
6.325000000000e+02 1.050735316730e+00 0.000000000000e+00 0.000000000000e+00
6.327500000000e+02 9.368333751454e-01 0.000000000000e+00 0.000000000000e+00
6.330000000000e+02 8.215559792769e-01 0.000000000000e+00 0.000000000000e+00
6.332500000000e+02 7.095057095853e-01 0.000000000000e+00 0.000000000000e+00
6.335000000000e+02 6.032293605702e-01 0.000000000000e+00 0.000000000000e+00
6.337500000000e+02 5.033025954657e-01 0.000000000000e+00 0.000000000000e+00
6.340000000000e+02 4.087414907537e-01 0.000000000000e+00 0.000000000000e+00
6.342500000000e+02 3.176523139182e-01 0.000000000000e+00 0.000000000000e+00
6.345000000000e+02 2.279952122338e-01 0.000000000000e+00 0.000000000000e+00
6.347500000000e+02 1.383230365838e-01 0.000000000000e+00 0.000000000000e+00
6.350000000000e+02 4.836514062951e-02 0.000000000000e+00 0.000000000000e+00
6.352500000000e+02 -4.064422104046e-02 0.000000000000e+00 0.000000000000e+00
6.355000000000e+02 -1.259476228719e-01 0.000000000000e+00 0.000000000000e+00
6.357500000000e+02 -2.035573298885e-01 0.000000000000e+00 0.000000000000e+00
6.360000000000e+02 -2.688074789693e-01 0.000000000000e+00 0.000000000000e+00
6.362500000000e+02 -3.170705559202e-01 0.000000000000e+00 0.000000000000e+00
6.365000000000e+02 -3.445165254678e-01 0.000000000000e+00 0.000000000000e+00
6.367500000000e+02 -3.487871038103e-01 0.000000000000e+00 0.000000000000e+00
6.370000000000e+02 -3.294732190036e-01 0.000000000000e+00 0.000000000000e+00
6.372500000000e+02 -2.883177889846e-01 0.000000000000e+00 0.000000000000e+00
6.375000000000e+02 -2.291126067227e-01 0.000000000000e+00 0.000000000000e+00
6.377500000000e+02 -1.573093512953e-01 0.000000000000e+00 0.000000000000e+00
6.380000000000e+02 -7.941182784140e-02 0.000000000000e+00 0.000000000000e+00
6.382500000000e+02 -2.251511550568e-03 0.000000000000e+00 0.000000000000e+00
6.385000000000e+02 6.773455516543e-02 0.000000000000e+00 0.000000000000e+00
6.387500000000e+02 1.251083045532e-01 0.000000000000e+00 0.000000000000e+00
6.390000000000e+02 1.658263405663e-01 0.000000000000e+00 0.000000000000e+00
6.392500000000e+02 1.873753389956e-01 0.000000000000e+00 0.000000000000e+00
6.395000000000e+02 1.886445051611e-01 0.000000000000e+00 0.000000000000e+00
6.397500000000e+02 1.695816827266e-01 0.000000000000e+00 0.000000000000e+00
6.400000000000e+02 1.307206576692e-01 0.000000000000e+00 0.000000000000e+00
6.402500000000e+02 7.269244093841e-02 0.000000000000e+00 0.000000000000e+00
6.405000000000e+02 -4.162000070054e-03 0.000000000000e+00 0.000000000000e+00
6.407500000000e+02 -9.997734766188e-02 0.000000000000e+00 0.000000000000e+00
6.410000000000e+02 -2.152844914259e-01 0.000000000000e+00 0.000000000000e+00
6.412500000000e+02 -3.506532245658e-01 0.000000000000e+00 0.000000000000e+00
6.415000000000e+02 -5.061002005981e-01 0.000000000000e+00 0.000000000000e+00
6.417500000000e+02 -6.803569591617e-01 0.000000000000e+00 0.000000000000e+00
6.420000000000e+02 -8.701310133596e-01 0.000000000000e+00 0.000000000000e+00
6.422500000000e+02 -1.069510324624e+00 0.000000000000e+00 0.000000000000e+00
6.425000000000e+02 -1.269653824504e+00 0.000000000000e+00 0.000000000000e+00
6.427500000000e+02 -1.458877821950e+00 0.000000000000e+00 0.000000000000e+00
6.430000000000e+02 -1.623194171416e+00 0.000000000000e+00 0.000000000000e+00
6.432500000000e+02 -1.747288645251e+00 0.000000000000e+00 0.000000000000e+00
6.435000000000e+02 -1.815857275499e+00 0.000000000000e+00 0.000000000000e+00
6.437500000000e+02 -1.815155714181e+00 0.000000000000e+00 0.000000000000e+00
6.440000000000e+02 -1.734572333068e+00 0.000000000000e+00 0.000000000000e+00
6.442500000000e+02 -1.568017784371e+00 0.000000000000e+00 0.000000000000e+00
6.445000000000e+02 -1.314936169245e+00 0.000000000000e+00 0.000000000000e+00
6.447500000000e+02 -9.807852732520e-01 0.000000000000e+00 0.000000000000e+00
6.450000000000e+02 -5.769002739357e-01 0.000000000000e+00 0.000000000000e+00
6.452500000000e+02 -1.197376013761e-01 0.000000000000e+00 0.000000000000e+00
6.455000000000e+02 3.704187930939e-01 0.000000000000e+00 0.000000000000e+00
6.457500000000e+02 8.711305945844e-01 0.000000000000e+00 0.000000000000e+00
6.460000000000e+02 1.359645193877e+00 0.000000000000e+00 0.000000000000e+00
6.462500000000e+02 1.814666302258e+00 0.000000000000e+00 0.000000000000e+00
6.465000000000e+02 2.217829882863e+00 0.000000000000e+00 0.000000000000e+00
6.467500000000e+02 2.554705494593e+00 0.000000000000e+00 0.000000000000e+00
6.470000000000e+02 2.815216526212e+00 0.000000000000e+00 0.000000000000e+00
6.472500000000e+02 2.993463556710e+00 0.000000000000e+00 0.000000000000e+00
6.475000000000e+02 3.087029500524e+00 0.000000000000e+00 0.000000000000e+00
6.477500000000e+02 3.095928568138e+00 0.000000000000e+00 0.000000000000e+00
6.480000000000e+02 3.021419926180e+00 0.000000000000e+00 0.000000000000e+00
6.482500000000e+02 2.864931182834e+00 0.000000000000e+00 0.000000000000e+00
6.485000000000e+02 2.627321407908e+00 0.000000000000e+00 0.000000000000e+00
6.487500000000e+02 2.308659274162e+00 0.000000000000e+00 0.000000000000e+00
6.490000000000e+02 1.908606088102e+00 0.000000000000e+00 0.000000000000e+00
6.492500000000e+02 1.427388169780e+00 0.000000000000e+00 0.000000000000e+00
6.495000000000e+02 8.672339583228e-01 0.000000000000e+00 0.000000000000e+00
6.497500000000e+02 2.340553175297e-01 0.000000000000e+00 0.000000000000e+00
6.500000000000e+02 -4.609145451107e-01 0.000000000000e+00 0.000000000000e+00
6.502500000000e+02 -1.199840402975e+00 0.000000000000e+00 0.000000000000e+00
6.505000000000e+02 -1.957654613190e+00 0.000000000000e+00 0.000000000000e+00
6.507500000000e+02 -2.702302612456e+00 0.000000000000e+00 0.000000000000e+00
6.510000000000e+02 -3.395983363438e+00 0.000000000000e+00 0.000000000000e+00
6.512500000000e+02 -3.997371680944e+00 0.000000000000e+00 0.000000000000e+00
6.515000000000e+02 -4.464669545467e+00 0.000000000000e+00 0.000000000000e+00
6.517500000000e+02 -4.759205707876e+00 0.000000000000e+00 0.000000000000e+00
6.520000000000e+02 -4.849205829718e+00 0.000000000000e+00 0.000000000000e+00
6.522500000000e+02 -4.713304083675e+00 0.000000000000e+00 0.000000000000e+00
6.525000000000e+02 -4.343370549616e+00 0.000000000000e+00 0.000000000000e+00
6.527500000000e+02 -3.746288420097e+00 0.000000000000e+00 0.000000000000e+00
6.530000000000e+02 -2.944424654873e+00 0.000000000000e+00 0.000000000000e+00
6.532500000000e+02 -1.974683847409e+00 0.000000000000e+00 0.000000000000e+00
6.535000000000e+02 -8.861988790372e-01 0.000000000000e+00 0.000000000000e+00
6.537500000000e+02 2.631281529233e-01 0.000000000000e+00 0.000000000000e+00
6.540000000000e+02 1.410886595394e+00 0.000000000000e+00 0.000000000000e+00
6.542500000000e+02 2.494780053418e+00 0.000000000000e+00 0.000000000000e+00
6.545000000000e+02 3.457136215424e+00 0.000000000000e+00 0.000000000000e+00
6.547500000000e+02 4.248853019766e+00 0.000000000000e+00 0.000000000000e+00
6.550000000000e+02 4.832411387325e+00 0.000000000000e+00 0.000000000000e+00
6.552500000000e+02 5.183710452437e+00 0.000000000000e+00 0.000000000000e+00
6.555000000000e+02 5.292633913437e+00 0.000000000000e+00 0.000000000000e+00
6.557500000000e+02 5.162414284798e+00 0.000000000000e+00 0.000000000000e+00
6.560000000000e+02 4.808003369095e+00 0.000000000000e+00 0.000000000000e+00
6.562500000000e+02 4.253762689650e+00 0.000000000000e+00 0.000000000000e+00
6.565000000000e+02 3.530842882926e+00 0.000000000000e+00 0.000000000000e+00
6.567500000000e+02 2.674619580527e+00 0.000000000000e+00 0.000000000000e+00
6.570000000000e+02 1.722497001430e+00 0.000000000000e+00 0.000000000000e+00
6.572500000000e+02 7.122893876146e-01 0.000000000000e+00 0.000000000000e+00
6.575000000000e+02 -3.187386965285e-01 0.000000000000e+00 0.000000000000e+00
6.577500000000e+02 -1.334228359792e+00 0.000000000000e+00 0.000000000000e+00
6.580000000000e+02 -2.298655041503e+00 0.000000000000e+00 0.000000000000e+00
6.582500000000e+02 -3.177092636571e+00 0.000000000000e+00 0.000000000000e+00
6.585000000000e+02 -3.935113026057e+00 0.000000000000e+00 0.000000000000e+00
6.587500000000e+02 -4.539101769635e+00 0.000000000000e+00 0.000000000000e+00
6.590000000000e+02 -4.957196930574e+00 0.000000000000e+00 0.000000000000e+00
6.592500000000e+02 -5.160939941151e+00 0.000000000000e+00 0.000000000000e+00
6.595000000000e+02 -5.127582644262e+00 0.000000000000e+00 0.000000000000e+00
6.597500000000e+02 -4.842845496528e+00 0.000000000000e+00 0.000000000000e+00
6.600000000000e+02 -4.303792256553e+00 0.000000000000e+00 0.000000000000e+00
6.602500000000e+02 -3.521398193197e+00 0.000000000000e+00 0.000000000000e+00
6.605000000000e+02 -2.522358531284e+00 0.000000000000e+00 0.000000000000e+00
6.607500000000e+02 -1.349720215496e+00 0.000000000000e+00 0.000000000000e+00
6.610000000000e+02 -6.202242085986e-02 0.000000000000e+00 0.000000000000e+00
6.612500000000e+02 1.269210727032e+00 0.000000000000e+00 0.000000000000e+00
6.615000000000e+02 2.563586760897e+00 0.000000000000e+00 0.000000000000e+00
6.617500000000e+02 3.737325139379e+00 0.000000000000e+00 0.000000000000e+00
6.620000000000e+02 4.709663566813e+00 0.000000000000e+00 0.000000000000e+00
6.622500000000e+02 5.409602568609e+00 0.000000000000e+00 0.000000000000e+00
6.625000000000e+02 5.782313877467e+00 0.000000000000e+00 0.000000000000e+00
6.627500000000e+02 5.794529118321e+00 0.000000000000e+00 0.000000000000e+00
6.630000000000e+02 5.438298021964e+00 0.000000000000e+00 0.000000000000e+00
6.632500000000e+02 4.732653627375e+00 0.000000000000e+00 0.000000000000e+00
6.635000000000e+02 3.722929466803e+00 0.000000000000e+00 0.000000000000e+00
6.637500000000e+02 2.477716543081e+00 0.000000000000e+00 0.000000000000e+00
6.640000000000e+02 1.083697230924e+00 0.000000000000e+00 0.000000000000e+00
6.642500000000e+02 -3.611807356463e-01 0.000000000000e+00 0.000000000000e+00
6.645000000000e+02 -1.755551252250e+00 0.000000000000e+00 0.000000000000e+00
6.647500000000e+02 -3.002754012207e+00 0.000000000000e+00 0.000000000000e+00
6.650000000000e+02 -4.018469862279e+00 0.000000000000e+00 0.000000000000e+00
6.652500000000e+02 -4.737163263152e+00 0.000000000000e+00 0.000000000000e+00
6.655000000000e+02 -5.116764882624e+00 0.000000000000e+00 0.000000000000e+00
6.657500000000e+02 -5.141221766227e+00 0.000000000000e+00 0.000000000000e+00
6.660000000000e+02 -4.820769858216e+00 0.000000000000e+00 0.000000000000e+00
6.662500000000e+02 -4.190016293181e+00 0.000000000000e+00 0.000000000000e+00
6.665000000000e+02 -3.304129688762e+00 0.000000000000e+00 0.000000000000e+00
6.667500000000e+02 -2.233602393961e+00 0.000000000000e+00 0.000000000000e+00
6.670000000000e+02 -1.058152780328e+00 0.000000000000e+00 0.000000000000e+00
6.672500000000e+02 1.396297185320e-01 0.000000000000e+00 0.000000000000e+00
6.675000000000e+02 1.280327738285e+00 0.000000000000e+00 0.000000000000e+00
6.677500000000e+02 2.292950257751e+00 0.000000000000e+00 0.000000000000e+00
6.680000000000e+02 3.119054897908e+00 0.000000000000e+00 0.000000000000e+00
6.682500000000e+02 3.715550205867e+00 0.000000000000e+00 0.000000000000e+00
6.685000000000e+02 4.056144394294e+00 0.000000000000e+00 0.000000000000e+00
6.687500000000e+02 4.131541252108e+00 0.000000000000e+00 0.000000000000e+00
6.690000000000e+02 3.948582895355e+00 0.000000000000e+00 0.000000000000e+00
6.692500000000e+02 3.528594167323e+00 0.000000000000e+00 0.000000000000e+00
6.695000000000e+02 2.905193610708e+00 0.000000000000e+00 0.000000000000e+00
6.697500000000e+02 2.121806800496e+00 0.000000000000e+00 0.000000000000e+00
6.700000000000e+02 1.229060872191e+00 0.000000000000e+00 0.000000000000e+00
6.702500000000e+02 2.821692427113e-01 0.000000000000e+00 0.000000000000e+00
6.705000000000e+02 -6.616513473015e-01 0.000000000000e+00 0.000000000000e+00
6.707500000000e+02 -1.545739120074e+00 0.000000000000e+00 0.000000000000e+00
6.710000000000e+02 -2.316551125318e+00 0.000000000000e+00 0.000000000000e+00
6.712500000000e+02 -2.926253900761e+00 0.000000000000e+00 0.000000000000e+00
6.715000000000e+02 -3.335323365497e+00 0.000000000000e+00 0.000000000000e+00
6.717500000000e+02 -3.515075737073e+00 0.000000000000e+00 0.000000000000e+00
6.720000000000e+02 -3.449981357145e+00 0.000000000000e+00 0.000000000000e+00
6.722500000000e+02 -3.139549424986e+00 0.000000000000e+00 0.000000000000e+00
6.725000000000e+02 -2.599529230818e+00 0.000000000000e+00 0.000000000000e+00
6.727500000000e+02 -1.862165608428e+00 0.000000000000e+00 0.000000000000e+00
6.730000000000e+02 -9.752813671401e-01 0.000000000000e+00 0.000000000000e+00
6.732500000000e+02 -3.948350163296e-05 0.000000000000e+00 0.000000000000e+00
6.735000000000e+02 9.926421547131e-01 0.000000000000e+00 0.000000000000e+00
6.737500000000e+02 1.926902424075e+00 0.000000000000e+00 0.000000000000e+00
6.740000000000e+02 2.727694851680e+00 0.000000000000e+00 0.000000000000e+00
6.742500000000e+02 3.327062049879e+00 0.000000000000e+00 0.000000000000e+00
6.745000000000e+02 3.670378695802e+00 0.000000000000e+00 0.000000000000e+00
6.747500000000e+02 3.721947012647e+00 0.000000000000e+00 0.000000000000e+00
6.750000000000e+02 3.469325233467e+00 0.000000000000e+00 0.000000000000e+00
6.752500000000e+02 2.925837739292e+00 0.000000000000e+00 0.000000000000e+00
6.755000000000e+02 2.130854076551e+00 0.000000000000e+00 0.000000000000e+00
6.757500000000e+02 1.147622636244e+00 0.000000000000e+00 0.000000000000e+00
6.760000000000e+02 5.868508708891e-02 0.000000000000e+00 0.000000000000e+00
6.762500000000e+02 -1.040844936670e+00 0.000000000000e+00 0.000000000000e+00
6.765000000000e+02 -2.051609185236e+00 0.000000000000e+00 0.000000000000e+00
6.767500000000e+02 -2.879202253786e+00 0.000000000000e+00 0.000000000000e+00
6.770000000000e+02 -3.443362902071e+00 0.000000000000e+00 0.000000000000e+00
6.772500000000e+02 -3.686228428549e+00 0.000000000000e+00 0.000000000000e+00
6.775000000000e+02 -3.578763778517e+00 0.000000000000e+00 0.000000000000e+00
6.777500000000e+02 -3.124617554243e+00 0.000000000000e+00 0.000000000000e+00
6.780000000000e+02 -2.360885670065e+00 0.000000000000e+00 0.000000000000e+00
6.782500000000e+02 -1.355559865978e+00 0.000000000000e+00 0.000000000000e+00
6.785000000000e+02 -2.017739744968e-01 0.000000000000e+00 0.000000000000e+00
6.787500000000e+02 9.906986658698e-01 0.000000000000e+00 0.000000000000e+00
6.790000000000e+02 2.105934520654e+00 0.000000000000e+00 0.000000000000e+00
6.792500000000e+02 3.033331650260e+00 0.000000000000e+00 0.000000000000e+00
6.795000000000e+02 3.678913514590e+00 0.000000000000e+00 0.000000000000e+00
6.797500000000e+02 3.975284217558e+00 0.000000000000e+00 0.000000000000e+00
6.800000000000e+02 3.889149207433e+00 0.000000000000e+00 0.000000000000e+00
6.802500000000e+02 3.425530191232e+00 0.000000000000e+00 0.000000000000e+00
6.805000000000e+02 2.628120122724e+00 0.000000000000e+00 0.000000000000e+00
6.807500000000e+02 1.575613842252e+00 0.000000000000e+00 0.000000000000e+00
6.810000000000e+02 3.742732531792e-01 0.000000000000e+00 0.000000000000e+00
6.812500000000e+02 -8.526016987763e-01 0.000000000000e+00 0.000000000000e+00
6.815000000000e+02 -1.977268915941e+00 0.000000000000e+00 0.000000000000e+00
6.817500000000e+02 -2.880921176427e+00 0.000000000000e+00 0.000000000000e+00
6.820000000000e+02 -3.466430330371e+00 0.000000000000e+00 0.000000000000e+00
6.822500000000e+02 -3.669066268173e+00 0.000000000000e+00 0.000000000000e+00
6.825000000000e+02 -3.463973570561e+00 0.000000000000e+00 0.000000000000e+00
6.827500000000e+02 -2.869504757476e+00 0.000000000000e+00 0.000000000000e+00
6.830000000000e+02 -1.945936365788e+00 0.000000000000e+00 0.000000000000e+00
6.832500000000e+02 -7.895894330072e-01 0.000000000000e+00 0.000000000000e+00
6.835000000000e+02 4.771135927745e-01 0.000000000000e+00 0.000000000000e+00
6.837500000000e+02 1.718655003502e+00 0.000000000000e+00 0.000000000000e+00
6.840000000000e+02 2.801118791043e+00 0.000000000000e+00 0.000000000000e+00
6.842500000000e+02 3.606977301436e+00 0.000000000000e+00 0.000000000000e+00
6.845000000000e+02 4.048312126398e+00 0.000000000000e+00 0.000000000000e+00
6.847500000000e+02 4.076946727013e+00 0.000000000000e+00 0.000000000000e+00
6.850000000000e+02 3.690280023911e+00 0.000000000000e+00 0.000000000000e+00
6.852500000000e+02 2.932070928594e+00 0.000000000000e+00 0.000000000000e+00
6.855000000000e+02 1.887985015271e+00 0.000000000000e+00 0.000000000000e+00
6.857500000000e+02 6.763139298126e-01 0.000000000000e+00 0.000000000000e+00
6.860000000000e+02 -5.651535506990e-01 0.000000000000e+00 0.000000000000e+00
6.862500000000e+02 -1.694660816050e+00 0.000000000000e+00 0.000000000000e+00
6.865000000000e+02 -2.582654022465e+00 0.000000000000e+00 0.000000000000e+00
6.867500000000e+02 -3.126723755072e+00 0.000000000000e+00 0.000000000000e+00
6.870000000000e+02 -3.263555392679e+00 0.000000000000e+00 0.000000000000e+00
6.872500000000e+02 -2.976446013990e+00 0.000000000000e+00 0.000000000000e+00
6.875000000000e+02 -2.297445406468e+00 0.000000000000e+00 0.000000000000e+00
6.877500000000e+02 -1.303802227130e+00 0.000000000000e+00 0.000000000000e+00
6.880000000000e+02 -1.090710109403e-01 0.000000000000e+00 0.000000000000e+00
6.882500000000e+02 1.150119470978e+00 0.000000000000e+00 0.000000000000e+00
6.885000000000e+02 2.330100586782e+00 0.000000000000e+00 0.000000000000e+00
6.887500000000e+02 3.297107114413e+00 0.000000000000e+00 0.000000000000e+00
6.890000000000e+02 3.943102889158e+00 0.000000000000e+00 0.000000000000e+00
6.892500000000e+02 4.198575675824e+00 0.000000000000e+00 0.000000000000e+00
6.895000000000e+02 4.040738013984e+00 0.000000000000e+00 0.000000000000e+00
6.897500000000e+02 3.496117820514e+00 0.000000000000e+00 0.000000000000e+00
6.900000000000e+02 2.637201687643e+00 0.000000000000e+00 0.000000000000e+00
6.902500000000e+02 1.573522149213e+00 0.000000000000e+00 0.000000000000e+00
6.905000000000e+02 4.382670558664e-01 0.000000000000e+00 0.000000000000e+00
6.907500000000e+02 -6.279522916780e-01 0.000000000000e+00 0.000000000000e+00
6.910000000000e+02 -1.494179349503e+00 0.000000000000e+00 0.000000000000e+00
6.912500000000e+02 -2.054931341452e+00 0.000000000000e+00 0.000000000000e+00
6.915000000000e+02 -2.242806819676e+00 0.000000000000e+00 0.000000000000e+00
6.917500000000e+02 -2.036329358092e+00 0.000000000000e+00 0.000000000000e+00
6.920000000000e+02 -1.462072113672e+00 0.000000000000e+00 0.000000000000e+00
6.922500000000e+02 -5.908273244100e-01 0.000000000000e+00 0.000000000000e+00
6.925000000000e+02 4.716651964846e-01 0.000000000000e+00 0.000000000000e+00
6.927500000000e+02 1.598231991675e+00 0.000000000000e+00 0.000000000000e+00
6.930000000000e+02 2.656292873426e+00 0.000000000000e+00 0.000000000000e+00
6.932500000000e+02 3.524362766771e+00 0.000000000000e+00 0.000000000000e+00
6.935000000000e+02 4.106943931746e+00 0.000000000000e+00 0.000000000000e+00
6.937500000000e+02 4.345945339357e+00 0.000000000000e+00 0.000000000000e+00
6.940000000000e+02 4.227225781014e+00 0.000000000000e+00 0.000000000000e+00
6.942500000000e+02 3.781494958761e+00 0.000000000000e+00 0.000000000000e+00
6.945000000000e+02 3.079538421380e+00 0.000000000000e+00 0.000000000000e+00
6.947500000000e+02 2.222461705312e+00 0.000000000000e+00 0.000000000000e+00
6.950000000000e+02 1.328280970137e+00 0.000000000000e+00 0.000000000000e+00
6.952500000000e+02 5.166397099882e-01 0.000000000000e+00 0.000000000000e+00
6.955000000000e+02 -1.063540090902e-01 0.000000000000e+00 0.000000000000e+00
6.957500000000e+02 -4.612237438750e-01 0.000000000000e+00 0.000000000000e+00
6.960000000000e+02 -5.045105664890e-01 0.000000000000e+00 0.000000000000e+00
6.962500000000e+02 -2.333180047788e-01 0.000000000000e+00 0.000000000000e+00
6.965000000000e+02 3.154615671858e-01 0.000000000000e+00 0.000000000000e+00
6.967500000000e+02 1.071012369900e+00 0.000000000000e+00 0.000000000000e+00
6.970000000000e+02 1.938664628681e+00 0.000000000000e+00 0.000000000000e+00
6.972500000000e+02 2.812749445278e+00 0.000000000000e+00 0.000000000000e+00
6.975000000000e+02 3.590488927660e+00 0.000000000000e+00 0.000000000000e+00
6.977500000000e+02 4.185079165006e+00 0.000000000000e+00 0.000000000000e+00
6.980000000000e+02 4.536278407554e+00 0.000000000000e+00 0.000000000000e+00
6.982500000000e+02 4.617188514718e+00 0.000000000000e+00 0.000000000000e+00
6.985000000000e+02 4.436458884662e+00 0.000000000000e+00 0.000000000000e+00
6.987500000000e+02 4.035771868696e+00 0.000000000000e+00 0.000000000000e+00
6.990000000000e+02 3.483099908890e+00 0.000000000000e+00 0.000000000000e+00
6.992500000000e+02 2.862771915153e+00 0.000000000000e+00 0.000000000000e+00
6.995000000000e+02 2.263777824046e+00 0.000000000000e+00 0.000000000000e+00
6.997500000000e+02 1.767927083041e+00 0.000000000000e+00 0.000000000000e+00
7.000000000000e+02 1.439439530879e+00 0.000000000000e+00 0.000000000000e+00
7.002500000000e+02 1.317297651689e+00 0.000000000000e+00 0.000000000000e+00
7.005000000000e+02 1.411268191018e+00 0.000000000000e+00 0.000000000000e+00
7.007500000000e+02 1.701971809534e+00 0.000000000000e+00 0.000000000000e+00
7.010000000000e+02 2.144818029716e+00 0.000000000000e+00 0.000000000000e+00
7.012500000000e+02 2.677107457305e+00 0.000000000000e+00 0.000000000000e+00
7.015000000000e+02 3.227203431415e+00 0.000000000000e+00 0.000000000000e+00
7.017500000000e+02 3.724441787591e+00 0.000000000000e+00 0.000000000000e+00
7.020000000000e+02 4.108406270992e+00 0.000000000000e+00 0.000000000000e+00
7.022500000000e+02 4.336346492159e+00 0.000000000000e+00 0.000000000000e+00
7.025000000000e+02 4.387826764996e+00 0.000000000000e+00 0.000000000000e+00
7.027500000000e+02 4.266117640685e+00 0.000000000000e+00 0.000000000000e+00
7.030000000000e+02 3.996313594126e+00 0.000000000000e+00 0.000000000000e+00
7.032500000000e+02 3.620612046798e+00 0.000000000000e+00 0.000000000000e+00
7.035000000000e+02 3.191558252558e+00 0.000000000000e+00 0.000000000000e+00
7.037500000000e+02 2.764299364275e+00 0.000000000000e+00 0.000000000000e+00
7.040000000000e+02 2.388971689511e+00 0.000000000000e+00 0.000000000000e+00
7.042500000000e+02 2.104263907419e+00 0.000000000000e+00 0.000000000000e+00
7.045000000000e+02 1.932975317029e+00 0.000000000000e+00 0.000000000000e+00
7.047500000000e+02 1.880060970778e+00 0.000000000000e+00 0.000000000000e+00
7.050000000000e+02 1.933276787065e+00 0.000000000000e+00 0.000000000000e+00
7.052500000000e+02 2.066164317009e+00 0.000000000000e+00 0.000000000000e+00
7.055000000000e+02 2.242800079787e+00 0.000000000000e+00 0.000000000000e+00
7.057500000000e+02 2.423520423785e+00 0.000000000000e+00 0.000000000000e+00
7.060000000000e+02 2.570745059800e+00 0.000000000000e+00 0.000000000000e+00
7.062500000000e+02 2.654066375091e+00 0.000000000000e+00 0.000000000000e+00
7.065000000000e+02 2.653933414847e+00 0.000000000000e+00 0.000000000000e+00
7.067500000000e+02 2.563508491410e+00 0.000000000000e+00 0.000000000000e+00
7.070000000000e+02 2.388569017060e+00 0.000000000000e+00 0.000000000000e+00
7.072500000000e+02 2.145621172716e+00 0.000000000000e+00 0.000000000000e+00
7.075000000000e+02 1.858641910444e+00 0.000000000000e+00 0.000000000000e+00
7.077500000000e+02 1.555037073631e+00 0.000000000000e+00 0.000000000000e+00
7.080000000000e+02 1.261475387543e+00 0.000000000000e+00 0.000000000000e+00
7.082500000000e+02 1.000226158801e+00 0.000000000000e+00 0.000000000000e+00
7.085000000000e+02 7.865041456442e-01 0.000000000000e+00 0.000000000000e+00
7.087500000000e+02 6.271330373636e-01 0.000000000000e+00 0.000000000000e+00
7.090000000000e+02 5.206130129516e-01 0.000000000000e+00 0.000000000000e+00
7.092500000000e+02 4.584548735501e-01 0.000000000000e+00 0.000000000000e+00
7.095000000000e+02 4.274575669266e-01 0.000000000000e+00 0.000000000000e+00
7.097500000000e+02 4.124840473098e-01 0.000000000000e+00 0.000000000000e+00
7.100000000000e+02 3.992473340375e-01 0.000000000000e+00 0.000000000000e+00
7.102500000000e+02 3.766561011425e-01 0.000000000000e+00 0.000000000000e+00
7.105000000000e+02 3.383760852762e-01 0.000000000000e+00 0.000000000000e+00
7.107500000000e+02 2.834185795955e-01 0.000000000000e+00 0.000000000000e+00
7.110000000000e+02 2.157423646749e-01 0.000000000000e+00 0.000000000000e+00
7.112500000000e+02 1.430210076248e-01 0.000000000000e+00 0.000000000000e+00
7.115000000000e+02 7.485706672079e-02 0.000000000000e+00 0.000000000000e+00
7.117500000000e+02 2.079913605433e-02 0.000000000000e+00 0.000000000000e+00
7.120000000000e+02 -1.147238788483e-02 0.000000000000e+00 0.000000000000e+00
7.122500000000e+02 -1.747765229378e-02 0.000000000000e+00 0.000000000000e+00
7.125000000000e+02 3.422003116265e-03 0.000000000000e+00 0.000000000000e+00
7.127500000000e+02 4.815076459127e-02 0.000000000000e+00 0.000000000000e+00
7.130000000000e+02 1.107472786809e-01 0.000000000000e+00 0.000000000000e+00
7.132500000000e+02 1.837073668002e-01 0.000000000000e+00 0.000000000000e+00
7.135000000000e+02 2.595666757730e-01 0.000000000000e+00 0.000000000000e+00
7.137500000000e+02 3.324151261727e-01 0.000000000000e+00 0.000000000000e+00
7.140000000000e+02 3.990560332870e-01 0.000000000000e+00 0.000000000000e+00
7.142500000000e+02 4.595938399400e-01 0.000000000000e+00 0.000000000000e+00
7.145000000000e+02 5.173419734589e-01 0.000000000000e+00 0.000000000000e+00
7.147500000000e+02 5.780670775339e-01 0.000000000000e+00 0.000000000000e+00
7.150000000000e+02 6.487059993049e-01 0.000000000000e+00 0.000000000000e+00
7.152500000000e+02 7.357869069137e-01 0.000000000000e+00 0.000000000000e+00
7.155000000000e+02 8.438398778944e-01 0.000000000000e+00 0.000000000000e+00
7.157500000000e+02 9.740865118318e-01 0.000000000000e+00 0.000000000000e+00
7.160000000000e+02 1.123652340500e+00 0.000000000000e+00 0.000000000000e+00
7.162500000000e+02 1.285458165219e+00 0.000000000000e+00 0.000000000000e+00
7.165000000000e+02 1.448831966165e+00 0.000000000000e+00 0.000000000000e+00
7.167500000000e+02 1.600761035005e+00 0.000000000000e+00 0.000000000000e+00
7.170000000000e+02 1.727594884335e+00 0.000000000000e+00 0.000000000000e+00
7.172500000000e+02 1.816931395903e+00 0.000000000000e+00 0.000000000000e+00
7.175000000000e+02 1.859384462882e+00 0.000000000000e+00 0.000000000000e+00
7.177500000000e+02 1.849946657949e+00 0.000000000000e+00 0.000000000000e+00
7.180000000000e+02 1.788722697195e+00 0.000000000000e+00 0.000000000000e+00
7.182500000000e+02 1.680908514108e+00 0.000000000000e+00 0.000000000000e+00
7.185000000000e+02 1.536010529586e+00 0.000000000000e+00 0.000000000000e+00
7.187500000000e+02 1.366420848120e+00 0.000000000000e+00 0.000000000000e+00
7.190000000000e+02 1.185567138781e+00 0.000000000000e+00 0.000000000000e+00
7.192500000000e+02 1.005924380966e+00 0.000000000000e+00 0.000000000000e+00
7.195000000000e+02 8.371985917729e-01 0.000000000000e+00 0.000000000000e+00
7.197500000000e+02 6.849665343127e-01 0.000000000000e+00 0.000000000000e+00
7.200000000000e+02 5.499844825859e-01 0.000000000000e+00 0.000000000000e+00
7.202500000000e+02 4.282747176297e-01 0.000000000000e+00 0.000000000000e+00
7.205000000000e+02 3.119771070688e-01 0.000000000000e+00 0.000000000000e+00
7.207500000000e+02 1.908339948519e-01 0.000000000000e+00 0.000000000000e+00
7.210000000000e+02 5.407834180645e-02 0.000000000000e+00 0.000000000000e+00
7.212500000000e+02 -1.075671572579e-01 0.000000000000e+00 0.000000000000e+00
7.215000000000e+02 -3.000889387557e-01 0.000000000000e+00 0.000000000000e+00
7.217500000000e+02 -5.248572727604e-01 0.000000000000e+00 0.000000000000e+00
7.220000000000e+02 -7.779809865588e-01 0.000000000000e+00 0.000000000000e+00
7.222500000000e+02 -1.050441956567e+00 0.000000000000e+00 0.000000000000e+00
7.225000000000e+02 -1.328990373257e+00 0.000000000000e+00 0.000000000000e+00
7.227500000000e+02 -1.597667224126e+00 0.000000000000e+00 0.000000000000e+00
7.230000000000e+02 -1.839727667786e+00 0.000000000000e+00 0.000000000000e+00
7.232500000000e+02 -2.039681971310e+00 0.000000000000e+00 0.000000000000e+00
7.235000000000e+02 -2.185157682439e+00 0.000000000000e+00 0.000000000000e+00
7.237500000000e+02 -2.268318981763e+00 0.000000000000e+00 0.000000000000e+00
7.240000000000e+02 -2.286650930751e+00 0.000000000000e+00 0.000000000000e+00
7.242500000000e+02 -2.243015784255e+00 0.000000000000e+00 0.000000000000e+00
7.245000000000e+02 -2.144999761040e+00 0.000000000000e+00 0.000000000000e+00
7.247500000000e+02 -2.003674215994e+00 0.000000000000e+00 0.000000000000e+00
7.250000000000e+02 -1.831978807899e+00 0.000000000000e+00 0.000000000000e+00
7.252500000000e+02 -1.642983528035e+00 0.000000000000e+00 0.000000000000e+00
7.255000000000e+02 -1.448294508679e+00 0.000000000000e+00 0.000000000000e+00
7.257500000000e+02 -1.256835142851e+00 0.000000000000e+00 0.000000000000e+00
7.260000000000e+02 -1.074165522925e+00 0.000000000000e+00 0.000000000000e+00
7.262500000000e+02 -9.024112637007e-01 0.000000000000e+00 0.000000000000e+00
7.265000000000e+02 -7.407725886799e-01 0.000000000000e+00 0.000000000000e+00
7.267500000000e+02 -5.864922818257e-01 0.000000000000e+00 0.000000000000e+00
7.270000000000e+02 -4.360912868627e-01 0.000000000000e+00 0.000000000000e+00
7.272500000000e+02 -2.866440153109e-01 0.000000000000e+00 0.000000000000e+00
7.275000000000e+02 -1.368669080326e-01 0.000000000000e+00 0.000000000000e+00
7.277500000000e+02 1.216767271459e-02 0.000000000000e+00 0.000000000000e+00
7.280000000000e+02 1.568116874275e-01 0.000000000000e+00 0.000000000000e+00
7.282500000000e+02 2.911487300980e-01 0.000000000000e+00 0.000000000000e+00
7.285000000000e+02 4.077712896788e-01 0.000000000000e+00 0.000000000000e+00
7.287500000000e+02 4.988921771946e-01 0.000000000000e+00 0.000000000000e+00
7.290000000000e+02 5.575998137876e-01 0.000000000000e+00 0.000000000000e+00
7.292500000000e+02 5.790453027628e-01 0.000000000000e+00 0.000000000000e+00
7.295000000000e+02 5.613632483408e-01 0.000000000000e+00 0.000000000000e+00
7.297500000000e+02 5.061752247123e-01 0.000000000000e+00 0.000000000000e+00
7.300000000000e+02 4.185962960085e-01 0.000000000000e+00 0.000000000000e+00
7.302500000000e+02 3.067486906257e-01 0.000000000000e+00 0.000000000000e+00
7.305000000000e+02 1.808683667124e-01 0.000000000000e+00 0.000000000000e+00
7.307500000000e+02 5.215595803187e-02 0.000000000000e+00 0.000000000000e+00
7.310000000000e+02 -6.843758191504e-02 0.000000000000e+00 0.000000000000e+00
7.312500000000e+02 -1.712948457240e-01 0.000000000000e+00 0.000000000000e+00
7.315000000000e+02 -2.489181783972e-01 0.000000000000e+00 0.000000000000e+00
7.317500000000e+02 -2.963086910823e-01 0.000000000000e+00 0.000000000000e+00
7.320000000000e+02 -3.109051296288e-01 0.000000000000e+00 0.000000000000e+00
7.322500000000e+02 -2.921317833885e-01 0.000000000000e+00 0.000000000000e+00
7.325000000000e+02 -2.406778507057e-01 0.000000000000e+00 0.000000000000e+00
7.327500000000e+02 -1.576818980767e-01 0.000000000000e+00 0.000000000000e+00
7.330000000000e+02 -4.401475821642e-02 0.000000000000e+00 0.000000000000e+00
7.332500000000e+02 1.001618223850e-01 0.000000000000e+00 0.000000000000e+00
7.335000000000e+02 2.754333967460e-01 0.000000000000e+00 0.000000000000e+00
7.337500000000e+02 4.827165492209e-01 0.000000000000e+00 0.000000000000e+00
7.340000000000e+02 7.224264843957e-01 0.000000000000e+00 0.000000000000e+00
7.342500000000e+02 9.933548802617e-01 0.000000000000e+00 0.000000000000e+00
7.345000000000e+02 1.291455352861e+00 0.000000000000e+00 0.000000000000e+00
7.347500000000e+02 1.608774489633e+00 0.000000000000e+00 0.000000000000e+00
7.350000000000e+02 1.932768073731e+00 0.000000000000e+00 0.000000000000e+00
7.352500000000e+02 2.246202391037e+00 0.000000000000e+00 0.000000000000e+00
7.355000000000e+02 2.527763712742e+00 0.000000000000e+00 0.000000000000e+00
7.357500000000e+02 2.753395810122e+00 0.000000000000e+00 0.000000000000e+00
7.360000000000e+02 2.898271107341e+00 0.000000000000e+00 0.000000000000e+00
7.362500000000e+02 2.939193695167e+00 0.000000000000e+00 0.000000000000e+00
7.365000000000e+02 2.857149456928e+00 0.000000000000e+00 0.000000000000e+00
7.367500000000e+02 2.639674372583e+00 0.000000000000e+00 0.000000000000e+00
7.370000000000e+02 2.282715464858e+00 0.000000000000e+00 0.000000000000e+00
7.372500000000e+02 1.791711459449e+00 0.000000000000e+00 0.000000000000e+00
7.375000000000e+02 1.181716001884e+00 0.000000000000e+00 0.000000000000e+00
7.377500000000e+02 4.765121823592e-01 0.000000000000e+00 0.000000000000e+00
7.380000000000e+02 -2.931950155959e-01 0.000000000000e+00 0.000000000000e+00
7.382500000000e+02 -1.092292560818e+00 0.000000000000e+00 0.000000000000e+00
7.385000000000e+02 -1.884163238821e+00 0.000000000000e+00 0.000000000000e+00
7.387500000000e+02 -2.633607589015e+00 0.000000000000e+00 0.000000000000e+00
7.390000000000e+02 -3.309410819459e+00 0.000000000000e+00 0.000000000000e+00
7.392500000000e+02 -3.886236509927e+00 0.000000000000e+00 0.000000000000e+00
7.395000000000e+02 -4.345632767300e+00 0.000000000000e+00 0.000000000000e+00
7.397500000000e+02 -4.676074389900e+00 0.000000000000e+00 0.000000000000e+00
7.400000000000e+02 -4.872115902787e+00 0.000000000000e+00 0.000000000000e+00
7.402500000000e+02 -4.932871725084e+00 0.000000000000e+00 0.000000000000e+00
7.405000000000e+02 -4.860148741929e+00 0.000000000000e+00 0.000000000000e+00
7.407500000000e+02 -4.656615040114e+00 0.000000000000e+00 0.000000000000e+00
7.410000000000e+02 -4.324385673221e+00 0.000000000000e+00 0.000000000000e+00
7.412500000000e+02 -3.864340385561e+00 0.000000000000e+00 0.000000000000e+00
7.415000000000e+02 -3.276367326933e+00 0.000000000000e+00 0.000000000000e+00
7.417500000000e+02 -2.560567842573e+00 0.000000000000e+00 0.000000000000e+00
7.420000000000e+02 -1.719283869069e+00 0.000000000000e+00 0.000000000000e+00
7.422500000000e+02 -7.596479300864e-01 0.000000000000e+00 0.000000000000e+00
7.425000000000e+02 3.037679347274e-01 0.000000000000e+00 0.000000000000e+00
7.427500000000e+02 1.446692604658e+00 0.000000000000e+00 0.000000000000e+00
7.430000000000e+02 2.633766480871e+00 0.000000000000e+00 0.000000000000e+00
7.432500000000e+02 3.818420656962e+00 0.000000000000e+00 0.000000000000e+00
7.435000000000e+02 4.944274025640e+00 0.000000000000e+00 0.000000000000e+00
7.437500000000e+02 5.948100535567e+00 0.000000000000e+00 0.000000000000e+00
7.440000000000e+02 6.764199857998e+00 0.000000000000e+00 0.000000000000e+00
7.442500000000e+02 7.329794496295e+00 0.000000000000e+00 0.000000000000e+00
7.445000000000e+02 7.590905273487e+00 0.000000000000e+00 0.000000000000e+00
7.447500000000e+02 7.508051016104e+00 0.000000000000e+00 0.000000000000e+00
7.450000000000e+02 7.061094558058e+00 0.000000000000e+00 0.000000000000e+00
7.452500000000e+02 6.252622220122e+00 0.000000000000e+00 0.000000000000e+00
7.455000000000e+02 5.109391678424e+00 0.000000000000e+00 0.000000000000e+00
7.457500000000e+02 3.681595905775e+00 0.000000000000e+00 0.000000000000e+00
7.460000000000e+02 2.039941520082e+00 0.000000000000e+00 0.000000000000e+00
7.462500000000e+02 2.707955435913e-01 0.000000000000e+00 0.000000000000e+00
7.465000000000e+02 -1.530118753080e+00 0.000000000000e+00 0.000000000000e+00
7.467500000000e+02 -3.264828952489e+00 0.000000000000e+00 0.000000000000e+00
7.470000000000e+02 -4.840290044582e+00 0.000000000000e+00 0.000000000000e+00
7.472500000000e+02 -6.174904376025e+00 0.000000000000e+00 0.000000000000e+00
7.475000000000e+02 -7.203757653480e+00 0.000000000000e+00 0.000000000000e+00
7.477500000000e+02 -7.882119302034e+00 0.000000000000e+00 0.000000000000e+00
7.480000000000e+02 -8.186983029516e+00 0.000000000000e+00 0.000000000000e+00
7.482500000000e+02 -8.116670786614e+00 0.000000000000e+00 0.000000000000e+00
7.485000000000e+02 -7.688755834461e+00 0.000000000000e+00 0.000000000000e+00
7.487500000000e+02 -6.936746228377e+00 0.000000000000e+00 0.000000000000e+00
7.490000000000e+02 -5.906083736250e+00 0.000000000000e+00 0.000000000000e+00
7.492500000000e+02 -4.650040833431e+00 0.000000000000e+00 0.000000000000e+00
7.495000000000e+02 -3.226038574436e+00 0.000000000000e+00 0.000000000000e+00
7.497500000000e+02 -1.692772459947e+00 0.000000000000e+00 0.000000000000e+00
7.500000000000e+02 -1.083447929661e-01 0.000000000000e+00 0.000000000000e+00
7.502500000000e+02 1.470608782704e+00 0.000000000000e+00 0.000000000000e+00
7.505000000000e+02 2.989009798287e+00 0.000000000000e+00 0.000000000000e+00
7.507500000000e+02 4.393010606058e+00 0.000000000000e+00 0.000000000000e+00
7.510000000000e+02 5.629702467188e+00 0.000000000000e+00 0.000000000000e+00
7.512500000000e+02 6.647310148938e+00 0.000000000000e+00 0.000000000000e+00
7.515000000000e+02 7.396239526133e+00 0.000000000000e+00 0.000000000000e+00
7.517500000000e+02 7.831184445948e+00 0.000000000000e+00 0.000000000000e+00
7.520000000000e+02 7.914287878369e+00 0.000000000000e+00 0.000000000000e+00
7.522500000000e+02 7.619122481028e+00 0.000000000000e+00 0.000000000000e+00
7.525000000000e+02 6.935043523441e+00 0.000000000000e+00 0.000000000000e+00
7.527500000000e+02 5.871307698723e+00 0.000000000000e+00 0.000000000000e+00
7.530000000000e+02 4.460273203294e+00 0.000000000000e+00 0.000000000000e+00
7.532500000000e+02 2.759017145511e+00 0.000000000000e+00 0.000000000000e+00
7.535000000000e+02 8.488295771498e-01 0.000000000000e+00 0.000000000000e+00
7.537500000000e+02 -1.167741833640e+00 0.000000000000e+00 0.000000000000e+00
7.540000000000e+02 -3.172340950468e+00 0.000000000000e+00 0.000000000000e+00
7.542500000000e+02 -5.038477505941e+00 0.000000000000e+00 0.000000000000e+00
7.545000000000e+02 -6.640854403358e+00 0.000000000000e+00 0.000000000000e+00
7.547500000000e+02 -7.865523033759e+00 0.000000000000e+00 0.000000000000e+00
7.550000000000e+02 -8.619875756358e+00 0.000000000000e+00 0.000000000000e+00
7.552500000000e+02 -8.841431111636e+00 0.000000000000e+00 0.000000000000e+00
7.555000000000e+02 -8.504437468716e+00 0.000000000000e+00 0.000000000000e+00
7.557500000000e+02 -7.623510149679e+00 0.000000000000e+00 0.000000000000e+00
7.560000000000e+02 -6.253805603131e+00 0.000000000000e+00 0.000000000000e+00
7.562500000000e+02 -4.487590853984e+00 0.000000000000e+00 0.000000000000e+00
7.565000000000e+02 -2.447445367871e+00 0.000000000000e+00 0.000000000000e+00
7.567500000000e+02 -2.766903898707e-01 0.000000000000e+00 0.000000000000e+00
7.570000000000e+02 1.872065010527e+00 0.000000000000e+00 0.000000000000e+00
7.572500000000e+02 3.849176290382e+00 0.000000000000e+00 0.000000000000e+00
7.575000000000e+02 5.519854467804e+00 0.000000000000e+00 0.000000000000e+00
7.577500000000e+02 6.774589370965e+00 0.000000000000e+00 0.000000000000e+00
7.580000000000e+02 7.537171311046e+00 0.000000000000e+00 0.000000000000e+00
7.582500000000e+02 7.769646455525e+00 0.000000000000e+00 0.000000000000e+00
7.585000000000e+02 7.473872442178e+00 0.000000000000e+00 0.000000000000e+00
7.587500000000e+02 6.689693569354e+00 0.000000000000e+00 0.000000000000e+00
7.590000000000e+02 5.490087487511e+00 0.000000000000e+00 0.000000000000e+00
7.592500000000e+02 3.973910277028e+00 0.000000000000e+00 0.000000000000e+00
7.595000000000e+02 2.257055655348e+00 0.000000000000e+00 0.000000000000e+00
7.597500000000e+02 4.629305716306e-01 0.000000000000e+00 0.000000000000e+00
7.600000000000e+02 -1.286868872470e+00 0.000000000000e+00 0.000000000000e+00
7.602500000000e+02 -2.880909529133e+00 0.000000000000e+00 0.000000000000e+00
7.605000000000e+02 -4.224713926616e+00 0.000000000000e+00 0.000000000000e+00
7.607500000000e+02 -5.245632793985e+00 0.000000000000e+00 0.000000000000e+00
7.610000000000e+02 -5.895672881093e+00 0.000000000000e+00 0.000000000000e+00
7.612500000000e+02 -6.152370542983e+00 0.000000000000e+00 0.000000000000e+00
7.615000000000e+02 -6.017970005300e+00 0.000000000000e+00 0.000000000000e+00
7.617500000000e+02 -5.517270960748e+00 0.000000000000e+00 0.000000000000e+00
7.620000000000e+02 -4.694547709527e+00 0.000000000000e+00 0.000000000000e+00
7.622500000000e+02 -3.609916778584e+00 0.000000000000e+00 0.000000000000e+00
7.625000000000e+02 -2.335456409178e+00 0.000000000000e+00 0.000000000000e+00
7.627500000000e+02 -9.512804462201e-01 0.000000000000e+00 0.000000000000e+00
7.630000000000e+02 4.583353747214e-01 0.000000000000e+00 0.000000000000e+00
7.632500000000e+02 1.808762644900e+00 0.000000000000e+00 0.000000000000e+00
7.635000000000e+02 3.018802798086e+00 0.000000000000e+00 0.000000000000e+00
7.637500000000e+02 4.014484958508e+00 0.000000000000e+00 0.000000000000e+00
7.640000000000e+02 4.732879311236e+00 0.000000000000e+00 0.000000000000e+00
7.642500000000e+02 5.125847039644e+00 0.000000000000e+00 0.000000000000e+00
7.645000000000e+02 5.163547959879e+00 0.000000000000e+00 0.000000000000e+00
7.647500000000e+02 4.837427876922e+00 0.000000000000e+00 0.000000000000e+00
7.650000000000e+02 4.162332485370e+00 0.000000000000e+00 0.000000000000e+00
7.652500000000e+02 3.177364123049e+00 0.000000000000e+00 0.000000000000e+00
7.655000000000e+02 1.945126771360e+00 0.000000000000e+00 0.000000000000e+00
7.657500000000e+02 5.490996755008e-01 0.000000000000e+00 0.000000000000e+00
7.660000000000e+02 -9.109630373163e-01 0.000000000000e+00 0.000000000000e+00
7.662500000000e+02 -2.325504439443e+00 0.000000000000e+00 0.000000000000e+00
7.665000000000e+02 -3.583176366022e+00 0.000000000000e+00 0.000000000000e+00
7.667500000000e+02 -4.579832335012e+00 0.000000000000e+00 0.000000000000e+00
7.670000000000e+02 -5.227753154804e+00 0.000000000000e+00 0.000000000000e+00
7.672500000000e+02 -5.464230864196e+00 0.000000000000e+00 0.000000000000e+00
7.675000000000e+02 -5.258599320995e+00 0.000000000000e+00 0.000000000000e+00
7.677500000000e+02 -4.616864769325e+00 0.000000000000e+00 0.000000000000e+00
7.680000000000e+02 -3.583259122238e+00 0.000000000000e+00 0.000000000000e+00
7.682500000000e+02 -2.238301628464e+00 0.000000000000e+00 0.000000000000e+00
7.685000000000e+02 -6.932878797234e-01 0.000000000000e+00 0.000000000000e+00
7.687500000000e+02 9.185045426833e-01 0.000000000000e+00 0.000000000000e+00
7.690000000000e+02 2.453237013891e+00 0.000000000000e+00 0.000000000000e+00
7.692500000000e+02 3.769578154662e+00 0.000000000000e+00 0.000000000000e+00
7.695000000000e+02 4.742202154230e+00 0.000000000000e+00 0.000000000000e+00
7.697500000000e+02 5.274378195979e+00 0.000000000000e+00 0.000000000000e+00
7.700000000000e+02 5.308327427777e+00 0.000000000000e+00 0.000000000000e+00
7.702500000000e+02 4.832182502135e+00 0.000000000000e+00 0.000000000000e+00
7.705000000000e+02 3.882677031862e+00 0.000000000000e+00 0.000000000000e+00
7.707500000000e+02 2.543093566369e+00 0.000000000000e+00 0.000000000000e+00
7.710000000000e+02 9.364708566752e-01 0.000000000000e+00 0.000000000000e+00
7.712500000000e+02 -7.854333995128e-01 0.000000000000e+00 0.000000000000e+00
7.715000000000e+02 -2.456461885736e+00 0.000000000000e+00 0.000000000000e+00
7.717500000000e+02 -3.912311214643e+00 0.000000000000e+00 0.000000000000e+00
7.720000000000e+02 -5.007112552307e+00 0.000000000000e+00 0.000000000000e+00
7.722500000000e+02 -5.628632646444e+00 0.000000000000e+00 0.000000000000e+00
7.725000000000e+02 -5.710466675128e+00 0.000000000000e+00 0.000000000000e+00
7.727500000000e+02 -5.239849463838e+00 0.000000000000e+00 0.000000000000e+00
7.730000000000e+02 -4.260124007554e+00 0.000000000000e+00 0.000000000000e+00
7.732500000000e+02 -2.867438152197e+00 0.000000000000e+00 0.000000000000e+00
7.735000000000e+02 -1.201839324541e+00 0.000000000000e+00 0.000000000000e+00
7.737500000000e+02 5.664587280665e-01 0.000000000000e+00 0.000000000000e+00
7.740000000000e+02 2.254319550455e+00 0.000000000000e+00 0.000000000000e+00
7.742500000000e+02 3.684698807446e+00 0.000000000000e+00 0.000000000000e+00
7.745000000000e+02 4.705443024291e+00 0.000000000000e+00 0.000000000000e+00
7.747500000000e+02 5.205844470789e+00 0.000000000000e+00 0.000000000000e+00
7.750000000000e+02 5.129104580441e+00 0.000000000000e+00 0.000000000000e+00
7.752500000000e+02 4.479248069936e+00 0.000000000000e+00 0.000000000000e+00
7.755000000000e+02 3.321594401106e+00 0.000000000000e+00 0.000000000000e+00
7.757500000000e+02 1.776576341746e+00 0.000000000000e+00 0.000000000000e+00
7.760000000000e+02 7.425213258165e-03 0.000000000000e+00 0.000000000000e+00
7.762500000000e+02 -1.797061406909e+00 0.000000000000e+00 0.000000000000e+00
7.765000000000e+02 -3.442871261078e+00 0.000000000000e+00 0.000000000000e+00
7.767500000000e+02 -4.752051639953e+00 0.000000000000e+00 0.000000000000e+00
7.770000000000e+02 -5.582547691730e+00 0.000000000000e+00 0.000000000000e+00
7.772500000000e+02 -5.844347838007e+00 0.000000000000e+00 0.000000000000e+00
7.775000000000e+02 -5.510042110650e+00 0.000000000000e+00 0.000000000000e+00
7.777500000000e+02 -4.618490272856e+00 0.000000000000e+00 0.000000000000e+00
7.780000000000e+02 -3.271054910253e+00 0.000000000000e+00 0.000000000000e+00
7.782500000000e+02 -1.620697230753e+00 0.000000000000e+00 0.000000000000e+00
7.785000000000e+02 1.449360406914e-01 0.000000000000e+00 0.000000000000e+00
7.787500000000e+02 1.824585790636e+00 0.000000000000e+00 0.000000000000e+00
7.790000000000e+02 3.226243042668e+00 0.000000000000e+00 0.000000000000e+00
7.792500000000e+02 4.189175095735e+00 0.000000000000e+00 0.000000000000e+00
7.795000000000e+02 4.602538932248e+00 0.000000000000e+00 0.000000000000e+00
7.797500000000e+02 4.418362010986e+00 0.000000000000e+00 0.000000000000e+00
7.800000000000e+02 3.657299259901e+00 0.000000000000e+00 0.000000000000e+00
7.802500000000e+02 2.406407023575e+00 0.000000000000e+00 0.000000000000e+00
7.805000000000e+02 8.091140300178e-01 0.000000000000e+00 0.000000000000e+00
7.807500000000e+02 -9.514956056972e-01 0.000000000000e+00 0.000000000000e+00
7.810000000000e+02 -2.674155904971e+00 0.000000000000e+00 0.000000000000e+00
7.812500000000e+02 -4.163122195589e+00 0.000000000000e+00 0.000000000000e+00
7.815000000000e+02 -5.251280098066e+00 0.000000000000e+00 0.000000000000e+00
7.817500000000e+02 -5.819880212846e+00 0.000000000000e+00 0.000000000000e+00
7.820000000000e+02 -5.812503333516e+00 0.000000000000e+00 0.000000000000e+00
7.822500000000e+02 -5.241545021905e+00 0.000000000000e+00 0.000000000000e+00
7.825000000000e+02 -4.186410921399e+00 0.000000000000e+00 0.000000000000e+00
7.827500000000e+02 -2.783625717711e+00 0.000000000000e+00 0.000000000000e+00
7.830000000000e+02 -1.210054013012e+00 0.000000000000e+00 0.000000000000e+00
7.832500000000e+02 3.387145349333e-01 0.000000000000e+00 0.000000000000e+00
7.835000000000e+02 1.672159612671e+00 0.000000000000e+00 0.000000000000e+00
7.837500000000e+02 2.627872943494e+00 0.000000000000e+00 0.000000000000e+00
7.840000000000e+02 3.091009289388e+00 0.000000000000e+00 0.000000000000e+00
7.842500000000e+02 3.007754393175e+00 0.000000000000e+00 0.000000000000e+00
7.845000000000e+02 2.391169546810e+00 0.000000000000e+00 0.000000000000e+00
7.847500000000e+02 1.318731689248e+00 0.000000000000e+00 0.000000000000e+00
7.850000000000e+02 -7.806648823879e-02 0.000000000000e+00 0.000000000000e+00
7.852500000000e+02 -1.630693724068e+00 0.000000000000e+00 0.000000000000e+00
7.855000000000e+02 -3.154949290791e+00 0.000000000000e+00 0.000000000000e+00
7.857500000000e+02 -4.473997462072e+00 0.000000000000e+00 0.000000000000e+00
7.860000000000e+02 -5.440150588347e+00 0.000000000000e+00 0.000000000000e+00
7.862500000000e+02 -5.952668691475e+00 0.000000000000e+00 0.000000000000e+00
7.865000000000e+02 -5.969377885678e+00 0.000000000000e+00 0.000000000000e+00
7.867500000000e+02 -5.510723165935e+00 0.000000000000e+00 0.000000000000e+00
7.870000000000e+02 -4.655855847852e+00 0.000000000000e+00 0.000000000000e+00
7.872500000000e+02 -3.531382679236e+00 0.000000000000e+00 0.000000000000e+00
7.875000000000e+02 -2.294337914182e+00 0.000000000000e+00 0.000000000000e+00
7.877500000000e+02 -1.111659960581e+00 0.000000000000e+00 0.000000000000e+00
7.880000000000e+02 -1.388682315696e-01 0.000000000000e+00 0.000000000000e+00
7.882500000000e+02 4.993074634685e-01 0.000000000000e+00 0.000000000000e+00
7.885000000000e+02 7.238963591741e-01 0.000000000000e+00 0.000000000000e+00
7.887500000000e+02 5.104256053217e-01 0.000000000000e+00 0.000000000000e+00
7.890000000000e+02 -1.095525189950e-01 0.000000000000e+00 0.000000000000e+00
7.892500000000e+02 -1.054164690381e+00 0.000000000000e+00 0.000000000000e+00
7.895000000000e+02 -2.203226494103e+00 0.000000000000e+00 0.000000000000e+00
7.897500000000e+02 -3.414829505844e+00 0.000000000000e+00 0.000000000000e+00
7.900000000000e+02 -4.544219577292e+00 0.000000000000e+00 0.000000000000e+00
7.902500000000e+02 -5.462438794703e+00 0.000000000000e+00 0.000000000000e+00
7.905000000000e+02 -6.072303203721e+00 0.000000000000e+00 0.000000000000e+00
7.907500000000e+02 -6.319708311779e+00 0.000000000000e+00 0.000000000000e+00
7.910000000000e+02 -6.198930736198e+00 0.000000000000e+00 0.000000000000e+00
7.912500000000e+02 -5.751429908329e+00 0.000000000000e+00 0.000000000000e+00
7.915000000000e+02 -5.058531789477e+00 0.000000000000e+00 0.000000000000e+00
7.917500000000e+02 -4.229177397873e+00 0.000000000000e+00 0.000000000000e+00
7.920000000000e+02 -3.384536374111e+00 0.000000000000e+00 0.000000000000e+00
7.922500000000e+02 -2.641641415861e+00 0.000000000000e+00 0.000000000000e+00
7.925000000000e+02 -2.098252733736e+00 0.000000000000e+00 0.000000000000e+00
7.927500000000e+02 -1.820914852197e+00 0.000000000000e+00 0.000000000000e+00
7.930000000000e+02 -1.837664418045e+00 0.000000000000e+00 0.000000000000e+00
7.932500000000e+02 -2.136164553026e+00 0.000000000000e+00 0.000000000000e+00
7.935000000000e+02 -2.667278402168e+00 0.000000000000e+00 0.000000000000e+00
7.937500000000e+02 -3.353359388144e+00 0.000000000000e+00 0.000000000000e+00
7.940000000000e+02 -4.099928345420e+00 0.000000000000e+00 0.000000000000e+00
7.942500000000e+02 -4.809007039351e+00 0.000000000000e+00 0.000000000000e+00
7.945000000000e+02 -5.392230878789e+00 0.000000000000e+00 0.000000000000e+00
7.947500000000e+02 -5.781981067510e+00 0.000000000000e+00 0.000000000000e+00
7.950000000000e+02 -5.939130882416e+00 0.000000000000e+00 0.000000000000e+00
7.952500000000e+02 -5.856532951419e+00 0.000000000000e+00 0.000000000000e+00
7.955000000000e+02 -5.558002483297e+00 0.000000000000e+00 0.000000000000e+00
7.957500000000e+02 -5.093183386876e+00 0.000000000000e+00 0.000000000000e+00
7.960000000000e+02 -4.529231430097e+00 0.000000000000e+00 0.000000000000e+00
7.962500000000e+02 -3.940638153727e+00 0.000000000000e+00 0.000000000000e+00
7.965000000000e+02 -3.398703848139e+00 0.000000000000e+00 0.000000000000e+00
7.967500000000e+02 -2.962131465028e+00 0.000000000000e+00 0.000000000000e+00
7.970000000000e+02 -2.669972044559e+00 0.000000000000e+00 0.000000000000e+00
7.972500000000e+02 -2.537750776643e+00 0.000000000000e+00 0.000000000000e+00
7.975000000000e+02 -2.557106669813e+00 0.000000000000e+00 0.000000000000e+00
7.977500000000e+02 -2.698763853485e+00 0.000000000000e+00 0.000000000000e+00
7.980000000000e+02 -2.918193584437e+00 0.000000000000e+00 0.000000000000e+00
7.982500000000e+02 -3.162985951776e+00 0.000000000000e+00 0.000000000000e+00
7.985000000000e+02 -3.380771452080e+00 0.000000000000e+00 0.000000000000e+00
7.987500000000e+02 -3.526531702717e+00 0.000000000000e+00 0.000000000000e+00
7.990000000000e+02 -3.568305357044e+00 0.000000000000e+00 0.000000000000e+00
7.992500000000e+02 -3.490595531099e+00 0.000000000000e+00 0.000000000000e+00
7.995000000000e+02 -3.295166753067e+00 0.000000000000e+00 0.000000000000e+00
7.997500000000e+02 -2.999321489150e+00 0.000000000000e+00 0.000000000000e+00
8.000000000000e+02 -2.632108018554e+00 0.000000000000e+00 0.000000000000e+00
8.002500000000e+02 -2.229181650007e+00 0.000000000000e+00 0.000000000000e+00
8.005000000000e+02 -1.827185473011e+00 0.000000000000e+00 0.000000000000e+00
8.007500000000e+02 -1.458521455934e+00 0.000000000000e+00 0.000000000000e+00
8.010000000000e+02 -1.147256049088e+00 0.000000000000e+00 0.000000000000e+00
8.012500000000e+02 -9.066742515416e-01 0.000000000000e+00 0.000000000000e+00
8.015000000000e+02 -7.387042117605e-01 0.000000000000e+00 0.000000000000e+00
8.017500000000e+02 -6.351296552961e-01 0.000000000000e+00 0.000000000000e+00
8.020000000000e+02 -5.802376267587e-01 0.000000000000e+00 0.000000000000e+00
8.022500000000e+02 -5.543537739302e-01 0.000000000000e+00 0.000000000000e+00
8.025000000000e+02 -5.376222940938e-01 0.000000000000e+00 0.000000000000e+00
8.027500000000e+02 -5.134011114905e-01 0.000000000000e+00 0.000000000000e+00
8.030000000000e+02 -4.707556823258e-01 0.000000000000e+00 0.000000000000e+00
8.032500000000e+02 -4.057226594732e-01 0.000000000000e+00 0.000000000000e+00
8.035000000000e+02 -3.212425918610e-01 0.000000000000e+00 0.000000000000e+00
8.037500000000e+02 -2.258895487156e-01 0.000000000000e+00 0.000000000000e+00
8.040000000000e+02 -1.317177840264e-01 0.000000000000e+00 0.000000000000e+00
8.042500000000e+02 -5.167196998047e-02 0.000000000000e+00 0.000000000000e+00
8.045000000000e+02 2.948924348497e-03 0.000000000000e+00 0.000000000000e+00
8.047500000000e+02 2.452597281262e-02 0.000000000000e+00 0.000000000000e+00
8.050000000000e+02 1.032058346474e-02 0.000000000000e+00 0.000000000000e+00
8.052500000000e+02 -3.732493776370e-02 0.000000000000e+00 0.000000000000e+00
8.055000000000e+02 -1.117654788237e-01 0.000000000000e+00 0.000000000000e+00
8.057500000000e+02 -2.036144600841e-01 0.000000000000e+00 0.000000000000e+00
8.060000000000e+02 -3.027602472859e-01 0.000000000000e+00 0.000000000000e+00
8.062500000000e+02 -4.004393353743e-01 0.000000000000e+00 0.000000000000e+00
8.065000000000e+02 -4.909702765231e-01 0.000000000000e+00 0.000000000000e+00
8.067500000000e+02 -5.728242731992e-01 0.000000000000e+00 0.000000000000e+00
8.070000000000e+02 -6.488355871525e-01 0.000000000000e+00 0.000000000000e+00
8.072500000000e+02 -7.255141342949e-01 0.000000000000e+00 0.000000000000e+00
8.075000000000e+02 -8.115857693559e-01 0.000000000000e+00 0.000000000000e+00
8.077500000000e+02 -9.160247501673e-01 0.000000000000e+00 0.000000000000e+00
8.080000000000e+02 -1.045934319118e+00 0.000000000000e+00 0.000000000000e+00
8.082500000000e+02 -1.204660306400e+00 0.000000000000e+00 0.000000000000e+00
8.085000000000e+02 -1.390484950291e+00 0.000000000000e+00 0.000000000000e+00
8.087500000000e+02 -1.596150778797e+00 0.000000000000e+00 0.000000000000e+00
8.090000000000e+02 -1.809324304218e+00 0.000000000000e+00 0.000000000000e+00
8.092500000000e+02 -2.013950258878e+00 0.000000000000e+00 0.000000000000e+00
8.095000000000e+02 -2.192295842530e+00 0.000000000000e+00 0.000000000000e+00
8.097500000000e+02 -2.327366114231e+00 0.000000000000e+00 0.000000000000e+00
8.100000000000e+02 -2.405305755313e+00 0.000000000000e+00 0.000000000000e+00
8.102500000000e+02 -2.417399704701e+00 0.000000000000e+00 0.000000000000e+00
8.105000000000e+02 -2.361345958943e+00 0.000000000000e+00 0.000000000000e+00
8.107500000000e+02 -2.241588117202e+00 0.000000000000e+00 0.000000000000e+00
8.110000000000e+02 -2.068644390637e+00 0.000000000000e+00 0.000000000000e+00
8.112500000000e+02 -1.857529612443e+00 0.000000000000e+00 0.000000000000e+00
8.115000000000e+02 -1.625511524413e+00 0.000000000000e+00 0.000000000000e+00
8.117500000000e+02 -1.389549094584e+00 0.000000000000e+00 0.000000000000e+00
8.120000000000e+02 -1.163811916631e+00 0.000000000000e+00 0.000000000000e+00
8.122500000000e+02 -9.576678426033e-01 0.000000000000e+00 0.000000000000e+00
8.125000000000e+02 -7.744529986410e-01 0.000000000000e+00 0.000000000000e+00
8.127500000000e+02 -6.112160003243e-01 0.000000000000e+00 0.000000000000e+00
8.130000000000e+02 -4.594760143042e-01 0.000000000000e+00 0.000000000000e+00
8.132500000000e+02 -3.068763632430e-01 0.000000000000e+00 0.000000000000e+00
8.135000000000e+02 -1.394764194503e-01 0.000000000000e+00 0.000000000000e+00
8.137500000000e+02 5.567383553111e-02 0.000000000000e+00 0.000000000000e+00
8.140000000000e+02 2.880749604938e-01 0.000000000000e+00 0.000000000000e+00
8.142500000000e+02 5.618142346612e-01 0.000000000000e+00 0.000000000000e+00
8.145000000000e+02 8.743988505876e-01 0.000000000000e+00 0.000000000000e+00
8.147500000000e+02 1.216565042080e+00 0.000000000000e+00 0.000000000000e+00
8.150000000000e+02 1.573092818239e+00 0.000000000000e+00 0.000000000000e+00
8.152500000000e+02 1.924503885443e+00 0.000000000000e+00 0.000000000000e+00
8.155000000000e+02 2.249388889022e+00 0.000000000000e+00 0.000000000000e+00
8.157500000000e+02 2.527019231850e+00 0.000000000000e+00 0.000000000000e+00
8.160000000000e+02 2.739861765267e+00 0.000000000000e+00 0.000000000000e+00
8.162500000000e+02 2.875636357505e+00 0.000000000000e+00 0.000000000000e+00
8.165000000000e+02 2.928632301264e+00 0.000000000000e+00 0.000000000000e+00
8.167500000000e+02 2.900116958343e+00 0.000000000000e+00 0.000000000000e+00
8.170000000000e+02 2.797809983188e+00 0.000000000000e+00 0.000000000000e+00
8.172500000000e+02 2.634536815285e+00 0.000000000000e+00 0.000000000000e+00
8.175000000000e+02 2.426294163195e+00 0.000000000000e+00 0.000000000000e+00
8.177500000000e+02 2.190039981025e+00 0.000000000000e+00 0.000000000000e+00
8.180000000000e+02 1.941549545391e+00 0.000000000000e+00 0.000000000000e+00
8.182500000000e+02 1.693654454700e+00 0.000000000000e+00 0.000000000000e+00
8.185000000000e+02 1.455108011983e+00 0.000000000000e+00 0.000000000000e+00
8.187500000000e+02 1.230211371688e+00 0.000000000000e+00 0.000000000000e+00
8.190000000000e+02 1.019208237610e+00 0.000000000000e+00 0.000000000000e+00
8.192500000000e+02 8.193323621618e-01 0.000000000000e+00 0.000000000000e+00
8.195000000000e+02 6.262912296701e-01 0.000000000000e+00 0.000000000000e+00
8.197500000000e+02 4.359066583010e-01 0.000000000000e+00 0.000000000000e+00
8.200000000000e+02 2.456177051528e-01 0.000000000000e+00 0.000000000000e+00
8.202500000000e+02 5.558448122173e-02 0.000000000000e+00 0.000000000000e+00
8.205000000000e+02 -1.307933145461e-01 0.000000000000e+00 0.000000000000e+00
8.207500000000e+02 -3.070254040564e-01 0.000000000000e+00 0.000000000000e+00
8.210000000000e+02 -4.643147462198e-01 0.000000000000e+00 0.000000000000e+00
8.212500000000e+02 -5.928364828615e-01 0.000000000000e+00 0.000000000000e+00
8.215000000000e+02 -6.832909054801e-01 0.000000000000e+00 0.000000000000e+00
8.217500000000e+02 -7.284663765539e-01 0.000000000000e+00 0.000000000000e+00
8.220000000000e+02 -7.245500672595e-01 0.000000000000e+00 0.000000000000e+00
8.222500000000e+02 -6.719700794909e-01 0.000000000000e+00 0.000000000000e+00
8.225000000000e+02 -5.756336482094e-01 0.000000000000e+00 0.000000000000e+00
8.227500000000e+02 -4.445285238350e-01 0.000000000000e+00 0.000000000000e+00
8.230000000000e+02 -2.907607739166e-01 0.000000000000e+00 0.000000000000e+00
8.232500000000e+02 -1.281941276452e-01 0.000000000000e+00 0.000000000000e+00
8.235000000000e+02 2.908182443991e-02 0.000000000000e+00 0.000000000000e+00
8.237500000000e+02 1.682050893584e-01 0.000000000000e+00 0.000000000000e+00
8.240000000000e+02 2.786882255933e-01 0.000000000000e+00 0.000000000000e+00
8.242500000000e+02 3.530915094208e-01 0.000000000000e+00 0.000000000000e+00
8.245000000000e+02 3.871447646807e-01 0.000000000000e+00 0.000000000000e+00
8.247500000000e+02 3.793432001301e-01 0.000000000000e+00 0.000000000000e+00
8.250000000000e+02 3.301405932937e-01 0.000000000000e+00 0.000000000000e+00
8.252500000000e+02 2.409388696026e-01 0.000000000000e+00 0.000000000000e+00
8.255000000000e+02 1.131127885205e-01 0.000000000000e+00 0.000000000000e+00
8.257500000000e+02 -5.269569115617e-02 0.000000000000e+00 0.000000000000e+00
8.260000000000e+02 -2.568270728833e-01 0.000000000000e+00 0.000000000000e+00
8.262500000000e+02 -5.002968529539e-01 0.000000000000e+00 0.000000000000e+00
8.265000000000e+02 -7.839379238921e-01 0.000000000000e+00 0.000000000000e+00
8.267500000000e+02 -1.107112832770e+00 0.000000000000e+00 0.000000000000e+00
8.270000000000e+02 -1.466214030526e+00 0.000000000000e+00 0.000000000000e+00
8.272500000000e+02 -1.853235752324e+00 0.000000000000e+00 0.000000000000e+00
8.275000000000e+02 -2.254721037550e+00 0.000000000000e+00 0.000000000000e+00
8.277500000000e+02 -2.651355790796e+00 0.000000000000e+00 0.000000000000e+00
8.280000000000e+02 -3.018401201922e+00 0.000000000000e+00 0.000000000000e+00
8.282500000000e+02 -3.327036989611e+00 0.000000000000e+00 0.000000000000e+00
8.285000000000e+02 -3.546548249093e+00 0.000000000000e+00 0.000000000000e+00
8.287500000000e+02 -3.647149741644e+00 0.000000000000e+00 0.000000000000e+00
8.290000000000e+02 -3.603125617368e+00 0.000000000000e+00 0.000000000000e+00
8.292500000000e+02 -3.395889386995e+00 0.000000000000e+00 0.000000000000e+00
8.295000000000e+02 -3.016552015755e+00 0.000000000000e+00 0.000000000000e+00
8.297500000000e+02 -2.467630492444e+00 0.000000000000e+00 0.000000000000e+00
8.300000000000e+02 -1.763630844422e+00 0.000000000000e+00 0.000000000000e+00
8.302500000000e+02 -9.303849325740e-01 0.000000000000e+00 0.000000000000e+00
8.305000000000e+02 -3.188787243893e-03 0.000000000000e+00 0.000000000000e+00
8.307500000000e+02 9.760432179719e-01 0.000000000000e+00 0.000000000000e+00
8.310000000000e+02 1.962254866126e+00 0.000000000000e+00 0.000000000000e+00
8.312500000000e+02 2.910911926617e+00 0.000000000000e+00 0.000000000000e+00
8.315000000000e+02 3.781384451680e+00 0.000000000000e+00 0.000000000000e+00
8.317500000000e+02 4.539622963938e+00 0.000000000000e+00 0.000000000000e+00
8.320000000000e+02 5.159812867328e+00 0.000000000000e+00 0.000000000000e+00
8.322500000000e+02 5.624849599976e+00 0.000000000000e+00 0.000000000000e+00
8.325000000000e+02 5.925661101477e+00 0.000000000000e+00 0.000000000000e+00
8.327500000000e+02 6.059586005631e+00 0.000000000000e+00 0.000000000000e+00
8.330000000000e+02 6.028167051367e+00 0.000000000000e+00 0.000000000000e+00
8.332500000000e+02 5.834814931174e+00 0.000000000000e+00 0.000000000000e+00
8.335000000000e+02 5.482821432315e+00 0.000000000000e+00 0.000000000000e+00
8.337500000000e+02 4.974146220224e+00 0.000000000000e+00 0.000000000000e+00
8.340000000000e+02 4.309274862952e+00 0.000000000000e+00 0.000000000000e+00
8.342500000000e+02 3.488264017392e+00 0.000000000000e+00 0.000000000000e+00
8.345000000000e+02 2.512879543122e+00 0.000000000000e+00 0.000000000000e+00
8.347500000000e+02 1.389526519720e+00 0.000000000000e+00 0.000000000000e+00
8.350000000000e+02 1.324992815099e-01 0.000000000000e+00 0.000000000000e+00
8.352500000000e+02 -1.233026980108e+00 0.000000000000e+00 0.000000000000e+00
8.355000000000e+02 -2.668864009143e+00 0.000000000000e+00 0.000000000000e+00
8.357500000000e+02 -4.123069217379e+00 0.000000000000e+00 0.000000000000e+00
8.360000000000e+02 -5.530971122342e+00 0.000000000000e+00 0.000000000000e+00
8.362500000000e+02 -6.818113742388e+00 0.000000000000e+00 0.000000000000e+00
8.365000000000e+02 -7.905010300340e+00 0.000000000000e+00 0.000000000000e+00
8.367500000000e+02 -8.713332388264e+00 0.000000000000e+00 0.000000000000e+00
8.370000000000e+02 -9.172931994664e+00 0.000000000000e+00 0.000000000000e+00
8.372500000000e+02 -9.228934451463e+00 0.000000000000e+00 0.000000000000e+00
8.375000000000e+02 -8.848075574802e+00 0.000000000000e+00 0.000000000000e+00
8.377500000000e+02 -8.023498550784e+00 0.000000000000e+00 0.000000000000e+00
8.380000000000e+02 -6.777373211968e+00 0.000000000000e+00 0.000000000000e+00
8.382500000000e+02 -5.160935284171e+00 0.000000000000e+00 0.000000000000e+00
8.385000000000e+02 -3.251836376976e+00 0.000000000000e+00 0.000000000000e+00
8.387500000000e+02 -1.149008753843e+00 0.000000000000e+00 0.000000000000e+00
8.390000000000e+02 1.034459269551e+00 0.000000000000e+00 0.000000000000e+00
8.392500000000e+02 3.179710098519e+00 0.000000000000e+00 0.000000000000e+00
8.395000000000e+02 5.170898676579e+00 0.000000000000e+00 0.000000000000e+00
8.397500000000e+02 6.903472190032e+00 0.000000000000e+00 0.000000000000e+00
8.400000000000e+02 8.291133670646e+00 0.000000000000e+00 0.000000000000e+00
8.402500000000e+02 9.270859470745e+00 0.000000000000e+00 0.000000000000e+00
8.405000000000e+02 9.805598976691e+00 0.000000000000e+00 0.000000000000e+00
8.407500000000e+02 9.884581165770e+00 0.000000000000e+00 0.000000000000e+00
8.410000000000e+02 9.521445147335e+00 0.000000000000e+00 0.000000000000e+00
8.412500000000e+02 8.750660123160e+00 0.000000000000e+00 0.000000000000e+00
8.415000000000e+02 7.622870577554e+00 0.000000000000e+00 0.000000000000e+00
8.417500000000e+02 6.199873015914e+00 0.000000000000e+00 0.000000000000e+00
8.420000000000e+02 4.549894154891e+00 0.000000000000e+00 0.000000000000e+00
8.422500000000e+02 2.743705955621e+00 0.000000000000e+00 0.000000000000e+00
8.425000000000e+02 8.519036555083e-01 0.000000000000e+00 0.000000000000e+00
8.427500000000e+02 -1.056576577680e+00 0.000000000000e+00 0.000000000000e+00
8.430000000000e+02 -2.914873223794e+00 0.000000000000e+00 0.000000000000e+00
8.432500000000e+02 -4.657930270650e+00 0.000000000000e+00 0.000000000000e+00
8.435000000000e+02 -6.222060275186e+00 0.000000000000e+00 0.000000000000e+00
8.437500000000e+02 -7.544894414960e+00 0.000000000000e+00 0.000000000000e+00
8.440000000000e+02 -8.566207451312e+00 0.000000000000e+00 0.000000000000e+00
8.442500000000e+02 -9.229942473473e+00 0.000000000000e+00 0.000000000000e+00
8.445000000000e+02 -9.487524878184e+00 0.000000000000e+00 0.000000000000e+00
8.447500000000e+02 -9.302283038053e+00 0.000000000000e+00 0.000000000000e+00
8.450000000000e+02 -8.654527126749e+00 0.000000000000e+00 0.000000000000e+00
8.452500000000e+02 -7.546620808996e+00 0.000000000000e+00 0.000000000000e+00
8.455000000000e+02 -6.007250366677e+00 0.000000000000e+00 0.000000000000e+00
8.457500000000e+02 -4.094078221276e+00 0.000000000000e+00 0.000000000000e+00
8.460000000000e+02 -1.894073014027e+00 0.000000000000e+00 0.000000000000e+00
8.462500000000e+02 4.789708510701e-01 0.000000000000e+00 0.000000000000e+00
8.465000000000e+02 2.889899289424e+00 0.000000000000e+00 0.000000000000e+00
8.467500000000e+02 5.190460366119e+00 0.000000000000e+00 0.000000000000e+00
8.470000000000e+02 7.229801374922e+00 0.000000000000e+00 0.000000000000e+00
8.472500000000e+02 8.866314303099e+00 0.000000000000e+00 0.000000000000e+00
8.475000000000e+02 9.979706394056e+00 0.000000000000e+00 0.000000000000e+00
8.477500000000e+02 1.048206111625e+01 0.000000000000e+00 0.000000000000e+00
8.480000000000e+02 1.032668797007e+01 0.000000000000e+00 0.000000000000e+00
8.482500000000e+02 9.513738243747e+00 0.000000000000e+00 0.000000000000e+00
8.485000000000e+02 8.091870213593e+00 0.000000000000e+00 0.000000000000e+00
8.487500000000e+02 6.155646790634e+00 0.000000000000e+00 0.000000000000e+00
8.490000000000e+02 3.838794349125e+00 0.000000000000e+00 0.000000000000e+00
8.492500000000e+02 1.303890295032e+00 0.000000000000e+00 0.000000000000e+00
8.495000000000e+02 -1.270573634499e+00 0.000000000000e+00 0.000000000000e+00
8.497500000000e+02 -3.704530343421e+00 0.000000000000e+00 0.000000000000e+00
8.500000000000e+02 -5.830717891143e+00 0.000000000000e+00 0.000000000000e+00
8.502500000000e+02 -7.507753072185e+00 0.000000000000e+00 0.000000000000e+00
8.505000000000e+02 -8.630708765759e+00 0.000000000000e+00 0.000000000000e+00
8.507500000000e+02 -9.138289912363e+00 0.000000000000e+00 0.000000000000e+00
8.510000000000e+02 -9.016075447013e+00 0.000000000000e+00 0.000000000000e+00
8.512500000000e+02 -8.295708036443e+00 0.000000000000e+00 0.000000000000e+00
8.515000000000e+02 -7.050320336829e+00 0.000000000000e+00 0.000000000000e+00
8.517500000000e+02 -5.386839073025e+00 0.000000000000e+00 0.000000000000e+00
8.520000000000e+02 -3.436068822636e+00 0.000000000000e+00 0.000000000000e+00
8.522500000000e+02 -1.341601639688e+00 0.000000000000e+00 0.000000000000e+00
8.525000000000e+02 7.513818554949e-01 0.000000000000e+00 0.000000000000e+00
8.527500000000e+02 2.706451814362e+00 0.000000000000e+00 0.000000000000e+00
8.530000000000e+02 4.404633352775e+00 0.000000000000e+00 0.000000000000e+00
8.532500000000e+02 5.750955085857e+00 0.000000000000e+00 0.000000000000e+00
8.535000000000e+02 6.678601146312e+00 0.000000000000e+00 0.000000000000e+00
8.537500000000e+02 7.150692218331e+00 0.000000000000e+00 0.000000000000e+00
8.540000000000e+02 7.159941712114e+00 0.000000000000e+00 0.000000000000e+00
8.542500000000e+02 6.726584997244e+00 0.000000000000e+00 0.000000000000e+00
8.545000000000e+02 5.895051764585e+00 0.000000000000e+00 0.000000000000e+00
8.547500000000e+02 4.729846138046e+00 0.000000000000e+00 0.000000000000e+00
8.550000000000e+02 3.311029824733e+00 0.000000000000e+00 0.000000000000e+00
8.552500000000e+02 1.729592869965e+00 0.000000000000e+00 0.000000000000e+00
8.555000000000e+02 8.287165555354e-02 0.000000000000e+00 0.000000000000e+00
8.557500000000e+02 -1.529938123528e+00 0.000000000000e+00 0.000000000000e+00
8.560000000000e+02 -3.012201847839e+00 0.000000000000e+00 0.000000000000e+00
8.562500000000e+02 -4.274253604537e+00 0.000000000000e+00 0.000000000000e+00
8.565000000000e+02 -5.237815565389e+00 0.000000000000e+00 0.000000000000e+00
8.567500000000e+02 -5.840375937846e+00 0.000000000000e+00 0.000000000000e+00
8.570000000000e+02 -6.039362736293e+00 0.000000000000e+00 0.000000000000e+00
8.572500000000e+02 -5.815832639108e+00 0.000000000000e+00 0.000000000000e+00
8.575000000000e+02 -5.177294548982e+00 0.000000000000e+00 0.000000000000e+00
8.577500000000e+02 -4.159231718091e+00 0.000000000000e+00 0.000000000000e+00
8.580000000000e+02 -2.824894503397e+00 0.000000000000e+00 0.000000000000e+00
8.582500000000e+02 -1.263018982168e+00 0.000000000000e+00 0.000000000000e+00
8.585000000000e+02 4.167155778944e-01 0.000000000000e+00 0.000000000000e+00
8.587500000000e+02 2.090457431858e+00 0.000000000000e+00 0.000000000000e+00
8.590000000000e+02 3.628889469453e+00 0.000000000000e+00 0.000000000000e+00
8.592500000000e+02 4.907314853931e+00 0.000000000000e+00 0.000000000000e+00
8.595000000000e+02 5.816325800990e+00 0.000000000000e+00 0.000000000000e+00
8.597500000000e+02 6.272086494440e+00 0.000000000000e+00 0.000000000000e+00
8.600000000000e+02 6.225181347607e+00 0.000000000000e+00 0.000000000000e+00
8.602500000000e+02 5.667014026613e+00 0.000000000000e+00 0.000000000000e+00
8.605000000000e+02 4.632897995405e+00 0.000000000000e+00 0.000000000000e+00
8.607500000000e+02 3.201248236650e+00 0.000000000000e+00 0.000000000000e+00
8.610000000000e+02 1.488644039927e+00 0.000000000000e+00 0.000000000000e+00
8.612500000000e+02 -3.590505542005e-01 0.000000000000e+00 0.000000000000e+00
8.615000000000e+02 -2.178892880628e+00 0.000000000000e+00 0.000000000000e+00
8.617500000000e+02 -3.805385133010e+00 0.000000000000e+00 0.000000000000e+00
8.620000000000e+02 -5.085995271370e+00 0.000000000000e+00 0.000000000000e+00
8.622500000000e+02 -5.896167573938e+00 0.000000000000e+00 0.000000000000e+00
8.625000000000e+02 -6.152278430223e+00 0.000000000000e+00 0.000000000000e+00
8.627500000000e+02 -5.821120344581e+00 0.000000000000e+00 0.000000000000e+00
8.630000000000e+02 -4.924783533446e+00 0.000000000000e+00 0.000000000000e+00
8.632500000000e+02 -3.540227062267e+00 0.000000000000e+00 0.000000000000e+00
8.635000000000e+02 -1.793351132440e+00 0.000000000000e+00 0.000000000000e+00
8.637500000000e+02 1.520526697780e-01 0.000000000000e+00 0.000000000000e+00
8.640000000000e+02 2.109544540508e+00 0.000000000000e+00 0.000000000000e+00
8.642500000000e+02 3.888066151380e+00 0.000000000000e+00 0.000000000000e+00
8.645000000000e+02 5.311000107557e+00 0.000000000000e+00 0.000000000000e+00
8.647500000000e+02 6.234324306991e+00 0.000000000000e+00 0.000000000000e+00
8.650000000000e+02 6.561946685478e+00 0.000000000000e+00 0.000000000000e+00
8.652500000000e+02 6.256531009249e+00 0.000000000000e+00 0.000000000000e+00
8.655000000000e+02 5.344538871906e+00 0.000000000000e+00 0.000000000000e+00
8.657500000000e+02 3.914780170370e+00 0.000000000000e+00 0.000000000000e+00
8.660000000000e+02 2.110429219856e+00 0.000000000000e+00 0.000000000000e+00
8.662500000000e+02 1.151584349191e-01 0.000000000000e+00 0.000000000000e+00
8.665000000000e+02 -1.865307971878e+00 0.000000000000e+00 0.000000000000e+00
8.667500000000e+02 -3.624384095727e+00 0.000000000000e+00 0.000000000000e+00
8.670000000000e+02 -4.976366098610e+00 0.000000000000e+00 0.000000000000e+00
8.672500000000e+02 -5.776411213688e+00 0.000000000000e+00 0.000000000000e+00
8.675000000000e+02 -5.936554116307e+00 0.000000000000e+00 0.000000000000e+00
8.677500000000e+02 -5.435928601655e+00 0.000000000000e+00 0.000000000000e+00
8.680000000000e+02 -4.323942656684e+00 0.000000000000e+00 0.000000000000e+00
8.682500000000e+02 -2.715893206797e+00 0.000000000000e+00 0.000000000000e+00
8.685000000000e+02 -7.813265748225e-01 0.000000000000e+00 0.000000000000e+00
8.687500000000e+02 1.273736962875e+00 0.000000000000e+00 0.000000000000e+00
8.690000000000e+02 3.228883113056e+00 0.000000000000e+00 0.000000000000e+00
8.692500000000e+02 4.873327323962e+00 0.000000000000e+00 0.000000000000e+00
8.695000000000e+02 6.029243071674e+00 0.000000000000e+00 0.000000000000e+00
8.697500000000e+02 6.571768123679e+00 0.000000000000e+00 0.000000000000e+00
8.700000000000e+02 6.443374963109e+00 0.000000000000e+00 0.000000000000e+00
8.702500000000e+02 5.660878343822e+00 0.000000000000e+00 0.000000000000e+00
8.705000000000e+02 4.314154803904e+00 0.000000000000e+00 0.000000000000e+00
8.707500000000e+02 2.556579419612e+00 0.000000000000e+00 0.000000000000e+00
8.710000000000e+02 5.881392943436e-01 0.000000000000e+00 0.000000000000e+00
8.712500000000e+02 -1.366950174590e+00 0.000000000000e+00 0.000000000000e+00
8.715000000000e+02 -3.085626201651e+00 0.000000000000e+00 0.000000000000e+00
8.717500000000e+02 -4.371460582227e+00 0.000000000000e+00 0.000000000000e+00
8.720000000000e+02 -5.077283333730e+00 0.000000000000e+00 0.000000000000e+00
8.722500000000e+02 -5.122274546803e+00 0.000000000000e+00 0.000000000000e+00
8.725000000000e+02 -4.501460777422e+00 0.000000000000e+00 0.000000000000e+00
8.727500000000e+02 -3.286420493156e+00 0.000000000000e+00 0.000000000000e+00
8.730000000000e+02 -1.617030791273e+00 0.000000000000e+00 0.000000000000e+00
8.732500000000e+02 3.148462718574e-01 0.000000000000e+00 0.000000000000e+00
8.735000000000e+02 2.287863848759e+00 0.000000000000e+00 0.000000000000e+00
8.737500000000e+02 4.077239120059e+00 0.000000000000e+00 0.000000000000e+00
8.740000000000e+02 5.481258265326e+00 0.000000000000e+00 0.000000000000e+00
8.742500000000e+02 6.345061223924e+00 0.000000000000e+00 0.000000000000e+00
8.745000000000e+02 6.578833415615e+00 0.000000000000e+00 0.000000000000e+00
8.747500000000e+02 6.168191033534e+00 0.000000000000e+00 0.000000000000e+00
8.750000000000e+02 5.175485184139e+00 0.000000000000e+00 0.000000000000e+00
8.752500000000e+02 3.731854878821e+00 0.000000000000e+00 0.000000000000e+00
8.755000000000e+02 2.020993733292e+00 0.000000000000e+00 0.000000000000e+00
8.757500000000e+02 2.566183855382e-01 0.000000000000e+00 0.000000000000e+00
8.760000000000e+02 -1.343591532158e+00 0.000000000000e+00 0.000000000000e+00
8.762500000000e+02 -2.584372137139e+00 0.000000000000e+00 0.000000000000e+00
8.765000000000e+02 -3.316323233665e+00 0.000000000000e+00 0.000000000000e+00
8.767500000000e+02 -3.453543868477e+00 0.000000000000e+00 0.000000000000e+00
8.770000000000e+02 -2.983305086306e+00 0.000000000000e+00 0.000000000000e+00
8.772500000000e+02 -1.966612305268e+00 0.000000000000e+00 0.000000000000e+00
8.775000000000e+02 -5.296571393352e-01 0.000000000000e+00 0.000000000000e+00
8.777500000000e+02 1.152695989724e+00 0.000000000000e+00 0.000000000000e+00
8.780000000000e+02 2.879246324318e+00 0.000000000000e+00 0.000000000000e+00
8.782500000000e+02 4.447754155520e+00 0.000000000000e+00 0.000000000000e+00
8.785000000000e+02 5.679985937335e+00 0.000000000000e+00 0.000000000000e+00
8.787500000000e+02 6.443356278114e+00 0.000000000000e+00 0.000000000000e+00
8.790000000000e+02 6.666481980021e+00 0.000000000000e+00 0.000000000000e+00
8.792500000000e+02 6.346770595078e+00 0.000000000000e+00 0.000000000000e+00
8.795000000000e+02 5.549207577385e+00 0.000000000000e+00 0.000000000000e+00
8.797500000000e+02 4.396644736492e+00 0.000000000000e+00 0.000000000000e+00
8.800000000000e+02 3.052978981591e+00 0.000000000000e+00 0.000000000000e+00
8.802500000000e+02 1.701502779086e+00 0.000000000000e+00 0.000000000000e+00
8.805000000000e+02 5.212914803350e-01 0.000000000000e+00 0.000000000000e+00
8.807500000000e+02 -3.353052862807e-01 0.000000000000e+00 0.000000000000e+00
8.810000000000e+02 -7.612022901937e-01 0.000000000000e+00 0.000000000000e+00
8.812500000000e+02 -7.068540925499e-01 0.000000000000e+00 0.000000000000e+00
8.815000000000e+02 -1.848363293591e-01 0.000000000000e+00 0.000000000000e+00
8.817500000000e+02 7.336642422712e-01 0.000000000000e+00 0.000000000000e+00
8.820000000000e+02 1.929783163572e+00 0.000000000000e+00 0.000000000000e+00
8.822500000000e+02 3.253713308408e+00 0.000000000000e+00 0.000000000000e+00
8.825000000000e+02 4.544901218771e+00 0.000000000000e+00 0.000000000000e+00
8.827500000000e+02 5.652972512451e+00 0.000000000000e+00 0.000000000000e+00
8.830000000000e+02 6.456634021324e+00 0.000000000000e+00 0.000000000000e+00
8.832500000000e+02 6.878146207573e+00 0.000000000000e+00 0.000000000000e+00
8.835000000000e+02 6.891616148235e+00 0.000000000000e+00 0.000000000000e+00
8.837500000000e+02 6.524232952440e+00 0.000000000000e+00 0.000000000000e+00
8.840000000000e+02 5.850530937987e+00 0.000000000000e+00 0.000000000000e+00
8.842500000000e+02 4.980688796502e+00 0.000000000000e+00 0.000000000000e+00
8.845000000000e+02 4.044631756338e+00 0.000000000000e+00 0.000000000000e+00
8.847500000000e+02 3.174200510115e+00 0.000000000000e+00 0.000000000000e+00
8.850000000000e+02 2.485826028150e+00 0.000000000000e+00 0.000000000000e+00
8.852500000000e+02 2.065989672647e+00 0.000000000000e+00 0.000000000000e+00
8.855000000000e+02 1.961285992016e+00 0.000000000000e+00 0.000000000000e+00
8.857500000000e+02 2.174214505464e+00 0.000000000000e+00 0.000000000000e+00
8.860000000000e+02 2.665009198299e+00 0.000000000000e+00 0.000000000000e+00
8.862500000000e+02 3.358986936882e+00 0.000000000000e+00 0.000000000000e+00
8.865000000000e+02 4.158172576744e+00 0.000000000000e+00 0.000000000000e+00
8.867500000000e+02 4.955434740823e+00 0.000000000000e+00 0.000000000000e+00
8.870000000000e+02 5.649106452195e+00 0.000000000000e+00 0.000000000000e+00
8.872500000000e+02 6.156094225813e+00 0.000000000000e+00 0.000000000000e+00
8.875000000000e+02 6.421781743567e+00 0.000000000000e+00 0.000000000000e+00
8.877500000000e+02 6.425556187444e+00 0.000000000000e+00 0.000000000000e+00
8.880000000000e+02 6.181444434536e+00 0.000000000000e+00 0.000000000000e+00
8.882500000000e+02 5.734044517323e+00 0.000000000000e+00 0.000000000000e+00
8.885000000000e+02 5.150575592062e+00 0.000000000000e+00 0.000000000000e+00
8.887500000000e+02 4.510360565885e+00 0.000000000000e+00 0.000000000000e+00
8.890000000000e+02 3.893337600722e+00 0.000000000000e+00 0.000000000000e+00
8.892500000000e+02 3.369240493087e+00 0.000000000000e+00 0.000000000000e+00
8.895000000000e+02 2.988899254254e+00 0.000000000000e+00 0.000000000000e+00
8.897500000000e+02 2.778729800793e+00 0.000000000000e+00 0.000000000000e+00
8.900000000000e+02 2.738970057513e+00 0.000000000000e+00 0.000000000000e+00
8.902500000000e+02 2.845658848746e+00 0.000000000000e+00 0.000000000000e+00
8.905000000000e+02 3.055826635556e+00 0.000000000000e+00 0.000000000000e+00
8.907500000000e+02 3.314947239321e+00 0.000000000000e+00 0.000000000000e+00
8.910000000000e+02 3.565441538304e+00 0.000000000000e+00 0.000000000000e+00
8.912500000000e+02 3.754955684071e+00 0.000000000000e+00 0.000000000000e+00
8.915000000000e+02 3.843256429567e+00 0.000000000000e+00 0.000000000000e+00
8.917500000000e+02 3.806865947674e+00 0.000000000000e+00 0.000000000000e+00
8.920000000000e+02 3.640947453082e+00 0.000000000000e+00 0.000000000000e+00
8.922500000000e+02 3.358387205492e+00 0.000000000000e+00 0.000000000000e+00
8.925000000000e+02 2.986431211152e+00 0.000000000000e+00 0.000000000000e+00
8.927500000000e+02 2.561566383080e+00 0.000000000000e+00 0.000000000000e+00
8.930000000000e+02 2.123541947152e+00 0.000000000000e+00 0.000000000000e+00
8.932500000000e+02 1.709484792315e+00 0.000000000000e+00 0.000000000000e+00
8.935000000000e+02 1.348973225585e+00 0.000000000000e+00 0.000000000000e+00
8.937500000000e+02 1.060720381826e+00 0.000000000000e+00 0.000000000000e+00
8.940000000000e+02 8.512219769508e-01 0.000000000000e+00 0.000000000000e+00
8.942500000000e+02 7.153940697448e-01 0.000000000000e+00 0.000000000000e+00
8.945000000000e+02 6.389177840640e-01 0.000000000000e+00 0.000000000000e+00
8.947500000000e+02 6.017659561343e-01 0.000000000000e+00 0.000000000000e+00
8.950000000000e+02 5.822446409944e-01 0.000000000000e+00 0.000000000000e+00
8.952500000000e+02 5.608559477319e-01 0.000000000000e+00 0.000000000000e+00
8.955000000000e+02 5.233743030659e-01 0.000000000000e+00 0.000000000000e+00
8.957500000000e+02 4.627050088162e-01 0.000000000000e+00 0.000000000000e+00
8.960000000000e+02 3.793276758383e-01 0.000000000000e+00 0.000000000000e+00
8.962500000000e+02 2.803765032448e-01 0.000000000000e+00 0.000000000000e+00
8.965000000000e+02 1.776329976978e-01 0.000000000000e+00 0.000000000000e+00
8.967500000000e+02 8.486964973877e-02 0.000000000000e+00 0.000000000000e+00
8.970000000000e+02 1.506212704192e-02 0.000000000000e+00 0.000000000000e+00
8.972500000000e+02 -2.202554774688e-02 0.000000000000e+00 0.000000000000e+00
8.975000000000e+02 -2.147631825486e-02 0.000000000000e+00 0.000000000000e+00
8.977500000000e+02 1.616868336725e-02 0.000000000000e+00 0.000000000000e+00
8.980000000000e+02 8.537220322661e-02 0.000000000000e+00 0.000000000000e+00
8.982500000000e+02 1.769911631074e-01 0.000000000000e+00 0.000000000000e+00
8.985000000000e+02 2.802899946762e-01 0.000000000000e+00 0.000000000000e+00
8.987500000000e+02 3.851716915185e-01 0.000000000000e+00 0.000000000000e+00
8.990000000000e+02 4.841959818423e-01 0.000000000000e+00 0.000000000000e+00
8.992500000000e+02 5.740053181011e-01 0.000000000000e+00 0.000000000000e+00
8.995000000000e+02 6.558960244961e-01 0.000000000000e+00 0.000000000000e+00
8.997500000000e+02 7.354320562459e-01 0.000000000000e+00 0.000000000000e+00
9.000000000000e+02 8.211738184367e-01 0.000000000000e+00 0.000000000000e+00
9.002500000000e+02 9.227540148797e-01 0.000000000000e+00 0.000000000000e+00
9.005000000000e+02 1.048649518673e+00 0.000000000000e+00 0.000000000000e+00
9.007500000000e+02 1.204053472291e+00 0.000000000000e+00 0.000000000000e+00
9.010000000000e+02 1.389236681940e+00 0.000000000000e+00 0.000000000000e+00
9.012500000000e+02 1.598705251517e+00 0.000000000000e+00 0.000000000000e+00
9.015000000000e+02 1.821326830562e+00 0.000000000000e+00 0.000000000000e+00
9.017500000000e+02 2.041433892620e+00 0.000000000000e+00 0.000000000000e+00
9.020000000000e+02 2.240746775735e+00 0.000000000000e+00 0.000000000000e+00
9.022500000000e+02 2.400819442384e+00 0.000000000000e+00 0.000000000000e+00
9.025000000000e+02 2.505620135216e+00 0.000000000000e+00 0.000000000000e+00
9.027500000000e+02 2.543832134259e+00 0.000000000000e+00 0.000000000000e+00
9.030000000000e+02 2.510500901204e+00 0.000000000000e+00 0.000000000000e+00
9.032500000000e+02 2.407756129923e+00 0.000000000000e+00 0.000000000000e+00
9.035000000000e+02 2.244483821694e+00 0.000000000000e+00 0.000000000000e+00
9.037500000000e+02 2.034990614200e+00 0.000000000000e+00 0.000000000000e+00
9.040000000000e+02 1.796863215490e+00 0.000000000000e+00 0.000000000000e+00
9.042500000000e+02 1.548354155937e+00 0.000000000000e+00 0.000000000000e+00
9.045000000000e+02 1.305700748573e+00 0.000000000000e+00 0.000000000000e+00
9.047500000000e+02 1.080795275064e+00 0.000000000000e+00 0.000000000000e+00
9.050000000000e+02 8.795694892558e-01 0.000000000000e+00 0.000000000000e+00
9.052500000000e+02 7.013445479375e-01 0.000000000000e+00 0.000000000000e+00
9.055000000000e+02 5.392463958993e-01 0.000000000000e+00 0.000000000000e+00
9.057500000000e+02 3.816204306165e-01 0.000000000000e+00 0.000000000000e+00
9.060000000000e+02 2.142241034332e-01 0.000000000000e+00 0.000000000000e+00
9.062500000000e+02 2.285615621692e-02 0.000000000000e+00 0.000000000000e+00
9.065000000000e+02 -2.039851341687e-01 0.000000000000e+00 0.000000000000e+00
9.067500000000e+02 -4.728251871993e-01 0.000000000000e+00 0.000000000000e+00
9.070000000000e+02 -7.836678739840e-01 0.000000000000e+00 0.000000000000e+00
9.072500000000e+02 -1.129418159258e+00 0.000000000000e+00 0.000000000000e+00
9.075000000000e+02 -1.496360259307e+00 0.000000000000e+00 0.000000000000e+00
9.077500000000e+02 -1.865618568864e+00 0.000000000000e+00 0.000000000000e+00
9.080000000000e+02 -2.215381470948e+00 0.000000000000e+00 0.000000000000e+00
9.082500000000e+02 -2.523556692406e+00 0.000000000000e+00 0.000000000000e+00
9.085000000000e+02 -2.770467662732e+00 0.000000000000e+00 0.000000000000e+00
9.087500000000e+02 -2.941201553478e+00 0.000000000000e+00 0.000000000000e+00
9.090000000000e+02 -3.027279985353e+00 0.000000000000e+00 0.000000000000e+00
9.092500000000e+02 -3.027432313606e+00 0.000000000000e+00 0.000000000000e+00
9.095000000000e+02 -2.947391120713e+00 0.000000000000e+00 0.000000000000e+00
9.097500000000e+02 -2.798777814666e+00 0.000000000000e+00 0.000000000000e+00
9.100000000000e+02 -2.597279943259e+00 0.000000000000e+00 0.000000000000e+00
9.102500000000e+02 -2.360420650736e+00 0.000000000000e+00 0.000000000000e+00
9.105000000000e+02 -2.105270186462e+00 0.000000000000e+00 0.000000000000e+00
9.107500000000e+02 -1.846443139650e+00 0.000000000000e+00 0.000000000000e+00
9.110000000000e+02 -1.594665624286e+00 0.000000000000e+00 0.000000000000e+00
9.112500000000e+02 -1.356094792268e+00 0.000000000000e+00 0.000000000000e+00
9.115000000000e+02 -1.132446061158e+00 0.000000000000e+00 0.000000000000e+00
9.117500000000e+02 -9.218521245346e-01 0.000000000000e+00 0.000000000000e+00
9.120000000000e+02 -7.202631760390e-01 0.000000000000e+00 0.000000000000e+00
9.122500000000e+02 -5.231176735277e-01 0.000000000000e+00 0.000000000000e+00
9.125000000000e+02 -3.269793057386e-01 0.000000000000e+00 0.000000000000e+00
9.127500000000e+02 -1.308527803811e-01 0.000000000000e+00 0.000000000000e+00
9.130000000000e+02 6.304543835484e-02 0.000000000000e+00 0.000000000000e+00
9.132500000000e+02 2.491867559285e-01 0.000000000000e+00 0.000000000000e+00
9.135000000000e+02 4.193090836192e-01 0.000000000000e+00 0.000000000000e+00
9.137500000000e+02 5.635678973830e-01 0.000000000000e+00 0.000000000000e+00
9.140000000000e+02 6.720582517771e-01 0.000000000000e+00 0.000000000000e+00
9.142500000000e+02 7.364469829657e-01 0.000000000000e+00 0.000000000000e+00
9.145000000000e+02 7.514397233081e-01 0.000000000000e+00 0.000000000000e+00
9.147500000000e+02 7.158390031031e-01 0.000000000000e+00 0.000000000000e+00
9.150000000000e+02 6.330215245902e-01 0.000000000000e+00 0.000000000000e+00
9.152500000000e+02 5.107619661823e-01 0.000000000000e+00 0.000000000000e+00
9.155000000000e+02 3.604403043511e-01 0.000000000000e+00 0.000000000000e+00
9.157500000000e+02 1.957709862615e-01 0.000000000000e+00 0.000000000000e+00
9.160000000000e+02 3.126828837806e-02 0.000000000000e+00 0.000000000000e+00
9.162500000000e+02 -1.192997869196e-01 0.000000000000e+00 0.000000000000e+00
9.165000000000e+02 -2.442228207113e-01 0.000000000000e+00 0.000000000000e+00
9.167500000000e+02 -3.347270469624e-01 0.000000000000e+00 0.000000000000e+00
9.170000000000e+02 -3.853075732249e-01 0.000000000000e+00 0.000000000000e+00
9.172500000000e+02 -3.935014840977e-01 0.000000000000e+00 0.000000000000e+00
9.175000000000e+02 -3.591934696407e-01 0.000000000000e+00 0.000000000000e+00
9.177500000000e+02 -2.836327709284e-01 0.000000000000e+00 0.000000000000e+00
9.180000000000e+02 -1.683949937026e-01 0.000000000000e+00 0.000000000000e+00
9.182500000000e+02 -1.453445723879e-02 0.000000000000e+00 0.000000000000e+00
9.185000000000e+02 1.778608407922e-01 0.000000000000e+00 0.000000000000e+00
9.187500000000e+02 4.095740811007e-01 0.000000000000e+00 0.000000000000e+00
9.190000000000e+02 6.815902428802e-01 0.000000000000e+00 0.000000000000e+00
9.192500000000e+02 9.939336540059e-01 0.000000000000e+00 0.000000000000e+00
9.195000000000e+02 1.344200776008e+00 0.000000000000e+00 0.000000000000e+00
9.197500000000e+02 1.726056479792e+00 0.000000000000e+00 0.000000000000e+00
9.200000000000e+02 2.127999649021e+00 0.000000000000e+00 0.000000000000e+00
9.202500000000e+02 2.532690528281e+00 0.000000000000e+00 0.000000000000e+00
9.205000000000e+02 2.917067363743e+00 0.000000000000e+00 0.000000000000e+00
9.207500000000e+02 3.253371630832e+00 0.000000000000e+00 0.000000000000e+00
9.210000000000e+02 3.511065043295e+00 0.000000000000e+00 0.000000000000e+00
9.212500000000e+02 3.659478316108e+00 0.000000000000e+00 0.000000000000e+00
9.215000000000e+02 3.670904040639e+00 0.000000000000e+00 0.000000000000e+00
9.217500000000e+02 3.523755164091e+00 0.000000000000e+00 0.000000000000e+00
9.220000000000e+02 3.205372555671e+00 0.000000000000e+00 0.000000000000e+00
9.222500000000e+02 2.714088333033e+00 0.000000000000e+00 0.000000000000e+00
9.225000000000e+02 2.060235017158e+00 0.000000000000e+00 0.000000000000e+00
9.227500000000e+02 1.265923704025e+00 0.000000000000e+00 0.000000000000e+00
9.230000000000e+02 3.635786841177e-01 0.000000000000e+00 0.000000000000e+00
9.232500000000e+02 -6.066127492522e-01 0.000000000000e+00 0.000000000000e+00
9.235000000000e+02 -1.600024088257e+00 0.000000000000e+00 0.000000000000e+00
9.237500000000e+02 -2.571265903546e+00 0.000000000000e+00 0.000000000000e+00
9.240000000000e+02 -3.477744119496e+00 0.000000000000e+00 0.000000000000e+00
9.242500000000e+02 -4.282649762391e+00 0.000000000000e+00 0.000000000000e+00
9.245000000000e+02 -4.957017626039e+00 0.000000000000e+00 0.000000000000e+00
9.247500000000e+02 -5.480635134100e+00 0.000000000000e+00 0.000000000000e+00
9.250000000000e+02 -5.841761356190e+00 0.000000000000e+00 0.000000000000e+00
9.252500000000e+02 -6.035802651020e+00 0.000000000000e+00 0.000000000000e+00
9.255000000000e+02 -6.063256807995e+00 0.000000000000e+00 0.000000000000e+00
9.257500000000e+02 -5.927355354380e+00 0.000000000000e+00 0.000000000000e+00
9.260000000000e+02 -5.631884038558e+00 0.000000000000e+00 0.000000000000e+00
9.262500000000e+02 -5.179634432129e+00 0.000000000000e+00 0.000000000000e+00
9.265000000000e+02 -4.571836873706e+00 0.000000000000e+00 0.000000000000e+00
9.267500000000e+02 -3.808760167263e+00 0.000000000000e+00 0.000000000000e+00
9.270000000000e+02 -2.891460196365e+00 0.000000000000e+00 0.000000000000e+00
9.272500000000e+02 -1.824448359135e+00 0.000000000000e+00 0.000000000000e+00
9.275000000000e+02 -6.188642688437e-01 0.000000000000e+00 0.000000000000e+00
9.277500000000e+02 7.043942351983e-01 0.000000000000e+00 0.000000000000e+00
9.280000000000e+02 2.112183995129e+00 0.000000000000e+00 0.000000000000e+00
9.282500000000e+02 3.557835569078e+00 0.000000000000e+00 0.000000000000e+00
9.285000000000e+02 4.981515195547e+00 0.000000000000e+00 0.000000000000e+00
9.287500000000e+02 6.312464961480e+00 0.000000000000e+00 0.000000000000e+00
9.290000000000e+02 7.473105717879e+00 0.000000000000e+00 0.000000000000e+00
9.292500000000e+02 8.384721471591e+00 0.000000000000e+00 0.000000000000e+00
9.295000000000e+02 8.974200630854e+00 0.000000000000e+00 0.000000000000e+00
9.297500000000e+02 9.181124201034e+00 0.000000000000e+00 0.000000000000e+00
9.300000000000e+02 8.964392261964e+00 0.000000000000e+00 0.000000000000e+00
9.302500000000e+02 8.307584812374e+00 0.000000000000e+00 0.000000000000e+00
9.305000000000e+02 7.222364193024e+00 0.000000000000e+00 0.000000000000e+00
9.307500000000e+02 5.749431794670e+00 0.000000000000e+00 0.000000000000e+00
9.310000000000e+02 3.956826187512e+00 0.000000000000e+00 0.000000000000e+00
9.312500000000e+02 1.935657703538e+00 0.000000000000e+00 0.000000000000e+00
9.315000000000e+02 -2.063247680959e-01 0.000000000000e+00 0.000000000000e+00
9.317500000000e+02 -2.352685551722e+00 0.000000000000e+00 0.000000000000e+00
9.320000000000e+02 -4.386951008379e+00 0.000000000000e+00 0.000000000000e+00
9.322500000000e+02 -6.201065634100e+00 0.000000000000e+00 0.000000000000e+00
9.325000000000e+02 -7.702809947092e+00 0.000000000000e+00 0.000000000000e+00
9.327500000000e+02 -8.821484460352e+00 0.000000000000e+00 0.000000000000e+00
9.330000000000e+02 -9.511397632862e+00 0.000000000000e+00 0.000000000000e+00
9.332500000000e+02 -9.752979896066e+00 0.000000000000e+00 0.000000000000e+00
9.335000000000e+02 -9.551640685077e+00 0.000000000000e+00 0.000000000000e+00
9.337500000000e+02 -8.934749865150e+00 0.000000000000e+00 0.000000000000e+00
9.340000000000e+02 -7.947322917887e+00 0.000000000000e+00 0.000000000000e+00
9.342500000000e+02 -6.647094714275e+00 0.000000000000e+00 0.000000000000e+00
9.345000000000e+02 -5.099667463388e+00 0.000000000000e+00 0.000000000000e+00
9.347500000000e+02 -3.374317856396e+00 0.000000000000e+00 0.000000000000e+00
9.350000000000e+02 -1.540864900981e+00 0.000000000000e+00 0.000000000000e+00
9.352500000000e+02 3.322359187819e-01 0.000000000000e+00 0.000000000000e+00
9.355000000000e+02 2.178656430233e+00 0.000000000000e+00 0.000000000000e+00
9.357500000000e+02 3.934125508817e+00 0.000000000000e+00 0.000000000000e+00
9.360000000000e+02 5.535994187158e+00 0.000000000000e+00 0.000000000000e+00
9.362500000000e+02 6.922978126388e+00 0.000000000000e+00 0.000000000000e+00
9.365000000000e+02 8.035590267320e+00 0.000000000000e+00 0.000000000000e+00
9.367500000000e+02 8.817648452765e+00 0.000000000000e+00 0.000000000000e+00
9.370000000000e+02 9.219034364442e+00 0.000000000000e+00 0.000000000000e+00
9.372500000000e+02 9.199622701191e+00 0.000000000000e+00 0.000000000000e+00
9.375000000000e+02 8.734033123401e+00 0.000000000000e+00 0.000000000000e+00
9.377500000000e+02 7.816624802636e+00 0.000000000000e+00 0.000000000000e+00
9.380000000000e+02 6.465993556500e+00 0.000000000000e+00 0.000000000000e+00
9.382500000000e+02 4.728174151591e+00 0.000000000000e+00 0.000000000000e+00
9.385000000000e+02 2.677810970498e+00 0.000000000000e+00 0.000000000000e+00
9.387500000000e+02 4.167376746008e-01 0.000000000000e+00 0.000000000000e+00
9.390000000000e+02 -1.930317459336e+00 0.000000000000e+00 0.000000000000e+00
9.392500000000e+02 -4.222842287073e+00 0.000000000000e+00 0.000000000000e+00
9.395000000000e+02 -6.314045983771e+00 0.000000000000e+00 0.000000000000e+00
9.397500000000e+02 -8.062000180463e+00 0.000000000000e+00 0.000000000000e+00
9.400000000000e+02 -9.341393784611e+00 0.000000000000e+00 0.000000000000e+00
9.402500000000e+02 -1.005472668147e+01 0.000000000000e+00 0.000000000000e+00
9.405000000000e+02 -1.014175067529e+01 0.000000000000e+00 0.000000000000e+00
9.407500000000e+02 -9.586092098928e+00 0.000000000000e+00 0.000000000000e+00
9.410000000000e+02 -8.418248231634e+00 0.000000000000e+00 0.000000000000e+00
9.412500000000e+02 -6.714510559910e+00 0.000000000000e+00 0.000000000000e+00
9.415000000000e+02 -4.591789956516e+00 0.000000000000e+00 0.000000000000e+00
9.417500000000e+02 -2.198751854300e+00 0.000000000000e+00 0.000000000000e+00
9.420000000000e+02 2.959383485644e-01 0.000000000000e+00 0.000000000000e+00
9.422500000000e+02 2.717154809883e+00 0.000000000000e+00 0.000000000000e+00
9.425000000000e+02 4.897349428771e+00 0.000000000000e+00 0.000000000000e+00
9.427500000000e+02 6.689764281156e+00 0.000000000000e+00 0.000000000000e+00
9.430000000000e+02 7.979601191327e+00 0.000000000000e+00 0.000000000000e+00
9.432500000000e+02 8.692168398678e+00 0.000000000000e+00 0.000000000000e+00
9.435000000000e+02 8.797359979961e+00 0.000000000000e+00 0.000000000000e+00
9.437500000000e+02 8.310215777604e+00 0.000000000000e+00 0.000000000000e+00
9.440000000000e+02 7.287710453932e+00 0.000000000000e+00 0.000000000000e+00
9.442500000000e+02 5.822283224661e+00 0.000000000000e+00 0.000000000000e+00
9.445000000000e+02 4.032904949279e+00 0.000000000000e+00 0.000000000000e+00
9.447500000000e+02 2.054658370659e+00 0.000000000000e+00 0.000000000000e+00
9.450000000000e+02 2.786696712158e-02 0.000000000000e+00 0.000000000000e+00
9.452500000000e+02 -1.912249569382e+00 0.000000000000e+00 0.000000000000e+00
9.455000000000e+02 -3.644572877151e+00 0.000000000000e+00 0.000000000000e+00
9.457500000000e+02 -5.069145616040e+00 0.000000000000e+00 0.000000000000e+00
9.460000000000e+02 -6.111968354168e+00 0.000000000000e+00 0.000000000000e+00
9.462500000000e+02 -6.727473974659e+00 0.000000000000e+00 0.000000000000e+00
9.465000000000e+02 -6.898850964392e+00 0.000000000000e+00 0.000000000000e+00
9.467500000000e+02 -6.636558101138e+00 0.000000000000e+00 0.000000000000e+00
9.470000000000e+02 -5.975469714485e+00 0.000000000000e+00 0.000000000000e+00
9.472500000000e+02 -4.971110603723e+00 0.000000000000e+00 0.000000000000e+00
9.475000000000e+02 -3.695392400415e+00 0.000000000000e+00 0.000000000000e+00
9.477500000000e+02 -2.232167741641e+00 0.000000000000e+00 0.000000000000e+00
9.480000000000e+02 -6.728000779266e-01 0.000000000000e+00 0.000000000000e+00
9.482500000000e+02 8.881681309313e-01 0.000000000000e+00 0.000000000000e+00
9.485000000000e+02 2.357253917005e+00 0.000000000000e+00 0.000000000000e+00
9.487500000000e+02 3.646227583441e+00 0.000000000000e+00 0.000000000000e+00
9.490000000000e+02 4.676301708714e+00 0.000000000000e+00 0.000000000000e+00
9.492500000000e+02 5.382297224881e+00 0.000000000000e+00 0.000000000000e+00
9.495000000000e+02 5.716673434026e+00 0.000000000000e+00 0.000000000000e+00
9.497500000000e+02 5.653197323583e+00 0.000000000000e+00 0.000000000000e+00
9.500000000000e+02 5.189924317139e+00 0.000000000000e+00 0.000000000000e+00
9.502500000000e+02 4.351092790096e+00 0.000000000000e+00 0.000000000000e+00
9.505000000000e+02 3.187519560022e+00 0.000000000000e+00 0.000000000000e+00
9.507500000000e+02 1.775136837695e+00 0.000000000000e+00 0.000000000000e+00
9.510000000000e+02 2.114363073761e-01 0.000000000000e+00 0.000000000000e+00
9.512500000000e+02 -1.390224769716e+00 0.000000000000e+00 0.000000000000e+00
9.515000000000e+02 -2.908266030790e+00 0.000000000000e+00 0.000000000000e+00
9.517500000000e+02 -4.222033468433e+00 0.000000000000e+00 0.000000000000e+00
9.520000000000e+02 -5.221777350335e+00 0.000000000000e+00 0.000000000000e+00
9.522500000000e+02 -5.818592477325e+00 0.000000000000e+00 0.000000000000e+00
9.525000000000e+02 -5.953346817847e+00 0.000000000000e+00 0.000000000000e+00
9.527500000000e+02 -5.603618999039e+00 0.000000000000e+00 0.000000000000e+00
9.530000000000e+02 -4.787772948980e+00 0.000000000000e+00 0.000000000000e+00
9.532500000000e+02 -3.565516720966e+00 0.000000000000e+00 0.000000000000e+00
9.535000000000e+02 -2.034605725081e+00 0.000000000000e+00 0.000000000000e+00
9.537500000000e+02 -3.237290500913e-01 0.000000000000e+00 0.000000000000e+00
9.540000000000e+02 1.417977733398e+00 0.000000000000e+00 0.000000000000e+00
9.542500000000e+02 3.033963548628e+00 0.000000000000e+00 0.000000000000e+00
9.545000000000e+02 4.374683992913e+00 0.000000000000e+00 0.000000000000e+00
9.547500000000e+02 5.312043236007e+00 0.000000000000e+00 0.000000000000e+00
9.550000000000e+02 5.752399899760e+00 0.000000000000e+00 0.000000000000e+00
9.552500000000e+02 5.646748693758e+00 0.000000000000e+00 0.000000000000e+00
9.555000000000e+02 4.996909773980e+00 0.000000000000e+00 0.000000000000e+00
9.557500000000e+02 3.856914605674e+00 0.000000000000e+00 0.000000000000e+00
9.560000000000e+02 2.329238593463e+00 0.000000000000e+00 0.000000000000e+00
9.562500000000e+02 5.560519291337e-01 0.000000000000e+00 0.000000000000e+00
9.565000000000e+02 -1.293812545231e+00 0.000000000000e+00 0.000000000000e+00
9.567500000000e+02 -3.040998761757e+00 0.000000000000e+00 0.000000000000e+00
9.570000000000e+02 -4.513325602527e+00 0.000000000000e+00 0.000000000000e+00
9.572500000000e+02 -5.563271168411e+00 0.000000000000e+00 0.000000000000e+00
9.575000000000e+02 -6.083425561056e+00 0.000000000000e+00 0.000000000000e+00
9.577500000000e+02 -6.018241283022e+00 0.000000000000e+00 0.000000000000e+00
9.580000000000e+02 -5.370740870208e+00 0.000000000000e+00 0.000000000000e+00
9.582500000000e+02 -4.203327702809e+00 0.000000000000e+00 0.000000000000e+00
9.585000000000e+02 -2.632442024306e+00 0.000000000000e+00 0.000000000000e+00
9.587500000000e+02 -8.174500865491e-01 0.000000000000e+00 0.000000000000e+00
9.590000000000e+02 1.055217892687e+00 0.000000000000e+00 0.000000000000e+00
9.592500000000e+02 2.791124487483e+00 0.000000000000e+00 0.000000000000e+00
9.595000000000e+02 4.208128569011e+00 0.000000000000e+00 0.000000000000e+00
9.597500000000e+02 5.155793989528e+00 0.000000000000e+00 0.000000000000e+00
9.600000000000e+02 5.531795068748e+00 0.000000000000e+00 0.000000000000e+00
9.602500000000e+02 5.293475551051e+00 0.000000000000e+00 0.000000000000e+00
9.605000000000e+02 4.463194128150e+00 0.000000000000e+00 0.000000000000e+00
9.607500000000e+02 3.126732507422e+00 0.000000000000e+00 0.000000000000e+00
9.610000000000e+02 1.424785874758e+00 0.000000000000e+00 0.000000000000e+00
9.612500000000e+02 -4.616791415465e-01 0.000000000000e+00 0.000000000000e+00
9.615000000000e+02 -2.330712573034e+00 0.000000000000e+00 0.000000000000e+00
9.617500000000e+02 -3.981273004031e+00 0.000000000000e+00 0.000000000000e+00
9.620000000000e+02 -5.235338849047e+00 0.000000000000e+00 0.000000000000e+00
9.622500000000e+02 -5.957772590453e+00 0.000000000000e+00 0.000000000000e+00
9.625000000000e+02 -6.071667839681e+00 0.000000000000e+00 0.000000000000e+00
9.627500000000e+02 -5.567370280481e+00 0.000000000000e+00 0.000000000000e+00
9.630000000000e+02 -4.504044865224e+00 0.000000000000e+00 0.000000000000e+00
9.632500000000e+02 -3.003490829312e+00 0.000000000000e+00 0.000000000000e+00
9.635000000000e+02 -1.236790913277e+00 0.000000000000e+00 0.000000000000e+00
9.637500000000e+02 5.947804396550e-01 0.000000000000e+00 0.000000000000e+00
9.640000000000e+02 2.282473265589e+00 0.000000000000e+00 0.000000000000e+00
9.642500000000e+02 3.633826522175e+00 0.000000000000e+00 0.000000000000e+00
9.645000000000e+02 4.494738421471e+00 0.000000000000e+00 0.000000000000e+00
9.647500000000e+02 4.767254691677e+00 0.000000000000e+00 0.000000000000e+00
9.650000000000e+02 4.420951389514e+00 0.000000000000e+00 0.000000000000e+00
9.652500000000e+02 3.496515236114e+00 0.000000000000e+00 0.000000000000e+00
9.655000000000e+02 2.101030940425e+00 0.000000000000e+00 0.000000000000e+00
9.657500000000e+02 3.954657861681e-01 0.000000000000e+00 0.000000000000e+00
9.660000000000e+02 -1.424220739846e+00 0.000000000000e+00 0.000000000000e+00
9.662500000000e+02 -3.150135465306e+00 0.000000000000e+00 0.000000000000e+00
9.665000000000e+02 -4.586949056166e+00 0.000000000000e+00 0.000000000000e+00
9.667500000000e+02 -5.574906362529e+00 0.000000000000e+00 0.000000000000e+00
9.670000000000e+02 -6.008581186400e+00 0.000000000000e+00 0.000000000000e+00
9.672500000000e+02 -5.849105542418e+00 0.000000000000e+00 0.000000000000e+00
9.675000000000e+02 -5.128385614230e+00 0.000000000000e+00 0.000000000000e+00
9.677500000000e+02 -3.944788803478e+00 0.000000000000e+00 0.000000000000e+00
9.680000000000e+02 -2.450829526147e+00 0.000000000000e+00 0.000000000000e+00
9.682500000000e+02 -8.343660286172e-01 0.000000000000e+00 0.000000000000e+00
9.685000000000e+02 7.043775397762e-01 0.000000000000e+00 0.000000000000e+00
9.687500000000e+02 1.977132583957e+00 0.000000000000e+00 0.000000000000e+00
9.690000000000e+02 2.830255030999e+00 0.000000000000e+00 0.000000000000e+00
9.692500000000e+02 3.162956058322e+00 0.000000000000e+00 0.000000000000e+00
9.695000000000e+02 2.938869295673e+00 0.000000000000e+00 0.000000000000e+00
9.697500000000e+02 2.189569909525e+00 0.000000000000e+00 0.000000000000e+00
9.700000000000e+02 1.009675497154e+00 0.000000000000e+00 0.000000000000e+00
9.702500000000e+02 -4.557822603563e-01 0.000000000000e+00 0.000000000000e+00
9.705000000000e+02 -2.030058251516e+00 0.000000000000e+00 0.000000000000e+00
9.707500000000e+02 -3.527057100668e+00 0.000000000000e+00 0.000000000000e+00
9.710000000000e+02 -4.774507660546e+00 0.000000000000e+00 0.000000000000e+00
9.712500000000e+02 -5.635023570061e+00 0.000000000000e+00 0.000000000000e+00
9.715000000000e+02 -6.022425790858e+00 0.000000000000e+00 0.000000000000e+00
9.717500000000e+02 -5.911338374047e+00 0.000000000000e+00 0.000000000000e+00
9.720000000000e+02 -5.338953539560e+00 0.000000000000e+00 0.000000000000e+00
9.722500000000e+02 -4.398879480274e+00 0.000000000000e+00 0.000000000000e+00
9.725000000000e+02 -3.228000402382e+00 0.000000000000e+00 0.000000000000e+00
9.727500000000e+02 -1.988160541431e+00 0.000000000000e+00 0.000000000000e+00
9.730000000000e+02 -8.451183408351e-01 0.000000000000e+00 0.000000000000e+00
9.732500000000e+02 5.247645904613e-02 0.000000000000e+00 0.000000000000e+00
9.735000000000e+02 5.913872464585e-01 0.000000000000e+00 0.000000000000e+00
9.737500000000e+02 7.070889784747e-01 0.000000000000e+00 0.000000000000e+00
9.740000000000e+02 3.904727860104e-01 0.000000000000e+00 0.000000000000e+00
9.742500000000e+02 -3.127372330211e-01 0.000000000000e+00 0.000000000000e+00
9.745000000000e+02 -1.309582737204e+00 0.000000000000e+00 0.000000000000e+00
9.747500000000e+02 -2.473303970393e+00 0.000000000000e+00 0.000000000000e+00
9.750000000000e+02 -3.660692999939e+00 0.000000000000e+00 0.000000000000e+00
9.752500000000e+02 -4.730991970777e+00 0.000000000000e+00 0.000000000000e+00
9.755000000000e+02 -5.563825420065e+00 0.000000000000e+00 0.000000000000e+00
9.757500000000e+02 -6.073856740770e+00 0.000000000000e+00 0.000000000000e+00
9.760000000000e+02 -6.220361336772e+00 0.000000000000e+00 0.000000000000e+00
9.762500000000e+02 -6.010637716279e+00 0.000000000000e+00 0.000000000000e+00
9.765000000000e+02 -5.497028696154e+00 0.000000000000e+00 0.000000000000e+00
9.767500000000e+02 -4.768180006039e+00 0.000000000000e+00 0.000000000000e+00
9.770000000000e+02 -3.935907354797e+00 0.000000000000e+00 0.000000000000e+00
9.772500000000e+02 -3.119578222430e+00 0.000000000000e+00 0.000000000000e+00
9.775000000000e+02 -2.430175255142e+00 0.000000000000e+00 0.000000000000e+00
9.777500000000e+02 -1.956167652497e+00 0.000000000000e+00 0.000000000000e+00
9.780000000000e+02 -1.752990902550e+00 0.000000000000e+00 0.000000000000e+00
9.782500000000e+02 -1.837377928937e+00 0.000000000000e+00 0.000000000000e+00
9.785000000000e+02 -2.187080506547e+00 0.000000000000e+00 0.000000000000e+00
9.787500000000e+02 -2.745770445641e+00 0.000000000000e+00 0.000000000000e+00
9.790000000000e+02 -3.432220012111e+00 0.000000000000e+00 0.000000000000e+00
9.792500000000e+02 -4.152322867160e+00 0.000000000000e+00 0.000000000000e+00
9.795000000000e+02 -4.812198518632e+00 0.000000000000e+00 0.000000000000e+00
9.797500000000e+02 -5.330559769170e+00 0.000000000000e+00 0.000000000000e+00
9.800000000000e+02 -5.648711950141e+00 0.000000000000e+00 0.000000000000e+00
9.802500000000e+02 -5.736957643686e+00 0.000000000000e+00 0.000000000000e+00
9.805000000000e+02 -5.596735266599e+00 0.000000000000e+00 0.000000000000e+00
9.807500000000e+02 -5.258440233148e+00 0.000000000000e+00 0.000000000000e+00
9.810000000000e+02 -4.775473741809e+00 0.000000000000e+00 0.000000000000e+00
9.812500000000e+02 -4.215554211109e+00 0.000000000000e+00 0.000000000000e+00
9.815000000000e+02 -3.650646449321e+00 0.000000000000e+00 0.000000000000e+00
9.817500000000e+02 -3.146977230016e+00 0.000000000000e+00 0.000000000000e+00
9.820000000000e+02 -2.756507570790e+00 0.000000000000e+00 0.000000000000e+00
9.822500000000e+02 -2.510946644899e+00 0.000000000000e+00 0.000000000000e+00
9.825000000000e+02 -2.418970341951e+00 0.000000000000e+00 0.000000000000e+00
9.827500000000e+02 -2.466816501559e+00 0.000000000000e+00 0.000000000000e+00
9.830000000000e+02 -2.621942703047e+00 0.000000000000e+00 0.000000000000e+00
9.832500000000e+02 -2.839020570287e+00 0.000000000000e+00 0.000000000000e+00
9.835000000000e+02 -3.067257788053e+00 0.000000000000e+00 0.000000000000e+00
9.837500000000e+02 -3.257918659826e+00 0.000000000000e+00 0.000000000000e+00
9.840000000000e+02 -3.370963837438e+00 0.000000000000e+00 0.000000000000e+00
9.842500000000e+02 -3.379932302580e+00 0.000000000000e+00 0.000000000000e+00
9.845000000000e+02 -3.274504877540e+00 0.000000000000e+00 0.000000000000e+00
9.847500000000e+02 -3.060565085213e+00 0.000000000000e+00 0.000000000000e+00
9.850000000000e+02 -2.757950859985e+00 0.000000000000e+00 0.000000000000e+00
9.852500000000e+02 -2.396413545606e+00 0.000000000000e+00 0.000000000000e+00
9.855000000000e+02 -2.010524402469e+00 0.000000000000e+00 0.000000000000e+00
9.857500000000e+02 -1.634366587484e+00 0.000000000000e+00 0.000000000000e+00
9.860000000000e+02 -1.296815941380e+00 0.000000000000e+00 0.000000000000e+00
9.862500000000e+02 -1.018060967155e+00 0.000000000000e+00 0.000000000000e+00
9.865000000000e+02 -8.077722407936e-01 0.000000000000e+00 0.000000000000e+00
9.867500000000e+02 -6.650466601877e-01 0.000000000000e+00 0.000000000000e+00
9.870000000000e+02 -5.799691225077e-01 0.000000000000e+00 0.000000000000e+00
9.872500000000e+02 -5.363969259155e-01 0.000000000000e+00 0.000000000000e+00
9.875000000000e+02 -5.154141731024e-01 0.000000000000e+00 0.000000000000e+00
9.877500000000e+02 -4.988440359439e-01 0.000000000000e+00 0.000000000000e+00
9.880000000000e+02 -4.722486215371e-01 0.000000000000e+00 0.000000000000e+00
9.882500000000e+02 -4.269759473120e-01 0.000000000000e+00 0.000000000000e+00
9.885000000000e+02 -3.610046727492e-01 0.000000000000e+00 0.000000000000e+00
9.887500000000e+02 -2.785550479736e-01 0.000000000000e+00 0.000000000000e+00
9.890000000000e+02 -1.886420979546e-01 0.000000000000e+00 0.000000000000e+00
9.892500000000e+02 -1.029112223583e-01 0.000000000000e+00 0.000000000000e+00
9.895000000000e+02 -3.319290982112e-02 0.000000000000e+00 0.000000000000e+00
9.897500000000e+02 1.076976173786e-02 0.000000000000e+00 0.000000000000e+00
9.900000000000e+02 2.302799728399e-02 0.000000000000e+00 0.000000000000e+00
9.902500000000e+02 2.299881695749e-03 0.000000000000e+00 0.000000000000e+00
9.905000000000e+02 -4.809657017404e-02 0.000000000000e+00 0.000000000000e+00
9.907500000000e+02 -1.211821496930e-01 0.000000000000e+00 0.000000000000e+00
9.910000000000e+02 -2.079063176694e-01 0.000000000000e+00 0.000000000000e+00
9.912500000000e+02 -2.990599159594e-01 0.000000000000e+00 0.000000000000e+00
9.915000000000e+02 -3.871366491074e-01 0.000000000000e+00 0.000000000000e+00
9.917500000000e+02 -4.677908110442e-01 0.000000000000e+00 0.000000000000e+00
9.920000000000e+02 -5.406216498793e-01 0.000000000000e+00 0.000000000000e+00
9.922500000000e+02 -6.091429259016e-01 0.000000000000e+00 0.000000000000e+00
9.925000000000e+02 -6.799463749460e-01 0.000000000000e+00 0.000000000000e+00
9.927500000000e+02 -7.612136402288e-01 0.000000000000e+00 0.000000000000e+00
9.930000000000e+02 -8.608478808460e-01 0.000000000000e+00 0.000000000000e+00
9.932500000000e+02 -9.845643006657e-01 0.000000000000e+00 0.000000000000e+00
9.935000000000e+02 -1.134287440722e+00 0.000000000000e+00 0.000000000000e+00
9.937500000000e+02 -1.307151586883e+00 0.000000000000e+00 0.000000000000e+00
9.940000000000e+02 -1.495298469199e+00 0.000000000000e+00 0.000000000000e+00
9.942500000000e+02 -1.686531283043e+00 0.000000000000e+00 0.000000000000e+00
9.945000000000e+02 -1.865738890284e+00 0.000000000000e+00 0.000000000000e+00
9.947500000000e+02 -2.016873174715e+00 0.000000000000e+00 0.000000000000e+00
9.950000000000e+02 -2.125167600261e+00 0.000000000000e+00 0.000000000000e+00
9.952500000000e+02 -2.179241574764e+00 0.000000000000e+00 0.000000000000e+00
9.955000000000e+02 -2.172750184259e+00 0.000000000000e+00 0.000000000000e+00
9.957500000000e+02 -2.105309555171e+00 0.000000000000e+00 0.000000000000e+00
9.960000000000e+02 -1.982542801209e+00 0.000000000000e+00 0.000000000000e+00
9.962500000000e+02 -1.815231456023e+00 0.000000000000e+00 0.000000000000e+00
9.965000000000e+02 -1.617699794086e+00 0.000000000000e+00 0.000000000000e+00
9.967500000000e+02 -1.405681581902e+00 0.000000000000e+00 0.000000000000e+00
9.970000000000e+02 -1.194001109618e+00 0.000000000000e+00 0.000000000000e+00
9.972500000000e+02 -9.944298846798e-01 0.000000000000e+00 0.000000000000e+00
9.975000000000e+02 -8.140526961991e-01 0.000000000000e+00 0.000000000000e+00
9.977500000000e+02 -6.543965793756e-01 0.000000000000e+00 0.000000000000e+00
9.980000000000e+02 -5.114564972125e-01 0.000000000000e+00 0.000000000000e+00
9.982500000000e+02 -3.766114115330e-01 0.000000000000e+00 0.000000000000e+00
9.985000000000e+02 -2.382859713408e-01 0.000000000000e+00 0.000000000000e+00
9.987500000000e+02 -8.409794652247e-02 0.000000000000e+00 0.000000000000e+00
9.990000000000e+02 9.684247078298e-02 0.000000000000e+00 0.000000000000e+00
9.992500000000e+02 3.118371663617e-01 0.000000000000e+00 0.000000000000e+00
9.995000000000e+02 5.630308195564e-01 0.000000000000e+00 0.000000000000e+00
9.997500000000e+02 8.466077303883e-01 0.000000000000e+00 0.000000000000e+00
1.000000000000e+03 1.152876247917e+00 0.000000000000e+00 0.000000000000e+00
1.000250000000e+03 1.467226757560e+00 0.000000000000e+00 0.000000000000e+00
1.000500000000e+03 1.771817667477e+00 0.000000000000e+00 0.000000000000e+00
1.000750000000e+03 2.047736513428e+00 0.000000000000e+00 0.000000000000e+00
1.001000000000e+03 2.277316271931e+00 0.000000000000e+00 0.000000000000e+00
1.001250000000e+03 2.446269800086e+00 0.000000000000e+00 0.000000000000e+00
1.001500000000e+03 2.545339671158e+00 0.000000000000e+00 0.000000000000e+00
1.001750000000e+03 2.571240193073e+00 0.000000000000e+00 0.000000000000e+00
1.002000000000e+03 2.526779850384e+00 0.000000000000e+00 0.000000000000e+00
1.002250000000e+03 2.420177887020e+00 0.000000000000e+00 0.000000000000e+00
1.002500000000e+03 2.263708545400e+00 0.000000000000e+00 0.000000000000e+00
1.002750000000e+03 2.071902222418e+00 0.000000000000e+00 0.000000000000e+00
1.003000000000e+03 1.859590295572e+00 0.000000000000e+00 0.000000000000e+00
1.003250000000e+03 1.640091729064e+00 0.000000000000e+00 0.000000000000e+00
1.003500000000e+03 1.423804324053e+00 0.000000000000e+00 0.000000000000e+00
1.003750000000e+03 1.217388494864e+00 0.000000000000e+00 0.000000000000e+00
1.004000000000e+03 1.023629688071e+00 0.000000000000e+00 0.000000000000e+00
1.004250000000e+03 8.419538762297e-01 0.000000000000e+00 0.000000000000e+00
1.004500000000e+03 6.694669651316e-01 0.000000000000e+00 0.000000000000e+00
1.004750000000e+03 5.023097285343e-01 0.000000000000e+00 0.000000000000e+00
1.005000000000e+03 3.370770108081e-01 0.000000000000e+00 0.000000000000e+00
1.005250000000e+03 1.720492839705e-01 0.000000000000e+00 0.000000000000e+00
1.005500000000e+03 8.025152033760e-03 0.000000000000e+00 0.000000000000e+00
1.005750000000e+03 -1.513826116579e-01 0.000000000000e+00 0.000000000000e+00
1.006000000000e+03 -3.000303494361e-01 0.000000000000e+00 0.000000000000e+00
1.006250000000e+03 -4.300498327587e-01 0.000000000000e+00 0.000000000000e+00
1.006500000000e+03 -5.330339554081e-01 0.000000000000e+00 0.000000000000e+00
1.006750000000e+03 -6.013967190145e-01 0.000000000000e+00 0.000000000000e+00
1.007000000000e+03 -6.296764944643e-01 0.000000000000e+00 0.000000000000e+00
1.007250000000e+03 -6.155646921214e-01 0.000000000000e+00 0.000000000000e+00
1.007500000000e+03 -5.604912500218e-01 0.000000000000e+00 0.000000000000e+00
1.007750000000e+03 -4.696748566539e-01 0.000000000000e+00 0.000000000000e+00
1.008000000000e+03 -3.516362675858e-01 0.000000000000e+00 0.000000000000e+00
1.008250000000e+03 -2.172620080527e-01 0.000000000000e+00 0.000000000000e+00
1.008500000000e+03 -7.857816938035e-02 0.000000000000e+00 0.000000000000e+00
1.008750000000e+03 5.256216712052e-02 0.000000000000e+00 0.000000000000e+00
1.009000000000e+03 1.656662494667e-01 0.000000000000e+00 0.000000000000e+00
1.009250000000e+03 2.524807557567e-01 0.000000000000e+00 0.000000000000e+00
1.009500000000e+03 3.074399131888e-01 0.000000000000e+00 0.000000000000e+00
1.009750000000e+03 3.276409867926e-01 0.000000000000e+00 0.000000000000e+00
1.010000000000e+03 3.123933018087e-01 0.000000000000e+00 0.000000000000e+00
1.010250000000e+03 2.624660385889e-01 0.000000000000e+00 0.000000000000e+00
1.010500000000e+03 1.792163255681e-01 0.000000000000e+00 0.000000000000e+00
1.010750000000e+03 6.380237884837e-02 0.000000000000e+00 0.000000000000e+00
1.011000000000e+03 -8.332811980494e-02 0.000000000000e+00 0.000000000000e+00
1.011250000000e+03 -2.625348293188e-01 0.000000000000e+00 0.000000000000e+00
1.011500000000e+03 -4.746058562470e-01 0.000000000000e+00 0.000000000000e+00
1.011750000000e+03 -7.199360382255e-01 0.000000000000e+00 0.000000000000e+00
1.012000000000e+03 -9.973881384436e-01 0.000000000000e+00 0.000000000000e+00
1.012250000000e+03 -1.303038327452e+00 0.000000000000e+00 0.000000000000e+00
1.012500000000e+03 -1.629051806736e+00 0.000000000000e+00 0.000000000000e+00
1.012750000000e+03 -1.962938549837e+00 0.000000000000e+00 0.000000000000e+00
1.013000000000e+03 -2.287400122079e+00 0.000000000000e+00 0.000000000000e+00
1.013250000000e+03 -2.580900674692e+00 0.000000000000e+00 0.000000000000e+00
1.013500000000e+03 -2.818989359374e+00 0.000000000000e+00 0.000000000000e+00
1.013750000000e+03 -2.976283458150e+00 0.000000000000e+00 0.000000000000e+00
1.014000000000e+03 -3.028909954293e+00 0.000000000000e+00 0.000000000000e+00
1.014250000000e+03 -2.957116268865e+00 0.000000000000e+00 0.000000000000e+00
1.014500000000e+03 -2.747713412922e+00 0.000000000000e+00 0.000000000000e+00
1.014750000000e+03 -2.396016098488e+00 0.000000000000e+00 0.000000000000e+00
1.015000000000e+03 -1.906996285414e+00 0.000000000000e+00 0.000000000000e+00
1.015250000000e+03 -1.295463199305e+00 0.000000000000e+00 0.000000000000e+00
1.015500000000e+03 -5.852108400541e-01 0.000000000000e+00 0.000000000000e+00
1.015750000000e+03 1.927851059044e-01 0.000000000000e+00 0.000000000000e+00
1.016000000000e+03 1.002906323000e+00 0.000000000000e+00 0.000000000000e+00
1.016250000000e+03 1.807848172766e+00 0.000000000000e+00 0.000000000000e+00
1.016500000000e+03 2.571615637578e+00 0.000000000000e+00 0.000000000000e+00
1.016750000000e+03 3.262177647136e+00 0.000000000000e+00 0.000000000000e+00
1.017000000000e+03 3.853451902938e+00 0.000000000000e+00 0.000000000000e+00
1.017250000000e+03 4.326395694255e+00 0.000000000000e+00 0.000000000000e+00
1.017500000000e+03 4.669116663635e+00 0.000000000000e+00 0.000000000000e+00
1.017750000000e+03 4.876070293828e+00 0.000000000000e+00 0.000000000000e+00
1.018000000000e+03 4.946554554804e+00 0.000000000000e+00 0.000000000000e+00
1.018250000000e+03 4.882823972717e+00 0.000000000000e+00 0.000000000000e+00
1.018500000000e+03 4.688206992829e+00 0.000000000000e+00 0.000000000000e+00
1.018750000000e+03 4.365610818013e+00 0.000000000000e+00 0.000000000000e+00
1.019000000000e+03 3.916735020016e+00 0.000000000000e+00 0.000000000000e+00
1.019250000000e+03 3.342196999313e+00 0.000000000000e+00 0.000000000000e+00
1.019500000000e+03 2.642615499303e+00 0.000000000000e+00 0.000000000000e+00
1.019750000000e+03 1.820526092121e+00 0.000000000000e+00 0.000000000000e+00
1.020000000000e+03 8.828412746285e-01 0.000000000000e+00 0.000000000000e+00
1.020250000000e+03 -1.565567473598e-01 0.000000000000e+00 0.000000000000e+00
1.020500000000e+03 -1.274569276193e+00 0.000000000000e+00 0.000000000000e+00
1.020750000000e+03 -2.437454884320e+00 0.000000000000e+00 0.000000000000e+00
1.021000000000e+03 -3.600620252831e+00 0.000000000000e+00 0.000000000000e+00
1.021250000000e+03 -4.709880712060e+00 0.000000000000e+00 0.000000000000e+00
1.021500000000e+03 -5.704251349931e+00 0.000000000000e+00 0.000000000000e+00
1.021750000000e+03 -6.520115686775e+00 0.000000000000e+00 0.000000000000e+00
1.022000000000e+03 -7.096412832008e+00 0.000000000000e+00 0.000000000000e+00
1.022250000000e+03 -7.380315522851e+00 0.000000000000e+00 0.000000000000e+00
1.022500000000e+03 -7.332765846635e+00 0.000000000000e+00 0.000000000000e+00
1.022750000000e+03 -6.933209906487e+00 0.000000000000e+00 0.000000000000e+00
1.023000000000e+03 -6.182933485409e+00 0.000000000000e+00 0.000000000000e+00
1.023250000000e+03 -5.106542191107e+00 0.000000000000e+00 0.000000000000e+00
1.023500000000e+03 -3.751334522643e+00 0.000000000000e+00 0.000000000000e+00
1.023750000000e+03 -2.184558536750e+00 0.000000000000e+00 0.000000000000e+00
1.024000000000e+03 -4.887904920587e-01 0.000000000000e+00 0.000000000000e+00
1.024250000000e+03 1.244105926410e+00 0.000000000000e+00 0.000000000000e+00
1.024500000000e+03 2.919817874018e+00 0.000000000000e+00 0.000000000000e+00
1.024750000000e+03 4.448512469030e+00 0.000000000000e+00 0.000000000000e+00
1.025000000000e+03 5.751154959167e+00 0.000000000000e+00 0.000000000000e+00
1.025250000000e+03 6.764606999802e+00 0.000000000000e+00 0.000000000000e+00
1.025500000000e+03 7.445063377856e+00 0.000000000000e+00 0.000000000000e+00
1.025750000000e+03 7.769603254371e+00 0.000000000000e+00 0.000000000000e+00
1.026000000000e+03 7.735869477567e+00 0.000000000000e+00 0.000000000000e+00
1.026250000000e+03 7.360113603786e+00 0.000000000000e+00 0.000000000000e+00
1.026500000000e+03 6.674024191137e+00 0.000000000000e+00 0.000000000000e+00
1.026750000000e+03 5.720867731376e+00 0.000000000000e+00 0.000000000000e+00
1.027000000000e+03 4.551501526613e+00 0.000000000000e+00 0.000000000000e+00
1.027250000000e+03 3.220764348549e+00 0.000000000000e+00 0.000000000000e+00
1.027500000000e+03 1.784624635535e+00 0.000000000000e+00 0.000000000000e+00
1.027750000000e+03 2.982887814405e-01 0.000000000000e+00 0.000000000000e+00
1.028000000000e+03 -1.184727282148e+00 0.000000000000e+00 0.000000000000e+00
1.028250000000e+03 -2.612749407465e+00 0.000000000000e+00 0.000000000000e+00
1.028500000000e+03 -3.935654669374e+00 0.000000000000e+00 0.000000000000e+00
1.028750000000e+03 -5.104558603934e+00 0.000000000000e+00 0.000000000000e+00
1.029000000000e+03 -6.071905633057e+00 0.000000000000e+00 0.000000000000e+00
1.029250000000e+03 -6.792312963824e+00 0.000000000000e+00 0.000000000000e+00
1.029500000000e+03 -7.224372942122e+00 0.000000000000e+00 0.000000000000e+00
1.029750000000e+03 -7.333425114708e+00 0.000000000000e+00 0.000000000000e+00
1.030000000000e+03 -7.095097012209e+00 0.000000000000e+00 0.000000000000e+00
1.030250000000e+03 -6.499215579050e+00 0.000000000000e+00 0.000000000000e+00
1.030500000000e+03 -5.553541734420e+00 0.000000000000e+00 0.000000000000e+00
1.030750000000e+03 -4.286705205167e+00 0.000000000000e+00 0.000000000000e+00
1.031000000000e+03 -2.749731894293e+00 0.000000000000e+00 0.000000000000e+00
1.031250000000e+03 -1.015665265418e+00 0.000000000000e+00 0.000000000000e+00
1.031500000000e+03 8.230234367009e-01 0.000000000000e+00 0.000000000000e+00
1.031750000000e+03 2.659286338824e+00 0.000000000000e+00 0.000000000000e+00
1.032000000000e+03 4.378377206333e+00 0.000000000000e+00 0.000000000000e+00
1.032250000000e+03 5.866246087503e+00 0.000000000000e+00 0.000000000000e+00
1.032500000000e+03 7.018708842413e+00 0.000000000000e+00 0.000000000000e+00
1.032750000000e+03 7.750497805665e+00 0.000000000000e+00 0.000000000000e+00
1.033000000000e+03 8.003249300325e+00 0.000000000000e+00 0.000000000000e+00
1.033250000000e+03 7.751545285832e+00 0.000000000000e+00 0.000000000000e+00
1.033500000000e+03 7.006296013962e+00 0.000000000000e+00 0.000000000000e+00
1.033750000000e+03 5.815010043732e+00 0.000000000000e+00 0.000000000000e+00
1.034000000000e+03 4.258817396861e+00 0.000000000000e+00 0.000000000000e+00
1.034250000000e+03 2.446453164967e+00 0.000000000000e+00 0.000000000000e+00
1.034500000000e+03 5.057316548067e-01 0.000000000000e+00 0.000000000000e+00
1.034750000000e+03 -1.426693368041e+00 0.000000000000e+00 0.000000000000e+00
1.035000000000e+03 -3.216309880009e+00 0.000000000000e+00 0.000000000000e+00
1.035250000000e+03 -4.741429523633e+00 0.000000000000e+00 0.000000000000e+00
1.035500000000e+03 -5.902576315203e+00 0.000000000000e+00 0.000000000000e+00
1.035750000000e+03 -6.629742213131e+00 0.000000000000e+00 0.000000000000e+00
1.036000000000e+03 -6.886910141855e+00 0.000000000000e+00 0.000000000000e+00
1.036250000000e+03 -6.673541397817e+00 0.000000000000e+00 0.000000000000e+00
1.036500000000e+03 -6.023040076850e+00 0.000000000000e+00 0.000000000000e+00
1.036750000000e+03 -4.998504917958e+00 0.000000000000e+00 0.000000000000e+00
1.037000000000e+03 -3.686325321787e+00 0.000000000000e+00 0.000000000000e+00
1.037250000000e+03 -2.188347862971e+00 0.000000000000e+00 0.000000000000e+00
1.037500000000e+03 -6.134178905931e-01 0.000000000000e+00 0.000000000000e+00
1.037750000000e+03 9.309144329938e-01 0.000000000000e+00 0.000000000000e+00
1.038000000000e+03 2.345833427081e+00 0.000000000000e+00 0.000000000000e+00
1.038250000000e+03 3.547315742872e+00 0.000000000000e+00 0.000000000000e+00
1.038500000000e+03 4.470481522717e+00 0.000000000000e+00 0.000000000000e+00
1.038750000000e+03 5.072124270391e+00 0.000000000000e+00 0.000000000000e+00
1.039000000000e+03 5.331497055345e+00 0.000000000000e+00 0.000000000000e+00
1.039250000000e+03 5.249584065826e+00 0.000000000000e+00 0.000000000000e+00
1.039500000000e+03 4.847182621933e+00 0.000000000000e+00 0.000000000000e+00
1.039750000000e+03 4.162156526958e+00 0.000000000000e+00 0.000000000000e+00
1.040000000000e+03 3.246201522868e+00 0.000000000000e+00 0.000000000000e+00
1.040250000000e+03 2.161400201869e+00 0.000000000000e+00 0.000000000000e+00
1.040500000000e+03 9.767552196699e-01 0.000000000000e+00 0.000000000000e+00
1.040750000000e+03 -2.352033374975e-01 0.000000000000e+00 0.000000000000e+00
1.041000000000e+03 -1.401718520513e+00 0.000000000000e+00 0.000000000000e+00
1.041250000000e+03 -2.453044685950e+00 0.000000000000e+00 0.000000000000e+00
1.041500000000e+03 -3.325661467358e+00 0.000000000000e+00 0.000000000000e+00
1.041750000000e+03 -3.965470485973e+00 0.000000000000e+00 0.000000000000e+00
1.042000000000e+03 -4.330917845044e+00 0.000000000000e+00 0.000000000000e+00
1.042250000000e+03 -4.395902783213e+00 0.000000000000e+00 0.000000000000e+00
1.042500000000e+03 -4.152249635957e+00 0.000000000000e+00 0.000000000000e+00
1.042750000000e+03 -3.611456042917e+00 0.000000000000e+00 0.000000000000e+00
1.043000000000e+03 -2.805402810966e+00 0.000000000000e+00 0.000000000000e+00
1.043250000000e+03 -1.785732741682e+00 0.000000000000e+00 0.000000000000e+00
1.043500000000e+03 -6.216825468844e-01 0.000000000000e+00 0.000000000000e+00
1.043750000000e+03 6.037193507187e-01 0.000000000000e+00 0.000000000000e+00
1.044000000000e+03 1.799007462549e+00 0.000000000000e+00 0.000000000000e+00
1.044250000000e+03 2.870914638511e+00 0.000000000000e+00 0.000000000000e+00
1.044500000000e+03 3.731829508729e+00 0.000000000000e+00 0.000000000000e+00
1.044750000000e+03 4.307459256082e+00 0.000000000000e+00 0.000000000000e+00
1.045000000000e+03 4.543976567148e+00 0.000000000000e+00 0.000000000000e+00
1.045250000000e+03 4.413898160129e+00 0.000000000000e+00 0.000000000000e+00
1.045500000000e+03 3.919995352199e+00 0.000000000000e+00 0.000000000000e+00
1.045750000000e+03 3.096676299799e+00 0.000000000000e+00 0.000000000000e+00
1.046000000000e+03 2.008495721748e+00 0.000000000000e+00 0.000000000000e+00
1.046250000000e+03 7.457218558743e-01 0.000000000000e+00 0.000000000000e+00
1.046500000000e+03 -5.828054294264e-01 0.000000000000e+00 0.000000000000e+00
1.046750000000e+03 -1.858989941532e+00 0.000000000000e+00 0.000000000000e+00
1.047000000000e+03 -2.966168188518e+00 0.000000000000e+00 0.000000000000e+00
1.047250000000e+03 -3.800177613429e+00 0.000000000000e+00 0.000000000000e+00
1.047500000000e+03 -4.279710196316e+00 0.000000000000e+00 0.000000000000e+00
1.047750000000e+03 -4.354870250672e+00 0.000000000000e+00 0.000000000000e+00
1.048000000000e+03 -4.012984645815e+00 0.000000000000e+00 0.000000000000e+00
1.048250000000e+03 -3.280951748653e+00 0.000000000000e+00 0.000000000000e+00
1.048500000000e+03 -2.223741582105e+00 0.000000000000e+00 0.000000000000e+00
1.048750000000e+03 -9.390428734049e-01 0.000000000000e+00 0.000000000000e+00
1.049000000000e+03 4.515459921315e-01 0.000000000000e+00 0.000000000000e+00
1.049250000000e+03 1.814008069682e+00 0.000000000000e+00 0.000000000000e+00
1.049500000000e+03 3.014995911962e+00 0.000000000000e+00 0.000000000000e+00
1.049750000000e+03 3.935222681064e+00 0.000000000000e+00 0.000000000000e+00
1.050000000000e+03 4.481782563484e+00 0.000000000000e+00 0.000000000000e+00
1.050250000000e+03 4.598089741405e+00 0.000000000000e+00 0.000000000000e+00
1.050500000000e+03 4.270330062425e+00 0.000000000000e+00 0.000000000000e+00
1.050750000000e+03 3.529649982641e+00 0.000000000000e+00 0.000000000000e+00
1.051000000000e+03 2.449732740946e+00 0.000000000000e+00 0.000000000000e+00
1.051250000000e+03 1.139889913426e+00 0.000000000000e+00 0.000000000000e+00
1.051500000000e+03 -2.657221219162e-01 0.000000000000e+00 0.000000000000e+00
1.051750000000e+03 -1.621718731428e+00 0.000000000000e+00 0.000000000000e+00
1.052000000000e+03 -2.786559646580e+00 0.000000000000e+00 0.000000000000e+00
1.052250000000e+03 -3.637503752556e+00 0.000000000000e+00 0.000000000000e+00
1.052500000000e+03 -4.083839777553e+00 0.000000000000e+00 0.000000000000e+00
1.052750000000e+03 -4.076928543439e+00 0.000000000000e+00 0.000000000000e+00
1.053000000000e+03 -3.615899432085e+00 0.000000000000e+00 0.000000000000e+00
1.053250000000e+03 -2.748287816562e+00 0.000000000000e+00 0.000000000000e+00
1.053500000000e+03 -1.565436969136e+00 0.000000000000e+00 0.000000000000e+00
1.053750000000e+03 -1.930607404324e-01 0.000000000000e+00 0.000000000000e+00
1.054000000000e+03 1.222090892079e+00 0.000000000000e+00 0.000000000000e+00
1.054250000000e+03 2.528064935997e+00 0.000000000000e+00 0.000000000000e+00
1.054500000000e+03 3.584326467441e+00 0.000000000000e+00 0.000000000000e+00
1.054750000000e+03 4.277329267645e+00 0.000000000000e+00 0.000000000000e+00
1.055000000000e+03 4.533274992855e+00 0.000000000000e+00 0.000000000000e+00
1.055250000000e+03 4.326580066679e+00 0.000000000000e+00 0.000000000000e+00
1.055500000000e+03 3.683026521907e+00 0.000000000000e+00 0.000000000000e+00
1.055750000000e+03 2.677159311468e+00 0.000000000000e+00 0.000000000000e+00
1.056000000000e+03 1.424143738558e+00 0.000000000000e+00 0.000000000000e+00
1.056250000000e+03 6.693835510573e-02 0.000000000000e+00 0.000000000000e+00
1.056500000000e+03 -1.239804678309e+00 0.000000000000e+00 0.000000000000e+00
1.056750000000e+03 -2.347296136225e+00 0.000000000000e+00 0.000000000000e+00
1.057000000000e+03 -3.129608688789e+00 0.000000000000e+00 0.000000000000e+00
1.057250000000e+03 -3.498138504947e+00 0.000000000000e+00 0.000000000000e+00
1.057500000000e+03 -3.411819468681e+00 0.000000000000e+00 0.000000000000e+00
1.057750000000e+03 -2.881857823299e+00 0.000000000000e+00 0.000000000000e+00
1.058000000000e+03 -1.970388068817e+00 0.000000000000e+00 0.000000000000e+00
1.058250000000e+03 -7.831658929762e-01 0.000000000000e+00 0.000000000000e+00
1.058500000000e+03 5.428742337234e-01 0.000000000000e+00 0.000000000000e+00
1.058750000000e+03 1.855747087879e+00 0.000000000000e+00 0.000000000000e+00
1.059000000000e+03 3.006325851565e+00 0.000000000000e+00 0.000000000000e+00
1.059250000000e+03 3.865898881058e+00 0.000000000000e+00 0.000000000000e+00
1.059500000000e+03 4.341268923071e+00 0.000000000000e+00 0.000000000000e+00
1.059750000000e+03 4.385575511331e+00 0.000000000000e+00 0.000000000000e+00
1.060000000000e+03 4.003532717928e+00 0.000000000000e+00 0.000000000000e+00
1.060250000000e+03 3.250450658318e+00 0.000000000000e+00 0.000000000000e+00
1.060500000000e+03 2.225167782403e+00 0.000000000000e+00 0.000000000000e+00
1.060750000000e+03 1.057768138088e+00 0.000000000000e+00 0.000000000000e+00
1.061000000000e+03 -1.064001455956e-01 0.000000000000e+00 0.000000000000e+00
1.061250000000e+03 -1.124433298483e+00 0.000000000000e+00 0.000000000000e+00
1.061500000000e+03 -1.873124747164e+00 0.000000000000e+00 0.000000000000e+00
1.061750000000e+03 -2.263641913192e+00 0.000000000000e+00 0.000000000000e+00
1.062000000000e+03 -2.251834574817e+00 0.000000000000e+00 0.000000000000e+00
1.062250000000e+03 -1.842935498454e+00 0.000000000000e+00 0.000000000000e+00
1.062500000000e+03 -1.090122226119e+00 0.000000000000e+00 0.000000000000e+00
1.062750000000e+03 -8.718194766576e-02 0.000000000000e+00 0.000000000000e+00
1.063000000000e+03 1.043739539655e+00 0.000000000000e+00 0.000000000000e+00
1.063250000000e+03 2.167713278864e+00 0.000000000000e+00 0.000000000000e+00
1.063500000000e+03 3.153931559893e+00 0.000000000000e+00 0.000000000000e+00
1.063750000000e+03 3.891799569754e+00 0.000000000000e+00 0.000000000000e+00
1.064000000000e+03 4.304201472486e+00 0.000000000000e+00 0.000000000000e+00
1.064250000000e+03 4.356313737510e+00 0.000000000000e+00 0.000000000000e+00
1.064500000000e+03 4.058928995481e+00 0.000000000000e+00 0.000000000000e+00
1.064750000000e+03 3.465970551119e+00 0.000000000000e+00 0.000000000000e+00
1.065000000000e+03 2.666626421228e+00 0.000000000000e+00 0.000000000000e+00
1.065250000000e+03 1.773214434125e+00 0.000000000000e+00 0.000000000000e+00
1.065500000000e+03 9.064181434625e-01 0.000000000000e+00 0.000000000000e+00
1.065750000000e+03 1.798399726857e-01 0.000000000000e+00 0.000000000000e+00
1.066000000000e+03 -3.141339300604e-01 0.000000000000e+00 0.000000000000e+00
1.066250000000e+03 -5.153755015840e-01 0.000000000000e+00 0.000000000000e+00
1.066500000000e+03 -4.026230289296e-01 0.000000000000e+00 0.000000000000e+00
1.066750000000e+03 5.076651501788e-03 0.000000000000e+00 0.000000000000e+00
1.067000000000e+03 6.521340555168e-01 0.000000000000e+00 0.000000000000e+00
1.067250000000e+03 1.454752919569e+00 0.000000000000e+00 0.000000000000e+00
1.067500000000e+03 2.312618114727e+00 0.000000000000e+00 0.000000000000e+00
1.067750000000e+03 3.122313161354e+00 0.000000000000e+00 0.000000000000e+00
1.068000000000e+03 3.790665469118e+00 0.000000000000e+00 0.000000000000e+00
1.068250000000e+03 4.246281565984e+00 0.000000000000e+00 0.000000000000e+00
1.068500000000e+03 4.447827513733e+00 0.000000000000e+00 0.000000000000e+00
1.068750000000e+03 4.388086106913e+00 0.000000000000e+00 0.000000000000e+00
1.069000000000e+03 4.093413278545e+00 0.000000000000e+00 0.000000000000e+00
1.069250000000e+03 3.618838615731e+00 0.000000000000e+00 0.000000000000e+00
1.069500000000e+03 3.039624171932e+00 0.000000000000e+00 0.000000000000e+00
1.069750000000e+03 2.440536612651e+00 0.000000000000e+00 0.000000000000e+00
1.070000000000e+03 1.904344608819e+00 0.000000000000e+00 0.000000000000e+00
1.070250000000e+03 1.501097567698e+00 0.000000000000e+00 0.000000000000e+00
1.070500000000e+03 1.279574548381e+00 0.000000000000e+00 0.000000000000e+00
1.070750000000e+03 1.261943787937e+00 0.000000000000e+00 0.000000000000e+00
1.071000000000e+03 1.442197794124e+00 0.000000000000e+00 0.000000000000e+00
1.071250000000e+03 1.788396198907e+00 0.000000000000e+00 0.000000000000e+00
1.071500000000e+03 2.248233695845e+00 0.000000000000e+00 0.000000000000e+00
1.071750000000e+03 2.757023356688e+00 0.000000000000e+00 0.000000000000e+00
1.072000000000e+03 3.246901580721e+00 0.000000000000e+00 0.000000000000e+00
1.072250000000e+03 3.655953023420e+00 0.000000000000e+00 0.000000000000e+00
1.072500000000e+03 3.936029395695e+00 0.000000000000e+00 0.000000000000e+00
1.072750000000e+03 4.058276454009e+00 0.000000000000e+00 0.000000000000e+00
1.073000000000e+03 4.015747979999e+00 0.000000000000e+00 0.000000000000e+00
1.073250000000e+03 3.822917619704e+00 0.000000000000e+00 0.000000000000e+00
1.073500000000e+03 3.512335658806e+00 0.000000000000e+00 0.000000000000e+00
1.073750000000e+03 3.129056976554e+00 0.000000000000e+00 0.000000000000e+00
1.074000000000e+03 2.723738247312e+00 0.000000000000e+00 0.000000000000e+00
1.074250000000e+03 2.345434206530e+00 0.000000000000e+00 0.000000000000e+00
1.074500000000e+03 2.035103177456e+00 0.000000000000e+00 0.000000000000e+00
1.074750000000e+03 1.820671860253e+00 0.000000000000e+00 0.000000000000e+00
1.075000000000e+03 1.714238915696e+00 0.000000000000e+00 0.000000000000e+00
1.075250000000e+03 1.711660648403e+00 0.000000000000e+00 0.000000000000e+00
1.075500000000e+03 1.794411733168e+00 0.000000000000e+00 0.000000000000e+00
1.075750000000e+03 1.933300342349e+00 0.000000000000e+00 0.000000000000e+00
1.076000000000e+03 2.093383067965e+00 0.000000000000e+00 0.000000000000e+00
1.076250000000e+03 2.239299646180e+00 0.000000000000e+00 0.000000000000e+00
1.076500000000e+03 2.340242246822e+00 0.000000000000e+00 0.000000000000e+00
1.076750000000e+03 2.373882377240e+00 0.000000000000e+00 0.000000000000e+00
1.077000000000e+03 2.328777430614e+00 0.000000000000e+00 0.000000000000e+00
1.077250000000e+03 2.205033763321e+00 0.000000000000e+00 0.000000000000e+00
1.077500000000e+03 2.013272921128e+00 0.000000000000e+00 0.000000000000e+00
1.077750000000e+03 1.772191513215e+00 0.000000000000e+00 0.000000000000e+00
1.078000000000e+03 1.505188833585e+00 0.000000000000e+00 0.000000000000e+00
1.078250000000e+03 1.236636335026e+00 0.000000000000e+00 0.000000000000e+00
1.078500000000e+03 9.883701293236e-01 0.000000000000e+00 0.000000000000e+00
1.078750000000e+03 7.769070560775e-01 0.000000000000e+00 0.000000000000e+00
1.079000000000e+03 6.117347110078e-01 0.000000000000e+00 0.000000000000e+00
1.079250000000e+03 4.948337577531e-01 0.000000000000e+00 0.000000000000e+00
1.079500000000e+03 4.213891288904e-01 0.000000000000e+00 0.000000000000e+00
1.079750000000e+03 3.814670529589e-01 0.000000000000e+00 0.000000000000e+00
1.080000000000e+03 3.623035100829e-01 0.000000000000e+00 0.000000000000e+00
1.080250000000e+03 3.507838359191e-01 0.000000000000e+00 0.000000000000e+00
1.080500000000e+03 3.356985811557e-01 0.000000000000e+00 0.000000000000e+00
1.080750000000e+03 3.094316575069e-01 0.000000000000e+00 0.000000000000e+00
1.081000000000e+03 2.688575375483e-01 0.000000000000e+00 0.000000000000e+00
1.081250000000e+03 2.153721601970e-01 0.000000000000e+00 0.000000000000e+00
1.081500000000e+03 1.541316020655e-01 0.000000000000e+00 0.000000000000e+00
1.081750000000e+03 9.269916690962e-02 0.000000000000e+00 0.000000000000e+00
1.082000000000e+03 3.938608656358e-02 0.000000000000e+00 0.000000000000e+00
1.082250000000e+03 1.602205464094e-03 0.000000000000e+00 0.000000000000e+00
1.082500000000e+03 -1.549114094112e-02 0.000000000000e+00 0.000000000000e+00
1.082750000000e+03 -9.806144862242e-03 0.000000000000e+00 0.000000000000e+00
1.083000000000e+03 1.748278192489e-02 0.000000000000e+00 0.000000000000e+00
1.083250000000e+03 6.238133827229e-02 0.000000000000e+00 0.000000000000e+00
1.083500000000e+03 1.190309149563e-01 0.000000000000e+00 0.000000000000e+00
1.083750000000e+03 1.809730286074e-01 0.000000000000e+00 0.000000000000e+00
1.084000000000e+03 2.424710681999e-01 0.000000000000e+00 0.000000000000e+00
1.084250000000e+03 2.996366321473e-01 0.000000000000e+00 0.000000000000e+00
1.084500000000e+03 3.511510200758e-01 0.000000000000e+00 0.000000000000e+00
1.084750000000e+03 3.984512795884e-01 0.000000000000e+00 0.000000000000e+00
1.085000000000e+03 4.453499877595e-01 0.000000000000e+00 0.000000000000e+00
1.085250000000e+03 4.971609829671e-01 0.000000000000e+00 0.000000000000e+00
1.085500000000e+03 5.594918182157e-01 0.000000000000e+00 0.000000000000e+00
1.085750000000e+03 6.369229395829e-01 0.000000000000e+00 0.000000000000e+00
1.086000000000e+03 7.318139368272e-01 0.000000000000e+00 0.000000000000e+00
1.086250000000e+03 8.434558292889e-01 0.000000000000e+00 0.000000000000e+00
1.086500000000e+03 9.677294388899e-01 0.000000000000e+00 0.000000000000e+00
1.086750000000e+03 1.097343851975e+00 0.000000000000e+00 0.000000000000e+00
1.087000000000e+03 1.222630519607e+00 0.000000000000e+00 0.000000000000e+00
1.087250000000e+03 1.332774267716e+00 0.000000000000e+00 0.000000000000e+00
1.087500000000e+03 1.417288045140e+00 0.000000000000e+00 0.000000000000e+00
1.087750000000e+03 1.467495826484e+00 0.000000000000e+00 0.000000000000e+00
1.088000000000e+03 1.477784505512e+00 0.000000000000e+00 0.000000000000e+00
1.088250000000e+03 1.446421237215e+00 0.000000000000e+00 0.000000000000e+00
1.088500000000e+03 1.375801495701e+00 0.000000000000e+00 0.000000000000e+00
1.088750000000e+03 1.272083766873e+00 0.000000000000e+00 0.000000000000e+00
1.089000000000e+03 1.144264522686e+00 0.000000000000e+00 0.000000000000e+00
1.089250000000e+03 1.002836160963e+00 0.000000000000e+00 0.000000000000e+00
1.089500000000e+03 8.582367179807e-01 0.000000000000e+00 0.000000000000e+00
1.089750000000e+03 7.193329487537e-01 0.000000000000e+00 0.000000000000e+00
1.090000000000e+03 5.921728168861e-01 0.000000000000e+00 0.000000000000e+00
1.090250000000e+03 4.792006817929e-01 0.000000000000e+00 0.000000000000e+00
1.090500000000e+03 3.790555410185e-01 0.000000000000e+00 0.000000000000e+00
1.090750000000e+03 2.869813000837e-01 0.000000000000e+00 0.000000000000e+00
1.091000000000e+03 1.957827039363e-01 0.000000000000e+00 0.000000000000e+00
1.091250000000e+03 9.717623104325e-02 0.000000000000e+00 0.000000000000e+00
1.091500000000e+03 -1.667502294804e-02 0.000000000000e+00 0.000000000000e+00
1.091750000000e+03 -1.516805357112e-01 0.000000000000e+00 0.000000000000e+00
1.092000000000e+03 -3.106237726125e-01 0.000000000000e+00 0.000000000000e+00
1.092250000000e+03 -4.924290570842e-01 0.000000000000e+00 0.000000000000e+00
1.092500000000e+03 -6.920046284963e-01 0.000000000000e+00 0.000000000000e+00
1.092750000000e+03 -9.006841294045e-01 0.000000000000e+00 0.000000000000e+00
1.093000000000e+03 -1.107198174749e+00 0.000000000000e+00 0.000000000000e+00
1.093250000000e+03 -1.299028946147e+00 0.000000000000e+00 0.000000000000e+00
1.093500000000e+03 -1.463945814362e+00 0.000000000000e+00 0.000000000000e+00
1.093750000000e+03 -1.591496807879e+00 0.000000000000e+00 0.000000000000e+00
1.094000000000e+03 -1.674242226430e+00 0.000000000000e+00 0.000000000000e+00
1.094250000000e+03 -1.708560327260e+00 0.000000000000e+00 0.000000000000e+00
1.094500000000e+03 -1.694923342446e+00 0.000000000000e+00 0.000000000000e+00
1.094750000000e+03 -1.637624005155e+00 0.000000000000e+00 0.000000000000e+00
1.095000000000e+03 -1.544015303460e+00 0.000000000000e+00 0.000000000000e+00
1.095250000000e+03 -1.423396584839e+00 0.000000000000e+00 0.000000000000e+00
1.095500000000e+03 -1.285726845430e+00 0.000000000000e+00 0.000000000000e+00
1.095750000000e+03 -1.140364303101e+00 0.000000000000e+00 0.000000000000e+00
1.096000000000e+03 -9.950181969001e-01 0.000000000000e+00 0.000000000000e+00
1.096250000000e+03 -8.550571801426e-01 0.000000000000e+00 0.000000000000e+00
1.096500000000e+03 -7.232560721387e-01 0.000000000000e+00 0.000000000000e+00
1.096750000000e+03 -5.999896170591e-01 0.000000000000e+00 0.000000000000e+00
1.097000000000e+03 -4.838101643518e-01 0.000000000000e+00 0.000000000000e+00
1.097250000000e+03 -3.722871954838e-01 0.000000000000e+00 0.000000000000e+00
1.097500000000e+03 -2.629494089237e-01 0.000000000000e+00 0.000000000000e+00
1.097750000000e+03 -1.541599552153e-01 0.000000000000e+00 0.000000000000e+00
1.098000000000e+03 -4.577322025031e-02 0.000000000000e+00 0.000000000000e+00
1.098250000000e+03 6.053639542728e-02 0.000000000000e+00 0.000000000000e+00
1.098500000000e+03 1.613244688604e-01 0.000000000000e+00 0.000000000000e+00
1.098750000000e+03 2.517906085039e-01 0.000000000000e+00 0.000000000000e+00
1.099000000000e+03 3.264805874688e-01 0.000000000000e+00 0.000000000000e+00
1.099250000000e+03 3.801534759797e-01 0.000000000000e+00 0.000000000000e+00
1.099500000000e+03 4.086652030067e-01 0.000000000000e+00 0.000000000000e+00
1.099750000000e+03 4.097198264570e-01 0.000000000000e+00 0.000000000000e+00
1.100000000000e+03 3.833644598027e-01 0.000000000000e+00 0.000000000000e+00
1.100250000000e+03 3.321486723460e-01 0.000000000000e+00 0.000000000000e+00
1.100500000000e+03 2.609263554119e-01 0.000000000000e+00 0.000000000000e+00
1.100750000000e+03 1.763377046504e-01 0.000000000000e+00 0.000000000000e+00
1.101000000000e+03 8.606101007249e-02 0.000000000000e+00 0.000000000000e+00
1.101250000000e+03 -2.040322844444e-03 0.000000000000e+00 0.000000000000e+00
1.101500000000e+03 -8.073652557029e-02 0.000000000000e+00 0.000000000000e+00
1.101750000000e+03 -1.440876324513e-01 0.000000000000e+00 0.000000000000e+00
1.102000000000e+03 -1.878414643344e-01 0.000000000000e+00 0.000000000000e+00
1.102250000000e+03 -2.095268827957e-01 0.000000000000e+00 0.000000000000e+00
1.102500000000e+03 -2.082524779444e-01 0.000000000000e+00 0.000000000000e+00
1.102750000000e+03 -1.842752718099e-01 0.000000000000e+00 0.000000000000e+00
1.103000000000e+03 -1.384465413858e-01 0.000000000000e+00 0.000000000000e+00
1.103250000000e+03 -7.166485715968e-02 0.000000000000e+00 0.000000000000e+00
1.103500000000e+03 1.553445733176e-02 0.000000000000e+00 0.000000000000e+00
1.103750000000e+03 1.231493074666e-01 0.000000000000e+00 0.000000000000e+00
1.104000000000e+03 2.515814911124e-01 0.000000000000e+00 0.000000000000e+00
1.104250000000e+03 4.012075209291e-01 0.000000000000e+00 0.000000000000e+00
1.104500000000e+03 5.717103322933e-01 0.000000000000e+00 0.000000000000e+00
1.104750000000e+03 7.612862238580e-01 0.000000000000e+00 0.000000000000e+00
1.105000000000e+03 9.658776910571e-01 0.000000000000e+00 0.000000000000e+00
1.105250000000e+03 1.178594743433e+00 0.000000000000e+00 0.000000000000e+00
1.105500000000e+03 1.389471612537e+00 0.000000000000e+00 0.000000000000e+00
1.105750000000e+03 1.585663710905e+00 0.000000000000e+00 0.000000000000e+00
1.106000000000e+03 1.752126955687e+00 0.000000000000e+00 0.000000000000e+00
1.106250000000e+03 1.872747398843e+00 0.000000000000e+00 0.000000000000e+00
1.106500000000e+03 1.931815002669e+00 0.000000000000e+00 0.000000000000e+00
1.106750000000e+03 1.915673284315e+00 0.000000000000e+00 0.000000000000e+00
1.107000000000e+03 1.814336869868e+00 0.000000000000e+00 0.000000000000e+00
1.107250000000e+03 1.622858999433e+00 0.000000000000e+00 0.000000000000e+00
1.107500000000e+03 1.342253520647e+00 0.000000000000e+00 0.000000000000e+00
1.107750000000e+03 9.798286925031e-01 0.000000000000e+00 0.000000000000e+00
1.108000000000e+03 5.488661735718e-01 0.000000000000e+00 0.000000000000e+00
1.108250000000e+03 6.766702185333e-02 0.000000000000e+00 0.000000000000e+00
1.108500000000e+03 -4.419257283662e-01 0.000000000000e+00 0.000000000000e+00
1.108750000000e+03 -9.563446995509e-01 0.000000000000e+00 0.000000000000e+00
1.109000000000e+03 -1.452224799752e+00 0.000000000000e+00 0.000000000000e+00
1.109250000000e+03 -1.908193170716e+00 0.000000000000e+00 0.000000000000e+00
1.109500000000e+03 -2.306298763210e+00 0.000000000000e+00 0.000000000000e+00
1.109750000000e+03 -2.632913627882e+00 0.000000000000e+00 0.000000000000e+00
1.110000000000e+03 -2.879019648676e+00 0.000000000000e+00 0.000000000000e+00
1.110250000000e+03 -3.039889817032e+00 0.000000000000e+00 0.000000000000e+00
1.110500000000e+03 -3.114267706648e+00 0.000000000000e+00 0.000000000000e+00
1.110750000000e+03 -3.103227789103e+00 0.000000000000e+00 0.000000000000e+00
1.111000000000e+03 -3.008949904696e+00 0.000000000000e+00 0.000000000000e+00
1.111250000000e+03 -2.833654906205e+00 0.000000000000e+00 0.000000000000e+00
1.111500000000e+03 -2.578922063757e+00 0.000000000000e+00 0.000000000000e+00
1.111750000000e+03 -2.245545230229e+00 0.000000000000e+00 0.000000000000e+00
1.112000000000e+03 -1.833992839499e+00 0.000000000000e+00 0.000000000000e+00
1.112250000000e+03 -1.345430025825e+00 0.000000000000e+00 0.000000000000e+00
1.112500000000e+03 -7.831557289526e-01 0.000000000000e+00 0.000000000000e+00
1.112750000000e+03 -1.542201514627e-01 0.000000000000e+00 0.000000000000e+00
1.113000000000e+03 5.290672235422e-01 0.000000000000e+00 0.000000000000e+00
1.113250000000e+03 1.248041640962e+00 0.000000000000e+00 0.000000000000e+00
1.113500000000e+03 1.977268125399e+00 0.000000000000e+00 0.000000000000e+00
1.113750000000e+03 2.684999456848e+00 0.000000000000e+00 0.000000000000e+00
1.114000000000e+03 3.334587623793e+00 0.000000000000e+00 0.000000000000e+00
1.114250000000e+03 3.886798540381e+00 0.000000000000e+00 0.000000000000e+00
1.114500000000e+03 4.302847714365e+00 0.000000000000e+00 0.000000000000e+00
1.114750000000e+03 4.547860018508e+00 0.000000000000e+00 0.000000000000e+00
1.115000000000e+03 4.594376713029e+00 0.000000000000e+00 0.000000000000e+00
1.115250000000e+03 4.425499915537e+00 0.000000000000e+00 0.000000000000e+00
1.115500000000e+03 4.037285004435e+00 0.000000000000e+00 0.000000000000e+00
1.115750000000e+03 3.440063806328e+00 0.000000000000e+00 0.000000000000e+00
1.116000000000e+03 2.658497374132e+00 0.000000000000e+00 0.000000000000e+00
1.116250000000e+03 1.730301999976e+00 0.000000000000e+00 0.000000000000e+00
1.116500000000e+03 7.037468906479e-01 0.000000000000e+00 0.000000000000e+00
1.116750000000e+03 -3.658338650047e-01 0.000000000000e+00 0.000000000000e+00
1.117000000000e+03 -1.420158022603e+00 0.000000000000e+00 0.000000000000e+00
1.117250000000e+03 -2.402314238743e+00 0.000000000000e+00 0.000000000000e+00
1.117500000000e+03 -3.260841812608e+00 0.000000000000e+00 0.000000000000e+00
1.117750000000e+03 -3.953169815356e+00 0.000000000000e+00 0.000000000000e+00
1.118000000000e+03 -4.448104146730e+00 0.000000000000e+00 0.000000000000e+00
1.118250000000e+03 -4.727177427500e+00 0.000000000000e+00 0.000000000000e+00
1.118500000000e+03 -4.784821625759e+00 0.000000000000e+00 0.000000000000e+00
1.118750000000e+03 -4.627466634189e+00 0.000000000000e+00 0.000000000000e+00
1.119000000000e+03 -4.271789914537e+00 0.000000000000e+00 0.000000000000e+00
1.119250000000e+03 -3.742426433670e+00 0.000000000000e+00 0.000000000000e+00
1.119500000000e+03 -3.069483783956e+00 0.000000000000e+00 0.000000000000e+00
1.119750000000e+03 -2.286191188982e+00 0.000000000000e+00 0.000000000000e+00
1.120000000000e+03 -1.426947300769e+00 0.000000000000e+00 0.000000000000e+00
1.120250000000e+03 -5.259315541119e-01 0.000000000000e+00 0.000000000000e+00
1.120500000000e+03 3.836760892366e-01 0.000000000000e+00 0.000000000000e+00
1.120750000000e+03 1.269942534374e+00 0.000000000000e+00 0.000000000000e+00
1.121000000000e+03 2.102073127900e+00 0.000000000000e+00 0.000000000000e+00
1.121250000000e+03 2.850190838275e+00 0.000000000000e+00 0.000000000000e+00
1.121500000000e+03 3.485266876936e+00 0.000000000000e+00 0.000000000000e+00
1.121750000000e+03 3.979437308629e+00 0.000000000000e+00 0.000000000000e+00
1.122000000000e+03 4.306865226652e+00 0.000000000000e+00 0.000000000000e+00
1.122250000000e+03 4.445198634138e+00 0.000000000000e+00 0.000000000000e+00
1.122500000000e+03 4.377547120618e+00 0.000000000000e+00 0.000000000000e+00
1.122750000000e+03 4.094775777202e+00 0.000000000000e+00 0.000000000000e+00
1.123000000000e+03 3.597812816814e+00 0.000000000000e+00 0.000000000000e+00
1.123250000000e+03 2.899605549516e+00 0.000000000000e+00 0.000000000000e+00
1.123500000000e+03 2.026349778247e+00 0.000000000000e+00 0.000000000000e+00
1.123750000000e+03 1.017665079760e+00 0.000000000000e+00 0.000000000000e+00
1.124000000000e+03 -7.451061484161e-02 0.000000000000e+00 0.000000000000e+00
1.124250000000e+03 -1.188390550720e+00 0.000000000000e+00 0.000000000000e+00
1.124500000000e+03 -2.256088590190e+00 0.000000000000e+00 0.000000000000e+00
1.124750000000e+03 -3.208394201501e+00 0.000000000000e+00 0.000000000000e+00
1.125000000000e+03 -3.980168933277e+00 0.000000000000e+00 0.000000000000e+00
1.125250000000e+03 -4.515852042077e+00 0.000000000000e+00 0.000000000000e+00
1.125500000000e+03 -4.774512105282e+00 0.000000000000e+00 0.000000000000e+00
1.125750000000e+03 -4.733896833931e+00 0.000000000000e+00 0.000000000000e+00
1.126000000000e+03 -4.393015173164e+00 0.000000000000e+00 0.000000000000e+00
1.126250000000e+03 -3.772925772007e+00 0.000000000000e+00 0.000000000000e+00
1.126500000000e+03 -2.915588045042e+00 0.000000000000e+00 0.000000000000e+00
1.126750000000e+03 -1.880834821688e+00 0.000000000000e+00 0.000000000000e+00
1.127000000000e+03 -7.417247338142e-01 0.000000000000e+00 0.000000000000e+00
1.127250000000e+03 4.212958000802e-01 0.000000000000e+00 0.000000000000e+00
1.127500000000e+03 1.526867205521e+00 0.000000000000e+00 0.000000000000e+00
1.127750000000e+03 2.499212302121e+00 0.000000000000e+00 0.000000000000e+00
1.128000000000e+03 3.274043611214e+00 0.000000000000e+00 0.000000000000e+00
1.128250000000e+03 3.803346135493e+00 0.000000000000e+00 0.000000000000e+00
1.128500000000e+03 4.058628379684e+00 0.000000000000e+00 0.000000000000e+00
1.128750000000e+03 4.032402882651e+00 0.000000000000e+00 0.000000000000e+00
1.129000000000e+03 3.737844504598e+00 0.000000000000e+00 0.000000000000e+00
1.129250000000e+03 3.206757755150e+00 0.000000000000e+00 0.000000000000e+00
1.129500000000e+03 2.486142641229e+00 0.000000000000e+00 0.000000000000e+00
1.129750000000e+03 1.633765038921e+00 0.000000000000e+00 0.000000000000e+00
1.130000000000e+03 7.132017030444e-01 0.000000000000e+00 0.000000000000e+00
1.130250000000e+03 -2.111618735951e-01 0.000000000000e+00 0.000000000000e+00
1.130500000000e+03 -1.078746816676e+00 0.000000000000e+00 0.000000000000e+00
1.130750000000e+03 -1.836662193373e+00 0.000000000000e+00 0.000000000000e+00
1.131000000000e+03 -2.442619558620e+00 0.000000000000e+00 0.000000000000e+00
1.131250000000e+03 -2.866773356170e+00 0.000000000000e+00 0.000000000000e+00
1.131500000000e+03 -3.092499195557e+00 0.000000000000e+00 0.000000000000e+00
1.131750000000e+03 -3.116220986957e+00 0.000000000000e+00 0.000000000000e+00
1.132000000000e+03 -2.946466260033e+00 0.000000000000e+00 0.000000000000e+00
1.132250000000e+03 -2.602361921793e+00 0.000000000000e+00 0.000000000000e+00
1.132500000000e+03 -2.111781105882e+00 0.000000000000e+00 0.000000000000e+00
1.132750000000e+03 -1.509321641859e+00 0.000000000000e+00 0.000000000000e+00
1.133000000000e+03 -8.342478780325e-01 0.000000000000e+00 0.000000000000e+00
1.133250000000e+03 -1.284720165707e-01 0.000000000000e+00 0.000000000000e+00
1.133500000000e+03 5.653993285195e-01 0.000000000000e+00 0.000000000000e+00
1.133750000000e+03 1.205962981431e+00 0.000000000000e+00 0.000000000000e+00
1.134000000000e+03 1.754884844647e+00 0.000000000000e+00 0.000000000000e+00
1.134250000000e+03 2.178746856501e+00 0.000000000000e+00 0.000000000000e+00
1.134500000000e+03 2.450858026753e+00 0.000000000000e+00 0.000000000000e+00
1.134750000000e+03 2.552967522742e+00 0.000000000000e+00 0.000000000000e+00
1.135000000000e+03 2.476768883877e+00 0.000000000000e+00 0.000000000000e+00
1.135250000000e+03 2.225042724627e+00 0.000000000000e+00 0.000000000000e+00
1.135500000000e+03 1.812261521001e+00 0.000000000000e+00 0.000000000000e+00
1.135750000000e+03 1.264482705647e+00 0.000000000000e+00 0.000000000000e+00
1.136000000000e+03 6.183899377610e-01 0.000000000000e+00 0.000000000000e+00
1.136250000000e+03 -8.059309221057e-02 0.000000000000e+00 0.000000000000e+00
1.136500000000e+03 -7.811018014910e-01 0.000000000000e+00 0.000000000000e+00
1.136750000000e+03 -1.429422175056e+00 0.000000000000e+00 0.000000000000e+00
1.137000000000e+03 -1.973644995020e+00 0.000000000000e+00 0.000000000000e+00
1.137250000000e+03 -2.368056335877e+00 0.000000000000e+00 0.000000000000e+00
1.137500000000e+03 -2.577367362928e+00 0.000000000000e+00 0.000000000000e+00
1.137750000000e+03 -2.580354704940e+00 0.000000000000e+00 0.000000000000e+00
1.138000000000e+03 -2.372497699059e+00 0.000000000000e+00 0.000000000000e+00
1.138250000000e+03 -1.967263316892e+00 0.000000000000e+00 0.000000000000e+00
1.138500000000e+03 -1.395800202967e+00 0.000000000000e+00 0.000000000000e+00
1.138750000000e+03 -7.049506547363e-01 0.000000000000e+00 0.000000000000e+00
1.139000000000e+03 4.634089867969e-02 0.000000000000e+00 0.000000000000e+00
1.139250000000e+03 7.919703422510e-01 0.000000000000e+00 0.000000000000e+00
1.139500000000e+03 1.464555983184e+00 0.000000000000e+00 0.000000000000e+00
1.139750000000e+03 2.001724658227e+00 0.000000000000e+00 0.000000000000e+00
1.140000000000e+03 2.352192079285e+00 0.000000000000e+00 0.000000000000e+00
1.140250000000e+03 2.481014967175e+00 0.000000000000e+00 0.000000000000e+00
1.140500000000e+03 2.373445955612e+00 0.000000000000e+00 0.000000000000e+00
1.140750000000e+03 2.036939330655e+00 0.000000000000e+00 0.000000000000e+00
1.141000000000e+03 1.501026745107e+00 0.000000000000e+00 0.000000000000e+00
1.141250000000e+03 8.149910638371e-01 0.000000000000e+00 0.000000000000e+00
1.141500000000e+03 4.349254986899e-02 0.000000000000e+00 0.000000000000e+00
1.141750000000e+03 -7.394789516085e-01 0.000000000000e+00 0.000000000000e+00
1.142000000000e+03 -1.457763232019e+00 0.000000000000e+00 0.000000000000e+00
1.142250000000e+03 -2.040600863092e+00 0.000000000000e+00 0.000000000000e+00
1.142500000000e+03 -2.429848760620e+00 0.000000000000e+00 0.000000000000e+00
1.142750000000e+03 -2.586083504134e+00 0.000000000000e+00 0.000000000000e+00
1.143000000000e+03 -2.492927355187e+00 0.000000000000e+00 0.000000000000e+00
1.143250000000e+03 -2.159097546236e+00 0.000000000000e+00 0.000000000000e+00
1.143500000000e+03 -1.617904062616e+00 0.000000000000e+00 0.000000000000e+00
1.143750000000e+03 -9.241828406342e-01 0.000000000000e+00 0.000000000000e+00
1.144000000000e+03 -1.489232082966e-01 0.000000000000e+00 0.000000000000e+00
1.144250000000e+03 6.278985105807e-01 0.000000000000e+00 0.000000000000e+00
1.144500000000e+03 1.325561133064e+00 0.000000000000e+00 0.000000000000e+00
1.144750000000e+03 1.871063241843e+00 0.000000000000e+00 0.000000000000e+00
1.145000000000e+03 2.206910178440e+00 0.000000000000e+00 0.000000000000e+00
1.145250000000e+03 2.297372954794e+00 0.000000000000e+00 0.000000000000e+00
1.145500000000e+03 2.132512751757e+00 0.000000000000e+00 0.000000000000e+00
1.145750000000e+03 1.729490599021e+00 0.000000000000e+00 0.000000000000e+00
1.146000000000e+03 1.130967316118e+00 0.000000000000e+00 0.000000000000e+00
1.146250000000e+03 4.007140624479e-01 0.000000000000e+00 0.000000000000e+00
1.146500000000e+03 -3.831353738991e-01 0.000000000000e+00 0.000000000000e+00
1.146750000000e+03 -1.136488188518e+00 0.000000000000e+00 0.000000000000e+00
1.147000000000e+03 -1.778449924670e+00 0.000000000000e+00 0.000000000000e+00
1.147250000000e+03 -2.240230003798e+00 0.000000000000e+00 0.000000000000e+00
1.147500000000e+03 -2.472797521881e+00 0.000000000000e+00 0.000000000000e+00
1.147750000000e+03 -2.452410695966e+00 0.000000000000e+00 0.000000000000e+00
1.148000000000e+03 -2.183367635415e+00 0.000000000000e+00 0.000000000000e+00
1.148250000000e+03 -1.697630455554e+00 0.000000000000e+00 0.000000000000e+00
1.148500000000e+03 -1.051326062445e+00 0.000000000000e+00 0.000000000000e+00
1.148750000000e+03 -3.184855342174e-01 0.000000000000e+00 0.000000000000e+00
1.149000000000e+03 4.172918901667e-01 0.000000000000e+00 0.000000000000e+00
1.149250000000e+03 1.072313612756e+00 0.000000000000e+00 0.000000000000e+00
1.149500000000e+03 1.572324952114e+00 0.000000000000e+00 0.000000000000e+00
1.149750000000e+03 1.860993465545e+00 0.000000000000e+00 0.000000000000e+00
1.150000000000e+03 1.906351685103e+00 0.000000000000e+00 0.000000000000e+00
1.150250000000e+03 1.704432097723e+00 0.000000000000e+00 0.000000000000e+00
1.150500000000e+03 1.279651342527e+00 0.000000000000e+00 0.000000000000e+00
1.150750000000e+03 6.818813134163e-01 0.000000000000e+00 0.000000000000e+00
1.151000000000e+03 -1.946184585141e-02 0.000000000000e+00 0.000000000000e+00
1.151250000000e+03 -7.436214958879e-01 0.000000000000e+00 0.000000000000e+00
1.151500000000e+03 -1.408028403529e+00 0.000000000000e+00 0.000000000000e+00
1.151750000000e+03 -1.938019371007e+00 0.000000000000e+00 0.000000000000e+00
1.152000000000e+03 -2.275584556463e+00 0.000000000000e+00 0.000000000000e+00
1.152250000000e+03 -2.386094271785e+00 0.000000000000e+00 0.000000000000e+00
1.152500000000e+03 -2.262198000481e+00 0.000000000000e+00 0.000000000000e+00
1.152750000000e+03 -1.924430850201e+00 0.000000000000e+00 0.000000000000e+00
1.153000000000e+03 -1.418464040093e+00 0.000000000000e+00 0.000000000000e+00
1.153250000000e+03 -8.093468095884e-01 0.000000000000e+00 0.000000000000e+00
1.153500000000e+03 -1.734560832401e-01 0.000000000000e+00 0.000000000000e+00
1.153750000000e+03 4.108491115461e-01 0.000000000000e+00 0.000000000000e+00
1.154000000000e+03 8.727147504680e-01 0.000000000000e+00 0.000000000000e+00
1.154250000000e+03 1.157254084221e+00 0.000000000000e+00 0.000000000000e+00
1.154500000000e+03 1.231952093212e+00 0.000000000000e+00 0.000000000000e+00
1.154750000000e+03 1.090241798357e+00 0.000000000000e+00 0.000000000000e+00
1.155000000000e+03 7.518406944065e-01 0.000000000000e+00 0.000000000000e+00
1.155250000000e+03 2.598443603852e-01 0.000000000000e+00 0.000000000000e+00
1.155500000000e+03 -3.250189718142e-01 0.000000000000e+00 0.000000000000e+00
1.155750000000e+03 -9.322164358819e-01 0.000000000000e+00 0.000000000000e+00
1.156000000000e+03 -1.490311001773e+00 0.000000000000e+00 0.000000000000e+00
1.156250000000e+03 -1.935801584546e+00 0.000000000000e+00 0.000000000000e+00
1.156500000000e+03 -2.220793179298e+00 0.000000000000e+00 0.000000000000e+00
1.156750000000e+03 -2.318552317408e+00 0.000000000000e+00 0.000000000000e+00
1.157000000000e+03 -2.226287118177e+00 0.000000000000e+00 0.000000000000e+00
1.157250000000e+03 -1.964856224264e+00 0.000000000000e+00 0.000000000000e+00
1.157500000000e+03 -1.575508623033e+00 0.000000000000e+00 0.000000000000e+00
1.157750000000e+03 -1.114134596514e+00 0.000000000000e+00 0.000000000000e+00
1.158000000000e+03 -6.438177503065e-01 0.000000000000e+00 0.000000000000e+00
1.158250000000e+03 -2.266797927822e-01 0.000000000000e+00 0.000000000000e+00
1.158500000000e+03 8.392121613477e-02 0.000000000000e+00 0.000000000000e+00
1.158750000000e+03 2.498488404110e-01 0.000000000000e+00 0.000000000000e+00
1.159000000000e+03 2.525102326267e-01 0.000000000000e+00 0.000000000000e+00
1.159250000000e+03 9.454701659154e-02 0.000000000000e+00 0.000000000000e+00
1.159500000000e+03 -2.012449830568e-01 0.000000000000e+00 0.000000000000e+00
1.159750000000e+03 -5.955425994287e-01 0.000000000000e+00 0.000000000000e+00
1.160000000000e+03 -1.038118474797e+00 0.000000000000e+00 0.000000000000e+00
1.160250000000e+03 -1.474665708330e+00 0.000000000000e+00 0.000000000000e+00
1.160500000000e+03 -1.853896435772e+00 0.000000000000e+00 0.000000000000e+00
1.160750000000e+03 -2.133980532315e+00 0.000000000000e+00 0.000000000000e+00
1.161000000000e+03 -2.287508311475e+00 0.000000000000e+00 0.000000000000e+00
1.161250000000e+03 -2.304383455335e+00 0.000000000000e+00 0.000000000000e+00
1.161500000000e+03 -2.192346573443e+00 0.000000000000e+00 0.000000000000e+00
1.161750000000e+03 -1.975154049962e+00 0.000000000000e+00 0.000000000000e+00
1.162000000000e+03 -1.688746610733e+00 0.000000000000e+00 0.000000000000e+00
1.162250000000e+03 -1.375996024237e+00 0.000000000000e+00 0.000000000000e+00
1.162500000000e+03 -1.080784109245e+00 0.000000000000e+00 0.000000000000e+00
1.162750000000e+03 -8.422263911684e-01 0.000000000000e+00 0.000000000000e+00
1.163000000000e+03 -6.897993059006e-01 0.000000000000e+00 0.000000000000e+00
1.163250000000e+03 -6.399761934233e-01 0.000000000000e+00 0.000000000000e+00
1.163500000000e+03 -6.947482040384e-01 0.000000000000e+00 0.000000000000e+00
1.163750000000e+03 -8.421358880299e-01 0.000000000000e+00 0.000000000000e+00
1.164000000000e+03 -1.058524290038e+00 0.000000000000e+00 0.000000000000e+00
1.164250000000e+03 -1.312416334124e+00 0.000000000000e+00 0.000000000000e+00
1.164500000000e+03 -1.569027366534e+00 0.000000000000e+00 0.000000000000e+00
1.164750000000e+03 -1.795058692213e+00 0.000000000000e+00 0.000000000000e+00
1.165000000000e+03 -1.962997633909e+00 0.000000000000e+00 0.000000000000e+00
1.165250000000e+03 -2.054390371225e+00 0.000000000000e+00 0.000000000000e+00
1.165500000000e+03 -2.061703716306e+00 0.000000000000e+00 0.000000000000e+00
1.165750000000e+03 -1.988606033453e+00 0.000000000000e+00 0.000000000000e+00
1.166000000000e+03 -1.848723740664e+00 0.000000000000e+00 0.000000000000e+00
1.166250000000e+03 -1.663136058365e+00 0.000000000000e+00 0.000000000000e+00
1.166500000000e+03 -1.457029071685e+00 0.000000000000e+00 0.000000000000e+00
1.166750000000e+03 -1.256021042209e+00 0.000000000000e+00 0.000000000000e+00
1.167000000000e+03 -1.082685085384e+00 0.000000000000e+00 0.000000000000e+00
1.167250000000e+03 -9.537350180908e-01 0.000000000000e+00 0.000000000000e+00
1.167500000000e+03 -8.782180645781e-01 0.000000000000e+00 0.000000000000e+00
1.167750000000e+03 -8.568950256886e-01 0.000000000000e+00 0.000000000000e+00
1.168000000000e+03 -8.828100427579e-01 0.000000000000e+00 0.000000000000e+00
1.168250000000e+03 -9.428846038068e-01 0.000000000000e+00 0.000000000000e+00
1.168500000000e+03 -1.020237266274e+00 0.000000000000e+00 0.000000000000e+00
1.168750000000e+03 -1.096848743427e+00 0.000000000000e+00 0.000000000000e+00
1.169000000000e+03 -1.156170127587e+00 0.000000000000e+00 0.000000000000e+00
1.169250000000e+03 -1.185309482381e+00 0.000000000000e+00 0.000000000000e+00
1.169500000000e+03 -1.176519583361e+00 0.000000000000e+00 0.000000000000e+00
1.169750000000e+03 -1.127831195521e+00 0.000000000000e+00 0.000000000000e+00
1.170000000000e+03 -1.042811892032e+00 0.000000000000e+00 0.000000000000e+00
1.170250000000e+03 -9.295591591143e-01 0.000000000000e+00 0.000000000000e+00
1.170500000000e+03 -7.991398424467e-01 0.000000000000e+00 0.000000000000e+00
1.170750000000e+03 -6.637522763030e-01 0.000000000000e+00 0.000000000000e+00
1.171000000000e+03 -5.349058069295e-01 0.000000000000e+00 0.000000000000e+00
1.171250000000e+03 -4.218853266817e-01 0.000000000000e+00 0.000000000000e+00
1.171500000000e+03 -3.307031576780e-01 0.000000000000e+00 0.000000000000e+00
1.171750000000e+03 -2.636497612184e-01 0.000000000000e+00 0.000000000000e+00
1.172000000000e+03 -2.194539742216e-01 0.000000000000e+00 0.000000000000e+00
1.172250000000e+03 -1.939689481226e-01 0.000000000000e+00 0.000000000000e+00
1.172500000000e+03 -1.812258261993e-01 0.000000000000e+00 0.000000000000e+00
1.172750000000e+03 -1.746534949098e-01 0.000000000000e+00 0.000000000000e+00
1.173000000000e+03 -1.682541399877e-01 0.000000000000e+00 0.000000000000e+00
1.173250000000e+03 -1.575496889298e-01 0.000000000000e+00 0.000000000000e+00
1.173500000000e+03 -1.401671181677e-01 0.000000000000e+00 0.000000000000e+00
1.173750000000e+03 -1.160006874044e-01 0.000000000000e+00 0.000000000000e+00
1.174000000000e+03 -8.696399837555e-02 0.000000000000e+00 0.000000000000e+00
1.174250000000e+03 -5.641194046810e-02 0.000000000000e+00 0.000000000000e+00
1.174500000000e+03 -2.836165774191e-02 0.000000000000e+00 0.000000000000e+00
1.174750000000e+03 -6.665781736688e-03 0.000000000000e+00 0.000000000000e+00
1.175000000000e+03 5.712083839150e-03 0.000000000000e+00 0.000000000000e+00
1.175250000000e+03 7.198061191153e-03 0.000000000000e+00 0.000000000000e+00
1.175500000000e+03 -2.189319968090e-03 0.000000000000e+00 0.000000000000e+00
1.175750000000e+03 -2.095135685008e-02 0.000000000000e+00 0.000000000000e+00
1.176000000000e+03 -4.649618606273e-02 0.000000000000e+00 0.000000000000e+00
1.176250000000e+03 -7.571331330087e-02 0.000000000000e+00 0.000000000000e+00
1.176500000000e+03 -1.056187388331e-01 0.000000000000e+00 0.000000000000e+00
1.176750000000e+03 -1.339458507678e-01 0.000000000000e+00 0.000000000000e+00
1.177000000000e+03 -1.595715699301e-01 0.000000000000e+00 0.000000000000e+00
1.177250000000e+03 -1.827004744162e-01 0.000000000000e+00 0.000000000000e+00
1.177500000000e+03 -2.047754592609e-01 0.000000000000e+00 0.000000000000e+00
1.177750000000e+03 -2.281336478305e-01 0.000000000000e+00 0.000000000000e+00
1.178000000000e+03 -2.554720500593e-01 0.000000000000e+00 0.000000000000e+00
1.178250000000e+03 -2.892211352246e-01 0.000000000000e+00 0.000000000000e+00
1.178500000000e+03 -3.309405735453e-01 0.000000000000e+00 0.000000000000e+00
1.178750000000e+03 -3.808475080340e-01 0.000000000000e+00 0.000000000000e+00
1.179000000000e+03 -4.375648517063e-01 0.000000000000e+00 0.000000000000e+00
1.179250000000e+03 -4.981394185577e-01 0.000000000000e+00 0.000000000000e+00
1.179500000000e+03 -5.583337299531e-01 0.000000000000e+00 0.000000000000e+00
1.179750000000e+03 -6.131488886719e-01 0.000000000000e+00 0.000000000000e+00
1.180000000000e+03 -6.574967282625e-01 0.000000000000e+00 0.000000000000e+00
1.180250000000e+03 -6.869139549441e-01 0.000000000000e+00 0.000000000000e+00
1.180500000000e+03 -6.982032889495e-01 0.000000000000e+00 0.000000000000e+00
1.180750000000e+03 -6.898978013688e-01 0.000000000000e+00 0.000000000000e+00
1.181000000000e+03 -6.624727540447e-01 0.000000000000e+00 0.000000000000e+00
1.181250000000e+03 -6.182695827051e-01 0.000000000000e+00 0.000000000000e+00
1.181500000000e+03 -5.611425960016e-01 0.000000000000e+00 0.000000000000e+00
1.181750000000e+03 -4.958830513430e-01 0.000000000000e+00 0.000000000000e+00
1.182000000000e+03 -4.275104539520e-01 0.000000000000e+00 0.000000000000e+00
1.182250000000e+03 -3.605416603746e-01 0.000000000000e+00 0.000000000000e+00
1.182500000000e+03 -2.983514770774e-01 0.000000000000e+00 0.000000000000e+00
1.182750000000e+03 -2.427235969955e-01 0.000000000000e+00 0.000000000000e+00
1.183000000000e+03 -1.936604321162e-01 0.000000000000e+00 0.000000000000e+00
1.183250000000e+03 -1.494796070390e-01 0.000000000000e+00 0.000000000000e+00
1.183500000000e+03 -1.071800969861e-01 0.000000000000e+00 0.000000000000e+00
1.183750000000e+03 -6.301928143319e-02 0.000000000000e+00 0.000000000000e+00
1.184000000000e+03 -1.321001644139e-02 0.000000000000e+00 0.000000000000e+00
1.184250000000e+03 4.537091032912e-02 0.000000000000e+00 0.000000000000e+00
1.184500000000e+03 1.145723328423e-01 0.000000000000e+00 0.000000000000e+00
1.184750000000e+03 1.945495637924e-01 0.000000000000e+00 0.000000000000e+00
1.185000000000e+03 2.835996600910e-01 0.000000000000e+00 0.000000000000e+00
1.185250000000e+03 3.782748105386e-01 0.000000000000e+00 0.000000000000e+00
1.185500000000e+03 4.737552032788e-01 0.000000000000e+00 0.000000000000e+00
1.185750000000e+03 5.644239829900e-01 0.000000000000e+00 0.000000000000e+00
1.186000000000e+03 6.445576520399e-01 0.000000000000e+00 0.000000000000e+00
1.186250000000e+03 7.090297969486e-01 0.000000000000e+00 0.000000000000e+00
1.186500000000e+03 7.539263959654e-01 0.000000000000e+00 0.000000000000e+00
1.186750000000e+03 7.769867505598e-01 0.000000000000e+00 0.000000000000e+00
1.187000000000e+03 7.778124727626e-01 0.000000000000e+00 0.000000000000e+00
1.187250000000e+03 7.578232576861e-01 0.000000000000e+00 0.000000000000e+00
1.187500000000e+03 7.199765745521e-01 0.000000000000e+00 0.000000000000e+00
1.187750000000e+03 6.683029422529e-01 0.000000000000e+00 0.000000000000e+00
1.188000000000e+03 6.073339003754e-01 0.000000000000e+00 0.000000000000e+00
1.188250000000e+03 5.415124854251e-01 0.000000000000e+00 0.000000000000e+00
1.188500000000e+03 4.746744080162e-01 0.000000000000e+00 0.000000000000e+00
1.188750000000e+03 4.096729173335e-01 0.000000000000e+00 0.000000000000e+00
1.189000000000e+03 3.481943636952e-01 0.000000000000e+00 0.000000000000e+00
1.189250000000e+03 2.907791696258e-01 0.000000000000e+00 0.000000000000e+00
1.189500000000e+03 2.370296038436e-01 0.000000000000e+00 0.000000000000e+00
1.189750000000e+03 1.859567356572e-01 0.000000000000e+00 0.000000000000e+00
1.190000000000e+03 1.363987057866e-01 0.000000000000e+00 0.000000000000e+00
1.190250000000e+03 8.743393105083e-02 0.000000000000e+00 0.000000000000e+00
1.190500000000e+03 3.871705196471e-02 0.000000000000e+00 0.000000000000e+00
1.190750000000e+03 -9.318747320648e-03 0.000000000000e+00 0.000000000000e+00
1.191000000000e+03 -5.542489338774e-02 0.000000000000e+00 0.000000000000e+00
1.191250000000e+03 -9.766892496376e-02 0.000000000000e+00 0.000000000000e+00
1.191500000000e+03 -1.337086538077e-01 0.000000000000e+00 0.000000000000e+00
1.191750000000e+03 -1.611598230011e-01 0.000000000000e+00 0.000000000000e+00
1.192000000000e+03 -1.779934379241e-01 0.000000000000e+00 0.000000000000e+00
1.192250000000e+03 -1.828952875081e-01 0.000000000000e+00 0.000000000000e+00
1.192500000000e+03 -1.755278535287e-01 0.000000000000e+00 0.000000000000e+00
1.192750000000e+03 -1.566522777999e-01 0.000000000000e+00 0.000000000000e+00
1.193000000000e+03 -1.280921845596e-01 0.000000000000e+00 0.000000000000e+00
1.193250000000e+03 -9.254775500036e-02 0.000000000000e+00 0.000000000000e+00
1.193500000000e+03 -5.329300127788e-02 0.000000000000e+00 0.000000000000e+00
1.193750000000e+03 -1.380758330410e-02 0.000000000000e+00 0.000000000000e+00
1.194000000000e+03 2.259625769024e-02 0.000000000000e+00 0.000000000000e+00
1.194250000000e+03 5.309243558948e-02 0.000000000000e+00 0.000000000000e+00
1.194500000000e+03 7.555778149436e-02 0.000000000000e+00 0.000000000000e+00
1.194750000000e+03 8.865884818997e-02 0.000000000000e+00 0.000000000000e+00
1.195000000000e+03 9.180504170783e-02 0.000000000000e+00 0.000000000000e+00
1.195250000000e+03 8.498897561479e-02 0.000000000000e+00 0.000000000000e+00
1.195500000000e+03 6.855557333716e-02 0.000000000000e+00 0.000000000000e+00
1.195750000000e+03 4.295443794423e-02 0.000000000000e+00 0.000000000000e+00
1.196000000000e+03 8.533003285586e-03 0.000000000000e+00 0.000000000000e+00
1.196250000000e+03 -3.457968972042e-02 0.000000000000e+00 0.000000000000e+00
1.196500000000e+03 -8.646591901582e-02 0.000000000000e+00 0.000000000000e+00
1.196750000000e+03 -1.472800904966e-01 0.000000000000e+00 0.000000000000e+00
1.197000000000e+03 -2.169951229867e-01 0.000000000000e+00 0.000000000000e+00
1.197250000000e+03 -2.950766966585e-01 0.000000000000e+00 0.000000000000e+00
1.197500000000e+03 -3.801459592424e-01 0.000000000000e+00 0.000000000000e+00
1.197750000000e+03 -4.696998688060e-01 0.000000000000e+00 0.000000000000e+00
1.198000000000e+03 -5.599553079786e-01 0.000000000000e+00 0.000000000000e+00
1.198250000000e+03 -6.458684064639e-01 0.000000000000e+00 0.000000000000e+00
1.198500000000e+03 -7.213560627078e-01 0.000000000000e+00 0.000000000000e+00
1.198750000000e+03 -7.797160387563e-01 0.000000000000e+00 0.000000000000e+00
1.199000000000e+03 -8.142099253087e-01 0.000000000000e+00 0.000000000000e+00
1.199250000000e+03 -8.187448495457e-01 0.000000000000e+00 0.000000000000e+00
1.199500000000e+03 -7.885697292323e-01 0.000000000000e+00 0.000000000000e+00
1.199750000000e+03 -7.208936913406e-01 0.000000000000e+00 0.000000000000e+00
1.200000000000e+03 -6.153397321427e-01 0.000000000000e+00 0.000000000000e+00
1.200250000000e+03 -4.741654640746e-01 0.000000000000e+00 0.000000000000e+00
1.200500000000e+03 -3.022124421357e-01 0.000000000000e+00 0.000000000000e+00
1.200750000000e+03 -1.065818915003e-01 0.000000000000e+00 0.000000000000e+00
1.201000000000e+03 1.039276820679e-01 0.000000000000e+00 0.000000000000e+00
1.201250000000e+03 3.195522212901e-01 0.000000000000e+00 0.000000000000e+00
1.201500000000e+03 5.303706352475e-01 0.000000000000e+00 0.000000000000e+00
1.201750000000e+03 7.270871147250e-01 0.000000000000e+00 0.000000000000e+00
1.202000000000e+03 9.016889826926e-01 0.000000000000e+00 0.000000000000e+00
1.202250000000e+03 1.047901253503e+00 0.000000000000e+00 0.000000000000e+00
1.202500000000e+03 1.161390476232e+00 0.000000000000e+00 0.000000000000e+00
1.202750000000e+03 1.239709161017e+00 0.000000000000e+00 0.000000000000e+00
1.203000000000e+03 1.282012261330e+00 0.000000000000e+00 0.000000000000e+00
1.203250000000e+03 1.288612592448e+00 0.000000000000e+00 0.000000000000e+00
1.203500000000e+03 1.260467094146e+00 0.000000000000e+00 0.000000000000e+00
1.203750000000e+03 1.198696364663e+00 0.000000000000e+00 0.000000000000e+00
1.204000000000e+03 1.104233925788e+00 0.000000000000e+00 0.000000000000e+00
1.204250000000e+03 9.776797544080e-01 0.000000000000e+00 0.000000000000e+00
1.204500000000e+03 8.193977465569e-01 0.000000000000e+00 0.000000000000e+00
1.204750000000e+03 6.298540620275e-01 0.000000000000e+00 0.000000000000e+00
1.205000000000e+03 4.101491839952e-01 0.000000000000e+00 0.000000000000e+00
1.205250000000e+03 1.626578812977e-01 0.000000000000e+00 0.000000000000e+00
1.205500000000e+03 -1.083356768487e-01 0.000000000000e+00 0.000000000000e+00
1.205750000000e+03 -3.961309700781e-01 0.000000000000e+00 0.000000000000e+00
1.206000000000e+03 -6.913475092847e-01 0.000000000000e+00 0.000000000000e+00
1.206250000000e+03 -9.819932512660e-01 0.000000000000e+00 0.000000000000e+00
1.206500000000e+03 -1.253912085316e+00 0.000000000000e+00 0.000000000000e+00
1.206750000000e+03 -1.491606065286e+00 0.000000000000e+00 0.000000000000e+00
1.207000000000e+03 -1.679374067840e+00 0.000000000000e+00 0.000000000000e+00
1.207250000000e+03 -1.802659616523e+00 0.000000000000e+00 0.000000000000e+00
1.207500000000e+03 -1.849463892478e+00 0.000000000000e+00 0.000000000000e+00
1.207750000000e+03 -1.811661068892e+00 0.000000000000e+00 0.000000000000e+00
1.208000000000e+03 -1.686055272744e+00 0.000000000000e+00 0.000000000000e+00
1.208250000000e+03 -1.475042008000e+00 0.000000000000e+00 0.000000000000e+00
1.208500000000e+03 -1.186779091253e+00 0.000000000000e+00 0.000000000000e+00
1.208750000000e+03 -8.348277251587e-01 0.000000000000e+00 0.000000000000e+00
1.209000000000e+03 -4.372860127999e-01 0.000000000000e+00 0.000000000000e+00
1.209250000000e+03 -1.549682718967e-02 0.000000000000e+00 0.000000000000e+00
1.209500000000e+03 4.075384442491e-01 0.000000000000e+00 0.000000000000e+00
1.209750000000e+03 8.088757464422e-01 0.000000000000e+00 0.000000000000e+00
1.210000000000e+03 1.167297140522e+00 0.000000000000e+00 0.000000000000e+00
1.210250000000e+03 1.464766054334e+00 0.000000000000e+00 0.000000000000e+00
1.210500000000e+03 1.687533342094e+00 0.000000000000e+00 0.000000000000e+00
1.210750000000e+03 1.826805426398e+00 0.000000000000e+00 0.000000000000e+00
1.211000000000e+03 1.878942151199e+00 0.000000000000e+00 0.000000000000e+00
1.211250000000e+03 1.845209847020e+00 0.000000000000e+00 0.000000000000e+00
1.211500000000e+03 1.731166516396e+00 0.000000000000e+00 0.000000000000e+00
1.211750000000e+03 1.545794074164e+00 0.000000000000e+00 0.000000000000e+00
1.212000000000e+03 1.300512363668e+00 0.000000000000e+00 0.000000000000e+00
1.212250000000e+03 1.008209091243e+00 0.000000000000e+00 0.000000000000e+00
1.212500000000e+03 6.823997681098e-01 0.000000000000e+00 0.000000000000e+00
1.212750000000e+03 3.365959646483e-01 0.000000000000e+00 0.000000000000e+00
1.213000000000e+03 -1.608531520308e-02 0.000000000000e+00 0.000000000000e+00
1.213250000000e+03 -3.630861612697e-01 0.000000000000e+00 0.000000000000e+00
1.213500000000e+03 -6.924037349617e-01 0.000000000000e+00 0.000000000000e+00
1.213750000000e+03 -9.925057256122e-01 0.000000000000e+00 0.000000000000e+00
1.214000000000e+03 -1.252266900815e+00 0.000000000000e+00 0.000000000000e+00
1.214250000000e+03 -1.461022849109e+00 0.000000000000e+00 0.000000000000e+00
1.214500000000e+03 -1.608813151359e+00 0.000000000000e+00 0.000000000000e+00
1.214750000000e+03 -1.686847644983e+00 0.000000000000e+00 0.000000000000e+00
1.215000000000e+03 -1.688182148327e+00 0.000000000000e+00 0.000000000000e+00
1.215250000000e+03 -1.608541453389e+00 0.000000000000e+00 0.000000000000e+00
1.215500000000e+03 -1.447185413692e+00 0.000000000000e+00 0.000000000000e+00
1.215750000000e+03 -1.207685605185e+00 0.000000000000e+00 0.000000000000e+00
1.216000000000e+03 -8.984705303723e-01 0.000000000000e+00 0.000000000000e+00
1.216250000000e+03 -5.330092310751e-01 0.000000000000e+00 0.000000000000e+00
1.216500000000e+03 -1.295359602209e-01 0.000000000000e+00 0.000000000000e+00
1.216750000000e+03 2.897313385251e-01 0.000000000000e+00 0.000000000000e+00
1.217000000000e+03 6.998647721306e-01 0.000000000000e+00 0.000000000000e+00
1.217250000000e+03 1.074914119226e+00 0.000000000000e+00 0.000000000000e+00
1.217500000000e+03 1.389871146289e+00 0.000000000000e+00 0.000000000000e+00
1.217750000000e+03 1.622728296290e+00 0.000000000000e+00 0.000000000000e+00
1.218000000000e+03 1.756424538875e+00 0.000000000000e+00 0.000000000000e+00
1.218250000000e+03 1.780470527519e+00 0.000000000000e+00 0.000000000000e+00
1.218500000000e+03 1.692069683252e+00 0.000000000000e+00 0.000000000000e+00
1.218750000000e+03 1.496599022658e+00 0.000000000000e+00 0.000000000000e+00
1.219000000000e+03 1.207378106556e+00 0.000000000000e+00 0.000000000000e+00
1.219250000000e+03 8.447287712437e-01 0.000000000000e+00 0.000000000000e+00
1.219500000000e+03 4.344034132569e-01 0.000000000000e+00 0.000000000000e+00
1.219750000000e+03 5.526522874735e-03 0.000000000000e+00 0.000000000000e+00
1.220000000000e+03 -4.117550443297e-01 0.000000000000e+00 0.000000000000e+00
1.220250000000e+03 -7.886887753353e-01 0.000000000000e+00 0.000000000000e+00
1.220500000000e+03 -1.100172184244e+00 0.000000000000e+00 0.000000000000e+00
1.220750000000e+03 -1.326640757686e+00 0.000000000000e+00 0.000000000000e+00
1.221000000000e+03 -1.455424613325e+00 0.000000000000e+00 0.000000000000e+00
1.221250000000e+03 -1.481469668355e+00 0.000000000000e+00 0.000000000000e+00
1.221500000000e+03 -1.407387157178e+00 0.000000000000e+00 0.000000000000e+00
1.221750000000e+03 -1.242863838118e+00 0.000000000000e+00 0.000000000000e+00
1.222000000000e+03 -1.003526268141e+00 0.000000000000e+00 0.000000000000e+00
1.222250000000e+03 -7.093994980666e-01 0.000000000000e+00 0.000000000000e+00
1.222500000000e+03 -3.831289443099e-01 0.000000000000e+00 0.000000000000e+00
1.222750000000e+03 -4.814209246068e-02 0.000000000000e+00 0.000000000000e+00
1.223000000000e+03 2.730851742674e-01 0.000000000000e+00 0.000000000000e+00
1.223250000000e+03 5.605212900403e-01 0.000000000000e+00 0.000000000000e+00
1.223500000000e+03 7.977344815106e-01 0.000000000000e+00 0.000000000000e+00
1.223750000000e+03 9.726602839878e-01 0.000000000000e+00 0.000000000000e+00
1.224000000000e+03 1.077975221645e+00 0.000000000000e+00 0.000000000000e+00
1.224250000000e+03 1.111109352039e+00 0.000000000000e+00 0.000000000000e+00
1.224500000000e+03 1.073958556291e+00 0.000000000000e+00 0.000000000000e+00
1.224750000000e+03 9.723729927836e-01 0.000000000000e+00 0.000000000000e+00
1.225000000000e+03 8.155008337411e-01 0.000000000000e+00 0.000000000000e+00
1.225250000000e+03 6.150580026600e-01 0.000000000000e+00 0.000000000000e+00
1.225500000000e+03 3.845783719874e-01 0.000000000000e+00 0.000000000000e+00
1.225750000000e+03 1.386789108064e-01 0.000000000000e+00 0.000000000000e+00
1.226000000000e+03 -1.076450770849e-01 0.000000000000e+00 0.000000000000e+00
1.226250000000e+03 -3.396944063217e-01 0.000000000000e+00 0.000000000000e+00
1.226500000000e+03 -5.437177437930e-01 0.000000000000e+00 0.000000000000e+00
1.226750000000e+03 -7.075477378368e-01 0.000000000000e+00 0.000000000000e+00
1.227000000000e+03 -8.212203961233e-01 0.000000000000e+00 0.000000000000e+00
1.227250000000e+03 -8.775625560505e-01 0.000000000000e+00 0.000000000000e+00
1.227500000000e+03 -8.727157504067e-01 0.000000000000e+00 0.000000000000e+00
1.227750000000e+03 -8.065495446625e-01 0.000000000000e+00 0.000000000000e+00
1.228000000000e+03 -6.829073400007e-01 0.000000000000e+00 0.000000000000e+00
1.228250000000e+03 -5.096258640061e-01 0.000000000000e+00 0.000000000000e+00
1.228500000000e+03 -2.982780607552e-01 0.000000000000e+00 0.000000000000e+00
1.228750000000e+03 -6.360820931302e-02 0.000000000000e+00 0.000000000000e+00
1.229000000000e+03 1.773435164871e-01 0.000000000000e+00 0.000000000000e+00
1.229250000000e+03 4.063951557986e-01 0.000000000000e+00 0.000000000000e+00
1.229500000000e+03 6.055871009015e-01 0.000000000000e+00 0.000000000000e+00
1.229750000000e+03 7.586537630948e-01 0.000000000000e+00 0.000000000000e+00
1.230000000000e+03 8.524742410144e-01 0.000000000000e+00 0.000000000000e+00
1.230250000000e+03 8.783596390003e-01 0.000000000000e+00 0.000000000000e+00
1.230500000000e+03 8.330360969444e-01 0.000000000000e+00 0.000000000000e+00
1.230750000000e+03 7.192005490533e-01 0.000000000000e+00 0.000000000000e+00
1.231000000000e+03 5.455600074526e-01 0.000000000000e+00 0.000000000000e+00
1.231250000000e+03 3.263120178812e-01 0.000000000000e+00 0.000000000000e+00
1.231500000000e+03 8.007932576690e-02 0.000000000000e+00 0.000000000000e+00
1.231750000000e+03 -1.716301180269e-01 0.000000000000e+00 0.000000000000e+00
1.232000000000e+03 -4.063123862630e-01 0.000000000000e+00 0.000000000000e+00
1.232250000000e+03 -6.025365120569e-01 0.000000000000e+00 0.000000000000e+00
1.232500000000e+03 -7.419952444070e-01 0.000000000000e+00 0.000000000000e+00
1.232750000000e+03 -8.113311226933e-01 0.000000000000e+00 0.000000000000e+00
1.233000000000e+03 -8.035444665859e-01 0.000000000000e+00 0.000000000000e+00
1.233250000000e+03 -7.188242857426e-01 0.000000000000e+00 0.000000000000e+00
1.233500000000e+03 -5.646960471229e-01 0.000000000000e+00 0.000000000000e+00
1.233750000000e+03 -3.554467491671e-01 0.000000000000e+00 0.000000000000e+00
1.234000000000e+03 -1.108612085219e-01 0.000000000000e+00 0.000000000000e+00
1.234250000000e+03 1.456237771343e-01 0.000000000000e+00 0.000000000000e+00
1.234500000000e+03 3.891765173567e-01 0.000000000000e+00 0.000000000000e+00
1.234750000000e+03 5.960194421879e-01 0.000000000000e+00 0.000000000000e+00
1.235000000000e+03 7.458237773423e-01 0.000000000000e+00 0.000000000000e+00
1.235250000000e+03 8.238018388201e-01 0.000000000000e+00 0.000000000000e+00
1.235500000000e+03 8.222733392584e-01 0.000000000000e+00 0.000000000000e+00
1.235750000000e+03 7.415310169635e-01 0.000000000000e+00 0.000000000000e+00
1.236000000000e+03 5.898998729776e-01 0.000000000000e+00 0.000000000000e+00
1.236250000000e+03 3.829665883064e-01 0.000000000000e+00 0.000000000000e+00
1.236500000000e+03 1.420428789686e-01 0.000000000000e+00 0.000000000000e+00
1.236750000000e+03 -1.079906035710e-01 0.000000000000e+00 0.000000000000e+00
1.237000000000e+03 -3.412437885434e-01 0.000000000000e+00 0.000000000000e+00
1.237250000000e+03 -5.335160085315e-01 0.000000000000e+00 0.000000000000e+00
1.237500000000e+03 -6.648491887274e-01 0.000000000000e+00 0.000000000000e+00
1.237750000000e+03 -7.216599793968e-01 0.000000000000e+00 0.000000000000e+00
1.238000000000e+03 -6.982151462441e-01 0.000000000000e+00 0.000000000000e+00
1.238250000000e+03 -5.972810274097e-01 0.000000000000e+00 0.000000000000e+00
1.238500000000e+03 -4.298645645547e-01 0.000000000000e+00 0.000000000000e+00
1.238750000000e+03 -2.140612941727e-01 0.000000000000e+00 0.000000000000e+00
1.239000000000e+03 2.687583584972e-02 0.000000000000e+00 0.000000000000e+00
1.239250000000e+03 2.670448793711e-01 0.000000000000e+00 0.000000000000e+00
1.239500000000e+03 4.807110926677e-01 0.000000000000e+00 0.000000000000e+00
1.239750000000e+03 6.451227403875e-01 0.000000000000e+00 0.000000000000e+00
1.240000000000e+03 7.430134907132e-01 0.000000000000e+00 0.000000000000e+00
1.240250000000e+03 7.645088738747e-01 0.000000000000e+00 0.000000000000e+00
1.240500000000e+03 7.082174789470e-01 0.000000000000e+00 0.000000000000e+00
1.240750000000e+03 5.813769930273e-01 0.000000000000e+00 0.000000000000e+00
1.241000000000e+03 3.990311208982e-01 0.000000000000e+00 0.000000000000e+00
1.241250000000e+03 1.823239358383e-01 0.000000000000e+00 0.000000000000e+00
1.241500000000e+03 -4.389948316092e-02 0.000000000000e+00 0.000000000000e+00
1.241750000000e+03 -2.539153256787e-01 0.000000000000e+00 0.000000000000e+00
1.242000000000e+03 -4.240438831217e-01 0.000000000000e+00 0.000000000000e+00
1.242250000000e+03 -5.353360918001e-01 0.000000000000e+00 0.000000000000e+00
1.242500000000e+03 -5.757118696292e-01 0.000000000000e+00 0.000000000000e+00
1.242750000000e+03 -5.413003822617e-01 0.000000000000e+00 0.000000000000e+00
1.243000000000e+03 -4.368247084091e-01 0.000000000000e+00 0.000000000000e+00
1.243250000000e+03 -2.749853509771e-01 0.000000000000e+00 0.000000000000e+00
1.243500000000e+03 -7.491543691815e-02 0.000000000000e+00 0.000000000000e+00
1.243750000000e+03 1.401089705847e-01 0.000000000000e+00 0.000000000000e+00
1.244000000000e+03 3.454307649619e-01 0.000000000000e+00 0.000000000000e+00
1.244250000000e+03 5.179163598562e-01 0.000000000000e+00 0.000000000000e+00
1.244500000000e+03 6.386561845208e-01 0.000000000000e+00 0.000000000000e+00
1.244750000000e+03 6.951392371865e-01 0.000000000000e+00 0.000000000000e+00
1.245000000000e+03 6.826439841297e-01 0.000000000000e+00 0.000000000000e+00
1.245250000000e+03 6.046836547585e-01 0.000000000000e+00 0.000000000000e+00
1.245500000000e+03 4.724596360240e-01 0.000000000000e+00 0.000000000000e+00
1.245750000000e+03 3.033979220610e-01 0.000000000000e+00 0.000000000000e+00
1.246000000000e+03 1.189553432118e-01 0.000000000000e+00 0.000000000000e+00
1.246250000000e+03 -5.802938186696e-02 0.000000000000e+00 0.000000000000e+00
1.246500000000e+03 -2.061109102414e-01 0.000000000000e+00 0.000000000000e+00
1.246750000000e+03 -3.077973891892e-01 0.000000000000e+00 0.000000000000e+00
1.247000000000e+03 -3.515840448671e-01 0.000000000000e+00 0.000000000000e+00
1.247250000000e+03 -3.332176961738e-01 0.000000000000e+00 0.000000000000e+00
1.247500000000e+03 -2.560483107772e-01 0.000000000000e+00 0.000000000000e+00
1.247750000000e+03 -1.304395264530e-01 0.000000000000e+00 0.000000000000e+00
1.248000000000e+03 2.767184554539e-02 0.000000000000e+00 0.000000000000e+00
1.248250000000e+03 1.988720133653e-01 0.000000000000e+00 0.000000000000e+00
1.248500000000e+03 3.627475921135e-01 0.000000000000e+00 0.000000000000e+00
1.248750000000e+03 5.004264938880e-01 0.000000000000e+00 0.000000000000e+00
1.249000000000e+03 5.968625460512e-01 0.000000000000e+00 0.000000000000e+00
1.249250000000e+03 6.425828236205e-01 0.000000000000e+00 0.000000000000e+00
1.249500000000e+03 6.346907065319e-01 0.000000000000e+00 0.000000000000e+00
1.249750000000e+03 5.770168536210e-01 0.000000000000e+00 0.000000000000e+00
1.250000000000e+03 4.794213599411e-01 0.000000000000e+00 0.000000000000e+00
1.250250000000e+03 3.563587027446e-01 0.000000000000e+00 0.000000000000e+00
1.250500000000e+03 2.249086401800e-01 0.000000000000e+00 0.000000000000e+00
1.250750000000e+03 1.025394018949e-01 0.000000000000e+00 0.000000000000e+00
1.251000000000e+03 4.896644943531e-03 0.000000000000e+00 0.000000000000e+00
1.251250000000e+03 -5.610001257478e-02 0.000000000000e+00 0.000000000000e+00
1.251500000000e+03 -7.361909125863e-02 0.000000000000e+00 0.000000000000e+00
1.251750000000e+03 -4.658138083620e-02 0.000000000000e+00 0.000000000000e+00
1.252000000000e+03 2.043506331589e-02 0.000000000000e+00 0.000000000000e+00
1.252250000000e+03 1.180096138826e-01 0.000000000000e+00 0.000000000000e+00
1.252500000000e+03 2.332816807655e-01 0.000000000000e+00 0.000000000000e+00
1.252750000000e+03 3.517374009671e-01 0.000000000000e+00 0.000000000000e+00
1.253000000000e+03 4.591337431876e-01 0.000000000000e+00 0.000000000000e+00
1.253250000000e+03 5.433045450839e-01 0.000000000000e+00 0.000000000000e+00
1.253500000000e+03 5.956182776386e-01 0.000000000000e+00 0.000000000000e+00
1.253750000000e+03 6.119121865801e-01 0.000000000000e+00 0.000000000000e+00
1.254000000000e+03 5.928035353629e-01 0.000000000000e+00 0.000000000000e+00
1.254250000000e+03 5.433650138921e-01 0.000000000000e+00 0.000000000000e+00
1.254500000000e+03 4.722360081058e-01 0.000000000000e+00 0.000000000000e+00
1.254750000000e+03 3.903130229524e-01 0.000000000000e+00 0.000000000000e+00
1.255000000000e+03 3.092119688839e-01 0.000000000000e+00 0.000000000000e+00
1.255250000000e+03 2.397164723156e-01 0.000000000000e+00 0.000000000000e+00
1.255500000000e+03 1.904181023778e-01 0.000000000000e+00 0.000000000000e+00
1.255750000000e+03 1.667187994023e-01 0.000000000000e+00 0.000000000000e+00
1.256000000000e+03 1.703088727704e-01 0.000000000000e+00 0.000000000000e+00
1.256250000000e+03 1.991644092283e-01 0.000000000000e+00 0.000000000000e+00
1.256500000000e+03 2.480358629085e-01 0.000000000000e+00 0.000000000000e+00
1.256750000000e+03 3.093349610486e-01 0.000000000000e+00 0.000000000000e+00
1.257000000000e+03 3.742783575543e-01 0.000000000000e+00 0.000000000000e+00
1.257250000000e+03 4.341196076525e-01 0.000000000000e+00 0.000000000000e+00
1.257500000000e+03 4.812986219057e-01 0.000000000000e+00 0.000000000000e+00
1.257750000000e+03 5.103588656796e-01 0.000000000000e+00 0.000000000000e+00
1.258000000000e+03 5.185230485142e-01 0.000000000000e+00 0.000000000000e+00
1.258250000000e+03 5.058712489232e-01 0.000000000000e+00 0.000000000000e+00
1.258500000000e+03 4.751232569951e-01 0.000000000000e+00 0.000000000000e+00
1.258750000000e+03 4.310810762882e-01 0.000000000000e+00 0.000000000000e+00
1.259000000000e+03 3.798306558414e-01 0.000000000000e+00 0.000000000000e+00
1.259250000000e+03 3.278286260474e-01 0.000000000000e+00 0.000000000000e+00
1.259500000000e+03 2.810073130683e-01 0.000000000000e+00 0.000000000000e+00
1.259750000000e+03 2.440197074774e-01 0.000000000000e+00 0.000000000000e+00
1.260000000000e+03 2.197181733753e-01 0.000000000000e+00 0.000000000000e+00
1.260250000000e+03 2.089214695981e-01 0.000000000000e+00 0.000000000000e+00
1.260500000000e+03 2.104804015769e-01 0.000000000000e+00 0.000000000000e+00
1.260750000000e+03 2.216097579764e-01 0.000000000000e+00 0.000000000000e+00
1.261000000000e+03 2.384191004367e-01 0.000000000000e+00 0.000000000000e+00
1.261250000000e+03 2.565519896399e-01 0.000000000000e+00 0.000000000000e+00
1.261500000000e+03 2.718348308494e-01 0.000000000000e+00 0.000000000000e+00
1.261750000000e+03 2.808429144196e-01 0.000000000000e+00 0.000000000000e+00
1.262000000000e+03 2.813104512366e-01 0.000000000000e+00 0.000000000000e+00
1.262250000000e+03 2.723397538703e-01 0.000000000000e+00 0.000000000000e+00
1.262500000000e+03 2.543973955913e-01 0.000000000000e+00 0.000000000000e+00
1.262750000000e+03 2.291170835879e-01 0.000000000000e+00 0.000000000000e+00
1.263000000000e+03 1.989554676408e-01 0.000000000000e+00 0.000000000000e+00
1.263250000000e+03 1.667646557551e-01 0.000000000000e+00 0.000000000000e+00
1.263500000000e+03 1.353518867392e-01 0.000000000000e+00 0.000000000000e+00
1.263750000000e+03 1.070924443332e-01 0.000000000000e+00 0.000000000000e+00
1.264000000000e+03 8.364798987651e-02 0.000000000000e+00 0.000000000000e+00
1.264250000000e+03 6.582187718055e-02 0.000000000000e+00 0.000000000000e+00
1.264500000000e+03 5.355934522475e-02 0.000000000000e+00 0.000000000000e+00
1.264750000000e+03 4.607761513976e-02 0.000000000000e+00 0.000000000000e+00
1.265000000000e+03 4.209229969896e-02 0.000000000000e+00 0.000000000000e+00
1.265250000000e+03 4.009471239896e-02 0.000000000000e+00 0.000000000000e+00
1.265500000000e+03 3.863094687730e-02 0.000000000000e+00 0.000000000000e+00
1.265750000000e+03 3.653793536509e-02 0.000000000000e+00 0.000000000000e+00
1.266000000000e+03 3.310277731582e-02 0.000000000000e+00 0.000000000000e+00
1.266250000000e+03 2.812717660914e-02 0.000000000000e+00 0.000000000000e+00
1.266500000000e+03 2.189601158694e-02 0.000000000000e+00 0.000000000000e+00
1.266750000000e+03 1.506499703721e-02 0.000000000000e+00 0.000000000000e+00
1.267000000000e+03 8.494591671256e-03 0.000000000000e+00 0.000000000000e+00
1.267250000000e+03 3.064041386499e-03 0.000000000000e+00 0.000000000000e+00
1.267500000000e+03 -4.999905449026e-04 0.000000000000e+00 0.000000000000e+00
1.267750000000e+03 -1.751035511219e-03 0.000000000000e+00 0.000000000000e+00
1.268000000000e+03 -5.873545823325e-04 0.000000000000e+00 0.000000000000e+00
1.268250000000e+03 2.753443115751e-03 0.000000000000e+00 0.000000000000e+00
1.268500000000e+03 7.763691995302e-03 0.000000000000e+00 0.000000000000e+00
1.268750000000e+03 1.378184352838e-02 0.000000000000e+00 0.000000000000e+00
1.269000000000e+03 2.013106357861e-02 0.000000000000e+00 0.000000000000e+00
1.269250000000e+03 2.625302955637e-02 0.000000000000e+00 0.000000000000e+00
1.269500000000e+03 3.181183956250e-02 0.000000000000e+00 0.000000000000e+00
1.269750000000e+03 3.674938808122e-02 0.000000000000e+00 0.000000000000e+00
1.270000000000e+03 4.128301968832e-02 0.000000000000e+00 0.000000000000e+00
1.270250000000e+03 4.584700114568e-02 0.000000000000e+00 0.000000000000e+00
1.270500000000e+03 5.098946799056e-02 0.000000000000e+00 0.000000000000e+00
1.270750000000e+03 5.724429478461e-02 0.000000000000e+00 0.000000000000e+00
1.271000000000e+03 6.500155109755e-02 0.000000000000e+00 0.000000000000e+00
1.271250000000e+03 7.440022398461e-02 0.000000000000e+00 0.000000000000e+00
1.271500000000e+03 8.526282010580e-02 0.000000000000e+00 0.000000000000e+00
1.271750000000e+03 9.708409421292e-02 0.000000000000e+00 0.000000000000e+00
1.272000000000e+03 1.090768004704e-01 0.000000000000e+00 0.000000000000e+00
1.272250000000e+03 1.202676384363e-01 0.000000000000e+00 0.000000000000e+00
1.272500000000e+03 1.296280971672e-01 0.000000000000e+00 0.000000000000e+00
1.272750000000e+03 1.362190727132e-01 0.000000000000e+00 0.000000000000e+00
1.273000000000e+03 1.393258638635e-01 0.000000000000e+00 0.000000000000e+00
1.273250000000e+03 1.385617525493e-01 0.000000000000e+00 0.000000000000e+00
1.273500000000e+03 1.339235240633e-01 0.000000000000e+00 0.000000000000e+00
1.273750000000e+03 1.257900833987e-01 0.000000000000e+00 0.000000000000e+00
1.274000000000e+03 1.148644714531e-01 0.000000000000e+00 0.000000000000e+00
1.274250000000e+03 1.020685818357e-01 0.000000000000e+00 0.000000000000e+00
1.274500000000e+03 8.840728337075e-02 0.000000000000e+00 0.000000000000e+00
1.274750000000e+03 7.482330737570e-02 0.000000000000e+00 0.000000000000e+00
1.275000000000e+03 6.206546753687e-02 0.000000000000e+00 0.000000000000e+00
1.275250000000e+03 5.059041151638e-02 0.000000000000e+00 0.000000000000e+00
1.275500000000e+03 4.051259556205e-02 0.000000000000e+00 0.000000000000e+00
1.275750000000e+03 3.160945197319e-02 0.000000000000e+00 0.000000000000e+00
1.276000000000e+03 2.338003919096e-02 0.000000000000e+00 0.000000000000e+00
1.276250000000e+03 1.514720363081e-02 0.000000000000e+00 0.000000000000e+00
1.276500000000e+03 6.186722385541e-03 0.000000000000e+00 0.000000000000e+00
1.276750000000e+03 -4.136978033928e-03 0.000000000000e+00 0.000000000000e+00
1.277000000000e+03 -1.624957731758e-02 0.000000000000e+00 0.000000000000e+00
1.277250000000e+03 -3.027853309608e-02 0.000000000000e+00 0.000000000000e+00
1.277500000000e+03 -4.601072899494e-02 0.000000000000e+00 0.000000000000e+00
1.277750000000e+03 -6.290190434430e-02 0.000000000000e+00 0.000000000000e+00
1.278000000000e+03 -8.013570904597e-02 0.000000000000e+00 0.000000000000e+00
1.278250000000e+03 -9.672280205909e-02 0.000000000000e+00 0.000000000000e+00
1.278500000000e+03 -1.116246491664e-01 0.000000000000e+00 0.000000000000e+00
1.278750000000e+03 -1.238834105363e-01 0.000000000000e+00 0.000000000000e+00
1.279000000000e+03 -1.327389651818e-01 0.000000000000e+00 0.000000000000e+00
1.279250000000e+03 -1.377166569960e-01 0.000000000000e+00 0.000000000000e+00
1.279500000000e+03 -1.386742808109e-01 0.000000000000e+00 0.000000000000e+00
1.279750000000e+03 -1.358033174121e-01 0.000000000000e+00 0.000000000000e+00
1.280000000000e+03 -1.295864216074e-01 0.000000000000e+00 0.000000000000e+00
1.280250000000e+03 -1.207195734627e-01 0.000000000000e+00 0.000000000000e+00
1.280500000000e+03 -1.100121559824e-01 0.000000000000e+00 0.000000000000e+00
1.280750000000e+03 -9.828083524728e-02 0.000000000000e+00 0.000000000000e+00
1.281000000000e+03 -8.625317786983e-02 0.000000000000e+00 0.000000000000e+00
1.281250000000e+03 -7.449454232264e-02 0.000000000000e+00 0.000000000000e+00
1.281500000000e+03 -6.336740259994e-02 0.000000000000e+00 0.000000000000e+00
1.281750000000e+03 -5.302667432706e-02 0.000000000000e+00 0.000000000000e+00
1.282000000000e+03 -4.344874492107e-02 0.000000000000e+00 0.000000000000e+00
1.282250000000e+03 -3.448669882669e-02 0.000000000000e+00 0.000000000000e+00
1.282500000000e+03 -2.594047352576e-02 0.000000000000e+00 0.000000000000e+00
1.282750000000e+03 -1.762891700766e-02 0.000000000000e+00 0.000000000000e+00
1.283000000000e+03 -9.451139662142e-03 0.000000000000e+00 0.000000000000e+00
1.283250000000e+03 -1.427002518303e-03 0.000000000000e+00 0.000000000000e+00
1.283500000000e+03 6.289420540562e-03 0.000000000000e+00 0.000000000000e+00
1.283750000000e+03 1.342473770409e-02 0.000000000000e+00 0.000000000000e+00
1.284000000000e+03 1.962597568844e-02 0.000000000000e+00 0.000000000000e+00
1.284250000000e+03 2.451757274898e-02 0.000000000000e+00 0.000000000000e+00
1.284500000000e+03 2.776538946302e-02 0.000000000000e+00 0.000000000000e+00
1.284750000000e+03 2.913664494144e-02 0.000000000000e+00 0.000000000000e+00
1.285000000000e+03 2.854570942520e-02 0.000000000000e+00 0.000000000000e+00
1.285250000000e+03 2.607834963493e-02 0.000000000000e+00 0.000000000000e+00
1.285500000000e+03 2.199083233884e-02 0.000000000000e+00 0.000000000000e+00
1.285750000000e+03 1.668457165853e-02 0.000000000000e+00 0.000000000000e+00
1.286000000000e+03 1.066102525408e-02 0.000000000000e+00 0.000000000000e+00
1.286250000000e+03 4.464636131298e-03 0.000000000000e+00 0.000000000000e+00
1.286500000000e+03 -1.376714230639e-03 0.000000000000e+00 0.000000000000e+00
1.286750000000e+03 -6.404272765006e-03 0.000000000000e+00 0.000000000000e+00
1.287000000000e+03 -1.026615284944e-02 0.000000000000e+00 0.000000000000e+00
1.287250000000e+03 -1.273532015257e-02 0.000000000000e+00 0.000000000000e+00
1.287500000000e+03 -1.370660127112e-02 0.000000000000e+00 0.000000000000e+00
1.287750000000e+03 -1.317530509528e-02 0.000000000000e+00 0.000000000000e+00
1.288000000000e+03 -1.120331115978e-02 0.000000000000e+00 0.000000000000e+00
1.288250000000e+03 -7.880626941005e-03 0.000000000000e+00 0.000000000000e+00
1.288500000000e+03 -3.291077034623e-03 0.000000000000e+00 0.000000000000e+00
1.288750000000e+03 2.510151631129e-03 0.000000000000e+00 0.000000000000e+00
1.289000000000e+03 9.501760758176e-03 0.000000000000e+00 0.000000000000e+00
1.289250000000e+03 1.768244428559e-02 0.000000000000e+00 0.000000000000e+00
1.289500000000e+03 2.703974469701e-02 0.000000000000e+00 0.000000000000e+00
1.289750000000e+03 3.750717581105e-02 0.000000000000e+00 0.000000000000e+00
1.290000000000e+03 4.891787151546e-02 0.000000000000e+00 0.000000000000e+00
1.290250000000e+03 6.096439714467e-02 0.000000000000e+00 0.000000000000e+00
1.290500000000e+03 7.317409091445e-02 0.000000000000e+00 0.000000000000e+00
1.290750000000e+03 8.490737971383e-02 0.000000000000e+00 0.000000000000e+00
1.291000000000e+03 9.538320458186e-02 0.000000000000e+00 0.000000000000e+00
1.291250000000e+03 1.037314992800e-01 0.000000000000e+00 0.000000000000e+00
1.291500000000e+03 1.090682495724e-01 0.000000000000e+00 0.000000000000e+00
1.291750000000e+03 1.105847316296e-01 0.000000000000e+00 0.000000000000e+00
1.292000000000e+03 1.076397333133e-01 0.000000000000e+00 0.000000000000e+00
1.292250000000e+03 9.984238237207e-02 0.000000000000e+00 0.000000000000e+00
1.292500000000e+03 8.711387439544e-02 0.000000000000e+00 0.000000000000e+00
1.292750000000e+03 6.971885688390e-02 0.000000000000e+00 0.000000000000e+00
1.293000000000e+03 4.826114720998e-02 0.000000000000e+00 0.000000000000e+00
1.293250000000e+03 2.364327117110e-02 0.000000000000e+00 0.000000000000e+00
1.293500000000e+03 -3.005712154364e-03 0.000000000000e+00 0.000000000000e+00
1.293750000000e+03 -3.042523840067e-02 0.000000000000e+00 0.000000000000e+00
1.294000000000e+03 -5.732911997838e-02 0.000000000000e+00 0.000000000000e+00
1.294250000000e+03 -8.250888984148e-02 0.000000000000e+00 0.000000000000e+00
1.294500000000e+03 -1.049217889062e-01 0.000000000000e+00 0.000000000000e+00
1.294750000000e+03 -1.237530442534e-01 0.000000000000e+00 0.000000000000e+00
1.295000000000e+03 -1.384460730362e-01 0.000000000000e+00 0.000000000000e+00
1.295250000000e+03 -1.486991524516e-01 0.000000000000e+00 0.000000000000e+00
1.295500000000e+03 -1.544321690781e-01 0.000000000000e+00 0.000000000000e+00
1.295750000000e+03 -1.557315205580e-01 0.000000000000e+00 0.000000000000e+00
1.296000000000e+03 -1.527843976332e-01 0.000000000000e+00 0.000000000000e+00
1.296250000000e+03 -1.458150300783e-01 0.000000000000e+00 0.000000000000e+00
1.296500000000e+03 -1.350348153757e-01 0.000000000000e+00 0.000000000000e+00
1.296750000000e+03 -1.206156536158e-01 0.000000000000e+00 0.000000000000e+00
1.297000000000e+03 -1.026916748393e-01 0.000000000000e+00 0.000000000000e+00
1.297250000000e+03 -8.138949697373e-02 0.000000000000e+00 0.000000000000e+00
1.297500000000e+03 -5.688197297593e-02 0.000000000000e+00 0.000000000000e+00
1.297750000000e+03 -2.945588495541e-02 0.000000000000e+00 0.000000000000e+00
1.298000000000e+03 4.190608429059e-04 0.000000000000e+00 0.000000000000e+00
1.298250000000e+03 3.203377476642e-02 0.000000000000e+00 0.000000000000e+00
1.298500000000e+03 6.440873910178e-02 0.000000000000e+00 0.000000000000e+00
1.298750000000e+03 9.629823668481e-02 0.000000000000e+00 0.000000000000e+00
1.299000000000e+03 1.262350248605e-01 0.000000000000e+00 0.000000000000e+00
1.299250000000e+03 1.526149253894e-01 0.000000000000e+00 0.000000000000e+00
1.299500000000e+03 1.738148969120e-01 0.000000000000e+00 0.000000000000e+00
1.299750000000e+03 1.883329054010e-01 0.000000000000e+00 0.000000000000e+00
1.300000000000e+03 1.949340827938e-01 0.000000000000e+00 0.000000000000e+00
1.300250000000e+03 1.927858424079e-01 0.000000000000e+00 0.000000000000e+00
1.300500000000e+03 1.815650991722e-01 0.000000000000e+00 0.000000000000e+00
1.300750000000e+03 1.615234961589e-01 0.000000000000e+00 0.000000000000e+00
1.301000000000e+03 1.335012181632e-01 0.000000000000e+00 0.000000000000e+00
1.301250000000e+03 9.888595840954e-02 0.000000000000e+00 0.000000000000e+00
1.301500000000e+03 5.952009341084e-02 0.000000000000e+00 0.000000000000e+00
1.301750000000e+03 1.756524303109e-02 0.000000000000e+00 0.000000000000e+00
1.302000000000e+03 -2.466166697745e-02 0.000000000000e+00 0.000000000000e+00
1.302250000000e+03 -6.486360885757e-02 0.000000000000e+00 0.000000000000e+00
1.302500000000e+03 -1.009317897748e-01 0.000000000000e+00 0.000000000000e+00
1.302750000000e+03 -1.310903726268e-01 0.000000000000e+00 0.000000000000e+00
1.303000000000e+03 -1.540042612146e-01 0.000000000000e+00 0.000000000000e+00
1.303250000000e+03 -1.688415879675e-01 0.000000000000e+00 0.000000000000e+00
1.303500000000e+03 -1.752883131556e-01 0.000000000000e+00 0.000000000000e+00
1.303750000000e+03 -1.735181212401e-01 0.000000000000e+00 0.000000000000e+00
1.304000000000e+03 -1.641258004545e-01 0.000000000000e+00 0.000000000000e+00
1.304250000000e+03 -1.480358693794e-01 0.000000000000e+00 0.000000000000e+00
1.304500000000e+03 -1.263999473585e-01 0.000000000000e+00 0.000000000000e+00
1.304750000000e+03 -1.004961114724e-01 0.000000000000e+00 0.000000000000e+00
1.305000000000e+03 -7.164139062657e-02 0.000000000000e+00 0.000000000000e+00
1.305250000000e+03 -4.112502801619e-02 0.000000000000e+00 0.000000000000e+00
1.305500000000e+03 -1.016580169598e-02 0.000000000000e+00 0.000000000000e+00
1.305750000000e+03 2.010776656408e-02 0.000000000000e+00 0.000000000000e+00
1.306000000000e+03 4.865936500449e-02 0.000000000000e+00 0.000000000000e+00
1.306250000000e+03 7.453677647395e-02 0.000000000000e+00 0.000000000000e+00
1.306500000000e+03 9.686262717483e-02 0.000000000000e+00 0.000000000000e+00
1.306750000000e+03 1.148324070077e-01 0.000000000000e+00 0.000000000000e+00
1.307000000000e+03 1.277260802962e-01 0.000000000000e+00 0.000000000000e+00
1.307250000000e+03 1.349363244582e-01 0.000000000000e+00 0.000000000000e+00
1.307500000000e+03 1.360125134050e-01 0.000000000000e+00 0.000000000000e+00
1.307750000000e+03 1.307156518218e-01 0.000000000000e+00 0.000000000000e+00
1.308000000000e+03 1.190762133503e-01 0.000000000000e+00 0.000000000000e+00
1.308250000000e+03 1.014447874873e-01 0.000000000000e+00 0.000000000000e+00
1.308500000000e+03 7.852496251869e-02 0.000000000000e+00 0.000000000000e+00
1.308750000000e+03 5.137909516651e-02 0.000000000000e+00 0.000000000000e+00
1.309000000000e+03 2.140041724198e-02 0.000000000000e+00 0.000000000000e+00
1.309250000000e+03 -9.751055434864e-03 0.000000000000e+00 0.000000000000e+00
1.309500000000e+03 -4.024666099645e-02 0.000000000000e+00 0.000000000000e+00
[truncated: 38,226 more chars]
