# Supplementary material for: Tracking Charge Migration with Frequency-Matched Strobo-Spectroscopy
Source: J Phys Chem A. 2024 Jan 2;128(1):20–7. doi: 10.1021/acs.jpca.3c04234 (PMC10788909; doi:10.1021/acs.jpca.3c04234)
Supplement: Supplementary file 2 — jp3c04234_si_002.zip [file jp3c04234_si_002.zip › supplemental data/Data/dipoles/model/tau=4.8125.txt]

# Model dipole moment for tau = 4.8125 o.c.
0.000000000000e+00 0.000000000000e+00 0.000000000000e+00 0.000000000000e+00
2.500000000000e-01 0.000000000000e+00 0.000000000000e+00 0.000000000000e+00
5.000000000000e-01 0.000000000000e+00 0.000000000000e+00 0.000000000000e+00
7.500000000000e-01 0.000000000000e+00 0.000000000000e+00 0.000000000000e+00
1.000000000000e+00 0.000000000000e+00 0.000000000000e+00 0.000000000000e+00
1.250000000000e+00 0.000000000000e+00 0.000000000000e+00 0.000000000000e+00
1.500000000000e+00 0.000000000000e+00 0.000000000000e+00 0.000000000000e+00
1.750000000000e+00 0.000000000000e+00 0.000000000000e+00 0.000000000000e+00
2.000000000000e+00 0.000000000000e+00 0.000000000000e+00 0.000000000000e+00
2.250000000000e+00 0.000000000000e+00 0.000000000000e+00 0.000000000000e+00
2.500000000000e+00 0.000000000000e+00 0.000000000000e+00 0.000000000000e+00
2.750000000000e+00 0.000000000000e+00 0.000000000000e+00 0.000000000000e+00
3.000000000000e+00 0.000000000000e+00 0.000000000000e+00 0.000000000000e+00
3.250000000000e+00 0.000000000000e+00 0.000000000000e+00 0.000000000000e+00
3.500000000000e+00 0.000000000000e+00 0.000000000000e+00 0.000000000000e+00
3.750000000000e+00 0.000000000000e+00 0.000000000000e+00 0.000000000000e+00
4.000000000000e+00 0.000000000000e+00 0.000000000000e+00 0.000000000000e+00
4.250000000000e+00 0.000000000000e+00 0.000000000000e+00 0.000000000000e+00
4.500000000000e+00 0.000000000000e+00 0.000000000000e+00 0.000000000000e+00
4.750000000000e+00 0.000000000000e+00 0.000000000000e+00 0.000000000000e+00
5.000000000000e+00 0.000000000000e+00 0.000000000000e+00 0.000000000000e+00
5.250000000000e+00 0.000000000000e+00 0.000000000000e+00 0.000000000000e+00
5.500000000000e+00 0.000000000000e+00 0.000000000000e+00 0.000000000000e+00
5.750000000000e+00 0.000000000000e+00 0.000000000000e+00 0.000000000000e+00
6.000000000000e+00 0.000000000000e+00 0.000000000000e+00 0.000000000000e+00
6.250000000000e+00 0.000000000000e+00 0.000000000000e+00 0.000000000000e+00
6.500000000000e+00 0.000000000000e+00 0.000000000000e+00 0.000000000000e+00
6.750000000000e+00 0.000000000000e+00 0.000000000000e+00 0.000000000000e+00
7.000000000000e+00 0.000000000000e+00 0.000000000000e+00 0.000000000000e+00
7.250000000000e+00 0.000000000000e+00 0.000000000000e+00 0.000000000000e+00
7.500000000000e+00 0.000000000000e+00 0.000000000000e+00 0.000000000000e+00
7.750000000000e+00 0.000000000000e+00 0.000000000000e+00 0.000000000000e+00
8.000000000000e+00 0.000000000000e+00 0.000000000000e+00 0.000000000000e+00
8.250000000000e+00 0.000000000000e+00 0.000000000000e+00 0.000000000000e+00
8.500000000000e+00 0.000000000000e+00 0.000000000000e+00 0.000000000000e+00
8.750000000000e+00 0.000000000000e+00 0.000000000000e+00 0.000000000000e+00
9.000000000000e+00 0.000000000000e+00 0.000000000000e+00 0.000000000000e+00
9.250000000000e+00 0.000000000000e+00 0.000000000000e+00 0.000000000000e+00
9.500000000000e+00 0.000000000000e+00 0.000000000000e+00 0.000000000000e+00
9.750000000000e+00 0.000000000000e+00 0.000000000000e+00 0.000000000000e+00
1.000000000000e+01 0.000000000000e+00 0.000000000000e+00 0.000000000000e+00
1.025000000000e+01 0.000000000000e+00 0.000000000000e+00 0.000000000000e+00
1.050000000000e+01 0.000000000000e+00 0.000000000000e+00 0.000000000000e+00
1.075000000000e+01 0.000000000000e+00 0.000000000000e+00 0.000000000000e+00
1.100000000000e+01 0.000000000000e+00 0.000000000000e+00 0.000000000000e+00
1.125000000000e+01 0.000000000000e+00 0.000000000000e+00 0.000000000000e+00
1.150000000000e+01 0.000000000000e+00 0.000000000000e+00 0.000000000000e+00
1.175000000000e+01 0.000000000000e+00 0.000000000000e+00 0.000000000000e+00
1.200000000000e+01 0.000000000000e+00 0.000000000000e+00 0.000000000000e+00
1.225000000000e+01 0.000000000000e+00 0.000000000000e+00 0.000000000000e+00
1.250000000000e+01 0.000000000000e+00 0.000000000000e+00 0.000000000000e+00
1.275000000000e+01 0.000000000000e+00 0.000000000000e+00 0.000000000000e+00
1.300000000000e+01 0.000000000000e+00 0.000000000000e+00 0.000000000000e+00
1.325000000000e+01 0.000000000000e+00 0.000000000000e+00 0.000000000000e+00
1.350000000000e+01 0.000000000000e+00 0.000000000000e+00 0.000000000000e+00
1.375000000000e+01 0.000000000000e+00 0.000000000000e+00 0.000000000000e+00
1.400000000000e+01 0.000000000000e+00 0.000000000000e+00 0.000000000000e+00
1.425000000000e+01 0.000000000000e+00 0.000000000000e+00 0.000000000000e+00
1.450000000000e+01 0.000000000000e+00 0.000000000000e+00 0.000000000000e+00
1.475000000000e+01 0.000000000000e+00 0.000000000000e+00 0.000000000000e+00
1.500000000000e+01 0.000000000000e+00 0.000000000000e+00 0.000000000000e+00
1.525000000000e+01 0.000000000000e+00 0.000000000000e+00 0.000000000000e+00
1.550000000000e+01 0.000000000000e+00 0.000000000000e+00 0.000000000000e+00
1.575000000000e+01 0.000000000000e+00 0.000000000000e+00 0.000000000000e+00
1.600000000000e+01 0.000000000000e+00 0.000000000000e+00 0.000000000000e+00
1.625000000000e+01 0.000000000000e+00 0.000000000000e+00 0.000000000000e+00
1.650000000000e+01 0.000000000000e+00 0.000000000000e+00 0.000000000000e+00
1.675000000000e+01 0.000000000000e+00 0.000000000000e+00 0.000000000000e+00
1.700000000000e+01 0.000000000000e+00 0.000000000000e+00 0.000000000000e+00
1.725000000000e+01 0.000000000000e+00 0.000000000000e+00 0.000000000000e+00
1.750000000000e+01 0.000000000000e+00 0.000000000000e+00 0.000000000000e+00
1.775000000000e+01 0.000000000000e+00 0.000000000000e+00 0.000000000000e+00
1.800000000000e+01 0.000000000000e+00 0.000000000000e+00 0.000000000000e+00
1.825000000000e+01 0.000000000000e+00 0.000000000000e+00 0.000000000000e+00
1.850000000000e+01 0.000000000000e+00 0.000000000000e+00 0.000000000000e+00
1.875000000000e+01 0.000000000000e+00 0.000000000000e+00 0.000000000000e+00
1.900000000000e+01 0.000000000000e+00 0.000000000000e+00 0.000000000000e+00
1.925000000000e+01 0.000000000000e+00 0.000000000000e+00 0.000000000000e+00
1.950000000000e+01 0.000000000000e+00 0.000000000000e+00 0.000000000000e+00
1.975000000000e+01 0.000000000000e+00 0.000000000000e+00 0.000000000000e+00
2.000000000000e+01 0.000000000000e+00 0.000000000000e+00 0.000000000000e+00
2.025000000000e+01 0.000000000000e+00 0.000000000000e+00 0.000000000000e+00
2.050000000000e+01 0.000000000000e+00 0.000000000000e+00 0.000000000000e+00
2.075000000000e+01 0.000000000000e+00 0.000000000000e+00 0.000000000000e+00
2.100000000000e+01 0.000000000000e+00 0.000000000000e+00 0.000000000000e+00
2.125000000000e+01 0.000000000000e+00 0.000000000000e+00 0.000000000000e+00
2.150000000000e+01 0.000000000000e+00 0.000000000000e+00 0.000000000000e+00
2.175000000000e+01 0.000000000000e+00 0.000000000000e+00 0.000000000000e+00
2.200000000000e+01 0.000000000000e+00 0.000000000000e+00 0.000000000000e+00
2.225000000000e+01 0.000000000000e+00 0.000000000000e+00 0.000000000000e+00
2.250000000000e+01 0.000000000000e+00 0.000000000000e+00 0.000000000000e+00
2.275000000000e+01 0.000000000000e+00 0.000000000000e+00 0.000000000000e+00
2.300000000000e+01 0.000000000000e+00 0.000000000000e+00 0.000000000000e+00
2.325000000000e+01 0.000000000000e+00 0.000000000000e+00 0.000000000000e+00
2.350000000000e+01 0.000000000000e+00 0.000000000000e+00 0.000000000000e+00
2.375000000000e+01 0.000000000000e+00 0.000000000000e+00 0.000000000000e+00
2.400000000000e+01 0.000000000000e+00 0.000000000000e+00 0.000000000000e+00
2.425000000000e+01 0.000000000000e+00 0.000000000000e+00 0.000000000000e+00
2.450000000000e+01 0.000000000000e+00 0.000000000000e+00 0.000000000000e+00
2.475000000000e+01 0.000000000000e+00 0.000000000000e+00 0.000000000000e+00
2.500000000000e+01 0.000000000000e+00 0.000000000000e+00 0.000000000000e+00
2.525000000000e+01 0.000000000000e+00 0.000000000000e+00 0.000000000000e+00
2.550000000000e+01 0.000000000000e+00 0.000000000000e+00 0.000000000000e+00
2.575000000000e+01 0.000000000000e+00 0.000000000000e+00 0.000000000000e+00
2.600000000000e+01 0.000000000000e+00 0.000000000000e+00 0.000000000000e+00
2.625000000000e+01 0.000000000000e+00 0.000000000000e+00 0.000000000000e+00
2.650000000000e+01 0.000000000000e+00 0.000000000000e+00 0.000000000000e+00
2.675000000000e+01 0.000000000000e+00 0.000000000000e+00 0.000000000000e+00
2.700000000000e+01 0.000000000000e+00 0.000000000000e+00 0.000000000000e+00
2.725000000000e+01 0.000000000000e+00 0.000000000000e+00 0.000000000000e+00
2.750000000000e+01 0.000000000000e+00 0.000000000000e+00 0.000000000000e+00
2.775000000000e+01 0.000000000000e+00 0.000000000000e+00 0.000000000000e+00
2.800000000000e+01 0.000000000000e+00 0.000000000000e+00 0.000000000000e+00
2.825000000000e+01 0.000000000000e+00 0.000000000000e+00 0.000000000000e+00
2.850000000000e+01 0.000000000000e+00 0.000000000000e+00 0.000000000000e+00
2.875000000000e+01 0.000000000000e+00 0.000000000000e+00 0.000000000000e+00
2.900000000000e+01 0.000000000000e+00 0.000000000000e+00 0.000000000000e+00
2.925000000000e+01 0.000000000000e+00 0.000000000000e+00 0.000000000000e+00
2.950000000000e+01 0.000000000000e+00 0.000000000000e+00 0.000000000000e+00
2.975000000000e+01 0.000000000000e+00 0.000000000000e+00 0.000000000000e+00
3.000000000000e+01 0.000000000000e+00 0.000000000000e+00 0.000000000000e+00
3.025000000000e+01 0.000000000000e+00 0.000000000000e+00 0.000000000000e+00
3.050000000000e+01 0.000000000000e+00 0.000000000000e+00 0.000000000000e+00
3.075000000000e+01 0.000000000000e+00 0.000000000000e+00 0.000000000000e+00
3.100000000000e+01 0.000000000000e+00 0.000000000000e+00 0.000000000000e+00
3.125000000000e+01 0.000000000000e+00 0.000000000000e+00 0.000000000000e+00
3.150000000000e+01 0.000000000000e+00 0.000000000000e+00 0.000000000000e+00
3.175000000000e+01 0.000000000000e+00 0.000000000000e+00 0.000000000000e+00
3.200000000000e+01 0.000000000000e+00 0.000000000000e+00 0.000000000000e+00
3.225000000000e+01 0.000000000000e+00 0.000000000000e+00 0.000000000000e+00
3.250000000000e+01 0.000000000000e+00 0.000000000000e+00 0.000000000000e+00
3.275000000000e+01 0.000000000000e+00 0.000000000000e+00 0.000000000000e+00
3.300000000000e+01 0.000000000000e+00 0.000000000000e+00 0.000000000000e+00
3.325000000000e+01 0.000000000000e+00 0.000000000000e+00 0.000000000000e+00
3.350000000000e+01 0.000000000000e+00 0.000000000000e+00 0.000000000000e+00
3.375000000000e+01 0.000000000000e+00 0.000000000000e+00 0.000000000000e+00
3.400000000000e+01 0.000000000000e+00 0.000000000000e+00 0.000000000000e+00
3.425000000000e+01 0.000000000000e+00 0.000000000000e+00 0.000000000000e+00
3.450000000000e+01 0.000000000000e+00 0.000000000000e+00 0.000000000000e+00
3.475000000000e+01 0.000000000000e+00 0.000000000000e+00 0.000000000000e+00
3.500000000000e+01 0.000000000000e+00 0.000000000000e+00 0.000000000000e+00
3.525000000000e+01 0.000000000000e+00 0.000000000000e+00 0.000000000000e+00
3.550000000000e+01 0.000000000000e+00 0.000000000000e+00 0.000000000000e+00
3.575000000000e+01 0.000000000000e+00 0.000000000000e+00 0.000000000000e+00
3.600000000000e+01 0.000000000000e+00 0.000000000000e+00 0.000000000000e+00
3.625000000000e+01 0.000000000000e+00 0.000000000000e+00 0.000000000000e+00
3.650000000000e+01 0.000000000000e+00 0.000000000000e+00 0.000000000000e+00
3.675000000000e+01 0.000000000000e+00 0.000000000000e+00 0.000000000000e+00
3.700000000000e+01 0.000000000000e+00 0.000000000000e+00 0.000000000000e+00
3.725000000000e+01 0.000000000000e+00 0.000000000000e+00 0.000000000000e+00
3.750000000000e+01 0.000000000000e+00 0.000000000000e+00 0.000000000000e+00
3.775000000000e+01 0.000000000000e+00 0.000000000000e+00 0.000000000000e+00
3.800000000000e+01 0.000000000000e+00 0.000000000000e+00 0.000000000000e+00
3.825000000000e+01 0.000000000000e+00 0.000000000000e+00 0.000000000000e+00
3.850000000000e+01 0.000000000000e+00 0.000000000000e+00 0.000000000000e+00
3.875000000000e+01 0.000000000000e+00 0.000000000000e+00 0.000000000000e+00
3.900000000000e+01 0.000000000000e+00 0.000000000000e+00 0.000000000000e+00
3.925000000000e+01 0.000000000000e+00 0.000000000000e+00 0.000000000000e+00
3.950000000000e+01 0.000000000000e+00 0.000000000000e+00 0.000000000000e+00
3.975000000000e+01 0.000000000000e+00 0.000000000000e+00 0.000000000000e+00
4.000000000000e+01 0.000000000000e+00 0.000000000000e+00 0.000000000000e+00
4.025000000000e+01 0.000000000000e+00 0.000000000000e+00 0.000000000000e+00
4.050000000000e+01 0.000000000000e+00 0.000000000000e+00 0.000000000000e+00
4.075000000000e+01 0.000000000000e+00 0.000000000000e+00 0.000000000000e+00
4.100000000000e+01 0.000000000000e+00 0.000000000000e+00 0.000000000000e+00
4.125000000000e+01 0.000000000000e+00 0.000000000000e+00 0.000000000000e+00
4.150000000000e+01 0.000000000000e+00 0.000000000000e+00 0.000000000000e+00
4.175000000000e+01 0.000000000000e+00 0.000000000000e+00 0.000000000000e+00
4.200000000000e+01 0.000000000000e+00 0.000000000000e+00 0.000000000000e+00
4.225000000000e+01 0.000000000000e+00 0.000000000000e+00 0.000000000000e+00
4.250000000000e+01 0.000000000000e+00 0.000000000000e+00 0.000000000000e+00
4.275000000000e+01 0.000000000000e+00 0.000000000000e+00 0.000000000000e+00
4.300000000000e+01 0.000000000000e+00 0.000000000000e+00 0.000000000000e+00
4.325000000000e+01 0.000000000000e+00 0.000000000000e+00 0.000000000000e+00
4.350000000000e+01 0.000000000000e+00 0.000000000000e+00 0.000000000000e+00
4.375000000000e+01 0.000000000000e+00 0.000000000000e+00 0.000000000000e+00
4.400000000000e+01 0.000000000000e+00 0.000000000000e+00 0.000000000000e+00
4.425000000000e+01 0.000000000000e+00 0.000000000000e+00 0.000000000000e+00
4.450000000000e+01 0.000000000000e+00 0.000000000000e+00 0.000000000000e+00
4.475000000000e+01 0.000000000000e+00 0.000000000000e+00 0.000000000000e+00
4.500000000000e+01 0.000000000000e+00 0.000000000000e+00 0.000000000000e+00
4.525000000000e+01 0.000000000000e+00 0.000000000000e+00 0.000000000000e+00
4.550000000000e+01 0.000000000000e+00 0.000000000000e+00 0.000000000000e+00
4.575000000000e+01 0.000000000000e+00 0.000000000000e+00 0.000000000000e+00
4.600000000000e+01 0.000000000000e+00 0.000000000000e+00 0.000000000000e+00
4.625000000000e+01 0.000000000000e+00 0.000000000000e+00 0.000000000000e+00
4.650000000000e+01 0.000000000000e+00 0.000000000000e+00 0.000000000000e+00
4.675000000000e+01 0.000000000000e+00 0.000000000000e+00 0.000000000000e+00
4.700000000000e+01 0.000000000000e+00 0.000000000000e+00 0.000000000000e+00
4.725000000000e+01 0.000000000000e+00 0.000000000000e+00 0.000000000000e+00
4.750000000000e+01 0.000000000000e+00 0.000000000000e+00 0.000000000000e+00
4.775000000000e+01 0.000000000000e+00 0.000000000000e+00 0.000000000000e+00
4.800000000000e+01 0.000000000000e+00 0.000000000000e+00 0.000000000000e+00
4.825000000000e+01 0.000000000000e+00 0.000000000000e+00 0.000000000000e+00
4.850000000000e+01 0.000000000000e+00 0.000000000000e+00 0.000000000000e+00
4.875000000000e+01 0.000000000000e+00 0.000000000000e+00 0.000000000000e+00
4.900000000000e+01 0.000000000000e+00 0.000000000000e+00 0.000000000000e+00
4.925000000000e+01 0.000000000000e+00 0.000000000000e+00 0.000000000000e+00
4.950000000000e+01 0.000000000000e+00 0.000000000000e+00 0.000000000000e+00
4.975000000000e+01 0.000000000000e+00 0.000000000000e+00 0.000000000000e+00
5.000000000000e+01 0.000000000000e+00 0.000000000000e+00 0.000000000000e+00
5.025000000000e+01 0.000000000000e+00 0.000000000000e+00 0.000000000000e+00
5.050000000000e+01 0.000000000000e+00 0.000000000000e+00 0.000000000000e+00
5.075000000000e+01 0.000000000000e+00 0.000000000000e+00 0.000000000000e+00
5.100000000000e+01 0.000000000000e+00 0.000000000000e+00 0.000000000000e+00
5.125000000000e+01 0.000000000000e+00 0.000000000000e+00 0.000000000000e+00
5.150000000000e+01 0.000000000000e+00 0.000000000000e+00 0.000000000000e+00
5.175000000000e+01 0.000000000000e+00 0.000000000000e+00 0.000000000000e+00
5.200000000000e+01 0.000000000000e+00 0.000000000000e+00 0.000000000000e+00
5.225000000000e+01 0.000000000000e+00 0.000000000000e+00 0.000000000000e+00
5.250000000000e+01 0.000000000000e+00 0.000000000000e+00 0.000000000000e+00
5.275000000000e+01 0.000000000000e+00 0.000000000000e+00 0.000000000000e+00
5.300000000000e+01 0.000000000000e+00 0.000000000000e+00 0.000000000000e+00
5.325000000000e+01 0.000000000000e+00 0.000000000000e+00 0.000000000000e+00
5.350000000000e+01 0.000000000000e+00 0.000000000000e+00 0.000000000000e+00
5.375000000000e+01 0.000000000000e+00 0.000000000000e+00 0.000000000000e+00
5.400000000000e+01 0.000000000000e+00 0.000000000000e+00 0.000000000000e+00
5.425000000000e+01 0.000000000000e+00 0.000000000000e+00 0.000000000000e+00
5.450000000000e+01 0.000000000000e+00 0.000000000000e+00 0.000000000000e+00
5.475000000000e+01 0.000000000000e+00 0.000000000000e+00 0.000000000000e+00
5.500000000000e+01 0.000000000000e+00 0.000000000000e+00 0.000000000000e+00
5.525000000000e+01 0.000000000000e+00 0.000000000000e+00 0.000000000000e+00
5.550000000000e+01 0.000000000000e+00 0.000000000000e+00 0.000000000000e+00
5.575000000000e+01 0.000000000000e+00 0.000000000000e+00 0.000000000000e+00
5.600000000000e+01 0.000000000000e+00 0.000000000000e+00 0.000000000000e+00
5.625000000000e+01 0.000000000000e+00 0.000000000000e+00 0.000000000000e+00
5.650000000000e+01 0.000000000000e+00 0.000000000000e+00 0.000000000000e+00
5.675000000000e+01 0.000000000000e+00 0.000000000000e+00 0.000000000000e+00
5.700000000000e+01 0.000000000000e+00 0.000000000000e+00 0.000000000000e+00
5.725000000000e+01 0.000000000000e+00 0.000000000000e+00 0.000000000000e+00
5.750000000000e+01 0.000000000000e+00 0.000000000000e+00 0.000000000000e+00
5.775000000000e+01 0.000000000000e+00 0.000000000000e+00 0.000000000000e+00
5.800000000000e+01 0.000000000000e+00 0.000000000000e+00 0.000000000000e+00
5.825000000000e+01 0.000000000000e+00 0.000000000000e+00 0.000000000000e+00
5.850000000000e+01 0.000000000000e+00 0.000000000000e+00 0.000000000000e+00
5.875000000000e+01 0.000000000000e+00 0.000000000000e+00 0.000000000000e+00
5.900000000000e+01 0.000000000000e+00 0.000000000000e+00 0.000000000000e+00
5.925000000000e+01 0.000000000000e+00 0.000000000000e+00 0.000000000000e+00
5.950000000000e+01 0.000000000000e+00 0.000000000000e+00 0.000000000000e+00
5.975000000000e+01 0.000000000000e+00 0.000000000000e+00 0.000000000000e+00
6.000000000000e+01 0.000000000000e+00 0.000000000000e+00 0.000000000000e+00
6.025000000000e+01 0.000000000000e+00 0.000000000000e+00 0.000000000000e+00
6.050000000000e+01 0.000000000000e+00 0.000000000000e+00 0.000000000000e+00
6.075000000000e+01 0.000000000000e+00 0.000000000000e+00 0.000000000000e+00
6.100000000000e+01 0.000000000000e+00 0.000000000000e+00 0.000000000000e+00
6.125000000000e+01 0.000000000000e+00 0.000000000000e+00 0.000000000000e+00
6.150000000000e+01 0.000000000000e+00 0.000000000000e+00 0.000000000000e+00
6.175000000000e+01 0.000000000000e+00 0.000000000000e+00 0.000000000000e+00
6.200000000000e+01 0.000000000000e+00 0.000000000000e+00 0.000000000000e+00
6.225000000000e+01 0.000000000000e+00 0.000000000000e+00 0.000000000000e+00
6.250000000000e+01 0.000000000000e+00 0.000000000000e+00 0.000000000000e+00
6.275000000000e+01 0.000000000000e+00 0.000000000000e+00 0.000000000000e+00
6.300000000000e+01 0.000000000000e+00 0.000000000000e+00 0.000000000000e+00
6.325000000000e+01 0.000000000000e+00 0.000000000000e+00 0.000000000000e+00
6.350000000000e+01 0.000000000000e+00 0.000000000000e+00 0.000000000000e+00
6.375000000000e+01 0.000000000000e+00 0.000000000000e+00 0.000000000000e+00
6.400000000000e+01 0.000000000000e+00 0.000000000000e+00 0.000000000000e+00
6.425000000000e+01 0.000000000000e+00 0.000000000000e+00 0.000000000000e+00
6.450000000000e+01 0.000000000000e+00 0.000000000000e+00 0.000000000000e+00
6.475000000000e+01 0.000000000000e+00 0.000000000000e+00 0.000000000000e+00
6.500000000000e+01 0.000000000000e+00 0.000000000000e+00 0.000000000000e+00
6.525000000000e+01 0.000000000000e+00 0.000000000000e+00 0.000000000000e+00
6.550000000000e+01 0.000000000000e+00 0.000000000000e+00 0.000000000000e+00
6.575000000000e+01 0.000000000000e+00 0.000000000000e+00 0.000000000000e+00
6.600000000000e+01 0.000000000000e+00 0.000000000000e+00 0.000000000000e+00
6.625000000000e+01 0.000000000000e+00 0.000000000000e+00 0.000000000000e+00
6.650000000000e+01 0.000000000000e+00 0.000000000000e+00 0.000000000000e+00
6.675000000000e+01 0.000000000000e+00 0.000000000000e+00 0.000000000000e+00
6.700000000000e+01 0.000000000000e+00 0.000000000000e+00 0.000000000000e+00
6.725000000000e+01 0.000000000000e+00 0.000000000000e+00 0.000000000000e+00
6.750000000000e+01 0.000000000000e+00 0.000000000000e+00 0.000000000000e+00
6.775000000000e+01 0.000000000000e+00 0.000000000000e+00 0.000000000000e+00
6.800000000000e+01 0.000000000000e+00 0.000000000000e+00 0.000000000000e+00
6.825000000000e+01 0.000000000000e+00 0.000000000000e+00 0.000000000000e+00
6.850000000000e+01 0.000000000000e+00 0.000000000000e+00 0.000000000000e+00
6.875000000000e+01 0.000000000000e+00 0.000000000000e+00 0.000000000000e+00
6.900000000000e+01 0.000000000000e+00 0.000000000000e+00 0.000000000000e+00
6.925000000000e+01 0.000000000000e+00 0.000000000000e+00 0.000000000000e+00
6.950000000000e+01 0.000000000000e+00 0.000000000000e+00 0.000000000000e+00
6.975000000000e+01 0.000000000000e+00 0.000000000000e+00 0.000000000000e+00
7.000000000000e+01 0.000000000000e+00 0.000000000000e+00 0.000000000000e+00
7.025000000000e+01 0.000000000000e+00 0.000000000000e+00 0.000000000000e+00
7.050000000000e+01 0.000000000000e+00 0.000000000000e+00 0.000000000000e+00
7.075000000000e+01 0.000000000000e+00 0.000000000000e+00 0.000000000000e+00
7.100000000000e+01 0.000000000000e+00 0.000000000000e+00 0.000000000000e+00
7.125000000000e+01 0.000000000000e+00 0.000000000000e+00 0.000000000000e+00
7.150000000000e+01 0.000000000000e+00 0.000000000000e+00 0.000000000000e+00
7.175000000000e+01 0.000000000000e+00 0.000000000000e+00 0.000000000000e+00
7.200000000000e+01 0.000000000000e+00 0.000000000000e+00 0.000000000000e+00
7.225000000000e+01 0.000000000000e+00 0.000000000000e+00 0.000000000000e+00
7.250000000000e+01 0.000000000000e+00 0.000000000000e+00 0.000000000000e+00
7.275000000000e+01 0.000000000000e+00 0.000000000000e+00 0.000000000000e+00
7.300000000000e+01 0.000000000000e+00 0.000000000000e+00 0.000000000000e+00
7.325000000000e+01 0.000000000000e+00 0.000000000000e+00 0.000000000000e+00
7.350000000000e+01 0.000000000000e+00 0.000000000000e+00 0.000000000000e+00
7.375000000000e+01 0.000000000000e+00 0.000000000000e+00 0.000000000000e+00
7.400000000000e+01 0.000000000000e+00 0.000000000000e+00 0.000000000000e+00
7.425000000000e+01 0.000000000000e+00 0.000000000000e+00 0.000000000000e+00
7.450000000000e+01 0.000000000000e+00 0.000000000000e+00 0.000000000000e+00
7.475000000000e+01 0.000000000000e+00 0.000000000000e+00 0.000000000000e+00
7.500000000000e+01 0.000000000000e+00 0.000000000000e+00 0.000000000000e+00
7.525000000000e+01 0.000000000000e+00 0.000000000000e+00 0.000000000000e+00
7.550000000000e+01 0.000000000000e+00 0.000000000000e+00 0.000000000000e+00
7.575000000000e+01 0.000000000000e+00 0.000000000000e+00 0.000000000000e+00
7.600000000000e+01 0.000000000000e+00 0.000000000000e+00 0.000000000000e+00
7.625000000000e+01 0.000000000000e+00 0.000000000000e+00 0.000000000000e+00
7.650000000000e+01 0.000000000000e+00 0.000000000000e+00 0.000000000000e+00
7.675000000000e+01 0.000000000000e+00 0.000000000000e+00 0.000000000000e+00
7.700000000000e+01 0.000000000000e+00 0.000000000000e+00 0.000000000000e+00
7.725000000000e+01 0.000000000000e+00 0.000000000000e+00 0.000000000000e+00
7.750000000000e+01 0.000000000000e+00 0.000000000000e+00 0.000000000000e+00
7.775000000000e+01 0.000000000000e+00 0.000000000000e+00 0.000000000000e+00
7.800000000000e+01 0.000000000000e+00 0.000000000000e+00 0.000000000000e+00
7.825000000000e+01 0.000000000000e+00 0.000000000000e+00 0.000000000000e+00
7.850000000000e+01 0.000000000000e+00 0.000000000000e+00 0.000000000000e+00
7.875000000000e+01 0.000000000000e+00 0.000000000000e+00 0.000000000000e+00
7.900000000000e+01 0.000000000000e+00 0.000000000000e+00 0.000000000000e+00
7.925000000000e+01 0.000000000000e+00 0.000000000000e+00 0.000000000000e+00
7.950000000000e+01 0.000000000000e+00 0.000000000000e+00 0.000000000000e+00
7.975000000000e+01 0.000000000000e+00 0.000000000000e+00 0.000000000000e+00
8.000000000000e+01 0.000000000000e+00 0.000000000000e+00 0.000000000000e+00
8.025000000000e+01 0.000000000000e+00 0.000000000000e+00 0.000000000000e+00
8.050000000000e+01 0.000000000000e+00 0.000000000000e+00 0.000000000000e+00
8.075000000000e+01 0.000000000000e+00 0.000000000000e+00 0.000000000000e+00
8.100000000000e+01 0.000000000000e+00 0.000000000000e+00 0.000000000000e+00
8.125000000000e+01 0.000000000000e+00 0.000000000000e+00 0.000000000000e+00
8.150000000000e+01 0.000000000000e+00 0.000000000000e+00 0.000000000000e+00
8.175000000000e+01 0.000000000000e+00 0.000000000000e+00 0.000000000000e+00
8.200000000000e+01 0.000000000000e+00 0.000000000000e+00 0.000000000000e+00
8.225000000000e+01 0.000000000000e+00 0.000000000000e+00 0.000000000000e+00
8.250000000000e+01 0.000000000000e+00 0.000000000000e+00 0.000000000000e+00
8.275000000000e+01 0.000000000000e+00 0.000000000000e+00 0.000000000000e+00
8.300000000000e+01 0.000000000000e+00 0.000000000000e+00 0.000000000000e+00
8.325000000000e+01 0.000000000000e+00 0.000000000000e+00 0.000000000000e+00
8.350000000000e+01 0.000000000000e+00 0.000000000000e+00 0.000000000000e+00
8.375000000000e+01 0.000000000000e+00 0.000000000000e+00 0.000000000000e+00
8.400000000000e+01 0.000000000000e+00 0.000000000000e+00 0.000000000000e+00
8.425000000000e+01 0.000000000000e+00 0.000000000000e+00 0.000000000000e+00
8.450000000000e+01 0.000000000000e+00 0.000000000000e+00 0.000000000000e+00
8.475000000000e+01 0.000000000000e+00 0.000000000000e+00 0.000000000000e+00
8.500000000000e+01 0.000000000000e+00 0.000000000000e+00 0.000000000000e+00
8.525000000000e+01 0.000000000000e+00 0.000000000000e+00 0.000000000000e+00
8.550000000000e+01 0.000000000000e+00 0.000000000000e+00 0.000000000000e+00
8.575000000000e+01 0.000000000000e+00 0.000000000000e+00 0.000000000000e+00
8.600000000000e+01 0.000000000000e+00 0.000000000000e+00 0.000000000000e+00
8.625000000000e+01 0.000000000000e+00 0.000000000000e+00 0.000000000000e+00
8.650000000000e+01 0.000000000000e+00 0.000000000000e+00 0.000000000000e+00
8.675000000000e+01 0.000000000000e+00 0.000000000000e+00 0.000000000000e+00
8.700000000000e+01 0.000000000000e+00 0.000000000000e+00 0.000000000000e+00
8.725000000000e+01 0.000000000000e+00 0.000000000000e+00 0.000000000000e+00
8.750000000000e+01 0.000000000000e+00 0.000000000000e+00 0.000000000000e+00
8.775000000000e+01 0.000000000000e+00 0.000000000000e+00 0.000000000000e+00
8.800000000000e+01 0.000000000000e+00 0.000000000000e+00 0.000000000000e+00
8.825000000000e+01 0.000000000000e+00 0.000000000000e+00 0.000000000000e+00
8.850000000000e+01 0.000000000000e+00 0.000000000000e+00 0.000000000000e+00
8.875000000000e+01 0.000000000000e+00 0.000000000000e+00 0.000000000000e+00
8.900000000000e+01 0.000000000000e+00 0.000000000000e+00 0.000000000000e+00
8.925000000000e+01 0.000000000000e+00 0.000000000000e+00 0.000000000000e+00
8.950000000000e+01 0.000000000000e+00 0.000000000000e+00 0.000000000000e+00
8.975000000000e+01 0.000000000000e+00 0.000000000000e+00 0.000000000000e+00
9.000000000000e+01 0.000000000000e+00 0.000000000000e+00 0.000000000000e+00
9.025000000000e+01 0.000000000000e+00 0.000000000000e+00 0.000000000000e+00
9.050000000000e+01 0.000000000000e+00 0.000000000000e+00 0.000000000000e+00
9.075000000000e+01 0.000000000000e+00 0.000000000000e+00 0.000000000000e+00
9.100000000000e+01 0.000000000000e+00 0.000000000000e+00 0.000000000000e+00
9.125000000000e+01 0.000000000000e+00 0.000000000000e+00 0.000000000000e+00
9.150000000000e+01 0.000000000000e+00 0.000000000000e+00 0.000000000000e+00
9.175000000000e+01 0.000000000000e+00 0.000000000000e+00 0.000000000000e+00
9.200000000000e+01 0.000000000000e+00 0.000000000000e+00 0.000000000000e+00
9.225000000000e+01 0.000000000000e+00 0.000000000000e+00 0.000000000000e+00
9.250000000000e+01 0.000000000000e+00 0.000000000000e+00 0.000000000000e+00
9.275000000000e+01 0.000000000000e+00 0.000000000000e+00 0.000000000000e+00
9.300000000000e+01 0.000000000000e+00 0.000000000000e+00 0.000000000000e+00
9.325000000000e+01 0.000000000000e+00 0.000000000000e+00 0.000000000000e+00
9.350000000000e+01 0.000000000000e+00 0.000000000000e+00 0.000000000000e+00
9.375000000000e+01 0.000000000000e+00 0.000000000000e+00 0.000000000000e+00
9.400000000000e+01 0.000000000000e+00 0.000000000000e+00 0.000000000000e+00
9.425000000000e+01 0.000000000000e+00 0.000000000000e+00 0.000000000000e+00
9.450000000000e+01 0.000000000000e+00 0.000000000000e+00 0.000000000000e+00
9.475000000000e+01 0.000000000000e+00 0.000000000000e+00 0.000000000000e+00
9.500000000000e+01 0.000000000000e+00 0.000000000000e+00 0.000000000000e+00
9.525000000000e+01 0.000000000000e+00 0.000000000000e+00 0.000000000000e+00
9.550000000000e+01 0.000000000000e+00 0.000000000000e+00 0.000000000000e+00
9.575000000000e+01 0.000000000000e+00 0.000000000000e+00 0.000000000000e+00
9.600000000000e+01 0.000000000000e+00 0.000000000000e+00 0.000000000000e+00
9.625000000000e+01 0.000000000000e+00 0.000000000000e+00 0.000000000000e+00
9.650000000000e+01 0.000000000000e+00 0.000000000000e+00 0.000000000000e+00
9.675000000000e+01 0.000000000000e+00 0.000000000000e+00 0.000000000000e+00
9.700000000000e+01 0.000000000000e+00 0.000000000000e+00 0.000000000000e+00
9.725000000000e+01 0.000000000000e+00 0.000000000000e+00 0.000000000000e+00
9.750000000000e+01 0.000000000000e+00 0.000000000000e+00 0.000000000000e+00
9.775000000000e+01 0.000000000000e+00 0.000000000000e+00 0.000000000000e+00
9.800000000000e+01 0.000000000000e+00 0.000000000000e+00 0.000000000000e+00
9.825000000000e+01 0.000000000000e+00 0.000000000000e+00 0.000000000000e+00
9.850000000000e+01 0.000000000000e+00 0.000000000000e+00 0.000000000000e+00
9.875000000000e+01 0.000000000000e+00 0.000000000000e+00 0.000000000000e+00
9.900000000000e+01 0.000000000000e+00 0.000000000000e+00 0.000000000000e+00
9.925000000000e+01 0.000000000000e+00 0.000000000000e+00 0.000000000000e+00
9.950000000000e+01 0.000000000000e+00 0.000000000000e+00 0.000000000000e+00
9.975000000000e+01 0.000000000000e+00 0.000000000000e+00 0.000000000000e+00
1.000000000000e+02 0.000000000000e+00 0.000000000000e+00 0.000000000000e+00
1.002500000000e+02 0.000000000000e+00 0.000000000000e+00 0.000000000000e+00
1.005000000000e+02 0.000000000000e+00 0.000000000000e+00 0.000000000000e+00
1.007500000000e+02 0.000000000000e+00 0.000000000000e+00 0.000000000000e+00
1.010000000000e+02 0.000000000000e+00 0.000000000000e+00 0.000000000000e+00
1.012500000000e+02 0.000000000000e+00 0.000000000000e+00 0.000000000000e+00
1.015000000000e+02 0.000000000000e+00 0.000000000000e+00 0.000000000000e+00
1.017500000000e+02 0.000000000000e+00 0.000000000000e+00 0.000000000000e+00
1.020000000000e+02 0.000000000000e+00 0.000000000000e+00 0.000000000000e+00
1.022500000000e+02 0.000000000000e+00 0.000000000000e+00 0.000000000000e+00
1.025000000000e+02 0.000000000000e+00 0.000000000000e+00 0.000000000000e+00
1.027500000000e+02 0.000000000000e+00 0.000000000000e+00 0.000000000000e+00
1.030000000000e+02 0.000000000000e+00 0.000000000000e+00 0.000000000000e+00
1.032500000000e+02 0.000000000000e+00 0.000000000000e+00 0.000000000000e+00
1.035000000000e+02 0.000000000000e+00 0.000000000000e+00 0.000000000000e+00
1.037500000000e+02 0.000000000000e+00 0.000000000000e+00 0.000000000000e+00
1.040000000000e+02 0.000000000000e+00 0.000000000000e+00 0.000000000000e+00
1.042500000000e+02 0.000000000000e+00 0.000000000000e+00 0.000000000000e+00
1.045000000000e+02 0.000000000000e+00 0.000000000000e+00 0.000000000000e+00
1.047500000000e+02 0.000000000000e+00 0.000000000000e+00 0.000000000000e+00
1.050000000000e+02 0.000000000000e+00 0.000000000000e+00 0.000000000000e+00
1.052500000000e+02 0.000000000000e+00 0.000000000000e+00 0.000000000000e+00
1.055000000000e+02 0.000000000000e+00 0.000000000000e+00 0.000000000000e+00
1.057500000000e+02 0.000000000000e+00 0.000000000000e+00 0.000000000000e+00
1.060000000000e+02 0.000000000000e+00 0.000000000000e+00 0.000000000000e+00
1.062500000000e+02 0.000000000000e+00 0.000000000000e+00 0.000000000000e+00
1.065000000000e+02 0.000000000000e+00 0.000000000000e+00 0.000000000000e+00
1.067500000000e+02 0.000000000000e+00 0.000000000000e+00 0.000000000000e+00
1.070000000000e+02 0.000000000000e+00 0.000000000000e+00 0.000000000000e+00
1.072500000000e+02 0.000000000000e+00 0.000000000000e+00 0.000000000000e+00
1.075000000000e+02 0.000000000000e+00 0.000000000000e+00 0.000000000000e+00
1.077500000000e+02 0.000000000000e+00 0.000000000000e+00 0.000000000000e+00
1.080000000000e+02 0.000000000000e+00 0.000000000000e+00 0.000000000000e+00
1.082500000000e+02 0.000000000000e+00 0.000000000000e+00 0.000000000000e+00
1.085000000000e+02 0.000000000000e+00 0.000000000000e+00 0.000000000000e+00
1.087500000000e+02 0.000000000000e+00 0.000000000000e+00 0.000000000000e+00
1.090000000000e+02 0.000000000000e+00 0.000000000000e+00 0.000000000000e+00
1.092500000000e+02 0.000000000000e+00 0.000000000000e+00 0.000000000000e+00
1.095000000000e+02 0.000000000000e+00 0.000000000000e+00 0.000000000000e+00
1.097500000000e+02 0.000000000000e+00 0.000000000000e+00 0.000000000000e+00
1.100000000000e+02 0.000000000000e+00 0.000000000000e+00 0.000000000000e+00
1.102500000000e+02 0.000000000000e+00 0.000000000000e+00 0.000000000000e+00
1.105000000000e+02 0.000000000000e+00 0.000000000000e+00 0.000000000000e+00
1.107500000000e+02 0.000000000000e+00 0.000000000000e+00 0.000000000000e+00
1.110000000000e+02 0.000000000000e+00 0.000000000000e+00 0.000000000000e+00
1.112500000000e+02 0.000000000000e+00 0.000000000000e+00 0.000000000000e+00
1.115000000000e+02 0.000000000000e+00 0.000000000000e+00 0.000000000000e+00
1.117500000000e+02 0.000000000000e+00 0.000000000000e+00 0.000000000000e+00
1.120000000000e+02 0.000000000000e+00 0.000000000000e+00 0.000000000000e+00
1.122500000000e+02 0.000000000000e+00 0.000000000000e+00 0.000000000000e+00
1.125000000000e+02 0.000000000000e+00 0.000000000000e+00 0.000000000000e+00
1.127500000000e+02 0.000000000000e+00 0.000000000000e+00 0.000000000000e+00
1.130000000000e+02 0.000000000000e+00 0.000000000000e+00 0.000000000000e+00
1.132500000000e+02 0.000000000000e+00 0.000000000000e+00 0.000000000000e+00
1.135000000000e+02 0.000000000000e+00 0.000000000000e+00 0.000000000000e+00
1.137500000000e+02 0.000000000000e+00 0.000000000000e+00 0.000000000000e+00
1.140000000000e+02 0.000000000000e+00 0.000000000000e+00 0.000000000000e+00
1.142500000000e+02 0.000000000000e+00 0.000000000000e+00 0.000000000000e+00
1.145000000000e+02 0.000000000000e+00 0.000000000000e+00 0.000000000000e+00
1.147500000000e+02 0.000000000000e+00 0.000000000000e+00 0.000000000000e+00
1.150000000000e+02 0.000000000000e+00 0.000000000000e+00 0.000000000000e+00
1.152500000000e+02 0.000000000000e+00 0.000000000000e+00 0.000000000000e+00
1.155000000000e+02 0.000000000000e+00 0.000000000000e+00 0.000000000000e+00
1.157500000000e+02 0.000000000000e+00 0.000000000000e+00 0.000000000000e+00
1.160000000000e+02 0.000000000000e+00 0.000000000000e+00 0.000000000000e+00
1.162500000000e+02 0.000000000000e+00 0.000000000000e+00 0.000000000000e+00
1.165000000000e+02 0.000000000000e+00 0.000000000000e+00 0.000000000000e+00
1.167500000000e+02 0.000000000000e+00 0.000000000000e+00 0.000000000000e+00
1.170000000000e+02 0.000000000000e+00 0.000000000000e+00 0.000000000000e+00
1.172500000000e+02 0.000000000000e+00 0.000000000000e+00 0.000000000000e+00
1.175000000000e+02 0.000000000000e+00 0.000000000000e+00 0.000000000000e+00
1.177500000000e+02 0.000000000000e+00 0.000000000000e+00 0.000000000000e+00
1.180000000000e+02 0.000000000000e+00 0.000000000000e+00 0.000000000000e+00
1.182500000000e+02 0.000000000000e+00 0.000000000000e+00 0.000000000000e+00
1.185000000000e+02 0.000000000000e+00 0.000000000000e+00 0.000000000000e+00
1.187500000000e+02 0.000000000000e+00 0.000000000000e+00 0.000000000000e+00
1.190000000000e+02 0.000000000000e+00 0.000000000000e+00 0.000000000000e+00
1.192500000000e+02 0.000000000000e+00 0.000000000000e+00 0.000000000000e+00
1.195000000000e+02 0.000000000000e+00 0.000000000000e+00 0.000000000000e+00
1.197500000000e+02 0.000000000000e+00 0.000000000000e+00 0.000000000000e+00
1.200000000000e+02 0.000000000000e+00 0.000000000000e+00 0.000000000000e+00
1.202500000000e+02 0.000000000000e+00 0.000000000000e+00 0.000000000000e+00
1.205000000000e+02 0.000000000000e+00 0.000000000000e+00 0.000000000000e+00
1.207500000000e+02 0.000000000000e+00 0.000000000000e+00 0.000000000000e+00
1.210000000000e+02 0.000000000000e+00 0.000000000000e+00 0.000000000000e+00
1.212500000000e+02 0.000000000000e+00 0.000000000000e+00 0.000000000000e+00
1.215000000000e+02 0.000000000000e+00 0.000000000000e+00 0.000000000000e+00
1.217500000000e+02 0.000000000000e+00 0.000000000000e+00 0.000000000000e+00
1.220000000000e+02 0.000000000000e+00 0.000000000000e+00 0.000000000000e+00
1.222500000000e+02 0.000000000000e+00 0.000000000000e+00 0.000000000000e+00
1.225000000000e+02 0.000000000000e+00 0.000000000000e+00 0.000000000000e+00
1.227500000000e+02 0.000000000000e+00 0.000000000000e+00 0.000000000000e+00
1.230000000000e+02 0.000000000000e+00 0.000000000000e+00 0.000000000000e+00
1.232500000000e+02 0.000000000000e+00 0.000000000000e+00 0.000000000000e+00
1.235000000000e+02 0.000000000000e+00 0.000000000000e+00 0.000000000000e+00
1.237500000000e+02 0.000000000000e+00 0.000000000000e+00 0.000000000000e+00
1.240000000000e+02 0.000000000000e+00 0.000000000000e+00 0.000000000000e+00
1.242500000000e+02 0.000000000000e+00 0.000000000000e+00 0.000000000000e+00
1.245000000000e+02 0.000000000000e+00 0.000000000000e+00 0.000000000000e+00
1.247500000000e+02 0.000000000000e+00 0.000000000000e+00 0.000000000000e+00
1.250000000000e+02 0.000000000000e+00 0.000000000000e+00 0.000000000000e+00
1.252500000000e+02 0.000000000000e+00 0.000000000000e+00 0.000000000000e+00
1.255000000000e+02 0.000000000000e+00 0.000000000000e+00 0.000000000000e+00
1.257500000000e+02 0.000000000000e+00 0.000000000000e+00 0.000000000000e+00
1.260000000000e+02 0.000000000000e+00 0.000000000000e+00 0.000000000000e+00
1.262500000000e+02 0.000000000000e+00 0.000000000000e+00 0.000000000000e+00
1.265000000000e+02 0.000000000000e+00 0.000000000000e+00 0.000000000000e+00
1.267500000000e+02 0.000000000000e+00 0.000000000000e+00 0.000000000000e+00
1.270000000000e+02 0.000000000000e+00 0.000000000000e+00 0.000000000000e+00
1.272500000000e+02 0.000000000000e+00 0.000000000000e+00 0.000000000000e+00
1.275000000000e+02 0.000000000000e+00 0.000000000000e+00 0.000000000000e+00
1.277500000000e+02 0.000000000000e+00 0.000000000000e+00 0.000000000000e+00
1.280000000000e+02 0.000000000000e+00 0.000000000000e+00 0.000000000000e+00
1.282500000000e+02 0.000000000000e+00 0.000000000000e+00 0.000000000000e+00
1.285000000000e+02 0.000000000000e+00 0.000000000000e+00 0.000000000000e+00
1.287500000000e+02 0.000000000000e+00 0.000000000000e+00 0.000000000000e+00
1.290000000000e+02 0.000000000000e+00 0.000000000000e+00 0.000000000000e+00
1.292500000000e+02 0.000000000000e+00 0.000000000000e+00 0.000000000000e+00
1.295000000000e+02 0.000000000000e+00 0.000000000000e+00 0.000000000000e+00
1.297500000000e+02 0.000000000000e+00 0.000000000000e+00 0.000000000000e+00
1.300000000000e+02 0.000000000000e+00 0.000000000000e+00 0.000000000000e+00
1.302500000000e+02 0.000000000000e+00 0.000000000000e+00 0.000000000000e+00
1.305000000000e+02 0.000000000000e+00 0.000000000000e+00 0.000000000000e+00
1.307500000000e+02 0.000000000000e+00 0.000000000000e+00 0.000000000000e+00
1.310000000000e+02 0.000000000000e+00 0.000000000000e+00 0.000000000000e+00
1.312500000000e+02 0.000000000000e+00 0.000000000000e+00 0.000000000000e+00
1.315000000000e+02 0.000000000000e+00 0.000000000000e+00 0.000000000000e+00
1.317500000000e+02 0.000000000000e+00 0.000000000000e+00 0.000000000000e+00
1.320000000000e+02 0.000000000000e+00 0.000000000000e+00 0.000000000000e+00
1.322500000000e+02 0.000000000000e+00 0.000000000000e+00 0.000000000000e+00
1.325000000000e+02 0.000000000000e+00 0.000000000000e+00 0.000000000000e+00
1.327500000000e+02 0.000000000000e+00 0.000000000000e+00 0.000000000000e+00
1.330000000000e+02 0.000000000000e+00 0.000000000000e+00 0.000000000000e+00
1.332500000000e+02 0.000000000000e+00 0.000000000000e+00 0.000000000000e+00
1.335000000000e+02 0.000000000000e+00 0.000000000000e+00 0.000000000000e+00
1.337500000000e+02 0.000000000000e+00 0.000000000000e+00 0.000000000000e+00
1.340000000000e+02 0.000000000000e+00 0.000000000000e+00 0.000000000000e+00
1.342500000000e+02 0.000000000000e+00 0.000000000000e+00 0.000000000000e+00
1.345000000000e+02 0.000000000000e+00 0.000000000000e+00 0.000000000000e+00
1.347500000000e+02 0.000000000000e+00 0.000000000000e+00 0.000000000000e+00
1.350000000000e+02 0.000000000000e+00 0.000000000000e+00 0.000000000000e+00
1.352500000000e+02 0.000000000000e+00 0.000000000000e+00 0.000000000000e+00
1.355000000000e+02 0.000000000000e+00 0.000000000000e+00 0.000000000000e+00
1.357500000000e+02 0.000000000000e+00 0.000000000000e+00 0.000000000000e+00
1.360000000000e+02 0.000000000000e+00 0.000000000000e+00 0.000000000000e+00
1.362500000000e+02 0.000000000000e+00 0.000000000000e+00 0.000000000000e+00
1.365000000000e+02 0.000000000000e+00 0.000000000000e+00 0.000000000000e+00
1.367500000000e+02 0.000000000000e+00 0.000000000000e+00 0.000000000000e+00
1.370000000000e+02 0.000000000000e+00 0.000000000000e+00 0.000000000000e+00
1.372500000000e+02 0.000000000000e+00 0.000000000000e+00 0.000000000000e+00
1.375000000000e+02 0.000000000000e+00 0.000000000000e+00 0.000000000000e+00
1.377500000000e+02 0.000000000000e+00 0.000000000000e+00 0.000000000000e+00
1.380000000000e+02 0.000000000000e+00 0.000000000000e+00 0.000000000000e+00
1.382500000000e+02 0.000000000000e+00 0.000000000000e+00 0.000000000000e+00
1.385000000000e+02 0.000000000000e+00 0.000000000000e+00 0.000000000000e+00
1.387500000000e+02 0.000000000000e+00 0.000000000000e+00 0.000000000000e+00
1.390000000000e+02 0.000000000000e+00 0.000000000000e+00 0.000000000000e+00
1.392500000000e+02 0.000000000000e+00 0.000000000000e+00 0.000000000000e+00
1.395000000000e+02 0.000000000000e+00 0.000000000000e+00 0.000000000000e+00
1.397500000000e+02 0.000000000000e+00 0.000000000000e+00 0.000000000000e+00
1.400000000000e+02 0.000000000000e+00 0.000000000000e+00 0.000000000000e+00
1.402500000000e+02 0.000000000000e+00 0.000000000000e+00 0.000000000000e+00
1.405000000000e+02 0.000000000000e+00 0.000000000000e+00 0.000000000000e+00
1.407500000000e+02 0.000000000000e+00 0.000000000000e+00 0.000000000000e+00
1.410000000000e+02 0.000000000000e+00 0.000000000000e+00 0.000000000000e+00
1.412500000000e+02 0.000000000000e+00 0.000000000000e+00 0.000000000000e+00
1.415000000000e+02 0.000000000000e+00 0.000000000000e+00 0.000000000000e+00
1.417500000000e+02 0.000000000000e+00 0.000000000000e+00 0.000000000000e+00
1.420000000000e+02 0.000000000000e+00 0.000000000000e+00 0.000000000000e+00
1.422500000000e+02 0.000000000000e+00 0.000000000000e+00 0.000000000000e+00
1.425000000000e+02 0.000000000000e+00 0.000000000000e+00 0.000000000000e+00
1.427500000000e+02 0.000000000000e+00 0.000000000000e+00 0.000000000000e+00
1.430000000000e+02 0.000000000000e+00 0.000000000000e+00 0.000000000000e+00
1.432500000000e+02 0.000000000000e+00 0.000000000000e+00 0.000000000000e+00
1.435000000000e+02 0.000000000000e+00 0.000000000000e+00 0.000000000000e+00
1.437500000000e+02 0.000000000000e+00 0.000000000000e+00 0.000000000000e+00
1.440000000000e+02 0.000000000000e+00 0.000000000000e+00 0.000000000000e+00
1.442500000000e+02 0.000000000000e+00 0.000000000000e+00 0.000000000000e+00
1.445000000000e+02 0.000000000000e+00 0.000000000000e+00 0.000000000000e+00
1.447500000000e+02 0.000000000000e+00 0.000000000000e+00 0.000000000000e+00
1.450000000000e+02 0.000000000000e+00 0.000000000000e+00 0.000000000000e+00
1.452500000000e+02 0.000000000000e+00 0.000000000000e+00 0.000000000000e+00
1.455000000000e+02 0.000000000000e+00 0.000000000000e+00 0.000000000000e+00
1.457500000000e+02 0.000000000000e+00 0.000000000000e+00 0.000000000000e+00
1.460000000000e+02 0.000000000000e+00 0.000000000000e+00 0.000000000000e+00
1.462500000000e+02 0.000000000000e+00 0.000000000000e+00 0.000000000000e+00
1.465000000000e+02 0.000000000000e+00 0.000000000000e+00 0.000000000000e+00
1.467500000000e+02 0.000000000000e+00 0.000000000000e+00 0.000000000000e+00
1.470000000000e+02 0.000000000000e+00 0.000000000000e+00 0.000000000000e+00
1.472500000000e+02 0.000000000000e+00 0.000000000000e+00 0.000000000000e+00
1.475000000000e+02 0.000000000000e+00 0.000000000000e+00 0.000000000000e+00
1.477500000000e+02 0.000000000000e+00 0.000000000000e+00 0.000000000000e+00
1.480000000000e+02 0.000000000000e+00 0.000000000000e+00 0.000000000000e+00
1.482500000000e+02 0.000000000000e+00 0.000000000000e+00 0.000000000000e+00
1.485000000000e+02 0.000000000000e+00 0.000000000000e+00 0.000000000000e+00
1.487500000000e+02 0.000000000000e+00 0.000000000000e+00 0.000000000000e+00
1.490000000000e+02 0.000000000000e+00 0.000000000000e+00 0.000000000000e+00
1.492500000000e+02 0.000000000000e+00 0.000000000000e+00 0.000000000000e+00
1.495000000000e+02 0.000000000000e+00 0.000000000000e+00 0.000000000000e+00
1.497500000000e+02 0.000000000000e+00 0.000000000000e+00 0.000000000000e+00
1.500000000000e+02 0.000000000000e+00 0.000000000000e+00 0.000000000000e+00
1.502500000000e+02 0.000000000000e+00 0.000000000000e+00 0.000000000000e+00
1.505000000000e+02 0.000000000000e+00 0.000000000000e+00 0.000000000000e+00
1.507500000000e+02 0.000000000000e+00 0.000000000000e+00 0.000000000000e+00
1.510000000000e+02 0.000000000000e+00 0.000000000000e+00 0.000000000000e+00
1.512500000000e+02 0.000000000000e+00 0.000000000000e+00 0.000000000000e+00
1.515000000000e+02 0.000000000000e+00 0.000000000000e+00 0.000000000000e+00
1.517500000000e+02 0.000000000000e+00 0.000000000000e+00 0.000000000000e+00
1.520000000000e+02 0.000000000000e+00 0.000000000000e+00 0.000000000000e+00
1.522500000000e+02 0.000000000000e+00 0.000000000000e+00 0.000000000000e+00
1.525000000000e+02 0.000000000000e+00 0.000000000000e+00 0.000000000000e+00
1.527500000000e+02 0.000000000000e+00 0.000000000000e+00 0.000000000000e+00
1.530000000000e+02 0.000000000000e+00 0.000000000000e+00 0.000000000000e+00
1.532500000000e+02 0.000000000000e+00 0.000000000000e+00 0.000000000000e+00
1.535000000000e+02 0.000000000000e+00 0.000000000000e+00 0.000000000000e+00
1.537500000000e+02 0.000000000000e+00 0.000000000000e+00 0.000000000000e+00
1.540000000000e+02 0.000000000000e+00 0.000000000000e+00 0.000000000000e+00
1.542500000000e+02 0.000000000000e+00 0.000000000000e+00 0.000000000000e+00
1.545000000000e+02 0.000000000000e+00 0.000000000000e+00 0.000000000000e+00
1.547500000000e+02 0.000000000000e+00 0.000000000000e+00 0.000000000000e+00
1.550000000000e+02 0.000000000000e+00 0.000000000000e+00 0.000000000000e+00
1.552500000000e+02 0.000000000000e+00 0.000000000000e+00 0.000000000000e+00
1.555000000000e+02 0.000000000000e+00 0.000000000000e+00 0.000000000000e+00
1.557500000000e+02 0.000000000000e+00 0.000000000000e+00 0.000000000000e+00
1.560000000000e+02 0.000000000000e+00 0.000000000000e+00 0.000000000000e+00
1.562500000000e+02 0.000000000000e+00 0.000000000000e+00 0.000000000000e+00
1.565000000000e+02 0.000000000000e+00 0.000000000000e+00 0.000000000000e+00
1.567500000000e+02 0.000000000000e+00 0.000000000000e+00 0.000000000000e+00
1.570000000000e+02 0.000000000000e+00 0.000000000000e+00 0.000000000000e+00
1.572500000000e+02 0.000000000000e+00 0.000000000000e+00 0.000000000000e+00
1.575000000000e+02 0.000000000000e+00 0.000000000000e+00 0.000000000000e+00
1.577500000000e+02 0.000000000000e+00 0.000000000000e+00 0.000000000000e+00
1.580000000000e+02 0.000000000000e+00 0.000000000000e+00 0.000000000000e+00
1.582500000000e+02 0.000000000000e+00 0.000000000000e+00 0.000000000000e+00
1.585000000000e+02 0.000000000000e+00 0.000000000000e+00 0.000000000000e+00
1.587500000000e+02 0.000000000000e+00 0.000000000000e+00 0.000000000000e+00
1.590000000000e+02 0.000000000000e+00 0.000000000000e+00 0.000000000000e+00
1.592500000000e+02 0.000000000000e+00 0.000000000000e+00 0.000000000000e+00
1.595000000000e+02 0.000000000000e+00 0.000000000000e+00 0.000000000000e+00
1.597500000000e+02 0.000000000000e+00 0.000000000000e+00 0.000000000000e+00
1.600000000000e+02 0.000000000000e+00 0.000000000000e+00 0.000000000000e+00
1.602500000000e+02 0.000000000000e+00 0.000000000000e+00 0.000000000000e+00
1.605000000000e+02 0.000000000000e+00 0.000000000000e+00 0.000000000000e+00
1.607500000000e+02 0.000000000000e+00 0.000000000000e+00 0.000000000000e+00
1.610000000000e+02 0.000000000000e+00 0.000000000000e+00 0.000000000000e+00
1.612500000000e+02 0.000000000000e+00 0.000000000000e+00 0.000000000000e+00
1.615000000000e+02 0.000000000000e+00 0.000000000000e+00 0.000000000000e+00
1.617500000000e+02 0.000000000000e+00 0.000000000000e+00 0.000000000000e+00
1.620000000000e+02 0.000000000000e+00 0.000000000000e+00 0.000000000000e+00
1.622500000000e+02 0.000000000000e+00 0.000000000000e+00 0.000000000000e+00
1.625000000000e+02 0.000000000000e+00 0.000000000000e+00 0.000000000000e+00
1.627500000000e+02 0.000000000000e+00 0.000000000000e+00 0.000000000000e+00
1.630000000000e+02 0.000000000000e+00 0.000000000000e+00 0.000000000000e+00
1.632500000000e+02 0.000000000000e+00 0.000000000000e+00 0.000000000000e+00
1.635000000000e+02 0.000000000000e+00 0.000000000000e+00 0.000000000000e+00
1.637500000000e+02 0.000000000000e+00 0.000000000000e+00 0.000000000000e+00
1.640000000000e+02 0.000000000000e+00 0.000000000000e+00 0.000000000000e+00
1.642500000000e+02 0.000000000000e+00 0.000000000000e+00 0.000000000000e+00
1.645000000000e+02 0.000000000000e+00 0.000000000000e+00 0.000000000000e+00
1.647500000000e+02 0.000000000000e+00 0.000000000000e+00 0.000000000000e+00
1.650000000000e+02 0.000000000000e+00 0.000000000000e+00 0.000000000000e+00
1.652500000000e+02 0.000000000000e+00 0.000000000000e+00 0.000000000000e+00
1.655000000000e+02 0.000000000000e+00 0.000000000000e+00 0.000000000000e+00
1.657500000000e+02 0.000000000000e+00 0.000000000000e+00 0.000000000000e+00
1.660000000000e+02 0.000000000000e+00 0.000000000000e+00 0.000000000000e+00
1.662500000000e+02 0.000000000000e+00 0.000000000000e+00 0.000000000000e+00
1.665000000000e+02 0.000000000000e+00 0.000000000000e+00 0.000000000000e+00
1.667500000000e+02 0.000000000000e+00 0.000000000000e+00 0.000000000000e+00
1.670000000000e+02 0.000000000000e+00 0.000000000000e+00 0.000000000000e+00
1.672500000000e+02 0.000000000000e+00 0.000000000000e+00 0.000000000000e+00
1.675000000000e+02 0.000000000000e+00 0.000000000000e+00 0.000000000000e+00
1.677500000000e+02 0.000000000000e+00 0.000000000000e+00 0.000000000000e+00
1.680000000000e+02 0.000000000000e+00 0.000000000000e+00 0.000000000000e+00
1.682500000000e+02 0.000000000000e+00 0.000000000000e+00 0.000000000000e+00
1.685000000000e+02 0.000000000000e+00 0.000000000000e+00 0.000000000000e+00
1.687500000000e+02 0.000000000000e+00 0.000000000000e+00 0.000000000000e+00
1.690000000000e+02 0.000000000000e+00 0.000000000000e+00 0.000000000000e+00
1.692500000000e+02 0.000000000000e+00 0.000000000000e+00 0.000000000000e+00
1.695000000000e+02 0.000000000000e+00 0.000000000000e+00 0.000000000000e+00
1.697500000000e+02 0.000000000000e+00 0.000000000000e+00 0.000000000000e+00
1.700000000000e+02 0.000000000000e+00 0.000000000000e+00 0.000000000000e+00
1.702500000000e+02 0.000000000000e+00 0.000000000000e+00 0.000000000000e+00
1.705000000000e+02 0.000000000000e+00 0.000000000000e+00 0.000000000000e+00
1.707500000000e+02 0.000000000000e+00 0.000000000000e+00 0.000000000000e+00
1.710000000000e+02 0.000000000000e+00 0.000000000000e+00 0.000000000000e+00
1.712500000000e+02 0.000000000000e+00 0.000000000000e+00 0.000000000000e+00
1.715000000000e+02 0.000000000000e+00 0.000000000000e+00 0.000000000000e+00
1.717500000000e+02 0.000000000000e+00 0.000000000000e+00 0.000000000000e+00
1.720000000000e+02 0.000000000000e+00 0.000000000000e+00 0.000000000000e+00
1.722500000000e+02 0.000000000000e+00 0.000000000000e+00 0.000000000000e+00
1.725000000000e+02 0.000000000000e+00 0.000000000000e+00 0.000000000000e+00
1.727500000000e+02 0.000000000000e+00 0.000000000000e+00 0.000000000000e+00
1.730000000000e+02 0.000000000000e+00 0.000000000000e+00 0.000000000000e+00
1.732500000000e+02 0.000000000000e+00 0.000000000000e+00 0.000000000000e+00
1.735000000000e+02 0.000000000000e+00 0.000000000000e+00 0.000000000000e+00
1.737500000000e+02 0.000000000000e+00 0.000000000000e+00 0.000000000000e+00
1.740000000000e+02 0.000000000000e+00 0.000000000000e+00 0.000000000000e+00
1.742500000000e+02 0.000000000000e+00 0.000000000000e+00 0.000000000000e+00
1.745000000000e+02 0.000000000000e+00 0.000000000000e+00 0.000000000000e+00
1.747500000000e+02 0.000000000000e+00 0.000000000000e+00 0.000000000000e+00
1.750000000000e+02 0.000000000000e+00 0.000000000000e+00 0.000000000000e+00
1.752500000000e+02 0.000000000000e+00 0.000000000000e+00 0.000000000000e+00
1.755000000000e+02 0.000000000000e+00 0.000000000000e+00 0.000000000000e+00
1.757500000000e+02 0.000000000000e+00 0.000000000000e+00 0.000000000000e+00
1.760000000000e+02 0.000000000000e+00 0.000000000000e+00 0.000000000000e+00
1.762500000000e+02 0.000000000000e+00 0.000000000000e+00 0.000000000000e+00
1.765000000000e+02 0.000000000000e+00 0.000000000000e+00 0.000000000000e+00
1.767500000000e+02 0.000000000000e+00 0.000000000000e+00 0.000000000000e+00
1.770000000000e+02 0.000000000000e+00 0.000000000000e+00 0.000000000000e+00
1.772500000000e+02 0.000000000000e+00 0.000000000000e+00 0.000000000000e+00
1.775000000000e+02 0.000000000000e+00 0.000000000000e+00 0.000000000000e+00
1.777500000000e+02 0.000000000000e+00 0.000000000000e+00 0.000000000000e+00
1.780000000000e+02 0.000000000000e+00 0.000000000000e+00 0.000000000000e+00
1.782500000000e+02 0.000000000000e+00 0.000000000000e+00 0.000000000000e+00
1.785000000000e+02 0.000000000000e+00 0.000000000000e+00 0.000000000000e+00
1.787500000000e+02 0.000000000000e+00 0.000000000000e+00 0.000000000000e+00
1.790000000000e+02 0.000000000000e+00 0.000000000000e+00 0.000000000000e+00
1.792500000000e+02 0.000000000000e+00 0.000000000000e+00 0.000000000000e+00
1.795000000000e+02 0.000000000000e+00 0.000000000000e+00 0.000000000000e+00
1.797500000000e+02 0.000000000000e+00 0.000000000000e+00 0.000000000000e+00
1.800000000000e+02 0.000000000000e+00 0.000000000000e+00 0.000000000000e+00
1.802500000000e+02 0.000000000000e+00 0.000000000000e+00 0.000000000000e+00
1.805000000000e+02 0.000000000000e+00 0.000000000000e+00 0.000000000000e+00
1.807500000000e+02 0.000000000000e+00 0.000000000000e+00 0.000000000000e+00
1.810000000000e+02 0.000000000000e+00 0.000000000000e+00 0.000000000000e+00
1.812500000000e+02 0.000000000000e+00 0.000000000000e+00 0.000000000000e+00
1.815000000000e+02 0.000000000000e+00 0.000000000000e+00 0.000000000000e+00
1.817500000000e+02 0.000000000000e+00 0.000000000000e+00 0.000000000000e+00
1.820000000000e+02 0.000000000000e+00 0.000000000000e+00 0.000000000000e+00
1.822500000000e+02 0.000000000000e+00 0.000000000000e+00 0.000000000000e+00
1.825000000000e+02 0.000000000000e+00 0.000000000000e+00 0.000000000000e+00
1.827500000000e+02 0.000000000000e+00 0.000000000000e+00 0.000000000000e+00
1.830000000000e+02 0.000000000000e+00 0.000000000000e+00 0.000000000000e+00
1.832500000000e+02 0.000000000000e+00 0.000000000000e+00 0.000000000000e+00
1.835000000000e+02 0.000000000000e+00 0.000000000000e+00 0.000000000000e+00
1.837500000000e+02 0.000000000000e+00 0.000000000000e+00 0.000000000000e+00
1.840000000000e+02 0.000000000000e+00 0.000000000000e+00 0.000000000000e+00
1.842500000000e+02 0.000000000000e+00 0.000000000000e+00 0.000000000000e+00
1.845000000000e+02 0.000000000000e+00 0.000000000000e+00 0.000000000000e+00
1.847500000000e+02 0.000000000000e+00 0.000000000000e+00 0.000000000000e+00
1.850000000000e+02 0.000000000000e+00 0.000000000000e+00 0.000000000000e+00
1.852500000000e+02 0.000000000000e+00 0.000000000000e+00 0.000000000000e+00
1.855000000000e+02 0.000000000000e+00 0.000000000000e+00 0.000000000000e+00
1.857500000000e+02 0.000000000000e+00 0.000000000000e+00 0.000000000000e+00
1.860000000000e+02 0.000000000000e+00 0.000000000000e+00 0.000000000000e+00
1.862500000000e+02 0.000000000000e+00 0.000000000000e+00 0.000000000000e+00
1.865000000000e+02 0.000000000000e+00 0.000000000000e+00 0.000000000000e+00
1.867500000000e+02 0.000000000000e+00 0.000000000000e+00 0.000000000000e+00
1.870000000000e+02 0.000000000000e+00 0.000000000000e+00 0.000000000000e+00
1.872500000000e+02 0.000000000000e+00 0.000000000000e+00 0.000000000000e+00
1.875000000000e+02 0.000000000000e+00 0.000000000000e+00 0.000000000000e+00
1.877500000000e+02 0.000000000000e+00 0.000000000000e+00 0.000000000000e+00
1.880000000000e+02 0.000000000000e+00 0.000000000000e+00 0.000000000000e+00
1.882500000000e+02 0.000000000000e+00 0.000000000000e+00 0.000000000000e+00
1.885000000000e+02 0.000000000000e+00 0.000000000000e+00 0.000000000000e+00
1.887500000000e+02 0.000000000000e+00 0.000000000000e+00 0.000000000000e+00
1.890000000000e+02 0.000000000000e+00 0.000000000000e+00 0.000000000000e+00
1.892500000000e+02 0.000000000000e+00 0.000000000000e+00 0.000000000000e+00
1.895000000000e+02 0.000000000000e+00 0.000000000000e+00 0.000000000000e+00
1.897500000000e+02 0.000000000000e+00 0.000000000000e+00 0.000000000000e+00
1.900000000000e+02 0.000000000000e+00 0.000000000000e+00 0.000000000000e+00
1.902500000000e+02 0.000000000000e+00 0.000000000000e+00 0.000000000000e+00
1.905000000000e+02 0.000000000000e+00 0.000000000000e+00 0.000000000000e+00
1.907500000000e+02 0.000000000000e+00 0.000000000000e+00 0.000000000000e+00
1.910000000000e+02 0.000000000000e+00 0.000000000000e+00 0.000000000000e+00
1.912500000000e+02 0.000000000000e+00 0.000000000000e+00 0.000000000000e+00
1.915000000000e+02 0.000000000000e+00 0.000000000000e+00 0.000000000000e+00
1.917500000000e+02 0.000000000000e+00 0.000000000000e+00 0.000000000000e+00
1.920000000000e+02 0.000000000000e+00 0.000000000000e+00 0.000000000000e+00
1.922500000000e+02 0.000000000000e+00 0.000000000000e+00 0.000000000000e+00
1.925000000000e+02 0.000000000000e+00 0.000000000000e+00 0.000000000000e+00
1.927500000000e+02 0.000000000000e+00 0.000000000000e+00 0.000000000000e+00
1.930000000000e+02 0.000000000000e+00 0.000000000000e+00 0.000000000000e+00
1.932500000000e+02 0.000000000000e+00 0.000000000000e+00 0.000000000000e+00
1.935000000000e+02 0.000000000000e+00 0.000000000000e+00 0.000000000000e+00
1.937500000000e+02 0.000000000000e+00 0.000000000000e+00 0.000000000000e+00
1.940000000000e+02 0.000000000000e+00 0.000000000000e+00 0.000000000000e+00
1.942500000000e+02 0.000000000000e+00 0.000000000000e+00 0.000000000000e+00
1.945000000000e+02 0.000000000000e+00 0.000000000000e+00 0.000000000000e+00
1.947500000000e+02 0.000000000000e+00 0.000000000000e+00 0.000000000000e+00
1.950000000000e+02 0.000000000000e+00 0.000000000000e+00 0.000000000000e+00
1.952500000000e+02 0.000000000000e+00 0.000000000000e+00 0.000000000000e+00
1.955000000000e+02 0.000000000000e+00 0.000000000000e+00 0.000000000000e+00
1.957500000000e+02 0.000000000000e+00 0.000000000000e+00 0.000000000000e+00
1.960000000000e+02 0.000000000000e+00 0.000000000000e+00 0.000000000000e+00
1.962500000000e+02 0.000000000000e+00 0.000000000000e+00 0.000000000000e+00
1.965000000000e+02 0.000000000000e+00 0.000000000000e+00 0.000000000000e+00
1.967500000000e+02 0.000000000000e+00 0.000000000000e+00 0.000000000000e+00
1.970000000000e+02 0.000000000000e+00 0.000000000000e+00 0.000000000000e+00
1.972500000000e+02 0.000000000000e+00 0.000000000000e+00 0.000000000000e+00
1.975000000000e+02 0.000000000000e+00 0.000000000000e+00 0.000000000000e+00
1.977500000000e+02 0.000000000000e+00 0.000000000000e+00 0.000000000000e+00
1.980000000000e+02 0.000000000000e+00 0.000000000000e+00 0.000000000000e+00
1.982500000000e+02 0.000000000000e+00 0.000000000000e+00 0.000000000000e+00
1.985000000000e+02 0.000000000000e+00 0.000000000000e+00 0.000000000000e+00
1.987500000000e+02 0.000000000000e+00 0.000000000000e+00 0.000000000000e+00
1.990000000000e+02 0.000000000000e+00 0.000000000000e+00 0.000000000000e+00
1.992500000000e+02 0.000000000000e+00 0.000000000000e+00 0.000000000000e+00
1.995000000000e+02 0.000000000000e+00 0.000000000000e+00 0.000000000000e+00
1.997500000000e+02 0.000000000000e+00 0.000000000000e+00 0.000000000000e+00
2.000000000000e+02 0.000000000000e+00 0.000000000000e+00 0.000000000000e+00
2.002500000000e+02 0.000000000000e+00 0.000000000000e+00 0.000000000000e+00
2.005000000000e+02 0.000000000000e+00 0.000000000000e+00 0.000000000000e+00
2.007500000000e+02 0.000000000000e+00 0.000000000000e+00 0.000000000000e+00
2.010000000000e+02 0.000000000000e+00 0.000000000000e+00 0.000000000000e+00
2.012500000000e+02 0.000000000000e+00 0.000000000000e+00 0.000000000000e+00
2.015000000000e+02 0.000000000000e+00 0.000000000000e+00 0.000000000000e+00
2.017500000000e+02 0.000000000000e+00 0.000000000000e+00 0.000000000000e+00
2.020000000000e+02 0.000000000000e+00 0.000000000000e+00 0.000000000000e+00
2.022500000000e+02 0.000000000000e+00 0.000000000000e+00 0.000000000000e+00
2.025000000000e+02 0.000000000000e+00 0.000000000000e+00 0.000000000000e+00
2.027500000000e+02 0.000000000000e+00 0.000000000000e+00 0.000000000000e+00
2.030000000000e+02 0.000000000000e+00 0.000000000000e+00 0.000000000000e+00
2.032500000000e+02 0.000000000000e+00 0.000000000000e+00 0.000000000000e+00
2.035000000000e+02 0.000000000000e+00 0.000000000000e+00 0.000000000000e+00
2.037500000000e+02 0.000000000000e+00 0.000000000000e+00 0.000000000000e+00
2.040000000000e+02 0.000000000000e+00 0.000000000000e+00 0.000000000000e+00
2.042500000000e+02 0.000000000000e+00 0.000000000000e+00 0.000000000000e+00
2.045000000000e+02 0.000000000000e+00 0.000000000000e+00 0.000000000000e+00
2.047500000000e+02 0.000000000000e+00 0.000000000000e+00 0.000000000000e+00
2.050000000000e+02 0.000000000000e+00 0.000000000000e+00 0.000000000000e+00
2.052500000000e+02 0.000000000000e+00 0.000000000000e+00 0.000000000000e+00
2.055000000000e+02 0.000000000000e+00 0.000000000000e+00 0.000000000000e+00
2.057500000000e+02 0.000000000000e+00 0.000000000000e+00 0.000000000000e+00
2.060000000000e+02 0.000000000000e+00 0.000000000000e+00 0.000000000000e+00
2.062500000000e+02 0.000000000000e+00 0.000000000000e+00 0.000000000000e+00
2.065000000000e+02 0.000000000000e+00 0.000000000000e+00 0.000000000000e+00
2.067500000000e+02 0.000000000000e+00 0.000000000000e+00 0.000000000000e+00
2.070000000000e+02 0.000000000000e+00 0.000000000000e+00 0.000000000000e+00
2.072500000000e+02 0.000000000000e+00 0.000000000000e+00 0.000000000000e+00
2.075000000000e+02 0.000000000000e+00 0.000000000000e+00 0.000000000000e+00
2.077500000000e+02 0.000000000000e+00 0.000000000000e+00 0.000000000000e+00
2.080000000000e+02 0.000000000000e+00 0.000000000000e+00 0.000000000000e+00
2.082500000000e+02 0.000000000000e+00 0.000000000000e+00 0.000000000000e+00
2.085000000000e+02 0.000000000000e+00 0.000000000000e+00 0.000000000000e+00
2.087500000000e+02 0.000000000000e+00 0.000000000000e+00 0.000000000000e+00
2.090000000000e+02 0.000000000000e+00 0.000000000000e+00 0.000000000000e+00
2.092500000000e+02 0.000000000000e+00 0.000000000000e+00 0.000000000000e+00
2.095000000000e+02 0.000000000000e+00 0.000000000000e+00 0.000000000000e+00
2.097500000000e+02 0.000000000000e+00 0.000000000000e+00 0.000000000000e+00
2.100000000000e+02 0.000000000000e+00 0.000000000000e+00 0.000000000000e+00
2.102500000000e+02 0.000000000000e+00 0.000000000000e+00 0.000000000000e+00
2.105000000000e+02 0.000000000000e+00 0.000000000000e+00 0.000000000000e+00
2.107500000000e+02 0.000000000000e+00 0.000000000000e+00 0.000000000000e+00
2.110000000000e+02 0.000000000000e+00 0.000000000000e+00 0.000000000000e+00
2.112500000000e+02 0.000000000000e+00 0.000000000000e+00 0.000000000000e+00
2.115000000000e+02 0.000000000000e+00 0.000000000000e+00 0.000000000000e+00
2.117500000000e+02 0.000000000000e+00 0.000000000000e+00 0.000000000000e+00
2.120000000000e+02 0.000000000000e+00 0.000000000000e+00 0.000000000000e+00
2.122500000000e+02 0.000000000000e+00 0.000000000000e+00 0.000000000000e+00
2.125000000000e+02 0.000000000000e+00 0.000000000000e+00 0.000000000000e+00
2.127500000000e+02 0.000000000000e+00 0.000000000000e+00 0.000000000000e+00
2.130000000000e+02 0.000000000000e+00 0.000000000000e+00 0.000000000000e+00
2.132500000000e+02 0.000000000000e+00 0.000000000000e+00 0.000000000000e+00
2.135000000000e+02 0.000000000000e+00 0.000000000000e+00 0.000000000000e+00
2.137500000000e+02 0.000000000000e+00 0.000000000000e+00 0.000000000000e+00
2.140000000000e+02 0.000000000000e+00 0.000000000000e+00 0.000000000000e+00
2.142500000000e+02 0.000000000000e+00 0.000000000000e+00 0.000000000000e+00
2.145000000000e+02 0.000000000000e+00 0.000000000000e+00 0.000000000000e+00
2.147500000000e+02 0.000000000000e+00 0.000000000000e+00 0.000000000000e+00
2.150000000000e+02 0.000000000000e+00 0.000000000000e+00 0.000000000000e+00
2.152500000000e+02 0.000000000000e+00 0.000000000000e+00 0.000000000000e+00
2.155000000000e+02 0.000000000000e+00 0.000000000000e+00 0.000000000000e+00
2.157500000000e+02 0.000000000000e+00 0.000000000000e+00 0.000000000000e+00
2.160000000000e+02 0.000000000000e+00 0.000000000000e+00 0.000000000000e+00
2.162500000000e+02 0.000000000000e+00 0.000000000000e+00 0.000000000000e+00
2.165000000000e+02 0.000000000000e+00 0.000000000000e+00 0.000000000000e+00
2.167500000000e+02 0.000000000000e+00 0.000000000000e+00 0.000000000000e+00
2.170000000000e+02 0.000000000000e+00 0.000000000000e+00 0.000000000000e+00
2.172500000000e+02 0.000000000000e+00 0.000000000000e+00 0.000000000000e+00
2.175000000000e+02 0.000000000000e+00 0.000000000000e+00 0.000000000000e+00
2.177500000000e+02 0.000000000000e+00 0.000000000000e+00 0.000000000000e+00
2.180000000000e+02 0.000000000000e+00 0.000000000000e+00 0.000000000000e+00
2.182500000000e+02 0.000000000000e+00 0.000000000000e+00 0.000000000000e+00
2.185000000000e+02 0.000000000000e+00 0.000000000000e+00 0.000000000000e+00
2.187500000000e+02 0.000000000000e+00 0.000000000000e+00 0.000000000000e+00
2.190000000000e+02 0.000000000000e+00 0.000000000000e+00 0.000000000000e+00
2.192500000000e+02 0.000000000000e+00 0.000000000000e+00 0.000000000000e+00
2.195000000000e+02 0.000000000000e+00 0.000000000000e+00 0.000000000000e+00
2.197500000000e+02 0.000000000000e+00 0.000000000000e+00 0.000000000000e+00
2.200000000000e+02 0.000000000000e+00 0.000000000000e+00 0.000000000000e+00
2.202500000000e+02 0.000000000000e+00 0.000000000000e+00 0.000000000000e+00
2.205000000000e+02 0.000000000000e+00 0.000000000000e+00 0.000000000000e+00
2.207500000000e+02 0.000000000000e+00 0.000000000000e+00 0.000000000000e+00
2.210000000000e+02 0.000000000000e+00 0.000000000000e+00 0.000000000000e+00
2.212500000000e+02 0.000000000000e+00 0.000000000000e+00 0.000000000000e+00
2.215000000000e+02 0.000000000000e+00 0.000000000000e+00 0.000000000000e+00
2.217500000000e+02 0.000000000000e+00 0.000000000000e+00 0.000000000000e+00
2.220000000000e+02 0.000000000000e+00 0.000000000000e+00 0.000000000000e+00
2.222500000000e+02 0.000000000000e+00 0.000000000000e+00 0.000000000000e+00
2.225000000000e+02 0.000000000000e+00 0.000000000000e+00 0.000000000000e+00
2.227500000000e+02 0.000000000000e+00 0.000000000000e+00 0.000000000000e+00
2.230000000000e+02 0.000000000000e+00 0.000000000000e+00 0.000000000000e+00
2.232500000000e+02 0.000000000000e+00 0.000000000000e+00 0.000000000000e+00
2.235000000000e+02 0.000000000000e+00 0.000000000000e+00 0.000000000000e+00
2.237500000000e+02 0.000000000000e+00 0.000000000000e+00 0.000000000000e+00
2.240000000000e+02 0.000000000000e+00 0.000000000000e+00 0.000000000000e+00
2.242500000000e+02 0.000000000000e+00 0.000000000000e+00 0.000000000000e+00
2.245000000000e+02 0.000000000000e+00 0.000000000000e+00 0.000000000000e+00
2.247500000000e+02 0.000000000000e+00 0.000000000000e+00 0.000000000000e+00
2.250000000000e+02 0.000000000000e+00 0.000000000000e+00 0.000000000000e+00
2.252500000000e+02 0.000000000000e+00 0.000000000000e+00 0.000000000000e+00
2.255000000000e+02 0.000000000000e+00 0.000000000000e+00 0.000000000000e+00
2.257500000000e+02 0.000000000000e+00 0.000000000000e+00 0.000000000000e+00
2.260000000000e+02 0.000000000000e+00 0.000000000000e+00 0.000000000000e+00
2.262500000000e+02 0.000000000000e+00 0.000000000000e+00 0.000000000000e+00
2.265000000000e+02 0.000000000000e+00 0.000000000000e+00 0.000000000000e+00
2.267500000000e+02 0.000000000000e+00 0.000000000000e+00 0.000000000000e+00
2.270000000000e+02 0.000000000000e+00 0.000000000000e+00 0.000000000000e+00
2.272500000000e+02 0.000000000000e+00 0.000000000000e+00 0.000000000000e+00
2.275000000000e+02 0.000000000000e+00 0.000000000000e+00 0.000000000000e+00
2.277500000000e+02 0.000000000000e+00 0.000000000000e+00 0.000000000000e+00
2.280000000000e+02 0.000000000000e+00 0.000000000000e+00 0.000000000000e+00
2.282500000000e+02 0.000000000000e+00 0.000000000000e+00 0.000000000000e+00
2.285000000000e+02 0.000000000000e+00 0.000000000000e+00 0.000000000000e+00
2.287500000000e+02 0.000000000000e+00 0.000000000000e+00 0.000000000000e+00
2.290000000000e+02 0.000000000000e+00 0.000000000000e+00 0.000000000000e+00
2.292500000000e+02 0.000000000000e+00 0.000000000000e+00 0.000000000000e+00
2.295000000000e+02 0.000000000000e+00 0.000000000000e+00 0.000000000000e+00
2.297500000000e+02 0.000000000000e+00 0.000000000000e+00 0.000000000000e+00
2.300000000000e+02 0.000000000000e+00 0.000000000000e+00 0.000000000000e+00
2.302500000000e+02 0.000000000000e+00 0.000000000000e+00 0.000000000000e+00
2.305000000000e+02 0.000000000000e+00 0.000000000000e+00 0.000000000000e+00
2.307500000000e+02 0.000000000000e+00 0.000000000000e+00 0.000000000000e+00
2.310000000000e+02 0.000000000000e+00 0.000000000000e+00 0.000000000000e+00
2.312500000000e+02 0.000000000000e+00 0.000000000000e+00 0.000000000000e+00
2.315000000000e+02 0.000000000000e+00 0.000000000000e+00 0.000000000000e+00
2.317500000000e+02 0.000000000000e+00 0.000000000000e+00 0.000000000000e+00
2.320000000000e+02 0.000000000000e+00 0.000000000000e+00 0.000000000000e+00
2.322500000000e+02 0.000000000000e+00 0.000000000000e+00 0.000000000000e+00
2.325000000000e+02 0.000000000000e+00 0.000000000000e+00 0.000000000000e+00
2.327500000000e+02 0.000000000000e+00 0.000000000000e+00 0.000000000000e+00
2.330000000000e+02 0.000000000000e+00 0.000000000000e+00 0.000000000000e+00
2.332500000000e+02 0.000000000000e+00 0.000000000000e+00 0.000000000000e+00
2.335000000000e+02 0.000000000000e+00 0.000000000000e+00 0.000000000000e+00
2.337500000000e+02 0.000000000000e+00 0.000000000000e+00 0.000000000000e+00
2.340000000000e+02 0.000000000000e+00 0.000000000000e+00 0.000000000000e+00
2.342500000000e+02 0.000000000000e+00 0.000000000000e+00 0.000000000000e+00
2.345000000000e+02 0.000000000000e+00 0.000000000000e+00 0.000000000000e+00
2.347500000000e+02 0.000000000000e+00 0.000000000000e+00 0.000000000000e+00
2.350000000000e+02 0.000000000000e+00 0.000000000000e+00 0.000000000000e+00
2.352500000000e+02 0.000000000000e+00 0.000000000000e+00 0.000000000000e+00
2.355000000000e+02 0.000000000000e+00 0.000000000000e+00 0.000000000000e+00
2.357500000000e+02 0.000000000000e+00 0.000000000000e+00 0.000000000000e+00
2.360000000000e+02 0.000000000000e+00 0.000000000000e+00 0.000000000000e+00
2.362500000000e+02 0.000000000000e+00 0.000000000000e+00 0.000000000000e+00
2.365000000000e+02 0.000000000000e+00 0.000000000000e+00 0.000000000000e+00
2.367500000000e+02 0.000000000000e+00 0.000000000000e+00 0.000000000000e+00
2.370000000000e+02 0.000000000000e+00 0.000000000000e+00 0.000000000000e+00
2.372500000000e+02 0.000000000000e+00 0.000000000000e+00 0.000000000000e+00
2.375000000000e+02 0.000000000000e+00 0.000000000000e+00 0.000000000000e+00
2.377500000000e+02 0.000000000000e+00 0.000000000000e+00 0.000000000000e+00
2.380000000000e+02 0.000000000000e+00 0.000000000000e+00 0.000000000000e+00
2.382500000000e+02 0.000000000000e+00 0.000000000000e+00 0.000000000000e+00
2.385000000000e+02 0.000000000000e+00 0.000000000000e+00 0.000000000000e+00
2.387500000000e+02 0.000000000000e+00 0.000000000000e+00 0.000000000000e+00
2.390000000000e+02 0.000000000000e+00 0.000000000000e+00 0.000000000000e+00
2.392500000000e+02 0.000000000000e+00 0.000000000000e+00 0.000000000000e+00
2.395000000000e+02 0.000000000000e+00 0.000000000000e+00 0.000000000000e+00
2.397500000000e+02 0.000000000000e+00 0.000000000000e+00 0.000000000000e+00
2.400000000000e+02 0.000000000000e+00 0.000000000000e+00 0.000000000000e+00
2.402500000000e+02 0.000000000000e+00 0.000000000000e+00 0.000000000000e+00
2.405000000000e+02 0.000000000000e+00 0.000000000000e+00 0.000000000000e+00
2.407500000000e+02 0.000000000000e+00 0.000000000000e+00 0.000000000000e+00
2.410000000000e+02 0.000000000000e+00 0.000000000000e+00 0.000000000000e+00
2.412500000000e+02 0.000000000000e+00 0.000000000000e+00 0.000000000000e+00
2.415000000000e+02 0.000000000000e+00 0.000000000000e+00 0.000000000000e+00
2.417500000000e+02 0.000000000000e+00 0.000000000000e+00 0.000000000000e+00
2.420000000000e+02 0.000000000000e+00 0.000000000000e+00 0.000000000000e+00
2.422500000000e+02 0.000000000000e+00 0.000000000000e+00 0.000000000000e+00
2.425000000000e+02 0.000000000000e+00 0.000000000000e+00 0.000000000000e+00
2.427500000000e+02 0.000000000000e+00 0.000000000000e+00 0.000000000000e+00
2.430000000000e+02 0.000000000000e+00 0.000000000000e+00 0.000000000000e+00
2.432500000000e+02 0.000000000000e+00 0.000000000000e+00 0.000000000000e+00
2.435000000000e+02 0.000000000000e+00 0.000000000000e+00 0.000000000000e+00
2.437500000000e+02 0.000000000000e+00 0.000000000000e+00 0.000000000000e+00
2.440000000000e+02 0.000000000000e+00 0.000000000000e+00 0.000000000000e+00
2.442500000000e+02 0.000000000000e+00 0.000000000000e+00 0.000000000000e+00
2.445000000000e+02 0.000000000000e+00 0.000000000000e+00 0.000000000000e+00
2.447500000000e+02 0.000000000000e+00 0.000000000000e+00 0.000000000000e+00
2.450000000000e+02 0.000000000000e+00 0.000000000000e+00 0.000000000000e+00
2.452500000000e+02 0.000000000000e+00 0.000000000000e+00 0.000000000000e+00
2.455000000000e+02 0.000000000000e+00 0.000000000000e+00 0.000000000000e+00
2.457500000000e+02 0.000000000000e+00 0.000000000000e+00 0.000000000000e+00
2.460000000000e+02 0.000000000000e+00 0.000000000000e+00 0.000000000000e+00
2.462500000000e+02 0.000000000000e+00 0.000000000000e+00 0.000000000000e+00
2.465000000000e+02 0.000000000000e+00 0.000000000000e+00 0.000000000000e+00
2.467500000000e+02 0.000000000000e+00 0.000000000000e+00 0.000000000000e+00
2.470000000000e+02 0.000000000000e+00 0.000000000000e+00 0.000000000000e+00
2.472500000000e+02 0.000000000000e+00 0.000000000000e+00 0.000000000000e+00
2.475000000000e+02 0.000000000000e+00 0.000000000000e+00 0.000000000000e+00
2.477500000000e+02 0.000000000000e+00 0.000000000000e+00 0.000000000000e+00
2.480000000000e+02 0.000000000000e+00 0.000000000000e+00 0.000000000000e+00
2.482500000000e+02 0.000000000000e+00 0.000000000000e+00 0.000000000000e+00
2.485000000000e+02 0.000000000000e+00 0.000000000000e+00 0.000000000000e+00
2.487500000000e+02 0.000000000000e+00 0.000000000000e+00 0.000000000000e+00
2.490000000000e+02 0.000000000000e+00 0.000000000000e+00 0.000000000000e+00
2.492500000000e+02 0.000000000000e+00 0.000000000000e+00 0.000000000000e+00
2.495000000000e+02 0.000000000000e+00 0.000000000000e+00 0.000000000000e+00
2.497500000000e+02 0.000000000000e+00 0.000000000000e+00 0.000000000000e+00
2.500000000000e+02 0.000000000000e+00 0.000000000000e+00 0.000000000000e+00
2.502500000000e+02 0.000000000000e+00 0.000000000000e+00 0.000000000000e+00
2.505000000000e+02 0.000000000000e+00 0.000000000000e+00 0.000000000000e+00
2.507500000000e+02 0.000000000000e+00 0.000000000000e+00 0.000000000000e+00
2.510000000000e+02 0.000000000000e+00 0.000000000000e+00 0.000000000000e+00
2.512500000000e+02 0.000000000000e+00 0.000000000000e+00 0.000000000000e+00
2.515000000000e+02 0.000000000000e+00 0.000000000000e+00 0.000000000000e+00
2.517500000000e+02 0.000000000000e+00 0.000000000000e+00 0.000000000000e+00
2.520000000000e+02 0.000000000000e+00 0.000000000000e+00 0.000000000000e+00
2.522500000000e+02 0.000000000000e+00 0.000000000000e+00 0.000000000000e+00
2.525000000000e+02 0.000000000000e+00 0.000000000000e+00 0.000000000000e+00
2.527500000000e+02 0.000000000000e+00 0.000000000000e+00 0.000000000000e+00
2.530000000000e+02 0.000000000000e+00 0.000000000000e+00 0.000000000000e+00
2.532500000000e+02 0.000000000000e+00 0.000000000000e+00 0.000000000000e+00
2.535000000000e+02 0.000000000000e+00 0.000000000000e+00 0.000000000000e+00
2.537500000000e+02 0.000000000000e+00 0.000000000000e+00 0.000000000000e+00
2.540000000000e+02 0.000000000000e+00 0.000000000000e+00 0.000000000000e+00
2.542500000000e+02 0.000000000000e+00 0.000000000000e+00 0.000000000000e+00
2.545000000000e+02 0.000000000000e+00 0.000000000000e+00 0.000000000000e+00
2.547500000000e+02 0.000000000000e+00 0.000000000000e+00 0.000000000000e+00
2.550000000000e+02 0.000000000000e+00 0.000000000000e+00 0.000000000000e+00
2.552500000000e+02 0.000000000000e+00 0.000000000000e+00 0.000000000000e+00
2.555000000000e+02 0.000000000000e+00 0.000000000000e+00 0.000000000000e+00
2.557500000000e+02 0.000000000000e+00 0.000000000000e+00 0.000000000000e+00
2.560000000000e+02 0.000000000000e+00 0.000000000000e+00 0.000000000000e+00
2.562500000000e+02 0.000000000000e+00 0.000000000000e+00 0.000000000000e+00
2.565000000000e+02 0.000000000000e+00 0.000000000000e+00 0.000000000000e+00
2.567500000000e+02 0.000000000000e+00 0.000000000000e+00 0.000000000000e+00
2.570000000000e+02 0.000000000000e+00 0.000000000000e+00 0.000000000000e+00
2.572500000000e+02 0.000000000000e+00 0.000000000000e+00 0.000000000000e+00
2.575000000000e+02 0.000000000000e+00 0.000000000000e+00 0.000000000000e+00
2.577500000000e+02 0.000000000000e+00 0.000000000000e+00 0.000000000000e+00
2.580000000000e+02 0.000000000000e+00 0.000000000000e+00 0.000000000000e+00
2.582500000000e+02 0.000000000000e+00 0.000000000000e+00 0.000000000000e+00
2.585000000000e+02 0.000000000000e+00 0.000000000000e+00 0.000000000000e+00
2.587500000000e+02 0.000000000000e+00 0.000000000000e+00 0.000000000000e+00
2.590000000000e+02 0.000000000000e+00 0.000000000000e+00 0.000000000000e+00
2.592500000000e+02 0.000000000000e+00 0.000000000000e+00 0.000000000000e+00
2.595000000000e+02 0.000000000000e+00 0.000000000000e+00 0.000000000000e+00
2.597500000000e+02 0.000000000000e+00 0.000000000000e+00 0.000000000000e+00
2.600000000000e+02 0.000000000000e+00 0.000000000000e+00 0.000000000000e+00
2.602500000000e+02 0.000000000000e+00 0.000000000000e+00 0.000000000000e+00
2.605000000000e+02 0.000000000000e+00 0.000000000000e+00 0.000000000000e+00
2.607500000000e+02 0.000000000000e+00 0.000000000000e+00 0.000000000000e+00
2.610000000000e+02 0.000000000000e+00 0.000000000000e+00 0.000000000000e+00
2.612500000000e+02 0.000000000000e+00 0.000000000000e+00 0.000000000000e+00
2.615000000000e+02 0.000000000000e+00 0.000000000000e+00 0.000000000000e+00
2.617500000000e+02 0.000000000000e+00 0.000000000000e+00 0.000000000000e+00
2.620000000000e+02 0.000000000000e+00 0.000000000000e+00 0.000000000000e+00
2.622500000000e+02 0.000000000000e+00 0.000000000000e+00 0.000000000000e+00
2.625000000000e+02 0.000000000000e+00 0.000000000000e+00 0.000000000000e+00
2.627500000000e+02 0.000000000000e+00 0.000000000000e+00 0.000000000000e+00
2.630000000000e+02 0.000000000000e+00 0.000000000000e+00 0.000000000000e+00
2.632500000000e+02 0.000000000000e+00 0.000000000000e+00 0.000000000000e+00
2.635000000000e+02 0.000000000000e+00 0.000000000000e+00 0.000000000000e+00
2.637500000000e+02 0.000000000000e+00 0.000000000000e+00 0.000000000000e+00
2.640000000000e+02 0.000000000000e+00 0.000000000000e+00 0.000000000000e+00
2.642500000000e+02 0.000000000000e+00 0.000000000000e+00 0.000000000000e+00
2.645000000000e+02 0.000000000000e+00 0.000000000000e+00 0.000000000000e+00
2.647500000000e+02 0.000000000000e+00 0.000000000000e+00 0.000000000000e+00
2.650000000000e+02 0.000000000000e+00 0.000000000000e+00 0.000000000000e+00
2.652500000000e+02 0.000000000000e+00 0.000000000000e+00 0.000000000000e+00
2.655000000000e+02 0.000000000000e+00 0.000000000000e+00 0.000000000000e+00
2.657500000000e+02 0.000000000000e+00 0.000000000000e+00 0.000000000000e+00
2.660000000000e+02 0.000000000000e+00 0.000000000000e+00 0.000000000000e+00
2.662500000000e+02 0.000000000000e+00 0.000000000000e+00 0.000000000000e+00
2.665000000000e+02 0.000000000000e+00 0.000000000000e+00 0.000000000000e+00
2.667500000000e+02 0.000000000000e+00 0.000000000000e+00 0.000000000000e+00
2.670000000000e+02 0.000000000000e+00 0.000000000000e+00 0.000000000000e+00
2.672500000000e+02 0.000000000000e+00 0.000000000000e+00 0.000000000000e+00
2.675000000000e+02 0.000000000000e+00 0.000000000000e+00 0.000000000000e+00
2.677500000000e+02 0.000000000000e+00 0.000000000000e+00 0.000000000000e+00
2.680000000000e+02 0.000000000000e+00 0.000000000000e+00 0.000000000000e+00
2.682500000000e+02 0.000000000000e+00 0.000000000000e+00 0.000000000000e+00
2.685000000000e+02 0.000000000000e+00 0.000000000000e+00 0.000000000000e+00
2.687500000000e+02 0.000000000000e+00 0.000000000000e+00 0.000000000000e+00
2.690000000000e+02 0.000000000000e+00 0.000000000000e+00 0.000000000000e+00
2.692500000000e+02 0.000000000000e+00 0.000000000000e+00 0.000000000000e+00
2.695000000000e+02 0.000000000000e+00 0.000000000000e+00 0.000000000000e+00
2.697500000000e+02 0.000000000000e+00 0.000000000000e+00 0.000000000000e+00
2.700000000000e+02 0.000000000000e+00 0.000000000000e+00 0.000000000000e+00
2.702500000000e+02 0.000000000000e+00 0.000000000000e+00 0.000000000000e+00
2.705000000000e+02 0.000000000000e+00 0.000000000000e+00 0.000000000000e+00
2.707500000000e+02 0.000000000000e+00 0.000000000000e+00 0.000000000000e+00
2.710000000000e+02 0.000000000000e+00 0.000000000000e+00 0.000000000000e+00
2.712500000000e+02 0.000000000000e+00 0.000000000000e+00 0.000000000000e+00
2.715000000000e+02 0.000000000000e+00 0.000000000000e+00 0.000000000000e+00
2.717500000000e+02 0.000000000000e+00 0.000000000000e+00 0.000000000000e+00
2.720000000000e+02 0.000000000000e+00 0.000000000000e+00 0.000000000000e+00
2.722500000000e+02 0.000000000000e+00 0.000000000000e+00 0.000000000000e+00
2.725000000000e+02 0.000000000000e+00 0.000000000000e+00 0.000000000000e+00
2.727500000000e+02 0.000000000000e+00 0.000000000000e+00 0.000000000000e+00
2.730000000000e+02 0.000000000000e+00 0.000000000000e+00 0.000000000000e+00
2.732500000000e+02 0.000000000000e+00 0.000000000000e+00 0.000000000000e+00
2.735000000000e+02 0.000000000000e+00 0.000000000000e+00 0.000000000000e+00
2.737500000000e+02 0.000000000000e+00 0.000000000000e+00 0.000000000000e+00
2.740000000000e+02 0.000000000000e+00 0.000000000000e+00 0.000000000000e+00
2.742500000000e+02 0.000000000000e+00 0.000000000000e+00 0.000000000000e+00
2.745000000000e+02 0.000000000000e+00 0.000000000000e+00 0.000000000000e+00
2.747500000000e+02 0.000000000000e+00 0.000000000000e+00 0.000000000000e+00
2.750000000000e+02 0.000000000000e+00 0.000000000000e+00 0.000000000000e+00
2.752500000000e+02 0.000000000000e+00 0.000000000000e+00 0.000000000000e+00
2.755000000000e+02 0.000000000000e+00 0.000000000000e+00 0.000000000000e+00
2.757500000000e+02 0.000000000000e+00 0.000000000000e+00 0.000000000000e+00
2.760000000000e+02 0.000000000000e+00 0.000000000000e+00 0.000000000000e+00
2.762500000000e+02 0.000000000000e+00 0.000000000000e+00 0.000000000000e+00
2.765000000000e+02 0.000000000000e+00 0.000000000000e+00 0.000000000000e+00
2.767500000000e+02 0.000000000000e+00 0.000000000000e+00 0.000000000000e+00
2.770000000000e+02 0.000000000000e+00 0.000000000000e+00 0.000000000000e+00
2.772500000000e+02 0.000000000000e+00 0.000000000000e+00 0.000000000000e+00
2.775000000000e+02 0.000000000000e+00 0.000000000000e+00 0.000000000000e+00
2.777500000000e+02 0.000000000000e+00 0.000000000000e+00 0.000000000000e+00
2.780000000000e+02 0.000000000000e+00 0.000000000000e+00 0.000000000000e+00
2.782500000000e+02 0.000000000000e+00 0.000000000000e+00 0.000000000000e+00
2.785000000000e+02 0.000000000000e+00 0.000000000000e+00 0.000000000000e+00
2.787500000000e+02 0.000000000000e+00 0.000000000000e+00 0.000000000000e+00
2.790000000000e+02 0.000000000000e+00 0.000000000000e+00 0.000000000000e+00
2.792500000000e+02 0.000000000000e+00 0.000000000000e+00 0.000000000000e+00
2.795000000000e+02 0.000000000000e+00 0.000000000000e+00 0.000000000000e+00
2.797500000000e+02 0.000000000000e+00 0.000000000000e+00 0.000000000000e+00
2.800000000000e+02 0.000000000000e+00 0.000000000000e+00 0.000000000000e+00
2.802500000000e+02 0.000000000000e+00 0.000000000000e+00 0.000000000000e+00
2.805000000000e+02 0.000000000000e+00 0.000000000000e+00 0.000000000000e+00
2.807500000000e+02 0.000000000000e+00 0.000000000000e+00 0.000000000000e+00
2.810000000000e+02 0.000000000000e+00 0.000000000000e+00 0.000000000000e+00
2.812500000000e+02 0.000000000000e+00 0.000000000000e+00 0.000000000000e+00
2.815000000000e+02 0.000000000000e+00 0.000000000000e+00 0.000000000000e+00
2.817500000000e+02 0.000000000000e+00 0.000000000000e+00 0.000000000000e+00
2.820000000000e+02 0.000000000000e+00 0.000000000000e+00 0.000000000000e+00
2.822500000000e+02 0.000000000000e+00 0.000000000000e+00 0.000000000000e+00
2.825000000000e+02 0.000000000000e+00 0.000000000000e+00 0.000000000000e+00
2.827500000000e+02 0.000000000000e+00 0.000000000000e+00 0.000000000000e+00
2.830000000000e+02 0.000000000000e+00 0.000000000000e+00 0.000000000000e+00
2.832500000000e+02 0.000000000000e+00 0.000000000000e+00 0.000000000000e+00
2.835000000000e+02 0.000000000000e+00 0.000000000000e+00 0.000000000000e+00
2.837500000000e+02 0.000000000000e+00 0.000000000000e+00 0.000000000000e+00
2.840000000000e+02 0.000000000000e+00 0.000000000000e+00 0.000000000000e+00
2.842500000000e+02 0.000000000000e+00 0.000000000000e+00 0.000000000000e+00
2.845000000000e+02 0.000000000000e+00 0.000000000000e+00 0.000000000000e+00
2.847500000000e+02 0.000000000000e+00 0.000000000000e+00 0.000000000000e+00
2.850000000000e+02 0.000000000000e+00 0.000000000000e+00 0.000000000000e+00
2.852500000000e+02 0.000000000000e+00 0.000000000000e+00 0.000000000000e+00
2.855000000000e+02 0.000000000000e+00 0.000000000000e+00 0.000000000000e+00
2.857500000000e+02 0.000000000000e+00 0.000000000000e+00 0.000000000000e+00
2.860000000000e+02 0.000000000000e+00 0.000000000000e+00 0.000000000000e+00
2.862500000000e+02 0.000000000000e+00 0.000000000000e+00 0.000000000000e+00
2.865000000000e+02 0.000000000000e+00 0.000000000000e+00 0.000000000000e+00
2.867500000000e+02 0.000000000000e+00 0.000000000000e+00 0.000000000000e+00
2.870000000000e+02 0.000000000000e+00 0.000000000000e+00 0.000000000000e+00
2.872500000000e+02 0.000000000000e+00 0.000000000000e+00 0.000000000000e+00
2.875000000000e+02 0.000000000000e+00 0.000000000000e+00 0.000000000000e+00
2.877500000000e+02 0.000000000000e+00 0.000000000000e+00 0.000000000000e+00
2.880000000000e+02 0.000000000000e+00 0.000000000000e+00 0.000000000000e+00
2.882500000000e+02 0.000000000000e+00 0.000000000000e+00 0.000000000000e+00
2.885000000000e+02 0.000000000000e+00 0.000000000000e+00 0.000000000000e+00
2.887500000000e+02 0.000000000000e+00 0.000000000000e+00 0.000000000000e+00
2.890000000000e+02 0.000000000000e+00 0.000000000000e+00 0.000000000000e+00
2.892500000000e+02 0.000000000000e+00 0.000000000000e+00 0.000000000000e+00
2.895000000000e+02 0.000000000000e+00 0.000000000000e+00 0.000000000000e+00
2.897500000000e+02 0.000000000000e+00 0.000000000000e+00 0.000000000000e+00
2.900000000000e+02 0.000000000000e+00 0.000000000000e+00 0.000000000000e+00
2.902500000000e+02 0.000000000000e+00 0.000000000000e+00 0.000000000000e+00
2.905000000000e+02 0.000000000000e+00 0.000000000000e+00 0.000000000000e+00
2.907500000000e+02 0.000000000000e+00 0.000000000000e+00 0.000000000000e+00
2.910000000000e+02 0.000000000000e+00 0.000000000000e+00 0.000000000000e+00
2.912500000000e+02 0.000000000000e+00 0.000000000000e+00 0.000000000000e+00
2.915000000000e+02 0.000000000000e+00 0.000000000000e+00 0.000000000000e+00
2.917500000000e+02 0.000000000000e+00 0.000000000000e+00 0.000000000000e+00
2.920000000000e+02 0.000000000000e+00 0.000000000000e+00 0.000000000000e+00
2.922500000000e+02 0.000000000000e+00 0.000000000000e+00 0.000000000000e+00
2.925000000000e+02 0.000000000000e+00 0.000000000000e+00 0.000000000000e+00
2.927500000000e+02 0.000000000000e+00 0.000000000000e+00 0.000000000000e+00
2.930000000000e+02 0.000000000000e+00 0.000000000000e+00 0.000000000000e+00
2.932500000000e+02 0.000000000000e+00 0.000000000000e+00 0.000000000000e+00
2.935000000000e+02 0.000000000000e+00 0.000000000000e+00 0.000000000000e+00
2.937500000000e+02 0.000000000000e+00 0.000000000000e+00 0.000000000000e+00
2.940000000000e+02 0.000000000000e+00 0.000000000000e+00 0.000000000000e+00
2.942500000000e+02 0.000000000000e+00 0.000000000000e+00 0.000000000000e+00
2.945000000000e+02 0.000000000000e+00 0.000000000000e+00 0.000000000000e+00
2.947500000000e+02 0.000000000000e+00 0.000000000000e+00 0.000000000000e+00
2.950000000000e+02 0.000000000000e+00 0.000000000000e+00 0.000000000000e+00
2.952500000000e+02 0.000000000000e+00 0.000000000000e+00 0.000000000000e+00
2.955000000000e+02 0.000000000000e+00 0.000000000000e+00 0.000000000000e+00
2.957500000000e+02 0.000000000000e+00 0.000000000000e+00 0.000000000000e+00
2.960000000000e+02 0.000000000000e+00 0.000000000000e+00 0.000000000000e+00
2.962500000000e+02 0.000000000000e+00 0.000000000000e+00 0.000000000000e+00
2.965000000000e+02 0.000000000000e+00 0.000000000000e+00 0.000000000000e+00
2.967500000000e+02 0.000000000000e+00 0.000000000000e+00 0.000000000000e+00
2.970000000000e+02 0.000000000000e+00 0.000000000000e+00 0.000000000000e+00
2.972500000000e+02 0.000000000000e+00 0.000000000000e+00 0.000000000000e+00
2.975000000000e+02 0.000000000000e+00 0.000000000000e+00 0.000000000000e+00
2.977500000000e+02 0.000000000000e+00 0.000000000000e+00 0.000000000000e+00
2.980000000000e+02 0.000000000000e+00 0.000000000000e+00 0.000000000000e+00
2.982500000000e+02 0.000000000000e+00 0.000000000000e+00 0.000000000000e+00
2.985000000000e+02 0.000000000000e+00 0.000000000000e+00 0.000000000000e+00
2.987500000000e+02 0.000000000000e+00 0.000000000000e+00 0.000000000000e+00
2.990000000000e+02 0.000000000000e+00 0.000000000000e+00 0.000000000000e+00
2.992500000000e+02 0.000000000000e+00 0.000000000000e+00 0.000000000000e+00
2.995000000000e+02 0.000000000000e+00 0.000000000000e+00 0.000000000000e+00
2.997500000000e+02 0.000000000000e+00 0.000000000000e+00 0.000000000000e+00
3.000000000000e+02 0.000000000000e+00 0.000000000000e+00 0.000000000000e+00
3.002500000000e+02 0.000000000000e+00 0.000000000000e+00 0.000000000000e+00
3.005000000000e+02 0.000000000000e+00 0.000000000000e+00 0.000000000000e+00
3.007500000000e+02 0.000000000000e+00 0.000000000000e+00 0.000000000000e+00
3.010000000000e+02 0.000000000000e+00 0.000000000000e+00 0.000000000000e+00
3.012500000000e+02 0.000000000000e+00 0.000000000000e+00 0.000000000000e+00
3.015000000000e+02 0.000000000000e+00 0.000000000000e+00 0.000000000000e+00
3.017500000000e+02 0.000000000000e+00 0.000000000000e+00 0.000000000000e+00
3.020000000000e+02 0.000000000000e+00 0.000000000000e+00 0.000000000000e+00
3.022500000000e+02 0.000000000000e+00 0.000000000000e+00 0.000000000000e+00
3.025000000000e+02 0.000000000000e+00 0.000000000000e+00 0.000000000000e+00
3.027500000000e+02 0.000000000000e+00 0.000000000000e+00 0.000000000000e+00
3.030000000000e+02 0.000000000000e+00 0.000000000000e+00 0.000000000000e+00
3.032500000000e+02 0.000000000000e+00 0.000000000000e+00 0.000000000000e+00
3.035000000000e+02 0.000000000000e+00 0.000000000000e+00 0.000000000000e+00
3.037500000000e+02 0.000000000000e+00 0.000000000000e+00 0.000000000000e+00
3.040000000000e+02 0.000000000000e+00 0.000000000000e+00 0.000000000000e+00
3.042500000000e+02 0.000000000000e+00 0.000000000000e+00 0.000000000000e+00
3.045000000000e+02 0.000000000000e+00 0.000000000000e+00 0.000000000000e+00
3.047500000000e+02 0.000000000000e+00 0.000000000000e+00 0.000000000000e+00
3.050000000000e+02 0.000000000000e+00 0.000000000000e+00 0.000000000000e+00
3.052500000000e+02 0.000000000000e+00 0.000000000000e+00 0.000000000000e+00
3.055000000000e+02 0.000000000000e+00 0.000000000000e+00 0.000000000000e+00
3.057500000000e+02 0.000000000000e+00 0.000000000000e+00 0.000000000000e+00
3.060000000000e+02 0.000000000000e+00 0.000000000000e+00 0.000000000000e+00
3.062500000000e+02 0.000000000000e+00 0.000000000000e+00 0.000000000000e+00
3.065000000000e+02 0.000000000000e+00 0.000000000000e+00 0.000000000000e+00
3.067500000000e+02 0.000000000000e+00 0.000000000000e+00 0.000000000000e+00
3.070000000000e+02 0.000000000000e+00 0.000000000000e+00 0.000000000000e+00
3.072500000000e+02 0.000000000000e+00 0.000000000000e+00 0.000000000000e+00
3.075000000000e+02 0.000000000000e+00 0.000000000000e+00 0.000000000000e+00
3.077500000000e+02 0.000000000000e+00 0.000000000000e+00 0.000000000000e+00
3.080000000000e+02 0.000000000000e+00 0.000000000000e+00 0.000000000000e+00
3.082500000000e+02 0.000000000000e+00 0.000000000000e+00 0.000000000000e+00
3.085000000000e+02 0.000000000000e+00 0.000000000000e+00 0.000000000000e+00
3.087500000000e+02 0.000000000000e+00 0.000000000000e+00 0.000000000000e+00
3.090000000000e+02 0.000000000000e+00 0.000000000000e+00 0.000000000000e+00
3.092500000000e+02 0.000000000000e+00 0.000000000000e+00 0.000000000000e+00
3.095000000000e+02 0.000000000000e+00 0.000000000000e+00 0.000000000000e+00
3.097500000000e+02 0.000000000000e+00 0.000000000000e+00 0.000000000000e+00
3.100000000000e+02 0.000000000000e+00 0.000000000000e+00 0.000000000000e+00
3.102500000000e+02 0.000000000000e+00 0.000000000000e+00 0.000000000000e+00
3.105000000000e+02 0.000000000000e+00 0.000000000000e+00 0.000000000000e+00
3.107500000000e+02 0.000000000000e+00 0.000000000000e+00 0.000000000000e+00
3.110000000000e+02 0.000000000000e+00 0.000000000000e+00 0.000000000000e+00
3.112500000000e+02 0.000000000000e+00 0.000000000000e+00 0.000000000000e+00
3.115000000000e+02 0.000000000000e+00 0.000000000000e+00 0.000000000000e+00
3.117500000000e+02 0.000000000000e+00 0.000000000000e+00 0.000000000000e+00
3.120000000000e+02 0.000000000000e+00 0.000000000000e+00 0.000000000000e+00
3.122500000000e+02 0.000000000000e+00 0.000000000000e+00 0.000000000000e+00
3.125000000000e+02 0.000000000000e+00 0.000000000000e+00 0.000000000000e+00
3.127500000000e+02 0.000000000000e+00 0.000000000000e+00 0.000000000000e+00
3.130000000000e+02 0.000000000000e+00 0.000000000000e+00 0.000000000000e+00
3.132500000000e+02 0.000000000000e+00 0.000000000000e+00 0.000000000000e+00
3.135000000000e+02 0.000000000000e+00 0.000000000000e+00 0.000000000000e+00
3.137500000000e+02 0.000000000000e+00 0.000000000000e+00 0.000000000000e+00
3.140000000000e+02 0.000000000000e+00 0.000000000000e+00 0.000000000000e+00
3.142500000000e+02 0.000000000000e+00 0.000000000000e+00 0.000000000000e+00
3.145000000000e+02 0.000000000000e+00 0.000000000000e+00 0.000000000000e+00
3.147500000000e+02 0.000000000000e+00 0.000000000000e+00 0.000000000000e+00
3.150000000000e+02 0.000000000000e+00 0.000000000000e+00 0.000000000000e+00
3.152500000000e+02 0.000000000000e+00 0.000000000000e+00 0.000000000000e+00
3.155000000000e+02 0.000000000000e+00 0.000000000000e+00 0.000000000000e+00
3.157500000000e+02 0.000000000000e+00 0.000000000000e+00 0.000000000000e+00
3.160000000000e+02 0.000000000000e+00 0.000000000000e+00 0.000000000000e+00
3.162500000000e+02 0.000000000000e+00 0.000000000000e+00 0.000000000000e+00
3.165000000000e+02 0.000000000000e+00 0.000000000000e+00 0.000000000000e+00
3.167500000000e+02 0.000000000000e+00 0.000000000000e+00 0.000000000000e+00
3.170000000000e+02 0.000000000000e+00 0.000000000000e+00 0.000000000000e+00
3.172500000000e+02 0.000000000000e+00 0.000000000000e+00 0.000000000000e+00
3.175000000000e+02 0.000000000000e+00 0.000000000000e+00 0.000000000000e+00
3.177500000000e+02 0.000000000000e+00 0.000000000000e+00 0.000000000000e+00
3.180000000000e+02 0.000000000000e+00 0.000000000000e+00 0.000000000000e+00
3.182500000000e+02 0.000000000000e+00 0.000000000000e+00 0.000000000000e+00
3.185000000000e+02 0.000000000000e+00 0.000000000000e+00 0.000000000000e+00
3.187500000000e+02 0.000000000000e+00 0.000000000000e+00 0.000000000000e+00
3.190000000000e+02 0.000000000000e+00 0.000000000000e+00 0.000000000000e+00
3.192500000000e+02 0.000000000000e+00 0.000000000000e+00 0.000000000000e+00
3.195000000000e+02 0.000000000000e+00 0.000000000000e+00 0.000000000000e+00
3.197500000000e+02 0.000000000000e+00 0.000000000000e+00 0.000000000000e+00
3.200000000000e+02 0.000000000000e+00 0.000000000000e+00 0.000000000000e+00
3.202500000000e+02 0.000000000000e+00 0.000000000000e+00 0.000000000000e+00
3.205000000000e+02 0.000000000000e+00 0.000000000000e+00 0.000000000000e+00
3.207500000000e+02 0.000000000000e+00 0.000000000000e+00 0.000000000000e+00
3.210000000000e+02 0.000000000000e+00 0.000000000000e+00 0.000000000000e+00
3.212500000000e+02 0.000000000000e+00 0.000000000000e+00 0.000000000000e+00
3.215000000000e+02 0.000000000000e+00 0.000000000000e+00 0.000000000000e+00
3.217500000000e+02 0.000000000000e+00 0.000000000000e+00 0.000000000000e+00
3.220000000000e+02 0.000000000000e+00 0.000000000000e+00 0.000000000000e+00
3.222500000000e+02 0.000000000000e+00 0.000000000000e+00 0.000000000000e+00
3.225000000000e+02 0.000000000000e+00 0.000000000000e+00 0.000000000000e+00
3.227500000000e+02 0.000000000000e+00 0.000000000000e+00 0.000000000000e+00
3.230000000000e+02 0.000000000000e+00 0.000000000000e+00 0.000000000000e+00
3.232500000000e+02 0.000000000000e+00 0.000000000000e+00 0.000000000000e+00
3.235000000000e+02 0.000000000000e+00 0.000000000000e+00 0.000000000000e+00
3.237500000000e+02 0.000000000000e+00 0.000000000000e+00 0.000000000000e+00
3.240000000000e+02 0.000000000000e+00 0.000000000000e+00 0.000000000000e+00
3.242500000000e+02 0.000000000000e+00 0.000000000000e+00 0.000000000000e+00
3.245000000000e+02 0.000000000000e+00 0.000000000000e+00 0.000000000000e+00
3.247500000000e+02 0.000000000000e+00 0.000000000000e+00 0.000000000000e+00
3.250000000000e+02 0.000000000000e+00 0.000000000000e+00 0.000000000000e+00
3.252500000000e+02 0.000000000000e+00 0.000000000000e+00 0.000000000000e+00
3.255000000000e+02 0.000000000000e+00 0.000000000000e+00 0.000000000000e+00
3.257500000000e+02 0.000000000000e+00 0.000000000000e+00 0.000000000000e+00
3.260000000000e+02 0.000000000000e+00 0.000000000000e+00 0.000000000000e+00
3.262500000000e+02 0.000000000000e+00 0.000000000000e+00 0.000000000000e+00
3.265000000000e+02 0.000000000000e+00 0.000000000000e+00 0.000000000000e+00
3.267500000000e+02 0.000000000000e+00 0.000000000000e+00 0.000000000000e+00
3.270000000000e+02 0.000000000000e+00 0.000000000000e+00 0.000000000000e+00
3.272500000000e+02 0.000000000000e+00 0.000000000000e+00 0.000000000000e+00
3.275000000000e+02 0.000000000000e+00 0.000000000000e+00 0.000000000000e+00
3.277500000000e+02 0.000000000000e+00 0.000000000000e+00 0.000000000000e+00
3.280000000000e+02 0.000000000000e+00 0.000000000000e+00 0.000000000000e+00
3.282500000000e+02 0.000000000000e+00 0.000000000000e+00 0.000000000000e+00
3.285000000000e+02 0.000000000000e+00 0.000000000000e+00 0.000000000000e+00
3.287500000000e+02 0.000000000000e+00 0.000000000000e+00 0.000000000000e+00
3.290000000000e+02 0.000000000000e+00 0.000000000000e+00 0.000000000000e+00
3.292500000000e+02 0.000000000000e+00 0.000000000000e+00 0.000000000000e+00
3.295000000000e+02 0.000000000000e+00 0.000000000000e+00 0.000000000000e+00
3.297500000000e+02 0.000000000000e+00 0.000000000000e+00 0.000000000000e+00
3.300000000000e+02 0.000000000000e+00 0.000000000000e+00 0.000000000000e+00
3.302500000000e+02 0.000000000000e+00 0.000000000000e+00 0.000000000000e+00
3.305000000000e+02 0.000000000000e+00 0.000000000000e+00 0.000000000000e+00
3.307500000000e+02 0.000000000000e+00 0.000000000000e+00 0.000000000000e+00
3.310000000000e+02 0.000000000000e+00 0.000000000000e+00 0.000000000000e+00
3.312500000000e+02 0.000000000000e+00 0.000000000000e+00 0.000000000000e+00
3.315000000000e+02 0.000000000000e+00 0.000000000000e+00 0.000000000000e+00
3.317500000000e+02 0.000000000000e+00 0.000000000000e+00 0.000000000000e+00
3.320000000000e+02 0.000000000000e+00 0.000000000000e+00 0.000000000000e+00
3.322500000000e+02 0.000000000000e+00 0.000000000000e+00 0.000000000000e+00
3.325000000000e+02 0.000000000000e+00 0.000000000000e+00 0.000000000000e+00
3.327500000000e+02 0.000000000000e+00 0.000000000000e+00 0.000000000000e+00
3.330000000000e+02 0.000000000000e+00 0.000000000000e+00 0.000000000000e+00
3.332500000000e+02 0.000000000000e+00 0.000000000000e+00 0.000000000000e+00
3.335000000000e+02 0.000000000000e+00 0.000000000000e+00 0.000000000000e+00
3.337500000000e+02 0.000000000000e+00 0.000000000000e+00 0.000000000000e+00
3.340000000000e+02 0.000000000000e+00 0.000000000000e+00 0.000000000000e+00
3.342500000000e+02 0.000000000000e+00 0.000000000000e+00 0.000000000000e+00
3.345000000000e+02 0.000000000000e+00 0.000000000000e+00 0.000000000000e+00
3.347500000000e+02 0.000000000000e+00 0.000000000000e+00 0.000000000000e+00
3.350000000000e+02 0.000000000000e+00 0.000000000000e+00 0.000000000000e+00
3.352500000000e+02 0.000000000000e+00 0.000000000000e+00 0.000000000000e+00
3.355000000000e+02 0.000000000000e+00 0.000000000000e+00 0.000000000000e+00
3.357500000000e+02 0.000000000000e+00 0.000000000000e+00 0.000000000000e+00
3.360000000000e+02 0.000000000000e+00 0.000000000000e+00 0.000000000000e+00
3.362500000000e+02 0.000000000000e+00 0.000000000000e+00 0.000000000000e+00
3.365000000000e+02 0.000000000000e+00 0.000000000000e+00 0.000000000000e+00
3.367500000000e+02 0.000000000000e+00 0.000000000000e+00 0.000000000000e+00
3.370000000000e+02 0.000000000000e+00 0.000000000000e+00 0.000000000000e+00
3.372500000000e+02 0.000000000000e+00 0.000000000000e+00 0.000000000000e+00
3.375000000000e+02 0.000000000000e+00 0.000000000000e+00 0.000000000000e+00
3.377500000000e+02 0.000000000000e+00 0.000000000000e+00 0.000000000000e+00
3.380000000000e+02 0.000000000000e+00 0.000000000000e+00 0.000000000000e+00
3.382500000000e+02 0.000000000000e+00 0.000000000000e+00 0.000000000000e+00
3.385000000000e+02 0.000000000000e+00 0.000000000000e+00 0.000000000000e+00
3.387500000000e+02 0.000000000000e+00 0.000000000000e+00 0.000000000000e+00
3.390000000000e+02 0.000000000000e+00 0.000000000000e+00 0.000000000000e+00
3.392500000000e+02 0.000000000000e+00 0.000000000000e+00 0.000000000000e+00
3.395000000000e+02 0.000000000000e+00 0.000000000000e+00 0.000000000000e+00
3.397500000000e+02 0.000000000000e+00 0.000000000000e+00 0.000000000000e+00
3.400000000000e+02 0.000000000000e+00 0.000000000000e+00 0.000000000000e+00
3.402500000000e+02 0.000000000000e+00 0.000000000000e+00 0.000000000000e+00
3.405000000000e+02 0.000000000000e+00 0.000000000000e+00 0.000000000000e+00
3.407500000000e+02 0.000000000000e+00 0.000000000000e+00 0.000000000000e+00
3.410000000000e+02 0.000000000000e+00 0.000000000000e+00 0.000000000000e+00
3.412500000000e+02 0.000000000000e+00 0.000000000000e+00 0.000000000000e+00
3.415000000000e+02 0.000000000000e+00 0.000000000000e+00 0.000000000000e+00
3.417500000000e+02 0.000000000000e+00 0.000000000000e+00 0.000000000000e+00
3.420000000000e+02 0.000000000000e+00 0.000000000000e+00 0.000000000000e+00
3.422500000000e+02 0.000000000000e+00 0.000000000000e+00 0.000000000000e+00
3.425000000000e+02 0.000000000000e+00 0.000000000000e+00 0.000000000000e+00
3.427500000000e+02 0.000000000000e+00 0.000000000000e+00 0.000000000000e+00
3.430000000000e+02 0.000000000000e+00 0.000000000000e+00 0.000000000000e+00
3.432500000000e+02 0.000000000000e+00 0.000000000000e+00 0.000000000000e+00
3.435000000000e+02 0.000000000000e+00 0.000000000000e+00 0.000000000000e+00
3.437500000000e+02 0.000000000000e+00 0.000000000000e+00 0.000000000000e+00
3.440000000000e+02 0.000000000000e+00 0.000000000000e+00 0.000000000000e+00
3.442500000000e+02 0.000000000000e+00 0.000000000000e+00 0.000000000000e+00
3.445000000000e+02 0.000000000000e+00 0.000000000000e+00 0.000000000000e+00
3.447500000000e+02 0.000000000000e+00 0.000000000000e+00 0.000000000000e+00
3.450000000000e+02 0.000000000000e+00 0.000000000000e+00 0.000000000000e+00
3.452500000000e+02 0.000000000000e+00 0.000000000000e+00 0.000000000000e+00
3.455000000000e+02 0.000000000000e+00 0.000000000000e+00 0.000000000000e+00
3.457500000000e+02 0.000000000000e+00 0.000000000000e+00 0.000000000000e+00
3.460000000000e+02 0.000000000000e+00 0.000000000000e+00 0.000000000000e+00
3.462500000000e+02 0.000000000000e+00 0.000000000000e+00 0.000000000000e+00
3.465000000000e+02 0.000000000000e+00 0.000000000000e+00 0.000000000000e+00
3.467500000000e+02 0.000000000000e+00 0.000000000000e+00 0.000000000000e+00
3.470000000000e+02 0.000000000000e+00 0.000000000000e+00 0.000000000000e+00
3.472500000000e+02 0.000000000000e+00 0.000000000000e+00 0.000000000000e+00
3.475000000000e+02 0.000000000000e+00 0.000000000000e+00 0.000000000000e+00
3.477500000000e+02 0.000000000000e+00 0.000000000000e+00 0.000000000000e+00
3.480000000000e+02 0.000000000000e+00 0.000000000000e+00 0.000000000000e+00
3.482500000000e+02 0.000000000000e+00 0.000000000000e+00 0.000000000000e+00
3.485000000000e+02 0.000000000000e+00 0.000000000000e+00 0.000000000000e+00
3.487500000000e+02 0.000000000000e+00 0.000000000000e+00 0.000000000000e+00
3.490000000000e+02 0.000000000000e+00 0.000000000000e+00 0.000000000000e+00
3.492500000000e+02 0.000000000000e+00 0.000000000000e+00 0.000000000000e+00
3.495000000000e+02 0.000000000000e+00 0.000000000000e+00 0.000000000000e+00
3.497500000000e+02 0.000000000000e+00 0.000000000000e+00 0.000000000000e+00
3.500000000000e+02 0.000000000000e+00 0.000000000000e+00 0.000000000000e+00
3.502500000000e+02 0.000000000000e+00 0.000000000000e+00 0.000000000000e+00
3.505000000000e+02 0.000000000000e+00 0.000000000000e+00 0.000000000000e+00
3.507500000000e+02 0.000000000000e+00 0.000000000000e+00 0.000000000000e+00
3.510000000000e+02 0.000000000000e+00 0.000000000000e+00 0.000000000000e+00
3.512500000000e+02 0.000000000000e+00 0.000000000000e+00 0.000000000000e+00
3.515000000000e+02 0.000000000000e+00 0.000000000000e+00 0.000000000000e+00
3.517500000000e+02 0.000000000000e+00 0.000000000000e+00 0.000000000000e+00
3.520000000000e+02 0.000000000000e+00 0.000000000000e+00 0.000000000000e+00
3.522500000000e+02 0.000000000000e+00 0.000000000000e+00 0.000000000000e+00
3.525000000000e+02 0.000000000000e+00 0.000000000000e+00 0.000000000000e+00
3.527500000000e+02 0.000000000000e+00 0.000000000000e+00 0.000000000000e+00
3.530000000000e+02 0.000000000000e+00 0.000000000000e+00 0.000000000000e+00
3.532500000000e+02 0.000000000000e+00 0.000000000000e+00 0.000000000000e+00
3.535000000000e+02 0.000000000000e+00 0.000000000000e+00 0.000000000000e+00
3.537500000000e+02 0.000000000000e+00 0.000000000000e+00 0.000000000000e+00
3.540000000000e+02 0.000000000000e+00 0.000000000000e+00 0.000000000000e+00
3.542500000000e+02 0.000000000000e+00 0.000000000000e+00 0.000000000000e+00
3.545000000000e+02 0.000000000000e+00 0.000000000000e+00 0.000000000000e+00
3.547500000000e+02 0.000000000000e+00 0.000000000000e+00 0.000000000000e+00
3.550000000000e+02 0.000000000000e+00 0.000000000000e+00 0.000000000000e+00
3.552500000000e+02 0.000000000000e+00 0.000000000000e+00 0.000000000000e+00
3.555000000000e+02 0.000000000000e+00 0.000000000000e+00 0.000000000000e+00
3.557500000000e+02 0.000000000000e+00 0.000000000000e+00 0.000000000000e+00
3.560000000000e+02 0.000000000000e+00 0.000000000000e+00 0.000000000000e+00
3.562500000000e+02 0.000000000000e+00 0.000000000000e+00 0.000000000000e+00
3.565000000000e+02 0.000000000000e+00 0.000000000000e+00 0.000000000000e+00
3.567500000000e+02 0.000000000000e+00 0.000000000000e+00 0.000000000000e+00
3.570000000000e+02 0.000000000000e+00 0.000000000000e+00 0.000000000000e+00
3.572500000000e+02 0.000000000000e+00 0.000000000000e+00 0.000000000000e+00
3.575000000000e+02 0.000000000000e+00 0.000000000000e+00 0.000000000000e+00
3.577500000000e+02 0.000000000000e+00 0.000000000000e+00 0.000000000000e+00
3.580000000000e+02 0.000000000000e+00 0.000000000000e+00 0.000000000000e+00
3.582500000000e+02 0.000000000000e+00 0.000000000000e+00 0.000000000000e+00
3.585000000000e+02 0.000000000000e+00 0.000000000000e+00 0.000000000000e+00
3.587500000000e+02 0.000000000000e+00 0.000000000000e+00 0.000000000000e+00
3.590000000000e+02 0.000000000000e+00 0.000000000000e+00 0.000000000000e+00
3.592500000000e+02 0.000000000000e+00 0.000000000000e+00 0.000000000000e+00
3.595000000000e+02 0.000000000000e+00 0.000000000000e+00 0.000000000000e+00
3.597500000000e+02 0.000000000000e+00 0.000000000000e+00 0.000000000000e+00
3.600000000000e+02 0.000000000000e+00 0.000000000000e+00 0.000000000000e+00
3.602500000000e+02 0.000000000000e+00 0.000000000000e+00 0.000000000000e+00
3.605000000000e+02 0.000000000000e+00 0.000000000000e+00 0.000000000000e+00
3.607500000000e+02 0.000000000000e+00 0.000000000000e+00 0.000000000000e+00
3.610000000000e+02 0.000000000000e+00 0.000000000000e+00 0.000000000000e+00
3.612500000000e+02 0.000000000000e+00 0.000000000000e+00 0.000000000000e+00
3.615000000000e+02 0.000000000000e+00 0.000000000000e+00 0.000000000000e+00
3.617500000000e+02 0.000000000000e+00 0.000000000000e+00 0.000000000000e+00
3.620000000000e+02 0.000000000000e+00 0.000000000000e+00 0.000000000000e+00
3.622500000000e+02 0.000000000000e+00 0.000000000000e+00 0.000000000000e+00
3.625000000000e+02 0.000000000000e+00 0.000000000000e+00 0.000000000000e+00
3.627500000000e+02 0.000000000000e+00 0.000000000000e+00 0.000000000000e+00
3.630000000000e+02 0.000000000000e+00 0.000000000000e+00 0.000000000000e+00
3.632500000000e+02 0.000000000000e+00 0.000000000000e+00 0.000000000000e+00
3.635000000000e+02 0.000000000000e+00 0.000000000000e+00 0.000000000000e+00
3.637500000000e+02 0.000000000000e+00 0.000000000000e+00 0.000000000000e+00
3.640000000000e+02 0.000000000000e+00 0.000000000000e+00 0.000000000000e+00
3.642500000000e+02 0.000000000000e+00 0.000000000000e+00 0.000000000000e+00
3.645000000000e+02 0.000000000000e+00 0.000000000000e+00 0.000000000000e+00
3.647500000000e+02 0.000000000000e+00 0.000000000000e+00 0.000000000000e+00
3.650000000000e+02 0.000000000000e+00 0.000000000000e+00 0.000000000000e+00
3.652500000000e+02 0.000000000000e+00 0.000000000000e+00 0.000000000000e+00
3.655000000000e+02 0.000000000000e+00 0.000000000000e+00 0.000000000000e+00
3.657500000000e+02 0.000000000000e+00 0.000000000000e+00 0.000000000000e+00
3.660000000000e+02 0.000000000000e+00 0.000000000000e+00 0.000000000000e+00
3.662500000000e+02 0.000000000000e+00 0.000000000000e+00 0.000000000000e+00
3.665000000000e+02 0.000000000000e+00 0.000000000000e+00 0.000000000000e+00
3.667500000000e+02 0.000000000000e+00 0.000000000000e+00 0.000000000000e+00
3.670000000000e+02 0.000000000000e+00 0.000000000000e+00 0.000000000000e+00
3.672500000000e+02 0.000000000000e+00 0.000000000000e+00 0.000000000000e+00
3.675000000000e+02 0.000000000000e+00 0.000000000000e+00 0.000000000000e+00
3.677500000000e+02 0.000000000000e+00 0.000000000000e+00 0.000000000000e+00
3.680000000000e+02 0.000000000000e+00 0.000000000000e+00 0.000000000000e+00
3.682500000000e+02 0.000000000000e+00 0.000000000000e+00 0.000000000000e+00
3.685000000000e+02 0.000000000000e+00 0.000000000000e+00 0.000000000000e+00
3.687500000000e+02 0.000000000000e+00 0.000000000000e+00 0.000000000000e+00
3.690000000000e+02 0.000000000000e+00 0.000000000000e+00 0.000000000000e+00
3.692500000000e+02 0.000000000000e+00 0.000000000000e+00 0.000000000000e+00
3.695000000000e+02 0.000000000000e+00 0.000000000000e+00 0.000000000000e+00
3.697500000000e+02 0.000000000000e+00 0.000000000000e+00 0.000000000000e+00
3.700000000000e+02 0.000000000000e+00 0.000000000000e+00 0.000000000000e+00
3.702500000000e+02 0.000000000000e+00 0.000000000000e+00 0.000000000000e+00
3.705000000000e+02 0.000000000000e+00 0.000000000000e+00 0.000000000000e+00
3.707500000000e+02 0.000000000000e+00 0.000000000000e+00 0.000000000000e+00
3.710000000000e+02 0.000000000000e+00 0.000000000000e+00 0.000000000000e+00
3.712500000000e+02 0.000000000000e+00 0.000000000000e+00 0.000000000000e+00
3.715000000000e+02 0.000000000000e+00 0.000000000000e+00 0.000000000000e+00
3.717500000000e+02 0.000000000000e+00 0.000000000000e+00 0.000000000000e+00
3.720000000000e+02 0.000000000000e+00 0.000000000000e+00 0.000000000000e+00
3.722500000000e+02 0.000000000000e+00 0.000000000000e+00 0.000000000000e+00
3.725000000000e+02 0.000000000000e+00 0.000000000000e+00 0.000000000000e+00
3.727500000000e+02 0.000000000000e+00 0.000000000000e+00 0.000000000000e+00
3.730000000000e+02 0.000000000000e+00 0.000000000000e+00 0.000000000000e+00
3.732500000000e+02 0.000000000000e+00 0.000000000000e+00 0.000000000000e+00
3.735000000000e+02 0.000000000000e+00 0.000000000000e+00 0.000000000000e+00
3.737500000000e+02 0.000000000000e+00 0.000000000000e+00 0.000000000000e+00
3.740000000000e+02 0.000000000000e+00 0.000000000000e+00 0.000000000000e+00
3.742500000000e+02 0.000000000000e+00 0.000000000000e+00 0.000000000000e+00
3.745000000000e+02 0.000000000000e+00 0.000000000000e+00 0.000000000000e+00
3.747500000000e+02 0.000000000000e+00 0.000000000000e+00 0.000000000000e+00
3.750000000000e+02 0.000000000000e+00 0.000000000000e+00 0.000000000000e+00
3.752500000000e+02 0.000000000000e+00 0.000000000000e+00 0.000000000000e+00
3.755000000000e+02 0.000000000000e+00 0.000000000000e+00 0.000000000000e+00
3.757500000000e+02 0.000000000000e+00 0.000000000000e+00 0.000000000000e+00
3.760000000000e+02 0.000000000000e+00 0.000000000000e+00 0.000000000000e+00
3.762500000000e+02 0.000000000000e+00 0.000000000000e+00 0.000000000000e+00
3.765000000000e+02 0.000000000000e+00 0.000000000000e+00 0.000000000000e+00
3.767500000000e+02 0.000000000000e+00 0.000000000000e+00 0.000000000000e+00
3.770000000000e+02 0.000000000000e+00 0.000000000000e+00 0.000000000000e+00
3.772500000000e+02 0.000000000000e+00 0.000000000000e+00 0.000000000000e+00
3.775000000000e+02 0.000000000000e+00 0.000000000000e+00 0.000000000000e+00
3.777500000000e+02 0.000000000000e+00 0.000000000000e+00 0.000000000000e+00
3.780000000000e+02 0.000000000000e+00 0.000000000000e+00 0.000000000000e+00
3.782500000000e+02 0.000000000000e+00 0.000000000000e+00 0.000000000000e+00
3.785000000000e+02 0.000000000000e+00 0.000000000000e+00 0.000000000000e+00
3.787500000000e+02 0.000000000000e+00 0.000000000000e+00 0.000000000000e+00
3.790000000000e+02 0.000000000000e+00 0.000000000000e+00 0.000000000000e+00
3.792500000000e+02 0.000000000000e+00 0.000000000000e+00 0.000000000000e+00
3.795000000000e+02 0.000000000000e+00 0.000000000000e+00 0.000000000000e+00
3.797500000000e+02 0.000000000000e+00 0.000000000000e+00 0.000000000000e+00
3.800000000000e+02 0.000000000000e+00 0.000000000000e+00 0.000000000000e+00
3.802500000000e+02 0.000000000000e+00 0.000000000000e+00 0.000000000000e+00
3.805000000000e+02 0.000000000000e+00 0.000000000000e+00 0.000000000000e+00
3.807500000000e+02 0.000000000000e+00 0.000000000000e+00 0.000000000000e+00
3.810000000000e+02 0.000000000000e+00 0.000000000000e+00 0.000000000000e+00
3.812500000000e+02 0.000000000000e+00 0.000000000000e+00 0.000000000000e+00
3.815000000000e+02 0.000000000000e+00 0.000000000000e+00 0.000000000000e+00
3.817500000000e+02 0.000000000000e+00 0.000000000000e+00 0.000000000000e+00
3.820000000000e+02 0.000000000000e+00 0.000000000000e+00 0.000000000000e+00
3.822500000000e+02 0.000000000000e+00 0.000000000000e+00 0.000000000000e+00
3.825000000000e+02 0.000000000000e+00 0.000000000000e+00 0.000000000000e+00
3.827500000000e+02 0.000000000000e+00 0.000000000000e+00 0.000000000000e+00
3.830000000000e+02 0.000000000000e+00 0.000000000000e+00 0.000000000000e+00
3.832500000000e+02 0.000000000000e+00 0.000000000000e+00 0.000000000000e+00
3.835000000000e+02 0.000000000000e+00 0.000000000000e+00 0.000000000000e+00
3.837500000000e+02 0.000000000000e+00 0.000000000000e+00 0.000000000000e+00
3.840000000000e+02 0.000000000000e+00 0.000000000000e+00 0.000000000000e+00
3.842500000000e+02 0.000000000000e+00 0.000000000000e+00 0.000000000000e+00
3.845000000000e+02 0.000000000000e+00 0.000000000000e+00 0.000000000000e+00
3.847500000000e+02 0.000000000000e+00 0.000000000000e+00 0.000000000000e+00
3.850000000000e+02 0.000000000000e+00 0.000000000000e+00 0.000000000000e+00
3.852500000000e+02 0.000000000000e+00 0.000000000000e+00 0.000000000000e+00
3.855000000000e+02 0.000000000000e+00 0.000000000000e+00 0.000000000000e+00
3.857500000000e+02 0.000000000000e+00 0.000000000000e+00 0.000000000000e+00
3.860000000000e+02 0.000000000000e+00 0.000000000000e+00 0.000000000000e+00
3.862500000000e+02 0.000000000000e+00 0.000000000000e+00 0.000000000000e+00
3.865000000000e+02 0.000000000000e+00 0.000000000000e+00 0.000000000000e+00
3.867500000000e+02 0.000000000000e+00 0.000000000000e+00 0.000000000000e+00
3.870000000000e+02 0.000000000000e+00 0.000000000000e+00 0.000000000000e+00
3.872500000000e+02 0.000000000000e+00 0.000000000000e+00 0.000000000000e+00
3.875000000000e+02 0.000000000000e+00 0.000000000000e+00 0.000000000000e+00
3.877500000000e+02 0.000000000000e+00 0.000000000000e+00 0.000000000000e+00
3.880000000000e+02 0.000000000000e+00 0.000000000000e+00 0.000000000000e+00
3.882500000000e+02 0.000000000000e+00 0.000000000000e+00 0.000000000000e+00
3.885000000000e+02 0.000000000000e+00 0.000000000000e+00 0.000000000000e+00
3.887500000000e+02 0.000000000000e+00 0.000000000000e+00 0.000000000000e+00
3.890000000000e+02 0.000000000000e+00 0.000000000000e+00 0.000000000000e+00
3.892500000000e+02 0.000000000000e+00 0.000000000000e+00 0.000000000000e+00
3.895000000000e+02 0.000000000000e+00 0.000000000000e+00 0.000000000000e+00
3.897500000000e+02 0.000000000000e+00 0.000000000000e+00 0.000000000000e+00
3.900000000000e+02 0.000000000000e+00 0.000000000000e+00 0.000000000000e+00
3.902500000000e+02 0.000000000000e+00 0.000000000000e+00 0.000000000000e+00
3.905000000000e+02 0.000000000000e+00 0.000000000000e+00 0.000000000000e+00
3.907500000000e+02 0.000000000000e+00 0.000000000000e+00 0.000000000000e+00
3.910000000000e+02 0.000000000000e+00 0.000000000000e+00 0.000000000000e+00
3.912500000000e+02 0.000000000000e+00 0.000000000000e+00 0.000000000000e+00
3.915000000000e+02 0.000000000000e+00 0.000000000000e+00 0.000000000000e+00
3.917500000000e+02 0.000000000000e+00 0.000000000000e+00 0.000000000000e+00
3.920000000000e+02 0.000000000000e+00 0.000000000000e+00 0.000000000000e+00
3.922500000000e+02 0.000000000000e+00 0.000000000000e+00 0.000000000000e+00
3.925000000000e+02 0.000000000000e+00 0.000000000000e+00 0.000000000000e+00
3.927500000000e+02 0.000000000000e+00 0.000000000000e+00 0.000000000000e+00
3.930000000000e+02 0.000000000000e+00 0.000000000000e+00 0.000000000000e+00
3.932500000000e+02 0.000000000000e+00 0.000000000000e+00 0.000000000000e+00
3.935000000000e+02 0.000000000000e+00 0.000000000000e+00 0.000000000000e+00
3.937500000000e+02 0.000000000000e+00 0.000000000000e+00 0.000000000000e+00
3.940000000000e+02 0.000000000000e+00 0.000000000000e+00 0.000000000000e+00
3.942500000000e+02 0.000000000000e+00 0.000000000000e+00 0.000000000000e+00
3.945000000000e+02 0.000000000000e+00 0.000000000000e+00 0.000000000000e+00
3.947500000000e+02 0.000000000000e+00 0.000000000000e+00 0.000000000000e+00
3.950000000000e+02 0.000000000000e+00 0.000000000000e+00 0.000000000000e+00
3.952500000000e+02 0.000000000000e+00 0.000000000000e+00 0.000000000000e+00
3.955000000000e+02 0.000000000000e+00 0.000000000000e+00 0.000000000000e+00
3.957500000000e+02 0.000000000000e+00 0.000000000000e+00 0.000000000000e+00
3.960000000000e+02 0.000000000000e+00 0.000000000000e+00 0.000000000000e+00
3.962500000000e+02 0.000000000000e+00 0.000000000000e+00 0.000000000000e+00
3.965000000000e+02 0.000000000000e+00 0.000000000000e+00 0.000000000000e+00
3.967500000000e+02 0.000000000000e+00 0.000000000000e+00 0.000000000000e+00
3.970000000000e+02 0.000000000000e+00 0.000000000000e+00 0.000000000000e+00
3.972500000000e+02 0.000000000000e+00 0.000000000000e+00 0.000000000000e+00
3.975000000000e+02 0.000000000000e+00 0.000000000000e+00 0.000000000000e+00
3.977500000000e+02 0.000000000000e+00 0.000000000000e+00 0.000000000000e+00
3.980000000000e+02 0.000000000000e+00 0.000000000000e+00 0.000000000000e+00
3.982500000000e+02 0.000000000000e+00 0.000000000000e+00 0.000000000000e+00
3.985000000000e+02 0.000000000000e+00 0.000000000000e+00 0.000000000000e+00
3.987500000000e+02 0.000000000000e+00 0.000000000000e+00 0.000000000000e+00
3.990000000000e+02 0.000000000000e+00 0.000000000000e+00 0.000000000000e+00
3.992500000000e+02 0.000000000000e+00 0.000000000000e+00 0.000000000000e+00
3.995000000000e+02 0.000000000000e+00 0.000000000000e+00 0.000000000000e+00
3.997500000000e+02 0.000000000000e+00 0.000000000000e+00 0.000000000000e+00
4.000000000000e+02 0.000000000000e+00 0.000000000000e+00 0.000000000000e+00
4.002500000000e+02 0.000000000000e+00 0.000000000000e+00 0.000000000000e+00
4.005000000000e+02 0.000000000000e+00 0.000000000000e+00 0.000000000000e+00
4.007500000000e+02 0.000000000000e+00 0.000000000000e+00 0.000000000000e+00
4.010000000000e+02 0.000000000000e+00 0.000000000000e+00 0.000000000000e+00
4.012500000000e+02 0.000000000000e+00 0.000000000000e+00 0.000000000000e+00
4.015000000000e+02 0.000000000000e+00 0.000000000000e+00 0.000000000000e+00
4.017500000000e+02 0.000000000000e+00 0.000000000000e+00 0.000000000000e+00
4.020000000000e+02 0.000000000000e+00 0.000000000000e+00 0.000000000000e+00
4.022500000000e+02 0.000000000000e+00 0.000000000000e+00 0.000000000000e+00
4.025000000000e+02 0.000000000000e+00 0.000000000000e+00 0.000000000000e+00
4.027500000000e+02 0.000000000000e+00 0.000000000000e+00 0.000000000000e+00
4.030000000000e+02 0.000000000000e+00 0.000000000000e+00 0.000000000000e+00
4.032500000000e+02 0.000000000000e+00 0.000000000000e+00 0.000000000000e+00
4.035000000000e+02 0.000000000000e+00 0.000000000000e+00 0.000000000000e+00
4.037500000000e+02 0.000000000000e+00 0.000000000000e+00 0.000000000000e+00
4.040000000000e+02 0.000000000000e+00 0.000000000000e+00 0.000000000000e+00
4.042500000000e+02 0.000000000000e+00 0.000000000000e+00 0.000000000000e+00
4.045000000000e+02 0.000000000000e+00 0.000000000000e+00 0.000000000000e+00
4.047500000000e+02 0.000000000000e+00 0.000000000000e+00 0.000000000000e+00
4.050000000000e+02 0.000000000000e+00 0.000000000000e+00 0.000000000000e+00
4.052500000000e+02 0.000000000000e+00 0.000000000000e+00 0.000000000000e+00
4.055000000000e+02 0.000000000000e+00 0.000000000000e+00 0.000000000000e+00
4.057500000000e+02 0.000000000000e+00 0.000000000000e+00 0.000000000000e+00
4.060000000000e+02 0.000000000000e+00 0.000000000000e+00 0.000000000000e+00
4.062500000000e+02 0.000000000000e+00 0.000000000000e+00 0.000000000000e+00
4.065000000000e+02 0.000000000000e+00 0.000000000000e+00 0.000000000000e+00
4.067500000000e+02 0.000000000000e+00 0.000000000000e+00 0.000000000000e+00
4.070000000000e+02 0.000000000000e+00 0.000000000000e+00 0.000000000000e+00
4.072500000000e+02 0.000000000000e+00 0.000000000000e+00 0.000000000000e+00
4.075000000000e+02 0.000000000000e+00 0.000000000000e+00 0.000000000000e+00
4.077500000000e+02 0.000000000000e+00 0.000000000000e+00 0.000000000000e+00
4.080000000000e+02 0.000000000000e+00 0.000000000000e+00 0.000000000000e+00
4.082500000000e+02 0.000000000000e+00 0.000000000000e+00 0.000000000000e+00
4.085000000000e+02 0.000000000000e+00 0.000000000000e+00 0.000000000000e+00
4.087500000000e+02 0.000000000000e+00 0.000000000000e+00 0.000000000000e+00
4.090000000000e+02 0.000000000000e+00 0.000000000000e+00 0.000000000000e+00
4.092500000000e+02 0.000000000000e+00 0.000000000000e+00 0.000000000000e+00
4.095000000000e+02 0.000000000000e+00 0.000000000000e+00 0.000000000000e+00
4.097500000000e+02 0.000000000000e+00 0.000000000000e+00 0.000000000000e+00
4.100000000000e+02 0.000000000000e+00 0.000000000000e+00 0.000000000000e+00
4.102500000000e+02 0.000000000000e+00 0.000000000000e+00 0.000000000000e+00
4.105000000000e+02 0.000000000000e+00 0.000000000000e+00 0.000000000000e+00
4.107500000000e+02 0.000000000000e+00 0.000000000000e+00 0.000000000000e+00
4.110000000000e+02 0.000000000000e+00 0.000000000000e+00 0.000000000000e+00
4.112500000000e+02 0.000000000000e+00 0.000000000000e+00 0.000000000000e+00
4.115000000000e+02 0.000000000000e+00 0.000000000000e+00 0.000000000000e+00
4.117500000000e+02 0.000000000000e+00 0.000000000000e+00 0.000000000000e+00
4.120000000000e+02 0.000000000000e+00 0.000000000000e+00 0.000000000000e+00
4.122500000000e+02 0.000000000000e+00 0.000000000000e+00 0.000000000000e+00
4.125000000000e+02 0.000000000000e+00 0.000000000000e+00 0.000000000000e+00
4.127500000000e+02 0.000000000000e+00 0.000000000000e+00 0.000000000000e+00
4.130000000000e+02 0.000000000000e+00 0.000000000000e+00 0.000000000000e+00
4.132500000000e+02 0.000000000000e+00 0.000000000000e+00 0.000000000000e+00
4.135000000000e+02 0.000000000000e+00 0.000000000000e+00 0.000000000000e+00
4.137500000000e+02 0.000000000000e+00 0.000000000000e+00 0.000000000000e+00
4.140000000000e+02 0.000000000000e+00 0.000000000000e+00 0.000000000000e+00
4.142500000000e+02 0.000000000000e+00 0.000000000000e+00 0.000000000000e+00
4.145000000000e+02 0.000000000000e+00 0.000000000000e+00 0.000000000000e+00
4.147500000000e+02 0.000000000000e+00 0.000000000000e+00 0.000000000000e+00
4.150000000000e+02 0.000000000000e+00 0.000000000000e+00 0.000000000000e+00
4.152500000000e+02 0.000000000000e+00 0.000000000000e+00 0.000000000000e+00
4.155000000000e+02 0.000000000000e+00 0.000000000000e+00 0.000000000000e+00
4.157500000000e+02 0.000000000000e+00 0.000000000000e+00 0.000000000000e+00
4.160000000000e+02 0.000000000000e+00 0.000000000000e+00 0.000000000000e+00
4.162500000000e+02 0.000000000000e+00 0.000000000000e+00 0.000000000000e+00
4.165000000000e+02 0.000000000000e+00 0.000000000000e+00 0.000000000000e+00
4.167500000000e+02 0.000000000000e+00 0.000000000000e+00 0.000000000000e+00
4.170000000000e+02 0.000000000000e+00 0.000000000000e+00 0.000000000000e+00
4.172500000000e+02 0.000000000000e+00 0.000000000000e+00 0.000000000000e+00
4.175000000000e+02 0.000000000000e+00 0.000000000000e+00 0.000000000000e+00
4.177500000000e+02 0.000000000000e+00 0.000000000000e+00 0.000000000000e+00
4.180000000000e+02 0.000000000000e+00 0.000000000000e+00 0.000000000000e+00
4.182500000000e+02 0.000000000000e+00 0.000000000000e+00 0.000000000000e+00
4.185000000000e+02 0.000000000000e+00 0.000000000000e+00 0.000000000000e+00
4.187500000000e+02 0.000000000000e+00 0.000000000000e+00 0.000000000000e+00
4.190000000000e+02 0.000000000000e+00 0.000000000000e+00 0.000000000000e+00
4.192500000000e+02 0.000000000000e+00 0.000000000000e+00 0.000000000000e+00
4.195000000000e+02 0.000000000000e+00 0.000000000000e+00 0.000000000000e+00
4.197500000000e+02 0.000000000000e+00 0.000000000000e+00 0.000000000000e+00
4.200000000000e+02 0.000000000000e+00 0.000000000000e+00 0.000000000000e+00
4.202500000000e+02 0.000000000000e+00 0.000000000000e+00 0.000000000000e+00
4.205000000000e+02 0.000000000000e+00 0.000000000000e+00 0.000000000000e+00
4.207500000000e+02 0.000000000000e+00 0.000000000000e+00 0.000000000000e+00
4.210000000000e+02 0.000000000000e+00 0.000000000000e+00 0.000000000000e+00
4.212500000000e+02 0.000000000000e+00 0.000000000000e+00 0.000000000000e+00
4.215000000000e+02 0.000000000000e+00 0.000000000000e+00 0.000000000000e+00
4.217500000000e+02 0.000000000000e+00 0.000000000000e+00 0.000000000000e+00
4.220000000000e+02 0.000000000000e+00 0.000000000000e+00 0.000000000000e+00
4.222500000000e+02 0.000000000000e+00 0.000000000000e+00 0.000000000000e+00
4.225000000000e+02 0.000000000000e+00 0.000000000000e+00 0.000000000000e+00
4.227500000000e+02 0.000000000000e+00 0.000000000000e+00 0.000000000000e+00
4.230000000000e+02 0.000000000000e+00 0.000000000000e+00 0.000000000000e+00
4.232500000000e+02 0.000000000000e+00 0.000000000000e+00 0.000000000000e+00
4.235000000000e+02 0.000000000000e+00 0.000000000000e+00 0.000000000000e+00
4.237500000000e+02 0.000000000000e+00 0.000000000000e+00 0.000000000000e+00
4.240000000000e+02 0.000000000000e+00 0.000000000000e+00 0.000000000000e+00
4.242500000000e+02 0.000000000000e+00 0.000000000000e+00 0.000000000000e+00
4.245000000000e+02 0.000000000000e+00 0.000000000000e+00 0.000000000000e+00
4.247500000000e+02 0.000000000000e+00 0.000000000000e+00 0.000000000000e+00
4.250000000000e+02 0.000000000000e+00 0.000000000000e+00 0.000000000000e+00
4.252500000000e+02 0.000000000000e+00 0.000000000000e+00 0.000000000000e+00
4.255000000000e+02 0.000000000000e+00 0.000000000000e+00 0.000000000000e+00
4.257500000000e+02 0.000000000000e+00 0.000000000000e+00 0.000000000000e+00
4.260000000000e+02 0.000000000000e+00 0.000000000000e+00 0.000000000000e+00
4.262500000000e+02 0.000000000000e+00 0.000000000000e+00 0.000000000000e+00
4.265000000000e+02 0.000000000000e+00 0.000000000000e+00 0.000000000000e+00
4.267500000000e+02 0.000000000000e+00 0.000000000000e+00 0.000000000000e+00
4.270000000000e+02 0.000000000000e+00 0.000000000000e+00 0.000000000000e+00
4.272500000000e+02 0.000000000000e+00 0.000000000000e+00 0.000000000000e+00
4.275000000000e+02 0.000000000000e+00 0.000000000000e+00 0.000000000000e+00
4.277500000000e+02 0.000000000000e+00 0.000000000000e+00 0.000000000000e+00
4.280000000000e+02 0.000000000000e+00 0.000000000000e+00 0.000000000000e+00
4.282500000000e+02 -5.186361458988e-11 0.000000000000e+00 0.000000000000e+00
4.285000000000e+02 -1.341671317544e-06 0.000000000000e+00 0.000000000000e+00
4.287500000000e+02 -3.189340227786e-06 0.000000000000e+00 0.000000000000e+00
4.290000000000e+02 -2.986475348848e-06 0.000000000000e+00 0.000000000000e+00
4.292500000000e+02 1.591621784740e-07 0.000000000000e+00 0.000000000000e+00
4.295000000000e+02 5.010175783942e-06 0.000000000000e+00 0.000000000000e+00
4.297500000000e+02 8.438449306205e-06 0.000000000000e+00 0.000000000000e+00
4.300000000000e+02 6.282219119525e-06 0.000000000000e+00 0.000000000000e+00
4.302500000000e+02 -5.421217746417e-06 0.000000000000e+00 0.000000000000e+00
4.305000000000e+02 -2.916169597229e-05 0.000000000000e+00 0.000000000000e+00
4.307500000000e+02 -6.498443823828e-05 0.000000000000e+00 0.000000000000e+00
4.310000000000e+02 -1.100889317242e-04 0.000000000000e+00 0.000000000000e+00
4.312500000000e+02 -1.591278203327e-04 0.000000000000e+00 0.000000000000e+00
4.315000000000e+02 -2.051642684116e-04 0.000000000000e+00 0.000000000000e+00
4.317500000000e+02 -2.410830916734e-04 0.000000000000e+00 0.000000000000e+00
4.320000000000e+02 -2.611332725318e-04 0.000000000000e+00 0.000000000000e+00
4.322500000000e+02 -2.622349506077e-04 0.000000000000e+00 0.000000000000e+00
4.325000000000e+02 -2.447242193510e-04 0.000000000000e+00 0.000000000000e+00
4.327500000000e+02 -2.123269908847e-04 0.000000000000e+00 0.000000000000e+00
4.330000000000e+02 -1.713243514758e-04 0.000000000000e+00 0.000000000000e+00
4.332500000000e+02 -1.290593644911e-04 0.000000000000e+00 0.000000000000e+00
4.335000000000e+02 -9.209762018227e-05 0.000000000000e+00 0.000000000000e+00
4.337500000000e+02 -6.445352221699e-05 0.000000000000e+00 0.000000000000e+00
4.340000000000e+02 -4.630613676897e-05 0.000000000000e+00 0.000000000000e+00
4.342500000000e+02 -3.354525826097e-05 0.000000000000e+00 0.000000000000e+00
4.345000000000e+02 -1.832325319430e-05 0.000000000000e+00 0.000000000000e+00
4.347500000000e+02 9.427398243483e-06 0.000000000000e+00 0.000000000000e+00
4.350000000000e+02 5.977329427636e-05 0.000000000000e+00 0.000000000000e+00
4.352500000000e+02 1.402998374126e-04 0.000000000000e+00 0.000000000000e+00
4.355000000000e+02 2.539138941823e-04 0.000000000000e+00 0.000000000000e+00
4.357500000000e+02 3.974607094470e-04 0.000000000000e+00 0.000000000000e+00
4.360000000000e+02 5.615599451315e-04 0.000000000000e+00 0.000000000000e+00
4.362500000000e+02 7.318417594071e-04 0.000000000000e+00 0.000000000000e+00
4.365000000000e+02 8.914815213446e-04 0.000000000000e+00 0.000000000000e+00
4.367500000000e+02 1.024644798764e-03 0.000000000000e+00 0.000000000000e+00
4.370000000000e+02 1.120221063687e-03 0.000000000000e+00 0.000000000000e+00
4.372500000000e+02 1.175096824848e-03 0.000000000000e+00 0.000000000000e+00
4.375000000000e+02 1.196230943434e-03 0.000000000000e+00 0.000000000000e+00
4.377500000000e+02 1.200955822971e-03 0.000000000000e+00 0.000000000000e+00
4.380000000000e+02 1.215218506762e-03 0.000000000000e+00 0.000000000000e+00
4.382500000000e+02 1.269849370574e-03 0.000000000000e+00 0.000000000000e+00
4.385000000000e+02 1.395337552203e-03 0.000000000000e+00 0.000000000000e+00
4.387500000000e+02 1.615927894847e-03 0.000000000000e+00 0.000000000000e+00
4.390000000000e+02 1.944065756500e-03 0.000000000000e+00 0.000000000000e+00
4.392500000000e+02 2.376253908009e-03 0.000000000000e+00 0.000000000000e+00
4.395000000000e+02 2.891229323132e-03 0.000000000000e+00 0.000000000000e+00
4.397500000000e+02 3.451031051126e-03 0.000000000000e+00 0.000000000000e+00
4.400000000000e+02 4.005061829449e-03 0.000000000000e+00 0.000000000000e+00
4.402500000000e+02 4.496721261695e-03 0.000000000000e+00 0.000000000000e+00
4.405000000000e+02 4.871698014199e-03 0.000000000000e+00 0.000000000000e+00
4.407500000000e+02 5.086642868349e-03 0.000000000000e+00 0.000000000000e+00
4.410000000000e+02 5.116777107641e-03 0.000000000000e+00 0.000000000000e+00
4.412500000000e+02 4.961064210332e-03 0.000000000000e+00 0.000000000000e+00
4.415000000000e+02 4.643889568666e-03 0.000000000000e+00 0.000000000000e+00
4.417500000000e+02 4.212712646618e-03 0.000000000000e+00 0.000000000000e+00
4.420000000000e+02 3.731800509990e-03 0.000000000000e+00 0.000000000000e+00
4.422500000000e+02 3.272816962022e-03 0.000000000000e+00 0.000000000000e+00
4.425000000000e+02 2.903614551106e-03 0.000000000000e+00 0.000000000000e+00
4.427500000000e+02 2.676954723297e-03 0.000000000000e+00 0.000000000000e+00
4.430000000000e+02 2.620990184043e-03 0.000000000000e+00 0.000000000000e+00
4.432500000000e+02 2.733151567661e-03 0.000000000000e+00 0.000000000000e+00
4.435000000000e+02 2.978606120198e-03 0.000000000000e+00 0.000000000000e+00
4.437500000000e+02 3.293766369857e-03 0.000000000000e+00 0.000000000000e+00
4.440000000000e+02 3.594527971516e-03 0.000000000000e+00 0.000000000000e+00
4.442500000000e+02 3.788136899252e-03 0.000000000000e+00 0.000000000000e+00
4.445000000000e+02 3.786957216128e-03 0.000000000000e+00 0.000000000000e+00
4.447500000000e+02 3.522041487420e-03 0.000000000000e+00 0.000000000000e+00
4.450000000000e+02 2.954366417306e-03 0.000000000000e+00 0.000000000000e+00
4.452500000000e+02 2.081903504053e-03 0.000000000000e+00 0.000000000000e+00
4.455000000000e+02 9.413081186221e-04 0.000000000000e+00 0.000000000000e+00
4.457500000000e+02 -3.961620808291e-04 0.000000000000e+00 0.000000000000e+00
4.460000000000e+02 -1.833977653076e-03 0.000000000000e+00 0.000000000000e+00
4.462500000000e+02 -3.263548615203e-03 0.000000000000e+00 0.000000000000e+00
4.465000000000e+02 -4.579306728764e-03 0.000000000000e+00 0.000000000000e+00
4.467500000000e+02 -5.693322171848e-03 0.000000000000e+00 0.000000000000e+00
4.470000000000e+02 -6.547165183533e-03 0.000000000000e+00 0.000000000000e+00
4.472500000000e+02 -7.119143396811e-03 0.000000000000e+00 0.000000000000e+00
4.475000000000e+02 -7.425775272079e-03 0.000000000000e+00 0.000000000000e+00
4.477500000000e+02 -7.517283427935e-03 0.000000000000e+00 0.000000000000e+00
4.480000000000e+02 -7.467858773285e-03 0.000000000000e+00 0.000000000000e+00
4.482500000000e+02 -7.362297685478e-03 0.000000000000e+00 0.000000000000e+00
4.485000000000e+02 -7.281207658197e-03 0.000000000000e+00 0.000000000000e+00
4.487500000000e+02 -7.287210760747e-03 0.000000000000e+00 0.000000000000e+00
4.490000000000e+02 -7.414406746297e-03 0.000000000000e+00 0.000000000000e+00
4.492500000000e+02 -7.662813473734e-03 0.000000000000e+00 0.000000000000e+00
4.495000000000e+02 -7.998669917132e-03 0.000000000000e+00 0.000000000000e+00
4.497500000000e+02 -8.360504514632e-03 0.000000000000e+00 0.000000000000e+00
4.500000000000e+02 -8.669903963387e-03 0.000000000000e+00 0.000000000000e+00
4.502500000000e+02 -8.845129071613e-03 0.000000000000e+00 0.000000000000e+00
4.505000000000e+02 -8.815250480402e-03 0.000000000000e+00 0.000000000000e+00
4.507500000000e+02 -8.532401229608e-03 0.000000000000e+00 0.000000000000e+00
4.510000000000e+02 -7.980081207425e-03 0.000000000000e+00 0.000000000000e+00
4.512500000000e+02 -7.176145332292e-03 0.000000000000e+00 0.000000000000e+00
4.515000000000e+02 -6.170044937604e-03 0.000000000000e+00 0.000000000000e+00
4.517500000000e+02 -5.034908827039e-03 0.000000000000e+00 0.000000000000e+00
4.520000000000e+02 -3.855969026486e-03 0.000000000000e+00 0.000000000000e+00
4.522500000000e+02 -2.717492698888e-03 0.000000000000e+00 0.000000000000e+00
4.525000000000e+02 -1.690655212746e-03 0.000000000000e+00 0.000000000000e+00
4.527500000000e+02 -8.246240474468e-04 0.000000000000e+00 0.000000000000e+00
4.530000000000e+02 -1.425393636699e-04 0.000000000000e+00 0.000000000000e+00
4.532500000000e+02 3.568304297142e-04 0.000000000000e+00 0.000000000000e+00
4.535000000000e+02 6.920559423800e-04 0.000000000000e+00 0.000000000000e+00
4.537500000000e+02 8.879898870511e-04 0.000000000000e+00 0.000000000000e+00
4.540000000000e+02 9.628809024444e-04 0.000000000000e+00 0.000000000000e+00
4.542500000000e+02 9.163206236243e-04 0.000000000000e+00 0.000000000000e+00
4.545000000000e+02 7.206790470348e-04 0.000000000000e+00 0.000000000000e+00
4.547500000000e+02 3.181803588801e-04 0.000000000000e+00 0.000000000000e+00
4.550000000000e+02 -3.751602031058e-04 0.000000000000e+00 0.000000000000e+00
4.552500000000e+02 -1.458732506773e-03 0.000000000000e+00 0.000000000000e+00
4.555000000000e+02 -3.030949719008e-03 0.000000000000e+00 0.000000000000e+00
4.557500000000e+02 -5.169725925111e-03 0.000000000000e+00 0.000000000000e+00
4.560000000000e+02 -7.913039428271e-03 0.000000000000e+00 0.000000000000e+00
4.562500000000e+02 -1.124307597729e-02 0.000000000000e+00 0.000000000000e+00
4.565000000000e+02 -1.507711386133e-02 0.000000000000e+00 0.000000000000e+00
4.567500000000e+02 -1.926740047774e-02 0.000000000000e+00 0.000000000000e+00
4.570000000000e+02 -2.361089925739e-02 0.000000000000e+00 0.000000000000e+00
4.572500000000e+02 -2.786816423762e-02 0.000000000000e+00 0.000000000000e+00
4.575000000000e+02 -3.178898975408e-02 0.000000000000e+00 0.000000000000e+00
4.577500000000e+02 -3.514116091567e-02 0.000000000000e+00 0.000000000000e+00
4.580000000000e+02 -3.773784065737e-02 0.000000000000e+00 0.000000000000e+00
4.582500000000e+02 -3.945904005847e-02 0.000000000000e+00 0.000000000000e+00
4.585000000000e+02 -4.026329155631e-02 0.000000000000e+00 0.000000000000e+00
4.587500000000e+02 -4.018701720440e-02 0.000000000000e+00 0.000000000000e+00
4.590000000000e+02 -3.933097342122e-02 0.000000000000e+00 0.000000000000e+00
4.592500000000e+02 -3.783528008793e-02 0.000000000000e+00 0.000000000000e+00
4.595000000000e+02 -3.584656943575e-02 0.000000000000e+00 0.000000000000e+00
4.597500000000e+02 -3.348237860048e-02 0.000000000000e+00 0.000000000000e+00
4.600000000000e+02 -3.079876961692e-02 0.000000000000e+00 0.000000000000e+00
4.602500000000e+02 -2.776710339765e-02 0.000000000000e+00 0.000000000000e+00
4.605000000000e+02 -2.426486825626e-02 0.000000000000e+00 0.000000000000e+00
4.607500000000e+02 -2.008357002499e-02 0.000000000000e+00 0.000000000000e+00
4.610000000000e+02 -1.495417605558e-02 0.000000000000e+00 0.000000000000e+00
4.612500000000e+02 -8.587829263827e-03 0.000000000000e+00 0.000000000000e+00
4.615000000000e+02 -7.269332648145e-04 0.000000000000e+00 0.000000000000e+00
4.617500000000e+02 8.800323158087e-03 0.000000000000e+00 0.000000000000e+00
4.620000000000e+02 2.003003083249e-02 0.000000000000e+00 0.000000000000e+00
4.622500000000e+02 3.282517671000e-02 0.000000000000e+00 0.000000000000e+00
4.625000000000e+02 4.685748738110e-02 0.000000000000e+00 0.000000000000e+00
4.627500000000e+02 6.161279462084e-02 0.000000000000e+00 0.000000000000e+00
4.630000000000e+02 7.642104840615e-02 0.000000000000e+00 0.000000000000e+00
4.632500000000e+02 9.050858457803e-02 0.000000000000e+00 0.000000000000e+00
4.635000000000e+02 1.030669034529e-01 0.000000000000e+00 0.000000000000e+00
4.637500000000e+02 1.133295476696e-01 0.000000000000e+00 0.000000000000e+00
4.640000000000e+02 1.206471179714e-01 0.000000000000e+00 0.000000000000e+00
4.642500000000e+02 1.245503197948e-01 0.000000000000e+00 0.000000000000e+00
4.645000000000e+02 1.247922762894e-01 0.000000000000e+00 0.000000000000e+00
4.647500000000e+02 1.213640374641e-01 0.000000000000e+00 0.000000000000e+00
4.650000000000e+02 1.144809126739e-01 0.000000000000e+00 0.000000000000e+00
4.652500000000e+02 1.045414403410e-01 0.000000000000e+00 0.000000000000e+00
4.655000000000e+02 9.206487516659e-02 0.000000000000e+00 0.000000000000e+00
4.657500000000e+02 7.761640303261e-02 0.000000000000e+00 0.000000000000e+00
4.660000000000e+02 6.173135752681e-02 0.000000000000e+00 0.000000000000e+00
4.662500000000e+02 4.485014948412e-02 0.000000000000e+00 0.000000000000e+00
4.665000000000e+02 2.727430260431e-02 0.000000000000e+00 0.000000000000e+00
4.667500000000e+02 9.151043397228e-03 0.000000000000e+00 0.000000000000e+00
4.670000000000e+02 -9.510299152125e-03 0.000000000000e+00 0.000000000000e+00
4.672500000000e+02 -2.879168969514e-02 0.000000000000e+00 0.000000000000e+00
4.675000000000e+02 -4.879601065736e-02 0.000000000000e+00 0.000000000000e+00
4.677500000000e+02 -6.956341544435e-02 0.000000000000e+00 0.000000000000e+00
4.680000000000e+02 -9.098758422290e-02 0.000000000000e+00 0.000000000000e+00
4.682500000000e+02 -1.127458769475e-01 0.000000000000e+00 0.000000000000e+00
4.685000000000e+02 -1.342561503758e-01 0.000000000000e+00 0.000000000000e+00
4.687500000000e+02 -1.546698261464e-01 0.000000000000e+00 0.000000000000e+00
4.690000000000e+02 -1.729060533947e-01 0.000000000000e+00 0.000000000000e+00
4.692500000000e+02 -1.877261323562e-01 0.000000000000e+00 0.000000000000e+00
4.695000000000e+02 -1.978415430727e-01 0.000000000000e+00 0.000000000000e+00
4.697500000000e+02 -2.020437906847e-01 0.000000000000e+00 0.000000000000e+00
4.700000000000e+02 -1.993405970065e-01 0.000000000000e+00 0.000000000000e+00
4.702500000000e+02 -1.890813112784e-01 0.000000000000e+00 0.000000000000e+00
4.705000000000e+02 -1.710550796271e-01 0.000000000000e+00 0.000000000000e+00
4.707500000000e+02 -1.455482750750e-01 0.000000000000e+00 0.000000000000e+00
4.710000000000e+02 -1.133525898786e-01 0.000000000000e+00 0.000000000000e+00
4.712500000000e+02 -7.572138535898e-02 0.000000000000e+00 0.000000000000e+00
4.715000000000e+02 -3.427853771904e-02 0.000000000000e+00 0.000000000000e+00
4.717500000000e+02 9.109813347824e-03 0.000000000000e+00 0.000000000000e+00
4.720000000000e+02 5.248538750449e-02 0.000000000000e+00 0.000000000000e+00
4.722500000000e+02 9.395175906273e-02 0.000000000000e+00 0.000000000000e+00
4.725000000000e+02 1.318139125412e-01 0.000000000000e+00 0.000000000000e+00
4.727500000000e+02 1.646872609115e-01 0.000000000000e+00 0.000000000000e+00
4.730000000000e+02 1.915644767869e-01 0.000000000000e+00 0.000000000000e+00
4.732500000000e+02 2.118345480442e-01 0.000000000000e+00 0.000000000000e+00
4.735000000000e+02 2.252552837492e-01 0.000000000000e+00 0.000000000000e+00
4.737500000000e+02 2.318870843176e-01 0.000000000000e+00 0.000000000000e+00
4.740000000000e+02 2.320011933711e-01 0.000000000000e+00 0.000000000000e+00
4.742500000000e+02 2.259790703382e-01 0.000000000000e+00 0.000000000000e+00
4.745000000000e+02 2.142204441582e-01 0.000000000000e+00 0.000000000000e+00
4.747500000000e+02 1.970758696920e-01 0.000000000000e+00 0.000000000000e+00
4.750000000000e+02 1.748154368853e-01 0.000000000000e+00 0.000000000000e+00
4.752500000000e+02 1.476392654268e-01 0.000000000000e+00 0.000000000000e+00
4.755000000000e+02 1.157284214957e-01 0.000000000000e+00 0.000000000000e+00
4.757500000000e+02 7.932794332510e-02 0.000000000000e+00 0.000000000000e+00
4.760000000000e+02 3.884779573350e-02 0.000000000000e+00 0.000000000000e+00
4.762500000000e+02 -5.036310690012e-03 0.000000000000e+00 0.000000000000e+00
4.765000000000e+02 -5.130157403206e-02 0.000000000000e+00 0.000000000000e+00
4.767500000000e+02 -9.853396800373e-02 0.000000000000e+00 0.000000000000e+00
4.770000000000e+02 -1.449347338084e-01 0.000000000000e+00 0.000000000000e+00
4.772500000000e+02 -1.883843970285e-01 0.000000000000e+00 0.000000000000e+00
4.775000000000e+02 -2.265633763342e-01 0.000000000000e+00 0.000000000000e+00
4.777500000000e+02 -2.571201669432e-01 0.000000000000e+00 0.000000000000e+00
4.780000000000e+02 -2.778708744518e-01 0.000000000000e+00 0.000000000000e+00
4.782500000000e+02 -2.870085694515e-01 0.000000000000e+00 0.000000000000e+00
4.785000000000e+02 -2.832983087023e-01 0.000000000000e+00 0.000000000000e+00
4.787500000000e+02 -2.662341442132e-01 0.000000000000e+00 0.000000000000e+00
4.790000000000e+02 -2.361380162361e-01 0.000000000000e+00 0.000000000000e+00
4.792500000000e+02 -1.941866747847e-01 0.000000000000e+00 0.000000000000e+00
4.795000000000e+02 -1.423609040292e-01 0.000000000000e+00 0.000000000000e+00
4.797500000000e+02 -8.332028220777e-02 0.000000000000e+00 0.000000000000e+00
4.800000000000e+02 -2.021532872352e-02 0.000000000000e+00 0.000000000000e+00
4.802500000000e+02 4.354395261502e-02 0.000000000000e+00 0.000000000000e+00
4.805000000000e+02 1.045393526001e-01 0.000000000000e+00 0.000000000000e+00
4.807500000000e+02 1.595899856498e-01 0.000000000000e+00 0.000000000000e+00
4.810000000000e+02 2.059678796948e-01 0.000000000000e+00 0.000000000000e+00
4.812500000000e+02 2.415637572365e-01 0.000000000000e+00 0.000000000000e+00
4.815000000000e+02 2.649897641475e-01 0.000000000000e+00 0.000000000000e+00
4.817500000000e+02 2.756139050349e-01 0.000000000000e+00 0.000000000000e+00
4.820000000000e+02 2.735292225579e-01 0.000000000000e+00 0.000000000000e+00
4.822500000000e+02 2.594681991165e-01 0.000000000000e+00 0.000000000000e+00
4.825000000000e+02 2.346784898116e-01 0.000000000000e+00 0.000000000000e+00
4.827500000000e+02 2.007792169337e-01 0.000000000000e+00 0.000000000000e+00
4.830000000000e+02 1.596173378209e-01 0.000000000000e+00 0.000000000000e+00
4.832500000000e+02 1.131411175729e-01 0.000000000000e+00 0.000000000000e+00
4.835000000000e+02 6.330296462245e-02 0.000000000000e+00 0.000000000000e+00
4.837500000000e+02 1.199760773157e-02 0.000000000000e+00 0.000000000000e+00
4.840000000000e+02 -3.896520373325e-02 0.000000000000e+00 0.000000000000e+00
4.842500000000e+02 -8.786056242821e-02 0.000000000000e+00 0.000000000000e+00
4.845000000000e+02 -1.330327018065e-01 0.000000000000e+00 0.000000000000e+00
4.847500000000e+02 -1.728781880668e-01 0.000000000000e+00 0.000000000000e+00
4.850000000000e+02 -2.058424530769e-01 0.000000000000e+00 0.000000000000e+00
4.852500000000e+02 -2.304415114595e-01 0.000000000000e+00 0.000000000000e+00
4.855000000000e+02 -2.453158895665e-01 0.000000000000e+00 0.000000000000e+00
4.857500000000e+02 -2.493174841590e-01 0.000000000000e+00 0.000000000000e+00
4.860000000000e+02 -2.416232107880e-01 0.000000000000e+00 0.000000000000e+00
4.862500000000e+02 -2.218629390511e-01 0.000000000000e+00 0.000000000000e+00
4.865000000000e+02 -1.902443361936e-01 0.000000000000e+00 0.000000000000e+00
4.867500000000e+02 -1.476546531350e-01 0.000000000000e+00 0.000000000000e+00
4.870000000000e+02 -9.571968433051e-02 0.000000000000e+00 0.000000000000e+00
4.872500000000e+02 -3.680323428416e-02 0.000000000000e+00 0.000000000000e+00
4.875000000000e+02 2.606384979912e-02 0.000000000000e+00 0.000000000000e+00
4.877500000000e+02 8.932831210462e-02 0.000000000000e+00 0.000000000000e+00
4.880000000000e+02 1.491272616252e-01 0.000000000000e+00 0.000000000000e+00
4.882500000000e+02 2.015548373808e-01 0.000000000000e+00 0.000000000000e+00
4.885000000000e+02 2.429609543962e-01 0.000000000000e+00 0.000000000000e+00
4.887500000000e+02 2.702549082341e-01 0.000000000000e+00 0.000000000000e+00
4.890000000000e+02 2.811841038119e-01 0.000000000000e+00 0.000000000000e+00
4.892500000000e+02 2.745589626440e-01 0.000000000000e+00 0.000000000000e+00
4.895000000000e+02 2.503991553472e-01 0.000000000000e+00 0.000000000000e+00
4.897500000000e+02 2.099833074855e-01 0.000000000000e+00 0.000000000000e+00
4.900000000000e+02 1.557934890227e-01 0.000000000000e+00 0.000000000000e+00
4.902500000000e+02 9.135611234424e-02 0.000000000000e+00 0.000000000000e+00
4.905000000000e+02 2.099118373002e-02 0.000000000000e+00 0.000000000000e+00
4.907500000000e+02 -5.050897005489e-02 0.000000000000e+00 0.000000000000e+00
4.910000000000e+02 -1.182433579514e-01 0.000000000000e+00 0.000000000000e+00
4.912500000000e+02 -1.775761173003e-01 0.000000000000e+00 0.000000000000e+00
4.915000000000e+02 -2.244874293065e-01 0.000000000000e+00 0.000000000000e+00
4.917500000000e+02 -2.558711494998e-01 0.000000000000e+00 0.000000000000e+00
4.920000000000e+02 -2.697543797210e-01 0.000000000000e+00 0.000000000000e+00
4.922500000000e+02 -2.654221912108e-01 0.000000000000e+00 0.000000000000e+00
4.925000000000e+02 -2.434401120276e-01 0.000000000000e+00 0.000000000000e+00
4.927500000000e+02 -2.055767534365e-01 0.000000000000e+00 0.000000000000e+00
4.930000000000e+02 -1.546379991791e-01 0.000000000000e+00 0.000000000000e+00
4.932500000000e+02 -9.423156784058e-02 0.000000000000e+00 0.000000000000e+00
4.935000000000e+02 -2.848575962779e-02 0.000000000000e+00 0.000000000000e+00
4.937500000000e+02 3.825159872588e-02 0.000000000000e+00 0.000000000000e+00
4.940000000000e+02 1.017086569523e-01 0.000000000000e+00 0.000000000000e+00
4.942500000000e+02 1.579573755295e-01 0.000000000000e+00 0.000000000000e+00
4.945000000000e+02 2.036368024349e-01 0.000000000000e+00 0.000000000000e+00
4.947500000000e+02 2.361213145872e-01 0.000000000000e+00 0.000000000000e+00
4.950000000000e+02 2.536300235584e-01 0.000000000000e+00 0.000000000000e+00
4.952500000000e+02 2.552795862730e-01 0.000000000000e+00 0.000000000000e+00
4.955000000000e+02 2.410873005739e-01 0.000000000000e+00 0.000000000000e+00
4.957500000000e+02 2.119340787723e-01 0.000000000000e+00 0.000000000000e+00
4.960000000000e+02 1.694974708633e-01 0.000000000000e+00 0.000000000000e+00
4.962500000000e+02 1.161634904885e-01 0.000000000000e+00 0.000000000000e+00
4.965000000000e+02 5.492304758730e-02 0.000000000000e+00 0.000000000000e+00
4.967500000000e+02 -1.074495740113e-02 0.000000000000e+00 0.000000000000e+00
4.970000000000e+02 -7.700548422253e-02 0.000000000000e+00 0.000000000000e+00
4.972500000000e+02 -1.398184195343e-01 0.000000000000e+00 0.000000000000e+00
4.975000000000e+02 -1.951140170865e-01 0.000000000000e+00 0.000000000000e+00
4.977500000000e+02 -2.389964613811e-01 0.000000000000e+00 0.000000000000e+00
4.980000000000e+02 -2.679754659303e-01 0.000000000000e+00 0.000000000000e+00
4.982500000000e+02 -2.792198491746e-01 0.000000000000e+00 0.000000000000e+00
4.985000000000e+02 -2.708196779253e-01 0.000000000000e+00 0.000000000000e+00
4.987500000000e+02 -2.420359491758e-01 0.000000000000e+00 0.000000000000e+00
4.990000000000e+02 -1.935102592603e-01 0.000000000000e+00 0.000000000000e+00
4.992500000000e+02 -1.274029066638e-01 0.000000000000e+00 0.000000000000e+00
4.995000000000e+02 -4.742765592030e-02 0.000000000000e+00 0.000000000000e+00
4.997500000000e+02 4.124415811105e-02 0.000000000000e+00 0.000000000000e+00
5.000000000000e+02 1.322280666537e-01 0.000000000000e+00 0.000000000000e+00
5.002500000000e+02 2.183232831717e-01 0.000000000000e+00 0.000000000000e+00
5.005000000000e+02 2.920482284531e-01 0.000000000000e+00 0.000000000000e+00
5.007500000000e+02 3.462819426275e-01 0.000000000000e+00 0.000000000000e+00
5.010000000000e+02 3.749601237522e-01 0.000000000000e+00 0.000000000000e+00
5.012500000000e+02 3.737594265219e-01 0.000000000000e+00 0.000000000000e+00
5.015000000000e+02 3.406944321289e-01 0.000000000000e+00 0.000000000000e+00
5.017500000000e+02 2.765504778573e-01 0.000000000000e+00 0.000000000000e+00
5.020000000000e+02 1.850836433291e-01 0.000000000000e+00 0.000000000000e+00
5.022500000000e+02 7.293688961822e-02 0.000000000000e+00 0.000000000000e+00
5.025000000000e+02 -5.075234283170e-02 0.000000000000e+00 0.000000000000e+00
5.027500000000e+02 -1.750450919475e-01 0.000000000000e+00 0.000000000000e+00
5.030000000000e+02 -2.881507014248e-01 0.000000000000e+00 0.000000000000e+00
5.032500000000e+02 -3.785552481755e-01 0.000000000000e+00 0.000000000000e+00
5.035000000000e+02 -4.362212976786e-01 0.000000000000e+00 0.000000000000e+00
5.037500000000e+02 -4.537325286762e-01 0.000000000000e+00 0.000000000000e+00
5.040000000000e+02 -4.272508214027e-01 0.000000000000e+00 0.000000000000e+00
5.042500000000e+02 -3.571627737370e-01 0.000000000000e+00 0.000000000000e+00
5.045000000000e+02 -2.483176254108e-01 0.000000000000e+00 0.000000000000e+00
5.047500000000e+02 -1.097975989388e-01 0.000000000000e+00 0.000000000000e+00
5.050000000000e+02 4.578885578453e-02 0.000000000000e+00 0.000000000000e+00
5.052500000000e+02 2.034457020489e-01 0.000000000000e+00 0.000000000000e+00
5.055000000000e+02 3.472609731039e-01 0.000000000000e+00 0.000000000000e+00
5.057500000000e+02 4.620666821113e-01 0.000000000000e+00 0.000000000000e+00
5.060000000000e+02 5.351103398148e-01 0.000000000000e+00 0.000000000000e+00
5.062500000000e+02 5.575485211156e-01 0.000000000000e+00 0.000000000000e+00
5.065000000000e+02 5.255819078780e-01 0.000000000000e+00 0.000000000000e+00
5.067500000000e+02 4.410824992560e-01 0.000000000000e+00 0.000000000000e+00
5.070000000000e+02 3.116148208083e-01 0.000000000000e+00 0.000000000000e+00
5.072500000000e+02 1.498189181639e-01 0.000000000000e+00 0.000000000000e+00
5.075000000000e+02 -2.780355426629e-02 0.000000000000e+00 0.000000000000e+00
5.077500000000e+02 -2.025863775481e-01 0.000000000000e+00 0.000000000000e+00
5.080000000000e+02 -3.557027730278e-01 0.000000000000e+00 0.000000000000e+00
5.082500000000e+02 -4.702560836898e-01 0.000000000000e+00 0.000000000000e+00
5.085000000000e+02 -5.332173838245e-01 0.000000000000e+00 0.000000000000e+00
5.087500000000e+02 -5.369790245238e-01 0.000000000000e+00 0.000000000000e+00
5.090000000000e+02 -4.803302838318e-01 0.000000000000e+00 0.000000000000e+00
5.092500000000e+02 -3.687234660161e-01 0.000000000000e+00 0.000000000000e+00
5.095000000000e+02 -2.137792850050e-01 0.000000000000e+00 0.000000000000e+00
5.097500000000e+02 -3.206987882935e-02 0.000000000000e+00 0.000000000000e+00
5.100000000000e+02 1.566944676409e-01 0.000000000000e+00 0.000000000000e+00
5.102500000000e+02 3.318738468540e-01 0.000000000000e+00 0.000000000000e+00
5.105000000000e+02 4.742490027001e-01 0.000000000000e+00 0.000000000000e+00
5.107500000000e+02 5.682371418021e-01 0.000000000000e+00 0.000000000000e+00
5.110000000000e+02 6.037077593541e-01 0.000000000000e+00 0.000000000000e+00
5.112500000000e+02 5.771765820138e-01 0.000000000000e+00 0.000000000000e+00
5.115000000000e+02 4.922276121852e-01 0.000000000000e+00 0.000000000000e+00
5.117500000000e+02 3.591049955599e-01 0.000000000000e+00 0.000000000000e+00
5.120000000000e+02 1.935168915707e-01 0.000000000000e+00 0.000000000000e+00
5.122500000000e+02 1.479021069192e-02 0.000000000000e+00 0.000000000000e+00
5.125000000000e+02 -1.564042674200e-01 0.000000000000e+00 0.000000000000e+00
5.127500000000e+02 -3.004826927995e-01 0.000000000000e+00 0.000000000000e+00
5.130000000000e+02 -4.012406327239e-01 0.000000000000e+00 0.000000000000e+00
5.132500000000e+02 -4.477291302690e-01 0.000000000000e+00 0.000000000000e+00
5.135000000000e+02 -4.354872556355e-01 0.000000000000e+00 0.000000000000e+00
5.137500000000e+02 -3.669838040716e-01 0.000000000000e+00 0.000000000000e+00
5.140000000000e+02 -2.512192130060e-01 0.000000000000e+00 0.000000000000e+00
5.142500000000e+02 -1.025433716478e-01 0.000000000000e+00 0.000000000000e+00
5.145000000000e+02 6.115760506684e-02 0.000000000000e+00 0.000000000000e+00
5.147500000000e+02 2.206748767196e-01 0.000000000000e+00 0.000000000000e+00
5.150000000000e+02 3.578118838568e-01 0.000000000000e+00 0.000000000000e+00
5.152500000000e+02 4.575498791810e-01 0.000000000000e+00 0.000000000000e+00
5.155000000000e+02 5.097780053213e-01 0.000000000000e+00 0.000000000000e+00
5.157500000000e+02 5.103807012889e-01 0.000000000000e+00 0.000000000000e+00
5.160000000000e+02 4.615598526890e-01 0.000000000000e+00 0.000000000000e+00
5.162500000000e+02 3.713683543183e-01 0.000000000000e+00 0.000000000000e+00
5.165000000000e+02 2.525325205064e-01 0.000000000000e+00 0.000000000000e+00
5.167500000000e+02 1.207298586864e-01 0.000000000000e+00 0.000000000000e+00
5.170000000000e+02 -7.445404982049e-03 0.000000000000e+00 0.000000000000e+00
5.172500000000e+02 -1.165622954322e-01 0.000000000000e+00 0.000000000000e+00
5.175000000000e+02 -1.942129410843e-01 0.000000000000e+00 0.000000000000e+00
5.177500000000e+02 -2.324225267958e-01 0.000000000000e+00 0.000000000000e+00
5.180000000000e+02 -2.284446347785e-01 0.000000000000e+00 0.000000000000e+00
5.182500000000e+02 -1.848622766526e-01 0.000000000000e+00 0.000000000000e+00
5.185000000000e+02 -1.090080713457e-01 0.000000000000e+00 0.000000000000e+00
5.187500000000e+02 -1.180563581262e-02 0.000000000000e+00 0.000000000000e+00
5.190000000000e+02 9.379345850062e-02 0.000000000000e+00 0.000000000000e+00
5.192500000000e+02 1.945561450834e-01 0.000000000000e+00 0.000000000000e+00
5.195000000000e+02 2.786612421346e-01 0.000000000000e+00 0.000000000000e+00
5.197500000000e+02 3.371201164555e-01 0.000000000000e+00 0.000000000000e+00
5.200000000000e+02 3.647508576307e-01 0.000000000000e+00 0.000000000000e+00
5.202500000000e+02 3.605998079131e-01 0.000000000000e+00 0.000000000000e+00
5.205000000000e+02 3.277836192029e-01 0.000000000000e+00 0.000000000000e+00
5.207500000000e+02 2.728046696566e-01 0.000000000000e+00 0.000000000000e+00
5.210000000000e+02 2.044616132063e-01 0.000000000000e+00 0.000000000000e+00
5.212500000000e+02 1.325258708407e-01 0.000000000000e+00 0.000000000000e+00
5.215000000000e+02 6.637793922686e-02 0.000000000000e+00 0.000000000000e+00
5.217500000000e+02 1.379231884840e-02 0.000000000000e+00 0.000000000000e+00
5.220000000000e+02 -1.997143767141e-02 0.000000000000e+00 0.000000000000e+00
5.222500000000e+02 -3.266599530002e-02 0.000000000000e+00 0.000000000000e+00
5.225000000000e+02 -2.510049708025e-02 0.000000000000e+00 0.000000000000e+00
5.227500000000e+02 -7.572275463428e-04 0.000000000000e+00 0.000000000000e+00
5.230000000000e+02 3.493442657752e-02 0.000000000000e+00 0.000000000000e+00
5.232500000000e+02 7.553790407693e-02 0.000000000000e+00 0.000000000000e+00
5.235000000000e+02 1.146117897091e-01 0.000000000000e+00 0.000000000000e+00
5.237500000000e+02 1.466238916767e-01 0.000000000000e+00 0.000000000000e+00
5.240000000000e+02 1.676495504078e-01 0.000000000000e+00 0.000000000000e+00
5.242500000000e+02 1.757674534508e-01 0.000000000000e+00 0.000000000000e+00
5.245000000000e+02 1.711177000626e-01 0.000000000000e+00 0.000000000000e+00
5.247500000000e+02 1.556406637210e-01 0.000000000000e+00 0.000000000000e+00
5.250000000000e+02 1.325630132365e-01 0.000000000000e+00 0.000000000000e+00
5.252500000000e+02 1.057320213108e-01 0.000000000000e+00 0.000000000000e+00
5.255000000000e+02 7.891627309003e-02 0.000000000000e+00 0.000000000000e+00
5.257500000000e+02 5.518830533356e-02 0.000000000000e+00 0.000000000000e+00
5.260000000000e+02 3.648390662420e-02 0.000000000000e+00 0.000000000000e+00
5.262500000000e+02 2.339794474641e-02 0.000000000000e+00 0.000000000000e+00
5.265000000000e+02 1.523387027935e-02 0.000000000000e+00 0.000000000000e+00
5.267500000000e+02 1.028069461749e-02 0.000000000000e+00 0.000000000000e+00
5.270000000000e+02 6.254305640217e-03 0.000000000000e+00 0.000000000000e+00
5.272500000000e+02 8.152286126646e-04 0.000000000000e+00 0.000000000000e+00
5.275000000000e+02 -7.934040586842e-03 0.000000000000e+00 0.000000000000e+00
5.277500000000e+02 -2.106129291105e-02 0.000000000000e+00 0.000000000000e+00
5.280000000000e+02 -3.859305367052e-02 0.000000000000e+00 0.000000000000e+00
5.282500000000e+02 -5.951261958742e-02 0.000000000000e+00 0.000000000000e+00
5.285000000000e+02 -8.196310125700e-02 0.000000000000e+00 0.000000000000e+00
5.287500000000e+02 -1.036146162197e-01 0.000000000000e+00 0.000000000000e+00
5.290000000000e+02 -1.221262858204e-01 0.000000000000e+00 0.000000000000e+00
5.292500000000e+02 -1.356176278178e-01 0.000000000000e+00 0.000000000000e+00
5.295000000000e+02 -1.430628099967e-01 0.000000000000e+00 0.000000000000e+00
5.297500000000e+02 -1.445350202437e-01 0.000000000000e+00 0.000000000000e+00
5.300000000000e+02 -1.412544201454e-01 0.000000000000e+00 0.000000000000e+00
5.302500000000e+02 -1.354272545847e-01 0.000000000000e+00 0.000000000000e+00
5.305000000000e+02 -1.298998996164e-01 0.000000000000e+00 0.000000000000e+00
5.307500000000e+02 -1.276838592419e-01 0.000000000000e+00 0.000000000000e+00
5.310000000000e+02 -1.314305879245e-01 0.000000000000e+00 0.000000000000e+00
5.312500000000e+02 -1.429447196941e-01 0.000000000000e+00 0.000000000000e+00
5.315000000000e+02 -1.628192158894e-01 0.000000000000e+00 0.000000000000e+00
5.317500000000e+02 -1.902569277428e-01 0.000000000000e+00 0.000000000000e+00
5.320000000000e+02 -2.231132183311e-01 0.000000000000e+00 0.000000000000e+00
5.322500000000e+02 -2.581584769117e-01 0.000000000000e+00 0.000000000000e+00
5.325000000000e+02 -2.915234259897e-01 0.000000000000e+00 0.000000000000e+00
5.327500000000e+02 -3.192599169199e-01 0.000000000000e+00 0.000000000000e+00
5.330000000000e+02 -3.379303466644e-01 0.000000000000e+00 0.000000000000e+00
5.332500000000e+02 -3.451330945740e-01 0.000000000000e+00 0.000000000000e+00
5.335000000000e+02 -3.398804305929e-01 0.000000000000e+00 0.000000000000e+00
5.337500000000e+02 -3.227677669266e-01 0.000000000000e+00 0.000000000000e+00
5.340000000000e+02 -2.959053587498e-01 0.000000000000e+00 0.000000000000e+00
5.342500000000e+02 -2.626204925437e-01 0.000000000000e+00 0.000000000000e+00
5.345000000000e+02 -2.269739852853e-01 0.000000000000e+00 0.000000000000e+00
5.347500000000e+02 -1.931638068392e-01 0.000000000000e+00 0.000000000000e+00
5.350000000000e+02 -1.649062812640e-01 0.000000000000e+00 0.000000000000e+00
5.352500000000e+02 -1.448888816585e-01 0.000000000000e+00 0.000000000000e+00
5.355000000000e+02 -1.343776016832e-01 0.000000000000e+00 0.000000000000e+00
5.357500000000e+02 -1.330380551456e-01 0.000000000000e+00 0.000000000000e+00
5.360000000000e+02 -1.389966085634e-01 0.000000000000e+00 0.000000000000e+00
5.362500000000e+02 -1.491311577527e-01 0.000000000000e+00 0.000000000000e+00
5.365000000000e+02 -1.595463417968e-01 0.000000000000e+00 0.000000000000e+00
5.367500000000e+02 -1.661604214073e-01 0.000000000000e+00 0.000000000000e+00
5.370000000000e+02 -1.653149209577e-01 0.000000000000e+00 0.000000000000e+00
5.372500000000e+02 -1.543158012313e-01 0.000000000000e+00 0.000000000000e+00
5.375000000000e+02 -1.318265733130e-01 0.000000000000e+00 0.000000000000e+00
5.377500000000e+02 -9.805738706943e-02 0.000000000000e+00 0.000000000000e+00
5.380000000000e+02 -5.472590101692e-02 0.000000000000e+00 0.000000000000e+00
5.382500000000e+02 -4.800627654880e-03 0.000000000000e+00 0.000000000000e+00
5.385000000000e+02 4.792998735518e-02 0.000000000000e+00 0.000000000000e+00
5.387500000000e+02 9.939423270899e-02 0.000000000000e+00 0.000000000000e+00
5.390000000000e+02 1.457968203431e-01 0.000000000000e+00 0.000000000000e+00
5.392500000000e+02 1.841176777135e-01 0.000000000000e+00 0.000000000000e+00
5.395000000000e+02 2.124776364966e-01 0.000000000000e+00 0.000000000000e+00
5.397500000000e+02 2.303213047581e-01 0.000000000000e+00 0.000000000000e+00
5.400000000000e+02 2.383969275893e-01 0.000000000000e+00 0.000000000000e+00
5.402500000000e+02 2.385448096392e-01 0.000000000000e+00 0.000000000000e+00
5.405000000000e+02 2.333348765342e-01 0.000000000000e+00 0.000000000000e+00
5.407500000000e+02 2.256157296803e-01 0.000000000000e+00 0.000000000000e+00
5.410000000000e+02 2.180488861124e-01 0.000000000000e+00 0.000000000000e+00
5.412500000000e+02 2.127013061150e-01 0.000000000000e+00 0.000000000000e+00
5.415000000000e+02 2.107572364401e-01 0.000000000000e+00 0.000000000000e+00
5.417500000000e+02 2.123890893384e-01 0.000000000000e+00 0.000000000000e+00
5.420000000000e+02 2.168002039083e-01 0.000000000000e+00 0.000000000000e+00
5.422500000000e+02 2.224243587881e-01 0.000000000000e+00 0.000000000000e+00
5.425000000000e+02 2.272423490936e-01 0.000000000000e+00 0.000000000000e+00
5.427500000000e+02 2.291586646935e-01 0.000000000000e+00 0.000000000000e+00
5.430000000000e+02 2.263738962541e-01 0.000000000000e+00 0.000000000000e+00
5.432500000000e+02 2.176918693519e-01 0.000000000000e+00 0.000000000000e+00
5.435000000000e+02 2.027138041725e-01 0.000000000000e+00 0.000000000000e+00
5.437500000000e+02 1.818925525495e-01 0.000000000000e+00 0.000000000000e+00
5.440000000000e+02 1.564445371579e-01 0.000000000000e+00 0.000000000000e+00
5.442500000000e+02 1.281412169158e-01 0.000000000000e+00 0.000000000000e+00
5.445000000000e+02 9.902167986378e-02 0.000000000000e+00 0.000000000000e+00
5.447500000000e+02 7.108008210861e-02 0.000000000000e+00 0.000000000000e+00
5.450000000000e+02 4.598420600422e-02 0.000000000000e+00 0.000000000000e+00
5.452500000000e+02 2.487413426533e-02 0.000000000000e+00 0.000000000000e+00
5.455000000000e+02 8.274322694717e-03 0.000000000000e+00 0.000000000000e+00
5.457500000000e+02 -3.868989264976e-03 0.000000000000e+00 0.000000000000e+00
5.460000000000e+02 -1.203632071733e-02 0.000000000000e+00 0.000000000000e+00
5.462500000000e+02 -1.690180472826e-02 0.000000000000e+00 0.000000000000e+00
5.465000000000e+02 -1.906595870435e-02 0.000000000000e+00 0.000000000000e+00
5.467500000000e+02 -1.880870918423e-02 0.000000000000e+00 0.000000000000e+00
5.470000000000e+02 -1.591401574695e-02 0.000000000000e+00 0.000000000000e+00
5.472500000000e+02 -9.605141089626e-03 0.000000000000e+00 0.000000000000e+00
5.475000000000e+02 1.389960284675e-03 0.000000000000e+00 0.000000000000e+00
5.477500000000e+02 1.864721925063e-02 0.000000000000e+00 0.000000000000e+00
5.480000000000e+02 4.375659630776e-02 0.000000000000e+00 0.000000000000e+00
5.482500000000e+02 7.798078678034e-02 0.000000000000e+00 0.000000000000e+00
5.485000000000e+02 1.219212885505e-01 0.000000000000e+00 0.000000000000e+00
5.487500000000e+02 1.752526080162e-01 0.000000000000e+00 0.000000000000e+00
5.490000000000e+02 2.365768819941e-01 0.000000000000e+00 0.000000000000e+00
5.492500000000e+02 3.034333331456e-01 0.000000000000e+00 0.000000000000e+00
5.495000000000e+02 3.724724655046e-01 0.000000000000e+00 0.000000000000e+00
5.497500000000e+02 4.397776449399e-01 0.000000000000e+00 0.000000000000e+00
5.500000000000e+02 5.012911704470e-01 0.000000000000e+00 0.000000000000e+00
5.502500000000e+02 5.532824513400e-01 0.000000000000e+00 0.000000000000e+00
5.505000000000e+02 5.927859265544e-01 0.000000000000e+00 0.000000000000e+00
5.507500000000e+02 6.179379083277e-01 0.000000000000e+00 0.000000000000e+00
5.510000000000e+02 6.281547971645e-01 0.000000000000e+00 0.000000000000e+00
5.512500000000e+02 6.241183888432e-01 0.000000000000e+00 0.000000000000e+00
5.515000000000e+02 6.075638851360e-01 0.000000000000e+00 0.000000000000e+00
5.517500000000e+02 5.808981486057e-01 0.000000000000e+00 0.000000000000e+00
5.520000000000e+02 5.467046399530e-01 0.000000000000e+00 0.000000000000e+00
5.522500000000e+02 5.072125808721e-01 0.000000000000e+00 0.000000000000e+00
5.525000000000e+02 4.638175054843e-01 0.000000000000e+00 0.000000000000e+00
5.527500000000e+02 4.167364987592e-01 0.000000000000e+00 0.000000000000e+00
5.530000000000e+02 3.648641291902e-01 0.000000000000e+00 0.000000000000e+00
5.532500000000e+02 3.058665373464e-01 0.000000000000e+00 0.000000000000e+00
5.535000000000e+02 2.365153531030e-01 0.000000000000e+00 0.000000000000e+00
5.537500000000e+02 1.532253643623e-01 0.000000000000e+00 0.000000000000e+00
5.540000000000e+02 5.272592003062e-02 0.000000000000e+00 0.000000000000e+00
5.542500000000e+02 -6.722869815966e-02 0.000000000000e+00 0.000000000000e+00
5.545000000000e+02 -2.072161055010e-01 0.000000000000e+00 0.000000000000e+00
5.547500000000e+02 -3.656718320749e-01 0.000000000000e+00 0.000000000000e+00
5.550000000000e+02 -5.386667989301e-01 0.000000000000e+00 0.000000000000e+00
5.552500000000e+02 -7.199856950271e-01 0.000000000000e+00 0.000000000000e+00
5.555000000000e+02 -9.015142350639e-01 0.000000000000e+00 0.000000000000e+00
5.557500000000e+02 -1.073899096833e+00 0.000000000000e+00 0.000000000000e+00
5.560000000000e+02 -1.227403931636e+00 0.000000000000e+00 0.000000000000e+00
5.562500000000e+02 -1.352854324680e+00 0.000000000000e+00 0.000000000000e+00
5.565000000000e+02 -1.442548754342e+00 0.000000000000e+00 0.000000000000e+00
5.567500000000e+02 -1.491014195354e+00 0.000000000000e+00 0.000000000000e+00
5.570000000000e+02 -1.495504243802e+00 0.000000000000e+00 0.000000000000e+00
5.572500000000e+02 -1.456172110098e+00 0.000000000000e+00 0.000000000000e+00
5.575000000000e+02 -1.375895813819e+00 0.000000000000e+00 0.000000000000e+00
5.577500000000e+02 -1.259782041385e+00 0.000000000000e+00 0.000000000000e+00
5.580000000000e+02 -1.114421261808e+00 0.000000000000e+00 0.000000000000e+00
5.582500000000e+02 -9.470029950866e-01 0.000000000000e+00 0.000000000000e+00
5.585000000000e+02 -7.644210590033e-01 0.000000000000e+00 0.000000000000e+00
5.587500000000e+02 -5.725008032898e-01 0.000000000000e+00 0.000000000000e+00
5.590000000000e+02 -3.754630893837e-01 0.000000000000e+00 0.000000000000e+00
5.592500000000e+02 -1.757052502014e-01 0.000000000000e+00 0.000000000000e+00
5.595000000000e+02 2.606779019958e-02 0.000000000000e+00 0.000000000000e+00
5.597500000000e+02 2.303819682265e-01 0.000000000000e+00 0.000000000000e+00
5.600000000000e+02 4.382729409534e-01 0.000000000000e+00 0.000000000000e+00
5.602500000000e+02 6.504179501864e-01 0.000000000000e+00 0.000000000000e+00
5.605000000000e+02 8.662593751463e-01 0.000000000000e+00 0.000000000000e+00
5.607500000000e+02 1.083264925637e+00 0.000000000000e+00 0.000000000000e+00
5.610000000000e+02 1.296454525419e+00 0.000000000000e+00 0.000000000000e+00
5.612500000000e+02 1.498289564698e+00 0.000000000000e+00 0.000000000000e+00
5.615000000000e+02 1.678970909527e+00 0.000000000000e+00 0.000000000000e+00
5.617500000000e+02 1.827134624207e+00 0.000000000000e+00 0.000000000000e+00
5.620000000000e+02 1.930876853728e+00 0.000000000000e+00 0.000000000000e+00
5.622500000000e+02 1.978989928546e+00 0.000000000000e+00 0.000000000000e+00
5.625000000000e+02 1.962257655346e+00 0.000000000000e+00 0.000000000000e+00
5.627500000000e+02 1.874644026074e+00 0.000000000000e+00 0.000000000000e+00
5.630000000000e+02 1.714218463133e+00 0.000000000000e+00 0.000000000000e+00
5.632500000000e+02 1.483691288573e+00 0.000000000000e+00 0.000000000000e+00
5.635000000000e+02 1.190481348863e+00 0.000000000000e+00 0.000000000000e+00
5.637500000000e+02 8.462971027948e-01 0.000000000000e+00 0.000000000000e+00
5.640000000000e+02 4.662748293412e-01 0.000000000000e+00 0.000000000000e+00
5.642500000000e+02 6.777431040510e-02 0.000000000000e+00 0.000000000000e+00
5.645000000000e+02 -3.310244757042e-01 0.000000000000e+00 0.000000000000e+00
5.647500000000e+02 -7.125564359886e-01 0.000000000000e+00 0.000000000000e+00
5.650000000000e+02 -1.061170078080e+00 0.000000000000e+00 0.000000000000e+00
5.652500000000e+02 -1.364143582625e+00 0.000000000000e+00 0.000000000000e+00
5.655000000000e+02 -1.612313438210e+00 0.000000000000e+00 0.000000000000e+00
5.657500000000e+02 -1.800265998819e+00 0.000000000000e+00 0.000000000000e+00
5.660000000000e+02 -1.926103283098e+00 0.000000000000e+00 0.000000000000e+00
5.662500000000e+02 -1.990852429101e+00 0.000000000000e+00 0.000000000000e+00
5.665000000000e+02 -1.997635213640e+00 0.000000000000e+00 0.000000000000e+00
5.667500000000e+02 -1.950743318849e+00 0.000000000000e+00 0.000000000000e+00
5.670000000000e+02 -1.854772514141e+00 0.000000000000e+00 0.000000000000e+00
5.672500000000e+02 -1.713953690034e+00 0.000000000000e+00 0.000000000000e+00
5.675000000000e+02 -1.531783070617e+00 0.000000000000e+00 0.000000000000e+00
5.677500000000e+02 -1.311003215067e+00 0.000000000000e+00 0.000000000000e+00
5.680000000000e+02 -1.053928044402e+00 0.000000000000e+00 0.000000000000e+00
5.682500000000e+02 -7.630476577505e-01 0.000000000000e+00 0.000000000000e+00
5.685000000000e+02 -4.418005802805e-01 0.000000000000e+00 0.000000000000e+00
5.687500000000e+02 -9.536943956336e-02 0.000000000000e+00 0.000000000000e+00
5.690000000000e+02 2.686543137670e-01 0.000000000000e+00 0.000000000000e+00
5.692500000000e+02 6.398783792591e-01 0.000000000000e+00 0.000000000000e+00
5.695000000000e+02 1.005097857382e+00 0.000000000000e+00 0.000000000000e+00
5.697500000000e+02 1.348720287448e+00 0.000000000000e+00 0.000000000000e+00
5.700000000000e+02 1.653623005893e+00 0.000000000000e+00 0.000000000000e+00
5.702500000000e+02 1.902375937547e+00 0.000000000000e+00 0.000000000000e+00
5.705000000000e+02 2.078707782494e+00 0.000000000000e+00 0.000000000000e+00
5.707500000000e+02 2.169053432848e+00 0.000000000000e+00 0.000000000000e+00
5.710000000000e+02 2.164001055796e+00 0.000000000000e+00 0.000000000000e+00
5.712500000000e+02 2.059461487885e+00 0.000000000000e+00 0.000000000000e+00
5.715000000000e+02 1.857410053943e+00 0.000000000000e+00 0.000000000000e+00
5.717500000000e+02 1.566098143237e+00 0.000000000000e+00 0.000000000000e+00
5.720000000000e+02 1.199692672667e+00 0.000000000000e+00 0.000000000000e+00
5.722500000000e+02 7.773679693763e-01 0.000000000000e+00 0.000000000000e+00
5.725000000000e+02 3.219379452655e-01 0.000000000000e+00 0.000000000000e+00
5.727500000000e+02 -1.418314614533e-01 0.000000000000e+00 0.000000000000e+00
5.730000000000e+02 -5.890553130413e-01 0.000000000000e+00 0.000000000000e+00
5.732500000000e+02 -9.965215322618e-01 0.000000000000e+00 0.000000000000e+00
5.735000000000e+02 -1.344265627055e+00 0.000000000000e+00 0.000000000000e+00
5.737500000000e+02 -1.616784046510e+00 0.000000000000e+00 0.000000000000e+00
5.740000000000e+02 -1.803790012524e+00 0.000000000000e+00 0.000000000000e+00
5.742500000000e+02 -1.900473309527e+00 0.000000000000e+00 0.000000000000e+00
5.745000000000e+02 -1.907284845772e+00 0.000000000000e+00 0.000000000000e+00
5.747500000000e+02 -1.829319973674e+00 0.000000000000e+00 0.000000000000e+00
5.750000000000e+02 -1.675414814488e+00 0.000000000000e+00 0.000000000000e+00
5.752500000000e+02 -1.457092407427e+00 0.000000000000e+00 0.000000000000e+00
5.755000000000e+02 -1.187498223681e+00 0.000000000000e+00 0.000000000000e+00
5.757500000000e+02 -8.804481052561e-01 0.000000000000e+00 0.000000000000e+00
5.760000000000e+02 -5.496793160580e-01 0.000000000000e+00 0.000000000000e+00
5.762500000000e+02 -2.083525574234e-01 0.000000000000e+00 0.000000000000e+00
5.765000000000e+02 1.311937677589e-01 0.000000000000e+00 0.000000000000e+00
5.767500000000e+02 4.574790112768e-01 0.000000000000e+00 0.000000000000e+00
5.770000000000e+02 7.597810029763e-01 0.000000000000e+00 0.000000000000e+00
5.772500000000e+02 1.027996706043e+00 0.000000000000e+00 0.000000000000e+00
5.775000000000e+02 1.252559566416e+00 0.000000000000e+00 0.000000000000e+00
5.777500000000e+02 1.424495383288e+00 0.000000000000e+00 0.000000000000e+00
5.780000000000e+02 1.535669056700e+00 0.000000000000e+00 0.000000000000e+00
5.782500000000e+02 1.579235178356e+00 0.000000000000e+00 0.000000000000e+00
5.785000000000e+02 1.550262179918e+00 0.000000000000e+00 0.000000000000e+00
5.787500000000e+02 1.446459266128e+00 0.000000000000e+00 0.000000000000e+00
5.790000000000e+02 1.268903897150e+00 0.000000000000e+00 0.000000000000e+00
5.792500000000e+02 1.022650161326e+00 0.000000000000e+00 0.000000000000e+00
5.795000000000e+02 7.170980735919e-01 0.000000000000e+00 0.000000000000e+00
5.797500000000e+02 3.660213623751e-01 0.000000000000e+00 0.000000000000e+00
5.800000000000e+02 -1.281507509229e-02 0.000000000000e+00 0.000000000000e+00
5.802500000000e+02 -3.984711332745e-01 0.000000000000e+00 0.000000000000e+00
5.805000000000e+02 -7.680517742731e-01 0.000000000000e+00 0.000000000000e+00
5.807500000000e+02 -1.098250506066e+00 0.000000000000e+00 0.000000000000e+00
5.810000000000e+02 -1.367089815140e+00 0.000000000000e+00 0.000000000000e+00
5.812500000000e+02 -1.555699972515e+00 0.000000000000e+00 0.000000000000e+00
5.815000000000e+02 -1.649962484595e+00 0.000000000000e+00 0.000000000000e+00
5.817500000000e+02 -1.641848790277e+00 0.000000000000e+00 0.000000000000e+00
5.820000000000e+02 -1.530308533383e+00 0.000000000000e+00 0.000000000000e+00
5.822500000000e+02 -1.321602434215e+00 0.000000000000e+00 0.000000000000e+00
5.825000000000e+02 -1.029027978077e+00 0.000000000000e+00 0.000000000000e+00
5.827500000000e+02 -6.720458864287e-01 0.000000000000e+00 0.000000000000e+00
5.830000000000e+02 -2.748749454600e-01 0.000000000000e+00 0.000000000000e+00
5.832500000000e+02 1.353243952113e-01 0.000000000000e+00 0.000000000000e+00
5.835000000000e+02 5.305169623343e-01 0.000000000000e+00 0.000000000000e+00
5.837500000000e+02 8.839262051352e-01 0.000000000000e+00 0.000000000000e+00
5.840000000000e+02 1.172045510670e+00 0.000000000000e+00 0.000000000000e+00
5.842500000000e+02 1.376353975703e+00 0.000000000000e+00 0.000000000000e+00
5.845000000000e+02 1.484595205999e+00 0.000000000000e+00 0.000000000000e+00
5.847500000000e+02 1.491523018545e+00 0.000000000000e+00 0.000000000000e+00
5.850000000000e+02 1.399071148495e+00 0.000000000000e+00 0.000000000000e+00
5.852500000000e+02 1.215959202298e+00 0.000000000000e+00 0.000000000000e+00
5.855000000000e+02 9.567981534220e-01 0.000000000000e+00 0.000000000000e+00
5.857500000000e+02 6.408003555968e-01 0.000000000000e+00 0.000000000000e+00
5.860000000000e+02 2.902273610607e-01 0.000000000000e+00 0.000000000000e+00
5.862500000000e+02 -7.127848567098e-02 0.000000000000e+00 0.000000000000e+00
5.865000000000e+02 -4.203359840975e-01 0.000000000000e+00 0.000000000000e+00
5.867500000000e+02 -7.353155112565e-01 0.000000000000e+00 0.000000000000e+00
5.870000000000e+02 -9.975817507502e-01 0.000000000000e+00 0.000000000000e+00
5.872500000000e+02 -1.192428115698e+00 0.000000000000e+00 0.000000000000e+00
5.875000000000e+02 -1.309679645657e+00 0.000000000000e+00 0.000000000000e+00
5.877500000000e+02 -1.343975409129e+00 0.000000000000e+00 0.000000000000e+00
5.880000000000e+02 -1.294768376055e+00 0.000000000000e+00 0.000000000000e+00
5.882500000000e+02 -1.166097421858e+00 0.000000000000e+00 0.000000000000e+00
5.885000000000e+02 -9.661913204992e-01 0.000000000000e+00 0.000000000000e+00
5.887500000000e+02 -7.069588235108e-01 0.000000000000e+00 0.000000000000e+00
5.890000000000e+02 -4.034044704054e-01 0.000000000000e+00 0.000000000000e+00
5.892500000000e+02 -7.299028687070e-02 0.000000000000e+00 0.000000000000e+00
5.895000000000e+02 2.650564986199e-01 0.000000000000e+00 0.000000000000e+00
5.897500000000e+02 5.905054889484e-01 0.000000000000e+00 0.000000000000e+00
5.900000000000e+02 8.829783626552e-01 0.000000000000e+00 0.000000000000e+00
5.902500000000e+02 1.122917462013e+00 0.000000000000e+00 0.000000000000e+00
5.905000000000e+02 1.292672539535e+00 0.000000000000e+00 0.000000000000e+00
5.907500000000e+02 1.377684335366e+00 0.000000000000e+00 0.000000000000e+00
5.910000000000e+02 1.367710027610e+00 0.000000000000e+00 0.000000000000e+00
5.912500000000e+02 1.257999669605e+00 0.000000000000e+00 0.000000000000e+00
5.915000000000e+02 1.050300926324e+00 0.000000000000e+00 0.000000000000e+00
5.917500000000e+02 7.535485276612e-01 0.000000000000e+00 0.000000000000e+00
5.920000000000e+02 3.840909826057e-01 0.000000000000e+00 0.000000000000e+00
5.922500000000e+02 -3.467535381287e-02 0.000000000000e+00 0.000000000000e+00
5.925000000000e+02 -4.733540211889e-01 0.000000000000e+00 0.000000000000e+00
5.927500000000e+02 -8.983046920584e-01 0.000000000000e+00 0.000000000000e+00
5.930000000000e+02 -1.274055368231e+00 0.000000000000e+00 0.000000000000e+00
5.932500000000e+02 -1.566230207228e+00 0.000000000000e+00 0.000000000000e+00
5.935000000000e+02 -1.744766995237e+00 0.000000000000e+00 0.000000000000e+00
5.937500000000e+02 -1.787126746985e+00 0.000000000000e+00 0.000000000000e+00
5.940000000000e+02 -1.681152256461e+00 0.000000000000e+00 0.000000000000e+00
5.942500000000e+02 -1.427222505625e+00 0.000000000000e+00 0.000000000000e+00
5.945000000000e+02 -1.039382018464e+00 0.000000000000e+00 0.000000000000e+00
5.947500000000e+02 -5.452000780711e-01 0.000000000000e+00 0.000000000000e+00
5.950000000000e+02 1.576983100505e-02 0.000000000000e+00 0.000000000000e+00
5.952500000000e+02 5.949146638610e-01 0.000000000000e+00 0.000000000000e+00
5.955000000000e+02 1.138694397218e+00 0.000000000000e+00 0.000000000000e+00
5.957500000000e+02 1.593649216160e+00 0.000000000000e+00 0.000000000000e+00
5.960000000000e+02 1.911813981634e+00 0.000000000000e+00 0.000000000000e+00
5.962500000000e+02 2.055980921690e+00 0.000000000000e+00 0.000000000000e+00
5.965000000000e+02 2.004217574096e+00 0.000000000000e+00 0.000000000000e+00
5.967500000000e+02 1.753080618300e+00 0.000000000000e+00 0.000000000000e+00
5.970000000000e+02 1.319069415881e+00 0.000000000000e+00 0.000000000000e+00
5.972500000000e+02 7.380292584725e-01 0.000000000000e+00 0.000000000000e+00
5.975000000000e+02 6.242841312167e-02 0.000000000000e+00 0.000000000000e+00
5.977500000000e+02 -6.433273121514e-01 0.000000000000e+00 0.000000000000e+00
5.980000000000e+02 -1.309140945074e+00 0.000000000000e+00 0.000000000000e+00
5.982500000000e+02 -1.866423356689e+00 0.000000000000e+00 0.000000000000e+00
5.985000000000e+02 -2.255488331640e+00 0.000000000000e+00 0.000000000000e+00
5.987500000000e+02 -2.432319476461e+00 0.000000000000e+00 0.000000000000e+00
5.990000000000e+02 -2.373911172682e+00 0.000000000000e+00 0.000000000000e+00
5.992500000000e+02 -2.081508893897e+00 0.000000000000e+00 0.000000000000e+00
5.995000000000e+02 -1.581284664122e+00 0.000000000000e+00 0.000000000000e+00
5.997500000000e+02 -9.222604300877e-01 0.000000000000e+00 0.000000000000e+00
6.000000000000e+02 -1.716053442191e-01 0.000000000000e+00 0.000000000000e+00
6.002500000000e+02 5.922540747959e-01 0.000000000000e+00 0.000000000000e+00
6.005000000000e+02 1.287997562579e+00 0.000000000000e+00 0.000000000000e+00
6.007500000000e+02 1.840334800293e+00 0.000000000000e+00 0.000000000000e+00
6.010000000000e+02 2.188476918301e+00 0.000000000000e+00 0.000000000000e+00
6.012500000000e+02 2.293163143134e+00 0.000000000000e+00 0.000000000000e+00
6.015000000000e+02 2.141389857066e+00 0.000000000000e+00 0.000000000000e+00
6.017500000000e+02 1.748236846198e+00 0.000000000000e+00 0.000000000000e+00
6.020000000000e+02 1.155513830078e+00 0.000000000000e+00 0.000000000000e+00
6.022500000000e+02 4.273216328151e-01 0.000000000000e+00 0.000000000000e+00
6.025000000000e+02 -3.570079621935e-01 0.000000000000e+00 0.000000000000e+00
6.027500000000e+02 -1.111807280597e+00 0.000000000000e+00 0.000000000000e+00
6.030000000000e+02 -1.754782478717e+00 0.000000000000e+00 0.000000000000e+00
6.032500000000e+02 -2.216403378035e+00 0.000000000000e+00 0.000000000000e+00
6.035000000000e+02 -2.447861046278e+00 0.000000000000e+00 0.000000000000e+00
6.037500000000e+02 -2.426639379818e+00 0.000000000000e+00 0.000000000000e+00
6.040000000000e+02 -2.159024753232e+00 0.000000000000e+00 0.000000000000e+00
6.042500000000e+02 -1.679242106430e+00 0.000000000000e+00 0.000000000000e+00
6.045000000000e+02 -1.045312380584e+00 0.000000000000e+00 0.000000000000e+00
6.047500000000e+02 -3.321246511910e-01 0.000000000000e+00 0.000000000000e+00
6.050000000000e+02 3.774433942414e-01 0.000000000000e+00 0.000000000000e+00
6.052500000000e+02 1.002284084180e+00 0.000000000000e+00 0.000000000000e+00
6.055000000000e+02 1.472518230752e+00 0.000000000000e+00 0.000000000000e+00
6.057500000000e+02 1.737513814327e+00 0.000000000000e+00 0.000000000000e+00
6.060000000000e+02 1.771506802905e+00 0.000000000000e+00 0.000000000000e+00
6.062500000000e+02 1.576166774490e+00 0.000000000000e+00 0.000000000000e+00
6.065000000000e+02 1.179831873373e+00 0.000000000000e+00 0.000000000000e+00
6.067500000000e+02 6.335519781943e-01 0.000000000000e+00 0.000000000000e+00
6.070000000000e+02 4.472939230231e-03 0.000000000000e+00 0.000000000000e+00
6.072500000000e+02 -6.325818141688e-01 0.000000000000e+00 0.000000000000e+00
6.075000000000e+02 -1.204263993108e+00 0.000000000000e+00 0.000000000000e+00
6.077500000000e+02 -1.647444904525e+00 0.000000000000e+00 0.000000000000e+00
6.080000000000e+02 -1.916480688009e+00 0.000000000000e+00 0.000000000000e+00
6.082500000000e+02 -1.988134072491e+00 0.000000000000e+00 0.000000000000e+00
6.085000000000e+02 -1.863601725110e+00 0.000000000000e+00 0.000000000000e+00
6.087500000000e+02 -1.567474157493e+00 0.000000000000e+00 0.000000000000e+00
6.090000000000e+02 -1.143847554669e+00 0.000000000000e+00 0.000000000000e+00
6.092500000000e+02 -6.501625125481e-01 0.000000000000e+00 0.000000000000e+00
6.095000000000e+02 -1.496178447155e-01 0.000000000000e+00 0.000000000000e+00
6.097500000000e+02 2.968356634828e-01 0.000000000000e+00 0.000000000000e+00
6.100000000000e+02 6.378943751336e-01 0.000000000000e+00 0.000000000000e+00
6.102500000000e+02 8.377784728096e-01 0.000000000000e+00 0.000000000000e+00
6.105000000000e+02 8.798987238790e-01 0.000000000000e+00 0.000000000000e+00
6.107500000000e+02 7.679365095144e-01 0.000000000000e+00 0.000000000000e+00
6.110000000000e+02 5.243101081150e-01 0.000000000000e+00 0.000000000000e+00
6.112500000000e+02 1.863414972711e-01 0.000000000000e+00 0.000000000000e+00
6.115000000000e+02 -1.992746603200e-01 0.000000000000e+00 0.000000000000e+00
6.117500000000e+02 -5.829014191186e-01 0.000000000000e+00 0.000000000000e+00
6.120000000000e+02 -9.184081680760e-01 0.000000000000e+00 0.000000000000e+00
6.122500000000e+02 -1.168794682213e+00 0.000000000000e+00 0.000000000000e+00
6.125000000000e+02 -1.310297677353e+00 0.000000000000e+00 0.000000000000e+00
6.127500000000e+02 -1.334523579554e+00 0.000000000000e+00 0.000000000000e+00
6.130000000000e+02 -1.248438876997e+00 0.000000000000e+00 0.000000000000e+00
6.132500000000e+02 -1.072346528828e+00 0.000000000000e+00 0.000000000000e+00
6.135000000000e+02 -8.362421191404e-01 0.000000000000e+00 0.000000000000e+00
6.137500000000e+02 -5.751414443203e-01 0.000000000000e+00 0.000000000000e+00
6.140000000000e+02 -3.240774909221e-01 0.000000000000e+00 0.000000000000e+00
6.142500000000e+02 -1.134686818919e-01 0.000000000000e+00 0.000000000000e+00
6.145000000000e+02 3.453386374761e-02 0.000000000000e+00 0.000000000000e+00
6.147500000000e+02 1.082864533749e-01 0.000000000000e+00 0.000000000000e+00
6.150000000000e+02 1.072721821714e-01 0.000000000000e+00 0.000000000000e+00
6.152500000000e+02 4.113338727698e-02 0.000000000000e+00 0.000000000000e+00
6.155000000000e+02 -7.262602163595e-02 0.000000000000e+00 0.000000000000e+00
6.157500000000e+02 -2.118389161865e-01 0.000000000000e+00 0.000000000000e+00
6.160000000000e+02 -3.532445916851e-01 0.000000000000e+00 0.000000000000e+00
6.162500000000e+02 -4.758837509467e-01 0.000000000000e+00 0.000000000000e+00
6.165000000000e+02 -5.638376295361e-01 0.000000000000e+00 0.000000000000e+00
6.167500000000e+02 -6.079620382187e-01 0.000000000000e+00 0.000000000000e+00
6.170000000000e+02 -6.064428752057e-01 0.000000000000e+00 0.000000000000e+00
6.172500000000e+02 -5.641903667382e-01 0.000000000000e+00 0.000000000000e+00
6.175000000000e+02 -4.912652015641e-01 0.000000000000e+00 0.000000000000e+00
6.177500000000e+02 -4.006647955744e-01 0.000000000000e+00 0.000000000000e+00
6.180000000000e+02 -3.058736264508e-01 0.000000000000e+00 0.000000000000e+00
6.182500000000e+02 -2.185894167152e-01 0.000000000000e+00 0.000000000000e+00
6.185000000000e+02 -1.469793440995e-01 0.000000000000e+00 0.000000000000e+00
6.187500000000e+02 -9.470994597886e-02 0.000000000000e+00 0.000000000000e+00
6.190000000000e+02 -6.085122121942e-02 0.000000000000e+00 0.000000000000e+00
6.192500000000e+02 -4.060413316500e-02 0.000000000000e+00 0.000000000000e+00
6.195000000000e+02 -2.666602438631e-02 0.000000000000e+00 0.000000000000e+00
6.197500000000e+02 -1.095141435716e-02 0.000000000000e+00 0.000000000000e+00
6.200000000000e+02 1.365959213397e-02 0.000000000000e+00 0.000000000000e+00
6.202500000000e+02 5.186127894439e-02 0.000000000000e+00 0.000000000000e+00
6.205000000000e+02 1.050020875807e-01 0.000000000000e+00 0.000000000000e+00
6.207500000000e+02 1.708508899235e-01 0.000000000000e+00 0.000000000000e+00
6.210000000000e+02 2.440704668655e-01 0.000000000000e+00 0.000000000000e+00
6.212500000000e+02 3.172933179071e-01 0.000000000000e+00 0.000000000000e+00
6.215000000000e+02 3.825908095120e-01 0.000000000000e+00 0.000000000000e+00
6.217500000000e+02 4.330609373865e-01 0.000000000000e+00 0.000000000000e+00
6.220000000000e+02 4.642427917459e-01 0.000000000000e+00 0.000000000000e+00
6.222500000000e+02 4.750990739042e-01 0.000000000000e+00 0.000000000000e+00
6.225000000000e+02 4.683852243074e-01 0.000000000000e+00 0.000000000000e+00
6.227500000000e+02 4.503312361002e-01 0.000000000000e+00 0.000000000000e+00
6.230000000000e+02 4.296816069654e-01 0.000000000000e+00 0.000000000000e+00
6.232500000000e+02 4.162500023980e-01 0.000000000000e+00 0.000000000000e+00
6.235000000000e+02 4.192295768921e-01 0.000000000000e+00 0.000000000000e+00
6.237500000000e+02 4.455436685157e-01 0.000000000000e+00 0.000000000000e+00
6.240000000000e+02 4.985177196235e-01 0.000000000000e+00 0.000000000000e+00
6.242500000000e+02 5.771026418055e-01 0.000000000000e+00 0.000000000000e+00
6.245000000000e+02 6.757909483132e-01 0.000000000000e+00 0.000000000000e+00
6.247500000000e+02 7.852545156856e-01 0.000000000000e+00 0.000000000000e+00
6.250000000000e+02 8.936152339676e-01 0.000000000000e+00 0.000000000000e+00
6.252500000000e+02 9.881561993399e-01 0.000000000000e+00 0.000000000000e+00
6.255000000000e+02 1.057208245483e+00 0.000000000000e+00 0.000000000000e+00
6.257500000000e+02 1.091916188850e+00 0.000000000000e+00 0.000000000000e+00
6.260000000000e+02 1.087605971542e+00 0.000000000000e+00 0.000000000000e+00
6.262500000000e+02 1.044535116878e+00 0.000000000000e+00 0.000000000000e+00
6.265000000000e+02 9.679046800340e-01 0.000000000000e+00 0.000000000000e+00
6.267500000000e+02 8.671258567044e-01 0.000000000000e+00 0.000000000000e+00
6.270000000000e+02 7.544503416480e-01 0.000000000000e+00 0.000000000000e+00
6.272500000000e+02 6.431721302389e-01 0.000000000000e+00 0.000000000000e+00
6.275000000000e+02 5.456743411578e-01 0.000000000000e+00 0.000000000000e+00
6.277500000000e+02 4.716177100877e-01 0.000000000000e+00 0.000000000000e+00
6.280000000000e+02 4.265443924255e-01 0.000000000000e+00 0.000000000000e+00
6.282500000000e+02 4.111056094088e-01 0.000000000000e+00 0.000000000000e+00
6.285000000000e+02 4.210250125918e-01 0.000000000000e+00 0.000000000000e+00
6.287500000000e+02 4.477967660032e-01 0.000000000000e+00 0.000000000000e+00
6.290000000000e+02 4.800059248530e-01 0.000000000000e+00 0.000000000000e+00
6.292500000000e+02 5.050659249472e-01 0.000000000000e+00 0.000000000000e+00
6.295000000000e+02 5.111079332581e-01 0.000000000000e+00 0.000000000000e+00
6.297500000000e+02 4.887381912955e-01 0.000000000000e+00 0.000000000000e+00
6.300000000000e+02 4.324044737082e-01 0.000000000000e+00 0.000000000000e+00
6.302500000000e+02 3.411767465487e-01 0.000000000000e+00 0.000000000000e+00
6.305000000000e+02 2.188394485359e-01 0.000000000000e+00 0.000000000000e+00
6.307500000000e+02 7.329874911581e-02 0.000000000000e+00 0.000000000000e+00
6.310000000000e+02 -8.458892880791e-02 0.000000000000e+00 0.000000000000e+00
6.312500000000e+02 -2.425766625649e-01 0.000000000000e+00 0.000000000000e+00
6.315000000000e+02 -3.887316957971e-01 0.000000000000e+00 0.000000000000e+00
6.317500000000e+02 -5.130273726437e-01 0.000000000000e+00 0.000000000000e+00
6.320000000000e+02 -6.085902218963e-01 0.000000000000e+00 0.000000000000e+00
6.322500000000e+02 -6.724303679151e-01 0.000000000000e+00 0.000000000000e+00
6.325000000000e+02 -7.055681879326e-01 0.000000000000e+00 0.000000000000e+00
6.327500000000e+02 -7.125654671066e-01 0.000000000000e+00 0.000000000000e+00
6.330000000000e+02 -7.005600878734e-01 0.000000000000e+00 0.000000000000e+00
6.332500000000e+02 -6.779755269693e-01 0.000000000000e+00 0.000000000000e+00
6.335000000000e+02 -6.531194281187e-01 0.000000000000e+00 0.000000000000e+00
6.337500000000e+02 -6.328934851024e-01 0.000000000000e+00 0.000000000000e+00
6.340000000000e+02 -6.218097162385e-01 0.000000000000e+00 0.000000000000e+00
6.342500000000e+02 -6.214514018910e-01 0.000000000000e+00 0.000000000000e+00
6.345000000000e+02 -6.304404980006e-01 0.000000000000e+00 0.000000000000e+00
6.347500000000e+02 -6.448900656536e-01 0.000000000000e+00 0.000000000000e+00
6.350000000000e+02 -6.592437089460e-01 0.000000000000e+00 0.000000000000e+00
6.352500000000e+02 -6.673462492002e-01 0.000000000000e+00 0.000000000000e+00
6.355000000000e+02 -6.635595624793e-01 0.000000000000e+00 0.000000000000e+00
6.357500000000e+02 -6.437386583890e-01 0.000000000000e+00 0.000000000000e+00
6.360000000000e+02 -6.059144528432e-01 0.000000000000e+00 0.000000000000e+00
6.362500000000e+02 -5.505851658859e-01 0.000000000000e+00 0.000000000000e+00
6.365000000000e+02 -4.805879570982e-01 0.000000000000e+00 0.000000000000e+00
6.367500000000e+02 -4.005943153587e-01 0.000000000000e+00 0.000000000000e+00
6.370000000000e+02 -3.163347934776e-01 0.000000000000e+00 0.000000000000e+00
6.372500000000e+02 -2.337007768461e-01 0.000000000000e+00 0.000000000000e+00
6.375000000000e+02 -1.578864986648e-01 0.000000000000e+00 0.000000000000e+00
6.377500000000e+02 -9.272143661915e-02 0.000000000000e+00 0.000000000000e+00
6.380000000000e+02 -4.030435932992e-02 0.000000000000e+00 0.000000000000e+00
6.382500000000e+02 -9.927510058672e-04 0.000000000000e+00 0.000000000000e+00
6.385000000000e+02 2.626468939038e-02 0.000000000000e+00 0.000000000000e+00
6.387500000000e+02 4.332778689841e-02 0.000000000000e+00 0.000000000000e+00
6.390000000000e+02 5.212125230167e-02 0.000000000000e+00 0.000000000000e+00
6.392500000000e+02 5.389870360479e-02 0.000000000000e+00 0.000000000000e+00
6.395000000000e+02 4.866497230801e-02 0.000000000000e+00 0.000000000000e+00
6.397500000000e+02 3.487981835798e-02 0.000000000000e+00 0.000000000000e+00
6.400000000000e+02 9.516185449405e-03 0.000000000000e+00 0.000000000000e+00
6.402500000000e+02 -3.151788968323e-02 0.000000000000e+00 0.000000000000e+00
6.405000000000e+02 -9.265171235434e-02 0.000000000000e+00 0.000000000000e+00
6.407500000000e+02 -1.777353294555e-01 0.000000000000e+00 0.000000000000e+00
6.410000000000e+02 -2.890903410140e-01 0.000000000000e+00 0.000000000000e+00
6.412500000000e+02 -4.266983175303e-01 0.000000000000e+00 0.000000000000e+00
6.415000000000e+02 -5.876816658414e-01 0.000000000000e+00 0.000000000000e+00
6.417500000000e+02 -7.661891590047e-01 0.000000000000e+00 0.000000000000e+00
6.420000000000e+02 -9.537348774624e-01 0.000000000000e+00 0.000000000000e+00
6.422500000000e+02 -1.139965067653e+00 0.000000000000e+00 0.000000000000e+00
6.425000000000e+02 -1.313754521154e+00 0.000000000000e+00 0.000000000000e+00
6.427500000000e+02 -1.464474717452e+00 0.000000000000e+00 0.000000000000e+00
6.430000000000e+02 -1.583240458704e+00 0.000000000000e+00 0.000000000000e+00
6.432500000000e+02 -1.663936729703e+00 0.000000000000e+00 0.000000000000e+00
6.435000000000e+02 -1.703854916648e+00 0.000000000000e+00 0.000000000000e+00
6.437500000000e+02 -1.703823970366e+00 0.000000000000e+00 0.000000000000e+00
6.440000000000e+02 -1.667799449263e+00 0.000000000000e+00 0.000000000000e+00
6.442500000000e+02 -1.601959847649e+00 0.000000000000e+00 0.000000000000e+00
6.445000000000e+02 -1.513441598098e+00 0.000000000000e+00 0.000000000000e+00
6.447500000000e+02 -1.408908315685e+00 0.000000000000e+00 0.000000000000e+00
6.450000000000e+02 -1.293185325726e+00 0.000000000000e+00 0.000000000000e+00
6.452500000000e+02 -1.168190589464e+00 0.000000000000e+00 0.000000000000e+00
6.455000000000e+02 -1.032356494269e+00 0.000000000000e+00 0.000000000000e+00
6.457500000000e+02 -8.806680154853e-01 0.000000000000e+00 0.000000000000e+00
6.460000000000e+02 -7.053510909467e-01 0.000000000000e+00 0.000000000000e+00
6.462500000000e+02 -4.971441202307e-01 0.000000000000e+00 0.000000000000e+00
6.465000000000e+02 -2.469906091987e-01 0.000000000000e+00 0.000000000000e+00
6.467500000000e+02 5.208303376929e-02 0.000000000000e+00 0.000000000000e+00
6.470000000000e+02 4.031815985244e-01 0.000000000000e+00 0.000000000000e+00
6.472500000000e+02 8.041248180277e-01 0.000000000000e+00 0.000000000000e+00
6.475000000000e+02 1.246637383728e+00 0.000000000000e+00 0.000000000000e+00
6.477500000000e+02 1.716303761313e+00 0.000000000000e+00 0.000000000000e+00
6.480000000000e+02 2.193341832411e+00 0.000000000000e+00 0.000000000000e+00
6.482500000000e+02 2.654133304374e+00 0.000000000000e+00 0.000000000000e+00
6.485000000000e+02 3.073338117016e+00 0.000000000000e+00 0.000000000000e+00
6.487500000000e+02 3.426331298558e+00 0.000000000000e+00 0.000000000000e+00
6.490000000000e+02 3.691647570950e+00 0.000000000000e+00 0.000000000000e+00
6.492500000000e+02 3.853110175075e+00 0.000000000000e+00 0.000000000000e+00
6.495000000000e+02 3.901358185646e+00 0.000000000000e+00 0.000000000000e+00
6.497500000000e+02 3.834566457164e+00 0.000000000000e+00 0.000000000000e+00
6.500000000000e+02 3.658263412912e+00 0.000000000000e+00 0.000000000000e+00
6.502500000000e+02 3.384278465684e+00 0.000000000000e+00 0.000000000000e+00
6.505000000000e+02 3.028974668845e+00 0.000000000000e+00 0.000000000000e+00
6.507500000000e+02 2.611025046230e+00 0.000000000000e+00 0.000000000000e+00
6.510000000000e+02 2.149057515488e+00 0.000000000000e+00 0.000000000000e+00
6.512500000000e+02 1.659513069430e+00 0.000000000000e+00 0.000000000000e+00
6.515000000000e+02 1.155031276273e+00 0.000000000000e+00 0.000000000000e+00
6.517500000000e+02 6.435999000112e-01 0.000000000000e+00 0.000000000000e+00
6.520000000000e+02 1.285921273307e-01 0.000000000000e+00 0.000000000000e+00
6.522500000000e+02 -3.903184313989e-01 0.000000000000e+00 0.000000000000e+00
6.525000000000e+02 -9.155088926170e-01 0.000000000000e+00 0.000000000000e+00
6.527500000000e+02 -1.449283553740e+00 0.000000000000e+00 0.000000000000e+00
6.530000000000e+02 -1.991613973079e+00 0.000000000000e+00 0.000000000000e+00
6.532500000000e+02 -2.538111909195e+00 0.000000000000e+00 0.000000000000e+00
6.535000000000e+02 -3.078581633495e+00 0.000000000000e+00 0.000000000000e+00
6.537500000000e+02 -3.596424099714e+00 0.000000000000e+00 0.000000000000e+00
6.540000000000e+02 -4.069049885700e+00 0.000000000000e+00 0.000000000000e+00
6.542500000000e+02 -4.469316613242e+00 0.000000000000e+00 0.000000000000e+00
6.545000000000e+02 -4.767859495071e+00 0.000000000000e+00 0.000000000000e+00
6.547500000000e+02 -4.936051637535e+00 0.000000000000e+00 0.000000000000e+00
6.550000000000e+02 -4.949232723864e+00 0.000000000000e+00 0.000000000000e+00
6.552500000000e+02 -4.789795057470e+00 0.000000000000e+00 0.000000000000e+00
6.555000000000e+02 -4.449722268692e+00 0.000000000000e+00 0.000000000000e+00
6.557500000000e+02 -3.932238028174e+00 0.000000000000e+00 0.000000000000e+00
6.560000000000e+02 -3.252331734307e+00 0.000000000000e+00 0.000000000000e+00
6.562500000000e+02 -2.436070458502e+00 0.000000000000e+00 0.000000000000e+00
6.565000000000e+02 -1.518761875962e+00 0.000000000000e+00 0.000000000000e+00
6.567500000000e+02 -5.421800090012e-01 0.000000000000e+00 0.000000000000e+00
6.570000000000e+02 4.488159712203e-01 0.000000000000e+00 0.000000000000e+00
6.572500000000e+02 1.409866213182e+00 0.000000000000e+00 0.000000000000e+00
6.575000000000e+02 2.300475794212e+00 0.000000000000e+00 0.000000000000e+00
6.577500000000e+02 3.086778073107e+00 0.000000000000e+00 0.000000000000e+00
6.580000000000e+02 3.743402477938e+00 0.000000000000e+00 0.000000000000e+00
6.582500000000e+02 4.254281820449e+00 0.000000000000e+00 0.000000000000e+00
6.585000000000e+02 4.612382551172e+00 0.000000000000e+00 0.000000000000e+00
6.587500000000e+02 4.818488516992e+00 0.000000000000e+00 0.000000000000e+00
6.590000000000e+02 4.879293957395e+00 0.000000000000e+00 0.000000000000e+00
6.592500000000e+02 4.805147140076e+00 0.000000000000e+00 0.000000000000e+00
6.595000000000e+02 4.607820401908e+00 0.000000000000e+00 0.000000000000e+00
6.597500000000e+02 4.298661045174e+00 0.000000000000e+00 0.000000000000e+00
6.600000000000e+02 3.887404162876e+00 0.000000000000e+00 0.000000000000e+00
6.602500000000e+02 3.381814108484e+00 0.000000000000e+00 0.000000000000e+00
6.605000000000e+02 2.788182909923e+00 0.000000000000e+00 0.000000000000e+00
6.607500000000e+02 2.112571790884e+00 0.000000000000e+00 0.000000000000e+00
6.610000000000e+02 1.362556937267e+00 0.000000000000e+00 0.000000000000e+00
6.612500000000e+02 5.491510879311e-01 0.000000000000e+00 0.000000000000e+00
6.615000000000e+02 -3.114682961174e-01 0.000000000000e+00 0.000000000000e+00
6.617500000000e+02 -1.196779321115e+00 0.000000000000e+00 0.000000000000e+00
6.620000000000e+02 -2.077571751768e+00 0.000000000000e+00 0.000000000000e+00
6.622500000000e+02 -2.918614235713e+00 0.000000000000e+00 0.000000000000e+00
6.625000000000e+02 -3.680367139537e+00 0.000000000000e+00 0.000000000000e+00
6.627500000000e+02 -4.321625376643e+00 0.000000000000e+00 0.000000000000e+00
6.630000000000e+02 -4.802837220663e+00 0.000000000000e+00 0.000000000000e+00
6.632500000000e+02 -5.089737804625e+00 0.000000000000e+00 0.000000000000e+00
6.635000000000e+02 -5.156874917134e+00 0.000000000000e+00 0.000000000000e+00
6.637500000000e+02 -4.990598583304e+00 0.000000000000e+00 0.000000000000e+00
6.640000000000e+02 -4.591135991000e+00 0.000000000000e+00 0.000000000000e+00
6.642500000000e+02 -3.973473171585e+00 0.000000000000e+00 0.000000000000e+00
6.645000000000e+02 -3.166901337100e+00 0.000000000000e+00 0.000000000000e+00
6.647500000000e+02 -2.213240929099e+00 0.000000000000e+00 0.000000000000e+00
6.650000000000e+02 -1.163909920685e+00 0.000000000000e+00 0.000000000000e+00
6.652500000000e+02 -7.613485775914e-02 0.000000000000e+00 0.000000000000e+00
6.655000000000e+02 9.913031986239e-01 0.000000000000e+00 0.000000000000e+00
6.657500000000e+02 1.982351620139e+00 0.000000000000e+00 0.000000000000e+00
6.660000000000e+02 2.847571973324e+00 0.000000000000e+00 0.000000000000e+00
6.662500000000e+02 3.547264091569e+00 0.000000000000e+00 0.000000000000e+00
6.665000000000e+02 4.053567461370e+00 0.000000000000e+00 0.000000000000e+00
6.667500000000e+02 4.351409558167e+00 0.000000000000e+00 0.000000000000e+00
6.670000000000e+02 4.438310538495e+00 0.000000000000e+00 0.000000000000e+00
6.672500000000e+02 4.323183991011e+00 0.000000000000e+00 0.000000000000e+00
6.675000000000e+02 4.024377578550e+00 0.000000000000e+00 0.000000000000e+00
6.677500000000e+02 3.567262831481e+00 0.000000000000e+00 0.000000000000e+00
6.680000000000e+02 2.981703298548e+00 0.000000000000e+00 0.000000000000e+00
6.682500000000e+02 2.299704460118e+00 0.000000000000e+00 0.000000000000e+00
6.685000000000e+02 1.553483348190e+00 0.000000000000e+00 0.000000000000e+00
6.687500000000e+02 7.741020964617e-01 0.000000000000e+00 0.000000000000e+00
6.690000000000e+02 -9.297381706022e-03 0.000000000000e+00 0.000000000000e+00
6.692500000000e+02 -7.697244113944e-01 0.000000000000e+00 0.000000000000e+00
6.695000000000e+02 -1.482188790310e+00 0.000000000000e+00 0.000000000000e+00
6.697500000000e+02 -2.123375935165e+00 0.000000000000e+00 0.000000000000e+00
6.700000000000e+02 -2.671372880086e+00 0.000000000000e+00 0.000000000000e+00
6.702500000000e+02 -3.105647692855e+00 0.000000000000e+00 0.000000000000e+00
6.705000000000e+02 -3.407427048887e+00 0.000000000000e+00 0.000000000000e+00
6.707500000000e+02 -3.560532744881e+00 0.000000000000e+00 0.000000000000e+00
6.710000000000e+02 -3.552640915177e+00 0.000000000000e+00 0.000000000000e+00
6.712500000000e+02 -3.376832556660e+00 0.000000000000e+00 0.000000000000e+00
6.715000000000e+02 -3.033225322354e+00 0.000000000000e+00 0.000000000000e+00
6.717500000000e+02 -2.530426733467e+00 0.000000000000e+00 0.000000000000e+00
6.720000000000e+02 -1.886536278945e+00 0.000000000000e+00 0.000000000000e+00
6.722500000000e+02 -1.129451456996e+00 0.000000000000e+00 0.000000000000e+00
6.725000000000e+02 -2.962982290849e-01 0.000000000000e+00 0.000000000000e+00
6.727500000000e+02 5.680980606238e-01 0.000000000000e+00 0.000000000000e+00
6.730000000000e+02 1.413671353519e+00 0.000000000000e+00 0.000000000000e+00
6.732500000000e+02 2.188355444400e+00 0.000000000000e+00 0.000000000000e+00
6.735000000000e+02 2.841852340639e+00 0.000000000000e+00 0.000000000000e+00
6.737500000000e+02 3.329593104997e+00 0.000000000000e+00 0.000000000000e+00
6.740000000000e+02 3.616510745423e+00 0.000000000000e+00 0.000000000000e+00
6.742500000000e+02 3.680242089412e+00 0.000000000000e+00 0.000000000000e+00
6.745000000000e+02 3.513416689243e+00 0.000000000000e+00 0.000000000000e+00
6.747500000000e+02 3.124771559820e+00 0.000000000000e+00 0.000000000000e+00
6.750000000000e+02 2.538942093074e+00 0.000000000000e+00 0.000000000000e+00
6.752500000000e+02 1.794909318628e+00 0.000000000000e+00 0.000000000000e+00
6.755000000000e+02 9.432171947101e-01 0.000000000000e+00 0.000000000000e+00
6.757500000000e+02 4.219590474583e-02 0.000000000000e+00 0.000000000000e+00
6.760000000000e+02 -8.464752513034e-01 0.000000000000e+00 0.000000000000e+00
6.762500000000e+02 -1.662469287749e+00 0.000000000000e+00 0.000000000000e+00
6.765000000000e+02 -2.351360098825e+00 0.000000000000e+00 0.000000000000e+00
6.767500000000e+02 -2.868622722993e+00 0.000000000000e+00 0.000000000000e+00
6.770000000000e+02 -3.182751088527e+00 0.000000000000e+00 0.000000000000e+00
6.772500000000e+02 -3.277251992896e+00 0.000000000000e+00 0.000000000000e+00
6.775000000000e+02 -3.151387761222e+00 0.000000000000e+00 0.000000000000e+00
6.777500000000e+02 -2.819661480539e+00 0.000000000000e+00 0.000000000000e+00
6.780000000000e+02 -2.310154577946e+00 0.000000000000e+00 0.000000000000e+00
6.782500000000e+02 -1.661924647143e+00 0.000000000000e+00 0.000000000000e+00
6.785000000000e+02 -9.217422310222e-01 0.000000000000e+00 0.000000000000e+00
6.787500000000e+02 -1.404827261650e-01 0.000000000000e+00 0.000000000000e+00
6.790000000000e+02 6.305081619366e-01 0.000000000000e+00 0.000000000000e+00
6.792500000000e+02 1.342787544780e+00 0.000000000000e+00 0.000000000000e+00
6.795000000000e+02 1.953696430423e+00 0.000000000000e+00 0.000000000000e+00
6.797500000000e+02 2.428593034566e+00 0.000000000000e+00 0.000000000000e+00
6.800000000000e+02 2.742364518403e+00 0.000000000000e+00 0.000000000000e+00
6.802500000000e+02 2.880221406126e+00 0.000000000000e+00 0.000000000000e+00
6.805000000000e+02 2.837843465871e+00 0.000000000000e+00 0.000000000000e+00
6.807500000000e+02 2.620989634176e+00 0.000000000000e+00 0.000000000000e+00
6.810000000000e+02 2.244703801192e+00 0.000000000000e+00 0.000000000000e+00
6.812500000000e+02 1.732242982335e+00 0.000000000000e+00 0.000000000000e+00
6.815000000000e+02 1.113828416550e+00 0.000000000000e+00 0.000000000000e+00
6.817500000000e+02 4.252805113513e-01 0.000000000000e+00 0.000000000000e+00
6.820000000000e+02 -2.934454641158e-01 0.000000000000e+00 0.000000000000e+00
6.822500000000e+02 -9.998444364317e-01 0.000000000000e+00 0.000000000000e+00
6.825000000000e+02 -1.650612378034e+00 0.000000000000e+00 0.000000000000e+00
6.827500000000e+02 -2.203609751900e+00 0.000000000000e+00 0.000000000000e+00
6.830000000000e+02 -2.620060978512e+00 0.000000000000e+00 0.000000000000e+00
6.832500000000e+02 -2.866965897099e+00 0.000000000000e+00 0.000000000000e+00
6.835000000000e+02 -2.919633326437e+00 0.000000000000e+00 0.000000000000e+00
6.837500000000e+02 -2.764172379601e+00 0.000000000000e+00 0.000000000000e+00
6.840000000000e+02 -2.399706997731e+00 0.000000000000e+00 0.000000000000e+00
6.842500000000e+02 -1.840027397730e+00 0.000000000000e+00 0.000000000000e+00
6.845000000000e+02 -1.114372162403e+00 0.000000000000e+00 0.000000000000e+00
6.847500000000e+02 -2.670569530924e-01 0.000000000000e+00 0.000000000000e+00
6.850000000000e+02 6.442642646068e-01 0.000000000000e+00 0.000000000000e+00
6.852500000000e+02 1.551803052579e+00 0.000000000000e+00 0.000000000000e+00
6.855000000000e+02 2.382248017473e+00 0.000000000000e+00 0.000000000000e+00
6.857500000000e+02 3.062548473987e+00 0.000000000000e+00 0.000000000000e+00
6.860000000000e+02 3.526454177706e+00 0.000000000000e+00 0.000000000000e+00
6.862500000000e+02 3.721236436136e+00 0.000000000000e+00 0.000000000000e+00
6.865000000000e+02 3.613903943199e+00 0.000000000000e+00 0.000000000000e+00
6.867500000000e+02 3.196183129552e+00 0.000000000000e+00 0.000000000000e+00
6.870000000000e+02 2.487573079663e+00 0.000000000000e+00 0.000000000000e+00
6.872500000000e+02 1.535915293380e+00 0.000000000000e+00 0.000000000000e+00
6.875000000000e+02 4.151337463892e-01 0.000000000000e+00 0.000000000000e+00
6.877500000000e+02 -7.799159698978e-01 0.000000000000e+00 0.000000000000e+00
6.880000000000e+02 -1.941225816934e+00 0.000000000000e+00 0.000000000000e+00
6.882500000000e+02 -2.957451817059e+00 0.000000000000e+00 0.000000000000e+00
6.885000000000e+02 -3.724884474584e+00 0.000000000000e+00 0.000000000000e+00
6.887500000000e+02 -4.158473122668e+00 0.000000000000e+00 0.000000000000e+00
6.890000000000e+02 -4.201697826364e+00 0.000000000000e+00 0.000000000000e+00
6.892500000000e+02 -3.834109816645e+00 0.000000000000e+00 0.000000000000e+00
6.895000000000e+02 -3.075531267268e+00 0.000000000000e+00 0.000000000000e+00
6.897500000000e+02 -1.986209091012e+00 0.000000000000e+00 0.000000000000e+00
6.900000000000e+02 -6.626292477872e-01 0.000000000000e+00 0.000000000000e+00
6.902500000000e+02 7.708239572994e-01 0.000000000000e+00 0.000000000000e+00
6.905000000000e+02 2.173688315634e+00 0.000000000000e+00 0.000000000000e+00
6.907500000000e+02 3.403604011894e+00 0.000000000000e+00 0.000000000000e+00
6.910000000000e+02 4.331392917680e+00 0.000000000000e+00 0.000000000000e+00
6.912500000000e+02 4.855387173231e+00 0.000000000000e+00 0.000000000000e+00
6.915000000000e+02 4.913353314663e+00 0.000000000000e+00 0.000000000000e+00
6.917500000000e+02 4.490550682356e+00 0.000000000000e+00 0.000000000000e+00
6.920000000000e+02 3.622839718747e+00 0.000000000000e+00 0.000000000000e+00
6.922500000000e+02 2.394281203969e+00 0.000000000000e+00 0.000000000000e+00
6.925000000000e+02 9.292851382403e-01 0.000000000000e+00 0.000000000000e+00
6.927500000000e+02 -6.199929732912e-01 0.000000000000e+00 0.000000000000e+00
6.930000000000e+02 -2.089727319439e+00 0.000000000000e+00 0.000000000000e+00
6.932500000000e+02 -3.322233507581e+00 0.000000000000e+00 0.000000000000e+00
6.935000000000e+02 -4.183518550637e+00 0.000000000000e+00 0.000000000000e+00
6.937500000000e+02 -4.578537955616e+00 0.000000000000e+00 0.000000000000e+00
6.940000000000e+02 -4.462338973977e+00 0.000000000000e+00 0.000000000000e+00
6.942500000000e+02 -3.845705216246e+00 0.000000000000e+00 0.000000000000e+00
6.945000000000e+02 -2.794533799621e+00 0.000000000000e+00 0.000000000000e+00
6.947500000000e+02 -1.422901784845e+00 0.000000000000e+00 0.000000000000e+00
6.950000000000e+02 1.194723419834e-01 0.000000000000e+00 0.000000000000e+00
6.952500000000e+02 1.663985724827e+00 0.000000000000e+00 0.000000000000e+00
6.955000000000e+02 3.042213735439e+00 0.000000000000e+00 0.000000000000e+00
6.957500000000e+02 4.105061240504e+00 0.000000000000e+00 0.000000000000e+00
6.960000000000e+02 4.739746723460e+00 0.000000000000e+00 0.000000000000e+00
6.962500000000e+02 4.882599223991e+00 0.000000000000e+00 0.000000000000e+00
6.965000000000e+02 4.526133868732e+00 0.000000000000e+00 0.000000000000e+00
6.967500000000e+02 3.719550874481e+00 0.000000000000e+00 0.000000000000e+00
6.970000000000e+02 2.562593177678e+00 0.000000000000e+00 0.000000000000e+00
6.972500000000e+02 1.193501855680e+00 0.000000000000e+00 0.000000000000e+00
6.975000000000e+02 -2.274741657587e-01 0.000000000000e+00 0.000000000000e+00
6.977500000000e+02 -1.537017494914e+00 0.000000000000e+00 0.000000000000e+00
6.980000000000e+02 -2.587839991471e+00 0.000000000000e+00 0.000000000000e+00
6.982500000000e+02 -3.265637880080e+00 0.000000000000e+00 0.000000000000e+00
6.985000000000e+02 -3.501878983486e+00 0.000000000000e+00 0.000000000000e+00
6.987500000000e+02 -3.280923635025e+00 0.000000000000e+00 0.000000000000e+00
6.990000000000e+02 -2.640691884978e+00 0.000000000000e+00 0.000000000000e+00
6.992500000000e+02 -1.666894220357e+00 0.000000000000e+00 0.000000000000e+00
6.995000000000e+02 -4.816385468832e-01 0.000000000000e+00 0.000000000000e+00
6.997500000000e+02 7.720885634086e-01 0.000000000000e+00 0.000000000000e+00
7.000000000000e+02 1.948079908741e+00 0.000000000000e+00 0.000000000000e+00
7.002500000000e+02 2.914487447760e+00 0.000000000000e+00 0.000000000000e+00
7.005000000000e+02 3.569159323049e+00 0.000000000000e+00 0.000000000000e+00
7.007500000000e+02 3.850896247191e+00 0.000000000000e+00 0.000000000000e+00
7.010000000000e+02 3.745343666899e+00 0.000000000000e+00 0.000000000000e+00
7.012500000000e+02 3.284942859785e+00 0.000000000000e+00 0.000000000000e+00
7.015000000000e+02 2.543129182257e+00 0.000000000000e+00 0.000000000000e+00
7.017500000000e+02 1.623688707916e+00 0.000000000000e+00 0.000000000000e+00
7.020000000000e+02 6.467722977442e-01 0.000000000000e+00 0.000000000000e+00
7.022500000000e+02 -2.665549328936e-01 0.000000000000e+00 0.000000000000e+00
7.025000000000e+02 -1.009225335500e+00 0.000000000000e+00 0.000000000000e+00
7.027500000000e+02 -1.500676291136e+00 0.000000000000e+00 0.000000000000e+00
7.030000000000e+02 -1.695464626716e+00 0.000000000000e+00 0.000000000000e+00
7.032500000000e+02 -1.587057138672e+00 0.000000000000e+00 0.000000000000e+00
7.035000000000e+02 -1.206527288337e+00 0.000000000000e+00 0.000000000000e+00
7.037500000000e+02 -6.165605520523e-01 0.000000000000e+00 0.000000000000e+00
7.040000000000e+02 9.823503531698e-02 0.000000000000e+00 0.000000000000e+00
7.042500000000e+02 8.432776530267e-01 0.000000000000e+00 0.000000000000e+00
7.045000000000e+02 1.526553808957e+00 0.000000000000e+00 0.000000000000e+00
7.047500000000e+02 2.070089113938e+00 0.000000000000e+00 0.000000000000e+00
7.050000000000e+02 2.418907009172e+00 0.000000000000e+00 0.000000000000e+00
7.052500000000e+02 2.546442129033e+00 0.000000000000e+00 0.000000000000e+00
7.055000000000e+02 2.455902719183e+00 0.000000000000e+00 0.000000000000e+00
7.057500000000e+02 2.177647294456e+00 0.000000000000e+00 0.000000000000e+00
7.060000000000e+02 1.763174204399e+00 0.000000000000e+00 0.000000000000e+00
7.062500000000e+02 1.276747039212e+00 0.000000000000e+00 0.000000000000e+00
7.065000000000e+02 7.859401118898e-01 0.000000000000e+00 0.000000000000e+00
7.067500000000e+02 3.524579701264e-01 0.000000000000e+00 0.000000000000e+00
7.070000000000e+02 2.446063790275e-02 0.000000000000e+00 0.000000000000e+00
7.072500000000e+02 -1.686611195049e-01 0.000000000000e+00 0.000000000000e+00
7.075000000000e+02 -2.185196562384e-01 0.000000000000e+00 0.000000000000e+00
7.077500000000e+02 -1.368886040156e-01 0.000000000000e+00 0.000000000000e+00
7.080000000000e+02 4.785894623616e-02 0.000000000000e+00 0.000000000000e+00
7.082500000000e+02 2.963140028284e-01 0.000000000000e+00 0.000000000000e+00
7.085000000000e+02 5.646424819181e-01 0.000000000000e+00 0.000000000000e+00
7.087500000000e+02 8.112061838376e-01 0.000000000000e+00 0.000000000000e+00
7.090000000000e+02 1.002231387080e+00 0.000000000000e+00 0.000000000000e+00
7.092500000000e+02 1.115774228228e+00 0.000000000000e+00 0.000000000000e+00
7.095000000000e+02 1.143541599217e+00 0.000000000000e+00 0.000000000000e+00
7.097500000000e+02 1.090481703594e+00 0.000000000000e+00 0.000000000000e+00
7.100000000000e+02 9.724033997177e-01 0.000000000000e+00 0.000000000000e+00
7.102500000000e+02 8.121661744465e-01 0.000000000000e+00 0.000000000000e+00
7.105000000000e+02 6.351632977769e-01 0.000000000000e+00 0.000000000000e+00
7.107500000000e+02 4.648773149547e-01 0.000000000000e+00 0.000000000000e+00
7.110000000000e+02 3.192177102852e-01 0.000000000000e+00 0.000000000000e+00
7.112500000000e+02 2.081731632404e-01 0.000000000000e+00 0.000000000000e+00
7.115000000000e+02 1.330591984685e-01 0.000000000000e+00 0.000000000000e+00
7.117500000000e+02 8.736017236651e-02 0.000000000000e+00 0.000000000000e+00
7.120000000000e+02 5.889916729106e-02 0.000000000000e+00 0.000000000000e+00
7.122500000000e+02 3.286248846069e-02 0.000000000000e+00 0.000000000000e+00
7.125000000000e+02 -4.912102581285e-03 0.000000000000e+00 0.000000000000e+00
7.127500000000e+02 -6.498737656080e-02 0.000000000000e+00 0.000000000000e+00
7.130000000000e+02 -1.522337826406e-01 0.000000000000e+00 0.000000000000e+00
7.132500000000e+02 -2.649344065177e-01 0.000000000000e+00 0.000000000000e+00
7.135000000000e+02 -3.952066151148e-01 0.000000000000e+00 0.000000000000e+00
7.137500000000e+02 -5.306230917922e-01 0.000000000000e+00 0.000000000000e+00
7.140000000000e+02 -6.567062934907e-01 0.000000000000e+00 0.000000000000e+00
7.142500000000e+02 -7.598233550218e-01 0.000000000000e+00 0.000000000000e+00
7.145000000000e+02 -8.299461709153e-01 0.000000000000e+00 0.000000000000e+00
7.147500000000e+02 -8.627722596156e-01 0.000000000000e+00 0.000000000000e+00
7.150000000000e+02 -8.608189097029e-01 0.000000000000e+00 0.000000000000e+00
7.152500000000e+02 -8.332847988787e-01 0.000000000000e+00 0.000000000000e+00
7.155000000000e+02 -7.946882394698e-01 0.000000000000e+00 0.000000000000e+00
7.157500000000e+02 -7.625029782564e-01 0.000000000000e+00 0.000000000000e+00
7.160000000000e+02 -7.541857190312e-01 0.000000000000e+00 0.000000000000e+00
7.162500000000e+02 -7.840957692457e-01 0.000000000000e+00 0.000000000000e+00
7.165000000000e+02 -8.608293669599e-01 0.000000000000e+00 0.000000000000e+00
7.167500000000e+02 -9.854262606971e-01 0.000000000000e+00 0.000000000000e+00
7.170000000000e+02 -1.150765237026e+00 0.000000000000e+00 0.000000000000e+00
7.172500000000e+02 -1.342272044835e+00 0.000000000000e+00 0.000000000000e+00
7.175000000000e+02 -1.539849383977e+00 0.000000000000e+00 0.000000000000e+00
7.177500000000e+02 -1.720739193322e+00 0.000000000000e+00 0.000000000000e+00
7.180000000000e+02 -1.862874654177e+00 0.000000000000e+00 0.000000000000e+00
7.182500000000e+02 -1.948197597075e+00 0.000000000000e+00 0.000000000000e+00
7.185000000000e+02 -1.965419206600e+00 0.000000000000e+00 0.000000000000e+00
7.187500000000e+02 -1.911787341200e+00 0.000000000000e+00 0.000000000000e+00
7.190000000000e+02 -1.793578409270e+00 0.000000000000e+00 0.000000000000e+00
7.192500000000e+02 -1.625230648535e+00 0.000000000000e+00 0.000000000000e+00
7.195000000000e+02 -1.427247110226e+00 0.000000000000e+00 0.000000000000e+00
7.197500000000e+02 -1.223187229845e+00 0.000000000000e+00 0.000000000000e+00
7.200000000000e+02 -1.036205779674e+00 0.000000000000e+00 0.000000000000e+00
7.202500000000e+02 -8.856657497137e-01 0.000000000000e+00 0.000000000000e+00
7.205000000000e+02 -7.843373830310e-01 0.000000000000e+00 0.000000000000e+00
7.207500000000e+02 -7.366022783536e-01 0.000000000000e+00 0.000000000000e+00
7.210000000000e+02 -7.379245697901e-01 0.000000000000e+00 0.000000000000e+00
7.212500000000e+02 -7.756558268621e-01 0.000000000000e+00 0.000000000000e+00
7.215000000000e+02 -8.310372477077e-01 0.000000000000e+00 0.000000000000e+00
7.217500000000e+02 -8.820834315830e-01 0.000000000000e+00 0.000000000000e+00
7.220000000000e+02 -9.069037908876e-01 0.000000000000e+00 0.000000000000e+00
7.222500000000e+02 -8.869593768414e-01 0.000000000000e+00 0.000000000000e+00
7.225000000000e+02 -8.097722330198e-01 0.000000000000e+00 0.000000000000e+00
7.227500000000e+02 -6.706968641831e-01 0.000000000000e+00 0.000000000000e+00
7.230000000000e+02 -4.735132822083e-01 0.000000000000e+00 0.000000000000e+00
7.232500000000e+02 -2.297840771360e-01 0.000000000000e+00 0.000000000000e+00
7.235000000000e+02 4.289482114242e-02 0.000000000000e+00 0.000000000000e+00
7.237500000000e+02 3.234574475742e-01 0.000000000000e+00 0.000000000000e+00
7.240000000000e+02 5.903393560753e-01 0.000000000000e+00 0.000000000000e+00
7.242500000000e+02 8.244031991348e-01 0.000000000000e+00 0.000000000000e+00
7.245000000000e+02 1.011386508991e+00 0.000000000000e+00 0.000000000000e+00
7.247500000000e+02 1.143527560826e+00 0.000000000000e+00 0.000000000000e+00
7.250000000000e+02 1.220162703792e+00 0.000000000000e+00 0.000000000000e+00
7.252500000000e+02 1.247253032518e+00 0.000000000000e+00 0.000000000000e+00
7.255000000000e+02 1.235963371431e+00 0.000000000000e+00 0.000000000000e+00
7.257500000000e+02 1.200556570046e+00 0.000000000000e+00 0.000000000000e+00
7.260000000000e+02 1.155960070903e+00 0.000000000000e+00 0.000000000000e+00
7.262500000000e+02 1.115396495317e+00 0.000000000000e+00 0.000000000000e+00
7.265000000000e+02 1.088442196495e+00 0.000000000000e+00 0.000000000000e+00
7.267500000000e+02 1.079793936634e+00 0.000000000000e+00 0.000000000000e+00
7.270000000000e+02 1.088899290521e+00 0.000000000000e+00 0.000000000000e+00
7.272500000000e+02 1.110462287691e+00 0.000000000000e+00 0.000000000000e+00
7.275000000000e+02 1.135695840821e+00 0.000000000000e+00 0.000000000000e+00
7.277500000000e+02 1.154078922449e+00 0.000000000000e+00 0.000000000000e+00
7.280000000000e+02 1.155306563287e+00 0.000000000000e+00 0.000000000000e+00
7.282500000000e+02 1.131104290008e+00 0.000000000000e+00 0.000000000000e+00
7.285000000000e+02 1.076616390973e+00 0.000000000000e+00 0.000000000000e+00
7.287500000000e+02 9.911613519047e-01 0.000000000000e+00 0.000000000000e+00
7.290000000000e+02 8.782625944529e-01 0.000000000000e+00 0.000000000000e+00
7.292500000000e+02 7.449883109545e-01 0.000000000000e+00 0.000000000000e+00
7.295000000000e+02 6.007494994663e-01 0.000000000000e+00 0.000000000000e+00
7.297500000000e+02 4.557913004224e-01 0.000000000000e+00 0.000000000000e+00
7.300000000000e+02 3.196557804496e-01 0.000000000000e+00 0.000000000000e+00
7.302500000000e+02 1.998882281742e-01 0.000000000000e+00 0.000000000000e+00
7.305000000000e+02 1.012060011812e-01 0.000000000000e+00 0.000000000000e+00
7.307500000000e+02 2.525902380556e-02 0.000000000000e+00 0.000000000000e+00
7.310000000000e+02 -2.899971950106e-02 0.000000000000e+00 0.000000000000e+00
7.312500000000e+02 -6.442751641629e-02 0.000000000000e+00 0.000000000000e+00
7.315000000000e+02 -8.447704831230e-02 0.000000000000e+00 0.000000000000e+00
7.317500000000e+02 -9.190117077473e-02 0.000000000000e+00 0.000000000000e+00
7.320000000000e+02 -8.764059456724e-02 0.000000000000e+00 0.000000000000e+00
7.322500000000e+02 -7.012586541868e-02 0.000000000000e+00 0.000000000000e+00
7.325000000000e+02 -3.515135258146e-02 0.000000000000e+00 0.000000000000e+00
7.327500000000e+02 2.362405654132e-02 0.000000000000e+00 0.000000000000e+00
7.330000000000e+02 1.136096048689e-01 0.000000000000e+00 0.000000000000e+00
7.332500000000e+02 2.418154505885e-01 0.000000000000e+00 0.000000000000e+00
7.335000000000e+02 4.132325299210e-01 0.000000000000e+00 0.000000000000e+00
7.337500000000e+02 6.293456546557e-01 0.000000000000e+00 0.000000000000e+00
7.340000000000e+02 8.870566408776e-01 0.000000000000e+00 0.000000000000e+00
7.342500000000e+02 1.178236730695e+00 0.000000000000e+00 0.000000000000e+00
7.345000000000e+02 1.490030353055e+00 0.000000000000e+00 0.000000000000e+00
7.347500000000e+02 1.805910676647e+00 0.000000000000e+00 0.000000000000e+00
7.350000000000e+02 2.107361142546e+00 0.000000000000e+00 0.000000000000e+00
7.352500000000e+02 2.375947172950e+00 0.000000000000e+00 0.000000000000e+00
7.355000000000e+02 2.595467314578e+00 0.000000000000e+00 0.000000000000e+00
7.357500000000e+02 2.753846692632e+00 0.000000000000e+00 0.000000000000e+00
7.360000000000e+02 2.844463738516e+00 0.000000000000e+00 0.000000000000e+00
7.362500000000e+02 2.866680912646e+00 0.000000000000e+00 0.000000000000e+00
7.365000000000e+02 2.825470312644e+00 0.000000000000e+00 0.000000000000e+00
7.367500000000e+02 2.730167528186e+00 0.000000000000e+00 0.000000000000e+00
7.370000000000e+02 2.592529656806e+00 0.000000000000e+00 0.000000000000e+00
7.372500000000e+02 2.424393144901e+00 0.000000000000e+00 0.000000000000e+00
7.375000000000e+02 2.235304136830e+00 0.000000000000e+00 0.000000000000e+00
7.377500000000e+02 2.030514561317e+00 0.000000000000e+00 0.000000000000e+00
7.380000000000e+02 1.809696027948e+00 0.000000000000e+00 0.000000000000e+00
7.382500000000e+02 1.566625065389e+00 0.000000000000e+00 0.000000000000e+00
7.385000000000e+02 1.289950739267e+00 0.000000000000e+00 0.000000000000e+00
7.387500000000e+02 9.649899247801e-01 0.000000000000e+00 0.000000000000e+00
7.390000000000e+02 5.763313812047e-01 0.000000000000e+00 0.000000000000e+00
7.392500000000e+02 1.108926607924e-01 0.000000000000e+00 0.000000000000e+00
7.395000000000e+02 -4.390142649618e-01 0.000000000000e+00 0.000000000000e+00
7.397500000000e+02 -1.073076890529e+00 0.000000000000e+00 0.000000000000e+00
7.400000000000e+02 -1.781258154056e+00 0.000000000000e+00 0.000000000000e+00
7.402500000000e+02 -2.543266400180e+00 0.000000000000e+00 0.000000000000e+00
7.405000000000e+02 -3.329370173739e+00 0.000000000000e+00 0.000000000000e+00
7.407500000000e+02 -4.102519928491e+00 0.000000000000e+00 0.000000000000e+00
7.410000000000e+02 -4.821549616535e+00 0.000000000000e+00 0.000000000000e+00
7.412500000000e+02 -5.445069702366e+00 0.000000000000e+00 0.000000000000e+00
7.415000000000e+02 -5.935553970671e+00 0.000000000000e+00 0.000000000000e+00
7.417500000000e+02 -6.263082870766e+00 0.000000000000e+00 0.000000000000e+00
7.420000000000e+02 -6.408243393249e+00 0.000000000000e+00 0.000000000000e+00
7.422500000000e+02 -6.363795688295e+00 0.000000000000e+00 0.000000000000e+00
7.425000000000e+02 -6.134885028174e+00 0.000000000000e+00 0.000000000000e+00
7.427500000000e+02 -5.737780651130e+00 0.000000000000e+00 0.000000000000e+00
7.430000000000e+02 -5.197331363065e+00 0.000000000000e+00 0.000000000000e+00
7.432500000000e+02 -4.543511104726e+00 0.000000000000e+00 0.000000000000e+00
7.435000000000e+02 -3.807558799690e+00 0.000000000000e+00 0.000000000000e+00
7.437500000000e+02 -3.018275724907e+00 0.000000000000e+00 0.000000000000e+00
7.440000000000e+02 -2.199020736458e+00 0.000000000000e+00 0.000000000000e+00
7.442500000000e+02 -1.365841150389e+00 0.000000000000e+00 0.000000000000e+00
7.445000000000e+02 -5.270088378660e-01 0.000000000000e+00 0.000000000000e+00
7.447500000000e+02 3.159791212182e-01 0.000000000000e+00 0.000000000000e+00
7.450000000000e+02 1.166097868551e+00 0.000000000000e+00 0.000000000000e+00
7.452500000000e+02 2.027554343607e+00 0.000000000000e+00 0.000000000000e+00
7.455000000000e+02 2.902124140374e+00 0.000000000000e+00 0.000000000000e+00
7.457500000000e+02 3.785658651894e+00 0.000000000000e+00 0.000000000000e+00
7.460000000000e+02 4.665347659205e+00 0.000000000000e+00 0.000000000000e+00
7.462500000000e+02 5.518228685171e+00 0.000000000000e+00 0.000000000000e+00
7.465000000000e+02 6.311266778596e+00 0.000000000000e+00 0.000000000000e+00
7.467500000000e+02 7.003109881333e+00 0.000000000000e+00 0.000000000000e+00
7.470000000000e+02 7.547386106943e+00 0.000000000000e+00 0.000000000000e+00
7.472500000000e+02 7.897183924537e+00 0.000000000000e+00 0.000000000000e+00
7.475000000000e+02 8.010176622073e+00 0.000000000000e+00 0.000000000000e+00
7.477500000000e+02 7.853744539035e+00 0.000000000000e+00 0.000000000000e+00
7.480000000000e+02 7.409428457548e+00 0.000000000000e+00 0.000000000000e+00
7.482500000000e+02 6.676118950716e+00 0.000000000000e+00 0.000000000000e+00
7.485000000000e+02 5.671540220908e+00 0.000000000000e+00 0.000000000000e+00
7.487500000000e+02 4.431802175417e+00 0.000000000000e+00 0.000000000000e+00
7.490000000000e+02 3.009041609168e+00 0.000000000000e+00 0.000000000000e+00
7.492500000000e+02 1.467418273153e+00 0.000000000000e+00 0.000000000000e+00
7.495000000000e+02 -1.220595305043e-01 0.000000000000e+00 0.000000000000e+00
7.497500000000e+02 -1.687261118695e+00 0.000000000000e+00 0.000000000000e+00
7.500000000000e+02 -3.160532976306e+00 0.000000000000e+00 0.000000000000e+00
7.502500000000e+02 -4.483525686680e+00 0.000000000000e+00 0.000000000000e+00
7.505000000000e+02 -5.610721407646e+00 0.000000000000e+00 0.000000000000e+00
7.507500000000e+02 -6.511323516929e+00 0.000000000000e+00 0.000000000000e+00
7.510000000000e+02 -7.169400681781e+00 0.000000000000e+00 0.000000000000e+00
7.512500000000e+02 -7.582417525636e+00 0.000000000000e+00 0.000000000000e+00
7.515000000000e+02 -7.758499327233e+00 0.000000000000e+00 0.000000000000e+00
7.517500000000e+02 -7.712938628005e+00 0.000000000000e+00 0.000000000000e+00
7.520000000000e+02 -7.464535122030e+00 0.000000000000e+00 0.000000000000e+00
7.522500000000e+02 -7.032355793411e+00 0.000000000000e+00 0.000000000000e+00
7.525000000000e+02 -6.433411636839e+00 0.000000000000e+00 0.000000000000e+00
7.527500000000e+02 -5.681584480043e+00 0.000000000000e+00 0.000000000000e+00
7.530000000000e+02 -4.787926729364e+00 0.000000000000e+00 0.000000000000e+00
7.532500000000e+02 -3.762229344142e+00 0.000000000000e+00 0.000000000000e+00
7.535000000000e+02 -2.615542364124e+00 0.000000000000e+00 0.000000000000e+00
7.537500000000e+02 -1.363168742921e+00 0.000000000000e+00 0.000000000000e+00
7.540000000000e+02 -2.756008998148e-02 0.000000000000e+00 0.000000000000e+00
7.542500000000e+02 1.359464052108e+00 0.000000000000e+00 0.000000000000e+00
7.545000000000e+02 2.755671988756e+00 0.000000000000e+00 0.000000000000e+00
7.547500000000e+02 4.108893549905e+00 0.000000000000e+00 0.000000000000e+00
7.550000000000e+02 5.359144336585e+00 0.000000000000e+00 0.000000000000e+00
7.552500000000e+02 6.442297934589e+00 0.000000000000e+00 0.000000000000e+00
7.555000000000e+02 7.294975966541e+00 0.000000000000e+00 0.000000000000e+00
7.557500000000e+02 7.860137908064e+00 0.000000000000e+00 0.000000000000e+00
7.560000000000e+02 8.092730584928e+00 0.000000000000e+00 0.000000000000e+00
7.562500000000e+02 7.964718446808e+00 0.000000000000e+00 0.000000000000e+00
7.565000000000e+02 7.468865894797e+00 0.000000000000e+00 0.000000000000e+00
7.567500000000e+02 6.620775785479e+00 0.000000000000e+00 0.000000000000e+00
7.570000000000e+02 5.458886228667e+00 0.000000000000e+00 0.000000000000e+00
7.572500000000e+02 4.042364758440e+00 0.000000000000e+00 0.000000000000e+00
7.575000000000e+02 2.447083718717e+00 0.000000000000e+00 0.000000000000e+00
7.577500000000e+02 7.600814197722e-01 0.000000000000e+00 0.000000000000e+00
7.580000000000e+02 -9.269178932790e-01 0.000000000000e+00 0.000000000000e+00
7.582500000000e+02 -2.524256725403e+00 0.000000000000e+00 0.000000000000e+00
7.585000000000e+02 -3.950689295629e+00 0.000000000000e+00 0.000000000000e+00
7.587500000000e+02 -5.138709549513e+00 0.000000000000e+00 0.000000000000e+00
7.590000000000e+02 -6.038395458186e+00 0.000000000000e+00 0.000000000000e+00
7.592500000000e+02 -6.619495835117e+00 0.000000000000e+00 0.000000000000e+00
7.595000000000e+02 -6.871702535383e+00 0.000000000000e+00 0.000000000000e+00
7.597500000000e+02 -6.803262030481e+00 0.000000000000e+00 0.000000000000e+00
7.600000000000e+02 -6.438258602542e+00 0.000000000000e+00 0.000000000000e+00
7.602500000000e+02 -5.813024863705e+00 0.000000000000e+00 0.000000000000e+00
7.605000000000e+02 -4.972190363682e+00 0.000000000000e+00 0.000000000000e+00
7.607500000000e+02 -3.964861992045e+00 0.000000000000e+00 0.000000000000e+00
7.610000000000e+02 -2.841347103519e+00 0.000000000000e+00 0.000000000000e+00
7.612500000000e+02 -1.650697075603e+00 0.000000000000e+00 0.000000000000e+00
7.615000000000e+02 -4.391871031928e-01 0.000000000000e+00 0.000000000000e+00
7.617500000000e+02 7.503175753740e-01 0.000000000000e+00 0.000000000000e+00
7.620000000000e+02 1.878303548919e+00 0.000000000000e+00 0.000000000000e+00
7.622500000000e+02 2.908156817262e+00 0.000000000000e+00 0.000000000000e+00
7.625000000000e+02 3.805661094415e+00 0.000000000000e+00 0.000000000000e+00
7.627500000000e+02 4.538777972058e+00 0.000000000000e+00 0.000000000000e+00
7.630000000000e+02 5.077968512251e+00 0.000000000000e+00 0.000000000000e+00
7.632500000000e+02 5.397198519739e+00 0.000000000000e+00 0.000000000000e+00
7.635000000000e+02 5.475625200159e+00 0.000000000000e+00 0.000000000000e+00
7.637500000000e+02 5.299813496370e+00 0.000000000000e+00 0.000000000000e+00
7.640000000000e+02 4.866199092667e+00 0.000000000000e+00 0.000000000000e+00
7.642500000000e+02 4.183422257446e+00 0.000000000000e+00 0.000000000000e+00
7.645000000000e+02 3.274117296678e+00 0.000000000000e+00 0.000000000000e+00
7.647500000000e+02 2.175763883539e+00 0.000000000000e+00 0.000000000000e+00
7.650000000000e+02 9.402879284029e-01 0.000000000000e+00 0.000000000000e+00
7.652500000000e+02 -3.677683127139e-01 0.000000000000e+00 0.000000000000e+00
7.655000000000e+02 -1.674520801750e+00 0.000000000000e+00 0.000000000000e+00
7.657500000000e+02 -2.901297206292e+00 0.000000000000e+00 0.000000000000e+00
7.660000000000e+02 -3.970133742900e+00 0.000000000000e+00 0.000000000000e+00
7.662500000000e+02 -4.809741922338e+00 0.000000000000e+00 0.000000000000e+00
7.665000000000e+02 -5.361384035126e+00 0.000000000000e+00 0.000000000000e+00
7.667500000000e+02 -5.584070764616e+00 0.000000000000e+00 0.000000000000e+00
7.670000000000e+02 -5.458535550096e+00 0.000000000000e+00 0.000000000000e+00
7.672500000000e+02 -4.989544530639e+00 0.000000000000e+00 0.000000000000e+00
7.675000000000e+02 -4.206256757028e+00 0.000000000000e+00 0.000000000000e+00
7.677500000000e+02 -3.160539396213e+00 0.000000000000e+00 0.000000000000e+00
7.680000000000e+02 -1.923345452076e+00 0.000000000000e+00 0.000000000000e+00
7.682500000000e+02 -5.794543455904e-01 0.000000000000e+00 0.000000000000e+00
7.685000000000e+02 7.789628020334e-01 0.000000000000e+00 0.000000000000e+00
7.687500000000e+02 2.059378602864e+00 0.000000000000e+00 0.000000000000e+00
7.690000000000e+02 3.175918588464e+00 0.000000000000e+00 0.000000000000e+00
7.692500000000e+02 4.055729675728e+00 0.000000000000e+00 0.000000000000e+00
7.695000000000e+02 4.644167915455e+00 0.000000000000e+00 0.000000000000e+00
7.697500000000e+02 4.908392229133e+00 0.000000000000e+00 0.000000000000e+00
7.700000000000e+02 4.839114469533e+00 0.000000000000e+00 0.000000000000e+00
7.702500000000e+02 4.450437801131e+00 0.000000000000e+00 0.000000000000e+00
7.705000000000e+02 3.777894890503e+00 0.000000000000e+00 0.000000000000e+00
7.707500000000e+02 2.874955610363e+00 0.000000000000e+00 0.000000000000e+00
7.710000000000e+02 1.808395040125e+00 0.000000000000e+00 0.000000000000e+00
7.712500000000e+02 6.529856249697e-01 0.000000000000e+00 0.000000000000e+00
7.715000000000e+02 -5.140023594135e-01 0.000000000000e+00 0.000000000000e+00
7.717500000000e+02 -1.618038791317e+00 0.000000000000e+00 0.000000000000e+00
7.720000000000e+02 -2.591931422819e+00 0.000000000000e+00 0.000000000000e+00
7.722500000000e+02 -3.379510430953e+00 0.000000000000e+00 0.000000000000e+00
7.725000000000e+02 -3.938248561611e+00 0.000000000000e+00 0.000000000000e+00
7.727500000000e+02 -4.240786716532e+00 0.000000000000e+00 0.000000000000e+00
7.730000000000e+02 -4.275440060847e+00 0.000000000000e+00 0.000000000000e+00
7.732500000000e+02 -4.045836933850e+00 0.000000000000e+00 0.000000000000e+00
7.735000000000e+02 -3.569884546592e+00 0.000000000000e+00 0.000000000000e+00
7.737500000000e+02 -2.878259769896e+00 0.000000000000e+00 0.000000000000e+00
7.740000000000e+02 -2.012594156577e+00 0.000000000000e+00 0.000000000000e+00
7.742500000000e+02 -1.023468759859e+00 0.000000000000e+00 0.000000000000e+00
7.745000000000e+02 3.173083228435e-02 0.000000000000e+00 0.000000000000e+00
7.747500000000e+02 1.091110795662e+00 0.000000000000e+00 0.000000000000e+00
7.750000000000e+02 2.090772705023e+00 0.000000000000e+00 0.000000000000e+00
7.752500000000e+02 2.967595815218e+00 0.000000000000e+00 0.000000000000e+00
7.755000000000e+02 3.662348553126e+00 0.000000000000e+00 0.000000000000e+00
7.757500000000e+02 4.123122273684e+00 0.000000000000e+00 0.000000000000e+00
7.760000000000e+02 4.308992143933e+00 0.000000000000e+00 0.000000000000e+00
7.762500000000e+02 4.193703687512e+00 0.000000000000e+00 0.000000000000e+00
7.765000000000e+02 3.769076664604e+00 0.000000000000e+00 0.000000000000e+00
7.767500000000e+02 3.047731009468e+00 0.000000000000e+00 0.000000000000e+00
7.770000000000e+02 2.064692824918e+00 0.000000000000e+00 0.000000000000e+00
7.772500000000e+02 8.774489476067e-01 0.000000000000e+00 0.000000000000e+00
7.775000000000e+02 -4.359030321478e-01 0.000000000000e+00 0.000000000000e+00
7.777500000000e+02 -1.780614427435e+00 0.000000000000e+00 0.000000000000e+00
7.780000000000e+02 -3.051350868424e+00 0.000000000000e+00 0.000000000000e+00
7.782500000000e+02 -4.140108399652e+00 0.000000000000e+00 0.000000000000e+00
7.785000000000e+02 -4.945459930994e+00 0.000000000000e+00 0.000000000000e+00
7.787500000000e+02 -5.382366529122e+00 0.000000000000e+00 0.000000000000e+00
7.790000000000e+02 -5.391599220932e+00 0.000000000000e+00 0.000000000000e+00
7.792500000000e+02 -4.947718108282e+00 0.000000000000e+00 0.000000000000e+00
7.795000000000e+02 -4.064572512537e+00 0.000000000000e+00 0.000000000000e+00
7.797500000000e+02 -2.797432203796e+00 0.000000000000e+00 0.000000000000e+00
7.800000000000e+02 -1.241133625236e+00 0.000000000000e+00 0.000000000000e+00
7.802500000000e+02 4.759925482878e-01 0.000000000000e+00 0.000000000000e+00
7.805000000000e+02 2.202190525896e+00 0.000000000000e+00 0.000000000000e+00
7.807500000000e+02 3.775643133621e+00 0.000000000000e+00 0.000000000000e+00
7.810000000000e+02 5.039980839378e+00 0.000000000000e+00 0.000000000000e+00
7.812500000000e+02 5.860431192177e+00 0.000000000000e+00 0.000000000000e+00
7.815000000000e+02 6.138893024644e+00 0.000000000000e+00 0.000000000000e+00
7.817500000000e+02 5.826193495848e+00 0.000000000000e+00 0.000000000000e+00
7.820000000000e+02 4.929964268013e+00 0.000000000000e+00 0.000000000000e+00
7.822500000000e+02 3.516951731492e+00 0.000000000000e+00 0.000000000000e+00
7.825000000000e+02 1.709125532088e+00 0.000000000000e+00 0.000000000000e+00
7.827500000000e+02 -3.263838544592e-01 0.000000000000e+00 0.000000000000e+00
7.830000000000e+02 -2.392776573052e+00 0.000000000000e+00 0.000000000000e+00
7.832500000000e+02 -4.283089558415e+00 0.000000000000e+00 0.000000000000e+00
7.835000000000e+02 -5.801754194951e+00 0.000000000000e+00 0.000000000000e+00
7.837500000000e+02 -6.785891842574e+00 0.000000000000e+00 0.000000000000e+00
7.840000000000e+02 -7.123936976524e+00 0.000000000000e+00 0.000000000000e+00
7.842500000000e+02 -6.769361913236e+00 0.000000000000e+00 0.000000000000e+00
7.845000000000e+02 -5.747735873181e+00 0.000000000000e+00 0.000000000000e+00
7.847500000000e+02 -4.156043586590e+00 0.000000000000e+00 0.000000000000e+00
7.850000000000e+02 -2.154042529427e+00 0.000000000000e+00 0.000000000000e+00
7.852500000000e+02 5.164297463529e-02 0.000000000000e+00 0.000000000000e+00
7.855000000000e+02 2.229117237848e+00 0.000000000000e+00 0.000000000000e+00
7.857500000000e+02 4.146202080338e+00 0.000000000000e+00 0.000000000000e+00
7.860000000000e+02 5.596047615841e+00 0.000000000000e+00 0.000000000000e+00
7.862500000000e+02 6.420433476533e+00 0.000000000000e+00 0.000000000000e+00
7.865000000000e+02 6.528015587407e+00 0.000000000000e+00 0.000000000000e+00
7.867500000000e+02 5.905295994866e+00 0.000000000000e+00 0.000000000000e+00
7.870000000000e+02 4.618898326971e+00 0.000000000000e+00 0.000000000000e+00
7.872500000000e+02 2.808728931321e+00 0.000000000000e+00 0.000000000000e+00
7.875000000000e+02 6.726763703916e-01 0.000000000000e+00 0.000000000000e+00
7.877500000000e+02 -1.555480367809e+00 0.000000000000e+00 0.000000000000e+00
7.880000000000e+02 -3.632448679280e+00 0.000000000000e+00 0.000000000000e+00
7.882500000000e+02 -5.333031006506e+00 0.000000000000e+00 0.000000000000e+00
7.885000000000e+02 -6.475727718106e+00 0.000000000000e+00 0.000000000000e+00
7.887500000000e+02 -6.943303938882e+00 0.000000000000e+00 0.000000000000e+00
7.890000000000e+02 -6.695869876337e+00 0.000000000000e+00 0.000000000000e+00
7.892500000000e+02 -5.774909714743e+00 0.000000000000e+00 0.000000000000e+00
7.895000000000e+02 -4.297778966183e+00 0.000000000000e+00 0.000000000000e+00
7.897500000000e+02 -2.443341149968e+00 0.000000000000e+00 0.000000000000e+00
7.900000000000e+02 -4.304886759944e-01 0.000000000000e+00 0.000000000000e+00
7.902500000000e+02 1.507845029927e+00 0.000000000000e+00 0.000000000000e+00
7.905000000000e+02 3.152033902603e+00 0.000000000000e+00 0.000000000000e+00
7.907500000000e+02 4.321168577137e+00 0.000000000000e+00 0.000000000000e+00
7.910000000000e+02 4.893485421999e+00 0.000000000000e+00 0.000000000000e+00
7.912500000000e+02 4.819409174620e+00 0.000000000000e+00 0.000000000000e+00
7.915000000000e+02 4.125734237404e+00 0.000000000000e+00 0.000000000000e+00
7.917500000000e+02 2.910577911239e+00 0.000000000000e+00 0.000000000000e+00
7.920000000000e+02 1.329882671497e+00 0.000000000000e+00 0.000000000000e+00
7.922500000000e+02 -4.227215644859e-01 0.000000000000e+00 0.000000000000e+00
7.925000000000e+02 -2.140091073847e+00 0.000000000000e+00 0.000000000000e+00
7.927500000000e+02 -3.626720052515e+00 0.000000000000e+00 0.000000000000e+00
7.930000000000e+02 -4.721752342894e+00 0.000000000000e+00 0.000000000000e+00
7.932500000000e+02 -5.317070665439e+00 0.000000000000e+00 0.000000000000e+00
7.935000000000e+02 -5.368363179273e+00 0.000000000000e+00 0.000000000000e+00
7.937500000000e+02 -4.898002558989e+00 0.000000000000e+00 0.000000000000e+00
7.940000000000e+02 -3.989635734268e+00 0.000000000000e+00 0.000000000000e+00
7.942500000000e+02 -2.775432814359e+00 0.000000000000e+00 0.000000000000e+00
7.945000000000e+02 -1.417845401417e+00 0.000000000000e+00 0.000000000000e+00
7.947500000000e+02 -8.836350652977e-02 0.000000000000e+00 0.000000000000e+00
7.950000000000e+02 1.053940374932e+00 0.000000000000e+00 0.000000000000e+00
7.952500000000e+02 1.881362157408e+00 0.000000000000e+00 0.000000000000e+00
7.955000000000e+02 2.311715410453e+00 0.000000000000e+00 0.000000000000e+00
7.957500000000e+02 2.316088507711e+00 0.000000000000e+00 0.000000000000e+00
7.960000000000e+02 1.919508337416e+00 0.000000000000e+00 0.000000000000e+00
7.962500000000e+02 1.194757587604e+00 0.000000000000e+00 0.000000000000e+00
7.965000000000e+02 2.504721434070e-01 0.000000000000e+00 0.000000000000e+00
7.967500000000e+02 -7.846591126272e-01 0.000000000000e+00 0.000000000000e+00
7.970000000000e+02 -1.779344290346e+00 0.000000000000e+00 0.000000000000e+00
7.972500000000e+02 -2.616432149271e+00 0.000000000000e+00 0.000000000000e+00
7.975000000000e+02 -3.206804357246e+00 0.000000000000e+00 0.000000000000e+00
7.977500000000e+02 -3.498760172790e+00 0.000000000000e+00 0.000000000000e+00
7.980000000000e+02 -3.481925979654e+00 0.000000000000e+00 0.000000000000e+00
7.982500000000e+02 -3.185507789166e+00 0.000000000000e+00 0.000000000000e+00
7.985000000000e+02 -2.671475569798e+00 0.000000000000e+00 0.000000000000e+00
7.987500000000e+02 -2.023918647056e+00 0.000000000000e+00 0.000000000000e+00
7.990000000000e+02 -1.336257185776e+00 0.000000000000e+00 0.000000000000e+00
7.992500000000e+02 -6.981839104844e-01 0.000000000000e+00 0.000000000000e+00
7.995000000000e+02 -1.841290894854e-01 0.000000000000e+00 0.000000000000e+00
7.997500000000e+02 1.552844517983e-01 0.000000000000e+00 0.000000000000e+00
8.000000000000e+02 2.978421314357e-01 0.000000000000e+00 0.000000000000e+00
8.002500000000e+02 2.500564167821e-01 0.000000000000e+00 0.000000000000e+00
8.005000000000e+02 4.349237444334e-02 0.000000000000e+00 0.000000000000e+00
8.007500000000e+02 -2.720650185181e-01 0.000000000000e+00 0.000000000000e+00
8.010000000000e+02 -6.373751563063e-01 0.000000000000e+00 0.000000000000e+00
8.012500000000e+02 -9.930221850665e-01 0.000000000000e+00 0.000000000000e+00
8.015000000000e+02 -1.287825905871e+00 0.000000000000e+00 0.000000000000e+00
8.017500000000e+02 -1.485229231886e+00 0.000000000000e+00 0.000000000000e+00
8.020000000000e+02 -1.566895430405e+00 0.000000000000e+00 0.000000000000e+00
8.022500000000e+02 -1.533224242070e+00 0.000000000000e+00 0.000000000000e+00
8.025000000000e+02 -1.400983728795e+00 0.000000000000e+00 0.000000000000e+00
8.027500000000e+02 -1.198679779159e+00 0.000000000000e+00 0.000000000000e+00
8.030000000000e+02 -9.605864048983e-01 0.000000000000e+00 0.000000000000e+00
8.032500000000e+02 -7.204982062894e-01 0.000000000000e+00 0.000000000000e+00
8.035000000000e+02 -5.062296664388e-01 0.000000000000e+00 0.000000000000e+00
8.037500000000e+02 -3.356899688384e-01 0.000000000000e+00 0.000000000000e+00
8.040000000000e+02 -2.150465803254e-01 0.000000000000e+00 0.000000000000e+00
8.042500000000e+02 -1.391124645694e-01 0.000000000000e+00 0.000000000000e+00
8.045000000000e+02 -9.371427502457e-02 0.000000000000e+00 0.000000000000e+00
8.047500000000e+02 -5.948289276140e-02 0.000000000000e+00 0.000000000000e+00
8.050000000000e+02 -1.630132170254e-02 0.000000000000e+00 0.000000000000e+00
8.052500000000e+02 5.242337585532e-02 0.000000000000e+00 0.000000000000e+00
8.055000000000e+02 1.564228000533e-01 0.000000000000e+00 0.000000000000e+00
8.057500000000e+02 2.967241617812e-01 0.000000000000e+00 0.000000000000e+00
8.060000000000e+02 4.655754060598e-01 0.000000000000e+00 0.000000000000e+00
8.062500000000e+02 6.480910966873e-01 0.000000000000e+00 0.000000000000e+00
8.065000000000e+02 8.252694293270e-01 0.000000000000e+00 0.000000000000e+00
8.067500000000e+02 9.777976327286e-01 0.000000000000e+00 0.000000000000e+00
8.070000000000e+02 1.089936104934e+00 0.000000000000e+00 0.000000000000e+00
8.072500000000e+02 1.152769436883e+00 0.000000000000e+00 0.000000000000e+00
8.075000000000e+02 1.166232440508e+00 0.000000000000e+00 0.000000000000e+00
8.077500000000e+02 1.139538729137e+00 0.000000000000e+00 0.000000000000e+00
8.080000000000e+02 1.089919652244e+00 0.000000000000e+00 0.000000000000e+00
8.082500000000e+02 1.039874540605e+00 0.000000000000e+00 0.000000000000e+00
8.085000000000e+02 1.013390090035e+00 0.000000000000e+00 0.000000000000e+00
8.087500000000e+02 1.031764918488e+00 0.000000000000e+00 0.000000000000e+00
8.090000000000e+02 1.109746077906e+00 0.000000000000e+00 0.000000000000e+00
8.092500000000e+02 1.252636843138e+00 0.000000000000e+00 0.000000000000e+00
8.095000000000e+02 1.454878195040e+00 0.000000000000e+00 0.000000000000e+00
8.097500000000e+02 1.700366605249e+00 0.000000000000e+00 0.000000000000e+00
8.100000000000e+02 1.964487775775e+00 0.000000000000e+00 0.000000000000e+00
8.102500000000e+02 2.217566243117e+00 0.000000000000e+00 0.000000000000e+00
8.105000000000e+02 2.429199598814e+00 0.000000000000e+00 0.000000000000e+00
8.107500000000e+02 2.572800598244e+00 0.000000000000e+00 0.000000000000e+00
8.110000000000e+02 2.629633577544e+00 0.000000000000e+00 0.000000000000e+00
8.112500000000e+02 2.591708679116e+00 0.000000000000e+00 0.000000000000e+00
8.115000000000e+02 2.463075430706e+00 0.000000000000e+00 0.000000000000e+00
8.117500000000e+02 2.259307290240e+00 0.000000000000e+00 0.000000000000e+00
8.120000000000e+02 2.005250759247e+00 0.000000000000e+00 0.000000000000e+00
8.122500000000e+02 1.731381842185e+00 0.000000000000e+00 0.000000000000e+00
8.125000000000e+02 1.469326764973e+00 0.000000000000e+00 0.000000000000e+00
8.127500000000e+02 1.247229905405e+00 0.000000000000e+00 0.000000000000e+00
8.130000000000e+02 1.085671030029e+00 0.000000000000e+00 0.000000000000e+00
8.132500000000e+02 9.947443884505e-01 0.000000000000e+00 0.000000000000e+00
8.135000000000e+02 9.727292368968e-01 0.000000000000e+00 0.000000000000e+00
8.137500000000e+02 1.006534573843e+00 0.000000000000e+00 0.000000000000e+00
8.140000000000e+02 1.073829392737e+00 0.000000000000e+00 0.000000000000e+00
8.142500000000e+02 1.146515919947e+00 0.000000000000e+00 0.000000000000e+00
8.145000000000e+02 1.195005971495e+00 0.000000000000e+00 0.000000000000e+00
8.147500000000e+02 1.192649116479e+00 0.000000000000e+00 0.000000000000e+00
8.150000000000e+02 1.119651285349e+00 0.000000000000e+00 0.000000000000e+00
8.152500000000e+02 9.659132924358e-01 0.000000000000e+00 0.000000000000e+00
8.155000000000e+02 7.323943287818e-01 0.000000000000e+00 0.000000000000e+00
8.157500000000e+02 4.308369325316e-01 0.000000000000e+00 0.000000000000e+00
8.160000000000e+02 8.194038596916e-02 0.000000000000e+00 0.000000000000e+00
8.162500000000e+02 -2.877000126178e-01 0.000000000000e+00 0.000000000000e+00
8.165000000000e+02 -6.493946788082e-01 0.000000000000e+00 0.000000000000e+00
8.167500000000e+02 -9.763139938005e-01 0.000000000000e+00 0.000000000000e+00
8.170000000000e+02 -1.247003931775e+00 0.000000000000e+00 0.000000000000e+00
8.172500000000e+02 -1.447959596221e+00 0.000000000000e+00 0.000000000000e+00
8.175000000000e+02 -1.574914918984e+00 0.000000000000e+00 0.000000000000e+00
8.177500000000e+02 -1.632715193949e+00 0.000000000000e+00 0.000000000000e+00
8.180000000000e+02 -1.633860432811e+00 0.000000000000e+00 0.000000000000e+00
8.182500000000e+02 -1.596006960370e+00 0.000000000000e+00 0.000000000000e+00
8.185000000000e+02 -1.538861930447e+00 0.000000000000e+00 0.000000000000e+00
8.187500000000e+02 -1.480979390685e+00 0.000000000000e+00 0.000000000000e+00
8.190000000000e+02 -1.436958199765e+00 0.000000000000e+00 0.000000000000e+00
8.192500000000e+02 -1.415455797123e+00 0.000000000000e+00 0.000000000000e+00
8.195000000000e+02 -1.418284013812e+00 0.000000000000e+00 0.000000000000e+00
8.197500000000e+02 -1.440669468905e+00 0.000000000000e+00 0.000000000000e+00
8.200000000000e+02 -1.472572143376e+00 0.000000000000e+00 0.000000000000e+00
8.202500000000e+02 -1.500791827707e+00 0.000000000000e+00 0.000000000000e+00
8.205000000000e+02 -1.511478655545e+00 0.000000000000e+00 0.000000000000e+00
8.207500000000e+02 -1.492617288547e+00 0.000000000000e+00 0.000000000000e+00
8.210000000000e+02 -1.436079615192e+00 0.000000000000e+00 0.000000000000e+00
8.212500000000e+02 -1.338931353131e+00 0.000000000000e+00 0.000000000000e+00
8.215000000000e+02 -1.203816572185e+00 0.000000000000e+00 0.000000000000e+00
8.217500000000e+02 -1.038406400908e+00 0.000000000000e+00 0.000000000000e+00
8.220000000000e+02 -8.540563862626e-01 0.000000000000e+00 0.000000000000e+00
8.222500000000e+02 -6.639449111231e-01 0.000000000000e+00 0.000000000000e+00
8.225000000000e+02 -4.810422027835e-01 0.000000000000e+00 0.000000000000e+00
8.227500000000e+02 -3.162742040726e-01 0.000000000000e+00 0.000000000000e+00
8.230000000000e+02 -1.771970271565e-01 0.000000000000e+00 0.000000000000e+00
8.232500000000e+02 -6.739560170596e-02 0.000000000000e+00 0.000000000000e+00
8.235000000000e+02 1.331696461466e-02 0.000000000000e+00 0.000000000000e+00
8.237500000000e+02 6.797068689592e-02 0.000000000000e+00 0.000000000000e+00
8.240000000000e+02 1.009850303462e-01 0.000000000000e+00 0.000000000000e+00
8.242500000000e+02 1.164898235273e-01 0.000000000000e+00 0.000000000000e+00
8.245000000000e+02 1.167614199414e-01 0.000000000000e+00 0.000000000000e+00
8.247500000000e+02 1.010947813201e-01 0.000000000000e+00 0.000000000000e+00
8.250000000000e+02 6.535449739735e-02 0.000000000000e+00 0.000000000000e+00
8.252500000000e+02 2.325681480518e-03 0.000000000000e+00 0.000000000000e+00
8.255000000000e+02 -9.715994813681e-02 0.000000000000e+00 0.000000000000e+00
8.257500000000e+02 -2.424916761660e-01 0.000000000000e+00 0.000000000000e+00
8.260000000000e+02 -4.412277352642e-01 0.000000000000e+00 0.000000000000e+00
8.262500000000e+02 -6.970808255334e-01 0.000000000000e+00 0.000000000000e+00
8.265000000000e+02 -1.008308782965e+00 0.000000000000e+00 0.000000000000e+00
8.267500000000e+02 -1.366824935395e+00 0.000000000000e+00 0.000000000000e+00
8.270000000000e+02 -1.758233745040e+00 0.000000000000e+00 0.000000000000e+00
8.272500000000e+02 -2.162849457565e+00 0.000000000000e+00 0.000000000000e+00
8.275000000000e+02 -2.557592460632e+00 0.000000000000e+00 0.000000000000e+00
8.277500000000e+02 -2.918506734989e+00 0.000000000000e+00 0.000000000000e+00
8.280000000000e+02 -3.223527679536e+00 0.000000000000e+00 0.000000000000e+00
8.282500000000e+02 -3.455072720403e+00 0.000000000000e+00 0.000000000000e+00
8.285000000000e+02 -3.602038608971e+00 0.000000000000e+00 0.000000000000e+00
8.287500000000e+02 -3.660869445652e+00 0.000000000000e+00 0.000000000000e+00
8.290000000000e+02 -3.635497365989e+00 0.000000000000e+00 0.000000000000e+00
8.292500000000e+02 -3.536132988419e+00 0.000000000000e+00 0.000000000000e+00
8.295000000000e+02 -3.377068081220e+00 0.000000000000e+00 0.000000000000e+00
8.297500000000e+02 -3.173819001526e+00 0.000000000000e+00 0.000000000000e+00
8.300000000000e+02 -2.940059076262e+00 0.000000000000e+00 0.000000000000e+00
8.302500000000e+02 -2.684840626783e+00 0.000000000000e+00 0.000000000000e+00
8.305000000000e+02 -2.410582200614e+00 0.000000000000e+00 0.000000000000e+00
8.307500000000e+02 -2.112195106003e+00 0.000000000000e+00 0.000000000000e+00
8.310000000000e+02 -1.777558893051e+00 0.000000000000e+00 0.000000000000e+00
8.312500000000e+02 -1.389351543791e+00 0.000000000000e+00 0.000000000000e+00
8.315000000000e+02 -9.280271713538e-01 0.000000000000e+00 0.000000000000e+00
8.317500000000e+02 -3.755445890499e-01 0.000000000000e+00 0.000000000000e+00
8.320000000000e+02 2.806859224301e-01 0.000000000000e+00 0.000000000000e+00
8.322500000000e+02 1.044230440166e+00 0.000000000000e+00 0.000000000000e+00
8.325000000000e+02 1.906999294911e+00 0.000000000000e+00 0.000000000000e+00
8.327500000000e+02 2.848007250060e+00 0.000000000000e+00 0.000000000000e+00
8.330000000000e+02 3.833793485680e+00 0.000000000000e+00 0.000000000000e+00
8.332500000000e+02 4.820538453247e+00 0.000000000000e+00 0.000000000000e+00
8.335000000000e+02 5.757671585446e+00 0.000000000000e+00 0.000000000000e+00
8.337500000000e+02 6.592543920462e+00 0.000000000000e+00 0.000000000000e+00
8.340000000000e+02 7.275576030336e+00 0.000000000000e+00 0.000000000000e+00
8.342500000000e+02 7.765209634778e+00 0.000000000000e+00 0.000000000000e+00
8.345000000000e+02 8.032004714305e+00 0.000000000000e+00 0.000000000000e+00
8.347500000000e+02 8.061332703185e+00 0.000000000000e+00 0.000000000000e+00
8.350000000000e+02 7.854306234863e+00 0.000000000000e+00 0.000000000000e+00
8.352500000000e+02 7.426830501174e+00 0.000000000000e+00 0.000000000000e+00
8.355000000000e+02 6.806925649064e+00 0.000000000000e+00 0.000000000000e+00
8.357500000000e+02 6.030715398485e+00 0.000000000000e+00 0.000000000000e+00
8.360000000000e+02 5.137668010890e+00 0.000000000000e+00 0.000000000000e+00
8.362500000000e+02 4.165783193296e+00 0.000000000000e+00 0.000000000000e+00
8.365000000000e+02 3.147425670827e+00 0.000000000000e+00 0.000000000000e+00
8.367500000000e+02 2.106410669742e+00 0.000000000000e+00 0.000000000000e+00
8.370000000000e+02 1.056761101653e+00 0.000000000000e+00 0.000000000000e+00
8.372500000000e+02 3.306839803210e-03 0.000000000000e+00 0.000000000000e+00
8.375000000000e+02 -1.055981175344e+00 0.000000000000e+00 0.000000000000e+00
8.377500000000e+02 -2.126294901358e+00 0.000000000000e+00 0.000000000000e+00
8.380000000000e+02 -3.211518731665e+00 0.000000000000e+00 0.000000000000e+00
8.382500000000e+02 -4.309703603307e+00 0.000000000000e+00 0.000000000000e+00
8.385000000000e+02 -5.409232676941e+00 0.000000000000e+00 0.000000000000e+00
8.387500000000e+02 -6.486344482051e+00 0.000000000000e+00 0.000000000000e+00
8.390000000000e+02 -7.504499289968e+00 0.000000000000e+00 0.000000000000e+00
8.392500000000e+02 -8.415819818535e+00 0.000000000000e+00 0.000000000000e+00
8.395000000000e+02 -9.164543665873e+00 0.000000000000e+00 0.000000000000e+00
8.397500000000e+02 -9.692133563601e+00 0.000000000000e+00 0.000000000000e+00
8.400000000000e+02 -9.943444132409e+00 0.000000000000e+00 0.000000000000e+00
8.402500000000e+02 -9.873175918676e+00 0.000000000000e+00 0.000000000000e+00
8.405000000000e+02 -9.451783666167e+00 0.000000000000e+00 0.000000000000e+00
8.407500000000e+02 -8.670056015784e+00 0.000000000000e+00 0.000000000000e+00
8.410000000000e+02 -7.541742036724e+00 0.000000000000e+00 0.000000000000e+00
8.412500000000e+02 -6.103844821478e+00 0.000000000000e+00 0.000000000000e+00
8.415000000000e+02 -4.414500212831e+00 0.000000000000e+00 0.000000000000e+00
8.417500000000e+02 -2.548668458021e+00 0.000000000000e+00 0.000000000000e+00
8.420000000000e+02 -5.921454139864e-01 0.000000000000e+00 0.000000000000e+00
8.422500000000e+02 1.365390539932e+00 0.000000000000e+00 0.000000000000e+00
8.425000000000e+02 3.237468064268e+00 0.000000000000e+00 0.000000000000e+00
8.427500000000e+02 4.947222018899e+00 0.000000000000e+00 0.000000000000e+00
8.430000000000e+02 6.432387728152e+00 0.000000000000e+00 0.000000000000e+00
8.432500000000e+02 7.648382883873e+00 0.000000000000e+00 0.000000000000e+00
8.435000000000e+02 8.569241275760e+00 0.000000000000e+00 0.000000000000e+00
8.437500000000e+02 9.186459955087e+00 0.000000000000e+00 0.000000000000e+00
8.440000000000e+02 9.506102443453e+00 0.000000000000e+00 0.000000000000e+00
8.442500000000e+02 9.544725733754e+00 0.000000000000e+00 0.000000000000e+00
8.445000000000e+02 9.324836943248e+00 0.000000000000e+00 0.000000000000e+00
8.447500000000e+02 8.870618097193e+00 0.000000000000e+00 0.000000000000e+00
8.450000000000e+02 8.204581401599e+00 0.000000000000e+00 0.000000000000e+00
8.452500000000e+02 7.345644846318e+00 0.000000000000e+00 0.000000000000e+00
8.455000000000e+02 6.308875129529e+00 0.000000000000e+00 0.000000000000e+00
8.457500000000e+02 5.106867694540e+00 0.000000000000e+00 0.000000000000e+00
8.460000000000e+02 3.752462828755e+00 0.000000000000e+00 0.000000000000e+00
8.462500000000e+02 2.262271897198e+00 0.000000000000e+00 0.000000000000e+00
8.465000000000e+02 6.603417332870e-01 0.000000000000e+00 0.000000000000e+00
8.467500000000e+02 -1.018760530835e+00 0.000000000000e+00 0.000000000000e+00
8.470000000000e+02 -2.728098241038e+00 0.000000000000e+00 0.000000000000e+00
8.472500000000e+02 -4.408246787854e+00 0.000000000000e+00 0.000000000000e+00
8.475000000000e+02 -5.989163398552e+00 0.000000000000e+00 0.000000000000e+00
8.477500000000e+02 -7.394021149179e+00 0.000000000000e+00 0.000000000000e+00
8.480000000000e+02 -8.544697411178e+00 0.000000000000e+00 0.000000000000e+00
8.482500000000e+02 -9.368356802837e+00 0.000000000000e+00 0.000000000000e+00
8.485000000000e+02 -9.804389217494e+00 0.000000000000e+00 0.000000000000e+00
8.487500000000e+02 -9.810879855204e+00 0.000000000000e+00 0.000000000000e+00
8.490000000000e+02 -9.369812372385e+00 0.000000000000e+00 0.000000000000e+00
8.492500000000e+02 -8.490335489618e+00 0.000000000000e+00 0.000000000000e+00
8.495000000000e+02 -7.209640613140e+00 0.000000000000e+00 0.000000000000e+00
8.497500000000e+02 -5.591274417119e+00 0.000000000000e+00 0.000000000000e+00
8.500000000000e+02 -3.721009404143e+00 0.000000000000e+00 0.000000000000e+00
8.502500000000e+02 -1.700678107789e+00 0.000000000000e+00 0.000000000000e+00
8.505000000000e+02 3.593935270681e-01 0.000000000000e+00 0.000000000000e+00
8.507500000000e+02 2.348569667366e+00 0.000000000000e+00 0.000000000000e+00
8.510000000000e+02 4.163871537142e+00 0.000000000000e+00 0.000000000000e+00
8.512500000000e+02 5.716947404305e+00 0.000000000000e+00 0.000000000000e+00
8.515000000000e+02 6.939411131503e+00 0.000000000000e+00 0.000000000000e+00
8.517500000000e+02 7.786131628840e+00 0.000000000000e+00 0.000000000000e+00
8.520000000000e+02 8.236312635060e+00 0.000000000000e+00 0.000000000000e+00
8.522500000000e+02 8.292464633205e+00 0.000000000000e+00 0.000000000000e+00
8.525000000000e+02 7.977603934801e+00 0.000000000000e+00 0.000000000000e+00
8.527500000000e+02 7.331188822786e+00 0.000000000000e+00 0.000000000000e+00
8.530000000000e+02 6.404398961457e+00 0.000000000000e+00 0.000000000000e+00
8.532500000000e+02 5.255373423297e+00 0.000000000000e+00 0.000000000000e+00
8.535000000000e+02 3.944948347517e+00 0.000000000000e+00 0.000000000000e+00
8.537500000000e+02 2.533292547341e+00 0.000000000000e+00 0.000000000000e+00
8.540000000000e+02 1.077652369672e+00 0.000000000000e+00 0.000000000000e+00
8.542500000000e+02 -3.687848905989e-01 0.000000000000e+00 0.000000000000e+00
8.545000000000e+02 -1.757086383553e+00 0.000000000000e+00 0.000000000000e+00
8.547500000000e+02 -3.042149574386e+00 0.000000000000e+00 0.000000000000e+00
8.550000000000e+02 -4.182062221946e+00 0.000000000000e+00 0.000000000000e+00
8.552500000000e+02 -5.137659392104e+00 0.000000000000e+00 0.000000000000e+00
8.555000000000e+02 -5.872627635347e+00 0.000000000000e+00 0.000000000000e+00
8.557500000000e+02 -6.354382705813e+00 0.000000000000e+00 0.000000000000e+00
8.560000000000e+02 -6.555782395613e+00 0.000000000000e+00 0.000000000000e+00
8.562500000000e+02 -6.457555895088e+00 0.000000000000e+00 0.000000000000e+00
8.565000000000e+02 -6.051163324753e+00 0.000000000000e+00 0.000000000000e+00
8.567500000000e+02 -5.341669607461e+00 0.000000000000e+00 0.000000000000e+00
8.570000000000e+02 -4.350146076211e+00 0.000000000000e+00 0.000000000000e+00
8.572500000000e+02 -3.115113296437e+00 0.000000000000e+00 0.000000000000e+00
8.575000000000e+02 -1.692611792023e+00 0.000000000000e+00 0.000000000000e+00
8.577500000000e+02 -1.546258376607e-01 0.000000000000e+00 0.000000000000e+00
8.580000000000e+02 1.414227667684e+00 0.000000000000e+00 0.000000000000e+00
8.582500000000e+02 2.921621603223e+00 0.000000000000e+00 0.000000000000e+00
8.585000000000e+02 4.273719421416e+00 0.000000000000e+00 0.000000000000e+00
8.587500000000e+02 5.382141749366e+00 0.000000000000e+00 0.000000000000e+00
8.590000000000e+02 6.171059660190e+00 0.000000000000e+00 0.000000000000e+00
8.592500000000e+02 6.583719156983e+00 0.000000000000e+00 0.000000000000e+00
8.595000000000e+02 6.587723736896e+00 0.000000000000e+00 0.000000000000e+00
8.597500000000e+02 6.178501646412e+00 0.000000000000e+00 0.000000000000e+00
8.600000000000e+02 5.380550974615e+00 0.000000000000e+00 0.000000000000e+00
8.602500000000e+02 4.246270442453e+00 0.000000000000e+00 0.000000000000e+00
8.605000000000e+02 2.852422392306e+00 0.000000000000e+00 0.000000000000e+00
8.607500000000e+02 1.294510200636e+00 0.000000000000e+00 0.000000000000e+00
8.610000000000e+02 -3.204411093404e-01 0.000000000000e+00 0.000000000000e+00
8.612500000000e+02 -1.882057406092e+00 0.000000000000e+00 0.000000000000e+00
8.615000000000e+02 -3.285010534671e+00 0.000000000000e+00 0.000000000000e+00
8.617500000000e+02 -4.436894507545e+00 0.000000000000e+00 0.000000000000e+00
8.620000000000e+02 -5.264906073048e+00 0.000000000000e+00 0.000000000000e+00
8.622500000000e+02 -5.720784158722e+00 0.000000000000e+00 0.000000000000e+00
8.625000000000e+02 -5.783644224718e+00 0.000000000000e+00 0.000000000000e+00
8.627500000000e+02 -5.460554142491e+00 0.000000000000e+00 0.000000000000e+00
8.630000000000e+02 -4.784914119433e+00 0.000000000000e+00 0.000000000000e+00
8.632500000000e+02 -3.812901082426e+00 0.000000000000e+00 0.000000000000e+00
8.635000000000e+02 -2.618397540369e+00 0.000000000000e+00 0.000000000000e+00
8.637500000000e+02 -1.286931303304e+00 0.000000000000e+00 0.000000000000e+00
8.640000000000e+02 9.080256973869e-02 0.000000000000e+00 0.000000000000e+00
8.642500000000e+02 1.425283170909e+00 0.000000000000e+00 0.000000000000e+00
8.645000000000e+02 2.633886246954e+00 0.000000000000e+00 0.000000000000e+00
8.647500000000e+02 3.645620073736e+00 0.000000000000e+00 0.000000000000e+00
8.650000000000e+02 4.404646576465e+00 0.000000000000e+00 0.000000000000e+00
8.652500000000e+02 4.872505017107e+00 0.000000000000e+00 0.000000000000e+00
8.655000000000e+02 5.029088123841e+00 0.000000000000e+00 0.000000000000e+00
8.657500000000e+02 4.872524411266e+00 0.000000000000e+00 0.000000000000e+00
8.660000000000e+02 4.418184810582e+00 0.000000000000e+00 0.000000000000e+00
8.662500000000e+02 3.697052084033e+00 0.000000000000e+00 0.000000000000e+00
8.665000000000e+02 2.753670138280e+00 0.000000000000e+00 0.000000000000e+00
8.667500000000e+02 1.643835966226e+00 0.000000000000e+00 0.000000000000e+00
8.670000000000e+02 4.321232965815e-01 0.000000000000e+00 0.000000000000e+00
8.672500000000e+02 -8.107491140648e-01 0.000000000000e+00 0.000000000000e+00
8.675000000000e+02 -2.010753023515e+00 0.000000000000e+00 0.000000000000e+00
8.677500000000e+02 -3.093670270921e+00 0.000000000000e+00 0.000000000000e+00
8.680000000000e+02 -3.988568386543e+00 0.000000000000e+00 0.000000000000e+00
8.682500000000e+02 -4.631652741592e+00 0.000000000000e+00 0.000000000000e+00
8.685000000000e+02 -4.970425195296e+00 0.000000000000e+00 0.000000000000e+00
8.687500000000e+02 -4.967961729769e+00 0.000000000000e+00 0.000000000000e+00
8.690000000000e+02 -4.606995821468e+00 0.000000000000e+00 0.000000000000e+00
8.692500000000e+02 -3.893383183189e+00 0.000000000000e+00 0.000000000000e+00
8.695000000000e+02 -2.858451002497e+00 0.000000000000e+00 0.000000000000e+00
8.697500000000e+02 -1.559722297223e+00 0.000000000000e+00 0.000000000000e+00
8.700000000000e+02 -7.956865177488e-02 0.000000000000e+00 0.000000000000e+00
8.702500000000e+02 1.478511857173e+00 0.000000000000e+00 0.000000000000e+00
8.705000000000e+02 2.996076040223e+00 0.000000000000e+00 0.000000000000e+00
8.707500000000e+02 4.348184844643e+00 0.000000000000e+00 0.000000000000e+00
8.710000000000e+02 5.413624937628e+00 0.000000000000e+00 0.000000000000e+00
8.712500000000e+02 6.086112270218e+00 0.000000000000e+00 0.000000000000e+00
8.715000000000e+02 6.285443308816e+00 0.000000000000e+00 0.000000000000e+00
8.717500000000e+02 5.967406864354e+00 0.000000000000e+00 0.000000000000e+00
8.720000000000e+02 5.131241228281e+00 0.000000000000e+00 0.000000000000e+00
8.722500000000e+02 3.823538505409e+00 0.000000000000e+00 0.000000000000e+00
8.725000000000e+02 2.137764687397e+00 0.000000000000e+00 0.000000000000e+00
8.727500000000e+02 2.089649322856e-01 0.000000000000e+00 0.000000000000e+00
8.730000000000e+02 -1.796275880932e+00 0.000000000000e+00 0.000000000000e+00
8.732500000000e+02 -3.693998411299e+00 0.000000000000e+00 0.000000000000e+00
8.735000000000e+02 -5.300007174184e+00 0.000000000000e+00 0.000000000000e+00
8.737500000000e+02 -6.448378203552e+00 0.000000000000e+00 0.000000000000e+00
8.740000000000e+02 -7.009428330510e+00 0.000000000000e+00 0.000000000000e+00
8.742500000000e+02 -6.905132798163e+00 0.000000000000e+00 0.000000000000e+00
8.745000000000e+02 -6.120101937357e+00 0.000000000000e+00 0.000000000000e+00
8.747500000000e+02 -4.706586026553e+00 0.000000000000e+00 0.000000000000e+00
8.750000000000e+02 -2.782545959216e+00 0.000000000000e+00 0.000000000000e+00
8.752500000000e+02 -5.225532506262e-01 0.000000000000e+00 0.000000000000e+00
8.755000000000e+02 1.857910340176e+00 0.000000000000e+00 0.000000000000e+00
8.757500000000e+02 4.123388173696e+00 0.000000000000e+00 0.000000000000e+00
8.760000000000e+02 6.042567841364e+00 0.000000000000e+00 0.000000000000e+00
8.762500000000e+02 7.413046998157e+00 0.000000000000e+00 0.000000000000e+00
8.765000000000e+02 8.083994949077e+00 0.000000000000e+00 0.000000000000e+00
8.767500000000e+02 7.974059380698e+00 0.000000000000e+00 0.000000000000e+00
8.770000000000e+02 7.082288141325e+00 0.000000000000e+00 0.000000000000e+00
8.772500000000e+02 5.490542958333e+00 0.000000000000e+00 0.000000000000e+00
8.775000000000e+02 3.356804234166e+00 0.000000000000e+00 0.000000000000e+00
8.777500000000e+02 8.998018426774e-01 0.000000000000e+00 0.000000000000e+00
8.780000000000e+02 -1.623564797892e+00 0.000000000000e+00 0.000000000000e+00
8.782500000000e+02 -3.945658934679e+00 0.000000000000e+00 0.000000000000e+00
8.785000000000e+02 -5.817385391365e+00 0.000000000000e+00 0.000000000000e+00
8.787500000000e+02 -7.036000303248e+00 0.000000000000e+00 0.000000000000e+00
8.790000000000e+02 -7.468212751238e+00 0.000000000000e+00 0.000000000000e+00
8.792500000000e+02 -7.065807581657e+00 0.000000000000e+00 0.000000000000e+00
8.795000000000e+02 -5.871833480499e+00 0.000000000000e+00 0.000000000000e+00
8.797500000000e+02 -4.016472232401e+00 0.000000000000e+00 0.000000000000e+00
8.800000000000e+02 -1.702909584985e+00 0.000000000000e+00 0.000000000000e+00
8.802500000000e+02 8.152794456462e-01 0.000000000000e+00 0.000000000000e+00
8.805000000000e+02 3.262684792718e+00 0.000000000000e+00 0.000000000000e+00
8.807500000000e+02 5.373265948348e+00 0.000000000000e+00 0.000000000000e+00
8.810000000000e+02 6.920562349924e+00 0.000000000000e+00 0.000000000000e+00
8.812500000000e+02 7.743347918099e+00 0.000000000000e+00 0.000000000000e+00
8.815000000000e+02 7.763686243667e+00 0.000000000000e+00 0.000000000000e+00
8.817500000000e+02 6.995237940940e+00 0.000000000000e+00 0.000000000000e+00
8.820000000000e+02 5.540836901692e+00 0.000000000000e+00 0.000000000000e+00
8.822500000000e+02 3.579645288221e+00 0.000000000000e+00 0.000000000000e+00
8.825000000000e+02 1.345457915217e+00 0.000000000000e+00 0.000000000000e+00
8.827500000000e+02 -9.012025113857e-01 0.000000000000e+00 0.000000000000e+00
8.830000000000e+02 -2.903811889543e+00 0.000000000000e+00 0.000000000000e+00
8.832500000000e+02 -4.439678931762e+00 0.000000000000e+00 0.000000000000e+00
8.835000000000e+02 -5.345307289823e+00 0.000000000000e+00 0.000000000000e+00
8.837500000000e+02 -5.534283660638e+00 0.000000000000e+00 0.000000000000e+00
8.840000000000e+02 -5.005637555687e+00 0.000000000000e+00 0.000000000000e+00
8.842500000000e+02 -3.841814550376e+00 0.000000000000e+00 0.000000000000e+00
8.845000000000e+02 -2.196696610102e+00 0.000000000000e+00 0.000000000000e+00
8.847500000000e+02 -2.753259035784e-01 0.000000000000e+00 0.000000000000e+00
8.850000000000e+02 1.692012506058e+00 0.000000000000e+00 0.000000000000e+00
8.852500000000e+02 3.478043472235e+00 0.000000000000e+00 0.000000000000e+00
8.855000000000e+02 4.885561735019e+00 0.000000000000e+00 0.000000000000e+00
8.857500000000e+02 5.769998047097e+00 0.000000000000e+00 0.000000000000e+00
8.860000000000e+02 6.054831686888e+00 0.000000000000e+00 0.000000000000e+00
8.862500000000e+02 5.738155139226e+00 0.000000000000e+00 0.000000000000e+00
8.865000000000e+02 4.889856000737e+00 0.000000000000e+00 0.000000000000e+00
8.867500000000e+02 3.640080358152e+00 0.000000000000e+00 0.000000000000e+00
8.870000000000e+02 2.160724670459e+00 0.000000000000e+00 0.000000000000e+00
8.872500000000e+02 6.425315437621e-01 0.000000000000e+00 0.000000000000e+00
8.875000000000e+02 -7.291629047635e-01 0.000000000000e+00 0.000000000000e+00
8.877500000000e+02 -1.796918458583e+00 0.000000000000e+00 0.000000000000e+00
8.880000000000e+02 -2.449146748924e+00 0.000000000000e+00 0.000000000000e+00
8.882500000000e+02 -2.631453399676e+00 0.000000000000e+00 0.000000000000e+00
8.885000000000e+02 -2.350222672180e+00 0.000000000000e+00 0.000000000000e+00
8.887500000000e+02 -1.668352373696e+00 0.000000000000e+00 0.000000000000e+00
8.890000000000e+02 -6.940696301474e-01 0.000000000000e+00 0.000000000000e+00
8.892500000000e+02 4.353828599639e-01 0.000000000000e+00 0.000000000000e+00
8.895000000000e+02 1.572814032715e+00 0.000000000000e+00 0.000000000000e+00
8.897500000000e+02 2.580283418647e+00 0.000000000000e+00 0.000000000000e+00
8.900000000000e+02 3.345924827989e+00 0.000000000000e+00 0.000000000000e+00
8.902500000000e+02 3.796332448483e+00 0.000000000000e+00 0.000000000000e+00
8.905000000000e+02 3.903147455446e+00 0.000000000000e+00 0.000000000000e+00
8.907500000000e+02 3.683332747674e+00 0.000000000000e+00 0.000000000000e+00
8.910000000000e+02 3.193499122826e+00 0.000000000000e+00 0.000000000000e+00
8.912500000000e+02 2.519426593743e+00 0.000000000000e+00 0.000000000000e+00
8.915000000000e+02 1.762506506168e+00 0.000000000000e+00 0.000000000000e+00
8.917500000000e+02 1.025142713766e+00 0.000000000000e+00 0.000000000000e+00
8.920000000000e+02 3.971633024647e-01 0.000000000000e+00 0.000000000000e+00
8.922500000000e+02 -5.497821193553e-02 0.000000000000e+00 0.000000000000e+00
8.925000000000e+02 -2.949382699554e-01 0.000000000000e+00 0.000000000000e+00
8.927500000000e+02 -3.185347671358e-01 0.000000000000e+00 0.000000000000e+00
8.930000000000e+02 -1.511950625672e-01 0.000000000000e+00 0.000000000000e+00
8.932500000000e+02 1.584737662693e-01 0.000000000000e+00 0.000000000000e+00
8.935000000000e+02 5.477666283379e-01 0.000000000000e+00 0.000000000000e+00
8.937500000000e+02 9.500976021366e-01 0.000000000000e+00 0.000000000000e+00
8.940000000000e+02 1.304785001975e+00 0.000000000000e+00 0.000000000000e+00
8.942500000000e+02 1.565018619659e+00 0.000000000000e+00 0.000000000000e+00
8.945000000000e+02 1.702997647147e+00 0.000000000000e+00 0.000000000000e+00
8.947500000000e+02 1.711727187119e+00 0.000000000000e+00 0.000000000000e+00
8.950000000000e+02 1.603503524560e+00 0.000000000000e+00 0.000000000000e+00
8.952500000000e+02 1.405619043910e+00 0.000000000000e+00 0.000000000000e+00
8.955000000000e+02 1.154203175873e+00 0.000000000000e+00 0.000000000000e+00
8.957500000000e+02 8.873338408716e-01 0.000000000000e+00 0.000000000000e+00
8.960000000000e+02 6.385807466280e-01 0.000000000000e+00 0.000000000000e+00
8.962500000000e+02 4.319845857480e-01 0.000000000000e+00 0.000000000000e+00
8.965000000000e+02 2.791699312052e-01 0.000000000000e+00 0.000000000000e+00
8.967500000000e+02 1.788912287305e-01 0.000000000000e+00 0.000000000000e+00
8.970000000000e+02 1.188892177701e-01 0.000000000000e+00 0.000000000000e+00
8.972500000000e+02 7.955830083476e-02 0.000000000000e+00 0.000000000000e+00
8.975000000000e+02 3.865230532695e-02 0.000000000000e+00 0.000000000000e+00
8.977500000000e+02 -2.387404810055e-02 0.000000000000e+00 0.000000000000e+00
8.980000000000e+02 -1.217633594799e-01 0.000000000000e+00 0.000000000000e+00
8.982500000000e+02 -2.597957001056e-01 0.000000000000e+00 0.000000000000e+00
8.985000000000e+02 -4.329887967575e-01 0.000000000000e+00 0.000000000000e+00
8.987500000000e+02 -6.277327555616e-01 0.000000000000e+00 0.000000000000e+00
8.990000000000e+02 -8.245902543680e-01 0.000000000000e+00 0.000000000000e+00
8.992500000000e+02 -1.002206986441e+00 0.000000000000e+00 0.000000000000e+00
8.995000000000e+02 -1.141594553800e+00 0.000000000000e+00 0.000000000000e+00
8.997500000000e+02 -1.229996666525e+00 0.000000000000e+00 0.000000000000e+00
9.000000000000e+02 -1.263634652491e+00 0.000000000000e+00 0.000000000000e+00
9.002500000000e+02 -1.248832483847e+00 0.000000000000e+00 0.000000000000e+00
9.005000000000e+02 -1.201308084063e+00 0.000000000000e+00 0.000000000000e+00
9.007500000000e+02 -1.143737087360e+00 0.000000000000e+00 0.000000000000e+00
9.010000000000e+02 -1.101993541289e+00 0.000000000000e+00 0.000000000000e+00
9.012500000000e+02 -1.100699799832e+00 0.000000000000e+00 0.000000000000e+00
9.015000000000e+02 -1.158838024722e+00 0.000000000000e+00 0.000000000000e+00
9.017500000000e+02 -1.286169523314e+00 0.000000000000e+00 0.000000000000e+00
9.020000000000e+02 -1.481077813117e+00 0.000000000000e+00 0.000000000000e+00
9.022500000000e+02 -1.730219299132e+00 0.000000000000e+00 0.000000000000e+00
9.025000000000e+02 -2.010070564494e+00 0.000000000000e+00 0.000000000000e+00
9.027500000000e+02 -2.290152061514e+00 0.000000000000e+00 0.000000000000e+00
9.030000000000e+02 -2.537434782181e+00 0.000000000000e+00 0.000000000000e+00
9.032500000000e+02 -2.721243253897e+00 0.000000000000e+00 0.000000000000e+00
9.035000000000e+02 -2.817885567492e+00 0.000000000000e+00 0.000000000000e+00
9.037500000000e+02 -2.814281638682e+00 0.000000000000e+00 0.000000000000e+00
9.040000000000e+02 -2.710017226540e+00 0.000000000000e+00 0.000000000000e+00
9.042500000000e+02 -2.517497673372e+00 0.000000000000e+00 0.000000000000e+00
9.045000000000e+02 -2.260172125122e+00 0.000000000000e+00 0.000000000000e+00
9.047500000000e+02 -1.969098840187e+00 0.000000000000e+00 0.000000000000e+00
9.050000000000e+02 -1.678377873669e+00 0.000000000000e+00 0.000000000000e+00
9.052500000000e+02 -1.420149261623e+00 0.000000000000e+00 0.000000000000e+00
9.055000000000e+02 -1.219916860805e+00 0.000000000000e+00 0.000000000000e+00
9.057500000000e+02 -1.092901848673e+00 0.000000000000e+00 0.000000000000e+00
9.060000000000e+02 -1.041965809151e+00 0.000000000000e+00 0.000000000000e+00
9.062500000000e+02 -1.057398285692e+00 0.000000000000e+00 0.000000000000e+00
9.065000000000e+02 -1.118576834029e+00 0.000000000000e+00 0.000000000000e+00
9.067500000000e+02 -1.197223959145e+00 0.000000000000e+00 0.000000000000e+00
9.070000000000e+02 -1.261748581015e+00 0.000000000000e+00 0.000000000000e+00
9.072500000000e+02 -1.282005446201e+00 0.000000000000e+00 0.000000000000e+00
9.075000000000e+02 -1.233756294938e+00 0.000000000000e+00 0.000000000000e+00
9.077500000000e+02 -1.102177048165e+00 0.000000000000e+00 0.000000000000e+00
9.080000000000e+02 -8.839140809468e-01 0.000000000000e+00 0.000000000000e+00
9.082500000000e+02 -5.874231299315e-01 0.000000000000e+00 0.000000000000e+00
9.085000000000e+02 -2.315894148790e-01 0.000000000000e+00 0.000000000000e+00
9.087500000000e+02 1.571144240684e-01 0.000000000000e+00 0.000000000000e+00
9.090000000000e+02 5.484643806143e-01 0.000000000000e+00 0.000000000000e+00
9.092500000000e+02 9.127129698208e-01 0.000000000000e+00 0.000000000000e+00
9.095000000000e+02 1.224568776083e+00 0.000000000000e+00 0.000000000000e+00
9.097500000000e+02 1.466348366099e+00 0.000000000000e+00 0.000000000000e+00
9.100000000000e+02 1.629868556894e+00 0.000000000000e+00 0.000000000000e+00
9.102500000000e+02 1.716855190531e+00 0.000000000000e+00 0.000000000000e+00
9.105000000000e+02 1.737879383451e+00 0.000000000000e+00 0.000000000000e+00
9.107500000000e+02 1.710056383766e+00 0.000000000000e+00 0.000000000000e+00
9.110000000000e+02 1.653921230293e+00 0.000000000000e+00 0.000000000000e+00
9.112500000000e+02 1.590003083185e+00 0.000000000000e+00 0.000000000000e+00
9.115000000000e+02 1.535642169246e+00 0.000000000000e+00 0.000000000000e+00
9.117500000000e+02 1.502529471897e+00 0.000000000000e+00 0.000000000000e+00
9.120000000000e+02 1.495312866220e+00 0.000000000000e+00 0.000000000000e+00
9.122500000000e+02 1.511428659906e+00 0.000000000000e+00 0.000000000000e+00
9.125000000000e+02 1.542115596799e+00 0.000000000000e+00 0.000000000000e+00
9.127500000000e+02 1.574382129354e+00 0.000000000000e+00 0.000000000000e+00
9.130000000000e+02 1.593556371671e+00 0.000000000000e+00 0.000000000000e+00
9.132500000000e+02 1.585972626531e+00 0.000000000000e+00 0.000000000000e+00
9.135000000000e+02 1.541348446254e+00 0.000000000000e+00 0.000000000000e+00
9.137500000000e+02 1.454479002238e+00 0.000000000000e+00 0.000000000000e+00
9.140000000000e+02 1.326006540459e+00 0.000000000000e+00 0.000000000000e+00
9.142500000000e+02 1.162188291757e+00 0.000000000000e+00 0.000000000000e+00
9.145000000000e+02 9.737578354968e-01 0.000000000000e+00 0.000000000000e+00
9.147500000000e+02 7.741238683076e-01 0.000000000000e+00 0.000000000000e+00
9.150000000000e+02 5.772524342413e-01 0.000000000000e+00 0.000000000000e+00
9.152500000000e+02 3.956181645931e-01 0.000000000000e+00 0.000000000000e+00
9.155000000000e+02 2.385820112023e-01 0.000000000000e+00 0.000000000000e+00
9.157500000000e+02 1.114638094873e-01 0.000000000000e+00 0.000000000000e+00
9.160000000000e+02 1.544438085404e-02 0.000000000000e+00 0.000000000000e+00
9.162500000000e+02 -5.172241600535e-02 0.000000000000e+00 0.000000000000e+00
9.165000000000e+02 -9.435531325758e-02 0.000000000000e+00 0.000000000000e+00
9.167500000000e+02 -1.171328137587e-01 0.000000000000e+00 0.000000000000e+00
9.170000000000e+02 -1.233703686427e-01 0.000000000000e+00 0.000000000000e+00
9.172500000000e+02 -1.136379592724e-01 0.000000000000e+00 0.000000000000e+00
9.175000000000e+02 -8.500760311356e-02 0.000000000000e+00 0.000000000000e+00
9.177500000000e+02 -3.110703881081e-02 0.000000000000e+00 0.000000000000e+00
9.180000000000e+02 5.699039441383e-02 0.000000000000e+00 0.000000000000e+00
9.182500000000e+02 1.891637968237e-01 0.000000000000e+00 0.000000000000e+00
9.185000000000e+02 3.741902085662e-01 0.000000000000e+00 0.000000000000e+00
9.187500000000e+02 6.175901780459e-01 0.000000000000e+00 0.000000000000e+00
9.190000000000e+02 9.197599507067e-01 0.000000000000e+00 0.000000000000e+00
9.192500000000e+02 1.274744636491e+00 0.000000000000e+00 0.000000000000e+00
9.195000000000e+02 1.669912372678e+00 0.000000000000e+00 0.000000000000e+00
9.197500000000e+02 2.086647478444e+00 0.000000000000e+00 0.000000000000e+00
9.200000000000e+02 2.502013593663e+00 0.000000000000e+00 0.000000000000e+00
9.202500000000e+02 2.891173112890e+00 0.000000000000e+00 0.000000000000e+00
9.205000000000e+02 3.230214374832e+00 0.000000000000e+00 0.000000000000e+00
9.207500000000e+02 3.498956262956e+00 0.000000000000e+00 0.000000000000e+00
9.210000000000e+02 3.683286174552e+00 0.000000000000e+00 0.000000000000e+00
9.212500000000e+02 3.776646027262e+00 0.000000000000e+00 0.000000000000e+00
9.215000000000e+02 3.780404730909e+00 0.000000000000e+00 0.000000000000e+00
9.217500000000e+02 3.703026275240e+00 0.000000000000e+00 0.000000000000e+00
9.220000000000e+02 3.558134143063e+00 0.000000000000e+00 0.000000000000e+00
9.222500000000e+02 3.361754985376e+00 0.000000000000e+00 0.000000000000e+00
9.225000000000e+02 3.129167898379e+00 0.000000000000e+00 0.000000000000e+00
9.227500000000e+02 2.871866101227e+00 0.000000000000e+00 0.000000000000e+00
9.230000000000e+02 2.595140513320e+00 0.000000000000e+00 0.000000000000e+00
9.232500000000e+02 2.296716707242e+00 0.000000000000e+00 0.000000000000e+00
9.235000000000e+02 1.966727592894e+00 0.000000000000e+00 0.000000000000e+00
9.237500000000e+02 1.589104968563e+00 0.000000000000e+00 0.000000000000e+00
9.240000000000e+02 1.144253121295e+00 0.000000000000e+00 0.000000000000e+00
9.242500000000e+02 6.126603436581e-01 0.000000000000e+00 0.000000000000e+00
9.245000000000e+02 -2.105812829848e-02 0.000000000000e+00 0.000000000000e+00
9.247500000000e+02 -7.642833966026e-01 0.000000000000e+00 0.000000000000e+00
9.250000000000e+02 -1.613283916868e+00 0.000000000000e+00 0.000000000000e+00
9.252500000000e+02 -2.551389188871e+00 0.000000000000e+00 0.000000000000e+00
9.255000000000e+02 -3.548794500727e+00 0.000000000000e+00 0.000000000000e+00
9.257500000000e+02 -4.564121336651e+00 0.000000000000e+00 0.000000000000e+00
9.260000000000e+02 -5.547608992859e+00 0.000000000000e+00 0.000000000000e+00
9.262500000000e+02 -6.445574984576e+00 0.000000000000e+00 0.000000000000e+00
9.265000000000e+02 -7.205590474392e+00 0.000000000000e+00 0.000000000000e+00
9.267500000000e+02 -7.781701479807e+00 0.000000000000e+00 0.000000000000e+00
9.270000000000e+02 -8.139005579394e+00 0.000000000000e+00 0.000000000000e+00
9.272500000000e+02 -8.256972122710e+00 0.000000000000e+00 0.000000000000e+00
9.275000000000e+02 -8.131061839592e+00 0.000000000000e+00 0.000000000000e+00
9.277500000000e+02 -7.772436130363e+00 0.000000000000e+00 0.000000000000e+00
9.280000000000e+02 -7.205813928568e+00 0.000000000000e+00 0.000000000000e+00
9.282500000000e+02 -6.465796208959e+00 0.000000000000e+00 0.000000000000e+00
9.285000000000e+02 -5.592196567122e+00 0.000000000000e+00 0.000000000000e+00
9.287500000000e+02 -4.625058345859e+00 0.000000000000e+00 0.000000000000e+00
9.290000000000e+02 -3.600082828075e+00 0.000000000000e+00 0.000000000000e+00
9.292500000000e+02 -2.545131455860e+00 0.000000000000e+00 0.000000000000e+00
9.295000000000e+02 -1.478305649275e+00 0.000000000000e+00 0.000000000000e+00
9.297500000000e+02 -4.078727757214e-01 0.000000000000e+00 0.000000000000e+00
9.300000000000e+02 6.659703295871e-01 0.000000000000e+00 0.000000000000e+00
9.302500000000e+02 1.747784121398e+00 0.000000000000e+00 0.000000000000e+00
9.305000000000e+02 2.842551710981e+00 0.000000000000e+00 0.000000000000e+00
9.307500000000e+02 3.951017314580e+00 0.000000000000e+00 0.000000000000e+00
9.310000000000e+02 5.065458821773e+00 0.000000000000e+00 0.000000000000e+00
9.312500000000e+02 6.166611456461e+00 0.000000000000e+00 0.000000000000e+00
9.315000000000e+02 7.222309645851e+00 0.000000000000e+00 0.000000000000e+00
9.317500000000e+02 8.188178722619e+00 0.000000000000e+00 0.000000000000e+00
9.320000000000e+02 9.010419650077e+00 0.000000000000e+00 0.000000000000e+00
9.322500000000e+02 9.630429176267e+00 0.000000000000e+00 0.000000000000e+00
9.325000000000e+02 9.990727411983e+00 0.000000000000e+00 0.000000000000e+00
9.327500000000e+02 1.004146351967e+01 0.000000000000e+00 0.000000000000e+00
9.330000000000e+02 9.746667168921e+00 0.000000000000e+00 0.000000000000e+00
9.332500000000e+02 9.089424067964e+00 0.000000000000e+00 0.000000000000e+00
9.335000000000e+02 8.075277617625e+00 0.000000000000e+00 0.000000000000e+00
9.337500000000e+02 6.733378987363e+00 0.000000000000e+00 0.000000000000e+00
9.340000000000e+02 5.115194480533e+00 0.000000000000e+00 0.000000000000e+00
9.342500000000e+02 3.290892379163e+00 0.000000000000e+00 0.000000000000e+00
9.345000000000e+02 1.343828236105e+00 0.000000000000e+00 0.000000000000e+00
9.347500000000e+02 -6.362130900209e-01 0.000000000000e+00 0.000000000000e+00
9.350000000000e+02 -2.560211204361e+00 0.000000000000e+00 0.000000000000e+00
9.352500000000e+02 -4.346693241207e+00 0.000000000000e+00 0.000000000000e+00
9.355000000000e+02 -5.927335134813e+00 0.000000000000e+00 0.000000000000e+00
9.357500000000e+02 -7.250788169997e+00 0.000000000000e+00 0.000000000000e+00
9.360000000000e+02 -8.284392720899e+00 0.000000000000e+00 0.000000000000e+00
9.362500000000e+02 -9.013735948972e+00 0.000000000000e+00 0.000000000000e+00
9.365000000000e+02 -9.440303185734e+00 0.000000000000e+00 0.000000000000e+00
9.367500000000e+02 -9.577722529316e+00 0.000000000000e+00 0.000000000000e+00
9.370000000000e+02 -9.447274140678e+00 0.000000000000e+00 0.000000000000e+00
9.372500000000e+02 -9.073406568880e+00 0.000000000000e+00 0.000000000000e+00
9.375000000000e+02 -8.479963547718e+00 0.000000000000e+00 0.000000000000e+00
9.377500000000e+02 -7.687683232609e+00 0.000000000000e+00 0.000000000000e+00
9.380000000000e+02 -6.713309552177e+00 0.000000000000e+00 0.000000000000e+00
9.382500000000e+02 -5.570385407433e+00 0.000000000000e+00 0.000000000000e+00
9.385000000000e+02 -4.271519632670e+00 0.000000000000e+00 0.000000000000e+00
9.387500000000e+02 -2.831674588777e+00 0.000000000000e+00 0.000000000000e+00
9.390000000000e+02 -1.271844730117e+00 0.000000000000e+00 0.000000000000e+00
9.392500000000e+02 3.775857589699e-01 0.000000000000e+00 0.000000000000e+00
9.395000000000e+02 2.074493922406e+00 0.000000000000e+00 0.000000000000e+00
9.397500000000e+02 3.764237548216e+00 0.000000000000e+00 0.000000000000e+00
9.400000000000e+02 5.380789774288e+00 0.000000000000e+00 0.000000000000e+00
9.402500000000e+02 6.849866016209e+00 0.000000000000e+00 0.000000000000e+00
9.405000000000e+02 8.093832995421e+00 0.000000000000e+00 0.000000000000e+00
9.407500000000e+02 9.037924274798e+00 0.000000000000e+00 0.000000000000e+00
9.410000000000e+02 9.617080538404e+00 0.000000000000e+00 0.000000000000e+00
9.412500000000e+02 9.782614734904e+00 0.000000000000e+00 0.000000000000e+00
9.415000000000e+02 9.507888787355e+00 0.000000000000e+00 0.000000000000e+00
9.417500000000e+02 8.792282103276e+00 0.000000000000e+00 0.000000000000e+00
9.420000000000e+02 7.662920276689e+00 0.000000000000e+00 0.000000000000e+00
9.422500000000e+02 6.173890120147e+00 0.000000000000e+00 0.000000000000e+00
9.425000000000e+02 4.402960329079e+00 0.000000000000e+00 0.000000000000e+00
9.427500000000e+02 2.446117148303e+00 0.000000000000e+00 0.000000000000e+00
9.430000000000e+02 4.104738302582e-01 0.000000000000e+00 0.000000000000e+00
9.432500000000e+02 -1.593710060698e+00 0.000000000000e+00 0.000000000000e+00
9.435000000000e+02 -3.461079644112e+00 0.000000000000e+00 0.000000000000e+00
9.437500000000e+02 -5.098504276180e+00 0.000000000000e+00 0.000000000000e+00
9.440000000000e+02 -6.430978669948e+00 0.000000000000e+00 0.000000000000e+00
9.442500000000e+02 -7.405612065061e+00 0.000000000000e+00 0.000000000000e+00
9.445000000000e+02 -7.993456298519e+00 0.000000000000e+00 0.000000000000e+00
9.447500000000e+02 -8.189185231662e+00 0.000000000000e+00 0.000000000000e+00
9.450000000000e+02 -8.008882065830e+00 0.000000000000e+00 0.000000000000e+00
9.452500000000e+02 -7.486386538780e+00 0.000000000000e+00 0.000000000000e+00
9.455000000000e+02 -6.668777541418e+00 0.000000000000e+00 0.000000000000e+00
9.457500000000e+02 -5.611605764814e+00 0.000000000000e+00 0.000000000000e+00
9.460000000000e+02 -4.374445109505e+00 0.000000000000e+00 0.000000000000e+00
9.462500000000e+02 -3.017212035742e+00 0.000000000000e+00 0.000000000000e+00
9.465000000000e+02 -1.597529853955e+00 0.000000000000e+00 0.000000000000e+00
9.467500000000e+02 -1.692177084717e-01 0.000000000000e+00 0.000000000000e+00
9.470000000000e+02 1.218208311629e+00 0.000000000000e+00 0.000000000000e+00
9.472500000000e+02 2.519293759654e+00 0.000000000000e+00 0.000000000000e+00
9.475000000000e+02 3.692039779768e+00 0.000000000000e+00 0.000000000000e+00
9.477500000000e+02 4.697342905962e+00 0.000000000000e+00 0.000000000000e+00
9.480000000000e+02 5.498853881043e+00 0.000000000000e+00 0.000000000000e+00
9.482500000000e+02 6.063526710389e+00 0.000000000000e+00 0.000000000000e+00
9.485000000000e+02 6.362979422787e+00 0.000000000000e+00 0.000000000000e+00
9.487500000000e+02 6.375614088603e+00 0.000000000000e+00 0.000000000000e+00
9.490000000000e+02 6.089272452792e+00 0.000000000000e+00 0.000000000000e+00
9.492500000000e+02 5.504061442965e+00 0.000000000000e+00 0.000000000000e+00
9.495000000000e+02 4.634891941631e+00 0.000000000000e+00 0.000000000000e+00
9.497500000000e+02 3.513249422211e+00 0.000000000000e+00 0.000000000000e+00
9.500000000000e+02 2.187761929117e+00 0.000000000000e+00 0.000000000000e+00
9.502500000000e+02 7.232450570864e-01 0.000000000000e+00 0.000000000000e+00
9.505000000000e+02 -8.019286284924e-01 0.000000000000e+00 0.000000000000e+00
9.507500000000e+02 -2.300087986580e+00 0.000000000000e+00 0.000000000000e+00
9.510000000000e+02 -3.679894611181e+00 0.000000000000e+00 0.000000000000e+00
9.512500000000e+02 -4.852904972712e+00 0.000000000000e+00 0.000000000000e+00
9.515000000000e+02 -5.740478578182e+00 0.000000000000e+00 0.000000000000e+00
9.517500000000e+02 -6.280368084800e+00 0.000000000000e+00 0.000000000000e+00
9.520000000000e+02 -6.432322682858e+00 0.000000000000e+00 0.000000000000e+00
9.522500000000e+02 -6.182108049837e+00 0.000000000000e+00 0.000000000000e+00
9.525000000000e+02 -5.543487394055e+00 0.000000000000e+00 0.000000000000e+00
9.527500000000e+02 -4.557902849435e+00 0.000000000000e+00 0.000000000000e+00
9.530000000000e+02 -3.291822746858e+00 0.000000000000e+00 0.000000000000e+00
9.532500000000e+02 -1.831952516436e+00 0.000000000000e+00 0.000000000000e+00
9.535000000000e+02 -2.787191827192e-01 0.000000000000e+00 0.000000000000e+00
9.537500000000e+02 1.261391722664e+00 0.000000000000e+00 0.000000000000e+00
9.540000000000e+02 2.683960462326e+00 0.000000000000e+00 0.000000000000e+00
9.542500000000e+02 3.894496659842e+00 0.000000000000e+00 0.000000000000e+00
9.545000000000e+02 4.815358838183e+00 0.000000000000e+00 0.000000000000e+00
9.547500000000e+02 5.391153393725e+00 0.000000000000e+00 0.000000000000e+00
9.550000000000e+02 5.592197756733e+00 0.000000000000e+00 0.000000000000e+00
9.552500000000e+02 5.415829095894e+00 0.000000000000e+00 0.000000000000e+00
9.555000000000e+02 4.885549408663e+00 0.000000000000e+00 0.000000000000e+00
9.557500000000e+02 4.048197229606e+00 0.000000000000e+00 0.000000000000e+00
9.560000000000e+02 2.969504660078e+00 0.000000000000e+00 0.000000000000e+00
9.562500000000e+02 1.728519627555e+00 0.000000000000e+00 0.000000000000e+00
9.565000000000e+02 4.114370828437e-01 0.000000000000e+00 0.000000000000e+00
9.567500000000e+02 -8.946137545491e-01 0.000000000000e+00 0.000000000000e+00
9.570000000000e+02 -2.107331777744e+00 0.000000000000e+00 0.000000000000e+00
9.572500000000e+02 -3.154160042515e+00 0.000000000000e+00 0.000000000000e+00
9.575000000000e+02 -3.976088040349e+00 0.000000000000e+00 0.000000000000e+00
9.577500000000e+02 -4.530213252647e+00 0.000000000000e+00 0.000000000000e+00
9.580000000000e+02 -4.791069073531e+00 0.000000000000e+00 0.000000000000e+00
9.582500000000e+02 -4.750837362945e+00 0.000000000000e+00 0.000000000000e+00
9.585000000000e+02 -4.418640008304e+00 0.000000000000e+00 0.000000000000e+00
9.587500000000e+02 -3.819138434267e+00 0.000000000000e+00 0.000000000000e+00
9.590000000000e+02 -2.990662974337e+00 0.000000000000e+00 0.000000000000e+00
9.592500000000e+02 -1.983051727390e+00 0.000000000000e+00 0.000000000000e+00
9.595000000000e+02 -8.553126555164e-01 0.000000000000e+00 0.000000000000e+00
9.597500000000e+02 3.268514634673e-01 0.000000000000e+00 0.000000000000e+00
9.600000000000e+02 1.493681437536e+00 0.000000000000e+00 0.000000000000e+00
9.602500000000e+02 2.574231808469e+00 0.000000000000e+00 0.000000000000e+00
9.605000000000e+02 3.499548148143e+00 0.000000000000e+00 0.000000000000e+00
9.607500000000e+02 4.206193054123e+00 0.000000000000e+00 0.000000000000e+00
9.610000000000e+02 4.640089172015e+00 0.000000000000e+00 0.000000000000e+00
9.612500000000e+02 4.760543971173e+00 0.000000000000e+00 0.000000000000e+00
9.615000000000e+02 4.544202753705e+00 0.000000000000e+00 0.000000000000e+00
9.617500000000e+02 3.988564094515e+00 0.000000000000e+00 0.000000000000e+00
9.620000000000e+02 3.114608313483e+00 0.000000000000e+00 0.000000000000e+00
9.622500000000e+02 1.968056141869e+00 0.000000000000e+00 0.000000000000e+00
9.625000000000e+02 6.188081644896e-01 0.000000000000e+00 0.000000000000e+00
9.627500000000e+02 -8.417753645756e-01 0.000000000000e+00 0.000000000000e+00
9.630000000000e+02 -2.305911712428e+00 0.000000000000e+00 0.000000000000e+00
9.632500000000e+02 -3.656663249753e+00 0.000000000000e+00 0.000000000000e+00
9.635000000000e+02 -4.777067900239e+00 0.000000000000e+00 0.000000000000e+00
9.637500000000e+02 -5.560480110973e+00 0.000000000000e+00 0.000000000000e+00
9.640000000000e+02 -5.921219635796e+00 0.000000000000e+00 0.000000000000e+00
9.642500000000e+02 -5.804448491196e+00 0.000000000000e+00 0.000000000000e+00
9.645000000000e+02 -5.194127126182e+00 0.000000000000e+00 0.000000000000e+00
9.647500000000e+02 -4.117963224226e+00 0.000000000000e+00 0.000000000000e+00
9.650000000000e+02 -2.648470103352e+00 0.000000000000e+00 0.000000000000e+00
9.652500000000e+02 -8.995883036849e-01 0.000000000000e+00 0.000000000000e+00
9.655000000000e+02 9.812328912058e-01 0.000000000000e+00 0.000000000000e+00
9.657500000000e+02 2.825090995705e+00 0.000000000000e+00 0.000000000000e+00
9.660000000000e+02 4.456906889988e+00 0.000000000000e+00 0.000000000000e+00
9.662500000000e+02 5.712549650299e+00 0.000000000000e+00 0.000000000000e+00
9.665000000000e+02 6.456098661025e+00 0.000000000000e+00 0.000000000000e+00
9.667500000000e+02 6.595365429099e+00 0.000000000000e+00 0.000000000000e+00
9.670000000000e+02 6.093838788910e+00 0.000000000000e+00 0.000000000000e+00
9.672500000000e+02 4.977479508408e+00 0.000000000000e+00 0.000000000000e+00
9.675000000000e+02 3.335260129791e+00 0.000000000000e+00 0.000000000000e+00
9.677500000000e+02 1.312982443652e+00 0.000000000000e+00 0.000000000000e+00
9.680000000000e+02 -8.993565786813e-01 0.000000000000e+00 0.000000000000e+00
9.682500000000e+02 -3.085621812216e+00 0.000000000000e+00 0.000000000000e+00
9.685000000000e+02 -5.025305199878e+00 0.000000000000e+00 0.000000000000e+00
9.687500000000e+02 -6.516758054372e+00 0.000000000000e+00 0.000000000000e+00
9.690000000000e+02 -7.399356975566e+00 0.000000000000e+00 0.000000000000e+00
9.692500000000e+02 -7.572061267217e+00 0.000000000000e+00 0.000000000000e+00
9.695000000000e+02 -7.006112161182e+00 0.000000000000e+00 0.000000000000e+00
9.697500000000e+02 -5.750198562108e+00 0.000000000000e+00 0.000000000000e+00
9.700000000000e+02 -3.927215178034e+00 0.000000000000e+00 0.000000000000e+00
9.702500000000e+02 -1.722680465411e+00 0.000000000000e+00 0.000000000000e+00
9.705000000000e+02 6.341443176181e-01 0.000000000000e+00 0.000000000000e+00
9.707500000000e+02 2.894504732735e+00 0.000000000000e+00 0.000000000000e+00
9.710000000000e+02 4.817149195383e+00 0.000000000000e+00 0.000000000000e+00
9.712500000000e+02 6.195046170897e+00 0.000000000000e+00 0.000000000000e+00
9.715000000000e+02 6.878743227553e+00 0.000000000000e+00 0.000000000000e+00
9.717500000000e+02 6.793602172466e+00 0.000000000000e+00 0.000000000000e+00
9.720000000000e+02 5.948799087649e+00 0.000000000000e+00 0.000000000000e+00
9.722500000000e+02 4.436903755755e+00 0.000000000000e+00 0.000000000000e+00
9.725000000000e+02 2.423943690889e+00 0.000000000000e+00 0.000000000000e+00
9.727500000000e+02 1.309840184913e-01 0.000000000000e+00 0.000000000000e+00
9.730000000000e+02 -2.190721897970e+00 0.000000000000e+00 0.000000000000e+00
9.732500000000e+02 -4.288163200823e+00 0.000000000000e+00 0.000000000000e+00
9.735000000000e+02 -5.935275766932e+00 0.000000000000e+00 0.000000000000e+00
9.737500000000e+02 -6.958547667783e+00 0.000000000000e+00 0.000000000000e+00
9.740000000000e+02 -7.256498983976e+00 0.000000000000e+00 0.000000000000e+00
9.742500000000e+02 -6.810726993366e+00 0.000000000000e+00 0.000000000000e+00
9.745000000000e+02 -5.687213421750e+00 0.000000000000e+00 0.000000000000e+00
9.747500000000e+02 -4.027761686147e+00 0.000000000000e+00 0.000000000000e+00
9.750000000000e+02 -2.032624333399e+00 0.000000000000e+00 0.000000000000e+00
9.752500000000e+02 6.355442568605e-02 0.000000000000e+00 0.000000000000e+00
9.755000000000e+02 2.019552673411e+00 0.000000000000e+00 0.000000000000e+00
9.757500000000e+02 3.615771753981e+00 0.000000000000e+00 0.000000000000e+00
9.760000000000e+02 4.679431758258e+00 0.000000000000e+00 0.000000000000e+00
9.762500000000e+02 5.103766544375e+00 0.000000000000e+00 0.000000000000e+00
9.765000000000e+02 4.858990164447e+00 0.000000000000e+00 0.000000000000e+00
9.767500000000e+02 3.993844359352e+00 0.000000000000e+00 0.000000000000e+00
9.770000000000e+02 2.627712642457e+00 0.000000000000e+00 0.000000000000e+00
9.772500000000e+02 9.344503551173e-01 0.000000000000e+00 0.000000000000e+00
9.775000000000e+02 -8.799157314118e-01 0.000000000000e+00 0.000000000000e+00
9.777500000000e+02 -2.602746192954e+00 0.000000000000e+00 0.000000000000e+00
9.780000000000e+02 -4.040389231674e+00 0.000000000000e+00 0.000000000000e+00
9.782500000000e+02 -5.040673196693e+00 0.000000000000e+00 0.000000000000e+00
9.785000000000e+02 -5.509606876223e+00 0.000000000000e+00 0.000000000000e+00
9.787500000000e+02 -5.420398387460e+00 0.000000000000e+00 0.000000000000e+00
9.790000000000e+02 -4.813920561332e+00 0.000000000000e+00 0.000000000000e+00
9.792500000000e+02 -3.790853676906e+00 0.000000000000e+00 0.000000000000e+00
9.795000000000e+02 -2.496780577771e+00 0.000000000000e+00 0.000000000000e+00
9.797500000000e+02 -1.102360492672e+00 0.000000000000e+00 0.000000000000e+00
9.800000000000e+02 2.187396030895e-01 0.000000000000e+00 0.000000000000e+00
9.802500000000e+02 1.311287580226e+00 0.000000000000e+00 0.000000000000e+00
9.805000000000e+02 2.056621893174e+00 0.000000000000e+00 0.000000000000e+00
9.807500000000e+02 2.385328796948e+00 0.000000000000e+00 0.000000000000e+00
9.810000000000e+02 2.283099582708e+00 0.000000000000e+00 0.000000000000e+00
9.812500000000e+02 1.789344697911e+00 0.000000000000e+00 0.000000000000e+00
9.815000000000e+02 9.890986573799e-01 0.000000000000e+00 0.000000000000e+00
9.817500000000e+02 -4.024798329204e-04 0.000000000000e+00 0.000000000000e+00
9.820000000000e+02 -1.046459614929e+00 0.000000000000e+00 0.000000000000e+00
9.822500000000e+02 -2.018617988357e+00 0.000000000000e+00 0.000000000000e+00
9.825000000000e+02 -2.804987982765e+00 0.000000000000e+00 0.000000000000e+00
9.827500000000e+02 -3.325130389249e+00 0.000000000000e+00 0.000000000000e+00
9.830000000000e+02 -3.538023490931e+00 0.000000000000e+00 0.000000000000e+00
9.832500000000e+02 -3.444366976621e+00 0.000000000000e+00 0.000000000000e+00
9.835000000000e+02 -3.083278207722e+00 0.000000000000e+00 0.000000000000e+00
9.837500000000e+02 -2.524187057222e+00 0.000000000000e+00 0.000000000000e+00
9.840000000000e+02 -1.855335485896e+00 0.000000000000e+00 0.000000000000e+00
9.842500000000e+02 -1.170661723558e+00 0.000000000000e+00 0.000000000000e+00
9.845000000000e+02 -5.569559544132e-01 0.000000000000e+00 0.000000000000e+00
9.847500000000e+02 -8.301369446635e-02 0.000000000000e+00 0.000000000000e+00
9.850000000000e+02 2.078786055327e-01 0.000000000000e+00 0.000000000000e+00
9.852500000000e+02 3.013459912386e-01 0.000000000000e+00 0.000000000000e+00
9.855000000000e+02 2.110659149555e-01 0.000000000000e+00 0.000000000000e+00
9.857500000000e+02 -2.589052308989e-02 0.000000000000e+00 0.000000000000e+00
9.860000000000e+02 -3.565492049495e-01 0.000000000000e+00 0.000000000000e+00
9.862500000000e+02 -7.210541501759e-01 0.000000000000e+00 0.000000000000e+00
9.865000000000e+02 -1.061795019177e+00 0.000000000000e+00 0.000000000000e+00
9.867500000000e+02 -1.331310095262e+00 0.000000000000e+00 0.000000000000e+00
9.870000000000e+02 -1.497916590594e+00 0.000000000000e+00 0.000000000000e+00
9.872500000000e+02 -1.548438856271e+00 0.000000000000e+00 0.000000000000e+00
9.875000000000e+02 -1.487889025084e+00 0.000000000000e+00 0.000000000000e+00
9.877500000000e+02 -1.336427001940e+00 0.000000000000e+00 0.000000000000e+00
9.880000000000e+02 -1.124316658446e+00 0.000000000000e+00 0.000000000000e+00
9.882500000000e+02 -8.858480548884e-01 0.000000000000e+00 0.000000000000e+00
9.885000000000e+02 -6.532808562785e-01 0.000000000000e+00 0.000000000000e+00
9.887500000000e+02 -4.517786236091e-01 0.000000000000e+00 0.000000000000e+00
9.890000000000e+02 -2.960707841384e-01 0.000000000000e+00 0.000000000000e+00
9.892500000000e+02 -1.892440247143e-01 0.000000000000e+00 0.000000000000e+00
9.895000000000e+02 -1.236865515435e-01 0.000000000000e+00 0.000000000000e+00
9.897500000000e+02 -8.384994867481e-02 0.000000000000e+00 0.000000000000e+00
9.900000000000e+02 -5.021091089290e-02 0.000000000000e+00 0.000000000000e+00
9.902500000000e+02 -3.650736980934e-03 0.000000000000e+00 0.000000000000e+00
9.905000000000e+02 7.055490598476e-02 0.000000000000e+00 0.000000000000e+00
9.907500000000e+02 1.798322009944e-01 0.000000000000e+00 0.000000000000e+00
9.910000000000e+02 3.229642353070e-01 0.000000000000e+00 0.000000000000e+00
9.912500000000e+02 4.904838985975e-01 0.000000000000e+00 0.000000000000e+00
9.915000000000e+02 6.666709792119e-01 0.000000000000e+00 0.000000000000e+00
9.917500000000e+02 8.327412041884e-01 0.000000000000e+00 0.000000000000e+00
9.920000000000e+02 9.706158695577e-01 0.000000000000e+00 0.000000000000e+00
9.922500000000e+02 1.066572041039e+00 0.000000000000e+00 0.000000000000e+00
9.925000000000e+02 1.114106862353e+00 0.000000000000e+00 0.000000000000e+00
9.927500000000e+02 1.115496575024e+00 0.000000000000e+00 0.000000000000e+00
9.930000000000e+02 1.081764189545e+00 0.000000000000e+00 0.000000000000e+00
9.932500000000e+02 1.031048507910e+00 0.000000000000e+00 0.000000000000e+00
9.935000000000e+02 9.856439291199e-01 0.000000000000e+00 0.000000000000e+00
9.937500000000e+02 9.682090081695e-01 0.000000000000e+00 0.000000000000e+00
9.940000000000e+02 9.977847134972e-01 0.000000000000e+00 0.000000000000e+00
9.942500000000e+02 1.086298071291e+00 0.000000000000e+00 0.000000000000e+00
9.945000000000e+02 1.236148844043e+00 0.000000000000e+00 0.000000000000e+00
9.947500000000e+02 1.439300034583e+00 0.000000000000e+00 0.000000000000e+00
9.950000000000e+02 1.678047238058e+00 0.000000000000e+00 0.000000000000e+00
9.952500000000e+02 1.927367908326e+00 0.000000000000e+00 0.000000000000e+00
9.955000000000e+02 2.158494251642e+00 0.000000000000e+00 0.000000000000e+00
9.957500000000e+02 2.343154273218e+00 0.000000000000e+00 0.000000000000e+00
9.960000000000e+02 2.457816176988e+00 0.000000000000e+00 0.000000000000e+00
9.962500000000e+02 2.487268739906e+00 0.000000000000e+00 0.000000000000e+00
9.965000000000e+02 2.426974034894e+00 0.000000000000e+00 0.000000000000e+00
9.967500000000e+02 2.283821569411e+00 0.000000000000e+00 0.000000000000e+00
9.970000000000e+02 2.075163194484e+00 0.000000000000e+00 0.000000000000e+00
9.972500000000e+02 1.826275919497e+00 0.000000000000e+00 0.000000000000e+00
9.975000000000e+02 1.566642679712e+00 0.000000000000e+00 0.000000000000e+00
9.977500000000e+02 1.325621270858e+00 0.000000000000e+00 0.000000000000e+00
9.980000000000e+02 1.128161614164e+00 0.000000000000e+00 0.000000000000e+00
9.982500000000e+02 9.912183372907e-01 0.000000000000e+00 0.000000000000e+00
9.985000000000e+02 9.213927969256e-01 0.000000000000e+00 0.000000000000e+00
9.987500000000e+02 9.141451011514e-01 0.000000000000e+00 0.000000000000e+00
9.990000000000e+02 9.546736620542e-01 0.000000000000e+00 0.000000000000e+00
9.992500000000e+02 1.020305721137e+00 0.000000000000e+00 0.000000000000e+00
9.995000000000e+02 1.084016549932e+00 0.000000000000e+00 0.000000000000e+00
9.997500000000e+02 1.118531875845e+00 0.000000000000e+00 0.000000000000e+00
1.000000000000e+03 1.100391354924e+00 0.000000000000e+00 0.000000000000e+00
1.000250000000e+03 1.013370547912e+00 0.000000000000e+00 0.000000000000e+00
1.000500000000e+03 8.507696548776e-01 0.000000000000e+00 0.000000000000e+00
1.000750000000e+03 6.162600466553e-01 0.000000000000e+00 0.000000000000e+00
1.001000000000e+03 3.232045514987e-01 0.000000000000e+00 0.000000000000e+00
1.001250000000e+03 -7.401096382773e-03 0.000000000000e+00 0.000000000000e+00
1.001500000000e+03 -3.500159510067e-01 0.000000000000e+00 0.000000000000e+00
1.001750000000e+03 -6.781780787669e-01 0.000000000000e+00 0.000000000000e+00
1.002000000000e+03 -9.681093339375e-01 0.000000000000e+00 0.000000000000e+00
1.002250000000e+03 -1.201768173104e+00 0.000000000000e+00 0.000000000000e+00
1.002500000000e+03 -1.368921901545e+00 0.000000000000e+00 0.000000000000e+00
1.002750000000e+03 -1.467975411244e+00 0.000000000000e+00 0.000000000000e+00
1.003000000000e+03 -1.505493208945e+00 0.000000000000e+00 0.000000000000e+00
1.003250000000e+03 -1.494553238706e+00 0.000000000000e+00 0.000000000000e+00
1.003500000000e+03 -1.452243315042e+00 0.000000000000e+00 0.000000000000e+00
1.003750000000e+03 -1.396728174858e+00 0.000000000000e+00 0.000000000000e+00
1.004000000000e+03 -1.344361005772e+00 0.000000000000e+00 0.000000000000e+00
1.004250000000e+03 -1.307283348689e+00 0.000000000000e+00 0.000000000000e+00
1.004500000000e+03 -1.291859126721e+00 0.000000000000e+00 0.000000000000e+00
1.004750000000e+03 -1.298140344523e+00 0.000000000000e+00 0.000000000000e+00
1.005000000000e+03 -1.320389149489e+00 0.000000000000e+00 0.000000000000e+00
1.005250000000e+03 -1.348511890470e+00 0.000000000000e+00 0.000000000000e+00
1.005500000000e+03 -1.370122387836e+00 0.000000000000e+00 0.000000000000e+00
1.005750000000e+03 -1.372864836045e+00 0.000000000000e+00 0.000000000000e+00
1.006000000000e+03 -1.346603565935e+00 0.000000000000e+00 0.000000000000e+00
1.006250000000e+03 -1.285128595429e+00 0.000000000000e+00 0.000000000000e+00
1.006500000000e+03 -1.187123229797e+00 0.000000000000e+00 0.000000000000e+00
1.006750000000e+03 -1.056274920807e+00 0.000000000000e+00 0.000000000000e+00
1.007000000000e+03 -9.005595669482e-01 0.000000000000e+00 0.000000000000e+00
1.007250000000e+03 -7.308672651004e-01 0.000000000000e+00 0.000000000000e+00
1.007500000000e+03 -5.592416157717e-01 0.000000000000e+00 0.000000000000e+00
1.007750000000e+03 -3.970586654702e-01 0.000000000000e+00 0.000000000000e+00
1.008000000000e+03 -2.534678305898e-01 0.000000000000e+00 0.000000000000e+00
1.008250000000e+03 -1.343579017435e-01 0.000000000000e+00 0.000000000000e+00
1.008500000000e+03 -4.200794650151e-02 0.000000000000e+00 0.000000000000e+00
1.008750000000e+03 2.454573751798e-02 0.000000000000e+00 0.000000000000e+00
1.009000000000e+03 6.852691035195e-02 0.000000000000e+00 0.000000000000e+00
1.009250000000e+03 9.403268999451e-02 0.000000000000e+00 0.000000000000e+00
1.009500000000e+03 1.045270816228e-01 0.000000000000e+00 0.000000000000e+00
1.009750000000e+03 1.015201017850e-01 0.000000000000e+00 0.000000000000e+00
1.010000000000e+03 8.370426868721e-02 0.000000000000e+00 0.000000000000e+00
1.010250000000e+03 4.673777246778e-02 0.000000000000e+00 0.000000000000e+00
1.010500000000e+03 -1.625348751650e-02 0.000000000000e+00 0.000000000000e+00
1.010750000000e+03 -1.135144946187e-01 0.000000000000e+00 0.000000000000e+00
1.011000000000e+03 -2.530233997382e-01 0.000000000000e+00 0.000000000000e+00
1.011250000000e+03 -4.406545647712e-01 0.000000000000e+00 0.000000000000e+00
1.011500000000e+03 -6.784672234141e-01 0.000000000000e+00 0.000000000000e+00
1.011750000000e+03 -9.634371669445e-01 0.000000000000e+00 0.000000000000e+00
1.012000000000e+03 -1.286886304262e+00 0.000000000000e+00 0.000000000000e+00
1.012250000000e+03 -1.634756657319e+00 0.000000000000e+00 0.000000000000e+00
1.012500000000e+03 -1.988738509387e+00 0.000000000000e+00 0.000000000000e+00
1.012750000000e+03 -2.328119266474e+00 0.000000000000e+00 0.000000000000e+00
1.013000000000e+03 -2.632093850454e+00 0.000000000000e+00 0.000000000000e+00
1.013250000000e+03 -2.882190469806e+00 0.000000000000e+00 0.000000000000e+00
1.013500000000e+03 -3.064432866240e+00 0.000000000000e+00 0.000000000000e+00
1.013750000000e+03 -3.170888554752e+00 0.000000000000e+00 0.000000000000e+00
1.014000000000e+03 -3.200339308217e+00 0.000000000000e+00 0.000000000000e+00
1.014250000000e+03 -3.157942810715e+00 0.000000000000e+00 0.000000000000e+00
1.014500000000e+03 -3.053912920114e+00 0.000000000000e+00 0.000000000000e+00
1.014750000000e+03 -2.901405582766e+00 0.000000000000e+00 0.000000000000e+00
1.015000000000e+03 -2.713932564149e+00 0.000000000000e+00 0.000000000000e+00
1.015250000000e+03 -2.502713466414e+00 0.000000000000e+00 0.000000000000e+00
1.015500000000e+03 -2.274402501977e+00 0.000000000000e+00 0.000000000000e+00
1.015750000000e+03 -2.029584114349e+00 0.000000000000e+00 0.000000000000e+00
1.016000000000e+03 -1.762325301448e+00 0.000000000000e+00 0.000000000000e+00
1.016250000000e+03 -1.460917030729e+00 0.000000000000e+00 0.000000000000e+00
1.016500000000e+03 -1.109755118769e+00 0.000000000000e+00 0.000000000000e+00
1.016750000000e+03 -6.921297663964e-01 0.000000000000e+00 0.000000000000e+00
1.017000000000e+03 -1.935405547158e-01 0.000000000000e+00 0.000000000000e+00
1.017250000000e+03 3.949456402662e-01 0.000000000000e+00 0.000000000000e+00
1.017500000000e+03 1.073805939130e+00 0.000000000000e+00 0.000000000000e+00
1.017750000000e+03 1.833107397152e+00 0.000000000000e+00 0.000000000000e+00
1.018000000000e+03 2.651834997919e+00 0.000000000000e+00 0.000000000000e+00
1.018250000000e+03 3.498675548204e+00 0.000000000000e+00 0.000000000000e+00
1.018500000000e+03 4.334226751054e+00 0.000000000000e+00 0.000000000000e+00
1.018750000000e+03 5.114394855835e+00 0.000000000000e+00 0.000000000000e+00
1.019000000000e+03 5.794567588403e+00 0.000000000000e+00 0.000000000000e+00
1.019250000000e+03 6.334028280424e+00 0.000000000000e+00 0.000000000000e+00
1.019500000000e+03 6.700031149251e+00 0.000000000000e+00 0.000000000000e+00
1.019750000000e+03 6.870994666618e+00 0.000000000000e+00 0.000000000000e+00
1.020000000000e+03 6.838385891851e+00 0.000000000000e+00 0.000000000000e+00
1.020250000000e+03 6.607047807717e+00 0.000000000000e+00 0.000000000000e+00
1.020500000000e+03 6.193938806073e+00 0.000000000000e+00 0.000000000000e+00
1.020750000000e+03 5.625477310513e+00 0.000000000000e+00 0.000000000000e+00
1.021000000000e+03 4.933882477324e+00 0.000000000000e+00 0.000000000000e+00
1.021250000000e+03 4.153044760467e+00 0.000000000000e+00 0.000000000000e+00
1.021500000000e+03 3.314526372890e+00 0.000000000000e+00 0.000000000000e+00
1.021750000000e+03 2.444270818660e+00 0.000000000000e+00 0.000000000000e+00
1.022000000000e+03 1.560494842332e+00 0.000000000000e+00 0.000000000000e+00
1.022250000000e+03 6.730599354721e-01 0.000000000000e+00 0.000000000000e+00
1.022500000000e+03 -2.156010098714e-01 0.000000000000e+00 0.000000000000e+00
1.022750000000e+03 -1.108161287028e+00 0.000000000000e+00 0.000000000000e+00
1.023000000000e+03 -2.009055784880e+00 0.000000000000e+00 0.000000000000e+00
1.023250000000e+03 -2.920649703690e+00 0.000000000000e+00 0.000000000000e+00
1.023500000000e+03 -3.839541414850e+00 0.000000000000e+00 0.000000000000e+00
1.023750000000e+03 -4.753615749600e+00 0.000000000000e+00 0.000000000000e+00
1.024000000000e+03 -5.640369055171e+00 0.000000000000e+00 0.000000000000e+00
1.024250000000e+03 -6.466854583977e+00 0.000000000000e+00 0.000000000000e+00
1.024500000000e+03 -7.191370072644e+00 0.000000000000e+00 0.000000000000e+00
1.024750000000e+03 -7.766760563702e+00 0.000000000000e+00 0.000000000000e+00
1.025000000000e+03 -8.144973881021e+00 0.000000000000e+00 0.000000000000e+00
1.025250000000e+03 -8.282317321411e+00 0.000000000000e+00 0.000000000000e+00
1.025500000000e+03 -8.144749251070e+00 0.000000000000e+00 0.000000000000e+00
1.025750000000e+03 -7.712515221914e+00 0.000000000000e+00 0.000000000000e+00
1.026000000000e+03 -6.983508990448e+00 0.000000000000e+00 0.000000000000e+00
1.026250000000e+03 -5.974895090421e+00 0.000000000000e+00 0.000000000000e+00
1.026500000000e+03 -4.722749974323e+00 0.000000000000e+00 0.000000000000e+00
1.026750000000e+03 -3.279732767890e+00 0.000000000000e+00 0.000000000000e+00
1.027000000000e+03 -1.711049246162e+00 0.000000000000e+00 0.000000000000e+00
1.027250000000e+03 -8.918889598580e-02 0.000000000000e+00 0.000000000000e+00
1.027500000000e+03 1.511934747074e+00 0.000000000000e+00 0.000000000000e+00
1.027750000000e+03 3.022746145723e+00 0.000000000000e+00 0.000000000000e+00
1.028000000000e+03 4.383007895368e+00 0.000000000000e+00 0.000000000000e+00
1.028250000000e+03 5.545513651471e+00 0.000000000000e+00 0.000000000000e+00
1.028500000000e+03 6.478118826919e+00 0.000000000000e+00 0.000000000000e+00
1.028750000000e+03 7.163988040573e+00 0.000000000000e+00 0.000000000000e+00
1.029000000000e+03 7.600182624369e+00 0.000000000000e+00 0.000000000000e+00
1.029250000000e+03 7.794931647373e+00 0.000000000000e+00 0.000000000000e+00
1.029500000000e+03 7.764095211666e+00 0.000000000000e+00 0.000000000000e+00
1.029750000000e+03 7.527416678681e+00 0.000000000000e+00 0.000000000000e+00
1.030000000000e+03 7.105159729906e+00 0.000000000000e+00 0.000000000000e+00
1.030250000000e+03 6.515638259330e+00 0.000000000000e+00 0.000000000000e+00
1.030500000000e+03 5.773985986772e+00 0.000000000000e+00 0.000000000000e+00
1.030750000000e+03 4.892302667294e+00 0.000000000000e+00 0.000000000000e+00
1.031000000000e+03 3.881085944111e+00 0.000000000000e+00 0.000000000000e+00
1.031250000000e+03 2.751645652114e+00 0.000000000000e+00 0.000000000000e+00
1.031500000000e+03 1.519031662853e+00 0.000000000000e+00 0.000000000000e+00
1.031750000000e+03 2.049112578486e-01 0.000000000000e+00 0.000000000000e+00
1.032000000000e+03 -1.160178607332e+00 0.000000000000e+00 0.000000000000e+00
1.032250000000e+03 -2.535703180383e+00 0.000000000000e+00 0.000000000000e+00
1.032500000000e+03 -3.871473659420e+00 0.000000000000e+00 0.000000000000e+00
1.032750000000e+03 -5.109604779798e+00 0.000000000000e+00 0.000000000000e+00
1.033000000000e+03 -6.187996888143e+00 0.000000000000e+00 0.000000000000e+00
1.033250000000e+03 -7.045028694709e+00 0.000000000000e+00 0.000000000000e+00
1.033500000000e+03 -7.624960710375e+00 0.000000000000e+00 0.000000000000e+00
1.033750000000e+03 -7.883427472044e+00 0.000000000000e+00 0.000000000000e+00
1.034000000000e+03 -7.792356089778e+00 0.000000000000e+00 0.000000000000e+00
1.034250000000e+03 -7.343695224112e+00 0.000000000000e+00 0.000000000000e+00
1.034500000000e+03 -6.551466215608e+00 0.000000000000e+00 0.000000000000e+00
1.034750000000e+03 -5.451839691608e+00 0.000000000000e+00 0.000000000000e+00
1.035000000000e+03 -4.101171052568e+00 0.000000000000e+00 0.000000000000e+00
1.035250000000e+03 -2.572166417594e+00 0.000000000000e+00 0.000000000000e+00
1.035500000000e+03 -9.485658645950e-01 0.000000000000e+00 0.000000000000e+00
1.035750000000e+03 6.811043091434e-01 0.000000000000e+00 0.000000000000e+00
1.036000000000e+03 2.230064272314e+00 0.000000000000e+00 0.000000000000e+00
1.036250000000e+03 3.619438940792e+00 0.000000000000e+00 0.000000000000e+00
1.036500000000e+03 4.783449602348e+00 0.000000000000e+00 0.000000000000e+00
1.036750000000e+03 5.673182935403e+00 0.000000000000e+00 0.000000000000e+00
1.037000000000e+03 6.258666943445e+00 0.000000000000e+00 0.000000000000e+00
1.037250000000e+03 6.529192067822e+00 0.000000000000e+00 0.000000000000e+00
1.037500000000e+03 6.492019683458e+00 0.000000000000e+00 0.000000000000e+00
1.037750000000e+03 6.169792968809e+00 0.000000000000e+00 0.000000000000e+00
1.038000000000e+03 5.597085666628e+00 0.000000000000e+00 0.000000000000e+00
1.038250000000e+03 4.816579366301e+00 0.000000000000e+00 0.000000000000e+00
1.038500000000e+03 3.875345976789e+00 0.000000000000e+00 0.000000000000e+00
1.038750000000e+03 2.821635010964e+00 0.000000000000e+00 0.000000000000e+00
1.039000000000e+03 1.702439639186e+00 0.000000000000e+00 0.000000000000e+00
1.039250000000e+03 5.619618335835e-01 0.000000000000e+00 0.000000000000e+00
1.039500000000e+03 -5.590609718132e-01 0.000000000000e+00 0.000000000000e+00
1.039750000000e+03 -1.623344081992e+00 0.000000000000e+00 0.000000000000e+00
1.040000000000e+03 -2.596634968503e+00 0.000000000000e+00 0.000000000000e+00
1.040250000000e+03 -3.447208053860e+00 0.000000000000e+00 0.000000000000e+00
1.040500000000e+03 -4.145589136125e+00 0.000000000000e+00 0.000000000000e+00
1.040750000000e+03 -4.664759460895e+00 0.000000000000e+00 0.000000000000e+00
1.041000000000e+03 -4.980981830955e+00 0.000000000000e+00 0.000000000000e+00
1.041250000000e+03 -5.075257430327e+00 0.000000000000e+00 0.000000000000e+00
1.041500000000e+03 -4.935283065473e+00 0.000000000000e+00 0.000000000000e+00
1.041750000000e+03 -4.557655715803e+00 0.000000000000e+00 0.000000000000e+00
1.042000000000e+03 -3.949983629486e+00 0.000000000000e+00 0.000000000000e+00
1.042250000000e+03 -3.132524634338e+00 0.000000000000e+00 0.000000000000e+00
1.042500000000e+03 -2.138989857756e+00 0.000000000000e+00 0.000000000000e+00
1.042750000000e+03 -1.016223830120e+00 0.000000000000e+00 0.000000000000e+00
1.043000000000e+03 1.774085094543e-01 0.000000000000e+00 0.000000000000e+00
1.043250000000e+03 1.374946026318e+00 0.000000000000e+00 0.000000000000e+00
1.043500000000e+03 2.504921132151e+00 0.000000000000e+00 0.000000000000e+00
1.043750000000e+03 3.496314291173e+00 0.000000000000e+00 0.000000000000e+00
1.044000000000e+03 4.283946421300e+00 0.000000000000e+00 0.000000000000e+00
1.044250000000e+03 4.813801849348e+00 0.000000000000e+00 0.000000000000e+00
1.044500000000e+03 5.047750637389e+00 0.000000000000e+00 0.000000000000e+00
1.044750000000e+03 4.967175874036e+00 0.000000000000e+00 0.000000000000e+00
1.045000000000e+03 4.575105476712e+00 0.000000000000e+00 0.000000000000e+00
1.045250000000e+03 3.896588819010e+00 0.000000000000e+00 0.000000000000e+00
1.045500000000e+03 2.977230167052e+00 0.000000000000e+00 0.000000000000e+00
1.045750000000e+03 1.879974027703e+00 0.000000000000e+00 0.000000000000e+00
1.046000000000e+03 6.804114861137e-01 0.000000000000e+00 0.000000000000e+00
1.046250000000e+03 -5.389778203041e-01 0.000000000000e+00 0.000000000000e+00
1.046500000000e+03 -1.695131961638e+00 0.000000000000e+00 0.000000000000e+00
1.046750000000e+03 -2.710698033573e+00 0.000000000000e+00 0.000000000000e+00
1.047000000000e+03 -3.519756701155e+00 0.000000000000e+00 0.000000000000e+00
1.047250000000e+03 -4.072495141903e+00 0.000000000000e+00 0.000000000000e+00
1.047500000000e+03 -4.338457349705e+00 0.000000000000e+00 0.000000000000e+00
1.047750000000e+03 -4.308147514112e+00 0.000000000000e+00 0.000000000000e+00
1.048000000000e+03 -3.992924919618e+00 0.000000000000e+00 0.000000000000e+00
1.048250000000e+03 -3.423289426159e+00 0.000000000000e+00 0.000000000000e+00
1.048500000000e+03 -2.645798033092e+00 0.000000000000e+00 0.000000000000e+00
1.048750000000e+03 -1.718961194442e+00 0.000000000000e+00 0.000000000000e+00
1.049000000000e+03 -7.085328260156e-01 0.000000000000e+00 0.000000000000e+00
1.049250000000e+03 3.173738696283e-01 0.000000000000e+00 0.000000000000e+00
1.049500000000e+03 1.292940043576e+00 0.000000000000e+00 0.000000000000e+00
1.049750000000e+03 2.158725836548e+00 0.000000000000e+00 0.000000000000e+00
1.050000000000e+03 2.864941650626e+00 0.000000000000e+00 0.000000000000e+00
1.050250000000e+03 3.373770008404e+00 0.000000000000e+00 0.000000000000e+00
1.050500000000e+03 3.660709940963e+00 0.000000000000e+00 0.000000000000e+00
1.050750000000e+03 3.715010020387e+00 0.000000000000e+00 0.000000000000e+00
1.051000000000e+03 3.539325774041e+00 0.000000000000e+00 0.000000000000e+00
1.051250000000e+03 3.148775650699e+00 0.000000000000e+00 0.000000000000e+00
1.051500000000e+03 2.569575212804e+00 0.000000000000e+00 0.000000000000e+00
1.051750000000e+03 1.837405096077e+00 0.000000000000e+00 0.000000000000e+00
1.052000000000e+03 9.956222796552e-01 0.000000000000e+00 0.000000000000e+00
1.052250000000e+03 9.336742090024e-02 0.000000000000e+00 0.000000000000e+00
1.052500000000e+03 -8.164338644769e-01 0.000000000000e+00 0.000000000000e+00
1.052750000000e+03 -1.679218465265e+00 0.000000000000e+00 0.000000000000e+00
1.053000000000e+03 -2.441140838631e+00 0.000000000000e+00 0.000000000000e+00
1.053250000000e+03 -3.051680233734e+00 0.000000000000e+00 0.000000000000e+00
1.053500000000e+03 -3.466499047902e+00 0.000000000000e+00 0.000000000000e+00
1.053750000000e+03 -3.650479370762e+00 0.000000000000e+00 0.000000000000e+00
1.054000000000e+03 -3.580776938349e+00 0.000000000000e+00 0.000000000000e+00
1.054250000000e+03 -3.249642684315e+00 0.000000000000e+00 0.000000000000e+00
1.054500000000e+03 -2.666688937484e+00 0.000000000000e+00 0.000000000000e+00
1.054750000000e+03 -1.860237101262e+00 0.000000000000e+00 0.000000000000e+00
1.055000000000e+03 -8.773906237129e-01 0.000000000000e+00 0.000000000000e+00
1.055250000000e+03 2.174598348896e-01 0.000000000000e+00 0.000000000000e+00
1.055500000000e+03 1.345871344780e+00 0.000000000000e+00 0.000000000000e+00
1.055750000000e+03 2.420324595624e+00 0.000000000000e+00 0.000000000000e+00
1.056000000000e+03 3.350735046110e+00 0.000000000000e+00 0.000000000000e+00
1.056250000000e+03 4.052075177237e+00 0.000000000000e+00 0.000000000000e+00
1.056500000000e+03 4.452481454575e+00 0.000000000000e+00 0.000000000000e+00
1.056750000000e+03 4.501063495524e+00 0.000000000000e+00 0.000000000000e+00
1.057000000000e+03 4.174550567676e+00 0.000000000000e+00 0.000000000000e+00
1.057250000000e+03 3.481923124081e+00 0.000000000000e+00 0.000000000000e+00
1.057500000000e+03 2.466295743038e+00 0.000000000000e+00 0.000000000000e+00
1.057750000000e+03 1.203540961813e+00 0.000000000000e+00 0.000000000000e+00
1.058000000000e+03 -2.025445083558e-01 0.000000000000e+00 0.000000000000e+00
1.058250000000e+03 -1.628357793257e+00 0.000000000000e+00 0.000000000000e+00
1.058500000000e+03 -2.941326789355e+00 0.000000000000e+00 0.000000000000e+00
1.058750000000e+03 -4.012535464609e+00 0.000000000000e+00 0.000000000000e+00
1.059000000000e+03 -4.729916325430e+00 0.000000000000e+00 0.000000000000e+00
1.059250000000e+03 -5.010615881193e+00 0.000000000000e+00 0.000000000000e+00
1.059500000000e+03 -4.811115776568e+00 0.000000000000e+00 0.000000000000e+00
1.059750000000e+03 -4.133834947296e+00 0.000000000000e+00 0.000000000000e+00
1.060000000000e+03 -3.029243184074e+00 0.000000000000e+00 0.000000000000e+00
1.060250000000e+03 -1.592959655327e+00 0.000000000000e+00 0.000000000000e+00
1.060500000000e+03 4.215219880064e-02 0.000000000000e+00 0.000000000000e+00
1.060750000000e+03 1.718308005478e+00 0.000000000000e+00 0.000000000000e+00
1.061000000000e+03 3.268415847285e+00 0.000000000000e+00 0.000000000000e+00
1.061250000000e+03 4.533407998395e+00 0.000000000000e+00 0.000000000000e+00
1.061500000000e+03 5.379435261382e+00 0.000000000000e+00 0.000000000000e+00
1.061750000000e+03 5.712987721812e+00 0.000000000000e+00 0.000000000000e+00
1.062000000000e+03 5.492150375483e+00 0.000000000000e+00 0.000000000000e+00
1.062250000000e+03 4.732566495055e+00 0.000000000000e+00 0.000000000000e+00
1.062500000000e+03 3.507232872585e+00 0.000000000000e+00 0.000000000000e+00
1.062750000000e+03 1.939931340056e+00 0.000000000000e+00 0.000000000000e+00
1.063000000000e+03 1.928334658891e-01 0.000000000000e+00 0.000000000000e+00
1.063250000000e+03 -1.550486818833e+00 0.000000000000e+00 0.000000000000e+00
1.063500000000e+03 -3.104821130635e+00 0.000000000000e+00 0.000000000000e+00
1.063750000000e+03 -4.303682862657e+00 0.000000000000e+00 0.000000000000e+00
1.064000000000e+03 -5.017928531065e+00 0.000000000000e+00 0.000000000000e+00
1.064250000000e+03 -5.170464279534e+00 0.000000000000e+00 0.000000000000e+00
1.064500000000e+03 -4.745266274563e+00 0.000000000000e+00 0.000000000000e+00
1.064750000000e+03 -3.789575707183e+00 0.000000000000e+00 0.000000000000e+00
1.065000000000e+03 -2.408913069703e+00 0.000000000000e+00 0.000000000000e+00
1.065250000000e+03 -7.553999543832e-01 0.000000000000e+00 0.000000000000e+00
1.065500000000e+03 9.893224300086e-01 0.000000000000e+00 0.000000000000e+00
1.065750000000e+03 2.634629937012e+00 0.000000000000e+00 0.000000000000e+00
1.066000000000e+03 4.002526309090e+00 0.000000000000e+00 0.000000000000e+00
1.066250000000e+03 4.947797332473e+00 0.000000000000e+00 0.000000000000e+00
1.066500000000e+03 5.374333681020e+00 0.000000000000e+00 0.000000000000e+00
1.066750000000e+03 5.245694620251e+00 0.000000000000e+00 0.000000000000e+00
1.067000000000e+03 4.588670048819e+00 0.000000000000e+00 0.000000000000e+00
1.067250000000e+03 3.489439287907e+00 0.000000000000e+00 0.000000000000e+00
1.067500000000e+03 2.082818163177e+00 0.000000000000e+00 0.000000000000e+00
1.067750000000e+03 5.359202851225e-01 0.000000000000e+00 0.000000000000e+00
1.068000000000e+03 -9.717703275087e-01 0.000000000000e+00 0.000000000000e+00
1.068250000000e+03 -2.269494264040e+00 0.000000000000e+00 0.000000000000e+00
1.068500000000e+03 -3.214934997049e+00 0.000000000000e+00 0.000000000000e+00
1.068750000000e+03 -3.710208193518e+00 0.000000000000e+00 0.000000000000e+00
1.069000000000e+03 -3.712252315800e+00 0.000000000000e+00 0.000000000000e+00
1.069250000000e+03 -3.236461315416e+00 0.000000000000e+00 0.000000000000e+00
1.069500000000e+03 -2.353247602381e+00 0.000000000000e+00 0.000000000000e+00
1.069750000000e+03 -1.178099323254e+00 0.000000000000e+00 0.000000000000e+00
1.070000000000e+03 1.435110349767e-01 0.000000000000e+00 0.000000000000e+00
1.070250000000e+03 1.454399374958e+00 0.000000000000e+00 0.000000000000e+00
1.070500000000e+03 2.604804340326e+00 0.000000000000e+00 0.000000000000e+00
1.070750000000e+03 3.470010271922e+00 0.000000000000e+00 0.000000000000e+00
1.071000000000e+03 3.964333379362e+00 0.000000000000e+00 0.000000000000e+00
1.071250000000e+03 4.049857067684e+00 0.000000000000e+00 0.000000000000e+00
1.071500000000e+03 3.739006439091e+00 0.000000000000e+00 0.000000000000e+00
1.071750000000e+03 3.090853959661e+00 0.000000000000e+00 0.000000000000e+00
1.072000000000e+03 2.201842266723e+00 0.000000000000e+00 0.000000000000e+00
1.072250000000e+03 1.192293418760e+00 0.000000000000e+00 0.000000000000e+00
1.072500000000e+03 1.905606598121e-01 0.000000000000e+00 0.000000000000e+00
1.072750000000e+03 -6.830890179657e-01 0.000000000000e+00 0.000000000000e+00
1.073000000000e+03 -1.330818518982e+00 0.000000000000e+00 0.000000000000e+00
1.073250000000e+03 -1.688055876084e+00 0.000000000000e+00 0.000000000000e+00
1.073500000000e+03 -1.729608947227e+00 0.000000000000e+00 0.000000000000e+00
1.073750000000e+03 -1.470508010887e+00 0.000000000000e+00 0.000000000000e+00
1.074000000000e+03 -9.617311161118e-01 0.000000000000e+00 0.000000000000e+00
1.074250000000e+03 -2.816239286438e-01 0.000000000000e+00 0.000000000000e+00
1.074500000000e+03 4.756524048266e-01 0.000000000000e+00 0.000000000000e+00
1.074750000000e+03 1.212989556927e+00 0.000000000000e+00 0.000000000000e+00
1.075000000000e+03 1.842772919941e+00 0.000000000000e+00 0.000000000000e+00
1.075250000000e+03 2.297300239492e+00 0.000000000000e+00 0.000000000000e+00
1.075500000000e+03 2.535937848764e+00 0.000000000000e+00 0.000000000000e+00
1.075750000000e+03 2.548277753645e+00 0.000000000000e+00 0.000000000000e+00
1.076000000000e+03 2.353135408766e+00 0.000000000000e+00 0.000000000000e+00
1.076250000000e+03 1.993795479297e+00 0.000000000000e+00 0.000000000000e+00
1.076500000000e+03 1.530393714845e+00 0.000000000000e+00 0.000000000000e+00
1.076750000000e+03 1.030655291868e+00 0.000000000000e+00 0.000000000000e+00
1.077000000000e+03 5.603552250273e-01 0.000000000000e+00 0.000000000000e+00
1.077250000000e+03 1.748143514717e-01 0.000000000000e+00 0.000000000000e+00
1.077500000000e+03 -8.748709501493e-02 0.000000000000e+00 0.000000000000e+00
1.077750000000e+03 -2.084647132495e-01 0.000000000000e+00 0.000000000000e+00
1.078000000000e+03 -1.908858690288e-01 0.000000000000e+00 0.000000000000e+00
1.078250000000e+03 -5.591303907107e-02 0.000000000000e+00 0.000000000000e+00
1.078500000000e+03 1.616802659467e-01 0.000000000000e+00 0.000000000000e+00
1.078750000000e+03 4.197477458891e-01 0.000000000000e+00 0.000000000000e+00
1.079000000000e+03 6.754468959335e-01 0.000000000000e+00 0.000000000000e+00
1.079250000000e+03 8.913530145546e-01 0.000000000000e+00 0.000000000000e+00
1.079500000000e+03 1.040170288046e+00 0.000000000000e+00 0.000000000000e+00
1.079750000000e+03 1.107473122001e+00 0.000000000000e+00 0.000000000000e+00
1.080000000000e+03 1.092249640637e+00 0.000000000000e+00 0.000000000000e+00
1.080250000000e+03 1.005368418188e+00 0.000000000000e+00 0.000000000000e+00
1.080500000000e+03 8.663956710225e-01 0.000000000000e+00 0.000000000000e+00
1.080750000000e+03 6.994094165602e-01 0.000000000000e+00 0.000000000000e+00
1.081000000000e+03 5.285612576783e-01 0.000000000000e+00 0.000000000000e+00
1.081250000000e+03 3.741164590570e-01 0.000000000000e+00 0.000000000000e+00
1.081500000000e+03 2.495694930682e-01 0.000000000000e+00 0.000000000000e+00
1.081750000000e+03 1.602129717052e-01 0.000000000000e+00 0.000000000000e+00
1.082000000000e+03 1.032725305709e-01 0.000000000000e+00 0.000000000000e+00
1.082250000000e+03 6.945367822788e-02 0.000000000000e+00 0.000000000000e+00
1.082500000000e+03 4.552167970359e-02 0.000000000000e+00 0.000000000000e+00
1.082750000000e+03 1.738628550836e-02 0.000000000000e+00 0.000000000000e+00
1.083000000000e+03 -2.689011854884e-02 0.000000000000e+00 0.000000000000e+00
1.083250000000e+03 -9.469563685160e-02 0.000000000000e+00 0.000000000000e+00
1.083500000000e+03 -1.874836647635e-01 0.000000000000e+00 0.000000000000e+00
1.083750000000e+03 -3.006039952082e-01 0.000000000000e+00 0.000000000000e+00
1.084000000000e+03 -4.243326813026e-01 0.000000000000e+00 0.000000000000e+00
1.084250000000e+03 -5.458725526485e-01 0.000000000000e+00 0.000000000000e+00
1.084500000000e+03 -6.519321090146e-01 0.000000000000e+00 0.000000000000e+00
1.084750000000e+03 -7.313986576935e-01 0.000000000000e+00 0.000000000000e+00
1.085000000000e+03 -7.776152128198e-01 0.000000000000e+00 0.000000000000e+00
1.085250000000e+03 -7.898485291714e-01 0.000000000000e+00 0.000000000000e+00
1.085500000000e+03 -7.736825285440e-01 0.000000000000e+00 0.000000000000e+00
1.085750000000e+03 -7.402611174455e-01 0.000000000000e+00 0.000000000000e+00
1.086000000000e+03 -7.045043685525e-01 0.000000000000e+00 0.000000000000e+00
1.086250000000e+03 -6.825986599324e-01 0.000000000000e+00 0.000000000000e+00
1.086500000000e+03 -6.891855877988e-01 0.000000000000e+00 0.000000000000e+00
1.086750000000e+03 -7.347264141297e-01 0.000000000000e+00 0.000000000000e+00
1.087000000000e+03 -8.234908178018e-01 0.000000000000e+00 0.000000000000e+00
1.087250000000e+03 -9.525163404516e-01 0.000000000000e+00 0.000000000000e+00
1.087500000000e+03 -1.111725770421e+00 0.000000000000e+00 0.000000000000e+00
1.087750000000e+03 -1.285200389043e+00 0.000000000000e+00 0.000000000000e+00
1.088000000000e+03 -1.453418635610e+00 0.000000000000e+00 0.000000000000e+00
1.088250000000e+03 -1.596112875086e+00 0.000000000000e+00 0.000000000000e+00
1.088500000000e+03 -1.695296632310e+00 0.000000000000e+00 0.000000000000e+00
1.088750000000e+03 -1.737986520284e+00 0.000000000000e+00 0.000000000000e+00
1.089000000000e+03 -1.718190992217e+00 0.000000000000e+00 0.000000000000e+00
1.089250000000e+03 -1.637853637335e+00 0.000000000000e+00 0.000000000000e+00
1.089500000000e+03 -1.506602993851e+00 0.000000000000e+00 0.000000000000e+00
1.089750000000e+03 -1.340347270413e+00 0.000000000000e+00 0.000000000000e+00
1.090000000000e+03 -1.158931309580e+00 0.000000000000e+00 0.000000000000e+00
1.090250000000e+03 -9.832165603490e-01 0.000000000000e+00 0.000000000000e+00
1.090500000000e+03 -8.320307312023e-01 0.000000000000e+00 0.000000000000e+00
1.090750000000e+03 -7.194495322296e-01 0.000000000000e+00 0.000000000000e+00
1.091000000000e+03 -6.528170502718e-01 0.000000000000e+00 0.000000000000e+00
1.091250000000e+03 -6.317936229456e-01 0.000000000000e+00 0.000000000000e+00
1.091500000000e+03 -6.485598467379e-01 0.000000000000e+00 0.000000000000e+00
1.091750000000e+03 -6.891281012989e-01 0.000000000000e+00 0.000000000000e+00
1.092000000000e+03 -7.355463750625e-01 0.000000000000e+00 0.000000000000e+00
1.092250000000e+03 -7.686486942456e-01 0.000000000000e+00 0.000000000000e+00
1.092500000000e+03 -7.709314015131e-01 0.000000000000e+00 0.000000000000e+00
1.092750000000e+03 -7.291251987051e-01 0.000000000000e+00 0.000000000000e+00
1.093000000000e+03 -6.360891454811e-01 0.000000000000e+00 0.000000000000e+00
1.093250000000e+03 -4.917644343355e-01 0.000000000000e+00 0.000000000000e+00
1.093500000000e+03 -3.030741867738e-01 0.000000000000e+00 0.000000000000e+00
1.093750000000e+03 -8.281697985725e-02 0.000000000000e+00 0.000000000000e+00
1.094000000000e+03 1.522488092372e-01 0.000000000000e+00 0.000000000000e+00
1.094250000000e+03 3.838180132608e-01 0.000000000000e+00 0.000000000000e+00
1.094500000000e+03 5.945736545545e-01 0.000000000000e+00 0.000000000000e+00
1.094750000000e+03 7.704642648913e-01 0.000000000000e+00 0.000000000000e+00
1.095000000000e+03 9.023976822542e-01 0.000000000000e+00 0.000000000000e+00
1.095250000000e+03 9.871269855671e-01 0.000000000000e+00 0.000000000000e+00
1.095500000000e+03 1.027236178455e+00 0.000000000000e+00 0.000000000000e+00
1.095750000000e+03 1.030274121783e+00 0.000000000000e+00 0.000000000000e+00
1.096000000000e+03 1.007212889812e+00 0.000000000000e+00 0.000000000000e+00
1.096250000000e+03 9.705018587322e-01 0.000000000000e+00 0.000000000000e+00
1.096500000000e+03 9.320378662978e-01 0.000000000000e+00 0.000000000000e+00
1.096750000000e+03 9.013688526042e-01 0.000000000000e+00 0.000000000000e+00
1.097000000000e+03 8.843960258232e-01 0.000000000000e+00 0.000000000000e+00
1.097250000000e+03 8.827480151603e-01 0.000000000000e+00 0.000000000000e+00
1.097500000000e+03 8.938857258688e-01 0.000000000000e+00 0.000000000000e+00
1.097750000000e+03 9.118778354488e-01 0.000000000000e+00 0.000000000000e+00
1.098000000000e+03 9.286831452180e-01 0.000000000000e+00 0.000000000000e+00
1.098250000000e+03 9.357033065509e-01 0.000000000000e+00 0.000000000000e+00
1.098500000000e+03 9.253382005959e-01 0.000000000000e+00 0.000000000000e+00
1.098750000000e+03 8.922898403614e-01 0.000000000000e+00 0.000000000000e+00
1.099000000000e+03 8.344150932606e-01 0.000000000000e+00 0.000000000000e+00
1.099250000000e+03 7.530123058307e-01 0.000000000000e+00 0.000000000000e+00
1.099500000000e+03 6.525269688741e-01 0.000000000000e+00 0.000000000000e+00
1.099750000000e+03 5.397598000715e-01 0.000000000000e+00 0.000000000000e+00
1.100000000000e+03 4.227407877181e-01 0.000000000000e+00 0.000000000000e+00
1.100250000000e+03 3.094820529958e-01 0.000000000000e+00 0.000000000000e+00
1.100500000000e+03 2.068335510710e-01 0.000000000000e+00 0.000000000000e+00
1.100750000000e+03 1.196378961537e-01 0.000000000000e+00 0.000000000000e+00
1.101000000000e+03 5.031974053370e-02 0.000000000000e+00 0.000000000000e+00
1.101250000000e+03 -1.037628346028e-03 0.000000000000e+00 0.000000000000e+00
1.101500000000e+03 -3.616581046243e-02 0.000000000000e+00 0.000000000000e+00
1.101750000000e+03 -5.775387110549e-02 0.000000000000e+00 0.000000000000e+00
1.102000000000e+03 -6.843812169855e-02 0.000000000000e+00 0.000000000000e+00
1.102250000000e+03 -6.984406478819e-02 0.000000000000e+00 0.000000000000e+00
1.102500000000e+03 -6.187546797854e-02 0.000000000000e+00 0.000000000000e+00
1.102750000000e+03 -4.240060321742e-02 0.000000000000e+00 0.000000000000e+00
1.103000000000e+03 -7.413641149197e-03 0.000000000000e+00 0.000000000000e+00
1.103250000000e+03 4.833755800527e-02 0.000000000000e+00 0.000000000000e+00
1.103500000000e+03 1.303525310432e-01 0.000000000000e+00 0.000000000000e+00
1.103750000000e+03 2.431747751598e-01 0.000000000000e+00 0.000000000000e+00
1.104000000000e+03 3.891940374835e-01 0.000000000000e+00 0.000000000000e+00
1.104250000000e+03 5.676726314488e-01 0.000000000000e+00 0.000000000000e+00
1.104500000000e+03 7.741845153233e-01 0.000000000000e+00 0.000000000000e+00
1.104750000000e+03 1.000592953606e+00 0.000000000000e+00 0.000000000000e+00
1.105000000000e+03 1.235606223781e+00 0.000000000000e+00 0.000000000000e+00
1.105250000000e+03 1.465855000230e+00 0.000000000000e+00 0.000000000000e+00
1.105500000000e+03 1.677345533665e+00 0.000000000000e+00 0.000000000000e+00
1.105750000000e+03 1.857074593938e+00 0.000000000000e+00 0.000000000000e+00
1.106000000000e+03 1.994557190500e+00 0.000000000000e+00 0.000000000000e+00
1.106250000000e+03 2.083022975402e+00 0.000000000000e+00 0.000000000000e+00
1.106500000000e+03 2.120082265532e+00 0.000000000000e+00 0.000000000000e+00
1.106750000000e+03 2.107741583504e+00 0.000000000000e+00 0.000000000000e+00
1.107000000000e+03 2.051749674033e+00 0.000000000000e+00 0.000000000000e+00
1.107250000000e+03 1.960362436104e+00 0.000000000000e+00 0.000000000000e+00
1.107500000000e+03 1.842712046932e+00 0.000000000000e+00 0.000000000000e+00
1.107750000000e+03 1.707035951078e+00 0.000000000000e+00 0.000000000000e+00
1.108000000000e+03 1.559053365726e+00 0.000000000000e+00 0.000000000000e+00
1.108250000000e+03 1.400764305404e+00 0.000000000000e+00 0.000000000000e+00
1.108500000000e+03 1.229889518171e+00 0.000000000000e+00 0.000000000000e+00
1.108750000000e+03 1.040076714693e+00 0.000000000000e+00 0.000000000000e+00
1.109000000000e+03 8.218824888564e-01 0.000000000000e+00 0.000000000000e+00
1.109250000000e+03 5.644176962056e-01 0.000000000000e+00 0.000000000000e+00
1.109500000000e+03 2.574353901431e-01 0.000000000000e+00 0.000000000000e+00
1.109750000000e+03 -1.064382188663e-01 0.000000000000e+00 0.000000000000e+00
1.110000000000e+03 -5.296650545346e-01 0.000000000000e+00 0.000000000000e+00
1.110250000000e+03 -1.008270217029e+00 0.000000000000e+00 0.000000000000e+00
1.110500000000e+03 -1.531089751171e+00 0.000000000000e+00 0.000000000000e+00
1.110750000000e+03 -2.079946988241e+00 0.000000000000e+00 0.000000000000e+00
1.111000000000e+03 -2.630784020407e+00 0.000000000000e+00 0.000000000000e+00
1.111250000000e+03 -3.155638073164e+00 0.000000000000e+00 0.000000000000e+00
1.111500000000e+03 -3.625228377252e+00 0.000000000000e+00 0.000000000000e+00
1.111750000000e+03 -4.011826222472e+00 0.000000000000e+00 0.000000000000e+00
1.112000000000e+03 -4.292033488633e+00 0.000000000000e+00 0.000000000000e+00
1.112250000000e+03 -4.449100857192e+00 0.000000000000e+00 0.000000000000e+00
1.112500000000e+03 -4.474476105185e+00 0.000000000000e+00 0.000000000000e+00
1.112750000000e+03 -4.368377494192e+00 0.000000000000e+00 0.000000000000e+00
1.113000000000e+03 -4.139322613412e+00 0.000000000000e+00 0.000000000000e+00
1.113250000000e+03 -3.802689729931e+00 0.000000000000e+00 0.000000000000e+00
1.113500000000e+03 -3.378525454318e+00 0.000000000000e+00 0.000000000000e+00
1.113750000000e+03 -2.888919279999e+00 0.000000000000e+00 0.000000000000e+00
1.114000000000e+03 -2.355326421990e+00 0.000000000000e+00 0.000000000000e+00
1.114250000000e+03 -1.796226049300e+00 0.000000000000e+00 0.000000000000e+00
1.114500000000e+03 -1.225451151561e+00 0.000000000000e+00 0.000000000000e+00
1.114750000000e+03 -6.514258360426e-01 0.000000000000e+00 0.000000000000e+00
1.115000000000e+03 -7.741005812874e-02 0.000000000000e+00 0.000000000000e+00
1.115250000000e+03 4.972998242923e-01 0.000000000000e+00 0.000000000000e+00
1.115500000000e+03 1.075411708309e+00 0.000000000000e+00 0.000000000000e+00
1.115750000000e+03 1.659234597098e+00 0.000000000000e+00 0.000000000000e+00
1.116000000000e+03 2.248219613574e+00 0.000000000000e+00 0.000000000000e+00
1.116250000000e+03 2.836850074377e+00 0.000000000000e+00 0.000000000000e+00
1.116500000000e+03 3.413243321161e+00 0.000000000000e+00 0.000000000000e+00
1.116750000000e+03 3.958731122880e+00 0.000000000000e+00 0.000000000000e+00
1.117000000000e+03 4.448549121823e+00 0.000000000000e+00 0.000000000000e+00
1.117250000000e+03 4.853608130592e+00 0.000000000000e+00 0.000000000000e+00
1.117500000000e+03 5.143163412113e+00 0.000000000000e+00 0.000000000000e+00
1.117750000000e+03 5.288064694788e+00 0.000000000000e+00 0.000000000000e+00
1.118000000000e+03 5.264178689977e+00 0.000000000000e+00 0.000000000000e+00
1.118250000000e+03 5.055540446370e+00 0.000000000000e+00 0.000000000000e+00
1.118500000000e+03 4.656815324574e+00 0.000000000000e+00 0.000000000000e+00
1.118750000000e+03 4.074736443236e+00 0.000000000000e+00 0.000000000000e+00
1.119000000000e+03 3.328311748331e+00 0.000000000000e+00 0.000000000000e+00
1.119250000000e+03 2.447752505797e+00 0.000000000000e+00 0.000000000000e+00
1.119500000000e+03 1.472239182840e+00 0.000000000000e+00 0.000000000000e+00
1.119750000000e+03 4.467886912791e-01 0.000000000000e+00 0.000000000000e+00
1.120000000000e+03 -5.814014871037e-01 0.000000000000e+00 0.000000000000e+00
1.120250000000e+03 -1.566696763136e+00 0.000000000000e+00 0.000000000000e+00
1.120500000000e+03 -2.468420233579e+00 0.000000000000e+00 0.000000000000e+00
1.120750000000e+03 -3.253520477495e+00 0.000000000000e+00 0.000000000000e+00
1.121000000000e+03 -3.898241768383e+00 0.000000000000e+00 0.000000000000e+00
1.121250000000e+03 -4.388667922222e+00 0.000000000000e+00 0.000000000000e+00
1.121500000000e+03 -4.720166525322e+00 0.000000000000e+00 0.000000000000e+00
1.121750000000e+03 -4.895907495051e+00 0.000000000000e+00 0.000000000000e+00
1.122000000000e+03 -4.924748250614e+00 0.000000000000e+00 0.000000000000e+00
1.122250000000e+03 -4.818851002791e+00 0.000000000000e+00 0.000000000000e+00
1.122500000000e+03 -4.591416222266e+00 0.000000000000e+00 0.000000000000e+00
1.122750000000e+03 -4.254878538134e+00 0.000000000000e+00 0.000000000000e+00
1.123000000000e+03 -3.819823537920e+00 0.000000000000e+00 0.000000000000e+00
1.123250000000e+03 -3.294759645138e+00 0.000000000000e+00 0.000000000000e+00
1.123500000000e+03 -2.686736978274e+00 0.000000000000e+00 0.000000000000e+00
1.123750000000e+03 -2.002665774518e+00 0.000000000000e+00 0.000000000000e+00
1.124000000000e+03 -1.251070909109e+00 0.000000000000e+00 0.000000000000e+00
1.124250000000e+03 -4.439430765380e-01 0.000000000000e+00 0.000000000000e+00
1.124500000000e+03 4.016777114871e-01 0.000000000000e+00 0.000000000000e+00
1.124750000000e+03 1.262720908446e+00 0.000000000000e+00 0.000000000000e+00
1.125000000000e+03 2.109960886067e+00 0.000000000000e+00 0.000000000000e+00
1.125250000000e+03 2.908884130228e+00 0.000000000000e+00 0.000000000000e+00
1.125500000000e+03 3.621541658131e+00 0.000000000000e+00 0.000000000000e+00
1.125750000000e+03 4.209236176568e+00 0.000000000000e+00 0.000000000000e+00
1.126000000000e+03 4.635767348784e+00 0.000000000000e+00 0.000000000000e+00
1.126250000000e+03 4.870867804590e+00 0.000000000000e+00 0.000000000000e+00
1.126500000000e+03 4.893419847109e+00 0.000000000000e+00 0.000000000000e+00
1.126750000000e+03 4.694054133209e+00 0.000000000000e+00 0.000000000000e+00
1.127000000000e+03 4.276795464078e+00 0.000000000000e+00 0.000000000000e+00
1.127250000000e+03 3.659528622232e+00 0.000000000000e+00 0.000000000000e+00
1.127500000000e+03 2.873194488064e+00 0.000000000000e+00 0.000000000000e+00
1.127750000000e+03 1.959775234978e+00 0.000000000000e+00 0.000000000000e+00
1.128000000000e+03 9.692677720126e-01 0.000000000000e+00 0.000000000000e+00
1.128250000000e+03 -4.404125789794e-02 0.000000000000e+00 0.000000000000e+00
1.128500000000e+03 -1.025611895528e+00 0.000000000000e+00 0.000000000000e+00
1.128750000000e+03 -1.924586875843e+00 0.000000000000e+00 0.000000000000e+00
1.129000000000e+03 -2.697241352802e+00 0.000000000000e+00 0.000000000000e+00
1.129250000000e+03 -3.309632190801e+00 0.000000000000e+00 0.000000000000e+00
1.129500000000e+03 -3.739239332634e+00 0.000000000000e+00 0.000000000000e+00
1.129750000000e+03 -3.975518214190e+00 0.000000000000e+00 0.000000000000e+00
1.130000000000e+03 -4.019411252963e+00 0.000000000000e+00 0.000000000000e+00
1.130250000000e+03 -3.881981205451e+00 0.000000000000e+00 0.000000000000e+00
1.130500000000e+03 -3.582415388986e+00 0.000000000000e+00 0.000000000000e+00
1.130750000000e+03 -3.145697581739e+00 0.000000000000e+00 0.000000000000e+00
1.131000000000e+03 -2.600249681469e+00 0.000000000000e+00 0.000000000000e+00
1.131250000000e+03 -1.975809761559e+00 0.000000000000e+00 0.000000000000e+00
1.131500000000e+03 -1.301744387870e+00 0.000000000000e+00 0.000000000000e+00
1.131750000000e+03 -6.059026327534e-01 0.000000000000e+00 0.000000000000e+00
1.132000000000e+03 8.597865689181e-02 0.000000000000e+00 0.000000000000e+00
1.132250000000e+03 7.503994708730e-01 0.000000000000e+00 0.000000000000e+00
1.132500000000e+03 1.365902750131e+00 0.000000000000e+00 0.000000000000e+00
1.132750000000e+03 1.912754318783e+00 0.000000000000e+00 0.000000000000e+00
1.133000000000e+03 2.372694897681e+00 0.000000000000e+00 0.000000000000e+00
1.133250000000e+03 2.728933950548e+00 0.000000000000e+00 0.000000000000e+00
1.133500000000e+03 2.966497453800e+00 0.000000000000e+00 0.000000000000e+00
1.133750000000e+03 3.072964344114e+00 0.000000000000e+00 0.000000000000e+00
1.134000000000e+03 3.039541572945e+00 0.000000000000e+00 0.000000000000e+00
1.134250000000e+03 2.862348514310e+00 0.000000000000e+00 0.000000000000e+00
1.134500000000e+03 2.543720137091e+00 0.000000000000e+00 0.000000000000e+00
1.134750000000e+03 2.093304451446e+00 0.000000000000e+00 0.000000000000e+00
1.135000000000e+03 1.528728937890e+00 0.000000000000e+00 0.000000000000e+00
1.135250000000e+03 8.756439786575e-01 0.000000000000e+00 0.000000000000e+00
1.135500000000e+03 1.670149995606e-01 0.000000000000e+00 0.000000000000e+00
1.135750000000e+03 -5.583788336353e-01 0.000000000000e+00 0.000000000000e+00
1.136000000000e+03 -1.258183962368e+00 0.000000000000e+00 0.000000000000e+00
1.136250000000e+03 -1.889298073596e+00 0.000000000000e+00 0.000000000000e+00
1.136500000000e+03 -2.411047695429e+00 0.000000000000e+00 0.000000000000e+00
1.136750000000e+03 -2.788425465364e+00 0.000000000000e+00 0.000000000000e+00
1.137000000000e+03 -2.995069248858e+00 0.000000000000e+00 0.000000000000e+00
1.137250000000e+03 -3.015675908689e+00 0.000000000000e+00 0.000000000000e+00
1.137500000000e+03 -2.847588595841e+00 0.000000000000e+00 0.000000000000e+00
1.137750000000e+03 -2.501372924399e+00 0.000000000000e+00 0.000000000000e+00
1.138000000000e+03 -2.000295647796e+00 0.000000000000e+00 0.000000000000e+00
1.138250000000e+03 -1.378728293799e+00 0.000000000000e+00 0.000000000000e+00
1.138500000000e+03 -6.796053370592e-01 0.000000000000e+00 0.000000000000e+00
1.138750000000e+03 4.884004637977e-02 0.000000000000e+00 0.000000000000e+00
1.139000000000e+03 7.567699537114e-01 0.000000000000e+00 0.000000000000e+00
1.139250000000e+03 1.396534187718e+00 0.000000000000e+00 0.000000000000e+00
1.139500000000e+03 1.926225904757e+00 0.000000000000e+00 0.000000000000e+00
1.139750000000e+03 2.312695430390e+00 0.000000000000e+00 0.000000000000e+00
1.140000000000e+03 2.533777286053e+00 0.000000000000e+00 0.000000000000e+00
1.140250000000e+03 2.579567990096e+00 0.000000000000e+00 0.000000000000e+00
1.140500000000e+03 2.452687447503e+00 0.000000000000e+00 0.000000000000e+00
1.140750000000e+03 2.167553997241e+00 0.000000000000e+00 0.000000000000e+00
1.141000000000e+03 1.748791962800e+00 0.000000000000e+00 0.000000000000e+00
1.141250000000e+03 1.228961815189e+00 0.000000000000e+00 0.000000000000e+00
1.141500000000e+03 6.458502077764e-01 0.000000000000e+00 0.000000000000e+00
1.141750000000e+03 3.957667852161e-02 0.000000000000e+00 0.000000000000e+00
1.142000000000e+03 -5.502343869409e-01 0.000000000000e+00 0.000000000000e+00
1.142250000000e+03 -1.087000762289e+00 0.000000000000e+00 0.000000000000e+00
1.142500000000e+03 -1.539284198925e+00 0.000000000000e+00 0.000000000000e+00
1.142750000000e+03 -1.882345571542e+00 0.000000000000e+00 0.000000000000e+00
1.143000000000e+03 -2.099117038772e+00 0.000000000000e+00 0.000000000000e+00
1.143250000000e+03 -2.180614286992e+00 0.000000000000e+00 0.000000000000e+00
1.143500000000e+03 -2.125858560806e+00 0.000000000000e+00 0.000000000000e+00
1.143750000000e+03 -1.941407329146e+00 0.000000000000e+00 0.000000000000e+00
1.144000000000e+03 -1.640602124938e+00 0.000000000000e+00 0.000000000000e+00
1.144250000000e+03 -1.242633338663e+00 0.000000000000e+00 0.000000000000e+00
1.144500000000e+03 -7.714983239818e-01 0.000000000000e+00 0.000000000000e+00
1.144750000000e+03 -2.548970530086e-01 0.000000000000e+00 0.000000000000e+00
1.145000000000e+03 2.769240108697e-01 0.000000000000e+00 0.000000000000e+00
1.145250000000e+03 7.923967455753e-01 0.000000000000e+00 0.000000000000e+00
1.145500000000e+03 1.259957000278e+00 0.000000000000e+00 0.000000000000e+00
1.145750000000e+03 1.649501470582e+00 0.000000000000e+00 0.000000000000e+00
1.146000000000e+03 1.933986285372e+00 0.000000000000e+00 0.000000000000e+00
1.146250000000e+03 2.091141230593e+00 0.000000000000e+00 0.000000000000e+00
1.146500000000e+03 2.105225482527e+00 0.000000000000e+00 0.000000000000e+00
1.146750000000e+03 1.968698950547e+00 0.000000000000e+00 0.000000000000e+00
1.147000000000e+03 1.683637387044e+00 0.000000000000e+00 0.000000000000e+00
1.147250000000e+03 1.262689280308e+00 0.000000000000e+00 0.000000000000e+00
1.147500000000e+03 7.293670643467e-01 0.000000000000e+00 0.000000000000e+00
1.147750000000e+03 1.174905885802e-01 0.000000000000e+00 0.000000000000e+00
1.148000000000e+03 -5.303405943188e-01 0.000000000000e+00 0.000000000000e+00
1.148250000000e+03 -1.165280189468e+00 0.000000000000e+00 0.000000000000e+00
1.148500000000e+03 -1.735694753144e+00 0.000000000000e+00 0.000000000000e+00
1.148750000000e+03 -2.191347305366e+00 0.000000000000e+00 0.000000000000e+00
1.149000000000e+03 -2.487982414771e+00 0.000000000000e+00 0.000000000000e+00
1.149250000000e+03 -2.591891315283e+00 0.000000000000e+00 0.000000000000e+00
1.149500000000e+03 -2.483974137856e+00 0.000000000000e+00 0.000000000000e+00
1.149750000000e+03 -2.162805699780e+00 0.000000000000e+00 0.000000000000e+00
1.150000000000e+03 -1.646259746348e+00 0.000000000000e+00 0.000000000000e+00
1.150250000000e+03 -9.713554637333e-01 0.000000000000e+00 0.000000000000e+00
1.150500000000e+03 -1.921530249748e-01 0.000000000000e+00 0.000000000000e+00
1.150750000000e+03 6.242723678909e-01 0.000000000000e+00 0.000000000000e+00
1.151000000000e+03 1.403527005366e+00 0.000000000000e+00 0.000000000000e+00
1.151250000000e+03 2.070800163868e+00 0.000000000000e+00 0.000000000000e+00
1.151500000000e+03 2.558324450563e+00 0.000000000000e+00 0.000000000000e+00
1.151750000000e+03 2.812628048493e+00 0.000000000000e+00 0.000000000000e+00
1.152000000000e+03 2.800771133488e+00 0.000000000000e+00 0.000000000000e+00
1.152250000000e+03 2.514810041759e+00 0.000000000000e+00 0.000000000000e+00
1.152500000000e+03 1.973877600031e+00 0.000000000000e+00 0.000000000000e+00
1.152750000000e+03 1.223496186935e+00 0.000000000000e+00 0.000000000000e+00
1.153000000000e+03 3.320301250890e-01 0.000000000000e+00 0.000000000000e+00
1.153250000000e+03 -6.154948895191e-01 0.000000000000e+00 0.000000000000e+00
1.153500000000e+03 -1.525662313922e+00 0.000000000000e+00 0.000000000000e+00
1.153750000000e+03 -2.306211422094e+00 0.000000000000e+00 0.000000000000e+00
1.154000000000e+03 -2.875855634364e+00 0.000000000000e+00 0.000000000000e+00
1.154250000000e+03 -3.173285462976e+00 0.000000000000e+00 0.000000000000e+00
1.154500000000e+03 -3.164310665704e+00 0.000000000000e+00 0.000000000000e+00
1.154750000000e+03 -2.846263680410e+00 0.000000000000e+00 0.000000000000e+00
1.155000000000e+03 -2.249065811995e+00 0.000000000000e+00 0.000000000000e+00
1.155250000000e+03 -1.432720425690e+00 0.000000000000e+00 0.000000000000e+00
1.155500000000e+03 -4.814032911791e-01 0.000000000000e+00 0.000000000000e+00
1.155750000000e+03 5.052782646493e-01 0.000000000000e+00 0.000000000000e+00
1.156000000000e+03 1.422937615849e+00 0.000000000000e+00 0.000000000000e+00
1.156250000000e+03 2.173802392554e+00 0.000000000000e+00 0.000000000000e+00
1.156500000000e+03 2.677560643512e+00 0.000000000000e+00 0.000000000000e+00
1.156750000000e+03 2.880402922267e+00 0.000000000000e+00 0.000000000000e+00
1.157000000000e+03 2.761186933312e+00 0.000000000000e+00 0.000000000000e+00
1.157250000000e+03 2.333967925404e+00 0.000000000000e+00 0.000000000000e+00
1.157500000000e+03 1.646552579608e+00 0.000000000000e+00 0.000000000000e+00
1.157750000000e+03 7.751982934756e-01 0.000000000000e+00 0.000000000000e+00
1.158000000000e+03 -1.839623292333e-01 0.000000000000e+00 0.000000000000e+00
1.158250000000e+03 -1.125796677555e+00 0.000000000000e+00 0.000000000000e+00
1.158500000000e+03 -1.948088968340e+00 0.000000000000e+00 0.000000000000e+00
1.158750000000e+03 -2.563106698385e+00 0.000000000000e+00 0.000000000000e+00
1.159000000000e+03 -2.907458298922e+00 0.000000000000e+00 0.000000000000e+00
1.159250000000e+03 -2.949082593364e+00 0.000000000000e+00 0.000000000000e+00
1.159500000000e+03 -2.690552107071e+00 0.000000000000e+00 0.000000000000e+00
1.159750000000e+03 -2.168314983918e+00 0.000000000000e+00 0.000000000000e+00
1.160000000000e+03 -1.447989889500e+00 0.000000000000e+00 0.000000000000e+00
1.160250000000e+03 -6.163041322942e-01 0.000000000000e+00 0.000000000000e+00
1.160500000000e+03 2.293320103731e-01 0.000000000000e+00 0.000000000000e+00
1.160750000000e+03 9.923424383241e-01 0.000000000000e+00 0.000000000000e+00
1.161000000000e+03 1.588200404286e+00 0.000000000000e+00 0.000000000000e+00
1.161250000000e+03 1.954000101061e+00 0.000000000000e+00 0.000000000000e+00
1.161500000000e+03 2.055260509877e+00 0.000000000000e+00 0.000000000000e+00
1.161750000000e+03 1.889192072935e+00 0.000000000000e+00 0.000000000000e+00
1.162000000000e+03 1.484102903029e+00 0.000000000000e+00 0.000000000000e+00
1.162250000000e+03 8.951015916601e-01 0.000000000000e+00 0.000000000000e+00
1.162500000000e+03 1.967070357994e-01 0.000000000000e+00 0.000000000000e+00
1.162750000000e+03 -5.266550841907e-01 0.000000000000e+00 0.000000000000e+00
1.163000000000e+03 -1.191050180663e+00 0.000000000000e+00 0.000000000000e+00
1.163250000000e+03 -1.723026864353e+00 0.000000000000e+00 0.000000000000e+00
1.163500000000e+03 -2.067987783886e+00 0.000000000000e+00 0.000000000000e+00
1.163750000000e+03 -2.195960019472e+00 0.000000000000e+00 0.000000000000e+00
1.164000000000e+03 -2.104140323449e+00 0.000000000000e+00 0.000000000000e+00
1.164250000000e+03 -1.816014842158e+00 0.000000000000e+00 0.000000000000e+00
1.164500000000e+03 -1.377290735762e+00 0.000000000000e+00 0.000000000000e+00
1.164750000000e+03 -8.492713730536e-01 0.000000000000e+00 0.000000000000e+00
1.165000000000e+03 -3.006075846104e-01 0.000000000000e+00 0.000000000000e+00
1.165250000000e+03 2.014716010502e-01 0.000000000000e+00 0.000000000000e+00
1.165500000000e+03 5.993225743616e-01 0.000000000000e+00 0.000000000000e+00
1.165750000000e+03 8.514426512803e-01 0.000000000000e+00 0.000000000000e+00
1.166000000000e+03 9.366640217273e-01 0.000000000000e+00 0.000000000000e+00
1.166250000000e+03 8.555698805762e-01 0.000000000000e+00 0.000000000000e+00
1.166500000000e+03 6.290941286222e-01 0.000000000000e+00 0.000000000000e+00
1.166750000000e+03 2.946325995745e-01 0.000000000000e+00 0.000000000000e+00
1.167000000000e+03 -9.969900155963e-02 0.000000000000e+00 0.000000000000e+00
1.167250000000e+03 -5.018159048203e-01 0.000000000000e+00 0.000000000000e+00
1.167500000000e+03 -8.624916645803e-01 0.000000000000e+00 0.000000000000e+00
1.167750000000e+03 -1.141370536800e+00 0.000000000000e+00 0.000000000000e+00
1.168000000000e+03 -1.311430751437e+00 0.000000000000e+00 0.000000000000e+00
1.168250000000e+03 -1.361412277394e+00 0.000000000000e+00 0.000000000000e+00
1.168500000000e+03 -1.296022590699e+00 0.000000000000e+00 0.000000000000e+00
1.168750000000e+03 -1.134042610761e+00 0.000000000000e+00 0.000000000000e+00
1.169000000000e+03 -9.047296367915e-01 0.000000000000e+00 0.000000000000e+00
1.169250000000e+03 -6.431187613605e-01 0.000000000000e+00 0.000000000000e+00
1.169500000000e+03 -3.849342883188e-01 0.000000000000e+00 0.000000000000e+00
1.169750000000e+03 -1.618279931492e-01 0.000000000000e+00 0.000000000000e+00
1.170000000000e+03 2.433286242678e-03 0.000000000000e+00 0.000000000000e+00
1.170250000000e+03 9.438335832361e-02 0.000000000000e+00 0.000000000000e+00
1.170500000000e+03 1.116548264071e-01 0.000000000000e+00 0.000000000000e+00
1.170750000000e+03 6.218156051743e-02 0.000000000000e+00 0.000000000000e+00
1.171000000000e+03 -3.794925131564e-02 0.000000000000e+00 0.000000000000e+00
1.171250000000e+03 -1.675770961162e-01 0.000000000000e+00 0.000000000000e+00
1.171500000000e+03 -3.039608309806e-01 0.000000000000e+00 0.000000000000e+00
1.171750000000e+03 -4.261460964626e-01 0.000000000000e+00 0.000000000000e+00
1.172000000000e+03 -5.177306854076e-01 0.000000000000e+00 0.000000000000e+00
1.172250000000e+03 -5.686780933047e-01 0.000000000000e+00 0.000000000000e+00
1.172500000000e+03 -5.759991930455e-01 0.000000000000e+00 0.000000000000e+00
1.172750000000e+03 -5.433063280197e-01 0.000000000000e+00 0.000000000000e+00
1.173000000000e+03 -4.794144266221e-01 0.000000000000e+00 0.000000000000e+00
1.173250000000e+03 -3.962951011247e-01 0.000000000000e+00 0.000000000000e+00
1.173500000000e+03 -3.067645457233e-01 0.000000000000e+00 0.000000000000e+00
1.173750000000e+03 -2.222964801818e-01 0.000000000000e+00 0.000000000000e+00
1.174000000000e+03 -1.512998511150e-01 0.000000000000e+00 0.000000000000e+00
1.174250000000e+03 -9.809942081506e-02 0.000000000000e+00 0.000000000000e+00
1.174500000000e+03 -6.272480688565e-02 0.000000000000e+00 0.000000000000e+00
1.174750000000e+03 -4.147287326060e-02 0.000000000000e+00 0.000000000000e+00
1.175000000000e+03 -2.808256176783e-02 0.000000000000e+00 0.000000000000e+00
1.175250000000e+03 -1.526968931459e-02 0.000000000000e+00 0.000000000000e+00
1.175500000000e+03 3.675133812552e-03 0.000000000000e+00 0.000000000000e+00
1.175750000000e+03 3.351474617535e-02 0.000000000000e+00 0.000000000000e+00
1.176000000000e+03 7.615348644442e-02 0.000000000000e+00 0.000000000000e+00
1.176250000000e+03 1.303264733052e-01 0.000000000000e+00 0.000000000000e+00
1.176500000000e+03 1.919196368041e-01 0.000000000000e+00 0.000000000000e+00
1.176750000000e+03 2.548378945815e-01 0.000000000000e+00 0.000000000000e+00
1.177000000000e+03 3.122452106553e-01 0.000000000000e+00 0.000000000000e+00
1.177250000000e+03 3.579400659663e-01 0.000000000000e+00 0.000000000000e+00
1.177500000000e+03 3.876120516465e-01 0.000000000000e+00 0.000000000000e+00
1.177750000000e+03 3.997515295703e-01 0.000000000000e+00 0.000000000000e+00
1.178000000000e+03 3.960489345811e-01 0.000000000000e+00 0.000000000000e+00
1.178250000000e+03 3.812114920431e-01 0.000000000000e+00 0.000000000000e+00
1.178500000000e+03 3.622270034141e-01 0.000000000000e+00 0.000000000000e+00
1.178750000000e+03 3.471996627655e-01 0.000000000000e+00 0.000000000000e+00
1.179000000000e+03 3.439558490725e-01 0.000000000000e+00 0.000000000000e+00
1.179250000000e+03 3.586567528604e-01 0.000000000000e+00 0.000000000000e+00
1.179500000000e+03 3.946536366406e-01 0.000000000000e+00 0.000000000000e+00
1.179750000000e+03 4.517812537255e-01 0.000000000000e+00 0.000000000000e+00
1.180000000000e+03 5.262126102328e-01 0.000000000000e+00 0.000000000000e+00
1.180250000000e+03 6.109061011208e-01 0.000000000000e+00 0.000000000000e+00
1.180500000000e+03 6.965793480596e-01 0.000000000000e+00 0.000000000000e+00
1.180750000000e+03 7.730585701307e-01 0.000000000000e+00 0.000000000000e+00
1.181000000000e+03 8.307917253027e-01 0.000000000000e+00 0.000000000000e+00
1.181250000000e+03 8.622874480380e-01 0.000000000000e+00 0.000000000000e+00
1.181500000000e+03 8.632537907461e-01 0.000000000000e+00 0.000000000000e+00
1.181750000000e+03 8.332586007689e-01 0.000000000000e+00 0.000000000000e+00
1.182000000000e+03 7.758089984435e-01 0.000000000000e+00 0.000000000000e+00
1.182250000000e+03 6.978385395760e-01 0.000000000000e+00 0.000000000000e+00
1.182500000000e+03 6.086826656863e-01 0.000000000000e+00 0.000000000000e+00
1.182750000000e+03 5.187014842376e-01 0.000000000000e+00 0.000000000000e+00
1.183000000000e+03 4.377616824407e-01 0.000000000000e+00 0.000000000000e+00
1.183250000000e+03 3.738086152222e-01 0.000000000000e+00 0.000000000000e+00
1.183500000000e+03 3.317428736247e-01 0.000000000000e+00 0.000000000000e+00
1.183750000000e+03 3.127661609169e-01 0.000000000000e+00 0.000000000000e+00
1.184000000000e+03 3.142873539154e-01 0.000000000000e+00 0.000000000000e+00
1.184250000000e+03 3.303931218063e-01 0.000000000000e+00 0.000000000000e+00
1.184500000000e+03 3.528020256316e-01 0.000000000000e+00 0.000000000000e+00
1.184750000000e+03 3.721497711929e-01 0.000000000000e+00 0.000000000000e+00
1.185000000000e+03 3.794068710478e-01 0.000000000000e+00 0.000000000000e+00
1.185250000000e+03 3.672149184829e-01 0.000000000000e+00 0.000000000000e+00
1.185500000000e+03 3.309455019232e-01 0.000000000000e+00 0.000000000000e+00
1.185750000000e+03 2.693328843310e-01 0.000000000000e+00 0.000000000000e+00
1.186000000000e+03 1.845999069493e-01 0.000000000000e+00 0.000000000000e+00
1.186250000000e+03 8.207506450015e-02 0.000000000000e+00 0.000000000000e+00
1.186500000000e+03 -3.062499128595e-02 0.000000000000e+00 0.000000000000e+00
1.186750000000e+03 -1.447107552967e-01 0.000000000000e+00 0.000000000000e+00
1.187000000000e+03 -2.514566419995e-01 0.000000000000e+00 0.000000000000e+00
1.187250000000e+03 -3.433715477168e-01 0.000000000000e+00 0.000000000000e+00
1.187500000000e+03 -4.151331683168e-01 0.000000000000e+00 0.000000000000e+00
1.187750000000e+03 -4.641589173044e-01 0.000000000000e+00 0.000000000000e+00
1.188000000000e+03 -4.907468640844e-01 0.000000000000e+00 0.000000000000e+00
1.188250000000e+03 -4.977883649759e-01 0.000000000000e+00 0.000000000000e+00
1.188500000000e+03 -4.901191388843e-01 0.000000000000e+00 0.000000000000e+00
1.188750000000e+03 -4.736274852783e-01 0.000000000000e+00 0.000000000000e+00
1.189000000000e+03 -4.542696145904e-01 0.000000000000e+00 0.000000000000e+00
1.189250000000e+03 -4.371486393633e-01 0.000000000000e+00 0.000000000000e+00
1.189500000000e+03 -4.257956641651e-01 0.000000000000e+00 0.000000000000e+00
1.189750000000e+03 -4.217525021914e-01 0.000000000000e+00 0.000000000000e+00
1.190000000000e+03 -4.245028556587e-01 0.000000000000e+00 0.000000000000e+00
1.190250000000e+03 -4.317412520268e-01 0.000000000000e+00 0.000000000000e+00
1.190500000000e+03 -4.399159775910e-01 0.000000000000e+00 0.000000000000e+00
1.190750000000e+03 -4.449419620656e-01 0.000000000000e+00 0.000000000000e+00
1.191000000000e+03 -4.429579479573e-01 0.000000000000e+00 0.000000000000e+00
1.191250000000e+03 -4.310020068968e-01 0.000000000000e+00 0.000000000000e+00
1.191500000000e+03 -4.074996773564e-01 0.000000000000e+00 0.000000000000e+00
1.191750000000e+03 -3.724955454099e-01 0.000000000000e+00 0.000000000000e+00
1.192000000000e+03 -3.276053189932e-01 0.000000000000e+00 0.000000000000e+00
1.192250000000e+03 -2.757133592285e-01 0.000000000000e+00 0.000000000000e+00
1.192500000000e+03 -2.204822325336e-01 0.000000000000e+00 0.000000000000e+00
1.192750000000e+03 -1.657694431711e-01 0.000000000000e+00 0.000000000000e+00
1.193000000000e+03 -1.150577704652e-01 0.000000000000e+00 0.000000000000e+00
1.193250000000e+03 -7.099825087044e-02 0.000000000000e+00 0.000000000000e+00
1.193500000000e+03 -3.514064348535e-02 0.000000000000e+00 0.000000000000e+00
1.193750000000e+03 -7.889798227255e-03 0.000000000000e+00 0.000000000000e+00
1.194000000000e+03 1.131574772258e-02 0.000000000000e+00 0.000000000000e+00
1.194250000000e+03 2.364702729319e-02 0.000000000000e+00 0.000000000000e+00
1.194500000000e+03 3.042562201104e-02 0.000000000000e+00 0.000000000000e+00
1.194750000000e+03 3.265602783195e-02 0.000000000000e+00 0.000000000000e+00
1.195000000000e+03 3.064396868242e-02 0.000000000000e+00 0.000000000000e+00
1.195250000000e+03 2.377919148202e-02 0.000000000000e+00 0.000000000000e+00
1.195500000000e+03 1.053118900408e-02 0.000000000000e+00 0.000000000000e+00
1.195750000000e+03 -1.133261647413e-02 0.000000000000e+00 0.000000000000e+00
1.196000000000e+03 -4.433771387642e-02 0.000000000000e+00 0.000000000000e+00
1.196250000000e+03 -9.076989625331e-02 0.000000000000e+00 0.000000000000e+00
1.196500000000e+03 -1.521115436994e-01 0.000000000000e+00 0.000000000000e+00
1.196750000000e+03 -2.285483187145e-01 0.000000000000e+00 0.000000000000e+00
1.197000000000e+03 -3.186395629242e-01 0.000000000000e+00 0.000000000000e+00
1.197250000000e+03 -4.192211468196e-01 0.000000000000e+00 0.000000000000e+00
1.197500000000e+03 -5.255725376282e-01 0.000000000000e+00 0.000000000000e+00
1.197750000000e+03 -6.318363932979e-01 0.000000000000e+00 0.000000000000e+00
1.198000000000e+03 -7.316362011589e-01 0.000000000000e+00 0.000000000000e+00
1.198250000000e+03 -8.188024975609e-01 0.000000000000e+00 0.000000000000e+00
1.198500000000e+03 -8.880970037641e-01 0.000000000000e+00 0.000000000000e+00
1.198750000000e+03 -9.358204154016e-01 0.000000000000e+00 0.000000000000e+00
1.199000000000e+03 -9.602046089417e-01 0.000000000000e+00 0.000000000000e+00
1.199250000000e+03 -9.615216943685e-01 0.000000000000e+00 0.000000000000e+00
1.199500000000e+03 -9.418859339511e-01 0.000000000000e+00 0.000000000000e+00
1.199750000000e+03 -9.047733310717e-01 0.000000000000e+00 0.000000000000e+00
1.200000000000e+03 -8.543299658001e-01 0.000000000000e+00 0.000000000000e+00
1.200250000000e+03 -7.945764470818e-01 0.000000000000e+00 0.000000000000e+00
1.200500000000e+03 -7.286361213037e-01 0.000000000000e+00 0.000000000000e+00
1.200750000000e+03 -6.581152828023e-01 0.000000000000e+00 0.000000000000e+00
1.201000000000e+03 -5.827439496921e-01 0.000000000000e+00 0.000000000000e+00
1.201250000000e+03 -5.003483412684e-01 0.000000000000e+00 0.000000000000e+00
1.201500000000e+03 -4.071763893715e-01 0.000000000000e+00 0.000000000000e+00
1.201750000000e+03 -2.985428433596e-01 0.000000000000e+00 0.000000000000e+00
1.202000000000e+03 -1.697091223856e-01 0.000000000000e+00 0.000000000000e+00
1.202250000000e+03 -1.687302307213e-02 0.000000000000e+00 0.000000000000e+00
1.202500000000e+03 1.618788770687e-01 0.000000000000e+00 0.000000000000e+00
1.202750000000e+03 3.658039368125e-01 0.000000000000e+00 0.000000000000e+00
1.203000000000e+03 5.910475280668e-01 0.000000000000e+00 0.000000000000e+00
1.203250000000e+03 8.305836319840e-01 0.000000000000e+00 0.000000000000e+00
1.203500000000e+03 1.074582255290e+00 0.000000000000e+00 0.000000000000e+00
1.203750000000e+03 1.311173223047e+00 0.000000000000e+00 0.000000000000e+00
1.204000000000e+03 1.527518178420e+00 0.000000000000e+00 0.000000000000e+00
1.204250000000e+03 1.711056507422e+00 0.000000000000e+00 0.000000000000e+00
1.204500000000e+03 1.850763399651e+00 0.000000000000e+00 0.000000000000e+00
1.204750000000e+03 1.938253683045e+00 0.000000000000e+00 0.000000000000e+00
1.205000000000e+03 1.968584421417e+00 0.000000000000e+00 0.000000000000e+00
1.205250000000e+03 1.940650006606e+00 0.000000000000e+00 0.000000000000e+00
1.205500000000e+03 1.857119900929e+00 0.000000000000e+00 0.000000000000e+00
1.205750000000e+03 1.723933213631e+00 0.000000000000e+00 0.000000000000e+00
1.206000000000e+03 1.549426658499e+00 0.000000000000e+00 0.000000000000e+00
1.206250000000e+03 1.343224034578e+00 0.000000000000e+00 0.000000000000e+00
1.206500000000e+03 1.115048599865e+00 0.000000000000e+00 0.000000000000e+00
1.206750000000e+03 8.736296042740e-01 0.000000000000e+00 0.000000000000e+00
1.207000000000e+03 6.258592269978e-01 0.000000000000e+00 0.000000000000e+00
1.207250000000e+03 3.763182706592e-01 0.000000000000e+00 0.000000000000e+00
1.207500000000e+03 1.272335985984e-01 0.000000000000e+00 0.000000000000e+00
1.207750000000e+03 -1.211345579491e-01 0.000000000000e+00 0.000000000000e+00
1.208000000000e+03 -3.697422403614e-01 0.000000000000e+00 0.000000000000e+00
1.208250000000e+03 -6.197707237108e-01 0.000000000000e+00 0.000000000000e+00
1.208500000000e+03 -8.715551768394e-01 0.000000000000e+00 0.000000000000e+00
1.208750000000e+03 -1.123608197815e+00 0.000000000000e+00 0.000000000000e+00
1.209000000000e+03 -1.371902665286e+00 0.000000000000e+00 0.000000000000e+00
1.209250000000e+03 -1.609543428188e+00 0.000000000000e+00 0.000000000000e+00
1.209500000000e+03 -1.826903099569e+00 0.000000000000e+00 0.000000000000e+00
1.209750000000e+03 -2.012231269270e+00 0.000000000000e+00 0.000000000000e+00
1.210000000000e+03 -2.152678154605e+00 0.000000000000e+00 0.000000000000e+00
1.210250000000e+03 -2.235612782190e+00 0.000000000000e+00 0.000000000000e+00
1.210500000000e+03 -2.250070925396e+00 0.000000000000e+00 0.000000000000e+00
1.210750000000e+03 -2.188145629494e+00 0.000000000000e+00 0.000000000000e+00
1.211000000000e+03 -2.046136478316e+00 0.000000000000e+00 0.000000000000e+00
1.211250000000e+03 -1.825302393863e+00 0.000000000000e+00 0.000000000000e+00
1.211500000000e+03 -1.532112747028e+00 0.000000000000e+00 0.000000000000e+00
1.211750000000e+03 -1.177955934855e+00 0.000000000000e+00 0.000000000000e+00
1.212000000000e+03 -7.783343980023e-01 0.000000000000e+00 0.000000000000e+00
1.212250000000e+03 -3.516406490379e-01 0.000000000000e+00 0.000000000000e+00
1.212500000000e+03 8.233874536179e-02 0.000000000000e+00 0.000000000000e+00
1.212750000000e+03 5.040122146788e-01 0.000000000000e+00 0.000000000000e+00
1.213000000000e+03 8.954786529764e-01 0.000000000000e+00 0.000000000000e+00
1.213250000000e+03 1.241760258576e+00 0.000000000000e+00 0.000000000000e+00
1.213500000000e+03 1.531643599477e+00 0.000000000000e+00 0.000000000000e+00
1.213750000000e+03 1.758056068033e+00 0.000000000000e+00 0.000000000000e+00
1.214000000000e+03 1.917969460981e+00 0.000000000000e+00 0.000000000000e+00
1.214250000000e+03 2.011886075104e+00 0.000000000000e+00 0.000000000000e+00
1.214500000000e+03 2.043016537443e+00 0.000000000000e+00 0.000000000000e+00
1.214750000000e+03 2.016295218606e+00 0.000000000000e+00 0.000000000000e+00
1.215000000000e+03 1.937393692322e+00 0.000000000000e+00 0.000000000000e+00
1.215250000000e+03 1.811883693901e+00 0.000000000000e+00 0.000000000000e+00
1.215500000000e+03 1.644670174485e+00 0.000000000000e+00 0.000000000000e+00
1.215750000000e+03 1.439767216372e+00 0.000000000000e+00 0.000000000000e+00
1.216000000000e+03 1.200431991853e+00 0.000000000000e+00 0.000000000000e+00
1.216250000000e+03 9.296131338424e-01 0.000000000000e+00 0.000000000000e+00
1.216500000000e+03 6.306184277667e-01 0.000000000000e+00 0.000000000000e+00
1.216750000000e+03 3.078700622330e-01 0.000000000000e+00 0.000000000000e+00
1.217000000000e+03 -3.240097381486e-02 0.000000000000e+00 0.000000000000e+00
1.217250000000e+03 -3.816640641443e-01 0.000000000000e+00 0.000000000000e+00
1.217500000000e+03 -7.289172673666e-01 0.000000000000e+00 0.000000000000e+00
1.217750000000e+03 -1.060905613762e+00 0.000000000000e+00 0.000000000000e+00
1.218000000000e+03 -1.362744414698e+00 0.000000000000e+00 0.000000000000e+00
1.218250000000e+03 -1.618903509591e+00 0.000000000000e+00 0.000000000000e+00
1.218500000000e+03 -1.814454347522e+00 0.000000000000e+00 0.000000000000e+00
1.218750000000e+03 -1.936440383428e+00 0.000000000000e+00 0.000000000000e+00
1.219000000000e+03 -1.975208202294e+00 0.000000000000e+00 0.000000000000e+00
1.219250000000e+03 -1.925535231784e+00 0.000000000000e+00 0.000000000000e+00
1.219500000000e+03 -1.787410049469e+00 0.000000000000e+00 0.000000000000e+00
1.219750000000e+03 -1.566360363530e+00 0.000000000000e+00 0.000000000000e+00
1.220000000000e+03 -1.273276445741e+00 0.000000000000e+00 0.000000000000e+00
1.220250000000e+03 -9.237370654049e-01 0.000000000000e+00 0.000000000000e+00
1.220500000000e+03 -5.369029934655e-01 0.000000000000e+00 0.000000000000e+00
1.220750000000e+03 -1.340924157426e-01 0.000000000000e+00 0.000000000000e+00
1.221000000000e+03 2.628130611938e-01 0.000000000000e+00 0.000000000000e+00
1.221250000000e+03 6.329677521017e-01 0.000000000000e+00 0.000000000000e+00
1.221500000000e+03 9.580075390948e-01 0.000000000000e+00 0.000000000000e+00
1.221750000000e+03 1.223206867873e+00 0.000000000000e+00 0.000000000000e+00
1.222000000000e+03 1.418251510306e+00 0.000000000000e+00 0.000000000000e+00
1.222250000000e+03 1.537580476800e+00 0.000000000000e+00 0.000000000000e+00
1.222500000000e+03 1.580302289101e+00 0.000000000000e+00 0.000000000000e+00
1.222750000000e+03 1.549738668307e+00 0.000000000000e+00 0.000000000000e+00
1.223000000000e+03 1.452686538083e+00 0.000000000000e+00 0.000000000000e+00
1.223250000000e+03 1.298512687940e+00 0.000000000000e+00 0.000000000000e+00
1.223500000000e+03 1.098202237045e+00 0.000000000000e+00 0.000000000000e+00
1.223750000000e+03 8.634723111323e-01 0.000000000000e+00 0.000000000000e+00
1.224000000000e+03 6.060384810863e-01 0.000000000000e+00 0.000000000000e+00
1.224250000000e+03 3.370877384987e-01 0.000000000000e+00 0.000000000000e+00
1.224500000000e+03 6.697350622198e-02 0.000000000000e+00 0.000000000000e+00
1.224750000000e+03 -1.948888168972e-01 0.000000000000e+00 0.000000000000e+00
1.225000000000e+03 -4.399776631910e-01 0.000000000000e+00 0.000000000000e+00
1.225250000000e+03 -6.605439583066e-01 0.000000000000e+00 0.000000000000e+00
1.225500000000e+03 -8.494905588528e-01 0.000000000000e+00 0.000000000000e+00
1.225750000000e+03 -1.000323180710e+00 0.000000000000e+00 0.000000000000e+00
1.226000000000e+03 -1.107224283964e+00 0.000000000000e+00 0.000000000000e+00
1.226250000000e+03 -1.165273384837e+00 0.000000000000e+00 0.000000000000e+00
1.226500000000e+03 -1.170805023664e+00 0.000000000000e+00 0.000000000000e+00
1.226750000000e+03 -1.121864168048e+00 0.000000000000e+00 0.000000000000e+00
1.227000000000e+03 -1.018693022566e+00 0.000000000000e+00 0.000000000000e+00
1.227250000000e+03 -8.641670384232e-01 0.000000000000e+00 0.000000000000e+00
1.227500000000e+03 -6.640939511220e-01 0.000000000000e+00 0.000000000000e+00
1.227750000000e+03 -4.272987651958e-01 0.000000000000e+00 0.000000000000e+00
1.228000000000e+03 -1.654387656914e-01 0.000000000000e+00 0.000000000000e+00
1.228250000000e+03 1.074767912840e-01 0.000000000000e+00 0.000000000000e+00
1.228500000000e+03 3.758516210655e-01 0.000000000000e+00 0.000000000000e+00
1.228750000000e+03 6.235044972641e-01 0.000000000000e+00 0.000000000000e+00
1.229000000000e+03 8.348282447082e-01 0.000000000000e+00 0.000000000000e+00
1.229250000000e+03 9.960010069283e-01 0.000000000000e+00 0.000000000000e+00
1.229500000000e+03 1.096132362774e+00 0.000000000000e+00 0.000000000000e+00
1.229750000000e+03 1.128227454055e+00 0.000000000000e+00 0.000000000000e+00
1.230000000000e+03 1.089866370584e+00 0.000000000000e+00 0.000000000000e+00
1.230250000000e+03 9.835220826842e-01 0.000000000000e+00 0.000000000000e+00
1.230500000000e+03 8.164752405425e-01 0.000000000000e+00 0.000000000000e+00
1.230750000000e+03 6.003241564597e-01 0.000000000000e+00 0.000000000000e+00
1.231000000000e+03 3.501286950554e-01 0.000000000000e+00 0.000000000000e+00
1.231250000000e+03 8.326308480480e-02 0.000000000000e+00 0.000000000000e+00
1.231500000000e+03 -1.819191407922e-01 0.000000000000e+00 0.000000000000e+00
1.231750000000e+03 -4.274877213088e-01 0.000000000000e+00 0.000000000000e+00
1.232000000000e+03 -6.372809526679e-01 0.000000000000e+00 0.000000000000e+00
1.232250000000e+03 -7.980772271336e-01 0.000000000000e+00 0.000000000000e+00
1.232500000000e+03 -9.004962779592e-01 0.000000000000e+00 0.000000000000e+00
1.232750000000e+03 -9.395624606905e-01 0.000000000000e+00 0.000000000000e+00
1.233000000000e+03 -9.148968261558e-01 0.000000000000e+00 0.000000000000e+00
1.233250000000e+03 -8.305407803940e-01 0.000000000000e+00 0.000000000000e+00
1.233500000000e+03 -6.944478601103e-01 0.000000000000e+00 0.000000000000e+00
1.233750000000e+03 -5.177081046387e-01 0.000000000000e+00 0.000000000000e+00
1.234000000000e+03 -3.135890344643e-01 0.000000000000e+00 0.000000000000e+00
1.234250000000e+03 -9.648681044017e-02 0.000000000000e+00 0.000000000000e+00
1.234500000000e+03 1.191195653321e-01 0.000000000000e+00 0.000000000000e+00
1.234750000000e+03 3.196282410762e-01 0.000000000000e+00 0.000000000000e+00
1.235000000000e+03 4.931234728008e-01 0.000000000000e+00 0.000000000000e+00
1.235250000000e+03 6.299906094726e-01 0.000000000000e+00 0.000000000000e+00
1.235500000000e+03 7.233181201729e-01 0.000000000000e+00 0.000000000000e+00
1.235750000000e+03 7.690902233709e-01 0.000000000000e+00 0.000000000000e+00
1.236000000000e+03 7.661921526730e-01 0.000000000000e+00 0.000000000000e+00
1.236250000000e+03 7.162625668231e-01 0.000000000000e+00 0.000000000000e+00
1.236500000000e+03 6.234331198550e-01 0.000000000000e+00 0.000000000000e+00
1.236750000000e+03 4.939938491848e-01 0.000000000000e+00 0.000000000000e+00
1.237000000000e+03 3.360159335187e-01 0.000000000000e+00 0.000000000000e+00
1.237250000000e+03 1.589524738549e-01 0.000000000000e+00 0.000000000000e+00
1.237500000000e+03 -2.677424811511e-02 0.000000000000e+00 0.000000000000e+00
1.237750000000e+03 -2.102014287690e-01 0.000000000000e+00 0.000000000000e+00
1.238000000000e+03 -3.802798128450e-01 0.000000000000e+00 0.000000000000e+00
1.238250000000e+03 -5.263642586509e-01 0.000000000000e+00 0.000000000000e+00
1.238500000000e+03 -6.387471425560e-01 0.000000000000e+00 0.000000000000e+00
1.238750000000e+03 -7.092301894406e-01 0.000000000000e+00 0.000000000000e+00
1.239000000000e+03 -7.317149996031e-01 0.000000000000e+00 0.000000000000e+00
1.239250000000e+03 -7.027751319792e-01 0.000000000000e+00 0.000000000000e+00
1.239500000000e+03 -6.221562571537e-01 0.000000000000e+00 0.000000000000e+00
1.239750000000e+03 -4.931390260658e-01 0.000000000000e+00 0.000000000000e+00
1.240000000000e+03 -3.226950658768e-01 0.000000000000e+00 0.000000000000e+00
1.240250000000e+03 -1.213722822071e-01 0.000000000000e+00 0.000000000000e+00
1.240500000000e+03 9.713745905800e-02 0.000000000000e+00 0.000000000000e+00
1.240750000000e+03 3.167676196101e-01 0.000000000000e+00 0.000000000000e+00
1.241000000000e+03 5.201664687733e-01 0.000000000000e+00 0.000000000000e+00
1.241250000000e+03 6.900490207717e-01 0.000000000000e+00 0.000000000000e+00
1.241500000000e+03 8.107128586864e-01 0.000000000000e+00 0.000000000000e+00
1.241750000000e+03 8.695841860673e-01 0.000000000000e+00 0.000000000000e+00
1.242000000000e+03 8.586366842006e-01 0.000000000000e+00 0.000000000000e+00
1.242250000000e+03 7.755180603466e-01 0.000000000000e+00 0.000000000000e+00
1.242500000000e+03 6.242307077780e-01 0.000000000000e+00 0.000000000000e+00
1.242750000000e+03 4.152446236193e-01 0.000000000000e+00 0.000000000000e+00
1.243000000000e+03 1.649710420683e-01 0.000000000000e+00 0.000000000000e+00
1.243250000000e+03 -1.054100825159e-01 0.000000000000e+00 0.000000000000e+00
1.243500000000e+03 -3.717031065591e-01 0.000000000000e+00 0.000000000000e+00
1.243750000000e+03 -6.088924997349e-01 0.000000000000e+00 0.000000000000e+00
1.244000000000e+03 -7.935809392450e-01 0.000000000000e+00 0.000000000000e+00
1.244250000000e+03 -9.064244682151e-01 0.000000000000e+00 0.000000000000e+00
1.244500000000e+03 -9.342998407650e-01 0.000000000000e+00 0.000000000000e+00
1.244750000000e+03 -8.719491704257e-01 0.000000000000e+00 0.000000000000e+00
1.245000000000e+03 -7.228878200794e-01 0.000000000000e+00 0.000000000000e+00
1.245250000000e+03 -4.994305242888e-01 0.000000000000e+00 0.000000000000e+00
1.245500000000e+03 -2.217816904467e-01 0.000000000000e+00 0.000000000000e+00
1.245750000000e+03 8.376083665294e-02 0.000000000000e+00 0.000000000000e+00
1.246000000000e+03 3.873352583915e-01 0.000000000000e+00 0.000000000000e+00
1.246250000000e+03 6.585331611391e-01 0.000000000000e+00 0.000000000000e+00
1.246500000000e+03 8.695909788810e-01 0.000000000000e+00 0.000000000000e+00
1.246750000000e+03 9.984068923174e-01 0.000000000000e+00 0.000000000000e+00
1.247000000000e+03 1.031038918059e+00 0.000000000000e+00 0.000000000000e+00
1.247250000000e+03 9.633852284398e-01 0.000000000000e+00 0.000000000000e+00
1.247500000000e+03 8.018303340206e-01 0.000000000000e+00 0.000000000000e+00
1.247750000000e+03 5.627523231886e-01 0.000000000000e+00 0.000000000000e+00
1.248000000000e+03 2.709145855183e-01 0.000000000000e+00 0.000000000000e+00
1.248250000000e+03 -4.310454304117e-02 0.000000000000e+00 0.000000000000e+00
1.248500000000e+03 -3.461746934138e-01 0.000000000000e+00 0.000000000000e+00
1.248750000000e+03 -6.062118367955e-01 0.000000000000e+00 0.000000000000e+00
1.249000000000e+03 -7.957074967745e-01 0.000000000000e+00 0.000000000000e+00
1.249250000000e+03 -8.947836733702e-01 0.000000000000e+00 0.000000000000e+00
1.249500000000e+03 -8.934162028663e-01 0.000000000000e+00 0.000000000000e+00
1.249750000000e+03 -7.925608531745e-01 0.000000000000e+00 0.000000000000e+00
1.250000000000e+03 -6.040415681651e-01 0.000000000000e+00 0.000000000000e+00
1.250250000000e+03 -3.492043224589e-01 0.000000000000e+00 0.000000000000e+00
1.250500000000e+03 -5.648575179067e-02 0.000000000000e+00 0.000000000000e+00
1.250750000000e+03 2.418247410412e-01 0.000000000000e+00 0.000000000000e+00
1.251000000000e+03 5.132534578265e-01 0.000000000000e+00 0.000000000000e+00
1.251250000000e+03 7.288128843182e-01 0.000000000000e+00 0.000000000000e+00
1.251500000000e+03 8.662445287870e-01 0.000000000000e+00 0.000000000000e+00
1.251750000000e+03 9.124554820249e-01 0.000000000000e+00 0.000000000000e+00
1.252000000000e+03 8.648671793524e-01 0.000000000000e+00 0.000000000000e+00
1.252250000000e+03 7.315262527808e-01 0.000000000000e+00 0.000000000000e+00
1.252500000000e+03 5.299768593515e-01 0.000000000000e+00 0.000000000000e+00
1.252750000000e+03 2.850429182657e-01 0.000000000000e+00 0.000000000000e+00
1.253000000000e+03 2.579876060987e-02 0.000000000000e+00 0.000000000000e+00
1.253250000000e+03 -2.178983415335e-01 0.000000000000e+00 0.000000000000e+00
1.253500000000e+03 -4.188921115509e-01 0.000000000000e+00 0.000000000000e+00
1.253750000000e+03 -5.558103016518e-01 0.000000000000e+00 0.000000000000e+00
1.254000000000e+03 -6.153852238618e-01 0.000000000000e+00 0.000000000000e+00
1.254250000000e+03 -5.937498981205e-01 0.000000000000e+00 0.000000000000e+00
1.254500000000e+03 -4.965785334583e-01 0.000000000000e+00 0.000000000000e+00
1.254750000000e+03 -3.380846501957e-01 0.000000000000e+00 0.000000000000e+00
1.255000000000e+03 -1.390302638894e-01 0.000000000000e+00 0.000000000000e+00
1.255250000000e+03 7.598246789137e-02 0.000000000000e+00 0.000000000000e+00
1.255500000000e+03 2.815844322750e-01 0.000000000000e+00 0.000000000000e+00
1.255750000000e+03 4.546898351824e-01 0.000000000000e+00 0.000000000000e+00
1.256000000000e+03 5.771504748994e-01 0.000000000000e+00 0.000000000000e+00
1.256250000000e+03 6.377022330061e-01 0.000000000000e+00 0.000000000000e+00
1.256500000000e+03 6.329909219393e-01 0.000000000000e+00 0.000000000000e+00
1.256750000000e+03 5.675874553898e-01 0.000000000000e+00 0.000000000000e+00
1.257000000000e+03 4.530325537030e-01 0.000000000000e+00 0.000000000000e+00
1.257250000000e+03 3.060718356502e-01 0.000000000000e+00 0.000000000000e+00
1.257500000000e+03 1.463378802435e-01 0.000000000000e+00 0.000000000000e+00
1.257750000000e+03 -6.204921202663e-03 0.000000000000e+00 0.000000000000e+00
1.258000000000e+03 -1.337205970637e-01 0.000000000000e+00 0.000000000000e+00
1.258250000000e+03 -2.225619790769e-01 0.000000000000e+00 0.000000000000e+00
1.258500000000e+03 -2.646917938016e-01 0.000000000000e+00 0.000000000000e+00
1.258750000000e+03 -2.583187008385e-01 0.000000000000e+00 0.000000000000e+00
1.259000000000e+03 -2.077109101547e-01 0.000000000000e+00 0.000000000000e+00
1.259250000000e+03 -1.222581776687e-01 0.000000000000e+00 0.000000000000e+00
1.259500000000e+03 -1.494659700618e-02 0.000000000000e+00 0.000000000000e+00
1.259750000000e+03 9.952211095829e-02 0.000000000000e+00 0.000000000000e+00
1.260000000000e+03 2.067019054478e-01 0.000000000000e+00 0.000000000000e+00
1.260250000000e+03 2.942031039195e-01 0.000000000000e+00 0.000000000000e+00
1.260500000000e+03 3.530994419687e-01 0.000000000000e+00 0.000000000000e+00
1.260750000000e+03 3.787843982822e-01 0.000000000000e+00 0.000000000000e+00
1.261000000000e+03 3.712028039969e-01 0.000000000000e+00 0.000000000000e+00
1.261250000000e+03 3.344719197614e-01 0.000000000000e+00 0.000000000000e+00
1.261500000000e+03 2.759870366307e-01 0.000000000000e+00 0.000000000000e+00
1.261750000000e+03 2.051695563040e-01 0.000000000000e+00 0.000000000000e+00
1.262000000000e+03 1.320528031968e-01 0.000000000000e+00 0.000000000000e+00
1.262250000000e+03 6.590886404008e-02 0.000000000000e+00 0.000000000000e+00
1.262500000000e+03 1.409918564944e-02 0.000000000000e+00 0.000000000000e+00
1.262750000000e+03 -1.871287601536e-02 0.000000000000e+00 0.000000000000e+00
1.263000000000e+03 -3.091010913555e-02 0.000000000000e+00 0.000000000000e+00
1.263250000000e+03 -2.381999163948e-02 0.000000000000e+00 0.000000000000e+00
1.263500000000e+03 -1.217546943366e-03 0.000000000000e+00 0.000000000000e+00
1.263750000000e+03 3.146206831433e-02 0.000000000000e+00 0.000000000000e+00
1.264000000000e+03 6.806314267762e-02 0.000000000000e+00 0.000000000000e+00
1.264250000000e+03 1.026527485256e-01 0.000000000000e+00 0.000000000000e+00
1.264500000000e+03 1.303314807382e-01 0.000000000000e+00 0.000000000000e+00
1.264750000000e+03 1.478063247534e-01 0.000000000000e+00 0.000000000000e+00
1.265000000000e+03 1.536646055126e-01 0.000000000000e+00 0.000000000000e+00
1.265250000000e+03 1.483378323320e-01 0.000000000000e+00 0.000000000000e+00
1.265500000000e+03 1.337918977871e-01 0.000000000000e+00 0.000000000000e+00
1.265750000000e+03 1.130184800252e-01 0.000000000000e+00 0.000000000000e+00
1.266000000000e+03 8.942645081400e-02 0.000000000000e+00 0.000000000000e+00
1.266250000000e+03 6.623894563759e-02 0.000000000000e+00 0.000000000000e+00
1.266500000000e+03 4.599163508127e-02 0.000000000000e+00 0.000000000000e+00
1.266750000000e+03 3.020338710899e-02 0.000000000000e+00 0.000000000000e+00
1.267000000000e+03 1.925670750962e-02 0.000000000000e+00 0.000000000000e+00
1.267250000000e+03 1.248805719094e-02 0.000000000000e+00 0.000000000000e+00
1.267500000000e+03 8.453527768417e-03 0.000000000000e+00 0.000000000000e+00
1.267750000000e+03 5.308784892876e-03 0.000000000000e+00 0.000000000000e+00
1.268000000000e+03 1.227447865339e-03 0.000000000000e+00 0.000000000000e+00
1.268250000000e+03 -5.219153580036e-03 0.000000000000e+00 0.000000000000e+00
1.268500000000e+03 -1.478620021415e-02 0.000000000000e+00 0.000000000000e+00
1.268750000000e+03 -2.742693992190e-02 0.000000000000e+00 0.000000000000e+00
1.269000000000e+03 -4.232682285605e-02 0.000000000000e+00 0.000000000000e+00
1.269250000000e+03 -5.808619161197e-02 0.000000000000e+00 0.000000000000e+00
1.269500000000e+03 -7.301200744457e-02 0.000000000000e+00 0.000000000000e+00
1.269750000000e+03 -8.546145306722e-02 0.000000000000e+00 0.000000000000e+00
1.270000000000e+03 -9.417308679663e-02 0.000000000000e+00 0.000000000000e+00
1.270250000000e+03 -9.852532186044e-02 0.000000000000e+00 0.000000000000e+00
1.270500000000e+03 -9.867627268975e-02 0.000000000000e+00 0.000000000000e+00
1.270750000000e+03 -9.556071488535e-02 0.000000000000e+00 0.000000000000e+00
1.271000000000e+03 -9.074518348011e-02 0.000000000000e+00 0.000000000000e+00
1.271250000000e+03 -8.616675874787e-02 0.000000000000e+00 0.000000000000e+00
1.271500000000e+03 -8.380079165617e-02 0.000000000000e+00 0.000000000000e+00
1.271750000000e+03 -8.531454595287e-02 0.000000000000e+00 0.000000000000e+00
1.272000000000e+03 -9.176572241139e-02 0.000000000000e+00 0.000000000000e+00
1.272250000000e+03 -1.033969664841e-01 0.000000000000e+00 0.000000000000e+00
1.272500000000e+03 -1.195612405501e-01 0.000000000000e+00 0.000000000000e+00
1.272750000000e+03 -1.387911887593e-01 0.000000000000e+00 0.000000000000e+00
1.273000000000e+03 -1.590019915801e-01 0.000000000000e+00 0.000000000000e+00
1.273250000000e+03 -1.777955741642e-01 0.000000000000e+00 0.000000000000e+00
1.273500000000e+03 -1.928178629327e-01 0.000000000000e+00 0.000000000000e+00
1.273750000000e+03 -2.021125866951e-01 0.000000000000e+00 0.000000000000e+00
1.274000000000e+03 -2.044160652100e-01 0.000000000000e+00 0.000000000000e+00
1.274250000000e+03 -1.993472029940e-01 0.000000000000e+00 0.000000000000e+00
1.274500000000e+03 -1.874637914526e-01 0.000000000000e+00 0.000000000000e+00
1.274750000000e+03 -1.701774074855e-01 0.000000000000e+00 0.000000000000e+00
1.275000000000e+03 -1.495412527312e-01 0.000000000000e+00 0.000000000000e+00
1.275250000000e+03 -1.279447168665e-01 0.000000000000e+00 0.000000000000e+00
1.275500000000e+03 -1.077622776245e-01 0.000000000000e+00 0.000000000000e+00
1.275750000000e+03 -9.101053035840e-02 0.000000000000e+00 0.000000000000e+00
1.276000000000e+03 -7.906488191340e-02 0.000000000000e+00 0.000000000000e+00
1.276250000000e+03 -7.247729839466e-02 0.000000000000e+00 0.000000000000e+00
1.276500000000e+03 -7.092023192686e-02 0.000000000000e+00 0.000000000000e+00
1.276750000000e+03 -7.326214091759e-02 0.000000000000e+00 0.000000000000e+00
1.277000000000e+03 -7.775999605811e-02 0.000000000000e+00 0.000000000000e+00
1.277250000000e+03 -8.233692276076e-02 0.000000000000e+00 0.000000000000e+00
1.277500000000e+03 -8.490123940819e-02 0.000000000000e+00 0.000000000000e+00
1.277750000000e+03 -8.365827211249e-02 0.000000000000e+00 0.000000000000e+00
1.278000000000e+03 -7.736898619968e-02 0.000000000000e+00 0.000000000000e+00
1.278250000000e+03 -6.551901628924e-02 0.000000000000e+00 0.000000000000e+00
1.278500000000e+03 -4.837640431453e-02 0.000000000000e+00 0.000000000000e+00
1.278750000000e+03 -2.693383049082e-02 0.000000000000e+00 0.000000000000e+00
1.279000000000e+03 -2.748571449771e-03 0.000000000000e+00 0.000000000000e+00
1.279250000000e+03 2.229182638215e-02 0.000000000000e+00 0.000000000000e+00
1.279500000000e+03 4.624026433902e-02 0.000000000000e+00 0.000000000000e+00
1.279750000000e+03 6.735557014087e-02 0.000000000000e+00 0.000000000000e+00
1.280000000000e+03 8.432385811396e-02 0.000000000000e+00 0.000000000000e+00
1.280250000000e+03 9.640542986575e-02 0.000000000000e+00 0.000000000000e+00
1.280500000000e+03 1.034896354859e-01 0.000000000000e+00 0.000000000000e+00
1.280750000000e+03 1.060549461000e-01 0.000000000000e+00 0.000000000000e+00
1.281000000000e+03 1.050460068490e-01 0.000000000000e+00 0.000000000000e+00
1.281250000000e+03 1.016914154878e-01 0.000000000000e+00 0.000000000000e+00
1.281500000000e+03 9.729367077981e-02 0.000000000000e+00 0.000000000000e+00
1.281750000000e+03 9.302516707129e-02 0.000000000000e+00 0.000000000000e+00
1.282000000000e+03 8.976115611995e-02 0.000000000000e+00 0.000000000000e+00
1.282250000000e+03 8.797298430733e-02 0.000000000000e+00 0.000000000000e+00
1.282500000000e+03 8.769407156811e-02 0.000000000000e+00 0.000000000000e+00
1.282750000000e+03 8.855889954362e-02 0.000000000000e+00 0.000000000000e+00
1.283000000000e+03 8.990371985489e-02 0.000000000000e+00 0.000000000000e+00
1.283250000000e+03 9.090858275473e-02 0.000000000000e+00 0.000000000000e+00
1.283500000000e+03 9.075495132254e-02 0.000000000000e+00 0.000000000000e+00
1.283750000000e+03 8.877227027776e-02 0.000000000000e+00 0.000000000000e+00
1.284000000000e+03 8.455032097377e-02 0.000000000000e+00 0.000000000000e+00
1.284250000000e+03 7.800123521761e-02 0.000000000000e+00 0.000000000000e+00
1.284500000000e+03 6.936433562954e-02 0.000000000000e+00 0.000000000000e+00
1.284750000000e+03 5.915688660777e-02 0.000000000000e+00 0.000000000000e+00
1.285000000000e+03 4.808271411550e-02 0.000000000000e+00 0.000000000000e+00
1.285250000000e+03 3.691706220376e-02 0.000000000000e+00 0.000000000000e+00
1.285500000000e+03 2.638904152401e-02 0.000000000000e+00 0.000000000000e+00
1.285750000000e+03 1.708223637224e-02 0.000000000000e+00 0.000000000000e+00
1.286000000000e+03 9.369759292509e-03 0.000000000000e+00 0.000000000000e+00
1.286250000000e+03 3.393135089324e-03 0.000000000000e+00 0.000000000000e+00
1.286500000000e+03 -9.138701369968e-04 0.000000000000e+00 0.000000000000e+00
1.286750000000e+03 -3.763525563524e-03 0.000000000000e+00 0.000000000000e+00
1.287000000000e+03 -5.428234865128e-03 0.000000000000e+00 0.000000000000e+00
1.287250000000e+03 -6.148232314524e-03 0.000000000000e+00 0.000000000000e+00
1.287500000000e+03 -6.051456756437e-03 0.000000000000e+00 0.000000000000e+00
1.287750000000e+03 -5.101664142201e-03 0.000000000000e+00 0.000000000000e+00
1.288000000000e+03 -3.085481184286e-03 0.000000000000e+00 0.000000000000e+00
1.288250000000e+03 3.581301004963e-04 0.000000000000e+00 0.000000000000e+00
1.288500000000e+03 5.670365998011e-03 0.000000000000e+00 0.000000000000e+00
1.288750000000e+03 1.327848854318e-02 0.000000000000e+00 0.000000000000e+00
1.289000000000e+03 2.349171678414e-02 0.000000000000e+00 0.000000000000e+00
1.289250000000e+03 3.640593334256e-02 0.000000000000e+00 0.000000000000e+00
1.289500000000e+03 5.183504944163e-02 0.000000000000e+00 0.000000000000e+00
1.289750000000e+03 6.928278273064e-02 0.000000000000e+00 0.000000000000e+00
1.290000000000e+03 8.796208127065e-02 0.000000000000e+00 0.000000000000e+00
1.290250000000e+03 1.068615497027e-01 0.000000000000e+00 0.000000000000e+00
1.290500000000e+03 1.248503053428e-01 0.000000000000e+00 0.000000000000e+00
1.290750000000e+03 1.408060337017e-01 0.000000000000e+00 0.000000000000e+00
1.291000000000e+03 1.537467451947e-01 0.000000000000e+00 0.000000000000e+00
1.291250000000e+03 1.629455945807e-01 0.000000000000e+00 0.000000000000e+00
1.291500000000e+03 1.680103445268e-01 0.000000000000e+00 0.000000000000e+00
1.291750000000e+03 1.689143231675e-01 0.000000000000e+00 0.000000000000e+00
1.292000000000e+03 1.659732346778e-01 0.000000000000e+00 0.000000000000e+00
1.292250000000e+03 1.597707542955e-01 0.000000000000e+00 0.000000000000e+00
1.292500000000e+03 1.510441141822e-01 0.000000000000e+00 0.000000000000e+00
1.292750000000e+03 1.405475354708e-01 0.000000000000e+00 0.000000000000e+00
1.293000000000e+03 1.289152995976e-01 0.000000000000e+00 0.000000000000e+00
1.293250000000e+03 1.165468098194e-01 0.000000000000e+00 0.000000000000e+00
1.293500000000e+03 1.035330277696e-01 0.000000000000e+00 0.000000000000e+00
1.293750000000e+03 8.963758730023e-02 0.000000000000e+00 0.000000000000e+00
1.294000000000e+03 7.433758762393e-02 0.000000000000e+00 0.000000000000e+00
1.294250000000e+03 5.691980417820e-02 0.000000000000e+00 0.000000000000e+00
1.294500000000e+03 3.661924640792e-02 0.000000000000e+00 0.000000000000e+00
1.294750000000e+03 1.278000020734e-02 0.000000000000e+00 0.000000000000e+00
1.295000000000e+03 -1.498578195572e-02 0.000000000000e+00 0.000000000000e+00
1.295250000000e+03 -4.666537377658e-02 0.000000000000e+00 0.000000000000e+00
1.295500000000e+03 -8.176086787661e-02 0.000000000000e+00 0.000000000000e+00
1.295750000000e+03 -1.192674003748e-01 0.000000000000e+00 0.000000000000e+00
1.296000000000e+03 -1.577203141828e-01 0.000000000000e+00 0.000000000000e+00
1.296250000000e+03 -1.953074949446e-01 0.000000000000e+00 0.000000000000e+00
1.296500000000e+03 -2.300336494317e-01 0.000000000000e+00 0.000000000000e+00
1.296750000000e+03 -2.599156453097e-01 0.000000000000e+00 0.000000000000e+00
1.297000000000e+03 -2.831833347051e-01 0.000000000000e+00 0.000000000000e+00
1.297250000000e+03 -2.984592490677e-01 0.000000000000e+00 0.000000000000e+00
1.297500000000e+03 -3.048933467134e-01 0.000000000000e+00 0.000000000000e+00
1.297750000000e+03 -3.022352195072e-01 0.000000000000e+00 0.000000000000e+00
1.298000000000e+03 -2.908349180550e-01 0.000000000000e+00 0.000000000000e+00
1.298250000000e+03 -2.715735606490e-01 0.000000000000e+00 0.000000000000e+00
1.298500000000e+03 -2.457346926801e-01 0.000000000000e+00 0.000000000000e+00
1.298750000000e+03 -2.148355356732e-01 0.000000000000e+00 0.000000000000e+00
1.299000000000e+03 -1.804426262527e-01 0.000000000000e+00 0.000000000000e+00
1.299250000000e+03 -1.439981281101e-01 0.000000000000e+00 0.000000000000e+00
1.299500000000e+03 -1.066810632411e-01 0.000000000000e+00 0.000000000000e+00
1.299750000000e+03 -6.932216983448e-02 0.000000000000e+00 0.000000000000e+00
1.300000000000e+03 -3.238287990217e-02 0.000000000000e+00 0.000000000000e+00
1.300250000000e+03 4.000767925838e-03 0.000000000000e+00 0.000000000000e+00
1.300500000000e+03 3.991818799765e-02 0.000000000000e+00 0.000000000000e+00
1.300750000000e+03 7.554553941830e-02 0.000000000000e+00 0.000000000000e+00
1.301000000000e+03 1.109912833163e-01 0.000000000000e+00 0.000000000000e+00
1.301250000000e+03 1.461514076739e-01 0.000000000000e+00 0.000000000000e+00
1.301500000000e+03 1.805983585210e-01 0.000000000000e+00 0.000000000000e+00
1.301750000000e+03 2.135228355007e-01 0.000000000000e+00 0.000000000000e+00
1.302000000000e+03 2.437399319950e-01 0.000000000000e+00 0.000000000000e+00
1.302250000000e+03 2.697617428095e-01 0.000000000000e+00 0.000000000000e+00
1.302500000000e+03 2.899288757246e-01 0.000000000000e+00 0.000000000000e+00
1.302750000000e+03 3.025846726018e-01 0.000000000000e+00 0.000000000000e+00
1.303000000000e+03 3.062695932693e-01 0.000000000000e+00 0.000000000000e+00
1.303250000000e+03 2.999100266759e-01 0.000000000000e+00 0.000000000000e+00
1.303500000000e+03 2.829761955949e-01 0.000000000000e+00 0.000000000000e+00
1.303750000000e+03 2.555877268111e-01 0.000000000000e+00 0.000000000000e+00
1.304000000000e+03 2.185522878591e-01 0.000000000000e+00 0.000000000000e+00
1.304250000000e+03 1.733314599277e-01 0.000000000000e+00 0.000000000000e+00
1.304500000000e+03 1.219374829788e-01 0.000000000000e+00 0.000000000000e+00
1.304750000000e+03 6.677335482112e-02 0.000000000000e+00 0.000000000000e+00
1.305000000000e+03 1.043578316866e-02 0.000000000000e+00 0.000000000000e+00
1.305250000000e+03 -4.449524951293e-02 0.000000000000e+00 0.000000000000e+00
1.305500000000e+03 -9.565556741829e-02 0.000000000000e+00 0.000000000000e+00
1.305750000000e+03 -1.410621395038e-01 0.000000000000e+00 0.000000000000e+00
1.306000000000e+03 -1.792275544255e-01 0.000000000000e+00 0.000000000000e+00
1.306250000000e+03 -2.092138885800e-01 0.000000000000e+00 0.000000000000e+00
1.306500000000e+03 -2.306246207213e-01 0.000000000000e+00 0.000000000000e+00
1.306750000000e+03 -2.435414664397e-01 0.000000000000e+00 0.000000000000e+00
1.307000000000e+03 -2.484199089551e-01 0.000000000000e+00 0.000000000000e+00
1.307250000000e+03 -2.459618688334e-01 0.000000000000e+00 0.000000000000e+00
1.307500000000e+03 -2.369858074405e-01 0.000000000000e+00 0.000000000000e+00
1.307750000000e+03 -2.223134360434e-01 0.000000000000e+00 0.000000000000e+00
1.308000000000e+03 -2.026883705767e-01 0.000000000000e+00 0.000000000000e+00
1.308250000000e+03 -1.787361748578e-01 0.000000000000e+00 0.000000000000e+00
1.308500000000e+03 -1.509681916799e-01 0.000000000000e+00 0.000000000000e+00
1.308750000000e+03 -1.198244280337e-01 0.000000000000e+00 0.000000000000e+00
1.309000000000e+03 -8.574457697547e-02 0.000000000000e+00 0.000000000000e+00
1.309250000000e+03 -4.925189909893e-02 0.000000000000e+00 0.000000000000e+00
1.309500000000e+03 -1.103274137345e-02 0.000000000000e+00 0.000000000000e+00
[truncated: 41,815 more chars]
