# Supplementary material for: Tracking Charge Migration with Frequency-Matched Strobo-Spectroscopy
Source: J Phys Chem A. 2024 Jan 2;128(1):20–7. doi: 10.1021/acs.jpca.3c04234 (PMC10788909; doi:10.1021/acs.jpca.3c04234)
Supplement: Supplementary file 2 — jp3c04234_si_002.zip [file jp3c04234_si_002.zip › supplemental data/Data/dipoles/model/tau=4.8750.txt]

# Model dipole moment for tau = 4.8750 o.c.
0.000000000000e+00 0.000000000000e+00 0.000000000000e+00 0.000000000000e+00
2.500000000000e-01 0.000000000000e+00 0.000000000000e+00 0.000000000000e+00
5.000000000000e-01 0.000000000000e+00 0.000000000000e+00 0.000000000000e+00
7.500000000000e-01 0.000000000000e+00 0.000000000000e+00 0.000000000000e+00
1.000000000000e+00 0.000000000000e+00 0.000000000000e+00 0.000000000000e+00
1.250000000000e+00 0.000000000000e+00 0.000000000000e+00 0.000000000000e+00
1.500000000000e+00 0.000000000000e+00 0.000000000000e+00 0.000000000000e+00
1.750000000000e+00 0.000000000000e+00 0.000000000000e+00 0.000000000000e+00
2.000000000000e+00 0.000000000000e+00 0.000000000000e+00 0.000000000000e+00
2.250000000000e+00 0.000000000000e+00 0.000000000000e+00 0.000000000000e+00
2.500000000000e+00 0.000000000000e+00 0.000000000000e+00 0.000000000000e+00
2.750000000000e+00 0.000000000000e+00 0.000000000000e+00 0.000000000000e+00
3.000000000000e+00 0.000000000000e+00 0.000000000000e+00 0.000000000000e+00
3.250000000000e+00 0.000000000000e+00 0.000000000000e+00 0.000000000000e+00
3.500000000000e+00 0.000000000000e+00 0.000000000000e+00 0.000000000000e+00
3.750000000000e+00 0.000000000000e+00 0.000000000000e+00 0.000000000000e+00
4.000000000000e+00 0.000000000000e+00 0.000000000000e+00 0.000000000000e+00
4.250000000000e+00 0.000000000000e+00 0.000000000000e+00 0.000000000000e+00
4.500000000000e+00 0.000000000000e+00 0.000000000000e+00 0.000000000000e+00
4.750000000000e+00 0.000000000000e+00 0.000000000000e+00 0.000000000000e+00
5.000000000000e+00 0.000000000000e+00 0.000000000000e+00 0.000000000000e+00
5.250000000000e+00 0.000000000000e+00 0.000000000000e+00 0.000000000000e+00
5.500000000000e+00 0.000000000000e+00 0.000000000000e+00 0.000000000000e+00
5.750000000000e+00 0.000000000000e+00 0.000000000000e+00 0.000000000000e+00
6.000000000000e+00 0.000000000000e+00 0.000000000000e+00 0.000000000000e+00
6.250000000000e+00 0.000000000000e+00 0.000000000000e+00 0.000000000000e+00
6.500000000000e+00 0.000000000000e+00 0.000000000000e+00 0.000000000000e+00
6.750000000000e+00 0.000000000000e+00 0.000000000000e+00 0.000000000000e+00
7.000000000000e+00 0.000000000000e+00 0.000000000000e+00 0.000000000000e+00
7.250000000000e+00 0.000000000000e+00 0.000000000000e+00 0.000000000000e+00
7.500000000000e+00 0.000000000000e+00 0.000000000000e+00 0.000000000000e+00
7.750000000000e+00 0.000000000000e+00 0.000000000000e+00 0.000000000000e+00
8.000000000000e+00 0.000000000000e+00 0.000000000000e+00 0.000000000000e+00
8.250000000000e+00 0.000000000000e+00 0.000000000000e+00 0.000000000000e+00
8.500000000000e+00 0.000000000000e+00 0.000000000000e+00 0.000000000000e+00
8.750000000000e+00 0.000000000000e+00 0.000000000000e+00 0.000000000000e+00
9.000000000000e+00 0.000000000000e+00 0.000000000000e+00 0.000000000000e+00
9.250000000000e+00 0.000000000000e+00 0.000000000000e+00 0.000000000000e+00
9.500000000000e+00 0.000000000000e+00 0.000000000000e+00 0.000000000000e+00
9.750000000000e+00 0.000000000000e+00 0.000000000000e+00 0.000000000000e+00
1.000000000000e+01 0.000000000000e+00 0.000000000000e+00 0.000000000000e+00
1.025000000000e+01 0.000000000000e+00 0.000000000000e+00 0.000000000000e+00
1.050000000000e+01 0.000000000000e+00 0.000000000000e+00 0.000000000000e+00
1.075000000000e+01 0.000000000000e+00 0.000000000000e+00 0.000000000000e+00
1.100000000000e+01 0.000000000000e+00 0.000000000000e+00 0.000000000000e+00
1.125000000000e+01 0.000000000000e+00 0.000000000000e+00 0.000000000000e+00
1.150000000000e+01 0.000000000000e+00 0.000000000000e+00 0.000000000000e+00
1.175000000000e+01 0.000000000000e+00 0.000000000000e+00 0.000000000000e+00
1.200000000000e+01 0.000000000000e+00 0.000000000000e+00 0.000000000000e+00
1.225000000000e+01 0.000000000000e+00 0.000000000000e+00 0.000000000000e+00
1.250000000000e+01 0.000000000000e+00 0.000000000000e+00 0.000000000000e+00
1.275000000000e+01 0.000000000000e+00 0.000000000000e+00 0.000000000000e+00
1.300000000000e+01 0.000000000000e+00 0.000000000000e+00 0.000000000000e+00
1.325000000000e+01 0.000000000000e+00 0.000000000000e+00 0.000000000000e+00
1.350000000000e+01 0.000000000000e+00 0.000000000000e+00 0.000000000000e+00
1.375000000000e+01 0.000000000000e+00 0.000000000000e+00 0.000000000000e+00
1.400000000000e+01 0.000000000000e+00 0.000000000000e+00 0.000000000000e+00
1.425000000000e+01 0.000000000000e+00 0.000000000000e+00 0.000000000000e+00
1.450000000000e+01 0.000000000000e+00 0.000000000000e+00 0.000000000000e+00
1.475000000000e+01 0.000000000000e+00 0.000000000000e+00 0.000000000000e+00
1.500000000000e+01 0.000000000000e+00 0.000000000000e+00 0.000000000000e+00
1.525000000000e+01 0.000000000000e+00 0.000000000000e+00 0.000000000000e+00
1.550000000000e+01 0.000000000000e+00 0.000000000000e+00 0.000000000000e+00
1.575000000000e+01 0.000000000000e+00 0.000000000000e+00 0.000000000000e+00
1.600000000000e+01 0.000000000000e+00 0.000000000000e+00 0.000000000000e+00
1.625000000000e+01 0.000000000000e+00 0.000000000000e+00 0.000000000000e+00
1.650000000000e+01 0.000000000000e+00 0.000000000000e+00 0.000000000000e+00
1.675000000000e+01 0.000000000000e+00 0.000000000000e+00 0.000000000000e+00
1.700000000000e+01 0.000000000000e+00 0.000000000000e+00 0.000000000000e+00
1.725000000000e+01 0.000000000000e+00 0.000000000000e+00 0.000000000000e+00
1.750000000000e+01 0.000000000000e+00 0.000000000000e+00 0.000000000000e+00
1.775000000000e+01 0.000000000000e+00 0.000000000000e+00 0.000000000000e+00
1.800000000000e+01 0.000000000000e+00 0.000000000000e+00 0.000000000000e+00
1.825000000000e+01 0.000000000000e+00 0.000000000000e+00 0.000000000000e+00
1.850000000000e+01 0.000000000000e+00 0.000000000000e+00 0.000000000000e+00
1.875000000000e+01 0.000000000000e+00 0.000000000000e+00 0.000000000000e+00
1.900000000000e+01 0.000000000000e+00 0.000000000000e+00 0.000000000000e+00
1.925000000000e+01 0.000000000000e+00 0.000000000000e+00 0.000000000000e+00
1.950000000000e+01 0.000000000000e+00 0.000000000000e+00 0.000000000000e+00
1.975000000000e+01 0.000000000000e+00 0.000000000000e+00 0.000000000000e+00
2.000000000000e+01 0.000000000000e+00 0.000000000000e+00 0.000000000000e+00
2.025000000000e+01 0.000000000000e+00 0.000000000000e+00 0.000000000000e+00
2.050000000000e+01 0.000000000000e+00 0.000000000000e+00 0.000000000000e+00
2.075000000000e+01 0.000000000000e+00 0.000000000000e+00 0.000000000000e+00
2.100000000000e+01 0.000000000000e+00 0.000000000000e+00 0.000000000000e+00
2.125000000000e+01 0.000000000000e+00 0.000000000000e+00 0.000000000000e+00
2.150000000000e+01 0.000000000000e+00 0.000000000000e+00 0.000000000000e+00
2.175000000000e+01 0.000000000000e+00 0.000000000000e+00 0.000000000000e+00
2.200000000000e+01 0.000000000000e+00 0.000000000000e+00 0.000000000000e+00
2.225000000000e+01 0.000000000000e+00 0.000000000000e+00 0.000000000000e+00
2.250000000000e+01 0.000000000000e+00 0.000000000000e+00 0.000000000000e+00
2.275000000000e+01 0.000000000000e+00 0.000000000000e+00 0.000000000000e+00
2.300000000000e+01 0.000000000000e+00 0.000000000000e+00 0.000000000000e+00
2.325000000000e+01 0.000000000000e+00 0.000000000000e+00 0.000000000000e+00
2.350000000000e+01 0.000000000000e+00 0.000000000000e+00 0.000000000000e+00
2.375000000000e+01 0.000000000000e+00 0.000000000000e+00 0.000000000000e+00
2.400000000000e+01 0.000000000000e+00 0.000000000000e+00 0.000000000000e+00
2.425000000000e+01 0.000000000000e+00 0.000000000000e+00 0.000000000000e+00
2.450000000000e+01 0.000000000000e+00 0.000000000000e+00 0.000000000000e+00
2.475000000000e+01 0.000000000000e+00 0.000000000000e+00 0.000000000000e+00
2.500000000000e+01 0.000000000000e+00 0.000000000000e+00 0.000000000000e+00
2.525000000000e+01 0.000000000000e+00 0.000000000000e+00 0.000000000000e+00
2.550000000000e+01 0.000000000000e+00 0.000000000000e+00 0.000000000000e+00
2.575000000000e+01 0.000000000000e+00 0.000000000000e+00 0.000000000000e+00
2.600000000000e+01 0.000000000000e+00 0.000000000000e+00 0.000000000000e+00
2.625000000000e+01 0.000000000000e+00 0.000000000000e+00 0.000000000000e+00
2.650000000000e+01 0.000000000000e+00 0.000000000000e+00 0.000000000000e+00
2.675000000000e+01 0.000000000000e+00 0.000000000000e+00 0.000000000000e+00
2.700000000000e+01 0.000000000000e+00 0.000000000000e+00 0.000000000000e+00
2.725000000000e+01 0.000000000000e+00 0.000000000000e+00 0.000000000000e+00
2.750000000000e+01 0.000000000000e+00 0.000000000000e+00 0.000000000000e+00
2.775000000000e+01 0.000000000000e+00 0.000000000000e+00 0.000000000000e+00
2.800000000000e+01 0.000000000000e+00 0.000000000000e+00 0.000000000000e+00
2.825000000000e+01 0.000000000000e+00 0.000000000000e+00 0.000000000000e+00
2.850000000000e+01 0.000000000000e+00 0.000000000000e+00 0.000000000000e+00
2.875000000000e+01 0.000000000000e+00 0.000000000000e+00 0.000000000000e+00
2.900000000000e+01 0.000000000000e+00 0.000000000000e+00 0.000000000000e+00
2.925000000000e+01 0.000000000000e+00 0.000000000000e+00 0.000000000000e+00
2.950000000000e+01 0.000000000000e+00 0.000000000000e+00 0.000000000000e+00
2.975000000000e+01 0.000000000000e+00 0.000000000000e+00 0.000000000000e+00
3.000000000000e+01 0.000000000000e+00 0.000000000000e+00 0.000000000000e+00
3.025000000000e+01 0.000000000000e+00 0.000000000000e+00 0.000000000000e+00
3.050000000000e+01 0.000000000000e+00 0.000000000000e+00 0.000000000000e+00
3.075000000000e+01 0.000000000000e+00 0.000000000000e+00 0.000000000000e+00
3.100000000000e+01 0.000000000000e+00 0.000000000000e+00 0.000000000000e+00
3.125000000000e+01 0.000000000000e+00 0.000000000000e+00 0.000000000000e+00
3.150000000000e+01 0.000000000000e+00 0.000000000000e+00 0.000000000000e+00
3.175000000000e+01 0.000000000000e+00 0.000000000000e+00 0.000000000000e+00
3.200000000000e+01 0.000000000000e+00 0.000000000000e+00 0.000000000000e+00
3.225000000000e+01 0.000000000000e+00 0.000000000000e+00 0.000000000000e+00
3.250000000000e+01 0.000000000000e+00 0.000000000000e+00 0.000000000000e+00
3.275000000000e+01 0.000000000000e+00 0.000000000000e+00 0.000000000000e+00
3.300000000000e+01 0.000000000000e+00 0.000000000000e+00 0.000000000000e+00
3.325000000000e+01 0.000000000000e+00 0.000000000000e+00 0.000000000000e+00
3.350000000000e+01 0.000000000000e+00 0.000000000000e+00 0.000000000000e+00
3.375000000000e+01 0.000000000000e+00 0.000000000000e+00 0.000000000000e+00
3.400000000000e+01 0.000000000000e+00 0.000000000000e+00 0.000000000000e+00
3.425000000000e+01 0.000000000000e+00 0.000000000000e+00 0.000000000000e+00
3.450000000000e+01 0.000000000000e+00 0.000000000000e+00 0.000000000000e+00
3.475000000000e+01 0.000000000000e+00 0.000000000000e+00 0.000000000000e+00
3.500000000000e+01 0.000000000000e+00 0.000000000000e+00 0.000000000000e+00
3.525000000000e+01 0.000000000000e+00 0.000000000000e+00 0.000000000000e+00
3.550000000000e+01 0.000000000000e+00 0.000000000000e+00 0.000000000000e+00
3.575000000000e+01 0.000000000000e+00 0.000000000000e+00 0.000000000000e+00
3.600000000000e+01 0.000000000000e+00 0.000000000000e+00 0.000000000000e+00
3.625000000000e+01 0.000000000000e+00 0.000000000000e+00 0.000000000000e+00
3.650000000000e+01 0.000000000000e+00 0.000000000000e+00 0.000000000000e+00
3.675000000000e+01 0.000000000000e+00 0.000000000000e+00 0.000000000000e+00
3.700000000000e+01 0.000000000000e+00 0.000000000000e+00 0.000000000000e+00
3.725000000000e+01 0.000000000000e+00 0.000000000000e+00 0.000000000000e+00
3.750000000000e+01 0.000000000000e+00 0.000000000000e+00 0.000000000000e+00
3.775000000000e+01 0.000000000000e+00 0.000000000000e+00 0.000000000000e+00
3.800000000000e+01 0.000000000000e+00 0.000000000000e+00 0.000000000000e+00
3.825000000000e+01 0.000000000000e+00 0.000000000000e+00 0.000000000000e+00
3.850000000000e+01 0.000000000000e+00 0.000000000000e+00 0.000000000000e+00
3.875000000000e+01 0.000000000000e+00 0.000000000000e+00 0.000000000000e+00
3.900000000000e+01 0.000000000000e+00 0.000000000000e+00 0.000000000000e+00
3.925000000000e+01 0.000000000000e+00 0.000000000000e+00 0.000000000000e+00
3.950000000000e+01 0.000000000000e+00 0.000000000000e+00 0.000000000000e+00
3.975000000000e+01 0.000000000000e+00 0.000000000000e+00 0.000000000000e+00
4.000000000000e+01 0.000000000000e+00 0.000000000000e+00 0.000000000000e+00
4.025000000000e+01 0.000000000000e+00 0.000000000000e+00 0.000000000000e+00
4.050000000000e+01 0.000000000000e+00 0.000000000000e+00 0.000000000000e+00
4.075000000000e+01 0.000000000000e+00 0.000000000000e+00 0.000000000000e+00
4.100000000000e+01 0.000000000000e+00 0.000000000000e+00 0.000000000000e+00
4.125000000000e+01 0.000000000000e+00 0.000000000000e+00 0.000000000000e+00
4.150000000000e+01 0.000000000000e+00 0.000000000000e+00 0.000000000000e+00
4.175000000000e+01 0.000000000000e+00 0.000000000000e+00 0.000000000000e+00
4.200000000000e+01 0.000000000000e+00 0.000000000000e+00 0.000000000000e+00
4.225000000000e+01 0.000000000000e+00 0.000000000000e+00 0.000000000000e+00
4.250000000000e+01 0.000000000000e+00 0.000000000000e+00 0.000000000000e+00
4.275000000000e+01 0.000000000000e+00 0.000000000000e+00 0.000000000000e+00
4.300000000000e+01 0.000000000000e+00 0.000000000000e+00 0.000000000000e+00
4.325000000000e+01 0.000000000000e+00 0.000000000000e+00 0.000000000000e+00
4.350000000000e+01 0.000000000000e+00 0.000000000000e+00 0.000000000000e+00
4.375000000000e+01 0.000000000000e+00 0.000000000000e+00 0.000000000000e+00
4.400000000000e+01 0.000000000000e+00 0.000000000000e+00 0.000000000000e+00
4.425000000000e+01 0.000000000000e+00 0.000000000000e+00 0.000000000000e+00
4.450000000000e+01 0.000000000000e+00 0.000000000000e+00 0.000000000000e+00
4.475000000000e+01 0.000000000000e+00 0.000000000000e+00 0.000000000000e+00
4.500000000000e+01 0.000000000000e+00 0.000000000000e+00 0.000000000000e+00
4.525000000000e+01 0.000000000000e+00 0.000000000000e+00 0.000000000000e+00
4.550000000000e+01 0.000000000000e+00 0.000000000000e+00 0.000000000000e+00
4.575000000000e+01 0.000000000000e+00 0.000000000000e+00 0.000000000000e+00
4.600000000000e+01 0.000000000000e+00 0.000000000000e+00 0.000000000000e+00
4.625000000000e+01 0.000000000000e+00 0.000000000000e+00 0.000000000000e+00
4.650000000000e+01 0.000000000000e+00 0.000000000000e+00 0.000000000000e+00
4.675000000000e+01 0.000000000000e+00 0.000000000000e+00 0.000000000000e+00
4.700000000000e+01 0.000000000000e+00 0.000000000000e+00 0.000000000000e+00
4.725000000000e+01 0.000000000000e+00 0.000000000000e+00 0.000000000000e+00
4.750000000000e+01 0.000000000000e+00 0.000000000000e+00 0.000000000000e+00
4.775000000000e+01 0.000000000000e+00 0.000000000000e+00 0.000000000000e+00
4.800000000000e+01 0.000000000000e+00 0.000000000000e+00 0.000000000000e+00
4.825000000000e+01 0.000000000000e+00 0.000000000000e+00 0.000000000000e+00
4.850000000000e+01 0.000000000000e+00 0.000000000000e+00 0.000000000000e+00
4.875000000000e+01 0.000000000000e+00 0.000000000000e+00 0.000000000000e+00
4.900000000000e+01 0.000000000000e+00 0.000000000000e+00 0.000000000000e+00
4.925000000000e+01 0.000000000000e+00 0.000000000000e+00 0.000000000000e+00
4.950000000000e+01 0.000000000000e+00 0.000000000000e+00 0.000000000000e+00
4.975000000000e+01 0.000000000000e+00 0.000000000000e+00 0.000000000000e+00
5.000000000000e+01 0.000000000000e+00 0.000000000000e+00 0.000000000000e+00
5.025000000000e+01 0.000000000000e+00 0.000000000000e+00 0.000000000000e+00
5.050000000000e+01 0.000000000000e+00 0.000000000000e+00 0.000000000000e+00
5.075000000000e+01 0.000000000000e+00 0.000000000000e+00 0.000000000000e+00
5.100000000000e+01 0.000000000000e+00 0.000000000000e+00 0.000000000000e+00
5.125000000000e+01 0.000000000000e+00 0.000000000000e+00 0.000000000000e+00
5.150000000000e+01 0.000000000000e+00 0.000000000000e+00 0.000000000000e+00
5.175000000000e+01 0.000000000000e+00 0.000000000000e+00 0.000000000000e+00
5.200000000000e+01 0.000000000000e+00 0.000000000000e+00 0.000000000000e+00
5.225000000000e+01 0.000000000000e+00 0.000000000000e+00 0.000000000000e+00
5.250000000000e+01 0.000000000000e+00 0.000000000000e+00 0.000000000000e+00
5.275000000000e+01 0.000000000000e+00 0.000000000000e+00 0.000000000000e+00
5.300000000000e+01 0.000000000000e+00 0.000000000000e+00 0.000000000000e+00
5.325000000000e+01 0.000000000000e+00 0.000000000000e+00 0.000000000000e+00
5.350000000000e+01 0.000000000000e+00 0.000000000000e+00 0.000000000000e+00
5.375000000000e+01 0.000000000000e+00 0.000000000000e+00 0.000000000000e+00
5.400000000000e+01 0.000000000000e+00 0.000000000000e+00 0.000000000000e+00
5.425000000000e+01 0.000000000000e+00 0.000000000000e+00 0.000000000000e+00
5.450000000000e+01 0.000000000000e+00 0.000000000000e+00 0.000000000000e+00
5.475000000000e+01 0.000000000000e+00 0.000000000000e+00 0.000000000000e+00
5.500000000000e+01 0.000000000000e+00 0.000000000000e+00 0.000000000000e+00
5.525000000000e+01 0.000000000000e+00 0.000000000000e+00 0.000000000000e+00
5.550000000000e+01 0.000000000000e+00 0.000000000000e+00 0.000000000000e+00
5.575000000000e+01 0.000000000000e+00 0.000000000000e+00 0.000000000000e+00
5.600000000000e+01 0.000000000000e+00 0.000000000000e+00 0.000000000000e+00
5.625000000000e+01 0.000000000000e+00 0.000000000000e+00 0.000000000000e+00
5.650000000000e+01 0.000000000000e+00 0.000000000000e+00 0.000000000000e+00
5.675000000000e+01 0.000000000000e+00 0.000000000000e+00 0.000000000000e+00
5.700000000000e+01 0.000000000000e+00 0.000000000000e+00 0.000000000000e+00
5.725000000000e+01 0.000000000000e+00 0.000000000000e+00 0.000000000000e+00
5.750000000000e+01 0.000000000000e+00 0.000000000000e+00 0.000000000000e+00
5.775000000000e+01 0.000000000000e+00 0.000000000000e+00 0.000000000000e+00
5.800000000000e+01 0.000000000000e+00 0.000000000000e+00 0.000000000000e+00
5.825000000000e+01 0.000000000000e+00 0.000000000000e+00 0.000000000000e+00
5.850000000000e+01 0.000000000000e+00 0.000000000000e+00 0.000000000000e+00
5.875000000000e+01 0.000000000000e+00 0.000000000000e+00 0.000000000000e+00
5.900000000000e+01 0.000000000000e+00 0.000000000000e+00 0.000000000000e+00
5.925000000000e+01 0.000000000000e+00 0.000000000000e+00 0.000000000000e+00
5.950000000000e+01 0.000000000000e+00 0.000000000000e+00 0.000000000000e+00
5.975000000000e+01 0.000000000000e+00 0.000000000000e+00 0.000000000000e+00
6.000000000000e+01 0.000000000000e+00 0.000000000000e+00 0.000000000000e+00
6.025000000000e+01 0.000000000000e+00 0.000000000000e+00 0.000000000000e+00
6.050000000000e+01 0.000000000000e+00 0.000000000000e+00 0.000000000000e+00
6.075000000000e+01 0.000000000000e+00 0.000000000000e+00 0.000000000000e+00
6.100000000000e+01 0.000000000000e+00 0.000000000000e+00 0.000000000000e+00
6.125000000000e+01 0.000000000000e+00 0.000000000000e+00 0.000000000000e+00
6.150000000000e+01 0.000000000000e+00 0.000000000000e+00 0.000000000000e+00
6.175000000000e+01 0.000000000000e+00 0.000000000000e+00 0.000000000000e+00
6.200000000000e+01 0.000000000000e+00 0.000000000000e+00 0.000000000000e+00
6.225000000000e+01 0.000000000000e+00 0.000000000000e+00 0.000000000000e+00
6.250000000000e+01 0.000000000000e+00 0.000000000000e+00 0.000000000000e+00
6.275000000000e+01 0.000000000000e+00 0.000000000000e+00 0.000000000000e+00
6.300000000000e+01 0.000000000000e+00 0.000000000000e+00 0.000000000000e+00
6.325000000000e+01 0.000000000000e+00 0.000000000000e+00 0.000000000000e+00
6.350000000000e+01 0.000000000000e+00 0.000000000000e+00 0.000000000000e+00
6.375000000000e+01 0.000000000000e+00 0.000000000000e+00 0.000000000000e+00
6.400000000000e+01 0.000000000000e+00 0.000000000000e+00 0.000000000000e+00
6.425000000000e+01 0.000000000000e+00 0.000000000000e+00 0.000000000000e+00
6.450000000000e+01 0.000000000000e+00 0.000000000000e+00 0.000000000000e+00
6.475000000000e+01 0.000000000000e+00 0.000000000000e+00 0.000000000000e+00
6.500000000000e+01 0.000000000000e+00 0.000000000000e+00 0.000000000000e+00
6.525000000000e+01 0.000000000000e+00 0.000000000000e+00 0.000000000000e+00
6.550000000000e+01 0.000000000000e+00 0.000000000000e+00 0.000000000000e+00
6.575000000000e+01 0.000000000000e+00 0.000000000000e+00 0.000000000000e+00
6.600000000000e+01 0.000000000000e+00 0.000000000000e+00 0.000000000000e+00
6.625000000000e+01 0.000000000000e+00 0.000000000000e+00 0.000000000000e+00
6.650000000000e+01 0.000000000000e+00 0.000000000000e+00 0.000000000000e+00
6.675000000000e+01 0.000000000000e+00 0.000000000000e+00 0.000000000000e+00
6.700000000000e+01 0.000000000000e+00 0.000000000000e+00 0.000000000000e+00
6.725000000000e+01 0.000000000000e+00 0.000000000000e+00 0.000000000000e+00
6.750000000000e+01 0.000000000000e+00 0.000000000000e+00 0.000000000000e+00
6.775000000000e+01 0.000000000000e+00 0.000000000000e+00 0.000000000000e+00
6.800000000000e+01 0.000000000000e+00 0.000000000000e+00 0.000000000000e+00
6.825000000000e+01 0.000000000000e+00 0.000000000000e+00 0.000000000000e+00
6.850000000000e+01 0.000000000000e+00 0.000000000000e+00 0.000000000000e+00
6.875000000000e+01 0.000000000000e+00 0.000000000000e+00 0.000000000000e+00
6.900000000000e+01 0.000000000000e+00 0.000000000000e+00 0.000000000000e+00
6.925000000000e+01 0.000000000000e+00 0.000000000000e+00 0.000000000000e+00
6.950000000000e+01 0.000000000000e+00 0.000000000000e+00 0.000000000000e+00
6.975000000000e+01 0.000000000000e+00 0.000000000000e+00 0.000000000000e+00
7.000000000000e+01 0.000000000000e+00 0.000000000000e+00 0.000000000000e+00
7.025000000000e+01 0.000000000000e+00 0.000000000000e+00 0.000000000000e+00
7.050000000000e+01 0.000000000000e+00 0.000000000000e+00 0.000000000000e+00
7.075000000000e+01 0.000000000000e+00 0.000000000000e+00 0.000000000000e+00
7.100000000000e+01 0.000000000000e+00 0.000000000000e+00 0.000000000000e+00
7.125000000000e+01 0.000000000000e+00 0.000000000000e+00 0.000000000000e+00
7.150000000000e+01 0.000000000000e+00 0.000000000000e+00 0.000000000000e+00
7.175000000000e+01 0.000000000000e+00 0.000000000000e+00 0.000000000000e+00
7.200000000000e+01 0.000000000000e+00 0.000000000000e+00 0.000000000000e+00
7.225000000000e+01 0.000000000000e+00 0.000000000000e+00 0.000000000000e+00
7.250000000000e+01 0.000000000000e+00 0.000000000000e+00 0.000000000000e+00
7.275000000000e+01 0.000000000000e+00 0.000000000000e+00 0.000000000000e+00
7.300000000000e+01 0.000000000000e+00 0.000000000000e+00 0.000000000000e+00
7.325000000000e+01 0.000000000000e+00 0.000000000000e+00 0.000000000000e+00
7.350000000000e+01 0.000000000000e+00 0.000000000000e+00 0.000000000000e+00
7.375000000000e+01 0.000000000000e+00 0.000000000000e+00 0.000000000000e+00
7.400000000000e+01 0.000000000000e+00 0.000000000000e+00 0.000000000000e+00
7.425000000000e+01 0.000000000000e+00 0.000000000000e+00 0.000000000000e+00
7.450000000000e+01 0.000000000000e+00 0.000000000000e+00 0.000000000000e+00
7.475000000000e+01 0.000000000000e+00 0.000000000000e+00 0.000000000000e+00
7.500000000000e+01 0.000000000000e+00 0.000000000000e+00 0.000000000000e+00
7.525000000000e+01 0.000000000000e+00 0.000000000000e+00 0.000000000000e+00
7.550000000000e+01 0.000000000000e+00 0.000000000000e+00 0.000000000000e+00
7.575000000000e+01 0.000000000000e+00 0.000000000000e+00 0.000000000000e+00
7.600000000000e+01 0.000000000000e+00 0.000000000000e+00 0.000000000000e+00
7.625000000000e+01 0.000000000000e+00 0.000000000000e+00 0.000000000000e+00
7.650000000000e+01 0.000000000000e+00 0.000000000000e+00 0.000000000000e+00
7.675000000000e+01 0.000000000000e+00 0.000000000000e+00 0.000000000000e+00
7.700000000000e+01 0.000000000000e+00 0.000000000000e+00 0.000000000000e+00
7.725000000000e+01 0.000000000000e+00 0.000000000000e+00 0.000000000000e+00
7.750000000000e+01 0.000000000000e+00 0.000000000000e+00 0.000000000000e+00
7.775000000000e+01 0.000000000000e+00 0.000000000000e+00 0.000000000000e+00
7.800000000000e+01 0.000000000000e+00 0.000000000000e+00 0.000000000000e+00
7.825000000000e+01 0.000000000000e+00 0.000000000000e+00 0.000000000000e+00
7.850000000000e+01 0.000000000000e+00 0.000000000000e+00 0.000000000000e+00
7.875000000000e+01 0.000000000000e+00 0.000000000000e+00 0.000000000000e+00
7.900000000000e+01 0.000000000000e+00 0.000000000000e+00 0.000000000000e+00
7.925000000000e+01 0.000000000000e+00 0.000000000000e+00 0.000000000000e+00
7.950000000000e+01 0.000000000000e+00 0.000000000000e+00 0.000000000000e+00
7.975000000000e+01 0.000000000000e+00 0.000000000000e+00 0.000000000000e+00
8.000000000000e+01 0.000000000000e+00 0.000000000000e+00 0.000000000000e+00
8.025000000000e+01 0.000000000000e+00 0.000000000000e+00 0.000000000000e+00
8.050000000000e+01 0.000000000000e+00 0.000000000000e+00 0.000000000000e+00
8.075000000000e+01 0.000000000000e+00 0.000000000000e+00 0.000000000000e+00
8.100000000000e+01 0.000000000000e+00 0.000000000000e+00 0.000000000000e+00
8.125000000000e+01 0.000000000000e+00 0.000000000000e+00 0.000000000000e+00
8.150000000000e+01 0.000000000000e+00 0.000000000000e+00 0.000000000000e+00
8.175000000000e+01 0.000000000000e+00 0.000000000000e+00 0.000000000000e+00
8.200000000000e+01 0.000000000000e+00 0.000000000000e+00 0.000000000000e+00
8.225000000000e+01 0.000000000000e+00 0.000000000000e+00 0.000000000000e+00
8.250000000000e+01 0.000000000000e+00 0.000000000000e+00 0.000000000000e+00
8.275000000000e+01 0.000000000000e+00 0.000000000000e+00 0.000000000000e+00
8.300000000000e+01 0.000000000000e+00 0.000000000000e+00 0.000000000000e+00
8.325000000000e+01 0.000000000000e+00 0.000000000000e+00 0.000000000000e+00
8.350000000000e+01 0.000000000000e+00 0.000000000000e+00 0.000000000000e+00
8.375000000000e+01 0.000000000000e+00 0.000000000000e+00 0.000000000000e+00
8.400000000000e+01 0.000000000000e+00 0.000000000000e+00 0.000000000000e+00
8.425000000000e+01 0.000000000000e+00 0.000000000000e+00 0.000000000000e+00
8.450000000000e+01 0.000000000000e+00 0.000000000000e+00 0.000000000000e+00
8.475000000000e+01 0.000000000000e+00 0.000000000000e+00 0.000000000000e+00
8.500000000000e+01 0.000000000000e+00 0.000000000000e+00 0.000000000000e+00
8.525000000000e+01 0.000000000000e+00 0.000000000000e+00 0.000000000000e+00
8.550000000000e+01 0.000000000000e+00 0.000000000000e+00 0.000000000000e+00
8.575000000000e+01 0.000000000000e+00 0.000000000000e+00 0.000000000000e+00
8.600000000000e+01 0.000000000000e+00 0.000000000000e+00 0.000000000000e+00
8.625000000000e+01 0.000000000000e+00 0.000000000000e+00 0.000000000000e+00
8.650000000000e+01 0.000000000000e+00 0.000000000000e+00 0.000000000000e+00
8.675000000000e+01 0.000000000000e+00 0.000000000000e+00 0.000000000000e+00
8.700000000000e+01 0.000000000000e+00 0.000000000000e+00 0.000000000000e+00
8.725000000000e+01 0.000000000000e+00 0.000000000000e+00 0.000000000000e+00
8.750000000000e+01 0.000000000000e+00 0.000000000000e+00 0.000000000000e+00
8.775000000000e+01 0.000000000000e+00 0.000000000000e+00 0.000000000000e+00
8.800000000000e+01 0.000000000000e+00 0.000000000000e+00 0.000000000000e+00
8.825000000000e+01 0.000000000000e+00 0.000000000000e+00 0.000000000000e+00
8.850000000000e+01 0.000000000000e+00 0.000000000000e+00 0.000000000000e+00
8.875000000000e+01 0.000000000000e+00 0.000000000000e+00 0.000000000000e+00
8.900000000000e+01 0.000000000000e+00 0.000000000000e+00 0.000000000000e+00
8.925000000000e+01 0.000000000000e+00 0.000000000000e+00 0.000000000000e+00
8.950000000000e+01 0.000000000000e+00 0.000000000000e+00 0.000000000000e+00
8.975000000000e+01 0.000000000000e+00 0.000000000000e+00 0.000000000000e+00
9.000000000000e+01 0.000000000000e+00 0.000000000000e+00 0.000000000000e+00
9.025000000000e+01 0.000000000000e+00 0.000000000000e+00 0.000000000000e+00
9.050000000000e+01 0.000000000000e+00 0.000000000000e+00 0.000000000000e+00
9.075000000000e+01 0.000000000000e+00 0.000000000000e+00 0.000000000000e+00
9.100000000000e+01 0.000000000000e+00 0.000000000000e+00 0.000000000000e+00
9.125000000000e+01 0.000000000000e+00 0.000000000000e+00 0.000000000000e+00
9.150000000000e+01 0.000000000000e+00 0.000000000000e+00 0.000000000000e+00
9.175000000000e+01 0.000000000000e+00 0.000000000000e+00 0.000000000000e+00
9.200000000000e+01 0.000000000000e+00 0.000000000000e+00 0.000000000000e+00
9.225000000000e+01 0.000000000000e+00 0.000000000000e+00 0.000000000000e+00
9.250000000000e+01 0.000000000000e+00 0.000000000000e+00 0.000000000000e+00
9.275000000000e+01 0.000000000000e+00 0.000000000000e+00 0.000000000000e+00
9.300000000000e+01 0.000000000000e+00 0.000000000000e+00 0.000000000000e+00
9.325000000000e+01 0.000000000000e+00 0.000000000000e+00 0.000000000000e+00
9.350000000000e+01 0.000000000000e+00 0.000000000000e+00 0.000000000000e+00
9.375000000000e+01 0.000000000000e+00 0.000000000000e+00 0.000000000000e+00
9.400000000000e+01 0.000000000000e+00 0.000000000000e+00 0.000000000000e+00
9.425000000000e+01 0.000000000000e+00 0.000000000000e+00 0.000000000000e+00
9.450000000000e+01 0.000000000000e+00 0.000000000000e+00 0.000000000000e+00
9.475000000000e+01 0.000000000000e+00 0.000000000000e+00 0.000000000000e+00
9.500000000000e+01 0.000000000000e+00 0.000000000000e+00 0.000000000000e+00
9.525000000000e+01 0.000000000000e+00 0.000000000000e+00 0.000000000000e+00
9.550000000000e+01 0.000000000000e+00 0.000000000000e+00 0.000000000000e+00
9.575000000000e+01 0.000000000000e+00 0.000000000000e+00 0.000000000000e+00
9.600000000000e+01 0.000000000000e+00 0.000000000000e+00 0.000000000000e+00
9.625000000000e+01 0.000000000000e+00 0.000000000000e+00 0.000000000000e+00
9.650000000000e+01 0.000000000000e+00 0.000000000000e+00 0.000000000000e+00
9.675000000000e+01 0.000000000000e+00 0.000000000000e+00 0.000000000000e+00
9.700000000000e+01 0.000000000000e+00 0.000000000000e+00 0.000000000000e+00
9.725000000000e+01 0.000000000000e+00 0.000000000000e+00 0.000000000000e+00
9.750000000000e+01 0.000000000000e+00 0.000000000000e+00 0.000000000000e+00
9.775000000000e+01 0.000000000000e+00 0.000000000000e+00 0.000000000000e+00
9.800000000000e+01 0.000000000000e+00 0.000000000000e+00 0.000000000000e+00
9.825000000000e+01 0.000000000000e+00 0.000000000000e+00 0.000000000000e+00
9.850000000000e+01 0.000000000000e+00 0.000000000000e+00 0.000000000000e+00
9.875000000000e+01 0.000000000000e+00 0.000000000000e+00 0.000000000000e+00
9.900000000000e+01 0.000000000000e+00 0.000000000000e+00 0.000000000000e+00
9.925000000000e+01 0.000000000000e+00 0.000000000000e+00 0.000000000000e+00
9.950000000000e+01 0.000000000000e+00 0.000000000000e+00 0.000000000000e+00
9.975000000000e+01 0.000000000000e+00 0.000000000000e+00 0.000000000000e+00
1.000000000000e+02 0.000000000000e+00 0.000000000000e+00 0.000000000000e+00
1.002500000000e+02 0.000000000000e+00 0.000000000000e+00 0.000000000000e+00
1.005000000000e+02 0.000000000000e+00 0.000000000000e+00 0.000000000000e+00
1.007500000000e+02 0.000000000000e+00 0.000000000000e+00 0.000000000000e+00
1.010000000000e+02 0.000000000000e+00 0.000000000000e+00 0.000000000000e+00
1.012500000000e+02 0.000000000000e+00 0.000000000000e+00 0.000000000000e+00
1.015000000000e+02 0.000000000000e+00 0.000000000000e+00 0.000000000000e+00
1.017500000000e+02 0.000000000000e+00 0.000000000000e+00 0.000000000000e+00
1.020000000000e+02 0.000000000000e+00 0.000000000000e+00 0.000000000000e+00
1.022500000000e+02 0.000000000000e+00 0.000000000000e+00 0.000000000000e+00
1.025000000000e+02 0.000000000000e+00 0.000000000000e+00 0.000000000000e+00
1.027500000000e+02 0.000000000000e+00 0.000000000000e+00 0.000000000000e+00
1.030000000000e+02 0.000000000000e+00 0.000000000000e+00 0.000000000000e+00
1.032500000000e+02 0.000000000000e+00 0.000000000000e+00 0.000000000000e+00
1.035000000000e+02 0.000000000000e+00 0.000000000000e+00 0.000000000000e+00
1.037500000000e+02 0.000000000000e+00 0.000000000000e+00 0.000000000000e+00
1.040000000000e+02 0.000000000000e+00 0.000000000000e+00 0.000000000000e+00
1.042500000000e+02 0.000000000000e+00 0.000000000000e+00 0.000000000000e+00
1.045000000000e+02 0.000000000000e+00 0.000000000000e+00 0.000000000000e+00
1.047500000000e+02 0.000000000000e+00 0.000000000000e+00 0.000000000000e+00
1.050000000000e+02 0.000000000000e+00 0.000000000000e+00 0.000000000000e+00
1.052500000000e+02 0.000000000000e+00 0.000000000000e+00 0.000000000000e+00
1.055000000000e+02 0.000000000000e+00 0.000000000000e+00 0.000000000000e+00
1.057500000000e+02 0.000000000000e+00 0.000000000000e+00 0.000000000000e+00
1.060000000000e+02 0.000000000000e+00 0.000000000000e+00 0.000000000000e+00
1.062500000000e+02 0.000000000000e+00 0.000000000000e+00 0.000000000000e+00
1.065000000000e+02 0.000000000000e+00 0.000000000000e+00 0.000000000000e+00
1.067500000000e+02 0.000000000000e+00 0.000000000000e+00 0.000000000000e+00
1.070000000000e+02 0.000000000000e+00 0.000000000000e+00 0.000000000000e+00
1.072500000000e+02 0.000000000000e+00 0.000000000000e+00 0.000000000000e+00
1.075000000000e+02 0.000000000000e+00 0.000000000000e+00 0.000000000000e+00
1.077500000000e+02 0.000000000000e+00 0.000000000000e+00 0.000000000000e+00
1.080000000000e+02 0.000000000000e+00 0.000000000000e+00 0.000000000000e+00
1.082500000000e+02 0.000000000000e+00 0.000000000000e+00 0.000000000000e+00
1.085000000000e+02 0.000000000000e+00 0.000000000000e+00 0.000000000000e+00
1.087500000000e+02 0.000000000000e+00 0.000000000000e+00 0.000000000000e+00
1.090000000000e+02 0.000000000000e+00 0.000000000000e+00 0.000000000000e+00
1.092500000000e+02 0.000000000000e+00 0.000000000000e+00 0.000000000000e+00
1.095000000000e+02 0.000000000000e+00 0.000000000000e+00 0.000000000000e+00
1.097500000000e+02 0.000000000000e+00 0.000000000000e+00 0.000000000000e+00
1.100000000000e+02 0.000000000000e+00 0.000000000000e+00 0.000000000000e+00
1.102500000000e+02 0.000000000000e+00 0.000000000000e+00 0.000000000000e+00
1.105000000000e+02 0.000000000000e+00 0.000000000000e+00 0.000000000000e+00
1.107500000000e+02 0.000000000000e+00 0.000000000000e+00 0.000000000000e+00
1.110000000000e+02 0.000000000000e+00 0.000000000000e+00 0.000000000000e+00
1.112500000000e+02 0.000000000000e+00 0.000000000000e+00 0.000000000000e+00
1.115000000000e+02 0.000000000000e+00 0.000000000000e+00 0.000000000000e+00
1.117500000000e+02 0.000000000000e+00 0.000000000000e+00 0.000000000000e+00
1.120000000000e+02 0.000000000000e+00 0.000000000000e+00 0.000000000000e+00
1.122500000000e+02 0.000000000000e+00 0.000000000000e+00 0.000000000000e+00
1.125000000000e+02 0.000000000000e+00 0.000000000000e+00 0.000000000000e+00
1.127500000000e+02 0.000000000000e+00 0.000000000000e+00 0.000000000000e+00
1.130000000000e+02 0.000000000000e+00 0.000000000000e+00 0.000000000000e+00
1.132500000000e+02 0.000000000000e+00 0.000000000000e+00 0.000000000000e+00
1.135000000000e+02 0.000000000000e+00 0.000000000000e+00 0.000000000000e+00
1.137500000000e+02 0.000000000000e+00 0.000000000000e+00 0.000000000000e+00
1.140000000000e+02 0.000000000000e+00 0.000000000000e+00 0.000000000000e+00
1.142500000000e+02 0.000000000000e+00 0.000000000000e+00 0.000000000000e+00
1.145000000000e+02 0.000000000000e+00 0.000000000000e+00 0.000000000000e+00
1.147500000000e+02 0.000000000000e+00 0.000000000000e+00 0.000000000000e+00
1.150000000000e+02 0.000000000000e+00 0.000000000000e+00 0.000000000000e+00
1.152500000000e+02 0.000000000000e+00 0.000000000000e+00 0.000000000000e+00
1.155000000000e+02 0.000000000000e+00 0.000000000000e+00 0.000000000000e+00
1.157500000000e+02 0.000000000000e+00 0.000000000000e+00 0.000000000000e+00
1.160000000000e+02 0.000000000000e+00 0.000000000000e+00 0.000000000000e+00
1.162500000000e+02 0.000000000000e+00 0.000000000000e+00 0.000000000000e+00
1.165000000000e+02 0.000000000000e+00 0.000000000000e+00 0.000000000000e+00
1.167500000000e+02 0.000000000000e+00 0.000000000000e+00 0.000000000000e+00
1.170000000000e+02 0.000000000000e+00 0.000000000000e+00 0.000000000000e+00
1.172500000000e+02 0.000000000000e+00 0.000000000000e+00 0.000000000000e+00
1.175000000000e+02 0.000000000000e+00 0.000000000000e+00 0.000000000000e+00
1.177500000000e+02 0.000000000000e+00 0.000000000000e+00 0.000000000000e+00
1.180000000000e+02 0.000000000000e+00 0.000000000000e+00 0.000000000000e+00
1.182500000000e+02 0.000000000000e+00 0.000000000000e+00 0.000000000000e+00
1.185000000000e+02 0.000000000000e+00 0.000000000000e+00 0.000000000000e+00
1.187500000000e+02 0.000000000000e+00 0.000000000000e+00 0.000000000000e+00
1.190000000000e+02 0.000000000000e+00 0.000000000000e+00 0.000000000000e+00
1.192500000000e+02 0.000000000000e+00 0.000000000000e+00 0.000000000000e+00
1.195000000000e+02 0.000000000000e+00 0.000000000000e+00 0.000000000000e+00
1.197500000000e+02 0.000000000000e+00 0.000000000000e+00 0.000000000000e+00
1.200000000000e+02 0.000000000000e+00 0.000000000000e+00 0.000000000000e+00
1.202500000000e+02 0.000000000000e+00 0.000000000000e+00 0.000000000000e+00
1.205000000000e+02 0.000000000000e+00 0.000000000000e+00 0.000000000000e+00
1.207500000000e+02 0.000000000000e+00 0.000000000000e+00 0.000000000000e+00
1.210000000000e+02 0.000000000000e+00 0.000000000000e+00 0.000000000000e+00
1.212500000000e+02 0.000000000000e+00 0.000000000000e+00 0.000000000000e+00
1.215000000000e+02 0.000000000000e+00 0.000000000000e+00 0.000000000000e+00
1.217500000000e+02 0.000000000000e+00 0.000000000000e+00 0.000000000000e+00
1.220000000000e+02 0.000000000000e+00 0.000000000000e+00 0.000000000000e+00
1.222500000000e+02 0.000000000000e+00 0.000000000000e+00 0.000000000000e+00
1.225000000000e+02 0.000000000000e+00 0.000000000000e+00 0.000000000000e+00
1.227500000000e+02 0.000000000000e+00 0.000000000000e+00 0.000000000000e+00
1.230000000000e+02 0.000000000000e+00 0.000000000000e+00 0.000000000000e+00
1.232500000000e+02 0.000000000000e+00 0.000000000000e+00 0.000000000000e+00
1.235000000000e+02 0.000000000000e+00 0.000000000000e+00 0.000000000000e+00
1.237500000000e+02 0.000000000000e+00 0.000000000000e+00 0.000000000000e+00
1.240000000000e+02 0.000000000000e+00 0.000000000000e+00 0.000000000000e+00
1.242500000000e+02 0.000000000000e+00 0.000000000000e+00 0.000000000000e+00
1.245000000000e+02 0.000000000000e+00 0.000000000000e+00 0.000000000000e+00
1.247500000000e+02 0.000000000000e+00 0.000000000000e+00 0.000000000000e+00
1.250000000000e+02 0.000000000000e+00 0.000000000000e+00 0.000000000000e+00
1.252500000000e+02 0.000000000000e+00 0.000000000000e+00 0.000000000000e+00
1.255000000000e+02 0.000000000000e+00 0.000000000000e+00 0.000000000000e+00
1.257500000000e+02 0.000000000000e+00 0.000000000000e+00 0.000000000000e+00
1.260000000000e+02 0.000000000000e+00 0.000000000000e+00 0.000000000000e+00
1.262500000000e+02 0.000000000000e+00 0.000000000000e+00 0.000000000000e+00
1.265000000000e+02 0.000000000000e+00 0.000000000000e+00 0.000000000000e+00
1.267500000000e+02 0.000000000000e+00 0.000000000000e+00 0.000000000000e+00
1.270000000000e+02 0.000000000000e+00 0.000000000000e+00 0.000000000000e+00
1.272500000000e+02 0.000000000000e+00 0.000000000000e+00 0.000000000000e+00
1.275000000000e+02 0.000000000000e+00 0.000000000000e+00 0.000000000000e+00
1.277500000000e+02 0.000000000000e+00 0.000000000000e+00 0.000000000000e+00
1.280000000000e+02 0.000000000000e+00 0.000000000000e+00 0.000000000000e+00
1.282500000000e+02 0.000000000000e+00 0.000000000000e+00 0.000000000000e+00
1.285000000000e+02 0.000000000000e+00 0.000000000000e+00 0.000000000000e+00
1.287500000000e+02 0.000000000000e+00 0.000000000000e+00 0.000000000000e+00
1.290000000000e+02 0.000000000000e+00 0.000000000000e+00 0.000000000000e+00
1.292500000000e+02 0.000000000000e+00 0.000000000000e+00 0.000000000000e+00
1.295000000000e+02 0.000000000000e+00 0.000000000000e+00 0.000000000000e+00
1.297500000000e+02 0.000000000000e+00 0.000000000000e+00 0.000000000000e+00
1.300000000000e+02 0.000000000000e+00 0.000000000000e+00 0.000000000000e+00
1.302500000000e+02 0.000000000000e+00 0.000000000000e+00 0.000000000000e+00
1.305000000000e+02 0.000000000000e+00 0.000000000000e+00 0.000000000000e+00
1.307500000000e+02 0.000000000000e+00 0.000000000000e+00 0.000000000000e+00
1.310000000000e+02 0.000000000000e+00 0.000000000000e+00 0.000000000000e+00
1.312500000000e+02 0.000000000000e+00 0.000000000000e+00 0.000000000000e+00
1.315000000000e+02 0.000000000000e+00 0.000000000000e+00 0.000000000000e+00
1.317500000000e+02 0.000000000000e+00 0.000000000000e+00 0.000000000000e+00
1.320000000000e+02 0.000000000000e+00 0.000000000000e+00 0.000000000000e+00
1.322500000000e+02 0.000000000000e+00 0.000000000000e+00 0.000000000000e+00
1.325000000000e+02 0.000000000000e+00 0.000000000000e+00 0.000000000000e+00
1.327500000000e+02 0.000000000000e+00 0.000000000000e+00 0.000000000000e+00
1.330000000000e+02 0.000000000000e+00 0.000000000000e+00 0.000000000000e+00
1.332500000000e+02 0.000000000000e+00 0.000000000000e+00 0.000000000000e+00
1.335000000000e+02 0.000000000000e+00 0.000000000000e+00 0.000000000000e+00
1.337500000000e+02 0.000000000000e+00 0.000000000000e+00 0.000000000000e+00
1.340000000000e+02 0.000000000000e+00 0.000000000000e+00 0.000000000000e+00
1.342500000000e+02 0.000000000000e+00 0.000000000000e+00 0.000000000000e+00
1.345000000000e+02 0.000000000000e+00 0.000000000000e+00 0.000000000000e+00
1.347500000000e+02 0.000000000000e+00 0.000000000000e+00 0.000000000000e+00
1.350000000000e+02 0.000000000000e+00 0.000000000000e+00 0.000000000000e+00
1.352500000000e+02 0.000000000000e+00 0.000000000000e+00 0.000000000000e+00
1.355000000000e+02 0.000000000000e+00 0.000000000000e+00 0.000000000000e+00
1.357500000000e+02 0.000000000000e+00 0.000000000000e+00 0.000000000000e+00
1.360000000000e+02 0.000000000000e+00 0.000000000000e+00 0.000000000000e+00
1.362500000000e+02 0.000000000000e+00 0.000000000000e+00 0.000000000000e+00
1.365000000000e+02 0.000000000000e+00 0.000000000000e+00 0.000000000000e+00
1.367500000000e+02 0.000000000000e+00 0.000000000000e+00 0.000000000000e+00
1.370000000000e+02 0.000000000000e+00 0.000000000000e+00 0.000000000000e+00
1.372500000000e+02 0.000000000000e+00 0.000000000000e+00 0.000000000000e+00
1.375000000000e+02 0.000000000000e+00 0.000000000000e+00 0.000000000000e+00
1.377500000000e+02 0.000000000000e+00 0.000000000000e+00 0.000000000000e+00
1.380000000000e+02 0.000000000000e+00 0.000000000000e+00 0.000000000000e+00
1.382500000000e+02 0.000000000000e+00 0.000000000000e+00 0.000000000000e+00
1.385000000000e+02 0.000000000000e+00 0.000000000000e+00 0.000000000000e+00
1.387500000000e+02 0.000000000000e+00 0.000000000000e+00 0.000000000000e+00
1.390000000000e+02 0.000000000000e+00 0.000000000000e+00 0.000000000000e+00
1.392500000000e+02 0.000000000000e+00 0.000000000000e+00 0.000000000000e+00
1.395000000000e+02 0.000000000000e+00 0.000000000000e+00 0.000000000000e+00
1.397500000000e+02 0.000000000000e+00 0.000000000000e+00 0.000000000000e+00
1.400000000000e+02 0.000000000000e+00 0.000000000000e+00 0.000000000000e+00
1.402500000000e+02 0.000000000000e+00 0.000000000000e+00 0.000000000000e+00
1.405000000000e+02 0.000000000000e+00 0.000000000000e+00 0.000000000000e+00
1.407500000000e+02 0.000000000000e+00 0.000000000000e+00 0.000000000000e+00
1.410000000000e+02 0.000000000000e+00 0.000000000000e+00 0.000000000000e+00
1.412500000000e+02 0.000000000000e+00 0.000000000000e+00 0.000000000000e+00
1.415000000000e+02 0.000000000000e+00 0.000000000000e+00 0.000000000000e+00
1.417500000000e+02 0.000000000000e+00 0.000000000000e+00 0.000000000000e+00
1.420000000000e+02 0.000000000000e+00 0.000000000000e+00 0.000000000000e+00
1.422500000000e+02 0.000000000000e+00 0.000000000000e+00 0.000000000000e+00
1.425000000000e+02 0.000000000000e+00 0.000000000000e+00 0.000000000000e+00
1.427500000000e+02 0.000000000000e+00 0.000000000000e+00 0.000000000000e+00
1.430000000000e+02 0.000000000000e+00 0.000000000000e+00 0.000000000000e+00
1.432500000000e+02 0.000000000000e+00 0.000000000000e+00 0.000000000000e+00
1.435000000000e+02 0.000000000000e+00 0.000000000000e+00 0.000000000000e+00
1.437500000000e+02 0.000000000000e+00 0.000000000000e+00 0.000000000000e+00
1.440000000000e+02 0.000000000000e+00 0.000000000000e+00 0.000000000000e+00
1.442500000000e+02 0.000000000000e+00 0.000000000000e+00 0.000000000000e+00
1.445000000000e+02 0.000000000000e+00 0.000000000000e+00 0.000000000000e+00
1.447500000000e+02 0.000000000000e+00 0.000000000000e+00 0.000000000000e+00
1.450000000000e+02 0.000000000000e+00 0.000000000000e+00 0.000000000000e+00
1.452500000000e+02 0.000000000000e+00 0.000000000000e+00 0.000000000000e+00
1.455000000000e+02 0.000000000000e+00 0.000000000000e+00 0.000000000000e+00
1.457500000000e+02 0.000000000000e+00 0.000000000000e+00 0.000000000000e+00
1.460000000000e+02 0.000000000000e+00 0.000000000000e+00 0.000000000000e+00
1.462500000000e+02 0.000000000000e+00 0.000000000000e+00 0.000000000000e+00
1.465000000000e+02 0.000000000000e+00 0.000000000000e+00 0.000000000000e+00
1.467500000000e+02 0.000000000000e+00 0.000000000000e+00 0.000000000000e+00
1.470000000000e+02 0.000000000000e+00 0.000000000000e+00 0.000000000000e+00
1.472500000000e+02 0.000000000000e+00 0.000000000000e+00 0.000000000000e+00
1.475000000000e+02 0.000000000000e+00 0.000000000000e+00 0.000000000000e+00
1.477500000000e+02 0.000000000000e+00 0.000000000000e+00 0.000000000000e+00
1.480000000000e+02 0.000000000000e+00 0.000000000000e+00 0.000000000000e+00
1.482500000000e+02 0.000000000000e+00 0.000000000000e+00 0.000000000000e+00
1.485000000000e+02 0.000000000000e+00 0.000000000000e+00 0.000000000000e+00
1.487500000000e+02 0.000000000000e+00 0.000000000000e+00 0.000000000000e+00
1.490000000000e+02 0.000000000000e+00 0.000000000000e+00 0.000000000000e+00
1.492500000000e+02 0.000000000000e+00 0.000000000000e+00 0.000000000000e+00
1.495000000000e+02 0.000000000000e+00 0.000000000000e+00 0.000000000000e+00
1.497500000000e+02 0.000000000000e+00 0.000000000000e+00 0.000000000000e+00
1.500000000000e+02 0.000000000000e+00 0.000000000000e+00 0.000000000000e+00
1.502500000000e+02 0.000000000000e+00 0.000000000000e+00 0.000000000000e+00
1.505000000000e+02 0.000000000000e+00 0.000000000000e+00 0.000000000000e+00
1.507500000000e+02 0.000000000000e+00 0.000000000000e+00 0.000000000000e+00
1.510000000000e+02 0.000000000000e+00 0.000000000000e+00 0.000000000000e+00
1.512500000000e+02 0.000000000000e+00 0.000000000000e+00 0.000000000000e+00
1.515000000000e+02 0.000000000000e+00 0.000000000000e+00 0.000000000000e+00
1.517500000000e+02 0.000000000000e+00 0.000000000000e+00 0.000000000000e+00
1.520000000000e+02 0.000000000000e+00 0.000000000000e+00 0.000000000000e+00
1.522500000000e+02 0.000000000000e+00 0.000000000000e+00 0.000000000000e+00
1.525000000000e+02 0.000000000000e+00 0.000000000000e+00 0.000000000000e+00
1.527500000000e+02 0.000000000000e+00 0.000000000000e+00 0.000000000000e+00
1.530000000000e+02 0.000000000000e+00 0.000000000000e+00 0.000000000000e+00
1.532500000000e+02 0.000000000000e+00 0.000000000000e+00 0.000000000000e+00
1.535000000000e+02 0.000000000000e+00 0.000000000000e+00 0.000000000000e+00
1.537500000000e+02 0.000000000000e+00 0.000000000000e+00 0.000000000000e+00
1.540000000000e+02 0.000000000000e+00 0.000000000000e+00 0.000000000000e+00
1.542500000000e+02 0.000000000000e+00 0.000000000000e+00 0.000000000000e+00
1.545000000000e+02 0.000000000000e+00 0.000000000000e+00 0.000000000000e+00
1.547500000000e+02 0.000000000000e+00 0.000000000000e+00 0.000000000000e+00
1.550000000000e+02 0.000000000000e+00 0.000000000000e+00 0.000000000000e+00
1.552500000000e+02 0.000000000000e+00 0.000000000000e+00 0.000000000000e+00
1.555000000000e+02 0.000000000000e+00 0.000000000000e+00 0.000000000000e+00
1.557500000000e+02 0.000000000000e+00 0.000000000000e+00 0.000000000000e+00
1.560000000000e+02 0.000000000000e+00 0.000000000000e+00 0.000000000000e+00
1.562500000000e+02 0.000000000000e+00 0.000000000000e+00 0.000000000000e+00
1.565000000000e+02 0.000000000000e+00 0.000000000000e+00 0.000000000000e+00
1.567500000000e+02 0.000000000000e+00 0.000000000000e+00 0.000000000000e+00
1.570000000000e+02 0.000000000000e+00 0.000000000000e+00 0.000000000000e+00
1.572500000000e+02 0.000000000000e+00 0.000000000000e+00 0.000000000000e+00
1.575000000000e+02 0.000000000000e+00 0.000000000000e+00 0.000000000000e+00
1.577500000000e+02 0.000000000000e+00 0.000000000000e+00 0.000000000000e+00
1.580000000000e+02 0.000000000000e+00 0.000000000000e+00 0.000000000000e+00
1.582500000000e+02 0.000000000000e+00 0.000000000000e+00 0.000000000000e+00
1.585000000000e+02 0.000000000000e+00 0.000000000000e+00 0.000000000000e+00
1.587500000000e+02 0.000000000000e+00 0.000000000000e+00 0.000000000000e+00
1.590000000000e+02 0.000000000000e+00 0.000000000000e+00 0.000000000000e+00
1.592500000000e+02 0.000000000000e+00 0.000000000000e+00 0.000000000000e+00
1.595000000000e+02 0.000000000000e+00 0.000000000000e+00 0.000000000000e+00
1.597500000000e+02 0.000000000000e+00 0.000000000000e+00 0.000000000000e+00
1.600000000000e+02 0.000000000000e+00 0.000000000000e+00 0.000000000000e+00
1.602500000000e+02 0.000000000000e+00 0.000000000000e+00 0.000000000000e+00
1.605000000000e+02 0.000000000000e+00 0.000000000000e+00 0.000000000000e+00
1.607500000000e+02 0.000000000000e+00 0.000000000000e+00 0.000000000000e+00
1.610000000000e+02 0.000000000000e+00 0.000000000000e+00 0.000000000000e+00
1.612500000000e+02 0.000000000000e+00 0.000000000000e+00 0.000000000000e+00
1.615000000000e+02 0.000000000000e+00 0.000000000000e+00 0.000000000000e+00
1.617500000000e+02 0.000000000000e+00 0.000000000000e+00 0.000000000000e+00
1.620000000000e+02 0.000000000000e+00 0.000000000000e+00 0.000000000000e+00
1.622500000000e+02 0.000000000000e+00 0.000000000000e+00 0.000000000000e+00
1.625000000000e+02 0.000000000000e+00 0.000000000000e+00 0.000000000000e+00
1.627500000000e+02 0.000000000000e+00 0.000000000000e+00 0.000000000000e+00
1.630000000000e+02 0.000000000000e+00 0.000000000000e+00 0.000000000000e+00
1.632500000000e+02 0.000000000000e+00 0.000000000000e+00 0.000000000000e+00
1.635000000000e+02 0.000000000000e+00 0.000000000000e+00 0.000000000000e+00
1.637500000000e+02 0.000000000000e+00 0.000000000000e+00 0.000000000000e+00
1.640000000000e+02 0.000000000000e+00 0.000000000000e+00 0.000000000000e+00
1.642500000000e+02 0.000000000000e+00 0.000000000000e+00 0.000000000000e+00
1.645000000000e+02 0.000000000000e+00 0.000000000000e+00 0.000000000000e+00
1.647500000000e+02 0.000000000000e+00 0.000000000000e+00 0.000000000000e+00
1.650000000000e+02 0.000000000000e+00 0.000000000000e+00 0.000000000000e+00
1.652500000000e+02 0.000000000000e+00 0.000000000000e+00 0.000000000000e+00
1.655000000000e+02 0.000000000000e+00 0.000000000000e+00 0.000000000000e+00
1.657500000000e+02 0.000000000000e+00 0.000000000000e+00 0.000000000000e+00
1.660000000000e+02 0.000000000000e+00 0.000000000000e+00 0.000000000000e+00
1.662500000000e+02 0.000000000000e+00 0.000000000000e+00 0.000000000000e+00
1.665000000000e+02 0.000000000000e+00 0.000000000000e+00 0.000000000000e+00
1.667500000000e+02 0.000000000000e+00 0.000000000000e+00 0.000000000000e+00
1.670000000000e+02 0.000000000000e+00 0.000000000000e+00 0.000000000000e+00
1.672500000000e+02 0.000000000000e+00 0.000000000000e+00 0.000000000000e+00
1.675000000000e+02 0.000000000000e+00 0.000000000000e+00 0.000000000000e+00
1.677500000000e+02 0.000000000000e+00 0.000000000000e+00 0.000000000000e+00
1.680000000000e+02 0.000000000000e+00 0.000000000000e+00 0.000000000000e+00
1.682500000000e+02 0.000000000000e+00 0.000000000000e+00 0.000000000000e+00
1.685000000000e+02 0.000000000000e+00 0.000000000000e+00 0.000000000000e+00
1.687500000000e+02 0.000000000000e+00 0.000000000000e+00 0.000000000000e+00
1.690000000000e+02 0.000000000000e+00 0.000000000000e+00 0.000000000000e+00
1.692500000000e+02 0.000000000000e+00 0.000000000000e+00 0.000000000000e+00
1.695000000000e+02 0.000000000000e+00 0.000000000000e+00 0.000000000000e+00
1.697500000000e+02 0.000000000000e+00 0.000000000000e+00 0.000000000000e+00
1.700000000000e+02 0.000000000000e+00 0.000000000000e+00 0.000000000000e+00
1.702500000000e+02 0.000000000000e+00 0.000000000000e+00 0.000000000000e+00
1.705000000000e+02 0.000000000000e+00 0.000000000000e+00 0.000000000000e+00
1.707500000000e+02 0.000000000000e+00 0.000000000000e+00 0.000000000000e+00
1.710000000000e+02 0.000000000000e+00 0.000000000000e+00 0.000000000000e+00
1.712500000000e+02 0.000000000000e+00 0.000000000000e+00 0.000000000000e+00
1.715000000000e+02 0.000000000000e+00 0.000000000000e+00 0.000000000000e+00
1.717500000000e+02 0.000000000000e+00 0.000000000000e+00 0.000000000000e+00
1.720000000000e+02 0.000000000000e+00 0.000000000000e+00 0.000000000000e+00
1.722500000000e+02 0.000000000000e+00 0.000000000000e+00 0.000000000000e+00
1.725000000000e+02 0.000000000000e+00 0.000000000000e+00 0.000000000000e+00
1.727500000000e+02 0.000000000000e+00 0.000000000000e+00 0.000000000000e+00
1.730000000000e+02 0.000000000000e+00 0.000000000000e+00 0.000000000000e+00
1.732500000000e+02 0.000000000000e+00 0.000000000000e+00 0.000000000000e+00
1.735000000000e+02 0.000000000000e+00 0.000000000000e+00 0.000000000000e+00
1.737500000000e+02 0.000000000000e+00 0.000000000000e+00 0.000000000000e+00
1.740000000000e+02 0.000000000000e+00 0.000000000000e+00 0.000000000000e+00
1.742500000000e+02 0.000000000000e+00 0.000000000000e+00 0.000000000000e+00
1.745000000000e+02 0.000000000000e+00 0.000000000000e+00 0.000000000000e+00
1.747500000000e+02 0.000000000000e+00 0.000000000000e+00 0.000000000000e+00
1.750000000000e+02 0.000000000000e+00 0.000000000000e+00 0.000000000000e+00
1.752500000000e+02 0.000000000000e+00 0.000000000000e+00 0.000000000000e+00
1.755000000000e+02 0.000000000000e+00 0.000000000000e+00 0.000000000000e+00
1.757500000000e+02 0.000000000000e+00 0.000000000000e+00 0.000000000000e+00
1.760000000000e+02 0.000000000000e+00 0.000000000000e+00 0.000000000000e+00
1.762500000000e+02 0.000000000000e+00 0.000000000000e+00 0.000000000000e+00
1.765000000000e+02 0.000000000000e+00 0.000000000000e+00 0.000000000000e+00
1.767500000000e+02 0.000000000000e+00 0.000000000000e+00 0.000000000000e+00
1.770000000000e+02 0.000000000000e+00 0.000000000000e+00 0.000000000000e+00
1.772500000000e+02 0.000000000000e+00 0.000000000000e+00 0.000000000000e+00
1.775000000000e+02 0.000000000000e+00 0.000000000000e+00 0.000000000000e+00
1.777500000000e+02 0.000000000000e+00 0.000000000000e+00 0.000000000000e+00
1.780000000000e+02 0.000000000000e+00 0.000000000000e+00 0.000000000000e+00
1.782500000000e+02 0.000000000000e+00 0.000000000000e+00 0.000000000000e+00
1.785000000000e+02 0.000000000000e+00 0.000000000000e+00 0.000000000000e+00
1.787500000000e+02 0.000000000000e+00 0.000000000000e+00 0.000000000000e+00
1.790000000000e+02 0.000000000000e+00 0.000000000000e+00 0.000000000000e+00
1.792500000000e+02 0.000000000000e+00 0.000000000000e+00 0.000000000000e+00
1.795000000000e+02 0.000000000000e+00 0.000000000000e+00 0.000000000000e+00
1.797500000000e+02 0.000000000000e+00 0.000000000000e+00 0.000000000000e+00
1.800000000000e+02 0.000000000000e+00 0.000000000000e+00 0.000000000000e+00
1.802500000000e+02 0.000000000000e+00 0.000000000000e+00 0.000000000000e+00
1.805000000000e+02 0.000000000000e+00 0.000000000000e+00 0.000000000000e+00
1.807500000000e+02 0.000000000000e+00 0.000000000000e+00 0.000000000000e+00
1.810000000000e+02 0.000000000000e+00 0.000000000000e+00 0.000000000000e+00
1.812500000000e+02 0.000000000000e+00 0.000000000000e+00 0.000000000000e+00
1.815000000000e+02 0.000000000000e+00 0.000000000000e+00 0.000000000000e+00
1.817500000000e+02 0.000000000000e+00 0.000000000000e+00 0.000000000000e+00
1.820000000000e+02 0.000000000000e+00 0.000000000000e+00 0.000000000000e+00
1.822500000000e+02 0.000000000000e+00 0.000000000000e+00 0.000000000000e+00
1.825000000000e+02 0.000000000000e+00 0.000000000000e+00 0.000000000000e+00
1.827500000000e+02 0.000000000000e+00 0.000000000000e+00 0.000000000000e+00
1.830000000000e+02 0.000000000000e+00 0.000000000000e+00 0.000000000000e+00
1.832500000000e+02 0.000000000000e+00 0.000000000000e+00 0.000000000000e+00
1.835000000000e+02 0.000000000000e+00 0.000000000000e+00 0.000000000000e+00
1.837500000000e+02 0.000000000000e+00 0.000000000000e+00 0.000000000000e+00
1.840000000000e+02 0.000000000000e+00 0.000000000000e+00 0.000000000000e+00
1.842500000000e+02 0.000000000000e+00 0.000000000000e+00 0.000000000000e+00
1.845000000000e+02 0.000000000000e+00 0.000000000000e+00 0.000000000000e+00
1.847500000000e+02 0.000000000000e+00 0.000000000000e+00 0.000000000000e+00
1.850000000000e+02 0.000000000000e+00 0.000000000000e+00 0.000000000000e+00
1.852500000000e+02 0.000000000000e+00 0.000000000000e+00 0.000000000000e+00
1.855000000000e+02 0.000000000000e+00 0.000000000000e+00 0.000000000000e+00
1.857500000000e+02 0.000000000000e+00 0.000000000000e+00 0.000000000000e+00
1.860000000000e+02 0.000000000000e+00 0.000000000000e+00 0.000000000000e+00
1.862500000000e+02 0.000000000000e+00 0.000000000000e+00 0.000000000000e+00
1.865000000000e+02 0.000000000000e+00 0.000000000000e+00 0.000000000000e+00
1.867500000000e+02 0.000000000000e+00 0.000000000000e+00 0.000000000000e+00
1.870000000000e+02 0.000000000000e+00 0.000000000000e+00 0.000000000000e+00
1.872500000000e+02 0.000000000000e+00 0.000000000000e+00 0.000000000000e+00
1.875000000000e+02 0.000000000000e+00 0.000000000000e+00 0.000000000000e+00
1.877500000000e+02 0.000000000000e+00 0.000000000000e+00 0.000000000000e+00
1.880000000000e+02 0.000000000000e+00 0.000000000000e+00 0.000000000000e+00
1.882500000000e+02 0.000000000000e+00 0.000000000000e+00 0.000000000000e+00
1.885000000000e+02 0.000000000000e+00 0.000000000000e+00 0.000000000000e+00
1.887500000000e+02 0.000000000000e+00 0.000000000000e+00 0.000000000000e+00
1.890000000000e+02 0.000000000000e+00 0.000000000000e+00 0.000000000000e+00
1.892500000000e+02 0.000000000000e+00 0.000000000000e+00 0.000000000000e+00
1.895000000000e+02 0.000000000000e+00 0.000000000000e+00 0.000000000000e+00
1.897500000000e+02 0.000000000000e+00 0.000000000000e+00 0.000000000000e+00
1.900000000000e+02 0.000000000000e+00 0.000000000000e+00 0.000000000000e+00
1.902500000000e+02 0.000000000000e+00 0.000000000000e+00 0.000000000000e+00
1.905000000000e+02 0.000000000000e+00 0.000000000000e+00 0.000000000000e+00
1.907500000000e+02 0.000000000000e+00 0.000000000000e+00 0.000000000000e+00
1.910000000000e+02 0.000000000000e+00 0.000000000000e+00 0.000000000000e+00
1.912500000000e+02 0.000000000000e+00 0.000000000000e+00 0.000000000000e+00
1.915000000000e+02 0.000000000000e+00 0.000000000000e+00 0.000000000000e+00
1.917500000000e+02 0.000000000000e+00 0.000000000000e+00 0.000000000000e+00
1.920000000000e+02 0.000000000000e+00 0.000000000000e+00 0.000000000000e+00
1.922500000000e+02 0.000000000000e+00 0.000000000000e+00 0.000000000000e+00
1.925000000000e+02 0.000000000000e+00 0.000000000000e+00 0.000000000000e+00
1.927500000000e+02 0.000000000000e+00 0.000000000000e+00 0.000000000000e+00
1.930000000000e+02 0.000000000000e+00 0.000000000000e+00 0.000000000000e+00
1.932500000000e+02 0.000000000000e+00 0.000000000000e+00 0.000000000000e+00
1.935000000000e+02 0.000000000000e+00 0.000000000000e+00 0.000000000000e+00
1.937500000000e+02 0.000000000000e+00 0.000000000000e+00 0.000000000000e+00
1.940000000000e+02 0.000000000000e+00 0.000000000000e+00 0.000000000000e+00
1.942500000000e+02 0.000000000000e+00 0.000000000000e+00 0.000000000000e+00
1.945000000000e+02 0.000000000000e+00 0.000000000000e+00 0.000000000000e+00
1.947500000000e+02 0.000000000000e+00 0.000000000000e+00 0.000000000000e+00
1.950000000000e+02 0.000000000000e+00 0.000000000000e+00 0.000000000000e+00
1.952500000000e+02 0.000000000000e+00 0.000000000000e+00 0.000000000000e+00
1.955000000000e+02 0.000000000000e+00 0.000000000000e+00 0.000000000000e+00
1.957500000000e+02 0.000000000000e+00 0.000000000000e+00 0.000000000000e+00
1.960000000000e+02 0.000000000000e+00 0.000000000000e+00 0.000000000000e+00
1.962500000000e+02 0.000000000000e+00 0.000000000000e+00 0.000000000000e+00
1.965000000000e+02 0.000000000000e+00 0.000000000000e+00 0.000000000000e+00
1.967500000000e+02 0.000000000000e+00 0.000000000000e+00 0.000000000000e+00
1.970000000000e+02 0.000000000000e+00 0.000000000000e+00 0.000000000000e+00
1.972500000000e+02 0.000000000000e+00 0.000000000000e+00 0.000000000000e+00
1.975000000000e+02 0.000000000000e+00 0.000000000000e+00 0.000000000000e+00
1.977500000000e+02 0.000000000000e+00 0.000000000000e+00 0.000000000000e+00
1.980000000000e+02 0.000000000000e+00 0.000000000000e+00 0.000000000000e+00
1.982500000000e+02 0.000000000000e+00 0.000000000000e+00 0.000000000000e+00
1.985000000000e+02 0.000000000000e+00 0.000000000000e+00 0.000000000000e+00
1.987500000000e+02 0.000000000000e+00 0.000000000000e+00 0.000000000000e+00
1.990000000000e+02 0.000000000000e+00 0.000000000000e+00 0.000000000000e+00
1.992500000000e+02 0.000000000000e+00 0.000000000000e+00 0.000000000000e+00
1.995000000000e+02 0.000000000000e+00 0.000000000000e+00 0.000000000000e+00
1.997500000000e+02 0.000000000000e+00 0.000000000000e+00 0.000000000000e+00
2.000000000000e+02 0.000000000000e+00 0.000000000000e+00 0.000000000000e+00
2.002500000000e+02 0.000000000000e+00 0.000000000000e+00 0.000000000000e+00
2.005000000000e+02 0.000000000000e+00 0.000000000000e+00 0.000000000000e+00
2.007500000000e+02 0.000000000000e+00 0.000000000000e+00 0.000000000000e+00
2.010000000000e+02 0.000000000000e+00 0.000000000000e+00 0.000000000000e+00
2.012500000000e+02 0.000000000000e+00 0.000000000000e+00 0.000000000000e+00
2.015000000000e+02 0.000000000000e+00 0.000000000000e+00 0.000000000000e+00
2.017500000000e+02 0.000000000000e+00 0.000000000000e+00 0.000000000000e+00
2.020000000000e+02 0.000000000000e+00 0.000000000000e+00 0.000000000000e+00
2.022500000000e+02 0.000000000000e+00 0.000000000000e+00 0.000000000000e+00
2.025000000000e+02 0.000000000000e+00 0.000000000000e+00 0.000000000000e+00
2.027500000000e+02 0.000000000000e+00 0.000000000000e+00 0.000000000000e+00
2.030000000000e+02 0.000000000000e+00 0.000000000000e+00 0.000000000000e+00
2.032500000000e+02 0.000000000000e+00 0.000000000000e+00 0.000000000000e+00
2.035000000000e+02 0.000000000000e+00 0.000000000000e+00 0.000000000000e+00
2.037500000000e+02 0.000000000000e+00 0.000000000000e+00 0.000000000000e+00
2.040000000000e+02 0.000000000000e+00 0.000000000000e+00 0.000000000000e+00
2.042500000000e+02 0.000000000000e+00 0.000000000000e+00 0.000000000000e+00
2.045000000000e+02 0.000000000000e+00 0.000000000000e+00 0.000000000000e+00
2.047500000000e+02 0.000000000000e+00 0.000000000000e+00 0.000000000000e+00
2.050000000000e+02 0.000000000000e+00 0.000000000000e+00 0.000000000000e+00
2.052500000000e+02 0.000000000000e+00 0.000000000000e+00 0.000000000000e+00
2.055000000000e+02 0.000000000000e+00 0.000000000000e+00 0.000000000000e+00
2.057500000000e+02 0.000000000000e+00 0.000000000000e+00 0.000000000000e+00
2.060000000000e+02 0.000000000000e+00 0.000000000000e+00 0.000000000000e+00
2.062500000000e+02 0.000000000000e+00 0.000000000000e+00 0.000000000000e+00
2.065000000000e+02 0.000000000000e+00 0.000000000000e+00 0.000000000000e+00
2.067500000000e+02 0.000000000000e+00 0.000000000000e+00 0.000000000000e+00
2.070000000000e+02 0.000000000000e+00 0.000000000000e+00 0.000000000000e+00
2.072500000000e+02 0.000000000000e+00 0.000000000000e+00 0.000000000000e+00
2.075000000000e+02 0.000000000000e+00 0.000000000000e+00 0.000000000000e+00
2.077500000000e+02 0.000000000000e+00 0.000000000000e+00 0.000000000000e+00
2.080000000000e+02 0.000000000000e+00 0.000000000000e+00 0.000000000000e+00
2.082500000000e+02 0.000000000000e+00 0.000000000000e+00 0.000000000000e+00
2.085000000000e+02 0.000000000000e+00 0.000000000000e+00 0.000000000000e+00
2.087500000000e+02 0.000000000000e+00 0.000000000000e+00 0.000000000000e+00
2.090000000000e+02 0.000000000000e+00 0.000000000000e+00 0.000000000000e+00
2.092500000000e+02 0.000000000000e+00 0.000000000000e+00 0.000000000000e+00
2.095000000000e+02 0.000000000000e+00 0.000000000000e+00 0.000000000000e+00
2.097500000000e+02 0.000000000000e+00 0.000000000000e+00 0.000000000000e+00
2.100000000000e+02 0.000000000000e+00 0.000000000000e+00 0.000000000000e+00
2.102500000000e+02 0.000000000000e+00 0.000000000000e+00 0.000000000000e+00
2.105000000000e+02 0.000000000000e+00 0.000000000000e+00 0.000000000000e+00
2.107500000000e+02 0.000000000000e+00 0.000000000000e+00 0.000000000000e+00
2.110000000000e+02 0.000000000000e+00 0.000000000000e+00 0.000000000000e+00
2.112500000000e+02 0.000000000000e+00 0.000000000000e+00 0.000000000000e+00
2.115000000000e+02 0.000000000000e+00 0.000000000000e+00 0.000000000000e+00
2.117500000000e+02 0.000000000000e+00 0.000000000000e+00 0.000000000000e+00
2.120000000000e+02 0.000000000000e+00 0.000000000000e+00 0.000000000000e+00
2.122500000000e+02 0.000000000000e+00 0.000000000000e+00 0.000000000000e+00
2.125000000000e+02 0.000000000000e+00 0.000000000000e+00 0.000000000000e+00
2.127500000000e+02 0.000000000000e+00 0.000000000000e+00 0.000000000000e+00
2.130000000000e+02 0.000000000000e+00 0.000000000000e+00 0.000000000000e+00
2.132500000000e+02 0.000000000000e+00 0.000000000000e+00 0.000000000000e+00
2.135000000000e+02 0.000000000000e+00 0.000000000000e+00 0.000000000000e+00
2.137500000000e+02 0.000000000000e+00 0.000000000000e+00 0.000000000000e+00
2.140000000000e+02 0.000000000000e+00 0.000000000000e+00 0.000000000000e+00
2.142500000000e+02 0.000000000000e+00 0.000000000000e+00 0.000000000000e+00
2.145000000000e+02 0.000000000000e+00 0.000000000000e+00 0.000000000000e+00
2.147500000000e+02 0.000000000000e+00 0.000000000000e+00 0.000000000000e+00
2.150000000000e+02 0.000000000000e+00 0.000000000000e+00 0.000000000000e+00
2.152500000000e+02 0.000000000000e+00 0.000000000000e+00 0.000000000000e+00
2.155000000000e+02 0.000000000000e+00 0.000000000000e+00 0.000000000000e+00
2.157500000000e+02 0.000000000000e+00 0.000000000000e+00 0.000000000000e+00
2.160000000000e+02 0.000000000000e+00 0.000000000000e+00 0.000000000000e+00
2.162500000000e+02 0.000000000000e+00 0.000000000000e+00 0.000000000000e+00
2.165000000000e+02 0.000000000000e+00 0.000000000000e+00 0.000000000000e+00
2.167500000000e+02 0.000000000000e+00 0.000000000000e+00 0.000000000000e+00
2.170000000000e+02 0.000000000000e+00 0.000000000000e+00 0.000000000000e+00
2.172500000000e+02 0.000000000000e+00 0.000000000000e+00 0.000000000000e+00
2.175000000000e+02 0.000000000000e+00 0.000000000000e+00 0.000000000000e+00
2.177500000000e+02 0.000000000000e+00 0.000000000000e+00 0.000000000000e+00
2.180000000000e+02 0.000000000000e+00 0.000000000000e+00 0.000000000000e+00
2.182500000000e+02 0.000000000000e+00 0.000000000000e+00 0.000000000000e+00
2.185000000000e+02 0.000000000000e+00 0.000000000000e+00 0.000000000000e+00
2.187500000000e+02 0.000000000000e+00 0.000000000000e+00 0.000000000000e+00
2.190000000000e+02 0.000000000000e+00 0.000000000000e+00 0.000000000000e+00
2.192500000000e+02 0.000000000000e+00 0.000000000000e+00 0.000000000000e+00
2.195000000000e+02 0.000000000000e+00 0.000000000000e+00 0.000000000000e+00
2.197500000000e+02 0.000000000000e+00 0.000000000000e+00 0.000000000000e+00
2.200000000000e+02 0.000000000000e+00 0.000000000000e+00 0.000000000000e+00
2.202500000000e+02 0.000000000000e+00 0.000000000000e+00 0.000000000000e+00
2.205000000000e+02 0.000000000000e+00 0.000000000000e+00 0.000000000000e+00
2.207500000000e+02 0.000000000000e+00 0.000000000000e+00 0.000000000000e+00
2.210000000000e+02 0.000000000000e+00 0.000000000000e+00 0.000000000000e+00
2.212500000000e+02 0.000000000000e+00 0.000000000000e+00 0.000000000000e+00
2.215000000000e+02 0.000000000000e+00 0.000000000000e+00 0.000000000000e+00
2.217500000000e+02 0.000000000000e+00 0.000000000000e+00 0.000000000000e+00
2.220000000000e+02 0.000000000000e+00 0.000000000000e+00 0.000000000000e+00
2.222500000000e+02 0.000000000000e+00 0.000000000000e+00 0.000000000000e+00
2.225000000000e+02 0.000000000000e+00 0.000000000000e+00 0.000000000000e+00
2.227500000000e+02 0.000000000000e+00 0.000000000000e+00 0.000000000000e+00
2.230000000000e+02 0.000000000000e+00 0.000000000000e+00 0.000000000000e+00
2.232500000000e+02 0.000000000000e+00 0.000000000000e+00 0.000000000000e+00
2.235000000000e+02 0.000000000000e+00 0.000000000000e+00 0.000000000000e+00
2.237500000000e+02 0.000000000000e+00 0.000000000000e+00 0.000000000000e+00
2.240000000000e+02 0.000000000000e+00 0.000000000000e+00 0.000000000000e+00
2.242500000000e+02 0.000000000000e+00 0.000000000000e+00 0.000000000000e+00
2.245000000000e+02 0.000000000000e+00 0.000000000000e+00 0.000000000000e+00
2.247500000000e+02 0.000000000000e+00 0.000000000000e+00 0.000000000000e+00
2.250000000000e+02 0.000000000000e+00 0.000000000000e+00 0.000000000000e+00
2.252500000000e+02 0.000000000000e+00 0.000000000000e+00 0.000000000000e+00
2.255000000000e+02 0.000000000000e+00 0.000000000000e+00 0.000000000000e+00
2.257500000000e+02 0.000000000000e+00 0.000000000000e+00 0.000000000000e+00
2.260000000000e+02 0.000000000000e+00 0.000000000000e+00 0.000000000000e+00
2.262500000000e+02 0.000000000000e+00 0.000000000000e+00 0.000000000000e+00
2.265000000000e+02 0.000000000000e+00 0.000000000000e+00 0.000000000000e+00
2.267500000000e+02 0.000000000000e+00 0.000000000000e+00 0.000000000000e+00
2.270000000000e+02 0.000000000000e+00 0.000000000000e+00 0.000000000000e+00
2.272500000000e+02 0.000000000000e+00 0.000000000000e+00 0.000000000000e+00
2.275000000000e+02 0.000000000000e+00 0.000000000000e+00 0.000000000000e+00
2.277500000000e+02 0.000000000000e+00 0.000000000000e+00 0.000000000000e+00
2.280000000000e+02 0.000000000000e+00 0.000000000000e+00 0.000000000000e+00
2.282500000000e+02 0.000000000000e+00 0.000000000000e+00 0.000000000000e+00
2.285000000000e+02 0.000000000000e+00 0.000000000000e+00 0.000000000000e+00
2.287500000000e+02 0.000000000000e+00 0.000000000000e+00 0.000000000000e+00
2.290000000000e+02 0.000000000000e+00 0.000000000000e+00 0.000000000000e+00
2.292500000000e+02 0.000000000000e+00 0.000000000000e+00 0.000000000000e+00
2.295000000000e+02 0.000000000000e+00 0.000000000000e+00 0.000000000000e+00
2.297500000000e+02 0.000000000000e+00 0.000000000000e+00 0.000000000000e+00
2.300000000000e+02 0.000000000000e+00 0.000000000000e+00 0.000000000000e+00
2.302500000000e+02 0.000000000000e+00 0.000000000000e+00 0.000000000000e+00
2.305000000000e+02 0.000000000000e+00 0.000000000000e+00 0.000000000000e+00
2.307500000000e+02 0.000000000000e+00 0.000000000000e+00 0.000000000000e+00
2.310000000000e+02 0.000000000000e+00 0.000000000000e+00 0.000000000000e+00
2.312500000000e+02 0.000000000000e+00 0.000000000000e+00 0.000000000000e+00
2.315000000000e+02 0.000000000000e+00 0.000000000000e+00 0.000000000000e+00
2.317500000000e+02 0.000000000000e+00 0.000000000000e+00 0.000000000000e+00
2.320000000000e+02 0.000000000000e+00 0.000000000000e+00 0.000000000000e+00
2.322500000000e+02 0.000000000000e+00 0.000000000000e+00 0.000000000000e+00
2.325000000000e+02 0.000000000000e+00 0.000000000000e+00 0.000000000000e+00
2.327500000000e+02 0.000000000000e+00 0.000000000000e+00 0.000000000000e+00
2.330000000000e+02 0.000000000000e+00 0.000000000000e+00 0.000000000000e+00
2.332500000000e+02 0.000000000000e+00 0.000000000000e+00 0.000000000000e+00
2.335000000000e+02 0.000000000000e+00 0.000000000000e+00 0.000000000000e+00
2.337500000000e+02 0.000000000000e+00 0.000000000000e+00 0.000000000000e+00
2.340000000000e+02 0.000000000000e+00 0.000000000000e+00 0.000000000000e+00
2.342500000000e+02 0.000000000000e+00 0.000000000000e+00 0.000000000000e+00
2.345000000000e+02 0.000000000000e+00 0.000000000000e+00 0.000000000000e+00
2.347500000000e+02 0.000000000000e+00 0.000000000000e+00 0.000000000000e+00
2.350000000000e+02 0.000000000000e+00 0.000000000000e+00 0.000000000000e+00
2.352500000000e+02 0.000000000000e+00 0.000000000000e+00 0.000000000000e+00
2.355000000000e+02 0.000000000000e+00 0.000000000000e+00 0.000000000000e+00
2.357500000000e+02 0.000000000000e+00 0.000000000000e+00 0.000000000000e+00
2.360000000000e+02 0.000000000000e+00 0.000000000000e+00 0.000000000000e+00
2.362500000000e+02 0.000000000000e+00 0.000000000000e+00 0.000000000000e+00
2.365000000000e+02 0.000000000000e+00 0.000000000000e+00 0.000000000000e+00
2.367500000000e+02 0.000000000000e+00 0.000000000000e+00 0.000000000000e+00
2.370000000000e+02 0.000000000000e+00 0.000000000000e+00 0.000000000000e+00
2.372500000000e+02 0.000000000000e+00 0.000000000000e+00 0.000000000000e+00
2.375000000000e+02 0.000000000000e+00 0.000000000000e+00 0.000000000000e+00
2.377500000000e+02 0.000000000000e+00 0.000000000000e+00 0.000000000000e+00
2.380000000000e+02 0.000000000000e+00 0.000000000000e+00 0.000000000000e+00
2.382500000000e+02 0.000000000000e+00 0.000000000000e+00 0.000000000000e+00
2.385000000000e+02 0.000000000000e+00 0.000000000000e+00 0.000000000000e+00
2.387500000000e+02 0.000000000000e+00 0.000000000000e+00 0.000000000000e+00
2.390000000000e+02 0.000000000000e+00 0.000000000000e+00 0.000000000000e+00
2.392500000000e+02 0.000000000000e+00 0.000000000000e+00 0.000000000000e+00
2.395000000000e+02 0.000000000000e+00 0.000000000000e+00 0.000000000000e+00
2.397500000000e+02 0.000000000000e+00 0.000000000000e+00 0.000000000000e+00
2.400000000000e+02 0.000000000000e+00 0.000000000000e+00 0.000000000000e+00
2.402500000000e+02 0.000000000000e+00 0.000000000000e+00 0.000000000000e+00
2.405000000000e+02 0.000000000000e+00 0.000000000000e+00 0.000000000000e+00
2.407500000000e+02 0.000000000000e+00 0.000000000000e+00 0.000000000000e+00
2.410000000000e+02 0.000000000000e+00 0.000000000000e+00 0.000000000000e+00
2.412500000000e+02 0.000000000000e+00 0.000000000000e+00 0.000000000000e+00
2.415000000000e+02 0.000000000000e+00 0.000000000000e+00 0.000000000000e+00
2.417500000000e+02 0.000000000000e+00 0.000000000000e+00 0.000000000000e+00
2.420000000000e+02 0.000000000000e+00 0.000000000000e+00 0.000000000000e+00
2.422500000000e+02 0.000000000000e+00 0.000000000000e+00 0.000000000000e+00
2.425000000000e+02 0.000000000000e+00 0.000000000000e+00 0.000000000000e+00
2.427500000000e+02 0.000000000000e+00 0.000000000000e+00 0.000000000000e+00
2.430000000000e+02 0.000000000000e+00 0.000000000000e+00 0.000000000000e+00
2.432500000000e+02 0.000000000000e+00 0.000000000000e+00 0.000000000000e+00
2.435000000000e+02 0.000000000000e+00 0.000000000000e+00 0.000000000000e+00
2.437500000000e+02 0.000000000000e+00 0.000000000000e+00 0.000000000000e+00
2.440000000000e+02 0.000000000000e+00 0.000000000000e+00 0.000000000000e+00
2.442500000000e+02 0.000000000000e+00 0.000000000000e+00 0.000000000000e+00
2.445000000000e+02 0.000000000000e+00 0.000000000000e+00 0.000000000000e+00
2.447500000000e+02 0.000000000000e+00 0.000000000000e+00 0.000000000000e+00
2.450000000000e+02 0.000000000000e+00 0.000000000000e+00 0.000000000000e+00
2.452500000000e+02 0.000000000000e+00 0.000000000000e+00 0.000000000000e+00
2.455000000000e+02 0.000000000000e+00 0.000000000000e+00 0.000000000000e+00
2.457500000000e+02 0.000000000000e+00 0.000000000000e+00 0.000000000000e+00
2.460000000000e+02 0.000000000000e+00 0.000000000000e+00 0.000000000000e+00
2.462500000000e+02 0.000000000000e+00 0.000000000000e+00 0.000000000000e+00
2.465000000000e+02 0.000000000000e+00 0.000000000000e+00 0.000000000000e+00
2.467500000000e+02 0.000000000000e+00 0.000000000000e+00 0.000000000000e+00
2.470000000000e+02 0.000000000000e+00 0.000000000000e+00 0.000000000000e+00
2.472500000000e+02 0.000000000000e+00 0.000000000000e+00 0.000000000000e+00
2.475000000000e+02 0.000000000000e+00 0.000000000000e+00 0.000000000000e+00
2.477500000000e+02 0.000000000000e+00 0.000000000000e+00 0.000000000000e+00
2.480000000000e+02 0.000000000000e+00 0.000000000000e+00 0.000000000000e+00
2.482500000000e+02 0.000000000000e+00 0.000000000000e+00 0.000000000000e+00
2.485000000000e+02 0.000000000000e+00 0.000000000000e+00 0.000000000000e+00
2.487500000000e+02 0.000000000000e+00 0.000000000000e+00 0.000000000000e+00
2.490000000000e+02 0.000000000000e+00 0.000000000000e+00 0.000000000000e+00
2.492500000000e+02 0.000000000000e+00 0.000000000000e+00 0.000000000000e+00
2.495000000000e+02 0.000000000000e+00 0.000000000000e+00 0.000000000000e+00
2.497500000000e+02 0.000000000000e+00 0.000000000000e+00 0.000000000000e+00
2.500000000000e+02 0.000000000000e+00 0.000000000000e+00 0.000000000000e+00
2.502500000000e+02 0.000000000000e+00 0.000000000000e+00 0.000000000000e+00
2.505000000000e+02 0.000000000000e+00 0.000000000000e+00 0.000000000000e+00
2.507500000000e+02 0.000000000000e+00 0.000000000000e+00 0.000000000000e+00
2.510000000000e+02 0.000000000000e+00 0.000000000000e+00 0.000000000000e+00
2.512500000000e+02 0.000000000000e+00 0.000000000000e+00 0.000000000000e+00
2.515000000000e+02 0.000000000000e+00 0.000000000000e+00 0.000000000000e+00
2.517500000000e+02 0.000000000000e+00 0.000000000000e+00 0.000000000000e+00
2.520000000000e+02 0.000000000000e+00 0.000000000000e+00 0.000000000000e+00
2.522500000000e+02 0.000000000000e+00 0.000000000000e+00 0.000000000000e+00
2.525000000000e+02 0.000000000000e+00 0.000000000000e+00 0.000000000000e+00
2.527500000000e+02 0.000000000000e+00 0.000000000000e+00 0.000000000000e+00
2.530000000000e+02 0.000000000000e+00 0.000000000000e+00 0.000000000000e+00
2.532500000000e+02 0.000000000000e+00 0.000000000000e+00 0.000000000000e+00
2.535000000000e+02 0.000000000000e+00 0.000000000000e+00 0.000000000000e+00
2.537500000000e+02 0.000000000000e+00 0.000000000000e+00 0.000000000000e+00
2.540000000000e+02 0.000000000000e+00 0.000000000000e+00 0.000000000000e+00
2.542500000000e+02 0.000000000000e+00 0.000000000000e+00 0.000000000000e+00
2.545000000000e+02 0.000000000000e+00 0.000000000000e+00 0.000000000000e+00
2.547500000000e+02 0.000000000000e+00 0.000000000000e+00 0.000000000000e+00
2.550000000000e+02 0.000000000000e+00 0.000000000000e+00 0.000000000000e+00
2.552500000000e+02 0.000000000000e+00 0.000000000000e+00 0.000000000000e+00
2.555000000000e+02 0.000000000000e+00 0.000000000000e+00 0.000000000000e+00
2.557500000000e+02 0.000000000000e+00 0.000000000000e+00 0.000000000000e+00
2.560000000000e+02 0.000000000000e+00 0.000000000000e+00 0.000000000000e+00
2.562500000000e+02 0.000000000000e+00 0.000000000000e+00 0.000000000000e+00
2.565000000000e+02 0.000000000000e+00 0.000000000000e+00 0.000000000000e+00
2.567500000000e+02 0.000000000000e+00 0.000000000000e+00 0.000000000000e+00
2.570000000000e+02 0.000000000000e+00 0.000000000000e+00 0.000000000000e+00
2.572500000000e+02 0.000000000000e+00 0.000000000000e+00 0.000000000000e+00
2.575000000000e+02 0.000000000000e+00 0.000000000000e+00 0.000000000000e+00
2.577500000000e+02 0.000000000000e+00 0.000000000000e+00 0.000000000000e+00
2.580000000000e+02 0.000000000000e+00 0.000000000000e+00 0.000000000000e+00
2.582500000000e+02 0.000000000000e+00 0.000000000000e+00 0.000000000000e+00
2.585000000000e+02 0.000000000000e+00 0.000000000000e+00 0.000000000000e+00
2.587500000000e+02 0.000000000000e+00 0.000000000000e+00 0.000000000000e+00
2.590000000000e+02 0.000000000000e+00 0.000000000000e+00 0.000000000000e+00
2.592500000000e+02 0.000000000000e+00 0.000000000000e+00 0.000000000000e+00
2.595000000000e+02 0.000000000000e+00 0.000000000000e+00 0.000000000000e+00
2.597500000000e+02 0.000000000000e+00 0.000000000000e+00 0.000000000000e+00
2.600000000000e+02 0.000000000000e+00 0.000000000000e+00 0.000000000000e+00
2.602500000000e+02 0.000000000000e+00 0.000000000000e+00 0.000000000000e+00
2.605000000000e+02 0.000000000000e+00 0.000000000000e+00 0.000000000000e+00
2.607500000000e+02 0.000000000000e+00 0.000000000000e+00 0.000000000000e+00
2.610000000000e+02 0.000000000000e+00 0.000000000000e+00 0.000000000000e+00
2.612500000000e+02 0.000000000000e+00 0.000000000000e+00 0.000000000000e+00
2.615000000000e+02 0.000000000000e+00 0.000000000000e+00 0.000000000000e+00
2.617500000000e+02 0.000000000000e+00 0.000000000000e+00 0.000000000000e+00
2.620000000000e+02 0.000000000000e+00 0.000000000000e+00 0.000000000000e+00
2.622500000000e+02 0.000000000000e+00 0.000000000000e+00 0.000000000000e+00
2.625000000000e+02 0.000000000000e+00 0.000000000000e+00 0.000000000000e+00
2.627500000000e+02 0.000000000000e+00 0.000000000000e+00 0.000000000000e+00
2.630000000000e+02 0.000000000000e+00 0.000000000000e+00 0.000000000000e+00
2.632500000000e+02 0.000000000000e+00 0.000000000000e+00 0.000000000000e+00
2.635000000000e+02 0.000000000000e+00 0.000000000000e+00 0.000000000000e+00
2.637500000000e+02 0.000000000000e+00 0.000000000000e+00 0.000000000000e+00
2.640000000000e+02 0.000000000000e+00 0.000000000000e+00 0.000000000000e+00
2.642500000000e+02 0.000000000000e+00 0.000000000000e+00 0.000000000000e+00
2.645000000000e+02 0.000000000000e+00 0.000000000000e+00 0.000000000000e+00
2.647500000000e+02 0.000000000000e+00 0.000000000000e+00 0.000000000000e+00
2.650000000000e+02 0.000000000000e+00 0.000000000000e+00 0.000000000000e+00
2.652500000000e+02 0.000000000000e+00 0.000000000000e+00 0.000000000000e+00
2.655000000000e+02 0.000000000000e+00 0.000000000000e+00 0.000000000000e+00
2.657500000000e+02 0.000000000000e+00 0.000000000000e+00 0.000000000000e+00
2.660000000000e+02 0.000000000000e+00 0.000000000000e+00 0.000000000000e+00
2.662500000000e+02 0.000000000000e+00 0.000000000000e+00 0.000000000000e+00
2.665000000000e+02 0.000000000000e+00 0.000000000000e+00 0.000000000000e+00
2.667500000000e+02 0.000000000000e+00 0.000000000000e+00 0.000000000000e+00
2.670000000000e+02 0.000000000000e+00 0.000000000000e+00 0.000000000000e+00
2.672500000000e+02 0.000000000000e+00 0.000000000000e+00 0.000000000000e+00
2.675000000000e+02 0.000000000000e+00 0.000000000000e+00 0.000000000000e+00
2.677500000000e+02 0.000000000000e+00 0.000000000000e+00 0.000000000000e+00
2.680000000000e+02 0.000000000000e+00 0.000000000000e+00 0.000000000000e+00
2.682500000000e+02 0.000000000000e+00 0.000000000000e+00 0.000000000000e+00
2.685000000000e+02 0.000000000000e+00 0.000000000000e+00 0.000000000000e+00
2.687500000000e+02 0.000000000000e+00 0.000000000000e+00 0.000000000000e+00
2.690000000000e+02 0.000000000000e+00 0.000000000000e+00 0.000000000000e+00
2.692500000000e+02 0.000000000000e+00 0.000000000000e+00 0.000000000000e+00
2.695000000000e+02 0.000000000000e+00 0.000000000000e+00 0.000000000000e+00
2.697500000000e+02 0.000000000000e+00 0.000000000000e+00 0.000000000000e+00
2.700000000000e+02 0.000000000000e+00 0.000000000000e+00 0.000000000000e+00
2.702500000000e+02 0.000000000000e+00 0.000000000000e+00 0.000000000000e+00
2.705000000000e+02 0.000000000000e+00 0.000000000000e+00 0.000000000000e+00
2.707500000000e+02 0.000000000000e+00 0.000000000000e+00 0.000000000000e+00
2.710000000000e+02 0.000000000000e+00 0.000000000000e+00 0.000000000000e+00
2.712500000000e+02 0.000000000000e+00 0.000000000000e+00 0.000000000000e+00
2.715000000000e+02 0.000000000000e+00 0.000000000000e+00 0.000000000000e+00
2.717500000000e+02 0.000000000000e+00 0.000000000000e+00 0.000000000000e+00
2.720000000000e+02 0.000000000000e+00 0.000000000000e+00 0.000000000000e+00
2.722500000000e+02 0.000000000000e+00 0.000000000000e+00 0.000000000000e+00
2.725000000000e+02 0.000000000000e+00 0.000000000000e+00 0.000000000000e+00
2.727500000000e+02 0.000000000000e+00 0.000000000000e+00 0.000000000000e+00
2.730000000000e+02 0.000000000000e+00 0.000000000000e+00 0.000000000000e+00
2.732500000000e+02 0.000000000000e+00 0.000000000000e+00 0.000000000000e+00
2.735000000000e+02 0.000000000000e+00 0.000000000000e+00 0.000000000000e+00
2.737500000000e+02 0.000000000000e+00 0.000000000000e+00 0.000000000000e+00
2.740000000000e+02 0.000000000000e+00 0.000000000000e+00 0.000000000000e+00
2.742500000000e+02 0.000000000000e+00 0.000000000000e+00 0.000000000000e+00
2.745000000000e+02 0.000000000000e+00 0.000000000000e+00 0.000000000000e+00
2.747500000000e+02 0.000000000000e+00 0.000000000000e+00 0.000000000000e+00
2.750000000000e+02 0.000000000000e+00 0.000000000000e+00 0.000000000000e+00
2.752500000000e+02 0.000000000000e+00 0.000000000000e+00 0.000000000000e+00
2.755000000000e+02 0.000000000000e+00 0.000000000000e+00 0.000000000000e+00
2.757500000000e+02 0.000000000000e+00 0.000000000000e+00 0.000000000000e+00
2.760000000000e+02 0.000000000000e+00 0.000000000000e+00 0.000000000000e+00
2.762500000000e+02 0.000000000000e+00 0.000000000000e+00 0.000000000000e+00
2.765000000000e+02 0.000000000000e+00 0.000000000000e+00 0.000000000000e+00
2.767500000000e+02 0.000000000000e+00 0.000000000000e+00 0.000000000000e+00
2.770000000000e+02 0.000000000000e+00 0.000000000000e+00 0.000000000000e+00
2.772500000000e+02 0.000000000000e+00 0.000000000000e+00 0.000000000000e+00
2.775000000000e+02 0.000000000000e+00 0.000000000000e+00 0.000000000000e+00
2.777500000000e+02 0.000000000000e+00 0.000000000000e+00 0.000000000000e+00
2.780000000000e+02 0.000000000000e+00 0.000000000000e+00 0.000000000000e+00
2.782500000000e+02 0.000000000000e+00 0.000000000000e+00 0.000000000000e+00
2.785000000000e+02 0.000000000000e+00 0.000000000000e+00 0.000000000000e+00
2.787500000000e+02 0.000000000000e+00 0.000000000000e+00 0.000000000000e+00
2.790000000000e+02 0.000000000000e+00 0.000000000000e+00 0.000000000000e+00
2.792500000000e+02 0.000000000000e+00 0.000000000000e+00 0.000000000000e+00
2.795000000000e+02 0.000000000000e+00 0.000000000000e+00 0.000000000000e+00
2.797500000000e+02 0.000000000000e+00 0.000000000000e+00 0.000000000000e+00
2.800000000000e+02 0.000000000000e+00 0.000000000000e+00 0.000000000000e+00
2.802500000000e+02 0.000000000000e+00 0.000000000000e+00 0.000000000000e+00
2.805000000000e+02 0.000000000000e+00 0.000000000000e+00 0.000000000000e+00
2.807500000000e+02 0.000000000000e+00 0.000000000000e+00 0.000000000000e+00
2.810000000000e+02 0.000000000000e+00 0.000000000000e+00 0.000000000000e+00
2.812500000000e+02 0.000000000000e+00 0.000000000000e+00 0.000000000000e+00
2.815000000000e+02 0.000000000000e+00 0.000000000000e+00 0.000000000000e+00
2.817500000000e+02 0.000000000000e+00 0.000000000000e+00 0.000000000000e+00
2.820000000000e+02 0.000000000000e+00 0.000000000000e+00 0.000000000000e+00
2.822500000000e+02 0.000000000000e+00 0.000000000000e+00 0.000000000000e+00
2.825000000000e+02 0.000000000000e+00 0.000000000000e+00 0.000000000000e+00
2.827500000000e+02 0.000000000000e+00 0.000000000000e+00 0.000000000000e+00
2.830000000000e+02 0.000000000000e+00 0.000000000000e+00 0.000000000000e+00
2.832500000000e+02 0.000000000000e+00 0.000000000000e+00 0.000000000000e+00
2.835000000000e+02 0.000000000000e+00 0.000000000000e+00 0.000000000000e+00
2.837500000000e+02 0.000000000000e+00 0.000000000000e+00 0.000000000000e+00
2.840000000000e+02 0.000000000000e+00 0.000000000000e+00 0.000000000000e+00
2.842500000000e+02 0.000000000000e+00 0.000000000000e+00 0.000000000000e+00
2.845000000000e+02 0.000000000000e+00 0.000000000000e+00 0.000000000000e+00
2.847500000000e+02 0.000000000000e+00 0.000000000000e+00 0.000000000000e+00
2.850000000000e+02 0.000000000000e+00 0.000000000000e+00 0.000000000000e+00
2.852500000000e+02 0.000000000000e+00 0.000000000000e+00 0.000000000000e+00
2.855000000000e+02 0.000000000000e+00 0.000000000000e+00 0.000000000000e+00
2.857500000000e+02 0.000000000000e+00 0.000000000000e+00 0.000000000000e+00
2.860000000000e+02 0.000000000000e+00 0.000000000000e+00 0.000000000000e+00
2.862500000000e+02 0.000000000000e+00 0.000000000000e+00 0.000000000000e+00
2.865000000000e+02 0.000000000000e+00 0.000000000000e+00 0.000000000000e+00
2.867500000000e+02 0.000000000000e+00 0.000000000000e+00 0.000000000000e+00
2.870000000000e+02 0.000000000000e+00 0.000000000000e+00 0.000000000000e+00
2.872500000000e+02 0.000000000000e+00 0.000000000000e+00 0.000000000000e+00
2.875000000000e+02 0.000000000000e+00 0.000000000000e+00 0.000000000000e+00
2.877500000000e+02 0.000000000000e+00 0.000000000000e+00 0.000000000000e+00
2.880000000000e+02 0.000000000000e+00 0.000000000000e+00 0.000000000000e+00
2.882500000000e+02 0.000000000000e+00 0.000000000000e+00 0.000000000000e+00
2.885000000000e+02 0.000000000000e+00 0.000000000000e+00 0.000000000000e+00
2.887500000000e+02 0.000000000000e+00 0.000000000000e+00 0.000000000000e+00
2.890000000000e+02 0.000000000000e+00 0.000000000000e+00 0.000000000000e+00
2.892500000000e+02 0.000000000000e+00 0.000000000000e+00 0.000000000000e+00
2.895000000000e+02 0.000000000000e+00 0.000000000000e+00 0.000000000000e+00
2.897500000000e+02 0.000000000000e+00 0.000000000000e+00 0.000000000000e+00
2.900000000000e+02 0.000000000000e+00 0.000000000000e+00 0.000000000000e+00
2.902500000000e+02 0.000000000000e+00 0.000000000000e+00 0.000000000000e+00
2.905000000000e+02 0.000000000000e+00 0.000000000000e+00 0.000000000000e+00
2.907500000000e+02 0.000000000000e+00 0.000000000000e+00 0.000000000000e+00
2.910000000000e+02 0.000000000000e+00 0.000000000000e+00 0.000000000000e+00
2.912500000000e+02 0.000000000000e+00 0.000000000000e+00 0.000000000000e+00
2.915000000000e+02 0.000000000000e+00 0.000000000000e+00 0.000000000000e+00
2.917500000000e+02 0.000000000000e+00 0.000000000000e+00 0.000000000000e+00
2.920000000000e+02 0.000000000000e+00 0.000000000000e+00 0.000000000000e+00
2.922500000000e+02 0.000000000000e+00 0.000000000000e+00 0.000000000000e+00
2.925000000000e+02 0.000000000000e+00 0.000000000000e+00 0.000000000000e+00
2.927500000000e+02 0.000000000000e+00 0.000000000000e+00 0.000000000000e+00
2.930000000000e+02 0.000000000000e+00 0.000000000000e+00 0.000000000000e+00
2.932500000000e+02 0.000000000000e+00 0.000000000000e+00 0.000000000000e+00
2.935000000000e+02 0.000000000000e+00 0.000000000000e+00 0.000000000000e+00
2.937500000000e+02 0.000000000000e+00 0.000000000000e+00 0.000000000000e+00
2.940000000000e+02 0.000000000000e+00 0.000000000000e+00 0.000000000000e+00
2.942500000000e+02 0.000000000000e+00 0.000000000000e+00 0.000000000000e+00
2.945000000000e+02 0.000000000000e+00 0.000000000000e+00 0.000000000000e+00
2.947500000000e+02 0.000000000000e+00 0.000000000000e+00 0.000000000000e+00
2.950000000000e+02 0.000000000000e+00 0.000000000000e+00 0.000000000000e+00
2.952500000000e+02 0.000000000000e+00 0.000000000000e+00 0.000000000000e+00
2.955000000000e+02 0.000000000000e+00 0.000000000000e+00 0.000000000000e+00
2.957500000000e+02 0.000000000000e+00 0.000000000000e+00 0.000000000000e+00
2.960000000000e+02 0.000000000000e+00 0.000000000000e+00 0.000000000000e+00
2.962500000000e+02 0.000000000000e+00 0.000000000000e+00 0.000000000000e+00
2.965000000000e+02 0.000000000000e+00 0.000000000000e+00 0.000000000000e+00
2.967500000000e+02 0.000000000000e+00 0.000000000000e+00 0.000000000000e+00
2.970000000000e+02 0.000000000000e+00 0.000000000000e+00 0.000000000000e+00
2.972500000000e+02 0.000000000000e+00 0.000000000000e+00 0.000000000000e+00
2.975000000000e+02 0.000000000000e+00 0.000000000000e+00 0.000000000000e+00
2.977500000000e+02 0.000000000000e+00 0.000000000000e+00 0.000000000000e+00
2.980000000000e+02 0.000000000000e+00 0.000000000000e+00 0.000000000000e+00
2.982500000000e+02 0.000000000000e+00 0.000000000000e+00 0.000000000000e+00
2.985000000000e+02 0.000000000000e+00 0.000000000000e+00 0.000000000000e+00
2.987500000000e+02 0.000000000000e+00 0.000000000000e+00 0.000000000000e+00
2.990000000000e+02 0.000000000000e+00 0.000000000000e+00 0.000000000000e+00
2.992500000000e+02 0.000000000000e+00 0.000000000000e+00 0.000000000000e+00
2.995000000000e+02 0.000000000000e+00 0.000000000000e+00 0.000000000000e+00
2.997500000000e+02 0.000000000000e+00 0.000000000000e+00 0.000000000000e+00
3.000000000000e+02 0.000000000000e+00 0.000000000000e+00 0.000000000000e+00
3.002500000000e+02 0.000000000000e+00 0.000000000000e+00 0.000000000000e+00
3.005000000000e+02 0.000000000000e+00 0.000000000000e+00 0.000000000000e+00
3.007500000000e+02 0.000000000000e+00 0.000000000000e+00 0.000000000000e+00
3.010000000000e+02 0.000000000000e+00 0.000000000000e+00 0.000000000000e+00
3.012500000000e+02 0.000000000000e+00 0.000000000000e+00 0.000000000000e+00
3.015000000000e+02 0.000000000000e+00 0.000000000000e+00 0.000000000000e+00
3.017500000000e+02 0.000000000000e+00 0.000000000000e+00 0.000000000000e+00
3.020000000000e+02 0.000000000000e+00 0.000000000000e+00 0.000000000000e+00
3.022500000000e+02 0.000000000000e+00 0.000000000000e+00 0.000000000000e+00
3.025000000000e+02 0.000000000000e+00 0.000000000000e+00 0.000000000000e+00
3.027500000000e+02 0.000000000000e+00 0.000000000000e+00 0.000000000000e+00
3.030000000000e+02 0.000000000000e+00 0.000000000000e+00 0.000000000000e+00
3.032500000000e+02 0.000000000000e+00 0.000000000000e+00 0.000000000000e+00
3.035000000000e+02 0.000000000000e+00 0.000000000000e+00 0.000000000000e+00
3.037500000000e+02 0.000000000000e+00 0.000000000000e+00 0.000000000000e+00
3.040000000000e+02 0.000000000000e+00 0.000000000000e+00 0.000000000000e+00
3.042500000000e+02 0.000000000000e+00 0.000000000000e+00 0.000000000000e+00
3.045000000000e+02 0.000000000000e+00 0.000000000000e+00 0.000000000000e+00
3.047500000000e+02 0.000000000000e+00 0.000000000000e+00 0.000000000000e+00
3.050000000000e+02 0.000000000000e+00 0.000000000000e+00 0.000000000000e+00
3.052500000000e+02 0.000000000000e+00 0.000000000000e+00 0.000000000000e+00
3.055000000000e+02 0.000000000000e+00 0.000000000000e+00 0.000000000000e+00
3.057500000000e+02 0.000000000000e+00 0.000000000000e+00 0.000000000000e+00
3.060000000000e+02 0.000000000000e+00 0.000000000000e+00 0.000000000000e+00
3.062500000000e+02 0.000000000000e+00 0.000000000000e+00 0.000000000000e+00
3.065000000000e+02 0.000000000000e+00 0.000000000000e+00 0.000000000000e+00
3.067500000000e+02 0.000000000000e+00 0.000000000000e+00 0.000000000000e+00
3.070000000000e+02 0.000000000000e+00 0.000000000000e+00 0.000000000000e+00
3.072500000000e+02 0.000000000000e+00 0.000000000000e+00 0.000000000000e+00
3.075000000000e+02 0.000000000000e+00 0.000000000000e+00 0.000000000000e+00
3.077500000000e+02 0.000000000000e+00 0.000000000000e+00 0.000000000000e+00
3.080000000000e+02 0.000000000000e+00 0.000000000000e+00 0.000000000000e+00
3.082500000000e+02 0.000000000000e+00 0.000000000000e+00 0.000000000000e+00
3.085000000000e+02 0.000000000000e+00 0.000000000000e+00 0.000000000000e+00
3.087500000000e+02 0.000000000000e+00 0.000000000000e+00 0.000000000000e+00
3.090000000000e+02 0.000000000000e+00 0.000000000000e+00 0.000000000000e+00
3.092500000000e+02 0.000000000000e+00 0.000000000000e+00 0.000000000000e+00
3.095000000000e+02 0.000000000000e+00 0.000000000000e+00 0.000000000000e+00
3.097500000000e+02 0.000000000000e+00 0.000000000000e+00 0.000000000000e+00
3.100000000000e+02 0.000000000000e+00 0.000000000000e+00 0.000000000000e+00
3.102500000000e+02 0.000000000000e+00 0.000000000000e+00 0.000000000000e+00
3.105000000000e+02 0.000000000000e+00 0.000000000000e+00 0.000000000000e+00
3.107500000000e+02 0.000000000000e+00 0.000000000000e+00 0.000000000000e+00
3.110000000000e+02 0.000000000000e+00 0.000000000000e+00 0.000000000000e+00
3.112500000000e+02 0.000000000000e+00 0.000000000000e+00 0.000000000000e+00
3.115000000000e+02 0.000000000000e+00 0.000000000000e+00 0.000000000000e+00
3.117500000000e+02 0.000000000000e+00 0.000000000000e+00 0.000000000000e+00
3.120000000000e+02 0.000000000000e+00 0.000000000000e+00 0.000000000000e+00
3.122500000000e+02 0.000000000000e+00 0.000000000000e+00 0.000000000000e+00
3.125000000000e+02 0.000000000000e+00 0.000000000000e+00 0.000000000000e+00
3.127500000000e+02 0.000000000000e+00 0.000000000000e+00 0.000000000000e+00
3.130000000000e+02 0.000000000000e+00 0.000000000000e+00 0.000000000000e+00
3.132500000000e+02 0.000000000000e+00 0.000000000000e+00 0.000000000000e+00
3.135000000000e+02 0.000000000000e+00 0.000000000000e+00 0.000000000000e+00
3.137500000000e+02 0.000000000000e+00 0.000000000000e+00 0.000000000000e+00
3.140000000000e+02 0.000000000000e+00 0.000000000000e+00 0.000000000000e+00
3.142500000000e+02 0.000000000000e+00 0.000000000000e+00 0.000000000000e+00
3.145000000000e+02 0.000000000000e+00 0.000000000000e+00 0.000000000000e+00
3.147500000000e+02 0.000000000000e+00 0.000000000000e+00 0.000000000000e+00
3.150000000000e+02 0.000000000000e+00 0.000000000000e+00 0.000000000000e+00
3.152500000000e+02 0.000000000000e+00 0.000000000000e+00 0.000000000000e+00
3.155000000000e+02 0.000000000000e+00 0.000000000000e+00 0.000000000000e+00
3.157500000000e+02 0.000000000000e+00 0.000000000000e+00 0.000000000000e+00
3.160000000000e+02 0.000000000000e+00 0.000000000000e+00 0.000000000000e+00
3.162500000000e+02 0.000000000000e+00 0.000000000000e+00 0.000000000000e+00
3.165000000000e+02 0.000000000000e+00 0.000000000000e+00 0.000000000000e+00
3.167500000000e+02 0.000000000000e+00 0.000000000000e+00 0.000000000000e+00
3.170000000000e+02 0.000000000000e+00 0.000000000000e+00 0.000000000000e+00
3.172500000000e+02 0.000000000000e+00 0.000000000000e+00 0.000000000000e+00
3.175000000000e+02 0.000000000000e+00 0.000000000000e+00 0.000000000000e+00
3.177500000000e+02 0.000000000000e+00 0.000000000000e+00 0.000000000000e+00
3.180000000000e+02 0.000000000000e+00 0.000000000000e+00 0.000000000000e+00
3.182500000000e+02 0.000000000000e+00 0.000000000000e+00 0.000000000000e+00
3.185000000000e+02 0.000000000000e+00 0.000000000000e+00 0.000000000000e+00
3.187500000000e+02 0.000000000000e+00 0.000000000000e+00 0.000000000000e+00
3.190000000000e+02 0.000000000000e+00 0.000000000000e+00 0.000000000000e+00
3.192500000000e+02 0.000000000000e+00 0.000000000000e+00 0.000000000000e+00
3.195000000000e+02 0.000000000000e+00 0.000000000000e+00 0.000000000000e+00
3.197500000000e+02 0.000000000000e+00 0.000000000000e+00 0.000000000000e+00
3.200000000000e+02 0.000000000000e+00 0.000000000000e+00 0.000000000000e+00
3.202500000000e+02 0.000000000000e+00 0.000000000000e+00 0.000000000000e+00
3.205000000000e+02 0.000000000000e+00 0.000000000000e+00 0.000000000000e+00
3.207500000000e+02 0.000000000000e+00 0.000000000000e+00 0.000000000000e+00
3.210000000000e+02 0.000000000000e+00 0.000000000000e+00 0.000000000000e+00
3.212500000000e+02 0.000000000000e+00 0.000000000000e+00 0.000000000000e+00
3.215000000000e+02 0.000000000000e+00 0.000000000000e+00 0.000000000000e+00
3.217500000000e+02 0.000000000000e+00 0.000000000000e+00 0.000000000000e+00
3.220000000000e+02 0.000000000000e+00 0.000000000000e+00 0.000000000000e+00
3.222500000000e+02 0.000000000000e+00 0.000000000000e+00 0.000000000000e+00
3.225000000000e+02 0.000000000000e+00 0.000000000000e+00 0.000000000000e+00
3.227500000000e+02 0.000000000000e+00 0.000000000000e+00 0.000000000000e+00
3.230000000000e+02 0.000000000000e+00 0.000000000000e+00 0.000000000000e+00
3.232500000000e+02 0.000000000000e+00 0.000000000000e+00 0.000000000000e+00
3.235000000000e+02 0.000000000000e+00 0.000000000000e+00 0.000000000000e+00
3.237500000000e+02 0.000000000000e+00 0.000000000000e+00 0.000000000000e+00
3.240000000000e+02 0.000000000000e+00 0.000000000000e+00 0.000000000000e+00
3.242500000000e+02 0.000000000000e+00 0.000000000000e+00 0.000000000000e+00
3.245000000000e+02 0.000000000000e+00 0.000000000000e+00 0.000000000000e+00
3.247500000000e+02 0.000000000000e+00 0.000000000000e+00 0.000000000000e+00
3.250000000000e+02 0.000000000000e+00 0.000000000000e+00 0.000000000000e+00
3.252500000000e+02 0.000000000000e+00 0.000000000000e+00 0.000000000000e+00
3.255000000000e+02 0.000000000000e+00 0.000000000000e+00 0.000000000000e+00
3.257500000000e+02 0.000000000000e+00 0.000000000000e+00 0.000000000000e+00
3.260000000000e+02 0.000000000000e+00 0.000000000000e+00 0.000000000000e+00
3.262500000000e+02 0.000000000000e+00 0.000000000000e+00 0.000000000000e+00
3.265000000000e+02 0.000000000000e+00 0.000000000000e+00 0.000000000000e+00
3.267500000000e+02 0.000000000000e+00 0.000000000000e+00 0.000000000000e+00
3.270000000000e+02 0.000000000000e+00 0.000000000000e+00 0.000000000000e+00
3.272500000000e+02 0.000000000000e+00 0.000000000000e+00 0.000000000000e+00
3.275000000000e+02 0.000000000000e+00 0.000000000000e+00 0.000000000000e+00
3.277500000000e+02 0.000000000000e+00 0.000000000000e+00 0.000000000000e+00
3.280000000000e+02 0.000000000000e+00 0.000000000000e+00 0.000000000000e+00
3.282500000000e+02 0.000000000000e+00 0.000000000000e+00 0.000000000000e+00
3.285000000000e+02 0.000000000000e+00 0.000000000000e+00 0.000000000000e+00
3.287500000000e+02 0.000000000000e+00 0.000000000000e+00 0.000000000000e+00
3.290000000000e+02 0.000000000000e+00 0.000000000000e+00 0.000000000000e+00
3.292500000000e+02 0.000000000000e+00 0.000000000000e+00 0.000000000000e+00
3.295000000000e+02 0.000000000000e+00 0.000000000000e+00 0.000000000000e+00
3.297500000000e+02 0.000000000000e+00 0.000000000000e+00 0.000000000000e+00
3.300000000000e+02 0.000000000000e+00 0.000000000000e+00 0.000000000000e+00
3.302500000000e+02 0.000000000000e+00 0.000000000000e+00 0.000000000000e+00
3.305000000000e+02 0.000000000000e+00 0.000000000000e+00 0.000000000000e+00
3.307500000000e+02 0.000000000000e+00 0.000000000000e+00 0.000000000000e+00
3.310000000000e+02 0.000000000000e+00 0.000000000000e+00 0.000000000000e+00
3.312500000000e+02 0.000000000000e+00 0.000000000000e+00 0.000000000000e+00
3.315000000000e+02 0.000000000000e+00 0.000000000000e+00 0.000000000000e+00
3.317500000000e+02 0.000000000000e+00 0.000000000000e+00 0.000000000000e+00
3.320000000000e+02 0.000000000000e+00 0.000000000000e+00 0.000000000000e+00
3.322500000000e+02 0.000000000000e+00 0.000000000000e+00 0.000000000000e+00
3.325000000000e+02 0.000000000000e+00 0.000000000000e+00 0.000000000000e+00
3.327500000000e+02 0.000000000000e+00 0.000000000000e+00 0.000000000000e+00
3.330000000000e+02 0.000000000000e+00 0.000000000000e+00 0.000000000000e+00
3.332500000000e+02 0.000000000000e+00 0.000000000000e+00 0.000000000000e+00
3.335000000000e+02 0.000000000000e+00 0.000000000000e+00 0.000000000000e+00
3.337500000000e+02 0.000000000000e+00 0.000000000000e+00 0.000000000000e+00
3.340000000000e+02 0.000000000000e+00 0.000000000000e+00 0.000000000000e+00
3.342500000000e+02 0.000000000000e+00 0.000000000000e+00 0.000000000000e+00
3.345000000000e+02 0.000000000000e+00 0.000000000000e+00 0.000000000000e+00
3.347500000000e+02 0.000000000000e+00 0.000000000000e+00 0.000000000000e+00
3.350000000000e+02 0.000000000000e+00 0.000000000000e+00 0.000000000000e+00
3.352500000000e+02 0.000000000000e+00 0.000000000000e+00 0.000000000000e+00
3.355000000000e+02 0.000000000000e+00 0.000000000000e+00 0.000000000000e+00
3.357500000000e+02 0.000000000000e+00 0.000000000000e+00 0.000000000000e+00
3.360000000000e+02 0.000000000000e+00 0.000000000000e+00 0.000000000000e+00
3.362500000000e+02 0.000000000000e+00 0.000000000000e+00 0.000000000000e+00
3.365000000000e+02 0.000000000000e+00 0.000000000000e+00 0.000000000000e+00
3.367500000000e+02 0.000000000000e+00 0.000000000000e+00 0.000000000000e+00
3.370000000000e+02 0.000000000000e+00 0.000000000000e+00 0.000000000000e+00
3.372500000000e+02 0.000000000000e+00 0.000000000000e+00 0.000000000000e+00
3.375000000000e+02 0.000000000000e+00 0.000000000000e+00 0.000000000000e+00
3.377500000000e+02 0.000000000000e+00 0.000000000000e+00 0.000000000000e+00
3.380000000000e+02 0.000000000000e+00 0.000000000000e+00 0.000000000000e+00
3.382500000000e+02 0.000000000000e+00 0.000000000000e+00 0.000000000000e+00
3.385000000000e+02 0.000000000000e+00 0.000000000000e+00 0.000000000000e+00
3.387500000000e+02 0.000000000000e+00 0.000000000000e+00 0.000000000000e+00
3.390000000000e+02 0.000000000000e+00 0.000000000000e+00 0.000000000000e+00
3.392500000000e+02 0.000000000000e+00 0.000000000000e+00 0.000000000000e+00
3.395000000000e+02 0.000000000000e+00 0.000000000000e+00 0.000000000000e+00
3.397500000000e+02 0.000000000000e+00 0.000000000000e+00 0.000000000000e+00
3.400000000000e+02 0.000000000000e+00 0.000000000000e+00 0.000000000000e+00
3.402500000000e+02 0.000000000000e+00 0.000000000000e+00 0.000000000000e+00
3.405000000000e+02 0.000000000000e+00 0.000000000000e+00 0.000000000000e+00
3.407500000000e+02 0.000000000000e+00 0.000000000000e+00 0.000000000000e+00
3.410000000000e+02 0.000000000000e+00 0.000000000000e+00 0.000000000000e+00
3.412500000000e+02 0.000000000000e+00 0.000000000000e+00 0.000000000000e+00
3.415000000000e+02 0.000000000000e+00 0.000000000000e+00 0.000000000000e+00
3.417500000000e+02 0.000000000000e+00 0.000000000000e+00 0.000000000000e+00
3.420000000000e+02 0.000000000000e+00 0.000000000000e+00 0.000000000000e+00
3.422500000000e+02 0.000000000000e+00 0.000000000000e+00 0.000000000000e+00
3.425000000000e+02 0.000000000000e+00 0.000000000000e+00 0.000000000000e+00
3.427500000000e+02 0.000000000000e+00 0.000000000000e+00 0.000000000000e+00
3.430000000000e+02 0.000000000000e+00 0.000000000000e+00 0.000000000000e+00
3.432500000000e+02 0.000000000000e+00 0.000000000000e+00 0.000000000000e+00
3.435000000000e+02 0.000000000000e+00 0.000000000000e+00 0.000000000000e+00
3.437500000000e+02 0.000000000000e+00 0.000000000000e+00 0.000000000000e+00
3.440000000000e+02 0.000000000000e+00 0.000000000000e+00 0.000000000000e+00
3.442500000000e+02 0.000000000000e+00 0.000000000000e+00 0.000000000000e+00
3.445000000000e+02 0.000000000000e+00 0.000000000000e+00 0.000000000000e+00
3.447500000000e+02 0.000000000000e+00 0.000000000000e+00 0.000000000000e+00
3.450000000000e+02 0.000000000000e+00 0.000000000000e+00 0.000000000000e+00
3.452500000000e+02 0.000000000000e+00 0.000000000000e+00 0.000000000000e+00
3.455000000000e+02 0.000000000000e+00 0.000000000000e+00 0.000000000000e+00
3.457500000000e+02 0.000000000000e+00 0.000000000000e+00 0.000000000000e+00
3.460000000000e+02 0.000000000000e+00 0.000000000000e+00 0.000000000000e+00
3.462500000000e+02 0.000000000000e+00 0.000000000000e+00 0.000000000000e+00
3.465000000000e+02 0.000000000000e+00 0.000000000000e+00 0.000000000000e+00
3.467500000000e+02 0.000000000000e+00 0.000000000000e+00 0.000000000000e+00
3.470000000000e+02 0.000000000000e+00 0.000000000000e+00 0.000000000000e+00
3.472500000000e+02 0.000000000000e+00 0.000000000000e+00 0.000000000000e+00
3.475000000000e+02 0.000000000000e+00 0.000000000000e+00 0.000000000000e+00
3.477500000000e+02 0.000000000000e+00 0.000000000000e+00 0.000000000000e+00
3.480000000000e+02 0.000000000000e+00 0.000000000000e+00 0.000000000000e+00
3.482500000000e+02 0.000000000000e+00 0.000000000000e+00 0.000000000000e+00
3.485000000000e+02 0.000000000000e+00 0.000000000000e+00 0.000000000000e+00
3.487500000000e+02 0.000000000000e+00 0.000000000000e+00 0.000000000000e+00
3.490000000000e+02 0.000000000000e+00 0.000000000000e+00 0.000000000000e+00
3.492500000000e+02 0.000000000000e+00 0.000000000000e+00 0.000000000000e+00
3.495000000000e+02 0.000000000000e+00 0.000000000000e+00 0.000000000000e+00
3.497500000000e+02 0.000000000000e+00 0.000000000000e+00 0.000000000000e+00
3.500000000000e+02 0.000000000000e+00 0.000000000000e+00 0.000000000000e+00
3.502500000000e+02 0.000000000000e+00 0.000000000000e+00 0.000000000000e+00
3.505000000000e+02 0.000000000000e+00 0.000000000000e+00 0.000000000000e+00
3.507500000000e+02 0.000000000000e+00 0.000000000000e+00 0.000000000000e+00
3.510000000000e+02 0.000000000000e+00 0.000000000000e+00 0.000000000000e+00
3.512500000000e+02 0.000000000000e+00 0.000000000000e+00 0.000000000000e+00
3.515000000000e+02 0.000000000000e+00 0.000000000000e+00 0.000000000000e+00
3.517500000000e+02 0.000000000000e+00 0.000000000000e+00 0.000000000000e+00
3.520000000000e+02 0.000000000000e+00 0.000000000000e+00 0.000000000000e+00
3.522500000000e+02 0.000000000000e+00 0.000000000000e+00 0.000000000000e+00
3.525000000000e+02 0.000000000000e+00 0.000000000000e+00 0.000000000000e+00
3.527500000000e+02 0.000000000000e+00 0.000000000000e+00 0.000000000000e+00
3.530000000000e+02 0.000000000000e+00 0.000000000000e+00 0.000000000000e+00
3.532500000000e+02 0.000000000000e+00 0.000000000000e+00 0.000000000000e+00
3.535000000000e+02 0.000000000000e+00 0.000000000000e+00 0.000000000000e+00
3.537500000000e+02 0.000000000000e+00 0.000000000000e+00 0.000000000000e+00
3.540000000000e+02 0.000000000000e+00 0.000000000000e+00 0.000000000000e+00
3.542500000000e+02 0.000000000000e+00 0.000000000000e+00 0.000000000000e+00
3.545000000000e+02 0.000000000000e+00 0.000000000000e+00 0.000000000000e+00
3.547500000000e+02 0.000000000000e+00 0.000000000000e+00 0.000000000000e+00
3.550000000000e+02 0.000000000000e+00 0.000000000000e+00 0.000000000000e+00
3.552500000000e+02 0.000000000000e+00 0.000000000000e+00 0.000000000000e+00
3.555000000000e+02 0.000000000000e+00 0.000000000000e+00 0.000000000000e+00
3.557500000000e+02 0.000000000000e+00 0.000000000000e+00 0.000000000000e+00
3.560000000000e+02 0.000000000000e+00 0.000000000000e+00 0.000000000000e+00
3.562500000000e+02 0.000000000000e+00 0.000000000000e+00 0.000000000000e+00
3.565000000000e+02 0.000000000000e+00 0.000000000000e+00 0.000000000000e+00
3.567500000000e+02 0.000000000000e+00 0.000000000000e+00 0.000000000000e+00
3.570000000000e+02 0.000000000000e+00 0.000000000000e+00 0.000000000000e+00
3.572500000000e+02 0.000000000000e+00 0.000000000000e+00 0.000000000000e+00
3.575000000000e+02 0.000000000000e+00 0.000000000000e+00 0.000000000000e+00
3.577500000000e+02 0.000000000000e+00 0.000000000000e+00 0.000000000000e+00
3.580000000000e+02 0.000000000000e+00 0.000000000000e+00 0.000000000000e+00
3.582500000000e+02 0.000000000000e+00 0.000000000000e+00 0.000000000000e+00
3.585000000000e+02 0.000000000000e+00 0.000000000000e+00 0.000000000000e+00
3.587500000000e+02 0.000000000000e+00 0.000000000000e+00 0.000000000000e+00
3.590000000000e+02 0.000000000000e+00 0.000000000000e+00 0.000000000000e+00
3.592500000000e+02 0.000000000000e+00 0.000000000000e+00 0.000000000000e+00
3.595000000000e+02 0.000000000000e+00 0.000000000000e+00 0.000000000000e+00
3.597500000000e+02 0.000000000000e+00 0.000000000000e+00 0.000000000000e+00
3.600000000000e+02 0.000000000000e+00 0.000000000000e+00 0.000000000000e+00
3.602500000000e+02 0.000000000000e+00 0.000000000000e+00 0.000000000000e+00
3.605000000000e+02 0.000000000000e+00 0.000000000000e+00 0.000000000000e+00
3.607500000000e+02 0.000000000000e+00 0.000000000000e+00 0.000000000000e+00
3.610000000000e+02 0.000000000000e+00 0.000000000000e+00 0.000000000000e+00
3.612500000000e+02 0.000000000000e+00 0.000000000000e+00 0.000000000000e+00
3.615000000000e+02 0.000000000000e+00 0.000000000000e+00 0.000000000000e+00
3.617500000000e+02 0.000000000000e+00 0.000000000000e+00 0.000000000000e+00
3.620000000000e+02 0.000000000000e+00 0.000000000000e+00 0.000000000000e+00
3.622500000000e+02 0.000000000000e+00 0.000000000000e+00 0.000000000000e+00
3.625000000000e+02 0.000000000000e+00 0.000000000000e+00 0.000000000000e+00
3.627500000000e+02 0.000000000000e+00 0.000000000000e+00 0.000000000000e+00
3.630000000000e+02 0.000000000000e+00 0.000000000000e+00 0.000000000000e+00
3.632500000000e+02 0.000000000000e+00 0.000000000000e+00 0.000000000000e+00
3.635000000000e+02 0.000000000000e+00 0.000000000000e+00 0.000000000000e+00
3.637500000000e+02 0.000000000000e+00 0.000000000000e+00 0.000000000000e+00
3.640000000000e+02 0.000000000000e+00 0.000000000000e+00 0.000000000000e+00
3.642500000000e+02 0.000000000000e+00 0.000000000000e+00 0.000000000000e+00
3.645000000000e+02 0.000000000000e+00 0.000000000000e+00 0.000000000000e+00
3.647500000000e+02 0.000000000000e+00 0.000000000000e+00 0.000000000000e+00
3.650000000000e+02 0.000000000000e+00 0.000000000000e+00 0.000000000000e+00
3.652500000000e+02 0.000000000000e+00 0.000000000000e+00 0.000000000000e+00
3.655000000000e+02 0.000000000000e+00 0.000000000000e+00 0.000000000000e+00
3.657500000000e+02 0.000000000000e+00 0.000000000000e+00 0.000000000000e+00
3.660000000000e+02 0.000000000000e+00 0.000000000000e+00 0.000000000000e+00
3.662500000000e+02 0.000000000000e+00 0.000000000000e+00 0.000000000000e+00
3.665000000000e+02 0.000000000000e+00 0.000000000000e+00 0.000000000000e+00
3.667500000000e+02 0.000000000000e+00 0.000000000000e+00 0.000000000000e+00
3.670000000000e+02 0.000000000000e+00 0.000000000000e+00 0.000000000000e+00
3.672500000000e+02 0.000000000000e+00 0.000000000000e+00 0.000000000000e+00
3.675000000000e+02 0.000000000000e+00 0.000000000000e+00 0.000000000000e+00
3.677500000000e+02 0.000000000000e+00 0.000000000000e+00 0.000000000000e+00
3.680000000000e+02 0.000000000000e+00 0.000000000000e+00 0.000000000000e+00
3.682500000000e+02 0.000000000000e+00 0.000000000000e+00 0.000000000000e+00
3.685000000000e+02 0.000000000000e+00 0.000000000000e+00 0.000000000000e+00
3.687500000000e+02 0.000000000000e+00 0.000000000000e+00 0.000000000000e+00
3.690000000000e+02 0.000000000000e+00 0.000000000000e+00 0.000000000000e+00
3.692500000000e+02 0.000000000000e+00 0.000000000000e+00 0.000000000000e+00
3.695000000000e+02 0.000000000000e+00 0.000000000000e+00 0.000000000000e+00
3.697500000000e+02 0.000000000000e+00 0.000000000000e+00 0.000000000000e+00
3.700000000000e+02 0.000000000000e+00 0.000000000000e+00 0.000000000000e+00
3.702500000000e+02 0.000000000000e+00 0.000000000000e+00 0.000000000000e+00
3.705000000000e+02 0.000000000000e+00 0.000000000000e+00 0.000000000000e+00
3.707500000000e+02 0.000000000000e+00 0.000000000000e+00 0.000000000000e+00
3.710000000000e+02 0.000000000000e+00 0.000000000000e+00 0.000000000000e+00
3.712500000000e+02 0.000000000000e+00 0.000000000000e+00 0.000000000000e+00
3.715000000000e+02 0.000000000000e+00 0.000000000000e+00 0.000000000000e+00
3.717500000000e+02 0.000000000000e+00 0.000000000000e+00 0.000000000000e+00
3.720000000000e+02 0.000000000000e+00 0.000000000000e+00 0.000000000000e+00
3.722500000000e+02 0.000000000000e+00 0.000000000000e+00 0.000000000000e+00
3.725000000000e+02 0.000000000000e+00 0.000000000000e+00 0.000000000000e+00
3.727500000000e+02 0.000000000000e+00 0.000000000000e+00 0.000000000000e+00
3.730000000000e+02 0.000000000000e+00 0.000000000000e+00 0.000000000000e+00
3.732500000000e+02 0.000000000000e+00 0.000000000000e+00 0.000000000000e+00
3.735000000000e+02 0.000000000000e+00 0.000000000000e+00 0.000000000000e+00
3.737500000000e+02 0.000000000000e+00 0.000000000000e+00 0.000000000000e+00
3.740000000000e+02 0.000000000000e+00 0.000000000000e+00 0.000000000000e+00
3.742500000000e+02 0.000000000000e+00 0.000000000000e+00 0.000000000000e+00
3.745000000000e+02 0.000000000000e+00 0.000000000000e+00 0.000000000000e+00
3.747500000000e+02 0.000000000000e+00 0.000000000000e+00 0.000000000000e+00
3.750000000000e+02 0.000000000000e+00 0.000000000000e+00 0.000000000000e+00
3.752500000000e+02 0.000000000000e+00 0.000000000000e+00 0.000000000000e+00
3.755000000000e+02 0.000000000000e+00 0.000000000000e+00 0.000000000000e+00
3.757500000000e+02 0.000000000000e+00 0.000000000000e+00 0.000000000000e+00
3.760000000000e+02 0.000000000000e+00 0.000000000000e+00 0.000000000000e+00
3.762500000000e+02 0.000000000000e+00 0.000000000000e+00 0.000000000000e+00
3.765000000000e+02 0.000000000000e+00 0.000000000000e+00 0.000000000000e+00
3.767500000000e+02 0.000000000000e+00 0.000000000000e+00 0.000000000000e+00
3.770000000000e+02 0.000000000000e+00 0.000000000000e+00 0.000000000000e+00
3.772500000000e+02 0.000000000000e+00 0.000000000000e+00 0.000000000000e+00
3.775000000000e+02 0.000000000000e+00 0.000000000000e+00 0.000000000000e+00
3.777500000000e+02 0.000000000000e+00 0.000000000000e+00 0.000000000000e+00
3.780000000000e+02 0.000000000000e+00 0.000000000000e+00 0.000000000000e+00
3.782500000000e+02 0.000000000000e+00 0.000000000000e+00 0.000000000000e+00
3.785000000000e+02 0.000000000000e+00 0.000000000000e+00 0.000000000000e+00
3.787500000000e+02 0.000000000000e+00 0.000000000000e+00 0.000000000000e+00
3.790000000000e+02 0.000000000000e+00 0.000000000000e+00 0.000000000000e+00
3.792500000000e+02 0.000000000000e+00 0.000000000000e+00 0.000000000000e+00
3.795000000000e+02 0.000000000000e+00 0.000000000000e+00 0.000000000000e+00
3.797500000000e+02 0.000000000000e+00 0.000000000000e+00 0.000000000000e+00
3.800000000000e+02 0.000000000000e+00 0.000000000000e+00 0.000000000000e+00
3.802500000000e+02 0.000000000000e+00 0.000000000000e+00 0.000000000000e+00
3.805000000000e+02 0.000000000000e+00 0.000000000000e+00 0.000000000000e+00
3.807500000000e+02 0.000000000000e+00 0.000000000000e+00 0.000000000000e+00
3.810000000000e+02 0.000000000000e+00 0.000000000000e+00 0.000000000000e+00
3.812500000000e+02 0.000000000000e+00 0.000000000000e+00 0.000000000000e+00
3.815000000000e+02 0.000000000000e+00 0.000000000000e+00 0.000000000000e+00
3.817500000000e+02 0.000000000000e+00 0.000000000000e+00 0.000000000000e+00
3.820000000000e+02 0.000000000000e+00 0.000000000000e+00 0.000000000000e+00
3.822500000000e+02 0.000000000000e+00 0.000000000000e+00 0.000000000000e+00
3.825000000000e+02 0.000000000000e+00 0.000000000000e+00 0.000000000000e+00
3.827500000000e+02 0.000000000000e+00 0.000000000000e+00 0.000000000000e+00
3.830000000000e+02 0.000000000000e+00 0.000000000000e+00 0.000000000000e+00
3.832500000000e+02 0.000000000000e+00 0.000000000000e+00 0.000000000000e+00
3.835000000000e+02 0.000000000000e+00 0.000000000000e+00 0.000000000000e+00
3.837500000000e+02 0.000000000000e+00 0.000000000000e+00 0.000000000000e+00
3.840000000000e+02 0.000000000000e+00 0.000000000000e+00 0.000000000000e+00
3.842500000000e+02 0.000000000000e+00 0.000000000000e+00 0.000000000000e+00
3.845000000000e+02 0.000000000000e+00 0.000000000000e+00 0.000000000000e+00
3.847500000000e+02 0.000000000000e+00 0.000000000000e+00 0.000000000000e+00
3.850000000000e+02 0.000000000000e+00 0.000000000000e+00 0.000000000000e+00
3.852500000000e+02 0.000000000000e+00 0.000000000000e+00 0.000000000000e+00
3.855000000000e+02 0.000000000000e+00 0.000000000000e+00 0.000000000000e+00
3.857500000000e+02 0.000000000000e+00 0.000000000000e+00 0.000000000000e+00
3.860000000000e+02 0.000000000000e+00 0.000000000000e+00 0.000000000000e+00
3.862500000000e+02 0.000000000000e+00 0.000000000000e+00 0.000000000000e+00
3.865000000000e+02 0.000000000000e+00 0.000000000000e+00 0.000000000000e+00
3.867500000000e+02 0.000000000000e+00 0.000000000000e+00 0.000000000000e+00
3.870000000000e+02 0.000000000000e+00 0.000000000000e+00 0.000000000000e+00
3.872500000000e+02 0.000000000000e+00 0.000000000000e+00 0.000000000000e+00
3.875000000000e+02 0.000000000000e+00 0.000000000000e+00 0.000000000000e+00
3.877500000000e+02 0.000000000000e+00 0.000000000000e+00 0.000000000000e+00
3.880000000000e+02 0.000000000000e+00 0.000000000000e+00 0.000000000000e+00
3.882500000000e+02 0.000000000000e+00 0.000000000000e+00 0.000000000000e+00
3.885000000000e+02 0.000000000000e+00 0.000000000000e+00 0.000000000000e+00
3.887500000000e+02 0.000000000000e+00 0.000000000000e+00 0.000000000000e+00
3.890000000000e+02 0.000000000000e+00 0.000000000000e+00 0.000000000000e+00
3.892500000000e+02 0.000000000000e+00 0.000000000000e+00 0.000000000000e+00
3.895000000000e+02 0.000000000000e+00 0.000000000000e+00 0.000000000000e+00
3.897500000000e+02 0.000000000000e+00 0.000000000000e+00 0.000000000000e+00
3.900000000000e+02 0.000000000000e+00 0.000000000000e+00 0.000000000000e+00
3.902500000000e+02 0.000000000000e+00 0.000000000000e+00 0.000000000000e+00
3.905000000000e+02 0.000000000000e+00 0.000000000000e+00 0.000000000000e+00
3.907500000000e+02 0.000000000000e+00 0.000000000000e+00 0.000000000000e+00
3.910000000000e+02 0.000000000000e+00 0.000000000000e+00 0.000000000000e+00
3.912500000000e+02 0.000000000000e+00 0.000000000000e+00 0.000000000000e+00
3.915000000000e+02 0.000000000000e+00 0.000000000000e+00 0.000000000000e+00
3.917500000000e+02 0.000000000000e+00 0.000000000000e+00 0.000000000000e+00
3.920000000000e+02 0.000000000000e+00 0.000000000000e+00 0.000000000000e+00
3.922500000000e+02 0.000000000000e+00 0.000000000000e+00 0.000000000000e+00
3.925000000000e+02 0.000000000000e+00 0.000000000000e+00 0.000000000000e+00
3.927500000000e+02 0.000000000000e+00 0.000000000000e+00 0.000000000000e+00
3.930000000000e+02 0.000000000000e+00 0.000000000000e+00 0.000000000000e+00
3.932500000000e+02 0.000000000000e+00 0.000000000000e+00 0.000000000000e+00
3.935000000000e+02 0.000000000000e+00 0.000000000000e+00 0.000000000000e+00
3.937500000000e+02 0.000000000000e+00 0.000000000000e+00 0.000000000000e+00
3.940000000000e+02 0.000000000000e+00 0.000000000000e+00 0.000000000000e+00
3.942500000000e+02 0.000000000000e+00 0.000000000000e+00 0.000000000000e+00
3.945000000000e+02 0.000000000000e+00 0.000000000000e+00 0.000000000000e+00
3.947500000000e+02 0.000000000000e+00 0.000000000000e+00 0.000000000000e+00
3.950000000000e+02 0.000000000000e+00 0.000000000000e+00 0.000000000000e+00
3.952500000000e+02 0.000000000000e+00 0.000000000000e+00 0.000000000000e+00
3.955000000000e+02 0.000000000000e+00 0.000000000000e+00 0.000000000000e+00
3.957500000000e+02 0.000000000000e+00 0.000000000000e+00 0.000000000000e+00
3.960000000000e+02 0.000000000000e+00 0.000000000000e+00 0.000000000000e+00
3.962500000000e+02 0.000000000000e+00 0.000000000000e+00 0.000000000000e+00
3.965000000000e+02 0.000000000000e+00 0.000000000000e+00 0.000000000000e+00
3.967500000000e+02 0.000000000000e+00 0.000000000000e+00 0.000000000000e+00
3.970000000000e+02 0.000000000000e+00 0.000000000000e+00 0.000000000000e+00
3.972500000000e+02 0.000000000000e+00 0.000000000000e+00 0.000000000000e+00
3.975000000000e+02 0.000000000000e+00 0.000000000000e+00 0.000000000000e+00
3.977500000000e+02 0.000000000000e+00 0.000000000000e+00 0.000000000000e+00
3.980000000000e+02 0.000000000000e+00 0.000000000000e+00 0.000000000000e+00
3.982500000000e+02 0.000000000000e+00 0.000000000000e+00 0.000000000000e+00
3.985000000000e+02 0.000000000000e+00 0.000000000000e+00 0.000000000000e+00
3.987500000000e+02 0.000000000000e+00 0.000000000000e+00 0.000000000000e+00
3.990000000000e+02 0.000000000000e+00 0.000000000000e+00 0.000000000000e+00
3.992500000000e+02 0.000000000000e+00 0.000000000000e+00 0.000000000000e+00
3.995000000000e+02 0.000000000000e+00 0.000000000000e+00 0.000000000000e+00
3.997500000000e+02 0.000000000000e+00 0.000000000000e+00 0.000000000000e+00
4.000000000000e+02 0.000000000000e+00 0.000000000000e+00 0.000000000000e+00
4.002500000000e+02 0.000000000000e+00 0.000000000000e+00 0.000000000000e+00
4.005000000000e+02 0.000000000000e+00 0.000000000000e+00 0.000000000000e+00
4.007500000000e+02 0.000000000000e+00 0.000000000000e+00 0.000000000000e+00
4.010000000000e+02 0.000000000000e+00 0.000000000000e+00 0.000000000000e+00
4.012500000000e+02 0.000000000000e+00 0.000000000000e+00 0.000000000000e+00
4.015000000000e+02 0.000000000000e+00 0.000000000000e+00 0.000000000000e+00
4.017500000000e+02 0.000000000000e+00 0.000000000000e+00 0.000000000000e+00
4.020000000000e+02 0.000000000000e+00 0.000000000000e+00 0.000000000000e+00
4.022500000000e+02 0.000000000000e+00 0.000000000000e+00 0.000000000000e+00
4.025000000000e+02 0.000000000000e+00 0.000000000000e+00 0.000000000000e+00
4.027500000000e+02 0.000000000000e+00 0.000000000000e+00 0.000000000000e+00
4.030000000000e+02 0.000000000000e+00 0.000000000000e+00 0.000000000000e+00
4.032500000000e+02 0.000000000000e+00 0.000000000000e+00 0.000000000000e+00
4.035000000000e+02 0.000000000000e+00 0.000000000000e+00 0.000000000000e+00
4.037500000000e+02 0.000000000000e+00 0.000000000000e+00 0.000000000000e+00
4.040000000000e+02 0.000000000000e+00 0.000000000000e+00 0.000000000000e+00
4.042500000000e+02 0.000000000000e+00 0.000000000000e+00 0.000000000000e+00
4.045000000000e+02 0.000000000000e+00 0.000000000000e+00 0.000000000000e+00
4.047500000000e+02 0.000000000000e+00 0.000000000000e+00 0.000000000000e+00
4.050000000000e+02 0.000000000000e+00 0.000000000000e+00 0.000000000000e+00
4.052500000000e+02 0.000000000000e+00 0.000000000000e+00 0.000000000000e+00
4.055000000000e+02 0.000000000000e+00 0.000000000000e+00 0.000000000000e+00
4.057500000000e+02 0.000000000000e+00 0.000000000000e+00 0.000000000000e+00
4.060000000000e+02 0.000000000000e+00 0.000000000000e+00 0.000000000000e+00
4.062500000000e+02 0.000000000000e+00 0.000000000000e+00 0.000000000000e+00
4.065000000000e+02 0.000000000000e+00 0.000000000000e+00 0.000000000000e+00
4.067500000000e+02 0.000000000000e+00 0.000000000000e+00 0.000000000000e+00
4.070000000000e+02 0.000000000000e+00 0.000000000000e+00 0.000000000000e+00
4.072500000000e+02 0.000000000000e+00 0.000000000000e+00 0.000000000000e+00
4.075000000000e+02 0.000000000000e+00 0.000000000000e+00 0.000000000000e+00
4.077500000000e+02 0.000000000000e+00 0.000000000000e+00 0.000000000000e+00
4.080000000000e+02 0.000000000000e+00 0.000000000000e+00 0.000000000000e+00
4.082500000000e+02 0.000000000000e+00 0.000000000000e+00 0.000000000000e+00
4.085000000000e+02 0.000000000000e+00 0.000000000000e+00 0.000000000000e+00
4.087500000000e+02 0.000000000000e+00 0.000000000000e+00 0.000000000000e+00
4.090000000000e+02 0.000000000000e+00 0.000000000000e+00 0.000000000000e+00
4.092500000000e+02 0.000000000000e+00 0.000000000000e+00 0.000000000000e+00
4.095000000000e+02 0.000000000000e+00 0.000000000000e+00 0.000000000000e+00
4.097500000000e+02 0.000000000000e+00 0.000000000000e+00 0.000000000000e+00
4.100000000000e+02 0.000000000000e+00 0.000000000000e+00 0.000000000000e+00
4.102500000000e+02 0.000000000000e+00 0.000000000000e+00 0.000000000000e+00
4.105000000000e+02 0.000000000000e+00 0.000000000000e+00 0.000000000000e+00
4.107500000000e+02 0.000000000000e+00 0.000000000000e+00 0.000000000000e+00
4.110000000000e+02 0.000000000000e+00 0.000000000000e+00 0.000000000000e+00
4.112500000000e+02 0.000000000000e+00 0.000000000000e+00 0.000000000000e+00
4.115000000000e+02 0.000000000000e+00 0.000000000000e+00 0.000000000000e+00
4.117500000000e+02 0.000000000000e+00 0.000000000000e+00 0.000000000000e+00
4.120000000000e+02 0.000000000000e+00 0.000000000000e+00 0.000000000000e+00
4.122500000000e+02 0.000000000000e+00 0.000000000000e+00 0.000000000000e+00
4.125000000000e+02 0.000000000000e+00 0.000000000000e+00 0.000000000000e+00
4.127500000000e+02 0.000000000000e+00 0.000000000000e+00 0.000000000000e+00
4.130000000000e+02 0.000000000000e+00 0.000000000000e+00 0.000000000000e+00
4.132500000000e+02 0.000000000000e+00 0.000000000000e+00 0.000000000000e+00
4.135000000000e+02 0.000000000000e+00 0.000000000000e+00 0.000000000000e+00
4.137500000000e+02 0.000000000000e+00 0.000000000000e+00 0.000000000000e+00
4.140000000000e+02 0.000000000000e+00 0.000000000000e+00 0.000000000000e+00
4.142500000000e+02 0.000000000000e+00 0.000000000000e+00 0.000000000000e+00
4.145000000000e+02 0.000000000000e+00 0.000000000000e+00 0.000000000000e+00
4.147500000000e+02 0.000000000000e+00 0.000000000000e+00 0.000000000000e+00
4.150000000000e+02 0.000000000000e+00 0.000000000000e+00 0.000000000000e+00
4.152500000000e+02 0.000000000000e+00 0.000000000000e+00 0.000000000000e+00
4.155000000000e+02 0.000000000000e+00 0.000000000000e+00 0.000000000000e+00
4.157500000000e+02 0.000000000000e+00 0.000000000000e+00 0.000000000000e+00
4.160000000000e+02 0.000000000000e+00 0.000000000000e+00 0.000000000000e+00
4.162500000000e+02 0.000000000000e+00 0.000000000000e+00 0.000000000000e+00
4.165000000000e+02 0.000000000000e+00 0.000000000000e+00 0.000000000000e+00
4.167500000000e+02 0.000000000000e+00 0.000000000000e+00 0.000000000000e+00
4.170000000000e+02 0.000000000000e+00 0.000000000000e+00 0.000000000000e+00
4.172500000000e+02 0.000000000000e+00 0.000000000000e+00 0.000000000000e+00
4.175000000000e+02 0.000000000000e+00 0.000000000000e+00 0.000000000000e+00
4.177500000000e+02 0.000000000000e+00 0.000000000000e+00 0.000000000000e+00
4.180000000000e+02 0.000000000000e+00 0.000000000000e+00 0.000000000000e+00
4.182500000000e+02 0.000000000000e+00 0.000000000000e+00 0.000000000000e+00
4.185000000000e+02 0.000000000000e+00 0.000000000000e+00 0.000000000000e+00
4.187500000000e+02 0.000000000000e+00 0.000000000000e+00 0.000000000000e+00
4.190000000000e+02 0.000000000000e+00 0.000000000000e+00 0.000000000000e+00
4.192500000000e+02 0.000000000000e+00 0.000000000000e+00 0.000000000000e+00
4.195000000000e+02 0.000000000000e+00 0.000000000000e+00 0.000000000000e+00
4.197500000000e+02 0.000000000000e+00 0.000000000000e+00 0.000000000000e+00
4.200000000000e+02 0.000000000000e+00 0.000000000000e+00 0.000000000000e+00
4.202500000000e+02 0.000000000000e+00 0.000000000000e+00 0.000000000000e+00
4.205000000000e+02 0.000000000000e+00 0.000000000000e+00 0.000000000000e+00
4.207500000000e+02 0.000000000000e+00 0.000000000000e+00 0.000000000000e+00
4.210000000000e+02 0.000000000000e+00 0.000000000000e+00 0.000000000000e+00
4.212500000000e+02 0.000000000000e+00 0.000000000000e+00 0.000000000000e+00
4.215000000000e+02 0.000000000000e+00 0.000000000000e+00 0.000000000000e+00
4.217500000000e+02 0.000000000000e+00 0.000000000000e+00 0.000000000000e+00
4.220000000000e+02 0.000000000000e+00 0.000000000000e+00 0.000000000000e+00
4.222500000000e+02 0.000000000000e+00 0.000000000000e+00 0.000000000000e+00
4.225000000000e+02 0.000000000000e+00 0.000000000000e+00 0.000000000000e+00
4.227500000000e+02 0.000000000000e+00 0.000000000000e+00 0.000000000000e+00
4.230000000000e+02 0.000000000000e+00 0.000000000000e+00 0.000000000000e+00
4.232500000000e+02 0.000000000000e+00 0.000000000000e+00 0.000000000000e+00
4.235000000000e+02 0.000000000000e+00 0.000000000000e+00 0.000000000000e+00
4.237500000000e+02 0.000000000000e+00 0.000000000000e+00 0.000000000000e+00
4.240000000000e+02 0.000000000000e+00 0.000000000000e+00 0.000000000000e+00
4.242500000000e+02 0.000000000000e+00 0.000000000000e+00 0.000000000000e+00
4.245000000000e+02 0.000000000000e+00 0.000000000000e+00 0.000000000000e+00
4.247500000000e+02 0.000000000000e+00 0.000000000000e+00 0.000000000000e+00
4.250000000000e+02 0.000000000000e+00 0.000000000000e+00 0.000000000000e+00
4.252500000000e+02 0.000000000000e+00 0.000000000000e+00 0.000000000000e+00
4.255000000000e+02 0.000000000000e+00 0.000000000000e+00 0.000000000000e+00
4.257500000000e+02 0.000000000000e+00 0.000000000000e+00 0.000000000000e+00
4.260000000000e+02 0.000000000000e+00 0.000000000000e+00 0.000000000000e+00
4.262500000000e+02 0.000000000000e+00 0.000000000000e+00 0.000000000000e+00
4.265000000000e+02 0.000000000000e+00 0.000000000000e+00 0.000000000000e+00
4.267500000000e+02 0.000000000000e+00 0.000000000000e+00 0.000000000000e+00
4.270000000000e+02 0.000000000000e+00 0.000000000000e+00 0.000000000000e+00
4.272500000000e+02 0.000000000000e+00 0.000000000000e+00 0.000000000000e+00
4.275000000000e+02 0.000000000000e+00 0.000000000000e+00 0.000000000000e+00
4.277500000000e+02 0.000000000000e+00 0.000000000000e+00 0.000000000000e+00
4.280000000000e+02 0.000000000000e+00 0.000000000000e+00 0.000000000000e+00
4.282500000000e+02 0.000000000000e+00 0.000000000000e+00 0.000000000000e+00
4.285000000000e+02 0.000000000000e+00 0.000000000000e+00 0.000000000000e+00
4.287500000000e+02 0.000000000000e+00 0.000000000000e+00 0.000000000000e+00
4.290000000000e+02 0.000000000000e+00 0.000000000000e+00 0.000000000000e+00
4.292500000000e+02 0.000000000000e+00 0.000000000000e+00 0.000000000000e+00
4.295000000000e+02 0.000000000000e+00 0.000000000000e+00 0.000000000000e+00
4.297500000000e+02 0.000000000000e+00 0.000000000000e+00 0.000000000000e+00
4.300000000000e+02 0.000000000000e+00 0.000000000000e+00 0.000000000000e+00
4.302500000000e+02 0.000000000000e+00 0.000000000000e+00 0.000000000000e+00
4.305000000000e+02 0.000000000000e+00 0.000000000000e+00 0.000000000000e+00
4.307500000000e+02 0.000000000000e+00 0.000000000000e+00 0.000000000000e+00
4.310000000000e+02 0.000000000000e+00 0.000000000000e+00 0.000000000000e+00
4.312500000000e+02 0.000000000000e+00 0.000000000000e+00 0.000000000000e+00
4.315000000000e+02 0.000000000000e+00 0.000000000000e+00 0.000000000000e+00
4.317500000000e+02 0.000000000000e+00 0.000000000000e+00 0.000000000000e+00
4.320000000000e+02 0.000000000000e+00 0.000000000000e+00 0.000000000000e+00
4.322500000000e+02 0.000000000000e+00 0.000000000000e+00 0.000000000000e+00
4.325000000000e+02 0.000000000000e+00 0.000000000000e+00 0.000000000000e+00
4.327500000000e+02 0.000000000000e+00 0.000000000000e+00 0.000000000000e+00
4.330000000000e+02 0.000000000000e+00 0.000000000000e+00 0.000000000000e+00
4.332500000000e+02 0.000000000000e+00 0.000000000000e+00 0.000000000000e+00
4.335000000000e+02 0.000000000000e+00 0.000000000000e+00 0.000000000000e+00
4.337500000000e+02 0.000000000000e+00 0.000000000000e+00 0.000000000000e+00
4.340000000000e+02 0.000000000000e+00 0.000000000000e+00 0.000000000000e+00
4.342500000000e+02 0.000000000000e+00 0.000000000000e+00 0.000000000000e+00
4.345000000000e+02 0.000000000000e+00 0.000000000000e+00 0.000000000000e+00
4.347500000000e+02 0.000000000000e+00 0.000000000000e+00 0.000000000000e+00
4.350000000000e+02 0.000000000000e+00 0.000000000000e+00 0.000000000000e+00
4.352500000000e+02 0.000000000000e+00 0.000000000000e+00 0.000000000000e+00
4.355000000000e+02 0.000000000000e+00 0.000000000000e+00 0.000000000000e+00
4.357500000000e+02 0.000000000000e+00 0.000000000000e+00 0.000000000000e+00
4.360000000000e+02 0.000000000000e+00 0.000000000000e+00 0.000000000000e+00
4.362500000000e+02 0.000000000000e+00 0.000000000000e+00 0.000000000000e+00
4.365000000000e+02 0.000000000000e+00 0.000000000000e+00 0.000000000000e+00
4.367500000000e+02 0.000000000000e+00 0.000000000000e+00 0.000000000000e+00
4.370000000000e+02 0.000000000000e+00 0.000000000000e+00 0.000000000000e+00
4.372500000000e+02 0.000000000000e+00 0.000000000000e+00 0.000000000000e+00
4.375000000000e+02 0.000000000000e+00 0.000000000000e+00 0.000000000000e+00
4.377500000000e+02 0.000000000000e+00 0.000000000000e+00 0.000000000000e+00
4.380000000000e+02 0.000000000000e+00 0.000000000000e+00 0.000000000000e+00
4.382500000000e+02 0.000000000000e+00 0.000000000000e+00 0.000000000000e+00
4.385000000000e+02 0.000000000000e+00 0.000000000000e+00 0.000000000000e+00
4.387500000000e+02 0.000000000000e+00 0.000000000000e+00 0.000000000000e+00
4.390000000000e+02 0.000000000000e+00 0.000000000000e+00 0.000000000000e+00
4.392500000000e+02 0.000000000000e+00 0.000000000000e+00 0.000000000000e+00
4.395000000000e+02 0.000000000000e+00 0.000000000000e+00 0.000000000000e+00
4.397500000000e+02 0.000000000000e+00 0.000000000000e+00 0.000000000000e+00
4.400000000000e+02 4.934942837925e-07 0.000000000000e+00 0.000000000000e+00
4.402500000000e+02 1.955485716560e-06 0.000000000000e+00 0.000000000000e+00
4.405000000000e+02 2.542096316720e-06 0.000000000000e+00 0.000000000000e+00
4.407500000000e+02 8.531770548283e-07 0.000000000000e+00 0.000000000000e+00
4.410000000000e+02 -3.084535853049e-06 0.000000000000e+00 0.000000000000e+00
4.412500000000e+02 -7.276240949065e-06 0.000000000000e+00 0.000000000000e+00
4.415000000000e+02 -7.754443859495e-06 0.000000000000e+00 0.000000000000e+00
4.417500000000e+02 8.139857604020e-07 0.000000000000e+00 0.000000000000e+00
4.420000000000e+02 2.398658520086e-05 0.000000000000e+00 0.000000000000e+00
4.422500000000e+02 6.609277323099e-05 0.000000000000e+00 0.000000000000e+00
4.425000000000e+02 1.287965253544e-04 0.000000000000e+00 0.000000000000e+00
4.427500000000e+02 2.100359204927e-04 0.000000000000e+00 0.000000000000e+00
4.430000000000e+02 3.036551336689e-04 0.000000000000e+00 0.000000000000e+00
4.432500000000e+02 3.999215149047e-04 0.000000000000e+00 0.000000000000e+00
4.435000000000e+02 4.869421380688e-04 0.000000000000e+00 0.000000000000e+00
4.437500000000e+02 5.527954527784e-04 0.000000000000e+00 0.000000000000e+00
4.440000000000e+02 5.880158567642e-04 0.000000000000e+00 0.000000000000e+00
4.442500000000e+02 5.879517884888e-04 0.000000000000e+00 0.000000000000e+00
4.445000000000e+02 5.544908480154e-04 0.000000000000e+00 0.000000000000e+00
4.447500000000e+02 4.967212139511e-04 0.000000000000e+00 0.000000000000e+00
4.450000000000e+02 4.302696131717e-04 0.000000000000e+00 0.000000000000e+00
4.452500000000e+02 3.752947611287e-04 0.000000000000e+00 0.000000000000e+00
4.455000000000e+02 3.533784862784e-04 0.000000000000e+00 0.000000000000e+00
4.457500000000e+02 3.837939367787e-04 0.000000000000e+00 0.000000000000e+00
4.460000000000e+02 4.797925746080e-04 0.000000000000e+00 0.000000000000e+00
4.462500000000e+02 6.456020729650e-04 0.000000000000e+00 0.000000000000e+00
4.465000000000e+02 8.747484060233e-04 0.000000000000e+00 0.000000000000e+00
4.467500000000e+02 1.150114149005e-03 0.000000000000e+00 0.000000000000e+00
4.470000000000e+02 1.445852181821e-03 0.000000000000e+00 0.000000000000e+00
4.472500000000e+02 1.730939880430e-03 0.000000000000e+00 0.000000000000e+00
4.475000000000e+02 1.973844443603e-03 0.000000000000e+00 0.000000000000e+00
4.477500000000e+02 2.147535725434e-03 0.000000000000e+00 0.000000000000e+00
4.480000000000e+02 2.233977254974e-03 0.000000000000e+00 0.000000000000e+00
4.482500000000e+02 2.227275581709e-03 0.000000000000e+00 0.000000000000e+00
4.485000000000e+02 2.134871286405e-03 0.000000000000e+00 0.000000000000e+00
4.487500000000e+02 1.976481529481e-03 0.000000000000e+00 0.000000000000e+00
4.490000000000e+02 1.780898860688e-03 0.000000000000e+00 0.000000000000e+00
4.492500000000e+02 1.581143826976e-03 0.000000000000e+00 0.000000000000e+00
4.495000000000e+02 1.408786545587e-03 0.000000000000e+00 0.000000000000e+00
4.497500000000e+02 1.288432553538e-03 0.000000000000e+00 0.000000000000e+00
4.500000000000e+02 1.233371614924e-03 0.000000000000e+00 0.000000000000e+00
4.502500000000e+02 1.243206862345e-03 0.000000000000e+00 0.000000000000e+00
4.505000000000e+02 1.303941990254e-03 0.000000000000e+00 0.000000000000e+00
4.507500000000e+02 1.390563292817e-03 0.000000000000e+00 0.000000000000e+00
4.510000000000e+02 1.471689627408e-03 0.000000000000e+00 0.000000000000e+00
4.512500000000e+02 1.515462982950e-03 0.000000000000e+00 0.000000000000e+00
4.515000000000e+02 1.495593151665e-03 0.000000000000e+00 0.000000000000e+00
4.517500000000e+02 1.396406811684e-03 0.000000000000e+00 0.000000000000e+00
4.520000000000e+02 1.215904454585e-03 0.000000000000e+00 0.000000000000e+00
4.522500000000e+02 9.661785509687e-04 0.000000000000e+00 0.000000000000e+00
4.525000000000e+02 6.710356472979e-04 0.000000000000e+00 0.000000000000e+00
4.527500000000e+02 3.612072033437e-04 0.000000000000e+00 0.000000000000e+00
4.530000000000e+02 6.802814841386e-05 0.000000000000e+00 0.000000000000e+00
4.532500000000e+02 -1.831884969464e-04 0.000000000000e+00 0.000000000000e+00
4.535000000000e+02 -3.787226581905e-04 0.000000000000e+00 0.000000000000e+00
4.537500000000e+02 -5.197324718260e-04 0.000000000000e+00 0.000000000000e+00
4.540000000000e+02 -6.223970429887e-04 0.000000000000e+00 0.000000000000e+00
4.542500000000e+02 -7.146264617260e-04 0.000000000000e+00 0.000000000000e+00
4.545000000000e+02 -8.297117523098e-04 0.000000000000e+00 0.000000000000e+00
4.547500000000e+02 -9.979274112459e-04 0.000000000000e+00 0.000000000000e+00
4.550000000000e+02 -1.237593620499e-03 0.000000000000e+00 0.000000000000e+00
4.552500000000e+02 -1.547350573906e-03 0.000000000000e+00 0.000000000000e+00
4.555000000000e+02 -1.901329353277e-03 0.000000000000e+00 0.000000000000e+00
4.557500000000e+02 -2.248511596666e-03 0.000000000000e+00 0.000000000000e+00
4.560000000000e+02 -2.516901737034e-03 0.000000000000e+00 0.000000000000e+00
4.562500000000e+02 -2.622292586910e-03 0.000000000000e+00 0.000000000000e+00
4.565000000000e+02 -2.480528145745e-03 0.000000000000e+00 0.000000000000e+00
4.567500000000e+02 -2.021413525807e-03 0.000000000000e+00 0.000000000000e+00
4.570000000000e+02 -1.201936848106e-03 0.000000000000e+00 0.000000000000e+00
4.572500000000e+02 -1.636040150648e-05 0.000000000000e+00 0.000000000000e+00
4.575000000000e+02 1.498942301890e-03 0.000000000000e+00 0.000000000000e+00
4.577500000000e+02 3.267303024654e-03 0.000000000000e+00 0.000000000000e+00
4.580000000000e+02 5.180594691557e-03 0.000000000000e+00 0.000000000000e+00
4.582500000000e+02 7.114264902031e-03 0.000000000000e+00 0.000000000000e+00
4.585000000000e+02 8.946597292089e-03 0.000000000000e+00 0.000000000000e+00
4.587500000000e+02 1.057932314847e-02 0.000000000000e+00 0.000000000000e+00
4.590000000000e+02 1.195621177778e-02 0.000000000000e+00 0.000000000000e+00
4.592500000000e+02 1.307630370564e-02 0.000000000000e+00 0.000000000000e+00
4.595000000000e+02 1.399904990407e-02 0.000000000000e+00 0.000000000000e+00
4.597500000000e+02 1.483972462541e-02 0.000000000000e+00 0.000000000000e+00
4.600000000000e+02 1.575494237643e-02 0.000000000000e+00 0.000000000000e+00
4.602500000000e+02 1.691971500683e-02 0.000000000000e+00 0.000000000000e+00
4.605000000000e+02 1.849897892264e-02 0.000000000000e+00 0.000000000000e+00
4.607500000000e+02 2.061765299946e-02 0.000000000000e+00 0.000000000000e+00
4.610000000000e+02 2.333384613474e-02 0.000000000000e+00 0.000000000000e+00
4.612500000000e+02 2.661969081107e-02 0.000000000000e+00 0.000000000000e+00
4.615000000000e+02 3.035341236719e-02 0.000000000000e+00 0.000000000000e+00
4.617500000000e+02 3.432474500038e-02 0.000000000000e+00 0.000000000000e+00
4.620000000000e+02 3.825387381450e-02 0.000000000000e+00 0.000000000000e+00
4.622500000000e+02 4.182199718230e-02 0.000000000000e+00 0.000000000000e+00
4.625000000000e+02 4.470968534333e-02 0.000000000000e+00 0.000000000000e+00
4.627500000000e+02 4.663777101758e-02 0.000000000000e+00 0.000000000000e+00
4.630000000000e+02 4.740479897950e-02 0.000000000000e+00 0.000000000000e+00
4.632500000000e+02 4.691523571179e-02 0.000000000000e+00 0.000000000000e+00
4.635000000000e+02 4.519371881263e-02 0.000000000000e+00 0.000000000000e+00
4.637500000000e+02 4.238249007671e-02 0.000000000000e+00 0.000000000000e+00
4.640000000000e+02 3.872155924885e-02 0.000000000000e+00 0.000000000000e+00
4.642500000000e+02 3.451374481303e-02 0.000000000000e+00 0.000000000000e+00
4.645000000000e+02 3.007914445470e-02 0.000000000000e+00 0.000000000000e+00
4.647500000000e+02 2.570542305448e-02 0.000000000000e+00 0.000000000000e+00
4.650000000000e+02 2.160126256340e-02 0.000000000000e+00 0.000000000000e+00
4.652500000000e+02 1.786020891265e-02 0.000000000000e+00 0.000000000000e+00
4.655000000000e+02 1.444094376251e-02 0.000000000000e+00 0.000000000000e+00
4.657500000000e+02 1.116783675846e-02 0.000000000000e+00 0.000000000000e+00
4.660000000000e+02 7.752782518647e-03 0.000000000000e+00 0.000000000000e+00
4.662500000000e+02 3.836195903368e-03 0.000000000000e+00 0.000000000000e+00
4.665000000000e+02 -9.579125087986e-04 0.000000000000e+00 0.000000000000e+00
4.667500000000e+02 -6.960182205294e-03 0.000000000000e+00 0.000000000000e+00
4.670000000000e+02 -1.439619456016e-02 0.000000000000e+00 0.000000000000e+00
4.672500000000e+02 -2.333762302981e-02 0.000000000000e+00 0.000000000000e+00
4.675000000000e+02 -3.367184659101e-02 0.000000000000e+00 0.000000000000e+00
4.677500000000e+02 -4.509526071623e-02 0.000000000000e+00 0.000000000000e+00
4.680000000000e+02 -5.713229617549e-02 0.000000000000e+00 0.000000000000e+00
4.682500000000e+02 -6.917852525752e-02 0.000000000000e+00 0.000000000000e+00
4.685000000000e+02 -8.056271900560e-02 0.000000000000e+00 0.000000000000e+00
4.687500000000e+02 -9.061983834384e-02 0.000000000000e+00 0.000000000000e+00
4.690000000000e+02 -9.876513883896e-02 0.000000000000e+00 0.000000000000e+00
4.692500000000e+02 -1.045591394207e-01 0.000000000000e+00 0.000000000000e+00
4.695000000000e+02 -1.077542516556e-01 0.000000000000e+00 0.000000000000e+00
4.697500000000e+02 -1.083162756662e-01 0.000000000000e+00 0.000000000000e+00
4.700000000000e+02 -1.064174256373e-01 0.000000000000e+00 0.000000000000e+00
4.702500000000e+02 -1.024015742364e-01 0.000000000000e+00 0.000000000000e+00
4.705000000000e+02 -9.672642790121e-02 0.000000000000e+00 0.000000000000e+00
4.707500000000e+02 -8.989077714891e-02 0.000000000000e+00 0.000000000000e+00
4.710000000000e+02 -8.235729370061e-02 0.000000000000e+00 0.000000000000e+00
4.712500000000e+02 -7.448220480591e-02 0.000000000000e+00 0.000000000000e+00
4.715000000000e+02 -6.646240649182e-02 0.000000000000e+00 0.000000000000e+00
4.717500000000e+02 -5.830825713656e-02 0.000000000000e+00 0.000000000000e+00
4.720000000000e+02 -4.984672383619e-02 0.000000000000e+00 0.000000000000e+00
4.722500000000e+02 -4.075522723299e-02 0.000000000000e+00 0.000000000000e+00
4.725000000000e+02 -3.062205623858e-02 0.000000000000e+00 0.000000000000e+00
4.727500000000e+02 -1.902524583944e-02 0.000000000000e+00 0.000000000000e+00
4.730000000000e+02 -5.618912382747e-03 0.000000000000e+00 0.000000000000e+00
4.732500000000e+02 9.785340808578e-03 0.000000000000e+00 0.000000000000e+00
4.735000000000e+02 2.715397264361e-02 0.000000000000e+00 0.000000000000e+00
4.737500000000e+02 4.619394907400e-02 0.000000000000e+00 0.000000000000e+00
4.740000000000e+02 6.634848673164e-02 0.000000000000e+00 0.000000000000e+00
4.742500000000e+02 8.682798962863e-02 0.000000000000e+00 0.000000000000e+00
4.745000000000e+02 1.066732203257e-01 0.000000000000e+00 0.000000000000e+00
4.747500000000e+02 1.248432351244e-01 0.000000000000e+00 0.000000000000e+00
4.750000000000e+02 1.403170861272e-01 0.000000000000e+00 0.000000000000e+00
4.752500000000e+02 1.521962619266e-01 0.000000000000e+00 0.000000000000e+00
4.755000000000e+02 1.597946054311e-01 0.000000000000e+00 0.000000000000e+00
4.757500000000e+02 1.627040605773e-01 0.000000000000e+00 0.000000000000e+00
4.760000000000e+02 1.608278454549e-01 0.000000000000e+00 0.000000000000e+00
4.762500000000e+02 1.543770797495e-01 0.000000000000e+00 0.000000000000e+00
4.765000000000e+02 1.438318899576e-01 0.000000000000e+00 0.000000000000e+00
4.767500000000e+02 1.298728731558e-01 0.000000000000e+00 0.000000000000e+00
4.770000000000e+02 1.132928319259e-01 0.000000000000e+00 0.000000000000e+00
4.772500000000e+02 9.490132640401e-02 0.000000000000e+00 0.000000000000e+00
4.775000000000e+02 7.543544805505e-02 0.000000000000e+00 0.000000000000e+00
4.777500000000e+02 5.548917845801e-02 0.000000000000e+00 0.000000000000e+00
4.780000000000e+02 3.547089970360e-02 0.000000000000e+00 0.000000000000e+00
4.782500000000e+02 1.559446544956e-02 0.000000000000e+00 0.000000000000e+00
4.785000000000e+02 -4.095687871491e-03 0.000000000000e+00 0.000000000000e+00
4.787500000000e+02 -2.366991190544e-02 0.000000000000e+00 0.000000000000e+00
4.790000000000e+02 -4.323808386623e-02 0.000000000000e+00 0.000000000000e+00
4.792500000000e+02 -6.286569609116e-02 0.000000000000e+00 0.000000000000e+00
4.795000000000e+02 -8.249467792993e-02 0.000000000000e+00 0.000000000000e+00
4.797500000000e+02 -1.018818152163e-01 0.000000000000e+00 0.000000000000e+00
4.800000000000e+02 -1.205652733207e-01 0.000000000000e+00 0.000000000000e+00
4.802500000000e+02 -1.378658519808e-01 0.000000000000e+00 0.000000000000e+00
4.805000000000e+02 -1.529247432803e-01 0.000000000000e+00 0.000000000000e+00
4.807500000000e+02 -1.647744054221e-01 0.000000000000e+00 0.000000000000e+00
4.810000000000e+02 -1.724344235955e-01 0.000000000000e+00 0.000000000000e+00
4.812500000000e+02 -1.750205657713e-01 0.000000000000e+00 0.000000000000e+00
4.815000000000e+02 -1.718531651640e-01 0.000000000000e+00 0.000000000000e+00
4.817500000000e+02 -1.625507603448e-01 0.000000000000e+00 0.000000000000e+00
4.820000000000e+02 -1.470966260078e-01 0.000000000000e+00 0.000000000000e+00
4.822500000000e+02 -1.258691967414e-01 0.000000000000e+00 0.000000000000e+00
4.825000000000e+02 -9.963195899102e-02 0.000000000000e+00 0.000000000000e+00
4.827500000000e+02 -6.948353642768e-02 0.000000000000e+00 0.000000000000e+00
4.830000000000e+02 -3.677372046386e-02 0.000000000000e+00 0.000000000000e+00
4.832500000000e+02 -2.995423076467e-03 0.000000000000e+00 0.000000000000e+00
4.835000000000e+02 3.033460789553e-02 0.000000000000e+00 0.000000000000e+00
4.837500000000e+02 6.179233910745e-02 0.000000000000e+00 0.000000000000e+00
4.840000000000e+02 9.014702346318e-02 0.000000000000e+00 0.000000000000e+00
4.842500000000e+02 1.144350084774e-01 0.000000000000e+00 0.000000000000e+00
4.845000000000e+02 1.339998257082e-01 0.000000000000e+00 0.000000000000e+00
4.847500000000e+02 1.484962610379e-01 0.000000000000e+00 0.000000000000e+00
4.850000000000e+02 1.578609387425e-01 0.000000000000e+00 0.000000000000e+00
4.852500000000e+02 1.622563009984e-01 0.000000000000e+00 0.000000000000e+00
4.855000000000e+02 1.619981432245e-01 0.000000000000e+00 0.000000000000e+00
4.857500000000e+02 1.574786447718e-01 0.000000000000e+00 0.000000000000e+00
4.860000000000e+02 1.490968963932e-01 0.000000000000e+00 0.000000000000e+00
4.862500000000e+02 1.372072917979e-01 0.000000000000e+00 0.000000000000e+00
4.865000000000e+02 1.220930737148e-01 0.000000000000e+00 0.000000000000e+00
4.867500000000e+02 1.039682528504e-01 0.000000000000e+00 0.000000000000e+00
4.870000000000e+02 8.300662913817e-02 0.000000000000e+00 0.000000000000e+00
4.872500000000e+02 5.939236739384e-02 0.000000000000e+00 0.000000000000e+00
4.875000000000e+02 3.338310729963e-02 0.000000000000e+00 0.000000000000e+00
4.877500000000e+02 5.374399197273e-03 0.000000000000e+00 0.000000000000e+00
4.880000000000e+02 -2.404634642544e-02 0.000000000000e+00 0.000000000000e+00
4.882500000000e+02 -5.406714116039e-02 0.000000000000e+00 0.000000000000e+00
4.885000000000e+02 -8.364808004305e-02 0.000000000000e+00 0.000000000000e+00
4.887500000000e+02 -1.115517427931e-01 0.000000000000e+00 0.000000000000e+00
4.890000000000e+02 -1.364072190046e-01 0.000000000000e+00 0.000000000000e+00
4.892500000000e+02 -1.568030625913e-01 0.000000000000e+00 0.000000000000e+00
4.895000000000e+02 -1.714003994395e-01 0.000000000000e+00 0.000000000000e+00
4.897500000000e+02 -1.790543616657e-01 0.000000000000e+00 0.000000000000e+00
4.900000000000e+02 -1.789304013984e-01 0.000000000000e+00 0.000000000000e+00
4.902500000000e+02 -1.706020620086e-01 0.000000000000e+00 0.000000000000e+00
4.905000000000e+02 -1.541184612173e-01 0.000000000000e+00 0.000000000000e+00
4.907500000000e+02 -1.300328664490e-01 0.000000000000e+00 0.000000000000e+00
4.910000000000e+02 -9.938793560208e-02 0.000000000000e+00 0.000000000000e+00
4.912500000000e+02 -6.365794267025e-02 0.000000000000e+00 0.000000000000e+00
4.915000000000e+02 -2.465302850925e-02 0.000000000000e+00 0.000000000000e+00
4.917500000000e+02 1.560535932188e-02 0.000000000000e+00 0.000000000000e+00
4.920000000000e+02 5.502564127533e-02 0.000000000000e+00 0.000000000000e+00
4.922500000000e+02 9.159011331302e-02 0.000000000000e+00 0.000000000000e+00
4.925000000000e+02 1.234880419780e-01 0.000000000000e+00 0.000000000000e+00
4.927500000000e+02 1.492257341888e-01 0.000000000000e+00 0.000000000000e+00
4.930000000000e+02 1.677044743360e-01 0.000000000000e+00 0.000000000000e+00
4.932500000000e+02 1.782612089608e-01 0.000000000000e+00 0.000000000000e+00
4.935000000000e+02 1.806713193586e-01 0.000000000000e+00 0.000000000000e+00
4.937500000000e+02 1.751171892737e-01 0.000000000000e+00 0.000000000000e+00
4.940000000000e+02 1.621299976053e-01 0.000000000000e+00 0.000000000000e+00
4.942500000000e+02 1.425147775606e-01 0.000000000000e+00 0.000000000000e+00
4.945000000000e+02 1.172699598802e-01 0.000000000000e+00 0.000000000000e+00
4.947500000000e+02 8.751221989168e-02 0.000000000000e+00 0.000000000000e+00
4.950000000000e+02 5.441554313844e-02 0.000000000000e+00 0.000000000000e+00
4.952500000000e+02 1.917027967692e-02 0.000000000000e+00 0.000000000000e+00
4.955000000000e+02 -1.703598916410e-02 0.000000000000e+00 0.000000000000e+00
4.957500000000e+02 -5.301813961236e-02 0.000000000000e+00 0.000000000000e+00
4.960000000000e+02 -8.757995011577e-02 0.000000000000e+00 0.000000000000e+00
4.962500000000e+02 -1.194963981384e-01 0.000000000000e+00 0.000000000000e+00
4.965000000000e+02 -1.475023948661e-01 0.000000000000e+00 0.000000000000e+00
4.967500000000e+02 -1.702983294795e-01 0.000000000000e+00 0.000000000000e+00
4.970000000000e+02 -1.865808016371e-01 0.000000000000e+00 0.000000000000e+00
4.972500000000e+02 -1.951033176320e-01 0.000000000000e+00 0.000000000000e+00
4.975000000000e+02 -1.947669169525e-01 0.000000000000e+00 0.000000000000e+00
4.977500000000e+02 -1.847352828625e-01 0.000000000000e+00 0.000000000000e+00
4.980000000000e+02 -1.645636033954e-01 0.000000000000e+00 0.000000000000e+00
4.982500000000e+02 -1.343260583792e-01 0.000000000000e+00 0.000000000000e+00
4.985000000000e+02 -9.472402458682e-02 0.000000000000e+00 0.000000000000e+00
4.987500000000e+02 -4.715646673927e-02 0.000000000000e+00 0.000000000000e+00
4.990000000000e+02 6.264175337596e-03 0.000000000000e+00 0.000000000000e+00
4.992500000000e+02 6.276297907908e-02 0.000000000000e+00 0.000000000000e+00
4.995000000000e+02 1.190263235792e-01 0.000000000000e+00 0.000000000000e+00
4.997500000000e+02 1.713963975099e-01 0.000000000000e+00 0.000000000000e+00
5.000000000000e+02 2.161257437961e-01 0.000000000000e+00 0.000000000000e+00
5.002500000000e+02 2.496729320508e-01 0.000000000000e+00 0.000000000000e+00
5.005000000000e+02 2.690136861047e-01 0.000000000000e+00 0.000000000000e+00
5.007500000000e+02 2.719374450435e-01 0.000000000000e+00 0.000000000000e+00
5.010000000000e+02 2.572981212766e-01 0.000000000000e+00 0.000000000000e+00
5.012500000000e+02 2.251901127825e-01 0.000000000000e+00 0.000000000000e+00
5.015000000000e+02 1.770263892169e-01 0.000000000000e+00 0.000000000000e+00
5.017500000000e+02 1.155042302382e-01 0.000000000000e+00 0.000000000000e+00
5.020000000000e+02 4.445507991449e-02 0.000000000000e+00 0.000000000000e+00
5.022500000000e+02 -3.141318166808e-02 0.000000000000e+00 0.000000000000e+00
5.025000000000e+02 -1.068618048623e-01 0.000000000000e+00 0.000000000000e+00
5.027500000000e+02 -1.765251315299e-01 0.000000000000e+00 0.000000000000e+00
5.030000000000e+02 -2.353367381470e-01 0.000000000000e+00 0.000000000000e+00
5.032500000000e+02 -2.789385693999e-01 0.000000000000e+00 0.000000000000e+00
5.035000000000e+02 -3.040350979897e-01 0.000000000000e+00 0.000000000000e+00
5.037500000000e+02 -3.086598860973e-01 0.000000000000e+00 0.000000000000e+00
5.040000000000e+02 -2.923307736263e-01 0.000000000000e+00 0.000000000000e+00
5.042500000000e+02 -2.560812361694e-01 0.000000000000e+00 0.000000000000e+00
5.045000000000e+02 -2.023678915237e-01 0.000000000000e+00 0.000000000000e+00
5.047500000000e+02 -1.348662047371e-01 0.000000000000e+00 0.000000000000e+00
5.050000000000e+02 -5.817672982806e-02 0.000000000000e+00 0.000000000000e+00
5.052500000000e+02 2.252843129705e-02 0.000000000000e+00 0.000000000000e+00
5.055000000000e+02 1.018856254720e-01 0.000000000000e+00 0.000000000000e+00
5.057500000000e+02 1.747130590424e-01 0.000000000000e+00 0.000000000000e+00
5.060000000000e+02 2.363484970903e-01 0.000000000000e+00 0.000000000000e+00
5.062500000000e+02 2.829288807532e-01 0.000000000000e+00 0.000000000000e+00
5.065000000000e+02 3.115979345811e-01 0.000000000000e+00 0.000000000000e+00
5.067500000000e+02 3.206366305779e-01 0.000000000000e+00 0.000000000000e+00
5.070000000000e+02 3.095192158309e-01 0.000000000000e+00 0.000000000000e+00
5.072500000000e+02 2.789033240363e-01 0.000000000000e+00 0.000000000000e+00
5.075000000000e+02 2.305658109997e-01 0.000000000000e+00 0.000000000000e+00
5.077500000000e+02 1.672962265580e-01 0.000000000000e+00 0.000000000000e+00
5.080000000000e+02 9.275764354150e-02 0.000000000000e+00 0.000000000000e+00
5.082500000000e+02 1.132076241569e-02 0.000000000000e+00 0.000000000000e+00
5.085000000000e+02 -7.212702627012e-02 0.000000000000e+00 0.000000000000e+00
5.087500000000e+02 -1.523993245052e-01 0.000000000000e+00 0.000000000000e+00
5.090000000000e+02 -2.242582353676e-01 0.000000000000e+00 0.000000000000e+00
5.092500000000e+02 -2.826933560445e-01 0.000000000000e+00 0.000000000000e+00
5.095000000000e+02 -3.232294430437e-01 0.000000000000e+00 0.000000000000e+00
5.097500000000e+02 -3.422528144036e-01 0.000000000000e+00 0.000000000000e+00
5.100000000000e+02 -3.373378131820e-01 0.000000000000e+00 0.000000000000e+00
5.102500000000e+02 -3.075458510552e-01 0.000000000000e+00 0.000000000000e+00
5.105000000000e+02 -2.536625291597e-01 0.000000000000e+00 0.000000000000e+00
5.107500000000e+02 -1.783349436766e-01 0.000000000000e+00 0.000000000000e+00
5.110000000000e+02 -8.607304645258e-02 0.000000000000e+00 0.000000000000e+00
5.112500000000e+02 1.691326946562e-02 0.000000000000e+00 0.000000000000e+00
5.115000000000e+02 1.230558408399e-01 0.000000000000e+00 0.000000000000e+00
5.117500000000e+02 2.239442246737e-01 0.000000000000e+00 0.000000000000e+00
5.120000000000e+02 3.109895255386e-01 0.000000000000e+00 0.000000000000e+00
5.122500000000e+02 3.761871280045e-01 0.000000000000e+00 0.000000000000e+00
5.125000000000e+02 4.129097259058e-01 0.000000000000e+00 0.000000000000e+00
5.127500000000e+02 4.166483356854e-01 0.000000000000e+00 0.000000000000e+00
5.130000000000e+02 3.856139912159e-01 0.000000000000e+00 0.000000000000e+00
5.132500000000e+02 3.211183699097e-01 0.000000000000e+00 0.000000000000e+00
5.135000000000e+02 2.276682406182e-01 0.000000000000e+00 0.000000000000e+00
5.137500000000e+02 1.127354053110e-01 0.000000000000e+00 0.000000000000e+00
5.140000000000e+02 -1.380172449388e-02 0.000000000000e+00 0.000000000000e+00
5.142500000000e+02 -1.405103730343e-01 0.000000000000e+00 0.000000000000e+00
5.145000000000e+02 -2.554772320157e-01 0.000000000000e+00 0.000000000000e+00
5.147500000000e+02 -3.474996255049e-01 0.000000000000e+00 0.000000000000e+00
5.150000000000e+02 -4.072680309636e-01 0.000000000000e+00 0.000000000000e+00
5.152500000000e+02 -4.284061629627e-01 0.000000000000e+00 0.000000000000e+00
5.155000000000e+02 -4.082429529467e-01 0.000000000000e+00 0.000000000000e+00
5.157500000000e+02 -3.482148969831e-01 0.000000000000e+00 0.000000000000e+00
5.160000000000e+02 -2.538353528900e-01 0.000000000000e+00 0.000000000000e+00
5.162500000000e+02 -1.342154397448e-01 0.000000000000e+00 0.000000000000e+00
5.165000000000e+02 -1.173671882990e-03 0.000000000000e+00 0.000000000000e+00
5.167500000000e+02 1.319780951899e-01 0.000000000000e+00 0.000000000000e+00
5.170000000000e+02 2.518429285697e-01 0.000000000000e+00 0.000000000000e+00
5.172500000000e+02 3.463841667437e-01 0.000000000000e+00 0.000000000000e+00
5.175000000000e+02 4.062414445066e-01 0.000000000000e+00 0.000000000000e+00
5.177500000000e+02 4.257619458391e-01 0.000000000000e+00 0.000000000000e+00
5.180000000000e+02 4.036219556311e-01 0.000000000000e+00 0.000000000000e+00
5.182500000000e+02 3.429605932741e-01 0.000000000000e+00 0.000000000000e+00
5.185000000000e+02 2.510052146207e-01 0.000000000000e+00 0.000000000000e+00
5.187500000000e+02 1.382292847510e-01 0.000000000000e+00 0.000000000000e+00
5.190000000000e+02 1.714079342414e-02 0.000000000000e+00 0.000000000000e+00
5.192500000000e+02 -9.915491259529e-02 0.000000000000e+00 0.000000000000e+00
5.195000000000e+02 -1.984457505031e-01 0.000000000000e+00 0.000000000000e+00
5.197500000000e+02 -2.707780279800e-01 0.000000000000e+00 0.000000000000e+00
5.200000000000e+02 -3.095328798803e-01 0.000000000000e+00 0.000000000000e+00
5.202500000000e+02 -3.120873100550e-01 0.000000000000e+00 0.000000000000e+00
5.205000000000e+02 -2.799857602286e-01 0.000000000000e+00 0.000000000000e+00
5.207500000000e+02 -2.186100999762e-01 0.000000000000e+00 0.000000000000e+00
5.210000000000e+02 -1.363991582919e-01 0.000000000000e+00 0.000000000000e+00
5.212500000000e+02 -4.372509129221e-02 0.000000000000e+00 0.000000000000e+00
5.215000000000e+02 4.842439154202e-02 0.000000000000e+00 0.000000000000e+00
5.217500000000e+02 1.297871029480e-01 0.000000000000e+00 0.000000000000e+00
5.220000000000e+02 1.920207842325e-01 0.000000000000e+00 0.000000000000e+00
5.222500000000e+02 2.296041188517e-01 0.000000000000e+00 0.000000000000e+00
5.225000000000e+02 2.403399012266e-01 0.000000000000e+00 0.000000000000e+00
5.227500000000e+02 2.254112623152e-01 0.000000000000e+00 0.000000000000e+00
5.230000000000e+02 1.890025861063e-01 0.000000000000e+00 0.000000000000e+00
5.232500000000e+02 1.375544770275e-01 0.000000000000e+00 0.000000000000e+00
5.235000000000e+02 7.876896534668e-02 0.000000000000e+00 0.000000000000e+00
5.237500000000e+02 2.051077702837e-02 0.000000000000e+00 0.000000000000e+00
5.240000000000e+02 -3.024085844104e-02 0.000000000000e+00 0.000000000000e+00
5.242500000000e+02 -6.824852835938e-02 0.000000000000e+00 0.000000000000e+00
5.245000000000e+02 -9.057236831241e-02 0.000000000000e+00 0.000000000000e+00
5.247500000000e+02 -9.676352336843e-02 0.000000000000e+00 0.000000000000e+00
5.250000000000e+02 -8.868805384206e-02 0.000000000000e+00 0.000000000000e+00
5.252500000000e+02 -7.002774082839e-02 0.000000000000e+00 0.000000000000e+00
5.255000000000e+02 -4.554952986884e-02 0.000000000000e+00 0.000000000000e+00
5.257500000000e+02 -2.026573126251e-02 0.000000000000e+00 0.000000000000e+00
5.260000000000e+02 1.381582601460e-03 0.000000000000e+00 0.000000000000e+00
5.262500000000e+02 1.618755063168e-02 0.000000000000e+00 0.000000000000e+00
5.265000000000e+02 2.260599828609e-02 0.000000000000e+00 0.000000000000e+00
5.267500000000e+02 2.087013496672e-02 0.000000000000e+00 0.000000000000e+00
5.270000000000e+02 1.280622644515e-02 0.000000000000e+00 0.000000000000e+00
5.272500000000e+02 1.382843714418e-03 0.000000000000e+00 0.000000000000e+00
5.275000000000e+02 -9.920557676520e-03 0.000000000000e+00 0.000000000000e+00
5.277500000000e+02 -1.781477309242e-02 0.000000000000e+00 0.000000000000e+00
5.280000000000e+02 -1.985155022938e-02 0.000000000000e+00 0.000000000000e+00
5.282500000000e+02 -1.491376404586e-02 0.000000000000e+00 0.000000000000e+00
5.285000000000e+02 -3.462534502644e-03 0.000000000000e+00 0.000000000000e+00
5.287500000000e+02 1.250063235530e-02 0.000000000000e+00 0.000000000000e+00
5.290000000000e+02 2.975141072719e-02 0.000000000000e+00 0.000000000000e+00
5.292500000000e+02 4.438837737925e-02 0.000000000000e+00 0.000000000000e+00
5.295000000000e+02 5.251729825970e-02 0.000000000000e+00 0.000000000000e+00
5.297500000000e+02 5.096063677893e-02 0.000000000000e+00 0.000000000000e+00
5.300000000000e+02 3.787329697342e-02 0.000000000000e+00 0.000000000000e+00
5.302500000000e+02 1.315906526500e-02 0.000000000000e+00 0.000000000000e+00
5.305000000000e+02 -2.138724495914e-02 0.000000000000e+00 0.000000000000e+00
5.307500000000e+02 -6.224400796408e-02 0.000000000000e+00 0.000000000000e+00
5.310000000000e+02 -1.046167642422e-01 0.000000000000e+00 0.000000000000e+00
5.312500000000e+02 -1.431186011187e-01 0.000000000000e+00 0.000000000000e+00
5.315000000000e+02 -1.725760754571e-01 0.000000000000e+00 0.000000000000e+00
5.317500000000e+02 -1.888375814024e-01 0.000000000000e+00 0.000000000000e+00
5.320000000000e+02 -1.894577547802e-01 0.000000000000e+00 0.000000000000e+00
5.322500000000e+02 -1.741478721591e-01 0.000000000000e+00 0.000000000000e+00
5.325000000000e+02 -1.449159479167e-01 0.000000000000e+00 0.000000000000e+00
5.327500000000e+02 -1.058663417854e-01 0.000000000000e+00 0.000000000000e+00
5.330000000000e+02 -6.268018765990e-02 0.000000000000e+00 0.000000000000e+00
5.332500000000e+02 -2.184697238627e-02 0.000000000000e+00 0.000000000000e+00
5.335000000000e+02 1.024342467185e-02 0.000000000000e+00 0.000000000000e+00
5.337500000000e+02 2.821604857701e-02 0.000000000000e+00 0.000000000000e+00
5.340000000000e+02 2.849824650064e-02 0.000000000000e+00 0.000000000000e+00
5.342500000000e+02 9.861104335931e-03 0.000000000000e+00 0.000000000000e+00
5.345000000000e+02 -2.636782587842e-02 0.000000000000e+00 0.000000000000e+00
5.347500000000e+02 -7.645532082076e-02 0.000000000000e+00 0.000000000000e+00
5.350000000000e+02 -1.347581203206e-01 0.000000000000e+00 0.000000000000e+00
5.352500000000e+02 -1.944937318508e-01 0.000000000000e+00 0.000000000000e+00
5.355000000000e+02 -2.486759480279e-01 0.000000000000e+00 0.000000000000e+00
5.357500000000e+02 -2.910801871017e-01 0.000000000000e+00 0.000000000000e+00
5.360000000000e+02 -3.170993677391e-01 0.000000000000e+00 0.000000000000e+00
5.362500000000e+02 -3.243673085163e-01 0.000000000000e+00 0.000000000000e+00
5.365000000000e+02 -3.130611122611e-01 0.000000000000e+00 0.000000000000e+00
5.367500000000e+02 -2.858414239977e-01 0.000000000000e+00 0.000000000000e+00
5.370000000000e+02 -2.474426685574e-01 0.000000000000e+00 0.000000000000e+00
5.372500000000e+02 -2.039763722970e-01 0.000000000000e+00 0.000000000000e+00
5.375000000000e+02 -1.620518327036e-01 0.000000000000e+00 0.000000000000e+00
5.377500000000e+02 -1.278436468779e-01 0.000000000000e+00 0.000000000000e+00
5.380000000000e+02 -1.062413341280e-01 0.000000000000e+00 0.000000000000e+00
5.382500000000e+02 -1.002018713583e-01 0.000000000000e+00 0.000000000000e+00
5.385000000000e+02 -1.103938444148e-01 0.000000000000e+00 0.000000000000e+00
5.387500000000e+02 -1.351772006166e-01 0.000000000000e+00 0.000000000000e+00
5.390000000000e+02 -1.709122085746e-01 0.000000000000e+00 0.000000000000e+00
5.392500000000e+02 -2.125428903748e-01 0.000000000000e+00 0.000000000000e+00
5.395000000000e+02 -2.543611537615e-01 0.000000000000e+00 0.000000000000e+00
5.397500000000e+02 -2.908338387001e-01 0.000000000000e+00 0.000000000000e+00
5.400000000000e+02 -3.173692212394e-01 0.000000000000e+00 0.000000000000e+00
5.402500000000e+02 -3.309126283979e-01 0.000000000000e+00 0.000000000000e+00
5.405000000000e+02 -3.302902538213e-01 0.000000000000e+00 0.000000000000e+00
5.407500000000e+02 -3.162611017617e-01 0.000000000000e+00 0.000000000000e+00
5.410000000000e+02 -2.912826465148e-01 0.000000000000e+00 0.000000000000e+00
5.412500000000e+02 -2.590390956860e-01 0.000000000000e+00 0.000000000000e+00
5.415000000000e+02 -2.238154422438e-01 0.000000000000e+00 0.000000000000e+00
5.417500000000e+02 -1.898207013951e-01 0.000000000000e+00 0.000000000000e+00
5.420000000000e+02 -1.605671064171e-01 0.000000000000e+00 0.000000000000e+00
5.422500000000e+02 -1.383985548769e-01 0.000000000000e+00 0.000000000000e+00
5.425000000000e+02 -1.242338938160e-01 0.000000000000e+00 0.000000000000e+00
5.427500000000e+02 -1.175535440939e-01 0.000000000000e+00 0.000000000000e+00
5.430000000000e+02 -1.166177027056e-01 0.000000000000e+00 0.000000000000e+00
5.432500000000e+02 -1.188674952898e-01 0.000000000000e+00 0.000000000000e+00
5.435000000000e+02 -1.214328396857e-01 0.000000000000e+00 0.000000000000e+00
5.437500000000e+02 -1.216566469835e-01 0.000000000000e+00 0.000000000000e+00
5.440000000000e+02 -1.175462597876e-01 0.000000000000e+00 0.000000000000e+00
5.442500000000e+02 -1.080790766430e-01 0.000000000000e+00 0.000000000000e+00
5.445000000000e+02 -9.331709096772e-02 0.000000000000e+00 0.000000000000e+00
5.447500000000e+02 -7.431966161859e-02 0.000000000000e+00 0.000000000000e+00
5.450000000000e+02 -5.287927259226e-02 0.000000000000e+00 0.000000000000e+00
5.452500000000e+02 -3.113533372937e-02 0.000000000000e+00 0.000000000000e+00
5.455000000000e+02 -1.114117768440e-02 0.000000000000e+00 0.000000000000e+00
5.457500000000e+02 5.533945785355e-03 0.000000000000e+00 0.000000000000e+00
5.460000000000e+02 1.809385198901e-02 0.000000000000e+00 0.000000000000e+00
5.462500000000e+02 2.664206750794e-02 0.000000000000e+00 0.000000000000e+00
5.465000000000e+02 3.212281836721e-02 0.000000000000e+00 0.000000000000e+00
5.467500000000e+02 3.608708525601e-02 0.000000000000e+00 0.000000000000e+00
5.470000000000e+02 4.032665688639e-02 0.000000000000e+00 0.000000000000e+00
5.472500000000e+02 4.644389084837e-02 0.000000000000e+00 0.000000000000e+00
5.475000000000e+02 5.543790377667e-02 0.000000000000e+00 0.000000000000e+00
5.477500000000e+02 6.738680045669e-02 0.000000000000e+00 0.000000000000e+00
5.480000000000e+02 8.129033919330e-02 0.000000000000e+00 0.000000000000e+00
5.482500000000e+02 9.511053687254e-02 0.000000000000e+00 0.000000000000e+00
5.485000000000e+02 1.060135685442e-01 0.000000000000e+00 0.000000000000e+00
5.487500000000e+02 1.107806281445e-01 0.000000000000e+00 0.000000000000e+00
5.490000000000e+02 1.063242542037e-01 0.000000000000e+00 0.000000000000e+00
5.492500000000e+02 9.022539782990e-02 0.000000000000e+00 0.000000000000e+00
5.495000000000e+02 6.119906987882e-02 0.000000000000e+00 0.000000000000e+00
5.497500000000e+02 1.940437868099e-02 0.000000000000e+00 0.000000000000e+00
5.500000000000e+02 -3.346273844244e-02 0.000000000000e+00 0.000000000000e+00
5.502500000000e+02 -9.432209731505e-02 0.000000000000e+00 0.000000000000e+00
5.505000000000e+02 -1.590955265192e-01 0.000000000000e+00 0.000000000000e+00
5.507500000000e+02 -2.232759182561e-01 0.000000000000e+00 0.000000000000e+00
5.510000000000e+02 -2.825957706664e-01 0.000000000000e+00 0.000000000000e+00
5.512500000000e+02 -3.336918421720e-01 0.000000000000e+00 0.000000000000e+00
5.515000000000e+02 -3.746584389720e-01 0.000000000000e+00 0.000000000000e+00
5.517500000000e+02 -4.053949088706e-01 0.000000000000e+00 0.000000000000e+00
5.520000000000e+02 -4.276815746125e-01 0.000000000000e+00 0.000000000000e+00
5.522500000000e+02 -4.449585374779e-01 0.000000000000e+00 0.000000000000e+00
5.525000000000e+02 -4.618275110688e-01 0.000000000000e+00 0.000000000000e+00
5.527500000000e+02 -4.833410714306e-01 0.000000000000e+00 0.000000000000e+00
5.530000000000e+02 -5.141794540474e-01 0.000000000000e+00 0.000000000000e+00
5.532500000000e+02 -5.578364618866e-01 0.000000000000e+00 0.000000000000e+00
5.535000000000e+02 -6.159394258481e-01 0.000000000000e+00 0.000000000000e+00
5.537500000000e+02 -6.878124421050e-01 0.000000000000e+00 0.000000000000e+00
5.540000000000e+02 -7.703591858378e-01 0.000000000000e+00 0.000000000000e+00
5.542500000000e+02 -8.582960443312e-01 0.000000000000e+00 0.000000000000e+00
5.545000000000e+02 -9.447147403751e-01 0.000000000000e+00 0.000000000000e+00
5.547500000000e+02 -1.021903710395e+00 0.000000000000e+00 0.000000000000e+00
5.550000000000e+02 -1.082316853914e+00 0.000000000000e+00 0.000000000000e+00
5.552500000000e+02 -1.119553230427e+00 0.000000000000e+00 0.000000000000e+00
5.555000000000e+02 -1.129205966017e+00 0.000000000000e+00 0.000000000000e+00
5.557500000000e+02 -1.109454274574e+00 0.000000000000e+00 0.000000000000e+00
5.560000000000e+02 -1.061307204445e+00 0.000000000000e+00 0.000000000000e+00
5.562500000000e+02 -9.884567098614e-01 0.000000000000e+00 0.000000000000e+00
5.565000000000e+02 -8.967539215434e-01 0.000000000000e+00 0.000000000000e+00
5.567500000000e+02 -7.933778540612e-01 0.000000000000e+00 0.000000000000e+00
5.570000000000e+02 -6.858120432590e-01 0.000000000000e+00 0.000000000000e+00
5.572500000000e+02 -5.807747814878e-01 0.000000000000e+00 0.000000000000e+00
5.575000000000e+02 -4.832580097396e-01 0.000000000000e+00 0.000000000000e+00
5.577500000000e+02 -3.958168283832e-01 0.000000000000e+00 0.000000000000e+00
5.580000000000e+02 -3.182175798798e-01 0.000000000000e+00 0.000000000000e+00
5.582500000000e+02 -2.475022034528e-01 0.000000000000e+00 0.000000000000e+00
5.585000000000e+02 -1.784671640629e-01 0.000000000000e+00 0.000000000000e+00
5.587500000000e+02 -1.044952349891e-01 0.000000000000e+00 0.000000000000e+00
5.590000000000e+02 -1.862646778636e-02 0.000000000000e+00 0.000000000000e+00
5.592500000000e+02 8.528156756500e-02 0.000000000000e+00 0.000000000000e+00
5.595000000000e+02 2.114693346259e-01 0.000000000000e+00 0.000000000000e+00
5.597500000000e+02 3.614233755666e-01 0.000000000000e+00 0.000000000000e+00
5.600000000000e+02 5.333826628397e-01 0.000000000000e+00 0.000000000000e+00
5.602500000000e+02 7.222798983773e-01 0.000000000000e+00 0.000000000000e+00
5.605000000000e+02 9.201338503437e-01 0.000000000000e+00 0.000000000000e+00
5.607500000000e+02 1.116845476205e+00 0.000000000000e+00 0.000000000000e+00
5.610000000000e+02 1.301293485989e+00 0.000000000000e+00 0.000000000000e+00
5.612500000000e+02 1.462582335520e+00 0.000000000000e+00 0.000000000000e+00
5.615000000000e+02 1.591273556421e+00 0.000000000000e+00 0.000000000000e+00
5.617500000000e+02 1.680433053370e+00 0.000000000000e+00 0.000000000000e+00
5.620000000000e+02 1.726352360036e+00 0.000000000000e+00 0.000000000000e+00
5.622500000000e+02 1.728847296490e+00 0.000000000000e+00 0.000000000000e+00
5.625000000000e+02 1.691096592985e+00 0.000000000000e+00 0.000000000000e+00
5.627500000000e+02 1.619047461428e+00 0.000000000000e+00 0.000000000000e+00
5.630000000000e+02 1.520475671612e+00 0.000000000000e+00 0.000000000000e+00
5.632500000000e+02 1.403835835548e+00 0.000000000000e+00 0.000000000000e+00
5.635000000000e+02 1.277066503340e+00 0.000000000000e+00 0.000000000000e+00
5.637500000000e+02 1.146520252762e+00 0.000000000000e+00 0.000000000000e+00
5.640000000000e+02 1.016170454056e+00 0.000000000000e+00 0.000000000000e+00
5.642500000000e+02 8.872064712533e-01 0.000000000000e+00 0.000000000000e+00
5.645000000000e+02 7.580734111585e-01 0.000000000000e+00 0.000000000000e+00
5.647500000000e+02 6.249490526214e-01 0.000000000000e+00 0.000000000000e+00
5.650000000000e+02 4.825882659851e-01 0.000000000000e+00 0.000000000000e+00
5.652500000000e+02 3.254128534247e-01 0.000000000000e+00 0.000000000000e+00
5.655000000000e+02 1.486896534394e-01 0.000000000000e+00 0.000000000000e+00
5.657500000000e+02 -5.037316733233e-02 0.000000000000e+00 0.000000000000e+00
5.660000000000e+02 -2.717707364851e-01 0.000000000000e+00 0.000000000000e+00
5.662500000000e+02 -5.122128873785e-01 0.000000000000e+00 0.000000000000e+00
5.665000000000e+02 -7.650775189040e-01 0.000000000000e+00 0.000000000000e+00
5.667500000000e+02 -1.020820042969e+00 0.000000000000e+00 0.000000000000e+00
5.670000000000e+02 -1.267790314465e+00 0.000000000000e+00 0.000000000000e+00
5.672500000000e+02 -1.493352721450e+00 0.000000000000e+00 0.000000000000e+00
5.675000000000e+02 -1.685164118779e+00 0.000000000000e+00 0.000000000000e+00
5.677500000000e+02 -1.832443582663e+00 0.000000000000e+00 0.000000000000e+00
5.680000000000e+02 -1.927070224085e+00 0.000000000000e+00 0.000000000000e+00
5.682500000000e+02 -1.964369969826e+00 0.000000000000e+00 0.000000000000e+00
5.685000000000e+02 -1.943495625991e+00 0.000000000000e+00 0.000000000000e+00
5.687500000000e+02 -1.867360437725e+00 0.000000000000e+00 0.000000000000e+00
5.690000000000e+02 -1.742145845745e+00 0.000000000000e+00 0.000000000000e+00
5.692500000000e+02 -1.576460776618e+00 0.000000000000e+00 0.000000000000e+00
5.695000000000e+02 -1.380274803751e+00 0.000000000000e+00 0.000000000000e+00
5.697500000000e+02 -1.163774827132e+00 0.000000000000e+00 0.000000000000e+00
5.700000000000e+02 -9.363010427373e-01 0.000000000000e+00 0.000000000000e+00
5.702500000000e+02 -7.055024132544e-01 0.000000000000e+00 0.000000000000e+00
5.705000000000e+02 -4.768171440480e-01 0.000000000000e+00 0.000000000000e+00
5.707500000000e+02 -2.533349733498e-01 0.000000000000e+00 0.000000000000e+00
5.710000000000e+02 -3.604242935997e-02 0.000000000000e+00 0.000000000000e+00
5.712500000000e+02 1.756025298916e-01 0.000000000000e+00 0.000000000000e+00
5.715000000000e+02 3.828662728917e-01 0.000000000000e+00 0.000000000000e+00
5.717500000000e+02 5.868367718291e-01 0.000000000000e+00 0.000000000000e+00
5.720000000000e+02 7.875658856087e-01 0.000000000000e+00 0.000000000000e+00
5.722500000000e+02 9.833920807423e-01 0.000000000000e+00 0.000000000000e+00
5.725000000000e+02 1.170551986549e+00 0.000000000000e+00 0.000000000000e+00
5.727500000000e+02 1.343147201860e+00 0.000000000000e+00 0.000000000000e+00
5.730000000000e+02 1.493481887296e+00 0.000000000000e+00 0.000000000000e+00
5.732500000000e+02 1.612734057282e+00 0.000000000000e+00 0.000000000000e+00
5.735000000000e+02 1.691876411337e+00 0.000000000000e+00 0.000000000000e+00
5.737500000000e+02 1.722727405282e+00 0.000000000000e+00 0.000000000000e+00
5.740000000000e+02 1.698994695343e+00 0.000000000000e+00 0.000000000000e+00
5.742500000000e+02 1.617173371522e+00 0.000000000000e+00 0.000000000000e+00
5.745000000000e+02 1.477180191057e+00 0.000000000000e+00 0.000000000000e+00
5.747500000000e+02 1.282639472309e+00 0.000000000000e+00 0.000000000000e+00
5.750000000000e+02 1.040781488596e+00 0.000000000000e+00 0.000000000000e+00
5.752500000000e+02 7.619638358754e-01 0.000000000000e+00 0.000000000000e+00
5.755000000000e+02 4.588736019145e-01 0.000000000000e+00 0.000000000000e+00
5.757500000000e+02 1.455069686646e-01 0.000000000000e+00 0.000000000000e+00
5.760000000000e+02 -1.639518272170e-01 0.000000000000e+00 0.000000000000e+00
5.762500000000e+02 -4.562214821706e-01 0.000000000000e+00 0.000000000000e+00
5.765000000000e+02 -7.198623334397e-01 0.000000000000e+00 0.000000000000e+00
5.767500000000e+02 -9.459646281640e-01 0.000000000000e+00 0.000000000000e+00
5.770000000000e+02 -1.128524188751e+00 0.000000000000e+00 0.000000000000e+00
5.772500000000e+02 -1.264486048861e+00 0.000000000000e+00 0.000000000000e+00
5.775000000000e+02 -1.353480189174e+00 0.000000000000e+00 0.000000000000e+00
5.777500000000e+02 -1.397312011514e+00 0.000000000000e+00 0.000000000000e+00
5.780000000000e+02 -1.399298651933e+00 0.000000000000e+00 0.000000000000e+00
5.782500000000e+02 -1.363557153605e+00 0.000000000000e+00 0.000000000000e+00
5.785000000000e+02 -1.294350338063e+00 0.000000000000e+00 0.000000000000e+00
5.787500000000e+02 -1.195581452892e+00 0.000000000000e+00 0.000000000000e+00
5.790000000000e+02 -1.070501812768e+00 0.000000000000e+00 0.000000000000e+00
5.792500000000e+02 -9.216607275827e-01 0.000000000000e+00 0.000000000000e+00
5.795000000000e+02 -7.510890394624e-01 0.000000000000e+00 0.000000000000e+00
5.797500000000e+02 -5.606718576185e-01 0.000000000000e+00 0.000000000000e+00
5.800000000000e+02 -3.526374347758e-01 0.000000000000e+00 0.000000000000e+00
5.802500000000e+02 -1.300713470208e-01 0.000000000000e+00 0.000000000000e+00
5.805000000000e+02 1.026395485319e-01 0.000000000000e+00 0.000000000000e+00
5.807500000000e+02 3.395200639637e-01 0.000000000000e+00 0.000000000000e+00
5.810000000000e+02 5.729422317528e-01 0.000000000000e+00 0.000000000000e+00
5.812500000000e+02 7.938189595830e-01 0.000000000000e+00 0.000000000000e+00
5.815000000000e+02 9.920560120758e-01 0.000000000000e+00 0.000000000000e+00
5.817500000000e+02 1.157226874738e+00 0.000000000000e+00 0.000000000000e+00
5.820000000000e+02 1.279403667931e+00 0.000000000000e+00 0.000000000000e+00
5.822500000000e+02 1.350054210466e+00 0.000000000000e+00 0.000000000000e+00
5.825000000000e+02 1.362903490694e+00 0.000000000000e+00 0.000000000000e+00
5.827500000000e+02 1.314658620284e+00 0.000000000000e+00 0.000000000000e+00
5.830000000000e+02 1.205509634201e+00 0.000000000000e+00 0.000000000000e+00
5.832500000000e+02 1.039342511678e+00 0.000000000000e+00 0.000000000000e+00
5.835000000000e+02 8.236324739180e-01 0.000000000000e+00 0.000000000000e+00
5.837500000000e+02 5.690210154715e-01 0.000000000000e+00 0.000000000000e+00
5.840000000000e+02 2.886149108786e-01 0.000000000000e+00 0.000000000000e+00
5.842500000000e+02 -2.924574974339e-03 0.000000000000e+00 0.000000000000e+00
5.845000000000e+02 -2.904123715210e-01 0.000000000000e+00 0.000000000000e+00
5.847500000000e+02 -5.591893575628e-01 0.000000000000e+00 0.000000000000e+00
5.850000000000e+02 -7.960912681309e-01 0.000000000000e+00 0.000000000000e+00
5.852500000000e+02 -9.902491905402e-01 0.000000000000e+00 0.000000000000e+00
5.855000000000e+02 -1.133656127868e+00 0.000000000000e+00 0.000000000000e+00
5.857500000000e+02 -1.221462923340e+00 0.000000000000e+00 0.000000000000e+00
5.860000000000e+02 -1.251998746332e+00 0.000000000000e+00 0.000000000000e+00
5.862500000000e+02 -1.226542346822e+00 0.000000000000e+00 0.000000000000e+00
5.865000000000e+02 -1.148896579047e+00 0.000000000000e+00 0.000000000000e+00
5.867500000000e+02 -1.024837114874e+00 0.000000000000e+00 0.000000000000e+00
5.870000000000e+02 -8.615146847967e-01 0.000000000000e+00 0.000000000000e+00
5.872500000000e+02 -6.668877651553e-01 0.000000000000e+00 0.000000000000e+00
5.875000000000e+02 -4.492499357667e-01 0.000000000000e+00 0.000000000000e+00
5.877500000000e+02 -2.168950530598e-01 0.000000000000e+00 0.000000000000e+00
5.880000000000e+02 2.206309072919e-02 0.000000000000e+00 0.000000000000e+00
5.882500000000e+02 2.597281026542e-01 0.000000000000e+00 0.000000000000e+00
5.885000000000e+02 4.883526420022e-01 0.000000000000e+00 0.000000000000e+00
5.887500000000e+02 7.002215094042e-01 0.000000000000e+00 0.000000000000e+00
5.890000000000e+02 8.875540302745e-01 0.000000000000e+00 0.000000000000e+00
5.892500000000e+02 1.042493416988e+00 0.000000000000e+00 0.000000000000e+00
5.895000000000e+02 1.157239278795e+00 0.000000000000e+00 0.000000000000e+00
5.897500000000e+02 1.224357706070e+00 0.000000000000e+00 0.000000000000e+00
5.900000000000e+02 1.237273963713e+00 0.000000000000e+00 0.000000000000e+00
5.902500000000e+02 1.190919557083e+00 0.000000000000e+00 0.000000000000e+00
5.905000000000e+02 1.082472807910e+00 0.000000000000e+00 0.000000000000e+00
5.907500000000e+02 9.121048206252e-01 0.000000000000e+00 0.000000000000e+00
5.910000000000e+02 6.836251410971e-01 0.000000000000e+00 0.000000000000e+00
5.912500000000e+02 4.049168123951e-01 0.000000000000e+00 0.000000000000e+00
5.915000000000e+02 8.806071478282e-02 0.000000000000e+00 0.000000000000e+00
5.917500000000e+02 -2.509259957910e-01 0.000000000000e+00 0.000000000000e+00
5.920000000000e+02 -5.927748467346e-01 0.000000000000e+00 0.000000000000e+00
5.922500000000e+02 -9.160652430951e-01 0.000000000000e+00 0.000000000000e+00
5.925000000000e+02 -1.198678336162e+00 0.000000000000e+00 0.000000000000e+00
5.927500000000e+02 -1.419497942300e+00 0.000000000000e+00 0.000000000000e+00
5.930000000000e+02 -1.560211351754e+00 0.000000000000e+00 0.000000000000e+00
5.932500000000e+02 -1.607037376298e+00 0.000000000000e+00 0.000000000000e+00
5.935000000000e+02 -1.552201637640e+00 0.000000000000e+00 0.000000000000e+00
5.937500000000e+02 -1.394991971748e+00 0.000000000000e+00 0.000000000000e+00
5.940000000000e+02 -1.142259598910e+00 0.000000000000e+00 0.000000000000e+00
5.942500000000e+02 -8.082815918676e-01 0.000000000000e+00 0.000000000000e+00
5.945000000000e+02 -4.139621332681e-01 0.000000000000e+00 0.000000000000e+00
5.947500000000e+02 1.458264090862e-02 0.000000000000e+00 0.000000000000e+00
5.950000000000e+02 4.479464086183e-01 0.000000000000e+00 0.000000000000e+00
5.952500000000e+02 8.556961547265e-01 0.000000000000e+00 0.000000000000e+00
5.955000000000e+02 1.208773989146e+00 0.000000000000e+00 0.000000000000e+00
5.957500000000e+02 1.481816725501e+00 0.000000000000e+00 0.000000000000e+00
5.960000000000e+02 1.655179119082e+00 0.000000000000e+00 0.000000000000e+00
5.962500000000e+02 1.716476179198e+00 0.000000000000e+00 0.000000000000e+00
5.965000000000e+02 1.661509142858e+00 0.000000000000e+00 0.000000000000e+00
5.967500000000e+02 1.494502707455e+00 0.000000000000e+00 0.000000000000e+00
5.970000000000e+02 1.227650468515e+00 0.000000000000e+00 0.000000000000e+00
5.972500000000e+02 8.800329807594e-01 0.000000000000e+00 0.000000000000e+00
5.975000000000e+02 4.760306103606e-01 0.000000000000e+00 0.000000000000e+00
5.977500000000e+02 4.339493259465e-02 0.000000000000e+00 0.000000000000e+00
5.980000000000e+02 -3.888363329660e-01 0.000000000000e+00 0.000000000000e+00
5.982500000000e+02 -7.923963612449e-01 0.000000000000e+00 0.000000000000e+00
5.985000000000e+02 -1.141654451485e+00 0.000000000000e+00 0.000000000000e+00
5.987500000000e+02 -1.415162379952e+00 0.000000000000e+00 0.000000000000e+00
5.990000000000e+02 -1.596801352835e+00 0.000000000000e+00 0.000000000000e+00
5.992500000000e+02 -1.676498206480e+00 0.000000000000e+00 0.000000000000e+00
5.995000000000e+02 -1.650524172845e+00 0.000000000000e+00 0.000000000000e+00
5.997500000000e+02 -1.521423754011e+00 0.000000000000e+00 0.000000000000e+00
6.000000000000e+02 -1.297641173015e+00 0.000000000000e+00 0.000000000000e+00
6.002500000000e+02 -9.929162991214e-01 0.000000000000e+00 0.000000000000e+00
6.005000000000e+02 -6.255125118495e-01 0.000000000000e+00 0.000000000000e+00
6.007500000000e+02 -2.173198021606e-01 0.000000000000e+00 0.000000000000e+00
6.010000000000e+02 2.071465910841e-01 0.000000000000e+00 0.000000000000e+00
6.012500000000e+02 6.218519421422e-01 0.000000000000e+00 0.000000000000e+00
6.015000000000e+02 1.000463496150e+00 0.000000000000e+00 0.000000000000e+00
6.017500000000e+02 1.317697016347e+00 0.000000000000e+00 0.000000000000e+00
6.020000000000e+02 1.550780851545e+00 0.000000000000e+00 0.000000000000e+00
6.022500000000e+02 1.680999315017e+00 0.000000000000e+00 0.000000000000e+00
6.025000000000e+02 1.695237399792e+00 0.000000000000e+00 0.000000000000e+00
6.027500000000e+02 1.587407144819e+00 0.000000000000e+00 0.000000000000e+00
6.030000000000e+02 1.359601078570e+00 0.000000000000e+00 0.000000000000e+00
6.032500000000e+02 1.022799040976e+00 0.000000000000e+00 0.000000000000e+00
6.035000000000e+02 5.969588591912e-01 0.000000000000e+00 0.000000000000e+00
6.037500000000e+02 1.103534748368e-01 0.000000000000e+00 0.000000000000e+00
6.040000000000e+02 -4.019222094485e-01 0.000000000000e+00 0.000000000000e+00
6.042500000000e+02 -9.002663325283e-01 0.000000000000e+00 0.000000000000e+00
6.045000000000e+02 -1.343597463246e+00 0.000000000000e+00 0.000000000000e+00
6.047500000000e+02 -1.692880389474e+00 0.000000000000e+00 0.000000000000e+00
6.050000000000e+02 -1.914842945756e+00 0.000000000000e+00 0.000000000000e+00
6.052500000000e+02 -1.985509194494e+00 0.000000000000e+00 0.000000000000e+00
6.055000000000e+02 -1.893145964922e+00 0.000000000000e+00 0.000000000000e+00
6.057500000000e+02 -1.640239331682e+00 0.000000000000e+00 0.000000000000e+00
6.060000000000e+02 -1.244188155132e+00 0.000000000000e+00 0.000000000000e+00
6.062500000000e+02 -7.365195693021e-01 0.000000000000e+00 0.000000000000e+00
6.065000000000e+02 -1.605856350171e-01 0.000000000000e+00 0.000000000000e+00
6.067500000000e+02 4.321254039238e-01 0.000000000000e+00 0.000000000000e+00
6.070000000000e+02 9.867565883448e-01 0.000000000000e+00 0.000000000000e+00
6.072500000000e+02 1.450472013274e+00 0.000000000000e+00 0.000000000000e+00
6.075000000000e+02 1.777907360017e+00 0.000000000000e+00 0.000000000000e+00
6.077500000000e+02 1.936075948905e+00 0.000000000000e+00 0.000000000000e+00
6.080000000000e+02 1.908152615128e+00 0.000000000000e+00 0.000000000000e+00
6.082500000000e+02 1.695657588094e+00 0.000000000000e+00 0.000000000000e+00
6.085000000000e+02 1.318726421921e+00 0.000000000000e+00 0.000000000000e+00
6.087500000000e+02 8.143626779242e-01 0.000000000000e+00 0.000000000000e+00
6.090000000000e+02 2.328032608532e-01 0.000000000000e+00 0.000000000000e+00
6.092500000000e+02 -3.676463333854e-01 0.000000000000e+00 0.000000000000e+00
6.095000000000e+02 -9.267570457579e-01 0.000000000000e+00 0.000000000000e+00
6.097500000000e+02 -1.388819676827e+00 0.000000000000e+00 0.000000000000e+00
6.100000000000e+02 -1.708652101240e+00 0.000000000000e+00 0.000000000000e+00
6.102500000000e+02 -1.856471554533e+00 0.000000000000e+00 0.000000000000e+00
6.105000000000e+02 -1.821055841093e+00 0.000000000000e+00 0.000000000000e+00
6.107500000000e+02 -1.610813344614e+00 0.000000000000e+00 0.000000000000e+00
6.110000000000e+02 -1.252628104070e+00 0.000000000000e+00 0.000000000000e+00
6.112500000000e+02 -7.886127281558e-01 0.000000000000e+00 0.000000000000e+00
6.115000000000e+02 -2.711550619701e-01 0.000000000000e+00 0.000000000000e+00
6.117500000000e+02 2.431481076545e-01 0.000000000000e+00 0.000000000000e+00
6.120000000000e+02 6.999423879560e-01 0.000000000000e+00 0.000000000000e+00
6.122500000000e+02 1.053180193954e+00 0.000000000000e+00 0.000000000000e+00
6.125000000000e+02 1.270079031827e+00 0.000000000000e+00 0.000000000000e+00
6.127500000000e+02 1.334397569463e+00 0.000000000000e+00 0.000000000000e+00
6.130000000000e+02 1.247668558980e+00 0.000000000000e+00 0.000000000000e+00
6.132500000000e+02 1.028286919430e+00 0.000000000000e+00 0.000000000000e+00
6.135000000000e+02 7.086208061283e-01 0.000000000000e+00 0.000000000000e+00
6.137500000000e+02 3.305580918638e-01 0.000000000000e+00 0.000000000000e+00
6.140000000000e+02 -5.991145341751e-02 0.000000000000e+00 0.000000000000e+00
6.142500000000e+02 -4.183709990186e-01 0.000000000000e+00 0.000000000000e+00
6.145000000000e+02 -7.071882363198e-01 0.000000000000e+00 0.000000000000e+00
6.147500000000e+02 -8.996248715529e-01 0.000000000000e+00 0.000000000000e+00
6.150000000000e+02 -9.823686805941e-01 0.000000000000e+00 0.000000000000e+00
6.152500000000e+02 -9.562349518953e-01 0.000000000000e+00 0.000000000000e+00
6.155000000000e+02 -8.350339142113e-01 0.000000000000e+00 0.000000000000e+00
6.157500000000e+02 -6.428436655356e-01 0.000000000000e+00 0.000000000000e+00
6.160000000000e+02 -4.101312006702e-01 0.000000000000e+00 0.000000000000e+00
6.162500000000e+02 -1.693004398864e-01 0.000000000000e+00 0.000000000000e+00
6.165000000000e+02 4.970148442267e-02 0.000000000000e+00 0.000000000000e+00
6.167500000000e+02 2.231251302106e-01 0.000000000000e+00 0.000000000000e+00
6.170000000000e+02 3.360305183814e-01 0.000000000000e+00 0.000000000000e+00
6.172500000000e+02 3.834742963922e-01 0.000000000000e+00 0.000000000000e+00
6.175000000000e+02 3.701928060355e-01 0.000000000000e+00 0.000000000000e+00
6.177500000000e+02 3.089207991400e-01 0.000000000000e+00 0.000000000000e+00
6.180000000000e+02 2.176763136592e-01 0.000000000000e+00 0.000000000000e+00
6.182500000000e+02 1.164776403813e-01 0.000000000000e+00 0.000000000000e+00
6.185000000000e+02 2.402014600918e-02 0.000000000000e+00 0.000000000000e+00
6.187500000000e+02 -4.517806430442e-02 0.000000000000e+00 0.000000000000e+00
6.190000000000e+02 -8.274704043349e-02 0.000000000000e+00 0.000000000000e+00
6.192500000000e+02 -8.729165436275e-02 0.000000000000e+00 0.000000000000e+00
6.195000000000e+02 -6.400181131801e-02 0.000000000000e+00 0.000000000000e+00
6.197500000000e+02 -2.316780335825e-02 0.000000000000e+00 0.000000000000e+00
6.200000000000e+02 2.210820351750e-02 0.000000000000e+00 0.000000000000e+00
6.202500000000e+02 5.859408385480e-02 0.000000000000e+00 0.000000000000e+00
6.205000000000e+02 7.554050244163e-02 0.000000000000e+00 0.000000000000e+00
6.207500000000e+02 6.678407186773e-02 0.000000000000e+00 0.000000000000e+00
6.210000000000e+02 3.199222335250e-02 0.000000000000e+00 0.000000000000e+00
6.212500000000e+02 -2.315291095867e-02 0.000000000000e+00 0.000000000000e+00
6.215000000000e+02 -8.785762310845e-02 0.000000000000e+00 0.000000000000e+00
6.217500000000e+02 -1.480535211634e-01 0.000000000000e+00 0.000000000000e+00
6.220000000000e+02 -1.888614018114e-01 0.000000000000e+00 0.000000000000e+00
6.222500000000e+02 -1.972715852554e-01 0.000000000000e+00 0.000000000000e+00
6.225000000000e+02 -1.645924750165e-01 0.000000000000e+00 0.000000000000e+00
6.227500000000e+02 -8.825322835320e-02 0.000000000000e+00 0.000000000000e+00
6.230000000000e+02 2.735302396985e-02 0.000000000000e+00 0.000000000000e+00
6.232500000000e+02 1.711477714264e-01 0.000000000000e+00 0.000000000000e+00
6.235000000000e+02 3.267517401507e-01 0.000000000000e+00 0.000000000000e+00
6.237500000000e+02 4.747825442816e-01 0.000000000000e+00 0.000000000000e+00
6.240000000000e+02 5.957239474324e-01 0.000000000000e+00 0.000000000000e+00
6.242500000000e+02 6.729290161184e-01 0.000000000000e+00 0.000000000000e+00
6.245000000000e+02 6.952906364214e-01 0.000000000000e+00 0.000000000000e+00
6.247500000000e+02 6.591564500930e-01 0.000000000000e+00 0.000000000000e+00
6.250000000000e+02 5.691749608934e-01 0.000000000000e+00 0.000000000000e+00
6.252500000000e+02 4.379188381291e-01 0.000000000000e+00 0.000000000000e+00
6.255000000000e+02 2.843160675764e-01 0.000000000000e+00 0.000000000000e+00
6.257500000000e+02 1.311013532238e-01 0.000000000000e+00 0.000000000000e+00
6.260000000000e+02 1.651194254092e-03 0.000000000000e+00 0.000000000000e+00
6.262500000000e+02 -8.333687519383e-02 0.000000000000e+00 0.000000000000e+00
6.265000000000e+02 -1.088323123851e-01 0.000000000000e+00 0.000000000000e+00
6.267500000000e+02 -6.768369703352e-02 0.000000000000e+00 0.000000000000e+00
6.270000000000e+02 3.827597431515e-02 0.000000000000e+00 0.000000000000e+00
6.272500000000e+02 1.983995902480e-01 0.000000000000e+00 0.000000000000e+00
6.275000000000e+02 3.946528673964e-01 0.000000000000e+00 0.000000000000e+00
6.277500000000e+02 6.040939962967e-01 0.000000000000e+00 0.000000000000e+00
6.280000000000e+02 8.020475882291e-01 0.000000000000e+00 0.000000000000e+00
6.282500000000e+02 9.655136538515e-01 0.000000000000e+00 0.000000000000e+00
6.285000000000e+02 1.076319954390e+00 0.000000000000e+00 0.000000000000e+00
6.287500000000e+02 1.123566617105e+00 0.000000000000e+00 0.000000000000e+00
6.290000000000e+02 1.105018832087e+00 0.000000000000e+00 0.000000000000e+00
6.292500000000e+02 1.027260225572e+00 0.000000000000e+00 0.000000000000e+00
6.295000000000e+02 9.046022482802e-01 0.000000000000e+00 0.000000000000e+00
6.297500000000e+02 7.569260650868e-01 0.000000000000e+00 0.000000000000e+00
6.300000000000e+02 6.067859726230e-01 0.000000000000e+00 0.000000000000e+00
6.302500000000e+02 4.762049369948e-01 0.000000000000e+00 0.000000000000e+00
6.305000000000e+02 3.836290549465e-01 0.000000000000e+00 0.000000000000e+00
6.307500000000e+02 3.414742883641e-01 0.000000000000e+00 0.000000000000e+00
6.310000000000e+02 3.546019782475e-01 0.000000000000e+00 0.000000000000e+00
6.312500000000e+02 4.199151550362e-01 0.000000000000e+00 0.000000000000e+00
6.315000000000e+02 5.270981919516e-01 0.000000000000e+00 0.000000000000e+00
6.317500000000e+02 6.603539052417e-01 0.000000000000e+00 0.000000000000e+00
6.320000000000e+02 8.008501077455e-01 0.000000000000e+00 0.000000000000e+00
6.322500000000e+02 9.294926350314e-01 0.000000000000e+00 0.000000000000e+00
6.325000000000e+02 1.029607103806e+00 0.000000000000e+00 0.000000000000e+00
6.327500000000e+02 1.089140741208e+00 0.000000000000e+00 0.000000000000e+00
6.330000000000e+02 1.102082291405e+00 0.000000000000e+00 0.000000000000e+00
6.332500000000e+02 1.068927333843e+00 0.000000000000e+00 0.000000000000e+00
6.335000000000e+02 9.961672340361e-01 0.000000000000e+00 0.000000000000e+00
6.337500000000e+02 8.949285350376e-01 0.000000000000e+00 0.000000000000e+00
6.340000000000e+02 7.790130485827e-01 0.000000000000e+00 0.000000000000e+00
6.342500000000e+02 6.626689400271e-01 0.000000000000e+00 0.000000000000e+00
6.345000000000e+02 5.584487470326e-01 0.000000000000e+00 0.000000000000e+00
6.347500000000e+02 4.754793998879e-01 0.000000000000e+00 0.000000000000e+00
6.350000000000e+02 4.183887491944e-01 0.000000000000e+00 0.000000000000e+00
6.352500000000e+02 3.870173315342e-01 0.000000000000e+00 0.000000000000e+00
6.355000000000e+02 3.769127505951e-01 0.000000000000e+00 0.000000000000e+00
6.357500000000e+02 3.804786555487e-01 0.000000000000e+00 0.000000000000e+00
6.360000000000e+02 3.885508064933e-01 0.000000000000e+00 0.000000000000e+00
6.362500000000e+02 3.921143247596e-01 0.000000000000e+00 0.000000000000e+00
6.365000000000e+02 3.838670483978e-01 0.000000000000e+00 0.000000000000e+00
6.367500000000e+02 3.593738392808e-01 0.000000000000e+00 0.000000000000e+00
6.370000000000e+02 3.176375886913e-01 0.000000000000e+00 0.000000000000e+00
6.372500000000e+02 2.610198967929e-01 0.000000000000e+00 0.000000000000e+00
6.375000000000e+02 1.945593264716e-01 0.000000000000e+00 0.000000000000e+00
6.377500000000e+02 1.248382723630e-01 0.000000000000e+00 0.000000000000e+00
6.380000000000e+02 5.862373203914e-02 0.000000000000e+00 0.000000000000e+00
6.382500000000e+02 1.540663848839e-03 0.000000000000e+00 0.000000000000e+00
6.385000000000e+02 -4.297573743976e-02 0.000000000000e+00 0.000000000000e+00
6.387500000000e+02 -7.425775680320e-02 0.000000000000e+00 0.000000000000e+00
6.390000000000e+02 -9.440984866611e-02 0.000000000000e+00 0.000000000000e+00
6.392500000000e+02 -1.077426891049e-01 0.000000000000e+00 0.000000000000e+00
6.395000000000e+02 -1.197434190507e-01 0.000000000000e+00 0.000000000000e+00
6.397500000000e+02 -1.357743460308e-01 0.000000000000e+00 0.000000000000e+00
6.400000000000e+02 -1.597440599811e-01 0.000000000000e+00 0.000000000000e+00
6.402500000000e+02 -1.930038422893e-01 0.000000000000e+00 0.000000000000e+00
6.405000000000e+02 -2.336866288472e-01 0.000000000000e+00 0.000000000000e+00
6.407500000000e+02 -2.766313856524e-01 0.000000000000e+00 0.000000000000e+00
6.410000000000e+02 -3.139349194869e-01 0.000000000000e+00 0.000000000000e+00
6.412500000000e+02 -3.360627866603e-01 0.000000000000e+00 0.000000000000e+00
6.415000000000e+02 -3.333497633042e-01 0.000000000000e+00 0.000000000000e+00
6.417500000000e+02 -2.976456700154e-01 0.000000000000e+00 0.000000000000e+00
6.420000000000e+02 -2.238273693593e-01 0.000000000000e+00 0.000000000000e+00
6.422500000000e+02 -1.109092280420e-01 0.000000000000e+00 0.000000000000e+00
6.425000000000e+02 3.745859088053e-02 0.000000000000e+00 0.000000000000e+00
6.427500000000e+02 2.132203657064e-01 0.000000000000e+00 0.000000000000e+00
6.430000000000e+02 4.048731449191e-01 0.000000000000e+00 0.000000000000e+00
6.432500000000e+02 5.990320576416e-01 0.000000000000e+00 0.000000000000e+00
6.435000000000e+02 7.823766126916e-01 0.000000000000e+00 0.000000000000e+00
6.437500000000e+02 9.436804011914e-01 0.000000000000e+00 0.000000000000e+00
6.440000000000e+02 1.075600814847e+00 0.000000000000e+00 0.000000000000e+00
6.442500000000e+02 1.175930784651e+00 0.000000000000e+00 0.000000000000e+00
6.445000000000e+02 1.248088467696e+00 0.000000000000e+00 0.000000000000e+00
6.447500000000e+02 1.300732815380e+00 0.000000000000e+00 0.000000000000e+00
6.450000000000e+02 1.346526338083e+00 0.000000000000e+00 0.000000000000e+00
6.452500000000e+02 1.400200703729e+00 0.000000000000e+00 0.000000000000e+00
6.455000000000e+02 1.476195052197e+00 0.000000000000e+00 0.000000000000e+00
6.457500000000e+02 1.586212752575e+00 0.000000000000e+00 0.000000000000e+00
6.460000000000e+02 1.737067048775e+00 0.000000000000e+00 0.000000000000e+00
6.462500000000e+02 1.929154566120e+00 0.000000000000e+00 0.000000000000e+00
6.465000000000e+02 2.155811488976e+00 0.000000000000e+00 0.000000000000e+00
6.467500000000e+02 2.403682030689e+00 0.000000000000e+00 0.000000000000e+00
6.470000000000e+02 2.654080760827e+00 0.000000000000e+00 0.000000000000e+00
6.472500000000e+02 2.885181404763e+00 0.000000000000e+00 0.000000000000e+00
6.475000000000e+02 3.074737380615e+00 0.000000000000e+00 0.000000000000e+00
6.477500000000e+02 3.202953192977e+00 0.000000000000e+00 0.000000000000e+00
6.480000000000e+02 3.255094568775e+00 0.000000000000e+00 0.000000000000e+00
6.482500000000e+02 3.223454563014e+00 0.000000000000e+00 0.000000000000e+00
6.485000000000e+02 3.108379451163e+00 0.000000000000e+00 0.000000000000e+00
6.487500000000e+02 2.918190128744e+00 0.000000000000e+00 0.000000000000e+00
6.490000000000e+02 2.667993111543e+00 0.000000000000e+00 0.000000000000e+00
6.492500000000e+02 2.377537049398e+00 0.000000000000e+00 0.000000000000e+00
6.495000000000e+02 2.068412117658e+00 0.000000000000e+00 0.000000000000e+00
6.497500000000e+02 1.760989652449e+00 0.000000000000e+00 0.000000000000e+00
6.500000000000e+02 1.471542749479e+00 0.000000000000e+00 0.000000000000e+00
6.502500000000e+02 1.209968228123e+00 0.000000000000e+00 0.000000000000e+00
6.505000000000e+02 9.784486267295e-01 0.000000000000e+00 0.000000000000e+00
6.507500000000e+02 7.712610090403e-01 0.000000000000e+00 0.000000000000e+00
6.510000000000e+02 5.757760150349e-01 0.000000000000e+00 0.000000000000e+00
6.512500000000e+02 3.745192039965e-01 0.000000000000e+00 0.000000000000e+00
6.515000000000e+02 1.480120711011e-01 0.000000000000e+00 0.000000000000e+00
6.517500000000e+02 -1.220053382311e-01 0.000000000000e+00 0.000000000000e+00
6.520000000000e+02 -4.494276006604e-01 0.000000000000e+00 0.000000000000e+00
6.522500000000e+02 -8.411645142173e-01 0.000000000000e+00 0.000000000000e+00
6.525000000000e+02 -1.295430416374e+00 0.000000000000e+00 0.000000000000e+00
6.527500000000e+02 -1.801198322523e+00 0.000000000000e+00 0.000000000000e+00
6.530000000000e+02 -2.338912640413e+00 0.000000000000e+00 0.000000000000e+00
6.532500000000e+02 -2.882377783687e+00 0.000000000000e+00 0.000000000000e+00
6.535000000000e+02 -3.401574622939e+00 0.000000000000e+00 0.000000000000e+00
6.537500000000e+02 -3.866025958646e+00 0.000000000000e+00 0.000000000000e+00
6.540000000000e+02 -4.248254719534e+00 0.000000000000e+00 0.000000000000e+00
6.542500000000e+02 -4.526865412943e+00 0.000000000000e+00 0.000000000000e+00
6.545000000000e+02 -4.688832326987e+00 0.000000000000e+00 0.000000000000e+00
6.547500000000e+02 -4.730689522336e+00 0.000000000000e+00 0.000000000000e+00
6.550000000000e+02 -4.658471843673e+00 0.000000000000e+00 0.000000000000e+00
6.552500000000e+02 -4.486431088376e+00 0.000000000000e+00 0.000000000000e+00
6.555000000000e+02 -4.234722276366e+00 0.000000000000e+00 0.000000000000e+00
6.557500000000e+02 -3.926397525624e+00 0.000000000000e+00 0.000000000000e+00
6.560000000000e+02 -3.584139315283e+00 0.000000000000e+00 0.000000000000e+00
6.562500000000e+02 -3.227197812867e+00 0.000000000000e+00 0.000000000000e+00
6.565000000000e+02 -2.868964117487e+00 0.000000000000e+00 0.000000000000e+00
6.567500000000e+02 -2.515517717028e+00 0.000000000000e+00 0.000000000000e+00
6.570000000000e+02 -2.165345724749e+00 0.000000000000e+00 0.000000000000e+00
6.572500000000e+02 -1.810263680653e+00 0.000000000000e+00 0.000000000000e+00
6.575000000000e+02 -1.437396688605e+00 0.000000000000e+00 0.000000000000e+00
6.577500000000e+02 -1.031929508787e+00 0.000000000000e+00 0.000000000000e+00
6.580000000000e+02 -5.802259096604e-01 0.000000000000e+00 0.000000000000e+00
6.582500000000e+02 -7.286601753709e-02 0.000000000000e+00 0.000000000000e+00
6.585000000000e+02 4.928376090461e-01 0.000000000000e+00 0.000000000000e+00
6.587500000000e+02 1.111211091961e+00 0.000000000000e+00 0.000000000000e+00
6.590000000000e+02 1.767719485109e+00 0.000000000000e+00 0.000000000000e+00
6.592500000000e+02 2.439681314184e+00 0.000000000000e+00 0.000000000000e+00
6.595000000000e+02 3.098115072200e+00 0.000000000000e+00 0.000000000000e+00
6.597500000000e+02 3.710480586746e+00 0.000000000000e+00 0.000000000000e+00
6.600000000000e+02 4.243957506168e+00 0.000000000000e+00 0.000000000000e+00
6.602500000000e+02 4.668832896473e+00 0.000000000000e+00 0.000000000000e+00
6.605000000000e+02 4.961559186197e+00 0.000000000000e+00 0.000000000000e+00
6.607500000000e+02 5.107093116954e+00 0.000000000000e+00 0.000000000000e+00
6.610000000000e+02 5.100228241275e+00 0.000000000000e+00 0.000000000000e+00
6.612500000000e+02 4.945772964640e+00 0.000000000000e+00 0.000000000000e+00
6.615000000000e+02 4.657583275413e+00 0.000000000000e+00 0.000000000000e+00
6.617500000000e+02 4.256612134122e+00 0.000000000000e+00 0.000000000000e+00
6.620000000000e+02 3.768264968682e+00 0.000000000000e+00 0.000000000000e+00
6.622500000000e+02 3.219435705807e+00 0.000000000000e+00 0.000000000000e+00
6.625000000000e+02 2.635629338308e+00 0.000000000000e+00 0.000000000000e+00
6.627500000000e+02 2.038551886551e+00 0.000000000000e+00 0.000000000000e+00
6.630000000000e+02 1.444471407312e+00 0.000000000000e+00 0.000000000000e+00
6.632500000000e+02 8.635362279936e-01 0.000000000000e+00 0.000000000000e+00
6.635000000000e+02 3.000959977205e-01 0.000000000000e+00 0.000000000000e+00
6.637500000000e+02 -2.460725196659e-01 0.000000000000e+00 0.000000000000e+00
6.640000000000e+02 -7.778596731879e-01 0.000000000000e+00 0.000000000000e+00
6.642500000000e+02 -1.298554346325e+00 0.000000000000e+00 0.000000000000e+00
6.645000000000e+02 -1.809575691029e+00 0.000000000000e+00 0.000000000000e+00
6.647500000000e+02 -2.308562276223e+00 0.000000000000e+00 0.000000000000e+00
6.650000000000e+02 -2.788119594858e+00 0.000000000000e+00 0.000000000000e+00
6.652500000000e+02 -3.235429300466e+00 0.000000000000e+00 0.000000000000e+00
6.655000000000e+02 -3.632798831456e+00 0.000000000000e+00 0.000000000000e+00
6.657500000000e+02 -3.959095959102e+00 0.000000000000e+00 0.000000000000e+00
6.660000000000e+02 -4.191887922676e+00 0.000000000000e+00 0.000000000000e+00
6.662500000000e+02 -4.310006189214e+00 0.000000000000e+00 0.000000000000e+00
6.665000000000e+02 -4.296198529237e+00 0.000000000000e+00 0.000000000000e+00
6.667500000000e+02 -4.139517406774e+00 0.000000000000e+00 0.000000000000e+00
6.670000000000e+02 -3.837128481101e+00 0.000000000000e+00 0.000000000000e+00
6.672500000000e+02 -3.395299659732e+00 0.000000000000e+00 0.000000000000e+00
6.675000000000e+02 -2.829438426494e+00 0.000000000000e+00 0.000000000000e+00
6.677500000000e+02 -2.163168014985e+00 0.000000000000e+00 0.000000000000e+00
6.680000000000e+02 -1.426554603935e+00 0.000000000000e+00 0.000000000000e+00
6.682500000000e+02 -6.537018848804e-01 0.000000000000e+00 0.000000000000e+00
6.685000000000e+02 1.199973062438e-01 0.000000000000e+00 0.000000000000e+00
6.687500000000e+02 8.606289650470e-01 0.000000000000e+00 0.000000000000e+00
6.690000000000e+02 1.538231515234e+00 0.000000000000e+00 0.000000000000e+00
6.692500000000e+02 2.128710761972e+00 0.000000000000e+00 0.000000000000e+00
6.695000000000e+02 2.615014106042e+00 0.000000000000e+00 0.000000000000e+00
6.697500000000e+02 2.987484497615e+00 0.000000000000e+00 0.000000000000e+00
6.700000000000e+02 3.243423207391e+00 0.000000000000e+00 0.000000000000e+00
6.702500000000e+02 3.385990402185e+00 0.000000000000e+00 0.000000000000e+00
6.705000000000e+02 3.422650680783e+00 0.000000000000e+00 0.000000000000e+00
6.707500000000e+02 3.363417468246e+00 0.000000000000e+00 0.000000000000e+00
6.710000000000e+02 3.219160353116e+00 0.000000000000e+00 0.000000000000e+00
6.712500000000e+02 3.000213047370e+00 0.000000000000e+00 0.000000000000e+00
6.715000000000e+02 2.715461548514e+00 0.000000000000e+00 0.000000000000e+00
6.717500000000e+02 2.372011292287e+00 0.000000000000e+00 0.000000000000e+00
6.720000000000e+02 1.975440377919e+00 0.000000000000e+00 0.000000000000e+00
6.722500000000e+02 1.530556204762e+00 0.000000000000e+00 0.000000000000e+00
6.725000000000e+02 1.042497309325e+00 0.000000000000e+00 0.000000000000e+00
6.727500000000e+02 5.179708076956e-01 0.000000000000e+00 0.000000000000e+00
6.730000000000e+02 -3.360490814302e-02 0.000000000000e+00 0.000000000000e+00
6.732500000000e+02 -5.992704974960e-01 0.000000000000e+00 0.000000000000e+00
6.735000000000e+02 -1.162184612529e+00 0.000000000000e+00 0.000000000000e+00
6.737500000000e+02 -1.701879964507e+00 0.000000000000e+00 0.000000000000e+00
6.740000000000e+02 -2.195142840130e+00 0.000000000000e+00 0.000000000000e+00
6.742500000000e+02 -2.617456170233e+00 0.000000000000e+00 0.000000000000e+00
6.745000000000e+02 -2.944867352016e+00 0.000000000000e+00 0.000000000000e+00
6.747500000000e+02 -3.156080631642e+00 0.000000000000e+00 0.000000000000e+00
6.750000000000e+02 -3.234537703831e+00 0.000000000000e+00 0.000000000000e+00
6.752500000000e+02 -3.170243650508e+00 0.000000000000e+00 0.000000000000e+00
6.755000000000e+02 -2.961118963332e+00 0.000000000000e+00 0.000000000000e+00
6.757500000000e+02 -2.613708920055e+00 0.000000000000e+00 0.000000000000e+00
6.760000000000e+02 -2.143152466692e+00 0.000000000000e+00 0.000000000000e+00
6.762500000000e+02 -1.572395060009e+00 0.000000000000e+00 0.000000000000e+00
6.765000000000e+02 -9.307134884847e-01 0.000000000000e+00 0.000000000000e+00
6.767500000000e+02 -2.516954146102e-01 0.000000000000e+00 0.000000000000e+00
6.770000000000e+02 4.291265352064e-01 0.000000000000e+00 0.000000000000e+00
6.772500000000e+02 1.076753325681e+00 0.000000000000e+00 0.000000000000e+00
6.775000000000e+02 1.659072414307e+00 0.000000000000e+00 0.000000000000e+00
6.777500000000e+02 2.148868675962e+00 0.000000000000e+00 0.000000000000e+00
6.780000000000e+02 2.525323109633e+00 0.000000000000e+00 0.000000000000e+00
6.782500000000e+02 2.774893067042e+00 0.000000000000e+00 0.000000000000e+00
6.785000000000e+02 2.891541370274e+00 0.000000000000e+00 0.000000000000e+00
6.787500000000e+02 2.876355710453e+00 0.000000000000e+00 0.000000000000e+00
6.790000000000e+02 2.736665039463e+00 0.000000000000e+00 0.000000000000e+00
6.792500000000e+02 2.484808438073e+00 0.000000000000e+00 0.000000000000e+00
6.795000000000e+02 2.136738530433e+00 0.000000000000e+00 0.000000000000e+00
6.797500000000e+02 1.710643163596e+00 0.000000000000e+00 0.000000000000e+00
6.800000000000e+02 1.225746236525e+00 0.000000000000e+00 0.000000000000e+00
6.802500000000e+02 7.014048436080e-01 0.000000000000e+00 0.000000000000e+00
6.805000000000e+02 1.565615866330e-01 0.000000000000e+00 0.000000000000e+00
6.807500000000e+02 -3.904537860025e-01 0.000000000000e+00 0.000000000000e+00
6.810000000000e+02 -9.218412372370e-01 0.000000000000e+00 0.000000000000e+00
6.812500000000e+02 -1.420084060239e+00 0.000000000000e+00 0.000000000000e+00
6.815000000000e+02 -1.867688993730e+00 0.000000000000e+00 0.000000000000e+00
6.817500000000e+02 -2.247070053264e+00 0.000000000000e+00 0.000000000000e+00
6.820000000000e+02 -2.540714901715e+00 0.000000000000e+00 0.000000000000e+00
6.822500000000e+02 -2.731729892681e+00 0.000000000000e+00 0.000000000000e+00
6.825000000000e+02 -2.804797928443e+00 0.000000000000e+00 0.000000000000e+00
6.827500000000e+02 -2.747509861732e+00 0.000000000000e+00 0.000000000000e+00
6.830000000000e+02 -2.551955206326e+00 0.000000000000e+00 0.000000000000e+00
6.832500000000e+02 -2.216392058516e+00 0.000000000000e+00 0.000000000000e+00
6.835000000000e+02 -1.746769444479e+00 0.000000000000e+00 0.000000000000e+00
6.837500000000e+02 -1.157855935847e+00 0.000000000000e+00 0.000000000000e+00
6.840000000000e+02 -4.737413375318e-01 0.000000000000e+00 0.000000000000e+00
6.842500000000e+02 2.724753916218e-01 0.000000000000e+00 0.000000000000e+00
6.845000000000e+02 1.039922350710e+00 0.000000000000e+00 0.000000000000e+00
6.847500000000e+02 1.782126264778e+00 0.000000000000e+00 0.000000000000e+00
6.850000000000e+02 2.450019731435e+00 0.000000000000e+00 0.000000000000e+00
6.852500000000e+02 2.995574970627e+00 0.000000000000e+00 0.000000000000e+00
6.855000000000e+02 3.375760660204e+00 0.000000000000e+00 0.000000000000e+00
6.857500000000e+02 3.556452256652e+00 0.000000000000e+00 0.000000000000e+00
6.860000000000e+02 3.515898129491e+00 0.000000000000e+00 0.000000000000e+00
6.862500000000e+02 3.247359751530e+00 0.000000000000e+00 0.000000000000e+00
6.865000000000e+02 2.760604813022e+00 0.000000000000e+00 0.000000000000e+00
6.867500000000e+02 2.082032703917e+00 0.000000000000e+00 0.000000000000e+00
6.870000000000e+02 1.253342435090e+00 0.000000000000e+00 0.000000000000e+00
6.872500000000e+02 3.287997416282e-01 0.000000000000e+00 0.000000000000e+00
6.875000000000e+02 -6.286936724658e-01 0.000000000000e+00 0.000000000000e+00
6.877500000000e+02 -1.552397030908e+00 0.000000000000e+00 0.000000000000e+00
6.880000000000e+02 -2.376965876982e+00 0.000000000000e+00 0.000000000000e+00
6.882500000000e+02 -3.043646964053e+00 0.000000000000e+00 0.000000000000e+00
6.885000000000e+02 -3.504953428723e+00 0.000000000000e+00 0.000000000000e+00
6.887500000000e+02 -3.728392362889e+00 0.000000000000e+00 0.000000000000e+00
6.890000000000e+02 -3.698913925047e+00 0.000000000000e+00 0.000000000000e+00
6.892500000000e+02 -3.419882386075e+00 0.000000000000e+00 0.000000000000e+00
6.895000000000e+02 -2.912519365233e+00 0.000000000000e+00 0.000000000000e+00
6.897500000000e+02 -2.213920202665e+00 0.000000000000e+00 0.000000000000e+00
6.900000000000e+02 -1.373878334548e+00 0.000000000000e+00 0.000000000000e+00
6.902500000000e+02 -4.508545779493e-01 0.000000000000e+00 0.000000000000e+00
6.905000000000e+02 4.925122359147e-01 0.000000000000e+00 0.000000000000e+00
6.907500000000e+02 1.393944605021e+00 0.000000000000e+00 0.000000000000e+00
6.910000000000e+02 2.195740458658e+00 0.000000000000e+00 0.000000000000e+00
6.912500000000e+02 2.848358328178e+00 0.000000000000e+00 0.000000000000e+00
6.915000000000e+02 3.313167086355e+00 0.000000000000e+00 0.000000000000e+00
6.917500000000e+02 3.564261344744e+00 0.000000000000e+00 0.000000000000e+00
6.920000000000e+02 3.589345814091e+00 0.000000000000e+00 0.000000000000e+00
6.922500000000e+02 3.389774901319e+00 0.000000000000e+00 0.000000000000e+00
6.925000000000e+02 2.979887669839e+00 0.000000000000e+00 0.000000000000e+00
6.927500000000e+02 2.385798636531e+00 0.000000000000e+00 0.000000000000e+00
6.930000000000e+02 1.643793399103e+00 0.000000000000e+00 0.000000000000e+00
6.932500000000e+02 7.984421401566e-01 0.000000000000e+00 0.000000000000e+00
6.935000000000e+02 -9.950466515984e-02 0.000000000000e+00 0.000000000000e+00
6.937500000000e+02 -9.954215686983e-01 0.000000000000e+00 0.000000000000e+00
6.940000000000e+02 -1.833330485594e+00 0.000000000000e+00 0.000000000000e+00
6.942500000000e+02 -2.558663227881e+00 0.000000000000e+00 0.000000000000e+00
6.945000000000e+02 -3.121263319265e+00 0.000000000000e+00 0.000000000000e+00
6.947500000000e+02 -3.478571527579e+00 0.000000000000e+00 0.000000000000e+00
6.950000000000e+02 -3.598861907576e+00 0.000000000000e+00 0.000000000000e+00
6.952500000000e+02 -3.464308065346e+00 0.000000000000e+00 0.000000000000e+00
6.955000000000e+02 -3.073580479829e+00 0.000000000000e+00 0.000000000000e+00
6.957500000000e+02 -2.443623985948e+00 0.000000000000e+00 0.000000000000e+00
6.960000000000e+02 -1.610256918382e+00 0.000000000000e+00 0.000000000000e+00
6.962500000000e+02 -6.272817339362e-01 0.000000000000e+00 0.000000000000e+00
6.965000000000e+02 4.360948719160e-01 0.000000000000e+00 0.000000000000e+00
6.967500000000e+02 1.499571780115e+00 0.000000000000e+00 0.000000000000e+00
6.970000000000e+02 2.477630938663e+00 0.000000000000e+00 0.000000000000e+00
6.972500000000e+02 3.286603139988e+00 0.000000000000e+00 0.000000000000e+00
6.975000000000e+02 3.852339478536e+00 0.000000000000e+00 0.000000000000e+00
6.977500000000e+02 4.117747748054e+00 0.000000000000e+00 0.000000000000e+00
6.980000000000e+02 4.049368424881e+00 0.000000000000e+00 0.000000000000e+00
6.982500000000e+02 3.642174960071e+00 0.000000000000e+00 0.000000000000e+00
6.985000000000e+02 2.921897916155e+00 0.000000000000e+00 0.000000000000e+00
6.987500000000e+02 1.944388418708e+00 0.000000000000e+00 0.000000000000e+00
6.990000000000e+02 7.918354226091e-01 0.000000000000e+00 0.000000000000e+00
6.992500000000e+02 -4.339977344473e-01 0.000000000000e+00 0.000000000000e+00
6.995000000000e+02 -1.620990106252e+00 0.000000000000e+00 0.000000000000e+00
6.997500000000e+02 -2.657478928709e+00 0.000000000000e+00 0.000000000000e+00
7.000000000000e+02 -3.443573041336e+00 0.000000000000e+00 0.000000000000e+00
7.002500000000e+02 -3.901732897330e+00 0.000000000000e+00 0.000000000000e+00
7.005000000000e+02 -3.985398511984e+00 0.000000000000e+00 0.000000000000e+00
7.007500000000e+02 -3.684608656761e+00 0.000000000000e+00 0.000000000000e+00
7.010000000000e+02 -3.027854470898e+00 0.000000000000e+00 0.000000000000e+00
7.012500000000e+02 -2.079818069890e+00 0.000000000000e+00 0.000000000000e+00
7.015000000000e+02 -9.351156756008e-01 0.000000000000e+00 0.000000000000e+00
7.017500000000e+02 2.913610070113e-01 0.000000000000e+00 0.000000000000e+00
7.020000000000e+02 1.476491525057e+00 0.000000000000e+00 0.000000000000e+00
7.022500000000e+02 2.502037261819e+00 0.000000000000e+00 0.000000000000e+00
7.025000000000e+02 3.267333267027e+00 0.000000000000e+00 0.000000000000e+00
7.027500000000e+02 3.700097471053e+00 0.000000000000e+00 0.000000000000e+00
7.030000000000e+02 3.764091923400e+00 0.000000000000e+00 0.000000000000e+00
7.032500000000e+02 3.462728454424e+00 0.000000000000e+00 0.000000000000e+00
7.035000000000e+02 2.838186507957e+00 0.000000000000e+00 0.000000000000e+00
7.037500000000e+02 1.966145954585e+00 0.000000000000e+00 0.000000000000e+00
7.040000000000e+02 9.467656558331e-01 0.000000000000e+00 0.000000000000e+00
7.042500000000e+02 -1.070076830475e-01 0.000000000000e+00 0.000000000000e+00
7.045000000000e+02 -1.082394731929e+00 0.000000000000e+00 0.000000000000e+00
7.047500000000e+02 -1.879450690734e+00 0.000000000000e+00 0.000000000000e+00
7.050000000000e+02 -2.421939945149e+00 0.000000000000e+00 0.000000000000e+00
7.052500000000e+02 -2.665150035380e+00 0.000000000000e+00 0.000000000000e+00
7.055000000000e+02 -2.599771153411e+00 0.000000000000e+00 0.000000000000e+00
7.057500000000e+02 -2.251468670528e+00 0.000000000000e+00 0.000000000000e+00
7.060000000000e+02 -1.676318956555e+00 0.000000000000e+00 0.000000000000e+00
7.062500000000e+02 -9.527921665648e-01 0.000000000000e+00 0.000000000000e+00
7.065000000000e+02 -1.713830382003e-01 0.000000000000e+00 0.000000000000e+00
7.067500000000e+02 5.767415103575e-01 0.000000000000e+00 0.000000000000e+00
7.070000000000e+02 1.210624271893e+00 0.000000000000e+00 0.000000000000e+00
7.072500000000e+02 1.668581717763e+00 0.000000000000e+00 0.000000000000e+00
7.075000000000e+02 1.914382687355e+00 0.000000000000e+00 0.000000000000e+00
7.077500000000e+02 1.939887521574e+00 0.000000000000e+00 0.000000000000e+00
7.080000000000e+02 1.763981199216e+00 0.000000000000e+00 0.000000000000e+00
7.082500000000e+02 1.428129059504e+00 0.000000000000e+00 0.000000000000e+00
7.085000000000e+02 9.893184765861e-01 0.000000000000e+00 0.000000000000e+00
7.087500000000e+02 5.114664841076e-01 0.000000000000e+00 0.000000000000e+00
7.090000000000e+02 5.653141435083e-02 0.000000000000e+00 0.000000000000e+00
7.092500000000e+02 -3.234513734962e-01 0.000000000000e+00 0.000000000000e+00
7.095000000000e+02 -5.923760818710e-01 0.000000000000e+00 0.000000000000e+00
7.097500000000e+02 -7.334055945264e-01 0.000000000000e+00 0.000000000000e+00
7.100000000000e+02 -7.493445376352e-01 0.000000000000e+00 0.000000000000e+00
7.102500000000e+02 -6.601850189330e-01 0.000000000000e+00 0.000000000000e+00
7.105000000000e+02 -4.983636702908e-01 0.000000000000e+00 0.000000000000e+00
7.107500000000e+02 -3.025744212147e-01 0.000000000000e+00 0.000000000000e+00
7.110000000000e+02 -1.111515239565e-01 0.000000000000e+00 0.000000000000e+00
7.112500000000e+02 4.394905086719e-02 0.000000000000e+00 0.000000000000e+00
7.115000000000e+02 1.416818975491e-01 0.000000000000e+00 0.000000000000e+00
7.117500000000e+02 1.743386980870e-01 0.000000000000e+00 0.000000000000e+00
7.120000000000e+02 1.476024451040e-01 0.000000000000e+00 0.000000000000e+00
7.122500000000e+02 7.834449144139e-02 0.000000000000e+00 0.000000000000e+00
7.125000000000e+02 -9.368792312911e-03 0.000000000000e+00 0.000000000000e+00
7.127500000000e+02 -8.932437821567e-02 0.000000000000e+00 0.000000000000e+00
7.130000000000e+02 -1.383844631681e-01 0.000000000000e+00 0.000000000000e+00
7.132500000000e+02 -1.409967245696e-01 0.000000000000e+00 0.000000000000e+00
7.135000000000e+02 -9.224443532774e-02 0.000000000000e+00 0.000000000000e+00
7.137500000000e+02 1.058900755193e-03 0.000000000000e+00 0.000000000000e+00
7.140000000000e+02 1.213974332648e-01 0.000000000000e+00 0.000000000000e+00
7.142500000000e+02 2.435195270263e-01 0.000000000000e+00 0.000000000000e+00
7.145000000000e+02 3.388411676495e-01 0.000000000000e+00 0.000000000000e+00
7.147500000000e+02 3.805491078549e-01 0.000000000000e+00 0.000000000000e+00
7.150000000000e+02 3.485506497756e-01 0.000000000000e+00 0.000000000000e+00
7.152500000000e+02 2.334379249845e-01 0.000000000000e+00 0.000000000000e+00
7.155000000000e+02 3.878870317574e-02 0.000000000000e+00 0.000000000000e+00
7.157500000000e+02 -2.186114056848e-01 0.000000000000e+00 0.000000000000e+00
7.160000000000e+02 -5.107104098857e-01 0.000000000000e+00 0.000000000000e+00
7.162500000000e+02 -8.020345998604e-01 0.000000000000e+00 0.000000000000e+00
7.165000000000e+02 -1.054869185663e+00 0.000000000000e+00 0.000000000000e+00
7.167500000000e+02 -1.234987743635e+00 0.000000000000e+00 0.000000000000e+00
7.170000000000e+02 -1.317044844357e+00 0.000000000000e+00 0.000000000000e+00
7.172500000000e+02 -1.288785044066e+00 0.000000000000e+00 0.000000000000e+00
7.175000000000e+02 -1.153392068960e+00 0.000000000000e+00 0.000000000000e+00
7.177500000000e+02 -9.295786888333e-01 0.000000000000e+00 0.000000000000e+00
7.180000000000e+02 -6.493582622640e-01 0.000000000000e+00 0.000000000000e+00
7.182500000000e+02 -3.537911681174e-01 0.000000000000e+00 0.000000000000e+00
7.185000000000e+02 -8.730939063223e-02 0.000000000000e+00 0.000000000000e+00
7.187500000000e+02 1.085570999472e-01 0.000000000000e+00 0.000000000000e+00
7.190000000000e+02 2.011316259441e-01 0.000000000000e+00 0.000000000000e+00
7.192500000000e+02 1.713407008740e-01 0.000000000000e+00 0.000000000000e+00
7.195000000000e+02 1.655726333595e-02 0.000000000000e+00 0.000000000000e+00
7.197500000000e+02 -2.488882978879e-01 0.000000000000e+00 0.000000000000e+00
7.200000000000e+02 -5.956114343559e-01 0.000000000000e+00 0.000000000000e+00
7.202500000000e+02 -9.832178270713e-01 0.000000000000e+00 0.000000000000e+00
7.205000000000e+02 -1.365901844713e+00 0.000000000000e+00 0.000000000000e+00
7.207500000000e+02 -1.698786596572e+00 0.000000000000e+00 0.000000000000e+00
7.210000000000e+02 -1.944089261571e+00 0.000000000000e+00 0.000000000000e+00
7.212500000000e+02 -2.076227790397e+00 0.000000000000e+00 0.000000000000e+00
7.215000000000e+02 -2.085147760051e+00 0.000000000000e+00 0.000000000000e+00
7.217500000000e+02 -1.977415553905e+00 0.000000000000e+00 0.000000000000e+00
7.220000000000e+02 -1.774955095804e+00 0.000000000000e+00 0.000000000000e+00
7.222500000000e+02 -1.511649928944e+00 0.000000000000e+00 0.000000000000e+00
7.225000000000e+02 -1.228338952046e+00 0.000000000000e+00 0.000000000000e+00
7.227500000000e+02 -9.669575023925e-01 0.000000000000e+00 0.000000000000e+00
7.230000000000e+02 -7.646838016546e-01 0.000000000000e+00 0.000000000000e+00
7.232500000000e+02 -6.489299984129e-01 0.000000000000e+00 0.000000000000e+00
7.235000000000e+02 -6.338727975507e-01 0.000000000000e+00 0.000000000000e+00
7.237500000000e+02 -7.189751269228e-01 0.000000000000e+00 0.000000000000e+00
7.240000000000e+02 -8.896461374089e-01 0.000000000000e+00 0.000000000000e+00
7.242500000000e+02 -1.119869099236e+00 0.000000000000e+00 0.000000000000e+00
7.245000000000e+02 -1.376343497042e+00 0.000000000000e+00 0.000000000000e+00
7.247500000000e+02 -1.623480544656e+00 0.000000000000e+00 0.000000000000e+00
7.250000000000e+02 -1.828489551052e+00 0.000000000000e+00 0.000000000000e+00
7.252500000000e+02 -1.965808406683e+00 0.000000000000e+00 0.000000000000e+00
7.255000000000e+02 -2.020258971608e+00 0.000000000000e+00 0.000000000000e+00
7.257500000000e+02 -1.988524443030e+00 0.000000000000e+00 0.000000000000e+00
7.260000000000e+02 -1.878814978081e+00 0.000000000000e+00 0.000000000000e+00
7.262500000000e+02 -1.708866952862e+00 0.000000000000e+00 0.000000000000e+00
7.265000000000e+02 -1.502666995855e+00 0.000000000000e+00 0.000000000000e+00
7.267500000000e+02 -1.286467565916e+00 0.000000000000e+00 0.000000000000e+00
7.270000000000e+02 -1.084741620625e+00 0.000000000000e+00 0.000000000000e+00
7.272500000000e+02 -9.167007015288e-01 0.000000000000e+00 0.000000000000e+00
7.275000000000e+02 -7.938810140953e-01 0.000000000000e+00 0.000000000000e+00
7.277500000000e+02 -7.191082394066e-01 0.000000000000e+00 0.000000000000e+00
7.280000000000e+02 -6.869173293687e-01 0.000000000000e+00 0.000000000000e+00
7.282500000000e+02 -6.852672530759e-01 0.000000000000e+00 0.000000000000e+00
7.285000000000e+02 -6.981904834591e-01 0.000000000000e+00 0.000000000000e+00
7.287500000000e+02 -7.088838658700e-01 0.000000000000e+00 0.000000000000e+00
7.290000000000e+02 -7.027005589701e-01 0.000000000000e+00 0.000000000000e+00
7.292500000000e+02 -6.695466049493e-01 0.000000000000e+00 0.000000000000e+00
7.295000000000e+02 -6.053100699241e-01 0.000000000000e+00 0.000000000000e+00
7.297500000000e+02 -5.121324123959e-01 0.000000000000e+00 0.000000000000e+00
7.300000000000e+02 -3.975388040060e-01 0.000000000000e+00 0.000000000000e+00
7.302500000000e+02 -2.726411887888e-01 0.000000000000e+00 0.000000000000e+00
7.305000000000e+02 -1.497820756187e-01 0.000000000000e+00 0.000000000000e+00
7.307500000000e+02 -4.007342760326e-02 0.000000000000e+00 0.000000000000e+00
7.310000000000e+02 4.870960068684e-02 0.000000000000e+00 0.000000000000e+00
7.312500000000e+02 1.134952457728e-01 0.000000000000e+00 0.000000000000e+00
7.315000000000e+02 1.562982577411e-01 0.000000000000e+00 0.000000000000e+00
7.317500000000e+02 1.835578413465e-01 0.000000000000e+00 0.000000000000e+00
7.320000000000e+02 2.045599883709e-01 0.000000000000e+00 0.000000000000e+00
7.322500000000e+02 2.292412529301e-01 0.000000000000e+00 0.000000000000e+00
7.325000000000e+02 2.657858818013e-01 0.000000000000e+00 0.000000000000e+00
7.327500000000e+02 3.184706788974e-01 0.000000000000e+00 0.000000000000e+00
7.330000000000e+02 3.861745743138e-01 0.000000000000e+00 0.000000000000e+00
7.332500000000e+02 4.618586129361e-01 0.000000000000e+00 0.000000000000e+00
7.335000000000e+02 5.331555026519e-01 0.000000000000e+00 0.000000000000e+00
7.337500000000e+02 5.840139224031e-01 0.000000000000e+00 0.000000000000e+00
7.340000000000e+02 5.971542467506e-01 0.000000000000e+00 0.000000000000e+00
7.342500000000e+02 5.569413492764e-01 0.000000000000e+00 0.000000000000e+00
7.345000000000e+02 4.521929208722e-01 0.000000000000e+00 0.000000000000e+00
7.347500000000e+02 2.784341937921e-01 0.000000000000e+00 0.000000000000e+00
7.350000000000e+02 3.918499815703e-02 0.000000000000e+00 0.000000000000e+00
7.352500000000e+02 -2.539880204728e-01 0.000000000000e+00 0.000000000000e+00
7.355000000000e+02 -5.827251487525e-01 0.000000000000e+00 0.000000000000e+00
7.357500000000e+02 -9.242904240913e-01 0.000000000000e+00 0.000000000000e+00
7.360000000000e+02 -1.254811290634e+00 0.000000000000e+00 0.000000000000e+00
7.362500000000e+02 -1.552852789477e+00 0.000000000000e+00 0.000000000000e+00
7.365000000000e+02 -1.802764420826e+00 0.000000000000e+00 0.000000000000e+00
7.367500000000e+02 -1.997252510105e+00 0.000000000000e+00 0.000000000000e+00
7.370000000000e+02 -2.138733740690e+00 0.000000000000e+00 0.000000000000e+00
7.372500000000e+02 -2.239202322159e+00 0.000000000000e+00 0.000000000000e+00
7.375000000000e+02 -2.318567876261e+00 0.000000000000e+00 0.000000000000e+00
7.377500000000e+02 -2.401659318305e+00 0.000000000000e+00 0.000000000000e+00
7.380000000000e+02 -2.514304767176e+00 0.000000000000e+00 0.000000000000e+00
7.382500000000e+02 -2.679054766778e+00 0.000000000000e+00 0.000000000000e+00
7.385000000000e+02 -2.911190090123e+00 0.000000000000e+00 0.000000000000e+00
7.387500000000e+02 -3.215632798937e+00 0.000000000000e+00 0.000000000000e+00
7.390000000000e+02 -3.585261388133e+00 0.000000000000e+00 0.000000000000e+00
7.392500000000e+02 -4.000933760252e+00 0.000000000000e+00 0.000000000000e+00
7.395000000000e+02 -4.433273857803e+00 0.000000000000e+00 0.000000000000e+00
7.397500000000e+02 -4.846015658012e+00 0.000000000000e+00 0.000000000000e+00
7.400000000000e+02 -5.200461269898e+00 0.000000000000e+00 0.000000000000e+00
7.402500000000e+02 -5.460434223214e+00 0.000000000000e+00 0.000000000000e+00
7.405000000000e+02 -5.597022134085e+00 0.000000000000e+00 0.000000000000e+00
7.407500000000e+02 -5.592419241493e+00 0.000000000000e+00 0.000000000000e+00
7.410000000000e+02 -5.442298020132e+00 0.000000000000e+00 0.000000000000e+00
7.412500000000e+02 -5.156344062545e+00 0.000000000000e+00 0.000000000000e+00
7.415000000000e+02 -4.756850511581e+00 0.000000000000e+00 0.000000000000e+00
7.417500000000e+02 -4.275549523126e+00 0.000000000000e+00 0.000000000000e+00
7.420000000000e+02 -3.749117322709e+00 0.000000000000e+00 0.000000000000e+00
7.422500000000e+02 -3.213988018690e+00 0.000000000000e+00 0.000000000000e+00
7.425000000000e+02 -2.701219639976e+00 0.000000000000e+00 0.000000000000e+00
7.427500000000e+02 -2.232157089810e+00 0.000000000000e+00 0.000000000000e+00
7.430000000000e+02 -1.815529639273e+00 0.000000000000e+00 0.000000000000e+00
7.432500000000e+02 -1.446419860741e+00 0.000000000000e+00 0.000000000000e+00
7.435000000000e+02 -1.107274939531e+00 0.000000000000e+00 0.000000000000e+00
7.437500000000e+02 -7.708382030373e-01 0.000000000000e+00 0.000000000000e+00
7.440000000000e+02 -4.046007305894e-01 0.000000000000e+00 0.000000000000e+00
7.442500000000e+02 2.384967540707e-02 0.000000000000e+00 0.000000000000e+00
7.445000000000e+02 5.413396498556e-01 0.000000000000e+00 0.000000000000e+00
7.447500000000e+02 1.164266179806e+00 0.000000000000e+00 0.000000000000e+00
7.450000000000e+02 1.895097028916e+00 0.000000000000e+00 0.000000000000e+00
7.452500000000e+02 2.720730334966e+00 0.000000000000e+00 0.000000000000e+00
7.455000000000e+02 3.612968938664e+00 0.000000000000e+00 0.000000000000e+00
7.457500000000e+02 4.531068750134e+00 0.000000000000e+00 0.000000000000e+00
7.460000000000e+02 5.426029267133e+00 0.000000000000e+00 0.000000000000e+00
7.462500000000e+02 6.246049695817e+00 0.000000000000e+00 0.000000000000e+00
7.465000000000e+02 6.942410767398e+00 0.000000000000e+00 0.000000000000e+00
7.467500000000e+02 7.474983403862e+00 0.000000000000e+00 0.000000000000e+00
7.470000000000e+02 7.816619030048e+00 0.000000000000e+00 0.000000000000e+00
7.472500000000e+02 7.955834662896e+00 0.000000000000e+00 0.000000000000e+00
7.475000000000e+02 7.897446165302e+00 0.000000000000e+00 0.000000000000e+00
7.477500000000e+02 7.661090910696e+00 0.000000000000e+00 0.000000000000e+00
7.480000000000e+02 7.277875641323e+00 0.000000000000e+00 0.000000000000e+00
7.482500000000e+02 6.785644858135e+00 0.000000000000e+00 0.000000000000e+00
7.485000000000e+02 6.223553190403e+00 0.000000000000e+00 0.000000000000e+00
7.487500000000e+02 5.626715744327e+00 0.000000000000e+00 0.000000000000e+00
7.490000000000e+02 5.021691293508e+00 0.000000000000e+00 0.000000000000e+00
7.492500000000e+02 4.423427824521e+00 0.000000000000e+00 0.000000000000e+00
7.495000000000e+02 3.834086849257e+00 0.000000000000e+00 0.000000000000e+00
7.497500000000e+02 3.243892748777e+00 0.000000000000e+00 0.000000000000e+00
7.500000000000e+02 2.633864719135e+00 0.000000000000e+00 0.000000000000e+00
7.502500000000e+02 1.980022420728e+00 0.000000000000e+00 0.000000000000e+00
7.505000000000e+02 1.258449454158e+00 0.000000000000e+00 0.000000000000e+00
7.507500000000e+02 4.504798314183e-01 0.000000000000e+00 0.000000000000e+00
7.510000000000e+02 -4.527424459619e-01 0.000000000000e+00 0.000000000000e+00
7.512500000000e+02 -1.446990632783e+00 0.000000000000e+00 0.000000000000e+00
7.515000000000e+02 -2.513447891158e+00 0.000000000000e+00 0.000000000000e+00
7.517500000000e+02 -3.619197452102e+00 0.000000000000e+00 0.000000000000e+00
7.520000000000e+02 -4.719665851557e+00 0.000000000000e+00 0.000000000000e+00
7.522500000000e+02 -5.762707013249e+00 0.000000000000e+00 0.000000000000e+00
7.525000000000e+02 -6.693792986697e+00 0.000000000000e+00 0.000000000000e+00
7.527500000000e+02 -7.461631180486e+00 0.000000000000e+00 0.000000000000e+00
7.530000000000e+02 -8.023477098171e+00 0.000000000000e+00 0.000000000000e+00
7.532500000000e+02 -8.349461490161e+00 0.000000000000e+00 0.000000000000e+00
7.535000000000e+02 -8.425392981000e+00 0.000000000000e+00 0.000000000000e+00
7.537500000000e+02 -8.253710437845e+00 0.000000000000e+00 0.000000000000e+00
7.540000000000e+02 -7.852512926139e+00 0.000000000000e+00 0.000000000000e+00
7.542500000000e+02 -7.252853309763e+00 0.000000000000e+00 0.000000000000e+00
7.545000000000e+02 -6.494708672949e+00 0.000000000000e+00 0.000000000000e+00
7.547500000000e+02 -5.622206048229e+00 0.000000000000e+00 0.000000000000e+00
7.550000000000e+02 -4.678763892426e+00 0.000000000000e+00 0.000000000000e+00
7.552500000000e+02 -3.702798829890e+00 0.000000000000e+00 0.000000000000e+00
7.555000000000e+02 -2.724546938888e+00 0.000000000000e+00 0.000000000000e+00
7.557500000000e+02 -1.764375180384e+00 0.000000000000e+00 0.000000000000e+00
7.560000000000e+02 -8.327372051293e-01 0.000000000000e+00 0.000000000000e+00
7.562500000000e+02 6.830945902499e-02 0.000000000000e+00 0.000000000000e+00
7.565000000000e+02 9.423276110734e-01 0.000000000000e+00 0.000000000000e+00
7.567500000000e+02 1.794940873594e+00 0.000000000000e+00 0.000000000000e+00
7.570000000000e+02 2.630066958341e+00 0.000000000000e+00 0.000000000000e+00
7.572500000000e+02 3.446538569875e+00 0.000000000000e+00 0.000000000000e+00
7.575000000000e+02 4.235641206147e+00 0.000000000000e+00 0.000000000000e+00
7.577500000000e+02 4.979958326165e+00 0.000000000000e+00 0.000000000000e+00
7.580000000000e+02 5.653723090864e+00 0.000000000000e+00 0.000000000000e+00
7.582500000000e+02 6.224659633084e+00 0.000000000000e+00 0.000000000000e+00
7.585000000000e+02 6.657085894643e+00 0.000000000000e+00 0.000000000000e+00
7.587500000000e+02 6.915873385779e+00 0.000000000000e+00 0.000000000000e+00
7.590000000000e+02 6.970740318925e+00 0.000000000000e+00 0.000000000000e+00
7.592500000000e+02 6.800308532333e+00 0.000000000000e+00 0.000000000000e+00
7.595000000000e+02 6.395386226085e+00 0.000000000000e+00 0.000000000000e+00
7.597500000000e+02 5.761041865844e+00 0.000000000000e+00 0.000000000000e+00
7.600000000000e+02 4.917194149702e+00 0.000000000000e+00 0.000000000000e+00
7.602500000000e+02 3.897635940835e+00 0.000000000000e+00 0.000000000000e+00
7.605000000000e+02 2.747609881435e+00 0.000000000000e+00 0.000000000000e+00
7.607500000000e+02 1.520233175124e+00 0.000000000000e+00 0.000000000000e+00
7.610000000000e+02 2.722053757761e-01 0.000000000000e+00 0.000000000000e+00
7.612500000000e+02 -9.406908979717e-01 0.000000000000e+00 0.000000000000e+00
7.615000000000e+02 -2.067778826816e+00 0.000000000000e+00 0.000000000000e+00
7.617500000000e+02 -3.066908046836e+00 0.000000000000e+00 0.000000000000e+00
7.620000000000e+02 -3.906766098565e+00 0.000000000000e+00 0.000000000000e+00
7.622500000000e+02 -4.567896014635e+00 0.000000000000e+00 0.000000000000e+00
7.625000000000e+02 -5.042409061961e+00 0.000000000000e+00 0.000000000000e+00
7.627500000000e+02 -5.332548865893e+00 0.000000000000e+00 0.000000000000e+00
7.630000000000e+02 -5.448401813413e+00 0.000000000000e+00 0.000000000000e+00
7.632500000000e+02 -5.405141291983e+00 0.000000000000e+00 0.000000000000e+00
7.635000000000e+02 -5.220229305425e+00 0.000000000000e+00 0.000000000000e+00
7.637500000000e+02 -4.910975652502e+00 0.000000000000e+00 0.000000000000e+00
7.640000000000e+02 -4.492777570361e+00 0.000000000000e+00 0.000000000000e+00
7.642500000000e+02 -3.978244017630e+00 0.000000000000e+00 0.000000000000e+00
7.645000000000e+02 -3.377266239578e+00 0.000000000000e+00 0.000000000000e+00
7.647500000000e+02 -2.697950178883e+00 0.000000000000e+00 0.000000000000e+00
7.650000000000e+02 -1.948196755386e+00 0.000000000000e+00 0.000000000000e+00
7.652500000000e+02 -1.137620279949e+00 0.000000000000e+00 0.000000000000e+00
7.655000000000e+02 -2.794454958147e-01 0.000000000000e+00 0.000000000000e+00
7.657500000000e+02 6.079743310423e-01 0.000000000000e+00 0.000000000000e+00
7.660000000000e+02 1.500323547980e+00 0.000000000000e+00 0.000000000000e+00
7.662500000000e+02 2.367385043929e+00 0.000000000000e+00 0.000000000000e+00
7.665000000000e+02 3.174082784365e+00 0.000000000000e+00 0.000000000000e+00
7.667500000000e+02 3.882456831779e+00 0.000000000000e+00 0.000000000000e+00
7.670000000000e+02 4.454391670437e+00 0.000000000000e+00 0.000000000000e+00
7.672500000000e+02 4.854811370261e+00 0.000000000000e+00 0.000000000000e+00
7.675000000000e+02 5.054984222948e+00 0.000000000000e+00 0.000000000000e+00
7.677500000000e+02 5.035553636588e+00 0.000000000000e+00 0.000000000000e+00
7.680000000000e+02 4.788934061517e+00 0.000000000000e+00 0.000000000000e+00
7.682500000000e+02 4.320777240089e+00 0.000000000000e+00 0.000000000000e+00
7.685000000000e+02 3.650316330164e+00 0.000000000000e+00 0.000000000000e+00
7.687500000000e+02 2.809520401894e+00 0.000000000000e+00 0.000000000000e+00
7.690000000000e+02 1.841123889998e+00 0.000000000000e+00 0.000000000000e+00
7.692500000000e+02 7.957187121844e-01 0.000000000000e+00 0.000000000000e+00
7.695000000000e+02 -2.718036857255e-01 0.000000000000e+00 0.000000000000e+00
7.697500000000e+02 -1.306108537121e+00 0.000000000000e+00 0.000000000000e+00
7.700000000000e+02 -2.255197711775e+00 0.000000000000e+00 0.000000000000e+00
7.702500000000e+02 -3.073759760924e+00 0.000000000000e+00 0.000000000000e+00
7.705000000000e+02 -3.725797078459e+00 0.000000000000e+00 0.000000000000e+00
7.707500000000e+02 -4.186329328300e+00 0.000000000000e+00 0.000000000000e+00
7.710000000000e+02 -4.442083806155e+00 0.000000000000e+00 0.000000000000e+00
7.712500000000e+02 -4.491200203641e+00 0.000000000000e+00 0.000000000000e+00
7.715000000000e+02 -4.342084888253e+00 0.000000000000e+00 0.000000000000e+00
7.717500000000e+02 -4.011635314368e+00 0.000000000000e+00 0.000000000000e+00
7.720000000000e+02 -3.523108565857e+00 0.000000000000e+00 0.000000000000e+00
7.722500000000e+02 -2.903923534845e+00 0.000000000000e+00 0.000000000000e+00
7.725000000000e+02 -2.183662981859e+00 0.000000000000e+00 0.000000000000e+00
7.727500000000e+02 -1.392483783030e+00 0.000000000000e+00 0.000000000000e+00
7.730000000000e+02 -5.600595778518e-01 0.000000000000e+00 0.000000000000e+00
7.732500000000e+02 2.849183068683e-01 0.000000000000e+00 0.000000000000e+00
7.735000000000e+02 1.114754566972e+00 0.000000000000e+00 0.000000000000e+00
7.737500000000e+02 1.902436459945e+00 0.000000000000e+00 0.000000000000e+00
7.740000000000e+02 2.621210841990e+00 0.000000000000e+00 0.000000000000e+00
7.742500000000e+02 3.244293985730e+00 0.000000000000e+00 0.000000000000e+00
7.745000000000e+02 3.744941682254e+00 0.000000000000e+00 0.000000000000e+00
7.747500000000e+02 4.097053671011e+00 0.000000000000e+00 0.000000000000e+00
7.750000000000e+02 4.276400340149e+00 0.000000000000e+00 0.000000000000e+00
7.752500000000e+02 4.262451682164e+00 0.000000000000e+00 0.000000000000e+00
7.755000000000e+02 4.040672987064e+00 0.000000000000e+00 0.000000000000e+00
7.757500000000e+02 3.605044827429e+00 0.000000000000e+00 0.000000000000e+00
7.760000000000e+02 2.960482432085e+00 0.000000000000e+00 0.000000000000e+00
7.762500000000e+02 2.124785125204e+00 0.000000000000e+00 0.000000000000e+00
7.765000000000e+02 1.129749454781e+00 0.000000000000e+00 0.000000000000e+00
7.767500000000e+02 2.113357562644e-02 0.000000000000e+00 0.000000000000e+00
7.770000000000e+02 -1.142737492990e+00 0.000000000000e+00 0.000000000000e+00
7.772500000000e+02 -2.293795340771e+00 0.000000000000e+00 0.000000000000e+00
7.775000000000e+02 -3.358385555876e+00 0.000000000000e+00 0.000000000000e+00
7.777500000000e+02 -4.262495279800e+00 0.000000000000e+00 0.000000000000e+00
7.780000000000e+02 -4.937634684549e+00 0.000000000000e+00 0.000000000000e+00
7.782500000000e+02 -5.326840272605e+00 0.000000000000e+00 0.000000000000e+00
7.785000000000e+02 -5.390205478010e+00 0.000000000000e+00 0.000000000000e+00
7.787500000000e+02 -5.109346134965e+00 0.000000000000e+00 0.000000000000e+00
7.790000000000e+02 -4.490278629885e+00 0.000000000000e+00 0.000000000000e+00
7.792500000000e+02 -3.564322365318e+00 0.000000000000e+00 0.000000000000e+00
7.795000000000e+02 -2.386822896898e+00 0.000000000000e+00 0.000000000000e+00
7.797500000000e+02 -1.033708326964e+00 0.000000000000e+00 0.000000000000e+00
7.800000000000e+02 4.038847804652e-01 0.000000000000e+00 0.000000000000e+00
7.802500000000e+02 1.826474321082e+00 0.000000000000e+00 0.000000000000e+00
7.805000000000e+02 3.133979988979e+00 0.000000000000e+00 0.000000000000e+00
7.807500000000e+02 4.233650159233e+00 0.000000000000e+00 0.000000000000e+00
7.810000000000e+02 5.047437850236e+00 0.000000000000e+00 0.000000000000e+00
7.812500000000e+02 5.518148200418e+00 0.000000000000e+00 0.000000000000e+00
7.815000000000e+02 5.613805390382e+00 0.000000000000e+00 0.000000000000e+00
7.817500000000e+02 5.329870266083e+00 0.000000000000e+00 0.000000000000e+00
7.820000000000e+02 4.689159254856e+00 0.000000000000e+00 0.000000000000e+00
7.822500000000e+02 3.739544444032e+00 0.000000000000e+00 0.000000000000e+00
7.825000000000e+02 2.549726983799e+00 0.000000000000e+00 0.000000000000e+00
7.827500000000e+02 1.203547031311e+00 0.000000000000e+00 0.000000000000e+00
7.830000000000e+02 -2.065951181398e-01 0.000000000000e+00 0.000000000000e+00
7.832500000000e+02 -1.586590414931e+00 0.000000000000e+00 0.000000000000e+00
7.835000000000e+02 -2.847157466810e+00 0.000000000000e+00 0.000000000000e+00
7.837500000000e+02 -3.909567104788e+00 0.000000000000e+00 0.000000000000e+00
7.840000000000e+02 -4.710194095723e+00 0.000000000000e+00 0.000000000000e+00
7.842500000000e+02 -5.203694269979e+00 0.000000000000e+00 0.000000000000e+00
7.845000000000e+02 -5.364764241136e+00 0.000000000000e+00 0.000000000000e+00
7.847500000000e+02 -5.188577352066e+00 0.000000000000e+00 0.000000000000e+00
7.850000000000e+02 -4.690086441157e+00 0.000000000000e+00 0.000000000000e+00
7.852500000000e+02 -3.902432018843e+00 0.000000000000e+00 0.000000000000e+00
7.855000000000e+02 -2.874692928939e+00 0.000000000000e+00 0.000000000000e+00
7.857500000000e+02 -1.669173804147e+00 0.000000000000e+00 0.000000000000e+00
7.860000000000e+02 -3.583551272523e-01 0.000000000000e+00 0.000000000000e+00
7.862500000000e+02 9.784425436494e-01 0.000000000000e+00 0.000000000000e+00
7.865000000000e+02 2.258687807540e+00 0.000000000000e+00 0.000000000000e+00
7.867500000000e+02 3.400595019510e+00 0.000000000000e+00 0.000000000000e+00
7.870000000000e+02 4.327424231480e+00 0.000000000000e+00 0.000000000000e+00
7.872500000000e+02 4.972075964124e+00 0.000000000000e+00 0.000000000000e+00
7.875000000000e+02 5.281828998370e+00 0.000000000000e+00 0.000000000000e+00
7.877500000000e+02 5.222944430687e+00 0.000000000000e+00 0.000000000000e+00
7.880000000000e+02 4.784736934638e+00 0.000000000000e+00 0.000000000000e+00
7.882500000000e+02 3.982622170388e+00 0.000000000000e+00 0.000000000000e+00
7.885000000000e+02 2.859613980251e+00 0.000000000000e+00 0.000000000000e+00
7.887500000000e+02 1.485786705129e+00 0.000000000000e+00 0.000000000000e+00
7.890000000000e+02 -4.465338946507e-02 0.000000000000e+00 0.000000000000e+00
7.892500000000e+02 -1.618831307438e+00 0.000000000000e+00 0.000000000000e+00
7.895000000000e+02 -3.113066624461e+00 0.000000000000e+00 0.000000000000e+00
7.897500000000e+02 -4.402689036141e+00 0.000000000000e+00 0.000000000000e+00
7.900000000000e+02 -5.373050504907e+00 0.000000000000e+00 0.000000000000e+00
7.902500000000e+02 -5.930721426248e+00 0.000000000000e+00 0.000000000000e+00
7.905000000000e+02 -6.013695639747e+00 0.000000000000e+00 0.000000000000e+00
7.907500000000e+02 -5.599395812086e+00 0.000000000000e+00 0.000000000000e+00
7.910000000000e+02 -4.709387112894e+00 0.000000000000e+00 0.000000000000e+00
7.912500000000e+02 -3.409974625688e+00 0.000000000000e+00 0.000000000000e+00
7.915000000000e+02 -1.808259089406e+00 0.000000000000e+00 0.000000000000e+00
7.917500000000e+02 -4.371684335429e-02 0.000000000000e+00 0.000000000000e+00
7.920000000000e+02 1.724102388901e+00 0.000000000000e+00 0.000000000000e+00
7.922500000000e+02 3.330667280576e+00 0.000000000000e+00 0.000000000000e+00
7.925000000000e+02 4.622850111858e+00 0.000000000000e+00 0.000000000000e+00
7.927500000000e+02 5.474860027951e+00 0.000000000000e+00 0.000000000000e+00
7.930000000000e+02 5.801926555713e+00 0.000000000000e+00 0.000000000000e+00
7.932500000000e+02 5.570099388476e+00 0.000000000000e+00 0.000000000000e+00
7.935000000000e+02 4.800902614241e+00 0.000000000000e+00 0.000000000000e+00
7.937500000000e+02 3.570126538908e+00 0.000000000000e+00 0.000000000000e+00
7.940000000000e+02 2.000698049719e+00 0.000000000000e+00 0.000000000000e+00
7.942500000000e+02 2.502634345604e-01 0.000000000000e+00 0.000000000000e+00
7.945000000000e+02 -1.505240041315e+00 0.000000000000e+00 0.000000000000e+00
7.947500000000e+02 -3.090238522937e+00 0.000000000000e+00 0.000000000000e+00
7.950000000000e+02 -4.348309835856e+00 0.000000000000e+00 0.000000000000e+00
7.952500000000e+02 -5.158953973999e+00 0.000000000000e+00 0.000000000000e+00
7.955000000000e+02 -5.450396309570e+00 0.000000000000e+00 0.000000000000e+00
7.957500000000e+02 -5.206919063101e+00 0.000000000000e+00 0.000000000000e+00
7.960000000000e+02 -4.469853679893e+00 0.000000000000e+00 0.000000000000e+00
7.962500000000e+02 -3.332119119815e+00 0.000000000000e+00 0.000000000000e+00
7.965000000000e+02 -1.926965367924e+00 0.000000000000e+00 0.000000000000e+00
7.967500000000e+02 -4.122799100230e-01 0.000000000000e+00 0.000000000000e+00
7.970000000000e+02 1.047651931729e+00 0.000000000000e+00 0.000000000000e+00
7.972500000000e+02 2.300743084619e+00 0.000000000000e+00 0.000000000000e+00
7.975000000000e+02 3.223842222701e+00 0.000000000000e+00 0.000000000000e+00
7.977500000000e+02 3.735649703327e+00 0.000000000000e+00 0.000000000000e+00
7.980000000000e+02 3.804345875479e+00 0.000000000000e+00 0.000000000000e+00
7.982500000000e+02 3.449142800893e+00 0.000000000000e+00 0.000000000000e+00
7.985000000000e+02 2.735739345166e+00 0.000000000000e+00 0.000000000000e+00
7.987500000000e+02 1.766419959022e+00 0.000000000000e+00 0.000000000000e+00
7.990000000000e+02 6.661904237960e-01 0.000000000000e+00 0.000000000000e+00
7.992500000000e+02 -4.331946477982e-01 0.000000000000e+00 0.000000000000e+00
7.995000000000e+02 -1.409245555663e+00 0.000000000000e+00 0.000000000000e+00
7.997500000000e+02 -2.162786567061e+00 0.000000000000e+00 0.000000000000e+00
8.000000000000e+02 -2.628355675049e+00 0.000000000000e+00 0.000000000000e+00
8.002500000000e+02 -2.779804084885e+00 0.000000000000e+00 0.000000000000e+00
8.005000000000e+02 -2.630614360432e+00 0.000000000000e+00 0.000000000000e+00
8.007500000000e+02 -2.229168988243e+00 0.000000000000e+00 0.000000000000e+00
8.010000000000e+02 -1.649859265818e+00 0.000000000000e+00 0.000000000000e+00
8.012500000000e+02 -9.814396552219e-01 0.000000000000e+00 0.000000000000e+00
8.015000000000e+02 -3.143383527689e-01 0.000000000000e+00 0.000000000000e+00
8.017500000000e+02 2.713053536031e-01 0.000000000000e+00 0.000000000000e+00
8.020000000000e+02 7.152933435961e-01 0.000000000000e+00 0.000000000000e+00
8.022500000000e+02 9.835270092237e-01 0.000000000000e+00 0.000000000000e+00
8.025000000000e+02 1.070038266907e+00 0.000000000000e+00 0.000000000000e+00
8.027500000000e+02 9.948771303293e-01 0.000000000000e+00 0.000000000000e+00
8.030000000000e+02 7.984338312267e-01 0.000000000000e+00 0.000000000000e+00
8.032500000000e+02 5.332595455851e-01 0.000000000000e+00 0.000000000000e+00
8.035000000000e+02 2.547608111160e-01 0.000000000000e+00 0.000000000000e+00
8.037500000000e+02 1.223889361063e-02 0.000000000000e+00 0.000000000000e+00
8.040000000000e+02 -1.583806351157e-01 0.000000000000e+00 0.000000000000e+00
8.042500000000e+02 -2.391053603877e-01 0.000000000000e+00 0.000000000000e+00
8.045000000000e+02 -2.311626319580e-01 0.000000000000e+00 0.000000000000e+00
8.047500000000e+02 -1.529904576163e-01 0.000000000000e+00 0.000000000000e+00
8.050000000000e+02 -3.542637230887e-02 0.000000000000e+00 0.000000000000e+00
8.052500000000e+02 8.498664891885e-02 0.000000000000e+00 0.000000000000e+00
8.055000000000e+02 1.733888541970e-01 0.000000000000e+00 0.000000000000e+00
8.057500000000e+02 2.034232088706e-01 0.000000000000e+00 0.000000000000e+00
8.060000000000e+02 1.623480584869e-01 0.000000000000e+00 0.000000000000e+00
8.062500000000e+02 5.360926413645e-02 0.000000000000e+00 0.000000000000e+00
8.065000000000e+02 -1.035306509788e-01 0.000000000000e+00 0.000000000000e+00
8.067500000000e+02 -2.772198579533e-01 0.000000000000e+00 0.000000000000e+00
8.070000000000e+02 -4.285455415723e-01 0.000000000000e+00 0.000000000000e+00
8.072500000000e+02 -5.184321044956e-01 0.000000000000e+00 0.000000000000e+00
8.075000000000e+02 -5.147544893193e-01 0.000000000000e+00 0.000000000000e+00
8.077500000000e+02 -3.984741863537e-01 0.000000000000e+00 0.000000000000e+00
8.080000000000e+02 -1.677587764711e-01 0.000000000000e+00 0.000000000000e+00
8.082500000000e+02 1.606347979977e-01 0.000000000000e+00 0.000000000000e+00
8.085000000000e+02 5.529982938793e-01 0.000000000000e+00 0.000000000000e+00
8.087500000000e+02 9.631349186786e-01 0.000000000000e+00 0.000000000000e+00
8.090000000000e+02 1.338997043443e+00 0.000000000000e+00 0.000000000000e+00
8.092500000000e+02 1.630495621863e+00 0.000000000000e+00 0.000000000000e+00
8.095000000000e+02 1.797279477939e+00 0.000000000000e+00 0.000000000000e+00
8.097500000000e+02 1.815270277019e+00 0.000000000000e+00 0.000000000000e+00
8.100000000000e+02 1.680915317512e+00 0.000000000000e+00 0.000000000000e+00
8.102500000000e+02 1.412458545145e+00 0.000000000000e+00 0.000000000000e+00
8.105000000000e+02 1.047978693243e+00 0.000000000000e+00 0.000000000000e+00
8.107500000000e+02 6.404335247463e-01 0.000000000000e+00 0.000000000000e+00
8.110000000000e+02 2.504057626674e-01 0.000000000000e+00 0.000000000000e+00
8.112500000000e+02 -6.240041511964e-02 0.000000000000e+00 0.000000000000e+00
8.115000000000e+02 -2.476674641295e-01 0.000000000000e+00 0.000000000000e+00
8.117500000000e+02 -2.717235272813e-01 0.000000000000e+00 0.000000000000e+00
8.120000000000e+02 -1.224786015874e-01 0.000000000000e+00 0.000000000000e+00
8.122500000000e+02 1.886951002326e-01 0.000000000000e+00 0.000000000000e+00
8.125000000000e+02 6.284211379005e-01 0.000000000000e+00 0.000000000000e+00
8.127500000000e+02 1.145906020538e+00 0.000000000000e+00 0.000000000000e+00
8.130000000000e+02 1.679987391474e+00 0.000000000000e+00 0.000000000000e+00
8.132500000000e+02 2.167617344428e+00 0.000000000000e+00 0.000000000000e+00
8.135000000000e+02 2.552551493715e+00 0.000000000000e+00 0.000000000000e+00
8.137500000000e+02 2.792994316420e+00 0.000000000000e+00 0.000000000000e+00
8.140000000000e+02 2.867115887588e+00 0.000000000000e+00 0.000000000000e+00
8.142500000000e+02 2.775677935316e+00 0.000000000000e+00 0.000000000000e+00
8.145000000000e+02 2.541438142789e+00 0.000000000000e+00 0.000000000000e+00
8.147500000000e+02 2.205475159244e+00 0.000000000000e+00 0.000000000000e+00
8.150000000000e+02 1.821021686601e+00 0.000000000000e+00 0.000000000000e+00
8.152500000000e+02 1.445743473511e+00 0.000000000000e+00 0.000000000000e+00
8.155000000000e+02 1.133607517023e+00 0.000000000000e+00 0.000000000000e+00
8.157500000000e+02 9.275153713287e-01 0.000000000000e+00 0.000000000000e+00
8.160000000000e+02 8.537358586345e-01 0.000000000000e+00 0.000000000000e+00
8.162500000000e+02 9.188806118755e-01 0.000000000000e+00 0.000000000000e+00
8.165000000000e+02 1.109772695411e+00 0.000000000000e+00 0.000000000000e+00
8.167500000000e+02 1.396124420432e+00 0.000000000000e+00 0.000000000000e+00
8.170000000000e+02 1.735531554071e+00 0.000000000000e+00 0.000000000000e+00
8.172500000000e+02 2.079968161956e+00 0.000000000000e+00 0.000000000000e+00
8.175000000000e+02 2.382775496200e+00 0.000000000000e+00 0.000000000000e+00
8.177500000000e+02 2.605104511398e+00 0.000000000000e+00 0.000000000000e+00
8.180000000000e+02 2.720895015252e+00 0.000000000000e+00 0.000000000000e+00
8.182500000000e+02 2.719731349961e+00 0.000000000000e+00 0.000000000000e+00
8.185000000000e+02 2.607261300372e+00 0.000000000000e+00 0.000000000000e+00
8.187500000000e+02 2.403245556331e+00 0.000000000000e+00 0.000000000000e+00
8.190000000000e+02 2.137659937107e+00 0.000000000000e+00 0.000000000000e+00
8.192500000000e+02 1.845547977815e+00 0.000000000000e+00 0.000000000000e+00
8.195000000000e+02 1.561477698438e+00 0.000000000000e+00 0.000000000000e+00
8.197500000000e+02 1.314473602106e+00 0.000000000000e+00 0.000000000000e+00
8.200000000000e+02 1.124175760580e+00 0.000000000000e+00 0.000000000000e+00
8.202500000000e+02 9.987461766270e-01 0.000000000000e+00 0.000000000000e+00
8.205000000000e+02 9.347393635100e-01 0.000000000000e+00 0.000000000000e+00
8.207500000000e+02 9.188301448956e-01 0.000000000000e+00 0.000000000000e+00
8.210000000000e+02 9.309995642310e-01 0.000000000000e+00 0.000000000000e+00
8.212500000000e+02 9.485651998486e-01 0.000000000000e+00 0.000000000000e+00
8.215000000000e+02 9.503368673699e-01 0.000000000000e+00 0.000000000000e+00
8.217500000000e+02 9.201957457251e-01 0.000000000000e+00 0.000000000000e+00
8.220000000000e+02 8.495272028339e-01 0.000000000000e+00 0.000000000000e+00
8.222500000000e+02 7.381592571123e-01 0.000000000000e+00 0.000000000000e+00
8.225000000000e+02 5.937300076824e-01 0.000000000000e+00 0.000000000000e+00
8.227500000000e+02 4.296817123377e-01 0.000000000000e+00 0.000000000000e+00
8.230000000000e+02 2.623104250269e-01 0.000000000000e+00 0.000000000000e+00
8.232500000000e+02 1.074504385374e-01 0.000000000000e+00 0.000000000000e+00
8.235000000000e+02 -2.258123619546e-02 0.000000000000e+00 0.000000000000e+00
8.237500000000e+02 -1.212189943564e-01 0.000000000000e+00 0.000000000000e+00
8.240000000000e+02 -1.886607010261e-01 0.000000000000e+00 0.000000000000e+00
8.242500000000e+02 -2.314854276387e-01 0.000000000000e+00 0.000000000000e+00
8.245000000000e+02 -2.609605472946e-01 0.000000000000e+00 0.000000000000e+00
8.247500000000e+02 -2.903610335791e-01 0.000000000000e+00 0.000000000000e+00
8.250000000000e+02 -3.318050533215e-01 0.000000000000e+00 0.000000000000e+00
8.252500000000e+02 -3.932022233242e-01 0.000000000000e+00 0.000000000000e+00
8.255000000000e+02 -4.758983427334e-01 0.000000000000e+00 0.000000000000e+00
8.257500000000e+02 -5.734849055520e-01 0.000000000000e+00 0.000000000000e+00
8.260000000000e+02 -6.720425295547e-01 0.000000000000e+00 0.000000000000e+00
8.262500000000e+02 -7.518380677146e-01 0.000000000000e+00 0.000000000000e+00
8.265000000000e+02 -7.902376752544e-01 0.000000000000e+00 0.000000000000e+00
8.267500000000e+02 -7.653762262384e-01 0.000000000000e+00 0.000000000000e+00
8.270000000000e+02 -6.599753666978e-01 0.000000000000e+00 0.000000000000e+00
8.272500000000e+02 -4.646544042424e-01 0.000000000000e+00 0.000000000000e+00
8.275000000000e+02 -1.801401009270e-01 0.000000000000e+00 0.000000000000e+00
8.277500000000e+02 1.820548825677e-01 0.000000000000e+00 0.000000000000e+00
8.280000000000e+02 6.006746900951e-01 0.000000000000e+00 0.000000000000e+00
8.282500000000e+02 1.047394723057e+00 0.000000000000e+00 0.000000000000e+00
8.285000000000e+02 1.490765482969e+00 0.000000000000e+00 0.000000000000e+00
8.287500000000e+02 1.900841436784e+00 0.000000000000e+00 0.000000000000e+00
8.290000000000e+02 2.253776744004e+00 0.000000000000e+00 0.000000000000e+00
8.292500000000e+02 2.535647815639e+00 0.000000000000e+00 0.000000000000e+00
8.295000000000e+02 2.744858932978e+00 0.000000000000e+00 0.000000000000e+00
8.297500000000e+02 2.892689010356e+00 0.000000000000e+00 0.000000000000e+00
8.300000000000e+02 3.001815517165e+00 0.000000000000e+00 0.000000000000e+00
8.302500000000e+02 3.102963495833e+00 0.000000000000e+00 0.000000000000e+00
8.305000000000e+02 3.230125329201e+00 0.000000000000e+00 0.000000000000e+00
8.307500000000e+02 3.415033585595e+00 0.000000000000e+00 0.000000000000e+00
8.310000000000e+02 3.681706751152e+00 0.000000000000e+00 0.000000000000e+00
8.312500000000e+02 4.041902525251e+00 0.000000000000e+00 0.000000000000e+00
8.315000000000e+02 4.492200732738e+00 0.000000000000e+00 0.000000000000e+00
8.317500000000e+02 5.013212457372e+00 0.000000000000e+00 0.000000000000e+00
8.320000000000e+02 5.571105908790e+00 0.000000000000e+00 0.000000000000e+00
8.322500000000e+02 6.121297788994e+00 0.000000000000e+00 0.000000000000e+00
8.325000000000e+02 6.613832600483e+00 0.000000000000e+00 0.000000000000e+00
8.327500000000e+02 6.999710901879e+00 0.000000000000e+00 0.000000000000e+00
8.330000000000e+02 7.237271307959e+00 0.000000000000e+00 0.000000000000e+00
8.332500000000e+02 7.297705076184e+00 0.000000000000e+00 0.000000000000e+00
8.335000000000e+02 7.168892218098e+00 0.000000000000e+00 0.000000000000e+00
8.337500000000e+02 6.856979741532e+00 0.000000000000e+00 0.000000000000e+00
8.340000000000e+02 6.385443104968e+00 0.000000000000e+00 0.000000000000e+00
8.342500000000e+02 5.791734945172e+00 0.000000000000e+00 0.000000000000e+00
8.345000000000e+02 5.121977571074e+00 0.000000000000e+00 0.000000000000e+00
8.347500000000e+02 4.424445631406e+00 0.000000000000e+00 0.000000000000e+00
8.350000000000e+02 3.742769578097e+00 0.000000000000e+00 0.000000000000e+00
8.352500000000e+02 3.109841098332e+00 0.000000000000e+00 0.000000000000e+00
8.355000000000e+02 2.543310033553e+00 0.000000000000e+00 0.000000000000e+00
8.357500000000e+02 2.043340672027e+00 0.000000000000e+00 0.000000000000e+00
8.360000000000e+02 1.592974983976e+00 0.000000000000e+00 0.000000000000e+00
8.362500000000e+02 1.161077205934e+00 0.000000000000e+00 0.000000000000e+00
8.365000000000e+02 7.074619116176e-01 0.000000000000e+00 0.000000000000e+00
8.367500000000e+02 1.894901475553e-01 0.000000000000e+00 0.000000000000e+00
8.370000000000e+02 -4.307985718613e-01 0.000000000000e+00 0.000000000000e+00
8.372500000000e+02 -1.180035012757e+00 0.000000000000e+00 0.000000000000e+00
8.375000000000e+02 -2.068305766149e+00 0.000000000000e+00 0.000000000000e+00
8.377500000000e+02 -3.086134451928e+00 0.000000000000e+00 0.000000000000e+00
8.380000000000e+02 -4.204111589663e+00 0.000000000000e+00 0.000000000000e+00
8.382500000000e+02 -5.375255198746e+00 0.000000000000e+00 0.000000000000e+00
8.385000000000e+02 -6.539801043026e+00 0.000000000000e+00 0.000000000000e+00
8.387500000000e+02 -7.631780651249e+00 0.000000000000e+00 0.000000000000e+00
8.390000000000e+02 -8.586495229348e+00 0.000000000000e+00 0.000000000000e+00
8.392500000000e+02 -9.347869655080e+00 0.000000000000e+00 0.000000000000e+00
8.395000000000e+02 -9.874690137359e+00 0.000000000000e+00 0.000000000000e+00
8.397500000000e+02 -1.014488858016e+01 0.000000000000e+00 0.000000000000e+00
8.400000000000e+02 -1.015731304810e+01 0.000000000000e+00 0.000000000000e+00
8.402500000000e+02 -9.930777322887e+00 0.000000000000e+00 0.000000000000e+00
8.405000000000e+02 -9.500562956874e+00 0.000000000000e+00 0.000000000000e+00
8.407500000000e+02 -8.912900567113e+00 0.000000000000e+00 0.000000000000e+00
8.410000000000e+02 -8.218233665596e+00 0.000000000000e+00 0.000000000000e+00
8.412500000000e+02 -7.464229617849e+00 0.000000000000e+00 0.000000000000e+00
8.415000000000e+02 -6.689526499663e+00 0.000000000000e+00 0.000000000000e+00
8.417500000000e+02 -5.919089387012e+00 0.000000000000e+00 0.000000000000e+00
8.420000000000e+02 -5.161812392719e+00 0.000000000000e+00 0.000000000000e+00
8.422500000000e+02 -4.410678046948e+00 0.000000000000e+00 0.000000000000e+00
8.425000000000e+02 -3.645419915145e+00 0.000000000000e+00 0.000000000000e+00
8.427500000000e+02 -2.837279482310e+00 0.000000000000e+00 0.000000000000e+00
8.430000000000e+02 -1.955154072262e+00 0.000000000000e+00 0.000000000000e+00
8.432500000000e+02 -9.722396213730e-01 0.000000000000e+00 0.000000000000e+00
8.435000000000e+02 1.277934967141e-01 0.000000000000e+00 0.000000000000e+00
8.437500000000e+02 1.345983856613e+00 0.000000000000e+00 0.000000000000e+00
8.440000000000e+02 2.665320340007e+00 0.000000000000e+00 0.000000000000e+00
8.442500000000e+02 4.050451206520e+00 0.000000000000e+00 0.000000000000e+00
8.445000000000e+02 5.449927486808e+00 0.000000000000e+00 0.000000000000e+00
8.447500000000e+02 6.800698490945e+00 0.000000000000e+00 0.000000000000e+00
8.450000000000e+02 8.034271238584e+00 0.000000000000e+00 0.000000000000e+00
8.452500000000e+02 9.083724285799e+00 0.000000000000e+00 0.000000000000e+00
8.455000000000e+02 9.890659129028e+00 0.000000000000e+00 0.000000000000e+00
8.457500000000e+02 1.041119214448e+01 0.000000000000e+00 0.000000000000e+00
8.460000000000e+02 1.062023201597e+01 0.000000000000e+00 0.000000000000e+00
8.462500000000e+02 1.051353006106e+01 0.000000000000e+00 0.000000000000e+00
8.465000000000e+02 1.010729847330e+01 0.000000000000e+00 0.000000000000e+00
8.467500000000e+02 9.435520567356e+00 0.000000000000e+00 0.000000000000e+00
8.470000000000e+02 8.545381828089e+00 0.000000000000e+00 0.000000000000e+00
8.472500000000e+02 7.491489407379e+00 0.000000000000e+00 0.000000000000e+00
8.475000000000e+02 6.329689163632e+00 0.000000000000e+00 0.000000000000e+00
8.477500000000e+02 5.111316057246e+00 0.000000000000e+00 0.000000000000e+00
8.480000000000e+02 3.878624652389e+00 0.000000000000e+00 0.000000000000e+00
8.482500000000e+02 2.661956671808e+00 0.000000000000e+00 0.000000000000e+00
8.485000000000e+02 1.478940692015e+00 0.000000000000e+00 0.000000000000e+00
8.487500000000e+02 3.357231882931e-01 0.000000000000e+00 0.000000000000e+00
8.490000000000e+02 -7.700578646293e-01 0.000000000000e+00 0.000000000000e+00
8.492500000000e+02 -1.845085919023e+00 0.000000000000e+00 0.000000000000e+00
8.495000000000e+02 -2.895654658176e+00 0.000000000000e+00 0.000000000000e+00
8.497500000000e+02 -3.923181808721e+00 0.000000000000e+00 0.000000000000e+00
8.500000000000e+02 -4.920650313687e+00 0.000000000000e+00 0.000000000000e+00
8.502500000000e+02 -5.870534701080e+00 0.000000000000e+00 0.000000000000e+00
8.505000000000e+02 -6.744550353481e+00 0.000000000000e+00 0.000000000000e+00
8.507500000000e+02 -7.505299694896e+00 0.000000000000e+00 0.000000000000e+00
8.510000000000e+02 -8.109619366600e+00 0.000000000000e+00 0.000000000000e+00
8.512500000000e+02 -8.513193548879e+00 0.000000000000e+00 0.000000000000e+00
8.515000000000e+02 -8.675822834818e+00 0.000000000000e+00 0.000000000000e+00
8.517500000000e+02 -8.566648179328e+00 0.000000000000e+00 0.000000000000e+00
8.520000000000e+02 -8.168635840963e+00 0.000000000000e+00 0.000000000000e+00
8.522500000000e+02 -7.481728927567e+00 0.000000000000e+00 0.000000000000e+00
8.525000000000e+02 -6.524248561029e+00 0.000000000000e+00 0.000000000000e+00
8.527500000000e+02 -5.332357074904e+00 0.000000000000e+00 0.000000000000e+00
8.530000000000e+02 -3.957645002668e+00 0.000000000000e+00 0.000000000000e+00
8.532500000000e+02 -2.463139068226e+00 0.000000000000e+00 0.000000000000e+00
8.535000000000e+02 -9.182189803564e-01 0.000000000000e+00 0.000000000000e+00
8.537500000000e+02 6.069474415768e-01 0.000000000000e+00 0.000000000000e+00
8.540000000000e+02 2.046802419512e+00 0.000000000000e+00 0.000000000000e+00
8.542500000000e+02 3.345027678247e+00 0.000000000000e+00 0.000000000000e+00
8.545000000000e+02 4.457925864826e+00 0.000000000000e+00 0.000000000000e+00
8.547500000000e+02 5.356254385048e+00 0.000000000000e+00 0.000000000000e+00
8.550000000000e+02 6.025423120372e+00 0.000000000000e+00 0.000000000000e+00
8.552500000000e+02 6.464180425905e+00 0.000000000000e+00 0.000000000000e+00
8.555000000000e+02 6.682098217483e+00 0.000000000000e+00 0.000000000000e+00
8.557500000000e+02 6.696302967038e+00 0.000000000000e+00 0.000000000000e+00
8.560000000000e+02 6.527968815127e+00 0.000000000000e+00 0.000000000000e+00
8.562500000000e+02 6.199085098671e+00 0.000000000000e+00 0.000000000000e+00
8.565000000000e+02 5.729936799528e+00 0.000000000000e+00 0.000000000000e+00
8.567500000000e+02 5.137605441417e+00 0.000000000000e+00 0.000000000000e+00
8.570000000000e+02 4.435629738244e+00 0.000000000000e+00 0.000000000000e+00
8.572500000000e+02 3.634784084542e+00 0.000000000000e+00 0.000000000000e+00
8.575000000000e+02 2.744763965287e+00 0.000000000000e+00 0.000000000000e+00
8.577500000000e+02 1.776433274390e+00 0.000000000000e+00 0.000000000000e+00
8.580000000000e+02 7.442066994189e-01 0.000000000000e+00 0.000000000000e+00
8.582500000000e+02 -3.318794249622e-01 0.000000000000e+00 0.000000000000e+00
8.585000000000e+02 -1.424810807515e+00 0.000000000000e+00 0.000000000000e+00
8.587500000000e+02 -2.500256703487e+00 0.000000000000e+00 0.000000000000e+00
8.590000000000e+02 -3.517411006636e+00 0.000000000000e+00 0.000000000000e+00
8.592500000000e+02 -4.431010999660e+00 0.000000000000e+00 0.000000000000e+00
8.595000000000e+02 -5.194367870077e+00 0.000000000000e+00 0.000000000000e+00
8.597500000000e+02 -5.763100355640e+00 0.000000000000e+00 0.000000000000e+00
8.600000000000e+02 -6.099159605900e+00 0.000000000000e+00 0.000000000000e+00
8.602500000000e+02 -6.174682317732e+00 0.000000000000e+00 0.000000000000e+00
8.605000000000e+02 -5.975216280209e+00 0.000000000000e+00 0.000000000000e+00
8.607500000000e+02 -5.501926043867e+00 0.000000000000e+00 0.000000000000e+00
8.610000000000e+02 -4.772497862726e+00 0.000000000000e+00 0.000000000000e+00
8.612500000000e+02 -3.820607934436e+00 0.000000000000e+00 0.000000000000e+00
8.615000000000e+02 -2.693978067513e+00 0.000000000000e+00 0.000000000000e+00
8.617500000000e+02 -1.451198569207e+00 0.000000000000e+00 0.000000000000e+00
8.620000000000e+02 -1.576307184727e-01 0.000000000000e+00 0.000000000000e+00
8.622500000000e+02 1.119204720833e+00 0.000000000000e+00 0.000000000000e+00
8.625000000000e+02 2.314301210734e+00 0.000000000000e+00 0.000000000000e+00
8.627500000000e+02 3.369458317827e+00 0.000000000000e+00 0.000000000000e+00
8.630000000000e+02 4.236805971758e+00 0.000000000000e+00 0.000000000000e+00
8.632500000000e+02 4.881275728496e+00 0.000000000000e+00 0.000000000000e+00
8.635000000000e+02 5.281862877548e+00 0.000000000000e+00 0.000000000000e+00
8.637500000000e+02 5.431664733250e+00 0.000000000000e+00 0.000000000000e+00
8.640000000000e+02 5.336816627334e+00 0.000000000000e+00 0.000000000000e+00
8.642500000000e+02 5.014561433012e+00 0.000000000000e+00 0.000000000000e+00
8.645000000000e+02 4.490767433740e+00 0.000000000000e+00 0.000000000000e+00
8.647500000000e+02 3.797244219268e+00 0.000000000000e+00 0.000000000000e+00
8.650000000000e+02 2.969193976208e+00 0.000000000000e+00 0.000000000000e+00
8.652500000000e+02 2.043079014530e+00 0.000000000000e+00 0.000000000000e+00
8.655000000000e+02 1.055094255460e+00 0.000000000000e+00 0.000000000000e+00
8.657500000000e+02 4.031887949195e-02 0.000000000000e+00 0.000000000000e+00
8.660000000000e+02 -9.674995160837e-01 0.000000000000e+00 0.000000000000e+00
8.662500000000e+02 -1.935685099101e+00 0.000000000000e+00 0.000000000000e+00
8.665000000000e+02 -2.832139022228e+00 0.000000000000e+00 0.000000000000e+00
8.667500000000e+02 -3.624895499500e+00 0.000000000000e+00 0.000000000000e+00
8.670000000000e+02 -4.282013563188e+00 0.000000000000e+00 0.000000000000e+00
8.672500000000e+02 -4.772040910767e+00 0.000000000000e+00 0.000000000000e+00
8.675000000000e+02 -5.065195562372e+00 0.000000000000e+00 0.000000000000e+00
8.677500000000e+02 -5.135289227299e+00 0.000000000000e+00 0.000000000000e+00
8.680000000000e+02 -4.962279242933e+00 0.000000000000e+00 0.000000000000e+00
8.682500000000e+02 -4.535202511860e+00 0.000000000000e+00 0.000000000000e+00
8.685000000000e+02 -3.855134386294e+00 0.000000000000e+00 0.000000000000e+00
8.687500000000e+02 -2.937745331460e+00 0.000000000000e+00 0.000000000000e+00
8.690000000000e+02 -1.815011483424e+00 0.000000000000e+00 0.000000000000e+00
8.692500000000e+02 -5.356786403710e-01 0.000000000000e+00 0.000000000000e+00
8.695000000000e+02 8.358180130514e-01 0.000000000000e+00 0.000000000000e+00
8.697500000000e+02 2.222122721431e+00 0.000000000000e+00 0.000000000000e+00
8.700000000000e+02 3.537372558004e+00 0.000000000000e+00 0.000000000000e+00
8.702500000000e+02 4.693009837596e+00 0.000000000000e+00 0.000000000000e+00
8.705000000000e+02 5.604557496727e+00 0.000000000000e+00 0.000000000000e+00
8.707500000000e+02 6.198766701028e+00 0.000000000000e+00 0.000000000000e+00
8.710000000000e+02 6.420448643928e+00 0.000000000000e+00 0.000000000000e+00
8.712500000000e+02 6.238278261850e+00 0.000000000000e+00 0.000000000000e+00
8.715000000000e+02 5.648913817290e+00 0.000000000000e+00 0.000000000000e+00
8.717500000000e+02 4.678910804906e+00 0.000000000000e+00 0.000000000000e+00
8.720000000000e+02 3.384109472897e+00 0.000000000000e+00 0.000000000000e+00
8.722500000000e+02 1.846421814738e+00 0.000000000000e+00 0.000000000000e+00
8.725000000000e+02 1.682091629622e-01 0.000000000000e+00 0.000000000000e+00
8.727500000000e+02 -1.535304731493e+00 0.000000000000e+00 0.000000000000e+00
8.730000000000e+02 -3.144927779947e+00 0.000000000000e+00 0.000000000000e+00
8.732500000000e+02 -4.546897757173e+00 0.000000000000e+00 0.000000000000e+00
8.735000000000e+02 -5.641920611001e+00 0.000000000000e+00 0.000000000000e+00
8.737500000000e+02 -6.353016529552e+00 0.000000000000e+00 0.000000000000e+00
8.740000000000e+02 -6.631462456656e+00 0.000000000000e+00 0.000000000000e+00
8.742500000000e+02 -6.460316012421e+00 0.000000000000e+00 0.000000000000e+00
8.745000000000e+02 -5.855253935180e+00 0.000000000000e+00 0.000000000000e+00
8.747500000000e+02 -4.862728669797e+00 0.000000000000e+00 0.000000000000e+00
8.750000000000e+02 -3.555707661331e+00 0.000000000000e+00 0.000000000000e+00
8.752500000000e+02 -2.027481145977e+00 0.000000000000e+00 0.000000000000e+00
8.755000000000e+02 -3.841813871373e-01 0.000000000000e+00 0.000000000000e+00
8.757500000000e+02 1.263266074614e+00 0.000000000000e+00 0.000000000000e+00
8.760000000000e+02 2.807045117732e+00 0.000000000000e+00 0.000000000000e+00
8.762500000000e+02 4.149575697811e+00 0.000000000000e+00 0.000000000000e+00
8.765000000000e+02 5.209379414212e+00 0.000000000000e+00 0.000000000000e+00
8.767500000000e+02 5.925380705768e+00 0.000000000000e+00 0.000000000000e+00
8.770000000000e+02 6.259531311517e+00 0.000000000000e+00 0.000000000000e+00
8.772500000000e+02 6.197818544709e+00 0.000000000000e+00 0.000000000000e+00
8.775000000000e+02 5.749850359612e+00 0.000000000000e+00 0.000000000000e+00
8.777500000000e+02 4.947287689998e+00 0.000000000000e+00 0.000000000000e+00
8.780000000000e+02 3.841412765492e+00 0.000000000000e+00 0.000000000000e+00
8.782500000000e+02 2.500087296306e+00 0.000000000000e+00 0.000000000000e+00
8.785000000000e+02 1.004282091715e+00 0.000000000000e+00 0.000000000000e+00
8.787500000000e+02 -5.557281438935e-01 0.000000000000e+00 0.000000000000e+00
8.790000000000e+02 -2.084489882176e+00 0.000000000000e+00 0.000000000000e+00
8.792500000000e+02 -3.485847954936e+00 0.000000000000e+00 0.000000000000e+00
8.795000000000e+02 -4.667806423450e+00 0.000000000000e+00 0.000000000000e+00
8.797500000000e+02 -5.547749517780e+00 0.000000000000e+00 0.000000000000e+00
8.800000000000e+02 -6.057894195487e+00 0.000000000000e+00 0.000000000000e+00
8.802500000000e+02 -6.150707709229e+00 0.000000000000e+00 0.000000000000e+00
8.805000000000e+02 -5.803877812494e+00 0.000000000000e+00 0.000000000000e+00
8.807500000000e+02 -5.024301153756e+00 0.000000000000e+00 0.000000000000e+00
8.810000000000e+02 -3.850488737696e+00 0.000000000000e+00 0.000000000000e+00
8.812500000000e+02 -2.352802613048e+00 0.000000000000e+00 0.000000000000e+00
8.815000000000e+02 -6.310512896560e-01 0.000000000000e+00 0.000000000000e+00
8.817500000000e+02 1.190815535835e+00 0.000000000000e+00 0.000000000000e+00
8.820000000000e+02 2.972874328860e+00 0.000000000000e+00 0.000000000000e+00
8.822500000000e+02 4.569866280733e+00 0.000000000000e+00 0.000000000000e+00
8.825000000000e+02 5.843553458567e+00 0.000000000000e+00 0.000000000000e+00
8.827500000000e+02 6.675716843270e+00 0.000000000000e+00 0.000000000000e+00
8.830000000000e+02 6.980490914427e+00 0.000000000000e+00 0.000000000000e+00
8.832500000000e+02 6.714636684677e+00 0.000000000000e+00 0.000000000000e+00
8.835000000000e+02 5.884429056293e+00 0.000000000000e+00 0.000000000000e+00
8.837500000000e+02 4.548084478301e+00 0.000000000000e+00 0.000000000000e+00
8.840000000000e+02 2.813066826927e+00 0.000000000000e+00 0.000000000000e+00
8.842500000000e+02 8.281451384516e-01 0.000000000000e+00 0.000000000000e+00
8.845000000000e+02 -1.229322201107e+00 0.000000000000e+00 0.000000000000e+00
8.847500000000e+02 -3.169808320535e+00 0.000000000000e+00 0.000000000000e+00
8.850000000000e+02 -4.810165732576e+00 0.000000000000e+00 0.000000000000e+00
8.852500000000e+02 -5.992369725234e+00 0.000000000000e+00 0.000000000000e+00
8.855000000000e+02 -6.600384647698e+00 0.000000000000e+00 0.000000000000e+00
8.857500000000e+02 -6.573183452317e+00 0.000000000000e+00 0.000000000000e+00
8.860000000000e+02 -5.912299701139e+00 0.000000000000e+00 0.000000000000e+00
8.862500000000e+02 -4.682855580284e+00 0.000000000000e+00 0.000000000000e+00
8.865000000000e+02 -3.007729161732e+00 0.000000000000e+00 0.000000000000e+00
8.867500000000e+02 -1.055315865145e+00 0.000000000000e+00 0.000000000000e+00
8.870000000000e+02 9.778937396570e-01 0.000000000000e+00 0.000000000000e+00
8.872500000000e+02 2.888052456085e+00 0.000000000000e+00 0.000000000000e+00
8.875000000000e+02 4.485706265335e+00 0.000000000000e+00 0.000000000000e+00
8.877500000000e+02 5.616081846541e+00 0.000000000000e+00 0.000000000000e+00
8.880000000000e+02 6.175567838561e+00 0.000000000000e+00 0.000000000000e+00
8.882500000000e+02 6.122464826050e+00 0.000000000000e+00 0.000000000000e+00
8.885000000000e+02 5.480740986937e+00 0.000000000000e+00 0.000000000000e+00
8.887500000000e+02 4.336356431929e+00 0.000000000000e+00 0.000000000000e+00
8.890000000000e+02 2.826607796668e+00 0.000000000000e+00 0.000000000000e+00
8.892500000000e+02 1.123784030628e+00 0.000000000000e+00 0.000000000000e+00
8.895000000000e+02 -5.848923178690e-01 0.000000000000e+00 0.000000000000e+00
8.897500000000e+02 -2.118624638737e+00 0.000000000000e+00 0.000000000000e+00
8.900000000000e+02 -3.323150605277e+00 0.000000000000e+00 0.000000000000e+00
8.902500000000e+02 -4.087228297745e+00 0.000000000000e+00 0.000000000000e+00
8.905000000000e+02 -4.353606031519e+00 0.000000000000e+00 0.000000000000e+00
8.907500000000e+02 -4.123292590011e+00 0.000000000000e+00 0.000000000000e+00
8.910000000000e+02 -3.452796287708e+00 0.000000000000e+00 0.000000000000e+00
8.912500000000e+02 -2.444882713572e+00 0.000000000000e+00 0.000000000000e+00
8.915000000000e+02 -1.234197396567e+00 0.000000000000e+00 0.000000000000e+00
8.917500000000e+02 3.029178368689e-02 0.000000000000e+00 0.000000000000e+00
8.920000000000e+02 1.203733830366e+00 0.000000000000e+00 0.000000000000e+00
8.922500000000e+02 2.162378780509e+00 0.000000000000e+00 0.000000000000e+00
8.925000000000e+02 2.817037039209e+00 0.000000000000e+00 0.000000000000e+00
8.927500000000e+02 3.121474642557e+00 0.000000000000e+00 0.000000000000e+00
8.930000000000e+02 3.074922550489e+00 0.000000000000e+00 0.000000000000e+00
8.932500000000e+02 2.718681580625e+00 0.000000000000e+00 0.000000000000e+00
8.935000000000e+02 2.127583597555e+00 0.000000000000e+00 0.000000000000e+00
8.937500000000e+02 1.397718915613e+00 0.000000000000e+00 0.000000000000e+00
8.940000000000e+02 6.322744501259e-01 0.000000000000e+00 0.000000000000e+00
8.942500000000e+02 -7.250652221270e-02 0.000000000000e+00 0.000000000000e+00
8.945000000000e+02 -6.393489374782e-01 0.000000000000e+00 0.000000000000e+00
8.947500000000e+02 -1.018435572779e+00 0.000000000000e+00 0.000000000000e+00
8.950000000000e+02 -1.191414288013e+00 0.000000000000e+00 0.000000000000e+00
8.952500000000e+02 -1.170657023608e+00 0.000000000000e+00 0.000000000000e+00
8.955000000000e+02 -9.941952901063e-01 0.000000000000e+00 0.000000000000e+00
8.957500000000e+02 -7.173570878456e-01 0.000000000000e+00 0.000000000000e+00
8.960000000000e+02 -4.025562713128e-01 0.000000000000e+00 0.000000000000e+00
8.962500000000e+02 -1.088810952626e-01 0.000000000000e+00 0.000000000000e+00
8.965000000000e+02 1.169270272789e-01 0.000000000000e+00 0.000000000000e+00
8.967500000000e+02 2.468042092416e-01 0.000000000000e+00 0.000000000000e+00
8.970000000000e+02 2.741787353486e-01 0.000000000000e+00 0.000000000000e+00
8.972500000000e+02 2.130263033832e-01 0.000000000000e+00 0.000000000000e+00
8.975000000000e+02 9.352075033860e-02 0.000000000000e+00 0.000000000000e+00
8.977500000000e+02 -4.484184476911e-02 0.000000000000e+00 0.000000000000e+00
8.980000000000e+02 -1.613979950123e-01 0.000000000000e+00 0.000000000000e+00
8.982500000000e+02 -2.223393049817e-01 0.000000000000e+00 0.000000000000e+00
8.985000000000e+02 -2.072544413619e-01 0.000000000000e+00 0.000000000000e+00
8.987500000000e+02 -1.131174461510e-01 0.000000000000e+00 0.000000000000e+00
8.990000000000e+02 4.491070992331e-02 0.000000000000e+00 0.000000000000e+00
8.992500000000e+02 2.359671780839e-01 0.000000000000e+00 0.000000000000e+00
8.995000000000e+02 4.188173448740e-01 0.000000000000e+00 0.000000000000e+00
8.997500000000e+02 5.491241943303e-01 0.000000000000e+00 0.000000000000e+00
9.000000000000e+02 5.874361992722e-01 0.000000000000e+00 0.000000000000e+00
9.002500000000e+02 5.065557425472e-01 0.000000000000e+00 0.000000000000e+00
9.005000000000e+02 2.970474560679e-01 0.000000000000e+00 0.000000000000e+00
9.007500000000e+02 -3.005862934903e-02 0.000000000000e+00 0.000000000000e+00
9.010000000000e+02 -4.438679288910e-01 0.000000000000e+00 0.000000000000e+00
9.012500000000e+02 -8.974984158152e-01 0.000000000000e+00 0.000000000000e+00
9.015000000000e+02 -1.334682255555e+00 0.000000000000e+00 0.000000000000e+00
9.017500000000e+02 -1.698100776326e+00 0.000000000000e+00 0.000000000000e+00
9.020000000000e+02 -1.938175414449e+00 0.000000000000e+00 0.000000000000e+00
9.022500000000e+02 -2.020949113566e+00 0.000000000000e+00 0.000000000000e+00
9.025000000000e+02 -1.933816515752e+00 0.000000000000e+00 0.000000000000e+00
9.027500000000e+02 -1.688178358216e+00 0.000000000000e+00 0.000000000000e+00
9.030000000000e+02 -1.318557189736e+00 0.000000000000e+00 0.000000000000e+00
9.032500000000e+02 -8.782470430428e-01 0.000000000000e+00 0.000000000000e+00
9.035000000000e+02 -4.320969897585e-01 0.000000000000e+00 0.000000000000e+00
9.037500000000e+02 -4.746689829848e-02 0.000000000000e+00 0.000000000000e+00
9.040000000000e+02 2.153236990984e-01 0.000000000000e+00 0.000000000000e+00
9.042500000000e+02 3.116489111749e-01 0.000000000000e+00 0.000000000000e+00
9.045000000000e+02 2.190547547353e-01 0.000000000000e+00 0.000000000000e+00
9.047500000000e+02 -5.939563307181e-02 0.000000000000e+00 0.000000000000e+00
9.050000000000e+02 -4.954056426577e-01 0.000000000000e+00 0.000000000000e+00
9.052500000000e+02 -1.039318379764e+00 0.000000000000e+00 0.000000000000e+00
9.055000000000e+02 -1.627012771446e+00 0.000000000000e+00 0.000000000000e+00
9.057500000000e+02 -2.188815511869e+00 0.000000000000e+00 0.000000000000e+00
9.060000000000e+02 -2.659133470075e+00 0.000000000000e+00 0.000000000000e+00
9.062500000000e+02 -2.985416851407e+00 0.000000000000e+00 0.000000000000e+00
9.065000000000e+02 -3.135175236657e+00 0.000000000000e+00 0.000000000000e+00
9.067500000000e+02 -3.100067654623e+00 0.000000000000e+00 0.000000000000e+00
9.070000000000e+02 -2.896527180958e+00 0.000000000000e+00 0.000000000000e+00
9.072500000000e+02 -2.562892821138e+00 0.000000000000e+00 0.000000000000e+00
9.075000000000e+02 -2.153529243072e+00 0.000000000000e+00 0.000000000000e+00
9.077500000000e+02 -1.730842746193e+00 0.000000000000e+00 0.000000000000e+00
9.080000000000e+02 -1.356387430044e+00 0.000000000000e+00 0.000000000000e+00
9.082500000000e+02 -1.082359088363e+00 0.000000000000e+00 0.000000000000e+00
9.085000000000e+02 -9.446842712732e-01 0.000000000000e+00 0.000000000000e+00
9.087500000000e+02 -9.586459840068e-01 0.000000000000e+00 0.000000000000e+00
9.090000000000e+02 -1.117589511760e+00 0.000000000000e+00 0.000000000000e+00
9.092500000000e+02 -1.394784696466e+00 0.000000000000e+00 0.000000000000e+00
9.095000000000e+02 -1.748056436473e+00 0.000000000000e+00 0.000000000000e+00
9.097500000000e+02 -2.126402863588e+00 0.000000000000e+00 0.000000000000e+00
9.100000000000e+02 -2.477557459927e+00 0.000000000000e+00 0.000000000000e+00
9.102500000000e+02 -2.755353057622e+00 0.000000000000e+00 0.000000000000e+00
9.105000000000e+02 -2.925821872312e+00 0.000000000000e+00 0.000000000000e+00
9.107500000000e+02 -2.971199198341e+00 0.000000000000e+00 0.000000000000e+00
9.110000000000e+02 -2.891348328948e+00 0.000000000000e+00 0.000000000000e+00
9.112500000000e+02 -2.702533221586e+00 0.000000000000e+00 0.000000000000e+00
9.115000000000e+02 -2.433868682804e+00 0.000000000000e+00 0.000000000000e+00
9.117500000000e+02 -2.122113627524e+00 0.000000000000e+00 0.000000000000e+00
9.120000000000e+02 -1.805691976467e+00 0.000000000000e+00 0.000000000000e+00
9.122500000000e+02 -1.518898496560e+00 0.000000000000e+00 0.000000000000e+00
9.125000000000e+02 -1.287167700632e+00 0.000000000000e+00 0.000000000000e+00
9.127500000000e+02 -1.124071160683e+00 0.000000000000e+00 0.000000000000e+00
9.130000000000e+02 -1.030401019705e+00 0.000000000000e+00 0.000000000000e+00
9.132500000000e+02 -9.953475487574e-01 0.000000000000e+00 0.000000000000e+00
9.135000000000e+02 -9.994436703268e-01 0.000000000000e+00 0.000000000000e+00
9.137500000000e+02 -1.018682494808e+00 0.000000000000e+00 0.000000000000e+00
9.140000000000e+02 -1.029055436702e+00 0.000000000000e+00 0.000000000000e+00
9.142500000000e+02 -1.010729929194e+00 0.000000000000e+00 0.000000000000e+00
9.145000000000e+02 -9.511869358013e-01 0.000000000000e+00 0.000000000000e+00
9.147500000000e+02 -8.468480527754e-01 0.000000000000e+00 0.000000000000e+00
9.150000000000e+02 -7.030016084294e-01 0.000000000000e+00 0.000000000000e+00
9.152500000000e+02 -5.321380105369e-01 0.000000000000e+00 0.000000000000e+00
9.155000000000e+02 -3.510757291559e-01 0.000000000000e+00 0.000000000000e+00
9.157500000000e+02 -1.774560386584e-01 0.000000000000e+00 0.000000000000e+00
9.160000000000e+02 -2.627575289920e-02 0.000000000000e+00 0.000000000000e+00
9.162500000000e+02 9.290021628830e-02 0.000000000000e+00 0.000000000000e+00
9.165000000000e+02 1.775433315236e-01 0.000000000000e+00 0.000000000000e+00
9.167500000000e+02 2.323039483498e-01 0.000000000000e+00 0.000000000000e+00
9.170000000000e+02 2.676827342936e-01 0.000000000000e+00 0.000000000000e+00
9.172500000000e+02 2.974903852071e-01 0.000000000000e+00 0.000000000000e+00
9.175000000000e+02 3.355760374801e-01 0.000000000000e+00 0.000000000000e+00
9.177500000000e+02 3.924404274883e-01 0.000000000000e+00 0.000000000000e+00
9.180000000000e+02 4.723770136092e-01 0.000000000000e+00 0.000000000000e+00
9.182500000000e+02 5.716982456039e-01 0.000000000000e+00 0.000000000000e+00
9.185000000000e+02 6.784193700298e-01 0.000000000000e+00 0.000000000000e+00
9.187500000000e+02 7.735197073739e-01 0.000000000000e+00 0.000000000000e+00
9.190000000000e+02 8.336238257265e-01 0.000000000000e+00 0.000000000000e+00
9.192500000000e+02 8.346894922750e-01 0.000000000000e+00 0.000000000000e+00
9.195000000000e+02 7.560993787630e-01 0.000000000000e+00 0.000000000000e+00
9.197500000000e+02 5.844623177204e-01 0.000000000000e+00 0.000000000000e+00
9.200000000000e+02 3.164544496113e-01 0.000000000000e+00 0.000000000000e+00
9.202500000000e+02 -3.983112079312e-02 0.000000000000e+00 0.000000000000e+00
9.205000000000e+02 -4.653263152068e-01 0.000000000000e+00 0.000000000000e+00
9.207500000000e+02 -9.322340563602e-01 0.000000000000e+00 0.000000000000e+00
9.210000000000e+02 -1.407792298033e+00 0.000000000000e+00 0.000000000000e+00
9.212500000000e+02 -1.859010040113e+00 0.000000000000e+00 0.000000000000e+00
9.215000000000e+02 -2.257650410584e+00 0.000000000000e+00 0.000000000000e+00
9.217500000000e+02 -2.584669119022e+00 0.000000000000e+00 0.000000000000e+00
9.220000000000e+02 -2.833375185373e+00 0.000000000000e+00 0.000000000000e+00
9.222500000000e+02 -3.010758328898e+00 0.000000000000e+00 0.000000000000e+00
9.225000000000e+02 -3.136698257923e+00 0.000000000000e+00 0.000000000000e+00
9.227500000000e+02 -3.241094609960e+00 0.000000000000e+00 0.000000000000e+00
9.230000000000e+02 -3.359282742081e+00 0.000000000000e+00 0.000000000000e+00
9.232500000000e+02 -3.526378947081e+00 0.000000000000e+00 0.000000000000e+00
9.235000000000e+02 -3.771384605456e+00 0.000000000000e+00 0.000000000000e+00
9.237500000000e+02 -4.111941544829e+00 0.000000000000e+00 0.000000000000e+00
9.240000000000e+02 -4.550558296690e+00 0.000000000000e+00 0.000000000000e+00
9.242500000000e+02 -5.072927503084e+00 0.000000000000e+00 0.000000000000e+00
9.245000000000e+02 -5.648656508791e+00 0.000000000000e+00 0.000000000000e+00
9.247500000000e+02 -6.234379754758e+00 0.000000000000e+00 0.000000000000e+00
9.250000000000e+02 -6.778865554092e+00 0.000000000000e+00 0.000000000000e+00
9.252500000000e+02 -7.229424870323e+00 0.000000000000e+00 0.000000000000e+00
9.255000000000e+02 -7.538722483306e+00 0.000000000000e+00 0.000000000000e+00
9.257500000000e+02 -7.671013922553e+00 0.000000000000e+00 0.000000000000e+00
9.260000000000e+02 -7.606898097149e+00 0.000000000000e+00 0.000000000000e+00
9.262500000000e+02 -7.345877644703e+00 0.000000000000e+00 0.000000000000e+00
9.265000000000e+02 -6.906328345407e+00 0.000000000000e+00 0.000000000000e+00
9.267500000000e+02 -6.322850967733e+00 0.000000000000e+00 0.000000000000e+00
9.270000000000e+02 -5.641359401853e+00 0.000000000000e+00 0.000000000000e+00
9.272500000000e+02 -4.912591970826e+00 0.000000000000e+00 0.000000000000e+00
9.275000000000e+02 -4.184969044727e+00 0.000000000000e+00 0.000000000000e+00
9.277500000000e+02 -3.497824084036e+00 0.000000000000e+00 0.000000000000e+00
9.280000000000e+02 -2.875990767054e+00 0.000000000000e+00 0.000000000000e+00
9.282500000000e+02 -2.326541333223e+00 0.000000000000e+00 0.000000000000e+00
9.285000000000e+02 -1.838167058320e+00 0.000000000000e+00 0.000000000000e+00
9.287500000000e+02 -1.383314361378e+00 0.000000000000e+00 0.000000000000e+00
9.290000000000e+02 -9.227937348356e-01 0.000000000000e+00 0.000000000000e+00
9.292500000000e+02 -4.122207084921e-01 0.000000000000e+00 0.000000000000e+00
9.295000000000e+02 1.906197913510e-01 0.000000000000e+00 0.000000000000e+00
9.297500000000e+02 9.185331842998e-01 0.000000000000e+00 0.000000000000e+00
9.300000000000e+02 1.788836164311e+00 0.000000000000e+00 0.000000000000e+00
9.302500000000e+02 2.799317440861e+00 0.000000000000e+00 0.000000000000e+00
9.305000000000e+02 3.926832941958e+00 0.000000000000e+00 0.000000000000e+00
9.307500000000e+02 5.128761169164e+00 0.000000000000e+00 0.000000000000e+00
9.310000000000e+02 6.347143123166e+00 0.000000000000e+00 0.000000000000e+00
9.312500000000e+02 7.514954821113e+00 0.000000000000e+00 0.000000000000e+00
9.315000000000e+02 8.563662379881e+00 0.000000000000e+00 0.000000000000e+00
9.317500000000e+02 9.431032051773e+00 0.000000000000e+00 0.000000000000e+00
9.320000000000e+02 1.006813523447e+01 0.000000000000e+00 0.000000000000e+00
9.322500000000e+02 1.044460530016e+01 0.000000000000e+00 0.000000000000e+00
9.325000000000e+02 1.055145181894e+01 0.000000000000e+00 0.000000000000e+00
9.327500000000e+02 1.040108246270e+01 0.000000000000e+00 0.000000000000e+00
9.330000000000e+02 1.002457424428e+01 0.000000000000e+00 0.000000000000e+00
9.332500000000e+02 9.466618178008e+00 0.000000000000e+00 0.000000000000e+00
9.335000000000e+02 8.778881029935e+00 0.000000000000e+00 0.000000000000e+00
9.337500000000e+02 8.012739985683e+00 0.000000000000e+00 0.000000000000e+00
9.340000000000e+02 7.212421806148e+00 0.000000000000e+00 0.000000000000e+00
9.342500000000e+02 6.409507923593e+00 0.000000000000e+00 0.000000000000e+00
9.345000000000e+02 5.619562205806e+00 0.000000000000e+00 0.000000000000e+00
9.347500000000e+02 4.841328927354e+00 0.000000000000e+00 0.000000000000e+00
9.350000000000e+02 4.058579400640e+00 0.000000000000e+00 0.000000000000e+00
9.352500000000e+02 3.244309262376e+00 0.000000000000e+00 0.000000000000e+00
9.355000000000e+02 2.366657560955e+00 0.000000000000e+00 0.000000000000e+00
9.357500000000e+02 1.395679494009e+00 0.000000000000e+00 0.000000000000e+00
9.360000000000e+02 3.099894321589e-01 0.000000000000e+00 0.000000000000e+00
9.362500000000e+02 -8.976855608796e-01 0.000000000000e+00 0.000000000000e+00
9.365000000000e+02 -2.216844086901e+00 0.000000000000e+00 0.000000000000e+00
9.367500000000e+02 -3.617975396886e+00 0.000000000000e+00 0.000000000000e+00
9.370000000000e+02 -5.053946620385e+00 0.000000000000e+00 0.000000000000e+00
9.372500000000e+02 -6.463845385165e+00 0.000000000000e+00 0.000000000000e+00
9.375000000000e+02 -7.778775826268e+00 0.000000000000e+00 0.000000000000e+00
9.377500000000e+02 -8.928844243899e+00 0.000000000000e+00 0.000000000000e+00
9.380000000000e+02 -9.850417434525e+00 0.000000000000e+00 0.000000000000e+00
9.382500000000e+02 -1.049271139293e+01 0.000000000000e+00 0.000000000000e+00
9.385000000000e+02 -1.082287194149e+01 0.000000000000e+00 0.000000000000e+00
9.387500000000e+02 -1.082892519114e+01 0.000000000000e+00 0.000000000000e+00
9.390000000000e+02 -1.052027257788e+01 0.000000000000e+00 0.000000000000e+00
9.392500000000e+02 -9.925740008581e+00 0.000000000000e+00 0.000000000000e+00
9.395000000000e+02 -9.089516445998e+00 0.000000000000e+00 0.000000000000e+00
9.397500000000e+02 -8.065589351893e+00 0.000000000000e+00 0.000000000000e+00
9.400000000000e+02 -6.911466479003e+00 0.000000000000e+00 0.000000000000e+00
9.402500000000e+02 -5.682042533420e+00 0.000000000000e+00 0.000000000000e+00
9.405000000000e+02 -4.424418383968e+00 0.000000000000e+00 0.000000000000e+00
9.407500000000e+02 -3.174319723857e+00 0.000000000000e+00 0.000000000000e+00
9.410000000000e+02 -1.954516355809e+00 0.000000000000e+00 0.000000000000e+00
9.412500000000e+02 -7.753487374204e-01 0.000000000000e+00 0.000000000000e+00
9.415000000000e+02 3.628328382027e-01 0.000000000000e+00 0.000000000000e+00
9.417500000000e+02 1.465777040021e+00 0.000000000000e+00 0.000000000000e+00
9.420000000000e+02 2.540643502701e+00 0.000000000000e+00 0.000000000000e+00
9.422500000000e+02 3.591271167046e+00 0.000000000000e+00 0.000000000000e+00
9.425000000000e+02 4.614145950759e+00 0.000000000000e+00 0.000000000000e+00
9.427500000000e+02 5.595696465859e+00 0.000000000000e+00 0.000000000000e+00
9.430000000000e+02 6.511346286686e+00 0.000000000000e+00 0.000000000000e+00
9.432500000000e+02 7.326494753767e+00 0.000000000000e+00 0.000000000000e+00
9.435000000000e+02 7.999322142535e+00 0.000000000000e+00 0.000000000000e+00
9.437500000000e+02 8.485057702460e+00 0.000000000000e+00 0.000000000000e+00
9.440000000000e+02 8.741145510573e+00 0.000000000000e+00 0.000000000000e+00
9.442500000000e+02 8.732619967206e+00 0.000000000000e+00 0.000000000000e+00
9.445000000000e+02 8.436975093642e+00 0.000000000000e+00 0.000000000000e+00
9.447500000000e+02 7.847881163359e+00 0.000000000000e+00 0.000000000000e+00
9.450000000000e+02 6.977256955794e+00 0.000000000000e+00 0.000000000000e+00
9.452500000000e+02 5.855423136804e+00 0.000000000000e+00 0.000000000000e+00
9.455000000000e+02 4.529311201440e+00 0.000000000000e+00 0.000000000000e+00
9.457500000000e+02 3.058948924933e+00 0.000000000000e+00 0.000000000000e+00
9.460000000000e+02 1.512654565346e+00 0.000000000000e+00 0.000000000000e+00
9.462500000000e+02 -3.847889447993e-02 0.000000000000e+00 0.000000000000e+00
9.465000000000e+02 -1.526159201035e+00 0.000000000000e+00 0.000000000000e+00
9.467500000000e+02 -2.889897288019e+00 0.000000000000e+00 0.000000000000e+00
9.470000000000e+02 -4.080902824385e+00 0.000000000000e+00 0.000000000000e+00
9.472500000000e+02 -5.064502883295e+00 0.000000000000e+00 0.000000000000e+00
9.475000000000e+02 -5.820918671468e+00 0.000000000000e+00 0.000000000000e+00
9.477500000000e+02 -6.344452319666e+00 0.000000000000e+00 0.000000000000e+00
9.480000000000e+02 -6.641335571305e+00 0.000000000000e+00 0.000000000000e+00
9.482500000000e+02 -6.726648846096e+00 0.000000000000e+00 0.000000000000e+00
9.485000000000e+02 -6.620813400310e+00 0.000000000000e+00 0.000000000000e+00
9.487500000000e+02 -6.346181056976e+00 0.000000000000e+00 0.000000000000e+00
9.490000000000e+02 -5.924195259064e+00 0.000000000000e+00 0.000000000000e+00
9.492500000000e+02 -5.373483769104e+00 0.000000000000e+00 0.000000000000e+00
9.495000000000e+02 -4.709085035458e+00 0.000000000000e+00 0.000000000000e+00
9.497500000000e+02 -3.942830295572e+00 0.000000000000e+00 0.000000000000e+00
9.500000000000e+02 -3.084727208925e+00 0.000000000000e+00 0.000000000000e+00
9.502500000000e+02 -2.145042167695e+00 0.000000000000e+00 0.000000000000e+00
9.505000000000e+02 -1.136676885391e+00 0.000000000000e+00 0.000000000000e+00
9.507500000000e+02 -7.739295617507e-02 0.000000000000e+00 0.000000000000e+00
9.510000000000e+02 1.008539986085e+00 0.000000000000e+00 0.000000000000e+00
9.512500000000e+02 2.089615506493e+00 0.000000000000e+00 0.000000000000e+00
9.515000000000e+02 3.127495342228e+00 0.000000000000e+00 0.000000000000e+00
9.517500000000e+02 4.078604550152e+00 0.000000000000e+00 0.000000000000e+00
9.520000000000e+02 4.896807549242e+00 0.000000000000e+00 0.000000000000e+00
9.522500000000e+02 5.536904132288e+00 0.000000000000e+00 0.000000000000e+00
9.525000000000e+02 5.958566495549e+00 0.000000000000e+00 0.000000000000e+00
9.527500000000e+02 6.130268696757e+00 0.000000000000e+00 0.000000000000e+00
9.530000000000e+02 6.032746955941e+00 0.000000000000e+00 0.000000000000e+00
9.532500000000e+02 5.661573756599e+00 0.000000000000e+00 0.000000000000e+00
9.535000000000e+02 5.028524433635e+00 0.000000000000e+00 0.000000000000e+00
9.537500000000e+02 4.161549258416e+00 0.000000000000e+00 0.000000000000e+00
9.540000000000e+02 3.103319873642e+00 0.000000000000e+00 0.000000000000e+00
9.542500000000e+02 1.908476974516e+00 0.000000000000e+00 0.000000000000e+00
9.545000000000e+02 6.398472660447e-01 0.000000000000e+00 0.000000000000e+00
9.547500000000e+02 -6.359946197319e-01 0.000000000000e+00 0.000000000000e+00
9.550000000000e+02 -1.853381462144e+00 0.000000000000e+00 0.000000000000e+00
9.552500000000e+02 -2.951977947907e+00 0.000000000000e+00 0.000000000000e+00
9.555000000000e+02 -3.880567496374e+00 0.000000000000e+00 0.000000000000e+00
9.557500000000e+02 -4.599880992237e+00 0.000000000000e+00 0.000000000000e+00
9.560000000000e+02 -5.084266800115e+00 0.000000000000e+00 0.000000000000e+00
9.562500000000e+02 -5.322139125990e+00 0.000000000000e+00 0.000000000000e+00
9.565000000000e+02 -5.315280098617e+00 0.000000000000e+00 0.000000000000e+00
9.567500000000e+02 -5.077192950710e+00 0.000000000000e+00 0.000000000000e+00
9.570000000000e+02 -4.630794880650e+00 0.000000000000e+00 0.000000000000e+00
9.572500000000e+02 -4.005788216887e+00 0.000000000000e+00 0.000000000000e+00
9.575000000000e+02 -3.236052402497e+00 0.000000000000e+00 0.000000000000e+00
9.577500000000e+02 -2.357358005145e+00 0.000000000000e+00 0.000000000000e+00
9.580000000000e+02 -1.405624142169e+00 0.000000000000e+00 0.000000000000e+00
9.582500000000e+02 -4.158340015736e-01 0.000000000000e+00 0.000000000000e+00
9.585000000000e+02 5.783954071670e-01 0.000000000000e+00 0.000000000000e+00
9.587500000000e+02 1.544706913496e+00 0.000000000000e+00 0.000000000000e+00
9.590000000000e+02 2.451570841780e+00 0.000000000000e+00 0.000000000000e+00
9.592500000000e+02 3.267795917730e+00 0.000000000000e+00 0.000000000000e+00
9.595000000000e+02 3.962268037368e+00 0.000000000000e+00 0.000000000000e+00
9.597500000000e+02 4.504170191222e+00 0.000000000000e+00 0.000000000000e+00
9.600000000000e+02 4.863861750209e+00 0.000000000000e+00 0.000000000000e+00
9.602500000000e+02 5.014485473725e+00 0.000000000000e+00 0.000000000000e+00
9.605000000000e+02 4.934240143530e+00 0.000000000000e+00 0.000000000000e+00
9.607500000000e+02 4.609123300739e+00 0.000000000000e+00 0.000000000000e+00
9.610000000000e+02 4.035831139636e+00 0.000000000000e+00 0.000000000000e+00
9.612500000000e+02 3.224419062219e+00 0.000000000000e+00 0.000000000000e+00
9.615000000000e+02 2.200291088757e+00 0.000000000000e+00 0.000000000000e+00
9.617500000000e+02 1.005108046418e+00 0.000000000000e+00 0.000000000000e+00
9.620000000000e+02 -3.037150139328e-01 0.000000000000e+00 0.000000000000e+00
9.622500000000e+02 -1.655118278011e+00 0.000000000000e+00 0.000000000000e+00
9.625000000000e+02 -2.968136450221e+00 0.000000000000e+00 0.000000000000e+00
9.627500000000e+02 -4.157097145029e+00 0.000000000000e+00 0.000000000000e+00
9.630000000000e+02 -5.137916612072e+00 0.000000000000e+00 0.000000000000e+00
9.632500000000e+02 -5.834966755396e+00 0.000000000000e+00 0.000000000000e+00
9.635000000000e+02 -6.187872213388e+00 0.000000000000e+00 0.000000000000e+00
9.637500000000e+02 -6.157547529930e+00 0.000000000000e+00 0.000000000000e+00
9.640000000000e+02 -5.730812207883e+00 0.000000000000e+00 0.000000000000e+00
9.642500000000e+02 -4.923026750642e+00 0.000000000000e+00 0.000000000000e+00
9.645000000000e+02 -3.778367196166e+00 0.000000000000e+00 0.000000000000e+00
9.647500000000e+02 -2.367581794726e+00 0.000000000000e+00 0.000000000000e+00
9.650000000000e+02 -7.833270111223e-01 0.000000000000e+00 0.000000000000e+00
9.652500000000e+02 8.665676342524e-01 0.000000000000e+00 0.000000000000e+00
9.655000000000e+02 2.467334560526e+00 0.000000000000e+00 0.000000000000e+00
9.657500000000e+02 3.906266745113e+00 0.000000000000e+00 0.000000000000e+00
9.660000000000e+02 5.081655856145e+00 0.000000000000e+00 0.000000000000e+00
9.662500000000e+02 5.910845943369e+00 0.000000000000e+00 0.000000000000e+00
9.665000000000e+02 6.336667439296e+00 0.000000000000e+00 0.000000000000e+00
9.667500000000e+02 6.331683216507e+00 0.000000000000e+00 0.000000000000e+00
9.670000000000e+02 5.899903912663e+00 0.000000000000e+00 0.000000000000e+00
9.672500000000e+02 5.075886803066e+00 0.000000000000e+00 0.000000000000e+00
9.675000000000e+02 3.921390715932e+00 0.000000000000e+00 0.000000000000e+00
9.677500000000e+02 2.519988779653e+00 0.000000000000e+00 0.000000000000e+00
9.680000000000e+02 9.702154235663e-01 0.000000000000e+00 0.000000000000e+00
9.682500000000e+02 -6.220740345174e-01 0.000000000000e+00 0.000000000000e+00
9.685000000000e+02 -2.151431776805e+00 0.000000000000e+00 0.000000000000e+00
9.687500000000e+02 -3.519991345154e+00 0.000000000000e+00 0.000000000000e+00
9.690000000000e+02 -4.643566459732e+00 0.000000000000e+00 0.000000000000e+00
9.692500000000e+02 -5.456320271286e+00 0.000000000000e+00 0.000000000000e+00
9.695000000000e+02 -5.913834619064e+00 0.000000000000e+00 0.000000000000e+00
9.697500000000e+02 -5.994584331112e+00 0.000000000000e+00 0.000000000000e+00
9.700000000000e+02 -5.699964881081e+00 0.000000000000e+00 0.000000000000e+00
9.702500000000e+02 -5.053115967862e+00 0.000000000000e+00 0.000000000000e+00
9.705000000000e+02 -4.096821146164e+00 0.000000000000e+00 0.000000000000e+00
9.707500000000e+02 -2.890747004142e+00 0.000000000000e+00 0.000000000000e+00
9.710000000000e+02 -1.508226560349e+00 0.000000000000e+00 0.000000000000e+00
9.712500000000e+02 -3.270981598924e-02 0.000000000000e+00 0.000000000000e+00
9.715000000000e+02 1.446077168316e+00 0.000000000000e+00 0.000000000000e+00
9.717500000000e+02 2.836282003602e+00 0.000000000000e+00 0.000000000000e+00
9.720000000000e+02 4.048419609928e+00 0.000000000000e+00 0.000000000000e+00
9.722500000000e+02 5.000211832866e+00 0.000000000000e+00 0.000000000000e+00
9.725000000000e+02 5.621691969057e+00 0.000000000000e+00 0.000000000000e+00
9.727500000000e+02 5.860371672782e+00 0.000000000000e+00 0.000000000000e+00
9.730000000000e+02 5.686129558652e+00 0.000000000000e+00 0.000000000000e+00
9.732500000000e+02 5.095354275114e+00 0.000000000000e+00 0.000000000000e+00
9.735000000000e+02 4.113790399534e+00 0.000000000000e+00 0.000000000000e+00
9.737500000000e+02 2.797520622730e+00 0.000000000000e+00 0.000000000000e+00
9.740000000000e+02 1.231591503688e+00 0.000000000000e+00 0.000000000000e+00
9.742500000000e+02 -4.740408103340e-01 0.000000000000e+00 0.000000000000e+00
9.745000000000e+02 -2.191312631003e+00 0.000000000000e+00 0.000000000000e+00
9.747500000000e+02 -3.783351719450e+00 0.000000000000e+00 0.000000000000e+00
9.750000000000e+02 -5.115678681320e+00 0.000000000000e+00 0.000000000000e+00
9.752500000000e+02 -6.068393937150e+00 0.000000000000e+00 0.000000000000e+00
9.755000000000e+02 -6.548181998774e+00 0.000000000000e+00 0.000000000000e+00
9.757500000000e+02 -6.498829246407e+00 0.000000000000e+00 0.000000000000e+00
9.760000000000e+02 -5.908965261640e+00 0.000000000000e+00 0.000000000000e+00
9.762500000000e+02 -4.815916883513e+00 0.000000000000e+00 0.000000000000e+00
9.765000000000e+02 -3.304902766017e+00 0.000000000000e+00 0.000000000000e+00
9.767500000000e+02 -1.503265847616e+00 0.000000000000e+00 0.000000000000e+00
9.770000000000e+02 4.300073121435e-01 0.000000000000e+00 0.000000000000e+00
9.772500000000e+02 2.318662432459e+00 0.000000000000e+00 0.000000000000e+00
9.775000000000e+02 3.986116533716e+00 0.000000000000e+00 0.000000000000e+00
9.777500000000e+02 5.273238785848e+00 0.000000000000e+00 0.000000000000e+00
9.780000000000e+02 6.055046456174e+00 0.000000000000e+00 0.000000000000e+00
9.782500000000e+02 6.254405907059e+00 0.000000000000e+00 0.000000000000e+00
9.785000000000e+02 5.851078901708e+00 0.000000000000e+00 0.000000000000e+00
9.787500000000e+02 4.884919994659e+00 0.000000000000e+00 0.000000000000e+00
9.790000000000e+02 3.452663987789e+00 0.000000000000e+00 0.000000000000e+00
9.792500000000e+02 1.698471573549e+00 0.000000000000e+00 0.000000000000e+00
9.795000000000e+02 -2.008611855839e-01 0.000000000000e+00 0.000000000000e+00
9.797500000000e+02 -2.054470373584e+00 0.000000000000e+00 0.000000000000e+00
9.800000000000e+02 -3.677725217536e+00 0.000000000000e+00 0.000000000000e+00
9.802500000000e+02 -4.911970230230e+00 0.000000000000e+00 0.000000000000e+00
9.805000000000e+02 -5.641440979027e+00 0.000000000000e+00 0.000000000000e+00
9.807500000000e+02 -5.805388304031e+00 0.000000000000e+00 0.000000000000e+00
9.810000000000e+02 -5.403993843175e+00 0.000000000000e+00 0.000000000000e+00
9.812500000000e+02 -4.497389133741e+00 0.000000000000e+00 0.000000000000e+00
9.815000000000e+02 -3.197912274914e+00 0.000000000000e+00 0.000000000000e+00
9.817500000000e+02 -1.656547563062e+00 0.000000000000e+00 0.000000000000e+00
9.820000000000e+02 -4.519185333610e-02 0.000000000000e+00 0.000000000000e+00
9.822500000000e+02 1.463112745239e+00 0.000000000000e+00 0.000000000000e+00
9.825000000000e+02 2.713610847090e+00 0.000000000000e+00 0.000000000000e+00
9.827500000000e+02 3.586628296655e+00 0.000000000000e+00 0.000000000000e+00
9.830000000000e+02 4.009781436989e+00 0.000000000000e+00 0.000000000000e+00
9.832500000000e+02 3.964248959960e+00 0.000000000000e+00 0.000000000000e+00
9.835000000000e+02 3.484513023310e+00 0.000000000000e+00 0.000000000000e+00
9.837500000000e+02 2.651799233647e+00 0.000000000000e+00 0.000000000000e+00
9.840000000000e+02 1.582224796570e+00 0.000000000000e+00 0.000000000000e+00
9.842500000000e+02 4.112997489660e-01 0.000000000000e+00 0.000000000000e+00
9.845000000000e+02 -7.231632109821e-01 0.000000000000e+00 0.000000000000e+00
9.847500000000e+02 -1.697539325862e+00 0.000000000000e+00 0.000000000000e+00
9.850000000000e+02 -2.416244272908e+00 0.000000000000e+00 0.000000000000e+00
9.852500000000e+02 -2.821324232405e+00 0.000000000000e+00 0.000000000000e+00
9.855000000000e+02 -2.896774235962e+00 0.000000000000e+00 0.000000000000e+00
9.857500000000e+02 -2.667304164619e+00 0.000000000000e+00 0.000000000000e+00
9.860000000000e+02 -2.192013061178e+00 0.000000000000e+00 0.000000000000e+00
9.862500000000e+02 -1.554085617829e+00 0.000000000000e+00 0.000000000000e+00
9.865000000000e+02 -8.481033203072e-01 0.000000000000e+00 0.000000000000e+00
9.867500000000e+02 -1.668063623846e-01 0.000000000000e+00 0.000000000000e+00
9.870000000000e+02 4.108752461650e-01 0.000000000000e+00 0.000000000000e+00
9.872500000000e+02 8.289711393494e-01 0.000000000000e+00 0.000000000000e+00
9.875000000000e+02 1.059723296952e+00 0.000000000000e+00 0.000000000000e+00
9.877500000000e+02 1.104468784299e+00 0.000000000000e+00 0.000000000000e+00
9.880000000000e+02 9.903244249816e-01 0.000000000000e+00 0.000000000000e+00
9.882500000000e+02 7.634377232988e-01 0.000000000000e+00 0.000000000000e+00
9.885000000000e+02 4.800245807053e-01 0.000000000000e+00 0.000000000000e+00
9.887500000000e+02 1.966728871964e-01 0.000000000000e+00 0.000000000000e+00
9.890000000000e+02 -3.857908387147e-02 0.000000000000e+00 0.000000000000e+00
9.892500000000e+02 -1.930760108987e-01 0.000000000000e+00 0.000000000000e+00
9.895000000000e+02 -2.533613680780e-01 0.000000000000e+00 0.000000000000e+00
9.897500000000e+02 -2.255560130023e-01 0.000000000000e+00 0.000000000000e+00
9.900000000000e+02 -1.324337972197e-01 0.000000000000e+00 0.000000000000e+00
9.902500000000e+02 -7.841815137996e-03 0.000000000000e+00 0.000000000000e+00
9.905000000000e+02 1.104915709821e-01 0.000000000000e+00 0.000000000000e+00
9.907500000000e+02 1.884975548109e-01 0.000000000000e+00 0.000000000000e+00
9.910000000000e+02 2.023777518422e-01 0.000000000000e+00 0.000000000000e+00
9.912500000000e+02 1.431932646229e-01 0.000000000000e+00 0.000000000000e+00
9.915000000000e+02 1.869602527555e-02 0.000000000000e+00 0.000000000000e+00
9.917500000000e+02 -1.478675008288e-01 0.000000000000e+00 0.000000000000e+00
9.920000000000e+02 -3.217489920880e-01 0.000000000000e+00 0.000000000000e+00
9.922500000000e+02 -4.627989731349e-01 0.000000000000e+00 0.000000000000e+00
9.925000000000e+02 -5.326455028745e-01 0.000000000000e+00 0.000000000000e+00
9.927500000000e+02 -5.017470678086e-01 0.000000000000e+00 0.000000000000e+00
9.930000000000e+02 -3.551359348900e-01 0.000000000000e+00 0.000000000000e+00
9.932500000000e+02 -9.587743466779e-02 0.000000000000e+00 0.000000000000e+00
9.935000000000e+02 2.543649865831e-01 0.000000000000e+00 0.000000000000e+00
9.937500000000e+02 6.578075512165e-01 0.000000000000e+00 0.000000000000e+00
9.940000000000e+02 1.065729385552e+00 0.000000000000e+00 0.000000000000e+00
9.942500000000e+02 1.425589584264e+00 0.000000000000e+00 0.000000000000e+00
9.945000000000e+02 1.688991825098e+00 0.000000000000e+00 0.000000000000e+00
9.947500000000e+02 1.819264203320e+00 0.000000000000e+00 0.000000000000e+00
9.950000000000e+02 1.797467260236e+00 0.000000000000e+00 0.000000000000e+00
9.952500000000e+02 1.625872936524e+00 0.000000000000e+00 0.000000000000e+00
9.955000000000e+02 1.328336027405e+00 0.000000000000e+00 0.000000000000e+00
9.957500000000e+02 9.474494060262e-01 0.000000000000e+00 0.000000000000e+00
9.960000000000e+02 5.388627400883e-01 0.000000000000e+00 0.000000000000e+00
9.962500000000e+02 1.635768838907e-01 0.000000000000e+00 0.000000000000e+00
9.965000000000e+02 -1.206634038055e-01 0.000000000000e+00 0.000000000000e+00
9.967500000000e+02 -2.676144271543e-01 0.000000000000e+00 0.000000000000e+00
9.970000000000e+02 -2.492011897589e-01 0.000000000000e+00 0.000000000000e+00
9.972500000000e+02 -5.962410138230e-02 0.000000000000e+00 0.000000000000e+00
9.975000000000e+02 2.837005214695e-01 0.000000000000e+00 0.000000000000e+00
9.977500000000e+02 7.425038205025e-01 0.000000000000e+00 0.000000000000e+00
9.980000000000e+02 1.262983129976e+00 0.000000000000e+00 0.000000000000e+00
9.982500000000e+02 1.783295928325e+00 0.000000000000e+00 0.000000000000e+00
9.985000000000e+02 2.242135906648e+00 0.000000000000e+00 0.000000000000e+00
9.987500000000e+02 2.587149530274e+00 0.000000000000e+00 0.000000000000e+00
9.990000000000e+02 2.781987855618e+00 0.000000000000e+00 0.000000000000e+00
9.992500000000e+02 2.811002088022e+00 0.000000000000e+00 0.000000000000e+00
9.995000000000e+02 2.680948284195e+00 0.000000000000e+00 0.000000000000e+00
9.997500000000e+02 2.419511515534e+00 0.000000000000e+00 0.000000000000e+00
1.000000000000e+03 2.070925109849e+00 0.000000000000e+00 0.000000000000e+00
1.000250000000e+03 1.689376685789e+00 0.000000000000e+00 0.000000000000e+00
1.000500000000e+03 1.331198575376e+00 0.000000000000e+00 0.000000000000e+00
1.000750000000e+03 1.046992561904e+00 0.000000000000e+00 0.000000000000e+00
1.001000000000e+03 8.748182380251e-01 0.000000000000e+00 0.000000000000e+00
1.001250000000e+03 8.353877270817e-01 0.000000000000e+00 0.000000000000e+00
1.001500000000e+03 9.298888575299e-01 0.000000000000e+00 0.000000000000e+00
1.001750000000e+03 1.140655463144e+00 0.000000000000e+00 0.000000000000e+00
1.002000000000e+03 1.434479880486e+00 0.000000000000e+00 0.000000000000e+00
1.002250000000e+03 1.767982979664e+00 0.000000000000e+00 0.000000000000e+00
1.002500000000e+03 2.094176914261e+00 0.000000000000e+00 0.000000000000e+00
1.002750000000e+03 2.369214295734e+00 0.000000000000e+00 0.000000000000e+00
1.003000000000e+03 2.558331577335e+00 0.000000000000e+00 0.000000000000e+00
1.003250000000e+03 2.640156761529e+00 0.000000000000e+00 0.000000000000e+00
1.003500000000e+03 2.608832384994e+00 0.000000000000e+00 0.000000000000e+00
1.003750000000e+03 2.473757121652e+00 0.000000000000e+00 0.000000000000e+00
1.004000000000e+03 2.257116823753e+00 0.000000000000e+00 0.000000000000e+00
1.004250000000e+03 1.989701465444e+00 0.000000000000e+00 0.000000000000e+00
1.004500000000e+03 1.705739710849e+00 0.000000000000e+00 0.000000000000e+00
1.004750000000e+03 1.437594832664e+00 0.000000000000e+00 0.000000000000e+00
1.005000000000e+03 1.211141934250e+00 0.000000000000e+00 0.000000000000e+00
1.005250000000e+03 1.042496037574e+00 0.000000000000e+00 0.000000000000e+00
1.005500000000e+03 9.365123249218e-01 0.000000000000e+00 0.000000000000e+00
1.005750000000e+03 8.871768332632e-01 0.000000000000e+00 0.000000000000e+00
1.006000000000e+03 8.796985178949e-01 0.000000000000e+00 0.000000000000e+00
1.006250000000e+03 8.938510812458e-01 0.000000000000e+00 0.000000000000e+00
1.006500000000e+03 9.079356647735e-01 0.000000000000e+00 0.000000000000e+00
1.006750000000e+03 9.026686983448e-01 0.000000000000e+00 0.000000000000e+00
1.007000000000e+03 8.643494585170e-01 0.000000000000e+00 0.000000000000e+00
1.007250000000e+03 7.868165484691e-01 0.000000000000e+00 0.000000000000e+00
1.007500000000e+03 6.719322924553e-01 0.000000000000e+00 0.000000000000e+00
1.007750000000e+03 5.285982377981e-01 0.000000000000e+00 0.000000000000e+00
1.008000000000e+03 3.705584062617e-01 0.000000000000e+00 0.000000000000e+00
1.008250000000e+03 2.134474978051e-01 0.000000000000e+00 0.000000000000e+00
1.008500000000e+03 7.165667005470e-02 0.000000000000e+00 0.000000000000e+00
1.008750000000e+03 -4.439748211794e-02 0.000000000000e+00 0.000000000000e+00
1.009000000000e+03 -1.301043032259e-01 0.000000000000e+00 0.000000000000e+00
1.009250000000e+03 -1.872683516294e-01 0.000000000000e+00 0.000000000000e+00
1.009500000000e+03 -2.234015702615e-01 0.000000000000e+00 0.000000000000e+00
1.009750000000e+03 -2.498444185006e-01 0.000000000000e+00 0.000000000000e+00
1.010000000000e+03 -2.790750678860e-01 0.000000000000e+00 0.000000000000e+00
1.010250000000e+03 -3.217143159351e-01 0.000000000000e+00 0.000000000000e+00
1.010500000000e+03 -3.837926837498e-01 0.000000000000e+00 0.000000000000e+00
1.010750000000e+03 -4.648053004078e-01 0.000000000000e+00 0.000000000000e+00
1.011000000000e+03 -5.569465826986e-01 0.000000000000e+00 0.000000000000e+00
1.011250000000e+03 -6.457129775236e-01 0.000000000000e+00 0.000000000000e+00
1.011500000000e+03 -7.118225730731e-01 0.000000000000e+00 0.000000000000e+00
1.011750000000e+03 -7.341657423393e-01 0.000000000000e+00 0.000000000000e+00
1.012000000000e+03 -6.933110932723e-01 0.000000000000e+00 0.000000000000e+00
1.012250000000e+03 -5.749785903347e-01 0.000000000000e+00 0.000000000000e+00
1.012500000000e+03 -3.728768788462e-01 0.000000000000e+00 0.000000000000e+00
1.012750000000e+03 -9.038868948795e-02 0.000000000000e+00 0.000000000000e+00
1.013000000000e+03 2.592359301944e-01 0.000000000000e+00 0.000000000000e+00
1.013250000000e+03 6.542813796261e-01 0.000000000000e+00 0.000000000000e+00
1.013500000000e+03 1.067405007322e+00 0.000000000000e+00 0.000000000000e+00
1.013750000000e+03 1.469511670027e+00 0.000000000000e+00 0.000000000000e+00
1.014000000000e+03 1.834079798534e+00 0.000000000000e+00 0.000000000000e+00
1.014250000000e+03 2.141260156207e+00 0.000000000000e+00 0.000000000000e+00
1.014500000000e+03 2.381080949590e+00 0.000000000000e+00 0.000000000000e+00
1.014750000000e+03 2.555212488631e+00 0.000000000000e+00 0.000000000000e+00
1.015000000000e+03 2.676954483554e+00 0.000000000000e+00 0.000000000000e+00
1.015250000000e+03 2.769378007234e+00 0.000000000000e+00 0.000000000000e+00
1.015500000000e+03 2.861841031371e+00 0.000000000000e+00 0.000000000000e+00
1.015750000000e+03 2.985356677879e+00 0.000000000000e+00 0.000000000000e+00
1.016000000000e+03 3.167485794090e+00 0.000000000000e+00 0.000000000000e+00
1.016250000000e+03 3.427518951069e+00 0.000000000000e+00 0.000000000000e+00
1.016500000000e+03 3.772691128251e+00 0.000000000000e+00 0.000000000000e+00
1.016750000000e+03 4.196036381131e+00 0.000000000000e+00 0.000000000000e+00
1.017000000000e+03 4.676258432914e+00 0.000000000000e+00 0.000000000000e+00
1.017250000000e+03 5.179699973517e+00 0.000000000000e+00 0.000000000000e+00
1.017500000000e+03 5.664181932787e+00 0.000000000000e+00 0.000000000000e+00
1.017750000000e+03 6.084200891441e+00 0.000000000000e+00 0.000000000000e+00
1.018000000000e+03 6.396761132736e+00 0.000000000000e+00 0.000000000000e+00
1.018250000000e+03 6.567010365336e+00 0.000000000000e+00 0.000000000000e+00
1.018500000000e+03 6.572862303659e+00 0.000000000000e+00 0.000000000000e+00
1.018750000000e+03 6.407924476485e+00 0.000000000000e+00 0.000000000000e+00
1.019000000000e+03 6.082287174255e+00 0.000000000000e+00 0.000000000000e+00
1.019250000000e+03 5.621035269955e+00 0.000000000000e+00 0.000000000000e+00
1.019500000000e+03 5.060674280042e+00 0.000000000000e+00 0.000000000000e+00
1.019750000000e+03 4.443967143014e+00 0.000000000000e+00 0.000000000000e+00
1.020000000000e+03 3.813913754347e+00 0.000000000000e+00 0.000000000000e+00
1.020250000000e+03 3.207736248975e+00 0.000000000000e+00 0.000000000000e+00
1.020500000000e+03 2.651739487054e+00 0.000000000000e+00 0.000000000000e+00
1.020750000000e+03 2.157796447105e+00 0.000000000000e+00 0.000000000000e+00
1.021000000000e+03 1.721978983582e+00 0.000000000000e+00 0.000000000000e+00
1.021250000000e+03 1.325548418467e+00 0.000000000000e+00 0.000000000000e+00
1.021500000000e+03 9.381817292383e-01 0.000000000000e+00 0.000000000000e+00
1.021750000000e+03 5.229865405393e-01 0.000000000000e+00 0.000000000000e+00
1.022000000000e+03 4.259833128414e-02 0.000000000000e+00 0.000000000000e+00
1.022250000000e+03 -5.345061975680e-01 0.000000000000e+00 0.000000000000e+00
1.022500000000e+03 -1.228381696282e+00 0.000000000000e+00 0.000000000000e+00
1.022750000000e+03 -2.043482119900e+00 0.000000000000e+00 0.000000000000e+00
1.023000000000e+03 -2.966625367496e+00 0.000000000000e+00 0.000000000000e+00
1.023250000000e+03 -3.967362113240e+00 0.000000000000e+00 0.000000000000e+00
1.023500000000e+03 -5.000718896039e+00 0.000000000000e+00 0.000000000000e+00
1.023750000000e+03 -6.011952607466e+00 0.000000000000e+00 0.000000000000e+00
1.024000000000e+03 -6.942672438528e+00 0.000000000000e+00 0.000000000000e+00
1.024250000000e+03 -7.737495847088e+00 0.000000000000e+00 0.000000000000e+00
1.024500000000e+03 -8.350333669304e+00 0.000000000000e+00 0.000000000000e+00
1.024750000000e+03 -8.749455640050e+00 0.000000000000e+00 0.000000000000e+00
1.025000000000e+03 -8.920662620255e+00 0.000000000000e+00 0.000000000000e+00
1.025250000000e+03 -8.868160228138e+00 0.000000000000e+00 0.000000000000e+00
1.025500000000e+03 -8.613051742970e+00 0.000000000000e+00 0.000000000000e+00
1.025750000000e+03 -8.189700036946e+00 0.000000000000e+00 0.000000000000e+00
1.026000000000e+03 -7.640501990070e+00 0.000000000000e+00 0.000000000000e+00
1.026250000000e+03 -7.009833279350e+00 0.000000000000e+00 0.000000000000e+00
1.026500000000e+03 -6.338027135658e+00 0.000000000000e+00 0.000000000000e+00
1.026750000000e+03 -5.656233822595e+00 0.000000000000e+00 0.000000000000e+00
1.027000000000e+03 -4.982871858532e+00 0.000000000000e+00 0.000000000000e+00
1.027250000000e+03 -4.322147763955e+00 0.000000000000e+00 0.000000000000e+00
1.027500000000e+03 -3.664822421055e+00 0.000000000000e+00 0.000000000000e+00
1.027750000000e+03 -2.991081713902e+00 0.000000000000e+00 0.000000000000e+00
1.028000000000e+03 -2.275072247254e+00 0.000000000000e+00 0.000000000000e+00
1.028250000000e+03 -1.490431010924e+00 0.000000000000e+00 0.000000000000e+00
1.028500000000e+03 -6.160025923936e-01 0.000000000000e+00 0.000000000000e+00
1.028750000000e+03 3.590833241859e-01 0.000000000000e+00 0.000000000000e+00
1.029000000000e+03 1.431706454350e+00 0.000000000000e+00 0.000000000000e+00
1.029250000000e+03 2.582958663375e+00 0.000000000000e+00 0.000000000000e+00
1.029500000000e+03 3.778522879907e+00 0.000000000000e+00 0.000000000000e+00
1.029750000000e+03 4.971193792910e+00 0.000000000000e+00 0.000000000000e+00
1.030000000000e+03 6.105212228553e+00 0.000000000000e+00 0.000000000000e+00
1.030250000000e+03 7.121840558296e+00 0.000000000000e+00 0.000000000000e+00
1.030500000000e+03 7.965444185100e+00 0.000000000000e+00 0.000000000000e+00
1.030750000000e+03 8.589285121867e+00 0.000000000000e+00 0.000000000000e+00
1.031000000000e+03 8.960284198842e+00 0.000000000000e+00 0.000000000000e+00
1.031250000000e+03 9.062159459460e+00 0.000000000000e+00 0.000000000000e+00
1.031500000000e+03 8.896576998931e+00 0.000000000000e+00 0.000000000000e+00
1.031750000000e+03 8.482223729556e+00 0.000000000000e+00 0.000000000000e+00
1.032000000000e+03 7.851990708233e+00 0.000000000000e+00 0.000000000000e+00
1.032250000000e+03 7.048702140611e+00 0.000000000000e+00 0.000000000000e+00
1.032500000000e+03 6.120005780888e+00 0.000000000000e+00 0.000000000000e+00
1.032750000000e+03 5.113131864939e+00 0.000000000000e+00 0.000000000000e+00
1.033000000000e+03 4.070219543623e+00 0.000000000000e+00 0.000000000000e+00
1.033250000000e+03 3.024805671521e+00 0.000000000000e+00 0.000000000000e+00
1.033500000000e+03 1.999887614515e+00 0.000000000000e+00 0.000000000000e+00
1.033750000000e+03 1.007736878026e+00 0.000000000000e+00 0.000000000000e+00
1.034000000000e+03 5.138772123292e-02 0.000000000000e+00 0.000000000000e+00
1.034250000000e+03 -8.725099764734e-01 0.000000000000e+00 0.000000000000e+00
1.034500000000e+03 -1.769969330219e+00 0.000000000000e+00 0.000000000000e+00
1.034750000000e+03 -2.645682943483e+00 0.000000000000e+00 0.000000000000e+00
1.035000000000e+03 -3.499406485423e+00 0.000000000000e+00 0.000000000000e+00
1.035250000000e+03 -4.323272484611e+00 0.000000000000e+00 0.000000000000e+00
1.035500000000e+03 -5.100453817766e+00 0.000000000000e+00 0.000000000000e+00
1.035750000000e+03 -5.805396858044e+00 0.000000000000e+00 0.000000000000e+00
1.036000000000e+03 -6.405617746037e+00 0.000000000000e+00 0.000000000000e+00
1.036250000000e+03 -6.864833605377e+00 0.000000000000e+00 0.000000000000e+00
1.036500000000e+03 -7.147014100049e+00 0.000000000000e+00 0.000000000000e+00
1.036750000000e+03 -7.220812256577e+00 0.000000000000e+00 0.000000000000e+00
1.037000000000e+03 -7.063782827704e+00 0.000000000000e+00 0.000000000000e+00
1.037250000000e+03 -6.665826754017e+00 0.000000000000e+00 0.000000000000e+00
1.037500000000e+03 -6.031405425522e+00 0.000000000000e+00 0.000000000000e+00
1.037750000000e+03 -5.180232397106e+00 0.000000000000e+00 0.000000000000e+00
1.038000000000e+03 -4.146349405852e+00 0.000000000000e+00 0.000000000000e+00
1.038250000000e+03 -2.975700345086e+00 0.000000000000e+00 0.000000000000e+00
1.038500000000e+03 -1.722503458876e+00 0.000000000000e+00 0.000000000000e+00
1.038750000000e+03 -4.448642170836e-01 0.000000000000e+00 0.000000000000e+00
1.039000000000e+03 7.998483417163e-01 0.000000000000e+00 0.000000000000e+00
1.039250000000e+03 1.959329120737e+00 0.000000000000e+00 0.000000000000e+00
1.039500000000e+03 2.989895020799e+00 0.000000000000e+00 0.000000000000e+00
1.039750000000e+03 3.858918453290e+00 0.000000000000e+00 0.000000000000e+00
1.040000000000e+03 4.545940374970e+00 0.000000000000e+00 0.000000000000e+00
1.040250000000e+03 5.042444261743e+00 0.000000000000e+00 0.000000000000e+00
1.040500000000e+03 5.350443678317e+00 0.000000000000e+00 0.000000000000e+00
1.040750000000e+03 5.480178665506e+00 0.000000000000e+00 0.000000000000e+00
1.041000000000e+03 5.447312210877e+00 0.000000000000e+00 0.000000000000e+00
1.041250000000e+03 5.270056679946e+00 0.000000000000e+00 0.000000000000e+00
1.041500000000e+03 4.966638485931e+00 0.000000000000e+00 0.000000000000e+00
1.041750000000e+03 4.553432883957e+00 0.000000000000e+00 0.000000000000e+00
1.042000000000e+03 4.043982164928e+00 0.000000000000e+00 0.000000000000e+00
1.042250000000e+03 3.448967472107e+00 0.000000000000e+00 0.000000000000e+00
1.042500000000e+03 2.777057378059e+00 0.000000000000e+00 0.000000000000e+00
1.042750000000e+03 2.036425460030e+00 0.000000000000e+00 0.000000000000e+00
1.043000000000e+03 1.236631744519e+00 0.000000000000e+00 0.000000000000e+00
1.043250000000e+03 3.905113322946e-01 0.000000000000e+00 0.000000000000e+00
1.043500000000e+03 -4.842864740661e-01 0.000000000000e+00 0.000000000000e+00
1.043750000000e+03 -1.364414916954e+00 0.000000000000e+00 0.000000000000e+00
1.044000000000e+03 -2.220816099191e+00 0.000000000000e+00 0.000000000000e+00
1.044250000000e+03 -3.019668773749e+00 0.000000000000e+00 0.000000000000e+00
1.044500000000e+03 -3.724255348531e+00 0.000000000000e+00 0.000000000000e+00
1.044750000000e+03 -4.297577207790e+00 0.000000000000e+00 0.000000000000e+00
1.045000000000e+03 -4.705441063458e+00 0.000000000000e+00 0.000000000000e+00
1.045250000000e+03 -4.919668353911e+00 0.000000000000e+00 0.000000000000e+00
1.045500000000e+03 -4.921053253327e+00 0.000000000000e+00 0.000000000000e+00
1.045750000000e+03 -4.701715368172e+00 0.000000000000e+00 0.000000000000e+00
1.046000000000e+03 -4.266557422151e+00 0.000000000000e+00 0.000000000000e+00
1.046250000000e+03 -3.633637522225e+00 0.000000000000e+00 0.000000000000e+00
1.046500000000e+03 -2.833387167346e+00 0.000000000000e+00 0.000000000000e+00
1.046750000000e+03 -1.906734788840e+00 0.000000000000e+00 0.000000000000e+00
1.047000000000e+03 -9.023145984381e-01 0.000000000000e+00 0.000000000000e+00
1.047250000000e+03 1.269623677830e-01 0.000000000000e+00 0.000000000000e+00
1.047500000000e+03 1.127634956913e+00 0.000000000000e+00 0.000000000000e+00
1.047750000000e+03 2.049353743527e+00 0.000000000000e+00 0.000000000000e+00
1.048000000000e+03 2.848134990184e+00 0.000000000000e+00 0.000000000000e+00
1.048250000000e+03 3.488921861228e+00 0.000000000000e+00 0.000000000000e+00
1.048500000000e+03 3.947256584895e+00 0.000000000000e+00 0.000000000000e+00
1.048750000000e+03 4.209974590443e+00 0.000000000000e+00 0.000000000000e+00
1.049000000000e+03 4.274944158114e+00 0.000000000000e+00 0.000000000000e+00
1.049250000000e+03 4.149978944561e+00 0.000000000000e+00 0.000000000000e+00
1.049500000000e+03 3.851133441582e+00 0.000000000000e+00 0.000000000000e+00
1.049750000000e+03 3.400643464242e+00 0.000000000000e+00 0.000000000000e+00
1.050000000000e+03 2.824789655613e+00 0.000000000000e+00 0.000000000000e+00
1.050250000000e+03 2.151940909883e+00 0.000000000000e+00 0.000000000000e+00
1.050500000000e+03 1.410980440129e+00 0.000000000000e+00 0.000000000000e+00
1.050750000000e+03 6.302380395413e-01 0.000000000000e+00 0.000000000000e+00
1.051000000000e+03 -1.630408313647e-01 0.000000000000e+00 0.000000000000e+00
1.051250000000e+03 -9.427521326000e-01 0.000000000000e+00 0.000000000000e+00
1.051500000000e+03 -1.683660724828e+00 0.000000000000e+00 0.000000000000e+00
1.051750000000e+03 -2.360999687690e+00 0.000000000000e+00 0.000000000000e+00
1.052000000000e+03 -2.950167670961e+00 0.000000000000e+00 0.000000000000e+00
1.052250000000e+03 -3.426738486079e+00 0.000000000000e+00 0.000000000000e+00
1.052500000000e+03 -3.766949061504e+00 0.000000000000e+00 0.000000000000e+00
1.052750000000e+03 -3.948753297497e+00 0.000000000000e+00 0.000000000000e+00
1.053000000000e+03 -3.953430247211e+00 0.000000000000e+00 0.000000000000e+00
1.053250000000e+03 -3.767628650769e+00 0.000000000000e+00 0.000000000000e+00
1.053500000000e+03 -3.385631031364e+00 0.000000000000e+00 0.000000000000e+00
1.053750000000e+03 -2.811543965860e+00 0.000000000000e+00 0.000000000000e+00
1.054000000000e+03 -2.061079236615e+00 0.000000000000e+00 0.000000000000e+00
1.054250000000e+03 -1.162591911311e+00 0.000000000000e+00 0.000000000000e+00
1.054500000000e+03 -1.570892988422e-01 0.000000000000e+00 0.000000000000e+00
1.054750000000e+03 9.029834488821e-01 0.000000000000e+00 0.000000000000e+00
1.055000000000e+03 1.956248156119e+00 0.000000000000e+00 0.000000000000e+00
1.055250000000e+03 2.936107157834e+00 0.000000000000e+00 0.000000000000e+00
1.055500000000e+03 3.775430855229e+00 0.000000000000e+00 0.000000000000e+00
1.055750000000e+03 4.411846404115e+00 0.000000000000e+00 0.000000000000e+00
1.056000000000e+03 4.793149523330e+00 0.000000000000e+00 0.000000000000e+00
1.056250000000e+03 4.882304513904e+00 0.000000000000e+00 0.000000000000e+00
1.056500000000e+03 4.661498863975e+00 0.000000000000e+00 0.000000000000e+00
1.056750000000e+03 4.134781509015e+00 0.000000000000e+00 0.000000000000e+00
1.057000000000e+03 3.328933709789e+00 0.000000000000e+00 0.000000000000e+00
1.057250000000e+03 2.292387162177e+00 0.000000000000e+00 0.000000000000e+00
1.057500000000e+03 1.092197851370e+00 0.000000000000e+00 0.000000000000e+00
1.057750000000e+03 -1.907152907132e-01 0.000000000000e+00 0.000000000000e+00
1.058000000000e+03 -1.467673770973e+00 0.000000000000e+00 0.000000000000e+00
1.058250000000e+03 -2.649145900277e+00 0.000000000000e+00 0.000000000000e+00
1.058500000000e+03 -3.651826944282e+00 0.000000000000e+00 0.000000000000e+00
1.058750000000e+03 -4.405240655568e+00 0.000000000000e+00 0.000000000000e+00
1.059000000000e+03 -4.857256657232e+00 0.000000000000e+00 0.000000000000e+00
1.059250000000e+03 -4.978029784071e+00 0.000000000000e+00 0.000000000000e+00
1.059500000000e+03 -4.762030670326e+00 0.000000000000e+00 0.000000000000e+00
1.059750000000e+03 -4.228032145010e+00 0.000000000000e+00 0.000000000000e+00
1.060000000000e+03 -3.417120153782e+00 0.000000000000e+00 0.000000000000e+00
1.060250000000e+03 -2.388987038918e+00 0.000000000000e+00 0.000000000000e+00
1.060500000000e+03 -1.216917547467e+00 0.000000000000e+00 0.000000000000e+00
1.060750000000e+03 1.802241551125e-02 0.000000000000e+00 0.000000000000e+00
1.061000000000e+03 1.233046534285e+00 0.000000000000e+00 0.000000000000e+00
1.061250000000e+03 2.349435399042e+00 0.000000000000e+00 0.000000000000e+00
1.061500000000e+03 3.297607244569e+00 0.000000000000e+00 0.000000000000e+00
1.061750000000e+03 4.021149151328e+00 0.000000000000e+00 0.000000000000e+00
1.062000000000e+03 4.479627109027e+00 0.000000000000e+00 0.000000000000e+00
1.062250000000e+03 4.650134919061e+00 0.000000000000e+00 0.000000000000e+00
1.062500000000e+03 4.527664199414e+00 0.000000000000e+00 0.000000000000e+00
1.062750000000e+03 4.124465621047e+00 0.000000000000e+00 0.000000000000e+00
1.063000000000e+03 3.468616410065e+00 0.000000000000e+00 0.000000000000e+00
1.063250000000e+03 2.602010319057e+00 0.000000000000e+00 0.000000000000e+00
1.063500000000e+03 1.577950608709e+00 0.000000000000e+00 0.000000000000e+00
1.063750000000e+03 4.584673357043e-01 0.000000000000e+00 0.000000000000e+00
1.064000000000e+03 -6.885853970036e-01 0.000000000000e+00 0.000000000000e+00
1.064250000000e+03 -1.792650582420e+00 0.000000000000e+00 0.000000000000e+00
1.064500000000e+03 -2.783833040551e+00 0.000000000000e+00 0.000000000000e+00
1.064750000000e+03 -3.596522540740e+00 0.000000000000e+00 0.000000000000e+00
1.065000000000e+03 -4.173240056009e+00 0.000000000000e+00 0.000000000000e+00
1.065250000000e+03 -4.468588289443e+00 0.000000000000e+00 0.000000000000e+00
1.065500000000e+03 -4.453084647225e+00 0.000000000000e+00 0.000000000000e+00
1.065750000000e+03 -4.116552768481e+00 0.000000000000e+00 0.000000000000e+00
1.066000000000e+03 -3.470670762668e+00 0.000000000000e+00 0.000000000000e+00
1.066250000000e+03 -2.550242688036e+00 0.000000000000e+00 0.000000000000e+00
1.066500000000e+03 -1.412791732190e+00 0.000000000000e+00 0.000000000000e+00
1.066750000000e+03 -1.361776201094e-01 0.000000000000e+00 0.000000000000e+00
1.067000000000e+03 1.185885510479e+00 0.000000000000e+00 0.000000000000e+00
1.067250000000e+03 2.450305609598e+00 0.000000000000e+00 0.000000000000e+00
1.067500000000e+03 3.552719758731e+00 0.000000000000e+00 0.000000000000e+00
1.067750000000e+03 4.396613127271e+00 0.000000000000e+00 0.000000000000e+00
1.068000000000e+03 4.902617780142e+00 0.000000000000e+00 0.000000000000e+00
1.068250000000e+03 5.017023222891e+00 0.000000000000e+00 0.000000000000e+00
1.068500000000e+03 4.718500860471e+00 0.000000000000e+00 0.000000000000e+00
1.068750000000e+03 4.022138102335e+00 0.000000000000e+00 0.000000000000e+00
1.069000000000e+03 2.980095941355e+00 0.000000000000e+00 0.000000000000e+00
1.069250000000e+03 1.678530486678e+00 0.000000000000e+00 0.000000000000e+00
1.069500000000e+03 2.308216981987e-01 0.000000000000e+00 0.000000000000e+00
1.069750000000e+03 -1.232414224515e+00 0.000000000000e+00 0.000000000000e+00
1.070000000000e+03 -2.575642259477e+00 0.000000000000e+00 0.000000000000e+00
1.070250000000e+03 -3.671836870036e+00 0.000000000000e+00 0.000000000000e+00
1.070500000000e+03 -4.415595807486e+00 0.000000000000e+00 0.000000000000e+00
1.070750000000e+03 -4.734468200770e+00 0.000000000000e+00 0.000000000000e+00
1.071000000000e+03 -4.597156379442e+00 0.000000000000e+00 0.000000000000e+00
1.071250000000e+03 -4.017551577034e+00 0.000000000000e+00 0.000000000000e+00
1.071500000000e+03 -3.054005420808e+00 0.000000000000e+00 0.000000000000e+00
1.071750000000e+03 -1.803773099946e+00 0.000000000000e+00 0.000000000000e+00
1.072000000000e+03 -3.931272196446e-01 0.000000000000e+00 0.000000000000e+00
1.072250000000e+03 1.035836001729e+00 0.000000000000e+00 0.000000000000e+00
1.072500000000e+03 2.340261463734e+00 0.000000000000e+00 0.000000000000e+00
1.072750000000e+03 3.391782254583e+00 0.000000000000e+00 0.000000000000e+00
1.073000000000e+03 4.090208208733e+00 0.000000000000e+00 0.000000000000e+00
1.073250000000e+03 4.374074132321e+00 0.000000000000e+00 0.000000000000e+00
1.073500000000e+03 4.226820958308e+00 0.000000000000e+00 0.000000000000e+00
1.073750000000e+03 3.677893315511e+00 0.000000000000e+00 0.000000000000e+00
1.074000000000e+03 2.798640588405e+00 0.000000000000e+00 0.000000000000e+00
1.074250000000e+03 1.693530585938e+00 0.000000000000e+00 0.000000000000e+00
1.074500000000e+03 4.877470078531e-01 0.000000000000e+00 0.000000000000e+00
1.074750000000e+03 -6.873276115095e-01 0.000000000000e+00 0.000000000000e+00
1.075000000000e+03 -1.708998116336e+00 0.000000000000e+00 0.000000000000e+00
1.075250000000e+03 -2.476741198510e+00 0.000000000000e+00 0.000000000000e+00
1.075500000000e+03 -2.922712924144e+00 0.000000000000e+00 0.000000000000e+00
1.075750000000e+03 -3.018095284479e+00 0.000000000000e+00 0.000000000000e+00
1.076000000000e+03 -2.774633028515e+00 0.000000000000e+00 0.000000000000e+00
1.076250000000e+03 -2.241321328601e+00 0.000000000000e+00 0.000000000000e+00
1.076500000000e+03 -1.496808590352e+00 0.000000000000e+00 0.000000000000e+00
1.076750000000e+03 -6.385986668734e-01 0.000000000000e+00 0.000000000000e+00
1.077000000000e+03 2.294936250049e-01 0.000000000000e+00 0.000000000000e+00
1.077250000000e+03 1.010006277293e+00 0.000000000000e+00 0.000000000000e+00
1.077500000000e+03 1.623027433842e+00 0.000000000000e+00 0.000000000000e+00
1.077750000000e+03 2.014587454289e+00 0.000000000000e+00 0.000000000000e+00
1.078000000000e+03 2.161321430778e+00 0.000000000000e+00 0.000000000000e+00
1.078250000000e+03 2.071000716052e+00 0.000000000000e+00 0.000000000000e+00
1.078500000000e+03 1.779090072147e+00 0.000000000000e+00 0.000000000000e+00
1.078750000000e+03 1.342004002739e+00 0.000000000000e+00 0.000000000000e+00
1.079000000000e+03 8.281426799615e-01 0.000000000000e+00 0.000000000000e+00
1.079250000000e+03 3.080323859271e-01 0.000000000000e+00 0.000000000000e+00
1.079500000000e+03 -1.550509052302e-01 0.000000000000e+00 0.000000000000e+00
1.079750000000e+03 -5.127344342105e-01 0.000000000000e+00 0.000000000000e+00
1.080000000000e+03 -7.365421234347e-01 0.000000000000e+00 0.000000000000e+00
1.080250000000e+03 -8.197148003832e-01 0.000000000000e+00 0.000000000000e+00
1.080500000000e+03 -7.758193340831e-01 0.000000000000e+00 0.000000000000e+00
1.080750000000e+03 -6.345689056116e-01 0.000000000000e+00 0.000000000000e+00
1.081000000000e+03 -4.356553391635e-01 0.000000000000e+00 0.000000000000e+00
1.081250000000e+03 -2.216399322692e-01 0.000000000000e+00 0.000000000000e+00
1.081500000000e+03 -3.103054916783e-02 0.000000000000e+00 0.000000000000e+00
1.081750000000e+03 1.074162242765e-01 0.000000000000e+00 0.000000000000e+00
1.082000000000e+03 1.783692096799e-01 0.000000000000e+00 0.000000000000e+00
1.082250000000e+03 1.811247736443e-01 0.000000000000e+00 0.000000000000e+00
1.082500000000e+03 1.282930869772e-01 0.000000000000e+00 0.000000000000e+00
1.082750000000e+03 4.232021096584e-02 0.000000000000e+00 0.000000000000e+00
1.083000000000e+03 -4.947535194082e-02 0.000000000000e+00 0.000000000000e+00
1.083250000000e+03 -1.204627302643e-01 0.000000000000e+00 0.000000000000e+00
1.083500000000e+03 -1.499019833681e-01 0.000000000000e+00 0.000000000000e+00
1.083750000000e+03 -1.269247792062e-01 0.000000000000e+00 0.000000000000e+00
1.084000000000e+03 -5.264898296213e-02 0.000000000000e+00 0.000000000000e+00
1.084250000000e+03 5.989667285538e-02 0.000000000000e+00 0.000000000000e+00
1.084500000000e+03 1.879966686511e-01 0.000000000000e+00 0.000000000000e+00
1.084750000000e+03 3.032280353076e-01 0.000000000000e+00 0.000000000000e+00
1.085000000000e+03 3.765169755275e-01 0.000000000000e+00 0.000000000000e+00
1.085250000000e+03 3.834220213303e-01 0.000000000000e+00 0.000000000000e+00
1.085500000000e+03 3.087578507613e-01 0.000000000000e+00 0.000000000000e+00
1.085750000000e+03 1.497806253163e-01 0.000000000000e+00 0.000000000000e+00
1.086000000000e+03 -8.261359377476e-02 0.000000000000e+00 0.000000000000e+00
1.086250000000e+03 -3.649081920472e-01 0.000000000000e+00 0.000000000000e+00
1.086500000000e+03 -6.640797456346e-01 0.000000000000e+00 0.000000000000e+00
1.086750000000e+03 -9.423476350621e-01 0.000000000000e+00 0.000000000000e+00
1.087000000000e+03 -1.162837248852e+00 0.000000000000e+00 0.000000000000e+00
1.087250000000e+03 -1.295283162428e+00 0.000000000000e+00 0.000000000000e+00
1.087500000000e+03 -1.320883160456e+00 0.000000000000e+00 0.000000000000e+00
1.087750000000e+03 -1.235536559916e+00 0.000000000000e+00 0.000000000000e+00
1.088000000000e+03 -1.050941941713e+00 0.000000000000e+00 0.000000000000e+00
1.088250000000e+03 -7.933527881502e-01 0.000000000000e+00 0.000000000000e+00
1.088500000000e+03 -5.001448972550e-01 0.000000000000e+00 0.000000000000e+00
1.088750000000e+03 -2.146823287258e-01 0.000000000000e+00 0.000000000000e+00
1.089000000000e+03 1.977177992877e-02 0.000000000000e+00 0.000000000000e+00
1.089250000000e+03 1.662062912792e-01 0.000000000000e+00 0.000000000000e+00
1.089500000000e+03 1.991696045947e-01 0.000000000000e+00 0.000000000000e+00
1.089750000000e+03 1.084521055973e-01 0.000000000000e+00 0.000000000000e+00
1.090000000000e+03 -9.939732888292e-02 0.000000000000e+00 0.000000000000e+00
1.090250000000e+03 -4.019410194083e-01 0.000000000000e+00 0.000000000000e+00
1.090500000000e+03 -7.639767801649e-01 0.000000000000e+00 0.000000000000e+00
1.090750000000e+03 -1.142455195483e+00 0.000000000000e+00 0.000000000000e+00
1.091000000000e+03 -1.492469235560e+00 0.000000000000e+00 0.000000000000e+00
1.091250000000e+03 -1.773445613191e+00 0.000000000000e+00 0.000000000000e+00
1.091500000000e+03 -1.954647563058e+00 0.000000000000e+00 0.000000000000e+00
1.091750000000e+03 -2.019210569538e+00 0.000000000000e+00 0.000000000000e+00
1.092000000000e+03 -1.966157510324e+00 0.000000000000e+00 0.000000000000e+00
1.092250000000e+03 -1.810142528979e+00 0.000000000000e+00 0.000000000000e+00
1.092500000000e+03 -1.579007356787e+00 0.000000000000e+00 0.000000000000e+00
1.092750000000e+03 -1.309549467471e+00 0.000000000000e+00 0.000000000000e+00
1.093000000000e+03 -1.042151778980e+00 0.000000000000e+00 0.000000000000e+00
1.093250000000e+03 -8.150727276548e-01 0.000000000000e+00 0.000000000000e+00
1.093500000000e+03 -6.592234798763e-01 0.000000000000e+00 0.000000000000e+00
1.093750000000e+03 -5.941645057625e-01 0.000000000000e+00 0.000000000000e+00
1.094000000000e+03 -6.258538645432e-01 0.000000000000e+00 0.000000000000e+00
1.094250000000e+03 -7.464069406739e-01 0.000000000000e+00 0.000000000000e+00
1.094500000000e+03 -9.358247732467e-01 0.000000000000e+00 0.000000000000e+00
1.094750000000e+03 -1.165361698582e+00 0.000000000000e+00 0.000000000000e+00
1.095000000000e+03 -1.401975233526e+00 0.000000000000e+00 0.000000000000e+00
1.095250000000e+03 -1.613164336733e+00 0.000000000000e+00 0.000000000000e+00
1.095500000000e+03 -1.771474003626e+00 0.000000000000e+00 0.000000000000e+00
1.095750000000e+03 -1.858025124806e+00 0.000000000000e+00 0.000000000000e+00
1.096000000000e+03 -1.864602548228e+00 0.000000000000e+00 0.000000000000e+00
1.096250000000e+03 -1.794071503875e+00 0.000000000000e+00 0.000000000000e+00
1.096500000000e+03 -1.659154438632e+00 0.000000000000e+00 0.000000000000e+00
1.096750000000e+03 -1.479845839711e+00 0.000000000000e+00 0.000000000000e+00
1.097000000000e+03 -1.279934711004e+00 0.000000000000e+00 0.000000000000e+00
1.097250000000e+03 -1.083215505636e+00 0.000000000000e+00 0.000000000000e+00
1.097500000000e+03 -9.099845768712e-01 0.000000000000e+00 0.000000000000e+00
1.097750000000e+03 -7.743419713728e-01 0.000000000000e+00 0.000000000000e+00
1.098000000000e+03 -6.826636442450e-01 0.000000000000e+00 0.000000000000e+00
1.098250000000e+03 -6.334045329779e-01 0.000000000000e+00 0.000000000000e+00
1.098500000000e+03 -6.181728757834e-01 0.000000000000e+00 0.000000000000e+00
1.098750000000e+03 -6.238163747701e-01 0.000000000000e+00 0.000000000000e+00
1.099000000000e+03 -6.351124310145e-01 0.000000000000e+00 0.000000000000e+00
1.099250000000e+03 -6.375794971491e-01 0.000000000000e+00 0.000000000000e+00
1.099500000000e+03 -6.199338176960e-01 0.000000000000e+00 0.000000000000e+00
1.099750000000e+03 -5.758010077136e-01 0.000000000000e+00 0.000000000000e+00
1.100000000000e+03 -5.044380707809e-01 0.000000000000e+00 0.000000000000e+00
1.100250000000e+03 -4.104021780548e-01 0.000000000000e+00 0.000000000000e+00
1.100500000000e+03 -3.022865708053e-01 0.000000000000e+00 0.000000000000e+00
1.100750000000e+03 -1.908004459224e-01 0.000000000000e+00 0.000000000000e+00
1.101000000000e+03 -8.657321006792e-02 0.000000000000e+00 0.000000000000e+00
1.101250000000e+03 1.901899517916e-03 0.000000000000e+00 0.000000000000e+00
1.101500000000e+03 6.980817847020e-02 0.000000000000e+00 0.000000000000e+00
1.101750000000e+03 1.167562012333e-01 0.000000000000e+00 0.000000000000e+00
1.102000000000e+03 1.466201317379e-01 0.000000000000e+00 0.000000000000e+00
1.102250000000e+03 1.665029809491e-01 0.000000000000e+00 0.000000000000e+00
1.102500000000e+03 1.850326231757e-01 0.000000000000e+00 0.000000000000e+00
1.102750000000e+03 2.103118897055e-01 0.000000000000e+00 0.000000000000e+00
1.103000000000e+03 2.479100184323e-01 0.000000000000e+00 0.000000000000e+00
1.103250000000e+03 2.992784241723e-01 0.000000000000e+00 0.000000000000e+00
1.103500000000e+03 3.609020356096e-01 0.000000000000e+00 0.000000000000e+00
1.103750000000e+03 4.243705631630e-01 0.000000000000e+00 0.000000000000e+00
1.104000000000e+03 4.773935387769e-01 0.000000000000e+00 0.000000000000e+00
1.104250000000e+03 5.056159993493e-01 0.000000000000e+00 0.000000000000e+00
1.104500000000e+03 4.949466223438e-01 0.000000000000e+00 0.000000000000e+00
1.104750000000e+03 4.340117835566e-01 0.000000000000e+00 0.000000000000e+00
1.105000000000e+03 3.163145777060e-01 0.000000000000e+00 0.000000000000e+00
1.105250000000e+03 1.417140255052e-01 0.000000000000e+00 0.000000000000e+00
1.105500000000e+03 -8.305843282275e-02 0.000000000000e+00 0.000000000000e+00
1.105750000000e+03 -3.449762821520e-01 0.000000000000e+00 0.000000000000e+00
1.106000000000e+03 -6.263427252591e-01 0.000000000000e+00 0.000000000000e+00
1.106250000000e+03 -9.072419406906e-01 0.000000000000e+00 0.000000000000e+00
1.106500000000e+03 -1.168452709089e+00 0.000000000000e+00 0.000000000000e+00
1.106750000000e+03 -1.394372531951e+00 0.000000000000e+00 0.000000000000e+00
1.107000000000e+03 -1.575483202371e+00 0.000000000000e+00 0.000000000000e+00
1.107250000000e+03 -1.709946424771e+00 0.000000000000e+00 0.000000000000e+00
1.107500000000e+03 -1.804042841359e+00 0.000000000000e+00 0.000000000000e+00
1.107750000000e+03 -1.871341265675e+00 0.000000000000e+00 0.000000000000e+00
1.108000000000e+03 -1.930680649259e+00 0.000000000000e+00 0.000000000000e+00
1.108250000000e+03 -2.003235032539e+00 0.000000000000e+00 0.000000000000e+00
1.108500000000e+03 -2.109081990156e+00 0.000000000000e+00 0.000000000000e+00
1.108750000000e+03 -2.263783830589e+00 0.000000000000e+00 0.000000000000e+00
1.109000000000e+03 -2.475503214977e+00 0.000000000000e+00 0.000000000000e+00
1.109250000000e+03 -2.743107674633e+00 0.000000000000e+00 0.000000000000e+00
1.109500000000e+03 -3.055579680655e+00 0.000000000000e+00 0.000000000000e+00
1.109750000000e+03 -3.392860328493e+00 0.000000000000e+00 0.000000000000e+00
1.110000000000e+03 -3.728043199748e+00 0.000000000000e+00 0.000000000000e+00
1.110250000000e+03 -4.030632201080e+00 0.000000000000e+00 0.000000000000e+00
1.110500000000e+03 -4.270413818728e+00 0.000000000000e+00 0.000000000000e+00
1.110750000000e+03 -4.421395293632e+00 0.000000000000e+00 0.000000000000e+00
1.111000000000e+03 -4.465241292197e+00 0.000000000000e+00 0.000000000000e+00
1.111250000000e+03 -4.393706444966e+00 0.000000000000e+00 0.000000000000e+00
1.111500000000e+03 -4.209700896028e+00 0.000000000000e+00 0.000000000000e+00
1.111750000000e+03 -3.926820764563e+00 0.000000000000e+00 0.000000000000e+00
1.112000000000e+03 -3.567396879906e+00 0.000000000000e+00 0.000000000000e+00
1.112250000000e+03 -3.159330898518e+00 0.000000000000e+00 0.000000000000e+00
1.112500000000e+03 -2.732166197977e+00 0.000000000000e+00 0.000000000000e+00
1.112750000000e+03 -2.312955388255e+00 0.000000000000e+00 0.000000000000e+00
1.113000000000e+03 -1.922519775442e+00 0.000000000000e+00 0.000000000000e+00
1.113250000000e+03 -1.572643357090e+00 0.000000000000e+00 0.000000000000e+00
1.113500000000e+03 -1.264612221757e+00 0.000000000000e+00 0.000000000000e+00
1.113750000000e+03 -9.893184075989e-01 0.000000000000e+00 0.000000000000e+00
1.114000000000e+03 -7.289229697529e-01 0.000000000000e+00 0.000000000000e+00
1.114250000000e+03 -4.598485861319e-01 0.000000000000e+00 0.000000000000e+00
1.114500000000e+03 -1.566798966241e-01 0.000000000000e+00 0.000000000000e+00
1.114750000000e+03 2.035823598652e-01 0.000000000000e+00 0.000000000000e+00
1.115000000000e+03 6.375204473791e-01 0.000000000000e+00 0.000000000000e+00
1.115250000000e+03 1.152125482255e+00 0.000000000000e+00 0.000000000000e+00
1.115500000000e+03 1.742908264869e+00 0.000000000000e+00 0.000000000000e+00
1.115750000000e+03 2.393572926688e+00 0.000000000000e+00 0.000000000000e+00
1.116000000000e+03 3.077311595059e+00 0.000000000000e+00 0.000000000000e+00
1.116250000000e+03 3.759550830771e+00 0.000000000000e+00 0.000000000000e+00
1.116500000000e+03 4.401777707887e+00 0.000000000000e+00 0.000000000000e+00
1.116750000000e+03 4.965923777563e+00 0.000000000000e+00 0.000000000000e+00
1.117000000000e+03 5.418709714505e+00 0.000000000000e+00 0.000000000000e+00
1.117250000000e+03 5.735362407887e+00 0.000000000000e+00 0.000000000000e+00
1.117500000000e+03 5.902207768034e+00 0.000000000000e+00 0.000000000000e+00
1.117750000000e+03 5.917803002161e+00 0.000000000000e+00 0.000000000000e+00
1.118000000000e+03 5.792478319612e+00 0.000000000000e+00 0.000000000000e+00
1.118250000000e+03 5.546380441022e+00 0.000000000000e+00 0.000000000000e+00
1.118500000000e+03 5.206317378858e+00 0.000000000000e+00 0.000000000000e+00
1.118750000000e+03 4.801866693723e+00 0.000000000000e+00 0.000000000000e+00
1.119000000000e+03 4.361305362822e+00 0.000000000000e+00 0.000000000000e+00
1.119250000000e+03 3.907935769805e+00 0.000000000000e+00 0.000000000000e+00
1.119500000000e+03 3.457317769535e+00 0.000000000000e+00 0.000000000000e+00
1.119750000000e+03 3.015781363971e+00 0.000000000000e+00 0.000000000000e+00
1.120000000000e+03 2.580408176866e+00 0.000000000000e+00 0.000000000000e+00
1.120250000000e+03 2.140459480397e+00 0.000000000000e+00 0.000000000000e+00
1.120500000000e+03 1.680023879251e+00 0.000000000000e+00 0.000000000000e+00
1.120750000000e+03 1.181487540581e+00 0.000000000000e+00 0.000000000000e+00
1.121000000000e+03 6.293174675586e-01 0.000000000000e+00 0.000000000000e+00
1.121250000000e+03 1.360868386133e-02 0.000000000000e+00 0.000000000000e+00
1.121500000000e+03 -6.671161680825e-01 0.000000000000e+00 0.000000000000e+00
1.121750000000e+03 -1.404257797804e+00 0.000000000000e+00 0.000000000000e+00
1.122000000000e+03 -2.178881595000e+00 0.000000000000e+00 0.000000000000e+00
1.122250000000e+03 -2.962894799998e+00 0.000000000000e+00 0.000000000000e+00
1.122500000000e+03 -3.721507093990e+00 0.000000000000e+00 0.000000000000e+00
1.122750000000e+03 -4.416648194417e+00 0.000000000000e+00 0.000000000000e+00
1.123000000000e+03 -5.010889644759e+00 0.000000000000e+00 0.000000000000e+00
1.123250000000e+03 -5.471355795203e+00 0.000000000000e+00 0.000000000000e+00
1.123500000000e+03 -5.773118336688e+00 0.000000000000e+00 0.000000000000e+00
1.123750000000e+03 -5.901646942408e+00 0.000000000000e+00 0.000000000000e+00
1.124000000000e+03 -5.854023360221e+00 0.000000000000e+00 0.000000000000e+00
1.124250000000e+03 -5.638797873938e+00 0.000000000000e+00 0.000000000000e+00
1.124500000000e+03 -5.274550942013e+00 0.000000000000e+00 0.000000000000e+00
1.124750000000e+03 -4.787393416274e+00 0.000000000000e+00 0.000000000000e+00
1.125000000000e+03 -4.207772875408e+00 0.000000000000e+00 0.000000000000e+00
1.125250000000e+03 -3.567033724578e+00 0.000000000000e+00 0.000000000000e+00
1.125500000000e+03 -2.894195176639e+00 0.000000000000e+00 0.000000000000e+00
1.125750000000e+03 -2.213363465641e+00 0.000000000000e+00 0.000000000000e+00
1.126000000000e+03 -1.542090986577e+00 0.000000000000e+00 0.000000000000e+00
1.126250000000e+03 -8.908513712360e-01 0.000000000000e+00 0.000000000000e+00
1.126500000000e+03 -2.636367934510e-01 0.000000000000e+00 0.000000000000e+00
1.126750000000e+03 3.404748754161e-01 0.000000000000e+00 0.000000000000e+00
1.127000000000e+03 9.250681663708e-01 0.000000000000e+00 0.000000000000e+00
1.127250000000e+03 1.493827531883e+00 0.000000000000e+00 0.000000000000e+00
1.127500000000e+03 2.048072637553e+00 0.000000000000e+00 0.000000000000e+00
1.127750000000e+03 2.584775793785e+00 0.000000000000e+00 0.000000000000e+00
1.128000000000e+03 3.095368559335e+00 0.000000000000e+00 0.000000000000e+00
1.128250000000e+03 3.565525927330e+00 0.000000000000e+00 0.000000000000e+00
1.128500000000e+03 3.975974029871e+00 0.000000000000e+00 0.000000000000e+00
1.128750000000e+03 4.304221213612e+00 0.000000000000e+00 0.000000000000e+00
1.129000000000e+03 4.526982832731e+00 0.000000000000e+00 0.000000000000e+00
1.129250000000e+03 4.622974533842e+00 0.000000000000e+00 0.000000000000e+00
1.129500000000e+03 4.575699396445e+00 0.000000000000e+00 0.000000000000e+00
1.129750000000e+03 4.375856619099e+00 0.000000000000e+00 0.000000000000e+00
1.130000000000e+03 4.023051872084e+00 0.000000000000e+00 0.000000000000e+00
1.130250000000e+03 3.526583576651e+00 0.000000000000e+00 0.000000000000e+00
1.130500000000e+03 2.905201420833e+00 0.000000000000e+00 0.000000000000e+00
1.130750000000e+03 2.185866234765e+00 0.000000000000e+00 0.000000000000e+00
1.131000000000e+03 1.401665868273e+00 0.000000000000e+00 0.000000000000e+00
1.131250000000e+03 5.891434560541e-01 0.000000000000e+00 0.000000000000e+00
1.131500000000e+03 -2.146403118276e-01 0.000000000000e+00 0.000000000000e+00
1.131750000000e+03 -9.749679648376e-01 0.000000000000e+00 0.000000000000e+00
1.132000000000e+03 -1.661929933217e+00 0.000000000000e+00 0.000000000000e+00
1.132250000000e+03 -2.252238096971e+00 0.000000000000e+00 0.000000000000e+00
1.132500000000e+03 -2.730227490402e+00 0.000000000000e+00 0.000000000000e+00
1.132750000000e+03 -3.087996278192e+00 0.000000000000e+00 0.000000000000e+00
1.133000000000e+03 -3.324746051843e+00 0.000000000000e+00 0.000000000000e+00
1.133250000000e+03 -3.445482597892e+00 0.000000000000e+00 0.000000000000e+00
1.133500000000e+03 -3.459309078335e+00 0.000000000000e+00 0.000000000000e+00
1.133750000000e+03 -3.377580586437e+00 0.000000000000e+00 0.000000000000e+00
1.134000000000e+03 -3.212187849962e+00 0.000000000000e+00 0.000000000000e+00
1.134250000000e+03 -2.974200269521e+00 0.000000000000e+00 0.000000000000e+00
1.134500000000e+03 -2.673031137131e+00 0.000000000000e+00 0.000000000000e+00
1.134750000000e+03 -2.316201150259e+00 0.000000000000e+00 0.000000000000e+00
1.135000000000e+03 -1.909682792497e+00 0.000000000000e+00 0.000000000000e+00
1.135250000000e+03 -1.458720805532e+00 0.000000000000e+00 0.000000000000e+00
1.135500000000e+03 -9.689545289619e-01 0.000000000000e+00 0.000000000000e+00
1.135750000000e+03 -4.476252205155e-01 0.000000000000e+00 0.000000000000e+00
1.136000000000e+03 9.535941054923e-02 0.000000000000e+00 0.000000000000e+00
1.136250000000e+03 6.467097209972e-01 0.000000000000e+00 0.000000000000e+00
1.136500000000e+03 1.189543799547e+00 0.000000000000e+00 0.000000000000e+00
1.136750000000e+03 1.703766942238e+00 0.000000000000e+00 0.000000000000e+00
1.137000000000e+03 2.167042864445e+00 0.000000000000e+00 0.000000000000e+00
1.137250000000e+03 2.556275710274e+00 0.000000000000e+00 0.000000000000e+00
1.137500000000e+03 2.849449794016e+00 0.000000000000e+00 0.000000000000e+00
1.137750000000e+03 3.027621816274e+00 0.000000000000e+00 0.000000000000e+00
1.138000000000e+03 3.076834434783e+00 0.000000000000e+00 0.000000000000e+00
1.138250000000e+03 2.989723414972e+00 0.000000000000e+00 0.000000000000e+00
1.138500000000e+03 2.766622251433e+00 0.000000000000e+00 0.000000000000e+00
1.138750000000e+03 2.416023722758e+00 0.000000000000e+00 0.000000000000e+00
1.139000000000e+03 1.954330040134e+00 0.000000000000e+00 0.000000000000e+00
1.139250000000e+03 1.404902930619e+00 0.000000000000e+00 0.000000000000e+00
1.139500000000e+03 7.965023400311e-01 0.000000000000e+00 0.000000000000e+00
1.139750000000e+03 1.612681829825e-01 0.000000000000e+00 0.000000000000e+00
1.140000000000e+03 -4.675538842430e-01 0.000000000000e+00 0.000000000000e+00
1.140250000000e+03 -1.057919385312e+00 0.000000000000e+00 0.000000000000e+00
1.140500000000e+03 -1.581105255967e+00 0.000000000000e+00 0.000000000000e+00
1.140750000000e+03 -2.013452842998e+00 0.000000000000e+00 0.000000000000e+00
1.141000000000e+03 -2.337592663434e+00 0.000000000000e+00 0.000000000000e+00
1.141250000000e+03 -2.543073523057e+00 0.000000000000e+00 0.000000000000e+00
1.141500000000e+03 -2.626388123744e+00 0.000000000000e+00 0.000000000000e+00
1.141750000000e+03 -2.590454110402e+00 0.000000000000e+00 0.000000000000e+00
1.142000000000e+03 -2.443665557455e+00 0.000000000000e+00 0.000000000000e+00
1.142250000000e+03 -2.198668650599e+00 0.000000000000e+00 0.000000000000e+00
1.142500000000e+03 -1.871032570279e+00 0.000000000000e+00 0.000000000000e+00
1.142750000000e+03 -1.477980907243e+00 0.000000000000e+00 0.000000000000e+00
1.143000000000e+03 -1.037321844123e+00 0.000000000000e+00 0.000000000000e+00
1.143250000000e+03 -5.666710391718e-01 0.000000000000e+00 0.000000000000e+00
1.143500000000e+03 -8.300603618200e-02 0.000000000000e+00 0.000000000000e+00
1.143750000000e+03 3.974671543784e-01 0.000000000000e+00 0.000000000000e+00
1.144000000000e+03 8.592077743563e-01 0.000000000000e+00 0.000000000000e+00
1.144250000000e+03 1.287107383689e+00 0.000000000000e+00 0.000000000000e+00
1.144500000000e+03 1.666265492558e+00 0.000000000000e+00 0.000000000000e+00
1.144750000000e+03 1.981909287139e+00 0.000000000000e+00 0.000000000000e+00
1.145000000000e+03 2.219570852310e+00 0.000000000000e+00 0.000000000000e+00
1.145250000000e+03 2.365593216771e+00 0.000000000000e+00 0.000000000000e+00
1.145500000000e+03 2.407979802718e+00 0.000000000000e+00 0.000000000000e+00
1.145750000000e+03 2.337537956550e+00 0.000000000000e+00 0.000000000000e+00
1.146000000000e+03 2.149204987119e+00 0.000000000000e+00 0.000000000000e+00
1.146250000000e+03 1.843393574300e+00 0.000000000000e+00 0.000000000000e+00
1.146500000000e+03 1.427160600058e+00 0.000000000000e+00 0.000000000000e+00
1.146750000000e+03 9.149953968351e-01 0.000000000000e+00 0.000000000000e+00
1.147000000000e+03 3.290431482581e-01 0.000000000000e+00 0.000000000000e+00
1.147250000000e+03 -3.013737461597e-01 0.000000000000e+00 0.000000000000e+00
1.147500000000e+03 -9.410032084684e-01 0.000000000000e+00 0.000000000000e+00
1.147750000000e+03 -1.550660602797e+00 0.000000000000e+00 0.000000000000e+00
1.148000000000e+03 -2.089863965752e+00 0.000000000000e+00 0.000000000000e+00
1.148250000000e+03 -2.519909012726e+00 0.000000000000e+00 0.000000000000e+00
1.148500000000e+03 -2.807115272550e+00 0.000000000000e+00 0.000000000000e+00
1.148750000000e+03 -2.925930739733e+00 0.000000000000e+00 0.000000000000e+00
1.149000000000e+03 -2.861571850028e+00 0.000000000000e+00 0.000000000000e+00
1.149250000000e+03 -2.611901610206e+00 0.000000000000e+00 0.000000000000e+00
1.149500000000e+03 -2.188310194336e+00 0.000000000000e+00 0.000000000000e+00
1.149750000000e+03 -1.615453682561e+00 0.000000000000e+00 0.000000000000e+00
1.150000000000e+03 -9.298183974913e-01 0.000000000000e+00 0.000000000000e+00
1.150250000000e+03 -1.771981807895e-01 0.000000000000e+00 0.000000000000e+00
1.150500000000e+03 5.907137434347e-01 0.000000000000e+00 0.000000000000e+00
1.150750000000e+03 1.320321343900e+00 0.000000000000e+00 0.000000000000e+00
1.151000000000e+03 1.960348869330e+00 0.000000000000e+00 0.000000000000e+00
1.151250000000e+03 2.465901869930e+00 0.000000000000e+00 0.000000000000e+00
1.151500000000e+03 2.801992614655e+00 0.000000000000e+00 0.000000000000e+00
1.151750000000e+03 2.946211454340e+00 0.000000000000e+00 0.000000000000e+00
1.152000000000e+03 2.890314308465e+00 0.000000000000e+00 0.000000000000e+00
1.152250000000e+03 2.640608043780e+00 0.000000000000e+00 0.000000000000e+00
1.152500000000e+03 2.217136774401e+00 0.000000000000e+00 0.000000000000e+00
1.152750000000e+03 1.651788761788e+00 0.000000000000e+00 0.000000000000e+00
1.153000000000e+03 9.855422177330e-01 0.000000000000e+00 0.000000000000e+00
1.153250000000e+03 2.651381231670e-01 0.000000000000e+00 0.000000000000e+00
1.153500000000e+03 -4.604976132848e-01 0.000000000000e+00 0.000000000000e+00
1.153750000000e+03 -1.143763668683e+00 0.000000000000e+00 0.000000000000e+00
1.154000000000e+03 -1.741543352160e+00 0.000000000000e+00 0.000000000000e+00
1.154250000000e+03 -2.217798954096e+00 0.000000000000e+00 0.000000000000e+00
1.154500000000e+03 -2.545465448864e+00 0.000000000000e+00 0.000000000000e+00
1.154750000000e+03 -2.707593981089e+00 0.000000000000e+00 0.000000000000e+00
1.155000000000e+03 -2.697773041850e+00 0.000000000000e+00 0.000000000000e+00
1.155250000000e+03 -2.519914884121e+00 0.000000000000e+00 0.000000000000e+00
1.155500000000e+03 -2.187530134272e+00 0.000000000000e+00 0.000000000000e+00
1.155750000000e+03 -1.722622751096e+00 0.000000000000e+00 0.000000000000e+00
1.156000000000e+03 -1.154323097492e+00 0.000000000000e+00 0.000000000000e+00
1.156250000000e+03 -5.173456028132e-01 0.000000000000e+00 0.000000000000e+00
1.156500000000e+03 1.496811971241e-01 0.000000000000e+00 0.000000000000e+00
1.156750000000e+03 8.059999507445e-01 0.000000000000e+00 0.000000000000e+00
1.157000000000e+03 1.410635350315e+00 0.000000000000e+00 0.000000000000e+00
1.157250000000e+03 1.924443259104e+00 0.000000000000e+00 0.000000000000e+00
1.157500000000e+03 2.312290195915e+00 0.000000000000e+00 0.000000000000e+00
1.157750000000e+03 2.545313474519e+00 0.000000000000e+00 0.000000000000e+00
1.158000000000e+03 2.603156060217e+00 0.000000000000e+00 0.000000000000e+00
1.158250000000e+03 2.476010241618e+00 0.000000000000e+00 0.000000000000e+00
1.158500000000e+03 2.166253579576e+00 0.000000000000e+00 0.000000000000e+00
1.158750000000e+03 1.689432531383e+00 0.000000000000e+00 0.000000000000e+00
1.159000000000e+03 1.074354730149e+00 0.000000000000e+00 0.000000000000e+00
1.159250000000e+03 3.620968406512e-01 0.000000000000e+00 0.000000000000e+00
1.159500000000e+03 -3.961780826477e-01 0.000000000000e+00 0.000000000000e+00
1.159750000000e+03 -1.142577858448e+00 0.000000000000e+00 0.000000000000e+00
1.160000000000e+03 -1.816852998874e+00 0.000000000000e+00 0.000000000000e+00
1.160250000000e+03 -2.361474610688e+00 0.000000000000e+00 0.000000000000e+00
1.160500000000e+03 -2.726978317841e+00 0.000000000000e+00 0.000000000000e+00
1.160750000000e+03 -2.877040574061e+00 0.000000000000e+00 0.000000000000e+00
1.161000000000e+03 -2.792716285431e+00 0.000000000000e+00 0.000000000000e+00
1.161250000000e+03 -2.475297375591e+00 0.000000000000e+00 0.000000000000e+00
1.161500000000e+03 -1.947354423737e+00 0.000000000000e+00 0.000000000000e+00
1.161750000000e+03 -1.251691710522e+00 0.000000000000e+00 0.000000000000e+00
1.162000000000e+03 -4.481641752312e-01 0.000000000000e+00 0.000000000000e+00
1.162250000000e+03 3.914510535184e-01 0.000000000000e+00 0.000000000000e+00
1.162500000000e+03 1.190095221706e+00 0.000000000000e+00 0.000000000000e+00
1.162750000000e+03 1.872941390872e+00 0.000000000000e+00 0.000000000000e+00
1.163000000000e+03 2.374999356539e+00 0.000000000000e+00 0.000000000000e+00
1.163250000000e+03 2.647974594995e+00 0.000000000000e+00 0.000000000000e+00
1.163500000000e+03 2.665586356261e+00 0.000000000000e+00 0.000000000000e+00
1.163750000000e+03 2.426691476528e+00 0.000000000000e+00 0.000000000000e+00
1.164000000000e+03 1.955788186878e+00 0.000000000000e+00 0.000000000000e+00
1.164250000000e+03 1.300763632462e+00 0.000000000000e+00 0.000000000000e+00
1.164500000000e+03 5.280663137665e-01 0.000000000000e+00 0.000000000000e+00
1.164750000000e+03 -2.842085314713e-01 0.000000000000e+00 0.000000000000e+00
1.165000000000e+03 -1.054575354723e+00 0.000000000000e+00 0.000000000000e+00
1.165250000000e+03 -1.706837489674e+00 0.000000000000e+00 0.000000000000e+00
1.165500000000e+03 -2.178203913753e+00 0.000000000000e+00 0.000000000000e+00
1.165750000000e+03 -2.425910874737e+00 0.000000000000e+00 0.000000000000e+00
1.166000000000e+03 -2.431582831019e+00 0.000000000000e+00 0.000000000000e+00
1.166250000000e+03 -2.202830100195e+00 0.000000000000e+00 0.000000000000e+00
1.166500000000e+03 -1.771907762638e+00 0.000000000000e+00 0.000000000000e+00
1.166750000000e+03 -1.191611319342e+00 0.000000000000e+00 0.000000000000e+00
1.167000000000e+03 -5.289153088323e-01 0.000000000000e+00 0.000000000000e+00
1.167250000000e+03 1.428703840411e-01 0.000000000000e+00 0.000000000000e+00
1.167500000000e+03 7.524796892573e-01 0.000000000000e+00 0.000000000000e+00
1.167750000000e+03 1.238604412039e+00 0.000000000000e+00 0.000000000000e+00
1.168000000000e+03 1.556413910250e+00 0.000000000000e+00 0.000000000000e+00
1.168250000000e+03 1.681937790419e+00 0.000000000000e+00 0.000000000000e+00
1.168500000000e+03 1.613846424164e+00 0.000000000000e+00 0.000000000000e+00
1.168750000000e+03 1.372495733257e+00 0.000000000000e+00 0.000000000000e+00
1.169000000000e+03 9.964451971798e-01 0.000000000000e+00 0.000000000000e+00
1.169250000000e+03 5.369669197401e-01 0.000000000000e+00 0.000000000000e+00
1.169500000000e+03 5.129924576289e-02 0.000000000000e+00 0.000000000000e+00
1.169750000000e+03 -4.044685857435e-01 0.000000000000e+00 0.000000000000e+00
1.170000000000e+03 -7.819792962126e-01 0.000000000000e+00 0.000000000000e+00
1.170250000000e+03 -1.045858890759e+00 0.000000000000e+00 0.000000000000e+00
1.170500000000e+03 -1.177040835551e+00 0.000000000000e+00 0.000000000000e+00
1.170750000000e+03 -1.173842229071e+00 0.000000000000e+00 0.000000000000e+00
1.171000000000e+03 -1.050778465105e+00 0.000000000000e+00 0.000000000000e+00
1.171250000000e+03 -8.354005388258e-01 0.000000000000e+00 0.000000000000e+00
1.171500000000e+03 -5.636871040470e-01 0.000000000000e+00 0.000000000000e+00
1.171750000000e+03 -2.746894724850e-01 0.000000000000e+00 0.000000000000e+00
1.172000000000e+03 -5.191919299398e-03 0.000000000000e+00 0.000000000000e+00
1.172250000000e+03 2.148934183512e-01 0.000000000000e+00 0.000000000000e+00
1.172500000000e+03 3.658183037720e-01 0.000000000000e+00 0.000000000000e+00
1.172750000000e+03 4.396128836368e-01 0.000000000000e+00 0.000000000000e+00
1.173000000000e+03 4.399150100455e-01 0.000000000000e+00 0.000000000000e+00
1.173250000000e+03 3.801659479225e-01 0.000000000000e+00 0.000000000000e+00
1.173500000000e+03 2.805495940875e-01 0.000000000000e+00 0.000000000000e+00
1.173750000000e+03 1.642128642320e-01 0.000000000000e+00 0.000000000000e+00
1.174000000000e+03 5.337956058140e-02 0.000000000000e+00 0.000000000000e+00
1.174250000000e+03 -3.404885613383e-02 0.000000000000e+00 0.000000000000e+00
1.174500000000e+03 -8.691832875535e-02 0.000000000000e+00 0.000000000000e+00
1.174750000000e+03 -1.019603219070e-01 0.000000000000e+00 0.000000000000e+00
1.175000000000e+03 -8.354450377091e-02 0.000000000000e+00 0.000000000000e+00
1.175250000000e+03 -4.216795900768e-02 0.000000000000e+00 0.000000000000e+00
1.175500000000e+03 8.004065725503e-03 0.000000000000e+00 0.000000000000e+00
1.175750000000e+03 5.209382114253e-02 0.000000000000e+00 0.000000000000e+00
1.176000000000e+03 7.744928420441e-02 0.000000000000e+00 0.000000000000e+00
1.176250000000e+03 7.607200760833e-02 0.000000000000e+00 0.000000000000e+00
1.176500000000e+03 4.613974860552e-02 0.000000000000e+00 0.000000000000e+00
1.176750000000e+03 -7.612798088203e-03 0.000000000000e+00 0.000000000000e+00
1.177000000000e+03 -7.469965894896e-02 0.000000000000e+00 0.000000000000e+00
1.177250000000e+03 -1.407247172741e-01 0.000000000000e+00 0.000000000000e+00
1.177500000000e+03 -1.899394912037e-01 0.000000000000e+00 0.000000000000e+00
1.177750000000e+03 -2.080842314281e-01 0.000000000000e+00 0.000000000000e+00
1.178000000000e+03 -1.850352034051e-01 0.000000000000e+00 0.000000000000e+00
1.178250000000e+03 -1.168138956285e-01 0.000000000000e+00 0.000000000000e+00
1.178500000000e+03 -6.617467253567e-03 0.000000000000e+00 0.000000000000e+00
1.178750000000e+03 1.353129112564e-01 0.000000000000e+00 0.000000000000e+00
1.179000000000e+03 2.929831788326e-01 0.000000000000e+00 0.000000000000e+00
1.179250000000e+03 4.469090147585e-01 0.000000000000e+00 0.000000000000e+00
1.179500000000e+03 5.770063940189e-01 0.000000000000e+00 0.000000000000e+00
1.179750000000e+03 6.656646747818e-01 0.000000000000e+00 0.000000000000e+00
1.180000000000e+03 7.005244941615e-01 0.000000000000e+00 0.000000000000e+00
1.180250000000e+03 6.765246871686e-01 0.000000000000e+00 0.000000000000e+00
1.180500000000e+03 5.968919489994e-01 0.000000000000e+00 0.000000000000e+00
1.180750000000e+03 4.729069542345e-01 0.000000000000e+00 0.000000000000e+00
1.181000000000e+03 3.224663839965e-01 0.000000000000e+00 0.000000000000e+00
1.181250000000e+03 1.676432442720e-01 0.000000000000e+00 0.000000000000e+00
1.181500000000e+03 3.160003966117e-02 0.000000000000e+00 0.000000000000e+00
1.181750000000e+03 -6.469227041088e-02 0.000000000000e+00 0.000000000000e+00
1.182000000000e+03 -1.054467632015e-01 0.000000000000e+00 0.000000000000e+00
1.182250000000e+03 -8.232456341636e-02 0.000000000000e+00 0.000000000000e+00
1.182500000000e+03 4.360941516207e-03 0.000000000000e+00 0.000000000000e+00
1.182750000000e+03 1.456734378193e-01 0.000000000000e+00 0.000000000000e+00
1.183000000000e+03 3.253079072582e-01 0.000000000000e+00 0.000000000000e+00
1.183250000000e+03 5.218813785311e-01 0.000000000000e+00 0.000000000000e+00
1.183500000000e+03 7.119217753424e-01 0.000000000000e+00 0.000000000000e+00
1.183750000000e+03 8.731180615138e-01 0.000000000000e+00 0.000000000000e+00
1.184000000000e+03 9.873622535308e-01 0.000000000000e+00 0.000000000000e+00
1.184250000000e+03 1.043150922814e+00 0.000000000000e+00 0.000000000000e+00
1.184500000000e+03 1.037013958831e+00 0.000000000000e+00 0.000000000000e+00
1.184750000000e+03 9.737856563425e-01 0.000000000000e+00 0.000000000000e+00
1.185000000000e+03 8.657048719034e-01 0.000000000000e+00 0.000000000000e+00
1.185250000000e+03 7.305010720368e-01 0.000000000000e+00 0.000000000000e+00
1.185500000000e+03 5.887663245505e-01 0.000000000000e+00 0.000000000000e+00
1.185750000000e+03 4.610089744470e-01 0.000000000000e+00 0.000000000000e+00
1.186000000000e+03 3.648197958483e-01 0.000000000000e+00 0.000000000000e+00
1.186250000000e+03 3.125521296746e-01 0.000000000000e+00 0.000000000000e+00
1.186500000000e+03 3.098299687128e-01 0.000000000000e+00 0.000000000000e+00
1.186750000000e+03 3.550668111114e-01 0.000000000000e+00 0.000000000000e+00
1.187000000000e+03 4.400242162477e-01 0.000000000000e+00 0.000000000000e+00
1.187250000000e+03 5.512860586093e-01 0.000000000000e+00 0.000000000000e+00
1.187500000000e+03 6.723953516525e-01 0.000000000000e+00 0.000000000000e+00
1.187750000000e+03 7.863137810801e-01 0.000000000000e+00 0.000000000000e+00
1.188000000000e+03 8.778313194981e-01 0.000000000000e+00 0.000000000000e+00
1.188250000000e+03 9.355774975394e-01 0.000000000000e+00 0.000000000000e+00
1.188500000000e+03 9.533613128203e-01 0.000000000000e+00 0.000000000000e+00
1.188750000000e+03 9.306799808301e-01 0.000000000000e+00 0.000000000000e+00
1.189000000000e+03 8.723690633620e-01 0.000000000000e+00 0.000000000000e+00
1.189250000000e+03 7.874969774095e-01 0.000000000000e+00 0.000000000000e+00
1.189500000000e+03 6.877155698066e-01 0.000000000000e+00 0.000000000000e+00
1.189750000000e+03 5.853495264680e-01 0.000000000000e+00 0.000000000000e+00
1.190000000000e+03 4.915314851599e-01 0.000000000000e+00 0.000000000000e+00
1.190250000000e+03 4.146651277335e-01 0.000000000000e+00 0.000000000000e+00
1.190500000000e+03 3.594312118918e-01 0.000000000000e+00 0.000000000000e+00
1.190750000000e+03 3.264539111262e-01 0.000000000000e+00 0.000000000000e+00
1.191000000000e+03 3.126337023938e-01 0.000000000000e+00 0.000000000000e+00
1.191250000000e+03 3.120466061811e-01 0.000000000000e+00 0.000000000000e+00
1.191500000000e+03 3.172246212155e-01 0.000000000000e+00 0.000000000000e+00
1.191750000000e+03 3.205814060552e-01 0.000000000000e+00 0.000000000000e+00
1.192000000000e+03 3.157373687412e-01 0.000000000000e+00 0.000000000000e+00
1.192250000000e+03 2.985292053318e-01 0.000000000000e+00 0.000000000000e+00
1.192500000000e+03 2.675538397623e-01 0.000000000000e+00 0.000000000000e+00
1.192750000000e+03 2.241836133522e-01 0.000000000000e+00 0.000000000000e+00
1.193000000000e+03 1.720832171383e-01 0.000000000000e+00 0.000000000000e+00
1.193250000000e+03 1.163434101596e-01 0.000000000000e+00 0.000000000000e+00
1.193500000000e+03 6.240817832999e-02 0.000000000000e+00 0.000000000000e+00
1.193750000000e+03 1.500103490466e-02 0.000000000000e+00 0.000000000000e+00
1.194000000000e+03 -2.275129065290e-02 0.000000000000e+00 0.000000000000e+00
1.194250000000e+03 -4.984121772686e-02 0.000000000000e+00 0.000000000000e+00
1.194500000000e+03 -6.746014979269e-02 0.000000000000e+00 0.000000000000e+00
1.194750000000e+03 -7.862925815533e-02 0.000000000000e+00 0.000000000000e+00
1.195000000000e+03 -8.745650634337e-02 0.000000000000e+00 0.000000000000e+00
1.195250000000e+03 -9.816271753062e-02 0.000000000000e+00 0.000000000000e+00
1.195500000000e+03 -1.140612530298e-01 0.000000000000e+00 0.000000000000e+00
1.195750000000e+03 -1.366849325846e-01 0.000000000000e+00 0.000000000000e+00
1.196000000000e+03 -1.652288152538e-01 0.000000000000e+00 0.000000000000e+00
1.196250000000e+03 -1.964227598381e-01 0.000000000000e+00 0.000000000000e+00
1.196500000000e+03 -2.248726638111e-01 0.000000000000e+00 0.000000000000e+00
1.196750000000e+03 -2.438267001174e-01 0.000000000000e+00 0.000000000000e+00
1.197000000000e+03 -2.462467532148e-01 0.000000000000e+00 0.000000000000e+00
1.197250000000e+03 -2.260085573077e-01 0.000000000000e+00 0.000000000000e+00
1.197500000000e+03 -1.790265184937e-01 0.000000000000e+00 0.000000000000e+00
1.197750000000e+03 -1.041058109859e-01 0.000000000000e+00 0.000000000000e+00
1.198000000000e+03 -3.364406033130e-03 0.000000000000e+00 0.000000000000e+00
1.198250000000e+03 1.178649725145e-01 0.000000000000e+00 0.000000000000e+00
1.198500000000e+03 2.516590930818e-01 0.000000000000e+00 0.000000000000e+00
1.198750000000e+03 3.885738946696e-01 0.000000000000e+00 0.000000000000e+00
1.199000000000e+03 5.190030790192e-01 0.000000000000e+00 0.000000000000e+00
1.199250000000e+03 6.346169913545e-01 0.000000000000e+00 0.000000000000e+00
1.199500000000e+03 7.296535406423e-01 0.000000000000e+00 0.000000000000e+00
1.199750000000e+03 8.018494964055e-01 0.000000000000e+00 0.000000000000e+00
1.200000000000e+03 8.528512871923e-01 0.000000000000e+00 0.000000000000e+00
1.200250000000e+03 8.880219502908e-01 0.000000000000e+00 0.000000000000e+00
1.200500000000e+03 9.156533604113e-01 0.000000000000e+00 0.000000000000e+00
1.200750000000e+03 9.456860196083e-01 0.000000000000e+00 0.000000000000e+00
1.201000000000e+03 9.881179695396e-01 0.000000000000e+00 0.000000000000e+00
1.201250000000e+03 1.051337232722e+00 0.000000000000e+00 0.000000000000e+00
1.201500000000e+03 1.140630005333e+00 0.000000000000e+00 0.000000000000e+00
1.201750000000e+03 1.257096333551e+00 0.000000000000e+00 0.000000000000e+00
1.202000000000e+03 1.397148792127e+00 0.000000000000e+00 0.000000000000e+00
1.202250000000e+03 1.552685831849e+00 0.000000000000e+00 0.000000000000e+00
1.202500000000e+03 1.711932351326e+00 0.000000000000e+00 0.000000000000e+00
1.202750000000e+03 1.860840488331e+00 0.000000000000e+00 0.000000000000e+00
1.203000000000e+03 1.984858618466e+00 0.000000000000e+00 0.000000000000e+00
1.203250000000e+03 2.070819015240e+00 0.000000000000e+00 0.000000000000e+00
1.203500000000e+03 2.108673445801e+00 0.000000000000e+00 0.000000000000e+00
1.203750000000e+03 2.092824637589e+00 0.000000000000e+00 0.000000000000e+00
1.204000000000e+03 2.022857606154e+00 0.000000000000e+00 0.000000000000e+00
1.204250000000e+03 1.903560252626e+00 0.000000000000e+00 0.000000000000e+00
1.204500000000e+03 1.744224992035e+00 0.000000000000e+00 0.000000000000e+00
1.204750000000e+03 1.557327476389e+00 0.000000000000e+00 0.000000000000e+00
1.205000000000e+03 1.356769409396e+00 0.000000000000e+00 0.000000000000e+00
1.205250000000e+03 1.155936625334e+00 0.000000000000e+00 0.000000000000e+00
1.205500000000e+03 9.658515436366e-01 0.000000000000e+00 0.000000000000e+00
1.205750000000e+03 7.936866361401e-01 0.000000000000e+00 0.000000000000e+00
1.206000000000e+03 6.418543882859e-01 0.000000000000e+00 0.000000000000e+00
1.206250000000e+03 5.078067769876e-01 0.000000000000e+00 0.000000000000e+00
1.206500000000e+03 3.845754577678e-01 0.000000000000e+00 0.000000000000e+00
1.206750000000e+03 2.619773823041e-01 0.000000000000e+00 0.000000000000e+00
1.207000000000e+03 1.283148283189e-01 0.000000000000e+00 0.000000000000e+00
1.207250000000e+03 -2.767240358409e-02 0.000000000000e+00 0.000000000000e+00
1.207500000000e+03 -2.148813934414e-01 0.000000000000e+00 0.000000000000e+00
1.207750000000e+03 -4.382225397633e-01 0.000000000000e+00 0.000000000000e+00
1.208000000000e+03 -6.975308866625e-01 0.000000000000e+00 0.000000000000e+00
1.208250000000e+03 -9.871696151285e-01 0.000000000000e+00 0.000000000000e+00
1.208500000000e+03 -1.296385333004e+00 0.000000000000e+00 0.000000000000e+00
1.208750000000e+03 -1.610369126167e+00 0.000000000000e+00 0.000000000000e+00
1.209000000000e+03 -1.911878705799e+00 0.000000000000e+00 0.000000000000e+00
1.209250000000e+03 -2.183199356140e+00 0.000000000000e+00 0.000000000000e+00
1.209500000000e+03 -2.408175594946e+00 0.000000000000e+00 0.000000000000e+00
1.209750000000e+03 -2.574037714858e+00 0.000000000000e+00 0.000000000000e+00
1.210000000000e+03 -2.672778416742e+00 0.000000000000e+00 0.000000000000e+00
1.210250000000e+03 -2.701899798358e+00 0.000000000000e+00 0.000000000000e+00
1.210500000000e+03 -2.664440473057e+00 0.000000000000e+00 0.000000000000e+00
1.210750000000e+03 -2.568293657558e+00 0.000000000000e+00 0.000000000000e+00
1.211000000000e+03 -2.424925300119e+00 0.000000000000e+00 0.000000000000e+00
1.211250000000e+03 -2.247682919750e+00 0.000000000000e+00 0.000000000000e+00
1.211500000000e+03 -2.049939526874e+00 0.000000000000e+00 0.000000000000e+00
1.211750000000e+03 -1.843335625890e+00 0.000000000000e+00 0.000000000000e+00
1.212000000000e+03 -1.636363742052e+00 0.000000000000e+00 0.000000000000e+00
1.212250000000e+03 -1.433487327041e+00 0.000000000000e+00 0.000000000000e+00
1.212500000000e+03 -1.234907184628e+00 0.000000000000e+00 0.000000000000e+00
1.212750000000e+03 -1.036995180476e+00 0.000000000000e+00 0.000000000000e+00
1.213000000000e+03 -8.333202973640e-01 0.000000000000e+00 0.000000000000e+00
1.213250000000e+03 -6.161093746677e-01 0.000000000000e+00 0.000000000000e+00
1.213500000000e+03 -3.779255263461e-01 0.000000000000e+00 0.000000000000e+00
1.213750000000e+03 -1.133191851776e-01 0.000000000000e+00 0.000000000000e+00
1.214000000000e+03 1.797866354081e-01 0.000000000000e+00 0.000000000000e+00
1.214250000000e+03 4.991754634600e-01 0.000000000000e+00 0.000000000000e+00
1.214500000000e+03 8.380126422250e-01 0.000000000000e+00 0.000000000000e+00
1.214750000000e+03 1.185164456437e+00 0.000000000000e+00 0.000000000000e+00
1.215000000000e+03 1.526119518244e+00 0.000000000000e+00 0.000000000000e+00
1.215250000000e+03 1.844388788472e+00 0.000000000000e+00 0.000000000000e+00
1.215500000000e+03 2.123197057241e+00 0.000000000000e+00 0.000000000000e+00
1.215750000000e+03 2.347242040940e+00 0.000000000000e+00 0.000000000000e+00
1.216000000000e+03 2.504291952712e+00 0.000000000000e+00 0.000000000000e+00
1.216250000000e+03 2.586418496019e+00 0.000000000000e+00 0.000000000000e+00
1.216500000000e+03 2.590715385155e+00 0.000000000000e+00 0.000000000000e+00
1.216750000000e+03 2.519424735591e+00 0.000000000000e+00 0.000000000000e+00
1.217000000000e+03 2.379474567606e+00 0.000000000000e+00 0.000000000000e+00
1.217250000000e+03 2.181508872501e+00 0.000000000000e+00 0.000000000000e+00
1.217500000000e+03 1.938556515513e+00 0.000000000000e+00 0.000000000000e+00
1.217750000000e+03 1.664528145688e+00 0.000000000000e+00 0.000000000000e+00
1.218000000000e+03 1.372745971295e+00 0.000000000000e+00 0.000000000000e+00
1.218250000000e+03 1.074698373958e+00 0.000000000000e+00 0.000000000000e+00
1.218500000000e+03 7.791725030617e-01 0.000000000000e+00 0.000000000000e+00
1.218750000000e+03 4.918593585732e-01 0.000000000000e+00 0.000000000000e+00
1.219000000000e+03 2.154561424378e-01 0.000000000000e+00 0.000000000000e+00
1.219250000000e+03 -4.978017502697e-02 0.000000000000e+00 0.000000000000e+00
1.219500000000e+03 -3.051362196125e-01 0.000000000000e+00 0.000000000000e+00
1.219750000000e+03 -5.523556597198e-01 0.000000000000e+00 0.000000000000e+00
1.220000000000e+03 -7.925380714763e-01 0.000000000000e+00 0.000000000000e+00
1.220250000000e+03 -1.025195519149e+00 0.000000000000e+00 0.000000000000e+00
1.220500000000e+03 -1.247612035183e+00 0.000000000000e+00 0.000000000000e+00
1.220750000000e+03 -1.454604442091e+00 0.000000000000e+00 0.000000000000e+00
1.221000000000e+03 -1.638723603556e+00 0.000000000000e+00 0.000000000000e+00
1.221250000000e+03 -1.790871767704e+00 0.000000000000e+00 0.000000000000e+00
1.221500000000e+03 -1.901253016266e+00 0.000000000000e+00 0.000000000000e+00
1.221750000000e+03 -1.960527879610e+00 0.000000000000e+00 0.000000000000e+00
1.222000000000e+03 -1.961015857980e+00 0.000000000000e+00 0.000000000000e+00
1.222250000000e+03 -1.897784111431e+00 0.000000000000e+00 0.000000000000e+00
1.222500000000e+03 -1.769477073954e+00 0.000000000000e+00 0.000000000000e+00
1.222750000000e+03 -1.578777347864e+00 0.000000000000e+00 0.000000000000e+00
1.223000000000e+03 -1.332437580737e+00 0.000000000000e+00 0.000000000000e+00
1.223250000000e+03 -1.040879075797e+00 0.000000000000e+00 0.000000000000e+00
1.223500000000e+03 -7.174079307204e-01 0.000000000000e+00 0.000000000000e+00
1.223750000000e+03 -3.771462383221e-01 0.000000000000e+00 0.000000000000e+00
1.224000000000e+03 -3.580839519407e-02 0.000000000000e+00 0.000000000000e+00
1.224250000000e+03 2.915329400506e-01 0.000000000000e+00 0.000000000000e+00
1.224500000000e+03 5.915514498157e-01 0.000000000000e+00 0.000000000000e+00
1.224750000000e+03 8.535251386616e-01 0.000000000000e+00 0.000000000000e+00
1.225000000000e+03 1.069867240588e+00 0.000000000000e+00 0.000000000000e+00
1.225250000000e+03 1.236294991901e+00 0.000000000000e+00 0.000000000000e+00
1.225500000000e+03 1.351648865152e+00 0.000000000000e+00 0.000000000000e+00
1.225750000000e+03 1.417418352900e+00 0.000000000000e+00 0.000000000000e+00
1.226000000000e+03 1.437064125803e+00 0.000000000000e+00 0.000000000000e+00
1.226250000000e+03 1.415246321841e+00 0.000000000000e+00 0.000000000000e+00
1.226500000000e+03 1.357072831311e+00 0.000000000000e+00 0.000000000000e+00
1.226750000000e+03 1.267469914484e+00 0.000000000000e+00 0.000000000000e+00
1.227000000000e+03 1.150752603081e+00 0.000000000000e+00 0.000000000000e+00
1.227250000000e+03 1.010438066331e+00 0.000000000000e+00 0.000000000000e+00
1.227500000000e+03 8.493065316146e-01 0.000000000000e+00 0.000000000000e+00
1.227750000000e+03 6.696768728387e-01 0.000000000000e+00 0.000000000000e+00
1.228000000000e+03 4.738326806765e-01 0.000000000000e+00 0.000000000000e+00
1.228250000000e+03 2.645135439514e-01 0.000000000000e+00 0.000000000000e+00
1.228500000000e+03 4.537791655576e-02 0.000000000000e+00 0.000000000000e+00
1.228750000000e+03 -1.786509561173e-01 0.000000000000e+00 0.000000000000e+00
1.229000000000e+03 -4.012271132122e-01 0.000000000000e+00 0.000000000000e+00
1.229250000000e+03 -6.146558800940e-01 0.000000000000e+00 0.000000000000e+00
1.229500000000e+03 -8.102107801819e-01 0.000000000000e+00 0.000000000000e+00
1.229750000000e+03 -9.786701130782e-01 0.000000000000e+00 0.000000000000e+00
1.230000000000e+03 -1.111018974021e+00 0.000000000000e+00 0.000000000000e+00
1.230250000000e+03 -1.199238733929e+00 0.000000000000e+00 0.000000000000e+00
1.230500000000e+03 -1.237092399049e+00 0.000000000000e+00 0.000000000000e+00
1.230750000000e+03 -1.220812371748e+00 0.000000000000e+00 0.000000000000e+00
1.231000000000e+03 -1.149606958165e+00 0.000000000000e+00 0.000000000000e+00
1.231250000000e+03 -1.025922057382e+00 0.000000000000e+00 0.000000000000e+00
1.231500000000e+03 -8.554221234475e-01 0.000000000000e+00 0.000000000000e+00
1.231750000000e+03 -6.466861589980e-01 0.000000000000e+00 0.000000000000e+00
1.232000000000e+03 -4.106462312753e-01 0.000000000000e+00 0.000000000000e+00
1.232250000000e+03 -1.598239633165e-01 0.000000000000e+00 0.000000000000e+00
1.232500000000e+03 9.255861200643e-02 0.000000000000e+00 0.000000000000e+00
1.232750000000e+03 3.335058406403e-01 0.000000000000e+00 0.000000000000e+00
1.233000000000e+03 5.511237030380e-01 0.000000000000e+00 0.000000000000e+00
1.233250000000e+03 7.353634065497e-01 0.000000000000e+00 0.000000000000e+00
1.233500000000e+03 8.785710270585e-01 0.000000000000e+00 0.000000000000e+00
1.233750000000e+03 9.758051061351e-01 0.000000000000e+00 0.000000000000e+00
1.234000000000e+03 1.024911517618e+00 0.000000000000e+00 0.000000000000e+00
1.234250000000e+03 1.026372111970e+00 0.000000000000e+00 0.000000000000e+00
1.234500000000e+03 9.829673345417e-01 0.000000000000e+00 0.000000000000e+00
1.234750000000e+03 8.993104319732e-01 0.000000000000e+00 0.000000000000e+00
1.235000000000e+03 7.813201013613e-01 0.000000000000e+00 0.000000000000e+00
1.235250000000e+03 6.356986618303e-01 0.000000000000e+00 0.000000000000e+00
1.235500000000e+03 4.694743541210e-01 0.000000000000e+00 0.000000000000e+00
1.235750000000e+03 2.896506143248e-01 0.000000000000e+00 0.000000000000e+00
1.236000000000e+03 1.029844451327e-01 0.000000000000e+00 0.000000000000e+00
1.236250000000e+03 -8.410674510146e-02 0.000000000000e+00 0.000000000000e+00
1.236500000000e+03 -2.655320768748e-01 0.000000000000e+00 0.000000000000e+00
1.236750000000e+03 -4.354476108510e-01 0.000000000000e+00 0.000000000000e+00
1.237000000000e+03 -5.881607908421e-01 0.000000000000e+00 0.000000000000e+00
1.237250000000e+03 -7.180721235371e-01 0.000000000000e+00 0.000000000000e+00
1.237500000000e+03 -8.197012447173e-01 0.000000000000e+00 0.000000000000e+00
1.237750000000e+03 -8.878304297199e-01 0.000000000000e+00 0.000000000000e+00
1.238000000000e+03 -9.177782599399e-01 0.000000000000e+00 0.000000000000e+00
1.238250000000e+03 -9.057922519028e-01 0.000000000000e+00 0.000000000000e+00
1.238500000000e+03 -8.495250743036e-01 0.000000000000e+00 0.000000000000e+00
1.238750000000e+03 -7.485379843281e-01 0.000000000000e+00 0.000000000000e+00
1.239000000000e+03 -6.047605030377e-01 0.000000000000e+00 0.000000000000e+00
1.239250000000e+03 -4.228296186091e-01 0.000000000000e+00 0.000000000000e+00
1.239500000000e+03 -2.102363980031e-01 0.000000000000e+00 0.000000000000e+00
1.239750000000e+03 2.277704899347e-02 0.000000000000e+00 0.000000000000e+00
1.240000000000e+03 2.636030008168e-01 0.000000000000e+00 0.000000000000e+00
1.240250000000e+03 4.979376534269e-01 0.000000000000e+00 0.000000000000e+00
1.240500000000e+03 7.107022020966e-01 0.000000000000e+00 0.000000000000e+00
1.240750000000e+03 8.871496234719e-01 0.000000000000e+00 0.000000000000e+00
1.241000000000e+03 1.014063201364e+00 0.000000000000e+00 0.000000000000e+00
1.241250000000e+03 1.080933768960e+00 0.000000000000e+00 0.000000000000e+00
1.241500000000e+03 1.080995496701e+00 0.000000000000e+00 0.000000000000e+00
1.241750000000e+03 1.012006384664e+00 0.000000000000e+00 0.000000000000e+00
1.242000000000e+03 8.766793650097e-01 0.000000000000e+00 0.000000000000e+00
1.242250000000e+03 6.827013691542e-01 0.000000000000e+00 0.000000000000e+00
1.242500000000e+03 4.423176468718e-01 0.000000000000e+00 0.000000000000e+00
1.242750000000e+03 1.715026716436e-01 0.000000000000e+00 0.000000000000e+00
1.243000000000e+03 -1.112178766038e-01 0.000000000000e+00 0.000000000000e+00
1.243250000000e+03 -3.861923221907e-01 0.000000000000e+00 0.000000000000e+00
1.243500000000e+03 -6.341867699089e-01 0.000000000000e+00 0.000000000000e+00
1.243750000000e+03 -8.379055032103e-01 0.000000000000e+00 0.000000000000e+00
1.244000000000e+03 -9.833479671867e-01 0.000000000000e+00 0.000000000000e+00
1.244250000000e+03 -1.060879235056e+00 0.000000000000e+00 0.000000000000e+00
1.244500000000e+03 -1.065920807343e+00 0.000000000000e+00 0.000000000000e+00
1.244750000000e+03 -9.992079693388e-01 0.000000000000e+00 0.000000000000e+00
1.245000000000e+03 -8.666040309539e-01 0.000000000000e+00 0.000000000000e+00
1.245250000000e+03 -6.785053835793e-01 0.000000000000e+00 0.000000000000e+00
1.245500000000e+03 -4.489093931001e-01 0.000000000000e+00 0.000000000000e+00
1.245750000000e+03 -1.942454947558e-01 0.000000000000e+00 0.000000000000e+00
1.246000000000e+03 6.791438164888e-02 0.000000000000e+00 0.000000000000e+00
1.246250000000e+03 3.201478800082e-01 0.000000000000e+00 0.000000000000e+00
1.246500000000e+03 5.463695798848e-01 0.000000000000e+00 0.000000000000e+00
1.246750000000e+03 7.328280888681e-01 0.000000000000e+00 0.000000000000e+00
1.247000000000e+03 8.688559465409e-01 0.000000000000e+00 0.000000000000e+00
1.247250000000e+03 9.473466991544e-01 0.000000000000e+00 0.000000000000e+00
1.247500000000e+03 9.649629798175e-01 0.000000000000e+00 0.000000000000e+00
1.247750000000e+03 9.221032664955e-01 0.000000000000e+00 0.000000000000e+00
1.248000000000e+03 8.226705118489e-01 0.000000000000e+00 0.000000000000e+00
1.248250000000e+03 6.736918980729e-01 0.000000000000e+00 0.000000000000e+00
1.248500000000e+03 4.848360773703e-01 0.000000000000e+00 0.000000000000e+00
1.248750000000e+03 2.678644438182e-01 0.000000000000e+00 0.000000000000e+00
1.249000000000e+03 3.603940654185e-02 0.000000000000e+00 0.000000000000e+00
1.249250000000e+03 -1.965009840433e-01 0.000000000000e+00 0.000000000000e+00
1.249500000000e+03 -4.154027628744e-01 0.000000000000e+00 0.000000000000e+00
1.249750000000e+03 -6.067945106311e-01 0.000000000000e+00 0.000000000000e+00
1.250000000000e+03 -7.580247248306e-01 0.000000000000e+00 0.000000000000e+00
1.250250000000e+03 -8.584263600766e-01 0.000000000000e+00 0.000000000000e+00
1.250500000000e+03 -9.000790455153e-01 0.000000000000e+00 0.000000000000e+00
1.250750000000e+03 -8.785192679514e-01 0.000000000000e+00 0.000000000000e+00
1.251000000000e+03 -7.933304529151e-01 0.000000000000e+00 0.000000000000e+00
1.251250000000e+03 -6.485329745320e-01 0.000000000000e+00 0.000000000000e+00
1.251500000000e+03 -4.526927217837e-01 0.000000000000e+00 0.000000000000e+00
1.251750000000e+03 -2.186786639276e-01 0.000000000000e+00 0.000000000000e+00
1.252000000000e+03 3.697432708691e-02 0.000000000000e+00 0.000000000000e+00
1.252250000000e+03 2.951028276916e-01 0.000000000000e+00 0.000000000000e+00
1.252500000000e+03 5.353107999695e-01 0.000000000000e+00 0.000000000000e+00
1.252750000000e+03 7.376325163367e-01 0.000000000000e+00 0.000000000000e+00
1.253000000000e+03 8.843248008916e-01 0.000000000000e+00 0.000000000000e+00
1.253250000000e+03 9.616159870030e-01 0.000000000000e+00 0.000000000000e+00
1.253500000000e+03 9.612216034879e-01 0.000000000000e+00 0.000000000000e+00
1.253750000000e+03 8.814415171295e-01 0.000000000000e+00 0.000000000000e+00
1.254000000000e+03 7.276819542227e-01 0.000000000000e+00 0.000000000000e+00
1.254250000000e+03 5.122971821625e-01 0.000000000000e+00 0.000000000000e+00
1.254500000000e+03 2.537150662087e-01 0.000000000000e+00 0.000000000000e+00
1.254750000000e+03 -2.510924120368e-02 0.000000000000e+00 0.000000000000e+00
1.255000000000e+03 -2.987860853200e-01 0.000000000000e+00 0.000000000000e+00
1.255250000000e+03 -5.419333265096e-01 0.000000000000e+00 0.000000000000e+00
1.255500000000e+03 -7.317176597216e-01 0.000000000000e+00 0.000000000000e+00
1.255750000000e+03 -8.502197514190e-01 0.000000000000e+00 0.000000000000e+00
1.256000000000e+03 -8.863541710514e-01 0.000000000000e+00 0.000000000000e+00
1.256250000000e+03 -8.371145236164e-01 0.000000000000e+00 0.000000000000e+00
1.256500000000e+03 -7.079832796689e-01 0.000000000000e+00 0.000000000000e+00
1.256750000000e+03 -5.124372203231e-01 0.000000000000e+00 0.000000000000e+00
1.257000000000e+03 -2.705826169925e-01 0.000000000000e+00 0.000000000000e+00
1.257250000000e+03 -7.056749508222e-03 0.000000000000e+00 0.000000000000e+00
1.257500000000e+03 2.515787301525e-01 0.000000000000e+00 0.000000000000e+00
1.257750000000e+03 4.796632908683e-01 0.000000000000e+00 0.000000000000e+00
1.258000000000e+03 6.551625336589e-01 0.000000000000e+00 0.000000000000e+00
1.258250000000e+03 7.619816085636e-01 0.000000000000e+00 0.000000000000e+00
1.258500000000e+03 7.916021127467e-01 0.000000000000e+00 0.000000000000e+00
1.258750000000e+03 7.438565020110e-01 0.000000000000e+00 0.000000000000e+00
1.259000000000e+03 6.267562745792e-01 0.000000000000e+00 0.000000000000e+00
1.259250000000e+03 4.554030578282e-01 0.000000000000e+00 0.000000000000e+00
1.259500000000e+03 2.501211111244e-01 0.000000000000e+00 0.000000000000e+00
1.259750000000e+03 3.404185142819e-02 0.000000000000e+00 0.000000000000e+00
1.260000000000e+03 -1.695658288283e-01 0.000000000000e+00 0.000000000000e+00
1.260250000000e+03 -3.398993819710e-01 0.000000000000e+00 0.000000000000e+00
1.260500000000e+03 -4.608542130985e-01 0.000000000000e+00 0.000000000000e+00
1.260750000000e+03 -5.226284163569e-01 0.000000000000e+00 0.000000000000e+00
1.261000000000e+03 -5.225286604657e-01 0.000000000000e+00 0.000000000000e+00
1.261250000000e+03 -4.649079362455e-01 0.000000000000e+00 0.000000000000e+00
1.261500000000e+03 -3.602750845558e-01 0.000000000000e+00 0.000000000000e+00
1.261750000000e+03 -2.237175426700e-01 0.000000000000e+00 0.000000000000e+00
1.262000000000e+03 -7.285958338251e-02 0.000000000000e+00 0.000000000000e+00
1.262250000000e+03 7.437158929901e-02 0.000000000000e+00 0.000000000000e+00
1.262500000000e+03 2.018859913836e-01 0.000000000000e+00 0.000000000000e+00
1.262750000000e+03 2.972152156239e-01 0.000000000000e+00 0.000000000000e+00
1.263000000000e+03 3.527360100556e-01 0.000000000000e+00 0.000000000000e+00
1.263250000000e+03 3.662098077413e-01 0.000000000000e+00 0.000000000000e+00
1.263500000000e+03 3.406096421820e-01 0.000000000000e+00 0.000000000000e+00
1.263750000000e+03 2.833004596851e-01 0.000000000000e+00 0.000000000000e+00
1.264000000000e+03 2.047205463319e-01 0.000000000000e+00 0.000000000000e+00
1.264250000000e+03 1.167700096935e-01 0.000000000000e+00 0.000000000000e+00
1.264500000000e+03 3.113993088048e-02 0.000000000000e+00 0.000000000000e+00
1.264750000000e+03 -4.218968644250e-02 0.000000000000e+00 0.000000000000e+00
1.265000000000e+03 -9.609161680747e-02 0.000000000000e+00 0.000000000000e+00
1.265250000000e+03 -1.269425087993e-01 0.000000000000e+00 0.000000000000e+00
1.265500000000e+03 -1.347295232622e-01 0.000000000000e+00 0.000000000000e+00
1.265750000000e+03 -1.226387400078e-01 0.000000000000e+00 0.000000000000e+00
1.266000000000e+03 -9.622376706920e-02 0.000000000000e+00 0.000000000000e+00
1.266250000000e+03 -6.230731361022e-02 0.000000000000e+00 0.000000000000e+00
1.266500000000e+03 -2.779785973508e-02 0.000000000000e+00 0.000000000000e+00
1.266750000000e+03 1.395227383062e-03 0.000000000000e+00 0.000000000000e+00
1.267000000000e+03 2.119069918793e-02 0.000000000000e+00 0.000000000000e+00
1.267250000000e+03 2.979920321987e-02 0.000000000000e+00 0.000000000000e+00
1.267500000000e+03 2.777466044994e-02 0.000000000000e+00 0.000000000000e+00
1.267750000000e+03 1.767246216319e-02 0.000000000000e+00 0.000000000000e+00
1.268000000000e+03 3.394134421991e-03 0.000000000000e+00 0.000000000000e+00
1.268250000000e+03 -1.065636140250e-02 0.000000000000e+00 0.000000000000e+00
1.268500000000e+03 -2.045531800333e-02 0.000000000000e+00 0.000000000000e+00
1.268750000000e+03 -2.313167227195e-02 0.000000000000e+00 0.000000000000e+00
1.269000000000e+03 -1.750336882258e-02 0.000000000000e+00 0.000000000000e+00
1.269250000000e+03 -4.294627189031e-03 0.000000000000e+00 0.000000000000e+00
1.269500000000e+03 1.399439643977e-02 0.000000000000e+00 0.000000000000e+00
1.269750000000e+03 3.353643865306e-02 0.000000000000e+00 0.000000000000e+00
1.270000000000e+03 4.986374618872e-02 0.000000000000e+00 0.000000000000e+00
1.270250000000e+03 5.867417813937e-02 0.000000000000e+00 0.000000000000e+00
1.270500000000e+03 5.662049362054e-02 0.000000000000e+00 0.000000000000e+00
1.270750000000e+03 4.195059111153e-02 0.000000000000e+00 0.000000000000e+00
1.271000000000e+03 1.489157743324e-02 0.000000000000e+00 0.000000000000e+00
1.271250000000e+03 -2.228756685956e-02 0.000000000000e+00 0.000000000000e+00
1.271500000000e+03 -6.554809988179e-02 0.000000000000e+00 0.000000000000e+00
1.271750000000e+03 -1.096482052559e-01 0.000000000000e+00 0.000000000000e+00
1.272000000000e+03 -1.489171536542e-01 0.000000000000e+00 0.000000000000e+00
1.272250000000e+03 -1.781168736539e-01 0.000000000000e+00 0.000000000000e+00
1.272500000000e+03 -1.932568297346e-01 0.000000000000e+00 0.000000000000e+00
1.272750000000e+03 -1.922350061769e-01 0.000000000000e+00 0.000000000000e+00
1.273000000000e+03 -1.752043862548e-01 0.000000000000e+00 0.000000000000e+00
1.273250000000e+03 -1.446063284215e-01 0.000000000000e+00 0.000000000000e+00
1.273500000000e+03 -1.048630841094e-01 0.000000000000e+00 0.000000000000e+00
1.273750000000e+03 -6.177350438225e-02 0.000000000000e+00 0.000000000000e+00
1.274000000000e+03 -2.170081822361e-02 0.000000000000e+00 0.000000000000e+00
1.274250000000e+03 9.327534489365e-03 0.000000000000e+00 0.000000000000e+00
1.274500000000e+03 2.647525821181e-02 0.000000000000e+00 0.000000000000e+00
1.274750000000e+03 2.678228373059e-02 0.000000000000e+00 0.000000000000e+00
1.275000000000e+03 9.580152813860e-03 0.000000000000e+00 0.000000000000e+00
1.275250000000e+03 -2.342109105297e-02 0.000000000000e+00 0.000000000000e+00
1.275500000000e+03 -6.838438375110e-02 0.000000000000e+00 0.000000000000e+00
1.275750000000e+03 -1.198956168473e-01 0.000000000000e+00 0.000000000000e+00
1.276000000000e+03 -1.717291028106e-01 0.000000000000e+00 0.000000000000e+00
1.276250000000e+03 -2.177153526130e-01 0.000000000000e+00 0.000000000000e+00
1.276500000000e+03 -2.525850489461e-01 0.000000000000e+00 0.000000000000e+00
1.276750000000e+03 -2.726689871670e-01 0.000000000000e+00 0.000000000000e+00
1.277000000000e+03 -2.763572139136e-01 0.000000000000e+00 0.000000000000e+00
1.277250000000e+03 -2.642577508804e-01 0.000000000000e+00 0.000000000000e+00
1.277500000000e+03 -2.390403119810e-01 0.000000000000e+00 0.000000000000e+00
1.277750000000e+03 -2.049964287565e-01 0.000000000000e+00 0.000000000000e+00
1.278000000000e+03 -1.673875369006e-01 0.000000000000e+00 0.000000000000e+00
1.278250000000e+03 -1.316810492478e-01 0.000000000000e+00 0.000000000000e+00
1.278500000000e+03 -1.027873566750e-01 0.000000000000e+00 0.000000000000e+00
1.278750000000e+03 -8.440661033553e-02 0.000000000000e+00 0.000000000000e+00
1.279000000000e+03 -7.857419269734e-02 0.000000000000e+00 0.000000000000e+00
1.279250000000e+03 -8.546147298811e-02 0.000000000000e+00 0.000000000000e+00
1.279500000000e+03 -1.034490037238e-01 0.000000000000e+00 0.000000000000e+00
1.279750000000e+03 -1.294488866037e-01 0.000000000000e+00 0.000000000000e+00
1.280000000000e+03 -1.594176942245e-01 0.000000000000e+00 0.000000000000e+00
1.280250000000e+03 -1.889761716353e-01 0.000000000000e+00 0.000000000000e+00
1.280500000000e+03 -2.140403260882e-01 0.000000000000e+00 0.000000000000e+00
1.280750000000e+03 -2.313716324070e-01 0.000000000000e+00 0.000000000000e+00
1.281000000000e+03 -2.389708395062e-01 0.000000000000e+00 0.000000000000e+00
1.281250000000e+03 -2.362671319922e-01 0.000000000000e+00 0.000000000000e+00
1.281500000000e+03 -2.240875732042e-01 0.000000000000e+00 0.000000000000e+00
1.281750000000e+03 -2.044255131858e-01 0.000000000000e+00 0.000000000000e+00
1.282000000000e+03 -1.800558025641e-01 0.000000000000e+00 0.000000000000e+00
1.282250000000e+03 -1.540649583375e-01 0.000000000000e+00 0.000000000000e+00
1.282500000000e+03 -1.293731818234e-01 0.000000000000e+00 0.000000000000e+00
1.282750000000e+03 -1.083215462993e-01 0.000000000000e+00 0.000000000000e+00
1.283000000000e+03 -9.238292360544e-02 0.000000000000e+00 0.000000000000e+00
1.283250000000e+03 -8.203217103419e-02 0.000000000000e+00 0.000000000000e+00
1.283500000000e+03 -7.678379281382e-02 0.000000000000e+00 0.000000000000e+00
1.283750000000e+03 -7.537825424901e-02 0.000000000000e+00 0.000000000000e+00
1.284000000000e+03 -7.607564296839e-02 0.000000000000e+00 0.000000000000e+00
1.284250000000e+03 -7.700080434100e-02 0.000000000000e+00 0.000000000000e+00
1.284500000000e+03 -7.647937291015e-02 0.000000000000e+00 0.000000000000e+00
1.284750000000e+03 -7.330955230739e-02 0.000000000000e+00 0.000000000000e+00
1.285000000000e+03 -6.692868614129e-02 0.000000000000e+00 0.000000000000e+00
1.285250000000e+03 -5.745387168288e-02 0.000000000000e+00 0.000000000000e+00
1.285500000000e+03 -4.559848869196e-02 0.000000000000e+00 0.000000000000e+00
1.285750000000e+03 -3.248769004104e-02 0.000000000000e+00 0.000000000000e+00
1.286000000000e+03 -1.941216021758e-02 0.000000000000e+00 0.000000000000e+00
1.286250000000e+03 -7.568266240250e-03 0.000000000000e+00 0.000000000000e+00
1.286500000000e+03 2.167097700277e-03 0.000000000000e+00 0.000000000000e+00
1.286750000000e+03 9.386856004271e-03 0.000000000000e+00 0.000000000000e+00
1.287000000000e+03 1.420405158479e-02 0.000000000000e+00 0.000000000000e+00
1.287250000000e+03 1.719569719563e-02 0.000000000000e+00 0.000000000000e+00
1.287500000000e+03 1.925323351793e-02 0.000000000000e+00 0.000000000000e+00
1.287750000000e+03 2.136938135035e-02 0.000000000000e+00 0.000000000000e+00
1.288000000000e+03 2.440236594523e-02 0.000000000000e+00 0.000000000000e+00
1.288250000000e+03 2.886231736222e-02 0.000000000000e+00 0.000000000000e+00
1.288500000000e+03 3.476056280844e-02 0.000000000000e+00 0.000000000000e+00
1.288750000000e+03 4.155131890541e-02 0.000000000000e+00 0.000000000000e+00
1.289000000000e+03 4.817894559090e-02 0.000000000000e+00 0.000000000000e+00
1.289250000000e+03 5.322526255216e-02 0.000000000000e+00 0.000000000000e+00
1.289500000000e+03 5.513363993224e-02 0.000000000000e+00 0.000000000000e+00
1.289750000000e+03 5.247267503934e-02 0.000000000000e+00 0.000000000000e+00
1.290000000000e+03 4.419460817951e-02 0.000000000000e+00 0.000000000000e+00
1.290250000000e+03 2.984351890942e-02 0.000000000000e+00 0.000000000000e+00
1.290500000000e+03 9.675830780881e-03 0.000000000000e+00 0.000000000000e+00
1.290750000000e+03 -1.533046450256e-02 0.000000000000e+00 0.000000000000e+00
1.291000000000e+03 -4.358342789257e-02 0.000000000000e+00 0.000000000000e+00
1.291250000000e+03 -7.308797151206e-02 0.000000000000e+00 0.000000000000e+00
1.291500000000e+03 -1.017288668655e-01 0.000000000000e+00 0.000000000000e+00
1.291750000000e+03 -1.275824584007e-01 0.000000000000e+00 0.000000000000e+00
1.292000000000e+03 -1.492078804649e-01 0.000000000000e+00 0.000000000000e+00
1.292250000000e+03 -1.658707006655e-01 0.000000000000e+00 0.000000000000e+00
1.292500000000e+03 -1.776615978888e-01 0.000000000000e+00 0.000000000000e+00
1.292750000000e+03 -1.854884629364e-01 0.000000000000e+00 0.000000000000e+00
1.293000000000e+03 -1.909397471681e-01 0.000000000000e+00 0.000000000000e+00
1.293250000000e+03 -1.960369564955e-01 0.000000000000e+00 0.000000000000e+00
1.293500000000e+03 -2.029117594783e-01 0.000000000000e+00 0.000000000000e+00
1.293750000000e+03 -2.134554921966e-01 0.000000000000e+00 0.000000000000e+00
1.294000000000e+03 -2.289939490693e-01 0.000000000000e+00 0.000000000000e+00
1.294250000000e+03 -2.500374064582e-01 0.000000000000e+00 0.000000000000e+00
1.294500000000e+03 -2.761452306405e-01 0.000000000000e+00 0.000000000000e+00
1.294750000000e+03 -3.059277440548e-01 0.000000000000e+00 0.000000000000e+00
1.295000000000e+03 -3.371877659406e-01 0.000000000000e+00 0.000000000000e+00
1.295250000000e+03 -3.671834556633e-01 0.000000000000e+00 0.000000000000e+00
1.295500000000e+03 -3.929759013049e-01 0.000000000000e+00 0.000000000000e+00
1.295750000000e+03 -4.118120516685e-01 0.000000000000e+00 0.000000000000e+00
1.296000000000e+03 -4.214880201611e-01 0.000000000000e+00 0.000000000000e+00
1.296250000000e+03 -4.206403339219e-01 0.000000000000e+00 0.000000000000e+00
1.296500000000e+03 -4.089229861562e-01 0.000000000000e+00 0.000000000000e+00
1.296750000000e+03 -3.870446466315e-01 0.000000000000e+00 0.000000000000e+00
1.297000000000e+03 -3.566606496759e-01 0.000000000000e+00 0.000000000000e+00
1.297250000000e+03 -3.201354177035e-01 0.000000000000e+00 0.000000000000e+00
1.297500000000e+03 -2.802096982860e-01 0.000000000000e+00 0.000000000000e+00
1.297750000000e+03 -2.396206598941e-01 0.000000000000e+00 0.000000000000e+00
1.298000000000e+03 -2.007295311264e-01 0.000000000000e+00 0.000000000000e+00
1.298250000000e+03 -1.652101500495e-01 0.000000000000e+00 0.000000000000e+00
1.298500000000e+03 -1.338427548199e-01 0.000000000000e+00 0.000000000000e+00
1.298750000000e+03 -1.064419589333e-01 0.000000000000e+00 0.000000000000e+00
1.299000000000e+03 -8.192839196990e-02 0.000000000000e+00 0.000000000000e+00
1.299250000000e+03 -5.853279740216e-02 0.000000000000e+00 0.000000000000e+00
1.299500000000e+03 -3.410245932129e-02 0.000000000000e+00 0.000000000000e+00
1.299750000000e+03 -6.465387227375e-03 0.000000000000e+00 0.000000000000e+00
1.300000000000e+03 2.620024841311e-02 0.000000000000e+00 0.000000000000e+00
1.300250000000e+03 6.504430101858e-02 0.000000000000e+00 0.000000000000e+00
1.300500000000e+03 1.103161528894e-01 0.000000000000e+00 0.000000000000e+00
1.300750000000e+03 1.612616524701e-01 0.000000000000e+00 0.000000000000e+00
1.301000000000e+03 2.161596153740e-01 0.000000000000e+00 0.000000000000e+00
1.301250000000e+03 2.724922687240e-01 0.000000000000e+00 0.000000000000e+00
1.301500000000e+03 3.272253287718e-01 0.000000000000e+00 0.000000000000e+00
1.301750000000e+03 3.771584100893e-01 0.000000000000e+00 0.000000000000e+00
1.302000000000e+03 4.192972343714e-01 0.000000000000e+00 0.000000000000e+00
1.302250000000e+03 4.511968448436e-01 0.000000000000e+00 0.000000000000e+00
1.302500000000e+03 4.712299324469e-01 0.000000000000e+00 0.000000000000e+00
1.302750000000e+03 4.787456157978e-01 0.000000000000e+00 0.000000000000e+00
1.303000000000e+03 4.740998796831e-01 0.000000000000e+00 0.000000000000e+00
1.303250000000e+03 4.585570373174e-01 0.000000000000e+00 0.000000000000e+00
1.303500000000e+03 4.340794344644e-01 0.000000000000e+00 0.000000000000e+00
1.303750000000e+03 4.030376536699e-01 0.000000000000e+00 0.000000000000e+00
1.304000000000e+03 3.678836524711e-01 0.000000000000e+00 0.000000000000e+00
1.304250000000e+03 3.308332625621e-01 0.000000000000e+00 0.000000000000e+00
1.304500000000e+03 2.936018726508e-01 0.000000000000e+00 0.000000000000e+00
1.304750000000e+03 2.572284412724e-01 0.000000000000e+00 0.000000000000e+00
1.305000000000e+03 2.220096047551e-01 0.000000000000e+00 0.000000000000e+00
1.305250000000e+03 1.875495554680e-01 0.000000000000e+00 0.000000000000e+00
1.305500000000e+03 1.529148921569e-01 0.000000000000e+00 0.000000000000e+00
1.305750000000e+03 1.168691067166e-01 0.000000000000e+00 0.000000000000e+00
1.306000000000e+03 7.815075606302e-02 0.000000000000e+00 0.000000000000e+00
1.306250000000e+03 3.575405603989e-02 0.000000000000e+00 0.000000000000e+00
1.306500000000e+03 -1.082877270671e-02 0.000000000000e+00 0.000000000000e+00
1.306750000000e+03 -6.143782209411e-02 0.000000000000e+00 0.000000000000e+00
1.307000000000e+03 -1.151720037995e-01 0.000000000000e+00 0.000000000000e+00
1.307250000000e+03 -1.704213964534e-01 0.000000000000e+00 0.000000000000e+00
1.307500000000e+03 -2.250002333375e-01 0.000000000000e+00 0.000000000000e+00
1.307750000000e+03 -2.763615979906e-01 0.000000000000e+00 0.000000000000e+00
1.308000000000e+03 -3.218641487687e-01 0.000000000000e+00 0.000000000000e+00
1.308250000000e+03 -3.590548298895e-01 0.000000000000e+00 0.000000000000e+00
1.308500000000e+03 -3.859302880102e-01 0.000000000000e+00 0.000000000000e+00
1.308750000000e+03 -4.011436061504e-01 0.000000000000e+00 0.000000000000e+00
1.309000000000e+03 -4.041312847488e-01 0.000000000000e+00 0.000000000000e+00
1.309250000000e+03 -3.951468472577e-01 0.000000000000e+00 0.000000000000e+00
1.309500000000e+03 -3.752003407806e-01 0.000000000000e+00 0.000000000000e+00
[truncated: 45,329 more chars]
