# Supplementary material for: Tracking Charge Migration with Frequency-Matched Strobo-Spectroscopy
Source: J Phys Chem A. 2024 Jan 2;128(1):20–7. doi: 10.1021/acs.jpca.3c04234 (PMC10788909; doi:10.1021/acs.jpca.3c04234)
Supplement: Supplementary file 2 — jp3c04234_si_002.zip [file jp3c04234_si_002.zip › supplemental data/Data/dipoles/model/tau=4.9375.txt]

# Model dipole moment for tau = 4.9375 o.c.
0.000000000000e+00 0.000000000000e+00 0.000000000000e+00 0.000000000000e+00
2.500000000000e-01 0.000000000000e+00 0.000000000000e+00 0.000000000000e+00
5.000000000000e-01 0.000000000000e+00 0.000000000000e+00 0.000000000000e+00
7.500000000000e-01 0.000000000000e+00 0.000000000000e+00 0.000000000000e+00
1.000000000000e+00 0.000000000000e+00 0.000000000000e+00 0.000000000000e+00
1.250000000000e+00 0.000000000000e+00 0.000000000000e+00 0.000000000000e+00
1.500000000000e+00 0.000000000000e+00 0.000000000000e+00 0.000000000000e+00
1.750000000000e+00 0.000000000000e+00 0.000000000000e+00 0.000000000000e+00
2.000000000000e+00 0.000000000000e+00 0.000000000000e+00 0.000000000000e+00
2.250000000000e+00 0.000000000000e+00 0.000000000000e+00 0.000000000000e+00
2.500000000000e+00 0.000000000000e+00 0.000000000000e+00 0.000000000000e+00
2.750000000000e+00 0.000000000000e+00 0.000000000000e+00 0.000000000000e+00
3.000000000000e+00 0.000000000000e+00 0.000000000000e+00 0.000000000000e+00
3.250000000000e+00 0.000000000000e+00 0.000000000000e+00 0.000000000000e+00
3.500000000000e+00 0.000000000000e+00 0.000000000000e+00 0.000000000000e+00
3.750000000000e+00 0.000000000000e+00 0.000000000000e+00 0.000000000000e+00
4.000000000000e+00 0.000000000000e+00 0.000000000000e+00 0.000000000000e+00
4.250000000000e+00 0.000000000000e+00 0.000000000000e+00 0.000000000000e+00
4.500000000000e+00 0.000000000000e+00 0.000000000000e+00 0.000000000000e+00
4.750000000000e+00 0.000000000000e+00 0.000000000000e+00 0.000000000000e+00
5.000000000000e+00 0.000000000000e+00 0.000000000000e+00 0.000000000000e+00
5.250000000000e+00 0.000000000000e+00 0.000000000000e+00 0.000000000000e+00
5.500000000000e+00 0.000000000000e+00 0.000000000000e+00 0.000000000000e+00
5.750000000000e+00 0.000000000000e+00 0.000000000000e+00 0.000000000000e+00
6.000000000000e+00 0.000000000000e+00 0.000000000000e+00 0.000000000000e+00
6.250000000000e+00 0.000000000000e+00 0.000000000000e+00 0.000000000000e+00
6.500000000000e+00 0.000000000000e+00 0.000000000000e+00 0.000000000000e+00
6.750000000000e+00 0.000000000000e+00 0.000000000000e+00 0.000000000000e+00
7.000000000000e+00 0.000000000000e+00 0.000000000000e+00 0.000000000000e+00
7.250000000000e+00 0.000000000000e+00 0.000000000000e+00 0.000000000000e+00
7.500000000000e+00 0.000000000000e+00 0.000000000000e+00 0.000000000000e+00
7.750000000000e+00 0.000000000000e+00 0.000000000000e+00 0.000000000000e+00
8.000000000000e+00 0.000000000000e+00 0.000000000000e+00 0.000000000000e+00
8.250000000000e+00 0.000000000000e+00 0.000000000000e+00 0.000000000000e+00
8.500000000000e+00 0.000000000000e+00 0.000000000000e+00 0.000000000000e+00
8.750000000000e+00 0.000000000000e+00 0.000000000000e+00 0.000000000000e+00
9.000000000000e+00 0.000000000000e+00 0.000000000000e+00 0.000000000000e+00
9.250000000000e+00 0.000000000000e+00 0.000000000000e+00 0.000000000000e+00
9.500000000000e+00 0.000000000000e+00 0.000000000000e+00 0.000000000000e+00
9.750000000000e+00 0.000000000000e+00 0.000000000000e+00 0.000000000000e+00
1.000000000000e+01 0.000000000000e+00 0.000000000000e+00 0.000000000000e+00
1.025000000000e+01 0.000000000000e+00 0.000000000000e+00 0.000000000000e+00
1.050000000000e+01 0.000000000000e+00 0.000000000000e+00 0.000000000000e+00
1.075000000000e+01 0.000000000000e+00 0.000000000000e+00 0.000000000000e+00
1.100000000000e+01 0.000000000000e+00 0.000000000000e+00 0.000000000000e+00
1.125000000000e+01 0.000000000000e+00 0.000000000000e+00 0.000000000000e+00
1.150000000000e+01 0.000000000000e+00 0.000000000000e+00 0.000000000000e+00
1.175000000000e+01 0.000000000000e+00 0.000000000000e+00 0.000000000000e+00
1.200000000000e+01 0.000000000000e+00 0.000000000000e+00 0.000000000000e+00
1.225000000000e+01 0.000000000000e+00 0.000000000000e+00 0.000000000000e+00
1.250000000000e+01 0.000000000000e+00 0.000000000000e+00 0.000000000000e+00
1.275000000000e+01 0.000000000000e+00 0.000000000000e+00 0.000000000000e+00
1.300000000000e+01 0.000000000000e+00 0.000000000000e+00 0.000000000000e+00
1.325000000000e+01 0.000000000000e+00 0.000000000000e+00 0.000000000000e+00
1.350000000000e+01 0.000000000000e+00 0.000000000000e+00 0.000000000000e+00
1.375000000000e+01 0.000000000000e+00 0.000000000000e+00 0.000000000000e+00
1.400000000000e+01 0.000000000000e+00 0.000000000000e+00 0.000000000000e+00
1.425000000000e+01 0.000000000000e+00 0.000000000000e+00 0.000000000000e+00
1.450000000000e+01 0.000000000000e+00 0.000000000000e+00 0.000000000000e+00
1.475000000000e+01 0.000000000000e+00 0.000000000000e+00 0.000000000000e+00
1.500000000000e+01 0.000000000000e+00 0.000000000000e+00 0.000000000000e+00
1.525000000000e+01 0.000000000000e+00 0.000000000000e+00 0.000000000000e+00
1.550000000000e+01 0.000000000000e+00 0.000000000000e+00 0.000000000000e+00
1.575000000000e+01 0.000000000000e+00 0.000000000000e+00 0.000000000000e+00
1.600000000000e+01 0.000000000000e+00 0.000000000000e+00 0.000000000000e+00
1.625000000000e+01 0.000000000000e+00 0.000000000000e+00 0.000000000000e+00
1.650000000000e+01 0.000000000000e+00 0.000000000000e+00 0.000000000000e+00
1.675000000000e+01 0.000000000000e+00 0.000000000000e+00 0.000000000000e+00
1.700000000000e+01 0.000000000000e+00 0.000000000000e+00 0.000000000000e+00
1.725000000000e+01 0.000000000000e+00 0.000000000000e+00 0.000000000000e+00
1.750000000000e+01 0.000000000000e+00 0.000000000000e+00 0.000000000000e+00
1.775000000000e+01 0.000000000000e+00 0.000000000000e+00 0.000000000000e+00
1.800000000000e+01 0.000000000000e+00 0.000000000000e+00 0.000000000000e+00
1.825000000000e+01 0.000000000000e+00 0.000000000000e+00 0.000000000000e+00
1.850000000000e+01 0.000000000000e+00 0.000000000000e+00 0.000000000000e+00
1.875000000000e+01 0.000000000000e+00 0.000000000000e+00 0.000000000000e+00
1.900000000000e+01 0.000000000000e+00 0.000000000000e+00 0.000000000000e+00
1.925000000000e+01 0.000000000000e+00 0.000000000000e+00 0.000000000000e+00
1.950000000000e+01 0.000000000000e+00 0.000000000000e+00 0.000000000000e+00
1.975000000000e+01 0.000000000000e+00 0.000000000000e+00 0.000000000000e+00
2.000000000000e+01 0.000000000000e+00 0.000000000000e+00 0.000000000000e+00
2.025000000000e+01 0.000000000000e+00 0.000000000000e+00 0.000000000000e+00
2.050000000000e+01 0.000000000000e+00 0.000000000000e+00 0.000000000000e+00
2.075000000000e+01 0.000000000000e+00 0.000000000000e+00 0.000000000000e+00
2.100000000000e+01 0.000000000000e+00 0.000000000000e+00 0.000000000000e+00
2.125000000000e+01 0.000000000000e+00 0.000000000000e+00 0.000000000000e+00
2.150000000000e+01 0.000000000000e+00 0.000000000000e+00 0.000000000000e+00
2.175000000000e+01 0.000000000000e+00 0.000000000000e+00 0.000000000000e+00
2.200000000000e+01 0.000000000000e+00 0.000000000000e+00 0.000000000000e+00
2.225000000000e+01 0.000000000000e+00 0.000000000000e+00 0.000000000000e+00
2.250000000000e+01 0.000000000000e+00 0.000000000000e+00 0.000000000000e+00
2.275000000000e+01 0.000000000000e+00 0.000000000000e+00 0.000000000000e+00
2.300000000000e+01 0.000000000000e+00 0.000000000000e+00 0.000000000000e+00
2.325000000000e+01 0.000000000000e+00 0.000000000000e+00 0.000000000000e+00
2.350000000000e+01 0.000000000000e+00 0.000000000000e+00 0.000000000000e+00
2.375000000000e+01 0.000000000000e+00 0.000000000000e+00 0.000000000000e+00
2.400000000000e+01 0.000000000000e+00 0.000000000000e+00 0.000000000000e+00
2.425000000000e+01 0.000000000000e+00 0.000000000000e+00 0.000000000000e+00
2.450000000000e+01 0.000000000000e+00 0.000000000000e+00 0.000000000000e+00
2.475000000000e+01 0.000000000000e+00 0.000000000000e+00 0.000000000000e+00
2.500000000000e+01 0.000000000000e+00 0.000000000000e+00 0.000000000000e+00
2.525000000000e+01 0.000000000000e+00 0.000000000000e+00 0.000000000000e+00
2.550000000000e+01 0.000000000000e+00 0.000000000000e+00 0.000000000000e+00
2.575000000000e+01 0.000000000000e+00 0.000000000000e+00 0.000000000000e+00
2.600000000000e+01 0.000000000000e+00 0.000000000000e+00 0.000000000000e+00
2.625000000000e+01 0.000000000000e+00 0.000000000000e+00 0.000000000000e+00
2.650000000000e+01 0.000000000000e+00 0.000000000000e+00 0.000000000000e+00
2.675000000000e+01 0.000000000000e+00 0.000000000000e+00 0.000000000000e+00
2.700000000000e+01 0.000000000000e+00 0.000000000000e+00 0.000000000000e+00
2.725000000000e+01 0.000000000000e+00 0.000000000000e+00 0.000000000000e+00
2.750000000000e+01 0.000000000000e+00 0.000000000000e+00 0.000000000000e+00
2.775000000000e+01 0.000000000000e+00 0.000000000000e+00 0.000000000000e+00
2.800000000000e+01 0.000000000000e+00 0.000000000000e+00 0.000000000000e+00
2.825000000000e+01 0.000000000000e+00 0.000000000000e+00 0.000000000000e+00
2.850000000000e+01 0.000000000000e+00 0.000000000000e+00 0.000000000000e+00
2.875000000000e+01 0.000000000000e+00 0.000000000000e+00 0.000000000000e+00
2.900000000000e+01 0.000000000000e+00 0.000000000000e+00 0.000000000000e+00
2.925000000000e+01 0.000000000000e+00 0.000000000000e+00 0.000000000000e+00
2.950000000000e+01 0.000000000000e+00 0.000000000000e+00 0.000000000000e+00
2.975000000000e+01 0.000000000000e+00 0.000000000000e+00 0.000000000000e+00
3.000000000000e+01 0.000000000000e+00 0.000000000000e+00 0.000000000000e+00
3.025000000000e+01 0.000000000000e+00 0.000000000000e+00 0.000000000000e+00
3.050000000000e+01 0.000000000000e+00 0.000000000000e+00 0.000000000000e+00
3.075000000000e+01 0.000000000000e+00 0.000000000000e+00 0.000000000000e+00
3.100000000000e+01 0.000000000000e+00 0.000000000000e+00 0.000000000000e+00
3.125000000000e+01 0.000000000000e+00 0.000000000000e+00 0.000000000000e+00
3.150000000000e+01 0.000000000000e+00 0.000000000000e+00 0.000000000000e+00
3.175000000000e+01 0.000000000000e+00 0.000000000000e+00 0.000000000000e+00
3.200000000000e+01 0.000000000000e+00 0.000000000000e+00 0.000000000000e+00
3.225000000000e+01 0.000000000000e+00 0.000000000000e+00 0.000000000000e+00
3.250000000000e+01 0.000000000000e+00 0.000000000000e+00 0.000000000000e+00
3.275000000000e+01 0.000000000000e+00 0.000000000000e+00 0.000000000000e+00
3.300000000000e+01 0.000000000000e+00 0.000000000000e+00 0.000000000000e+00
3.325000000000e+01 0.000000000000e+00 0.000000000000e+00 0.000000000000e+00
3.350000000000e+01 0.000000000000e+00 0.000000000000e+00 0.000000000000e+00
3.375000000000e+01 0.000000000000e+00 0.000000000000e+00 0.000000000000e+00
3.400000000000e+01 0.000000000000e+00 0.000000000000e+00 0.000000000000e+00
3.425000000000e+01 0.000000000000e+00 0.000000000000e+00 0.000000000000e+00
3.450000000000e+01 0.000000000000e+00 0.000000000000e+00 0.000000000000e+00
3.475000000000e+01 0.000000000000e+00 0.000000000000e+00 0.000000000000e+00
3.500000000000e+01 0.000000000000e+00 0.000000000000e+00 0.000000000000e+00
3.525000000000e+01 0.000000000000e+00 0.000000000000e+00 0.000000000000e+00
3.550000000000e+01 0.000000000000e+00 0.000000000000e+00 0.000000000000e+00
3.575000000000e+01 0.000000000000e+00 0.000000000000e+00 0.000000000000e+00
3.600000000000e+01 0.000000000000e+00 0.000000000000e+00 0.000000000000e+00
3.625000000000e+01 0.000000000000e+00 0.000000000000e+00 0.000000000000e+00
3.650000000000e+01 0.000000000000e+00 0.000000000000e+00 0.000000000000e+00
3.675000000000e+01 0.000000000000e+00 0.000000000000e+00 0.000000000000e+00
3.700000000000e+01 0.000000000000e+00 0.000000000000e+00 0.000000000000e+00
3.725000000000e+01 0.000000000000e+00 0.000000000000e+00 0.000000000000e+00
3.750000000000e+01 0.000000000000e+00 0.000000000000e+00 0.000000000000e+00
3.775000000000e+01 0.000000000000e+00 0.000000000000e+00 0.000000000000e+00
3.800000000000e+01 0.000000000000e+00 0.000000000000e+00 0.000000000000e+00
3.825000000000e+01 0.000000000000e+00 0.000000000000e+00 0.000000000000e+00
3.850000000000e+01 0.000000000000e+00 0.000000000000e+00 0.000000000000e+00
3.875000000000e+01 0.000000000000e+00 0.000000000000e+00 0.000000000000e+00
3.900000000000e+01 0.000000000000e+00 0.000000000000e+00 0.000000000000e+00
3.925000000000e+01 0.000000000000e+00 0.000000000000e+00 0.000000000000e+00
3.950000000000e+01 0.000000000000e+00 0.000000000000e+00 0.000000000000e+00
3.975000000000e+01 0.000000000000e+00 0.000000000000e+00 0.000000000000e+00
4.000000000000e+01 0.000000000000e+00 0.000000000000e+00 0.000000000000e+00
4.025000000000e+01 0.000000000000e+00 0.000000000000e+00 0.000000000000e+00
4.050000000000e+01 0.000000000000e+00 0.000000000000e+00 0.000000000000e+00
4.075000000000e+01 0.000000000000e+00 0.000000000000e+00 0.000000000000e+00
4.100000000000e+01 0.000000000000e+00 0.000000000000e+00 0.000000000000e+00
4.125000000000e+01 0.000000000000e+00 0.000000000000e+00 0.000000000000e+00
4.150000000000e+01 0.000000000000e+00 0.000000000000e+00 0.000000000000e+00
4.175000000000e+01 0.000000000000e+00 0.000000000000e+00 0.000000000000e+00
4.200000000000e+01 0.000000000000e+00 0.000000000000e+00 0.000000000000e+00
4.225000000000e+01 0.000000000000e+00 0.000000000000e+00 0.000000000000e+00
4.250000000000e+01 0.000000000000e+00 0.000000000000e+00 0.000000000000e+00
4.275000000000e+01 0.000000000000e+00 0.000000000000e+00 0.000000000000e+00
4.300000000000e+01 0.000000000000e+00 0.000000000000e+00 0.000000000000e+00
4.325000000000e+01 0.000000000000e+00 0.000000000000e+00 0.000000000000e+00
4.350000000000e+01 0.000000000000e+00 0.000000000000e+00 0.000000000000e+00
4.375000000000e+01 0.000000000000e+00 0.000000000000e+00 0.000000000000e+00
4.400000000000e+01 0.000000000000e+00 0.000000000000e+00 0.000000000000e+00
4.425000000000e+01 0.000000000000e+00 0.000000000000e+00 0.000000000000e+00
4.450000000000e+01 0.000000000000e+00 0.000000000000e+00 0.000000000000e+00
4.475000000000e+01 0.000000000000e+00 0.000000000000e+00 0.000000000000e+00
4.500000000000e+01 0.000000000000e+00 0.000000000000e+00 0.000000000000e+00
4.525000000000e+01 0.000000000000e+00 0.000000000000e+00 0.000000000000e+00
4.550000000000e+01 0.000000000000e+00 0.000000000000e+00 0.000000000000e+00
4.575000000000e+01 0.000000000000e+00 0.000000000000e+00 0.000000000000e+00
4.600000000000e+01 0.000000000000e+00 0.000000000000e+00 0.000000000000e+00
4.625000000000e+01 0.000000000000e+00 0.000000000000e+00 0.000000000000e+00
4.650000000000e+01 0.000000000000e+00 0.000000000000e+00 0.000000000000e+00
4.675000000000e+01 0.000000000000e+00 0.000000000000e+00 0.000000000000e+00
4.700000000000e+01 0.000000000000e+00 0.000000000000e+00 0.000000000000e+00
4.725000000000e+01 0.000000000000e+00 0.000000000000e+00 0.000000000000e+00
4.750000000000e+01 0.000000000000e+00 0.000000000000e+00 0.000000000000e+00
4.775000000000e+01 0.000000000000e+00 0.000000000000e+00 0.000000000000e+00
4.800000000000e+01 0.000000000000e+00 0.000000000000e+00 0.000000000000e+00
4.825000000000e+01 0.000000000000e+00 0.000000000000e+00 0.000000000000e+00
4.850000000000e+01 0.000000000000e+00 0.000000000000e+00 0.000000000000e+00
4.875000000000e+01 0.000000000000e+00 0.000000000000e+00 0.000000000000e+00
4.900000000000e+01 0.000000000000e+00 0.000000000000e+00 0.000000000000e+00
4.925000000000e+01 0.000000000000e+00 0.000000000000e+00 0.000000000000e+00
4.950000000000e+01 0.000000000000e+00 0.000000000000e+00 0.000000000000e+00
4.975000000000e+01 0.000000000000e+00 0.000000000000e+00 0.000000000000e+00
5.000000000000e+01 0.000000000000e+00 0.000000000000e+00 0.000000000000e+00
5.025000000000e+01 0.000000000000e+00 0.000000000000e+00 0.000000000000e+00
5.050000000000e+01 0.000000000000e+00 0.000000000000e+00 0.000000000000e+00
5.075000000000e+01 0.000000000000e+00 0.000000000000e+00 0.000000000000e+00
5.100000000000e+01 0.000000000000e+00 0.000000000000e+00 0.000000000000e+00
5.125000000000e+01 0.000000000000e+00 0.000000000000e+00 0.000000000000e+00
5.150000000000e+01 0.000000000000e+00 0.000000000000e+00 0.000000000000e+00
5.175000000000e+01 0.000000000000e+00 0.000000000000e+00 0.000000000000e+00
5.200000000000e+01 0.000000000000e+00 0.000000000000e+00 0.000000000000e+00
5.225000000000e+01 0.000000000000e+00 0.000000000000e+00 0.000000000000e+00
5.250000000000e+01 0.000000000000e+00 0.000000000000e+00 0.000000000000e+00
5.275000000000e+01 0.000000000000e+00 0.000000000000e+00 0.000000000000e+00
5.300000000000e+01 0.000000000000e+00 0.000000000000e+00 0.000000000000e+00
5.325000000000e+01 0.000000000000e+00 0.000000000000e+00 0.000000000000e+00
5.350000000000e+01 0.000000000000e+00 0.000000000000e+00 0.000000000000e+00
5.375000000000e+01 0.000000000000e+00 0.000000000000e+00 0.000000000000e+00
5.400000000000e+01 0.000000000000e+00 0.000000000000e+00 0.000000000000e+00
5.425000000000e+01 0.000000000000e+00 0.000000000000e+00 0.000000000000e+00
5.450000000000e+01 0.000000000000e+00 0.000000000000e+00 0.000000000000e+00
5.475000000000e+01 0.000000000000e+00 0.000000000000e+00 0.000000000000e+00
5.500000000000e+01 0.000000000000e+00 0.000000000000e+00 0.000000000000e+00
5.525000000000e+01 0.000000000000e+00 0.000000000000e+00 0.000000000000e+00
5.550000000000e+01 0.000000000000e+00 0.000000000000e+00 0.000000000000e+00
5.575000000000e+01 0.000000000000e+00 0.000000000000e+00 0.000000000000e+00
5.600000000000e+01 0.000000000000e+00 0.000000000000e+00 0.000000000000e+00
5.625000000000e+01 0.000000000000e+00 0.000000000000e+00 0.000000000000e+00
5.650000000000e+01 0.000000000000e+00 0.000000000000e+00 0.000000000000e+00
5.675000000000e+01 0.000000000000e+00 0.000000000000e+00 0.000000000000e+00
5.700000000000e+01 0.000000000000e+00 0.000000000000e+00 0.000000000000e+00
5.725000000000e+01 0.000000000000e+00 0.000000000000e+00 0.000000000000e+00
5.750000000000e+01 0.000000000000e+00 0.000000000000e+00 0.000000000000e+00
5.775000000000e+01 0.000000000000e+00 0.000000000000e+00 0.000000000000e+00
5.800000000000e+01 0.000000000000e+00 0.000000000000e+00 0.000000000000e+00
5.825000000000e+01 0.000000000000e+00 0.000000000000e+00 0.000000000000e+00
5.850000000000e+01 0.000000000000e+00 0.000000000000e+00 0.000000000000e+00
5.875000000000e+01 0.000000000000e+00 0.000000000000e+00 0.000000000000e+00
5.900000000000e+01 0.000000000000e+00 0.000000000000e+00 0.000000000000e+00
5.925000000000e+01 0.000000000000e+00 0.000000000000e+00 0.000000000000e+00
5.950000000000e+01 0.000000000000e+00 0.000000000000e+00 0.000000000000e+00
5.975000000000e+01 0.000000000000e+00 0.000000000000e+00 0.000000000000e+00
6.000000000000e+01 0.000000000000e+00 0.000000000000e+00 0.000000000000e+00
6.025000000000e+01 0.000000000000e+00 0.000000000000e+00 0.000000000000e+00
6.050000000000e+01 0.000000000000e+00 0.000000000000e+00 0.000000000000e+00
6.075000000000e+01 0.000000000000e+00 0.000000000000e+00 0.000000000000e+00
6.100000000000e+01 0.000000000000e+00 0.000000000000e+00 0.000000000000e+00
6.125000000000e+01 0.000000000000e+00 0.000000000000e+00 0.000000000000e+00
6.150000000000e+01 0.000000000000e+00 0.000000000000e+00 0.000000000000e+00
6.175000000000e+01 0.000000000000e+00 0.000000000000e+00 0.000000000000e+00
6.200000000000e+01 0.000000000000e+00 0.000000000000e+00 0.000000000000e+00
6.225000000000e+01 0.000000000000e+00 0.000000000000e+00 0.000000000000e+00
6.250000000000e+01 0.000000000000e+00 0.000000000000e+00 0.000000000000e+00
6.275000000000e+01 0.000000000000e+00 0.000000000000e+00 0.000000000000e+00
6.300000000000e+01 0.000000000000e+00 0.000000000000e+00 0.000000000000e+00
6.325000000000e+01 0.000000000000e+00 0.000000000000e+00 0.000000000000e+00
6.350000000000e+01 0.000000000000e+00 0.000000000000e+00 0.000000000000e+00
6.375000000000e+01 0.000000000000e+00 0.000000000000e+00 0.000000000000e+00
6.400000000000e+01 0.000000000000e+00 0.000000000000e+00 0.000000000000e+00
6.425000000000e+01 0.000000000000e+00 0.000000000000e+00 0.000000000000e+00
6.450000000000e+01 0.000000000000e+00 0.000000000000e+00 0.000000000000e+00
6.475000000000e+01 0.000000000000e+00 0.000000000000e+00 0.000000000000e+00
6.500000000000e+01 0.000000000000e+00 0.000000000000e+00 0.000000000000e+00
6.525000000000e+01 0.000000000000e+00 0.000000000000e+00 0.000000000000e+00
6.550000000000e+01 0.000000000000e+00 0.000000000000e+00 0.000000000000e+00
6.575000000000e+01 0.000000000000e+00 0.000000000000e+00 0.000000000000e+00
6.600000000000e+01 0.000000000000e+00 0.000000000000e+00 0.000000000000e+00
6.625000000000e+01 0.000000000000e+00 0.000000000000e+00 0.000000000000e+00
6.650000000000e+01 0.000000000000e+00 0.000000000000e+00 0.000000000000e+00
6.675000000000e+01 0.000000000000e+00 0.000000000000e+00 0.000000000000e+00
6.700000000000e+01 0.000000000000e+00 0.000000000000e+00 0.000000000000e+00
6.725000000000e+01 0.000000000000e+00 0.000000000000e+00 0.000000000000e+00
6.750000000000e+01 0.000000000000e+00 0.000000000000e+00 0.000000000000e+00
6.775000000000e+01 0.000000000000e+00 0.000000000000e+00 0.000000000000e+00
6.800000000000e+01 0.000000000000e+00 0.000000000000e+00 0.000000000000e+00
6.825000000000e+01 0.000000000000e+00 0.000000000000e+00 0.000000000000e+00
6.850000000000e+01 0.000000000000e+00 0.000000000000e+00 0.000000000000e+00
6.875000000000e+01 0.000000000000e+00 0.000000000000e+00 0.000000000000e+00
6.900000000000e+01 0.000000000000e+00 0.000000000000e+00 0.000000000000e+00
6.925000000000e+01 0.000000000000e+00 0.000000000000e+00 0.000000000000e+00
6.950000000000e+01 0.000000000000e+00 0.000000000000e+00 0.000000000000e+00
6.975000000000e+01 0.000000000000e+00 0.000000000000e+00 0.000000000000e+00
7.000000000000e+01 0.000000000000e+00 0.000000000000e+00 0.000000000000e+00
7.025000000000e+01 0.000000000000e+00 0.000000000000e+00 0.000000000000e+00
7.050000000000e+01 0.000000000000e+00 0.000000000000e+00 0.000000000000e+00
7.075000000000e+01 0.000000000000e+00 0.000000000000e+00 0.000000000000e+00
7.100000000000e+01 0.000000000000e+00 0.000000000000e+00 0.000000000000e+00
7.125000000000e+01 0.000000000000e+00 0.000000000000e+00 0.000000000000e+00
7.150000000000e+01 0.000000000000e+00 0.000000000000e+00 0.000000000000e+00
7.175000000000e+01 0.000000000000e+00 0.000000000000e+00 0.000000000000e+00
7.200000000000e+01 0.000000000000e+00 0.000000000000e+00 0.000000000000e+00
7.225000000000e+01 0.000000000000e+00 0.000000000000e+00 0.000000000000e+00
7.250000000000e+01 0.000000000000e+00 0.000000000000e+00 0.000000000000e+00
7.275000000000e+01 0.000000000000e+00 0.000000000000e+00 0.000000000000e+00
7.300000000000e+01 0.000000000000e+00 0.000000000000e+00 0.000000000000e+00
7.325000000000e+01 0.000000000000e+00 0.000000000000e+00 0.000000000000e+00
7.350000000000e+01 0.000000000000e+00 0.000000000000e+00 0.000000000000e+00
7.375000000000e+01 0.000000000000e+00 0.000000000000e+00 0.000000000000e+00
7.400000000000e+01 0.000000000000e+00 0.000000000000e+00 0.000000000000e+00
7.425000000000e+01 0.000000000000e+00 0.000000000000e+00 0.000000000000e+00
7.450000000000e+01 0.000000000000e+00 0.000000000000e+00 0.000000000000e+00
7.475000000000e+01 0.000000000000e+00 0.000000000000e+00 0.000000000000e+00
7.500000000000e+01 0.000000000000e+00 0.000000000000e+00 0.000000000000e+00
7.525000000000e+01 0.000000000000e+00 0.000000000000e+00 0.000000000000e+00
7.550000000000e+01 0.000000000000e+00 0.000000000000e+00 0.000000000000e+00
7.575000000000e+01 0.000000000000e+00 0.000000000000e+00 0.000000000000e+00
7.600000000000e+01 0.000000000000e+00 0.000000000000e+00 0.000000000000e+00
7.625000000000e+01 0.000000000000e+00 0.000000000000e+00 0.000000000000e+00
7.650000000000e+01 0.000000000000e+00 0.000000000000e+00 0.000000000000e+00
7.675000000000e+01 0.000000000000e+00 0.000000000000e+00 0.000000000000e+00
7.700000000000e+01 0.000000000000e+00 0.000000000000e+00 0.000000000000e+00
7.725000000000e+01 0.000000000000e+00 0.000000000000e+00 0.000000000000e+00
7.750000000000e+01 0.000000000000e+00 0.000000000000e+00 0.000000000000e+00
7.775000000000e+01 0.000000000000e+00 0.000000000000e+00 0.000000000000e+00
7.800000000000e+01 0.000000000000e+00 0.000000000000e+00 0.000000000000e+00
7.825000000000e+01 0.000000000000e+00 0.000000000000e+00 0.000000000000e+00
7.850000000000e+01 0.000000000000e+00 0.000000000000e+00 0.000000000000e+00
7.875000000000e+01 0.000000000000e+00 0.000000000000e+00 0.000000000000e+00
7.900000000000e+01 0.000000000000e+00 0.000000000000e+00 0.000000000000e+00
7.925000000000e+01 0.000000000000e+00 0.000000000000e+00 0.000000000000e+00
7.950000000000e+01 0.000000000000e+00 0.000000000000e+00 0.000000000000e+00
7.975000000000e+01 0.000000000000e+00 0.000000000000e+00 0.000000000000e+00
8.000000000000e+01 0.000000000000e+00 0.000000000000e+00 0.000000000000e+00
8.025000000000e+01 0.000000000000e+00 0.000000000000e+00 0.000000000000e+00
8.050000000000e+01 0.000000000000e+00 0.000000000000e+00 0.000000000000e+00
8.075000000000e+01 0.000000000000e+00 0.000000000000e+00 0.000000000000e+00
8.100000000000e+01 0.000000000000e+00 0.000000000000e+00 0.000000000000e+00
8.125000000000e+01 0.000000000000e+00 0.000000000000e+00 0.000000000000e+00
8.150000000000e+01 0.000000000000e+00 0.000000000000e+00 0.000000000000e+00
8.175000000000e+01 0.000000000000e+00 0.000000000000e+00 0.000000000000e+00
8.200000000000e+01 0.000000000000e+00 0.000000000000e+00 0.000000000000e+00
8.225000000000e+01 0.000000000000e+00 0.000000000000e+00 0.000000000000e+00
8.250000000000e+01 0.000000000000e+00 0.000000000000e+00 0.000000000000e+00
8.275000000000e+01 0.000000000000e+00 0.000000000000e+00 0.000000000000e+00
8.300000000000e+01 0.000000000000e+00 0.000000000000e+00 0.000000000000e+00
8.325000000000e+01 0.000000000000e+00 0.000000000000e+00 0.000000000000e+00
8.350000000000e+01 0.000000000000e+00 0.000000000000e+00 0.000000000000e+00
8.375000000000e+01 0.000000000000e+00 0.000000000000e+00 0.000000000000e+00
8.400000000000e+01 0.000000000000e+00 0.000000000000e+00 0.000000000000e+00
8.425000000000e+01 0.000000000000e+00 0.000000000000e+00 0.000000000000e+00
8.450000000000e+01 0.000000000000e+00 0.000000000000e+00 0.000000000000e+00
8.475000000000e+01 0.000000000000e+00 0.000000000000e+00 0.000000000000e+00
8.500000000000e+01 0.000000000000e+00 0.000000000000e+00 0.000000000000e+00
8.525000000000e+01 0.000000000000e+00 0.000000000000e+00 0.000000000000e+00
8.550000000000e+01 0.000000000000e+00 0.000000000000e+00 0.000000000000e+00
8.575000000000e+01 0.000000000000e+00 0.000000000000e+00 0.000000000000e+00
8.600000000000e+01 0.000000000000e+00 0.000000000000e+00 0.000000000000e+00
8.625000000000e+01 0.000000000000e+00 0.000000000000e+00 0.000000000000e+00
8.650000000000e+01 0.000000000000e+00 0.000000000000e+00 0.000000000000e+00
8.675000000000e+01 0.000000000000e+00 0.000000000000e+00 0.000000000000e+00
8.700000000000e+01 0.000000000000e+00 0.000000000000e+00 0.000000000000e+00
8.725000000000e+01 0.000000000000e+00 0.000000000000e+00 0.000000000000e+00
8.750000000000e+01 0.000000000000e+00 0.000000000000e+00 0.000000000000e+00
8.775000000000e+01 0.000000000000e+00 0.000000000000e+00 0.000000000000e+00
8.800000000000e+01 0.000000000000e+00 0.000000000000e+00 0.000000000000e+00
8.825000000000e+01 0.000000000000e+00 0.000000000000e+00 0.000000000000e+00
8.850000000000e+01 0.000000000000e+00 0.000000000000e+00 0.000000000000e+00
8.875000000000e+01 0.000000000000e+00 0.000000000000e+00 0.000000000000e+00
8.900000000000e+01 0.000000000000e+00 0.000000000000e+00 0.000000000000e+00
8.925000000000e+01 0.000000000000e+00 0.000000000000e+00 0.000000000000e+00
8.950000000000e+01 0.000000000000e+00 0.000000000000e+00 0.000000000000e+00
8.975000000000e+01 0.000000000000e+00 0.000000000000e+00 0.000000000000e+00
9.000000000000e+01 0.000000000000e+00 0.000000000000e+00 0.000000000000e+00
9.025000000000e+01 0.000000000000e+00 0.000000000000e+00 0.000000000000e+00
9.050000000000e+01 0.000000000000e+00 0.000000000000e+00 0.000000000000e+00
9.075000000000e+01 0.000000000000e+00 0.000000000000e+00 0.000000000000e+00
9.100000000000e+01 0.000000000000e+00 0.000000000000e+00 0.000000000000e+00
9.125000000000e+01 0.000000000000e+00 0.000000000000e+00 0.000000000000e+00
9.150000000000e+01 0.000000000000e+00 0.000000000000e+00 0.000000000000e+00
9.175000000000e+01 0.000000000000e+00 0.000000000000e+00 0.000000000000e+00
9.200000000000e+01 0.000000000000e+00 0.000000000000e+00 0.000000000000e+00
9.225000000000e+01 0.000000000000e+00 0.000000000000e+00 0.000000000000e+00
9.250000000000e+01 0.000000000000e+00 0.000000000000e+00 0.000000000000e+00
9.275000000000e+01 0.000000000000e+00 0.000000000000e+00 0.000000000000e+00
9.300000000000e+01 0.000000000000e+00 0.000000000000e+00 0.000000000000e+00
9.325000000000e+01 0.000000000000e+00 0.000000000000e+00 0.000000000000e+00
9.350000000000e+01 0.000000000000e+00 0.000000000000e+00 0.000000000000e+00
9.375000000000e+01 0.000000000000e+00 0.000000000000e+00 0.000000000000e+00
9.400000000000e+01 0.000000000000e+00 0.000000000000e+00 0.000000000000e+00
9.425000000000e+01 0.000000000000e+00 0.000000000000e+00 0.000000000000e+00
9.450000000000e+01 0.000000000000e+00 0.000000000000e+00 0.000000000000e+00
9.475000000000e+01 0.000000000000e+00 0.000000000000e+00 0.000000000000e+00
9.500000000000e+01 0.000000000000e+00 0.000000000000e+00 0.000000000000e+00
9.525000000000e+01 0.000000000000e+00 0.000000000000e+00 0.000000000000e+00
9.550000000000e+01 0.000000000000e+00 0.000000000000e+00 0.000000000000e+00
9.575000000000e+01 0.000000000000e+00 0.000000000000e+00 0.000000000000e+00
9.600000000000e+01 0.000000000000e+00 0.000000000000e+00 0.000000000000e+00
9.625000000000e+01 0.000000000000e+00 0.000000000000e+00 0.000000000000e+00
9.650000000000e+01 0.000000000000e+00 0.000000000000e+00 0.000000000000e+00
9.675000000000e+01 0.000000000000e+00 0.000000000000e+00 0.000000000000e+00
9.700000000000e+01 0.000000000000e+00 0.000000000000e+00 0.000000000000e+00
9.725000000000e+01 0.000000000000e+00 0.000000000000e+00 0.000000000000e+00
9.750000000000e+01 0.000000000000e+00 0.000000000000e+00 0.000000000000e+00
9.775000000000e+01 0.000000000000e+00 0.000000000000e+00 0.000000000000e+00
9.800000000000e+01 0.000000000000e+00 0.000000000000e+00 0.000000000000e+00
9.825000000000e+01 0.000000000000e+00 0.000000000000e+00 0.000000000000e+00
9.850000000000e+01 0.000000000000e+00 0.000000000000e+00 0.000000000000e+00
9.875000000000e+01 0.000000000000e+00 0.000000000000e+00 0.000000000000e+00
9.900000000000e+01 0.000000000000e+00 0.000000000000e+00 0.000000000000e+00
9.925000000000e+01 0.000000000000e+00 0.000000000000e+00 0.000000000000e+00
9.950000000000e+01 0.000000000000e+00 0.000000000000e+00 0.000000000000e+00
9.975000000000e+01 0.000000000000e+00 0.000000000000e+00 0.000000000000e+00
1.000000000000e+02 0.000000000000e+00 0.000000000000e+00 0.000000000000e+00
1.002500000000e+02 0.000000000000e+00 0.000000000000e+00 0.000000000000e+00
1.005000000000e+02 0.000000000000e+00 0.000000000000e+00 0.000000000000e+00
1.007500000000e+02 0.000000000000e+00 0.000000000000e+00 0.000000000000e+00
1.010000000000e+02 0.000000000000e+00 0.000000000000e+00 0.000000000000e+00
1.012500000000e+02 0.000000000000e+00 0.000000000000e+00 0.000000000000e+00
1.015000000000e+02 0.000000000000e+00 0.000000000000e+00 0.000000000000e+00
1.017500000000e+02 0.000000000000e+00 0.000000000000e+00 0.000000000000e+00
1.020000000000e+02 0.000000000000e+00 0.000000000000e+00 0.000000000000e+00
1.022500000000e+02 0.000000000000e+00 0.000000000000e+00 0.000000000000e+00
1.025000000000e+02 0.000000000000e+00 0.000000000000e+00 0.000000000000e+00
1.027500000000e+02 0.000000000000e+00 0.000000000000e+00 0.000000000000e+00
1.030000000000e+02 0.000000000000e+00 0.000000000000e+00 0.000000000000e+00
1.032500000000e+02 0.000000000000e+00 0.000000000000e+00 0.000000000000e+00
1.035000000000e+02 0.000000000000e+00 0.000000000000e+00 0.000000000000e+00
1.037500000000e+02 0.000000000000e+00 0.000000000000e+00 0.000000000000e+00
1.040000000000e+02 0.000000000000e+00 0.000000000000e+00 0.000000000000e+00
1.042500000000e+02 0.000000000000e+00 0.000000000000e+00 0.000000000000e+00
1.045000000000e+02 0.000000000000e+00 0.000000000000e+00 0.000000000000e+00
1.047500000000e+02 0.000000000000e+00 0.000000000000e+00 0.000000000000e+00
1.050000000000e+02 0.000000000000e+00 0.000000000000e+00 0.000000000000e+00
1.052500000000e+02 0.000000000000e+00 0.000000000000e+00 0.000000000000e+00
1.055000000000e+02 0.000000000000e+00 0.000000000000e+00 0.000000000000e+00
1.057500000000e+02 0.000000000000e+00 0.000000000000e+00 0.000000000000e+00
1.060000000000e+02 0.000000000000e+00 0.000000000000e+00 0.000000000000e+00
1.062500000000e+02 0.000000000000e+00 0.000000000000e+00 0.000000000000e+00
1.065000000000e+02 0.000000000000e+00 0.000000000000e+00 0.000000000000e+00
1.067500000000e+02 0.000000000000e+00 0.000000000000e+00 0.000000000000e+00
1.070000000000e+02 0.000000000000e+00 0.000000000000e+00 0.000000000000e+00
1.072500000000e+02 0.000000000000e+00 0.000000000000e+00 0.000000000000e+00
1.075000000000e+02 0.000000000000e+00 0.000000000000e+00 0.000000000000e+00
1.077500000000e+02 0.000000000000e+00 0.000000000000e+00 0.000000000000e+00
1.080000000000e+02 0.000000000000e+00 0.000000000000e+00 0.000000000000e+00
1.082500000000e+02 0.000000000000e+00 0.000000000000e+00 0.000000000000e+00
1.085000000000e+02 0.000000000000e+00 0.000000000000e+00 0.000000000000e+00
1.087500000000e+02 0.000000000000e+00 0.000000000000e+00 0.000000000000e+00
1.090000000000e+02 0.000000000000e+00 0.000000000000e+00 0.000000000000e+00
1.092500000000e+02 0.000000000000e+00 0.000000000000e+00 0.000000000000e+00
1.095000000000e+02 0.000000000000e+00 0.000000000000e+00 0.000000000000e+00
1.097500000000e+02 0.000000000000e+00 0.000000000000e+00 0.000000000000e+00
1.100000000000e+02 0.000000000000e+00 0.000000000000e+00 0.000000000000e+00
1.102500000000e+02 0.000000000000e+00 0.000000000000e+00 0.000000000000e+00
1.105000000000e+02 0.000000000000e+00 0.000000000000e+00 0.000000000000e+00
1.107500000000e+02 0.000000000000e+00 0.000000000000e+00 0.000000000000e+00
1.110000000000e+02 0.000000000000e+00 0.000000000000e+00 0.000000000000e+00
1.112500000000e+02 0.000000000000e+00 0.000000000000e+00 0.000000000000e+00
1.115000000000e+02 0.000000000000e+00 0.000000000000e+00 0.000000000000e+00
1.117500000000e+02 0.000000000000e+00 0.000000000000e+00 0.000000000000e+00
1.120000000000e+02 0.000000000000e+00 0.000000000000e+00 0.000000000000e+00
1.122500000000e+02 0.000000000000e+00 0.000000000000e+00 0.000000000000e+00
1.125000000000e+02 0.000000000000e+00 0.000000000000e+00 0.000000000000e+00
1.127500000000e+02 0.000000000000e+00 0.000000000000e+00 0.000000000000e+00
1.130000000000e+02 0.000000000000e+00 0.000000000000e+00 0.000000000000e+00
1.132500000000e+02 0.000000000000e+00 0.000000000000e+00 0.000000000000e+00
1.135000000000e+02 0.000000000000e+00 0.000000000000e+00 0.000000000000e+00
1.137500000000e+02 0.000000000000e+00 0.000000000000e+00 0.000000000000e+00
1.140000000000e+02 0.000000000000e+00 0.000000000000e+00 0.000000000000e+00
1.142500000000e+02 0.000000000000e+00 0.000000000000e+00 0.000000000000e+00
1.145000000000e+02 0.000000000000e+00 0.000000000000e+00 0.000000000000e+00
1.147500000000e+02 0.000000000000e+00 0.000000000000e+00 0.000000000000e+00
1.150000000000e+02 0.000000000000e+00 0.000000000000e+00 0.000000000000e+00
1.152500000000e+02 0.000000000000e+00 0.000000000000e+00 0.000000000000e+00
1.155000000000e+02 0.000000000000e+00 0.000000000000e+00 0.000000000000e+00
1.157500000000e+02 0.000000000000e+00 0.000000000000e+00 0.000000000000e+00
1.160000000000e+02 0.000000000000e+00 0.000000000000e+00 0.000000000000e+00
1.162500000000e+02 0.000000000000e+00 0.000000000000e+00 0.000000000000e+00
1.165000000000e+02 0.000000000000e+00 0.000000000000e+00 0.000000000000e+00
1.167500000000e+02 0.000000000000e+00 0.000000000000e+00 0.000000000000e+00
1.170000000000e+02 0.000000000000e+00 0.000000000000e+00 0.000000000000e+00
1.172500000000e+02 0.000000000000e+00 0.000000000000e+00 0.000000000000e+00
1.175000000000e+02 0.000000000000e+00 0.000000000000e+00 0.000000000000e+00
1.177500000000e+02 0.000000000000e+00 0.000000000000e+00 0.000000000000e+00
1.180000000000e+02 0.000000000000e+00 0.000000000000e+00 0.000000000000e+00
1.182500000000e+02 0.000000000000e+00 0.000000000000e+00 0.000000000000e+00
1.185000000000e+02 0.000000000000e+00 0.000000000000e+00 0.000000000000e+00
1.187500000000e+02 0.000000000000e+00 0.000000000000e+00 0.000000000000e+00
1.190000000000e+02 0.000000000000e+00 0.000000000000e+00 0.000000000000e+00
1.192500000000e+02 0.000000000000e+00 0.000000000000e+00 0.000000000000e+00
1.195000000000e+02 0.000000000000e+00 0.000000000000e+00 0.000000000000e+00
1.197500000000e+02 0.000000000000e+00 0.000000000000e+00 0.000000000000e+00
1.200000000000e+02 0.000000000000e+00 0.000000000000e+00 0.000000000000e+00
1.202500000000e+02 0.000000000000e+00 0.000000000000e+00 0.000000000000e+00
1.205000000000e+02 0.000000000000e+00 0.000000000000e+00 0.000000000000e+00
1.207500000000e+02 0.000000000000e+00 0.000000000000e+00 0.000000000000e+00
1.210000000000e+02 0.000000000000e+00 0.000000000000e+00 0.000000000000e+00
1.212500000000e+02 0.000000000000e+00 0.000000000000e+00 0.000000000000e+00
1.215000000000e+02 0.000000000000e+00 0.000000000000e+00 0.000000000000e+00
1.217500000000e+02 0.000000000000e+00 0.000000000000e+00 0.000000000000e+00
1.220000000000e+02 0.000000000000e+00 0.000000000000e+00 0.000000000000e+00
1.222500000000e+02 0.000000000000e+00 0.000000000000e+00 0.000000000000e+00
1.225000000000e+02 0.000000000000e+00 0.000000000000e+00 0.000000000000e+00
1.227500000000e+02 0.000000000000e+00 0.000000000000e+00 0.000000000000e+00
1.230000000000e+02 0.000000000000e+00 0.000000000000e+00 0.000000000000e+00
1.232500000000e+02 0.000000000000e+00 0.000000000000e+00 0.000000000000e+00
1.235000000000e+02 0.000000000000e+00 0.000000000000e+00 0.000000000000e+00
1.237500000000e+02 0.000000000000e+00 0.000000000000e+00 0.000000000000e+00
1.240000000000e+02 0.000000000000e+00 0.000000000000e+00 0.000000000000e+00
1.242500000000e+02 0.000000000000e+00 0.000000000000e+00 0.000000000000e+00
1.245000000000e+02 0.000000000000e+00 0.000000000000e+00 0.000000000000e+00
1.247500000000e+02 0.000000000000e+00 0.000000000000e+00 0.000000000000e+00
1.250000000000e+02 0.000000000000e+00 0.000000000000e+00 0.000000000000e+00
1.252500000000e+02 0.000000000000e+00 0.000000000000e+00 0.000000000000e+00
1.255000000000e+02 0.000000000000e+00 0.000000000000e+00 0.000000000000e+00
1.257500000000e+02 0.000000000000e+00 0.000000000000e+00 0.000000000000e+00
1.260000000000e+02 0.000000000000e+00 0.000000000000e+00 0.000000000000e+00
1.262500000000e+02 0.000000000000e+00 0.000000000000e+00 0.000000000000e+00
1.265000000000e+02 0.000000000000e+00 0.000000000000e+00 0.000000000000e+00
1.267500000000e+02 0.000000000000e+00 0.000000000000e+00 0.000000000000e+00
1.270000000000e+02 0.000000000000e+00 0.000000000000e+00 0.000000000000e+00
1.272500000000e+02 0.000000000000e+00 0.000000000000e+00 0.000000000000e+00
1.275000000000e+02 0.000000000000e+00 0.000000000000e+00 0.000000000000e+00
1.277500000000e+02 0.000000000000e+00 0.000000000000e+00 0.000000000000e+00
1.280000000000e+02 0.000000000000e+00 0.000000000000e+00 0.000000000000e+00
1.282500000000e+02 0.000000000000e+00 0.000000000000e+00 0.000000000000e+00
1.285000000000e+02 0.000000000000e+00 0.000000000000e+00 0.000000000000e+00
1.287500000000e+02 0.000000000000e+00 0.000000000000e+00 0.000000000000e+00
1.290000000000e+02 0.000000000000e+00 0.000000000000e+00 0.000000000000e+00
1.292500000000e+02 0.000000000000e+00 0.000000000000e+00 0.000000000000e+00
1.295000000000e+02 0.000000000000e+00 0.000000000000e+00 0.000000000000e+00
1.297500000000e+02 0.000000000000e+00 0.000000000000e+00 0.000000000000e+00
1.300000000000e+02 0.000000000000e+00 0.000000000000e+00 0.000000000000e+00
1.302500000000e+02 0.000000000000e+00 0.000000000000e+00 0.000000000000e+00
1.305000000000e+02 0.000000000000e+00 0.000000000000e+00 0.000000000000e+00
1.307500000000e+02 0.000000000000e+00 0.000000000000e+00 0.000000000000e+00
1.310000000000e+02 0.000000000000e+00 0.000000000000e+00 0.000000000000e+00
1.312500000000e+02 0.000000000000e+00 0.000000000000e+00 0.000000000000e+00
1.315000000000e+02 0.000000000000e+00 0.000000000000e+00 0.000000000000e+00
1.317500000000e+02 0.000000000000e+00 0.000000000000e+00 0.000000000000e+00
1.320000000000e+02 0.000000000000e+00 0.000000000000e+00 0.000000000000e+00
1.322500000000e+02 0.000000000000e+00 0.000000000000e+00 0.000000000000e+00
1.325000000000e+02 0.000000000000e+00 0.000000000000e+00 0.000000000000e+00
1.327500000000e+02 0.000000000000e+00 0.000000000000e+00 0.000000000000e+00
1.330000000000e+02 0.000000000000e+00 0.000000000000e+00 0.000000000000e+00
1.332500000000e+02 0.000000000000e+00 0.000000000000e+00 0.000000000000e+00
1.335000000000e+02 0.000000000000e+00 0.000000000000e+00 0.000000000000e+00
1.337500000000e+02 0.000000000000e+00 0.000000000000e+00 0.000000000000e+00
1.340000000000e+02 0.000000000000e+00 0.000000000000e+00 0.000000000000e+00
1.342500000000e+02 0.000000000000e+00 0.000000000000e+00 0.000000000000e+00
1.345000000000e+02 0.000000000000e+00 0.000000000000e+00 0.000000000000e+00
1.347500000000e+02 0.000000000000e+00 0.000000000000e+00 0.000000000000e+00
1.350000000000e+02 0.000000000000e+00 0.000000000000e+00 0.000000000000e+00
1.352500000000e+02 0.000000000000e+00 0.000000000000e+00 0.000000000000e+00
1.355000000000e+02 0.000000000000e+00 0.000000000000e+00 0.000000000000e+00
1.357500000000e+02 0.000000000000e+00 0.000000000000e+00 0.000000000000e+00
1.360000000000e+02 0.000000000000e+00 0.000000000000e+00 0.000000000000e+00
1.362500000000e+02 0.000000000000e+00 0.000000000000e+00 0.000000000000e+00
1.365000000000e+02 0.000000000000e+00 0.000000000000e+00 0.000000000000e+00
1.367500000000e+02 0.000000000000e+00 0.000000000000e+00 0.000000000000e+00
1.370000000000e+02 0.000000000000e+00 0.000000000000e+00 0.000000000000e+00
1.372500000000e+02 0.000000000000e+00 0.000000000000e+00 0.000000000000e+00
1.375000000000e+02 0.000000000000e+00 0.000000000000e+00 0.000000000000e+00
1.377500000000e+02 0.000000000000e+00 0.000000000000e+00 0.000000000000e+00
1.380000000000e+02 0.000000000000e+00 0.000000000000e+00 0.000000000000e+00
1.382500000000e+02 0.000000000000e+00 0.000000000000e+00 0.000000000000e+00
1.385000000000e+02 0.000000000000e+00 0.000000000000e+00 0.000000000000e+00
1.387500000000e+02 0.000000000000e+00 0.000000000000e+00 0.000000000000e+00
1.390000000000e+02 0.000000000000e+00 0.000000000000e+00 0.000000000000e+00
1.392500000000e+02 0.000000000000e+00 0.000000000000e+00 0.000000000000e+00
1.395000000000e+02 0.000000000000e+00 0.000000000000e+00 0.000000000000e+00
1.397500000000e+02 0.000000000000e+00 0.000000000000e+00 0.000000000000e+00
1.400000000000e+02 0.000000000000e+00 0.000000000000e+00 0.000000000000e+00
1.402500000000e+02 0.000000000000e+00 0.000000000000e+00 0.000000000000e+00
1.405000000000e+02 0.000000000000e+00 0.000000000000e+00 0.000000000000e+00
1.407500000000e+02 0.000000000000e+00 0.000000000000e+00 0.000000000000e+00
1.410000000000e+02 0.000000000000e+00 0.000000000000e+00 0.000000000000e+00
1.412500000000e+02 0.000000000000e+00 0.000000000000e+00 0.000000000000e+00
1.415000000000e+02 0.000000000000e+00 0.000000000000e+00 0.000000000000e+00
1.417500000000e+02 0.000000000000e+00 0.000000000000e+00 0.000000000000e+00
1.420000000000e+02 0.000000000000e+00 0.000000000000e+00 0.000000000000e+00
1.422500000000e+02 0.000000000000e+00 0.000000000000e+00 0.000000000000e+00
1.425000000000e+02 0.000000000000e+00 0.000000000000e+00 0.000000000000e+00
1.427500000000e+02 0.000000000000e+00 0.000000000000e+00 0.000000000000e+00
1.430000000000e+02 0.000000000000e+00 0.000000000000e+00 0.000000000000e+00
1.432500000000e+02 0.000000000000e+00 0.000000000000e+00 0.000000000000e+00
1.435000000000e+02 0.000000000000e+00 0.000000000000e+00 0.000000000000e+00
1.437500000000e+02 0.000000000000e+00 0.000000000000e+00 0.000000000000e+00
1.440000000000e+02 0.000000000000e+00 0.000000000000e+00 0.000000000000e+00
1.442500000000e+02 0.000000000000e+00 0.000000000000e+00 0.000000000000e+00
1.445000000000e+02 0.000000000000e+00 0.000000000000e+00 0.000000000000e+00
1.447500000000e+02 0.000000000000e+00 0.000000000000e+00 0.000000000000e+00
1.450000000000e+02 0.000000000000e+00 0.000000000000e+00 0.000000000000e+00
1.452500000000e+02 0.000000000000e+00 0.000000000000e+00 0.000000000000e+00
1.455000000000e+02 0.000000000000e+00 0.000000000000e+00 0.000000000000e+00
1.457500000000e+02 0.000000000000e+00 0.000000000000e+00 0.000000000000e+00
1.460000000000e+02 0.000000000000e+00 0.000000000000e+00 0.000000000000e+00
1.462500000000e+02 0.000000000000e+00 0.000000000000e+00 0.000000000000e+00
1.465000000000e+02 0.000000000000e+00 0.000000000000e+00 0.000000000000e+00
1.467500000000e+02 0.000000000000e+00 0.000000000000e+00 0.000000000000e+00
1.470000000000e+02 0.000000000000e+00 0.000000000000e+00 0.000000000000e+00
1.472500000000e+02 0.000000000000e+00 0.000000000000e+00 0.000000000000e+00
1.475000000000e+02 0.000000000000e+00 0.000000000000e+00 0.000000000000e+00
1.477500000000e+02 0.000000000000e+00 0.000000000000e+00 0.000000000000e+00
1.480000000000e+02 0.000000000000e+00 0.000000000000e+00 0.000000000000e+00
1.482500000000e+02 0.000000000000e+00 0.000000000000e+00 0.000000000000e+00
1.485000000000e+02 0.000000000000e+00 0.000000000000e+00 0.000000000000e+00
1.487500000000e+02 0.000000000000e+00 0.000000000000e+00 0.000000000000e+00
1.490000000000e+02 0.000000000000e+00 0.000000000000e+00 0.000000000000e+00
1.492500000000e+02 0.000000000000e+00 0.000000000000e+00 0.000000000000e+00
1.495000000000e+02 0.000000000000e+00 0.000000000000e+00 0.000000000000e+00
1.497500000000e+02 0.000000000000e+00 0.000000000000e+00 0.000000000000e+00
1.500000000000e+02 0.000000000000e+00 0.000000000000e+00 0.000000000000e+00
1.502500000000e+02 0.000000000000e+00 0.000000000000e+00 0.000000000000e+00
1.505000000000e+02 0.000000000000e+00 0.000000000000e+00 0.000000000000e+00
1.507500000000e+02 0.000000000000e+00 0.000000000000e+00 0.000000000000e+00
1.510000000000e+02 0.000000000000e+00 0.000000000000e+00 0.000000000000e+00
1.512500000000e+02 0.000000000000e+00 0.000000000000e+00 0.000000000000e+00
1.515000000000e+02 0.000000000000e+00 0.000000000000e+00 0.000000000000e+00
1.517500000000e+02 0.000000000000e+00 0.000000000000e+00 0.000000000000e+00
1.520000000000e+02 0.000000000000e+00 0.000000000000e+00 0.000000000000e+00
1.522500000000e+02 0.000000000000e+00 0.000000000000e+00 0.000000000000e+00
1.525000000000e+02 0.000000000000e+00 0.000000000000e+00 0.000000000000e+00
1.527500000000e+02 0.000000000000e+00 0.000000000000e+00 0.000000000000e+00
1.530000000000e+02 0.000000000000e+00 0.000000000000e+00 0.000000000000e+00
1.532500000000e+02 0.000000000000e+00 0.000000000000e+00 0.000000000000e+00
1.535000000000e+02 0.000000000000e+00 0.000000000000e+00 0.000000000000e+00
1.537500000000e+02 0.000000000000e+00 0.000000000000e+00 0.000000000000e+00
1.540000000000e+02 0.000000000000e+00 0.000000000000e+00 0.000000000000e+00
1.542500000000e+02 0.000000000000e+00 0.000000000000e+00 0.000000000000e+00
1.545000000000e+02 0.000000000000e+00 0.000000000000e+00 0.000000000000e+00
1.547500000000e+02 0.000000000000e+00 0.000000000000e+00 0.000000000000e+00
1.550000000000e+02 0.000000000000e+00 0.000000000000e+00 0.000000000000e+00
1.552500000000e+02 0.000000000000e+00 0.000000000000e+00 0.000000000000e+00
1.555000000000e+02 0.000000000000e+00 0.000000000000e+00 0.000000000000e+00
1.557500000000e+02 0.000000000000e+00 0.000000000000e+00 0.000000000000e+00
1.560000000000e+02 0.000000000000e+00 0.000000000000e+00 0.000000000000e+00
1.562500000000e+02 0.000000000000e+00 0.000000000000e+00 0.000000000000e+00
1.565000000000e+02 0.000000000000e+00 0.000000000000e+00 0.000000000000e+00
1.567500000000e+02 0.000000000000e+00 0.000000000000e+00 0.000000000000e+00
1.570000000000e+02 0.000000000000e+00 0.000000000000e+00 0.000000000000e+00
1.572500000000e+02 0.000000000000e+00 0.000000000000e+00 0.000000000000e+00
1.575000000000e+02 0.000000000000e+00 0.000000000000e+00 0.000000000000e+00
1.577500000000e+02 0.000000000000e+00 0.000000000000e+00 0.000000000000e+00
1.580000000000e+02 0.000000000000e+00 0.000000000000e+00 0.000000000000e+00
1.582500000000e+02 0.000000000000e+00 0.000000000000e+00 0.000000000000e+00
1.585000000000e+02 0.000000000000e+00 0.000000000000e+00 0.000000000000e+00
1.587500000000e+02 0.000000000000e+00 0.000000000000e+00 0.000000000000e+00
1.590000000000e+02 0.000000000000e+00 0.000000000000e+00 0.000000000000e+00
1.592500000000e+02 0.000000000000e+00 0.000000000000e+00 0.000000000000e+00
1.595000000000e+02 0.000000000000e+00 0.000000000000e+00 0.000000000000e+00
1.597500000000e+02 0.000000000000e+00 0.000000000000e+00 0.000000000000e+00
1.600000000000e+02 0.000000000000e+00 0.000000000000e+00 0.000000000000e+00
1.602500000000e+02 0.000000000000e+00 0.000000000000e+00 0.000000000000e+00
1.605000000000e+02 0.000000000000e+00 0.000000000000e+00 0.000000000000e+00
1.607500000000e+02 0.000000000000e+00 0.000000000000e+00 0.000000000000e+00
1.610000000000e+02 0.000000000000e+00 0.000000000000e+00 0.000000000000e+00
1.612500000000e+02 0.000000000000e+00 0.000000000000e+00 0.000000000000e+00
1.615000000000e+02 0.000000000000e+00 0.000000000000e+00 0.000000000000e+00
1.617500000000e+02 0.000000000000e+00 0.000000000000e+00 0.000000000000e+00
1.620000000000e+02 0.000000000000e+00 0.000000000000e+00 0.000000000000e+00
1.622500000000e+02 0.000000000000e+00 0.000000000000e+00 0.000000000000e+00
1.625000000000e+02 0.000000000000e+00 0.000000000000e+00 0.000000000000e+00
1.627500000000e+02 0.000000000000e+00 0.000000000000e+00 0.000000000000e+00
1.630000000000e+02 0.000000000000e+00 0.000000000000e+00 0.000000000000e+00
1.632500000000e+02 0.000000000000e+00 0.000000000000e+00 0.000000000000e+00
1.635000000000e+02 0.000000000000e+00 0.000000000000e+00 0.000000000000e+00
1.637500000000e+02 0.000000000000e+00 0.000000000000e+00 0.000000000000e+00
1.640000000000e+02 0.000000000000e+00 0.000000000000e+00 0.000000000000e+00
1.642500000000e+02 0.000000000000e+00 0.000000000000e+00 0.000000000000e+00
1.645000000000e+02 0.000000000000e+00 0.000000000000e+00 0.000000000000e+00
1.647500000000e+02 0.000000000000e+00 0.000000000000e+00 0.000000000000e+00
1.650000000000e+02 0.000000000000e+00 0.000000000000e+00 0.000000000000e+00
1.652500000000e+02 0.000000000000e+00 0.000000000000e+00 0.000000000000e+00
1.655000000000e+02 0.000000000000e+00 0.000000000000e+00 0.000000000000e+00
1.657500000000e+02 0.000000000000e+00 0.000000000000e+00 0.000000000000e+00
1.660000000000e+02 0.000000000000e+00 0.000000000000e+00 0.000000000000e+00
1.662500000000e+02 0.000000000000e+00 0.000000000000e+00 0.000000000000e+00
1.665000000000e+02 0.000000000000e+00 0.000000000000e+00 0.000000000000e+00
1.667500000000e+02 0.000000000000e+00 0.000000000000e+00 0.000000000000e+00
1.670000000000e+02 0.000000000000e+00 0.000000000000e+00 0.000000000000e+00
1.672500000000e+02 0.000000000000e+00 0.000000000000e+00 0.000000000000e+00
1.675000000000e+02 0.000000000000e+00 0.000000000000e+00 0.000000000000e+00
1.677500000000e+02 0.000000000000e+00 0.000000000000e+00 0.000000000000e+00
1.680000000000e+02 0.000000000000e+00 0.000000000000e+00 0.000000000000e+00
1.682500000000e+02 0.000000000000e+00 0.000000000000e+00 0.000000000000e+00
1.685000000000e+02 0.000000000000e+00 0.000000000000e+00 0.000000000000e+00
1.687500000000e+02 0.000000000000e+00 0.000000000000e+00 0.000000000000e+00
1.690000000000e+02 0.000000000000e+00 0.000000000000e+00 0.000000000000e+00
1.692500000000e+02 0.000000000000e+00 0.000000000000e+00 0.000000000000e+00
1.695000000000e+02 0.000000000000e+00 0.000000000000e+00 0.000000000000e+00
1.697500000000e+02 0.000000000000e+00 0.000000000000e+00 0.000000000000e+00
1.700000000000e+02 0.000000000000e+00 0.000000000000e+00 0.000000000000e+00
1.702500000000e+02 0.000000000000e+00 0.000000000000e+00 0.000000000000e+00
1.705000000000e+02 0.000000000000e+00 0.000000000000e+00 0.000000000000e+00
1.707500000000e+02 0.000000000000e+00 0.000000000000e+00 0.000000000000e+00
1.710000000000e+02 0.000000000000e+00 0.000000000000e+00 0.000000000000e+00
1.712500000000e+02 0.000000000000e+00 0.000000000000e+00 0.000000000000e+00
1.715000000000e+02 0.000000000000e+00 0.000000000000e+00 0.000000000000e+00
1.717500000000e+02 0.000000000000e+00 0.000000000000e+00 0.000000000000e+00
1.720000000000e+02 0.000000000000e+00 0.000000000000e+00 0.000000000000e+00
1.722500000000e+02 0.000000000000e+00 0.000000000000e+00 0.000000000000e+00
1.725000000000e+02 0.000000000000e+00 0.000000000000e+00 0.000000000000e+00
1.727500000000e+02 0.000000000000e+00 0.000000000000e+00 0.000000000000e+00
1.730000000000e+02 0.000000000000e+00 0.000000000000e+00 0.000000000000e+00
1.732500000000e+02 0.000000000000e+00 0.000000000000e+00 0.000000000000e+00
1.735000000000e+02 0.000000000000e+00 0.000000000000e+00 0.000000000000e+00
1.737500000000e+02 0.000000000000e+00 0.000000000000e+00 0.000000000000e+00
1.740000000000e+02 0.000000000000e+00 0.000000000000e+00 0.000000000000e+00
1.742500000000e+02 0.000000000000e+00 0.000000000000e+00 0.000000000000e+00
1.745000000000e+02 0.000000000000e+00 0.000000000000e+00 0.000000000000e+00
1.747500000000e+02 0.000000000000e+00 0.000000000000e+00 0.000000000000e+00
1.750000000000e+02 0.000000000000e+00 0.000000000000e+00 0.000000000000e+00
1.752500000000e+02 0.000000000000e+00 0.000000000000e+00 0.000000000000e+00
1.755000000000e+02 0.000000000000e+00 0.000000000000e+00 0.000000000000e+00
1.757500000000e+02 0.000000000000e+00 0.000000000000e+00 0.000000000000e+00
1.760000000000e+02 0.000000000000e+00 0.000000000000e+00 0.000000000000e+00
1.762500000000e+02 0.000000000000e+00 0.000000000000e+00 0.000000000000e+00
1.765000000000e+02 0.000000000000e+00 0.000000000000e+00 0.000000000000e+00
1.767500000000e+02 0.000000000000e+00 0.000000000000e+00 0.000000000000e+00
1.770000000000e+02 0.000000000000e+00 0.000000000000e+00 0.000000000000e+00
1.772500000000e+02 0.000000000000e+00 0.000000000000e+00 0.000000000000e+00
1.775000000000e+02 0.000000000000e+00 0.000000000000e+00 0.000000000000e+00
1.777500000000e+02 0.000000000000e+00 0.000000000000e+00 0.000000000000e+00
1.780000000000e+02 0.000000000000e+00 0.000000000000e+00 0.000000000000e+00
1.782500000000e+02 0.000000000000e+00 0.000000000000e+00 0.000000000000e+00
1.785000000000e+02 0.000000000000e+00 0.000000000000e+00 0.000000000000e+00
1.787500000000e+02 0.000000000000e+00 0.000000000000e+00 0.000000000000e+00
1.790000000000e+02 0.000000000000e+00 0.000000000000e+00 0.000000000000e+00
1.792500000000e+02 0.000000000000e+00 0.000000000000e+00 0.000000000000e+00
1.795000000000e+02 0.000000000000e+00 0.000000000000e+00 0.000000000000e+00
1.797500000000e+02 0.000000000000e+00 0.000000000000e+00 0.000000000000e+00
1.800000000000e+02 0.000000000000e+00 0.000000000000e+00 0.000000000000e+00
1.802500000000e+02 0.000000000000e+00 0.000000000000e+00 0.000000000000e+00
1.805000000000e+02 0.000000000000e+00 0.000000000000e+00 0.000000000000e+00
1.807500000000e+02 0.000000000000e+00 0.000000000000e+00 0.000000000000e+00
1.810000000000e+02 0.000000000000e+00 0.000000000000e+00 0.000000000000e+00
1.812500000000e+02 0.000000000000e+00 0.000000000000e+00 0.000000000000e+00
1.815000000000e+02 0.000000000000e+00 0.000000000000e+00 0.000000000000e+00
1.817500000000e+02 0.000000000000e+00 0.000000000000e+00 0.000000000000e+00
1.820000000000e+02 0.000000000000e+00 0.000000000000e+00 0.000000000000e+00
1.822500000000e+02 0.000000000000e+00 0.000000000000e+00 0.000000000000e+00
1.825000000000e+02 0.000000000000e+00 0.000000000000e+00 0.000000000000e+00
1.827500000000e+02 0.000000000000e+00 0.000000000000e+00 0.000000000000e+00
1.830000000000e+02 0.000000000000e+00 0.000000000000e+00 0.000000000000e+00
1.832500000000e+02 0.000000000000e+00 0.000000000000e+00 0.000000000000e+00
1.835000000000e+02 0.000000000000e+00 0.000000000000e+00 0.000000000000e+00
1.837500000000e+02 0.000000000000e+00 0.000000000000e+00 0.000000000000e+00
1.840000000000e+02 0.000000000000e+00 0.000000000000e+00 0.000000000000e+00
1.842500000000e+02 0.000000000000e+00 0.000000000000e+00 0.000000000000e+00
1.845000000000e+02 0.000000000000e+00 0.000000000000e+00 0.000000000000e+00
1.847500000000e+02 0.000000000000e+00 0.000000000000e+00 0.000000000000e+00
1.850000000000e+02 0.000000000000e+00 0.000000000000e+00 0.000000000000e+00
1.852500000000e+02 0.000000000000e+00 0.000000000000e+00 0.000000000000e+00
1.855000000000e+02 0.000000000000e+00 0.000000000000e+00 0.000000000000e+00
1.857500000000e+02 0.000000000000e+00 0.000000000000e+00 0.000000000000e+00
1.860000000000e+02 0.000000000000e+00 0.000000000000e+00 0.000000000000e+00
1.862500000000e+02 0.000000000000e+00 0.000000000000e+00 0.000000000000e+00
1.865000000000e+02 0.000000000000e+00 0.000000000000e+00 0.000000000000e+00
1.867500000000e+02 0.000000000000e+00 0.000000000000e+00 0.000000000000e+00
1.870000000000e+02 0.000000000000e+00 0.000000000000e+00 0.000000000000e+00
1.872500000000e+02 0.000000000000e+00 0.000000000000e+00 0.000000000000e+00
1.875000000000e+02 0.000000000000e+00 0.000000000000e+00 0.000000000000e+00
1.877500000000e+02 0.000000000000e+00 0.000000000000e+00 0.000000000000e+00
1.880000000000e+02 0.000000000000e+00 0.000000000000e+00 0.000000000000e+00
1.882500000000e+02 0.000000000000e+00 0.000000000000e+00 0.000000000000e+00
1.885000000000e+02 0.000000000000e+00 0.000000000000e+00 0.000000000000e+00
1.887500000000e+02 0.000000000000e+00 0.000000000000e+00 0.000000000000e+00
1.890000000000e+02 0.000000000000e+00 0.000000000000e+00 0.000000000000e+00
1.892500000000e+02 0.000000000000e+00 0.000000000000e+00 0.000000000000e+00
1.895000000000e+02 0.000000000000e+00 0.000000000000e+00 0.000000000000e+00
1.897500000000e+02 0.000000000000e+00 0.000000000000e+00 0.000000000000e+00
1.900000000000e+02 0.000000000000e+00 0.000000000000e+00 0.000000000000e+00
1.902500000000e+02 0.000000000000e+00 0.000000000000e+00 0.000000000000e+00
1.905000000000e+02 0.000000000000e+00 0.000000000000e+00 0.000000000000e+00
1.907500000000e+02 0.000000000000e+00 0.000000000000e+00 0.000000000000e+00
1.910000000000e+02 0.000000000000e+00 0.000000000000e+00 0.000000000000e+00
1.912500000000e+02 0.000000000000e+00 0.000000000000e+00 0.000000000000e+00
1.915000000000e+02 0.000000000000e+00 0.000000000000e+00 0.000000000000e+00
1.917500000000e+02 0.000000000000e+00 0.000000000000e+00 0.000000000000e+00
1.920000000000e+02 0.000000000000e+00 0.000000000000e+00 0.000000000000e+00
1.922500000000e+02 0.000000000000e+00 0.000000000000e+00 0.000000000000e+00
1.925000000000e+02 0.000000000000e+00 0.000000000000e+00 0.000000000000e+00
1.927500000000e+02 0.000000000000e+00 0.000000000000e+00 0.000000000000e+00
1.930000000000e+02 0.000000000000e+00 0.000000000000e+00 0.000000000000e+00
1.932500000000e+02 0.000000000000e+00 0.000000000000e+00 0.000000000000e+00
1.935000000000e+02 0.000000000000e+00 0.000000000000e+00 0.000000000000e+00
1.937500000000e+02 0.000000000000e+00 0.000000000000e+00 0.000000000000e+00
1.940000000000e+02 0.000000000000e+00 0.000000000000e+00 0.000000000000e+00
1.942500000000e+02 0.000000000000e+00 0.000000000000e+00 0.000000000000e+00
1.945000000000e+02 0.000000000000e+00 0.000000000000e+00 0.000000000000e+00
1.947500000000e+02 0.000000000000e+00 0.000000000000e+00 0.000000000000e+00
1.950000000000e+02 0.000000000000e+00 0.000000000000e+00 0.000000000000e+00
1.952500000000e+02 0.000000000000e+00 0.000000000000e+00 0.000000000000e+00
1.955000000000e+02 0.000000000000e+00 0.000000000000e+00 0.000000000000e+00
1.957500000000e+02 0.000000000000e+00 0.000000000000e+00 0.000000000000e+00
1.960000000000e+02 0.000000000000e+00 0.000000000000e+00 0.000000000000e+00
1.962500000000e+02 0.000000000000e+00 0.000000000000e+00 0.000000000000e+00
1.965000000000e+02 0.000000000000e+00 0.000000000000e+00 0.000000000000e+00
1.967500000000e+02 0.000000000000e+00 0.000000000000e+00 0.000000000000e+00
1.970000000000e+02 0.000000000000e+00 0.000000000000e+00 0.000000000000e+00
1.972500000000e+02 0.000000000000e+00 0.000000000000e+00 0.000000000000e+00
1.975000000000e+02 0.000000000000e+00 0.000000000000e+00 0.000000000000e+00
1.977500000000e+02 0.000000000000e+00 0.000000000000e+00 0.000000000000e+00
1.980000000000e+02 0.000000000000e+00 0.000000000000e+00 0.000000000000e+00
1.982500000000e+02 0.000000000000e+00 0.000000000000e+00 0.000000000000e+00
1.985000000000e+02 0.000000000000e+00 0.000000000000e+00 0.000000000000e+00
1.987500000000e+02 0.000000000000e+00 0.000000000000e+00 0.000000000000e+00
1.990000000000e+02 0.000000000000e+00 0.000000000000e+00 0.000000000000e+00
1.992500000000e+02 0.000000000000e+00 0.000000000000e+00 0.000000000000e+00
1.995000000000e+02 0.000000000000e+00 0.000000000000e+00 0.000000000000e+00
1.997500000000e+02 0.000000000000e+00 0.000000000000e+00 0.000000000000e+00
2.000000000000e+02 0.000000000000e+00 0.000000000000e+00 0.000000000000e+00
2.002500000000e+02 0.000000000000e+00 0.000000000000e+00 0.000000000000e+00
2.005000000000e+02 0.000000000000e+00 0.000000000000e+00 0.000000000000e+00
2.007500000000e+02 0.000000000000e+00 0.000000000000e+00 0.000000000000e+00
2.010000000000e+02 0.000000000000e+00 0.000000000000e+00 0.000000000000e+00
2.012500000000e+02 0.000000000000e+00 0.000000000000e+00 0.000000000000e+00
2.015000000000e+02 0.000000000000e+00 0.000000000000e+00 0.000000000000e+00
2.017500000000e+02 0.000000000000e+00 0.000000000000e+00 0.000000000000e+00
2.020000000000e+02 0.000000000000e+00 0.000000000000e+00 0.000000000000e+00
2.022500000000e+02 0.000000000000e+00 0.000000000000e+00 0.000000000000e+00
2.025000000000e+02 0.000000000000e+00 0.000000000000e+00 0.000000000000e+00
2.027500000000e+02 0.000000000000e+00 0.000000000000e+00 0.000000000000e+00
2.030000000000e+02 0.000000000000e+00 0.000000000000e+00 0.000000000000e+00
2.032500000000e+02 0.000000000000e+00 0.000000000000e+00 0.000000000000e+00
2.035000000000e+02 0.000000000000e+00 0.000000000000e+00 0.000000000000e+00
2.037500000000e+02 0.000000000000e+00 0.000000000000e+00 0.000000000000e+00
2.040000000000e+02 0.000000000000e+00 0.000000000000e+00 0.000000000000e+00
2.042500000000e+02 0.000000000000e+00 0.000000000000e+00 0.000000000000e+00
2.045000000000e+02 0.000000000000e+00 0.000000000000e+00 0.000000000000e+00
2.047500000000e+02 0.000000000000e+00 0.000000000000e+00 0.000000000000e+00
2.050000000000e+02 0.000000000000e+00 0.000000000000e+00 0.000000000000e+00
2.052500000000e+02 0.000000000000e+00 0.000000000000e+00 0.000000000000e+00
2.055000000000e+02 0.000000000000e+00 0.000000000000e+00 0.000000000000e+00
2.057500000000e+02 0.000000000000e+00 0.000000000000e+00 0.000000000000e+00
2.060000000000e+02 0.000000000000e+00 0.000000000000e+00 0.000000000000e+00
2.062500000000e+02 0.000000000000e+00 0.000000000000e+00 0.000000000000e+00
2.065000000000e+02 0.000000000000e+00 0.000000000000e+00 0.000000000000e+00
2.067500000000e+02 0.000000000000e+00 0.000000000000e+00 0.000000000000e+00
2.070000000000e+02 0.000000000000e+00 0.000000000000e+00 0.000000000000e+00
2.072500000000e+02 0.000000000000e+00 0.000000000000e+00 0.000000000000e+00
2.075000000000e+02 0.000000000000e+00 0.000000000000e+00 0.000000000000e+00
2.077500000000e+02 0.000000000000e+00 0.000000000000e+00 0.000000000000e+00
2.080000000000e+02 0.000000000000e+00 0.000000000000e+00 0.000000000000e+00
2.082500000000e+02 0.000000000000e+00 0.000000000000e+00 0.000000000000e+00
2.085000000000e+02 0.000000000000e+00 0.000000000000e+00 0.000000000000e+00
2.087500000000e+02 0.000000000000e+00 0.000000000000e+00 0.000000000000e+00
2.090000000000e+02 0.000000000000e+00 0.000000000000e+00 0.000000000000e+00
2.092500000000e+02 0.000000000000e+00 0.000000000000e+00 0.000000000000e+00
2.095000000000e+02 0.000000000000e+00 0.000000000000e+00 0.000000000000e+00
2.097500000000e+02 0.000000000000e+00 0.000000000000e+00 0.000000000000e+00
2.100000000000e+02 0.000000000000e+00 0.000000000000e+00 0.000000000000e+00
2.102500000000e+02 0.000000000000e+00 0.000000000000e+00 0.000000000000e+00
2.105000000000e+02 0.000000000000e+00 0.000000000000e+00 0.000000000000e+00
2.107500000000e+02 0.000000000000e+00 0.000000000000e+00 0.000000000000e+00
2.110000000000e+02 0.000000000000e+00 0.000000000000e+00 0.000000000000e+00
2.112500000000e+02 0.000000000000e+00 0.000000000000e+00 0.000000000000e+00
2.115000000000e+02 0.000000000000e+00 0.000000000000e+00 0.000000000000e+00
2.117500000000e+02 0.000000000000e+00 0.000000000000e+00 0.000000000000e+00
2.120000000000e+02 0.000000000000e+00 0.000000000000e+00 0.000000000000e+00
2.122500000000e+02 0.000000000000e+00 0.000000000000e+00 0.000000000000e+00
2.125000000000e+02 0.000000000000e+00 0.000000000000e+00 0.000000000000e+00
2.127500000000e+02 0.000000000000e+00 0.000000000000e+00 0.000000000000e+00
2.130000000000e+02 0.000000000000e+00 0.000000000000e+00 0.000000000000e+00
2.132500000000e+02 0.000000000000e+00 0.000000000000e+00 0.000000000000e+00
2.135000000000e+02 0.000000000000e+00 0.000000000000e+00 0.000000000000e+00
2.137500000000e+02 0.000000000000e+00 0.000000000000e+00 0.000000000000e+00
2.140000000000e+02 0.000000000000e+00 0.000000000000e+00 0.000000000000e+00
2.142500000000e+02 0.000000000000e+00 0.000000000000e+00 0.000000000000e+00
2.145000000000e+02 0.000000000000e+00 0.000000000000e+00 0.000000000000e+00
2.147500000000e+02 0.000000000000e+00 0.000000000000e+00 0.000000000000e+00
2.150000000000e+02 0.000000000000e+00 0.000000000000e+00 0.000000000000e+00
2.152500000000e+02 0.000000000000e+00 0.000000000000e+00 0.000000000000e+00
2.155000000000e+02 0.000000000000e+00 0.000000000000e+00 0.000000000000e+00
2.157500000000e+02 0.000000000000e+00 0.000000000000e+00 0.000000000000e+00
2.160000000000e+02 0.000000000000e+00 0.000000000000e+00 0.000000000000e+00
2.162500000000e+02 0.000000000000e+00 0.000000000000e+00 0.000000000000e+00
2.165000000000e+02 0.000000000000e+00 0.000000000000e+00 0.000000000000e+00
2.167500000000e+02 0.000000000000e+00 0.000000000000e+00 0.000000000000e+00
2.170000000000e+02 0.000000000000e+00 0.000000000000e+00 0.000000000000e+00
2.172500000000e+02 0.000000000000e+00 0.000000000000e+00 0.000000000000e+00
2.175000000000e+02 0.000000000000e+00 0.000000000000e+00 0.000000000000e+00
2.177500000000e+02 0.000000000000e+00 0.000000000000e+00 0.000000000000e+00
2.180000000000e+02 0.000000000000e+00 0.000000000000e+00 0.000000000000e+00
2.182500000000e+02 0.000000000000e+00 0.000000000000e+00 0.000000000000e+00
2.185000000000e+02 0.000000000000e+00 0.000000000000e+00 0.000000000000e+00
2.187500000000e+02 0.000000000000e+00 0.000000000000e+00 0.000000000000e+00
2.190000000000e+02 0.000000000000e+00 0.000000000000e+00 0.000000000000e+00
2.192500000000e+02 0.000000000000e+00 0.000000000000e+00 0.000000000000e+00
2.195000000000e+02 0.000000000000e+00 0.000000000000e+00 0.000000000000e+00
2.197500000000e+02 0.000000000000e+00 0.000000000000e+00 0.000000000000e+00
2.200000000000e+02 0.000000000000e+00 0.000000000000e+00 0.000000000000e+00
2.202500000000e+02 0.000000000000e+00 0.000000000000e+00 0.000000000000e+00
2.205000000000e+02 0.000000000000e+00 0.000000000000e+00 0.000000000000e+00
2.207500000000e+02 0.000000000000e+00 0.000000000000e+00 0.000000000000e+00
2.210000000000e+02 0.000000000000e+00 0.000000000000e+00 0.000000000000e+00
2.212500000000e+02 0.000000000000e+00 0.000000000000e+00 0.000000000000e+00
2.215000000000e+02 0.000000000000e+00 0.000000000000e+00 0.000000000000e+00
2.217500000000e+02 0.000000000000e+00 0.000000000000e+00 0.000000000000e+00
2.220000000000e+02 0.000000000000e+00 0.000000000000e+00 0.000000000000e+00
2.222500000000e+02 0.000000000000e+00 0.000000000000e+00 0.000000000000e+00
2.225000000000e+02 0.000000000000e+00 0.000000000000e+00 0.000000000000e+00
2.227500000000e+02 0.000000000000e+00 0.000000000000e+00 0.000000000000e+00
2.230000000000e+02 0.000000000000e+00 0.000000000000e+00 0.000000000000e+00
2.232500000000e+02 0.000000000000e+00 0.000000000000e+00 0.000000000000e+00
2.235000000000e+02 0.000000000000e+00 0.000000000000e+00 0.000000000000e+00
2.237500000000e+02 0.000000000000e+00 0.000000000000e+00 0.000000000000e+00
2.240000000000e+02 0.000000000000e+00 0.000000000000e+00 0.000000000000e+00
2.242500000000e+02 0.000000000000e+00 0.000000000000e+00 0.000000000000e+00
2.245000000000e+02 0.000000000000e+00 0.000000000000e+00 0.000000000000e+00
2.247500000000e+02 0.000000000000e+00 0.000000000000e+00 0.000000000000e+00
2.250000000000e+02 0.000000000000e+00 0.000000000000e+00 0.000000000000e+00
2.252500000000e+02 0.000000000000e+00 0.000000000000e+00 0.000000000000e+00
2.255000000000e+02 0.000000000000e+00 0.000000000000e+00 0.000000000000e+00
2.257500000000e+02 0.000000000000e+00 0.000000000000e+00 0.000000000000e+00
2.260000000000e+02 0.000000000000e+00 0.000000000000e+00 0.000000000000e+00
2.262500000000e+02 0.000000000000e+00 0.000000000000e+00 0.000000000000e+00
2.265000000000e+02 0.000000000000e+00 0.000000000000e+00 0.000000000000e+00
2.267500000000e+02 0.000000000000e+00 0.000000000000e+00 0.000000000000e+00
2.270000000000e+02 0.000000000000e+00 0.000000000000e+00 0.000000000000e+00
2.272500000000e+02 0.000000000000e+00 0.000000000000e+00 0.000000000000e+00
2.275000000000e+02 0.000000000000e+00 0.000000000000e+00 0.000000000000e+00
2.277500000000e+02 0.000000000000e+00 0.000000000000e+00 0.000000000000e+00
2.280000000000e+02 0.000000000000e+00 0.000000000000e+00 0.000000000000e+00
2.282500000000e+02 0.000000000000e+00 0.000000000000e+00 0.000000000000e+00
2.285000000000e+02 0.000000000000e+00 0.000000000000e+00 0.000000000000e+00
2.287500000000e+02 0.000000000000e+00 0.000000000000e+00 0.000000000000e+00
2.290000000000e+02 0.000000000000e+00 0.000000000000e+00 0.000000000000e+00
2.292500000000e+02 0.000000000000e+00 0.000000000000e+00 0.000000000000e+00
2.295000000000e+02 0.000000000000e+00 0.000000000000e+00 0.000000000000e+00
2.297500000000e+02 0.000000000000e+00 0.000000000000e+00 0.000000000000e+00
2.300000000000e+02 0.000000000000e+00 0.000000000000e+00 0.000000000000e+00
2.302500000000e+02 0.000000000000e+00 0.000000000000e+00 0.000000000000e+00
2.305000000000e+02 0.000000000000e+00 0.000000000000e+00 0.000000000000e+00
2.307500000000e+02 0.000000000000e+00 0.000000000000e+00 0.000000000000e+00
2.310000000000e+02 0.000000000000e+00 0.000000000000e+00 0.000000000000e+00
2.312500000000e+02 0.000000000000e+00 0.000000000000e+00 0.000000000000e+00
2.315000000000e+02 0.000000000000e+00 0.000000000000e+00 0.000000000000e+00
2.317500000000e+02 0.000000000000e+00 0.000000000000e+00 0.000000000000e+00
2.320000000000e+02 0.000000000000e+00 0.000000000000e+00 0.000000000000e+00
2.322500000000e+02 0.000000000000e+00 0.000000000000e+00 0.000000000000e+00
2.325000000000e+02 0.000000000000e+00 0.000000000000e+00 0.000000000000e+00
2.327500000000e+02 0.000000000000e+00 0.000000000000e+00 0.000000000000e+00
2.330000000000e+02 0.000000000000e+00 0.000000000000e+00 0.000000000000e+00
2.332500000000e+02 0.000000000000e+00 0.000000000000e+00 0.000000000000e+00
2.335000000000e+02 0.000000000000e+00 0.000000000000e+00 0.000000000000e+00
2.337500000000e+02 0.000000000000e+00 0.000000000000e+00 0.000000000000e+00
2.340000000000e+02 0.000000000000e+00 0.000000000000e+00 0.000000000000e+00
2.342500000000e+02 0.000000000000e+00 0.000000000000e+00 0.000000000000e+00
2.345000000000e+02 0.000000000000e+00 0.000000000000e+00 0.000000000000e+00
2.347500000000e+02 0.000000000000e+00 0.000000000000e+00 0.000000000000e+00
2.350000000000e+02 0.000000000000e+00 0.000000000000e+00 0.000000000000e+00
2.352500000000e+02 0.000000000000e+00 0.000000000000e+00 0.000000000000e+00
2.355000000000e+02 0.000000000000e+00 0.000000000000e+00 0.000000000000e+00
2.357500000000e+02 0.000000000000e+00 0.000000000000e+00 0.000000000000e+00
2.360000000000e+02 0.000000000000e+00 0.000000000000e+00 0.000000000000e+00
2.362500000000e+02 0.000000000000e+00 0.000000000000e+00 0.000000000000e+00
2.365000000000e+02 0.000000000000e+00 0.000000000000e+00 0.000000000000e+00
2.367500000000e+02 0.000000000000e+00 0.000000000000e+00 0.000000000000e+00
2.370000000000e+02 0.000000000000e+00 0.000000000000e+00 0.000000000000e+00
2.372500000000e+02 0.000000000000e+00 0.000000000000e+00 0.000000000000e+00
2.375000000000e+02 0.000000000000e+00 0.000000000000e+00 0.000000000000e+00
2.377500000000e+02 0.000000000000e+00 0.000000000000e+00 0.000000000000e+00
2.380000000000e+02 0.000000000000e+00 0.000000000000e+00 0.000000000000e+00
2.382500000000e+02 0.000000000000e+00 0.000000000000e+00 0.000000000000e+00
2.385000000000e+02 0.000000000000e+00 0.000000000000e+00 0.000000000000e+00
2.387500000000e+02 0.000000000000e+00 0.000000000000e+00 0.000000000000e+00
2.390000000000e+02 0.000000000000e+00 0.000000000000e+00 0.000000000000e+00
2.392500000000e+02 0.000000000000e+00 0.000000000000e+00 0.000000000000e+00
2.395000000000e+02 0.000000000000e+00 0.000000000000e+00 0.000000000000e+00
2.397500000000e+02 0.000000000000e+00 0.000000000000e+00 0.000000000000e+00
2.400000000000e+02 0.000000000000e+00 0.000000000000e+00 0.000000000000e+00
2.402500000000e+02 0.000000000000e+00 0.000000000000e+00 0.000000000000e+00
2.405000000000e+02 0.000000000000e+00 0.000000000000e+00 0.000000000000e+00
2.407500000000e+02 0.000000000000e+00 0.000000000000e+00 0.000000000000e+00
2.410000000000e+02 0.000000000000e+00 0.000000000000e+00 0.000000000000e+00
2.412500000000e+02 0.000000000000e+00 0.000000000000e+00 0.000000000000e+00
2.415000000000e+02 0.000000000000e+00 0.000000000000e+00 0.000000000000e+00
2.417500000000e+02 0.000000000000e+00 0.000000000000e+00 0.000000000000e+00
2.420000000000e+02 0.000000000000e+00 0.000000000000e+00 0.000000000000e+00
2.422500000000e+02 0.000000000000e+00 0.000000000000e+00 0.000000000000e+00
2.425000000000e+02 0.000000000000e+00 0.000000000000e+00 0.000000000000e+00
2.427500000000e+02 0.000000000000e+00 0.000000000000e+00 0.000000000000e+00
2.430000000000e+02 0.000000000000e+00 0.000000000000e+00 0.000000000000e+00
2.432500000000e+02 0.000000000000e+00 0.000000000000e+00 0.000000000000e+00
2.435000000000e+02 0.000000000000e+00 0.000000000000e+00 0.000000000000e+00
2.437500000000e+02 0.000000000000e+00 0.000000000000e+00 0.000000000000e+00
2.440000000000e+02 0.000000000000e+00 0.000000000000e+00 0.000000000000e+00
2.442500000000e+02 0.000000000000e+00 0.000000000000e+00 0.000000000000e+00
2.445000000000e+02 0.000000000000e+00 0.000000000000e+00 0.000000000000e+00
2.447500000000e+02 0.000000000000e+00 0.000000000000e+00 0.000000000000e+00
2.450000000000e+02 0.000000000000e+00 0.000000000000e+00 0.000000000000e+00
2.452500000000e+02 0.000000000000e+00 0.000000000000e+00 0.000000000000e+00
2.455000000000e+02 0.000000000000e+00 0.000000000000e+00 0.000000000000e+00
2.457500000000e+02 0.000000000000e+00 0.000000000000e+00 0.000000000000e+00
2.460000000000e+02 0.000000000000e+00 0.000000000000e+00 0.000000000000e+00
2.462500000000e+02 0.000000000000e+00 0.000000000000e+00 0.000000000000e+00
2.465000000000e+02 0.000000000000e+00 0.000000000000e+00 0.000000000000e+00
2.467500000000e+02 0.000000000000e+00 0.000000000000e+00 0.000000000000e+00
2.470000000000e+02 0.000000000000e+00 0.000000000000e+00 0.000000000000e+00
2.472500000000e+02 0.000000000000e+00 0.000000000000e+00 0.000000000000e+00
2.475000000000e+02 0.000000000000e+00 0.000000000000e+00 0.000000000000e+00
2.477500000000e+02 0.000000000000e+00 0.000000000000e+00 0.000000000000e+00
2.480000000000e+02 0.000000000000e+00 0.000000000000e+00 0.000000000000e+00
2.482500000000e+02 0.000000000000e+00 0.000000000000e+00 0.000000000000e+00
2.485000000000e+02 0.000000000000e+00 0.000000000000e+00 0.000000000000e+00
2.487500000000e+02 0.000000000000e+00 0.000000000000e+00 0.000000000000e+00
2.490000000000e+02 0.000000000000e+00 0.000000000000e+00 0.000000000000e+00
2.492500000000e+02 0.000000000000e+00 0.000000000000e+00 0.000000000000e+00
2.495000000000e+02 0.000000000000e+00 0.000000000000e+00 0.000000000000e+00
2.497500000000e+02 0.000000000000e+00 0.000000000000e+00 0.000000000000e+00
2.500000000000e+02 0.000000000000e+00 0.000000000000e+00 0.000000000000e+00
2.502500000000e+02 0.000000000000e+00 0.000000000000e+00 0.000000000000e+00
2.505000000000e+02 0.000000000000e+00 0.000000000000e+00 0.000000000000e+00
2.507500000000e+02 0.000000000000e+00 0.000000000000e+00 0.000000000000e+00
2.510000000000e+02 0.000000000000e+00 0.000000000000e+00 0.000000000000e+00
2.512500000000e+02 0.000000000000e+00 0.000000000000e+00 0.000000000000e+00
2.515000000000e+02 0.000000000000e+00 0.000000000000e+00 0.000000000000e+00
2.517500000000e+02 0.000000000000e+00 0.000000000000e+00 0.000000000000e+00
2.520000000000e+02 0.000000000000e+00 0.000000000000e+00 0.000000000000e+00
2.522500000000e+02 0.000000000000e+00 0.000000000000e+00 0.000000000000e+00
2.525000000000e+02 0.000000000000e+00 0.000000000000e+00 0.000000000000e+00
2.527500000000e+02 0.000000000000e+00 0.000000000000e+00 0.000000000000e+00
2.530000000000e+02 0.000000000000e+00 0.000000000000e+00 0.000000000000e+00
2.532500000000e+02 0.000000000000e+00 0.000000000000e+00 0.000000000000e+00
2.535000000000e+02 0.000000000000e+00 0.000000000000e+00 0.000000000000e+00
2.537500000000e+02 0.000000000000e+00 0.000000000000e+00 0.000000000000e+00
2.540000000000e+02 0.000000000000e+00 0.000000000000e+00 0.000000000000e+00
2.542500000000e+02 0.000000000000e+00 0.000000000000e+00 0.000000000000e+00
2.545000000000e+02 0.000000000000e+00 0.000000000000e+00 0.000000000000e+00
2.547500000000e+02 0.000000000000e+00 0.000000000000e+00 0.000000000000e+00
2.550000000000e+02 0.000000000000e+00 0.000000000000e+00 0.000000000000e+00
2.552500000000e+02 0.000000000000e+00 0.000000000000e+00 0.000000000000e+00
2.555000000000e+02 0.000000000000e+00 0.000000000000e+00 0.000000000000e+00
2.557500000000e+02 0.000000000000e+00 0.000000000000e+00 0.000000000000e+00
2.560000000000e+02 0.000000000000e+00 0.000000000000e+00 0.000000000000e+00
2.562500000000e+02 0.000000000000e+00 0.000000000000e+00 0.000000000000e+00
2.565000000000e+02 0.000000000000e+00 0.000000000000e+00 0.000000000000e+00
2.567500000000e+02 0.000000000000e+00 0.000000000000e+00 0.000000000000e+00
2.570000000000e+02 0.000000000000e+00 0.000000000000e+00 0.000000000000e+00
2.572500000000e+02 0.000000000000e+00 0.000000000000e+00 0.000000000000e+00
2.575000000000e+02 0.000000000000e+00 0.000000000000e+00 0.000000000000e+00
2.577500000000e+02 0.000000000000e+00 0.000000000000e+00 0.000000000000e+00
2.580000000000e+02 0.000000000000e+00 0.000000000000e+00 0.000000000000e+00
2.582500000000e+02 0.000000000000e+00 0.000000000000e+00 0.000000000000e+00
2.585000000000e+02 0.000000000000e+00 0.000000000000e+00 0.000000000000e+00
2.587500000000e+02 0.000000000000e+00 0.000000000000e+00 0.000000000000e+00
2.590000000000e+02 0.000000000000e+00 0.000000000000e+00 0.000000000000e+00
2.592500000000e+02 0.000000000000e+00 0.000000000000e+00 0.000000000000e+00
2.595000000000e+02 0.000000000000e+00 0.000000000000e+00 0.000000000000e+00
2.597500000000e+02 0.000000000000e+00 0.000000000000e+00 0.000000000000e+00
2.600000000000e+02 0.000000000000e+00 0.000000000000e+00 0.000000000000e+00
2.602500000000e+02 0.000000000000e+00 0.000000000000e+00 0.000000000000e+00
2.605000000000e+02 0.000000000000e+00 0.000000000000e+00 0.000000000000e+00
2.607500000000e+02 0.000000000000e+00 0.000000000000e+00 0.000000000000e+00
2.610000000000e+02 0.000000000000e+00 0.000000000000e+00 0.000000000000e+00
2.612500000000e+02 0.000000000000e+00 0.000000000000e+00 0.000000000000e+00
2.615000000000e+02 0.000000000000e+00 0.000000000000e+00 0.000000000000e+00
2.617500000000e+02 0.000000000000e+00 0.000000000000e+00 0.000000000000e+00
2.620000000000e+02 0.000000000000e+00 0.000000000000e+00 0.000000000000e+00
2.622500000000e+02 0.000000000000e+00 0.000000000000e+00 0.000000000000e+00
2.625000000000e+02 0.000000000000e+00 0.000000000000e+00 0.000000000000e+00
2.627500000000e+02 0.000000000000e+00 0.000000000000e+00 0.000000000000e+00
2.630000000000e+02 0.000000000000e+00 0.000000000000e+00 0.000000000000e+00
2.632500000000e+02 0.000000000000e+00 0.000000000000e+00 0.000000000000e+00
2.635000000000e+02 0.000000000000e+00 0.000000000000e+00 0.000000000000e+00
2.637500000000e+02 0.000000000000e+00 0.000000000000e+00 0.000000000000e+00
2.640000000000e+02 0.000000000000e+00 0.000000000000e+00 0.000000000000e+00
2.642500000000e+02 0.000000000000e+00 0.000000000000e+00 0.000000000000e+00
2.645000000000e+02 0.000000000000e+00 0.000000000000e+00 0.000000000000e+00
2.647500000000e+02 0.000000000000e+00 0.000000000000e+00 0.000000000000e+00
2.650000000000e+02 0.000000000000e+00 0.000000000000e+00 0.000000000000e+00
2.652500000000e+02 0.000000000000e+00 0.000000000000e+00 0.000000000000e+00
2.655000000000e+02 0.000000000000e+00 0.000000000000e+00 0.000000000000e+00
2.657500000000e+02 0.000000000000e+00 0.000000000000e+00 0.000000000000e+00
2.660000000000e+02 0.000000000000e+00 0.000000000000e+00 0.000000000000e+00
2.662500000000e+02 0.000000000000e+00 0.000000000000e+00 0.000000000000e+00
2.665000000000e+02 0.000000000000e+00 0.000000000000e+00 0.000000000000e+00
2.667500000000e+02 0.000000000000e+00 0.000000000000e+00 0.000000000000e+00
2.670000000000e+02 0.000000000000e+00 0.000000000000e+00 0.000000000000e+00
2.672500000000e+02 0.000000000000e+00 0.000000000000e+00 0.000000000000e+00
2.675000000000e+02 0.000000000000e+00 0.000000000000e+00 0.000000000000e+00
2.677500000000e+02 0.000000000000e+00 0.000000000000e+00 0.000000000000e+00
2.680000000000e+02 0.000000000000e+00 0.000000000000e+00 0.000000000000e+00
2.682500000000e+02 0.000000000000e+00 0.000000000000e+00 0.000000000000e+00
2.685000000000e+02 0.000000000000e+00 0.000000000000e+00 0.000000000000e+00
2.687500000000e+02 0.000000000000e+00 0.000000000000e+00 0.000000000000e+00
2.690000000000e+02 0.000000000000e+00 0.000000000000e+00 0.000000000000e+00
2.692500000000e+02 0.000000000000e+00 0.000000000000e+00 0.000000000000e+00
2.695000000000e+02 0.000000000000e+00 0.000000000000e+00 0.000000000000e+00
2.697500000000e+02 0.000000000000e+00 0.000000000000e+00 0.000000000000e+00
2.700000000000e+02 0.000000000000e+00 0.000000000000e+00 0.000000000000e+00
2.702500000000e+02 0.000000000000e+00 0.000000000000e+00 0.000000000000e+00
2.705000000000e+02 0.000000000000e+00 0.000000000000e+00 0.000000000000e+00
2.707500000000e+02 0.000000000000e+00 0.000000000000e+00 0.000000000000e+00
2.710000000000e+02 0.000000000000e+00 0.000000000000e+00 0.000000000000e+00
2.712500000000e+02 0.000000000000e+00 0.000000000000e+00 0.000000000000e+00
2.715000000000e+02 0.000000000000e+00 0.000000000000e+00 0.000000000000e+00
2.717500000000e+02 0.000000000000e+00 0.000000000000e+00 0.000000000000e+00
2.720000000000e+02 0.000000000000e+00 0.000000000000e+00 0.000000000000e+00
2.722500000000e+02 0.000000000000e+00 0.000000000000e+00 0.000000000000e+00
2.725000000000e+02 0.000000000000e+00 0.000000000000e+00 0.000000000000e+00
2.727500000000e+02 0.000000000000e+00 0.000000000000e+00 0.000000000000e+00
2.730000000000e+02 0.000000000000e+00 0.000000000000e+00 0.000000000000e+00
2.732500000000e+02 0.000000000000e+00 0.000000000000e+00 0.000000000000e+00
2.735000000000e+02 0.000000000000e+00 0.000000000000e+00 0.000000000000e+00
2.737500000000e+02 0.000000000000e+00 0.000000000000e+00 0.000000000000e+00
2.740000000000e+02 0.000000000000e+00 0.000000000000e+00 0.000000000000e+00
2.742500000000e+02 0.000000000000e+00 0.000000000000e+00 0.000000000000e+00
2.745000000000e+02 0.000000000000e+00 0.000000000000e+00 0.000000000000e+00
2.747500000000e+02 0.000000000000e+00 0.000000000000e+00 0.000000000000e+00
2.750000000000e+02 0.000000000000e+00 0.000000000000e+00 0.000000000000e+00
2.752500000000e+02 0.000000000000e+00 0.000000000000e+00 0.000000000000e+00
2.755000000000e+02 0.000000000000e+00 0.000000000000e+00 0.000000000000e+00
2.757500000000e+02 0.000000000000e+00 0.000000000000e+00 0.000000000000e+00
2.760000000000e+02 0.000000000000e+00 0.000000000000e+00 0.000000000000e+00
2.762500000000e+02 0.000000000000e+00 0.000000000000e+00 0.000000000000e+00
2.765000000000e+02 0.000000000000e+00 0.000000000000e+00 0.000000000000e+00
2.767500000000e+02 0.000000000000e+00 0.000000000000e+00 0.000000000000e+00
2.770000000000e+02 0.000000000000e+00 0.000000000000e+00 0.000000000000e+00
2.772500000000e+02 0.000000000000e+00 0.000000000000e+00 0.000000000000e+00
2.775000000000e+02 0.000000000000e+00 0.000000000000e+00 0.000000000000e+00
2.777500000000e+02 0.000000000000e+00 0.000000000000e+00 0.000000000000e+00
2.780000000000e+02 0.000000000000e+00 0.000000000000e+00 0.000000000000e+00
2.782500000000e+02 0.000000000000e+00 0.000000000000e+00 0.000000000000e+00
2.785000000000e+02 0.000000000000e+00 0.000000000000e+00 0.000000000000e+00
2.787500000000e+02 0.000000000000e+00 0.000000000000e+00 0.000000000000e+00
2.790000000000e+02 0.000000000000e+00 0.000000000000e+00 0.000000000000e+00
2.792500000000e+02 0.000000000000e+00 0.000000000000e+00 0.000000000000e+00
2.795000000000e+02 0.000000000000e+00 0.000000000000e+00 0.000000000000e+00
2.797500000000e+02 0.000000000000e+00 0.000000000000e+00 0.000000000000e+00
2.800000000000e+02 0.000000000000e+00 0.000000000000e+00 0.000000000000e+00
2.802500000000e+02 0.000000000000e+00 0.000000000000e+00 0.000000000000e+00
2.805000000000e+02 0.000000000000e+00 0.000000000000e+00 0.000000000000e+00
2.807500000000e+02 0.000000000000e+00 0.000000000000e+00 0.000000000000e+00
2.810000000000e+02 0.000000000000e+00 0.000000000000e+00 0.000000000000e+00
2.812500000000e+02 0.000000000000e+00 0.000000000000e+00 0.000000000000e+00
2.815000000000e+02 0.000000000000e+00 0.000000000000e+00 0.000000000000e+00
2.817500000000e+02 0.000000000000e+00 0.000000000000e+00 0.000000000000e+00
2.820000000000e+02 0.000000000000e+00 0.000000000000e+00 0.000000000000e+00
2.822500000000e+02 0.000000000000e+00 0.000000000000e+00 0.000000000000e+00
2.825000000000e+02 0.000000000000e+00 0.000000000000e+00 0.000000000000e+00
2.827500000000e+02 0.000000000000e+00 0.000000000000e+00 0.000000000000e+00
2.830000000000e+02 0.000000000000e+00 0.000000000000e+00 0.000000000000e+00
2.832500000000e+02 0.000000000000e+00 0.000000000000e+00 0.000000000000e+00
2.835000000000e+02 0.000000000000e+00 0.000000000000e+00 0.000000000000e+00
2.837500000000e+02 0.000000000000e+00 0.000000000000e+00 0.000000000000e+00
2.840000000000e+02 0.000000000000e+00 0.000000000000e+00 0.000000000000e+00
2.842500000000e+02 0.000000000000e+00 0.000000000000e+00 0.000000000000e+00
2.845000000000e+02 0.000000000000e+00 0.000000000000e+00 0.000000000000e+00
2.847500000000e+02 0.000000000000e+00 0.000000000000e+00 0.000000000000e+00
2.850000000000e+02 0.000000000000e+00 0.000000000000e+00 0.000000000000e+00
2.852500000000e+02 0.000000000000e+00 0.000000000000e+00 0.000000000000e+00
2.855000000000e+02 0.000000000000e+00 0.000000000000e+00 0.000000000000e+00
2.857500000000e+02 0.000000000000e+00 0.000000000000e+00 0.000000000000e+00
2.860000000000e+02 0.000000000000e+00 0.000000000000e+00 0.000000000000e+00
2.862500000000e+02 0.000000000000e+00 0.000000000000e+00 0.000000000000e+00
2.865000000000e+02 0.000000000000e+00 0.000000000000e+00 0.000000000000e+00
2.867500000000e+02 0.000000000000e+00 0.000000000000e+00 0.000000000000e+00
2.870000000000e+02 0.000000000000e+00 0.000000000000e+00 0.000000000000e+00
2.872500000000e+02 0.000000000000e+00 0.000000000000e+00 0.000000000000e+00
2.875000000000e+02 0.000000000000e+00 0.000000000000e+00 0.000000000000e+00
2.877500000000e+02 0.000000000000e+00 0.000000000000e+00 0.000000000000e+00
2.880000000000e+02 0.000000000000e+00 0.000000000000e+00 0.000000000000e+00
2.882500000000e+02 0.000000000000e+00 0.000000000000e+00 0.000000000000e+00
2.885000000000e+02 0.000000000000e+00 0.000000000000e+00 0.000000000000e+00
2.887500000000e+02 0.000000000000e+00 0.000000000000e+00 0.000000000000e+00
2.890000000000e+02 0.000000000000e+00 0.000000000000e+00 0.000000000000e+00
2.892500000000e+02 0.000000000000e+00 0.000000000000e+00 0.000000000000e+00
2.895000000000e+02 0.000000000000e+00 0.000000000000e+00 0.000000000000e+00
2.897500000000e+02 0.000000000000e+00 0.000000000000e+00 0.000000000000e+00
2.900000000000e+02 0.000000000000e+00 0.000000000000e+00 0.000000000000e+00
2.902500000000e+02 0.000000000000e+00 0.000000000000e+00 0.000000000000e+00
2.905000000000e+02 0.000000000000e+00 0.000000000000e+00 0.000000000000e+00
2.907500000000e+02 0.000000000000e+00 0.000000000000e+00 0.000000000000e+00
2.910000000000e+02 0.000000000000e+00 0.000000000000e+00 0.000000000000e+00
2.912500000000e+02 0.000000000000e+00 0.000000000000e+00 0.000000000000e+00
2.915000000000e+02 0.000000000000e+00 0.000000000000e+00 0.000000000000e+00
2.917500000000e+02 0.000000000000e+00 0.000000000000e+00 0.000000000000e+00
2.920000000000e+02 0.000000000000e+00 0.000000000000e+00 0.000000000000e+00
2.922500000000e+02 0.000000000000e+00 0.000000000000e+00 0.000000000000e+00
2.925000000000e+02 0.000000000000e+00 0.000000000000e+00 0.000000000000e+00
2.927500000000e+02 0.000000000000e+00 0.000000000000e+00 0.000000000000e+00
2.930000000000e+02 0.000000000000e+00 0.000000000000e+00 0.000000000000e+00
2.932500000000e+02 0.000000000000e+00 0.000000000000e+00 0.000000000000e+00
2.935000000000e+02 0.000000000000e+00 0.000000000000e+00 0.000000000000e+00
2.937500000000e+02 0.000000000000e+00 0.000000000000e+00 0.000000000000e+00
2.940000000000e+02 0.000000000000e+00 0.000000000000e+00 0.000000000000e+00
2.942500000000e+02 0.000000000000e+00 0.000000000000e+00 0.000000000000e+00
2.945000000000e+02 0.000000000000e+00 0.000000000000e+00 0.000000000000e+00
2.947500000000e+02 0.000000000000e+00 0.000000000000e+00 0.000000000000e+00
2.950000000000e+02 0.000000000000e+00 0.000000000000e+00 0.000000000000e+00
2.952500000000e+02 0.000000000000e+00 0.000000000000e+00 0.000000000000e+00
2.955000000000e+02 0.000000000000e+00 0.000000000000e+00 0.000000000000e+00
2.957500000000e+02 0.000000000000e+00 0.000000000000e+00 0.000000000000e+00
2.960000000000e+02 0.000000000000e+00 0.000000000000e+00 0.000000000000e+00
2.962500000000e+02 0.000000000000e+00 0.000000000000e+00 0.000000000000e+00
2.965000000000e+02 0.000000000000e+00 0.000000000000e+00 0.000000000000e+00
2.967500000000e+02 0.000000000000e+00 0.000000000000e+00 0.000000000000e+00
2.970000000000e+02 0.000000000000e+00 0.000000000000e+00 0.000000000000e+00
2.972500000000e+02 0.000000000000e+00 0.000000000000e+00 0.000000000000e+00
2.975000000000e+02 0.000000000000e+00 0.000000000000e+00 0.000000000000e+00
2.977500000000e+02 0.000000000000e+00 0.000000000000e+00 0.000000000000e+00
2.980000000000e+02 0.000000000000e+00 0.000000000000e+00 0.000000000000e+00
2.982500000000e+02 0.000000000000e+00 0.000000000000e+00 0.000000000000e+00
2.985000000000e+02 0.000000000000e+00 0.000000000000e+00 0.000000000000e+00
2.987500000000e+02 0.000000000000e+00 0.000000000000e+00 0.000000000000e+00
2.990000000000e+02 0.000000000000e+00 0.000000000000e+00 0.000000000000e+00
2.992500000000e+02 0.000000000000e+00 0.000000000000e+00 0.000000000000e+00
2.995000000000e+02 0.000000000000e+00 0.000000000000e+00 0.000000000000e+00
2.997500000000e+02 0.000000000000e+00 0.000000000000e+00 0.000000000000e+00
3.000000000000e+02 0.000000000000e+00 0.000000000000e+00 0.000000000000e+00
3.002500000000e+02 0.000000000000e+00 0.000000000000e+00 0.000000000000e+00
3.005000000000e+02 0.000000000000e+00 0.000000000000e+00 0.000000000000e+00
3.007500000000e+02 0.000000000000e+00 0.000000000000e+00 0.000000000000e+00
3.010000000000e+02 0.000000000000e+00 0.000000000000e+00 0.000000000000e+00
3.012500000000e+02 0.000000000000e+00 0.000000000000e+00 0.000000000000e+00
3.015000000000e+02 0.000000000000e+00 0.000000000000e+00 0.000000000000e+00
3.017500000000e+02 0.000000000000e+00 0.000000000000e+00 0.000000000000e+00
3.020000000000e+02 0.000000000000e+00 0.000000000000e+00 0.000000000000e+00
3.022500000000e+02 0.000000000000e+00 0.000000000000e+00 0.000000000000e+00
3.025000000000e+02 0.000000000000e+00 0.000000000000e+00 0.000000000000e+00
3.027500000000e+02 0.000000000000e+00 0.000000000000e+00 0.000000000000e+00
3.030000000000e+02 0.000000000000e+00 0.000000000000e+00 0.000000000000e+00
3.032500000000e+02 0.000000000000e+00 0.000000000000e+00 0.000000000000e+00
3.035000000000e+02 0.000000000000e+00 0.000000000000e+00 0.000000000000e+00
3.037500000000e+02 0.000000000000e+00 0.000000000000e+00 0.000000000000e+00
3.040000000000e+02 0.000000000000e+00 0.000000000000e+00 0.000000000000e+00
3.042500000000e+02 0.000000000000e+00 0.000000000000e+00 0.000000000000e+00
3.045000000000e+02 0.000000000000e+00 0.000000000000e+00 0.000000000000e+00
3.047500000000e+02 0.000000000000e+00 0.000000000000e+00 0.000000000000e+00
3.050000000000e+02 0.000000000000e+00 0.000000000000e+00 0.000000000000e+00
3.052500000000e+02 0.000000000000e+00 0.000000000000e+00 0.000000000000e+00
3.055000000000e+02 0.000000000000e+00 0.000000000000e+00 0.000000000000e+00
3.057500000000e+02 0.000000000000e+00 0.000000000000e+00 0.000000000000e+00
3.060000000000e+02 0.000000000000e+00 0.000000000000e+00 0.000000000000e+00
3.062500000000e+02 0.000000000000e+00 0.000000000000e+00 0.000000000000e+00
3.065000000000e+02 0.000000000000e+00 0.000000000000e+00 0.000000000000e+00
3.067500000000e+02 0.000000000000e+00 0.000000000000e+00 0.000000000000e+00
3.070000000000e+02 0.000000000000e+00 0.000000000000e+00 0.000000000000e+00
3.072500000000e+02 0.000000000000e+00 0.000000000000e+00 0.000000000000e+00
3.075000000000e+02 0.000000000000e+00 0.000000000000e+00 0.000000000000e+00
3.077500000000e+02 0.000000000000e+00 0.000000000000e+00 0.000000000000e+00
3.080000000000e+02 0.000000000000e+00 0.000000000000e+00 0.000000000000e+00
3.082500000000e+02 0.000000000000e+00 0.000000000000e+00 0.000000000000e+00
3.085000000000e+02 0.000000000000e+00 0.000000000000e+00 0.000000000000e+00
3.087500000000e+02 0.000000000000e+00 0.000000000000e+00 0.000000000000e+00
3.090000000000e+02 0.000000000000e+00 0.000000000000e+00 0.000000000000e+00
3.092500000000e+02 0.000000000000e+00 0.000000000000e+00 0.000000000000e+00
3.095000000000e+02 0.000000000000e+00 0.000000000000e+00 0.000000000000e+00
3.097500000000e+02 0.000000000000e+00 0.000000000000e+00 0.000000000000e+00
3.100000000000e+02 0.000000000000e+00 0.000000000000e+00 0.000000000000e+00
3.102500000000e+02 0.000000000000e+00 0.000000000000e+00 0.000000000000e+00
3.105000000000e+02 0.000000000000e+00 0.000000000000e+00 0.000000000000e+00
3.107500000000e+02 0.000000000000e+00 0.000000000000e+00 0.000000000000e+00
3.110000000000e+02 0.000000000000e+00 0.000000000000e+00 0.000000000000e+00
3.112500000000e+02 0.000000000000e+00 0.000000000000e+00 0.000000000000e+00
3.115000000000e+02 0.000000000000e+00 0.000000000000e+00 0.000000000000e+00
3.117500000000e+02 0.000000000000e+00 0.000000000000e+00 0.000000000000e+00
3.120000000000e+02 0.000000000000e+00 0.000000000000e+00 0.000000000000e+00
3.122500000000e+02 0.000000000000e+00 0.000000000000e+00 0.000000000000e+00
3.125000000000e+02 0.000000000000e+00 0.000000000000e+00 0.000000000000e+00
3.127500000000e+02 0.000000000000e+00 0.000000000000e+00 0.000000000000e+00
3.130000000000e+02 0.000000000000e+00 0.000000000000e+00 0.000000000000e+00
3.132500000000e+02 0.000000000000e+00 0.000000000000e+00 0.000000000000e+00
3.135000000000e+02 0.000000000000e+00 0.000000000000e+00 0.000000000000e+00
3.137500000000e+02 0.000000000000e+00 0.000000000000e+00 0.000000000000e+00
3.140000000000e+02 0.000000000000e+00 0.000000000000e+00 0.000000000000e+00
3.142500000000e+02 0.000000000000e+00 0.000000000000e+00 0.000000000000e+00
3.145000000000e+02 0.000000000000e+00 0.000000000000e+00 0.000000000000e+00
3.147500000000e+02 0.000000000000e+00 0.000000000000e+00 0.000000000000e+00
3.150000000000e+02 0.000000000000e+00 0.000000000000e+00 0.000000000000e+00
3.152500000000e+02 0.000000000000e+00 0.000000000000e+00 0.000000000000e+00
3.155000000000e+02 0.000000000000e+00 0.000000000000e+00 0.000000000000e+00
3.157500000000e+02 0.000000000000e+00 0.000000000000e+00 0.000000000000e+00
3.160000000000e+02 0.000000000000e+00 0.000000000000e+00 0.000000000000e+00
3.162500000000e+02 0.000000000000e+00 0.000000000000e+00 0.000000000000e+00
3.165000000000e+02 0.000000000000e+00 0.000000000000e+00 0.000000000000e+00
3.167500000000e+02 0.000000000000e+00 0.000000000000e+00 0.000000000000e+00
3.170000000000e+02 0.000000000000e+00 0.000000000000e+00 0.000000000000e+00
3.172500000000e+02 0.000000000000e+00 0.000000000000e+00 0.000000000000e+00
3.175000000000e+02 0.000000000000e+00 0.000000000000e+00 0.000000000000e+00
3.177500000000e+02 0.000000000000e+00 0.000000000000e+00 0.000000000000e+00
3.180000000000e+02 0.000000000000e+00 0.000000000000e+00 0.000000000000e+00
3.182500000000e+02 0.000000000000e+00 0.000000000000e+00 0.000000000000e+00
3.185000000000e+02 0.000000000000e+00 0.000000000000e+00 0.000000000000e+00
3.187500000000e+02 0.000000000000e+00 0.000000000000e+00 0.000000000000e+00
3.190000000000e+02 0.000000000000e+00 0.000000000000e+00 0.000000000000e+00
3.192500000000e+02 0.000000000000e+00 0.000000000000e+00 0.000000000000e+00
3.195000000000e+02 0.000000000000e+00 0.000000000000e+00 0.000000000000e+00
3.197500000000e+02 0.000000000000e+00 0.000000000000e+00 0.000000000000e+00
3.200000000000e+02 0.000000000000e+00 0.000000000000e+00 0.000000000000e+00
3.202500000000e+02 0.000000000000e+00 0.000000000000e+00 0.000000000000e+00
3.205000000000e+02 0.000000000000e+00 0.000000000000e+00 0.000000000000e+00
3.207500000000e+02 0.000000000000e+00 0.000000000000e+00 0.000000000000e+00
3.210000000000e+02 0.000000000000e+00 0.000000000000e+00 0.000000000000e+00
3.212500000000e+02 0.000000000000e+00 0.000000000000e+00 0.000000000000e+00
3.215000000000e+02 0.000000000000e+00 0.000000000000e+00 0.000000000000e+00
3.217500000000e+02 0.000000000000e+00 0.000000000000e+00 0.000000000000e+00
3.220000000000e+02 0.000000000000e+00 0.000000000000e+00 0.000000000000e+00
3.222500000000e+02 0.000000000000e+00 0.000000000000e+00 0.000000000000e+00
3.225000000000e+02 0.000000000000e+00 0.000000000000e+00 0.000000000000e+00
3.227500000000e+02 0.000000000000e+00 0.000000000000e+00 0.000000000000e+00
3.230000000000e+02 0.000000000000e+00 0.000000000000e+00 0.000000000000e+00
3.232500000000e+02 0.000000000000e+00 0.000000000000e+00 0.000000000000e+00
3.235000000000e+02 0.000000000000e+00 0.000000000000e+00 0.000000000000e+00
3.237500000000e+02 0.000000000000e+00 0.000000000000e+00 0.000000000000e+00
3.240000000000e+02 0.000000000000e+00 0.000000000000e+00 0.000000000000e+00
3.242500000000e+02 0.000000000000e+00 0.000000000000e+00 0.000000000000e+00
3.245000000000e+02 0.000000000000e+00 0.000000000000e+00 0.000000000000e+00
3.247500000000e+02 0.000000000000e+00 0.000000000000e+00 0.000000000000e+00
3.250000000000e+02 0.000000000000e+00 0.000000000000e+00 0.000000000000e+00
3.252500000000e+02 0.000000000000e+00 0.000000000000e+00 0.000000000000e+00
3.255000000000e+02 0.000000000000e+00 0.000000000000e+00 0.000000000000e+00
3.257500000000e+02 0.000000000000e+00 0.000000000000e+00 0.000000000000e+00
3.260000000000e+02 0.000000000000e+00 0.000000000000e+00 0.000000000000e+00
3.262500000000e+02 0.000000000000e+00 0.000000000000e+00 0.000000000000e+00
3.265000000000e+02 0.000000000000e+00 0.000000000000e+00 0.000000000000e+00
3.267500000000e+02 0.000000000000e+00 0.000000000000e+00 0.000000000000e+00
3.270000000000e+02 0.000000000000e+00 0.000000000000e+00 0.000000000000e+00
3.272500000000e+02 0.000000000000e+00 0.000000000000e+00 0.000000000000e+00
3.275000000000e+02 0.000000000000e+00 0.000000000000e+00 0.000000000000e+00
3.277500000000e+02 0.000000000000e+00 0.000000000000e+00 0.000000000000e+00
3.280000000000e+02 0.000000000000e+00 0.000000000000e+00 0.000000000000e+00
3.282500000000e+02 0.000000000000e+00 0.000000000000e+00 0.000000000000e+00
3.285000000000e+02 0.000000000000e+00 0.000000000000e+00 0.000000000000e+00
3.287500000000e+02 0.000000000000e+00 0.000000000000e+00 0.000000000000e+00
3.290000000000e+02 0.000000000000e+00 0.000000000000e+00 0.000000000000e+00
3.292500000000e+02 0.000000000000e+00 0.000000000000e+00 0.000000000000e+00
3.295000000000e+02 0.000000000000e+00 0.000000000000e+00 0.000000000000e+00
3.297500000000e+02 0.000000000000e+00 0.000000000000e+00 0.000000000000e+00
3.300000000000e+02 0.000000000000e+00 0.000000000000e+00 0.000000000000e+00
3.302500000000e+02 0.000000000000e+00 0.000000000000e+00 0.000000000000e+00
3.305000000000e+02 0.000000000000e+00 0.000000000000e+00 0.000000000000e+00
3.307500000000e+02 0.000000000000e+00 0.000000000000e+00 0.000000000000e+00
3.310000000000e+02 0.000000000000e+00 0.000000000000e+00 0.000000000000e+00
3.312500000000e+02 0.000000000000e+00 0.000000000000e+00 0.000000000000e+00
3.315000000000e+02 0.000000000000e+00 0.000000000000e+00 0.000000000000e+00
3.317500000000e+02 0.000000000000e+00 0.000000000000e+00 0.000000000000e+00
3.320000000000e+02 0.000000000000e+00 0.000000000000e+00 0.000000000000e+00
3.322500000000e+02 0.000000000000e+00 0.000000000000e+00 0.000000000000e+00
3.325000000000e+02 0.000000000000e+00 0.000000000000e+00 0.000000000000e+00
3.327500000000e+02 0.000000000000e+00 0.000000000000e+00 0.000000000000e+00
3.330000000000e+02 0.000000000000e+00 0.000000000000e+00 0.000000000000e+00
3.332500000000e+02 0.000000000000e+00 0.000000000000e+00 0.000000000000e+00
3.335000000000e+02 0.000000000000e+00 0.000000000000e+00 0.000000000000e+00
3.337500000000e+02 0.000000000000e+00 0.000000000000e+00 0.000000000000e+00
3.340000000000e+02 0.000000000000e+00 0.000000000000e+00 0.000000000000e+00
3.342500000000e+02 0.000000000000e+00 0.000000000000e+00 0.000000000000e+00
3.345000000000e+02 0.000000000000e+00 0.000000000000e+00 0.000000000000e+00
3.347500000000e+02 0.000000000000e+00 0.000000000000e+00 0.000000000000e+00
3.350000000000e+02 0.000000000000e+00 0.000000000000e+00 0.000000000000e+00
3.352500000000e+02 0.000000000000e+00 0.000000000000e+00 0.000000000000e+00
3.355000000000e+02 0.000000000000e+00 0.000000000000e+00 0.000000000000e+00
3.357500000000e+02 0.000000000000e+00 0.000000000000e+00 0.000000000000e+00
3.360000000000e+02 0.000000000000e+00 0.000000000000e+00 0.000000000000e+00
3.362500000000e+02 0.000000000000e+00 0.000000000000e+00 0.000000000000e+00
3.365000000000e+02 0.000000000000e+00 0.000000000000e+00 0.000000000000e+00
3.367500000000e+02 0.000000000000e+00 0.000000000000e+00 0.000000000000e+00
3.370000000000e+02 0.000000000000e+00 0.000000000000e+00 0.000000000000e+00
3.372500000000e+02 0.000000000000e+00 0.000000000000e+00 0.000000000000e+00
3.375000000000e+02 0.000000000000e+00 0.000000000000e+00 0.000000000000e+00
3.377500000000e+02 0.000000000000e+00 0.000000000000e+00 0.000000000000e+00
3.380000000000e+02 0.000000000000e+00 0.000000000000e+00 0.000000000000e+00
3.382500000000e+02 0.000000000000e+00 0.000000000000e+00 0.000000000000e+00
3.385000000000e+02 0.000000000000e+00 0.000000000000e+00 0.000000000000e+00
3.387500000000e+02 0.000000000000e+00 0.000000000000e+00 0.000000000000e+00
3.390000000000e+02 0.000000000000e+00 0.000000000000e+00 0.000000000000e+00
3.392500000000e+02 0.000000000000e+00 0.000000000000e+00 0.000000000000e+00
3.395000000000e+02 0.000000000000e+00 0.000000000000e+00 0.000000000000e+00
3.397500000000e+02 0.000000000000e+00 0.000000000000e+00 0.000000000000e+00
3.400000000000e+02 0.000000000000e+00 0.000000000000e+00 0.000000000000e+00
3.402500000000e+02 0.000000000000e+00 0.000000000000e+00 0.000000000000e+00
3.405000000000e+02 0.000000000000e+00 0.000000000000e+00 0.000000000000e+00
3.407500000000e+02 0.000000000000e+00 0.000000000000e+00 0.000000000000e+00
3.410000000000e+02 0.000000000000e+00 0.000000000000e+00 0.000000000000e+00
3.412500000000e+02 0.000000000000e+00 0.000000000000e+00 0.000000000000e+00
3.415000000000e+02 0.000000000000e+00 0.000000000000e+00 0.000000000000e+00
3.417500000000e+02 0.000000000000e+00 0.000000000000e+00 0.000000000000e+00
3.420000000000e+02 0.000000000000e+00 0.000000000000e+00 0.000000000000e+00
3.422500000000e+02 0.000000000000e+00 0.000000000000e+00 0.000000000000e+00
3.425000000000e+02 0.000000000000e+00 0.000000000000e+00 0.000000000000e+00
3.427500000000e+02 0.000000000000e+00 0.000000000000e+00 0.000000000000e+00
3.430000000000e+02 0.000000000000e+00 0.000000000000e+00 0.000000000000e+00
3.432500000000e+02 0.000000000000e+00 0.000000000000e+00 0.000000000000e+00
3.435000000000e+02 0.000000000000e+00 0.000000000000e+00 0.000000000000e+00
3.437500000000e+02 0.000000000000e+00 0.000000000000e+00 0.000000000000e+00
3.440000000000e+02 0.000000000000e+00 0.000000000000e+00 0.000000000000e+00
3.442500000000e+02 0.000000000000e+00 0.000000000000e+00 0.000000000000e+00
3.445000000000e+02 0.000000000000e+00 0.000000000000e+00 0.000000000000e+00
3.447500000000e+02 0.000000000000e+00 0.000000000000e+00 0.000000000000e+00
3.450000000000e+02 0.000000000000e+00 0.000000000000e+00 0.000000000000e+00
3.452500000000e+02 0.000000000000e+00 0.000000000000e+00 0.000000000000e+00
3.455000000000e+02 0.000000000000e+00 0.000000000000e+00 0.000000000000e+00
3.457500000000e+02 0.000000000000e+00 0.000000000000e+00 0.000000000000e+00
3.460000000000e+02 0.000000000000e+00 0.000000000000e+00 0.000000000000e+00
3.462500000000e+02 0.000000000000e+00 0.000000000000e+00 0.000000000000e+00
3.465000000000e+02 0.000000000000e+00 0.000000000000e+00 0.000000000000e+00
3.467500000000e+02 0.000000000000e+00 0.000000000000e+00 0.000000000000e+00
3.470000000000e+02 0.000000000000e+00 0.000000000000e+00 0.000000000000e+00
3.472500000000e+02 0.000000000000e+00 0.000000000000e+00 0.000000000000e+00
3.475000000000e+02 0.000000000000e+00 0.000000000000e+00 0.000000000000e+00
3.477500000000e+02 0.000000000000e+00 0.000000000000e+00 0.000000000000e+00
3.480000000000e+02 0.000000000000e+00 0.000000000000e+00 0.000000000000e+00
3.482500000000e+02 0.000000000000e+00 0.000000000000e+00 0.000000000000e+00
3.485000000000e+02 0.000000000000e+00 0.000000000000e+00 0.000000000000e+00
3.487500000000e+02 0.000000000000e+00 0.000000000000e+00 0.000000000000e+00
3.490000000000e+02 0.000000000000e+00 0.000000000000e+00 0.000000000000e+00
3.492500000000e+02 0.000000000000e+00 0.000000000000e+00 0.000000000000e+00
3.495000000000e+02 0.000000000000e+00 0.000000000000e+00 0.000000000000e+00
3.497500000000e+02 0.000000000000e+00 0.000000000000e+00 0.000000000000e+00
3.500000000000e+02 0.000000000000e+00 0.000000000000e+00 0.000000000000e+00
3.502500000000e+02 0.000000000000e+00 0.000000000000e+00 0.000000000000e+00
3.505000000000e+02 0.000000000000e+00 0.000000000000e+00 0.000000000000e+00
3.507500000000e+02 0.000000000000e+00 0.000000000000e+00 0.000000000000e+00
3.510000000000e+02 0.000000000000e+00 0.000000000000e+00 0.000000000000e+00
3.512500000000e+02 0.000000000000e+00 0.000000000000e+00 0.000000000000e+00
3.515000000000e+02 0.000000000000e+00 0.000000000000e+00 0.000000000000e+00
3.517500000000e+02 0.000000000000e+00 0.000000000000e+00 0.000000000000e+00
3.520000000000e+02 0.000000000000e+00 0.000000000000e+00 0.000000000000e+00
3.522500000000e+02 0.000000000000e+00 0.000000000000e+00 0.000000000000e+00
3.525000000000e+02 0.000000000000e+00 0.000000000000e+00 0.000000000000e+00
3.527500000000e+02 0.000000000000e+00 0.000000000000e+00 0.000000000000e+00
3.530000000000e+02 0.000000000000e+00 0.000000000000e+00 0.000000000000e+00
3.532500000000e+02 0.000000000000e+00 0.000000000000e+00 0.000000000000e+00
3.535000000000e+02 0.000000000000e+00 0.000000000000e+00 0.000000000000e+00
3.537500000000e+02 0.000000000000e+00 0.000000000000e+00 0.000000000000e+00
3.540000000000e+02 0.000000000000e+00 0.000000000000e+00 0.000000000000e+00
3.542500000000e+02 0.000000000000e+00 0.000000000000e+00 0.000000000000e+00
3.545000000000e+02 0.000000000000e+00 0.000000000000e+00 0.000000000000e+00
3.547500000000e+02 0.000000000000e+00 0.000000000000e+00 0.000000000000e+00
3.550000000000e+02 0.000000000000e+00 0.000000000000e+00 0.000000000000e+00
3.552500000000e+02 0.000000000000e+00 0.000000000000e+00 0.000000000000e+00
3.555000000000e+02 0.000000000000e+00 0.000000000000e+00 0.000000000000e+00
3.557500000000e+02 0.000000000000e+00 0.000000000000e+00 0.000000000000e+00
3.560000000000e+02 0.000000000000e+00 0.000000000000e+00 0.000000000000e+00
3.562500000000e+02 0.000000000000e+00 0.000000000000e+00 0.000000000000e+00
3.565000000000e+02 0.000000000000e+00 0.000000000000e+00 0.000000000000e+00
3.567500000000e+02 0.000000000000e+00 0.000000000000e+00 0.000000000000e+00
3.570000000000e+02 0.000000000000e+00 0.000000000000e+00 0.000000000000e+00
3.572500000000e+02 0.000000000000e+00 0.000000000000e+00 0.000000000000e+00
3.575000000000e+02 0.000000000000e+00 0.000000000000e+00 0.000000000000e+00
3.577500000000e+02 0.000000000000e+00 0.000000000000e+00 0.000000000000e+00
3.580000000000e+02 0.000000000000e+00 0.000000000000e+00 0.000000000000e+00
3.582500000000e+02 0.000000000000e+00 0.000000000000e+00 0.000000000000e+00
3.585000000000e+02 0.000000000000e+00 0.000000000000e+00 0.000000000000e+00
3.587500000000e+02 0.000000000000e+00 0.000000000000e+00 0.000000000000e+00
3.590000000000e+02 0.000000000000e+00 0.000000000000e+00 0.000000000000e+00
3.592500000000e+02 0.000000000000e+00 0.000000000000e+00 0.000000000000e+00
3.595000000000e+02 0.000000000000e+00 0.000000000000e+00 0.000000000000e+00
3.597500000000e+02 0.000000000000e+00 0.000000000000e+00 0.000000000000e+00
3.600000000000e+02 0.000000000000e+00 0.000000000000e+00 0.000000000000e+00
3.602500000000e+02 0.000000000000e+00 0.000000000000e+00 0.000000000000e+00
3.605000000000e+02 0.000000000000e+00 0.000000000000e+00 0.000000000000e+00
3.607500000000e+02 0.000000000000e+00 0.000000000000e+00 0.000000000000e+00
3.610000000000e+02 0.000000000000e+00 0.000000000000e+00 0.000000000000e+00
3.612500000000e+02 0.000000000000e+00 0.000000000000e+00 0.000000000000e+00
3.615000000000e+02 0.000000000000e+00 0.000000000000e+00 0.000000000000e+00
3.617500000000e+02 0.000000000000e+00 0.000000000000e+00 0.000000000000e+00
3.620000000000e+02 0.000000000000e+00 0.000000000000e+00 0.000000000000e+00
3.622500000000e+02 0.000000000000e+00 0.000000000000e+00 0.000000000000e+00
3.625000000000e+02 0.000000000000e+00 0.000000000000e+00 0.000000000000e+00
3.627500000000e+02 0.000000000000e+00 0.000000000000e+00 0.000000000000e+00
3.630000000000e+02 0.000000000000e+00 0.000000000000e+00 0.000000000000e+00
3.632500000000e+02 0.000000000000e+00 0.000000000000e+00 0.000000000000e+00
3.635000000000e+02 0.000000000000e+00 0.000000000000e+00 0.000000000000e+00
3.637500000000e+02 0.000000000000e+00 0.000000000000e+00 0.000000000000e+00
3.640000000000e+02 0.000000000000e+00 0.000000000000e+00 0.000000000000e+00
3.642500000000e+02 0.000000000000e+00 0.000000000000e+00 0.000000000000e+00
3.645000000000e+02 0.000000000000e+00 0.000000000000e+00 0.000000000000e+00
3.647500000000e+02 0.000000000000e+00 0.000000000000e+00 0.000000000000e+00
3.650000000000e+02 0.000000000000e+00 0.000000000000e+00 0.000000000000e+00
3.652500000000e+02 0.000000000000e+00 0.000000000000e+00 0.000000000000e+00
3.655000000000e+02 0.000000000000e+00 0.000000000000e+00 0.000000000000e+00
3.657500000000e+02 0.000000000000e+00 0.000000000000e+00 0.000000000000e+00
3.660000000000e+02 0.000000000000e+00 0.000000000000e+00 0.000000000000e+00
3.662500000000e+02 0.000000000000e+00 0.000000000000e+00 0.000000000000e+00
3.665000000000e+02 0.000000000000e+00 0.000000000000e+00 0.000000000000e+00
3.667500000000e+02 0.000000000000e+00 0.000000000000e+00 0.000000000000e+00
3.670000000000e+02 0.000000000000e+00 0.000000000000e+00 0.000000000000e+00
3.672500000000e+02 0.000000000000e+00 0.000000000000e+00 0.000000000000e+00
3.675000000000e+02 0.000000000000e+00 0.000000000000e+00 0.000000000000e+00
3.677500000000e+02 0.000000000000e+00 0.000000000000e+00 0.000000000000e+00
3.680000000000e+02 0.000000000000e+00 0.000000000000e+00 0.000000000000e+00
3.682500000000e+02 0.000000000000e+00 0.000000000000e+00 0.000000000000e+00
3.685000000000e+02 0.000000000000e+00 0.000000000000e+00 0.000000000000e+00
3.687500000000e+02 0.000000000000e+00 0.000000000000e+00 0.000000000000e+00
3.690000000000e+02 0.000000000000e+00 0.000000000000e+00 0.000000000000e+00
3.692500000000e+02 0.000000000000e+00 0.000000000000e+00 0.000000000000e+00
3.695000000000e+02 0.000000000000e+00 0.000000000000e+00 0.000000000000e+00
3.697500000000e+02 0.000000000000e+00 0.000000000000e+00 0.000000000000e+00
3.700000000000e+02 0.000000000000e+00 0.000000000000e+00 0.000000000000e+00
3.702500000000e+02 0.000000000000e+00 0.000000000000e+00 0.000000000000e+00
3.705000000000e+02 0.000000000000e+00 0.000000000000e+00 0.000000000000e+00
3.707500000000e+02 0.000000000000e+00 0.000000000000e+00 0.000000000000e+00
3.710000000000e+02 0.000000000000e+00 0.000000000000e+00 0.000000000000e+00
3.712500000000e+02 0.000000000000e+00 0.000000000000e+00 0.000000000000e+00
3.715000000000e+02 0.000000000000e+00 0.000000000000e+00 0.000000000000e+00
3.717500000000e+02 0.000000000000e+00 0.000000000000e+00 0.000000000000e+00
3.720000000000e+02 0.000000000000e+00 0.000000000000e+00 0.000000000000e+00
3.722500000000e+02 0.000000000000e+00 0.000000000000e+00 0.000000000000e+00
3.725000000000e+02 0.000000000000e+00 0.000000000000e+00 0.000000000000e+00
3.727500000000e+02 0.000000000000e+00 0.000000000000e+00 0.000000000000e+00
3.730000000000e+02 0.000000000000e+00 0.000000000000e+00 0.000000000000e+00
3.732500000000e+02 0.000000000000e+00 0.000000000000e+00 0.000000000000e+00
3.735000000000e+02 0.000000000000e+00 0.000000000000e+00 0.000000000000e+00
3.737500000000e+02 0.000000000000e+00 0.000000000000e+00 0.000000000000e+00
3.740000000000e+02 0.000000000000e+00 0.000000000000e+00 0.000000000000e+00
3.742500000000e+02 0.000000000000e+00 0.000000000000e+00 0.000000000000e+00
3.745000000000e+02 0.000000000000e+00 0.000000000000e+00 0.000000000000e+00
3.747500000000e+02 0.000000000000e+00 0.000000000000e+00 0.000000000000e+00
3.750000000000e+02 0.000000000000e+00 0.000000000000e+00 0.000000000000e+00
3.752500000000e+02 0.000000000000e+00 0.000000000000e+00 0.000000000000e+00
3.755000000000e+02 0.000000000000e+00 0.000000000000e+00 0.000000000000e+00
3.757500000000e+02 0.000000000000e+00 0.000000000000e+00 0.000000000000e+00
3.760000000000e+02 0.000000000000e+00 0.000000000000e+00 0.000000000000e+00
3.762500000000e+02 0.000000000000e+00 0.000000000000e+00 0.000000000000e+00
3.765000000000e+02 0.000000000000e+00 0.000000000000e+00 0.000000000000e+00
3.767500000000e+02 0.000000000000e+00 0.000000000000e+00 0.000000000000e+00
3.770000000000e+02 0.000000000000e+00 0.000000000000e+00 0.000000000000e+00
3.772500000000e+02 0.000000000000e+00 0.000000000000e+00 0.000000000000e+00
3.775000000000e+02 0.000000000000e+00 0.000000000000e+00 0.000000000000e+00
3.777500000000e+02 0.000000000000e+00 0.000000000000e+00 0.000000000000e+00
3.780000000000e+02 0.000000000000e+00 0.000000000000e+00 0.000000000000e+00
3.782500000000e+02 0.000000000000e+00 0.000000000000e+00 0.000000000000e+00
3.785000000000e+02 0.000000000000e+00 0.000000000000e+00 0.000000000000e+00
3.787500000000e+02 0.000000000000e+00 0.000000000000e+00 0.000000000000e+00
3.790000000000e+02 0.000000000000e+00 0.000000000000e+00 0.000000000000e+00
3.792500000000e+02 0.000000000000e+00 0.000000000000e+00 0.000000000000e+00
3.795000000000e+02 0.000000000000e+00 0.000000000000e+00 0.000000000000e+00
3.797500000000e+02 0.000000000000e+00 0.000000000000e+00 0.000000000000e+00
3.800000000000e+02 0.000000000000e+00 0.000000000000e+00 0.000000000000e+00
3.802500000000e+02 0.000000000000e+00 0.000000000000e+00 0.000000000000e+00
3.805000000000e+02 0.000000000000e+00 0.000000000000e+00 0.000000000000e+00
3.807500000000e+02 0.000000000000e+00 0.000000000000e+00 0.000000000000e+00
3.810000000000e+02 0.000000000000e+00 0.000000000000e+00 0.000000000000e+00
3.812500000000e+02 0.000000000000e+00 0.000000000000e+00 0.000000000000e+00
3.815000000000e+02 0.000000000000e+00 0.000000000000e+00 0.000000000000e+00
3.817500000000e+02 0.000000000000e+00 0.000000000000e+00 0.000000000000e+00
3.820000000000e+02 0.000000000000e+00 0.000000000000e+00 0.000000000000e+00
3.822500000000e+02 0.000000000000e+00 0.000000000000e+00 0.000000000000e+00
3.825000000000e+02 0.000000000000e+00 0.000000000000e+00 0.000000000000e+00
3.827500000000e+02 0.000000000000e+00 0.000000000000e+00 0.000000000000e+00
3.830000000000e+02 0.000000000000e+00 0.000000000000e+00 0.000000000000e+00
3.832500000000e+02 0.000000000000e+00 0.000000000000e+00 0.000000000000e+00
3.835000000000e+02 0.000000000000e+00 0.000000000000e+00 0.000000000000e+00
3.837500000000e+02 0.000000000000e+00 0.000000000000e+00 0.000000000000e+00
3.840000000000e+02 0.000000000000e+00 0.000000000000e+00 0.000000000000e+00
3.842500000000e+02 0.000000000000e+00 0.000000000000e+00 0.000000000000e+00
3.845000000000e+02 0.000000000000e+00 0.000000000000e+00 0.000000000000e+00
3.847500000000e+02 0.000000000000e+00 0.000000000000e+00 0.000000000000e+00
3.850000000000e+02 0.000000000000e+00 0.000000000000e+00 0.000000000000e+00
3.852500000000e+02 0.000000000000e+00 0.000000000000e+00 0.000000000000e+00
3.855000000000e+02 0.000000000000e+00 0.000000000000e+00 0.000000000000e+00
3.857500000000e+02 0.000000000000e+00 0.000000000000e+00 0.000000000000e+00
3.860000000000e+02 0.000000000000e+00 0.000000000000e+00 0.000000000000e+00
3.862500000000e+02 0.000000000000e+00 0.000000000000e+00 0.000000000000e+00
3.865000000000e+02 0.000000000000e+00 0.000000000000e+00 0.000000000000e+00
3.867500000000e+02 0.000000000000e+00 0.000000000000e+00 0.000000000000e+00
3.870000000000e+02 0.000000000000e+00 0.000000000000e+00 0.000000000000e+00
3.872500000000e+02 0.000000000000e+00 0.000000000000e+00 0.000000000000e+00
3.875000000000e+02 0.000000000000e+00 0.000000000000e+00 0.000000000000e+00
3.877500000000e+02 0.000000000000e+00 0.000000000000e+00 0.000000000000e+00
3.880000000000e+02 0.000000000000e+00 0.000000000000e+00 0.000000000000e+00
3.882500000000e+02 0.000000000000e+00 0.000000000000e+00 0.000000000000e+00
3.885000000000e+02 0.000000000000e+00 0.000000000000e+00 0.000000000000e+00
3.887500000000e+02 0.000000000000e+00 0.000000000000e+00 0.000000000000e+00
3.890000000000e+02 0.000000000000e+00 0.000000000000e+00 0.000000000000e+00
3.892500000000e+02 0.000000000000e+00 0.000000000000e+00 0.000000000000e+00
3.895000000000e+02 0.000000000000e+00 0.000000000000e+00 0.000000000000e+00
3.897500000000e+02 0.000000000000e+00 0.000000000000e+00 0.000000000000e+00
3.900000000000e+02 0.000000000000e+00 0.000000000000e+00 0.000000000000e+00
3.902500000000e+02 0.000000000000e+00 0.000000000000e+00 0.000000000000e+00
3.905000000000e+02 0.000000000000e+00 0.000000000000e+00 0.000000000000e+00
3.907500000000e+02 0.000000000000e+00 0.000000000000e+00 0.000000000000e+00
3.910000000000e+02 0.000000000000e+00 0.000000000000e+00 0.000000000000e+00
3.912500000000e+02 0.000000000000e+00 0.000000000000e+00 0.000000000000e+00
3.915000000000e+02 0.000000000000e+00 0.000000000000e+00 0.000000000000e+00
3.917500000000e+02 0.000000000000e+00 0.000000000000e+00 0.000000000000e+00
3.920000000000e+02 0.000000000000e+00 0.000000000000e+00 0.000000000000e+00
3.922500000000e+02 0.000000000000e+00 0.000000000000e+00 0.000000000000e+00
3.925000000000e+02 0.000000000000e+00 0.000000000000e+00 0.000000000000e+00
3.927500000000e+02 0.000000000000e+00 0.000000000000e+00 0.000000000000e+00
3.930000000000e+02 0.000000000000e+00 0.000000000000e+00 0.000000000000e+00
3.932500000000e+02 0.000000000000e+00 0.000000000000e+00 0.000000000000e+00
3.935000000000e+02 0.000000000000e+00 0.000000000000e+00 0.000000000000e+00
3.937500000000e+02 0.000000000000e+00 0.000000000000e+00 0.000000000000e+00
3.940000000000e+02 0.000000000000e+00 0.000000000000e+00 0.000000000000e+00
3.942500000000e+02 0.000000000000e+00 0.000000000000e+00 0.000000000000e+00
3.945000000000e+02 0.000000000000e+00 0.000000000000e+00 0.000000000000e+00
3.947500000000e+02 0.000000000000e+00 0.000000000000e+00 0.000000000000e+00
3.950000000000e+02 0.000000000000e+00 0.000000000000e+00 0.000000000000e+00
3.952500000000e+02 0.000000000000e+00 0.000000000000e+00 0.000000000000e+00
3.955000000000e+02 0.000000000000e+00 0.000000000000e+00 0.000000000000e+00
3.957500000000e+02 0.000000000000e+00 0.000000000000e+00 0.000000000000e+00
3.960000000000e+02 0.000000000000e+00 0.000000000000e+00 0.000000000000e+00
3.962500000000e+02 0.000000000000e+00 0.000000000000e+00 0.000000000000e+00
3.965000000000e+02 0.000000000000e+00 0.000000000000e+00 0.000000000000e+00
3.967500000000e+02 0.000000000000e+00 0.000000000000e+00 0.000000000000e+00
3.970000000000e+02 0.000000000000e+00 0.000000000000e+00 0.000000000000e+00
3.972500000000e+02 0.000000000000e+00 0.000000000000e+00 0.000000000000e+00
3.975000000000e+02 0.000000000000e+00 0.000000000000e+00 0.000000000000e+00
3.977500000000e+02 0.000000000000e+00 0.000000000000e+00 0.000000000000e+00
3.980000000000e+02 0.000000000000e+00 0.000000000000e+00 0.000000000000e+00
3.982500000000e+02 0.000000000000e+00 0.000000000000e+00 0.000000000000e+00
3.985000000000e+02 0.000000000000e+00 0.000000000000e+00 0.000000000000e+00
3.987500000000e+02 0.000000000000e+00 0.000000000000e+00 0.000000000000e+00
3.990000000000e+02 0.000000000000e+00 0.000000000000e+00 0.000000000000e+00
3.992500000000e+02 0.000000000000e+00 0.000000000000e+00 0.000000000000e+00
3.995000000000e+02 0.000000000000e+00 0.000000000000e+00 0.000000000000e+00
3.997500000000e+02 0.000000000000e+00 0.000000000000e+00 0.000000000000e+00
4.000000000000e+02 0.000000000000e+00 0.000000000000e+00 0.000000000000e+00
4.002500000000e+02 0.000000000000e+00 0.000000000000e+00 0.000000000000e+00
4.005000000000e+02 0.000000000000e+00 0.000000000000e+00 0.000000000000e+00
4.007500000000e+02 0.000000000000e+00 0.000000000000e+00 0.000000000000e+00
4.010000000000e+02 0.000000000000e+00 0.000000000000e+00 0.000000000000e+00
4.012500000000e+02 0.000000000000e+00 0.000000000000e+00 0.000000000000e+00
4.015000000000e+02 0.000000000000e+00 0.000000000000e+00 0.000000000000e+00
4.017500000000e+02 0.000000000000e+00 0.000000000000e+00 0.000000000000e+00
4.020000000000e+02 0.000000000000e+00 0.000000000000e+00 0.000000000000e+00
4.022500000000e+02 0.000000000000e+00 0.000000000000e+00 0.000000000000e+00
4.025000000000e+02 0.000000000000e+00 0.000000000000e+00 0.000000000000e+00
4.027500000000e+02 0.000000000000e+00 0.000000000000e+00 0.000000000000e+00
4.030000000000e+02 0.000000000000e+00 0.000000000000e+00 0.000000000000e+00
4.032500000000e+02 0.000000000000e+00 0.000000000000e+00 0.000000000000e+00
4.035000000000e+02 0.000000000000e+00 0.000000000000e+00 0.000000000000e+00
4.037500000000e+02 0.000000000000e+00 0.000000000000e+00 0.000000000000e+00
4.040000000000e+02 0.000000000000e+00 0.000000000000e+00 0.000000000000e+00
4.042500000000e+02 0.000000000000e+00 0.000000000000e+00 0.000000000000e+00
4.045000000000e+02 0.000000000000e+00 0.000000000000e+00 0.000000000000e+00
4.047500000000e+02 0.000000000000e+00 0.000000000000e+00 0.000000000000e+00
4.050000000000e+02 0.000000000000e+00 0.000000000000e+00 0.000000000000e+00
4.052500000000e+02 0.000000000000e+00 0.000000000000e+00 0.000000000000e+00
4.055000000000e+02 0.000000000000e+00 0.000000000000e+00 0.000000000000e+00
4.057500000000e+02 0.000000000000e+00 0.000000000000e+00 0.000000000000e+00
4.060000000000e+02 0.000000000000e+00 0.000000000000e+00 0.000000000000e+00
4.062500000000e+02 0.000000000000e+00 0.000000000000e+00 0.000000000000e+00
4.065000000000e+02 0.000000000000e+00 0.000000000000e+00 0.000000000000e+00
4.067500000000e+02 0.000000000000e+00 0.000000000000e+00 0.000000000000e+00
4.070000000000e+02 0.000000000000e+00 0.000000000000e+00 0.000000000000e+00
4.072500000000e+02 0.000000000000e+00 0.000000000000e+00 0.000000000000e+00
4.075000000000e+02 0.000000000000e+00 0.000000000000e+00 0.000000000000e+00
4.077500000000e+02 0.000000000000e+00 0.000000000000e+00 0.000000000000e+00
4.080000000000e+02 0.000000000000e+00 0.000000000000e+00 0.000000000000e+00
4.082500000000e+02 0.000000000000e+00 0.000000000000e+00 0.000000000000e+00
4.085000000000e+02 0.000000000000e+00 0.000000000000e+00 0.000000000000e+00
4.087500000000e+02 0.000000000000e+00 0.000000000000e+00 0.000000000000e+00
4.090000000000e+02 0.000000000000e+00 0.000000000000e+00 0.000000000000e+00
4.092500000000e+02 0.000000000000e+00 0.000000000000e+00 0.000000000000e+00
4.095000000000e+02 0.000000000000e+00 0.000000000000e+00 0.000000000000e+00
4.097500000000e+02 0.000000000000e+00 0.000000000000e+00 0.000000000000e+00
4.100000000000e+02 0.000000000000e+00 0.000000000000e+00 0.000000000000e+00
4.102500000000e+02 0.000000000000e+00 0.000000000000e+00 0.000000000000e+00
4.105000000000e+02 0.000000000000e+00 0.000000000000e+00 0.000000000000e+00
4.107500000000e+02 0.000000000000e+00 0.000000000000e+00 0.000000000000e+00
4.110000000000e+02 0.000000000000e+00 0.000000000000e+00 0.000000000000e+00
4.112500000000e+02 0.000000000000e+00 0.000000000000e+00 0.000000000000e+00
4.115000000000e+02 0.000000000000e+00 0.000000000000e+00 0.000000000000e+00
4.117500000000e+02 0.000000000000e+00 0.000000000000e+00 0.000000000000e+00
4.120000000000e+02 0.000000000000e+00 0.000000000000e+00 0.000000000000e+00
4.122500000000e+02 0.000000000000e+00 0.000000000000e+00 0.000000000000e+00
4.125000000000e+02 0.000000000000e+00 0.000000000000e+00 0.000000000000e+00
4.127500000000e+02 0.000000000000e+00 0.000000000000e+00 0.000000000000e+00
4.130000000000e+02 0.000000000000e+00 0.000000000000e+00 0.000000000000e+00
4.132500000000e+02 0.000000000000e+00 0.000000000000e+00 0.000000000000e+00
4.135000000000e+02 0.000000000000e+00 0.000000000000e+00 0.000000000000e+00
4.137500000000e+02 0.000000000000e+00 0.000000000000e+00 0.000000000000e+00
4.140000000000e+02 0.000000000000e+00 0.000000000000e+00 0.000000000000e+00
4.142500000000e+02 0.000000000000e+00 0.000000000000e+00 0.000000000000e+00
4.145000000000e+02 0.000000000000e+00 0.000000000000e+00 0.000000000000e+00
4.147500000000e+02 0.000000000000e+00 0.000000000000e+00 0.000000000000e+00
4.150000000000e+02 0.000000000000e+00 0.000000000000e+00 0.000000000000e+00
4.152500000000e+02 0.000000000000e+00 0.000000000000e+00 0.000000000000e+00
4.155000000000e+02 0.000000000000e+00 0.000000000000e+00 0.000000000000e+00
4.157500000000e+02 0.000000000000e+00 0.000000000000e+00 0.000000000000e+00
4.160000000000e+02 0.000000000000e+00 0.000000000000e+00 0.000000000000e+00
4.162500000000e+02 0.000000000000e+00 0.000000000000e+00 0.000000000000e+00
4.165000000000e+02 0.000000000000e+00 0.000000000000e+00 0.000000000000e+00
4.167500000000e+02 0.000000000000e+00 0.000000000000e+00 0.000000000000e+00
4.170000000000e+02 0.000000000000e+00 0.000000000000e+00 0.000000000000e+00
4.172500000000e+02 0.000000000000e+00 0.000000000000e+00 0.000000000000e+00
4.175000000000e+02 0.000000000000e+00 0.000000000000e+00 0.000000000000e+00
4.177500000000e+02 0.000000000000e+00 0.000000000000e+00 0.000000000000e+00
4.180000000000e+02 0.000000000000e+00 0.000000000000e+00 0.000000000000e+00
4.182500000000e+02 0.000000000000e+00 0.000000000000e+00 0.000000000000e+00
4.185000000000e+02 0.000000000000e+00 0.000000000000e+00 0.000000000000e+00
4.187500000000e+02 0.000000000000e+00 0.000000000000e+00 0.000000000000e+00
4.190000000000e+02 0.000000000000e+00 0.000000000000e+00 0.000000000000e+00
4.192500000000e+02 0.000000000000e+00 0.000000000000e+00 0.000000000000e+00
4.195000000000e+02 0.000000000000e+00 0.000000000000e+00 0.000000000000e+00
4.197500000000e+02 0.000000000000e+00 0.000000000000e+00 0.000000000000e+00
4.200000000000e+02 0.000000000000e+00 0.000000000000e+00 0.000000000000e+00
4.202500000000e+02 0.000000000000e+00 0.000000000000e+00 0.000000000000e+00
4.205000000000e+02 0.000000000000e+00 0.000000000000e+00 0.000000000000e+00
4.207500000000e+02 0.000000000000e+00 0.000000000000e+00 0.000000000000e+00
4.210000000000e+02 0.000000000000e+00 0.000000000000e+00 0.000000000000e+00
4.212500000000e+02 0.000000000000e+00 0.000000000000e+00 0.000000000000e+00
4.215000000000e+02 0.000000000000e+00 0.000000000000e+00 0.000000000000e+00
4.217500000000e+02 0.000000000000e+00 0.000000000000e+00 0.000000000000e+00
4.220000000000e+02 0.000000000000e+00 0.000000000000e+00 0.000000000000e+00
4.222500000000e+02 0.000000000000e+00 0.000000000000e+00 0.000000000000e+00
4.225000000000e+02 0.000000000000e+00 0.000000000000e+00 0.000000000000e+00
4.227500000000e+02 0.000000000000e+00 0.000000000000e+00 0.000000000000e+00
4.230000000000e+02 0.000000000000e+00 0.000000000000e+00 0.000000000000e+00
4.232500000000e+02 0.000000000000e+00 0.000000000000e+00 0.000000000000e+00
4.235000000000e+02 0.000000000000e+00 0.000000000000e+00 0.000000000000e+00
4.237500000000e+02 0.000000000000e+00 0.000000000000e+00 0.000000000000e+00
4.240000000000e+02 0.000000000000e+00 0.000000000000e+00 0.000000000000e+00
4.242500000000e+02 0.000000000000e+00 0.000000000000e+00 0.000000000000e+00
4.245000000000e+02 0.000000000000e+00 0.000000000000e+00 0.000000000000e+00
4.247500000000e+02 0.000000000000e+00 0.000000000000e+00 0.000000000000e+00
4.250000000000e+02 0.000000000000e+00 0.000000000000e+00 0.000000000000e+00
4.252500000000e+02 0.000000000000e+00 0.000000000000e+00 0.000000000000e+00
4.255000000000e+02 0.000000000000e+00 0.000000000000e+00 0.000000000000e+00
4.257500000000e+02 0.000000000000e+00 0.000000000000e+00 0.000000000000e+00
4.260000000000e+02 0.000000000000e+00 0.000000000000e+00 0.000000000000e+00
4.262500000000e+02 0.000000000000e+00 0.000000000000e+00 0.000000000000e+00
4.265000000000e+02 0.000000000000e+00 0.000000000000e+00 0.000000000000e+00
4.267500000000e+02 0.000000000000e+00 0.000000000000e+00 0.000000000000e+00
4.270000000000e+02 0.000000000000e+00 0.000000000000e+00 0.000000000000e+00
4.272500000000e+02 0.000000000000e+00 0.000000000000e+00 0.000000000000e+00
4.275000000000e+02 0.000000000000e+00 0.000000000000e+00 0.000000000000e+00
4.277500000000e+02 0.000000000000e+00 0.000000000000e+00 0.000000000000e+00
4.280000000000e+02 0.000000000000e+00 0.000000000000e+00 0.000000000000e+00
4.282500000000e+02 0.000000000000e+00 0.000000000000e+00 0.000000000000e+00
4.285000000000e+02 0.000000000000e+00 0.000000000000e+00 0.000000000000e+00
4.287500000000e+02 0.000000000000e+00 0.000000000000e+00 0.000000000000e+00
4.290000000000e+02 0.000000000000e+00 0.000000000000e+00 0.000000000000e+00
4.292500000000e+02 0.000000000000e+00 0.000000000000e+00 0.000000000000e+00
4.295000000000e+02 0.000000000000e+00 0.000000000000e+00 0.000000000000e+00
4.297500000000e+02 0.000000000000e+00 0.000000000000e+00 0.000000000000e+00
4.300000000000e+02 0.000000000000e+00 0.000000000000e+00 0.000000000000e+00
4.302500000000e+02 0.000000000000e+00 0.000000000000e+00 0.000000000000e+00
4.305000000000e+02 0.000000000000e+00 0.000000000000e+00 0.000000000000e+00
4.307500000000e+02 0.000000000000e+00 0.000000000000e+00 0.000000000000e+00
4.310000000000e+02 0.000000000000e+00 0.000000000000e+00 0.000000000000e+00
4.312500000000e+02 0.000000000000e+00 0.000000000000e+00 0.000000000000e+00
4.315000000000e+02 0.000000000000e+00 0.000000000000e+00 0.000000000000e+00
4.317500000000e+02 0.000000000000e+00 0.000000000000e+00 0.000000000000e+00
4.320000000000e+02 0.000000000000e+00 0.000000000000e+00 0.000000000000e+00
4.322500000000e+02 0.000000000000e+00 0.000000000000e+00 0.000000000000e+00
4.325000000000e+02 0.000000000000e+00 0.000000000000e+00 0.000000000000e+00
4.327500000000e+02 0.000000000000e+00 0.000000000000e+00 0.000000000000e+00
4.330000000000e+02 0.000000000000e+00 0.000000000000e+00 0.000000000000e+00
4.332500000000e+02 0.000000000000e+00 0.000000000000e+00 0.000000000000e+00
4.335000000000e+02 0.000000000000e+00 0.000000000000e+00 0.000000000000e+00
4.337500000000e+02 0.000000000000e+00 0.000000000000e+00 0.000000000000e+00
4.340000000000e+02 0.000000000000e+00 0.000000000000e+00 0.000000000000e+00
4.342500000000e+02 0.000000000000e+00 0.000000000000e+00 0.000000000000e+00
4.345000000000e+02 0.000000000000e+00 0.000000000000e+00 0.000000000000e+00
4.347500000000e+02 0.000000000000e+00 0.000000000000e+00 0.000000000000e+00
4.350000000000e+02 0.000000000000e+00 0.000000000000e+00 0.000000000000e+00
4.352500000000e+02 0.000000000000e+00 0.000000000000e+00 0.000000000000e+00
4.355000000000e+02 0.000000000000e+00 0.000000000000e+00 0.000000000000e+00
4.357500000000e+02 0.000000000000e+00 0.000000000000e+00 0.000000000000e+00
4.360000000000e+02 0.000000000000e+00 0.000000000000e+00 0.000000000000e+00
4.362500000000e+02 0.000000000000e+00 0.000000000000e+00 0.000000000000e+00
4.365000000000e+02 0.000000000000e+00 0.000000000000e+00 0.000000000000e+00
4.367500000000e+02 0.000000000000e+00 0.000000000000e+00 0.000000000000e+00
4.370000000000e+02 0.000000000000e+00 0.000000000000e+00 0.000000000000e+00
4.372500000000e+02 0.000000000000e+00 0.000000000000e+00 0.000000000000e+00
4.375000000000e+02 0.000000000000e+00 0.000000000000e+00 0.000000000000e+00
4.377500000000e+02 0.000000000000e+00 0.000000000000e+00 0.000000000000e+00
4.380000000000e+02 0.000000000000e+00 0.000000000000e+00 0.000000000000e+00
4.382500000000e+02 0.000000000000e+00 0.000000000000e+00 0.000000000000e+00
4.385000000000e+02 0.000000000000e+00 0.000000000000e+00 0.000000000000e+00
4.387500000000e+02 0.000000000000e+00 0.000000000000e+00 0.000000000000e+00
4.390000000000e+02 0.000000000000e+00 0.000000000000e+00 0.000000000000e+00
4.392500000000e+02 0.000000000000e+00 0.000000000000e+00 0.000000000000e+00
4.395000000000e+02 0.000000000000e+00 0.000000000000e+00 0.000000000000e+00
4.397500000000e+02 0.000000000000e+00 0.000000000000e+00 0.000000000000e+00
4.400000000000e+02 0.000000000000e+00 0.000000000000e+00 0.000000000000e+00
4.402500000000e+02 0.000000000000e+00 0.000000000000e+00 0.000000000000e+00
4.405000000000e+02 0.000000000000e+00 0.000000000000e+00 0.000000000000e+00
4.407500000000e+02 0.000000000000e+00 0.000000000000e+00 0.000000000000e+00
4.410000000000e+02 0.000000000000e+00 0.000000000000e+00 0.000000000000e+00
4.412500000000e+02 0.000000000000e+00 0.000000000000e+00 0.000000000000e+00
4.415000000000e+02 0.000000000000e+00 0.000000000000e+00 0.000000000000e+00
4.417500000000e+02 0.000000000000e+00 0.000000000000e+00 0.000000000000e+00
4.420000000000e+02 0.000000000000e+00 0.000000000000e+00 0.000000000000e+00
4.422500000000e+02 0.000000000000e+00 0.000000000000e+00 0.000000000000e+00
4.425000000000e+02 0.000000000000e+00 0.000000000000e+00 0.000000000000e+00
4.427500000000e+02 0.000000000000e+00 0.000000000000e+00 0.000000000000e+00
4.430000000000e+02 0.000000000000e+00 0.000000000000e+00 0.000000000000e+00
4.432500000000e+02 0.000000000000e+00 0.000000000000e+00 0.000000000000e+00
4.435000000000e+02 0.000000000000e+00 0.000000000000e+00 0.000000000000e+00
4.437500000000e+02 0.000000000000e+00 0.000000000000e+00 0.000000000000e+00
4.440000000000e+02 0.000000000000e+00 0.000000000000e+00 0.000000000000e+00
4.442500000000e+02 0.000000000000e+00 0.000000000000e+00 0.000000000000e+00
4.445000000000e+02 0.000000000000e+00 0.000000000000e+00 0.000000000000e+00
4.447500000000e+02 0.000000000000e+00 0.000000000000e+00 0.000000000000e+00
4.450000000000e+02 0.000000000000e+00 0.000000000000e+00 0.000000000000e+00
4.452500000000e+02 0.000000000000e+00 0.000000000000e+00 0.000000000000e+00
4.455000000000e+02 0.000000000000e+00 0.000000000000e+00 0.000000000000e+00
4.457500000000e+02 0.000000000000e+00 0.000000000000e+00 0.000000000000e+00
4.460000000000e+02 0.000000000000e+00 0.000000000000e+00 0.000000000000e+00
4.462500000000e+02 0.000000000000e+00 0.000000000000e+00 0.000000000000e+00
4.465000000000e+02 0.000000000000e+00 0.000000000000e+00 0.000000000000e+00
4.467500000000e+02 0.000000000000e+00 0.000000000000e+00 0.000000000000e+00
4.470000000000e+02 0.000000000000e+00 0.000000000000e+00 0.000000000000e+00
4.472500000000e+02 0.000000000000e+00 0.000000000000e+00 0.000000000000e+00
4.475000000000e+02 0.000000000000e+00 0.000000000000e+00 0.000000000000e+00
4.477500000000e+02 0.000000000000e+00 0.000000000000e+00 0.000000000000e+00
4.480000000000e+02 0.000000000000e+00 0.000000000000e+00 0.000000000000e+00
4.482500000000e+02 0.000000000000e+00 0.000000000000e+00 0.000000000000e+00
4.485000000000e+02 0.000000000000e+00 0.000000000000e+00 0.000000000000e+00
4.487500000000e+02 0.000000000000e+00 0.000000000000e+00 0.000000000000e+00
4.490000000000e+02 0.000000000000e+00 0.000000000000e+00 0.000000000000e+00
4.492500000000e+02 0.000000000000e+00 0.000000000000e+00 0.000000000000e+00
4.495000000000e+02 0.000000000000e+00 0.000000000000e+00 0.000000000000e+00
4.497500000000e+02 0.000000000000e+00 0.000000000000e+00 0.000000000000e+00
4.500000000000e+02 0.000000000000e+00 0.000000000000e+00 0.000000000000e+00
4.502500000000e+02 0.000000000000e+00 0.000000000000e+00 0.000000000000e+00
4.505000000000e+02 0.000000000000e+00 0.000000000000e+00 0.000000000000e+00
4.507500000000e+02 0.000000000000e+00 0.000000000000e+00 0.000000000000e+00
4.510000000000e+02 0.000000000000e+00 0.000000000000e+00 0.000000000000e+00
4.512500000000e+02 0.000000000000e+00 0.000000000000e+00 0.000000000000e+00
4.515000000000e+02 7.021267676468e-08 0.000000000000e+00 0.000000000000e+00
4.517500000000e+02 4.888113432208e-07 0.000000000000e+00 0.000000000000e+00
4.520000000000e+02 6.525289636233e-07 0.000000000000e+00 0.000000000000e+00
4.522500000000e+02 3.116206475648e-07 0.000000000000e+00 0.000000000000e+00
4.525000000000e+02 -2.300004736807e-07 0.000000000000e+00 0.000000000000e+00
4.527500000000e+02 -4.459794137613e-07 0.000000000000e+00 0.000000000000e+00
4.530000000000e+02 -1.188069785056e-07 0.000000000000e+00 0.000000000000e+00
4.532500000000e+02 1.270543676997e-07 0.000000000000e+00 0.000000000000e+00
4.535000000000e+02 -1.493094514177e-06 0.000000000000e+00 0.000000000000e+00
4.537500000000e+02 -7.857069384996e-06 0.000000000000e+00 0.000000000000e+00
4.540000000000e+02 -2.241482733251e-05 0.000000000000e+00 0.000000000000e+00
4.542500000000e+02 -4.827958088452e-05 0.000000000000e+00 0.000000000000e+00
4.545000000000e+02 -8.713041958723e-05 0.000000000000e+00 0.000000000000e+00
4.547500000000e+02 -1.382227339017e-04 0.000000000000e+00 0.000000000000e+00
4.550000000000e+02 -1.978333479924e-04 0.000000000000e+00 0.000000000000e+00
4.552500000000e+02 -2.594153840779e-04 0.000000000000e+00 0.000000000000e+00
4.555000000000e+02 -3.146055919371e-04 0.000000000000e+00 0.000000000000e+00
4.557500000000e+02 -3.550357015034e-04 0.000000000000e+00 0.000000000000e+00
4.560000000000e+02 -3.746871055473e-04 0.000000000000e+00 0.000000000000e+00
4.562500000000e+02 -3.723419827262e-04 0.000000000000e+00 0.000000000000e+00
4.565000000000e+02 -3.535706940533e-04 0.000000000000e+00 0.000000000000e+00
4.567500000000e+02 -3.316911872195e-04 0.000000000000e+00 0.000000000000e+00
4.570000000000e+02 -3.272578949975e-04 0.000000000000e+00 0.000000000000e+00
4.572500000000e+02 -3.658766584229e-04 0.000000000000e+00 0.000000000000e+00
4.575000000000e+02 -4.744638798642e-04 0.000000000000e+00 0.000000000000e+00
4.577500000000e+02 -6.764160988235e-04 0.000000000000e+00 0.000000000000e+00
4.580000000000e+02 -9.864618180168e-04 0.000000000000e+00 0.000000000000e+00
4.582500000000e+02 -1.406162354046e-03 0.000000000000e+00 0.000000000000e+00
4.585000000000e+02 -1.921058547828e-03 0.000000000000e+00 0.000000000000e+00
4.587500000000e+02 -2.500297576120e-03 0.000000000000e+00 0.000000000000e+00
4.590000000000e+02 -3.099225759878e-03 0.000000000000e+00 0.000000000000e+00
4.592500000000e+02 -3.664942997375e-03 0.000000000000e+00 0.000000000000e+00
4.595000000000e+02 -4.144258352568e-03 0.000000000000e+00 0.000000000000e+00
4.597500000000e+02 -4.492961499273e-03 0.000000000000e+00 0.000000000000e+00
4.600000000000e+02 -4.684933001217e-03 0.000000000000e+00 0.000000000000e+00
4.602500000000e+02 -4.719445778677e-03 0.000000000000e+00 0.000000000000e+00
4.605000000000e+02 -4.625117027058e-03 0.000000000000e+00 0.000000000000e+00
4.607500000000e+02 -4.459365854972e-03 0.000000000000e+00 0.000000000000e+00
4.610000000000e+02 -4.302877334671e-03 0.000000000000e+00 0.000000000000e+00
4.612500000000e+02 -4.249380119002e-03 0.000000000000e+00 0.000000000000e+00
4.615000000000e+02 -4.391886653686e-03 0.000000000000e+00 0.000000000000e+00
4.617500000000e+02 -4.807278542293e-03 0.000000000000e+00 0.000000000000e+00
4.620000000000e+02 -5.541606763635e-03 0.000000000000e+00 0.000000000000e+00
4.622500000000e+02 -6.598609595909e-03 0.000000000000e+00 0.000000000000e+00
4.625000000000e+02 -7.933674382933e-03 0.000000000000e+00 0.000000000000e+00
4.627500000000e+02 -9.454792372829e-03 0.000000000000e+00 0.000000000000e+00
4.630000000000e+02 -1.103105753836e-02 0.000000000000e+00 0.000000000000e+00
4.632500000000e+02 -1.250808025422e-02 0.000000000000e+00 0.000000000000e+00
4.635000000000e+02 -1.372850642852e-02 0.000000000000e+00 0.000000000000e+00
4.637500000000e+02 -1.455484778284e-02 0.000000000000e+00 0.000000000000e+00
4.640000000000e+02 -1.489121733937e-02 0.000000000000e+00 0.000000000000e+00
4.642500000000e+02 -1.470045497828e-02 0.000000000000e+00 0.000000000000e+00
4.645000000000e+02 -1.401357681197e-02 0.000000000000e+00 0.000000000000e+00
4.647500000000e+02 -1.292945709451e-02 0.000000000000e+00 0.000000000000e+00
4.650000000000e+02 -1.160403242077e-02 0.000000000000e+00 0.000000000000e+00
4.652500000000e+02 -1.022991114644e-02 0.000000000000e+00 0.000000000000e+00
4.655000000000e+02 -9.008835573055e-03 0.000000000000e+00 0.000000000000e+00
4.657500000000e+02 -8.120729329351e-03 0.000000000000e+00 0.000000000000e+00
4.660000000000e+02 -7.693845953731e-03 0.000000000000e+00 0.000000000000e+00
4.662500000000e+02 -7.780662302878e-03 0.000000000000e+00 0.000000000000e+00
4.665000000000e+02 -8.343572872634e-03 0.000000000000e+00 0.000000000000e+00
4.667500000000e+02 -9.253189191473e-03 0.000000000000e+00 0.000000000000e+00
4.670000000000e+02 -1.030029048170e-02 0.000000000000e+00 0.000000000000e+00
4.672500000000e+02 -1.122045397115e-02 0.000000000000e+00 0.000000000000e+00
4.675000000000e+02 -1.172841496465e-02 0.000000000000e+00 0.000000000000e+00
4.677500000000e+02 -1.155757597041e-02 0.000000000000e+00 0.000000000000e+00
4.680000000000e+02 -1.049906931847e-02 0.000000000000e+00 0.000000000000e+00
4.682500000000e+02 -8.434564116287e-03 0.000000000000e+00 0.000000000000e+00
4.685000000000e+02 -5.357665714866e-03 0.000000000000e+00 0.000000000000e+00
4.687500000000e+02 -1.380222483106e-03 0.000000000000e+00 0.000000000000e+00
4.690000000000e+02 3.278057994756e-03 0.000000000000e+00 0.000000000000e+00
4.692500000000e+02 8.315864516236e-03 0.000000000000e+00 0.000000000000e+00
4.695000000000e+02 1.338919786235e-02 0.000000000000e+00 0.000000000000e+00
4.697500000000e+02 1.815772790865e-02 0.000000000000e+00 0.000000000000e+00
4.700000000000e+02 2.233207036572e-02 0.000000000000e+00 0.000000000000e+00
4.702500000000e+02 2.571508260410e-02 0.000000000000e+00 0.000000000000e+00
4.705000000000e+02 2.823091300530e-02 0.000000000000e+00 0.000000000000e+00
4.707500000000e+02 2.993712574023e-02 0.000000000000e+00 0.000000000000e+00
4.710000000000e+02 3.101755631938e-02 0.000000000000e+00 0.000000000000e+00
4.712500000000e+02 3.175630796349e-02 0.000000000000e+00 0.000000000000e+00
4.715000000000e+02 3.249607763166e-02 0.000000000000e+00 0.000000000000e+00
4.717500000000e+02 3.358639169949e-02 0.000000000000e+00 0.000000000000e+00
4.720000000000e+02 3.532897006225e-02 0.000000000000e+00 0.000000000000e+00
4.722500000000e+02 3.792806191912e-02 0.000000000000e+00 0.000000000000e+00
4.725000000000e+02 4.145308912956e-02 0.000000000000e+00 0.000000000000e+00
4.727500000000e+02 4.581934139653e-02 0.000000000000e+00 0.000000000000e+00
4.730000000000e+02 5.079000069769e-02 0.000000000000e+00 0.000000000000e+00
4.732500000000e+02 5.599977305568e-02 0.000000000000e+00 0.000000000000e+00
4.735000000000e+02 6.099730191513e-02 0.000000000000e+00 0.000000000000e+00
4.737500000000e+02 6.530078050405e-02 0.000000000000e+00 0.000000000000e+00
4.740000000000e+02 6.845917910903e-02 0.000000000000e+00 0.000000000000e+00
4.742500000000e+02 7.011056179493e-02 0.000000000000e+00 0.000000000000e+00
4.745000000000e+02 7.002924001902e-02 0.000000000000e+00 0.000000000000e+00
4.747500000000e+02 6.815497693926e-02 0.000000000000e+00 0.000000000000e+00
4.750000000000e+02 6.459992070321e-02 0.000000000000e+00 0.000000000000e+00
4.752500000000e+02 5.963206439041e-02 0.000000000000e+00 0.000000000000e+00
4.755000000000e+02 5.363736191403e-02 0.000000000000e+00 0.000000000000e+00
4.757500000000e+02 4.706569459897e-02 0.000000000000e+00 0.000000000000e+00
4.760000000000e+02 4.036823749003e-02 0.000000000000e+00 0.000000000000e+00
4.762500000000e+02 3.393507154341e-02 0.000000000000e+00 0.000000000000e+00
4.765000000000e+02 2.804193136673e-02 0.000000000000e+00 0.000000000000e+00
4.767500000000e+02 2.281375115804e-02 0.000000000000e+00 0.000000000000e+00
4.770000000000e+02 1.821034004431e-02 0.000000000000e+00 0.000000000000e+00
4.772500000000e+02 1.403640826952e-02 0.000000000000e+00 0.000000000000e+00
4.775000000000e+02 9.974717479120e-03 0.000000000000e+00 0.000000000000e+00
4.777500000000e+02 5.637832265735e-03 0.000000000000e+00 0.000000000000e+00
4.780000000000e+02 6.312769830641e-04 0.000000000000e+00 0.000000000000e+00
4.782500000000e+02 -5.380765141110e-03 0.000000000000e+00 0.000000000000e+00
4.785000000000e+02 -1.261649386274e-02 0.000000000000e+00 0.000000000000e+00
4.787500000000e+02 -2.113266857269e-02 0.000000000000e+00 0.000000000000e+00
4.790000000000e+02 -3.080223782575e-02 0.000000000000e+00 0.000000000000e+00
4.792500000000e+02 -4.131677008115e-02 0.000000000000e+00 0.000000000000e+00
4.795000000000e+02 -5.221358940907e-02 0.000000000000e+00 0.000000000000e+00
4.797500000000e+02 -6.292408660880e-02 0.000000000000e+00 0.000000000000e+00
4.800000000000e+02 -7.283673777563e-02 0.000000000000e+00 0.000000000000e+00
4.802500000000e+02 -8.136633124869e-02 0.000000000000e+00 0.000000000000e+00
4.805000000000e+02 -8.802006296993e-02 0.000000000000e+00 0.000000000000e+00
4.807500000000e+02 -9.245162345759e-02 0.000000000000e+00 0.000000000000e+00
4.810000000000e+02 -9.449609646010e-02 0.000000000000e+00 0.000000000000e+00
4.812500000000e+02 -9.418117630287e-02 0.000000000000e+00 0.000000000000e+00
4.815000000000e+02 -9.171350667997e-02 0.000000000000e+00 0.000000000000e+00
4.817500000000e+02 -8.744238394487e-02 0.000000000000e+00 0.000000000000e+00
4.820000000000e+02 -8.180617165175e-02 0.000000000000e+00 0.000000000000e+00
4.822500000000e+02 -7.526910986262e-02 0.000000000000e+00 0.000000000000e+00
4.825000000000e+02 -6.825745300896e-02 0.000000000000e+00 0.000000000000e+00
4.827500000000e+02 -6.110386880398e-02 0.000000000000e+00 0.000000000000e+00
4.830000000000e+02 -5.400778875580e-02 0.000000000000e+00 0.000000000000e+00
4.832500000000e+02 -4.701710171546e-02 0.000000000000e+00 0.000000000000e+00
4.835000000000e+02 -4.003355410684e-02 0.000000000000e+00 0.000000000000e+00
4.837500000000e+02 -3.284089011528e-02 0.000000000000e+00 0.000000000000e+00
4.840000000000e+02 -2.515159541810e-02 0.000000000000e+00 0.000000000000e+00
4.842500000000e+02 -1.666553476083e-02 0.000000000000e+00 0.000000000000e+00
4.845000000000e+02 -7.132145107810e-03 0.000000000000e+00 0.000000000000e+00
4.847500000000e+02 3.592623790018e-03 0.000000000000e+00 0.000000000000e+00
4.850000000000e+02 1.550268862285e-02 0.000000000000e+00 0.000000000000e+00
4.852500000000e+02 2.841776142645e-02 0.000000000000e+00 0.000000000000e+00
4.855000000000e+02 4.198238708805e-02 0.000000000000e+00 0.000000000000e+00
4.857500000000e+02 5.568851657366e-02 0.000000000000e+00 0.000000000000e+00
4.860000000000e+02 6.891888046386e-02 0.000000000000e+00 0.000000000000e+00
4.862500000000e+02 8.100566209043e-02 0.000000000000e+00 0.000000000000e+00
4.865000000000e+02 9.129696926146e-02 0.000000000000e+00 0.000000000000e+00
4.867500000000e+02 9.922262707286e-02 0.000000000000e+00 0.000000000000e+00
4.870000000000e+02 1.043509785413e-01 0.000000000000e+00 0.000000000000e+00
4.872500000000e+02 1.064296466308e-01 0.000000000000e+00 0.000000000000e+00
4.875000000000e+02 1.054053955156e-01 0.000000000000e+00 0.000000000000e+00
4.877500000000e+02 1.014210259801e-01 0.000000000000e+00 0.000000000000e+00
4.880000000000e+02 9.479026849933e-02 0.000000000000e+00 0.000000000000e+00
4.882500000000e+02 8.595449217181e-02 0.000000000000e+00 0.000000000000e+00
4.885000000000e+02 7.542735256037e-02 0.000000000000e+00 0.000000000000e+00
4.887500000000e+02 6.373495981571e-02 0.000000000000e+00 0.000000000000e+00
4.890000000000e+02 5.135957992725e-02 0.000000000000e+00 0.000000000000e+00
4.892500000000e+02 3.869424423020e-02 0.000000000000e+00 0.000000000000e+00
4.895000000000e+02 2.601403400267e-02 0.000000000000e+00 0.000000000000e+00
4.897500000000e+02 1.346745221581e-02 0.000000000000e+00 0.000000000000e+00
4.900000000000e+02 1.088511531284e-03 0.000000000000e+00 0.000000000000e+00
4.902500000000e+02 -1.117267385549e-02 0.000000000000e+00 0.000000000000e+00
4.905000000000e+02 -2.340553236317e-02 0.000000000000e+00 0.000000000000e+00
4.907500000000e+02 -3.568754071289e-02 0.000000000000e+00 0.000000000000e+00
4.910000000000e+02 -4.803321916280e-02 0.000000000000e+00 0.000000000000e+00
4.912500000000e+02 -6.035123762430e-02 0.000000000000e+00 0.000000000000e+00
4.915000000000e+02 -7.241624246336e-02 0.000000000000e+00 0.000000000000e+00
4.917500000000e+02 -8.386012973554e-02 0.000000000000e+00 0.000000000000e+00
4.920000000000e+02 -9.418497647431e-02 0.000000000000e+00 0.000000000000e+00
4.922500000000e+02 -1.027970186387e-01 0.000000000000e+00 0.000000000000e+00
4.925000000000e+02 -1.090582916742e-01 0.000000000000e+00 0.000000000000e+00
4.927500000000e+02 -1.123501797198e-01 0.000000000000e+00 0.000000000000e+00
4.930000000000e+02 -1.121414541005e-01 0.000000000000e+00 0.000000000000e+00
4.932500000000e+02 -1.080526348911e-01 0.000000000000e+00 0.000000000000e+00
4.935000000000e+02 -9.990878082671e-02 0.000000000000e+00 0.000000000000e+00
4.937500000000e+02 -8.777407586099e-02 0.000000000000e+00 0.000000000000e+00
4.940000000000e+02 -7.196368462093e-02 0.000000000000e+00 0.000000000000e+00
4.942500000000e+02 -5.303103738860e-02 0.000000000000e+00 0.000000000000e+00
4.945000000000e+02 -3.173164644336e-02 0.000000000000e+00 0.000000000000e+00
4.947500000000e+02 -8.967383057215e-03 0.000000000000e+00 0.000000000000e+00
4.950000000000e+02 1.428249851117e-02 0.000000000000e+00 0.000000000000e+00
4.952500000000e+02 3.703571949320e-02 0.000000000000e+00 0.000000000000e+00
4.955000000000e+02 5.837824547630e-02 0.000000000000e+00 0.000000000000e+00
4.957500000000e+02 7.752446380039e-02 0.000000000000e+00 0.000000000000e+00
4.960000000000e+02 9.385976432803e-02 0.000000000000e+00 0.000000000000e+00
4.962500000000e+02 1.069613643024e-01 0.000000000000e+00 0.000000000000e+00
4.965000000000e+02 1.165961225612e-01 0.000000000000e+00 0.000000000000e+00
4.967500000000e+02 1.226971815130e-01 0.000000000000e+00 0.000000000000e+00
4.970000000000e+02 1.253241519975e-01 0.000000000000e+00 0.000000000000e+00
4.972500000000e+02 1.246138273385e-01 0.000000000000e+00 0.000000000000e+00
4.975000000000e+02 1.207297561600e-01 0.000000000000e+00 0.000000000000e+00
4.977500000000e+02 1.138192076603e-01 0.000000000000e+00 0.000000000000e+00
4.980000000000e+02 1.039850601592e-01 0.000000000000e+00 0.000000000000e+00
4.982500000000e+02 9.127802446577e-02 0.000000000000e+00 0.000000000000e+00
4.985000000000e+02 7.571162236815e-02 0.000000000000e+00 0.000000000000e+00
4.987500000000e+02 5.729885042190e-02 0.000000000000e+00 0.000000000000e+00
4.990000000000e+02 3.610592881705e-02 0.000000000000e+00 0.000000000000e+00
4.992500000000e+02 1.231545165356e-02 0.000000000000e+00 0.000000000000e+00
4.995000000000e+02 -1.371092932673e-02 0.000000000000e+00 0.000000000000e+00
4.997500000000e+02 -4.138108592377e-02 0.000000000000e+00 0.000000000000e+00
5.000000000000e+02 -6.984253021669e-02 0.000000000000e+00 0.000000000000e+00
5.002500000000e+02 -9.798233338099e-02 0.000000000000e+00 0.000000000000e+00
5.005000000000e+02 -1.244618130529e-01 0.000000000000e+00 0.000000000000e+00
5.007500000000e+02 -1.477867252740e-01 0.000000000000e+00 0.000000000000e+00
5.010000000000e+02 -1.664090476045e-01 0.000000000000e+00 0.000000000000e+00
5.012500000000e+02 -1.788519674079e-01 0.000000000000e+00 0.000000000000e+00
5.015000000000e+02 -1.838459978353e-01 0.000000000000e+00 0.000000000000e+00
5.017500000000e+02 -1.804617649493e-01 0.000000000000e+00 0.000000000000e+00
5.020000000000e+02 -1.682243253729e-01 0.000000000000e+00 0.000000000000e+00
5.022500000000e+02 -1.471950596239e-01 0.000000000000e+00 0.000000000000e+00
5.025000000000e+02 -1.180101752281e-01 0.000000000000e+00 0.000000000000e+00
5.027500000000e+02 -8.186933558802e-02 0.000000000000e+00 0.000000000000e+00
5.030000000000e+02 -4.047338318565e-02 0.000000000000e+00 0.000000000000e+00
5.032500000000e+02 4.084122872097e-03 0.000000000000e+00 0.000000000000e+00
5.035000000000e+02 4.946152032891e-02 0.000000000000e+00 0.000000000000e+00
5.037500000000e+02 9.323559646583e-02 0.000000000000e+00 0.000000000000e+00
5.040000000000e+02 1.330733962332e-01 0.000000000000e+00 0.000000000000e+00
5.042500000000e+02 1.668921867973e-01 0.000000000000e+00 0.000000000000e+00
5.045000000000e+02 1.929921999097e-01 0.000000000000e+00 0.000000000000e+00
5.047500000000e+02 2.101504164268e-01 0.000000000000e+00 0.000000000000e+00
5.050000000000e+02 2.176687383836e-01 0.000000000000e+00 0.000000000000e+00
5.052500000000e+02 2.153757186090e-01 0.000000000000e+00 0.000000000000e+00
5.055000000000e+02 2.035867743067e-01 0.000000000000e+00 0.000000000000e+00
5.057500000000e+02 1.830326844426e-01 0.000000000000e+00 0.000000000000e+00
5.060000000000e+02 1.547694614623e-01 0.000000000000e+00 0.000000000000e+00
5.062500000000e+02 1.200839173102e-01 0.000000000000e+00 0.000000000000e+00
5.065000000000e+02 8.040823200672e-02 0.000000000000e+00 0.000000000000e+00
5.067500000000e+02 3.725373505526e-02 0.000000000000e+00 0.000000000000e+00
5.070000000000e+02 -7.830596714408e-03 0.000000000000e+00 0.000000000000e+00
5.072500000000e+02 -5.327499715365e-02 0.000000000000e+00 0.000000000000e+00
5.075000000000e+02 -9.748674325920e-02 0.000000000000e+00 0.000000000000e+00
5.077500000000e+02 -1.388391702341e-01 0.000000000000e+00 0.000000000000e+00
5.080000000000e+02 -1.756648953978e-01 0.000000000000e+00 0.000000000000e+00
5.082500000000e+02 -2.062667522988e-01 0.000000000000e+00 0.000000000000e+00
5.085000000000e+02 -2.289578398607e-01 0.000000000000e+00 0.000000000000e+00
5.087500000000e+02 -2.421375906278e-01 0.000000000000e+00 0.000000000000e+00
5.090000000000e+02 -2.444044164170e-01 0.000000000000e+00 0.000000000000e+00
5.092500000000e+02 -2.346981867450e-01 0.000000000000e+00 0.000000000000e+00
5.095000000000e+02 -2.124586356004e-01 0.000000000000e+00 0.000000000000e+00
5.097500000000e+02 -1.777799343660e-01 0.000000000000e+00 0.000000000000e+00
5.100000000000e+02 -1.315381594910e-01 0.000000000000e+00 0.000000000000e+00
5.102500000000e+02 -7.546799371647e-02 0.000000000000e+00 0.000000000000e+00
5.105000000000e+02 -1.216809313187e-02 0.000000000000e+00 0.000000000000e+00
5.107500000000e+02 5.497899235426e-02 0.000000000000e+00 0.000000000000e+00
5.110000000000e+02 1.219772586659e-01 0.000000000000e+00 0.000000000000e+00
5.112500000000e+02 1.844720732387e-01 0.000000000000e+00 0.000000000000e+00
5.115000000000e+02 2.380722014301e-01 0.000000000000e+00 0.000000000000e+00
5.117500000000e+02 2.787118121838e-01 0.000000000000e+00 0.000000000000e+00
5.120000000000e+02 3.030178082776e-01 0.000000000000e+00 0.000000000000e+00
5.122500000000e+02 3.086441506585e-01 0.000000000000e+00 0.000000000000e+00
5.125000000000e+02 2.945356361216e-01 0.000000000000e+00 0.000000000000e+00
5.127500000000e+02 2.610889884368e-01 0.000000000000e+00 0.000000000000e+00
5.130000000000e+02 2.101886759885e-01 0.000000000000e+00 0.000000000000e+00
5.132500000000e+02 1.451075516630e-01 0.000000000000e+00 0.000000000000e+00
5.135000000000e+02 7.027675799340e-02 0.000000000000e+00 0.000000000000e+00
5.137500000000e+02 -9.056370154545e-03 0.000000000000e+00 0.000000000000e+00
5.140000000000e+02 -8.725119676774e-02 0.000000000000e+00 0.000000000000e+00
5.142500000000e+02 -1.587371511174e-01 0.000000000000e+00 0.000000000000e+00
5.145000000000e+02 -2.184726486811e-01 0.000000000000e+00 0.000000000000e+00
5.147500000000e+02 -2.623551256010e-01 0.000000000000e+00 0.000000000000e+00
5.150000000000e+02 -2.875432347972e-01 0.000000000000e+00 0.000000000000e+00
5.152500000000e+02 -2.926620405095e-01 0.000000000000e+00 0.000000000000e+00
5.155000000000e+02 -2.778748872785e-01 0.000000000000e+00 0.000000000000e+00
5.157500000000e+02 -2.448198930137e-01 0.000000000000e+00 0.000000000000e+00
5.160000000000e+02 -1.964229625513e-01 0.000000000000e+00 0.000000000000e+00
5.162500000000e+02 -1.366111716222e-01 0.000000000000e+00 0.000000000000e+00
5.165000000000e+02 -6.995898336161e-02 0.000000000000e+00 0.000000000000e+00
5.167500000000e+02 -1.304174868793e-03 0.000000000000e+00 0.000000000000e+00
5.170000000000e+02 6.462969268546e-02 0.000000000000e+00 0.000000000000e+00
5.172500000000e+02 1.235715874544e-01 0.000000000000e+00 0.000000000000e+00
5.175000000000e+02 1.719768355200e-01 0.000000000000e+00 0.000000000000e+00
5.177500000000e+02 2.072205946831e-01 0.000000000000e+00 0.000000000000e+00
5.180000000000e+02 2.277050694313e-01 0.000000000000e+00 0.000000000000e+00
5.182500000000e+02 2.328837174435e-01 0.000000000000e+00 0.000000000000e+00
5.185000000000e+02 2.232129139615e-01 0.000000000000e+00 0.000000000000e+00
5.187500000000e+02 2.000461020779e-01 0.000000000000e+00 0.000000000000e+00
5.190000000000e+02 1.654871456403e-01 0.000000000000e+00 0.000000000000e+00
5.192500000000e+02 1.222186965546e-01 0.000000000000e+00 0.000000000000e+00
5.195000000000e+02 7.331858540966e-02 0.000000000000e+00 0.000000000000e+00
5.197500000000e+02 2.207350456999e-02 0.000000000000e+00 0.000000000000e+00
5.200000000000e+02 -2.820439030203e-02 0.000000000000e+00 0.000000000000e+00
5.202500000000e+02 -7.435497634466e-02 0.000000000000e+00 0.000000000000e+00
5.205000000000e+02 -1.135398132166e-01 0.000000000000e+00 0.000000000000e+00
5.207500000000e+02 -1.434012600432e-01 0.000000000000e+00 0.000000000000e+00
5.210000000000e+02 -1.622061263067e-01 0.000000000000e+00 0.000000000000e+00
5.212500000000e+02 -1.689658578685e-01 0.000000000000e+00 0.000000000000e+00
5.215000000000e+02 -1.635223380843e-01 0.000000000000e+00 0.000000000000e+00
5.217500000000e+02 -1.465866566798e-01 0.000000000000e+00 0.000000000000e+00
5.220000000000e+02 -1.197185846058e-01 0.000000000000e+00 0.000000000000e+00
5.222500000000e+02 -8.523757386335e-02 0.000000000000e+00 0.000000000000e+00
5.225000000000e+02 -4.606196715259e-02 0.000000000000e+00 0.000000000000e+00
5.227500000000e+02 -5.481275885712e-03 0.000000000000e+00 0.000000000000e+00
5.230000000000e+02 3.312415239172e-02 0.000000000000e+00 0.000000000000e+00
5.232500000000e+02 6.659243757682e-02 0.000000000000e+00 0.000000000000e+00
5.235000000000e+02 9.228725874619e-02 0.000000000000e+00 0.000000000000e+00
5.237500000000e+02 1.083673421762e-01 0.000000000000e+00 0.000000000000e+00
5.240000000000e+02 1.139832814073e-01 0.000000000000e+00 0.000000000000e+00
5.242500000000e+02 1.093720867487e-01 0.000000000000e+00 0.000000000000e+00
5.245000000000e+02 9.583028124116e-02 0.000000000000e+00 0.000000000000e+00
5.247500000000e+02 7.556073567913e-02 0.000000000000e+00 0.000000000000e+00
5.250000000000e+02 5.140501964980e-02 0.000000000000e+00 0.000000000000e+00
5.252500000000e+02 2.648955775220e-02 0.000000000000e+00 0.000000000000e+00
5.255000000000e+02 3.827822848927e-03 0.000000000000e+00 0.000000000000e+00
5.257500000000e+02 -1.407016305921e-02 0.000000000000e+00 0.000000000000e+00
5.260000000000e+02 -2.552740204852e-02 0.000000000000e+00 0.000000000000e+00
5.262500000000e+02 -2.992020458016e-02 0.000000000000e+00 0.000000000000e+00
5.265000000000e+02 -2.775350259563e-02 0.000000000000e+00 0.000000000000e+00
5.267500000000e+02 -2.057428949303e-02 0.000000000000e+00 0.000000000000e+00
5.270000000000e+02 -1.072880885374e-02 0.000000000000e+00 0.000000000000e+00
5.272500000000e+02 -9.922812114113e-04 0.000000000000e+00 0.000000000000e+00
5.275000000000e+02 5.879650633036e-03 0.000000000000e+00 0.000000000000e+00
5.277500000000e+02 7.614200111632e-03 0.000000000000e+00 0.000000000000e+00
5.280000000000e+02 2.830066642421e-03 0.000000000000e+00 0.000000000000e+00
5.282500000000e+02 -8.673785033450e-03 0.000000000000e+00 0.000000000000e+00
5.285000000000e+02 -2.580023171648e-02 0.000000000000e+00 0.000000000000e+00
5.287500000000e+02 -4.623535633875e-02 0.000000000000e+00 0.000000000000e+00
5.290000000000e+02 -6.672914831526e-02 0.000000000000e+00 0.000000000000e+00
5.292500000000e+02 -8.354558608880e-02 0.000000000000e+00 0.000000000000e+00
5.295000000000e+02 -9.302476484561e-02 0.000000000000e+00 0.000000000000e+00
5.297500000000e+02 -9.217924604169e-02 0.000000000000e+00 0.000000000000e+00
5.300000000000e+02 -7.923668031176e-02 0.000000000000e+00 0.000000000000e+00
5.302500000000e+02 -5.404310601972e-02 0.000000000000e+00 0.000000000000e+00
5.305000000000e+02 -1.825652501337e-02 0.000000000000e+00 0.000000000000e+00
5.307500000000e+02 2.471311428244e-02 0.000000000000e+00 0.000000000000e+00
5.310000000000e+02 7.002682402838e-02 0.000000000000e+00 0.000000000000e+00
5.312500000000e+02 1.119737103362e-01 0.000000000000e+00 0.000000000000e+00
5.315000000000e+02 1.446977183990e-01 0.000000000000e+00 0.000000000000e+00
5.317500000000e+02 1.630008181539e-01 0.000000000000e+00 0.000000000000e+00
5.320000000000e+02 1.631128613928e-01 0.000000000000e+00 0.000000000000e+00
5.322500000000e+02 1.433167361332e-01 0.000000000000e+00 0.000000000000e+00
5.325000000000e+02 1.043318144052e-01 0.000000000000e+00 0.000000000000e+00
5.327500000000e+02 4.938772849011e-02 0.000000000000e+00 0.000000000000e+00
5.330000000000e+02 -1.603928790485e-02 0.000000000000e+00 0.000000000000e+00
5.332500000000e+02 -8.480917846957e-02 0.000000000000e+00 0.000000000000e+00
5.335000000000e+02 -1.489560573149e-01 0.000000000000e+00 0.000000000000e+00
5.337500000000e+02 -2.006789649446e-01 0.000000000000e+00 0.000000000000e+00
5.340000000000e+02 -2.333572356237e-01 0.000000000000e+00 0.000000000000e+00
5.342500000000e+02 -2.424536375338e-01 0.000000000000e+00 0.000000000000e+00
5.345000000000e+02 -2.261786433178e-01 0.000000000000e+00 0.000000000000e+00
5.347500000000e+02 -1.858174876218e-01 0.000000000000e+00 0.000000000000e+00
5.350000000000e+02 -1.256646634027e-01 0.000000000000e+00 0.000000000000e+00
5.352500000000e+02 -5.256257689577e-02 0.000000000000e+00 0.000000000000e+00
5.355000000000e+02 2.490487057424e-02 0.000000000000e+00 0.000000000000e+00
5.357500000000e+02 9.746455577348e-02 0.000000000000e+00 0.000000000000e+00
5.360000000000e+02 1.563171729143e-01 0.000000000000e+00 0.000000000000e+00
5.362500000000e+02 1.942580175410e-01 0.000000000000e+00 0.000000000000e+00
5.365000000000e+02 2.066054196297e-01 0.000000000000e+00 0.000000000000e+00
5.367500000000e+02 1.918105216620e-01 0.000000000000e+00 0.000000000000e+00
5.370000000000e+02 1.516637792278e-01 0.000000000000e+00 0.000000000000e+00
5.372500000000e+02 9.106755050359e-02 0.000000000000e+00 0.000000000000e+00
5.375000000000e+02 1.740300203845e-02 0.000000000000e+00 0.000000000000e+00
5.377500000000e+02 -6.042495022129e-02 0.000000000000e+00 0.000000000000e+00
5.380000000000e+02 -1.331366924912e-01 0.000000000000e+00 0.000000000000e+00
5.382500000000e+02 -1.922663202058e-01 0.000000000000e+00 0.000000000000e+00
5.385000000000e+02 -2.312295780457e-01 0.000000000000e+00 0.000000000000e+00
5.387500000000e+02 -2.461286435537e-01 0.000000000000e+00 0.000000000000e+00
5.390000000000e+02 -2.361881512358e-01 0.000000000000e+00 0.000000000000e+00
5.392500000000e+02 -2.037686401678e-01 0.000000000000e+00 0.000000000000e+00
5.395000000000e+02 -1.539626982507e-01 0.000000000000e+00 0.000000000000e+00
5.397500000000e+02 -9.383700021257e-02 0.000000000000e+00 0.000000000000e+00
5.400000000000e+02 -3.143188557751e-02 0.000000000000e+00 0.000000000000e+00
5.402500000000e+02 2.533782913242e-02 0.000000000000e+00 0.000000000000e+00
5.405000000000e+02 6.972598316241e-02 0.000000000000e+00 0.000000000000e+00
5.407500000000e+02 9.699856685995e-02 0.000000000000e+00 0.000000000000e+00
5.410000000000e+02 1.049657515833e-01 0.000000000000e+00 0.000000000000e+00
5.412500000000e+02 9.413803111294e-02 0.000000000000e+00 0.000000000000e+00
5.415000000000e+02 6.749795371016e-02 0.000000000000e+00 0.000000000000e+00
5.417500000000e+02 2.993495667205e-02 0.000000000000e+00 0.000000000000e+00
5.420000000000e+02 -1.256134310860e-02 0.000000000000e+00 0.000000000000e+00
5.422500000000e+02 -5.382142138390e-02 0.000000000000e+00 0.000000000000e+00
5.425000000000e+02 -8.838895393912e-02 0.000000000000e+00 0.000000000000e+00
5.427500000000e+02 -1.122547789605e-01 0.000000000000e+00 0.000000000000e+00
5.430000000000e+02 -1.233283014275e-01 0.000000000000e+00 0.000000000000e+00
5.432500000000e+02 -1.215866235928e-01 0.000000000000e+00 0.000000000000e+00
5.435000000000e+02 -1.088935415531e-01 0.000000000000e+00 0.000000000000e+00
5.437500000000e+02 -8.853239729356e-02 0.000000000000e+00 0.000000000000e+00
5.440000000000e+02 -6.454052930687e-02 0.000000000000e+00 0.000000000000e+00
5.442500000000e+02 -4.096196927782e-02 0.000000000000e+00 0.000000000000e+00
5.445000000000e+02 -2.114472030050e-02 0.000000000000e+00 0.000000000000e+00
5.447500000000e+02 -7.198121783867e-03 0.000000000000e+00 0.000000000000e+00
5.450000000000e+02 3.035806538457e-04 0.000000000000e+00 0.000000000000e+00
5.452500000000e+02 2.328374849487e-03 0.000000000000e+00 0.000000000000e+00
5.455000000000e+02 1.110846419699e-03 0.000000000000e+00 0.000000000000e+00
5.457500000000e+02 -3.516683480903e-04 0.000000000000e+00 0.000000000000e+00
5.460000000000e+02 1.062055504365e-03 0.000000000000e+00 0.000000000000e+00
5.462500000000e+02 7.939320139983e-03 0.000000000000e+00 0.000000000000e+00
5.465000000000e+02 2.177611090648e-02 0.000000000000e+00 0.000000000000e+00
5.467500000000e+02 4.262258861438e-02 0.000000000000e+00 0.000000000000e+00
5.470000000000e+02 6.899950348037e-02 0.000000000000e+00 0.000000000000e+00
5.472500000000e+02 9.810715516847e-02 0.000000000000e+00 0.000000000000e+00
5.475000000000e+02 1.262977160457e-01 0.000000000000e+00 0.000000000000e+00
5.477500000000e+02 1.497349300630e-01 0.000000000000e+00 0.000000000000e+00
5.480000000000e+02 1.651302634315e-01 0.000000000000e+00 0.000000000000e+00
5.482500000000e+02 1.704275652435e-01 0.000000000000e+00 0.000000000000e+00
5.485000000000e+02 1.653124209515e-01 0.000000000000e+00 0.000000000000e+00
5.487500000000e+02 1.514474782896e-01 0.000000000000e+00 0.000000000000e+00
5.490000000000e+02 1.323774933997e-01 0.000000000000e+00 0.000000000000e+00
5.492500000000e+02 1.131011703555e-01 0.000000000000e+00 0.000000000000e+00
5.495000000000e+02 9.936261365085e-02 0.000000000000e+00 0.000000000000e+00
5.497500000000e+02 9.676433981819e-02 0.000000000000e+00 0.000000000000e+00
5.500000000000e+02 1.098380953355e-01 0.000000000000e+00 0.000000000000e+00
5.502500000000e+02 1.412231666816e-01 0.000000000000e+00 0.000000000000e+00
5.505000000000e+02 1.910915928294e-01 0.000000000000e+00 0.000000000000e+00
5.507500000000e+02 2.569265636674e-01 0.000000000000e+00 0.000000000000e+00
5.510000000000e+02 3.337088400923e-01 0.000000000000e+00 0.000000000000e+00
5.512500000000e+02 4.145038314928e-01 0.000000000000e+00 0.000000000000e+00
5.515000000000e+02 4.913784994234e-01 0.000000000000e+00 0.000000000000e+00
5.517500000000e+02 5.565224773548e-01 0.000000000000e+00 0.000000000000e+00
5.520000000000e+02 6.034105782405e-01 0.000000000000e+00 0.000000000000e+00
5.522500000000e+02 6.278305798166e-01 0.000000000000e+00 0.000000000000e+00
5.525000000000e+02 6.286136555299e-01 0.000000000000e+00 0.000000000000e+00
5.527500000000e+02 6.079438046229e-01 0.000000000000e+00 0.000000000000e+00
5.530000000000e+02 5.711818989951e-01 0.000000000000e+00 0.000000000000e+00
5.532500000000e+02 5.262110174809e-01 0.000000000000e+00 0.000000000000e+00
5.535000000000e+02 4.823820646732e-01 0.000000000000e+00 0.000000000000e+00
5.537500000000e+02 4.492013004027e-01 0.000000000000e+00 0.000000000000e+00
5.540000000000e+02 4.349445809803e-01 0.000000000000e+00 0.000000000000e+00
5.542500000000e+02 4.453998067882e-01 0.000000000000e+00 0.000000000000e+00
5.545000000000e+02 4.829261084238e-01 0.000000000000e+00 0.000000000000e+00
5.547500000000e+02 5.459769203582e-01 0.000000000000e+00 0.000000000000e+00
5.550000000000e+02 6.291698261390e-01 0.000000000000e+00 0.000000000000e+00
5.552500000000e+02 7.239079962648e-01 0.000000000000e+00 0.000000000000e+00
5.555000000000e+02 8.194774998573e-01 0.000000000000e+00 0.000000000000e+00
5.557500000000e+02 9.044736483169e-01 0.000000000000e+00 0.000000000000e+00
5.560000000000e+02 9.683585178258e-01 0.000000000000e+00 0.000000000000e+00
5.562500000000e+02 1.002928777324e+00 0.000000000000e+00 0.000000000000e+00
5.565000000000e+02 1.003481770743e+00 0.000000000000e+00 0.000000000000e+00
5.567500000000e+02 9.695076657251e-01 0.000000000000e+00 0.000000000000e+00
5.570000000000e+02 9.048009958116e-01 0.000000000000e+00 0.000000000000e+00
5.572500000000e+02 8.169668578663e-01 0.000000000000e+00 0.000000000000e+00
5.575000000000e+02 7.163836341994e-01 0.000000000000e+00 0.000000000000e+00
5.577500000000e+02 6.147628354387e-01 0.000000000000e+00 0.000000000000e+00
5.580000000000e+02 5.235059861116e-01 0.000000000000e+00 0.000000000000e+00
5.582500000000e+02 4.520896150159e-01 0.000000000000e+00 0.000000000000e+00
5.585000000000e+02 4.067076225127e-01 0.000000000000e+00 0.000000000000e+00
5.587500000000e+02 3.893655912232e-01 0.000000000000e+00 0.000000000000e+00
5.590000000000e+02 3.975587794184e-01 0.000000000000e+00 0.000000000000e+00
5.592500000000e+02 4.245834816779e-01 0.000000000000e+00 0.000000000000e+00
5.595000000000e+02 4.604418709401e-01 0.000000000000e+00 0.000000000000e+00
5.597500000000e+02 4.932161833155e-01 0.000000000000e+00 0.000000000000e+00
5.600000000000e+02 5.107212659640e-01 0.000000000000e+00 0.000000000000e+00
5.602500000000e+02 5.022046801738e-01 0.000000000000e+00 0.000000000000e+00
5.605000000000e+02 4.598564560187e-01 0.000000000000e+00 0.000000000000e+00
5.607500000000e+02 3.799172466001e-01 0.000000000000e+00 0.000000000000e+00
5.610000000000e+02 2.632302013251e-01 0.000000000000e+00 0.000000000000e+00
5.612500000000e+02 1.151602626058e-01 0.000000000000e+00 0.000000000000e+00
5.615000000000e+02 -5.510641545261e-02 0.000000000000e+00 0.000000000000e+00
5.617500000000e+02 -2.357833038149e-01 0.000000000000e+00 0.000000000000e+00
5.620000000000e+02 -4.140524421610e-01 0.000000000000e+00 0.000000000000e+00
5.622500000000e+02 -5.777614240045e-01 0.000000000000e+00 0.000000000000e+00
5.625000000000e+02 -7.170116966401e-01 0.000000000000e+00 0.000000000000e+00
5.627500000000e+02 -8.254182003193e-01 0.000000000000e+00 0.000000000000e+00
5.630000000000e+02 -9.008679284475e-01 0.000000000000e+00 0.000000000000e+00
5.632500000000e+02 -9.456763980585e-01 0.000000000000e+00 0.000000000000e+00
5.635000000000e+02 -9.661260018321e-01 0.000000000000e+00 0.000000000000e+00
5.637500000000e+02 -9.714566697906e-01 0.000000000000e+00 0.000000000000e+00
5.640000000000e+02 -9.724550158545e-01 0.000000000000e+00 0.000000000000e+00
5.642500000000e+02 -9.798426429201e-01 0.000000000000e+00 0.000000000000e+00
5.645000000000e+02 -1.002690112477e+00 0.000000000000e+00 0.000000000000e+00
5.647500000000e+02 -1.047076966313e+00 0.000000000000e+00 0.000000000000e+00
5.650000000000e+02 -1.115181377270e+00 0.000000000000e+00 0.000000000000e+00
5.652500000000e+02 -1.204921064824e+00 0.000000000000e+00 0.000000000000e+00
5.655000000000e+02 -1.310189056168e+00 0.000000000000e+00 0.000000000000e+00
5.657500000000e+02 -1.421644852452e+00 0.000000000000e+00 0.000000000000e+00
5.660000000000e+02 -1.527945247107e+00 0.000000000000e+00 0.000000000000e+00
5.662500000000e+02 -1.617239987062e+00 0.000000000000e+00 0.000000000000e+00
5.665000000000e+02 -1.678723624826e+00 0.000000000000e+00 0.000000000000e+00
5.667500000000e+02 -1.704030571821e+00 0.000000000000e+00 0.000000000000e+00
5.670000000000e+02 -1.688285620797e+00 0.000000000000e+00 0.000000000000e+00
5.672500000000e+02 -1.630673010248e+00 0.000000000000e+00 0.000000000000e+00
5.675000000000e+02 -1.534455917625e+00 0.000000000000e+00 0.000000000000e+00
5.677500000000e+02 -1.406455184957e+00 0.000000000000e+00 0.000000000000e+00
5.680000000000e+02 -1.256070260478e+00 0.000000000000e+00 0.000000000000e+00
5.682500000000e+02 -1.093986544767e+00 0.000000000000e+00 0.000000000000e+00
5.685000000000e+02 -9.307533404934e-01 0.000000000000e+00 0.000000000000e+00
5.687500000000e+02 -7.754303246584e-01 0.000000000000e+00 0.000000000000e+00
5.690000000000e+02 -6.344865598895e-01 0.000000000000e+00 0.000000000000e+00
5.692500000000e+02 -5.110970711138e-01 0.000000000000e+00 0.000000000000e+00
5.695000000000e+02 -4.049238941450e-01 0.000000000000e+00 0.000000000000e+00
5.697500000000e+02 -3.123997261607e-01 0.000000000000e+00 0.000000000000e+00
5.700000000000e+02 -2.274626241627e-01 0.000000000000e+00 0.000000000000e+00
5.702500000000e+02 -1.426292467229e-01 0.000000000000e+00 0.000000000000e+00
5.705000000000e+02 -5.025011284689e-02 0.000000000000e+00 0.000000000000e+00
5.707500000000e+02 5.623108857426e-02 0.000000000000e+00 0.000000000000e+00
5.710000000000e+02 1.811885747686e-01 0.000000000000e+00 0.000000000000e+00
5.712500000000e+02 3.260429829790e-01 0.000000000000e+00 0.000000000000e+00
5.715000000000e+02 4.889075151675e-01 0.000000000000e+00 0.000000000000e+00
5.717500000000e+02 6.646925144178e-01 0.000000000000e+00 0.000000000000e+00
5.720000000000e+02 8.456458295836e-01 0.000000000000e+00 0.000000000000e+00
5.722500000000e+02 1.022247632024e+00 0.000000000000e+00 0.000000000000e+00
5.725000000000e+02 1.184332312108e+00 0.000000000000e+00 0.000000000000e+00
5.727500000000e+02 1.322282646657e+00 0.000000000000e+00 0.000000000000e+00
5.730000000000e+02 1.428135812532e+00 0.000000000000e+00 0.000000000000e+00
5.732500000000e+02 1.496457163043e+00 0.000000000000e+00 0.000000000000e+00
5.735000000000e+02 1.524873109621e+00 0.000000000000e+00 0.000000000000e+00
5.737500000000e+02 1.514203564741e+00 0.000000000000e+00 0.000000000000e+00
5.740000000000e+02 1.468190100862e+00 0.000000000000e+00 0.000000000000e+00
5.742500000000e+02 1.392870482870e+00 0.000000000000e+00 0.000000000000e+00
5.745000000000e+02 1.295696163180e+00 0.000000000000e+00 0.000000000000e+00
5.747500000000e+02 1.184520716656e+00 0.000000000000e+00 0.000000000000e+00
5.750000000000e+02 1.066600235158e+00 0.000000000000e+00 0.000000000000e+00
5.752500000000e+02 9.477402159802e-01 0.000000000000e+00 0.000000000000e+00
5.755000000000e+02 8.316989734263e-01 0.000000000000e+00 0.000000000000e+00
5.757500000000e+02 7.199189832855e-01 0.000000000000e+00 0.000000000000e+00
5.760000000000e+02 6.116105245428e-01 0.000000000000e+00 0.000000000000e+00
5.762500000000e+02 5.041631500471e-01 0.000000000000e+00 0.000000000000e+00
5.765000000000e+02 3.938165545535e-01 0.000000000000e+00 0.000000000000e+00
5.767500000000e+02 2.764890873091e-01 0.000000000000e+00 0.000000000000e+00
5.770000000000e+02 1.486436177319e-01 0.000000000000e+00 0.000000000000e+00
5.772500000000e+02 8.068715008176e-03 0.000000000000e+00 0.000000000000e+00
5.775000000000e+02 -1.455321719097e-01 0.000000000000e+00 0.000000000000e+00
5.777500000000e+02 -3.102221644580e-01 0.000000000000e+00 0.000000000000e+00
5.780000000000e+02 -4.818233215766e-01 0.000000000000e+00 0.000000000000e+00
5.782500000000e+02 -6.542176421586e-01 0.000000000000e+00 0.000000000000e+00
5.785000000000e+02 -8.199134351785e-01 0.000000000000e+00 0.000000000000e+00
5.787500000000e+02 -9.707997763767e-01 0.000000000000e+00 0.000000000000e+00
5.790000000000e+02 -1.098989001677e+00 0.000000000000e+00 0.000000000000e+00
5.792500000000e+02 -1.197638293461e+00 0.000000000000e+00 0.000000000000e+00
5.795000000000e+02 -1.261647098607e+00 0.000000000000e+00 0.000000000000e+00
5.797500000000e+02 -1.288146132730e+00 0.000000000000e+00 0.000000000000e+00
5.800000000000e+02 -1.276723121376e+00 0.000000000000e+00 0.000000000000e+00
5.802500000000e+02 -1.229366000391e+00 0.000000000000e+00 0.000000000000e+00
5.805000000000e+02 -1.150141183407e+00 0.000000000000e+00 0.000000000000e+00
5.807500000000e+02 -1.044657849152e+00 0.000000000000e+00 0.000000000000e+00
5.810000000000e+02 -9.193947865206e-01 0.000000000000e+00 0.000000000000e+00
5.812500000000e+02 -7.809811027146e-01 0.000000000000e+00 0.000000000000e+00
5.815000000000e+02 -6.355245018409e-01 0.000000000000e+00 0.000000000000e+00
5.817500000000e+02 -4.880709833747e-01 0.000000000000e+00 0.000000000000e+00
5.820000000000e+02 -3.422593739451e-01 0.000000000000e+00 0.000000000000e+00
5.822500000000e+02 -2.002060757789e-01 0.000000000000e+00 0.000000000000e+00
5.825000000000e+02 -6.262364777339e-02 0.000000000000e+00 0.000000000000e+00
5.827500000000e+02 7.085446193702e-02 0.000000000000e+00 0.000000000000e+00
5.830000000000e+02 2.011975273400e-01 0.000000000000e+00 0.000000000000e+00
5.832500000000e+02 3.294230087870e-01 0.000000000000e+00 0.000000000000e+00
5.835000000000e+02 4.560463619944e-01 0.000000000000e+00 0.000000000000e+00
5.837500000000e+02 5.806157375925e-01 0.000000000000e+00 0.000000000000e+00
5.840000000000e+02 7.013997444168e-01 0.000000000000e+00 0.000000000000e+00
5.842500000000e+02 8.152754486818e-01 0.000000000000e+00 0.000000000000e+00
5.845000000000e+02 9.178369845341e-01 0.000000000000e+00 0.000000000000e+00
5.847500000000e+02 1.003716048785e+00 0.000000000000e+00 0.000000000000e+00
5.850000000000e+02 1.067077843939e+00 0.000000000000e+00 0.000000000000e+00
5.852500000000e+02 1.102233171377e+00 0.000000000000e+00 0.000000000000e+00
5.855000000000e+02 1.104292149722e+00 0.000000000000e+00 0.000000000000e+00
5.857500000000e+02 1.069779242292e+00 0.000000000000e+00 0.000000000000e+00
5.860000000000e+02 9.971335340505e-01 0.000000000000e+00 0.000000000000e+00
5.862500000000e+02 8.870318725074e-01 0.000000000000e+00 0.000000000000e+00
5.865000000000e+02 7.424938014836e-01 0.000000000000e+00 0.000000000000e+00
5.867500000000e+02 5.687534769470e-01 0.000000000000e+00 0.000000000000e+00
5.870000000000e+02 3.729116836779e-01 0.000000000000e+00 0.000000000000e+00
5.872500000000e+02 1.634072125433e-01 0.000000000000e+00 0.000000000000e+00
5.875000000000e+02 -5.063200877595e-02 0.000000000000e+00 0.000000000000e+00
5.877500000000e+02 -2.600841054302e-01 0.000000000000e+00 0.000000000000e+00
5.880000000000e+02 -4.564965555220e-01 0.000000000000e+00 0.000000000000e+00
5.882500000000e+02 -6.326448622064e-01 0.000000000000e+00 0.000000000000e+00
5.885000000000e+02 -7.829283804837e-01 0.000000000000e+00 0.000000000000e+00
5.887500000000e+02 -9.035668147892e-01 0.000000000000e+00 0.000000000000e+00
5.890000000000e+02 -9.925870953201e-01 0.000000000000e+00 0.000000000000e+00
5.892500000000e+02 -1.049617651965e+00 0.000000000000e+00 0.000000000000e+00
5.895000000000e+02 -1.075532017396e+00 0.000000000000e+00 0.000000000000e+00
5.897500000000e+02 -1.072002947700e+00 0.000000000000e+00 0.000000000000e+00
5.900000000000e+02 -1.041039267459e+00 0.000000000000e+00 0.000000000000e+00
5.902500000000e+02 -9.845788608347e-01 0.000000000000e+00 0.000000000000e+00
5.905000000000e+02 -9.042023168266e-01 0.000000000000e+00 0.000000000000e+00
5.907500000000e+02 -8.010136862242e-01 0.000000000000e+00 0.000000000000e+00
5.910000000000e+02 -6.757098363244e-01 0.000000000000e+00 0.000000000000e+00
5.912500000000e+02 -5.288311894507e-01 0.000000000000e+00 0.000000000000e+00
5.915000000000e+02 -3.611579875135e-01 0.000000000000e+00 0.000000000000e+00
5.917500000000e+02 -1.741915408161e-01 0.000000000000e+00 0.000000000000e+00
5.920000000000e+02 2.935729016527e-02 0.000000000000e+00 0.000000000000e+00
5.922500000000e+02 2.451572167015e-01 0.000000000000e+00 0.000000000000e+00
5.925000000000e+02 4.670036435541e-01 0.000000000000e+00 0.000000000000e+00
5.927500000000e+02 6.867882999748e-01 0.000000000000e+00 0.000000000000e+00
5.930000000000e+02 8.947301660558e-01 0.000000000000e+00 0.000000000000e+00
5.932500000000e+02 1.079873907314e+00 0.000000000000e+00 0.000000000000e+00
5.935000000000e+02 1.230826629442e+00 0.000000000000e+00 0.000000000000e+00
5.937500000000e+02 1.336670100170e+00 0.000000000000e+00 0.000000000000e+00
5.940000000000e+02 1.387958174642e+00 0.000000000000e+00 0.000000000000e+00
5.942500000000e+02 1.377691873805e+00 0.000000000000e+00 0.000000000000e+00
5.945000000000e+02 1.302160080525e+00 0.000000000000e+00 0.000000000000e+00
5.947500000000e+02 1.161543221479e+00 0.000000000000e+00 0.000000000000e+00
5.950000000000e+02 9.601998856167e-01 0.000000000000e+00 0.000000000000e+00
5.952500000000e+02 7.065896222650e-01 0.000000000000e+00 0.000000000000e+00
5.955000000000e+02 4.128252063651e-01 0.000000000000e+00 0.000000000000e+00
5.957500000000e+02 9.388949650348e-02 0.000000000000e+00 0.000000000000e+00
5.960000000000e+02 -2.334096771123e-01 0.000000000000e+00 0.000000000000e+00
5.962500000000e+02 -5.516433449948e-01 0.000000000000e+00 0.000000000000e+00
5.965000000000e+02 -8.440033276975e-01 0.000000000000e+00 0.000000000000e+00
5.967500000000e+02 -1.095459049620e+00 0.000000000000e+00 0.000000000000e+00
5.970000000000e+02 -1.293718613612e+00 0.000000000000e+00 0.000000000000e+00
5.972500000000e+02 -1.429909625469e+00 0.000000000000e+00 0.000000000000e+00
5.975000000000e+02 -1.498931381396e+00 0.000000000000e+00 0.000000000000e+00
5.977500000000e+02 -1.499471249975e+00 0.000000000000e+00 0.000000000000e+00
5.980000000000e+02 -1.433718738333e+00 0.000000000000e+00 0.000000000000e+00
5.982500000000e+02 -1.306845223664e+00 0.000000000000e+00 0.000000000000e+00
5.985000000000e+02 -1.126340899113e+00 0.000000000000e+00 0.000000000000e+00
5.987500000000e+02 -9.013099170112e-01 0.000000000000e+00 0.000000000000e+00
5.990000000000e+02 -6.418188422136e-01 0.000000000000e+00 0.000000000000e+00
5.992500000000e+02 -3.583734315933e-01 0.000000000000e+00 0.000000000000e+00
5.995000000000e+02 -6.156764490823e-02 0.000000000000e+00 0.000000000000e+00
5.997500000000e+02 2.380884159678e-01 0.000000000000e+00 0.000000000000e+00
6.000000000000e+02 5.301923203525e-01 0.000000000000e+00 0.000000000000e+00
6.002500000000e+02 8.043870275624e-01 0.000000000000e+00 0.000000000000e+00
6.005000000000e+02 1.050294919303e+00 0.000000000000e+00 0.000000000000e+00
6.007500000000e+02 1.257535873042e+00 0.000000000000e+00 0.000000000000e+00
6.010000000000e+02 1.415905979592e+00 0.000000000000e+00 0.000000000000e+00
6.012500000000e+02 1.515766955119e+00 0.000000000000e+00 0.000000000000e+00
6.015000000000e+02 1.548657799661e+00 0.000000000000e+00 0.000000000000e+00
6.017500000000e+02 1.508095340768e+00 0.000000000000e+00 0.000000000000e+00
6.020000000000e+02 1.390485803870e+00 0.000000000000e+00 0.000000000000e+00
6.022500000000e+02 1.196032637835e+00 0.000000000000e+00 0.000000000000e+00
6.025000000000e+02 9.295029414025e-01 0.000000000000e+00 0.000000000000e+00
6.027500000000e+02 6.007107165102e-01 0.000000000000e+00 0.000000000000e+00
6.030000000000e+02 2.245920535392e-01 0.000000000000e+00 0.000000000000e+00
6.032500000000e+02 -1.792154813273e-01 0.000000000000e+00 0.000000000000e+00
6.035000000000e+02 -5.873232365123e-01 0.000000000000e+00 0.000000000000e+00
6.037500000000e+02 -9.740415899115e-01 0.000000000000e+00 0.000000000000e+00
6.040000000000e+02 -1.313233541545e+00 0.000000000000e+00 0.000000000000e+00
6.042500000000e+02 -1.580416060912e+00 0.000000000000e+00 0.000000000000e+00
6.045000000000e+02 -1.754909123615e+00 0.000000000000e+00 0.000000000000e+00
6.047500000000e+02 -1.821809930338e+00 0.000000000000e+00 0.000000000000e+00
6.050000000000e+02 -1.773573379795e+00 0.000000000000e+00 0.000000000000e+00
6.052500000000e+02 -1.611010281405e+00 0.000000000000e+00 0.000000000000e+00
6.055000000000e+02 -1.343569340224e+00 0.000000000000e+00 0.000000000000e+00
6.057500000000e+02 -9.888416734326e-01 0.000000000000e+00 0.000000000000e+00
6.060000000000e+02 -5.713090449831e-01 0.000000000000e+00 0.000000000000e+00
6.062500000000e+02 -1.204392117571e-01 0.000000000000e+00 0.000000000000e+00
6.065000000000e+02 3.316963020816e-01 0.000000000000e+00 0.000000000000e+00
6.067500000000e+02 7.530539143514e-01 0.000000000000e+00 0.000000000000e+00
6.070000000000e+02 1.114243959371e+00 0.000000000000e+00 0.000000000000e+00
6.072500000000e+02 1.390897464380e+00 0.000000000000e+00 0.000000000000e+00
6.075000000000e+02 1.565550478067e+00 0.000000000000e+00 0.000000000000e+00
6.077500000000e+02 1.628877353712e+00 0.000000000000e+00 0.000000000000e+00
6.080000000000e+02 1.580176436412e+00 0.000000000000e+00 0.000000000000e+00
6.082500000000e+02 1.427091955350e+00 0.000000000000e+00 0.000000000000e+00
6.085000000000e+02 1.184634690057e+00 0.000000000000e+00 0.000000000000e+00
6.087500000000e+02 8.736318153472e-01 0.000000000000e+00 0.000000000000e+00
6.090000000000e+02 5.187856597175e-01 0.000000000000e+00 0.000000000000e+00
6.092500000000e+02 1.465470973646e-01 0.000000000000e+00 0.000000000000e+00
6.095000000000e+02 -2.169896226685e-01 0.000000000000e+00 0.000000000000e+00
6.097500000000e+02 -5.479858348558e-01 0.000000000000e+00 0.000000000000e+00
6.100000000000e+02 -8.264068453909e-01 0.000000000000e+00 0.000000000000e+00
6.102500000000e+02 -1.037127371235e+00 0.000000000000e+00 0.000000000000e+00
6.105000000000e+02 -1.170557356024e+00 0.000000000000e+00 0.000000000000e+00
6.107500000000e+02 -1.222803281999e+00 0.000000000000e+00 0.000000000000e+00
6.110000000000e+02 -1.195421655162e+00 0.000000000000e+00 0.000000000000e+00
6.112500000000e+02 -1.094848519112e+00 0.000000000000e+00 0.000000000000e+00
6.115000000000e+02 -9.316001664458e-01 0.000000000000e+00 0.000000000000e+00
6.117500000000e+02 -7.193368724676e-01 0.000000000000e+00 0.000000000000e+00
6.120000000000e+02 -4.738669648686e-01 0.000000000000e+00 0.000000000000e+00
6.122500000000e+02 -2.121478670133e-01 0.000000000000e+00 0.000000000000e+00
6.125000000000e+02 4.868057405500e-02 0.000000000000e+00 0.000000000000e+00
6.127500000000e+02 2.922121658466e-01 0.000000000000e+00 0.000000000000e+00
6.130000000000e+02 5.036307125455e-01 0.000000000000e+00 0.000000000000e+00
6.132500000000e+02 6.704973996478e-01 0.000000000000e+00 0.000000000000e+00
6.135000000000e+02 7.834516032644e-01 0.000000000000e+00 0.000000000000e+00
6.137500000000e+02 8.367938542391e-01 0.000000000000e+00 0.000000000000e+00
6.140000000000e+02 8.289053597019e-01 0.000000000000e+00 0.000000000000e+00
6.142500000000e+02 7.624486569799e-01 0.000000000000e+00 0.000000000000e+00
6.145000000000e+02 6.442933474110e-01 0.000000000000e+00 0.000000000000e+00
6.147500000000e+02 4.851226280959e-01 0.000000000000e+00 0.000000000000e+00
6.150000000000e+02 2.987014051987e-01 0.000000000000e+00 0.000000000000e+00
6.152500000000e+02 1.008233182694e-01 0.000000000000e+00 0.000000000000e+00
6.155000000000e+02 -9.200242690255e-02 0.000000000000e+00 0.000000000000e+00
6.157500000000e+02 -2.640194666612e-01 0.000000000000e+00 0.000000000000e+00
6.160000000000e+02 -4.017060685393e-01 0.000000000000e+00 0.000000000000e+00
6.162500000000e+02 -4.951061208486e-01 0.000000000000e+00 0.000000000000e+00
6.165000000000e+02 -5.388433382682e-01 0.000000000000e+00 0.000000000000e+00
6.167500000000e+02 -5.326746161453e-01 0.000000000000e+00 0.000000000000e+00
6.170000000000e+02 -4.814837646342e-01 0.000000000000e+00 0.000000000000e+00
6.172500000000e+02 -3.946813484933e-01 0.000000000000e+00 0.000000000000e+00
6.175000000000e+02 -2.850523417830e-01 0.000000000000e+00 0.000000000000e+00
6.177500000000e+02 -1.671704794558e-01 0.000000000000e+00 0.000000000000e+00
6.180000000000e+02 -5.556508806379e-02 0.000000000000e+00 0.000000000000e+00
6.182500000000e+02 3.712808977155e-02 0.000000000000e+00 0.000000000000e+00
6.185000000000e+02 1.017845581124e-01 0.000000000000e+00 0.000000000000e+00
6.187500000000e+02 1.339481213162e-01 0.000000000000e+00 0.000000000000e+00
6.190000000000e+02 1.343508957812e-01 0.000000000000e+00 0.000000000000e+00
6.192500000000e+02 1.087013546229e-01 0.000000000000e+00 0.000000000000e+00
6.195000000000e+02 6.674569053076e-02 0.000000000000e+00 0.000000000000e+00
6.197500000000e+02 2.071304698204e-02 0.000000000000e+00 0.000000000000e+00
6.200000000000e+02 -1.664980999805e-02 0.000000000000e+00 0.000000000000e+00
6.202500000000e+02 -3.417874645839e-02 0.000000000000e+00 0.000000000000e+00
6.205000000000e+02 -2.421857438615e-02 0.000000000000e+00 0.000000000000e+00
6.207500000000e+02 1.592280605242e-02 0.000000000000e+00 0.000000000000e+00
6.210000000000e+02 8.323528429102e-02 0.000000000000e+00 0.000000000000e+00
6.212500000000e+02 1.691309296390e-01 0.000000000000e+00 0.000000000000e+00
6.215000000000e+02 2.604589752026e-01 0.000000000000e+00 0.000000000000e+00
6.217500000000e+02 3.413066115140e-01 0.000000000000e+00 0.000000000000e+00
6.220000000000e+02 3.953575262256e-01 0.000000000000e+00 0.000000000000e+00
6.222500000000e+02 4.084841804227e-01 0.000000000000e+00 0.000000000000e+00
6.225000000000e+02 3.711968381552e-01 0.000000000000e+00 0.000000000000e+00
6.227500000000e+02 2.805724017424e-01 0.000000000000e+00 0.000000000000e+00
6.230000000000e+02 1.413418217693e-01 0.000000000000e+00 0.000000000000e+00
6.232500000000e+02 -3.407919605619e-02 0.000000000000e+00 0.000000000000e+00
6.235000000000e+02 -2.266884002667e-01 0.000000000000e+00 0.000000000000e+00
6.237500000000e+02 -4.130353657676e-01 0.000000000000e+00 0.000000000000e+00
6.240000000000e+02 -5.681551281894e-01 0.000000000000e+00 0.000000000000e+00
6.242500000000e+02 -6.689238809678e-01 0.000000000000e+00 0.000000000000e+00
6.245000000000e+02 -6.973830389977e-01 0.000000000000e+00 0.000000000000e+00
6.247500000000e+02 -6.435590947621e-01 0.000000000000e+00 0.000000000000e+00
6.250000000000e+02 -5.073548365632e-01 0.000000000000e+00 0.000000000000e+00
6.252500000000e+02 -2.991985327485e-01 0.000000000000e+00 0.000000000000e+00
6.255000000000e+02 -3.929818832183e-02 0.000000000000e+00 0.000000000000e+00
6.257500000000e+02 2.444631434287e-01 0.000000000000e+00 0.000000000000e+00
6.260000000000e+02 5.197637257341e-01 0.000000000000e+00 0.000000000000e+00
6.262500000000e+02 7.538174374450e-01 0.000000000000e+00 0.000000000000e+00
6.265000000000e+02 9.175751696157e-01 0.000000000000e+00 0.000000000000e+00
6.267500000000e+02 9.895930304904e-01 0.000000000000e+00 0.000000000000e+00
6.270000000000e+02 9.590343839477e-01 0.000000000000e+00 0.000000000000e+00
6.272500000000e+02 8.273752271044e-01 0.000000000000e+00 0.000000000000e+00
6.275000000000e+02 6.085476715804e-01 0.000000000000e+00 0.000000000000e+00
6.277500000000e+02 3.274626585440e-01 0.000000000000e+00 0.000000000000e+00
6.280000000000e+02 1.707245014052e-02 0.000000000000e+00 0.000000000000e+00
6.282500000000e+02 -2.856646564923e-01 0.000000000000e+00 0.000000000000e+00
6.285000000000e+02 -5.443992599803e-01 0.000000000000e+00 0.000000000000e+00
6.287500000000e+02 -7.279805218122e-01 0.000000000000e+00 0.000000000000e+00
6.290000000000e+02 -8.144110982528e-01 0.000000000000e+00 0.000000000000e+00
6.292500000000e+02 -7.936373497892e-01 0.000000000000e+00 0.000000000000e+00
6.295000000000e+02 -6.687982931401e-01 0.000000000000e+00 0.000000000000e+00
6.297500000000e+02 -4.557634643896e-01 0.000000000000e+00 0.000000000000e+00
6.300000000000e+02 -1.810213026332e-01 0.000000000000e+00 0.000000000000e+00
6.302500000000e+02 1.217964576558e-01 0.000000000000e+00 0.000000000000e+00
6.305000000000e+02 4.162840542760e-01 0.000000000000e+00 0.000000000000e+00
6.307500000000e+02 6.679345934929e-01 0.000000000000e+00 0.000000000000e+00
6.310000000000e+02 8.484889227294e-01 0.000000000000e+00 0.000000000000e+00
6.312500000000e+02 9.393825542642e-01 0.000000000000e+00 0.000000000000e+00
6.315000000000e+02 9.338425720283e-01 0.000000000000e+00 0.000000000000e+00
6.317500000000e+02 8.373777474563e-01 0.000000000000e+00 0.000000000000e+00
6.320000000000e+02 6.666303366450e-01 0.000000000000e+00 0.000000000000e+00
6.322500000000e+02 4.467849450521e-01 0.000000000000e+00 0.000000000000e+00
6.325000000000e+02 2.079260459134e-01 0.000000000000e+00 0.000000000000e+00
6.327500000000e+02 -1.912652780637e-02 0.000000000000e+00 0.000000000000e+00
6.330000000000e+02 -2.069146064461e-01 0.000000000000e+00 0.000000000000e+00
6.332500000000e+02 -3.348066951930e-01 0.000000000000e+00 0.000000000000e+00
6.335000000000e+02 -3.913717364737e-01 0.000000000000e+00 0.000000000000e+00
6.337500000000e+02 -3.753713903156e-01 0.000000000000e+00 0.000000000000e+00
6.340000000000e+02 -2.952875525695e-01 0.000000000000e+00 0.000000000000e+00
6.342500000000e+02 -1.675156802084e-01 0.000000000000e+00 0.000000000000e+00
6.345000000000e+02 -1.354357615066e-02 0.000000000000e+00 0.000000000000e+00
6.347500000000e+02 1.434279281960e-01 0.000000000000e+00 0.000000000000e+00
6.350000000000e+02 2.819007704497e-01 0.000000000000e+00 0.000000000000e+00
6.352500000000e+02 3.850249775973e-01 0.000000000000e+00 0.000000000000e+00
6.355000000000e+02 4.426571198457e-01 0.000000000000e+00 0.000000000000e+00
6.357500000000e+02 4.522665659907e-01 0.000000000000e+00 0.000000000000e+00
6.360000000000e+02 4.186113467011e-01 0.000000000000e+00 0.000000000000e+00
6.362500000000e+02 3.522990837419e-01 0.000000000000e+00 0.000000000000e+00
6.365000000000e+02 2.675184858676e-01 0.000000000000e+00 0.000000000000e+00
6.367500000000e+02 1.793473322560e-01 0.000000000000e+00 0.000000000000e+00
6.370000000000e+02 1.010957566036e-01 0.000000000000e+00 0.000000000000e+00
6.372500000000e+02 4.212193079092e-02 0.000000000000e+00 0.000000000000e+00
6.375000000000e+02 6.465691770370e-03 0.000000000000e+00 0.000000000000e+00
6.377500000000e+02 -7.499970901310e-03 0.000000000000e+00 0.000000000000e+00
6.380000000000e+02 -6.375134253369e-03 0.000000000000e+00 0.000000000000e+00
6.382500000000e+02 -1.490061431653e-04 0.000000000000e+00 0.000000000000e+00
6.385000000000e+02 -2.689028665111e-05 0.000000000000e+00 0.000000000000e+00
6.387500000000e+02 -1.606624518801e-02 0.000000000000e+00 0.000000000000e+00
6.390000000000e+02 -5.504972073876e-02 0.000000000000e+00 0.000000000000e+00
6.392500000000e+02 -1.189805973249e-01 0.000000000000e+00 0.000000000000e+00
6.395000000000e+02 -2.044784670291e-01 0.000000000000e+00 0.000000000000e+00
6.397500000000e+02 -3.031979290173e-01 0.000000000000e+00 0.000000000000e+00
6.400000000000e+02 -4.032159814357e-01 0.000000000000e+00 0.000000000000e+00
6.402500000000e+02 -4.911638890171e-01 0.000000000000e+00 0.000000000000e+00
6.405000000000e+02 -5.547448570135e-01 0.000000000000e+00 0.000000000000e+00
6.407500000000e+02 -5.852026038521e-01 0.000000000000e+00 0.000000000000e+00
6.410000000000e+02 -5.793014158624e-01 0.000000000000e+00 0.000000000000e+00
6.412500000000e+02 -5.404474896994e-01 0.000000000000e+00 0.000000000000e+00
6.415000000000e+02 -4.787143471793e-01 0.000000000000e+00 0.000000000000e+00
6.417500000000e+02 -4.097113416418e-01 0.000000000000e+00 0.000000000000e+00
6.420000000000e+02 -3.524258836630e-01 0.000000000000e+00 0.000000000000e+00
6.422500000000e+02 -3.263461003184e-01 0.000000000000e+00 0.000000000000e+00
6.425000000000e+02 -3.483021951819e-01 0.000000000000e+00 0.000000000000e+00
6.427500000000e+02 -4.295293393109e-01 0.000000000000e+00 0.000000000000e+00
6.430000000000e+02 -5.734402896624e-01 0.000000000000e+00 0.000000000000e+00
6.432500000000e+02 -7.745022692679e-01 0.000000000000e+00 0.000000000000e+00
6.435000000000e+02 -1.018452698686e+00 0.000000000000e+00 0.000000000000e+00
6.437500000000e+02 -1.283885684173e+00 0.000000000000e+00 0.000000000000e+00
6.440000000000e+02 -1.545026579495e+00 0.000000000000e+00 0.000000000000e+00
6.442500000000e+02 -1.775318864975e+00 0.000000000000e+00 0.000000000000e+00
6.445000000000e+02 -1.951306847332e+00 0.000000000000e+00 0.000000000000e+00
6.447500000000e+02 -2.056232631567e+00 0.000000000000e+00 0.000000000000e+00
6.450000000000e+02 -2.082788565244e+00 0.000000000000e+00 0.000000000000e+00
6.452500000000e+02 -2.034575689720e+00 0.000000000000e+00 0.000000000000e+00
6.455000000000e+02 -1.926000048829e+00 0.000000000000e+00 0.000000000000e+00
6.457500000000e+02 -1.780566023706e+00 0.000000000000e+00 0.000000000000e+00
6.460000000000e+02 -1.627765620615e+00 0.000000000000e+00 0.000000000000e+00
6.462500000000e+02 -1.498978705152e+00 0.000000000000e+00 0.000000000000e+00
6.465000000000e+02 -1.422958327127e+00 0.000000000000e+00 0.000000000000e+00
6.467500000000e+02 -1.421552305958e+00 0.000000000000e+00 0.000000000000e+00
6.470000000000e+02 -1.506293901738e+00 0.000000000000e+00 0.000000000000e+00
6.472500000000e+02 -1.676381582451e+00 0.000000000000e+00 0.000000000000e+00
6.475000000000e+02 -1.918375718701e+00 0.000000000000e+00 0.000000000000e+00
6.477500000000e+02 -2.207695716779e+00 0.000000000000e+00 0.000000000000e+00
6.480000000000e+02 -2.511740040212e+00 0.000000000000e+00 0.000000000000e+00
6.482500000000e+02 -2.794212140131e+00 0.000000000000e+00 0.000000000000e+00
6.485000000000e+02 -3.020053154694e+00 0.000000000000e+00 0.000000000000e+00
6.487500000000e+02 -3.160284913761e+00 0.000000000000e+00 0.000000000000e+00
6.490000000000e+02 -3.196069617564e+00 0.000000000000e+00 0.000000000000e+00
6.492500000000e+02 -3.121396246855e+00 0.000000000000e+00 0.000000000000e+00
6.495000000000e+02 -2.943994172822e+00 0.000000000000e+00 0.000000000000e+00
6.497500000000e+02 -2.684324590393e+00 0.000000000000e+00 0.000000000000e+00
6.500000000000e+02 -2.372774380004e+00 0.000000000000e+00 0.000000000000e+00
6.502500000000e+02 -2.045435192415e+00 0.000000000000e+00 0.000000000000e+00
6.505000000000e+02 -1.739055432417e+00 0.000000000000e+00 0.000000000000e+00
6.507500000000e+02 -1.485874480747e+00 0.000000000000e+00 0.000000000000e+00
6.510000000000e+02 -1.309069028836e+00 0.000000000000e+00 0.000000000000e+00
6.512500000000e+02 -1.219457529550e+00 0.000000000000e+00 0.000000000000e+00
6.515000000000e+02 -1.213932329144e+00 0.000000000000e+00 0.000000000000e+00
6.517500000000e+02 -1.275845274127e+00 0.000000000000e+00 0.000000000000e+00
6.520000000000e+02 -1.377296427868e+00 0.000000000000e+00 0.000000000000e+00
6.522500000000e+02 -1.483006558882e+00 0.000000000000e+00 0.000000000000e+00
6.525000000000e+02 -1.555230733778e+00 0.000000000000e+00 0.000000000000e+00
6.527500000000e+02 -1.559024449998e+00 0.000000000000e+00 0.000000000000e+00
6.530000000000e+02 -1.467125833266e+00 0.000000000000e+00 0.000000000000e+00
6.532500000000e+02 -1.263773923301e+00 0.000000000000e+00 0.000000000000e+00
6.535000000000e+02 -9.469354239328e-01 0.000000000000e+00 0.000000000000e+00
6.537500000000e+02 -5.286382998687e-01 0.000000000000e+00 0.000000000000e+00
6.540000000000e+02 -3.337770421605e-02 0.000000000000e+00 0.000000000000e+00
6.542500000000e+02 5.051702439479e-01 0.000000000000e+00 0.000000000000e+00
6.545000000000e+02 1.048656598142e+00 0.000000000000e+00 0.000000000000e+00
6.547500000000e+02 1.559152886576e+00 0.000000000000e+00 0.000000000000e+00
6.550000000000e+02 2.004117360503e+00 0.000000000000e+00 0.000000000000e+00
6.552500000000e+02 2.360547254675e+00 0.000000000000e+00 0.000000000000e+00
6.555000000000e+02 2.617751461078e+00 0.000000000000e+00 0.000000000000e+00
6.557500000000e+02 2.778377169439e+00 0.000000000000e+00 0.000000000000e+00
6.560000000000e+02 2.857571993073e+00 0.000000000000e+00 0.000000000000e+00
6.562500000000e+02 2.880424371323e+00 0.000000000000e+00 0.000000000000e+00
6.565000000000e+02 2.878062742846e+00 0.000000000000e+00 0.000000000000e+00
6.567500000000e+02 2.882975112956e+00 0.000000000000e+00 0.000000000000e+00
6.570000000000e+02 2.924210669172e+00 0.000000000000e+00 0.000000000000e+00
6.572500000000e+02 3.023131315111e+00 0.000000000000e+00 0.000000000000e+00
6.575000000000e+02 3.190294076535e+00 0.000000000000e+00 0.000000000000e+00
6.577500000000e+02 3.423879032768e+00 0.000000000000e+00 0.000000000000e+00
6.580000000000e+02 3.709856377956e+00 0.000000000000e+00 0.000000000000e+00
6.582500000000e+02 4.023842269414e+00 0.000000000000e+00 0.000000000000e+00
6.585000000000e+02 4.334360717609e+00 0.000000000000e+00 0.000000000000e+00
6.587500000000e+02 4.607040059107e+00 0.000000000000e+00 0.000000000000e+00
6.590000000000e+02 4.809152912374e+00 0.000000000000e+00 0.000000000000e+00
6.592500000000e+02 4.913873150302e+00 0.000000000000e+00 0.000000000000e+00
6.595000000000e+02 4.903675449342e+00 0.000000000000e+00 0.000000000000e+00
6.597500000000e+02 4.772433256600e+00 0.000000000000e+00 0.000000000000e+00
6.600000000000e+02 4.525959720983e+00 0.000000000000e+00 0.000000000000e+00
6.602500000000e+02 4.180955756908e+00 0.000000000000e+00 0.000000000000e+00
6.605000000000e+02 3.762548793704e+00 0.000000000000e+00 0.000000000000e+00
6.607500000000e+02 3.300794540907e+00 0.000000000000e+00 0.000000000000e+00
6.610000000000e+02 2.826646899531e+00 0.000000000000e+00 0.000000000000e+00
6.612500000000e+02 2.367961008519e+00 0.000000000000e+00 0.000000000000e+00
6.615000000000e+02 1.946074920541e+00 0.000000000000e+00 0.000000000000e+00
6.617500000000e+02 1.573421302395e+00 0.000000000000e+00 0.000000000000e+00
6.620000000000e+02 1.252466807553e+00 0.000000000000e+00 0.000000000000e+00
6.622500000000e+02 9.760861770542e-01 0.000000000000e+00 0.000000000000e+00
6.625000000000e+02 7.292779641902e-01 0.000000000000e+00 0.000000000000e+00
6.627500000000e+02 4.919468848047e-01 0.000000000000e+00 0.000000000000e+00
6.630000000000e+02 2.423386963906e-01 0.000000000000e+00 0.000000000000e+00
6.632500000000e+02 -3.936487435056e-02 0.000000000000e+00 0.000000000000e+00
6.635000000000e+02 -3.677922742675e-01 0.000000000000e+00 0.000000000000e+00
6.637500000000e+02 -7.499101913039e-01 0.000000000000e+00 0.000000000000e+00
6.640000000000e+02 -1.183655532728e+00 0.000000000000e+00 0.000000000000e+00
6.642500000000e+02 -1.657833870226e+00 0.000000000000e+00 0.000000000000e+00
6.645000000000e+02 -2.153269976550e+00 0.000000000000e+00 0.000000000000e+00
6.647500000000e+02 -2.645026386796e+00 0.000000000000e+00 0.000000000000e+00
6.650000000000e+02 -3.105366431676e+00 0.000000000000e+00 0.000000000000e+00
6.652500000000e+02 -3.507047001605e+00 0.000000000000e+00 0.000000000000e+00
6.655000000000e+02 -3.826494301236e+00 0.000000000000e+00 0.000000000000e+00
6.657500000000e+02 -4.046445483196e+00 0.000000000000e+00 0.000000000000e+00
6.660000000000e+02 -4.157724243541e+00 0.000000000000e+00 0.000000000000e+00
6.662500000000e+02 -4.159945775220e+00 0.000000000000e+00 0.000000000000e+00
6.665000000000e+02 -4.061097178666e+00 0.000000000000e+00 0.000000000000e+00
6.667500000000e+02 -3.876092249190e+00 0.000000000000e+00 0.000000000000e+00
6.670000000000e+02 -3.624533682381e+00 0.000000000000e+00 0.000000000000e+00
6.672500000000e+02 -3.328013622605e+00 0.000000000000e+00 0.000000000000e+00
6.675000000000e+02 -3.007333137813e+00 0.000000000000e+00 0.000000000000e+00
6.677500000000e+02 -2.680017627003e+00 0.000000000000e+00 0.000000000000e+00
6.680000000000e+02 -2.358450748657e+00 0.000000000000e+00 0.000000000000e+00
6.682500000000e+02 -2.048853394509e+00 0.000000000000e+00 0.000000000000e+00
6.685000000000e+02 -1.751211016372e+00 0.000000000000e+00 0.000000000000e+00
6.687500000000e+02 -1.460119870734e+00 0.000000000000e+00 0.000000000000e+00
6.690000000000e+02 -1.166398730727e+00 0.000000000000e+00 0.000000000000e+00
6.692500000000e+02 -8.592137195714e-01 0.000000000000e+00 0.000000000000e+00
6.695000000000e+02 -5.284025336867e-01 0.000000000000e+00 0.000000000000e+00
6.697500000000e+02 -1.666673243640e-01 0.000000000000e+00 0.000000000000e+00
6.700000000000e+02 2.286664489048e-01 0.000000000000e+00 0.000000000000e+00
6.702500000000e+02 6.545601955673e-01 0.000000000000e+00 0.000000000000e+00
6.705000000000e+02 1.101979574391e+00 0.000000000000e+00 0.000000000000e+00
6.707500000000e+02 1.556445255223e+00 0.000000000000e+00 0.000000000000e+00
6.710000000000e+02 1.999331536005e+00 0.000000000000e+00 0.000000000000e+00
6.712500000000e+02 2.409730688249e+00 0.000000000000e+00 0.000000000000e+00
6.715000000000e+02 2.766631636397e+00 0.000000000000e+00 0.000000000000e+00
6.717500000000e+02 3.051127772887e+00 0.000000000000e+00 0.000000000000e+00
6.720000000000e+02 3.248373499860e+00 0.000000000000e+00 0.000000000000e+00
6.722500000000e+02 3.349050393052e+00 0.000000000000e+00 0.000000000000e+00
6.725000000000e+02 3.350174911759e+00 0.000000000000e+00 0.000000000000e+00
6.727500000000e+02 3.255169915159e+00 0.000000000000e+00 0.000000000000e+00
6.730000000000e+02 3.073219365258e+00 0.000000000000e+00 0.000000000000e+00
6.732500000000e+02 2.818016591096e+00 0.000000000000e+00 0.000000000000e+00
6.735000000000e+02 2.506089759221e+00 0.000000000000e+00 0.000000000000e+00
6.737500000000e+02 2.154934903539e+00 0.000000000000e+00 0.000000000000e+00
6.740000000000e+02 1.781201962315e+00 0.000000000000e+00 0.000000000000e+00
6.742500000000e+02 1.399161979806e+00 0.000000000000e+00 0.000000000000e+00
6.745000000000e+02 1.019637384094e+00 0.000000000000e+00 0.000000000000e+00
6.747500000000e+02 6.495090691793e-01 0.000000000000e+00 0.000000000000e+00
6.750000000000e+02 2.918334530695e-01 0.000000000000e+00 0.000000000000e+00
6.752500000000e+02 -5.347945242759e-02 0.000000000000e+00 0.000000000000e+00
6.755000000000e+02 -3.885490347846e-01 0.000000000000e+00 0.000000000000e+00
6.757500000000e+02 -7.161452090804e-01 0.000000000000e+00 0.000000000000e+00
6.760000000000e+02 -1.038255156021e+00 0.000000000000e+00 0.000000000000e+00
6.762500000000e+02 -1.354805786082e+00 0.000000000000e+00 0.000000000000e+00
6.765000000000e+02 -1.662727358064e+00 0.000000000000e+00 0.000000000000e+00
6.767500000000e+02 -1.955495507810e+00 0.000000000000e+00 0.000000000000e+00
6.770000000000e+02 -2.223223957065e+00 0.000000000000e+00 0.000000000000e+00
6.772500000000e+02 -2.453306956693e+00 0.000000000000e+00 0.000000000000e+00
6.775000000000e+02 -2.631538455362e+00 0.000000000000e+00 0.000000000000e+00
6.777500000000e+02 -2.743573084658e+00 0.000000000000e+00 0.000000000000e+00
6.780000000000e+02 -2.776549863512e+00 0.000000000000e+00 0.000000000000e+00
6.782500000000e+02 -2.720678255781e+00 0.000000000000e+00 0.000000000000e+00
6.785000000000e+02 -2.570590153390e+00 0.000000000000e+00 0.000000000000e+00
6.787500000000e+02 -2.326289659990e+00 0.000000000000e+00 0.000000000000e+00
6.790000000000e+02 -1.993581403691e+00 0.000000000000e+00 0.000000000000e+00
6.792500000000e+02 -1.583921241882e+00 0.000000000000e+00 0.000000000000e+00
6.795000000000e+02 -1.113702701736e+00 0.000000000000e+00 0.000000000000e+00
6.797500000000e+02 -6.030597060893e-01 0.000000000000e+00 0.000000000000e+00
6.800000000000e+02 -7.432280618845e-02 0.000000000000e+00 0.000000000000e+00
6.802500000000e+02 4.496946234562e-01 0.000000000000e+00 0.000000000000e+00
6.805000000000e+02 9.473866970799e-01 0.000000000000e+00 0.000000000000e+00
6.807500000000e+02 1.399835357601e+00 0.000000000000e+00 0.000000000000e+00
6.810000000000e+02 1.791924427185e+00 0.000000000000e+00 0.000000000000e+00
6.812500000000e+02 2.112980434028e+00 0.000000000000e+00 0.000000000000e+00
6.815000000000e+02 2.356895590899e+00 0.000000000000e+00 0.000000000000e+00
6.817500000000e+02 2.521755596586e+00 0.000000000000e+00 0.000000000000e+00
6.820000000000e+02 2.609058592335e+00 0.000000000000e+00 0.000000000000e+00
6.822500000000e+02 2.622663397906e+00 0.000000000000e+00 0.000000000000e+00
6.825000000000e+02 2.567638266177e+00 0.000000000000e+00 0.000000000000e+00
6.827500000000e+02 2.449191327885e+00 0.000000000000e+00 0.000000000000e+00
6.830000000000e+02 2.271849067625e+00 0.000000000000e+00 0.000000000000e+00
6.832500000000e+02 2.039011184717e+00 0.000000000000e+00 0.000000000000e+00
6.835000000000e+02 1.752953712522e+00 0.000000000000e+00 0.000000000000e+00
6.837500000000e+02 1.415284499661e+00 0.000000000000e+00 0.000000000000e+00
6.840000000000e+02 1.027784976447e+00 0.000000000000e+00 0.000000000000e+00
6.842500000000e+02 5.935089934433e-01 0.000000000000e+00 0.000000000000e+00
6.845000000000e+02 1.179622389613e-01 0.000000000000e+00 0.000000000000e+00
6.847500000000e+02 -3.898386857149e-01 0.000000000000e+00 0.000000000000e+00
6.850000000000e+02 -9.166258318620e-01 0.000000000000e+00 0.000000000000e+00
6.852500000000e+02 -1.444625985071e+00 0.000000000000e+00 0.000000000000e+00
6.855000000000e+02 -1.951905837294e+00 0.000000000000e+00 0.000000000000e+00
6.857500000000e+02 -2.413354984491e+00 0.000000000000e+00 0.000000000000e+00
6.860000000000e+02 -2.802262154108e+00 0.000000000000e+00 0.000000000000e+00
6.862500000000e+02 -3.092357891755e+00 0.000000000000e+00 0.000000000000e+00
6.865000000000e+02 -3.260126813271e+00 0.000000000000e+00 0.000000000000e+00
6.867500000000e+02 -3.287144159780e+00 0.000000000000e+00 0.000000000000e+00
6.870000000000e+02 -3.162171955681e+00 0.000000000000e+00 0.000000000000e+00
6.872500000000e+02 -2.882763169743e+00 0.000000000000e+00 0.000000000000e+00
6.875000000000e+02 -2.456167355972e+00 0.000000000000e+00 0.000000000000e+00
6.877500000000e+02 -1.899403515118e+00 0.000000000000e+00 0.000000000000e+00
6.880000000000e+02 -1.238456867333e+00 0.000000000000e+00 0.000000000000e+00
6.882500000000e+02 -5.066546778859e-01 0.000000000000e+00 0.000000000000e+00
6.885000000000e+02 2.576302033604e-01 0.000000000000e+00 0.000000000000e+00
6.887500000000e+02 1.013722882731e+00 0.000000000000e+00 0.000000000000e+00
6.890000000000e+02 1.721562275860e+00 0.000000000000e+00 0.000000000000e+00
6.892500000000e+02 2.344498501422e+00 0.000000000000e+00 0.000000000000e+00
6.895000000000e+02 2.851700771193e+00 0.000000000000e+00 0.000000000000e+00
6.897500000000e+02 3.219957581442e+00 0.000000000000e+00 0.000000000000e+00
6.900000000000e+02 3.434729865724e+00 0.000000000000e+00 0.000000000000e+00
6.902500000000e+02 3.490411921154e+00 0.000000000000e+00 0.000000000000e+00
6.905000000000e+02 3.389851507349e+00 0.000000000000e+00 0.000000000000e+00
6.907500000000e+02 3.143266301895e+00 0.000000000000e+00 0.000000000000e+00
6.910000000000e+02 2.766757135183e+00 0.000000000000e+00 0.000000000000e+00
6.912500000000e+02 2.280650569331e+00 0.000000000000e+00 0.000000000000e+00
6.915000000000e+02 1.707900347816e+00 0.000000000000e+00 0.000000000000e+00
6.917500000000e+02 1.072740069446e+00 0.000000000000e+00 0.000000000000e+00
6.920000000000e+02 3.997142356536e-01 0.000000000000e+00 0.000000000000e+00
6.922500000000e+02 -2.868680652304e-01 0.000000000000e+00 0.000000000000e+00
6.925000000000e+02 -9.630999925274e-01 0.000000000000e+00 0.000000000000e+00
6.927500000000e+02 -1.605385376317e+00 0.000000000000e+00 0.000000000000e+00
6.930000000000e+02 -2.190265359381e+00 0.000000000000e+00 0.000000000000e+00
6.932500000000e+02 -2.694363407932e+00 0.000000000000e+00 0.000000000000e+00
6.935000000000e+02 -3.094635350944e+00 0.000000000000e+00 0.000000000000e+00
6.937500000000e+02 -3.369061263489e+00 0.000000000000e+00 0.000000000000e+00
6.940000000000e+02 -3.497836190443e+00 0.000000000000e+00 0.000000000000e+00
6.942500000000e+02 -3.465018268895e+00 0.000000000000e+00 0.000000000000e+00
6.945000000000e+02 -3.260490569366e+00 0.000000000000e+00 0.000000000000e+00
6.947500000000e+02 -2.882003137507e+00 0.000000000000e+00 0.000000000000e+00
6.950000000000e+02 -2.336999497706e+00 0.000000000000e+00 0.000000000000e+00
6.952500000000e+02 -1.643909205667e+00 0.000000000000e+00 0.000000000000e+00
6.955000000000e+02 -8.326116319048e-01 0.000000000000e+00 0.000000000000e+00
6.957500000000e+02 5.615368633005e-02 0.000000000000e+00 0.000000000000e+00
6.960000000000e+02 9.725445508440e-01 0.000000000000e+00 0.000000000000e+00
6.962500000000e+02 1.860518198992e+00 0.000000000000e+00 0.000000000000e+00
6.965000000000e+02 2.661706808682e+00 0.000000000000e+00 0.000000000000e+00
6.967500000000e+02 3.319956690441e+00 0.000000000000e+00 0.000000000000e+00
6.970000000000e+02 3.786111582628e+00 0.000000000000e+00 0.000000000000e+00
6.972500000000e+02 4.022555579898e+00 0.000000000000e+00 0.000000000000e+00
6.975000000000e+02 4.007022249206e+00 0.000000000000e+00 0.000000000000e+00
6.977500000000e+02 3.735227310035e+00 0.000000000000e+00 0.000000000000e+00
6.980000000000e+02 3.221988976580e+00 0.000000000000e+00 0.000000000000e+00
6.982500000000e+02 2.500651313281e+00 0.000000000000e+00 0.000000000000e+00
6.985000000000e+02 1.620804268709e+00 0.000000000000e+00 0.000000000000e+00
6.987500000000e+02 6.444780710996e-01 0.000000000000e+00 0.000000000000e+00
6.990000000000e+02 -3.588430560312e-01 0.000000000000e+00 0.000000000000e+00
6.992500000000e+02 -1.317912936891e+00 0.000000000000e+00 0.000000000000e+00
6.995000000000e+02 -2.165569624869e+00 0.000000000000e+00 0.000000000000e+00
6.997500000000e+02 -2.844169879861e+00 0.000000000000e+00 0.000000000000e+00
7.000000000000e+02 -3.310095621450e+00 0.000000000000e+00 0.000000000000e+00
7.002500000000e+02 -3.536922511284e+00 0.000000000000e+00 0.000000000000e+00
7.005000000000e+02 -3.516990368426e+00 0.000000000000e+00 0.000000000000e+00
7.007500000000e+02 -3.261288737515e+00 0.000000000000e+00 0.000000000000e+00
7.010000000000e+02 -2.797747082650e+00 0.000000000000e+00 0.000000000000e+00
7.012500000000e+02 -2.168176646315e+00 0.000000000000e+00 0.000000000000e+00
7.015000000000e+02 -1.424232079263e+00 0.000000000000e+00 0.000000000000e+00
7.017500000000e+02 -6.228331019086e-01 0.000000000000e+00 0.000000000000e+00
7.020000000000e+02 1.784957537342e-01 0.000000000000e+00 0.000000000000e+00
7.022500000000e+02 9.259439175825e-01 0.000000000000e+00 0.000000000000e+00
7.025000000000e+02 1.573047061656e+00 0.000000000000e+00 0.000000000000e+00
7.027500000000e+02 2.083396172505e+00 0.000000000000e+00 0.000000000000e+00
7.030000000000e+02 2.432308145006e+00 0.000000000000e+00 0.000000000000e+00
7.032500000000e+02 2.607460165464e+00 0.000000000000e+00 0.000000000000e+00
7.035000000000e+02 2.608588947802e+00 0.000000000000e+00 0.000000000000e+00
7.037500000000e+02 2.446425376570e+00 0.000000000000e+00 0.000000000000e+00
7.040000000000e+02 2.141070300479e+00 0.000000000000e+00 0.000000000000e+00
7.042500000000e+02 1.720019034117e+00 0.000000000000e+00 0.000000000000e+00
7.045000000000e+02 1.216016781084e+00 0.000000000000e+00 0.000000000000e+00
7.047500000000e+02 6.648847334495e-01 0.000000000000e+00 0.000000000000e+00
7.050000000000e+02 1.034088555756e-01 0.000000000000e+00 0.000000000000e+00
7.052500000000e+02 -4.326583371590e-01 0.000000000000e+00 0.000000000000e+00
7.055000000000e+02 -9.104595935275e-01 0.000000000000e+00 0.000000000000e+00
7.057500000000e+02 -1.301742438900e+00 0.000000000000e+00 0.000000000000e+00
7.060000000000e+02 -1.584388970700e+00 0.000000000000e+00 0.000000000000e+00
7.062500000000e+02 -1.743713106668e+00 0.000000000000e+00 0.000000000000e+00
7.065000000000e+02 -1.773441990977e+00 0.000000000000e+00 0.000000000000e+00
7.067500000000e+02 -1.676273519820e+00 0.000000000000e+00 0.000000000000e+00
7.070000000000e+02 -1.463893404298e+00 0.000000000000e+00 0.000000000000e+00
7.072500000000e+02 -1.156350790263e+00 0.000000000000e+00 0.000000000000e+00
7.075000000000e+02 -7.807347530825e-01 0.000000000000e+00 0.000000000000e+00
7.077500000000e+02 -3.691630033424e-01 0.000000000000e+00 0.000000000000e+00
7.080000000000e+02 4.381879089218e-02 0.000000000000e+00 0.000000000000e+00
7.082500000000e+02 4.242360133083e-01 0.000000000000e+00 0.000000000000e+00
7.085000000000e+02 7.418086113726e-01 0.000000000000e+00 0.000000000000e+00
7.087500000000e+02 9.728682741782e-01 0.000000000000e+00 0.000000000000e+00
7.090000000000e+02 1.102720745190e+00 0.000000000000e+00 0.000000000000e+00
7.092500000000e+02 1.127134927300e+00 0.000000000000e+00 0.000000000000e+00
7.095000000000e+02 1.052720115975e+00 0.000000000000e+00 0.000000000000e+00
7.097500000000e+02 8.960755526408e-01 0.000000000000e+00 0.000000000000e+00
7.100000000000e+02 6.817485867168e-01 0.000000000000e+00 0.000000000000e+00
7.102500000000e+02 4.391990906402e-01 0.000000000000e+00 0.000000000000e+00
7.105000000000e+02 1.991150640265e-01 0.000000000000e+00 0.000000000000e+00
7.107500000000e+02 -1.046562869076e-02 0.000000000000e+00 0.000000000000e+00
7.110000000000e+02 -1.677191486456e-01 0.000000000000e+00 0.000000000000e+00
7.112500000000e+02 -2.597926787415e-01 0.000000000000e+00 0.000000000000e+00
7.115000000000e+02 -2.843494459981e-01 0.000000000000e+00 0.000000000000e+00
7.117500000000e+02 -2.496478905344e-01 0.000000000000e+00 0.000000000000e+00
7.120000000000e+02 -1.730979028372e-01 0.000000000000e+00 0.000000000000e+00
7.122500000000e+02 -7.845322264147e-02 0.000000000000e+00 0.000000000000e+00
7.125000000000e+02 7.996173350860e-03 0.000000000000e+00 0.000000000000e+00
7.127500000000e+02 6.170554533591e-02 0.000000000000e+00 0.000000000000e+00
7.130000000000e+02 6.401110939858e-02 0.000000000000e+00 0.000000000000e+00
7.132500000000e+02 5.493419752462e-03 0.000000000000e+00 0.000000000000e+00
7.135000000000e+02 -1.119729441666e-01 0.000000000000e+00 0.000000000000e+00
7.137500000000e+02 -2.748551130035e-01 0.000000000000e+00 0.000000000000e+00
7.140000000000e+02 -4.594215678344e-01 0.000000000000e+00 0.000000000000e+00
7.142500000000e+02 -6.348986673620e-01 0.000000000000e+00 0.000000000000e+00
7.145000000000e+02 -7.679370383897e-01 0.000000000000e+00 0.000000000000e+00
7.147500000000e+02 -8.277851066619e-01 0.000000000000e+00 0.000000000000e+00
7.150000000000e+02 -7.914297720550e-01 0.000000000000e+00 0.000000000000e+00
7.152500000000e+02 -6.479295031075e-01 0.000000000000e+00 0.000000000000e+00
7.155000000000e+02 -4.012430020221e-01 0.000000000000e+00 0.000000000000e+00
7.157500000000e+02 -7.104094505972e-02 0.000000000000e+00 0.000000000000e+00
7.160000000000e+02 3.087429885760e-01 0.000000000000e+00 0.000000000000e+00
7.162500000000e+02 6.935480577963e-01 0.000000000000e+00 0.000000000000e+00
7.165000000000e+02 1.033613538615e+00 0.000000000000e+00 0.000000000000e+00
7.167500000000e+02 1.280521267899e+00 0.000000000000e+00 0.000000000000e+00
7.170000000000e+02 1.393982958877e+00 0.000000000000e+00 0.000000000000e+00
7.172500000000e+02 1.347923304748e+00 0.000000000000e+00 0.000000000000e+00
7.175000000000e+02 1.134964480054e+00 0.000000000000e+00 0.000000000000e+00
7.177500000000e+02 7.686025788388e-01 0.000000000000e+00 0.000000000000e+00
7.180000000000e+02 2.826602433453e-01 0.000000000000e+00 0.000000000000e+00
7.182500000000e+02 -2.720358322272e-01 0.000000000000e+00 0.000000000000e+00
7.185000000000e+02 -8.334182904208e-01 0.000000000000e+00 0.000000000000e+00
7.187500000000e+02 -1.335696783644e+00 0.000000000000e+00 0.000000000000e+00
7.190000000000e+02 -1.717675367333e+00 0.000000000000e+00 0.000000000000e+00
7.192500000000e+02 -1.930772198076e+00 0.000000000000e+00 0.000000000000e+00
7.195000000000e+02 -1.945650314872e+00 0.000000000000e+00 0.000000000000e+00
7.197500000000e+02 -1.756526794954e+00 0.000000000000e+00 0.000000000000e+00
7.200000000000e+02 -1.382520017529e+00 0.000000000000e+00 0.000000000000e+00
7.202500000000e+02 -8.657832025892e-01 0.000000000000e+00 0.000000000000e+00
7.205000000000e+02 -2.666043486774e-01 0.000000000000e+00 0.000000000000e+00
7.207500000000e+02 3.439315932822e-01 0.000000000000e+00 0.000000000000e+00
7.210000000000e+02 8.927816233327e-01 0.000000000000e+00 0.000000000000e+00
7.212500000000e+02 1.314131030945e+00 0.000000000000e+00 0.000000000000e+00
7.215000000000e+02 1.557712702427e+00 0.000000000000e+00 0.000000000000e+00
7.217500000000e+02 1.595150789135e+00 0.000000000000e+00 0.000000000000e+00
7.220000000000e+02 1.423479709710e+00 0.000000000000e+00 0.000000000000e+00
7.222500000000e+02 1.065367854551e+00 0.000000000000e+00 0.000000000000e+00
7.225000000000e+02 5.660204706520e-01 0.000000000000e+00 0.000000000000e+00
7.227500000000e+02 -1.281394625984e-02 0.000000000000e+00 0.000000000000e+00
7.230000000000e+02 -6.009178703171e-01 0.000000000000e+00 0.000000000000e+00
7.232500000000e+02 -1.128665464685e+00 0.000000000000e+00 0.000000000000e+00
7.235000000000e+02 -1.535849859102e+00 0.000000000000e+00 0.000000000000e+00
7.237500000000e+02 -1.779101016519e+00 0.000000000000e+00 0.000000000000e+00
7.240000000000e+02 -1.836925173204e+00 0.000000000000e+00 0.000000000000e+00
7.242500000000e+02 -1.711736662600e+00 0.000000000000e+00 0.000000000000e+00
7.245000000000e+02 -1.428676590676e+00 0.000000000000e+00 0.000000000000e+00
7.247500000000e+02 -1.031459476378e+00 0.000000000000e+00 0.000000000000e+00
7.250000000000e+02 -5.758948242782e-01 0.000000000000e+00 0.000000000000e+00
7.252500000000e+02 -1.220382356014e-01 0.000000000000e+00 0.000000000000e+00
7.255000000000e+02 2.739066246803e-01 0.000000000000e+00 0.000000000000e+00
7.257500000000e+02 5.668099418959e-01 0.000000000000e+00 0.000000000000e+00
7.260000000000e+02 7.279930059253e-01 0.000000000000e+00 0.000000000000e+00
7.262500000000e+02 7.480841096506e-01 0.000000000000e+00 0.000000000000e+00
7.265000000000e+02 6.370583471014e-01 0.000000000000e+00 0.000000000000e+00
7.267500000000e+02 4.215809862798e-01 0.000000000000e+00 0.000000000000e+00
7.270000000000e+02 1.401594125097e-01 0.000000000000e+00 0.000000000000e+00
7.272500000000e+02 -1.630914091427e-01 0.000000000000e+00 0.000000000000e+00
7.275000000000e+02 -4.450930280115e-01 0.000000000000e+00 0.000000000000e+00
7.277500000000e+02 -6.698589412630e-01 0.000000000000e+00 0.000000000000e+00
7.280000000000e+02 -8.130921598370e-01 0.000000000000e+00 0.000000000000e+00
7.282500000000e+02 -8.647118944166e-01 0.000000000000e+00 0.000000000000e+00
7.285000000000e+02 -8.290376720262e-01 0.000000000000e+00 0.000000000000e+00
7.287500000000e+02 -7.227313204178e-01 0.000000000000e+00 0.000000000000e+00
7.290000000000e+02 -5.709420818789e-01 0.000000000000e+00 0.000000000000e+00
7.292500000000e+02 -4.023647554904e-01 0.000000000000e+00 0.000000000000e+00
7.295000000000e+02 -2.440656746881e-01 0.000000000000e+00 0.000000000000e+00
7.297500000000e+02 -1.169362968872e-01 0.000000000000e+00 0.000000000000e+00
7.300000000000e+02 -3.250128214975e-02 0.000000000000e+00 0.000000000000e+00
7.302500000000e+02 8.439038254780e-03 0.000000000000e+00 0.000000000000e+00
7.305000000000e+02 1.517138261747e-02 0.000000000000e+00 0.000000000000e+00
7.307500000000e+02 4.616353611318e-03 0.000000000000e+00 0.000000000000e+00
7.310000000000e+02 -2.457760915770e-03 0.000000000000e+00 0.000000000000e+00
7.312500000000e+02 1.414801420696e-02 0.000000000000e+00 0.000000000000e+00
7.315000000000e+02 6.981745422447e-02 0.000000000000e+00 0.000000000000e+00
7.317500000000e+02 1.718105958298e-01 0.000000000000e+00 0.000000000000e+00
7.320000000000e+02 3.174941255972e-01 0.000000000000e+00 0.000000000000e+00
7.322500000000e+02 4.944459372368e-01 0.000000000000e+00 0.000000000000e+00
7.325000000000e+02 6.824449740730e-01 0.000000000000e+00 0.000000000000e+00
7.327500000000e+02 8.570289943833e-01 0.000000000000e+00 0.000000000000e+00
7.330000000000e+02 9.940244714506e-01 0.000000000000e+00 0.000000000000e+00
7.332500000000e+02 1.074271078884e+00 0.000000000000e+00 0.000000000000e+00
7.335000000000e+02 1.087709366029e+00 0.000000000000e+00 0.000000000000e+00
7.337500000000e+02 1.036085031355e+00 0.000000000000e+00 0.000000000000e+00
7.340000000000e+02 9.337349524730e-01 0.000000000000e+00 0.000000000000e+00
7.342500000000e+02 8.062263451136e-01 0.000000000000e+00 0.000000000000e+00
7.345000000000e+02 6.869728128889e-01 0.000000000000e+00 0.000000000000e+00
7.347500000000e+02 6.122930749719e-01 0.000000000000e+00 0.000000000000e+00
7.350000000000e+02 6.156539700788e-01 0.000000000000e+00 0.000000000000e+00
7.352500000000e+02 7.220027068465e-01 0.000000000000e+00 0.000000000000e+00
7.355000000000e+02 9.431151751508e-01 0.000000000000e+00 0.000000000000e+00
7.357500000000e+02 1.274760392709e+00 0.000000000000e+00 0.000000000000e+00
7.360000000000e+02 1.696222282957e+00 0.000000000000e+00 0.000000000000e+00
7.362500000000e+02 2.172366700716e+00 0.000000000000e+00 0.000000000000e+00
7.365000000000e+02 2.658047376336e+00 0.000000000000e+00 0.000000000000e+00
7.367500000000e+02 3.104270236507e+00 0.000000000000e+00 0.000000000000e+00
7.370000000000e+02 3.465240516448e+00 0.000000000000e+00 0.000000000000e+00
7.372500000000e+02 3.705249207826e+00 0.000000000000e+00 0.000000000000e+00
7.375000000000e+02 3.804343900609e+00 0.000000000000e+00 0.000000000000e+00
7.377500000000e+02 3.761879547303e+00 0.000000000000e+00 0.000000000000e+00
7.380000000000e+02 3.597337788062e+00 0.000000000000e+00 0.000000000000e+00
7.382500000000e+02 3.348197599114e+00 0.000000000000e+00 0.000000000000e+00
7.385000000000e+02 3.065077279243e+00 0.000000000000e+00 0.000000000000e+00
7.387500000000e+02 2.804782647897e+00 0.000000000000e+00 0.000000000000e+00
7.390000000000e+02 2.622225533782e+00 0.000000000000e+00 0.000000000000e+00
7.392500000000e+02 2.562368853115e+00 0.000000000000e+00 0.000000000000e+00
7.395000000000e+02 2.653378365375e+00 0.000000000000e+00 0.000000000000e+00
7.397500000000e+02 2.902010005467e+00 0.000000000000e+00 0.000000000000e+00
7.400000000000e+02 3.291955170367e+00 0.000000000000e+00 0.000000000000e+00
7.402500000000e+02 3.785447662361e+00 0.000000000000e+00 0.000000000000e+00
7.405000000000e+02 4.327965634602e+00 0.000000000000e+00 0.000000000000e+00
7.407500000000e+02 4.855408732499e+00 0.000000000000e+00 0.000000000000e+00
7.410000000000e+02 5.302761755332e+00 0.000000000000e+00 0.000000000000e+00
7.412500000000e+02 5.613026836718e+00 0.000000000000e+00 0.000000000000e+00
7.415000000000e+02 5.745151496982e+00 0.000000000000e+00 0.000000000000e+00
7.417500000000e+02 5.679809622263e+00 0.000000000000e+00 0.000000000000e+00
7.420000000000e+02 5.422189093299e+00 0.000000000000e+00 0.000000000000e+00
7.422500000000e+02 5.001361424839e+00 0.000000000000e+00 0.000000000000e+00
7.425000000000e+02 4.466294860769e+00 0.000000000000e+00 0.000000000000e+00
7.427500000000e+02 3.879052690083e+00 0.000000000000e+00 0.000000000000e+00
7.430000000000e+02 3.306123490111e+00 0.000000000000e+00 0.000000000000e+00
7.432500000000e+02 2.809100745808e+00 0.000000000000e+00 0.000000000000e+00
7.435000000000e+02 2.436026419427e+00 0.000000000000e+00 0.000000000000e+00
7.437500000000e+02 2.214622288135e+00 0.000000000000e+00 0.000000000000e+00
7.440000000000e+02 2.148367168110e+00 0.000000000000e+00 0.000000000000e+00
7.442500000000e+02 2.215975715867e+00 0.000000000000e+00 0.000000000000e+00
7.445000000000e+02 2.374353212445e+00 0.000000000000e+00 0.000000000000e+00
7.447500000000e+02 2.564609664935e+00 0.000000000000e+00 0.000000000000e+00
7.450000000000e+02 2.720285930217e+00 0.000000000000e+00 0.000000000000e+00
7.452500000000e+02 2.776635607045e+00 0.000000000000e+00 0.000000000000e+00
7.455000000000e+02 2.679662606571e+00 0.000000000000e+00 0.000000000000e+00
7.457500000000e+02 2.393655131740e+00 0.000000000000e+00 0.000000000000e+00
7.460000000000e+02 1.906175259306e+00 0.000000000000e+00 0.000000000000e+00
7.462500000000e+02 1.229827092082e+00 0.000000000000e+00 0.000000000000e+00
7.465000000000e+02 4.005827507572e-01 0.000000000000e+00 0.000000000000e+00
7.467500000000e+02 -5.270711654887e-01 0.000000000000e+00 0.000000000000e+00
7.470000000000e+02 -1.487462257350e+00 0.000000000000e+00 0.000000000000e+00
7.472500000000e+02 -2.412493578290e+00 0.000000000000e+00 0.000000000000e+00
7.475000000000e+02 -3.240606882159e+00 0.000000000000e+00 0.000000000000e+00
7.477500000000e+02 -3.924704125274e+00 0.000000000000e+00 0.000000000000e+00
7.480000000000e+02 -4.437944786410e+00 0.000000000000e+00 0.000000000000e+00
7.482500000000e+02 -4.776647268124e+00 0.000000000000e+00 0.000000000000e+00
7.485000000000e+02 -4.959936922076e+00 0.000000000000e+00 0.000000000000e+00
7.487500000000e+02 -5.026241355944e+00 0.000000000000e+00 0.000000000000e+00
7.490000000000e+02 -5.027170652992e+00 0.000000000000e+00 0.000000000000e+00
7.492500000000e+02 -5.019675042579e+00 0.000000000000e+00 0.000000000000e+00
7.495000000000e+02 -5.057597072854e+00 0.000000000000e+00 0.000000000000e+00
7.497500000000e+02 -5.183800322565e+00 0.000000000000e+00 0.000000000000e+00
7.500000000000e+02 -5.423955959267e+00 0.000000000000e+00 0.000000000000e+00
7.502500000000e+02 -5.782819191614e+00 0.000000000000e+00 0.000000000000e+00
7.505000000000e+02 -6.243467544206e+00 0.000000000000e+00 0.000000000000e+00
7.507500000000e+02 -6.769554339543e+00 0.000000000000e+00 0.000000000000e+00
7.510000000000e+02 -7.310213319603e+00 0.000000000000e+00 0.000000000000e+00
7.512500000000e+02 -7.806892067002e+00 0.000000000000e+00 0.000000000000e+00
7.515000000000e+02 -8.201141334103e+00 0.000000000000e+00 0.000000000000e+00
7.517500000000e+02 -8.442276968413e+00 0.000000000000e+00 0.000000000000e+00
7.520000000000e+02 -8.493872952658e+00 0.000000000000e+00 0.000000000000e+00
7.522500000000e+02 -8.338228775681e+00 0.000000000000e+00 0.000000000000e+00
7.525000000000e+02 -7.978252869817e+00 0.000000000000e+00 0.000000000000e+00
7.527500000000e+02 -7.436572030837e+00 0.000000000000e+00 0.000000000000e+00
7.530000000000e+02 -6.752061849836e+00 0.000000000000e+00 0.000000000000e+00
7.532500000000e+02 -5.974341512259e+00 0.000000000000e+00 0.000000000000e+00
7.535000000000e+02 -5.157040655001e+00 0.000000000000e+00 0.000000000000e+00
7.537500000000e+02 -4.350792027804e+00 0.000000000000e+00 0.000000000000e+00
7.540000000000e+02 -3.596914516659e+00 0.000000000000e+00 0.000000000000e+00
7.542500000000e+02 -2.922628890894e+00 0.000000000000e+00 0.000000000000e+00
7.545000000000e+02 -2.338414012356e+00 0.000000000000e+00 0.000000000000e+00
7.547500000000e+02 -1.837799733093e+00 0.000000000000e+00 0.000000000000e+00
7.550000000000e+02 -1.399549438273e+00 0.000000000000e+00 0.000000000000e+00
7.552500000000e+02 -9.918583495426e-01 0.000000000000e+00 0.000000000000e+00
7.555000000000e+02 -5.779277686519e-01 0.000000000000e+00 0.000000000000e+00
7.557500000000e+02 -1.221051443795e-01 0.000000000000e+00 0.000000000000e+00
7.560000000000e+02 4.042743230001e-01 0.000000000000e+00 0.000000000000e+00
7.562500000000e+02 1.018142999745e+00 0.000000000000e+00 0.000000000000e+00
7.565000000000e+02 1.721678457921e+00 0.000000000000e+00 0.000000000000e+00
7.567500000000e+02 2.501375624798e+00 0.000000000000e+00 0.000000000000e+00
7.570000000000e+02 3.329289486425e+00 0.000000000000e+00 0.000000000000e+00
7.572500000000e+02 4.166227192054e+00 0.000000000000e+00 0.000000000000e+00
7.575000000000e+02 4.966410790623e+00 0.000000000000e+00 0.000000000000e+00
7.577500000000e+02 5.682947643356e+00 0.000000000000e+00 0.000000000000e+00
7.580000000000e+02 6.273357444303e+00 0.000000000000e+00 0.000000000000e+00
7.582500000000e+02 6.704421475152e+00 0.000000000000e+00 0.000000000000e+00
7.585000000000e+02 6.955735334635e+00 0.000000000000e+00 0.000000000000e+00
7.587500000000e+02 7.021541738572e+00 0.000000000000e+00 0.000000000000e+00
7.590000000000e+02 6.910665719940e+00 0.000000000000e+00 0.000000000000e+00
7.592500000000e+02 6.644635503569e+00 0.000000000000e+00 0.000000000000e+00
7.595000000000e+02 6.254312535461e+00 0.000000000000e+00 0.000000000000e+00
7.597500000000e+02 5.775541806517e+00 0.000000000000e+00 0.000000000000e+00
7.600000000000e+02 5.244445241802e+00 0.000000000000e+00 0.000000000000e+00
7.602500000000e+02 4.693004247690e+00 0.000000000000e+00 0.000000000000e+00
7.605000000000e+02 4.145512677879e+00 0.000000000000e+00 0.000000000000e+00
7.607500000000e+02 3.616340587496e+00 0.000000000000e+00 0.000000000000e+00
7.610000000000e+02 3.109254110422e+00 0.000000000000e+00 0.000000000000e+00
7.612500000000e+02 2.618316005003e+00 0.000000000000e+00 0.000000000000e+00
7.615000000000e+02 2.130175624069e+00 0.000000000000e+00 0.000000000000e+00
7.617500000000e+02 1.627375152915e+00 0.000000000000e+00 0.000000000000e+00
7.620000000000e+02 1.092174100975e+00 0.000000000000e+00 0.000000000000e+00
7.622500000000e+02 5.103408186071e-01 0.000000000000e+00 0.000000000000e+00
7.625000000000e+02 -1.256173667595e-01 0.000000000000e+00 0.000000000000e+00
7.627500000000e+02 -8.142209105827e-01 0.000000000000e+00 0.000000000000e+00
7.630000000000e+02 -1.544069365338e+00 0.000000000000e+00 0.000000000000e+00
7.632500000000e+02 -2.294283910107e+00 0.000000000000e+00 0.000000000000e+00
7.635000000000e+02 -3.036258978454e+00 0.000000000000e+00 0.000000000000e+00
7.637500000000e+02 -3.736469667297e+00 0.000000000000e+00 0.000000000000e+00
7.640000000000e+02 -4.359949979791e+00 0.000000000000e+00 0.000000000000e+00
7.642500000000e+02 -4.873980749132e+00 0.000000000000e+00 0.000000000000e+00
7.645000000000e+02 -5.251513190464e+00 0.000000000000e+00 0.000000000000e+00
7.647500000000e+02 -5.473903653026e+00 0.000000000000e+00 0.000000000000e+00
7.650000000000e+02 -5.532638329233e+00 0.000000000000e+00 0.000000000000e+00
7.652500000000e+02 -5.429867807854e+00 0.000000000000e+00 0.000000000000e+00
7.655000000000e+02 -5.177730508447e+00 0.000000000000e+00 0.000000000000e+00
7.657500000000e+02 -4.796599755323e+00 0.000000000000e+00 0.000000000000e+00
7.660000000000e+02 -4.312521430668e+00 0.000000000000e+00 0.000000000000e+00
7.662500000000e+02 -3.754201565554e+00 0.000000000000e+00 0.000000000000e+00
7.665000000000e+02 -3.149945479841e+00 0.000000000000e+00 0.000000000000e+00
7.667500000000e+02 -2.524938668555e+00 0.000000000000e+00 0.000000000000e+00
7.670000000000e+02 -1.899198110437e+00 0.000000000000e+00 0.000000000000e+00
7.672500000000e+02 -1.286420897733e+00 0.000000000000e+00 0.000000000000e+00
7.675000000000e+02 -6.938296779359e-01 0.000000000000e+00 0.000000000000e+00
7.677500000000e+02 -1.229786888526e-01 0.000000000000e+00 0.000000000000e+00
7.680000000000e+02 4.286421135782e-01 0.000000000000e+00 0.000000000000e+00
7.682500000000e+02 9.654683193018e-01 0.000000000000e+00 0.000000000000e+00
7.685000000000e+02 1.491514800779e+00 0.000000000000e+00 0.000000000000e+00
7.687500000000e+02 2.008168269455e+00 0.000000000000e+00 0.000000000000e+00
7.690000000000e+02 2.512438812523e+00 0.000000000000e+00 0.000000000000e+00
7.692500000000e+02 2.995923549840e+00 0.000000000000e+00 0.000000000000e+00
7.695000000000e+02 3.444637280911e+00 0.000000000000e+00 0.000000000000e+00
7.697500000000e+02 3.839748668422e+00 0.000000000000e+00 0.000000000000e+00
7.700000000000e+02 4.159141193960e+00 0.000000000000e+00 0.000000000000e+00
7.702500000000e+02 4.379610855062e+00 0.000000000000e+00 0.000000000000e+00
7.705000000000e+02 4.479430514774e+00 0.000000000000e+00 0.000000000000e+00
7.707500000000e+02 4.440963711751e+00 0.000000000000e+00 0.000000000000e+00
7.710000000000e+02 4.253003826659e+00 0.000000000000e+00 0.000000000000e+00
7.712500000000e+02 3.912547979654e+00 0.000000000000e+00 0.000000000000e+00
7.715000000000e+02 3.425784156612e+00 0.000000000000e+00 0.000000000000e+00
7.717500000000e+02 2.808165804700e+00 0.000000000000e+00 0.000000000000e+00
7.720000000000e+02 2.083558364131e+00 0.000000000000e+00 0.000000000000e+00
7.722500000000e+02 1.282553173202e+00 0.000000000000e+00 0.000000000000e+00
7.725000000000e+02 4.401422326675e-01 0.000000000000e+00 0.000000000000e+00
7.727500000000e+02 -4.069795008568e-01 0.000000000000e+00 0.000000000000e+00
7.730000000000e+02 -1.223178098841e+00 0.000000000000e+00 0.000000000000e+00
7.732500000000e+02 -1.976403462599e+00 0.000000000000e+00 0.000000000000e+00
7.735000000000e+02 -2.640200333472e+00 0.000000000000e+00 0.000000000000e+00
7.737500000000e+02 -3.195007006925e+00 0.000000000000e+00 0.000000000000e+00
7.740000000000e+02 -3.628635611487e+00 0.000000000000e+00 0.000000000000e+00
7.742500000000e+02 -3.935934399600e+00 0.000000000000e+00 0.000000000000e+00
7.745000000000e+02 -4.117737684910e+00 0.000000000000e+00 0.000000000000e+00
7.747500000000e+02 -4.179299325947e+00 0.000000000000e+00 0.000000000000e+00
7.750000000000e+02 -4.128469261575e+00 0.000000000000e+00 0.000000000000e+00
7.752500000000e+02 -3.973901095341e+00 0.000000000000e+00 0.000000000000e+00
7.755000000000e+02 -3.723568056917e+00 0.000000000000e+00 0.000000000000e+00
7.757500000000e+02 -3.383815796800e+00 0.000000000000e+00 0.000000000000e+00
7.760000000000e+02 -2.959099342358e+00 0.000000000000e+00 0.000000000000e+00
7.762500000000e+02 -2.452448449801e+00 0.000000000000e+00 0.000000000000e+00
7.765000000000e+02 -1.866593946221e+00 0.000000000000e+00 0.000000000000e+00
7.767500000000e+02 -1.205582361930e+00 0.000000000000e+00 0.000000000000e+00
7.770000000000e+02 -4.766216805284e-01 0.000000000000e+00 0.000000000000e+00
7.772500000000e+02 3.081504654472e-01 0.000000000000e+00 0.000000000000e+00
7.775000000000e+02 1.130295187642e+00 0.000000000000e+00 0.000000000000e+00
7.777500000000e+02 1.964382611863e+00 0.000000000000e+00 0.000000000000e+00
7.780000000000e+02 2.778194247129e+00 0.000000000000e+00 0.000000000000e+00
7.782500000000e+02 3.533919670057e+00 0.000000000000e+00 0.000000000000e+00
7.785000000000e+02 4.190321851730e+00 0.000000000000e+00 0.000000000000e+00
7.787500000000e+02 4.705713850354e+00 0.000000000000e+00 0.000000000000e+00
7.790000000000e+02 5.041471518573e+00 0.000000000000e+00 0.000000000000e+00
7.792500000000e+02 5.165718396517e+00 0.000000000000e+00 0.000000000000e+00
7.795000000000e+02 5.056772795597e+00 0.000000000000e+00 0.000000000000e+00
7.797500000000e+02 4.705950783648e+00 0.000000000000e+00 0.000000000000e+00
7.800000000000e+02 4.119373592585e+00 0.000000000000e+00 0.000000000000e+00
7.802500000000e+02 3.318528432264e+00 0.000000000000e+00 0.000000000000e+00
7.805000000000e+02 2.339466201477e+00 0.000000000000e+00 0.000000000000e+00
7.807500000000e+02 1.230671759096e+00 0.000000000000e+00 0.000000000000e+00
7.810000000000e+02 4.979317426122e-02 0.000000000000e+00 0.000000000000e+00
7.812500000000e+02 -1.140453568416e+00 0.000000000000e+00 0.000000000000e+00
7.815000000000e+02 -2.276795462482e+00 0.000000000000e+00 0.000000000000e+00
7.817500000000e+02 -3.299877298173e+00 0.000000000000e+00 0.000000000000e+00
7.820000000000e+02 -4.158261425562e+00 0.000000000000e+00 0.000000000000e+00
7.822500000000e+02 -4.811579906356e+00 0.000000000000e+00 0.000000000000e+00
7.825000000000e+02 -5.232577704400e+00 0.000000000000e+00 0.000000000000e+00
7.827500000000e+02 -5.407926470681e+00 0.000000000000e+00 0.000000000000e+00
7.830000000000e+02 -5.337839879751e+00 0.000000000000e+00 0.000000000000e+00
7.832500000000e+02 -5.034662677968e+00 0.000000000000e+00 0.000000000000e+00
7.835000000000e+02 -4.520717327515e+00 0.000000000000e+00 0.000000000000e+00
7.837500000000e+02 -3.825759260108e+00 0.000000000000e+00 0.000000000000e+00
7.840000000000e+02 -2.984405562898e+00 0.000000000000e+00 0.000000000000e+00
7.842500000000e+02 -2.033861408324e+00 0.000000000000e+00 0.000000000000e+00
7.845000000000e+02 -1.012180694918e+00 0.000000000000e+00 0.000000000000e+00
7.847500000000e+02 4.282374685451e-02 0.000000000000e+00 0.000000000000e+00
7.850000000000e+02 1.094040221215e+00 0.000000000000e+00 0.000000000000e+00
7.852500000000e+02 2.105036057486e+00 0.000000000000e+00 0.000000000000e+00
7.855000000000e+02 3.039800360841e+00 0.000000000000e+00 0.000000000000e+00
7.857500000000e+02 3.862553109014e+00 0.000000000000e+00 0.000000000000e+00
7.860000000000e+02 4.537921269098e+00 0.000000000000e+00 0.000000000000e+00
7.862500000000e+02 5.031724635281e+00 0.000000000000e+00 0.000000000000e+00
7.865000000000e+02 5.312505932615e+00 0.000000000000e+00 0.000000000000e+00
7.867500000000e+02 5.353796509831e+00 0.000000000000e+00 0.000000000000e+00
7.870000000000e+02 5.136951933189e+00 0.000000000000e+00 0.000000000000e+00
7.872500000000e+02 4.654245475512e+00 0.000000000000e+00 0.000000000000e+00
7.875000000000e+02 3.911796022595e+00 0.000000000000e+00 0.000000000000e+00
7.877500000000e+02 2.931850502824e+00 0.000000000000e+00 0.000000000000e+00
7.880000000000e+02 1.753952686326e+00 0.000000000000e+00 0.000000000000e+00
7.882500000000e+02 4.346138461392e-01 0.000000000000e+00 0.000000000000e+00
7.885000000000e+02 -9.547502409601e-01 0.000000000000e+00 0.000000000000e+00
7.887500000000e+02 -2.331653540858e+00 0.000000000000e+00 0.000000000000e+00
7.890000000000e+02 -3.607960240329e+00 0.000000000000e+00 0.000000000000e+00
7.892500000000e+02 -4.696488227604e+00 0.000000000000e+00 0.000000000000e+00
7.895000000000e+02 -5.518208439606e+00 0.000000000000e+00 0.000000000000e+00
7.897500000000e+02 -6.009329973475e+00 0.000000000000e+00 0.000000000000e+00
7.900000000000e+02 -6.127518363486e+00 0.000000000000e+00 0.000000000000e+00
7.902500000000e+02 -5.856541905169e+00 0.000000000000e+00 0.000000000000e+00
7.905000000000e+02 -5.208776250290e+00 0.000000000000e+00 0.000000000000e+00
7.907500000000e+02 -4.225206939560e+00 0.000000000000e+00 0.000000000000e+00
7.910000000000e+02 -2.972829268275e+00 0.000000000000e+00 0.000000000000e+00
7.912500000000e+02 -1.539624023434e+00 0.000000000000e+00 0.000000000000e+00
7.915000000000e+02 -2.755227796208e-02 0.000000000000e+00 0.000000000000e+00
7.917500000000e+02 1.455769897512e+00 0.000000000000e+00 0.000000000000e+00
7.920000000000e+02 2.805911967901e+00 0.000000000000e+00 0.000000000000e+00
7.922500000000e+02 3.930127018046e+00 0.000000000000e+00 0.000000000000e+00
7.925000000000e+02 4.754693790301e+00 0.000000000000e+00 0.000000000000e+00
7.927500000000e+02 5.230423662688e+00 0.000000000000e+00 0.000000000000e+00
7.930000000000e+02 5.335860848973e+00 0.000000000000e+00 0.000000000000e+00
7.932500000000e+02 5.077957519205e+00 0.000000000000e+00 0.000000000000e+00
7.935000000000e+02 4.490273374434e+00 0.000000000000e+00 0.000000000000e+00
7.937500000000e+02 3.628998963289e+00 0.000000000000e+00 0.000000000000e+00
7.940000000000e+02 2.567304753663e+00 0.000000000000e+00 0.000000000000e+00
7.942500000000e+02 1.388652023659e+00 0.000000000000e+00 0.000000000000e+00
7.945000000000e+02 1.797552929869e-01 0.000000000000e+00 0.000000000000e+00
7.947500000000e+02 -9.761413626176e-01 0.000000000000e+00 0.000000000000e+00
7.950000000000e+02 -2.005110209039e+00 0.000000000000e+00 0.000000000000e+00
7.952500000000e+02 -2.847094919167e+00 0.000000000000e+00 0.000000000000e+00
7.955000000000e+02 -3.458940879245e+00 0.000000000000e+00 0.000000000000e+00
7.957500000000e+02 -3.815848287905e+00 0.000000000000e+00 0.000000000000e+00
7.960000000000e+02 -3.911355690384e+00 0.000000000000e+00 0.000000000000e+00
7.962500000000e+02 -3.756082054143e+00 0.000000000000e+00 0.000000000000e+00
7.965000000000e+02 -3.375525943954e+00 0.000000000000e+00 0.000000000000e+00
7.967500000000e+02 -2.807239257739e+00 0.000000000000e+00 0.000000000000e+00
7.970000000000e+02 -2.097667180191e+00 0.000000000000e+00 0.000000000000e+00
7.972500000000e+02 -1.298888903559e+00 0.000000000000e+00 0.000000000000e+00
7.975000000000e+02 -4.654223993480e-01 0.000000000000e+00 0.000000000000e+00
7.977500000000e+02 3.488113463075e-01 0.000000000000e+00 0.000000000000e+00
7.980000000000e+02 1.093319009423e+00 0.000000000000e+00 0.000000000000e+00
7.982500000000e+02 1.723637426468e+00 0.000000000000e+00 0.000000000000e+00
7.985000000000e+02 2.203678022201e+00 0.000000000000e+00 0.000000000000e+00
7.987500000000e+02 2.507752385242e+00 0.000000000000e+00 0.000000000000e+00
7.990000000000e+02 2.622174653880e+00 0.000000000000e+00 0.000000000000e+00
7.992500000000e+02 2.546295412365e+00 0.000000000000e+00 0.000000000000e+00
7.995000000000e+02 2.292799402491e+00 0.000000000000e+00 0.000000000000e+00
7.997500000000e+02 1.887108855940e+00 0.000000000000e+00 0.000000000000e+00
8.000000000000e+02 1.365783341288e+00 0.000000000000e+00 0.000000000000e+00
8.002500000000e+02 7.738956795029e-01 0.000000000000e+00 0.000000000000e+00
8.005000000000e+02 1.614832510974e-01 0.000000000000e+00 0.000000000000e+00
8.007500000000e+02 -4.206912166737e-01 0.000000000000e+00 0.000000000000e+00
8.010000000000e+02 -9.257070333801e-01 0.000000000000e+00 0.000000000000e+00
8.012500000000e+02 -1.314920462661e+00 0.000000000000e+00 0.000000000000e+00
8.015000000000e+02 -1.561759615170e+00 0.000000000000e+00 0.000000000000e+00
8.017500000000e+02 -1.654391521448e+00 0.000000000000e+00 0.000000000000e+00
8.020000000000e+02 -1.596865999246e+00 0.000000000000e+00 0.000000000000e+00
8.022500000000e+02 -1.408500664821e+00 0.000000000000e+00 0.000000000000e+00
8.025000000000e+02 -1.121481699161e+00 0.000000000000e+00 0.000000000000e+00
8.027500000000e+02 -7.768892073835e-01 0.000000000000e+00 0.000000000000e+00
8.030000000000e+02 -4.195813326861e-01 0.000000000000e+00 0.000000000000e+00
8.032500000000e+02 -9.255326714899e-02 0.000000000000e+00 0.000000000000e+00
8.035000000000e+02 1.685047236882e-01 0.000000000000e+00 0.000000000000e+00
8.037500000000e+02 3.397139500341e-01 0.000000000000e+00 0.000000000000e+00
8.040000000000e+02 4.119347147530e-01 0.000000000000e+00 0.000000000000e+00
8.042500000000e+02 3.916611849414e-01 0.000000000000e+00 0.000000000000e+00
8.045000000000e+02 2.996974838418e-01 0.000000000000e+00 0.000000000000e+00
8.047500000000e+02 1.677376776537e-01 0.000000000000e+00 0.000000000000e+00
8.050000000000e+02 3.327994406736e-02 0.000000000000e+00 0.000000000000e+00
8.052500000000e+02 -6.643401646696e-02 0.000000000000e+00 0.000000000000e+00
8.055000000000e+02 -1.005905092127e-01 0.000000000000e+00 0.000000000000e+00
8.057500000000e+02 -5.016808759216e-02 0.000000000000e+00 0.000000000000e+00
8.060000000000e+02 8.834547751376e-02 0.000000000000e+00 0.000000000000e+00
8.062500000000e+02 3.015173525035e-01 0.000000000000e+00 0.000000000000e+00
8.065000000000e+02 5.601388133750e-01 0.000000000000e+00 0.000000000000e+00
8.067500000000e+02 8.229503201718e-01 0.000000000000e+00 0.000000000000e+00
8.070000000000e+02 1.042489494800e+00 0.000000000000e+00 0.000000000000e+00
8.072500000000e+02 1.172290573984e+00 0.000000000000e+00 0.000000000000e+00
8.075000000000e+02 1.174423192925e+00 0.000000000000e+00 0.000000000000e+00
8.077500000000e+02 1.026255560964e+00 0.000000000000e+00 0.000000000000e+00
8.080000000000e+02 7.253838455477e-01 0.000000000000e+00 0.000000000000e+00
8.082500000000e+02 2.918848963020e-01 0.000000000000e+00 0.000000000000e+00
8.085000000000e+02 -2.326011170205e-01 0.000000000000e+00 0.000000000000e+00
8.087500000000e+02 -7.890132601793e-01 0.000000000000e+00 0.000000000000e+00
8.090000000000e+02 -1.307825729290e+00 0.000000000000e+00 0.000000000000e+00
8.092500000000e+02 -1.717976558342e+00 0.000000000000e+00 0.000000000000e+00
8.095000000000e+02 -1.956602267484e+00 0.000000000000e+00 0.000000000000e+00
8.097500000000e+02 -1.978239179463e+00 0.000000000000e+00 0.000000000000e+00
8.100000000000e+02 -1.762164840063e+00 0.000000000000e+00 0.000000000000e+00
8.102500000000e+02 -1.316756206396e+00 0.000000000000e+00 0.000000000000e+00
8.105000000000e+02 -6.801129799678e-01 0.000000000000e+00 0.000000000000e+00
8.107500000000e+02 8.331253275471e-02 0.000000000000e+00 0.000000000000e+00
8.110000000000e+02 8.897896496292e-01 0.000000000000e+00 0.000000000000e+00
8.112500000000e+02 1.646271622953e+00 0.000000000000e+00 0.000000000000e+00
8.115000000000e+02 2.262000426715e+00 0.000000000000e+00 0.000000000000e+00
8.117500000000e+02 2.660239820791e+00 0.000000000000e+00 0.000000000000e+00
8.120000000000e+02 2.788557592182e+00 0.000000000000e+00 0.000000000000e+00
8.122500000000e+02 2.626231374218e+00 0.000000000000e+00 0.000000000000e+00
8.125000000000e+02 2.187708236091e+00 0.000000000000e+00 0.000000000000e+00
8.127500000000e+02 1.521560988390e+00 0.000000000000e+00 0.000000000000e+00
8.130000000000e+02 7.049851952121e-01 0.000000000000e+00 0.000000000000e+00
8.132500000000e+02 -1.655124031745e-01 0.000000000000e+00 0.000000000000e+00
8.135000000000e+02 -9.860559457153e-01 0.000000000000e+00 0.000000000000e+00
8.137500000000e+02 -1.658421939879e+00 0.000000000000e+00 0.000000000000e+00
8.140000000000e+02 -2.102425098604e+00 0.000000000000e+00 0.000000000000e+00
8.142500000000e+02 -2.266023834235e+00 0.000000000000e+00 0.000000000000e+00
8.145000000000e+02 -2.131798177806e+00 0.000000000000e+00 0.000000000000e+00
8.147500000000e+02 -1.718937779533e+00 0.000000000000e+00 0.000000000000e+00
8.150000000000e+02 -1.080483410420e+00 0.000000000000e+00 0.000000000000e+00
8.152500000000e+02 -2.962078581620e-01 0.000000000000e+00 0.000000000000e+00
8.155000000000e+02 5.378885442064e-01 0.000000000000e+00 0.000000000000e+00
8.157500000000e+02 1.322038942156e+00 0.000000000000e+00 0.000000000000e+00
8.160000000000e+02 1.965444444405e+00 0.000000000000e+00 0.000000000000e+00
8.162500000000e+02 2.397579213960e+00 0.000000000000e+00 0.000000000000e+00
8.165000000000e+02 2.576579828364e+00 0.000000000000e+00 0.000000000000e+00
8.167500000000e+02 2.493653411024e+00 0.000000000000e+00 0.000000000000e+00
8.170000000000e+02 2.173003149183e+00 0.000000000000e+00 0.000000000000e+00
8.172500000000e+02 1.667395959243e+00 0.000000000000e+00 0.000000000000e+00
8.175000000000e+02 1.050095642123e+00 0.000000000000e+00 0.000000000000e+00
8.177500000000e+02 4.043710016338e-01 0.000000000000e+00 0.000000000000e+00
8.180000000000e+02 -1.879057658809e-01 0.000000000000e+00 0.000000000000e+00
8.182500000000e+02 -6.569705649913e-01 0.000000000000e+00 0.000000000000e+00
8.185000000000e+02 -9.537340575307e-01 0.000000000000e+00 0.000000000000e+00
8.187500000000e+02 -1.055098330864e+00 0.000000000000e+00 0.000000000000e+00
8.190000000000e+02 -9.654176737928e-01 0.000000000000e+00 0.000000000000e+00
8.192500000000e+02 -7.140705681069e-01 0.000000000000e+00 0.000000000000e+00
8.195000000000e+02 -3.496712172044e-01 0.000000000000e+00 0.000000000000e+00
8.197500000000e+02 6.808402225804e-02 0.000000000000e+00 0.000000000000e+00
8.200000000000e+02 4.776339771771e-01 0.000000000000e+00 0.000000000000e+00
8.202500000000e+02 8.244291801033e-01 0.000000000000e+00 0.000000000000e+00
8.205000000000e+02 1.068172859390e+00 0.000000000000e+00 0.000000000000e+00
8.207500000000e+02 1.187432721659e+00 0.000000000000e+00 0.000000000000e+00
8.210000000000e+02 1.181071546281e+00 0.000000000000e+00 0.000000000000e+00
8.212500000000e+02 1.066455962542e+00 0.000000000000e+00 0.000000000000e+00
8.215000000000e+02 8.749034639468e-01 0.000000000000e+00 0.000000000000e+00
8.217500000000e+02 6.452405580078e-01 0.000000000000e+00 0.000000000000e+00
8.220000000000e+02 4.166078015444e-01 0.000000000000e+00 0.000000000000e+00
8.222500000000e+02 2.217226364287e-01 0.000000000000e+00 0.000000000000e+00
8.225000000000e+02 8.169074268149e-02 0.000000000000e+00 0.000000000000e+00
8.227500000000e+02 3.164249678974e-03 0.000000000000e+00 0.000000000000e+00
8.230000000000e+02 -2.176934337364e-02 0.000000000000e+00 0.000000000000e+00
8.232500000000e+02 -1.305150513282e-02 0.000000000000e+00 0.000000000000e+00
8.235000000000e+02 2.001075817395e-03 0.000000000000e+00 0.000000000000e+00
8.237500000000e+02 -5.409946580886e-03 0.000000000000e+00 0.000000000000e+00
8.240000000000e+02 -5.950799723638e-02 0.000000000000e+00 0.000000000000e+00
8.242500000000e+02 -1.748149879679e-01 0.000000000000e+00 0.000000000000e+00
8.245000000000e+02 -3.528800323983e-01 0.000000000000e+00 0.000000000000e+00
8.247500000000e+02 -5.814654923501e-01 0.000000000000e+00 0.000000000000e+00
8.250000000000e+02 -8.363670056175e-01 0.000000000000e+00 0.000000000000e+00
8.252500000000e+02 -1.085586878826e+00 0.000000000000e+00 0.000000000000e+00
8.255000000000e+02 -1.295166643179e+00 0.000000000000e+00 0.000000000000e+00
8.257500000000e+02 -1.435683465095e+00 0.000000000000e+00 0.000000000000e+00
8.260000000000e+02 -1.488277391715e+00 0.000000000000e+00 0.000000000000e+00
8.262500000000e+02 -1.449126813732e+00 0.000000000000e+00 0.000000000000e+00
8.265000000000e+02 -1.331522403770e+00 0.000000000000e+00 0.000000000000e+00
8.267500000000e+02 -1.165069784891e+00 0.000000000000e+00 0.000000000000e+00
8.270000000000e+02 -9.920186305657e-01 0.000000000000e+00 0.000000000000e+00
8.272500000000e+02 -8.611961196754e-01 0.000000000000e+00 0.000000000000e+00
8.275000000000e+02 -8.204377718316e-01 0.000000000000e+00 0.000000000000e+00
8.277500000000e+02 -9.086899618478e-01 0.000000000000e+00 0.000000000000e+00
8.280000000000e+02 -1.149057416503e+00 0.000000000000e+00 0.000000000000e+00
8.282500000000e+02 -1.543965546441e+00 0.000000000000e+00 0.000000000000e+00
8.285000000000e+02 -2.073313243886e+00 0.000000000000e+00 0.000000000000e+00
8.287500000000e+02 -2.696048962196e+00 0.000000000000e+00 0.000000000000e+00
8.290000000000e+02 -3.355077974931e+00 0.000000000000e+00 0.000000000000e+00
8.292500000000e+02 -3.984882408807e+00 0.000000000000e+00 0.000000000000e+00
8.295000000000e+02 -4.520790473293e+00 0.000000000000e+00 0.000000000000e+00
8.297500000000e+02 -4.908538716415e+00 0.000000000000e+00 0.000000000000e+00
8.300000000000e+02 -5.112680196407e+00 0.000000000000e+00 0.000000000000e+00
8.302500000000e+02 -5.122520909941e+00 0.000000000000e+00 0.000000000000e+00
8.305000000000e+02 -4.954601699746e+00 0.000000000000e+00 0.000000000000e+00
8.307500000000e+02 -4.651236327988e+00 0.000000000000e+00 0.000000000000e+00
8.310000000000e+02 -4.275196450861e+00 0.000000000000e+00 0.000000000000e+00
8.312500000000e+02 -3.901214409008e+00 0.000000000000e+00 0.000000000000e+00
8.315000000000e+02 -3.605467161045e+00 0.000000000000e+00 0.000000000000e+00
8.317500000000e+02 -3.454533372289e+00 0.000000000000e+00 0.000000000000e+00
8.320000000000e+02 -3.495428291238e+00 0.000000000000e+00 0.000000000000e+00
8.322500000000e+02 -3.748197096740e+00 0.000000000000e+00 0.000000000000e+00
8.325000000000e+02 -4.202201655730e+00 0.000000000000e+00 0.000000000000e+00
8.327500000000e+02 -4.816716293452e+00 0.000000000000e+00 0.000000000000e+00
8.330000000000e+02 -5.525829946970e+00 0.000000000000e+00 0.000000000000e+00
8.332500000000e+02 -6.247025195509e+00 0.000000000000e+00 0.000000000000e+00
8.335000000000e+02 -6.892261566964e+00 0.000000000000e+00 0.000000000000e+00
8.337500000000e+02 -7.380012056480e+00 0.000000000000e+00 0.000000000000e+00
8.340000000000e+02 -7.646545125583e+00 0.000000000000e+00 0.000000000000e+00
8.342500000000e+02 -7.654834445580e+00 0.000000000000e+00 0.000000000000e+00
8.345000000000e+02 -7.399804036249e+00 0.000000000000e+00 0.000000000000e+00
8.347500000000e+02 -6.909131342405e+00 0.000000000000e+00 0.000000000000e+00
8.350000000000e+02 -6.239461336205e+00 0.000000000000e+00 0.000000000000e+00
8.352500000000e+02 -5.468539916626e+00 0.000000000000e+00 0.000000000000e+00
8.355000000000e+02 -4.684359854965e+00 0.000000000000e+00 0.000000000000e+00
8.357500000000e+02 -3.972842526114e+00 0.000000000000e+00 0.000000000000e+00
8.360000000000e+02 -3.405791348202e+00 0.000000000000e+00 0.000000000000e+00
8.362500000000e+02 -3.030817437606e+00 0.000000000000e+00 0.000000000000e+00
8.365000000000e+02 -2.864659637919e+00 0.000000000000e+00 0.000000000000e+00
8.367500000000e+02 -2.890840070865e+00 0.000000000000e+00 0.000000000000e+00
8.370000000000e+02 -3.061982086683e+00 0.000000000000e+00 0.000000000000e+00
8.372500000000e+02 -3.306458305226e+00 0.000000000000e+00 0.000000000000e+00
8.375000000000e+02 -3.538426738699e+00 0.000000000000e+00 0.000000000000e+00
8.377500000000e+02 -3.669839554224e+00 0.000000000000e+00 0.000000000000e+00
8.380000000000e+02 -3.622738564113e+00 0.000000000000e+00 0.000000000000e+00
8.382500000000e+02 -3.340121177762e+00 0.000000000000e+00 0.000000000000e+00
8.385000000000e+02 -2.793872831387e+00 0.000000000000e+00 0.000000000000e+00
8.387500000000e+02 -1.988684674763e+00 0.000000000000e+00 0.000000000000e+00
8.390000000000e+02 -9.614466674936e-01 0.000000000000e+00 0.000000000000e+00
8.392500000000e+02 2.237561798949e-01 0.000000000000e+00 0.000000000000e+00
8.395000000000e+02 1.484303798834e+00 0.000000000000e+00 0.000000000000e+00
8.397500000000e+02 2.730114797720e+00 0.000000000000e+00 0.000000000000e+00
8.400000000000e+02 3.875570065149e+00 0.000000000000e+00 0.000000000000e+00
8.402500000000e+02 4.850624432482e+00 0.000000000000e+00 0.000000000000e+00
8.405000000000e+02 5.609580810986e+00 0.000000000000e+00 0.000000000000e+00
8.407500000000e+02 6.136349033816e+00 0.000000000000e+00 0.000000000000e+00
8.410000000000e+02 6.445518922855e+00 0.000000000000e+00 0.000000000000e+00
8.412500000000e+02 6.579170081767e+00 0.000000000000e+00 0.000000000000e+00
8.415000000000e+02 6.599934966849e+00 0.000000000000e+00 0.000000000000e+00
8.417500000000e+02 6.581343614294e+00 0.000000000000e+00 0.000000000000e+00
8.420000000000e+02 6.596837796737e+00 0.000000000000e+00 0.000000000000e+00
8.422500000000e+02 6.709001881754e+00 0.000000000000e+00 0.000000000000e+00
8.425000000000e+02 6.960498803182e+00 0.000000000000e+00 0.000000000000e+00
8.427500000000e+02 7.367934872616e+00 0.000000000000e+00 0.000000000000e+00
8.430000000000e+02 7.919447783427e+00 0.000000000000e+00 0.000000000000e+00
8.432500000000e+02 8.576281412142e+00 0.000000000000e+00 0.000000000000e+00
8.435000000000e+02 9.278055019997e+00 0.000000000000e+00 0.000000000000e+00
8.437500000000e+02 9.950931140834e+00 0.000000000000e+00 0.000000000000e+00
8.440000000000e+02 1.051750459827e+01 0.000000000000e+00 0.000000000000e+00
8.442500000000e+02 1.090702494061e+01 0.000000000000e+00 0.000000000000e+00
8.445000000000e+02 1.106455118232e+01 0.000000000000e+00 0.000000000000e+00
8.447500000000e+02 1.095781813460e+01 0.000000000000e+00 0.000000000000e+00
8.450000000000e+02 1.058093793323e+01 0.000000000000e+00 0.000000000000e+00
8.452500000000e+02 9.954516738573e+00 0.000000000000e+00 0.000000000000e+00
8.455000000000e+02 9.122268891821e+00 0.000000000000e+00 0.000000000000e+00
8.457500000000e+02 8.144688358150e+00 0.000000000000e+00 0.000000000000e+00
8.460000000000e+02 7.090724729752e+00 0.000000000000e+00 0.000000000000e+00
8.462500000000e+02 6.028657370248e+00 0.000000000000e+00 0.000000000000e+00
8.465000000000e+02 5.017436422148e+00 0.000000000000e+00 0.000000000000e+00
8.467500000000e+02 4.099657899716e+00 0.000000000000e+00 0.000000000000e+00
8.470000000000e+02 3.297081077437e+00 0.000000000000e+00 0.000000000000e+00
8.472500000000e+02 2.609220195855e+00 0.000000000000e+00 0.000000000000e+00
8.475000000000e+02 2.015104452814e+00 0.000000000000e+00 0.000000000000e+00
8.477500000000e+02 1.477862492846e+00 0.000000000000e+00 0.000000000000e+00
8.480000000000e+02 9.514103497142e-01 0.000000000000e+00 0.000000000000e+00
8.482500000000e+02 3.882550091223e-01 0.000000000000e+00 0.000000000000e+00
8.485000000000e+02 -2.526973903381e-01 0.000000000000e+00 0.000000000000e+00
8.487500000000e+02 -9.994068763407e-01 0.000000000000e+00 0.000000000000e+00
8.490000000000e+02 -1.861937360124e+00 0.000000000000e+00 0.000000000000e+00
8.492500000000e+02 -2.830269217210e+00 0.000000000000e+00 0.000000000000e+00
8.495000000000e+02 -3.874920074952e+00 0.000000000000e+00 0.000000000000e+00
8.497500000000e+02 -4.950218211897e+00 0.000000000000e+00 0.000000000000e+00
8.500000000000e+02 -5.999718015049e+00 0.000000000000e+00 0.000000000000e+00
8.502500000000e+02 -6.962973239354e+00 0.000000000000e+00 0.000000000000e+00
8.505000000000e+02 -7.782725871402e+00 0.000000000000e+00 0.000000000000e+00
8.507500000000e+02 -8.411543671239e+00 0.000000000000e+00 0.000000000000e+00
8.510000000000e+02 -8.817046588092e+00 0.000000000000e+00 0.000000000000e+00
8.512500000000e+02 -8.985081913904e+00 0.000000000000e+00 0.000000000000e+00
8.515000000000e+02 -8.920506316192e+00 0.000000000000e+00 0.000000000000e+00
8.517500000000e+02 -8.645566396662e+00 0.000000000000e+00 0.000000000000e+00
8.520000000000e+02 -8.196191607389e+00 0.000000000000e+00 0.000000000000e+00
8.522500000000e+02 -7.616780979059e+00 0.000000000000e+00 0.000000000000e+00
8.525000000000e+02 -6.954243999788e+00 0.000000000000e+00 0.000000000000e+00
8.527500000000e+02 -6.252125315015e+00 0.000000000000e+00 0.000000000000e+00
8.530000000000e+02 -5.545597548999e+00 0.000000000000e+00 0.000000000000e+00
8.532500000000e+02 -4.857957064386e+00 0.000000000000e+00 0.000000000000e+00
8.535000000000e+02 -4.199028133953e+00 0.000000000000e+00 0.000000000000e+00
8.537500000000e+02 -3.565605880756e+00 0.000000000000e+00 0.000000000000e+00
8.540000000000e+02 -2.943786345672e+00 0.000000000000e+00 0.000000000000e+00
8.542500000000e+02 -2.312781421052e+00 0.000000000000e+00 0.000000000000e+00
8.545000000000e+02 -1.649629626733e+00 0.000000000000e+00 0.000000000000e+00
8.547500000000e+02 -9.341133732861e-01 0.000000000000e+00 0.000000000000e+00
8.550000000000e+02 -1.531895039438e-01 0.000000000000e+00 0.000000000000e+00
8.552500000000e+02 6.956707640408e-01 0.000000000000e+00 0.000000000000e+00
8.555000000000e+02 1.602669490676e+00 0.000000000000e+00 0.000000000000e+00
8.557500000000e+02 2.545615137347e+00 0.000000000000e+00 0.000000000000e+00
8.560000000000e+02 3.491578945257e+00 0.000000000000e+00 0.000000000000e+00
8.562500000000e+02 4.400023987323e+00 0.000000000000e+00 0.000000000000e+00
8.565000000000e+02 5.226969478755e+00 0.000000000000e+00 0.000000000000e+00
8.567500000000e+02 5.929630664646e+00 0.000000000000e+00 0.000000000000e+00
8.570000000000e+02 6.470930437632e+00 0.000000000000e+00 0.000000000000e+00
8.572500000000e+02 6.823315442569e+00 0.000000000000e+00 0.000000000000e+00
8.575000000000e+02 6.971418732676e+00 0.000000000000e+00 0.000000000000e+00
8.577500000000e+02 6.913275795635e+00 0.000000000000e+00 0.000000000000e+00
8.580000000000e+02 6.659997194343e+00 0.000000000000e+00 0.000000000000e+00
8.582500000000e+02 6.234002273556e+00 0.000000000000e+00 0.000000000000e+00
8.585000000000e+02 5.666098005614e+00 0.000000000000e+00 0.000000000000e+00
8.587500000000e+02 4.991822648690e+00 0.000000000000e+00 0.000000000000e+00
8.590000000000e+02 4.247549689213e+00 0.000000000000e+00 0.000000000000e+00
8.592500000000e+02 3.466856151601e+00 0.000000000000e+00 0.000000000000e+00
8.595000000000e+02 2.677602369130e+00 0.000000000000e+00 0.000000000000e+00
8.597500000000e+02 1.900057675040e+00 0.000000000000e+00 0.000000000000e+00
8.600000000000e+02 1.146254876397e+00 0.000000000000e+00 0.000000000000e+00
8.602500000000e+02 4.205868084521e-01 0.000000000000e+00 0.000000000000e+00
8.605000000000e+02 -2.785068120631e-01 0.000000000000e+00 0.000000000000e+00
8.607500000000e+02 -9.560535977615e-01 0.000000000000e+00 0.000000000000e+00
8.610000000000e+02 -1.617652228543e+00 0.000000000000e+00 0.000000000000e+00
8.612500000000e+02 -2.266597810224e+00 0.000000000000e+00 0.000000000000e+00
8.615000000000e+02 -2.901447252086e+00 0.000000000000e+00 0.000000000000e+00
8.617500000000e+02 -3.514375519306e+00 0.000000000000e+00 0.000000000000e+00
8.620000000000e+02 -4.090562334989e+00 0.000000000000e+00 0.000000000000e+00
8.622500000000e+02 -4.608709134698e+00 0.000000000000e+00 0.000000000000e+00
8.625000000000e+02 -5.042636146946e+00 0.000000000000e+00 0.000000000000e+00
8.627500000000e+02 -5.363768453366e+00 0.000000000000e+00 0.000000000000e+00
8.630000000000e+02 -5.544205220660e+00 0.000000000000e+00 0.000000000000e+00
8.632500000000e+02 -5.559991746135e+00 0.000000000000e+00 0.000000000000e+00
8.635000000000e+02 -5.394188011771e+00 0.000000000000e+00 0.000000000000e+00
8.637500000000e+02 -5.039352438789e+00 0.000000000000e+00 0.000000000000e+00
8.640000000000e+02 -4.499131530476e+00 0.000000000000e+00 0.000000000000e+00
8.642500000000e+02 -3.788755470025e+00 0.000000000000e+00 0.000000000000e+00
8.645000000000e+02 -2.934372487282e+00 0.000000000000e+00 0.000000000000e+00
8.647500000000e+02 -1.971294274828e+00 0.000000000000e+00 0.000000000000e+00
8.650000000000e+02 -9.413536817708e-01 0.000000000000e+00 0.000000000000e+00
8.652500000000e+02 1.103213996515e-01 0.000000000000e+00 0.000000000000e+00
8.655000000000e+02 1.138749978020e+00 0.000000000000e+00 0.000000000000e+00
8.657500000000e+02 2.102369842898e+00 0.000000000000e+00 0.000000000000e+00
8.660000000000e+02 2.965783501871e+00 0.000000000000e+00 0.000000000000e+00
8.662500000000e+02 3.701696102495e+00 0.000000000000e+00 0.000000000000e+00
8.665000000000e+02 4.291871305353e+00 0.000000000000e+00 0.000000000000e+00
8.667500000000e+02 4.727059521561e+00 0.000000000000e+00 0.000000000000e+00
8.670000000000e+02 5.005985384527e+00 0.000000000000e+00 0.000000000000e+00
8.672500000000e+02 5.133600825294e+00 0.000000000000e+00 0.000000000000e+00
8.675000000000e+02 5.118901236321e+00 0.000000000000e+00 0.000000000000e+00
8.677500000000e+02 4.972653000967e+00 0.000000000000e+00 0.000000000000e+00
8.680000000000e+02 4.705384237289e+00 0.000000000000e+00 0.000000000000e+00
8.682500000000e+02 4.325946056059e+00 0.000000000000e+00 0.000000000000e+00
8.685000000000e+02 3.840864293890e+00 0.000000000000e+00 0.000000000000e+00
8.687500000000e+02 3.254582562737e+00 0.000000000000e+00 0.000000000000e+00
8.690000000000e+02 2.570561964001e+00 0.000000000000e+00 0.000000000000e+00
8.692500000000e+02 1.793068875144e+00 0.000000000000e+00 0.000000000000e+00
8.695000000000e+02 9.293680164628e-01 0.000000000000e+00 0.000000000000e+00
8.697500000000e+02 -8.040367686341e-03 0.000000000000e+00 0.000000000000e+00
8.700000000000e+02 -9.995311052163e-01 0.000000000000e+00 0.000000000000e+00
8.702500000000e+02 -2.017181571939e+00 0.000000000000e+00 0.000000000000e+00
8.705000000000e+02 -3.024609886363e+00 0.000000000000e+00 0.000000000000e+00
8.707500000000e+02 -3.977997980051e+00 0.000000000000e+00 0.000000000000e+00
8.710000000000e+02 -4.828323821525e+00 0.000000000000e+00 0.000000000000e+00
8.712500000000e+02 -5.524665728048e+00 0.000000000000e+00 0.000000000000e+00
8.715000000000e+02 -6.018289794503e+00 0.000000000000e+00 0.000000000000e+00
8.717500000000e+02 -6.267109380092e+00 0.000000000000e+00 0.000000000000e+00
8.720000000000e+02 -6.240030451476e+00 0.000000000000e+00 0.000000000000e+00
8.722500000000e+02 -5.920679885452e+00 0.000000000000e+00 0.000000000000e+00
8.725000000000e+02 -5.310059749744e+00 0.000000000000e+00 0.000000000000e+00
8.727500000000e+02 -4.427775160000e+00 0.000000000000e+00 0.000000000000e+00
8.730000000000e+02 -3.311634789020e+00 0.000000000000e+00 0.000000000000e+00
8.732500000000e+02 -2.015603254458e+00 0.000000000000e+00 0.000000000000e+00
8.735000000000e+02 -6.062710210078e-01 0.000000000000e+00 0.000000000000e+00
8.737500000000e+02 8.418235698839e-01 0.000000000000e+00 0.000000000000e+00
8.740000000000e+02 2.251555796457e+00 0.000000000000e+00 0.000000000000e+00
8.742500000000e+02 3.548721688024e+00 0.000000000000e+00 0.000000000000e+00
8.745000000000e+02 4.667145231084e+00 0.000000000000e+00 0.000000000000e+00
8.747500000000e+02 5.552899280680e+00 0.000000000000e+00 0.000000000000e+00
8.750000000000e+02 6.167271864503e+00 0.000000000000e+00 0.000000000000e+00
8.752500000000e+02 6.488270489646e+00 0.000000000000e+00 0.000000000000e+00
8.755000000000e+02 6.510638950188e+00 0.000000000000e+00 0.000000000000e+00
8.757500000000e+02 6.244539171604e+00 0.000000000000e+00 0.000000000000e+00
8.760000000000e+02 5.713200532930e+00 0.000000000000e+00 0.000000000000e+00
8.762500000000e+02 4.949940574743e+00 0.000000000000e+00 0.000000000000e+00
8.765000000000e+02 3.995000644098e+00 0.000000000000e+00 0.000000000000e+00
8.767500000000e+02 2.892613384127e+00 0.000000000000e+00 0.000000000000e+00
8.770000000000e+02 1.688631265398e+00 0.000000000000e+00 0.000000000000e+00
8.772500000000e+02 4.289108468952e-01 0.000000000000e+00 0.000000000000e+00
8.775000000000e+02 -8.415124984695e-01 0.000000000000e+00 0.000000000000e+00
8.777500000000e+02 -2.078584659141e+00 0.000000000000e+00 0.000000000000e+00
8.780000000000e+02 -3.238987244468e+00 0.000000000000e+00 0.000000000000e+00
8.782500000000e+02 -4.279832433787e+00 0.000000000000e+00 0.000000000000e+00
8.785000000000e+02 -5.158667474965e+00 0.000000000000e+00 0.000000000000e+00
8.787500000000e+02 -5.834112344579e+00 0.000000000000e+00 0.000000000000e+00
8.790000000000e+02 -6.267344096601e+00 0.000000000000e+00 0.000000000000e+00
8.792500000000e+02 -6.424482195328e+00 0.000000000000e+00 0.000000000000e+00
8.795000000000e+02 -6.279743967246e+00 0.000000000000e+00 0.000000000000e+00
8.797500000000e+02 -5.819056658842e+00 0.000000000000e+00 0.000000000000e+00
8.800000000000e+02 -5.043661959836e+00 0.000000000000e+00 0.000000000000e+00
8.802500000000e+02 -3.973156454397e+00 0.000000000000e+00 0.000000000000e+00
8.805000000000e+02 -2.647396181601e+00 0.000000000000e+00 0.000000000000e+00
8.807500000000e+02 -1.126763781061e+00 0.000000000000e+00 0.000000000000e+00
8.810000000000e+02 5.095510841771e-01 0.000000000000e+00 0.000000000000e+00
8.812500000000e+02 2.167388959697e+00 0.000000000000e+00 0.000000000000e+00
8.815000000000e+02 3.743447999844e+00 0.000000000000e+00 0.000000000000e+00
8.817500000000e+02 5.132708757683e+00 0.000000000000e+00 0.000000000000e+00
8.820000000000e+02 6.236827237225e+00 0.000000000000e+00 0.000000000000e+00
8.822500000000e+02 6.972693205679e+00 0.000000000000e+00 0.000000000000e+00
8.825000000000e+02 7.280265867144e+00 0.000000000000e+00 0.000000000000e+00
8.827500000000e+02 7.128818665412e+00 0.000000000000e+00 0.000000000000e+00
8.830000000000e+02 6.520851414149e+00 0.000000000000e+00 0.000000000000e+00
8.832500000000e+02 5.493149308194e+00 0.000000000000e+00 0.000000000000e+00
8.835000000000e+02 4.114760041180e+00 0.000000000000e+00 0.000000000000e+00
8.837500000000e+02 2.481987919439e+00 0.000000000000e+00 0.000000000000e+00
8.840000000000e+02 7.108279181541e-01 0.000000000000e+00 0.000000000000e+00
8.842500000000e+02 -1.072456598821e+00 0.000000000000e+00 0.000000000000e+00
8.845000000000e+02 -2.741705757772e+00 0.000000000000e+00 0.000000000000e+00
8.847500000000e+02 -4.181177362616e+00 0.000000000000e+00 0.000000000000e+00
8.850000000000e+02 -5.294809686999e+00 0.000000000000e+00 0.000000000000e+00
8.852500000000e+02 -6.013564058392e+00 0.000000000000e+00 0.000000000000e+00
8.855000000000e+02 -6.300197787885e+00 0.000000000000e+00 0.000000000000e+00
8.857500000000e+02 -6.151103424341e+00 0.000000000000e+00 0.000000000000e+00
8.860000000000e+02 -5.595165758859e+00 0.000000000000e+00 0.000000000000e+00
8.862500000000e+02 -4.689894763283e+00 0.000000000000e+00 0.000000000000e+00
8.865000000000e+02 -3.515354540039e+00 0.000000000000e+00 0.000000000000e+00
8.867500000000e+02 -2.166596491797e+00 0.000000000000e+00 0.000000000000e+00
8.870000000000e+02 -7.454012641537e-01 0.000000000000e+00 0.000000000000e+00
8.872500000000e+02 6.478666119076e-01 0.000000000000e+00 0.000000000000e+00
8.875000000000e+02 1.921577306447e+00 0.000000000000e+00 0.000000000000e+00
8.877500000000e+02 2.998773605530e+00 0.000000000000e+00 0.000000000000e+00
8.880000000000e+02 3.821377945067e+00 0.000000000000e+00 0.000000000000e+00
8.882500000000e+02 4.352535176247e+00 0.000000000000e+00 0.000000000000e+00
8.885000000000e+02 4.577158266616e+00 0.000000000000e+00 0.000000000000e+00
8.887500000000e+02 4.500904399336e+00 0.000000000000e+00 0.000000000000e+00
8.890000000000e+02 4.147913233843e+00 0.000000000000e+00 0.000000000000e+00
8.892500000000e+02 3.557682018734e+00 0.000000000000e+00 0.000000000000e+00
8.895000000000e+02 2.781438620841e+00 0.000000000000e+00 0.000000000000e+00
8.897500000000e+02 1.878316776006e+00 0.000000000000e+00 0.000000000000e+00
8.900000000000e+02 9.115570336648e-01 0.000000000000e+00 0.000000000000e+00
8.902500000000e+02 -5.512712937602e-02 0.000000000000e+00 0.000000000000e+00
8.905000000000e+02 -9.609468817644e-01 0.000000000000e+00 0.000000000000e+00
8.907500000000e+02 -1.751167491966e+00 0.000000000000e+00 0.000000000000e+00
8.910000000000e+02 -2.379942705346e+00 0.000000000000e+00 0.000000000000e+00
8.912500000000e+02 -2.812800593964e+00 0.000000000000e+00 0.000000000000e+00
8.915000000000e+02 -3.028680610901e+00 0.000000000000e+00 0.000000000000e+00
8.917500000000e+02 -3.021371005911e+00 0.000000000000e+00 0.000000000000e+00
8.920000000000e+02 -2.800160165379e+00 0.000000000000e+00 0.000000000000e+00
8.922500000000e+02 -2.389511838220e+00 0.000000000000e+00 0.000000000000e+00
8.925000000000e+02 -1.827614179474e+00 0.000000000000e+00 0.000000000000e+00
8.927500000000e+02 -1.163739393294e+00 0.000000000000e+00 0.000000000000e+00
8.930000000000e+02 -4.544780984492e-01 0.000000000000e+00 0.000000000000e+00
8.932500000000e+02 2.409354053224e-01 0.000000000000e+00 0.000000000000e+00
8.935000000000e+02 8.658371191934e-01 0.000000000000e+00 0.000000000000e+00
8.937500000000e+02 1.371388285654e+00 0.000000000000e+00 0.000000000000e+00
8.940000000000e+02 1.721295883863e+00 0.000000000000e+00 0.000000000000e+00
8.942500000000e+02 1.895418080528e+00 0.000000000000e+00 0.000000000000e+00
8.945000000000e+02 1.891751698210e+00 0.000000000000e+00 0.000000000000e+00
8.947500000000e+02 1.726457739157e+00 0.000000000000e+00 0.000000000000e+00
8.950000000000e+02 1.431806336957e+00 0.000000000000e+00 0.000000000000e+00
8.952500000000e+02 1.052187068664e+00 0.000000000000e+00 0.000000000000e+00
8.955000000000e+02 6.385983897352e-01 0.000000000000e+00 0.000000000000e+00
8.957500000000e+02 2.422613147163e-01 0.000000000000e+00 0.000000000000e+00
8.960000000000e+02 -9.184013746679e-02 0.000000000000e+00 0.000000000000e+00
8.962500000000e+02 -3.306349461399e-01 0.000000000000e+00 0.000000000000e+00
8.965000000000e+02 -4.570652577891e-01 0.000000000000e+00 0.000000000000e+00
8.967500000000e+02 -4.720004599530e-01 0.000000000000e+00 0.000000000000e+00
8.970000000000e+02 -3.936353106616e-01 0.000000000000e+00 0.000000000000e+00
8.972500000000e+02 -2.543858634891e-01 0.000000000000e+00 0.000000000000e+00
8.975000000000e+02 -9.565676913392e-02 0.000000000000e+00 0.000000000000e+00
8.977500000000e+02 3.882256607583e-02 0.000000000000e+00 0.000000000000e+00
8.980000000000e+02 1.101573609812e-01 0.000000000000e+00 0.000000000000e+00
8.982500000000e+02 9.089422029909e-02 0.000000000000e+00 0.000000000000e+00
8.985000000000e+02 -2.993668762706e-02 0.000000000000e+00 0.000000000000e+00
8.987500000000e+02 -2.441688507513e-01 0.000000000000e+00 0.000000000000e+00
8.990000000000e+02 -5.247429444867e-01 0.000000000000e+00 0.000000000000e+00
8.992500000000e+02 -8.289456200396e-01 0.000000000000e+00 0.000000000000e+00
8.995000000000e+02 -1.104300537826e+00 0.000000000000e+00 0.000000000000e+00
8.997500000000e+02 -1.296356492450e+00 0.000000000000e+00 0.000000000000e+00
9.000000000000e+02 -1.357297516056e+00 0.000000000000e+00 0.000000000000e+00
9.002500000000e+02 -1.254123625761e+00 0.000000000000e+00 0.000000000000e+00
9.005000000000e+02 -9.751509913012e-01 0.000000000000e+00 0.000000000000e+00
9.007500000000e+02 -5.337647036047e-01 0.000000000000e+00 0.000000000000e+00
9.010000000000e+02 3.129286901133e-02 0.000000000000e+00 0.000000000000e+00
9.012500000000e+02 6.593440047367e-01 0.000000000000e+00 0.000000000000e+00
9.015000000000e+02 1.274624949166e+00 0.000000000000e+00 0.000000000000e+00
9.017500000000e+02 1.795768172217e+00 0.000000000000e+00 0.000000000000e+00
9.020000000000e+02 2.146703927807e+00 0.000000000000e+00 0.000000000000e+00
9.022500000000e+02 2.267505360935e+00 0.000000000000e+00 0.000000000000e+00
9.025000000000e+02 2.123640520592e+00 0.000000000000e+00 0.000000000000e+00
9.027500000000e+02 1.712251519615e+00 0.000000000000e+00 0.000000000000e+00
9.030000000000e+02 1.064441250929e+00 0.000000000000e+00 0.000000000000e+00
9.032500000000e+02 2.430671099495e-01 0.000000000000e+00 0.000000000000e+00
9.035000000000e+02 -6.638497469095e-01 0.000000000000e+00 0.000000000000e+00
9.037500000000e+02 -1.553375953444e+00 0.000000000000e+00 0.000000000000e+00
9.040000000000e+02 -2.320320889066e+00 0.000000000000e+00 0.000000000000e+00
9.042500000000e+02 -2.870663524421e+00 0.000000000000e+00 0.000000000000e+00
9.045000000000e+02 -3.133962730371e+00 0.000000000000e+00 0.000000000000e+00
9.047500000000e+02 -3.073050896799e+00 0.000000000000e+00 0.000000000000e+00
9.050000000000e+02 -2.689637837132e+00 0.000000000000e+00 0.000000000000e+00
9.052500000000e+02 -2.024977412763e+00 0.000000000000e+00 0.000000000000e+00
9.055000000000e+02 -1.155403466287e+00 0.000000000000e+00 0.000000000000e+00
9.057500000000e+02 -1.832351882041e-01 0.000000000000e+00 0.000000000000e+00
9.060000000000e+02 7.758115821613e-01 0.000000000000e+00 0.000000000000e+00
9.062500000000e+02 1.607081440145e+00 0.000000000000e+00 0.000000000000e+00
9.065000000000e+02 2.211407730507e+00 0.000000000000e+00 0.000000000000e+00
9.067500000000e+02 2.517601777208e+00 0.000000000000e+00 0.000000000000e+00
9.070000000000e+02 2.491342335320e+00 0.000000000000e+00 0.000000000000e+00
9.072500000000e+02 2.139284280395e+00 0.000000000000e+00 0.000000000000e+00
9.075000000000e+02 1.507849774315e+00 0.000000000000e+00 0.000000000000e+00
9.077500000000e+02 6.768845653273e-01 0.000000000000e+00 0.000000000000e+00
9.080000000000e+02 -2.509437390517e-01 0.000000000000e+00 0.000000000000e+00
9.082500000000e+02 -1.163556841726e+00 0.000000000000e+00 0.000000000000e+00
9.085000000000e+02 -1.953868463803e+00 0.000000000000e+00 0.000000000000e+00
9.087500000000e+02 -2.533245028347e+00 0.000000000000e+00 0.000000000000e+00
9.090000000000e+02 -2.842243828600e+00 0.000000000000e+00 0.000000000000e+00
9.092500000000e+02 -2.857246706259e+00 0.000000000000e+00 0.000000000000e+00
9.095000000000e+02 -2.592193004025e+00 0.000000000000e+00 0.000000000000e+00
9.097500000000e+02 -2.095303850482e+00 0.000000000000e+00 0.000000000000e+00
9.100000000000e+02 -1.441381936300e+00 0.000000000000e+00 0.000000000000e+00
9.102500000000e+02 -7.208684178534e-01 0.000000000000e+00 0.000000000000e+00
9.105000000000e+02 -2.725763786905e-02 0.000000000000e+00 0.000000000000e+00
9.107500000000e+02 5.553460747146e-01 0.000000000000e+00 0.000000000000e+00
9.110000000000e+02 9.628193691753e-01 0.000000000000e+00 0.000000000000e+00
9.112500000000e+02 1.158364638353e+00 0.000000000000e+00 0.000000000000e+00
9.115000000000e+02 1.135722204585e+00 0.000000000000e+00 0.000000000000e+00
9.117500000000e+02 9.179845845637e-01 0.000000000000e+00 0.000000000000e+00
9.120000000000e+02 5.523886737786e-01 0.000000000000e+00 0.000000000000e+00
9.122500000000e+02 1.020283795650e-01 0.000000000000e+00 0.000000000000e+00
9.125000000000e+02 -3.641594151445e-01 0.000000000000e+00 0.000000000000e+00
9.127500000000e+02 -7.815856373055e-01 0.000000000000e+00 0.000000000000e+00
9.130000000000e+02 -1.098866833823e+00 0.000000000000e+00 0.000000000000e+00
9.132500000000e+02 -1.284105447088e+00 0.000000000000e+00 0.000000000000e+00
9.135000000000e+02 -1.327792086096e+00 0.000000000000e+00 0.000000000000e+00
9.137500000000e+02 -1.242080017085e+00 0.000000000000e+00 0.000000000000e+00
9.140000000000e+02 -1.056752243712e+00 0.000000000000e+00 0.000000000000e+00
9.142500000000e+02 -8.127027456097e-01 0.000000000000e+00 0.000000000000e+00
9.145000000000e+02 -5.541096811606e-01 0.000000000000e+00 0.000000000000e+00
9.147500000000e+02 -3.206375833949e-01 0.000000000000e+00 0.000000000000e+00
9.150000000000e+02 -1.409474480720e-01 0.000000000000e+00 0.000000000000e+00
9.152500000000e+02 -2.853225455015e-02 0.000000000000e+00 0.000000000000e+00
9.155000000000e+02 1.952318420516e-02 0.000000000000e+00 0.000000000000e+00
9.157500000000e+02 2.076490840502e-02 0.000000000000e+00 0.000000000000e+00
9.160000000000e+02 2.991718301686e-03 0.000000000000e+00 0.000000000000e+00
9.162500000000e+02 -1.875827650783e-03 0.000000000000e+00 0.000000000000e+00
9.165000000000e+02 3.545192838501e-02 0.000000000000e+00 0.000000000000e+00
9.167500000000e+02 1.354815020177e-01 0.000000000000e+00 0.000000000000e+00
9.170000000000e+02 3.054914599803e-01 0.000000000000e+00 0.000000000000e+00
9.172500000000e+02 5.376012304966e-01 0.000000000000e+00 0.000000000000e+00
9.175000000000e+02 8.097232918919e-01 0.000000000000e+00 0.000000000000e+00
9.177500000000e+02 1.089268673034e+00 0.000000000000e+00 0.000000000000e+00
9.180000000000e+02 1.338995017171e+00 0.000000000000e+00 0.000000000000e+00
9.182500000000e+02 1.524004578912e+00 0.000000000000e+00 0.000000000000e+00
9.185000000000e+02 1.618680366353e+00 0.000000000000e+00 0.000000000000e+00
9.187500000000e+02 1.612330041629e+00 0.000000000000e+00 0.000000000000e+00
9.190000000000e+02 1.512494665522e+00 0.000000000000e+00 0.000000000000e+00
9.192500000000e+02 1.345244996936e+00 0.000000000000e+00 0.000000000000e+00
9.195000000000e+02 1.152274705365e+00 0.000000000000e+00 0.000000000000e+00
9.197500000000e+02 9.851300795998e-01 0.000000000000e+00 0.000000000000e+00
9.200000000000e+02 8.974040604634e-01 0.000000000000e+00 0.000000000000e+00
9.202500000000e+02 9.360886051016e-01 0.000000000000e+00 0.000000000000e+00
9.205000000000e+02 1.133461736178e+00 0.000000000000e+00 0.000000000000e+00
9.207500000000e+02 1.500850748221e+00 0.000000000000e+00 0.000000000000e+00
9.210000000000e+02 2.025361593310e+00 0.000000000000e+00 0.000000000000e+00
9.212500000000e+02 2.670231519372e+00 0.000000000000e+00 0.000000000000e+00
9.215000000000e+02 3.378912016609e+00 0.000000000000e+00 0.000000000000e+00
9.217500000000e+02 4.082406110791e+00 0.000000000000e+00 0.000000000000e+00
9.220000000000e+02 4.708858830908e+00 0.000000000000e+00 0.000000000000e+00
9.222500000000e+02 5.194015707923e+00 0.000000000000e+00 0.000000000000e+00
9.225000000000e+02 5.490984382392e+00 0.000000000000e+00 0.000000000000e+00
9.227500000000e+02 5.577791201891e+00 0.000000000000e+00 0.000000000000e+00
9.230000000000e+02 5.461514453479e+00 0.000000000000e+00 0.000000000000e+00
9.232500000000e+02 5.178259028702e+00 0.000000000000e+00 0.000000000000e+00
9.235000000000e+02 4.788843937996e+00 0.000000000000e+00 0.000000000000e+00
9.237500000000e+02 4.370714239383e+00 0.000000000000e+00 0.000000000000e+00
9.240000000000e+02 4.007166171589e+00 0.000000000000e+00 0.000000000000e+00
9.242500000000e+02 3.775400248794e+00 0.000000000000e+00 0.000000000000e+00
9.245000000000e+02 3.735125088554e+00 0.000000000000e+00 0.000000000000e+00
9.247500000000e+02 3.919390099461e+00 0.000000000000e+00 0.000000000000e+00
9.250000000000e+02 4.329030706767e+00 0.000000000000e+00 0.000000000000e+00
9.252500000000e+02 4.931605891163e+00 0.000000000000e+00 0.000000000000e+00
9.255000000000e+02 5.665066565723e+00 0.000000000000e+00 0.000000000000e+00
9.257500000000e+02 6.445708032746e+00 0.000000000000e+00 0.000000000000e+00
9.260000000000e+02 7.179331167527e+00 0.000000000000e+00 0.000000000000e+00
9.262500000000e+02 7.774058224412e+00 0.000000000000e+00 0.000000000000e+00
9.265000000000e+02 8.152991933723e+00 0.000000000000e+00 0.000000000000e+00
9.267500000000e+02 8.264910319002e+00 0.000000000000e+00 0.000000000000e+00
9.270000000000e+02 8.091455678520e+00 0.000000000000e+00 0.000000000000e+00
9.272500000000e+02 7.649767200574e+00 0.000000000000e+00 0.000000000000e+00
9.275000000000e+02 6.990152364796e+00 0.000000000000e+00 0.000000000000e+00
9.277500000000e+02 6.189099455975e+00 0.000000000000e+00 0.000000000000e+00
9.280000000000e+02 5.338599868926e+00 0.000000000000e+00 0.000000000000e+00
9.282500000000e+02 4.533277945592e+00 0.000000000000e+00 0.000000000000e+00
9.285000000000e+02 3.857141342868e+00 0.000000000000e+00 0.000000000000e+00
9.287500000000e+02 3.371820951197e+00 0.000000000000e+00 0.000000000000e+00
9.290000000000e+02 3.107958362957e+00 0.000000000000e+00 0.000000000000e+00
9.292500000000e+02 3.060951646949e+00 0.000000000000e+00 0.000000000000e+00
9.295000000000e+02 3.191651525999e+00 0.000000000000e+00 0.000000000000e+00
9.297500000000e+02 3.431899197756e+00 0.000000000000e+00 0.000000000000e+00
9.300000000000e+02 3.694114556849e+00 0.000000000000e+00 0.000000000000e+00
9.302500000000e+02 3.883576784891e+00 0.000000000000e+00 0.000000000000e+00
9.305000000000e+02 3.911668214984e+00 0.000000000000e+00 0.000000000000e+00
9.307500000000e+02 3.708228430870e+00 0.000000000000e+00 0.000000000000e+00
9.310000000000e+02 3.231304321996e+00 0.000000000000e+00 0.000000000000e+00
9.312500000000e+02 2.472961209564e+00 0.000000000000e+00 0.000000000000e+00
9.315000000000e+02 1.460384013755e+00 0.000000000000e+00 0.000000000000e+00
9.317500000000e+02 2.521639219482e-01 0.000000000000e+00 0.000000000000e+00
9.320000000000e+02 -1.069660317881e+00 0.000000000000e+00 0.000000000000e+00
9.322500000000e+02 -2.410651790806e+00 0.000000000000e+00 0.000000000000e+00
9.325000000000e+02 -3.676544842999e+00 0.000000000000e+00 0.000000000000e+00
9.327500000000e+02 -4.785573830393e+00 0.000000000000e+00 0.000000000000e+00
9.330000000000e+02 -5.678859797919e+00 0.000000000000e+00 0.000000000000e+00
9.332500000000e+02 -6.327450249201e+00 0.000000000000e+00 0.000000000000e+00
9.335000000000e+02 -6.735095463612e+00 0.000000000000e+00 0.000000000000e+00
9.337500000000e+02 -6.936453089803e+00 0.000000000000e+00 0.000000000000e+00
9.340000000000e+02 -6.991053569597e+00 0.000000000000e+00 0.000000000000e+00
9.342500000000e+02 -6.973941914776e+00 0.000000000000e+00 0.000000000000e+00
9.345000000000e+02 -6.964355916612e+00 0.000000000000e+00 0.000000000000e+00
9.347500000000e+02 -7.034047492630e+00 0.000000000000e+00 0.000000000000e+00
9.350000000000e+02 -7.236872044535e+00 0.000000000000e+00 0.000000000000e+00
9.352500000000e+02 -7.601062579614e+00 0.000000000000e+00 0.000000000000e+00
9.355000000000e+02 -8.125204769318e+00 0.000000000000e+00 0.000000000000e+00
9.357500000000e+02 -8.778396119951e+00 0.000000000000e+00 0.000000000000e+00
9.360000000000e+02 -9.504484212761e+00 0.000000000000e+00 0.000000000000e+00
9.362500000000e+02 -1.022971865868e+01 0.000000000000e+00 0.000000000000e+00
9.365000000000e+02 -1.087269625345e+01 0.000000000000e+00 0.000000000000e+00
9.367500000000e+02 -1.135518950209e+01 0.000000000000e+00 0.000000000000e+00
9.370000000000e+02 -1.161236126454e+01 0.000000000000e+00 0.000000000000e+00
9.372500000000e+02 -1.160098976982e+01 0.000000000000e+00 0.000000000000e+00
9.375000000000e+02 -1.130463641086e+01 0.000000000000e+00 0.000000000000e+00
9.377500000000e+02 -1.073513595405e+01 0.000000000000e+00 0.000000000000e+00
9.380000000000e+02 -9.930309433848e+00 0.000000000000e+00 0.000000000000e+00
9.382500000000e+02 -8.948320030640e+00 0.000000000000e+00 0.000000000000e+00
9.385000000000e+02 -7.859539794213e+00 0.000000000000e+00 0.000000000000e+00
9.387500000000e+02 -6.737110423150e+00 0.000000000000e+00 0.000000000000e+00
9.390000000000e+02 -5.647524746810e+00 0.000000000000e+00 0.000000000000e+00
9.392500000000e+02 -4.642512358226e+00 0.000000000000e+00 0.000000000000e+00
9.395000000000e+02 -3.753294551105e+00 0.000000000000e+00 0.000000000000e+00
9.397500000000e+02 -2.987915712591e+00 0.000000000000e+00 0.000000000000e+00
9.400000000000e+02 -2.331914208970e+00 0.000000000000e+00 0.000000000000e+00
9.402500000000e+02 -1.752129372260e+00 0.000000000000e+00 0.000000000000e+00
9.405000000000e+02 -1.203017298730e+00 0.000000000000e+00 0.000000000000e+00
9.407500000000e+02 -6.345237007736e-01 0.000000000000e+00 0.000000000000e+00
9.410000000000e+02 -3.783561492104e-04 0.000000000000e+00 0.000000000000e+00
9.412500000000e+02 7.343466202788e-01 0.000000000000e+00 0.000000000000e+00
9.415000000000e+02 1.587435670061e+00 0.000000000000e+00 0.000000000000e+00
9.417500000000e+02 2.556234999103e+00 0.000000000000e+00 0.000000000000e+00
9.420000000000e+02 3.617248126986e+00 0.000000000000e+00 0.000000000000e+00
9.422500000000e+02 4.728600511212e+00 0.000000000000e+00 0.000000000000e+00
9.425000000000e+02 5.834963266835e+00 0.000000000000e+00 0.000000000000e+00
9.427500000000e+02 6.874206333616e+00 0.000000000000e+00 0.000000000000e+00
9.430000000000e+02 7.784841952008e+00 0.000000000000e+00 0.000000000000e+00
9.432500000000e+02 8.513244573782e+00 0.000000000000e+00 0.000000000000e+00
9.435000000000e+02 9.019698625026e+00 0.000000000000e+00 0.000000000000e+00
9.437500000000e+02 9.282516829814e+00 0.000000000000e+00 0.000000000000e+00
9.440000000000e+02 9.299758415643e+00 0.000000000000e+00 0.000000000000e+00
9.442500000000e+02 9.088415964243e+00 0.000000000000e+00 0.000000000000e+00
9.445000000000e+02 8.681283894732e+00 0.000000000000e+00 0.000000000000e+00
9.447500000000e+02 8.122023735410e+00 0.000000000000e+00 0.000000000000e+00
9.450000000000e+02 7.459162167569e+00 0.000000000000e+00 0.000000000000e+00
9.452500000000e+02 6.739870612414e+00 0.000000000000e+00 0.000000000000e+00
9.455000000000e+02 6.004368895220e+00 0.000000000000e+00 0.000000000000e+00
9.457500000000e+02 5.281675836732e+00 0.000000000000e+00 0.000000000000e+00
9.460000000000e+02 4.587217192356e+00 0.000000000000e+00 0.000000000000e+00
9.462500000000e+02 3.922528579242e+00 0.000000000000e+00 0.000000000000e+00
9.465000000000e+02 3.276997113570e+00 0.000000000000e+00 0.000000000000e+00
9.467500000000e+02 2.631310872048e+00 0.000000000000e+00 0.000000000000e+00
9.470000000000e+02 1.962066161888e+00 0.000000000000e+00 0.000000000000e+00
9.472500000000e+02 1.246846133714e+00 0.000000000000e+00 0.000000000000e+00
9.475000000000e+02 4.690454622265e-01 0.000000000000e+00 0.000000000000e+00
9.477500000000e+02 -3.782241084067e-01 0.000000000000e+00 0.000000000000e+00
9.480000000000e+02 -1.289665647581e+00 0.000000000000e+00 0.000000000000e+00
9.482500000000e+02 -2.247074028626e+00 0.000000000000e+00 0.000000000000e+00
9.485000000000e+02 -3.220422028361e+00 0.000000000000e+00 0.000000000000e+00
9.487500000000e+02 -4.170576528311e+00 0.000000000000e+00 0.000000000000e+00
9.490000000000e+02 -5.053255662193e+00 0.000000000000e+00 0.000000000000e+00
9.492500000000e+02 -5.823686920899e+00 0.000000000000e+00 0.000000000000e+00
9.495000000000e+02 -6.441352175867e+00 0.000000000000e+00 0.000000000000e+00
9.497500000000e+02 -6.874214899057e+00 0.000000000000e+00 0.000000000000e+00
9.500000000000e+02 -7.101912872824e+00 0.000000000000e+00 0.000000000000e+00
9.502500000000e+02 -7.117551600655e+00 0.000000000000e+00 0.000000000000e+00
9.505000000000e+02 -6.927926935488e+00 0.000000000000e+00 0.000000000000e+00
9.507500000000e+02 -6.552213201178e+00 0.000000000000e+00 0.000000000000e+00
9.510000000000e+02 -6.019347655880e+00 0.000000000000e+00 0.000000000000e+00
9.512500000000e+02 -5.364498816606e+00 0.000000000000e+00 0.000000000000e+00
9.515000000000e+02 -4.625106206482e+00 0.000000000000e+00 0.000000000000e+00
9.517500000000e+02 -3.837011910544e+00 0.000000000000e+00 0.000000000000e+00
9.520000000000e+02 -3.031168470326e+00 0.000000000000e+00 0.000000000000e+00
9.522500000000e+02 -2.231310549432e+00 0.000000000000e+00 0.000000000000e+00
9.525000000000e+02 -1.452834445174e+00 0.000000000000e+00 0.000000000000e+00
9.527500000000e+02 -7.029601849273e-01 0.000000000000e+00 0.000000000000e+00
9.530000000000e+02 1.792160450005e-02 0.000000000000e+00 0.000000000000e+00
9.532500000000e+02 7.139693713306e-01 0.000000000000e+00 0.000000000000e+00
9.535000000000e+02 1.391043666093e+00 0.000000000000e+00 0.000000000000e+00
9.537500000000e+02 2.053724379262e+00 0.000000000000e+00 0.000000000000e+00
9.540000000000e+02 2.702629210308e+00 0.000000000000e+00 0.000000000000e+00
9.542500000000e+02 3.332419738442e+00 0.000000000000e+00 0.000000000000e+00
9.545000000000e+02 3.930782156426e+00 0.000000000000e+00 0.000000000000e+00
9.547500000000e+02 4.478535726762e+00 0.000000000000e+00 0.000000000000e+00
9.550000000000e+02 4.950871165554e+00 0.000000000000e+00 0.000000000000e+00
9.552500000000e+02 5.319572845028e+00 0.000000000000e+00 0.000000000000e+00
9.555000000000e+02 5.555951449357e+00 0.000000000000e+00 0.000000000000e+00
9.557500000000e+02 5.634122935306e+00 0.000000000000e+00 0.000000000000e+00
9.560000000000e+02 5.534225871144e+00 0.000000000000e+00 0.000000000000e+00
9.562500000000e+02 5.245176963519e+00 0.000000000000e+00 0.000000000000e+00
9.565000000000e+02 4.766621931654e+00 0.000000000000e+00 0.000000000000e+00
9.567500000000e+02 4.109837923201e+00 0.000000000000e+00 0.000000000000e+00
9.570000000000e+02 3.297471519086e+00 0.000000000000e+00 0.000000000000e+00
9.572500000000e+02 2.362136884611e+00 0.000000000000e+00 0.000000000000e+00
9.575000000000e+02 1.344034338546e+00 0.000000000000e+00 0.000000000000e+00
9.577500000000e+02 2.878639073974e-01 0.000000000000e+00 0.000000000000e+00
9.580000000000e+02 -7.606124935591e-01 0.000000000000e+00 0.000000000000e+00
9.582500000000e+02 -1.757972101304e+00 0.000000000000e+00 0.000000000000e+00
9.585000000000e+02 -2.666121261317e+00 0.000000000000e+00 0.000000000000e+00
9.587500000000e+02 -3.454559994535e+00 0.000000000000e+00 0.000000000000e+00
9.590000000000e+02 -4.101705132920e+00 0.000000000000e+00 0.000000000000e+00
9.592500000000e+02 -4.595179870511e+00 0.000000000000e+00 0.000000000000e+00
9.595000000000e+02 -4.931111263180e+00 0.000000000000e+00 0.000000000000e+00
9.597500000000e+02 -5.112603607012e+00 0.000000000000e+00 0.000000000000e+00
9.600000000000e+02 -5.147658497867e+00 0.000000000000e+00 0.000000000000e+00
9.602500000000e+02 -5.046878375052e+00 0.000000000000e+00 0.000000000000e+00
9.605000000000e+02 -4.821310728811e+00 0.000000000000e+00 0.000000000000e+00
9.607500000000e+02 -4.480761921613e+00 0.000000000000e+00 0.000000000000e+00
9.610000000000e+02 -4.032836000377e+00 0.000000000000e+00 0.000000000000e+00
9.612500000000e+02 -3.482844174284e+00 0.000000000000e+00 0.000000000000e+00
9.615000000000e+02 -2.834598911534e+00 0.000000000000e+00 0.000000000000e+00
9.617500000000e+02 -2.091970172409e+00 0.000000000000e+00 0.000000000000e+00
9.620000000000e+02 -1.260958484500e+00 0.000000000000e+00 0.000000000000e+00
9.622500000000e+02 -3.519473971438e-01 0.000000000000e+00 0.000000000000e+00
9.625000000000e+02 6.182502343741e-01 0.000000000000e+00 0.000000000000e+00
9.627500000000e+02 1.624933692547e+00 0.000000000000e+00 0.000000000000e+00
9.630000000000e+02 2.634967722498e+00 0.000000000000e+00 0.000000000000e+00
9.632500000000e+02 3.607366786344e+00 0.000000000000e+00 0.000000000000e+00
9.635000000000e+02 4.495088723807e+00 0.000000000000e+00 0.000000000000e+00
9.637500000000e+02 5.247957607549e+00 0.000000000000e+00 0.000000000000e+00
9.640000000000e+02 5.816479115320e+00 0.000000000000e+00 0.000000000000e+00
9.642500000000e+02 6.156178226132e+00 0.000000000000e+00 0.000000000000e+00
9.645000000000e+02 6.231996867893e+00 0.000000000000e+00 0.000000000000e+00
9.647500000000e+02 6.022251822947e+00 0.000000000000e+00 0.000000000000e+00
9.650000000000e+02 5.521677452748e+00 0.000000000000e+00 0.000000000000e+00
9.652500000000e+02 4.743162449586e+00 0.000000000000e+00 0.000000000000e+00
9.655000000000e+02 3.717925710589e+00 0.000000000000e+00 0.000000000000e+00
9.657500000000e+02 2.494047445927e+00 0.000000000000e+00 0.000000000000e+00
9.660000000000e+02 1.133456684583e+00 0.000000000000e+00 0.000000000000e+00
9.662500000000e+02 -2.923479418335e-01 0.000000000000e+00 0.000000000000e+00
9.665000000000e+02 -1.707423428549e+00 0.000000000000e+00 0.000000000000e+00
9.667500000000e+02 -3.036839674854e+00 0.000000000000e+00 0.000000000000e+00
9.670000000000e+02 -4.211924368711e+00 0.000000000000e+00 0.000000000000e+00
9.672500000000e+02 -5.174787314321e+00 0.000000000000e+00 0.000000000000e+00
9.675000000000e+02 -5.881714122027e+00 0.000000000000e+00 0.000000000000e+00
9.677500000000e+02 -6.305165769991e+00 0.000000000000e+00 0.000000000000e+00
9.680000000000e+02 -6.434295712057e+00 0.000000000000e+00 0.000000000000e+00
9.682500000000e+02 -6.274076077734e+00 0.000000000000e+00 0.000000000000e+00
9.685000000000e+02 -5.843284579350e+00 0.000000000000e+00 0.000000000000e+00
9.687500000000e+02 -5.171722307926e+00 0.000000000000e+00 0.000000000000e+00
9.690000000000e+02 -4.297093883224e+00 0.000000000000e+00 0.000000000000e+00
9.692500000000e+02 -3.261977886235e+00 0.000000000000e+00 0.000000000000e+00
9.695000000000e+02 -2.111249025789e+00 0.000000000000e+00 0.000000000000e+00
9.697500000000e+02 -8.901952148605e-01 0.000000000000e+00 0.000000000000e+00
9.700000000000e+02 3.565784557734e-01 0.000000000000e+00 0.000000000000e+00
9.702500000000e+02 1.585526995610e+00 0.000000000000e+00 0.000000000000e+00
9.705000000000e+02 2.754035715507e+00 0.000000000000e+00 0.000000000000e+00
9.707500000000e+02 3.820098555099e+00 0.000000000000e+00 0.000000000000e+00
9.710000000000e+02 4.742165651890e+00 0.000000000000e+00 0.000000000000e+00
9.712500000000e+02 5.479500472492e+00 0.000000000000e+00 0.000000000000e+00
9.715000000000e+02 5.993300388440e+00 0.000000000000e+00 0.000000000000e+00
9.717500000000e+02 6.248693860181e+00 0.000000000000e+00 0.000000000000e+00
9.720000000000e+02 6.217552678961e+00 0.000000000000e+00 0.000000000000e+00
9.722500000000e+02 5.881875478141e+00 0.000000000000e+00 0.000000000000e+00
9.725000000000e+02 5.237337875676e+00 0.000000000000e+00 0.000000000000e+00
9.727500000000e+02 4.296492277811e+00 0.000000000000e+00 0.000000000000e+00
9.730000000000e+02 3.091057800283e+00 0.000000000000e+00 0.000000000000e+00
9.732500000000e+02 1.672779914408e+00 0.000000000000e+00 0.000000000000e+00
9.735000000000e+02 1.124608487146e-01 0.000000000000e+00 0.000000000000e+00
9.737500000000e+02 -1.503045961622e+00 0.000000000000e+00 0.000000000000e+00
9.740000000000e+02 -3.075843249427e+00 0.000000000000e+00 0.000000000000e+00
9.742500000000e+02 -4.503705925753e+00 0.000000000000e+00 0.000000000000e+00
9.745000000000e+02 -5.687969698346e+00 0.000000000000e+00 0.000000000000e+00
9.747500000000e+02 -6.541863503777e+00 0.000000000000e+00 0.000000000000e+00
9.750000000000e+02 -6.998442771701e+00 0.000000000000e+00 0.000000000000e+00
9.752500000000e+02 -7.017263977423e+00 0.000000000000e+00 0.000000000000e+00
9.755000000000e+02 -6.589028680141e+00 0.000000000000e+00 0.000000000000e+00
9.757500000000e+02 -5.737610354690e+00 0.000000000000e+00 0.000000000000e+00
9.760000000000e+02 -4.519139873938e+00 0.000000000000e+00 0.000000000000e+00
9.762500000000e+02 -3.018134979866e+00 0.000000000000e+00 0.000000000000e+00
9.765000000000e+02 -1.340978321864e+00 0.000000000000e+00 0.000000000000e+00
9.767500000000e+02 3.926613249728e-01 0.000000000000e+00 0.000000000000e+00
9.770000000000e+02 2.059644821241e+00 0.000000000000e+00 0.000000000000e+00
9.772500000000e+02 3.543462650530e+00 0.000000000000e+00 0.000000000000e+00
9.775000000000e+02 4.743641558398e+00 0.000000000000e+00 0.000000000000e+00
9.777500000000e+02 5.583565559205e+00 0.000000000000e+00 0.000000000000e+00
9.780000000000e+02 6.016002534864e+00 0.000000000000e+00 0.000000000000e+00
9.782500000000e+02 6.025885317640e+00 0.000000000000e+00 0.000000000000e+00
9.785000000000e+02 5.630195141311e+00 0.000000000000e+00 0.000000000000e+00
9.787500000000e+02 4.875098579657e+00 0.000000000000e+00 0.000000000000e+00
9.790000000000e+02 3.830760267191e+00 0.000000000000e+00 0.000000000000e+00
9.792500000000e+02 2.584462097199e+00 0.000000000000e+00 0.000000000000e+00
9.795000000000e+02 1.232783982678e+00 0.000000000000e+00 0.000000000000e+00
9.797500000000e+02 -1.263676439300e-01 0.000000000000e+00 0.000000000000e+00
9.800000000000e+02 -1.401156275890e+00 0.000000000000e+00 0.000000000000e+00
9.802500000000e+02 -2.512043342040e+00 0.000000000000e+00 0.000000000000e+00
9.805000000000e+02 -3.396439739238e+00 0.000000000000e+00 0.000000000000e+00
9.807500000000e+02 -4.011580983082e+00 0.000000000000e+00 0.000000000000e+00
9.810000000000e+02 -4.335627895643e+00 0.000000000000e+00 0.000000000000e+00
9.812500000000e+02 -4.367164901778e+00 0.000000000000e+00 0.000000000000e+00
9.815000000000e+02 -4.123388374710e+00 0.000000000000e+00 0.000000000000e+00
9.817500000000e+02 -3.637339369438e+00 0.000000000000e+00 0.000000000000e+00
9.820000000000e+02 -2.954539835219e+00 0.000000000000e+00 0.000000000000e+00
9.822500000000e+02 -2.129349298755e+00 0.000000000000e+00 0.000000000000e+00
9.825000000000e+02 -1.221286859070e+00 0.000000000000e+00 0.000000000000e+00
9.827500000000e+02 -2.914810187390e-01 0.000000000000e+00 0.000000000000e+00
9.830000000000e+02 6.006634293991e-01 0.000000000000e+00 0.000000000000e+00
9.832500000000e+02 1.400541579997e+00 0.000000000000e+00 0.000000000000e+00
9.835000000000e+02 2.061145050604e+00 0.000000000000e+00 0.000000000000e+00
9.837500000000e+02 2.545541744726e+00 0.000000000000e+00 0.000000000000e+00
9.840000000000e+02 2.828962701827e+00 0.000000000000e+00 0.000000000000e+00
9.842500000000e+02 2.900371514957e+00 0.000000000000e+00 0.000000000000e+00
9.845000000000e+02 2.763351053223e+00 0.000000000000e+00 0.000000000000e+00
9.847500000000e+02 2.436126390350e+00 0.000000000000e+00 0.000000000000e+00
9.850000000000e+02 1.950565092110e+00 0.000000000000e+00 0.000000000000e+00
9.852500000000e+02 1.350062494010e+00 0.000000000000e+00 0.000000000000e+00
9.855000000000e+02 6.863275440980e-01 0.000000000000e+00 0.000000000000e+00
9.857500000000e+02 1.522223838053e-02 0.000000000000e+00 0.000000000000e+00
9.860000000000e+02 -6.080451062123e-01 0.000000000000e+00 0.000000000000e+00
9.862500000000e+02 -1.133940110313e+00 0.000000000000e+00 0.000000000000e+00
9.865000000000e+02 -1.523311347193e+00 0.000000000000e+00 0.000000000000e+00
9.867500000000e+02 -1.751233169963e+00 0.000000000000e+00 0.000000000000e+00
9.870000000000e+02 -1.809473063063e+00 0.000000000000e+00 0.000000000000e+00
9.872500000000e+02 -1.707198516277e+00 0.000000000000e+00 0.000000000000e+00
9.875000000000e+02 -1.469731556334e+00 0.000000000000e+00 0.000000000000e+00
9.877500000000e+02 -1.135399162696e+00 0.000000000000e+00 0.000000000000e+00
9.880000000000e+02 -7.507833406107e-01 0.000000000000e+00 0.000000000000e+00
9.882500000000e+02 -3.649088001466e-01 0.000000000000e+00 0.000000000000e+00
9.885000000000e+02 -2.308229681554e-02 0.000000000000e+00 0.000000000000e+00
9.887500000000e+02 2.388150250882e-01 0.000000000000e+00 0.000000000000e+00
9.890000000000e+02 3.988020210162e-01 0.000000000000e+00 0.000000000000e+00
9.892500000000e+02 4.513923252757e-01 0.000000000000e+00 0.000000000000e+00
9.895000000000e+02 4.078976666355e-01 0.000000000000e+00 0.000000000000e+00
9.897500000000e+02 2.943346546868e-01 0.000000000000e+00 0.000000000000e+00
9.900000000000e+02 1.471681499845e-01 0.000000000000e+00 0.000000000000e+00
9.902500000000e+02 7.445820075988e-03 0.000000000000e+00 0.000000000000e+00
9.905000000000e+02 -8.586507240960e-02 0.000000000000e+00 0.000000000000e+00
9.907500000000e+02 -1.023775199236e-01 0.000000000000e+00 0.000000000000e+00
9.910000000000e+02 -2.564405284850e-02 0.000000000000e+00 0.000000000000e+00
9.912500000000e+02 1.434747287607e-01 0.000000000000e+00 0.000000000000e+00
9.915000000000e+02 3.860242208197e-01 0.000000000000e+00 0.000000000000e+00
9.917500000000e+02 6.669865899690e-01 0.000000000000e+00 0.000000000000e+00
9.920000000000e+02 9.399534792239e-01 0.000000000000e+00 0.000000000000e+00
9.922500000000e+02 1.153863932841e+00 0.000000000000e+00 0.000000000000e+00
9.925000000000e+02 1.260895604596e+00 0.000000000000e+00 0.000000000000e+00
9.927500000000e+02 1.224381354428e+00 0.000000000000e+00 0.000000000000e+00
9.930000000000e+02 1.025563863656e+00 0.000000000000e+00 0.000000000000e+00
9.932500000000e+02 6.681136062377e-01 0.000000000000e+00 0.000000000000e+00
9.935000000000e+02 1.796113538997e-01 0.000000000000e+00 0.000000000000e+00
9.937500000000e+02 -3.903980954563e-01 0.000000000000e+00 0.000000000000e+00
9.940000000000e+02 -9.756929892078e-01 0.000000000000e+00 0.000000000000e+00
9.942500000000e+02 -1.501424617454e+00 0.000000000000e+00 0.000000000000e+00
9.945000000000e+02 -1.893924899561e+00 0.000000000000e+00 0.000000000000e+00
9.947500000000e+02 -2.090965811440e+00 0.000000000000e+00 0.000000000000e+00
9.950000000000e+02 -2.051040024634e+00 0.000000000000e+00 0.000000000000e+00
9.952500000000e+02 -1.760307459614e+00 0.000000000000e+00 0.000000000000e+00
9.955000000000e+02 -1.236124474383e+00 0.000000000000e+00 0.000000000000e+00
9.957500000000e+02 -5.265089842002e-01 0.000000000000e+00 0.000000000000e+00
9.960000000000e+02 2.945610146825e-01 0.000000000000e+00 0.000000000000e+00
9.962500000000e+02 1.135540508618e+00 0.000000000000e+00 0.000000000000e+00
9.965000000000e+02 1.898397471904e+00 0.000000000000e+00 0.000000000000e+00
9.967500000000e+02 2.490970122225e+00 0.000000000000e+00 0.000000000000e+00
9.970000000000e+02 2.838972189703e+00 0.000000000000e+00 0.000000000000e+00
9.972500000000e+02 2.896018853399e+00 0.000000000000e+00 0.000000000000e+00
9.975000000000e+02 2.650274503892e+00 0.000000000000e+00 0.000000000000e+00
9.977500000000e+02 2.126751597694e+00 0.000000000000e+00 0.000000000000e+00
9.980000000000e+02 1.384861583045e+00 0.000000000000e+00 0.000000000000e+00
9.982500000000e+02 5.114566950800e-01 0.000000000000e+00 0.000000000000e+00
9.985000000000e+02 -3.897829307655e-01 0.000000000000e+00 0.000000000000e+00
9.987500000000e+02 -1.211255454085e+00 0.000000000000e+00 0.000000000000e+00
9.990000000000e+02 -1.854949671093e+00 0.000000000000e+00 0.000000000000e+00
9.992500000000e+02 -2.244779367748e+00 0.000000000000e+00 0.000000000000e+00
9.995000000000e+02 -2.336103211102e+00 0.000000000000e+00 0.000000000000e+00
9.997500000000e+02 -2.121167333496e+00 0.000000000000e+00 0.000000000000e+00
1.000000000000e+03 -1.629756551267e+00 0.000000000000e+00 0.000000000000e+00
1.000250000000e+03 -9.249881746915e-01 0.000000000000e+00 0.000000000000e+00
1.000500000000e+03 -9.483926808514e-02 0.000000000000e+00 0.000000000000e+00
1.000750000000e+03 7.594278658303e-01 0.000000000000e+00 0.000000000000e+00
1.001000000000e+03 1.536366506482e+00 0.000000000000e+00 0.000000000000e+00
1.001250000000e+03 2.147206731575e+00 0.000000000000e+00 0.000000000000e+00
1.001500000000e+03 2.526766564331e+00 0.000000000000e+00 0.000000000000e+00
1.001750000000e+03 2.640994449058e+00 0.000000000000e+00 0.000000000000e+00
1.002000000000e+03 2.490209596502e+00 0.000000000000e+00 0.000000000000e+00
1.002250000000e+03 2.107714692985e+00 0.000000000000e+00 0.000000000000e+00
1.002500000000e+03 1.554098723461e+00 0.000000000000e+00 0.000000000000e+00
1.002750000000e+03 9.081344570674e-01 0.000000000000e+00 0.000000000000e+00
1.003000000000e+03 2.556228209286e-01 0.000000000000e+00 0.000000000000e+00
1.003250000000e+03 -3.222166601598e-01 0.000000000000e+00 0.000000000000e+00
1.003500000000e+03 -7.591956976289e-01 0.000000000000e+00 0.000000000000e+00
1.003750000000e+03 -1.012049208540e+00 0.000000000000e+00 0.000000000000e+00
1.004000000000e+03 -1.064780877236e+00 0.000000000000e+00 0.000000000000e+00
1.004250000000e+03 -9.290137187049e-01 0.000000000000e+00 0.000000000000e+00
1.004500000000e+03 -6.404856321093e-01 0.000000000000e+00 0.000000000000e+00
1.004750000000e+03 -2.523797454198e-01 0.000000000000e+00 0.000000000000e+00
1.005000000000e+03 1.733895781727e-01 0.000000000000e+00 0.000000000000e+00
1.005250000000e+03 5.755626042195e-01 0.000000000000e+00 0.000000000000e+00
1.005500000000e+03 9.021800460581e-01 0.000000000000e+00 0.000000000000e+00
1.005750000000e+03 1.117249773413e+00 0.000000000000e+00 0.000000000000e+00
1.006000000000e+03 1.204548606963e+00 0.000000000000e+00 0.000000000000e+00
1.006250000000e+03 1.168148505691e+00 0.000000000000e+00 0.000000000000e+00
1.006500000000e+03 1.029777524099e+00 0.000000000000e+00 0.000000000000e+00
1.006750000000e+03 8.236116225976e-01 0.000000000000e+00 0.000000000000e+00
1.007000000000e+03 5.894695792010e-01 0.000000000000e+00 0.000000000000e+00
1.007250000000e+03 3.655941767404e-01 0.000000000000e+00 0.000000000000e+00
1.007500000000e+03 1.822196586301e-01 0.000000000000e+00 0.000000000000e+00
1.007750000000e+03 5.695021675966e-02 0.000000000000e+00 0.000000000000e+00
1.008000000000e+03 -7.360771352668e-03 0.000000000000e+00 0.000000000000e+00
1.008250000000e+03 -2.197895161350e-02 0.000000000000e+00 0.000000000000e+00
1.008500000000e+03 -9.121222270391e-03 0.000000000000e+00 0.000000000000e+00
1.008750000000e+03 3.108837703442e-03 0.000000000000e+00 0.000000000000e+00
1.009000000000e+03 -1.326572155907e-02 0.000000000000e+00 0.000000000000e+00
1.009250000000e+03 -8.022746121292e-02 0.000000000000e+00 0.000000000000e+00
1.009500000000e+03 -2.090979444563e-01 0.000000000000e+00 0.000000000000e+00
1.009750000000e+03 -3.979120843036e-01 0.000000000000e+00 0.000000000000e+00
1.010000000000e+03 -6.313168377093e-01 0.000000000000e+00 0.000000000000e+00
1.010250000000e+03 -8.830397986048e-01 0.000000000000e+00 0.000000000000e+00
1.010500000000e+03 -1.120526359492e+00 0.000000000000e+00 0.000000000000e+00
1.010750000000e+03 -1.310962080763e+00 0.000000000000e+00 0.000000000000e+00
1.011000000000e+03 -1.427643264009e+00 0.000000000000e+00 0.000000000000e+00
1.011250000000e+03 -1.455576391532e+00 0.000000000000e+00 0.000000000000e+00
1.011500000000e+03 -1.395291391388e+00 0.000000000000e+00 0.000000000000e+00
1.011750000000e+03 -1.264129732353e+00 0.000000000000e+00 0.000000000000e+00
1.012000000000e+03 -1.094673255769e+00 0.000000000000e+00 0.000000000000e+00
1.012250000000e+03 -9.304491841804e-01 0.000000000000e+00 0.000000000000e+00
1.012500000000e+03 -8.195054529466e-01 0.000000000000e+00 0.000000000000e+00
1.012750000000e+03 -8.068236636997e-01 0.000000000000e+00 0.000000000000e+00
1.013000000000e+03 -9.267624939789e-01 0.000000000000e+00 0.000000000000e+00
1.013250000000e+03 -1.196762939672e+00 0.000000000000e+00 0.000000000000e+00
1.013500000000e+03 -1.613388149311e+00 0.000000000000e+00 0.000000000000e+00
1.013750000000e+03 -2.151435845821e+00 0.000000000000e+00 0.000000000000e+00
1.014000000000e+03 -2.766399695462e+00 0.000000000000e+00 0.000000000000e+00
1.014250000000e+03 -3.400037617483e+00 0.000000000000e+00 0.000000000000e+00
1.014500000000e+03 -3.988310206699e+00 0.000000000000e+00 0.000000000000e+00
1.014750000000e+03 -4.470559143304e+00 0.000000000000e+00 0.000000000000e+00
1.015000000000e+03 -4.798567174662e+00 0.000000000000e+00 0.000000000000e+00
1.015250000000e+03 -4.944116896880e+00 0.000000000000e+00 0.000000000000e+00
1.015500000000e+03 -4.903853146345e+00 0.000000000000e+00 0.000000000000e+00
1.015750000000e+03 -4.700628786637e+00 0.000000000000e+00 0.000000000000e+00
1.016000000000e+03 -4.381022316444e+00 0.000000000000e+00 0.000000000000e+00
1.016250000000e+03 -4.009283015323e+00 0.000000000000e+00 0.000000000000e+00
1.016500000000e+03 -3.658500219702e+00 0.000000000000e+00 0.000000000000e+00
1.016750000000e+03 -3.400225530784e+00 0.000000000000e+00 0.000000000000e+00
1.017000000000e+03 -3.294033409831e+00 0.000000000000e+00 0.000000000000e+00
1.017250000000e+03 -3.378545487974e+00 0.000000000000e+00 0.000000000000e+00
1.017500000000e+03 -3.665257921773e+00 0.000000000000e+00 0.000000000000e+00
1.017750000000e+03 -4.136123969801e+00 0.000000000000e+00 0.000000000000e+00
1.018000000000e+03 -4.745310705689e+00 0.000000000000e+00 0.000000000000e+00
1.018250000000e+03 -5.424946787049e+00 0.000000000000e+00 0.000000000000e+00
1.018500000000e+03 -6.094095717264e+00 0.000000000000e+00 0.000000000000e+00
1.018750000000e+03 -6.669712092202e+00 0.000000000000e+00 0.000000000000e+00
1.019000000000e+03 -7.078037897205e+00 0.000000000000e+00 0.000000000000e+00
1.019250000000e+03 -7.264817344000e+00 0.000000000000e+00 0.000000000000e+00
1.019500000000e+03 -7.202864894498e+00 0.000000000000e+00 0.000000000000e+00
1.019750000000e+03 -6.895890454166e+00 0.000000000000e+00 0.000000000000e+00
1.020000000000e+03 -6.378015361979e+00 0.000000000000e+00 0.000000000000e+00
1.020250000000e+03 -5.709026327978e+00 0.000000000000e+00 0.000000000000e+00
1.020500000000e+03 -4.966023112389e+00 0.000000000000e+00 0.000000000000e+00
1.020750000000e+03 -4.232631431535e+00 0.000000000000e+00 0.000000000000e+00
1.021000000000e+03 -3.587300819931e+00 0.000000000000e+00 0.000000000000e+00
1.021250000000e+03 -3.092337898054e+00 0.000000000000e+00 0.000000000000e+00
1.021500000000e+03 -2.785220249592e+00 0.000000000000e+00 0.000000000000e+00
1.021750000000e+03 -2.673410642251e+00 0.000000000000e+00 0.000000000000e+00
1.022000000000e+03 -2.733393097719e+00 0.000000000000e+00 0.000000000000e+00
1.022250000000e+03 -2.914053446715e+00 0.000000000000e+00 0.000000000000e+00
1.022500000000e+03 -3.143913657896e+00 0.000000000000e+00 0.000000000000e+00
1.022750000000e+03 -3.341189054218e+00 0.000000000000e+00 0.000000000000e+00
1.023000000000e+03 -3.425247001363e+00 0.000000000000e+00 0.000000000000e+00
1.023250000000e+03 -3.327859152761e+00 0.000000000000e+00 0.000000000000e+00
1.023500000000e+03 -3.002681551718e+00 0.000000000000e+00 0.000000000000e+00
1.023750000000e+03 -2.431659588752e+00 0.000000000000e+00 0.000000000000e+00
1.024000000000e+03 -1.627498396908e+00 0.000000000000e+00 0.000000000000e+00
1.024250000000e+03 -6.318988447950e-01 0.000000000000e+00 0.000000000000e+00
1.024500000000e+03 4.901457223491e-01 0.000000000000e+00 0.000000000000e+00
1.024750000000e+03 1.659150971018e+00 0.000000000000e+00 0.000000000000e+00
1.025000000000e+03 2.791779884302e+00 0.000000000000e+00 0.000000000000e+00
1.025250000000e+03 3.811818998585e+00 0.000000000000e+00 0.000000000000e+00
1.025500000000e+03 4.659969771024e+00 0.000000000000e+00 0.000000000000e+00
1.025750000000e+03 5.301121845049e+00 0.000000000000e+00 0.000000000000e+00
1.026000000000e+03 5.728147801456e+00 0.000000000000e+00 0.000000000000e+00
1.026250000000e+03 5.961759495526e+00 0.000000000000e+00 0.000000000000e+00
1.026500000000e+03 6.046521747787e+00 0.000000000000e+00 0.000000000000e+00
1.026750000000e+03 6.043651057902e+00 0.000000000000e+00 0.000000000000e+00
1.027000000000e+03 6.021661132117e+00 0.000000000000e+00 0.000000000000e+00
1.027250000000e+03 6.046194595107e+00 0.000000000000e+00 0.000000000000e+00
1.027500000000e+03 6.170465755976e+00 0.000000000000e+00 0.000000000000e+00
1.027750000000e+03 6.427624891824e+00 0.000000000000e+00 0.000000000000e+00
1.028000000000e+03 6.826060568156e+00 0.000000000000e+00 0.000000000000e+00
1.028250000000e+03 7.348228073139e+00 0.000000000000e+00 0.000000000000e+00
1.028500000000e+03 7.953091897479e+00 0.000000000000e+00 0.000000000000e+00
1.028750000000e+03 8.581769646893e+00 0.000000000000e+00 0.000000000000e+00
1.029000000000e+03 9.165533428186e+00 0.000000000000e+00 0.000000000000e+00
1.029250000000e+03 9.635020789386e+00 0.000000000000e+00 0.000000000000e+00
1.029500000000e+03 9.929369645900e+00 0.000000000000e+00 0.000000000000e+00
1.029750000000e+03 1.000403502462e+01 0.000000000000e+00 0.000000000000e+00
1.030000000000e+03 9.836259050654e+00 0.000000000000e+00 0.000000000000e+00
1.030250000000e+03 9.427515164053e+00 0.000000000000e+00 0.000000000000e+00
1.030500000000e+03 8.802680930090e+00 0.000000000000e+00 0.000000000000e+00
1.030750000000e+03 8.006148691185e+00 0.000000000000e+00 0.000000000000e+00
1.031000000000e+03 7.095496220485e+00 0.000000000000e+00 0.000000000000e+00
1.031250000000e+03 6.133654688225e+00 0.000000000000e+00 0.000000000000e+00
1.031500000000e+03 5.180688069761e+00 0.000000000000e+00 0.000000000000e+00
1.031750000000e+03 4.286316421456e+00 0.000000000000e+00 0.000000000000e+00
1.032000000000e+03 3.484177591135e+00 0.000000000000e+00 0.000000000000e+00
1.032250000000e+03 2.788551787573e+00 0.000000000000e+00 0.000000000000e+00
1.032500000000e+03 2.193912392187e+00 0.000000000000e+00 0.000000000000e+00
1.032750000000e+03 1.677267049293e+00 0.000000000000e+00 0.000000000000e+00
1.033000000000e+03 1.202871573882e+00 0.000000000000e+00 0.000000000000e+00
1.033250000000e+03 7.285874017105e-01 0.000000000000e+00 0.000000000000e+00
1.033500000000e+03 2.129516732908e-01 0.000000000000e+00 0.000000000000e+00
1.033750000000e+03 -3.780384483450e-01 0.000000000000e+00 0.000000000000e+00
1.034000000000e+03 -1.065354283293e+00 0.000000000000e+00 0.000000000000e+00
1.034250000000e+03 -1.853308386603e+00 0.000000000000e+00 0.000000000000e+00
1.034500000000e+03 -2.728314134935e+00 0.000000000000e+00 0.000000000000e+00
1.034750000000e+03 -3.660135469030e+00 0.000000000000e+00 0.000000000000e+00
1.035000000000e+03 -4.605388547150e+00 0.000000000000e+00 0.000000000000e+00
1.035250000000e+03 -5.512759895592e+00 0.000000000000e+00 0.000000000000e+00
1.035500000000e+03 -6.329191769477e+00 0.000000000000e+00 0.000000000000e+00
1.035750000000e+03 -7.006180924534e+00 0.000000000000e+00 0.000000000000e+00
1.036000000000e+03 -7.505351995971e+00 0.000000000000e+00 0.000000000000e+00
1.036250000000e+03 -7.802594639602e+00 0.000000000000e+00 0.000000000000e+00
1.036500000000e+03 -7.890272822571e+00 0.000000000000e+00 0.000000000000e+00
1.036750000000e+03 -7.777291879964e+00 0.000000000000e+00 0.000000000000e+00
1.037000000000e+03 -7.487104320127e+00 0.000000000000e+00 0.000000000000e+00
1.037250000000e+03 -7.054008124726e+00 0.000000000000e+00 0.000000000000e+00
1.037500000000e+03 -6.518305412572e+00 0.000000000000e+00 0.000000000000e+00
1.037750000000e+03 -5.921018198560e+00 0.000000000000e+00 0.000000000000e+00
1.038000000000e+03 -5.298887606581e+00 0.000000000000e+00 0.000000000000e+00
1.038250000000e+03 -4.680313330114e+00 0.000000000000e+00 0.000000000000e+00
1.038500000000e+03 -4.082734839289e+00 0.000000000000e+00 0.000000000000e+00
1.038750000000e+03 -3.511739297975e+00 0.000000000000e+00 0.000000000000e+00
1.039000000000e+03 -2.961935108878e+00 0.000000000000e+00 0.000000000000e+00
1.039250000000e+03 -2.419388817919e+00 0.000000000000e+00 0.000000000000e+00
1.039500000000e+03 -1.865219036340e+00 0.000000000000e+00 0.000000000000e+00
1.039750000000e+03 -1.279799965568e+00 0.000000000000e+00 0.000000000000e+00
1.040000000000e+03 -6.469653494569e-01 0.000000000000e+00 0.000000000000e+00
1.040250000000e+03 4.237379454814e-02 0.000000000000e+00 0.000000000000e+00
1.040500000000e+03 7.876840248835e-01 0.000000000000e+00 0.000000000000e+00
1.040750000000e+03 1.577661848829e+00 0.000000000000e+00 0.000000000000e+00
1.041000000000e+03 2.390610079680e+00 0.000000000000e+00 0.000000000000e+00
1.041250000000e+03 3.196257034458e+00 0.000000000000e+00 0.000000000000e+00
1.041500000000e+03 3.958748628306e+00 0.000000000000e+00 0.000000000000e+00
1.041750000000e+03 4.640397627206e+00 0.000000000000e+00 0.000000000000e+00
1.042000000000e+03 5.205688973465e+00 0.000000000000e+00 0.000000000000e+00
1.042250000000e+03 5.625023888081e+00 0.000000000000e+00 0.000000000000e+00
1.042500000000e+03 5.877737581194e+00 0.000000000000e+00 0.000000000000e+00
1.042750000000e+03 5.954036127181e+00 0.000000000000e+00 0.000000000000e+00
1.043000000000e+03 5.855650404399e+00 0.000000000000e+00 0.000000000000e+00
1.043250000000e+03 5.595177303167e+00 0.000000000000e+00 0.000000000000e+00
1.043500000000e+03 5.194247380879e+00 0.000000000000e+00 0.000000000000e+00
1.043750000000e+03 4.680801979274e+00 0.000000000000e+00 0.000000000000e+00
1.044000000000e+03 4.085863942322e+00 0.000000000000e+00 0.000000000000e+00
1.044250000000e+03 3.440233221965e+00 0.000000000000e+00 0.000000000000e+00
1.044500000000e+03 2.771528037896e+00 0.000000000000e+00 0.000000000000e+00
1.044750000000e+03 2.101927677494e+00 0.000000000000e+00 0.000000000000e+00
1.045000000000e+03 1.446865057742e+00 0.000000000000e+00 0.000000000000e+00
1.045250000000e+03 8.147814993748e-01 0.000000000000e+00 0.000000000000e+00
1.045500000000e+03 2.079113366418e-01 0.000000000000e+00 0.000000000000e+00
1.045750000000e+03 -3.760710508674e-01 0.000000000000e+00 0.000000000000e+00
1.046000000000e+03 -9.418175163756e-01 0.000000000000e+00 0.000000000000e+00
1.046250000000e+03 -1.493830196479e+00 0.000000000000e+00 0.000000000000e+00
1.046500000000e+03 -2.034109567905e+00 0.000000000000e+00 0.000000000000e+00
1.046750000000e+03 -2.560266374522e+00 0.000000000000e+00 0.000000000000e+00
1.047000000000e+03 -3.064367680416e+00 0.000000000000e+00 0.000000000000e+00
1.047250000000e+03 -3.532684597467e+00 0.000000000000e+00 0.000000000000e+00
1.047500000000e+03 -3.946387354768e+00 0.000000000000e+00 0.000000000000e+00
1.047750000000e+03 -4.283108183016e+00 0.000000000000e+00 0.000000000000e+00
1.048000000000e+03 -4.519179764946e+00 0.000000000000e+00 0.000000000000e+00
1.048250000000e+03 -4.632270539014e+00 0.000000000000e+00 0.000000000000e+00
1.048500000000e+03 -4.604088111596e+00 0.000000000000e+00 0.000000000000e+00
1.048750000000e+03 -4.422813868937e+00 0.000000000000e+00 0.000000000000e+00
1.049000000000e+03 -4.084965757709e+00 0.000000000000e+00 0.000000000000e+00
1.049250000000e+03 -3.596457150360e+00 0.000000000000e+00 0.000000000000e+00
1.049500000000e+03 -2.972718332956e+00 0.000000000000e+00 0.000000000000e+00
1.049750000000e+03 -2.237860857447e+00 0.000000000000e+00 0.000000000000e+00
1.050000000000e+03 -1.422979576645e+00 0.000000000000e+00 0.000000000000e+00
1.050250000000e+03 -5.637885364238e-01 0.000000000000e+00 0.000000000000e+00
1.050500000000e+03 3.021372436040e-01 0.000000000000e+00 0.000000000000e+00
1.050750000000e+03 1.138200720935e+00 0.000000000000e+00 0.000000000000e+00
1.051000000000e+03 1.911386974384e+00 0.000000000000e+00 0.000000000000e+00
1.051250000000e+03 2.594353857108e+00 0.000000000000e+00 0.000000000000e+00
1.051500000000e+03 3.166801345350e+00 0.000000000000e+00 0.000000000000e+00
1.051750000000e+03 3.616007470105e+00 0.000000000000e+00 0.000000000000e+00
1.052000000000e+03 3.936526989348e+00 0.000000000000e+00 0.000000000000e+00
1.052250000000e+03 4.129155970837e+00 0.000000000000e+00 0.000000000000e+00
1.052500000000e+03 4.199357514783e+00 0.000000000000e+00 0.000000000000e+00
1.052750000000e+03 4.155409094240e+00 0.000000000000e+00 0.000000000000e+00
1.053000000000e+03 4.006561910349e+00 0.000000000000e+00 0.000000000000e+00
1.053250000000e+03 3.761493183589e+00 0.000000000000e+00 0.000000000000e+00
1.053500000000e+03 3.427284397798e+00 0.000000000000e+00 0.000000000000e+00
1.053750000000e+03 3.009078144756e+00 0.000000000000e+00 0.000000000000e+00
1.054000000000e+03 2.510463677829e+00 0.000000000000e+00 0.000000000000e+00
1.054250000000e+03 1.934529968509e+00 0.000000000000e+00 0.000000000000e+00
1.054500000000e+03 1.285419808182e+00 0.000000000000e+00 0.000000000000e+00
1.054750000000e+03 5.701337032217e-01 0.000000000000e+00 0.000000000000e+00
1.055000000000e+03 -1.997199610175e-01 0.000000000000e+00 0.000000000000e+00
1.055250000000e+03 -1.006543668906e+00 0.000000000000e+00 0.000000000000e+00
1.055500000000e+03 -1.826021712268e+00 0.000000000000e+00 0.000000000000e+00
1.055750000000e+03 -2.627253867368e+00 0.000000000000e+00 0.000000000000e+00
1.056000000000e+03 -3.373857058057e+00 0.000000000000e+00 0.000000000000e+00
1.056250000000e+03 -4.026015201177e+00 0.000000000000e+00 0.000000000000e+00
1.056500000000e+03 -4.543328496631e+00 0.000000000000e+00 0.000000000000e+00
1.056750000000e+03 -4.888197502696e+00 0.000000000000e+00 0.000000000000e+00
1.057000000000e+03 -5.029390146391e+00 0.000000000000e+00 0.000000000000e+00
1.057250000000e+03 -4.945393781457e+00 0.000000000000e+00 0.000000000000e+00
1.057500000000e+03 -4.627156901419e+00 0.000000000000e+00 0.000000000000e+00
1.057750000000e+03 -4.079877350951e+00 0.000000000000e+00 0.000000000000e+00
1.058000000000e+03 -3.323590562770e+00 0.000000000000e+00 0.000000000000e+00
1.058250000000e+03 -2.392441219803e+00 0.000000000000e+00 0.000000000000e+00
1.058500000000e+03 -1.332668931760e+00 0.000000000000e+00 0.000000000000e+00
1.058750000000e+03 -1.994845534745e-01 0.000000000000e+00 0.000000000000e+00
1.059000000000e+03 9.468599835857e-01 0.000000000000e+00 0.000000000000e+00
1.059250000000e+03 2.045415319470e+00 0.000000000000e+00 0.000000000000e+00
1.059500000000e+03 3.038856498815e+00 0.000000000000e+00 0.000000000000e+00
1.059750000000e+03 3.877358753529e+00 0.000000000000e+00 0.000000000000e+00
1.060000000000e+03 4.521665821581e+00 0.000000000000e+00 0.000000000000e+00
1.060250000000e+03 4.945095425203e+00 0.000000000000e+00 0.000000000000e+00
1.060500000000e+03 5.134361365821e+00 0.000000000000e+00 0.000000000000e+00
1.060750000000e+03 5.089236967258e+00 0.000000000000e+00 0.000000000000e+00
1.061000000000e+03 4.821220537775e+00 0.000000000000e+00 0.000000000000e+00
1.061250000000e+03 4.351471694263e+00 0.000000000000e+00 0.000000000000e+00
1.061500000000e+03 3.708353333045e+00 0.000000000000e+00 0.000000000000e+00
1.061750000000e+03 2.924929339445e+00 0.000000000000e+00 0.000000000000e+00
1.062000000000e+03 2.036731730497e+00 0.000000000000e+00 0.000000000000e+00
1.062250000000e+03 1.080029308739e+00 0.000000000000e+00 0.000000000000e+00
1.062500000000e+03 9.071625559546e-02 0.000000000000e+00 0.000000000000e+00
1.062750000000e+03 -8.961885589466e-01 0.000000000000e+00 0.000000000000e+00
1.063000000000e+03 -1.846562149769e+00 0.000000000000e+00 0.000000000000e+00
1.063250000000e+03 -2.726944030260e+00 0.000000000000e+00 0.000000000000e+00
1.063500000000e+03 -3.504328895764e+00 0.000000000000e+00 0.000000000000e+00
1.063750000000e+03 -4.146267869605e+00 0.000000000000e+00 0.000000000000e+00
1.064000000000e+03 -4.621509896576e+00 0.000000000000e+00 0.000000000000e+00
1.064250000000e+03 -4.901316903212e+00 0.000000000000e+00 0.000000000000e+00
1.064500000000e+03 -4.961455209840e+00 0.000000000000e+00 0.000000000000e+00
1.064750000000e+03 -4.784720999316e+00 0.000000000000e+00 0.000000000000e+00
1.065000000000e+03 -4.363722032354e+00 0.000000000000e+00 0.000000000000e+00
1.065250000000e+03 -3.703533575453e+00 0.000000000000e+00 0.000000000000e+00
1.065500000000e+03 -2.823792379187e+00 0.000000000000e+00 0.000000000000e+00
1.065750000000e+03 -1.759800680887e+00 0.000000000000e+00 0.000000000000e+00
1.066000000000e+03 -5.622861840121e-01 0.000000000000e+00 0.000000000000e+00
1.066250000000e+03 7.044021011071e-01 0.000000000000e+00 0.000000000000e+00
1.066500000000e+03 1.965703269945e+00 0.000000000000e+00 0.000000000000e+00
1.066750000000e+03 3.141698342349e+00 0.000000000000e+00 0.000000000000e+00
1.067000000000e+03 4.153049175114e+00 0.000000000000e+00 0.000000000000e+00
1.067250000000e+03 4.927495430511e+00 0.000000000000e+00 0.000000000000e+00
1.067500000000e+03 5.406269810288e+00 0.000000000000e+00 0.000000000000e+00
1.067750000000e+03 5.549751753508e+00 0.000000000000e+00 0.000000000000e+00
1.068000000000e+03 5.341721183972e+00 0.000000000000e+00 0.000000000000e+00
1.068250000000e+03 4.791694793605e+00 0.000000000000e+00 0.000000000000e+00
1.068500000000e+03 3.935015337834e+00 0.000000000000e+00 0.000000000000e+00
1.068750000000e+03 2.830597993061e+00 0.000000000000e+00 0.000000000000e+00
1.069000000000e+03 1.556489132319e+00 0.000000000000e+00 0.000000000000e+00
1.069250000000e+03 2.036313469672e-01 0.000000000000e+00 0.000000000000e+00
1.069500000000e+03 -1.131575060894e+00 0.000000000000e+00 0.000000000000e+00
1.069750000000e+03 -2.355193603501e+00 0.000000000000e+00 0.000000000000e+00
1.070000000000e+03 -3.383387109791e+00 0.000000000000e+00 0.000000000000e+00
1.070250000000e+03 -4.149036622241e+00 0.000000000000e+00 0.000000000000e+00
1.070500000000e+03 -4.606732746404e+00 0.000000000000e+00 0.000000000000e+00
1.070750000000e+03 -4.735713402379e+00 0.000000000000e+00 0.000000000000e+00
1.071000000000e+03 -4.540548271992e+00 0.000000000000e+00 0.000000000000e+00
1.071250000000e+03 -4.049609681254e+00 0.000000000000e+00 0.000000000000e+00
1.071500000000e+03 -3.311593164805e+00 0.000000000000e+00 0.000000000000e+00
1.071750000000e+03 -2.390532674286e+00 0.000000000000e+00 0.000000000000e+00
1.072000000000e+03 -1.359875981094e+00 0.000000000000e+00 0.000000000000e+00
1.072250000000e+03 -2.962347953559e-01 0.000000000000e+00 0.000000000000e+00
1.072500000000e+03 7.265991588091e-01 0.000000000000e+00 0.000000000000e+00
1.072750000000e+03 1.642867605146e+00 0.000000000000e+00 0.000000000000e+00
1.073000000000e+03 2.398917897905e+00 0.000000000000e+00 0.000000000000e+00
1.073250000000e+03 2.955922341237e+00 0.000000000000e+00 0.000000000000e+00
1.073500000000e+03 3.291194861818e+00 0.000000000000e+00 0.000000000000e+00
1.073750000000e+03 3.398198510399e+00 0.000000000000e+00 0.000000000000e+00
1.074000000000e+03 3.285445706594e+00 0.000000000000e+00 0.000000000000e+00
1.074250000000e+03 2.974557380103e+00 0.000000000000e+00 0.000000000000e+00
1.074500000000e+03 2.497765604827e+00 0.000000000000e+00 0.000000000000e+00
1.074750000000e+03 1.895122758597e+00 0.000000000000e+00 0.000000000000e+00
1.075000000000e+03 1.211630269948e+00 0.000000000000e+00 0.000000000000e+00
1.075250000000e+03 4.944365915956e-01 0.000000000000e+00 0.000000000000e+00
1.075500000000e+03 -2.098074173470e-01 0.000000000000e+00 0.000000000000e+00
1.075750000000e+03 -8.573939894644e-01 0.000000000000e+00 0.000000000000e+00
1.076000000000e+03 -1.409786284928e+00 0.000000000000e+00 0.000000000000e+00
1.076250000000e+03 -1.835607668482e+00 0.000000000000e+00 0.000000000000e+00
1.076500000000e+03 -2.112347763367e+00 0.000000000000e+00 0.000000000000e+00
1.076750000000e+03 -2.227704918240e+00 0.000000000000e+00 0.000000000000e+00
1.077000000000e+03 -2.180449963756e+00 0.000000000000e+00 0.000000000000e+00
1.077250000000e+03 -1.980675926986e+00 0.000000000000e+00 0.000000000000e+00
1.077500000000e+03 -1.649304200355e+00 0.000000000000e+00 0.000000000000e+00
1.077750000000e+03 -1.216756334366e+00 0.000000000000e+00 0.000000000000e+00
1.078000000000e+03 -7.207724889327e-01 0.000000000000e+00 0.000000000000e+00
1.078250000000e+03 -2.034558766314e-01 0.000000000000e+00 0.000000000000e+00
1.078500000000e+03 2.922659662224e-01 0.000000000000e+00 0.000000000000e+00
1.078750000000e+03 7.264653547027e-01 0.000000000000e+00 0.000000000000e+00
1.079000000000e+03 1.065943625053e+00 0.000000000000e+00 0.000000000000e+00
1.079250000000e+03 1.287444195461e+00 0.000000000000e+00 0.000000000000e+00
1.079500000000e+03 1.379942754156e+00 0.000000000000e+00 0.000000000000e+00
1.079750000000e+03 1.345682332977e+00 0.000000000000e+00 0.000000000000e+00
1.080000000000e+03 1.199751563611e+00 0.000000000000e+00 0.000000000000e+00
1.080250000000e+03 9.681772828150e-01 0.000000000000e+00 0.000000000000e+00
1.080500000000e+03 6.846960501247e-01 0.000000000000e+00 0.000000000000e+00
1.080750000000e+03 3.865560003807e-01 0.000000000000e+00 0.000000000000e+00
1.081000000000e+03 1.098523567069e-01 0.000000000000e+00 0.000000000000e+00
1.081250000000e+03 -1.150084841917e-01 0.000000000000e+00 0.000000000000e+00
1.081500000000e+03 -2.671082027101e-01 0.000000000000e+00 0.000000000000e+00
1.081750000000e+03 -3.375437548794e-01 0.000000000000e+00 0.000000000000e+00
1.082000000000e+03 -3.303007019261e-01 0.000000000000e+00 0.000000000000e+00
1.082250000000e+03 -2.613077444637e-01 0.000000000000e+00 0.000000000000e+00
1.082500000000e+03 -1.557595719807e-01 0.000000000000e+00 0.000000000000e+00
1.082750000000e+03 -4.404719056791e-02 0.000000000000e+00 0.000000000000e+00
1.083000000000e+03 4.315018743727e-02 0.000000000000e+00 0.000000000000e+00
1.083250000000e+03 7.991345981392e-02 0.000000000000e+00 0.000000000000e+00
1.083500000000e+03 4.952540799715e-02 0.000000000000e+00 0.000000000000e+00
1.083750000000e+03 -5.238183408642e-02 0.000000000000e+00 0.000000000000e+00
1.084000000000e+03 -2.164984423143e-01 0.000000000000e+00 0.000000000000e+00
1.084250000000e+03 -4.206048394184e-01 0.000000000000e+00 0.000000000000e+00
1.084500000000e+03 -6.324133306563e-01 0.000000000000e+00 0.000000000000e+00
1.084750000000e+03 -8.141510531185e-01 0.000000000000e+00 0.000000000000e+00
1.085000000000e+03 -9.282772896775e-01 0.000000000000e+00 0.000000000000e+00
1.085250000000e+03 -9.435309871142e-01 0.000000000000e+00 0.000000000000e+00
1.085500000000e+03 -8.404169337400e-01 0.000000000000e+00 0.000000000000e+00
1.085750000000e+03 -6.152791085137e-01 0.000000000000e+00 0.000000000000e+00
1.086000000000e+03 -2.822767460002e-01 0.000000000000e+00 0.000000000000e+00
1.086250000000e+03 1.271465232965e-01 0.000000000000e+00 0.000000000000e+00
1.086500000000e+03 5.673633074397e-01 0.000000000000e+00 0.000000000000e+00
1.086750000000e+03 9.839247124033e-01 0.000000000000e+00 0.000000000000e+00
1.087000000000e+03 1.320533991536e+00 0.000000000000e+00 0.000000000000e+00
1.087250000000e+03 1.526719046997e+00 0.000000000000e+00 0.000000000000e+00
1.087500000000e+03 1.565149784855e+00 0.000000000000e+00 0.000000000000e+00
1.087750000000e+03 1.417550620836e+00 0.000000000000e+00 0.000000000000e+00
1.088000000000e+03 1.088313076646e+00 0.000000000000e+00 0.000000000000e+00
1.088250000000e+03 6.052013576363e-01 0.000000000000e+00 0.000000000000e+00
1.088500000000e+03 1.692821305350e-02 0.000000000000e+00 0.000000000000e+00
1.088750000000e+03 -6.121926285796e-01 0.000000000000e+00 0.000000000000e+00
1.089000000000e+03 -1.209897385950e+00 0.000000000000e+00 0.000000000000e+00
1.089250000000e+03 -1.704967172324e+00 0.000000000000e+00 0.000000000000e+00
1.089500000000e+03 -2.036392990352e+00 0.000000000000e+00 0.000000000000e+00
1.089750000000e+03 -2.161480382089e+00 0.000000000000e+00 0.000000000000e+00
1.090000000000e+03 -2.061776895844e+00 0.000000000000e+00 0.000000000000e+00
1.090250000000e+03 -1.745976841061e+00 0.000000000000e+00 0.000000000000e+00
1.090500000000e+03 -1.249351944506e+00 0.000000000000e+00 0.000000000000e+00
1.090750000000e+03 -6.297204542322e-01 0.000000000000e+00 0.000000000000e+00
1.091000000000e+03 3.956290054153e-02 0.000000000000e+00 0.000000000000e+00
1.091250000000e+03 6.787035943391e-01 0.000000000000e+00 0.000000000000e+00
1.091500000000e+03 1.211465959767e+00 0.000000000000e+00 0.000000000000e+00
1.091750000000e+03 1.574757036397e+00 0.000000000000e+00 0.000000000000e+00
1.092000000000e+03 1.726526768183e+00 0.000000000000e+00 0.000000000000e+00
1.092250000000e+03 1.650938317165e+00 0.000000000000e+00 0.000000000000e+00
1.092500000000e+03 1.360129460888e+00 0.000000000000e+00 0.000000000000e+00
1.092750000000e+03 8.923470970547e-01 0.000000000000e+00 0.000000000000e+00
1.093000000000e+03 3.067275720522e-01 0.000000000000e+00 0.000000000000e+00
1.093250000000e+03 -3.245526903377e-01 0.000000000000e+00 0.000000000000e+00
1.093500000000e+03 -9.256820639303e-01 0.000000000000e+00 0.000000000000e+00
1.093750000000e+03 -1.426900802402e+00 0.000000000000e+00 0.000000000000e+00
1.094000000000e+03 -1.773175624877e+00 0.000000000000e+00 0.000000000000e+00
1.094250000000e+03 -1.930725084096e+00 0.000000000000e+00 0.000000000000e+00
1.094500000000e+03 -1.890572510586e+00 0.000000000000e+00 0.000000000000e+00
1.094750000000e+03 -1.668726490060e+00 0.000000000000e+00 0.000000000000e+00
1.095000000000e+03 -1.303060479518e+00 0.000000000000e+00 0.000000000000e+00
1.095250000000e+03 -8.474157980173e-01 0.000000000000e+00 0.000000000000e+00
1.095500000000e+03 -3.638218372479e-01 0.000000000000e+00 0.000000000000e+00
1.095750000000e+03 8.603730885675e-02 0.000000000000e+00 0.000000000000e+00
1.096000000000e+03 4.489106222827e-01 0.000000000000e+00 0.000000000000e+00
1.096250000000e+03 6.865252685424e-01 0.000000000000e+00 0.000000000000e+00
1.096500000000e+03 7.797476823800e-01 0.000000000000e+00 0.000000000000e+00
1.096750000000e+03 7.298881087100e-01 0.000000000000e+00 0.000000000000e+00
1.097000000000e+03 5.571016587370e-01 0.000000000000e+00 0.000000000000e+00
1.097250000000e+03 2.962576775532e-01 0.000000000000e+00 0.000000000000e+00
1.097500000000e+03 -9.000195287030e-03 0.000000000000e+00 0.000000000000e+00
1.097750000000e+03 -3.130483699493e-01 0.000000000000e+00 0.000000000000e+00
1.098000000000e+03 -5.748939422567e-01 0.000000000000e+00 0.000000000000e+00
1.098250000000e+03 -7.636378099334e-01 0.000000000000e+00 0.000000000000e+00
1.098500000000e+03 -8.620425902004e-01 0.000000000000e+00 0.000000000000e+00
1.098750000000e+03 -8.677788475272e-01 0.000000000000e+00 0.000000000000e+00
1.099000000000e+03 -7.922974720087e-01 0.000000000000e+00 0.000000000000e+00
1.099250000000e+03 -6.576446655080e-01 0.000000000000e+00 0.000000000000e+00
1.099500000000e+03 -4.918422303137e-01 0.000000000000e+00 0.000000000000e+00
1.099750000000e+03 -3.236539290044e-01 0.000000000000e+00 0.000000000000e+00
1.100000000000e+03 -1.776205843527e-01 0.000000000000e+00 0.000000000000e+00
1.100250000000e+03 -7.016613734619e-02 0.000000000000e+00 0.000000000000e+00
1.100500000000e+03 -7.370356606107e-03 0.000000000000e+00 0.000000000000e+00
1.100750000000e+03 1.529285770571e-02 0.000000000000e+00 0.000000000000e+00
1.101000000000e+03 1.129009413782e-02 0.000000000000e+00 0.000000000000e+00
1.101250000000e+03 -2.025274506657e-04 0.000000000000e+00 0.000000000000e+00
1.101500000000e+03 1.522031121421e-03 0.000000000000e+00 0.000000000000e+00
1.101750000000e+03 3.434252567121e-02 0.000000000000e+00 0.000000000000e+00
1.102000000000e+03 1.095555791365e-01 0.000000000000e+00 0.000000000000e+00
1.102250000000e+03 2.293999646098e-01 0.000000000000e+00 0.000000000000e+00
1.102500000000e+03 3.863062620371e-01 0.000000000000e+00 0.000000000000e+00
1.102750000000e+03 5.640189556174e-01 0.000000000000e+00 0.000000000000e+00
1.103000000000e+03 7.404129880667e-01 0.000000000000e+00 0.000000000000e+00
1.103250000000e+03 8.915305822218e-01 0.000000000000e+00 0.000000000000e+00
1.103500000000e+03 9.961458326637e-01 0.000000000000e+00 0.000000000000e+00
1.103750000000e+03 1.040060651332e+00 0.000000000000e+00 0.000000000000e+00
1.104000000000e+03 1.019364159116e+00 0.000000000000e+00 0.000000000000e+00
1.104250000000e+03 9.420451755287e-01 0.000000000000e+00 0.000000000000e+00
1.104500000000e+03 8.276097303677e-01 0.000000000000e+00 0.000000000000e+00
1.104750000000e+03 7.046809856595e-01 0.000000000000e+00 0.000000000000e+00
1.105000000000e+03 6.068954518989e-01 0.000000000000e+00 0.000000000000e+00
1.105250000000e+03 5.677023675055e-01 0.000000000000e+00 0.000000000000e+00
1.105500000000e+03 6.148743481442e-01 0.000000000000e+00 0.000000000000e+00
1.105750000000e+03 7.656127158633e-01 0.000000000000e+00 0.000000000000e+00
1.106000000000e+03 1.023065723961e+00 0.000000000000e+00 0.000000000000e+00
1.106250000000e+03 1.374879781955e+00 0.000000000000e+00 0.000000000000e+00
1.106500000000e+03 1.794101528321e+00 0.000000000000e+00 0.000000000000e+00
1.106750000000e+03 2.242387871918e+00 0.000000000000e+00 0.000000000000e+00
1.107000000000e+03 2.675117526552e+00 0.000000000000e+00 0.000000000000e+00
1.107250000000e+03 3.047688032506e+00 0.000000000000e+00 0.000000000000e+00
1.107500000000e+03 3.322076189786e+00 0.000000000000e+00 0.000000000000e+00
1.107750000000e+03 3.472671298831e+00 0.000000000000e+00 0.000000000000e+00
1.108000000000e+03 3.490472907859e+00 0.000000000000e+00 0.000000000000e+00
1.108250000000e+03 3.384968112119e+00 0.000000000000e+00 0.000000000000e+00
1.108500000000e+03 3.183336215168e+00 0.000000000000e+00 0.000000000000e+00
1.108750000000e+03 2.927021908850e+00 0.000000000000e+00 0.000000000000e+00
1.109000000000e+03 2.666113306952e+00 0.000000000000e+00 0.000000000000e+00
1.109250000000e+03 2.452298387331e+00 0.000000000000e+00 0.000000000000e+00
1.109500000000e+03 2.331400921602e+00 0.000000000000e+00 0.000000000000e+00
1.109750000000e+03 2.336579041723e+00 0.000000000000e+00 0.000000000000e+00
1.110000000000e+03 2.483191974384e+00 0.000000000000e+00 0.000000000000e+00
1.110250000000e+03 2.766112768355e+00 0.000000000000e+00 0.000000000000e+00
1.110500000000e+03 3.159919205748e+00 0.000000000000e+00 0.000000000000e+00
1.110750000000e+03 3.621981554470e+00 0.000000000000e+00 0.000000000000e+00
1.111000000000e+03 4.098044894371e+00 0.000000000000e+00 0.000000000000e+00
1.111250000000e+03 4.529537435643e+00 0.000000000000e+00 0.000000000000e+00
1.111500000000e+03 4.861578812184e+00 0.000000000000e+00 0.000000000000e+00
1.111750000000e+03 5.050552219864e+00 0.000000000000e+00 0.000000000000e+00
1.112000000000e+03 5.070158368532e+00 0.000000000000e+00 0.000000000000e+00
1.112250000000e+03 4.915080329592e+00 0.000000000000e+00 0.000000000000e+00
1.112500000000e+03 4.601726251636e+00 0.000000000000e+00 0.000000000000e+00
1.112750000000e+03 4.165932766494e+00 0.000000000000e+00 0.000000000000e+00
1.113000000000e+03 3.657945509578e+00 0.000000000000e+00 0.000000000000e+00
1.113250000000e+03 3.135381785060e+00 0.000000000000e+00 0.000000000000e+00
1.113500000000e+03 2.655167922306e+00 0.000000000000e+00 0.000000000000e+00
1.113750000000e+03 2.265589019789e+00 0.000000000000e+00 0.000000000000e+00
1.114000000000e+03 1.999571052765e+00 0.000000000000e+00 0.000000000000e+00
1.114250000000e+03 1.870137873462e+00 0.000000000000e+00 0.000000000000e+00
1.114500000000e+03 1.868674643437e+00 0.000000000000e+00 0.000000000000e+00
1.114750000000e+03 1.966229978363e+00 0.000000000000e+00 0.000000000000e+00
1.115000000000e+03 2.117659208733e+00 0.000000000000e+00 0.000000000000e+00
1.115250000000e+03 2.268012259721e+00 0.000000000000e+00 0.000000000000e+00
1.115500000000e+03 2.360258337516e+00 0.000000000000e+00 0.000000000000e+00
1.115750000000e+03 2.343259393908e+00 0.000000000000e+00 0.000000000000e+00
1.116000000000e+03 2.178879532966e+00 0.000000000000e+00 0.000000000000e+00
1.116250000000e+03 1.847249957618e+00 0.000000000000e+00 0.000000000000e+00
1.116500000000e+03 1.349478111727e+00 0.000000000000e+00 0.000000000000e+00
1.116750000000e+03 7.074555401335e-01 0.000000000000e+00 0.000000000000e+00
1.117000000000e+03 -3.917137745471e-02 0.000000000000e+00 0.000000000000e+00
1.117250000000e+03 -8.384087561066e-01 0.000000000000e+00 0.000000000000e+00
1.117500000000e+03 -1.632916867091e+00 0.000000000000e+00 0.000000000000e+00
1.117750000000e+03 -2.367612633436e+00 0.000000000000e+00 0.000000000000e+00
1.118000000000e+03 -2.996812247468e+00 0.000000000000e+00 0.000000000000e+00
1.118250000000e+03 -3.489935538304e+00 0.000000000000e+00 0.000000000000e+00
1.118500000000e+03 -3.835011358922e+00 0.000000000000e+00 0.000000000000e+00
1.118750000000e+03 -4.039543127379e+00 0.000000000000e+00 0.000000000000e+00
1.119000000000e+03 -4.128668902675e+00 0.000000000000e+00 0.000000000000e+00
1.119250000000e+03 -4.140927310254e+00 0.000000000000e+00 0.000000000000e+00
1.119500000000e+03 -4.122266447891e+00 0.000000000000e+00 0.000000000000e+00
1.119750000000e+03 -4.119163116278e+00 0.000000000000e+00 0.000000000000e+00
1.120000000000e+03 -4.171824257891e+00 0.000000000000e+00 0.000000000000e+00
1.120250000000e+03 -4.308409595759e+00 0.000000000000e+00 0.000000000000e+00
1.120500000000e+03 -4.541051918788e+00 0.000000000000e+00 0.000000000000e+00
1.120750000000e+03 -4.864185004876e+00 0.000000000000e+00 0.000000000000e+00
1.121000000000e+03 -5.255358448650e+00 0.000000000000e+00 0.000000000000e+00
1.121250000000e+03 -5.678371287984e+00 0.000000000000e+00 0.000000000000e+00
1.121500000000e+03 -6.088241015539e+00 0.000000000000e+00 0.000000000000e+00
1.121750000000e+03 -6.437284270793e+00 0.000000000000e+00 0.000000000000e+00
1.122000000000e+03 -6.681451570281e+00 0.000000000000e+00 0.000000000000e+00
1.122250000000e+03 -6.786046510837e+00 0.000000000000e+00 0.000000000000e+00
1.122500000000e+03 -6.730068215951e+00 0.000000000000e+00 0.000000000000e+00
1.122750000000e+03 -6.508625963486e+00 0.000000000000e+00 0.000000000000e+00
1.123000000000e+03 -6.133154899937e+00 0.000000000000e+00 0.000000000000e+00
1.123250000000e+03 -5.629470741762e+00 0.000000000000e+00 0.000000000000e+00
1.123500000000e+03 -5.033995823845e+00 0.000000000000e+00 0.000000000000e+00
1.123750000000e+03 -4.388728569209e+00 0.000000000000e+00 0.000000000000e+00
1.124000000000e+03 -3.735682050467e+00 0.000000000000e+00 0.000000000000e+00
1.124250000000e+03 -3.111566334164e+00 0.000000000000e+00 0.000000000000e+00
1.124500000000e+03 -2.543430342303e+00 0.000000000000e+00 0.000000000000e+00
1.124750000000e+03 -2.045823662573e+00 0.000000000000e+00 0.000000000000e+00
1.125000000000e+03 -1.619811641847e+00 0.000000000000e+00 0.000000000000e+00
1.125250000000e+03 -1.253911841633e+00 0.000000000000e+00 0.000000000000e+00
1.125500000000e+03 -9.267542736838e-01 0.000000000000e+00 0.000000000000e+00
1.125750000000e+03 -6.110382796564e-01 0.000000000000e+00 0.000000000000e+00
1.126000000000e+03 -2.781957380698e-01 0.000000000000e+00 0.000000000000e+00
1.126250000000e+03 9.690645659369e-02 0.000000000000e+00 0.000000000000e+00
1.126500000000e+03 5.318745249750e-01 0.000000000000e+00 0.000000000000e+00
1.126750000000e+03 1.033851042925e+00 0.000000000000e+00 0.000000000000e+00
1.127000000000e+03 1.598101794950e+00 0.000000000000e+00 0.000000000000e+00
1.127250000000e+03 2.208274773721e+00 0.000000000000e+00 0.000000000000e+00
1.127500000000e+03 2.838247574891e+00 0.000000000000e+00 0.000000000000e+00
1.127750000000e+03 3.455266997616e+00 0.000000000000e+00 0.000000000000e+00
1.128000000000e+03 4.023920281574e+00 0.000000000000e+00 0.000000000000e+00
1.128250000000e+03 4.510381649697e+00 0.000000000000e+00 0.000000000000e+00
1.128500000000e+03 4.886361069597e+00 0.000000000000e+00 0.000000000000e+00
1.128750000000e+03 5.132243595605e+00 0.000000000000e+00 0.000000000000e+00
1.129000000000e+03 5.239035879150e+00 0.000000000000e+00 0.000000000000e+00
1.129250000000e+03 5.208911375274e+00 0.000000000000e+00 0.000000000000e+00
1.129500000000e+03 5.054341823701e+00 0.000000000000e+00 0.000000000000e+00
1.129750000000e+03 4.795992320735e+00 0.000000000000e+00 0.000000000000e+00
1.130000000000e+03 4.459715293210e+00 0.000000000000e+00 0.000000000000e+00
1.130250000000e+03 4.073084877270e+00 0.000000000000e+00 0.000000000000e+00
1.130500000000e+03 3.661955401279e+00 0.000000000000e+00 0.000000000000e+00
1.130750000000e+03 3.247502867774e+00 0.000000000000e+00 0.000000000000e+00
1.131000000000e+03 2.844122713179e+00 0.000000000000e+00 0.000000000000e+00
1.131250000000e+03 2.458424839157e+00 0.000000000000e+00 0.000000000000e+00
1.131500000000e+03 2.089407787625e+00 0.000000000000e+00 0.000000000000e+00
1.131750000000e+03 1.729730559119e+00 0.000000000000e+00 0.000000000000e+00
1.132000000000e+03 1.367855119994e+00 0.000000000000e+00 0.000000000000e+00
1.132250000000e+03 9.907238885888e-01 0.000000000000e+00 0.000000000000e+00
1.132500000000e+03 5.865774526443e-01 0.000000000000e+00 0.000000000000e+00
1.132750000000e+03 1.475142201929e-01 0.000000000000e+00 0.000000000000e+00
1.133000000000e+03 -3.285562751579e-01 0.000000000000e+00 0.000000000000e+00
1.133250000000e+03 -8.368201007649e-01 0.000000000000e+00 0.000000000000e+00
1.133500000000e+03 -1.365454740773e+00 0.000000000000e+00 0.000000000000e+00
1.133750000000e+03 -1.896506275591e+00 0.000000000000e+00 0.000000000000e+00
1.134000000000e+03 -2.407609947782e+00 0.000000000000e+00 0.000000000000e+00
1.134250000000e+03 -2.874309385722e+00 0.000000000000e+00 0.000000000000e+00
1.134500000000e+03 -3.272659588000e+00 0.000000000000e+00 0.000000000000e+00
1.134750000000e+03 -3.581772838807e+00 0.000000000000e+00 0.000000000000e+00
1.135000000000e+03 -3.785986500205e+00 0.000000000000e+00 0.000000000000e+00
1.135250000000e+03 -3.876392509026e+00 0.000000000000e+00 0.000000000000e+00
1.135500000000e+03 -3.851560615437e+00 0.000000000000e+00 0.000000000000e+00
1.135750000000e+03 -3.717397513745e+00 0.000000000000e+00 0.000000000000e+00
1.136000000000e+03 -3.486196897133e+00 0.000000000000e+00 0.000000000000e+00
1.136250000000e+03 -3.175036321540e+00 0.000000000000e+00 0.000000000000e+00
1.136500000000e+03 -2.803753040926e+00 0.000000000000e+00 0.000000000000e+00
1.136750000000e+03 -2.392773890147e+00 0.000000000000e+00 0.000000000000e+00
1.137000000000e+03 -1.961079769453e+00 0.000000000000e+00 0.000000000000e+00
1.137250000000e+03 -1.524554263143e+00 0.000000000000e+00 0.000000000000e+00
1.137500000000e+03 -1.094903989673e+00 0.000000000000e+00 0.000000000000e+00
1.137750000000e+03 -6.792547295733e-01 0.000000000000e+00 0.000000000000e+00
1.138000000000e+03 -2.804338615281e-01 0.000000000000e+00 0.000000000000e+00
1.138250000000e+03 1.021414300891e-01 0.000000000000e+00 0.000000000000e+00
1.138500000000e+03 4.711277588861e-01 0.000000000000e+00 0.000000000000e+00
1.138750000000e+03 8.296822479936e-01 0.000000000000e+00 0.000000000000e+00
1.139000000000e+03 1.179888046616e+00 0.000000000000e+00 0.000000000000e+00
1.139250000000e+03 1.521407385335e+00 0.000000000000e+00 0.000000000000e+00
1.139500000000e+03 1.850554545091e+00 0.000000000000e+00 0.000000000000e+00
1.139750000000e+03 2.159920936666e+00 0.000000000000e+00 0.000000000000e+00
1.140000000000e+03 2.438608839476e+00 0.000000000000e+00 0.000000000000e+00
1.140250000000e+03 2.673049217595e+00 0.000000000000e+00 0.000000000000e+00
1.140500000000e+03 2.848302756068e+00 0.000000000000e+00 0.000000000000e+00
1.140750000000e+03 2.949681256413e+00 0.000000000000e+00 0.000000000000e+00
1.141000000000e+03 2.964486172735e+00 0.000000000000e+00 0.000000000000e+00
1.141250000000e+03 2.883646866900e+00 0.000000000000e+00 0.000000000000e+00
1.141500000000e+03 2.703054294327e+00 0.000000000000e+00 0.000000000000e+00
1.141750000000e+03 2.424424108776e+00 0.000000000000e+00 0.000000000000e+00
1.142000000000e+03 2.055581382296e+00 0.000000000000e+00 0.000000000000e+00
1.142250000000e+03 1.610129743044e+00 0.000000000000e+00 0.000000000000e+00
1.142500000000e+03 1.106541844433e+00 0.000000000000e+00 0.000000000000e+00
1.142750000000e+03 5.667765334475e-01 0.000000000000e+00 0.000000000000e+00
1.143000000000e+03 1.458256385130e-02 0.000000000000e+00 0.000000000000e+00
1.143250000000e+03 -5.263172892585e-01 0.000000000000e+00 0.000000000000e+00
1.143500000000e+03 -1.033958215153e+00 0.000000000000e+00 0.000000000000e+00
1.143750000000e+03 -1.489593548943e+00 0.000000000000e+00 0.000000000000e+00
1.144000000000e+03 -1.878733825020e+00 0.000000000000e+00 0.000000000000e+00
1.144250000000e+03 -2.191671870177e+00 0.000000000000e+00 0.000000000000e+00
1.144500000000e+03 -2.423468231566e+00 0.000000000000e+00 0.000000000000e+00
1.144750000000e+03 -2.573440416634e+00 0.000000000000e+00 0.000000000000e+00
1.145000000000e+03 -2.644261826646e+00 0.000000000000e+00 0.000000000000e+00
1.145250000000e+03 -2.640823902662e+00 0.000000000000e+00 0.000000000000e+00
1.145500000000e+03 -2.569041728453e+00 0.000000000000e+00 0.000000000000e+00
1.145750000000e+03 -2.434785637597e+00 0.000000000000e+00 0.000000000000e+00
1.146000000000e+03 -2.243098848699e+00 0.000000000000e+00 0.000000000000e+00
1.146250000000e+03 -1.997816604403e+00 0.000000000000e+00 0.000000000000e+00
1.146500000000e+03 -1.701641418070e+00 0.000000000000e+00 0.000000000000e+00
1.146750000000e+03 -1.356659762936e+00 0.000000000000e+00 0.000000000000e+00
1.147000000000e+03 -9.652170486227e-01 0.000000000000e+00 0.000000000000e+00
1.147250000000e+03 -5.310092873994e-01 0.000000000000e+00 0.000000000000e+00
1.147500000000e+03 -6.020961682976e-02 0.000000000000e+00 0.000000000000e+00
1.147750000000e+03 4.375682257628e-01 0.000000000000e+00 0.000000000000e+00
1.148000000000e+03 9.486563690092e-01 0.000000000000e+00 0.000000000000e+00
1.148250000000e+03 1.455218596814e+00 0.000000000000e+00 0.000000000000e+00
1.148500000000e+03 1.935724957672e+00 0.000000000000e+00 0.000000000000e+00
1.148750000000e+03 2.366029633293e+00 0.000000000000e+00 0.000000000000e+00
1.149000000000e+03 2.720985718227e+00 0.000000000000e+00 0.000000000000e+00
1.149250000000e+03 2.976454533280e+00 0.000000000000e+00 0.000000000000e+00
1.149500000000e+03 3.111506007280e+00 0.000000000000e+00 0.000000000000e+00
1.149750000000e+03 3.110569031339e+00 0.000000000000e+00 0.000000000000e+00
1.150000000000e+03 2.965282192481e+00 0.000000000000e+00 0.000000000000e+00
1.150250000000e+03 2.675817931354e+00 0.000000000000e+00 0.000000000000e+00
1.150500000000e+03 2.251504907171e+00 0.000000000000e+00 0.000000000000e+00
1.150750000000e+03 1.710648289535e+00 0.000000000000e+00 0.000000000000e+00
1.151000000000e+03 1.079536756023e+00 0.000000000000e+00 0.000000000000e+00
1.151250000000e+03 3.907170490643e-01 0.000000000000e+00 0.000000000000e+00
1.151500000000e+03 -3.192996583641e-01 0.000000000000e+00 0.000000000000e+00
1.151750000000e+03 -1.012671343885e+00 0.000000000000e+00 0.000000000000e+00
1.152000000000e+03 -1.652934115455e+00 0.000000000000e+00 0.000000000000e+00
1.152250000000e+03 -2.207518126998e+00 0.000000000000e+00 0.000000000000e+00
1.152500000000e+03 -2.649830861020e+00 0.000000000000e+00 0.000000000000e+00
1.152750000000e+03 -2.960725939780e+00 0.000000000000e+00 0.000000000000e+00
1.153000000000e+03 -3.129254328030e+00 0.000000000000e+00 0.000000000000e+00
1.153250000000e+03 -3.152683749863e+00 0.000000000000e+00 0.000000000000e+00
1.153500000000e+03 -3.035859262466e+00 0.000000000000e+00 0.000000000000e+00
1.153750000000e+03 -2.790051409767e+00 0.000000000000e+00 0.000000000000e+00
1.154000000000e+03 -2.431488379564e+00 0.000000000000e+00 0.000000000000e+00
1.154250000000e+03 -1.979788641688e+00 0.000000000000e+00 0.000000000000e+00
1.154500000000e+03 -1.456498508737e+00 0.000000000000e+00 0.000000000000e+00
1.154750000000e+03 -8.838974587642e-01 0.000000000000e+00 0.000000000000e+00
1.155000000000e+03 -2.841697579037e-01 0.000000000000e+00 0.000000000000e+00
1.155250000000e+03 3.210358307335e-01 0.000000000000e+00 0.000000000000e+00
1.155500000000e+03 9.107135070923e-01 0.000000000000e+00 0.000000000000e+00
1.155750000000e+03 1.464395355734e+00 0.000000000000e+00 0.000000000000e+00
1.156000000000e+03 1.961996460246e+00 0.000000000000e+00 0.000000000000e+00
1.156250000000e+03 2.383785507593e+00 0.000000000000e+00 0.000000000000e+00
1.156500000000e+03 2.710636085359e+00 0.000000000000e+00 0.000000000000e+00
1.156750000000e+03 2.924663352414e+00 0.000000000000e+00 0.000000000000e+00
1.157000000000e+03 3.010276864296e+00 0.000000000000e+00 0.000000000000e+00
1.157250000000e+03 2.955594013099e+00 0.000000000000e+00 0.000000000000e+00
1.157500000000e+03 2.754073134914e+00 0.000000000000e+00 0.000000000000e+00
1.157750000000e+03 2.406154649862e+00 0.000000000000e+00 0.000000000000e+00
1.158000000000e+03 1.920654858654e+00 0.000000000000e+00 0.000000000000e+00
1.158250000000e+03 1.315649004758e+00 0.000000000000e+00 0.000000000000e+00
1.158500000000e+03 6.186118257314e-01 0.000000000000e+00 0.000000000000e+00
1.158750000000e+03 -1.343466737875e-01 0.000000000000e+00 0.000000000000e+00
1.159000000000e+03 -9.002124318766e-01 0.000000000000e+00 0.000000000000e+00
1.159250000000e+03 -1.631709214432e+00 0.000000000000e+00 0.000000000000e+00
1.159500000000e+03 -2.280673226795e+00 0.000000000000e+00 0.000000000000e+00
1.159750000000e+03 -2.801874213979e+00 0.000000000000e+00 0.000000000000e+00
1.160000000000e+03 -3.156917243598e+00 0.000000000000e+00 0.000000000000e+00
1.160250000000e+03 -3.317820600159e+00 0.000000000000e+00 0.000000000000e+00
1.160500000000e+03 -3.269874283680e+00 0.000000000000e+00 0.000000000000e+00
1.160750000000e+03 -3.013441374416e+00 0.000000000000e+00 0.000000000000e+00
1.161000000000e+03 -2.564465455858e+00 0.000000000000e+00 0.000000000000e+00
1.161250000000e+03 -1.953580038517e+00 0.000000000000e+00 0.000000000000e+00
1.161500000000e+03 -1.223864783710e+00 0.000000000000e+00 0.000000000000e+00
1.161750000000e+03 -4.274402477310e-01 0.000000000000e+00 0.000000000000e+00
1.162000000000e+03 3.787801377488e-01 0.000000000000e+00 0.000000000000e+00
1.162250000000e+03 1.137770616492e+00 0.000000000000e+00 0.000000000000e+00
1.162500000000e+03 1.797050976485e+00 0.000000000000e+00 0.000000000000e+00
1.162750000000e+03 2.312873196102e+00 0.000000000000e+00 0.000000000000e+00
1.163000000000e+03 2.653545200756e+00 0.000000000000e+00 0.000000000000e+00
1.163250000000e+03 2.801599385297e+00 0.000000000000e+00 0.000000000000e+00
1.163500000000e+03 2.754642398106e+00 0.000000000000e+00 0.000000000000e+00
1.163750000000e+03 2.524864747306e+00 0.000000000000e+00 0.000000000000e+00
1.164000000000e+03 2.137326654679e+00 0.000000000000e+00 0.000000000000e+00
1.164250000000e+03 1.627254038812e+00 0.000000000000e+00 0.000000000000e+00
1.164500000000e+03 1.036662670180e+00 0.000000000000e+00 0.000000000000e+00
1.164750000000e+03 4.106714342435e-01 0.000000000000e+00 0.000000000000e+00
1.165000000000e+03 -2.061349467543e-01 0.000000000000e+00 0.000000000000e+00
1.165250000000e+03 -7.729738871043e-01 0.000000000000e+00 0.000000000000e+00
1.165500000000e+03 -1.255515661554e+00 0.000000000000e+00 0.000000000000e+00
1.165750000000e+03 -1.627760233530e+00 0.000000000000e+00 0.000000000000e+00
1.166000000000e+03 -1.873080672762e+00 0.000000000000e+00 0.000000000000e+00
1.166250000000e+03 -1.984463535328e+00 0.000000000000e+00 0.000000000000e+00
1.166500000000e+03 -1.964048502422e+00 0.000000000000e+00 0.000000000000e+00
1.166750000000e+03 -1.822116576971e+00 0.000000000000e+00 0.000000000000e+00
1.167000000000e+03 -1.575695780519e+00 0.000000000000e+00 0.000000000000e+00
1.167250000000e+03 -1.246947653170e+00 0.000000000000e+00 0.000000000000e+00
1.167500000000e+03 -8.614728048741e-01 0.000000000000e+00 0.000000000000e+00
1.167750000000e+03 -4.466376508646e-01 0.000000000000e+00 0.000000000000e+00
1.168000000000e+03 -2.998647490197e-02 0.000000000000e+00 0.000000000000e+00
1.168250000000e+03 3.622285932676e-01 0.000000000000e+00 0.000000000000e+00
1.168500000000e+03 7.063862854349e-01 0.000000000000e+00 0.000000000000e+00
1.168750000000e+03 9.826944335069e-01 0.000000000000e+00 0.000000000000e+00
1.169000000000e+03 1.176229058710e+00 0.000000000000e+00 0.000000000000e+00
1.169250000000e+03 1.277776887618e+00 0.000000000000e+00 0.000000000000e+00
1.169500000000e+03 1.284422878333e+00 0.000000000000e+00 0.000000000000e+00
1.169750000000e+03 1.199809030556e+00 0.000000000000e+00 0.000000000000e+00
1.170000000000e+03 1.033988369583e+00 0.000000000000e+00 0.000000000000e+00
1.170250000000e+03 8.028135186823e-01 0.000000000000e+00 0.000000000000e+00
1.170500000000e+03 5.268342290638e-01 0.000000000000e+00 0.000000000000e+00
1.170750000000e+03 2.297300846836e-01 0.000000000000e+00 0.000000000000e+00
1.171000000000e+03 -6.363312608727e-02 0.000000000000e+00 0.000000000000e+00
1.171250000000e+03 -3.293717040934e-01 0.000000000000e+00 0.000000000000e+00
1.171500000000e+03 -5.467723494002e-01 0.000000000000e+00 0.000000000000e+00
1.171750000000e+03 -7.002638370746e-01 0.000000000000e+00 0.000000000000e+00
1.172000000000e+03 -7.809328951666e-01 0.000000000000e+00 0.000000000000e+00
1.172250000000e+03 -7.873766164235e-01 0.000000000000e+00 0.000000000000e+00
1.172500000000e+03 -7.257486120259e-01 0.000000000000e+00 0.000000000000e+00
1.172750000000e+03 -6.089482335687e-01 0.000000000000e+00 0.000000000000e+00
1.173000000000e+03 -4.550104231223e-01 0.000000000000e+00 0.000000000000e+00
1.173250000000e+03 -2.848633828421e-01 0.000000000000e+00 0.000000000000e+00
1.173500000000e+03 -1.197160549651e-01 0.000000000000e+00 0.000000000000e+00
1.173750000000e+03 2.159790479682e-02 0.000000000000e+00 0.000000000000e+00
1.174000000000e+03 1.249702323988e-01 0.000000000000e+00 0.000000000000e+00
1.174250000000e+03 1.827383242313e-01 0.000000000000e+00 0.000000000000e+00
1.174500000000e+03 1.945249564444e-01 0.000000000000e+00 0.000000000000e+00
1.174750000000e+03 1.670598275210e-01 0.000000000000e+00 0.000000000000e+00
1.175000000000e+03 1.129839793897e-01 0.000000000000e+00 0.000000000000e+00
1.175250000000e+03 4.878346305815e-02 0.000000000000e+00 0.000000000000e+00
1.175500000000e+03 -7.870474876199e-03 0.000000000000e+00 0.000000000000e+00
1.175750000000e+03 -4.100090910370e-02 0.000000000000e+00 0.000000000000e+00
1.176000000000e+03 -3.900450519347e-02 0.000000000000e+00 0.000000000000e+00
1.176250000000e+03 3.276050662719e-03 0.000000000000e+00 0.000000000000e+00
1.176500000000e+03 8.341937295281e-02 0.000000000000e+00 0.000000000000e+00
1.176750000000e+03 1.914395013922e-01 0.000000000000e+00 0.000000000000e+00
1.177000000000e+03 3.109921152455e-01 0.000000000000e+00 0.000000000000e+00
1.177250000000e+03 4.216427762552e-01 0.000000000000e+00 0.000000000000e+00
1.177500000000e+03 5.019035162387e-01 0.000000000000e+00 0.000000000000e+00
1.177750000000e+03 5.326168298727e-01 0.000000000000e+00 0.000000000000e+00
1.178000000000e+03 5.001955277042e-01 0.000000000000e+00 0.000000000000e+00
1.178250000000e+03 3.992256841358e-01 0.000000000000e+00 0.000000000000e+00
1.178500000000e+03 2.340110839113e-01 0.000000000000e+00 0.000000000000e+00
1.178750000000e+03 1.877358619092e-02 0.000000000000e+00 0.000000000000e+00
1.179000000000e+03 -2.235926766623e-01 0.000000000000e+00 0.000000000000e+00
1.179250000000e+03 -4.641093465247e-01 0.000000000000e+00 0.000000000000e+00
1.179500000000e+03 -6.713408891967e-01 0.000000000000e+00 0.000000000000e+00
1.179750000000e+03 -8.155939908951e-01 0.000000000000e+00 0.000000000000e+00
1.180000000000e+03 -8.731201514663e-01 0.000000000000e+00 0.000000000000e+00
1.180250000000e+03 -8.297277182048e-01 0.000000000000e+00 0.000000000000e+00
1.180500000000e+03 -6.832690963076e-01 0.000000000000e+00 0.000000000000e+00
1.180750000000e+03 -4.446066806915e-01 0.000000000000e+00 0.000000000000e+00
1.181000000000e+03 -1.368599022283e-01 0.000000000000e+00 0.000000000000e+00
1.181250000000e+03 2.070309096735e-01 0.000000000000e+00 0.000000000000e+00
1.181500000000e+03 5.481526475780e-01 0.000000000000e+00 0.000000000000e+00
1.181750000000e+03 8.464040718550e-01 0.000000000000e+00 0.000000000000e+00
1.182000000000e+03 1.065598292180e+00 0.000000000000e+00 0.000000000000e+00
1.182250000000e+03 1.178203940349e+00 0.000000000000e+00 0.000000000000e+00
1.182500000000e+03 1.169078622602e+00 0.000000000000e+00 0.000000000000e+00
1.182750000000e+03 1.037671499036e+00 0.000000000000e+00 0.000000000000e+00
1.183000000000e+03 7.983700290838e-01 0.000000000000e+00 0.000000000000e+00
1.183250000000e+03 4.789125294537e-01 0.000000000000e+00 0.000000000000e+00
1.183500000000e+03 1.170494067620e-01 0.000000000000e+00 0.000000000000e+00
1.183750000000e+03 -2.441246088334e-01 0.000000000000e+00 0.000000000000e+00
1.184000000000e+03 -5.615609277293e-01 0.000000000000e+00 0.000000000000e+00
1.184250000000e+03 -7.976617294255e-01 0.000000000000e+00 0.000000000000e+00
1.184500000000e+03 -9.249846687378e-01 0.000000000000e+00 0.000000000000e+00
1.184750000000e+03 -9.296260775320e-01 0.000000000000e+00 0.000000000000e+00
1.185000000000e+03 -8.128391677234e-01 0.000000000000e+00 0.000000000000e+00
1.185250000000e+03 -5.906827837712e-01 0.000000000000e+00 0.000000000000e+00
1.185500000000e+03 -2.917629354630e-01 0.000000000000e+00 0.000000000000e+00
1.185750000000e+03 4.661359558773e-02 0.000000000000e+00 0.000000000000e+00
1.186000000000e+03 3.833427167068e-01 0.000000000000e+00 0.000000000000e+00
1.186250000000e+03 6.788159778064e-01 0.000000000000e+00 0.000000000000e+00
1.186500000000e+03 8.998922056538e-01 0.000000000000e+00 0.000000000000e+00
1.186750000000e+03 1.023892500368e+00 0.000000000000e+00 0.000000000000e+00
1.187000000000e+03 1.041108679666e+00 0.000000000000e+00 0.000000000000e+00
1.187250000000e+03 9.555290164668e-01 0.000000000000e+00 0.000000000000e+00
1.187500000000e+03 7.837361370772e-01 0.000000000000e+00 0.000000000000e+00
1.187750000000e+03 5.521841612857e-01 0.000000000000e+00 0.000000000000e+00
1.188000000000e+03 2.932797950089e-01 0.000000000000e+00 0.000000000000e+00
1.188250000000e+03 4.084483172910e-02 0.000000000000e+00 0.000000000000e+00
1.188500000000e+03 -1.743950960373e-01 0.000000000000e+00 0.000000000000e+00
1.188750000000e+03 -3.286764424808e-01 0.000000000000e+00 0.000000000000e+00
1.189000000000e+03 -4.079123418239e-01 0.000000000000e+00 0.000000000000e+00
1.189250000000e+03 -4.089317642612e-01 0.000000000000e+00 0.000000000000e+00
1.189500000000e+03 -3.391417364265e-01 0.000000000000e+00 0.000000000000e+00
1.189750000000e+03 -2.147409215726e-01 0.000000000000e+00 0.000000000000e+00
1.190000000000e+03 -5.781599583629e-02 0.000000000000e+00 0.000000000000e+00
1.190250000000e+03 1.072003812792e-01 0.000000000000e+00 0.000000000000e+00
1.190500000000e+03 2.571597798417e-01 0.000000000000e+00 0.000000000000e+00
1.190750000000e+03 3.733790260207e-01 0.000000000000e+00 0.000000000000e+00
1.191000000000e+03 4.439272951594e-01 0.000000000000e+00 0.000000000000e+00
1.191250000000e+03 4.647304952418e-01 0.000000000000e+00 0.000000000000e+00
1.191500000000e+03 4.393978689909e-01 0.000000000000e+00 0.000000000000e+00
1.191750000000e+03 3.778764532034e-01 0.000000000000e+00 0.000000000000e+00
1.192000000000e+03 2.942157072473e-01 0.000000000000e+00 0.000000000000e+00
1.192250000000e+03 2.038506719044e-01 0.000000000000e+00 0.000000000000e+00
1.192500000000e+03 1.208693274179e-01 0.000000000000e+00 0.000000000000e+00
1.192750000000e+03 5.571138421516e-02 0.000000000000e+00 0.000000000000e+00
1.193000000000e+03 1.365656251408e-02 0.000000000000e+00 0.000000000000e+00
1.193250000000e+03 -5.683488429268e-03 0.000000000000e+00 0.000000000000e+00
1.193500000000e+03 -7.829780934827e-03 0.000000000000e+00 0.000000000000e+00
1.193750000000e+03 -1.993239115439e-03 0.000000000000e+00 0.000000000000e+00
1.194000000000e+03 9.900043569224e-04 0.000000000000e+00 0.000000000000e+00
1.194250000000e+03 -9.038869287944e-03 0.000000000000e+00 0.000000000000e+00
1.194500000000e+03 -3.943813418759e-02 0.000000000000e+00 0.000000000000e+00
1.194750000000e+03 -9.320140403868e-02 0.000000000000e+00 0.000000000000e+00
1.195000000000e+03 -1.682318077718e-01 0.000000000000e+00 0.000000000000e+00
1.195250000000e+03 -2.575867339003e-01 0.000000000000e+00 0.000000000000e+00
1.195500000000e+03 -3.506567644251e-01 0.000000000000e+00 0.000000000000e+00
1.195750000000e+03 -4.350799213367e-01 0.000000000000e+00 0.000000000000e+00
1.196000000000e+03 -4.990628479123e-01 0.000000000000e+00 0.000000000000e+00
1.196250000000e+03 -5.337054950300e-01 0.000000000000e+00 0.000000000000e+00
1.196500000000e+03 -5.349179031706e-01 0.000000000000e+00 0.000000000000e+00
1.196750000000e+03 -5.045785280362e-01 0.000000000000e+00 0.000000000000e+00
1.197000000000e+03 -4.507038563275e-01 0.000000000000e+00 0.000000000000e+00
1.197250000000e+03 -3.865597184462e-01 0.000000000000e+00 0.000000000000e+00
1.197500000000e+03 -3.288199811013e-01 0.000000000000e+00 0.000000000000e+00
1.197750000000e+03 -2.950398681898e-01 0.000000000000e+00 0.000000000000e+00
1.198000000000e+03 -3.008326121987e-01 0.000000000000e+00 0.000000000000e+00
1.198250000000e+03 -3.571992255013e-01 0.000000000000e+00 0.000000000000e+00
1.198500000000e+03 -4.684510573730e-01 0.000000000000e+00 0.000000000000e+00
1.198750000000e+03 -6.310838318420e-01 0.000000000000e+00 0.000000000000e+00
1.199000000000e+03 -8.338216542030e-01 0.000000000000e+00 0.000000000000e+00
1.199250000000e+03 -1.058871159202e+00 0.000000000000e+00 0.000000000000e+00
1.199500000000e+03 -1.284236966644e+00 0.000000000000e+00 0.000000000000e+00
1.199750000000e+03 -1.486779375079e+00 0.000000000000e+00 0.000000000000e+00
1.200000000000e+03 -1.645570691744e+00 0.000000000000e+00 0.000000000000e+00
1.200250000000e+03 -1.745047944926e+00 0.000000000000e+00 0.000000000000e+00
1.200500000000e+03 -1.777477181525e+00 0.000000000000e+00 0.000000000000e+00
1.200750000000e+03 -1.744336720716e+00 0.000000000000e+00 0.000000000000e+00
1.201000000000e+03 -1.656380701108e+00 0.000000000000e+00 0.000000000000e+00
1.201250000000e+03 -1.532337479505e+00 0.000000000000e+00 0.000000000000e+00
1.201500000000e+03 -1.396401113321e+00 0.000000000000e+00 0.000000000000e+00
1.201750000000e+03 -1.274857579858e+00 0.000000000000e+00 0.000000000000e+00
1.202000000000e+03 -1.192322605855e+00 0.000000000000e+00 0.000000000000e+00
1.202250000000e+03 -1.168134073477e+00 0.000000000000e+00 0.000000000000e+00
1.202500000000e+03 -1.213428241660e+00 0.000000000000e+00 0.000000000000e+00
1.202750000000e+03 -1.329336688084e+00 0.000000000000e+00 0.000000000000e+00
1.203000000000e+03 -1.506582931970e+00 0.000000000000e+00 0.000000000000e+00
1.203250000000e+03 -1.726557016527e+00 0.000000000000e+00 0.000000000000e+00
1.203500000000e+03 -1.963732275826e+00 0.000000000000e+00 0.000000000000e+00
1.203750000000e+03 -2.189092568380e+00 0.000000000000e+00 0.000000000000e+00
1.204000000000e+03 -2.374089346684e+00 0.000000000000e+00 0.000000000000e+00
1.204250000000e+03 -2.494568100071e+00 0.000000000000e+00 0.000000000000e+00
1.204500000000e+03 -2.534104870853e+00 0.000000000000e+00 0.000000000000e+00
1.204750000000e+03 -2.486275719698e+00 0.000000000000e+00 0.000000000000e+00
1.205000000000e+03 -2.355533342830e+00 0.000000000000e+00 0.000000000000e+00
1.205250000000e+03 -2.156563549924e+00 0.000000000000e+00 0.000000000000e+00
1.205500000000e+03 -1.912211177980e+00 0.000000000000e+00 0.000000000000e+00
1.205750000000e+03 -1.650268827362e+00 0.000000000000e+00 0.000000000000e+00
1.206000000000e+03 -1.399583160746e+00 0.000000000000e+00 0.000000000000e+00
1.206250000000e+03 -1.186029300665e+00 0.000000000000e+00 0.000000000000e+00
1.206500000000e+03 -1.028920618982e+00 0.000000000000e+00 0.000000000000e+00
1.206750000000e+03 -9.383569708643e-01 0.000000000000e+00 0.000000000000e+00
1.207000000000e+03 -9.138789331501e-01 0.000000000000e+00 0.000000000000e+00
1.207250000000e+03 -9.446087975171e-01 0.000000000000e+00 0.000000000000e+00
1.207500000000e+03 -1.010848080507e+00 0.000000000000e+00 0.000000000000e+00
1.207750000000e+03 -1.086896485744e+00 0.000000000000e+00 0.000000000000e+00
1.208000000000e+03 -1.144687717263e+00 0.000000000000e+00 0.000000000000e+00
1.208250000000e+03 -1.157727030637e+00 0.000000000000e+00 0.000000000000e+00
1.208500000000e+03 -1.104778915963e+00 0.000000000000e+00 0.000000000000e+00
1.208750000000e+03 -9.727950581307e-01 0.000000000000e+00 0.000000000000e+00
1.209000000000e+03 -7.586857203415e-01 0.000000000000e+00 0.000000000000e+00
1.209250000000e+03 -4.697049089676e-01 0.000000000000e+00 0.000000000000e+00
1.209500000000e+03 -1.224166212777e-01 0.000000000000e+00 0.000000000000e+00
1.209750000000e+03 2.595921460780e-01 0.000000000000e+00 0.000000000000e+00
1.210000000000e+03 6.489141516105e-01 0.000000000000e+00 0.000000000000e+00
1.210250000000e+03 1.017981467216e+00 0.000000000000e+00 0.000000000000e+00
1.210500000000e+03 1.342667879991e+00 0.000000000000e+00 0.000000000000e+00
1.210750000000e+03 1.605338109052e+00 0.000000000000e+00 0.000000000000e+00
1.211000000000e+03 1.796934690568e+00 0.000000000000e+00 0.000000000000e+00
1.211250000000e+03 1.917835589711e+00 0.000000000000e+00 0.000000000000e+00
1.211500000000e+03 1.977391999816e+00 0.000000000000e+00 0.000000000000e+00
1.211750000000e+03 1.992240917684e+00 0.000000000000e+00 0.000000000000e+00
1.212000000000e+03 1.983654831161e+00 0.000000000000e+00 0.000000000000e+00
1.212250000000e+03 1.974318174256e+00 0.000000000000e+00 0.000000000000e+00
1.212500000000e+03 1.984990286346e+00 0.000000000000e+00 0.000000000000e+00
1.212750000000e+03 2.031519093147e+00 0.000000000000e+00 0.000000000000e+00
1.213000000000e+03 2.122609650258e+00 0.000000000000e+00 0.000000000000e+00
1.213250000000e+03 2.258637106166e+00 0.000000000000e+00 0.000000000000e+00
1.213500000000e+03 2.431641952906e+00 0.000000000000e+00 0.000000000000e+00
1.213750000000e+03 2.626478746618e+00 0.000000000000e+00 0.000000000000e+00
1.214000000000e+03 2.822931377141e+00 0.000000000000e+00 0.000000000000e+00
1.214250000000e+03 2.998480152294e+00 0.000000000000e+00 0.000000000000e+00
1.214500000000e+03 3.131325290227e+00 0.000000000000e+00 0.000000000000e+00
1.214750000000e+03 3.203247668492e+00 0.000000000000e+00 0.000000000000e+00
1.215000000000e+03 3.201922431504e+00 0.000000000000e+00 0.000000000000e+00
1.215250000000e+03 3.122387700328e+00 0.000000000000e+00 0.000000000000e+00
1.215500000000e+03 2.967495553287e+00 0.000000000000e+00 0.000000000000e+00
1.215750000000e+03 2.747317169061e+00 0.000000000000e+00 0.000000000000e+00
1.216000000000e+03 2.477617917959e+00 0.000000000000e+00 0.000000000000e+00
1.216250000000e+03 2.177641420278e+00 0.000000000000e+00 0.000000000000e+00
1.216500000000e+03 1.867527857369e+00 0.000000000000e+00 0.000000000000e+00
1.216750000000e+03 1.565730484678e+00 0.000000000000e+00 0.000000000000e+00
1.217000000000e+03 1.286781668309e+00 0.000000000000e+00 0.000000000000e+00
1.217250000000e+03 1.039699374568e+00 0.000000000000e+00 0.000000000000e+00
1.217500000000e+03 8.272268813448e-01 0.000000000000e+00 0.000000000000e+00
1.217750000000e+03 6.459773986003e-01 0.000000000000e+00 0.000000000000e+00
1.218000000000e+03 4.874287504625e-01 0.000000000000e+00 0.000000000000e+00
1.218250000000e+03 3.395988599271e-01 0.000000000000e+00 0.000000000000e+00
1.218500000000e+03 1.891457429113e-01 0.000000000000e+00 0.000000000000e+00
1.218750000000e+03 2.358697549352e-02 0.000000000000e+00 0.000000000000e+00
1.219000000000e+03 -1.666716172969e-01 0.000000000000e+00 0.000000000000e+00
1.219250000000e+03 -3.867709339155e-01 0.000000000000e+00 0.000000000000e+00
1.219500000000e+03 -6.364969095782e-01 0.000000000000e+00 0.000000000000e+00
1.219750000000e+03 -9.101442105296e-01 0.000000000000e+00 0.000000000000e+00
1.220000000000e+03 -1.197139566681e+00 0.000000000000e+00 0.000000000000e+00
1.220250000000e+03 -1.483316181698e+00 0.000000000000e+00 0.000000000000e+00
1.220500000000e+03 -1.752646621962e+00 0.000000000000e+00 0.000000000000e+00
1.220750000000e+03 -1.989187012609e+00 0.000000000000e+00 0.000000000000e+00
1.221000000000e+03 -2.178966479037e+00 0.000000000000e+00 0.000000000000e+00
1.221250000000e+03 -2.311573657318e+00 0.000000000000e+00 0.000000000000e+00
1.221500000000e+03 -2.381242790495e+00 0.000000000000e+00 0.000000000000e+00
1.221750000000e+03 -2.387317165035e+00 0.000000000000e+00 0.000000000000e+00
1.222000000000e+03 -2.334056175068e+00 0.000000000000e+00 0.000000000000e+00
1.222250000000e+03 -2.229841565166e+00 0.000000000000e+00 0.000000000000e+00
1.222500000000e+03 -2.085916281245e+00 0.000000000000e+00 0.000000000000e+00
1.222750000000e+03 -1.914845820176e+00 0.000000000000e+00 0.000000000000e+00
1.223000000000e+03 -1.728920329242e+00 0.000000000000e+00 0.000000000000e+00
1.223250000000e+03 -1.538713390470e+00 0.000000000000e+00 0.000000000000e+00
1.223500000000e+03 -1.351982123112e+00 0.000000000000e+00 0.000000000000e+00
1.223750000000e+03 -1.173038482113e+00 0.000000000000e+00 0.000000000000e+00
1.224000000000e+03 -1.002651866328e+00 0.000000000000e+00 0.000000000000e+00
1.224250000000e+03 -8.384684569643e-01 0.000000000000e+00 0.000000000000e+00
1.224500000000e+03 -6.758633597339e-01 0.000000000000e+00 0.000000000000e+00
1.224750000000e+03 -5.090867003549e-01 0.000000000000e+00 0.000000000000e+00
1.225000000000e+03 -3.325310353415e-01 0.000000000000e+00 0.000000000000e+00
1.225250000000e+03 -1.419383496938e-01 0.000000000000e+00 0.000000000000e+00
1.225500000000e+03 6.461939580395e-02 0.000000000000e+00 0.000000000000e+00
1.225750000000e+03 2.861149666174e-01 0.000000000000e+00 0.000000000000e+00
1.226000000000e+03 5.183717758484e-01 0.000000000000e+00 0.000000000000e+00
1.226250000000e+03 7.543163248210e-01 0.000000000000e+00 0.000000000000e+00
1.226500000000e+03 9.846323712890e-01 0.000000000000e+00 0.000000000000e+00
1.226750000000e+03 1.198720458622e+00 0.000000000000e+00 0.000000000000e+00
1.227000000000e+03 1.385829806604e+00 0.000000000000e+00 0.000000000000e+00
1.227250000000e+03 1.536212014090e+00 0.000000000000e+00 0.000000000000e+00
1.227500000000e+03 1.642148978669e+00 0.000000000000e+00 0.000000000000e+00
1.227750000000e+03 1.698729555428e+00 0.000000000000e+00 0.000000000000e+00
1.228000000000e+03 1.704286964398e+00 0.000000000000e+00 0.000000000000e+00
1.228250000000e+03 1.660456196822e+00 0.000000000000e+00 0.000000000000e+00
1.228500000000e+03 1.571861049145e+00 0.000000000000e+00 0.000000000000e+00
1.228750000000e+03 1.445487231781e+00 0.000000000000e+00 0.000000000000e+00
1.229000000000e+03 1.289835349958e+00 0.000000000000e+00 0.000000000000e+00
1.229250000000e+03 1.113971045419e+00 0.000000000000e+00 0.000000000000e+00
1.229500000000e+03 9.265968357048e-01 0.000000000000e+00 0.000000000000e+00
1.229750000000e+03 7.352610176744e-01 0.000000000000e+00 0.000000000000e+00
1.230000000000e+03 5.457953596171e-01 0.000000000000e+00 0.000000000000e+00
1.230250000000e+03 3.620389008428e-01 0.000000000000e+00 0.000000000000e+00
1.230500000000e+03 1.858649196743e-01 0.000000000000e+00 0.000000000000e+00
1.230750000000e+03 1.748744833469e-02 0.000000000000e+00 0.000000000000e+00
1.231000000000e+03 -1.440121612199e-01 0.000000000000e+00 0.000000000000e+00
1.231250000000e+03 -3.000247967646e-01 0.000000000000e+00 0.000000000000e+00
1.231500000000e+03 -4.517199038625e-01 0.000000000000e+00 0.000000000000e+00
1.231750000000e+03 -5.994200730172e-01 0.000000000000e+00 0.000000000000e+00
1.232000000000e+03 -7.421331118277e-01 0.000000000000e+00 0.000000000000e+00
1.232250000000e+03 -8.773073941929e-01 0.000000000000e+00 0.000000000000e+00
1.232500000000e+03 -1.000845078159e+00 0.000000000000e+00 0.000000000000e+00
1.232750000000e+03 -1.107373000816e+00 0.000000000000e+00 0.000000000000e+00
1.233000000000e+03 -1.190737178139e+00 0.000000000000e+00 0.000000000000e+00
1.233250000000e+03 -1.244658076537e+00 0.000000000000e+00 0.000000000000e+00
1.233500000000e+03 -1.263463625159e+00 0.000000000000e+00 0.000000000000e+00
1.233750000000e+03 -1.242807584602e+00 0.000000000000e+00 0.000000000000e+00
1.234000000000e+03 -1.180283259881e+00 0.000000000000e+00 0.000000000000e+00
1.234250000000e+03 -1.075856064169e+00 0.000000000000e+00 0.000000000000e+00
1.234500000000e+03 -9.320611793979e-01 0.000000000000e+00 0.000000000000e+00
1.234750000000e+03 -7.539415185884e-01 0.000000000000e+00 0.000000000000e+00
1.235000000000e+03 -5.487326840235e-01 0.000000000000e+00 0.000000000000e+00
1.235250000000e+03 -3.253317186926e-01 0.000000000000e+00 0.000000000000e+00
1.235500000000e+03 -9.361149788246e-02 0.000000000000e+00 0.000000000000e+00
1.235750000000e+03 1.363403803775e-01 0.000000000000e+00 0.000000000000e+00
1.236000000000e+03 3.549723245998e-01 0.000000000000e+00 0.000000000000e+00
1.236250000000e+03 5.539268827735e-01 0.000000000000e+00 0.000000000000e+00
1.236500000000e+03 7.265377930100e-01 0.000000000000e+00 0.000000000000e+00
1.236750000000e+03 8.681194036909e-01 0.000000000000e+00 0.000000000000e+00
1.237000000000e+03 9.760292038965e-01 0.000000000000e+00 0.000000000000e+00
1.237250000000e+03 1.049513343542e+00 0.000000000000e+00 0.000000000000e+00
1.237500000000e+03 1.089372295784e+00 0.000000000000e+00 0.000000000000e+00
1.237750000000e+03 1.097505751833e+00 0.000000000000e+00 0.000000000000e+00
1.238000000000e+03 1.076409647185e+00 0.000000000000e+00 0.000000000000e+00
1.238250000000e+03 1.028702134452e+00 0.000000000000e+00 0.000000000000e+00
1.238500000000e+03 9.567488361298e-01 0.000000000000e+00 0.000000000000e+00
1.238750000000e+03 8.624416605275e-01 0.000000000000e+00 0.000000000000e+00
1.239000000000e+03 7.471619215464e-01 0.000000000000e+00 0.000000000000e+00
1.239250000000e+03 6.119305427724e-01 0.000000000000e+00 0.000000000000e+00
1.239500000000e+03 4.577194443677e-01 0.000000000000e+00 0.000000000000e+00
1.239750000000e+03 2.858726592444e-01 0.000000000000e+00 0.000000000000e+00
1.240000000000e+03 9.856681549561e-02 0.000000000000e+00 0.000000000000e+00
1.240250000000e+03 -1.007689356071e-01 0.000000000000e+00 0.000000000000e+00
1.240500000000e+03 -3.071521377857e-01 0.000000000000e+00 0.000000000000e+00
1.240750000000e+03 -5.139316390630e-01 0.000000000000e+00 0.000000000000e+00
1.241000000000e+03 -7.129017969586e-01 0.000000000000e+00 0.000000000000e+00
1.241250000000e+03 -8.946613938560e-01 0.000000000000e+00 0.000000000000e+00
1.241500000000e+03 -1.049199884128e+00 0.000000000000e+00 0.000000000000e+00
1.241750000000e+03 -1.166661897845e+00 0.000000000000e+00 0.000000000000e+00
1.242000000000e+03 -1.238214233018e+00 0.000000000000e+00 0.000000000000e+00
1.242250000000e+03 -1.256921540932e+00 0.000000000000e+00 0.000000000000e+00
1.242500000000e+03 -1.218530163754e+00 0.000000000000e+00 0.000000000000e+00
1.242750000000e+03 -1.122065319246e+00 0.000000000000e+00 0.000000000000e+00
1.243000000000e+03 -9.701646328471e-01 0.000000000000e+00 0.000000000000e+00
1.243250000000e+03 -7.690988897723e-01 0.000000000000e+00 0.000000000000e+00
1.243500000000e+03 -5.284654570459e-01 0.000000000000e+00 0.000000000000e+00
1.243750000000e+03 -2.605768079312e-01 0.000000000000e+00 0.000000000000e+00
1.244000000000e+03 2.039871127919e-02 0.000000000000e+00 0.000000000000e+00
1.244250000000e+03 2.994587401010e-01 0.000000000000e+00 0.000000000000e+00
1.244500000000e+03 5.618485805524e-01 0.000000000000e+00 0.000000000000e+00
1.244750000000e+03 7.940947893253e-01 0.000000000000e+00 0.000000000000e+00
1.245000000000e+03 9.848908767432e-01 0.000000000000e+00 0.000000000000e+00
1.245250000000e+03 1.125755436305e+00 0.000000000000e+00 0.000000000000e+00
1.245500000000e+03 1.211412435907e+00 0.000000000000e+00 0.000000000000e+00
1.245750000000e+03 1.239878073813e+00 0.000000000000e+00 0.000000000000e+00
1.246000000000e+03 1.212273829687e+00 0.000000000000e+00 0.000000000000e+00
1.246250000000e+03 1.132416366616e+00 0.000000000000e+00 0.000000000000e+00
1.246500000000e+03 1.006257626305e+00 0.000000000000e+00 0.000000000000e+00
1.246750000000e+03 8.412598740299e-01 0.000000000000e+00 0.000000000000e+00
1.247000000000e+03 6.457892879479e-01 0.000000000000e+00 0.000000000000e+00
1.247250000000e+03 4.285984653971e-01 0.000000000000e+00 0.000000000000e+00
1.247500000000e+03 1.984452092050e-01 0.000000000000e+00 0.000000000000e+00
1.247750000000e+03 -3.613413288656e-02 0.000000000000e+00 0.000000000000e+00
1.248000000000e+03 -2.669090634634e-01 0.000000000000e+00 0.000000000000e+00
1.248250000000e+03 -4.859365462815e-01 0.000000000000e+00 0.000000000000e+00
1.248500000000e+03 -6.854987872895e-01 0.000000000000e+00 0.000000000000e+00
1.248750000000e+03 -8.580646866472e-01 0.000000000000e+00 0.000000000000e+00
1.249000000000e+03 -9.963385172947e-01 0.000000000000e+00 0.000000000000e+00
1.249250000000e+03 -1.093443295755e+00 0.000000000000e+00 0.000000000000e+00
1.249500000000e+03 -1.143260324370e+00 0.000000000000e+00 0.000000000000e+00
1.249750000000e+03 -1.140914359040e+00 0.000000000000e+00 0.000000000000e+00
1.250000000000e+03 -1.083360724879e+00 0.000000000000e+00 0.000000000000e+00
1.250250000000e+03 -9.700017624163e-01 0.000000000000e+00 0.000000000000e+00
1.250500000000e+03 -8.032401242283e-01 0.000000000000e+00 0.000000000000e+00
1.250750000000e+03 -5.888693880903e-01 0.000000000000e+00 0.000000000000e+00
1.251000000000e+03 -3.362101958229e-01 0.000000000000e+00 0.000000000000e+00
1.251250000000e+03 -5.792255814947e-02 0.000000000000e+00 0.000000000000e+00
1.251500000000e+03 2.305401786179e-01 0.000000000000e+00 0.000000000000e+00
1.251750000000e+03 5.118270951628e-01 0.000000000000e+00 0.000000000000e+00
1.252000000000e+03 7.678807496250e-01 0.000000000000e+00 0.000000000000e+00
1.252250000000e+03 9.813266907360e-01 0.000000000000e+00 0.000000000000e+00
1.252500000000e+03 1.136931622399e+00 0.000000000000e+00 0.000000000000e+00
1.252750000000e+03 1.222981712801e+00 0.000000000000e+00 0.000000000000e+00
1.253000000000e+03 1.232431265285e+00 0.000000000000e+00 0.000000000000e+00
1.253250000000e+03 1.163689004947e+00 0.000000000000e+00 0.000000000000e+00
1.253500000000e+03 1.020943070235e+00 0.000000000000e+00 0.000000000000e+00
1.253750000000e+03 8.139726725533e-01 0.000000000000e+00 0.000000000000e+00
1.254000000000e+03 5.574487656504e-01 0.000000000000e+00 0.000000000000e+00
1.254250000000e+03 2.697813644598e-01 0.000000000000e+00 0.000000000000e+00
1.254500000000e+03 -2.837939839981e-02 0.000000000000e+00 0.000000000000e+00
1.254750000000e+03 -3.158438447435e-01 0.000000000000e+00 0.000000000000e+00
1.255000000000e+03 -5.726192135899e-01 0.000000000000e+00 0.000000000000e+00
1.255250000000e+03 -7.815140447957e-01 0.000000000000e+00 0.000000000000e+00
1.255500000000e+03 -9.294591768802e-01 0.000000000000e+00 0.000000000000e+00
1.255750000000e+03 -1.008427252942e+00 0.000000000000e+00 0.000000000000e+00
1.256000000000e+03 -1.015877980947e+00 0.000000000000e+00 0.000000000000e+00
1.256250000000e+03 -9.547081066978e-01 0.000000000000e+00 0.000000000000e+00
1.256500000000e+03 -8.327367315411e-01 0.000000000000e+00 0.000000000000e+00
1.256750000000e+03 -6.618021021726e-01 0.000000000000e+00 0.000000000000e+00
1.257000000000e+03 -4.565802388830e-01 0.000000000000e+00 0.000000000000e+00
1.257250000000e+03 -2.332553672625e-01 0.000000000000e+00 0.000000000000e+00
1.257500000000e+03 -8.175761599420e-03 0.000000000000e+00 0.000000000000e+00
1.257750000000e+03 2.033828795562e-01 0.000000000000e+00 0.000000000000e+00
1.258000000000e+03 3.882482930477e-01 0.000000000000e+00 0.000000000000e+00
1.258250000000e+03 5.361106575293e-01 0.000000000000e+00 0.000000000000e+00
1.258500000000e+03 6.399791741012e-01 0.000000000000e+00 0.000000000000e+00
1.258750000000e+03 6.963396555122e-01 0.000000000000e+00 0.000000000000e+00
1.259000000000e+03 7.050448821145e-01 0.000000000000e+00 0.000000000000e+00
1.259250000000e+03 6.689892128649e-01 0.000000000000e+00 0.000000000000e+00
1.259500000000e+03 5.936287599365e-01 0.000000000000e+00 0.000000000000e+00
1.259750000000e+03 4.864086881602e-01 0.000000000000e+00 0.000000000000e+00
1.260000000000e+03 3.561516835036e-01 0.000000000000e+00 0.000000000000e+00
1.260250000000e+03 2.124491760466e-01 0.000000000000e+00 0.000000000000e+00
1.260500000000e+03 6.508278923944e-02 0.000000000000e+00 0.000000000000e+00
1.260750000000e+03 -7.650915268960e-02 0.000000000000e+00 0.000000000000e+00
1.261000000000e+03 -2.037139810459e-01 0.000000000000e+00 0.000000000000e+00
1.261250000000e+03 -3.091734021859e-01 0.000000000000e+00 0.000000000000e+00
1.261500000000e+03 -3.871545017218e-01 0.000000000000e+00 0.000000000000e+00
1.261750000000e+03 -4.338534932539e-01 0.000000000000e+00 0.000000000000e+00
1.262000000000e+03 -4.476155571488e-01 0.000000000000e+00 0.000000000000e+00
1.262250000000e+03 -4.290480649582e-01 0.000000000000e+00 0.000000000000e+00
1.262500000000e+03 -3.810021341090e-01 0.000000000000e+00 0.000000000000e+00
1.262750000000e+03 -3.084007944464e-01 0.000000000000e+00 0.000000000000e+00
1.263000000000e+03 -2.179019607790e-01 0.000000000000e+00 0.000000000000e+00
1.263250000000e+03 -1.174004167107e-01 0.000000000000e+00 0.000000000000e+00
1.263500000000e+03 -1.539326501436e-02 0.000000000000e+00 0.000000000000e+00
1.263750000000e+03 7.974521414283e-02 0.000000000000e+00 0.000000000000e+00
1.264000000000e+03 1.605143140285e-01 0.000000000000e+00 0.000000000000e+00
1.264250000000e+03 2.209854193672e-01 0.000000000000e+00 0.000000000000e+00
1.264500000000e+03 2.573668988823e-01 0.000000000000e+00 0.000000000000e+00
1.264750000000e+03 2.683616366290e-01 0.000000000000e+00 0.000000000000e+00
1.265000000000e+03 2.552625635409e-01 0.000000000000e+00 0.000000000000e+00
1.265250000000e+03 2.217604645199e-01 0.000000000000e+00 0.000000000000e+00
1.265500000000e+03 1.734736987818e-01 0.000000000000e+00 0.000000000000e+00
1.265750000000e+03 1.172465778721e-01 0.000000000000e+00 0.000000000000e+00
1.266000000000e+03 6.029661290862e-02 0.000000000000e+00 0.000000000000e+00
1.266250000000e+03 9.315416095398e-03 0.000000000000e+00 0.000000000000e+00
1.266500000000e+03 -3.036056282019e-02 0.000000000000e+00 0.000000000000e+00
1.266750000000e+03 -5.539764414772e-02 0.000000000000e+00 0.000000000000e+00
1.267000000000e+03 -6.483952403771e-02 0.000000000000e+00 0.000000000000e+00
1.267250000000e+03 -6.015207468145e-02 0.000000000000e+00 0.000000000000e+00
1.267500000000e+03 -4.492586122765e-02 0.000000000000e+00 0.000000000000e+00
1.267750000000e+03 -2.427202032712e-02 0.000000000000e+00 0.000000000000e+00
1.268000000000e+03 -3.992192967857e-03 0.000000000000e+00 0.000000000000e+00
1.268250000000e+03 1.036158147085e-02 0.000000000000e+00 0.000000000000e+00
1.268500000000e+03 1.440134121648e-02 0.000000000000e+00 0.000000000000e+00
1.268750000000e+03 5.655649281904e-03 0.000000000000e+00 0.000000000000e+00
1.269000000000e+03 -1.595717606737e-02 0.000000000000e+00 0.000000000000e+00
1.269250000000e+03 -4.801509586993e-02 0.000000000000e+00 0.000000000000e+00
1.269500000000e+03 -8.586738577468e-02 0.000000000000e+00 0.000000000000e+00
1.269750000000e+03 -1.232718213070e-01 0.000000000000e+00 0.000000000000e+00
1.270000000000e+03 -1.533123992736e-01 0.000000000000e+00 0.000000000000e+00
1.270250000000e+03 -1.694711773229e-01 0.000000000000e+00 0.000000000000e+00
1.270500000000e+03 -1.666999336140e-01 0.000000000000e+00 0.000000000000e+00
1.270750000000e+03 -1.423311119556e-01 0.000000000000e+00 0.000000000000e+00
1.271000000000e+03 -9.668462090185e-02 0.000000000000e+00 0.000000000000e+00
1.271250000000e+03 -3.326581842399e-02 0.000000000000e+00 0.000000000000e+00
1.271500000000e+03 4.149448104627e-02 0.000000000000e+00 0.000000000000e+00
1.271750000000e+03 1.189424270457e-01 0.000000000000e+00 0.000000000000e+00
1.272000000000e+03 1.892656306569e-01 0.000000000000e+00 0.000000000000e+00
1.272250000000e+03 2.427839179728e-01 0.000000000000e+00 0.000000000000e+00
1.272500000000e+03 2.712927148501e-01 0.000000000000e+00 0.000000000000e+00
1.272750000000e+03 2.692713127827e-01 0.000000000000e+00 0.000000000000e+00
1.273000000000e+03 2.347805595906e-01 0.000000000000e+00 0.000000000000e+00
1.273250000000e+03 1.699122213454e-01 0.000000000000e+00 0.000000000000e+00
1.273500000000e+03 8.071066571016e-02 0.000000000000e+00 0.000000000000e+00
1.273750000000e+03 -2.344118600637e-02 0.000000000000e+00 0.000000000000e+00
1.274000000000e+03 -1.309053443712e-01 0.000000000000e+00 0.000000000000e+00
1.274250000000e+03 -2.292084835551e-01 0.000000000000e+00 0.000000000000e+00
1.274500000000e+03 -3.066149264715e-01 0.000000000000e+00 0.000000000000e+00
1.274750000000e+03 -3.536445741298e-01 0.000000000000e+00 0.000000000000e+00
1.275000000000e+03 -3.643306648780e-01 0.000000000000e+00 0.000000000000e+00
1.275250000000e+03 -3.370439859687e-01 0.000000000000e+00 0.000000000000e+00
1.275500000000e+03 -2.747664104685e-01 0.000000000000e+00 0.000000000000e+00
1.275750000000e+03 -1.847698345001e-01 0.000000000000e+00 0.000000000000e+00
1.276000000000e+03 -7.773668837045e-02 0.000000000000e+00 0.000000000000e+00
1.276250000000e+03 3.356594279003e-02 0.000000000000e+00 0.000000000000e+00
1.276500000000e+03 1.358855556691e-01 0.000000000000e+00 0.000000000000e+00
1.276750000000e+03 2.171462555629e-01 0.000000000000e+00 0.000000000000e+00
1.277000000000e+03 2.679542646766e-01 0.000000000000e+00 0.000000000000e+00
1.277250000000e+03 2.827489358435e-01 0.000000000000e+00 0.000000000000e+00
1.277500000000e+03 2.604497404461e-01 0.000000000000e+00 0.000000000000e+00
1.277750000000e+03 2.045184669405e-01 0.000000000000e+00 0.000000000000e+00
1.278000000000e+03 1.224353079066e-01 0.000000000000e+00 0.000000000000e+00
1.278250000000e+03 2.466650280494e-02 0.000000000000e+00 0.000000000000e+00
1.278500000000e+03 -7.673126863006e-02 0.000000000000e+00 0.000000000000e+00
1.278750000000e+03 -1.696777992952e-01 0.000000000000e+00 0.000000000000e+00
1.279000000000e+03 -2.435959647160e-01 0.000000000000e+00 0.000000000000e+00
1.279250000000e+03 -2.906962411282e-01 0.000000000000e+00 0.000000000000e+00
1.279500000000e+03 -3.068548428418e-01 0.000000000000e+00 0.000000000000e+00
1.279750000000e+03 -2.919806533923e-01 0.000000000000e+00 0.000000000000e+00
1.280000000000e+03 -2.498387893330e-01 0.000000000000e+00 0.000000000000e+00
1.280250000000e+03 -1.873739939466e-01 0.000000000000e+00 0.000000000000e+00
1.280500000000e+03 -1.136443995792e-01 0.000000000000e+00 0.000000000000e+00
1.280750000000e+03 -3.852615945087e-02 0.000000000000e+00 0.000000000000e+00
1.281000000000e+03 2.862464455076e-02 0.000000000000e+00 0.000000000000e+00
1.281250000000e+03 8.016762982312e-02 0.000000000000e+00 0.000000000000e+00
1.281500000000e+03 1.110735067356e-01 0.000000000000e+00 0.000000000000e+00
1.281750000000e+03 1.194103830947e-01 0.000000000000e+00 0.000000000000e+00
1.282000000000e+03 1.063748197079e-01 0.000000000000e+00 0.000000000000e+00
1.282250000000e+03 7.588842163108e-02 0.000000000000e+00 0.000000000000e+00
1.282500000000e+03 3.384204357083e-02 0.000000000000e+00 0.000000000000e+00
1.282750000000e+03 -1.288346155342e-02 0.000000000000e+00 0.000000000000e+00
1.283000000000e+03 -5.746502002881e-02 0.000000000000e+00 0.000000000000e+00
1.283250000000e+03 -9.409667571884e-02 0.000000000000e+00 0.000000000000e+00
1.283500000000e+03 -1.187249034123e-01 0.000000000000e+00 0.000000000000e+00
1.283750000000e+03 -1.294650498934e-01 0.000000000000e+00 0.000000000000e+00
1.284000000000e+03 -1.266573008251e-01 0.000000000000e+00 0.000000000000e+00
1.284250000000e+03 -1.125777808127e-01 0.000000000000e+00 0.000000000000e+00
1.284500000000e+03 -9.087267846699e-02 0.000000000000e+00 0.000000000000e+00
1.284750000000e+03 -6.582278134279e-02 0.000000000000e+00 0.000000000000e+00
1.285000000000e+03 -4.156684585178e-02 0.000000000000e+00 0.000000000000e+00
1.285250000000e+03 -2.141217744520e-02 0.000000000000e+00 0.000000000000e+00
1.285500000000e+03 -7.340379267862e-03 0.000000000000e+00 0.000000000000e+00
1.285750000000e+03 2.206657224530e-04 0.000000000000e+00 0.000000000000e+00
1.286000000000e+03 2.334503781290e-03 0.000000000000e+00 0.000000000000e+00
1.286250000000e+03 1.228707729069e-03 0.000000000000e+00 0.000000000000e+00
1.286500000000e+03 -2.288723276126e-04 0.000000000000e+00 0.000000000000e+00
1.286750000000e+03 8.495259059832e-04 0.000000000000e+00 0.000000000000e+00
1.287000000000e+03 6.767955148211e-03 0.000000000000e+00 0.000000000000e+00
1.287250000000e+03 1.876767090028e-02 0.000000000000e+00 0.000000000000e+00
1.287500000000e+03 3.675686950791e-02 0.000000000000e+00 0.000000000000e+00
1.287750000000e+03 5.929625560442e-02 0.000000000000e+00 0.000000000000e+00
1.288000000000e+03 8.384268313388e-02 0.000000000000e+00 0.000000000000e+00
1.288250000000e+03 1.072083371330e-01 0.000000000000e+00 0.000000000000e+00
1.288500000000e+03 1.261555126896e-01 0.000000000000e+00 0.000000000000e+00
1.288750000000e+03 1.380231326067e-01 0.000000000000e+00 0.000000000000e+00
1.289000000000e+03 1.412746278794e-01 0.000000000000e+00 0.000000000000e+00
1.289250000000e+03 1.358687470658e-01 0.000000000000e+00 0.000000000000e+00
1.289500000000e+03 1.233833287697e-01 0.000000000000e+00 0.000000000000e+00
1.289750000000e+03 1.068624590172e-01 0.000000000000e+00 0.000000000000e+00
1.290000000000e+03 9.040320727553e-02 0.000000000000e+00 0.000000000000e+00
1.290250000000e+03 7.854187603241e-02 0.000000000000e+00 0.000000000000e+00
1.290500000000e+03 7.553429819084e-02 0.000000000000e+00 0.000000000000e+00
1.290750000000e+03 8.464449996440e-02 0.000000000000e+00 0.000000000000e+00
1.291000000000e+03 1.075576806460e-01 0.000000000000e+00 0.000000000000e+00
1.291250000000e+03 1.440164832688e-01 0.000000000000e+00 0.000000000000e+00
1.291500000000e+03 1.917464321564e-01 0.000000000000e+00 0.000000000000e+00
1.291750000000e+03 2.466922515705e-01 0.000000000000e+00 0.000000000000e+00
1.292000000000e+03 3.035383898117e-01 0.000000000000e+00 0.000000000000e+00
1.292250000000e+03 3.564420036373e-01 0.000000000000e+00 0.000000000000e+00
1.292500000000e+03 3.998719923673e-01 0.000000000000e+00 0.000000000000e+00
1.292750000000e+03 4.294289232705e-01 0.000000000000e+00 0.000000000000e+00
1.293000000000e+03 4.425209420651e-01 0.000000000000e+00 0.000000000000e+00
1.293250000000e+03 4.387901809028e-01 0.000000000000e+00 0.000000000000e+00
1.293500000000e+03 4.202199772409e-01 0.000000000000e+00 0.000000000000e+00
1.293750000000e+03 3.909000874477e-01 0.000000000000e+00 0.000000000000e+00
1.294000000000e+03 3.564779855906e-01 0.000000000000e+00 0.000000000000e+00
1.294250000000e+03 3.233715994214e-01 0.000000000000e+00 0.000000000000e+00
1.294500000000e+03 2.978552926115e-01 0.000000000000e+00 0.000000000000e+00
1.294750000000e+03 2.851510050986e-01 0.000000000000e+00 0.000000000000e+00
1.295000000000e+03 2.886571128109e-01 0.000000000000e+00 0.000000000000e+00
1.295250000000e+03 3.094285820462e-01 0.000000000000e+00 0.000000000000e+00
1.295500000000e+03 3.459861313434e-01 0.000000000000e+00 0.000000000000e+00
1.295750000000e+03 3.944846545228e-01 0.000000000000e+00 0.000000000000e+00
1.296000000000e+03 4.492191055650e-01 0.000000000000e+00 0.000000000000e+00
1.296250000000e+03 5.033970730486e-01 0.000000000000e+00 0.000000000000e+00
1.296500000000e+03 5.500685775989e-01 0.000000000000e+00 0.000000000000e+00
1.296750000000e+03 5.830808660532e-01 0.000000000000e+00 0.000000000000e+00
1.297000000000e+03 5.979224344070e-01 0.000000000000e+00 0.000000000000e+00
1.297250000000e+03 5.923366296969e-01 0.000000000000e+00 0.000000000000e+00
1.297500000000e+03 5.666185149830e-01 0.000000000000e+00 0.000000000000e+00
1.297750000000e+03 5.235542865263e-01 0.000000000000e+00 0.000000000000e+00
1.298000000000e+03 4.680137120617e-01 0.000000000000e+00 0.000000000000e+00
1.298250000000e+03 4.062553663745e-01 0.000000000000e+00 0.000000000000e+00
1.298500000000e+03 3.450447748439e-01 0.000000000000e+00 0.000000000000e+00
1.298750000000e+03 2.907112167613e-01 0.000000000000e+00 0.000000000000e+00
1.299000000000e+03 2.482763638434e-01 0.000000000000e+00 0.000000000000e+00
1.299250000000e+03 2.207762901321e-01 0.000000000000e+00 0.000000000000e+00
1.299500000000e+03 2.088696047806e-01 0.000000000000e+00 0.000000000000e+00
1.299750000000e+03 2.107828883938e-01 0.000000000000e+00 0.000000000000e+00
1.300000000000e+03 2.225963869996e-01 0.000000000000e+00 0.000000000000e+00
1.300250000000e+03 2.388250203682e-01 0.000000000000e+00 0.000000000000e+00
1.300500000000e+03 2.532090095712e-01 0.000000000000e+00 0.000000000000e+00
1.300750000000e+03 2.596004910687e-01 0.000000000000e+00 0.000000000000e+00
1.301000000000e+03 2.528210894663e-01 0.000000000000e+00 0.000000000000e+00
1.301250000000e+03 2.293718604027e-01 0.000000000000e+00 0.000000000000e+00
1.301500000000e+03 1.879000113357e-01 0.000000000000e+00 0.000000000000e+00
1.301750000000e+03 1.293627542090e-01 0.000000000000e+00 0.000000000000e+00
1.302000000000e+03 5.687217296651e-02 0.000000000000e+00 0.000000000000e+00
1.302250000000e+03 -2.475021803638e-02 0.000000000000e+00 0.000000000000e+00
1.302500000000e+03 -1.096408367896e-01 0.000000000000e+00 0.000000000000e+00
1.302750000000e+03 -1.916857660237e-01 0.000000000000e+00 0.000000000000e+00
1.303000000000e+03 -2.653245221129e-01 0.000000000000e+00 0.000000000000e+00
1.303250000000e+03 -3.262548269566e-01 0.000000000000e+00 0.000000000000e+00
1.303500000000e+03 -3.719441124183e-01 0.000000000000e+00 0.000000000000e+00
1.303750000000e+03 -4.018829321318e-01 0.000000000000e+00 0.000000000000e+00
1.304000000000e+03 -4.175530945560e-01 0.000000000000e+00 0.000000000000e+00
1.304250000000e+03 -4.221236547697e-01 0.000000000000e+00 0.000000000000e+00
1.304500000000e+03 -4.199251901121e-01 0.000000000000e+00 0.000000000000e+00
1.304750000000e+03 -4.157819189067e-01 0.000000000000e+00 0.000000000000e+00
1.305000000000e+03 -4.142983903561e-01 0.000000000000e+00 0.000000000000e+00
1.305250000000e+03 -4.192006657976e-01 0.000000000000e+00 0.000000000000e+00
1.305500000000e+03 -4.328211392376e-01 0.000000000000e+00 0.000000000000e+00
1.305750000000e+03 -4.557933744734e-01 0.000000000000e+00 0.000000000000e+00
1.306000000000e+03 -4.869921434358e-01 0.000000000000e+00 0.000000000000e+00
1.306250000000e+03 -5.237188637384e-01 0.000000000000e+00 0.000000000000e+00
1.306500000000e+03 -5.620988462579e-01 0.000000000000e+00 0.000000000000e+00
1.306750000000e+03 -5.976288219181e-01 0.000000000000e+00 0.000000000000e+00
1.307000000000e+03 -6.257947818938e-01 0.000000000000e+00 0.000000000000e+00
1.307250000000e+03 -6.426734384503e-01 0.000000000000e+00 0.000000000000e+00
1.307500000000e+03 -6.454360840564e-01 0.000000000000e+00 0.000000000000e+00
1.307750000000e+03 -6.326900697216e-01 0.000000000000e+00 0.000000000000e+00
1.308000000000e+03 -6.046178392696e-01 0.000000000000e+00 0.000000000000e+00
1.308250000000e+03 -5.629027031666e-01 0.000000000000e+00 0.000000000000e+00
1.308500000000e+03 -5.104600943751e-01 0.000000000000e+00 0.000000000000e+00
1.308750000000e+03 -4.510188289820e-01 0.000000000000e+00 0.000000000000e+00
1.309000000000e+03 -3.886154975508e-01 0.000000000000e+00 0.000000000000e+00
1.309250000000e+03 -3.270742758612e-01 0.000000000000e+00 0.000000000000e+00
1.309500000000e+03 -2.695433035273e-01 0.000000000000e+00 0.000000000000e+00
[truncated: 48,843 more chars]
