# Supplementary material for: Tracking Charge Migration with Frequency-Matched Strobo-Spectroscopy
Source: J Phys Chem A. 2024 Jan 2;128(1):20–7. doi: 10.1021/acs.jpca.3c04234 (PMC10788909; doi:10.1021/acs.jpca.3c04234)
Supplement: Supplementary file 2 — jp3c04234_si_002.zip [file jp3c04234_si_002.zip › supplemental data/Data/dipoles/model/tau=5.0000.txt]

# Model dipole moment for tau = 5.0000 o.c.
0.000000000000e+00 0.000000000000e+00 0.000000000000e+00 0.000000000000e+00
2.500000000000e-01 0.000000000000e+00 0.000000000000e+00 0.000000000000e+00
5.000000000000e-01 0.000000000000e+00 0.000000000000e+00 0.000000000000e+00
7.500000000000e-01 0.000000000000e+00 0.000000000000e+00 0.000000000000e+00
1.000000000000e+00 0.000000000000e+00 0.000000000000e+00 0.000000000000e+00
1.250000000000e+00 0.000000000000e+00 0.000000000000e+00 0.000000000000e+00
1.500000000000e+00 0.000000000000e+00 0.000000000000e+00 0.000000000000e+00
1.750000000000e+00 0.000000000000e+00 0.000000000000e+00 0.000000000000e+00
2.000000000000e+00 0.000000000000e+00 0.000000000000e+00 0.000000000000e+00
2.250000000000e+00 0.000000000000e+00 0.000000000000e+00 0.000000000000e+00
2.500000000000e+00 0.000000000000e+00 0.000000000000e+00 0.000000000000e+00
2.750000000000e+00 0.000000000000e+00 0.000000000000e+00 0.000000000000e+00
3.000000000000e+00 0.000000000000e+00 0.000000000000e+00 0.000000000000e+00
3.250000000000e+00 0.000000000000e+00 0.000000000000e+00 0.000000000000e+00
3.500000000000e+00 0.000000000000e+00 0.000000000000e+00 0.000000000000e+00
3.750000000000e+00 0.000000000000e+00 0.000000000000e+00 0.000000000000e+00
4.000000000000e+00 0.000000000000e+00 0.000000000000e+00 0.000000000000e+00
4.250000000000e+00 0.000000000000e+00 0.000000000000e+00 0.000000000000e+00
4.500000000000e+00 0.000000000000e+00 0.000000000000e+00 0.000000000000e+00
4.750000000000e+00 0.000000000000e+00 0.000000000000e+00 0.000000000000e+00
5.000000000000e+00 0.000000000000e+00 0.000000000000e+00 0.000000000000e+00
5.250000000000e+00 0.000000000000e+00 0.000000000000e+00 0.000000000000e+00
5.500000000000e+00 0.000000000000e+00 0.000000000000e+00 0.000000000000e+00
5.750000000000e+00 0.000000000000e+00 0.000000000000e+00 0.000000000000e+00
6.000000000000e+00 0.000000000000e+00 0.000000000000e+00 0.000000000000e+00
6.250000000000e+00 0.000000000000e+00 0.000000000000e+00 0.000000000000e+00
6.500000000000e+00 0.000000000000e+00 0.000000000000e+00 0.000000000000e+00
6.750000000000e+00 0.000000000000e+00 0.000000000000e+00 0.000000000000e+00
7.000000000000e+00 0.000000000000e+00 0.000000000000e+00 0.000000000000e+00
7.250000000000e+00 0.000000000000e+00 0.000000000000e+00 0.000000000000e+00
7.500000000000e+00 0.000000000000e+00 0.000000000000e+00 0.000000000000e+00
7.750000000000e+00 0.000000000000e+00 0.000000000000e+00 0.000000000000e+00
8.000000000000e+00 0.000000000000e+00 0.000000000000e+00 0.000000000000e+00
8.250000000000e+00 0.000000000000e+00 0.000000000000e+00 0.000000000000e+00
8.500000000000e+00 0.000000000000e+00 0.000000000000e+00 0.000000000000e+00
8.750000000000e+00 0.000000000000e+00 0.000000000000e+00 0.000000000000e+00
9.000000000000e+00 0.000000000000e+00 0.000000000000e+00 0.000000000000e+00
9.250000000000e+00 0.000000000000e+00 0.000000000000e+00 0.000000000000e+00
9.500000000000e+00 0.000000000000e+00 0.000000000000e+00 0.000000000000e+00
9.750000000000e+00 0.000000000000e+00 0.000000000000e+00 0.000000000000e+00
1.000000000000e+01 0.000000000000e+00 0.000000000000e+00 0.000000000000e+00
1.025000000000e+01 0.000000000000e+00 0.000000000000e+00 0.000000000000e+00
1.050000000000e+01 0.000000000000e+00 0.000000000000e+00 0.000000000000e+00
1.075000000000e+01 0.000000000000e+00 0.000000000000e+00 0.000000000000e+00
1.100000000000e+01 0.000000000000e+00 0.000000000000e+00 0.000000000000e+00
1.125000000000e+01 0.000000000000e+00 0.000000000000e+00 0.000000000000e+00
1.150000000000e+01 0.000000000000e+00 0.000000000000e+00 0.000000000000e+00
1.175000000000e+01 0.000000000000e+00 0.000000000000e+00 0.000000000000e+00
1.200000000000e+01 0.000000000000e+00 0.000000000000e+00 0.000000000000e+00
1.225000000000e+01 0.000000000000e+00 0.000000000000e+00 0.000000000000e+00
1.250000000000e+01 0.000000000000e+00 0.000000000000e+00 0.000000000000e+00
1.275000000000e+01 0.000000000000e+00 0.000000000000e+00 0.000000000000e+00
1.300000000000e+01 0.000000000000e+00 0.000000000000e+00 0.000000000000e+00
1.325000000000e+01 0.000000000000e+00 0.000000000000e+00 0.000000000000e+00
1.350000000000e+01 0.000000000000e+00 0.000000000000e+00 0.000000000000e+00
1.375000000000e+01 0.000000000000e+00 0.000000000000e+00 0.000000000000e+00
1.400000000000e+01 0.000000000000e+00 0.000000000000e+00 0.000000000000e+00
1.425000000000e+01 0.000000000000e+00 0.000000000000e+00 0.000000000000e+00
1.450000000000e+01 0.000000000000e+00 0.000000000000e+00 0.000000000000e+00
1.475000000000e+01 0.000000000000e+00 0.000000000000e+00 0.000000000000e+00
1.500000000000e+01 0.000000000000e+00 0.000000000000e+00 0.000000000000e+00
1.525000000000e+01 0.000000000000e+00 0.000000000000e+00 0.000000000000e+00
1.550000000000e+01 0.000000000000e+00 0.000000000000e+00 0.000000000000e+00
1.575000000000e+01 0.000000000000e+00 0.000000000000e+00 0.000000000000e+00
1.600000000000e+01 0.000000000000e+00 0.000000000000e+00 0.000000000000e+00
1.625000000000e+01 0.000000000000e+00 0.000000000000e+00 0.000000000000e+00
1.650000000000e+01 0.000000000000e+00 0.000000000000e+00 0.000000000000e+00
1.675000000000e+01 0.000000000000e+00 0.000000000000e+00 0.000000000000e+00
1.700000000000e+01 0.000000000000e+00 0.000000000000e+00 0.000000000000e+00
1.725000000000e+01 0.000000000000e+00 0.000000000000e+00 0.000000000000e+00
1.750000000000e+01 0.000000000000e+00 0.000000000000e+00 0.000000000000e+00
1.775000000000e+01 0.000000000000e+00 0.000000000000e+00 0.000000000000e+00
1.800000000000e+01 0.000000000000e+00 0.000000000000e+00 0.000000000000e+00
1.825000000000e+01 0.000000000000e+00 0.000000000000e+00 0.000000000000e+00
1.850000000000e+01 0.000000000000e+00 0.000000000000e+00 0.000000000000e+00
1.875000000000e+01 0.000000000000e+00 0.000000000000e+00 0.000000000000e+00
1.900000000000e+01 0.000000000000e+00 0.000000000000e+00 0.000000000000e+00
1.925000000000e+01 0.000000000000e+00 0.000000000000e+00 0.000000000000e+00
1.950000000000e+01 0.000000000000e+00 0.000000000000e+00 0.000000000000e+00
1.975000000000e+01 0.000000000000e+00 0.000000000000e+00 0.000000000000e+00
2.000000000000e+01 0.000000000000e+00 0.000000000000e+00 0.000000000000e+00
2.025000000000e+01 0.000000000000e+00 0.000000000000e+00 0.000000000000e+00
2.050000000000e+01 0.000000000000e+00 0.000000000000e+00 0.000000000000e+00
2.075000000000e+01 0.000000000000e+00 0.000000000000e+00 0.000000000000e+00
2.100000000000e+01 0.000000000000e+00 0.000000000000e+00 0.000000000000e+00
2.125000000000e+01 0.000000000000e+00 0.000000000000e+00 0.000000000000e+00
2.150000000000e+01 0.000000000000e+00 0.000000000000e+00 0.000000000000e+00
2.175000000000e+01 0.000000000000e+00 0.000000000000e+00 0.000000000000e+00
2.200000000000e+01 0.000000000000e+00 0.000000000000e+00 0.000000000000e+00
2.225000000000e+01 0.000000000000e+00 0.000000000000e+00 0.000000000000e+00
2.250000000000e+01 0.000000000000e+00 0.000000000000e+00 0.000000000000e+00
2.275000000000e+01 0.000000000000e+00 0.000000000000e+00 0.000000000000e+00
2.300000000000e+01 0.000000000000e+00 0.000000000000e+00 0.000000000000e+00
2.325000000000e+01 0.000000000000e+00 0.000000000000e+00 0.000000000000e+00
2.350000000000e+01 0.000000000000e+00 0.000000000000e+00 0.000000000000e+00
2.375000000000e+01 0.000000000000e+00 0.000000000000e+00 0.000000000000e+00
2.400000000000e+01 0.000000000000e+00 0.000000000000e+00 0.000000000000e+00
2.425000000000e+01 0.000000000000e+00 0.000000000000e+00 0.000000000000e+00
2.450000000000e+01 0.000000000000e+00 0.000000000000e+00 0.000000000000e+00
2.475000000000e+01 0.000000000000e+00 0.000000000000e+00 0.000000000000e+00
2.500000000000e+01 0.000000000000e+00 0.000000000000e+00 0.000000000000e+00
2.525000000000e+01 0.000000000000e+00 0.000000000000e+00 0.000000000000e+00
2.550000000000e+01 0.000000000000e+00 0.000000000000e+00 0.000000000000e+00
2.575000000000e+01 0.000000000000e+00 0.000000000000e+00 0.000000000000e+00
2.600000000000e+01 0.000000000000e+00 0.000000000000e+00 0.000000000000e+00
2.625000000000e+01 0.000000000000e+00 0.000000000000e+00 0.000000000000e+00
2.650000000000e+01 0.000000000000e+00 0.000000000000e+00 0.000000000000e+00
2.675000000000e+01 0.000000000000e+00 0.000000000000e+00 0.000000000000e+00
2.700000000000e+01 0.000000000000e+00 0.000000000000e+00 0.000000000000e+00
2.725000000000e+01 0.000000000000e+00 0.000000000000e+00 0.000000000000e+00
2.750000000000e+01 0.000000000000e+00 0.000000000000e+00 0.000000000000e+00
2.775000000000e+01 0.000000000000e+00 0.000000000000e+00 0.000000000000e+00
2.800000000000e+01 0.000000000000e+00 0.000000000000e+00 0.000000000000e+00
2.825000000000e+01 0.000000000000e+00 0.000000000000e+00 0.000000000000e+00
2.850000000000e+01 0.000000000000e+00 0.000000000000e+00 0.000000000000e+00
2.875000000000e+01 0.000000000000e+00 0.000000000000e+00 0.000000000000e+00
2.900000000000e+01 0.000000000000e+00 0.000000000000e+00 0.000000000000e+00
2.925000000000e+01 0.000000000000e+00 0.000000000000e+00 0.000000000000e+00
2.950000000000e+01 0.000000000000e+00 0.000000000000e+00 0.000000000000e+00
2.975000000000e+01 0.000000000000e+00 0.000000000000e+00 0.000000000000e+00
3.000000000000e+01 0.000000000000e+00 0.000000000000e+00 0.000000000000e+00
3.025000000000e+01 0.000000000000e+00 0.000000000000e+00 0.000000000000e+00
3.050000000000e+01 0.000000000000e+00 0.000000000000e+00 0.000000000000e+00
3.075000000000e+01 0.000000000000e+00 0.000000000000e+00 0.000000000000e+00
3.100000000000e+01 0.000000000000e+00 0.000000000000e+00 0.000000000000e+00
3.125000000000e+01 0.000000000000e+00 0.000000000000e+00 0.000000000000e+00
3.150000000000e+01 0.000000000000e+00 0.000000000000e+00 0.000000000000e+00
3.175000000000e+01 0.000000000000e+00 0.000000000000e+00 0.000000000000e+00
3.200000000000e+01 0.000000000000e+00 0.000000000000e+00 0.000000000000e+00
3.225000000000e+01 0.000000000000e+00 0.000000000000e+00 0.000000000000e+00
3.250000000000e+01 0.000000000000e+00 0.000000000000e+00 0.000000000000e+00
3.275000000000e+01 0.000000000000e+00 0.000000000000e+00 0.000000000000e+00
3.300000000000e+01 0.000000000000e+00 0.000000000000e+00 0.000000000000e+00
3.325000000000e+01 0.000000000000e+00 0.000000000000e+00 0.000000000000e+00
3.350000000000e+01 0.000000000000e+00 0.000000000000e+00 0.000000000000e+00
3.375000000000e+01 0.000000000000e+00 0.000000000000e+00 0.000000000000e+00
3.400000000000e+01 0.000000000000e+00 0.000000000000e+00 0.000000000000e+00
3.425000000000e+01 0.000000000000e+00 0.000000000000e+00 0.000000000000e+00
3.450000000000e+01 0.000000000000e+00 0.000000000000e+00 0.000000000000e+00
3.475000000000e+01 0.000000000000e+00 0.000000000000e+00 0.000000000000e+00
3.500000000000e+01 0.000000000000e+00 0.000000000000e+00 0.000000000000e+00
3.525000000000e+01 0.000000000000e+00 0.000000000000e+00 0.000000000000e+00
3.550000000000e+01 0.000000000000e+00 0.000000000000e+00 0.000000000000e+00
3.575000000000e+01 0.000000000000e+00 0.000000000000e+00 0.000000000000e+00
3.600000000000e+01 0.000000000000e+00 0.000000000000e+00 0.000000000000e+00
3.625000000000e+01 0.000000000000e+00 0.000000000000e+00 0.000000000000e+00
3.650000000000e+01 0.000000000000e+00 0.000000000000e+00 0.000000000000e+00
3.675000000000e+01 0.000000000000e+00 0.000000000000e+00 0.000000000000e+00
3.700000000000e+01 0.000000000000e+00 0.000000000000e+00 0.000000000000e+00
3.725000000000e+01 0.000000000000e+00 0.000000000000e+00 0.000000000000e+00
3.750000000000e+01 0.000000000000e+00 0.000000000000e+00 0.000000000000e+00
3.775000000000e+01 0.000000000000e+00 0.000000000000e+00 0.000000000000e+00
3.800000000000e+01 0.000000000000e+00 0.000000000000e+00 0.000000000000e+00
3.825000000000e+01 0.000000000000e+00 0.000000000000e+00 0.000000000000e+00
3.850000000000e+01 0.000000000000e+00 0.000000000000e+00 0.000000000000e+00
3.875000000000e+01 0.000000000000e+00 0.000000000000e+00 0.000000000000e+00
3.900000000000e+01 0.000000000000e+00 0.000000000000e+00 0.000000000000e+00
3.925000000000e+01 0.000000000000e+00 0.000000000000e+00 0.000000000000e+00
3.950000000000e+01 0.000000000000e+00 0.000000000000e+00 0.000000000000e+00
3.975000000000e+01 0.000000000000e+00 0.000000000000e+00 0.000000000000e+00
4.000000000000e+01 0.000000000000e+00 0.000000000000e+00 0.000000000000e+00
4.025000000000e+01 0.000000000000e+00 0.000000000000e+00 0.000000000000e+00
4.050000000000e+01 0.000000000000e+00 0.000000000000e+00 0.000000000000e+00
4.075000000000e+01 0.000000000000e+00 0.000000000000e+00 0.000000000000e+00
4.100000000000e+01 0.000000000000e+00 0.000000000000e+00 0.000000000000e+00
4.125000000000e+01 0.000000000000e+00 0.000000000000e+00 0.000000000000e+00
4.150000000000e+01 0.000000000000e+00 0.000000000000e+00 0.000000000000e+00
4.175000000000e+01 0.000000000000e+00 0.000000000000e+00 0.000000000000e+00
4.200000000000e+01 0.000000000000e+00 0.000000000000e+00 0.000000000000e+00
4.225000000000e+01 0.000000000000e+00 0.000000000000e+00 0.000000000000e+00
4.250000000000e+01 0.000000000000e+00 0.000000000000e+00 0.000000000000e+00
4.275000000000e+01 0.000000000000e+00 0.000000000000e+00 0.000000000000e+00
4.300000000000e+01 0.000000000000e+00 0.000000000000e+00 0.000000000000e+00
4.325000000000e+01 0.000000000000e+00 0.000000000000e+00 0.000000000000e+00
4.350000000000e+01 0.000000000000e+00 0.000000000000e+00 0.000000000000e+00
4.375000000000e+01 0.000000000000e+00 0.000000000000e+00 0.000000000000e+00
4.400000000000e+01 0.000000000000e+00 0.000000000000e+00 0.000000000000e+00
4.425000000000e+01 0.000000000000e+00 0.000000000000e+00 0.000000000000e+00
4.450000000000e+01 0.000000000000e+00 0.000000000000e+00 0.000000000000e+00
4.475000000000e+01 0.000000000000e+00 0.000000000000e+00 0.000000000000e+00
4.500000000000e+01 0.000000000000e+00 0.000000000000e+00 0.000000000000e+00
4.525000000000e+01 0.000000000000e+00 0.000000000000e+00 0.000000000000e+00
4.550000000000e+01 0.000000000000e+00 0.000000000000e+00 0.000000000000e+00
4.575000000000e+01 0.000000000000e+00 0.000000000000e+00 0.000000000000e+00
4.600000000000e+01 0.000000000000e+00 0.000000000000e+00 0.000000000000e+00
4.625000000000e+01 0.000000000000e+00 0.000000000000e+00 0.000000000000e+00
4.650000000000e+01 0.000000000000e+00 0.000000000000e+00 0.000000000000e+00
4.675000000000e+01 0.000000000000e+00 0.000000000000e+00 0.000000000000e+00
4.700000000000e+01 0.000000000000e+00 0.000000000000e+00 0.000000000000e+00
4.725000000000e+01 0.000000000000e+00 0.000000000000e+00 0.000000000000e+00
4.750000000000e+01 0.000000000000e+00 0.000000000000e+00 0.000000000000e+00
4.775000000000e+01 0.000000000000e+00 0.000000000000e+00 0.000000000000e+00
4.800000000000e+01 0.000000000000e+00 0.000000000000e+00 0.000000000000e+00
4.825000000000e+01 0.000000000000e+00 0.000000000000e+00 0.000000000000e+00
4.850000000000e+01 0.000000000000e+00 0.000000000000e+00 0.000000000000e+00
4.875000000000e+01 0.000000000000e+00 0.000000000000e+00 0.000000000000e+00
4.900000000000e+01 0.000000000000e+00 0.000000000000e+00 0.000000000000e+00
4.925000000000e+01 0.000000000000e+00 0.000000000000e+00 0.000000000000e+00
4.950000000000e+01 0.000000000000e+00 0.000000000000e+00 0.000000000000e+00
4.975000000000e+01 0.000000000000e+00 0.000000000000e+00 0.000000000000e+00
5.000000000000e+01 0.000000000000e+00 0.000000000000e+00 0.000000000000e+00
5.025000000000e+01 0.000000000000e+00 0.000000000000e+00 0.000000000000e+00
5.050000000000e+01 0.000000000000e+00 0.000000000000e+00 0.000000000000e+00
5.075000000000e+01 0.000000000000e+00 0.000000000000e+00 0.000000000000e+00
5.100000000000e+01 0.000000000000e+00 0.000000000000e+00 0.000000000000e+00
5.125000000000e+01 0.000000000000e+00 0.000000000000e+00 0.000000000000e+00
5.150000000000e+01 0.000000000000e+00 0.000000000000e+00 0.000000000000e+00
5.175000000000e+01 0.000000000000e+00 0.000000000000e+00 0.000000000000e+00
5.200000000000e+01 0.000000000000e+00 0.000000000000e+00 0.000000000000e+00
5.225000000000e+01 0.000000000000e+00 0.000000000000e+00 0.000000000000e+00
5.250000000000e+01 0.000000000000e+00 0.000000000000e+00 0.000000000000e+00
5.275000000000e+01 0.000000000000e+00 0.000000000000e+00 0.000000000000e+00
5.300000000000e+01 0.000000000000e+00 0.000000000000e+00 0.000000000000e+00
5.325000000000e+01 0.000000000000e+00 0.000000000000e+00 0.000000000000e+00
5.350000000000e+01 0.000000000000e+00 0.000000000000e+00 0.000000000000e+00
5.375000000000e+01 0.000000000000e+00 0.000000000000e+00 0.000000000000e+00
5.400000000000e+01 0.000000000000e+00 0.000000000000e+00 0.000000000000e+00
5.425000000000e+01 0.000000000000e+00 0.000000000000e+00 0.000000000000e+00
5.450000000000e+01 0.000000000000e+00 0.000000000000e+00 0.000000000000e+00
5.475000000000e+01 0.000000000000e+00 0.000000000000e+00 0.000000000000e+00
5.500000000000e+01 0.000000000000e+00 0.000000000000e+00 0.000000000000e+00
5.525000000000e+01 0.000000000000e+00 0.000000000000e+00 0.000000000000e+00
5.550000000000e+01 0.000000000000e+00 0.000000000000e+00 0.000000000000e+00
5.575000000000e+01 0.000000000000e+00 0.000000000000e+00 0.000000000000e+00
5.600000000000e+01 0.000000000000e+00 0.000000000000e+00 0.000000000000e+00
5.625000000000e+01 0.000000000000e+00 0.000000000000e+00 0.000000000000e+00
5.650000000000e+01 0.000000000000e+00 0.000000000000e+00 0.000000000000e+00
5.675000000000e+01 0.000000000000e+00 0.000000000000e+00 0.000000000000e+00
5.700000000000e+01 0.000000000000e+00 0.000000000000e+00 0.000000000000e+00
5.725000000000e+01 0.000000000000e+00 0.000000000000e+00 0.000000000000e+00
5.750000000000e+01 0.000000000000e+00 0.000000000000e+00 0.000000000000e+00
5.775000000000e+01 0.000000000000e+00 0.000000000000e+00 0.000000000000e+00
5.800000000000e+01 0.000000000000e+00 0.000000000000e+00 0.000000000000e+00
5.825000000000e+01 0.000000000000e+00 0.000000000000e+00 0.000000000000e+00
5.850000000000e+01 0.000000000000e+00 0.000000000000e+00 0.000000000000e+00
5.875000000000e+01 0.000000000000e+00 0.000000000000e+00 0.000000000000e+00
5.900000000000e+01 0.000000000000e+00 0.000000000000e+00 0.000000000000e+00
5.925000000000e+01 0.000000000000e+00 0.000000000000e+00 0.000000000000e+00
5.950000000000e+01 0.000000000000e+00 0.000000000000e+00 0.000000000000e+00
5.975000000000e+01 0.000000000000e+00 0.000000000000e+00 0.000000000000e+00
6.000000000000e+01 0.000000000000e+00 0.000000000000e+00 0.000000000000e+00
6.025000000000e+01 0.000000000000e+00 0.000000000000e+00 0.000000000000e+00
6.050000000000e+01 0.000000000000e+00 0.000000000000e+00 0.000000000000e+00
6.075000000000e+01 0.000000000000e+00 0.000000000000e+00 0.000000000000e+00
6.100000000000e+01 0.000000000000e+00 0.000000000000e+00 0.000000000000e+00
6.125000000000e+01 0.000000000000e+00 0.000000000000e+00 0.000000000000e+00
6.150000000000e+01 0.000000000000e+00 0.000000000000e+00 0.000000000000e+00
6.175000000000e+01 0.000000000000e+00 0.000000000000e+00 0.000000000000e+00
6.200000000000e+01 0.000000000000e+00 0.000000000000e+00 0.000000000000e+00
6.225000000000e+01 0.000000000000e+00 0.000000000000e+00 0.000000000000e+00
6.250000000000e+01 0.000000000000e+00 0.000000000000e+00 0.000000000000e+00
6.275000000000e+01 0.000000000000e+00 0.000000000000e+00 0.000000000000e+00
6.300000000000e+01 0.000000000000e+00 0.000000000000e+00 0.000000000000e+00
6.325000000000e+01 0.000000000000e+00 0.000000000000e+00 0.000000000000e+00
6.350000000000e+01 0.000000000000e+00 0.000000000000e+00 0.000000000000e+00
6.375000000000e+01 0.000000000000e+00 0.000000000000e+00 0.000000000000e+00
6.400000000000e+01 0.000000000000e+00 0.000000000000e+00 0.000000000000e+00
6.425000000000e+01 0.000000000000e+00 0.000000000000e+00 0.000000000000e+00
6.450000000000e+01 0.000000000000e+00 0.000000000000e+00 0.000000000000e+00
6.475000000000e+01 0.000000000000e+00 0.000000000000e+00 0.000000000000e+00
6.500000000000e+01 0.000000000000e+00 0.000000000000e+00 0.000000000000e+00
6.525000000000e+01 0.000000000000e+00 0.000000000000e+00 0.000000000000e+00
6.550000000000e+01 0.000000000000e+00 0.000000000000e+00 0.000000000000e+00
6.575000000000e+01 0.000000000000e+00 0.000000000000e+00 0.000000000000e+00
6.600000000000e+01 0.000000000000e+00 0.000000000000e+00 0.000000000000e+00
6.625000000000e+01 0.000000000000e+00 0.000000000000e+00 0.000000000000e+00
6.650000000000e+01 0.000000000000e+00 0.000000000000e+00 0.000000000000e+00
6.675000000000e+01 0.000000000000e+00 0.000000000000e+00 0.000000000000e+00
6.700000000000e+01 0.000000000000e+00 0.000000000000e+00 0.000000000000e+00
6.725000000000e+01 0.000000000000e+00 0.000000000000e+00 0.000000000000e+00
6.750000000000e+01 0.000000000000e+00 0.000000000000e+00 0.000000000000e+00
6.775000000000e+01 0.000000000000e+00 0.000000000000e+00 0.000000000000e+00
6.800000000000e+01 0.000000000000e+00 0.000000000000e+00 0.000000000000e+00
6.825000000000e+01 0.000000000000e+00 0.000000000000e+00 0.000000000000e+00
6.850000000000e+01 0.000000000000e+00 0.000000000000e+00 0.000000000000e+00
6.875000000000e+01 0.000000000000e+00 0.000000000000e+00 0.000000000000e+00
6.900000000000e+01 0.000000000000e+00 0.000000000000e+00 0.000000000000e+00
6.925000000000e+01 0.000000000000e+00 0.000000000000e+00 0.000000000000e+00
6.950000000000e+01 0.000000000000e+00 0.000000000000e+00 0.000000000000e+00
6.975000000000e+01 0.000000000000e+00 0.000000000000e+00 0.000000000000e+00
7.000000000000e+01 0.000000000000e+00 0.000000000000e+00 0.000000000000e+00
7.025000000000e+01 0.000000000000e+00 0.000000000000e+00 0.000000000000e+00
7.050000000000e+01 0.000000000000e+00 0.000000000000e+00 0.000000000000e+00
7.075000000000e+01 0.000000000000e+00 0.000000000000e+00 0.000000000000e+00
7.100000000000e+01 0.000000000000e+00 0.000000000000e+00 0.000000000000e+00
7.125000000000e+01 0.000000000000e+00 0.000000000000e+00 0.000000000000e+00
7.150000000000e+01 0.000000000000e+00 0.000000000000e+00 0.000000000000e+00
7.175000000000e+01 0.000000000000e+00 0.000000000000e+00 0.000000000000e+00
7.200000000000e+01 0.000000000000e+00 0.000000000000e+00 0.000000000000e+00
7.225000000000e+01 0.000000000000e+00 0.000000000000e+00 0.000000000000e+00
7.250000000000e+01 0.000000000000e+00 0.000000000000e+00 0.000000000000e+00
7.275000000000e+01 0.000000000000e+00 0.000000000000e+00 0.000000000000e+00
7.300000000000e+01 0.000000000000e+00 0.000000000000e+00 0.000000000000e+00
7.325000000000e+01 0.000000000000e+00 0.000000000000e+00 0.000000000000e+00
7.350000000000e+01 0.000000000000e+00 0.000000000000e+00 0.000000000000e+00
7.375000000000e+01 0.000000000000e+00 0.000000000000e+00 0.000000000000e+00
7.400000000000e+01 0.000000000000e+00 0.000000000000e+00 0.000000000000e+00
7.425000000000e+01 0.000000000000e+00 0.000000000000e+00 0.000000000000e+00
7.450000000000e+01 0.000000000000e+00 0.000000000000e+00 0.000000000000e+00
7.475000000000e+01 0.000000000000e+00 0.000000000000e+00 0.000000000000e+00
7.500000000000e+01 0.000000000000e+00 0.000000000000e+00 0.000000000000e+00
7.525000000000e+01 0.000000000000e+00 0.000000000000e+00 0.000000000000e+00
7.550000000000e+01 0.000000000000e+00 0.000000000000e+00 0.000000000000e+00
7.575000000000e+01 0.000000000000e+00 0.000000000000e+00 0.000000000000e+00
7.600000000000e+01 0.000000000000e+00 0.000000000000e+00 0.000000000000e+00
7.625000000000e+01 0.000000000000e+00 0.000000000000e+00 0.000000000000e+00
7.650000000000e+01 0.000000000000e+00 0.000000000000e+00 0.000000000000e+00
7.675000000000e+01 0.000000000000e+00 0.000000000000e+00 0.000000000000e+00
7.700000000000e+01 0.000000000000e+00 0.000000000000e+00 0.000000000000e+00
7.725000000000e+01 0.000000000000e+00 0.000000000000e+00 0.000000000000e+00
7.750000000000e+01 0.000000000000e+00 0.000000000000e+00 0.000000000000e+00
7.775000000000e+01 0.000000000000e+00 0.000000000000e+00 0.000000000000e+00
7.800000000000e+01 0.000000000000e+00 0.000000000000e+00 0.000000000000e+00
7.825000000000e+01 0.000000000000e+00 0.000000000000e+00 0.000000000000e+00
7.850000000000e+01 0.000000000000e+00 0.000000000000e+00 0.000000000000e+00
7.875000000000e+01 0.000000000000e+00 0.000000000000e+00 0.000000000000e+00
7.900000000000e+01 0.000000000000e+00 0.000000000000e+00 0.000000000000e+00
7.925000000000e+01 0.000000000000e+00 0.000000000000e+00 0.000000000000e+00
7.950000000000e+01 0.000000000000e+00 0.000000000000e+00 0.000000000000e+00
7.975000000000e+01 0.000000000000e+00 0.000000000000e+00 0.000000000000e+00
8.000000000000e+01 0.000000000000e+00 0.000000000000e+00 0.000000000000e+00
8.025000000000e+01 0.000000000000e+00 0.000000000000e+00 0.000000000000e+00
8.050000000000e+01 0.000000000000e+00 0.000000000000e+00 0.000000000000e+00
8.075000000000e+01 0.000000000000e+00 0.000000000000e+00 0.000000000000e+00
8.100000000000e+01 0.000000000000e+00 0.000000000000e+00 0.000000000000e+00
8.125000000000e+01 0.000000000000e+00 0.000000000000e+00 0.000000000000e+00
8.150000000000e+01 0.000000000000e+00 0.000000000000e+00 0.000000000000e+00
8.175000000000e+01 0.000000000000e+00 0.000000000000e+00 0.000000000000e+00
8.200000000000e+01 0.000000000000e+00 0.000000000000e+00 0.000000000000e+00
8.225000000000e+01 0.000000000000e+00 0.000000000000e+00 0.000000000000e+00
8.250000000000e+01 0.000000000000e+00 0.000000000000e+00 0.000000000000e+00
8.275000000000e+01 0.000000000000e+00 0.000000000000e+00 0.000000000000e+00
8.300000000000e+01 0.000000000000e+00 0.000000000000e+00 0.000000000000e+00
8.325000000000e+01 0.000000000000e+00 0.000000000000e+00 0.000000000000e+00
8.350000000000e+01 0.000000000000e+00 0.000000000000e+00 0.000000000000e+00
8.375000000000e+01 0.000000000000e+00 0.000000000000e+00 0.000000000000e+00
8.400000000000e+01 0.000000000000e+00 0.000000000000e+00 0.000000000000e+00
8.425000000000e+01 0.000000000000e+00 0.000000000000e+00 0.000000000000e+00
8.450000000000e+01 0.000000000000e+00 0.000000000000e+00 0.000000000000e+00
8.475000000000e+01 0.000000000000e+00 0.000000000000e+00 0.000000000000e+00
8.500000000000e+01 0.000000000000e+00 0.000000000000e+00 0.000000000000e+00
8.525000000000e+01 0.000000000000e+00 0.000000000000e+00 0.000000000000e+00
8.550000000000e+01 0.000000000000e+00 0.000000000000e+00 0.000000000000e+00
8.575000000000e+01 0.000000000000e+00 0.000000000000e+00 0.000000000000e+00
8.600000000000e+01 0.000000000000e+00 0.000000000000e+00 0.000000000000e+00
8.625000000000e+01 0.000000000000e+00 0.000000000000e+00 0.000000000000e+00
8.650000000000e+01 0.000000000000e+00 0.000000000000e+00 0.000000000000e+00
8.675000000000e+01 0.000000000000e+00 0.000000000000e+00 0.000000000000e+00
8.700000000000e+01 0.000000000000e+00 0.000000000000e+00 0.000000000000e+00
8.725000000000e+01 0.000000000000e+00 0.000000000000e+00 0.000000000000e+00
8.750000000000e+01 0.000000000000e+00 0.000000000000e+00 0.000000000000e+00
8.775000000000e+01 0.000000000000e+00 0.000000000000e+00 0.000000000000e+00
8.800000000000e+01 0.000000000000e+00 0.000000000000e+00 0.000000000000e+00
8.825000000000e+01 0.000000000000e+00 0.000000000000e+00 0.000000000000e+00
8.850000000000e+01 0.000000000000e+00 0.000000000000e+00 0.000000000000e+00
8.875000000000e+01 0.000000000000e+00 0.000000000000e+00 0.000000000000e+00
8.900000000000e+01 0.000000000000e+00 0.000000000000e+00 0.000000000000e+00
8.925000000000e+01 0.000000000000e+00 0.000000000000e+00 0.000000000000e+00
8.950000000000e+01 0.000000000000e+00 0.000000000000e+00 0.000000000000e+00
8.975000000000e+01 0.000000000000e+00 0.000000000000e+00 0.000000000000e+00
9.000000000000e+01 0.000000000000e+00 0.000000000000e+00 0.000000000000e+00
9.025000000000e+01 0.000000000000e+00 0.000000000000e+00 0.000000000000e+00
9.050000000000e+01 0.000000000000e+00 0.000000000000e+00 0.000000000000e+00
9.075000000000e+01 0.000000000000e+00 0.000000000000e+00 0.000000000000e+00
9.100000000000e+01 0.000000000000e+00 0.000000000000e+00 0.000000000000e+00
9.125000000000e+01 0.000000000000e+00 0.000000000000e+00 0.000000000000e+00
9.150000000000e+01 0.000000000000e+00 0.000000000000e+00 0.000000000000e+00
9.175000000000e+01 0.000000000000e+00 0.000000000000e+00 0.000000000000e+00
9.200000000000e+01 0.000000000000e+00 0.000000000000e+00 0.000000000000e+00
9.225000000000e+01 0.000000000000e+00 0.000000000000e+00 0.000000000000e+00
9.250000000000e+01 0.000000000000e+00 0.000000000000e+00 0.000000000000e+00
9.275000000000e+01 0.000000000000e+00 0.000000000000e+00 0.000000000000e+00
9.300000000000e+01 0.000000000000e+00 0.000000000000e+00 0.000000000000e+00
9.325000000000e+01 0.000000000000e+00 0.000000000000e+00 0.000000000000e+00
9.350000000000e+01 0.000000000000e+00 0.000000000000e+00 0.000000000000e+00
9.375000000000e+01 0.000000000000e+00 0.000000000000e+00 0.000000000000e+00
9.400000000000e+01 0.000000000000e+00 0.000000000000e+00 0.000000000000e+00
9.425000000000e+01 0.000000000000e+00 0.000000000000e+00 0.000000000000e+00
9.450000000000e+01 0.000000000000e+00 0.000000000000e+00 0.000000000000e+00
9.475000000000e+01 0.000000000000e+00 0.000000000000e+00 0.000000000000e+00
9.500000000000e+01 0.000000000000e+00 0.000000000000e+00 0.000000000000e+00
9.525000000000e+01 0.000000000000e+00 0.000000000000e+00 0.000000000000e+00
9.550000000000e+01 0.000000000000e+00 0.000000000000e+00 0.000000000000e+00
9.575000000000e+01 0.000000000000e+00 0.000000000000e+00 0.000000000000e+00
9.600000000000e+01 0.000000000000e+00 0.000000000000e+00 0.000000000000e+00
9.625000000000e+01 0.000000000000e+00 0.000000000000e+00 0.000000000000e+00
9.650000000000e+01 0.000000000000e+00 0.000000000000e+00 0.000000000000e+00
9.675000000000e+01 0.000000000000e+00 0.000000000000e+00 0.000000000000e+00
9.700000000000e+01 0.000000000000e+00 0.000000000000e+00 0.000000000000e+00
9.725000000000e+01 0.000000000000e+00 0.000000000000e+00 0.000000000000e+00
9.750000000000e+01 0.000000000000e+00 0.000000000000e+00 0.000000000000e+00
9.775000000000e+01 0.000000000000e+00 0.000000000000e+00 0.000000000000e+00
9.800000000000e+01 0.000000000000e+00 0.000000000000e+00 0.000000000000e+00
9.825000000000e+01 0.000000000000e+00 0.000000000000e+00 0.000000000000e+00
9.850000000000e+01 0.000000000000e+00 0.000000000000e+00 0.000000000000e+00
9.875000000000e+01 0.000000000000e+00 0.000000000000e+00 0.000000000000e+00
9.900000000000e+01 0.000000000000e+00 0.000000000000e+00 0.000000000000e+00
9.925000000000e+01 0.000000000000e+00 0.000000000000e+00 0.000000000000e+00
9.950000000000e+01 0.000000000000e+00 0.000000000000e+00 0.000000000000e+00
9.975000000000e+01 0.000000000000e+00 0.000000000000e+00 0.000000000000e+00
1.000000000000e+02 0.000000000000e+00 0.000000000000e+00 0.000000000000e+00
1.002500000000e+02 0.000000000000e+00 0.000000000000e+00 0.000000000000e+00
1.005000000000e+02 0.000000000000e+00 0.000000000000e+00 0.000000000000e+00
1.007500000000e+02 0.000000000000e+00 0.000000000000e+00 0.000000000000e+00
1.010000000000e+02 0.000000000000e+00 0.000000000000e+00 0.000000000000e+00
1.012500000000e+02 0.000000000000e+00 0.000000000000e+00 0.000000000000e+00
1.015000000000e+02 0.000000000000e+00 0.000000000000e+00 0.000000000000e+00
1.017500000000e+02 0.000000000000e+00 0.000000000000e+00 0.000000000000e+00
1.020000000000e+02 0.000000000000e+00 0.000000000000e+00 0.000000000000e+00
1.022500000000e+02 0.000000000000e+00 0.000000000000e+00 0.000000000000e+00
1.025000000000e+02 0.000000000000e+00 0.000000000000e+00 0.000000000000e+00
1.027500000000e+02 0.000000000000e+00 0.000000000000e+00 0.000000000000e+00
1.030000000000e+02 0.000000000000e+00 0.000000000000e+00 0.000000000000e+00
1.032500000000e+02 0.000000000000e+00 0.000000000000e+00 0.000000000000e+00
1.035000000000e+02 0.000000000000e+00 0.000000000000e+00 0.000000000000e+00
1.037500000000e+02 0.000000000000e+00 0.000000000000e+00 0.000000000000e+00
1.040000000000e+02 0.000000000000e+00 0.000000000000e+00 0.000000000000e+00
1.042500000000e+02 0.000000000000e+00 0.000000000000e+00 0.000000000000e+00
1.045000000000e+02 0.000000000000e+00 0.000000000000e+00 0.000000000000e+00
1.047500000000e+02 0.000000000000e+00 0.000000000000e+00 0.000000000000e+00
1.050000000000e+02 0.000000000000e+00 0.000000000000e+00 0.000000000000e+00
1.052500000000e+02 0.000000000000e+00 0.000000000000e+00 0.000000000000e+00
1.055000000000e+02 0.000000000000e+00 0.000000000000e+00 0.000000000000e+00
1.057500000000e+02 0.000000000000e+00 0.000000000000e+00 0.000000000000e+00
1.060000000000e+02 0.000000000000e+00 0.000000000000e+00 0.000000000000e+00
1.062500000000e+02 0.000000000000e+00 0.000000000000e+00 0.000000000000e+00
1.065000000000e+02 0.000000000000e+00 0.000000000000e+00 0.000000000000e+00
1.067500000000e+02 0.000000000000e+00 0.000000000000e+00 0.000000000000e+00
1.070000000000e+02 0.000000000000e+00 0.000000000000e+00 0.000000000000e+00
1.072500000000e+02 0.000000000000e+00 0.000000000000e+00 0.000000000000e+00
1.075000000000e+02 0.000000000000e+00 0.000000000000e+00 0.000000000000e+00
1.077500000000e+02 0.000000000000e+00 0.000000000000e+00 0.000000000000e+00
1.080000000000e+02 0.000000000000e+00 0.000000000000e+00 0.000000000000e+00
1.082500000000e+02 0.000000000000e+00 0.000000000000e+00 0.000000000000e+00
1.085000000000e+02 0.000000000000e+00 0.000000000000e+00 0.000000000000e+00
1.087500000000e+02 0.000000000000e+00 0.000000000000e+00 0.000000000000e+00
1.090000000000e+02 0.000000000000e+00 0.000000000000e+00 0.000000000000e+00
1.092500000000e+02 0.000000000000e+00 0.000000000000e+00 0.000000000000e+00
1.095000000000e+02 0.000000000000e+00 0.000000000000e+00 0.000000000000e+00
1.097500000000e+02 0.000000000000e+00 0.000000000000e+00 0.000000000000e+00
1.100000000000e+02 0.000000000000e+00 0.000000000000e+00 0.000000000000e+00
1.102500000000e+02 0.000000000000e+00 0.000000000000e+00 0.000000000000e+00
1.105000000000e+02 0.000000000000e+00 0.000000000000e+00 0.000000000000e+00
1.107500000000e+02 0.000000000000e+00 0.000000000000e+00 0.000000000000e+00
1.110000000000e+02 0.000000000000e+00 0.000000000000e+00 0.000000000000e+00
1.112500000000e+02 0.000000000000e+00 0.000000000000e+00 0.000000000000e+00
1.115000000000e+02 0.000000000000e+00 0.000000000000e+00 0.000000000000e+00
1.117500000000e+02 0.000000000000e+00 0.000000000000e+00 0.000000000000e+00
1.120000000000e+02 0.000000000000e+00 0.000000000000e+00 0.000000000000e+00
1.122500000000e+02 0.000000000000e+00 0.000000000000e+00 0.000000000000e+00
1.125000000000e+02 0.000000000000e+00 0.000000000000e+00 0.000000000000e+00
1.127500000000e+02 0.000000000000e+00 0.000000000000e+00 0.000000000000e+00
1.130000000000e+02 0.000000000000e+00 0.000000000000e+00 0.000000000000e+00
1.132500000000e+02 0.000000000000e+00 0.000000000000e+00 0.000000000000e+00
1.135000000000e+02 0.000000000000e+00 0.000000000000e+00 0.000000000000e+00
1.137500000000e+02 0.000000000000e+00 0.000000000000e+00 0.000000000000e+00
1.140000000000e+02 0.000000000000e+00 0.000000000000e+00 0.000000000000e+00
1.142500000000e+02 0.000000000000e+00 0.000000000000e+00 0.000000000000e+00
1.145000000000e+02 0.000000000000e+00 0.000000000000e+00 0.000000000000e+00
1.147500000000e+02 0.000000000000e+00 0.000000000000e+00 0.000000000000e+00
1.150000000000e+02 0.000000000000e+00 0.000000000000e+00 0.000000000000e+00
1.152500000000e+02 0.000000000000e+00 0.000000000000e+00 0.000000000000e+00
1.155000000000e+02 0.000000000000e+00 0.000000000000e+00 0.000000000000e+00
1.157500000000e+02 0.000000000000e+00 0.000000000000e+00 0.000000000000e+00
1.160000000000e+02 0.000000000000e+00 0.000000000000e+00 0.000000000000e+00
1.162500000000e+02 0.000000000000e+00 0.000000000000e+00 0.000000000000e+00
1.165000000000e+02 0.000000000000e+00 0.000000000000e+00 0.000000000000e+00
1.167500000000e+02 0.000000000000e+00 0.000000000000e+00 0.000000000000e+00
1.170000000000e+02 0.000000000000e+00 0.000000000000e+00 0.000000000000e+00
1.172500000000e+02 0.000000000000e+00 0.000000000000e+00 0.000000000000e+00
1.175000000000e+02 0.000000000000e+00 0.000000000000e+00 0.000000000000e+00
1.177500000000e+02 0.000000000000e+00 0.000000000000e+00 0.000000000000e+00
1.180000000000e+02 0.000000000000e+00 0.000000000000e+00 0.000000000000e+00
1.182500000000e+02 0.000000000000e+00 0.000000000000e+00 0.000000000000e+00
1.185000000000e+02 0.000000000000e+00 0.000000000000e+00 0.000000000000e+00
1.187500000000e+02 0.000000000000e+00 0.000000000000e+00 0.000000000000e+00
1.190000000000e+02 0.000000000000e+00 0.000000000000e+00 0.000000000000e+00
1.192500000000e+02 0.000000000000e+00 0.000000000000e+00 0.000000000000e+00
1.195000000000e+02 0.000000000000e+00 0.000000000000e+00 0.000000000000e+00
1.197500000000e+02 0.000000000000e+00 0.000000000000e+00 0.000000000000e+00
1.200000000000e+02 0.000000000000e+00 0.000000000000e+00 0.000000000000e+00
1.202500000000e+02 0.000000000000e+00 0.000000000000e+00 0.000000000000e+00
1.205000000000e+02 0.000000000000e+00 0.000000000000e+00 0.000000000000e+00
1.207500000000e+02 0.000000000000e+00 0.000000000000e+00 0.000000000000e+00
1.210000000000e+02 0.000000000000e+00 0.000000000000e+00 0.000000000000e+00
1.212500000000e+02 0.000000000000e+00 0.000000000000e+00 0.000000000000e+00
1.215000000000e+02 0.000000000000e+00 0.000000000000e+00 0.000000000000e+00
1.217500000000e+02 0.000000000000e+00 0.000000000000e+00 0.000000000000e+00
1.220000000000e+02 0.000000000000e+00 0.000000000000e+00 0.000000000000e+00
1.222500000000e+02 0.000000000000e+00 0.000000000000e+00 0.000000000000e+00
1.225000000000e+02 0.000000000000e+00 0.000000000000e+00 0.000000000000e+00
1.227500000000e+02 0.000000000000e+00 0.000000000000e+00 0.000000000000e+00
1.230000000000e+02 0.000000000000e+00 0.000000000000e+00 0.000000000000e+00
1.232500000000e+02 0.000000000000e+00 0.000000000000e+00 0.000000000000e+00
1.235000000000e+02 0.000000000000e+00 0.000000000000e+00 0.000000000000e+00
1.237500000000e+02 0.000000000000e+00 0.000000000000e+00 0.000000000000e+00
1.240000000000e+02 0.000000000000e+00 0.000000000000e+00 0.000000000000e+00
1.242500000000e+02 0.000000000000e+00 0.000000000000e+00 0.000000000000e+00
1.245000000000e+02 0.000000000000e+00 0.000000000000e+00 0.000000000000e+00
1.247500000000e+02 0.000000000000e+00 0.000000000000e+00 0.000000000000e+00
1.250000000000e+02 0.000000000000e+00 0.000000000000e+00 0.000000000000e+00
1.252500000000e+02 0.000000000000e+00 0.000000000000e+00 0.000000000000e+00
1.255000000000e+02 0.000000000000e+00 0.000000000000e+00 0.000000000000e+00
1.257500000000e+02 0.000000000000e+00 0.000000000000e+00 0.000000000000e+00
1.260000000000e+02 0.000000000000e+00 0.000000000000e+00 0.000000000000e+00
1.262500000000e+02 0.000000000000e+00 0.000000000000e+00 0.000000000000e+00
1.265000000000e+02 0.000000000000e+00 0.000000000000e+00 0.000000000000e+00
1.267500000000e+02 0.000000000000e+00 0.000000000000e+00 0.000000000000e+00
1.270000000000e+02 0.000000000000e+00 0.000000000000e+00 0.000000000000e+00
1.272500000000e+02 0.000000000000e+00 0.000000000000e+00 0.000000000000e+00
1.275000000000e+02 0.000000000000e+00 0.000000000000e+00 0.000000000000e+00
1.277500000000e+02 0.000000000000e+00 0.000000000000e+00 0.000000000000e+00
1.280000000000e+02 0.000000000000e+00 0.000000000000e+00 0.000000000000e+00
1.282500000000e+02 0.000000000000e+00 0.000000000000e+00 0.000000000000e+00
1.285000000000e+02 0.000000000000e+00 0.000000000000e+00 0.000000000000e+00
1.287500000000e+02 0.000000000000e+00 0.000000000000e+00 0.000000000000e+00
1.290000000000e+02 0.000000000000e+00 0.000000000000e+00 0.000000000000e+00
1.292500000000e+02 0.000000000000e+00 0.000000000000e+00 0.000000000000e+00
1.295000000000e+02 0.000000000000e+00 0.000000000000e+00 0.000000000000e+00
1.297500000000e+02 0.000000000000e+00 0.000000000000e+00 0.000000000000e+00
1.300000000000e+02 0.000000000000e+00 0.000000000000e+00 0.000000000000e+00
1.302500000000e+02 0.000000000000e+00 0.000000000000e+00 0.000000000000e+00
1.305000000000e+02 0.000000000000e+00 0.000000000000e+00 0.000000000000e+00
1.307500000000e+02 0.000000000000e+00 0.000000000000e+00 0.000000000000e+00
1.310000000000e+02 0.000000000000e+00 0.000000000000e+00 0.000000000000e+00
1.312500000000e+02 0.000000000000e+00 0.000000000000e+00 0.000000000000e+00
1.315000000000e+02 0.000000000000e+00 0.000000000000e+00 0.000000000000e+00
1.317500000000e+02 0.000000000000e+00 0.000000000000e+00 0.000000000000e+00
1.320000000000e+02 0.000000000000e+00 0.000000000000e+00 0.000000000000e+00
1.322500000000e+02 0.000000000000e+00 0.000000000000e+00 0.000000000000e+00
1.325000000000e+02 0.000000000000e+00 0.000000000000e+00 0.000000000000e+00
1.327500000000e+02 0.000000000000e+00 0.000000000000e+00 0.000000000000e+00
1.330000000000e+02 0.000000000000e+00 0.000000000000e+00 0.000000000000e+00
1.332500000000e+02 0.000000000000e+00 0.000000000000e+00 0.000000000000e+00
1.335000000000e+02 0.000000000000e+00 0.000000000000e+00 0.000000000000e+00
1.337500000000e+02 0.000000000000e+00 0.000000000000e+00 0.000000000000e+00
1.340000000000e+02 0.000000000000e+00 0.000000000000e+00 0.000000000000e+00
1.342500000000e+02 0.000000000000e+00 0.000000000000e+00 0.000000000000e+00
1.345000000000e+02 0.000000000000e+00 0.000000000000e+00 0.000000000000e+00
1.347500000000e+02 0.000000000000e+00 0.000000000000e+00 0.000000000000e+00
1.350000000000e+02 0.000000000000e+00 0.000000000000e+00 0.000000000000e+00
1.352500000000e+02 0.000000000000e+00 0.000000000000e+00 0.000000000000e+00
1.355000000000e+02 0.000000000000e+00 0.000000000000e+00 0.000000000000e+00
1.357500000000e+02 0.000000000000e+00 0.000000000000e+00 0.000000000000e+00
1.360000000000e+02 0.000000000000e+00 0.000000000000e+00 0.000000000000e+00
1.362500000000e+02 0.000000000000e+00 0.000000000000e+00 0.000000000000e+00
1.365000000000e+02 0.000000000000e+00 0.000000000000e+00 0.000000000000e+00
1.367500000000e+02 0.000000000000e+00 0.000000000000e+00 0.000000000000e+00
1.370000000000e+02 0.000000000000e+00 0.000000000000e+00 0.000000000000e+00
1.372500000000e+02 0.000000000000e+00 0.000000000000e+00 0.000000000000e+00
1.375000000000e+02 0.000000000000e+00 0.000000000000e+00 0.000000000000e+00
1.377500000000e+02 0.000000000000e+00 0.000000000000e+00 0.000000000000e+00
1.380000000000e+02 0.000000000000e+00 0.000000000000e+00 0.000000000000e+00
1.382500000000e+02 0.000000000000e+00 0.000000000000e+00 0.000000000000e+00
1.385000000000e+02 0.000000000000e+00 0.000000000000e+00 0.000000000000e+00
1.387500000000e+02 0.000000000000e+00 0.000000000000e+00 0.000000000000e+00
1.390000000000e+02 0.000000000000e+00 0.000000000000e+00 0.000000000000e+00
1.392500000000e+02 0.000000000000e+00 0.000000000000e+00 0.000000000000e+00
1.395000000000e+02 0.000000000000e+00 0.000000000000e+00 0.000000000000e+00
1.397500000000e+02 0.000000000000e+00 0.000000000000e+00 0.000000000000e+00
1.400000000000e+02 0.000000000000e+00 0.000000000000e+00 0.000000000000e+00
1.402500000000e+02 0.000000000000e+00 0.000000000000e+00 0.000000000000e+00
1.405000000000e+02 0.000000000000e+00 0.000000000000e+00 0.000000000000e+00
1.407500000000e+02 0.000000000000e+00 0.000000000000e+00 0.000000000000e+00
1.410000000000e+02 0.000000000000e+00 0.000000000000e+00 0.000000000000e+00
1.412500000000e+02 0.000000000000e+00 0.000000000000e+00 0.000000000000e+00
1.415000000000e+02 0.000000000000e+00 0.000000000000e+00 0.000000000000e+00
1.417500000000e+02 0.000000000000e+00 0.000000000000e+00 0.000000000000e+00
1.420000000000e+02 0.000000000000e+00 0.000000000000e+00 0.000000000000e+00
1.422500000000e+02 0.000000000000e+00 0.000000000000e+00 0.000000000000e+00
1.425000000000e+02 0.000000000000e+00 0.000000000000e+00 0.000000000000e+00
1.427500000000e+02 0.000000000000e+00 0.000000000000e+00 0.000000000000e+00
1.430000000000e+02 0.000000000000e+00 0.000000000000e+00 0.000000000000e+00
1.432500000000e+02 0.000000000000e+00 0.000000000000e+00 0.000000000000e+00
1.435000000000e+02 0.000000000000e+00 0.000000000000e+00 0.000000000000e+00
1.437500000000e+02 0.000000000000e+00 0.000000000000e+00 0.000000000000e+00
1.440000000000e+02 0.000000000000e+00 0.000000000000e+00 0.000000000000e+00
1.442500000000e+02 0.000000000000e+00 0.000000000000e+00 0.000000000000e+00
1.445000000000e+02 0.000000000000e+00 0.000000000000e+00 0.000000000000e+00
1.447500000000e+02 0.000000000000e+00 0.000000000000e+00 0.000000000000e+00
1.450000000000e+02 0.000000000000e+00 0.000000000000e+00 0.000000000000e+00
1.452500000000e+02 0.000000000000e+00 0.000000000000e+00 0.000000000000e+00
1.455000000000e+02 0.000000000000e+00 0.000000000000e+00 0.000000000000e+00
1.457500000000e+02 0.000000000000e+00 0.000000000000e+00 0.000000000000e+00
1.460000000000e+02 0.000000000000e+00 0.000000000000e+00 0.000000000000e+00
1.462500000000e+02 0.000000000000e+00 0.000000000000e+00 0.000000000000e+00
1.465000000000e+02 0.000000000000e+00 0.000000000000e+00 0.000000000000e+00
1.467500000000e+02 0.000000000000e+00 0.000000000000e+00 0.000000000000e+00
1.470000000000e+02 0.000000000000e+00 0.000000000000e+00 0.000000000000e+00
1.472500000000e+02 0.000000000000e+00 0.000000000000e+00 0.000000000000e+00
1.475000000000e+02 0.000000000000e+00 0.000000000000e+00 0.000000000000e+00
1.477500000000e+02 0.000000000000e+00 0.000000000000e+00 0.000000000000e+00
1.480000000000e+02 0.000000000000e+00 0.000000000000e+00 0.000000000000e+00
1.482500000000e+02 0.000000000000e+00 0.000000000000e+00 0.000000000000e+00
1.485000000000e+02 0.000000000000e+00 0.000000000000e+00 0.000000000000e+00
1.487500000000e+02 0.000000000000e+00 0.000000000000e+00 0.000000000000e+00
1.490000000000e+02 0.000000000000e+00 0.000000000000e+00 0.000000000000e+00
1.492500000000e+02 0.000000000000e+00 0.000000000000e+00 0.000000000000e+00
1.495000000000e+02 0.000000000000e+00 0.000000000000e+00 0.000000000000e+00
1.497500000000e+02 0.000000000000e+00 0.000000000000e+00 0.000000000000e+00
1.500000000000e+02 0.000000000000e+00 0.000000000000e+00 0.000000000000e+00
1.502500000000e+02 0.000000000000e+00 0.000000000000e+00 0.000000000000e+00
1.505000000000e+02 0.000000000000e+00 0.000000000000e+00 0.000000000000e+00
1.507500000000e+02 0.000000000000e+00 0.000000000000e+00 0.000000000000e+00
1.510000000000e+02 0.000000000000e+00 0.000000000000e+00 0.000000000000e+00
1.512500000000e+02 0.000000000000e+00 0.000000000000e+00 0.000000000000e+00
1.515000000000e+02 0.000000000000e+00 0.000000000000e+00 0.000000000000e+00
1.517500000000e+02 0.000000000000e+00 0.000000000000e+00 0.000000000000e+00
1.520000000000e+02 0.000000000000e+00 0.000000000000e+00 0.000000000000e+00
1.522500000000e+02 0.000000000000e+00 0.000000000000e+00 0.000000000000e+00
1.525000000000e+02 0.000000000000e+00 0.000000000000e+00 0.000000000000e+00
1.527500000000e+02 0.000000000000e+00 0.000000000000e+00 0.000000000000e+00
1.530000000000e+02 0.000000000000e+00 0.000000000000e+00 0.000000000000e+00
1.532500000000e+02 0.000000000000e+00 0.000000000000e+00 0.000000000000e+00
1.535000000000e+02 0.000000000000e+00 0.000000000000e+00 0.000000000000e+00
1.537500000000e+02 0.000000000000e+00 0.000000000000e+00 0.000000000000e+00
1.540000000000e+02 0.000000000000e+00 0.000000000000e+00 0.000000000000e+00
1.542500000000e+02 0.000000000000e+00 0.000000000000e+00 0.000000000000e+00
1.545000000000e+02 0.000000000000e+00 0.000000000000e+00 0.000000000000e+00
1.547500000000e+02 0.000000000000e+00 0.000000000000e+00 0.000000000000e+00
1.550000000000e+02 0.000000000000e+00 0.000000000000e+00 0.000000000000e+00
1.552500000000e+02 0.000000000000e+00 0.000000000000e+00 0.000000000000e+00
1.555000000000e+02 0.000000000000e+00 0.000000000000e+00 0.000000000000e+00
1.557500000000e+02 0.000000000000e+00 0.000000000000e+00 0.000000000000e+00
1.560000000000e+02 0.000000000000e+00 0.000000000000e+00 0.000000000000e+00
1.562500000000e+02 0.000000000000e+00 0.000000000000e+00 0.000000000000e+00
1.565000000000e+02 0.000000000000e+00 0.000000000000e+00 0.000000000000e+00
1.567500000000e+02 0.000000000000e+00 0.000000000000e+00 0.000000000000e+00
1.570000000000e+02 0.000000000000e+00 0.000000000000e+00 0.000000000000e+00
1.572500000000e+02 0.000000000000e+00 0.000000000000e+00 0.000000000000e+00
1.575000000000e+02 0.000000000000e+00 0.000000000000e+00 0.000000000000e+00
1.577500000000e+02 0.000000000000e+00 0.000000000000e+00 0.000000000000e+00
1.580000000000e+02 0.000000000000e+00 0.000000000000e+00 0.000000000000e+00
1.582500000000e+02 0.000000000000e+00 0.000000000000e+00 0.000000000000e+00
1.585000000000e+02 0.000000000000e+00 0.000000000000e+00 0.000000000000e+00
1.587500000000e+02 0.000000000000e+00 0.000000000000e+00 0.000000000000e+00
1.590000000000e+02 0.000000000000e+00 0.000000000000e+00 0.000000000000e+00
1.592500000000e+02 0.000000000000e+00 0.000000000000e+00 0.000000000000e+00
1.595000000000e+02 0.000000000000e+00 0.000000000000e+00 0.000000000000e+00
1.597500000000e+02 0.000000000000e+00 0.000000000000e+00 0.000000000000e+00
1.600000000000e+02 0.000000000000e+00 0.000000000000e+00 0.000000000000e+00
1.602500000000e+02 0.000000000000e+00 0.000000000000e+00 0.000000000000e+00
1.605000000000e+02 0.000000000000e+00 0.000000000000e+00 0.000000000000e+00
1.607500000000e+02 0.000000000000e+00 0.000000000000e+00 0.000000000000e+00
1.610000000000e+02 0.000000000000e+00 0.000000000000e+00 0.000000000000e+00
1.612500000000e+02 0.000000000000e+00 0.000000000000e+00 0.000000000000e+00
1.615000000000e+02 0.000000000000e+00 0.000000000000e+00 0.000000000000e+00
1.617500000000e+02 0.000000000000e+00 0.000000000000e+00 0.000000000000e+00
1.620000000000e+02 0.000000000000e+00 0.000000000000e+00 0.000000000000e+00
1.622500000000e+02 0.000000000000e+00 0.000000000000e+00 0.000000000000e+00
1.625000000000e+02 0.000000000000e+00 0.000000000000e+00 0.000000000000e+00
1.627500000000e+02 0.000000000000e+00 0.000000000000e+00 0.000000000000e+00
1.630000000000e+02 0.000000000000e+00 0.000000000000e+00 0.000000000000e+00
1.632500000000e+02 0.000000000000e+00 0.000000000000e+00 0.000000000000e+00
1.635000000000e+02 0.000000000000e+00 0.000000000000e+00 0.000000000000e+00
1.637500000000e+02 0.000000000000e+00 0.000000000000e+00 0.000000000000e+00
1.640000000000e+02 0.000000000000e+00 0.000000000000e+00 0.000000000000e+00
1.642500000000e+02 0.000000000000e+00 0.000000000000e+00 0.000000000000e+00
1.645000000000e+02 0.000000000000e+00 0.000000000000e+00 0.000000000000e+00
1.647500000000e+02 0.000000000000e+00 0.000000000000e+00 0.000000000000e+00
1.650000000000e+02 0.000000000000e+00 0.000000000000e+00 0.000000000000e+00
1.652500000000e+02 0.000000000000e+00 0.000000000000e+00 0.000000000000e+00
1.655000000000e+02 0.000000000000e+00 0.000000000000e+00 0.000000000000e+00
1.657500000000e+02 0.000000000000e+00 0.000000000000e+00 0.000000000000e+00
1.660000000000e+02 0.000000000000e+00 0.000000000000e+00 0.000000000000e+00
1.662500000000e+02 0.000000000000e+00 0.000000000000e+00 0.000000000000e+00
1.665000000000e+02 0.000000000000e+00 0.000000000000e+00 0.000000000000e+00
1.667500000000e+02 0.000000000000e+00 0.000000000000e+00 0.000000000000e+00
1.670000000000e+02 0.000000000000e+00 0.000000000000e+00 0.000000000000e+00
1.672500000000e+02 0.000000000000e+00 0.000000000000e+00 0.000000000000e+00
1.675000000000e+02 0.000000000000e+00 0.000000000000e+00 0.000000000000e+00
1.677500000000e+02 0.000000000000e+00 0.000000000000e+00 0.000000000000e+00
1.680000000000e+02 0.000000000000e+00 0.000000000000e+00 0.000000000000e+00
1.682500000000e+02 0.000000000000e+00 0.000000000000e+00 0.000000000000e+00
1.685000000000e+02 0.000000000000e+00 0.000000000000e+00 0.000000000000e+00
1.687500000000e+02 0.000000000000e+00 0.000000000000e+00 0.000000000000e+00
1.690000000000e+02 0.000000000000e+00 0.000000000000e+00 0.000000000000e+00
1.692500000000e+02 0.000000000000e+00 0.000000000000e+00 0.000000000000e+00
1.695000000000e+02 0.000000000000e+00 0.000000000000e+00 0.000000000000e+00
1.697500000000e+02 0.000000000000e+00 0.000000000000e+00 0.000000000000e+00
1.700000000000e+02 0.000000000000e+00 0.000000000000e+00 0.000000000000e+00
1.702500000000e+02 0.000000000000e+00 0.000000000000e+00 0.000000000000e+00
1.705000000000e+02 0.000000000000e+00 0.000000000000e+00 0.000000000000e+00
1.707500000000e+02 0.000000000000e+00 0.000000000000e+00 0.000000000000e+00
1.710000000000e+02 0.000000000000e+00 0.000000000000e+00 0.000000000000e+00
1.712500000000e+02 0.000000000000e+00 0.000000000000e+00 0.000000000000e+00
1.715000000000e+02 0.000000000000e+00 0.000000000000e+00 0.000000000000e+00
1.717500000000e+02 0.000000000000e+00 0.000000000000e+00 0.000000000000e+00
1.720000000000e+02 0.000000000000e+00 0.000000000000e+00 0.000000000000e+00
1.722500000000e+02 0.000000000000e+00 0.000000000000e+00 0.000000000000e+00
1.725000000000e+02 0.000000000000e+00 0.000000000000e+00 0.000000000000e+00
1.727500000000e+02 0.000000000000e+00 0.000000000000e+00 0.000000000000e+00
1.730000000000e+02 0.000000000000e+00 0.000000000000e+00 0.000000000000e+00
1.732500000000e+02 0.000000000000e+00 0.000000000000e+00 0.000000000000e+00
1.735000000000e+02 0.000000000000e+00 0.000000000000e+00 0.000000000000e+00
1.737500000000e+02 0.000000000000e+00 0.000000000000e+00 0.000000000000e+00
1.740000000000e+02 0.000000000000e+00 0.000000000000e+00 0.000000000000e+00
1.742500000000e+02 0.000000000000e+00 0.000000000000e+00 0.000000000000e+00
1.745000000000e+02 0.000000000000e+00 0.000000000000e+00 0.000000000000e+00
1.747500000000e+02 0.000000000000e+00 0.000000000000e+00 0.000000000000e+00
1.750000000000e+02 0.000000000000e+00 0.000000000000e+00 0.000000000000e+00
1.752500000000e+02 0.000000000000e+00 0.000000000000e+00 0.000000000000e+00
1.755000000000e+02 0.000000000000e+00 0.000000000000e+00 0.000000000000e+00
1.757500000000e+02 0.000000000000e+00 0.000000000000e+00 0.000000000000e+00
1.760000000000e+02 0.000000000000e+00 0.000000000000e+00 0.000000000000e+00
1.762500000000e+02 0.000000000000e+00 0.000000000000e+00 0.000000000000e+00
1.765000000000e+02 0.000000000000e+00 0.000000000000e+00 0.000000000000e+00
1.767500000000e+02 0.000000000000e+00 0.000000000000e+00 0.000000000000e+00
1.770000000000e+02 0.000000000000e+00 0.000000000000e+00 0.000000000000e+00
1.772500000000e+02 0.000000000000e+00 0.000000000000e+00 0.000000000000e+00
1.775000000000e+02 0.000000000000e+00 0.000000000000e+00 0.000000000000e+00
1.777500000000e+02 0.000000000000e+00 0.000000000000e+00 0.000000000000e+00
1.780000000000e+02 0.000000000000e+00 0.000000000000e+00 0.000000000000e+00
1.782500000000e+02 0.000000000000e+00 0.000000000000e+00 0.000000000000e+00
1.785000000000e+02 0.000000000000e+00 0.000000000000e+00 0.000000000000e+00
1.787500000000e+02 0.000000000000e+00 0.000000000000e+00 0.000000000000e+00
1.790000000000e+02 0.000000000000e+00 0.000000000000e+00 0.000000000000e+00
1.792500000000e+02 0.000000000000e+00 0.000000000000e+00 0.000000000000e+00
1.795000000000e+02 0.000000000000e+00 0.000000000000e+00 0.000000000000e+00
1.797500000000e+02 0.000000000000e+00 0.000000000000e+00 0.000000000000e+00
1.800000000000e+02 0.000000000000e+00 0.000000000000e+00 0.000000000000e+00
1.802500000000e+02 0.000000000000e+00 0.000000000000e+00 0.000000000000e+00
1.805000000000e+02 0.000000000000e+00 0.000000000000e+00 0.000000000000e+00
1.807500000000e+02 0.000000000000e+00 0.000000000000e+00 0.000000000000e+00
1.810000000000e+02 0.000000000000e+00 0.000000000000e+00 0.000000000000e+00
1.812500000000e+02 0.000000000000e+00 0.000000000000e+00 0.000000000000e+00
1.815000000000e+02 0.000000000000e+00 0.000000000000e+00 0.000000000000e+00
1.817500000000e+02 0.000000000000e+00 0.000000000000e+00 0.000000000000e+00
1.820000000000e+02 0.000000000000e+00 0.000000000000e+00 0.000000000000e+00
1.822500000000e+02 0.000000000000e+00 0.000000000000e+00 0.000000000000e+00
1.825000000000e+02 0.000000000000e+00 0.000000000000e+00 0.000000000000e+00
1.827500000000e+02 0.000000000000e+00 0.000000000000e+00 0.000000000000e+00
1.830000000000e+02 0.000000000000e+00 0.000000000000e+00 0.000000000000e+00
1.832500000000e+02 0.000000000000e+00 0.000000000000e+00 0.000000000000e+00
1.835000000000e+02 0.000000000000e+00 0.000000000000e+00 0.000000000000e+00
1.837500000000e+02 0.000000000000e+00 0.000000000000e+00 0.000000000000e+00
1.840000000000e+02 0.000000000000e+00 0.000000000000e+00 0.000000000000e+00
1.842500000000e+02 0.000000000000e+00 0.000000000000e+00 0.000000000000e+00
1.845000000000e+02 0.000000000000e+00 0.000000000000e+00 0.000000000000e+00
1.847500000000e+02 0.000000000000e+00 0.000000000000e+00 0.000000000000e+00
1.850000000000e+02 0.000000000000e+00 0.000000000000e+00 0.000000000000e+00
1.852500000000e+02 0.000000000000e+00 0.000000000000e+00 0.000000000000e+00
1.855000000000e+02 0.000000000000e+00 0.000000000000e+00 0.000000000000e+00
1.857500000000e+02 0.000000000000e+00 0.000000000000e+00 0.000000000000e+00
1.860000000000e+02 0.000000000000e+00 0.000000000000e+00 0.000000000000e+00
1.862500000000e+02 0.000000000000e+00 0.000000000000e+00 0.000000000000e+00
1.865000000000e+02 0.000000000000e+00 0.000000000000e+00 0.000000000000e+00
1.867500000000e+02 0.000000000000e+00 0.000000000000e+00 0.000000000000e+00
1.870000000000e+02 0.000000000000e+00 0.000000000000e+00 0.000000000000e+00
1.872500000000e+02 0.000000000000e+00 0.000000000000e+00 0.000000000000e+00
1.875000000000e+02 0.000000000000e+00 0.000000000000e+00 0.000000000000e+00
1.877500000000e+02 0.000000000000e+00 0.000000000000e+00 0.000000000000e+00
1.880000000000e+02 0.000000000000e+00 0.000000000000e+00 0.000000000000e+00
1.882500000000e+02 0.000000000000e+00 0.000000000000e+00 0.000000000000e+00
1.885000000000e+02 0.000000000000e+00 0.000000000000e+00 0.000000000000e+00
1.887500000000e+02 0.000000000000e+00 0.000000000000e+00 0.000000000000e+00
1.890000000000e+02 0.000000000000e+00 0.000000000000e+00 0.000000000000e+00
1.892500000000e+02 0.000000000000e+00 0.000000000000e+00 0.000000000000e+00
1.895000000000e+02 0.000000000000e+00 0.000000000000e+00 0.000000000000e+00
1.897500000000e+02 0.000000000000e+00 0.000000000000e+00 0.000000000000e+00
1.900000000000e+02 0.000000000000e+00 0.000000000000e+00 0.000000000000e+00
1.902500000000e+02 0.000000000000e+00 0.000000000000e+00 0.000000000000e+00
1.905000000000e+02 0.000000000000e+00 0.000000000000e+00 0.000000000000e+00
1.907500000000e+02 0.000000000000e+00 0.000000000000e+00 0.000000000000e+00
1.910000000000e+02 0.000000000000e+00 0.000000000000e+00 0.000000000000e+00
1.912500000000e+02 0.000000000000e+00 0.000000000000e+00 0.000000000000e+00
1.915000000000e+02 0.000000000000e+00 0.000000000000e+00 0.000000000000e+00
1.917500000000e+02 0.000000000000e+00 0.000000000000e+00 0.000000000000e+00
1.920000000000e+02 0.000000000000e+00 0.000000000000e+00 0.000000000000e+00
1.922500000000e+02 0.000000000000e+00 0.000000000000e+00 0.000000000000e+00
1.925000000000e+02 0.000000000000e+00 0.000000000000e+00 0.000000000000e+00
1.927500000000e+02 0.000000000000e+00 0.000000000000e+00 0.000000000000e+00
1.930000000000e+02 0.000000000000e+00 0.000000000000e+00 0.000000000000e+00
1.932500000000e+02 0.000000000000e+00 0.000000000000e+00 0.000000000000e+00
1.935000000000e+02 0.000000000000e+00 0.000000000000e+00 0.000000000000e+00
1.937500000000e+02 0.000000000000e+00 0.000000000000e+00 0.000000000000e+00
1.940000000000e+02 0.000000000000e+00 0.000000000000e+00 0.000000000000e+00
1.942500000000e+02 0.000000000000e+00 0.000000000000e+00 0.000000000000e+00
1.945000000000e+02 0.000000000000e+00 0.000000000000e+00 0.000000000000e+00
1.947500000000e+02 0.000000000000e+00 0.000000000000e+00 0.000000000000e+00
1.950000000000e+02 0.000000000000e+00 0.000000000000e+00 0.000000000000e+00
1.952500000000e+02 0.000000000000e+00 0.000000000000e+00 0.000000000000e+00
1.955000000000e+02 0.000000000000e+00 0.000000000000e+00 0.000000000000e+00
1.957500000000e+02 0.000000000000e+00 0.000000000000e+00 0.000000000000e+00
1.960000000000e+02 0.000000000000e+00 0.000000000000e+00 0.000000000000e+00
1.962500000000e+02 0.000000000000e+00 0.000000000000e+00 0.000000000000e+00
1.965000000000e+02 0.000000000000e+00 0.000000000000e+00 0.000000000000e+00
1.967500000000e+02 0.000000000000e+00 0.000000000000e+00 0.000000000000e+00
1.970000000000e+02 0.000000000000e+00 0.000000000000e+00 0.000000000000e+00
1.972500000000e+02 0.000000000000e+00 0.000000000000e+00 0.000000000000e+00
1.975000000000e+02 0.000000000000e+00 0.000000000000e+00 0.000000000000e+00
1.977500000000e+02 0.000000000000e+00 0.000000000000e+00 0.000000000000e+00
1.980000000000e+02 0.000000000000e+00 0.000000000000e+00 0.000000000000e+00
1.982500000000e+02 0.000000000000e+00 0.000000000000e+00 0.000000000000e+00
1.985000000000e+02 0.000000000000e+00 0.000000000000e+00 0.000000000000e+00
1.987500000000e+02 0.000000000000e+00 0.000000000000e+00 0.000000000000e+00
1.990000000000e+02 0.000000000000e+00 0.000000000000e+00 0.000000000000e+00
1.992500000000e+02 0.000000000000e+00 0.000000000000e+00 0.000000000000e+00
1.995000000000e+02 0.000000000000e+00 0.000000000000e+00 0.000000000000e+00
1.997500000000e+02 0.000000000000e+00 0.000000000000e+00 0.000000000000e+00
2.000000000000e+02 0.000000000000e+00 0.000000000000e+00 0.000000000000e+00
2.002500000000e+02 0.000000000000e+00 0.000000000000e+00 0.000000000000e+00
2.005000000000e+02 0.000000000000e+00 0.000000000000e+00 0.000000000000e+00
2.007500000000e+02 0.000000000000e+00 0.000000000000e+00 0.000000000000e+00
2.010000000000e+02 0.000000000000e+00 0.000000000000e+00 0.000000000000e+00
2.012500000000e+02 0.000000000000e+00 0.000000000000e+00 0.000000000000e+00
2.015000000000e+02 0.000000000000e+00 0.000000000000e+00 0.000000000000e+00
2.017500000000e+02 0.000000000000e+00 0.000000000000e+00 0.000000000000e+00
2.020000000000e+02 0.000000000000e+00 0.000000000000e+00 0.000000000000e+00
2.022500000000e+02 0.000000000000e+00 0.000000000000e+00 0.000000000000e+00
2.025000000000e+02 0.000000000000e+00 0.000000000000e+00 0.000000000000e+00
2.027500000000e+02 0.000000000000e+00 0.000000000000e+00 0.000000000000e+00
2.030000000000e+02 0.000000000000e+00 0.000000000000e+00 0.000000000000e+00
2.032500000000e+02 0.000000000000e+00 0.000000000000e+00 0.000000000000e+00
2.035000000000e+02 0.000000000000e+00 0.000000000000e+00 0.000000000000e+00
2.037500000000e+02 0.000000000000e+00 0.000000000000e+00 0.000000000000e+00
2.040000000000e+02 0.000000000000e+00 0.000000000000e+00 0.000000000000e+00
2.042500000000e+02 0.000000000000e+00 0.000000000000e+00 0.000000000000e+00
2.045000000000e+02 0.000000000000e+00 0.000000000000e+00 0.000000000000e+00
2.047500000000e+02 0.000000000000e+00 0.000000000000e+00 0.000000000000e+00
2.050000000000e+02 0.000000000000e+00 0.000000000000e+00 0.000000000000e+00
2.052500000000e+02 0.000000000000e+00 0.000000000000e+00 0.000000000000e+00
2.055000000000e+02 0.000000000000e+00 0.000000000000e+00 0.000000000000e+00
2.057500000000e+02 0.000000000000e+00 0.000000000000e+00 0.000000000000e+00
2.060000000000e+02 0.000000000000e+00 0.000000000000e+00 0.000000000000e+00
2.062500000000e+02 0.000000000000e+00 0.000000000000e+00 0.000000000000e+00
2.065000000000e+02 0.000000000000e+00 0.000000000000e+00 0.000000000000e+00
2.067500000000e+02 0.000000000000e+00 0.000000000000e+00 0.000000000000e+00
2.070000000000e+02 0.000000000000e+00 0.000000000000e+00 0.000000000000e+00
2.072500000000e+02 0.000000000000e+00 0.000000000000e+00 0.000000000000e+00
2.075000000000e+02 0.000000000000e+00 0.000000000000e+00 0.000000000000e+00
2.077500000000e+02 0.000000000000e+00 0.000000000000e+00 0.000000000000e+00
2.080000000000e+02 0.000000000000e+00 0.000000000000e+00 0.000000000000e+00
2.082500000000e+02 0.000000000000e+00 0.000000000000e+00 0.000000000000e+00
2.085000000000e+02 0.000000000000e+00 0.000000000000e+00 0.000000000000e+00
2.087500000000e+02 0.000000000000e+00 0.000000000000e+00 0.000000000000e+00
2.090000000000e+02 0.000000000000e+00 0.000000000000e+00 0.000000000000e+00
2.092500000000e+02 0.000000000000e+00 0.000000000000e+00 0.000000000000e+00
2.095000000000e+02 0.000000000000e+00 0.000000000000e+00 0.000000000000e+00
2.097500000000e+02 0.000000000000e+00 0.000000000000e+00 0.000000000000e+00
2.100000000000e+02 0.000000000000e+00 0.000000000000e+00 0.000000000000e+00
2.102500000000e+02 0.000000000000e+00 0.000000000000e+00 0.000000000000e+00
2.105000000000e+02 0.000000000000e+00 0.000000000000e+00 0.000000000000e+00
2.107500000000e+02 0.000000000000e+00 0.000000000000e+00 0.000000000000e+00
2.110000000000e+02 0.000000000000e+00 0.000000000000e+00 0.000000000000e+00
2.112500000000e+02 0.000000000000e+00 0.000000000000e+00 0.000000000000e+00
2.115000000000e+02 0.000000000000e+00 0.000000000000e+00 0.000000000000e+00
2.117500000000e+02 0.000000000000e+00 0.000000000000e+00 0.000000000000e+00
2.120000000000e+02 0.000000000000e+00 0.000000000000e+00 0.000000000000e+00
2.122500000000e+02 0.000000000000e+00 0.000000000000e+00 0.000000000000e+00
2.125000000000e+02 0.000000000000e+00 0.000000000000e+00 0.000000000000e+00
2.127500000000e+02 0.000000000000e+00 0.000000000000e+00 0.000000000000e+00
2.130000000000e+02 0.000000000000e+00 0.000000000000e+00 0.000000000000e+00
2.132500000000e+02 0.000000000000e+00 0.000000000000e+00 0.000000000000e+00
2.135000000000e+02 0.000000000000e+00 0.000000000000e+00 0.000000000000e+00
2.137500000000e+02 0.000000000000e+00 0.000000000000e+00 0.000000000000e+00
2.140000000000e+02 0.000000000000e+00 0.000000000000e+00 0.000000000000e+00
2.142500000000e+02 0.000000000000e+00 0.000000000000e+00 0.000000000000e+00
2.145000000000e+02 0.000000000000e+00 0.000000000000e+00 0.000000000000e+00
2.147500000000e+02 0.000000000000e+00 0.000000000000e+00 0.000000000000e+00
2.150000000000e+02 0.000000000000e+00 0.000000000000e+00 0.000000000000e+00
2.152500000000e+02 0.000000000000e+00 0.000000000000e+00 0.000000000000e+00
2.155000000000e+02 0.000000000000e+00 0.000000000000e+00 0.000000000000e+00
2.157500000000e+02 0.000000000000e+00 0.000000000000e+00 0.000000000000e+00
2.160000000000e+02 0.000000000000e+00 0.000000000000e+00 0.000000000000e+00
2.162500000000e+02 0.000000000000e+00 0.000000000000e+00 0.000000000000e+00
2.165000000000e+02 0.000000000000e+00 0.000000000000e+00 0.000000000000e+00
2.167500000000e+02 0.000000000000e+00 0.000000000000e+00 0.000000000000e+00
2.170000000000e+02 0.000000000000e+00 0.000000000000e+00 0.000000000000e+00
2.172500000000e+02 0.000000000000e+00 0.000000000000e+00 0.000000000000e+00
2.175000000000e+02 0.000000000000e+00 0.000000000000e+00 0.000000000000e+00
2.177500000000e+02 0.000000000000e+00 0.000000000000e+00 0.000000000000e+00
2.180000000000e+02 0.000000000000e+00 0.000000000000e+00 0.000000000000e+00
2.182500000000e+02 0.000000000000e+00 0.000000000000e+00 0.000000000000e+00
2.185000000000e+02 0.000000000000e+00 0.000000000000e+00 0.000000000000e+00
2.187500000000e+02 0.000000000000e+00 0.000000000000e+00 0.000000000000e+00
2.190000000000e+02 0.000000000000e+00 0.000000000000e+00 0.000000000000e+00
2.192500000000e+02 0.000000000000e+00 0.000000000000e+00 0.000000000000e+00
2.195000000000e+02 0.000000000000e+00 0.000000000000e+00 0.000000000000e+00
2.197500000000e+02 0.000000000000e+00 0.000000000000e+00 0.000000000000e+00
2.200000000000e+02 0.000000000000e+00 0.000000000000e+00 0.000000000000e+00
2.202500000000e+02 0.000000000000e+00 0.000000000000e+00 0.000000000000e+00
2.205000000000e+02 0.000000000000e+00 0.000000000000e+00 0.000000000000e+00
2.207500000000e+02 0.000000000000e+00 0.000000000000e+00 0.000000000000e+00
2.210000000000e+02 0.000000000000e+00 0.000000000000e+00 0.000000000000e+00
2.212500000000e+02 0.000000000000e+00 0.000000000000e+00 0.000000000000e+00
2.215000000000e+02 0.000000000000e+00 0.000000000000e+00 0.000000000000e+00
2.217500000000e+02 0.000000000000e+00 0.000000000000e+00 0.000000000000e+00
2.220000000000e+02 0.000000000000e+00 0.000000000000e+00 0.000000000000e+00
2.222500000000e+02 0.000000000000e+00 0.000000000000e+00 0.000000000000e+00
2.225000000000e+02 0.000000000000e+00 0.000000000000e+00 0.000000000000e+00
2.227500000000e+02 0.000000000000e+00 0.000000000000e+00 0.000000000000e+00
2.230000000000e+02 0.000000000000e+00 0.000000000000e+00 0.000000000000e+00
2.232500000000e+02 0.000000000000e+00 0.000000000000e+00 0.000000000000e+00
2.235000000000e+02 0.000000000000e+00 0.000000000000e+00 0.000000000000e+00
2.237500000000e+02 0.000000000000e+00 0.000000000000e+00 0.000000000000e+00
2.240000000000e+02 0.000000000000e+00 0.000000000000e+00 0.000000000000e+00
2.242500000000e+02 0.000000000000e+00 0.000000000000e+00 0.000000000000e+00
2.245000000000e+02 0.000000000000e+00 0.000000000000e+00 0.000000000000e+00
2.247500000000e+02 0.000000000000e+00 0.000000000000e+00 0.000000000000e+00
2.250000000000e+02 0.000000000000e+00 0.000000000000e+00 0.000000000000e+00
2.252500000000e+02 0.000000000000e+00 0.000000000000e+00 0.000000000000e+00
2.255000000000e+02 0.000000000000e+00 0.000000000000e+00 0.000000000000e+00
2.257500000000e+02 0.000000000000e+00 0.000000000000e+00 0.000000000000e+00
2.260000000000e+02 0.000000000000e+00 0.000000000000e+00 0.000000000000e+00
2.262500000000e+02 0.000000000000e+00 0.000000000000e+00 0.000000000000e+00
2.265000000000e+02 0.000000000000e+00 0.000000000000e+00 0.000000000000e+00
2.267500000000e+02 0.000000000000e+00 0.000000000000e+00 0.000000000000e+00
2.270000000000e+02 0.000000000000e+00 0.000000000000e+00 0.000000000000e+00
2.272500000000e+02 0.000000000000e+00 0.000000000000e+00 0.000000000000e+00
2.275000000000e+02 0.000000000000e+00 0.000000000000e+00 0.000000000000e+00
2.277500000000e+02 0.000000000000e+00 0.000000000000e+00 0.000000000000e+00
2.280000000000e+02 0.000000000000e+00 0.000000000000e+00 0.000000000000e+00
2.282500000000e+02 0.000000000000e+00 0.000000000000e+00 0.000000000000e+00
2.285000000000e+02 0.000000000000e+00 0.000000000000e+00 0.000000000000e+00
2.287500000000e+02 0.000000000000e+00 0.000000000000e+00 0.000000000000e+00
2.290000000000e+02 0.000000000000e+00 0.000000000000e+00 0.000000000000e+00
2.292500000000e+02 0.000000000000e+00 0.000000000000e+00 0.000000000000e+00
2.295000000000e+02 0.000000000000e+00 0.000000000000e+00 0.000000000000e+00
2.297500000000e+02 0.000000000000e+00 0.000000000000e+00 0.000000000000e+00
2.300000000000e+02 0.000000000000e+00 0.000000000000e+00 0.000000000000e+00
2.302500000000e+02 0.000000000000e+00 0.000000000000e+00 0.000000000000e+00
2.305000000000e+02 0.000000000000e+00 0.000000000000e+00 0.000000000000e+00
2.307500000000e+02 0.000000000000e+00 0.000000000000e+00 0.000000000000e+00
2.310000000000e+02 0.000000000000e+00 0.000000000000e+00 0.000000000000e+00
2.312500000000e+02 0.000000000000e+00 0.000000000000e+00 0.000000000000e+00
2.315000000000e+02 0.000000000000e+00 0.000000000000e+00 0.000000000000e+00
2.317500000000e+02 0.000000000000e+00 0.000000000000e+00 0.000000000000e+00
2.320000000000e+02 0.000000000000e+00 0.000000000000e+00 0.000000000000e+00
2.322500000000e+02 0.000000000000e+00 0.000000000000e+00 0.000000000000e+00
2.325000000000e+02 0.000000000000e+00 0.000000000000e+00 0.000000000000e+00
2.327500000000e+02 0.000000000000e+00 0.000000000000e+00 0.000000000000e+00
2.330000000000e+02 0.000000000000e+00 0.000000000000e+00 0.000000000000e+00
2.332500000000e+02 0.000000000000e+00 0.000000000000e+00 0.000000000000e+00
2.335000000000e+02 0.000000000000e+00 0.000000000000e+00 0.000000000000e+00
2.337500000000e+02 0.000000000000e+00 0.000000000000e+00 0.000000000000e+00
2.340000000000e+02 0.000000000000e+00 0.000000000000e+00 0.000000000000e+00
2.342500000000e+02 0.000000000000e+00 0.000000000000e+00 0.000000000000e+00
2.345000000000e+02 0.000000000000e+00 0.000000000000e+00 0.000000000000e+00
2.347500000000e+02 0.000000000000e+00 0.000000000000e+00 0.000000000000e+00
2.350000000000e+02 0.000000000000e+00 0.000000000000e+00 0.000000000000e+00
2.352500000000e+02 0.000000000000e+00 0.000000000000e+00 0.000000000000e+00
2.355000000000e+02 0.000000000000e+00 0.000000000000e+00 0.000000000000e+00
2.357500000000e+02 0.000000000000e+00 0.000000000000e+00 0.000000000000e+00
2.360000000000e+02 0.000000000000e+00 0.000000000000e+00 0.000000000000e+00
2.362500000000e+02 0.000000000000e+00 0.000000000000e+00 0.000000000000e+00
2.365000000000e+02 0.000000000000e+00 0.000000000000e+00 0.000000000000e+00
2.367500000000e+02 0.000000000000e+00 0.000000000000e+00 0.000000000000e+00
2.370000000000e+02 0.000000000000e+00 0.000000000000e+00 0.000000000000e+00
2.372500000000e+02 0.000000000000e+00 0.000000000000e+00 0.000000000000e+00
2.375000000000e+02 0.000000000000e+00 0.000000000000e+00 0.000000000000e+00
2.377500000000e+02 0.000000000000e+00 0.000000000000e+00 0.000000000000e+00
2.380000000000e+02 0.000000000000e+00 0.000000000000e+00 0.000000000000e+00
2.382500000000e+02 0.000000000000e+00 0.000000000000e+00 0.000000000000e+00
2.385000000000e+02 0.000000000000e+00 0.000000000000e+00 0.000000000000e+00
2.387500000000e+02 0.000000000000e+00 0.000000000000e+00 0.000000000000e+00
2.390000000000e+02 0.000000000000e+00 0.000000000000e+00 0.000000000000e+00
2.392500000000e+02 0.000000000000e+00 0.000000000000e+00 0.000000000000e+00
2.395000000000e+02 0.000000000000e+00 0.000000000000e+00 0.000000000000e+00
2.397500000000e+02 0.000000000000e+00 0.000000000000e+00 0.000000000000e+00
2.400000000000e+02 0.000000000000e+00 0.000000000000e+00 0.000000000000e+00
2.402500000000e+02 0.000000000000e+00 0.000000000000e+00 0.000000000000e+00
2.405000000000e+02 0.000000000000e+00 0.000000000000e+00 0.000000000000e+00
2.407500000000e+02 0.000000000000e+00 0.000000000000e+00 0.000000000000e+00
2.410000000000e+02 0.000000000000e+00 0.000000000000e+00 0.000000000000e+00
2.412500000000e+02 0.000000000000e+00 0.000000000000e+00 0.000000000000e+00
2.415000000000e+02 0.000000000000e+00 0.000000000000e+00 0.000000000000e+00
2.417500000000e+02 0.000000000000e+00 0.000000000000e+00 0.000000000000e+00
2.420000000000e+02 0.000000000000e+00 0.000000000000e+00 0.000000000000e+00
2.422500000000e+02 0.000000000000e+00 0.000000000000e+00 0.000000000000e+00
2.425000000000e+02 0.000000000000e+00 0.000000000000e+00 0.000000000000e+00
2.427500000000e+02 0.000000000000e+00 0.000000000000e+00 0.000000000000e+00
2.430000000000e+02 0.000000000000e+00 0.000000000000e+00 0.000000000000e+00
2.432500000000e+02 0.000000000000e+00 0.000000000000e+00 0.000000000000e+00
2.435000000000e+02 0.000000000000e+00 0.000000000000e+00 0.000000000000e+00
2.437500000000e+02 0.000000000000e+00 0.000000000000e+00 0.000000000000e+00
2.440000000000e+02 0.000000000000e+00 0.000000000000e+00 0.000000000000e+00
2.442500000000e+02 0.000000000000e+00 0.000000000000e+00 0.000000000000e+00
2.445000000000e+02 0.000000000000e+00 0.000000000000e+00 0.000000000000e+00
2.447500000000e+02 0.000000000000e+00 0.000000000000e+00 0.000000000000e+00
2.450000000000e+02 0.000000000000e+00 0.000000000000e+00 0.000000000000e+00
2.452500000000e+02 0.000000000000e+00 0.000000000000e+00 0.000000000000e+00
2.455000000000e+02 0.000000000000e+00 0.000000000000e+00 0.000000000000e+00
2.457500000000e+02 0.000000000000e+00 0.000000000000e+00 0.000000000000e+00
2.460000000000e+02 0.000000000000e+00 0.000000000000e+00 0.000000000000e+00
2.462500000000e+02 0.000000000000e+00 0.000000000000e+00 0.000000000000e+00
2.465000000000e+02 0.000000000000e+00 0.000000000000e+00 0.000000000000e+00
2.467500000000e+02 0.000000000000e+00 0.000000000000e+00 0.000000000000e+00
2.470000000000e+02 0.000000000000e+00 0.000000000000e+00 0.000000000000e+00
2.472500000000e+02 0.000000000000e+00 0.000000000000e+00 0.000000000000e+00
2.475000000000e+02 0.000000000000e+00 0.000000000000e+00 0.000000000000e+00
2.477500000000e+02 0.000000000000e+00 0.000000000000e+00 0.000000000000e+00
2.480000000000e+02 0.000000000000e+00 0.000000000000e+00 0.000000000000e+00
2.482500000000e+02 0.000000000000e+00 0.000000000000e+00 0.000000000000e+00
2.485000000000e+02 0.000000000000e+00 0.000000000000e+00 0.000000000000e+00
2.487500000000e+02 0.000000000000e+00 0.000000000000e+00 0.000000000000e+00
2.490000000000e+02 0.000000000000e+00 0.000000000000e+00 0.000000000000e+00
2.492500000000e+02 0.000000000000e+00 0.000000000000e+00 0.000000000000e+00
2.495000000000e+02 0.000000000000e+00 0.000000000000e+00 0.000000000000e+00
2.497500000000e+02 0.000000000000e+00 0.000000000000e+00 0.000000000000e+00
2.500000000000e+02 0.000000000000e+00 0.000000000000e+00 0.000000000000e+00
2.502500000000e+02 0.000000000000e+00 0.000000000000e+00 0.000000000000e+00
2.505000000000e+02 0.000000000000e+00 0.000000000000e+00 0.000000000000e+00
2.507500000000e+02 0.000000000000e+00 0.000000000000e+00 0.000000000000e+00
2.510000000000e+02 0.000000000000e+00 0.000000000000e+00 0.000000000000e+00
2.512500000000e+02 0.000000000000e+00 0.000000000000e+00 0.000000000000e+00
2.515000000000e+02 0.000000000000e+00 0.000000000000e+00 0.000000000000e+00
2.517500000000e+02 0.000000000000e+00 0.000000000000e+00 0.000000000000e+00
2.520000000000e+02 0.000000000000e+00 0.000000000000e+00 0.000000000000e+00
2.522500000000e+02 0.000000000000e+00 0.000000000000e+00 0.000000000000e+00
2.525000000000e+02 0.000000000000e+00 0.000000000000e+00 0.000000000000e+00
2.527500000000e+02 0.000000000000e+00 0.000000000000e+00 0.000000000000e+00
2.530000000000e+02 0.000000000000e+00 0.000000000000e+00 0.000000000000e+00
2.532500000000e+02 0.000000000000e+00 0.000000000000e+00 0.000000000000e+00
2.535000000000e+02 0.000000000000e+00 0.000000000000e+00 0.000000000000e+00
2.537500000000e+02 0.000000000000e+00 0.000000000000e+00 0.000000000000e+00
2.540000000000e+02 0.000000000000e+00 0.000000000000e+00 0.000000000000e+00
2.542500000000e+02 0.000000000000e+00 0.000000000000e+00 0.000000000000e+00
2.545000000000e+02 0.000000000000e+00 0.000000000000e+00 0.000000000000e+00
2.547500000000e+02 0.000000000000e+00 0.000000000000e+00 0.000000000000e+00
2.550000000000e+02 0.000000000000e+00 0.000000000000e+00 0.000000000000e+00
2.552500000000e+02 0.000000000000e+00 0.000000000000e+00 0.000000000000e+00
2.555000000000e+02 0.000000000000e+00 0.000000000000e+00 0.000000000000e+00
2.557500000000e+02 0.000000000000e+00 0.000000000000e+00 0.000000000000e+00
2.560000000000e+02 0.000000000000e+00 0.000000000000e+00 0.000000000000e+00
2.562500000000e+02 0.000000000000e+00 0.000000000000e+00 0.000000000000e+00
2.565000000000e+02 0.000000000000e+00 0.000000000000e+00 0.000000000000e+00
2.567500000000e+02 0.000000000000e+00 0.000000000000e+00 0.000000000000e+00
2.570000000000e+02 0.000000000000e+00 0.000000000000e+00 0.000000000000e+00
2.572500000000e+02 0.000000000000e+00 0.000000000000e+00 0.000000000000e+00
2.575000000000e+02 0.000000000000e+00 0.000000000000e+00 0.000000000000e+00
2.577500000000e+02 0.000000000000e+00 0.000000000000e+00 0.000000000000e+00
2.580000000000e+02 0.000000000000e+00 0.000000000000e+00 0.000000000000e+00
2.582500000000e+02 0.000000000000e+00 0.000000000000e+00 0.000000000000e+00
2.585000000000e+02 0.000000000000e+00 0.000000000000e+00 0.000000000000e+00
2.587500000000e+02 0.000000000000e+00 0.000000000000e+00 0.000000000000e+00
2.590000000000e+02 0.000000000000e+00 0.000000000000e+00 0.000000000000e+00
2.592500000000e+02 0.000000000000e+00 0.000000000000e+00 0.000000000000e+00
2.595000000000e+02 0.000000000000e+00 0.000000000000e+00 0.000000000000e+00
2.597500000000e+02 0.000000000000e+00 0.000000000000e+00 0.000000000000e+00
2.600000000000e+02 0.000000000000e+00 0.000000000000e+00 0.000000000000e+00
2.602500000000e+02 0.000000000000e+00 0.000000000000e+00 0.000000000000e+00
2.605000000000e+02 0.000000000000e+00 0.000000000000e+00 0.000000000000e+00
2.607500000000e+02 0.000000000000e+00 0.000000000000e+00 0.000000000000e+00
2.610000000000e+02 0.000000000000e+00 0.000000000000e+00 0.000000000000e+00
2.612500000000e+02 0.000000000000e+00 0.000000000000e+00 0.000000000000e+00
2.615000000000e+02 0.000000000000e+00 0.000000000000e+00 0.000000000000e+00
2.617500000000e+02 0.000000000000e+00 0.000000000000e+00 0.000000000000e+00
2.620000000000e+02 0.000000000000e+00 0.000000000000e+00 0.000000000000e+00
2.622500000000e+02 0.000000000000e+00 0.000000000000e+00 0.000000000000e+00
2.625000000000e+02 0.000000000000e+00 0.000000000000e+00 0.000000000000e+00
2.627500000000e+02 0.000000000000e+00 0.000000000000e+00 0.000000000000e+00
2.630000000000e+02 0.000000000000e+00 0.000000000000e+00 0.000000000000e+00
2.632500000000e+02 0.000000000000e+00 0.000000000000e+00 0.000000000000e+00
2.635000000000e+02 0.000000000000e+00 0.000000000000e+00 0.000000000000e+00
2.637500000000e+02 0.000000000000e+00 0.000000000000e+00 0.000000000000e+00
2.640000000000e+02 0.000000000000e+00 0.000000000000e+00 0.000000000000e+00
2.642500000000e+02 0.000000000000e+00 0.000000000000e+00 0.000000000000e+00
2.645000000000e+02 0.000000000000e+00 0.000000000000e+00 0.000000000000e+00
2.647500000000e+02 0.000000000000e+00 0.000000000000e+00 0.000000000000e+00
2.650000000000e+02 0.000000000000e+00 0.000000000000e+00 0.000000000000e+00
2.652500000000e+02 0.000000000000e+00 0.000000000000e+00 0.000000000000e+00
2.655000000000e+02 0.000000000000e+00 0.000000000000e+00 0.000000000000e+00
2.657500000000e+02 0.000000000000e+00 0.000000000000e+00 0.000000000000e+00
2.660000000000e+02 0.000000000000e+00 0.000000000000e+00 0.000000000000e+00
2.662500000000e+02 0.000000000000e+00 0.000000000000e+00 0.000000000000e+00
2.665000000000e+02 0.000000000000e+00 0.000000000000e+00 0.000000000000e+00
2.667500000000e+02 0.000000000000e+00 0.000000000000e+00 0.000000000000e+00
2.670000000000e+02 0.000000000000e+00 0.000000000000e+00 0.000000000000e+00
2.672500000000e+02 0.000000000000e+00 0.000000000000e+00 0.000000000000e+00
2.675000000000e+02 0.000000000000e+00 0.000000000000e+00 0.000000000000e+00
2.677500000000e+02 0.000000000000e+00 0.000000000000e+00 0.000000000000e+00
2.680000000000e+02 0.000000000000e+00 0.000000000000e+00 0.000000000000e+00
2.682500000000e+02 0.000000000000e+00 0.000000000000e+00 0.000000000000e+00
2.685000000000e+02 0.000000000000e+00 0.000000000000e+00 0.000000000000e+00
2.687500000000e+02 0.000000000000e+00 0.000000000000e+00 0.000000000000e+00
2.690000000000e+02 0.000000000000e+00 0.000000000000e+00 0.000000000000e+00
2.692500000000e+02 0.000000000000e+00 0.000000000000e+00 0.000000000000e+00
2.695000000000e+02 0.000000000000e+00 0.000000000000e+00 0.000000000000e+00
2.697500000000e+02 0.000000000000e+00 0.000000000000e+00 0.000000000000e+00
2.700000000000e+02 0.000000000000e+00 0.000000000000e+00 0.000000000000e+00
2.702500000000e+02 0.000000000000e+00 0.000000000000e+00 0.000000000000e+00
2.705000000000e+02 0.000000000000e+00 0.000000000000e+00 0.000000000000e+00
2.707500000000e+02 0.000000000000e+00 0.000000000000e+00 0.000000000000e+00
2.710000000000e+02 0.000000000000e+00 0.000000000000e+00 0.000000000000e+00
2.712500000000e+02 0.000000000000e+00 0.000000000000e+00 0.000000000000e+00
2.715000000000e+02 0.000000000000e+00 0.000000000000e+00 0.000000000000e+00
2.717500000000e+02 0.000000000000e+00 0.000000000000e+00 0.000000000000e+00
2.720000000000e+02 0.000000000000e+00 0.000000000000e+00 0.000000000000e+00
2.722500000000e+02 0.000000000000e+00 0.000000000000e+00 0.000000000000e+00
2.725000000000e+02 0.000000000000e+00 0.000000000000e+00 0.000000000000e+00
2.727500000000e+02 0.000000000000e+00 0.000000000000e+00 0.000000000000e+00
2.730000000000e+02 0.000000000000e+00 0.000000000000e+00 0.000000000000e+00
2.732500000000e+02 0.000000000000e+00 0.000000000000e+00 0.000000000000e+00
2.735000000000e+02 0.000000000000e+00 0.000000000000e+00 0.000000000000e+00
2.737500000000e+02 0.000000000000e+00 0.000000000000e+00 0.000000000000e+00
2.740000000000e+02 0.000000000000e+00 0.000000000000e+00 0.000000000000e+00
2.742500000000e+02 0.000000000000e+00 0.000000000000e+00 0.000000000000e+00
2.745000000000e+02 0.000000000000e+00 0.000000000000e+00 0.000000000000e+00
2.747500000000e+02 0.000000000000e+00 0.000000000000e+00 0.000000000000e+00
2.750000000000e+02 0.000000000000e+00 0.000000000000e+00 0.000000000000e+00
2.752500000000e+02 0.000000000000e+00 0.000000000000e+00 0.000000000000e+00
2.755000000000e+02 0.000000000000e+00 0.000000000000e+00 0.000000000000e+00
2.757500000000e+02 0.000000000000e+00 0.000000000000e+00 0.000000000000e+00
2.760000000000e+02 0.000000000000e+00 0.000000000000e+00 0.000000000000e+00
2.762500000000e+02 0.000000000000e+00 0.000000000000e+00 0.000000000000e+00
2.765000000000e+02 0.000000000000e+00 0.000000000000e+00 0.000000000000e+00
2.767500000000e+02 0.000000000000e+00 0.000000000000e+00 0.000000000000e+00
2.770000000000e+02 0.000000000000e+00 0.000000000000e+00 0.000000000000e+00
2.772500000000e+02 0.000000000000e+00 0.000000000000e+00 0.000000000000e+00
2.775000000000e+02 0.000000000000e+00 0.000000000000e+00 0.000000000000e+00
2.777500000000e+02 0.000000000000e+00 0.000000000000e+00 0.000000000000e+00
2.780000000000e+02 0.000000000000e+00 0.000000000000e+00 0.000000000000e+00
2.782500000000e+02 0.000000000000e+00 0.000000000000e+00 0.000000000000e+00
2.785000000000e+02 0.000000000000e+00 0.000000000000e+00 0.000000000000e+00
2.787500000000e+02 0.000000000000e+00 0.000000000000e+00 0.000000000000e+00
2.790000000000e+02 0.000000000000e+00 0.000000000000e+00 0.000000000000e+00
2.792500000000e+02 0.000000000000e+00 0.000000000000e+00 0.000000000000e+00
2.795000000000e+02 0.000000000000e+00 0.000000000000e+00 0.000000000000e+00
2.797500000000e+02 0.000000000000e+00 0.000000000000e+00 0.000000000000e+00
2.800000000000e+02 0.000000000000e+00 0.000000000000e+00 0.000000000000e+00
2.802500000000e+02 0.000000000000e+00 0.000000000000e+00 0.000000000000e+00
2.805000000000e+02 0.000000000000e+00 0.000000000000e+00 0.000000000000e+00
2.807500000000e+02 0.000000000000e+00 0.000000000000e+00 0.000000000000e+00
2.810000000000e+02 0.000000000000e+00 0.000000000000e+00 0.000000000000e+00
2.812500000000e+02 0.000000000000e+00 0.000000000000e+00 0.000000000000e+00
2.815000000000e+02 0.000000000000e+00 0.000000000000e+00 0.000000000000e+00
2.817500000000e+02 0.000000000000e+00 0.000000000000e+00 0.000000000000e+00
2.820000000000e+02 0.000000000000e+00 0.000000000000e+00 0.000000000000e+00
2.822500000000e+02 0.000000000000e+00 0.000000000000e+00 0.000000000000e+00
2.825000000000e+02 0.000000000000e+00 0.000000000000e+00 0.000000000000e+00
2.827500000000e+02 0.000000000000e+00 0.000000000000e+00 0.000000000000e+00
2.830000000000e+02 0.000000000000e+00 0.000000000000e+00 0.000000000000e+00
2.832500000000e+02 0.000000000000e+00 0.000000000000e+00 0.000000000000e+00
2.835000000000e+02 0.000000000000e+00 0.000000000000e+00 0.000000000000e+00
2.837500000000e+02 0.000000000000e+00 0.000000000000e+00 0.000000000000e+00
2.840000000000e+02 0.000000000000e+00 0.000000000000e+00 0.000000000000e+00
2.842500000000e+02 0.000000000000e+00 0.000000000000e+00 0.000000000000e+00
2.845000000000e+02 0.000000000000e+00 0.000000000000e+00 0.000000000000e+00
2.847500000000e+02 0.000000000000e+00 0.000000000000e+00 0.000000000000e+00
2.850000000000e+02 0.000000000000e+00 0.000000000000e+00 0.000000000000e+00
2.852500000000e+02 0.000000000000e+00 0.000000000000e+00 0.000000000000e+00
2.855000000000e+02 0.000000000000e+00 0.000000000000e+00 0.000000000000e+00
2.857500000000e+02 0.000000000000e+00 0.000000000000e+00 0.000000000000e+00
2.860000000000e+02 0.000000000000e+00 0.000000000000e+00 0.000000000000e+00
2.862500000000e+02 0.000000000000e+00 0.000000000000e+00 0.000000000000e+00
2.865000000000e+02 0.000000000000e+00 0.000000000000e+00 0.000000000000e+00
2.867500000000e+02 0.000000000000e+00 0.000000000000e+00 0.000000000000e+00
2.870000000000e+02 0.000000000000e+00 0.000000000000e+00 0.000000000000e+00
2.872500000000e+02 0.000000000000e+00 0.000000000000e+00 0.000000000000e+00
2.875000000000e+02 0.000000000000e+00 0.000000000000e+00 0.000000000000e+00
2.877500000000e+02 0.000000000000e+00 0.000000000000e+00 0.000000000000e+00
2.880000000000e+02 0.000000000000e+00 0.000000000000e+00 0.000000000000e+00
2.882500000000e+02 0.000000000000e+00 0.000000000000e+00 0.000000000000e+00
2.885000000000e+02 0.000000000000e+00 0.000000000000e+00 0.000000000000e+00
2.887500000000e+02 0.000000000000e+00 0.000000000000e+00 0.000000000000e+00
2.890000000000e+02 0.000000000000e+00 0.000000000000e+00 0.000000000000e+00
2.892500000000e+02 0.000000000000e+00 0.000000000000e+00 0.000000000000e+00
2.895000000000e+02 0.000000000000e+00 0.000000000000e+00 0.000000000000e+00
2.897500000000e+02 0.000000000000e+00 0.000000000000e+00 0.000000000000e+00
2.900000000000e+02 0.000000000000e+00 0.000000000000e+00 0.000000000000e+00
2.902500000000e+02 0.000000000000e+00 0.000000000000e+00 0.000000000000e+00
2.905000000000e+02 0.000000000000e+00 0.000000000000e+00 0.000000000000e+00
2.907500000000e+02 0.000000000000e+00 0.000000000000e+00 0.000000000000e+00
2.910000000000e+02 0.000000000000e+00 0.000000000000e+00 0.000000000000e+00
2.912500000000e+02 0.000000000000e+00 0.000000000000e+00 0.000000000000e+00
2.915000000000e+02 0.000000000000e+00 0.000000000000e+00 0.000000000000e+00
2.917500000000e+02 0.000000000000e+00 0.000000000000e+00 0.000000000000e+00
2.920000000000e+02 0.000000000000e+00 0.000000000000e+00 0.000000000000e+00
2.922500000000e+02 0.000000000000e+00 0.000000000000e+00 0.000000000000e+00
2.925000000000e+02 0.000000000000e+00 0.000000000000e+00 0.000000000000e+00
2.927500000000e+02 0.000000000000e+00 0.000000000000e+00 0.000000000000e+00
2.930000000000e+02 0.000000000000e+00 0.000000000000e+00 0.000000000000e+00
2.932500000000e+02 0.000000000000e+00 0.000000000000e+00 0.000000000000e+00
2.935000000000e+02 0.000000000000e+00 0.000000000000e+00 0.000000000000e+00
2.937500000000e+02 0.000000000000e+00 0.000000000000e+00 0.000000000000e+00
2.940000000000e+02 0.000000000000e+00 0.000000000000e+00 0.000000000000e+00
2.942500000000e+02 0.000000000000e+00 0.000000000000e+00 0.000000000000e+00
2.945000000000e+02 0.000000000000e+00 0.000000000000e+00 0.000000000000e+00
2.947500000000e+02 0.000000000000e+00 0.000000000000e+00 0.000000000000e+00
2.950000000000e+02 0.000000000000e+00 0.000000000000e+00 0.000000000000e+00
2.952500000000e+02 0.000000000000e+00 0.000000000000e+00 0.000000000000e+00
2.955000000000e+02 0.000000000000e+00 0.000000000000e+00 0.000000000000e+00
2.957500000000e+02 0.000000000000e+00 0.000000000000e+00 0.000000000000e+00
2.960000000000e+02 0.000000000000e+00 0.000000000000e+00 0.000000000000e+00
2.962500000000e+02 0.000000000000e+00 0.000000000000e+00 0.000000000000e+00
2.965000000000e+02 0.000000000000e+00 0.000000000000e+00 0.000000000000e+00
2.967500000000e+02 0.000000000000e+00 0.000000000000e+00 0.000000000000e+00
2.970000000000e+02 0.000000000000e+00 0.000000000000e+00 0.000000000000e+00
2.972500000000e+02 0.000000000000e+00 0.000000000000e+00 0.000000000000e+00
2.975000000000e+02 0.000000000000e+00 0.000000000000e+00 0.000000000000e+00
2.977500000000e+02 0.000000000000e+00 0.000000000000e+00 0.000000000000e+00
2.980000000000e+02 0.000000000000e+00 0.000000000000e+00 0.000000000000e+00
2.982500000000e+02 0.000000000000e+00 0.000000000000e+00 0.000000000000e+00
2.985000000000e+02 0.000000000000e+00 0.000000000000e+00 0.000000000000e+00
2.987500000000e+02 0.000000000000e+00 0.000000000000e+00 0.000000000000e+00
2.990000000000e+02 0.000000000000e+00 0.000000000000e+00 0.000000000000e+00
2.992500000000e+02 0.000000000000e+00 0.000000000000e+00 0.000000000000e+00
2.995000000000e+02 0.000000000000e+00 0.000000000000e+00 0.000000000000e+00
2.997500000000e+02 0.000000000000e+00 0.000000000000e+00 0.000000000000e+00
3.000000000000e+02 0.000000000000e+00 0.000000000000e+00 0.000000000000e+00
3.002500000000e+02 0.000000000000e+00 0.000000000000e+00 0.000000000000e+00
3.005000000000e+02 0.000000000000e+00 0.000000000000e+00 0.000000000000e+00
3.007500000000e+02 0.000000000000e+00 0.000000000000e+00 0.000000000000e+00
3.010000000000e+02 0.000000000000e+00 0.000000000000e+00 0.000000000000e+00
3.012500000000e+02 0.000000000000e+00 0.000000000000e+00 0.000000000000e+00
3.015000000000e+02 0.000000000000e+00 0.000000000000e+00 0.000000000000e+00
3.017500000000e+02 0.000000000000e+00 0.000000000000e+00 0.000000000000e+00
3.020000000000e+02 0.000000000000e+00 0.000000000000e+00 0.000000000000e+00
3.022500000000e+02 0.000000000000e+00 0.000000000000e+00 0.000000000000e+00
3.025000000000e+02 0.000000000000e+00 0.000000000000e+00 0.000000000000e+00
3.027500000000e+02 0.000000000000e+00 0.000000000000e+00 0.000000000000e+00
3.030000000000e+02 0.000000000000e+00 0.000000000000e+00 0.000000000000e+00
3.032500000000e+02 0.000000000000e+00 0.000000000000e+00 0.000000000000e+00
3.035000000000e+02 0.000000000000e+00 0.000000000000e+00 0.000000000000e+00
3.037500000000e+02 0.000000000000e+00 0.000000000000e+00 0.000000000000e+00
3.040000000000e+02 0.000000000000e+00 0.000000000000e+00 0.000000000000e+00
3.042500000000e+02 0.000000000000e+00 0.000000000000e+00 0.000000000000e+00
3.045000000000e+02 0.000000000000e+00 0.000000000000e+00 0.000000000000e+00
3.047500000000e+02 0.000000000000e+00 0.000000000000e+00 0.000000000000e+00
3.050000000000e+02 0.000000000000e+00 0.000000000000e+00 0.000000000000e+00
3.052500000000e+02 0.000000000000e+00 0.000000000000e+00 0.000000000000e+00
3.055000000000e+02 0.000000000000e+00 0.000000000000e+00 0.000000000000e+00
3.057500000000e+02 0.000000000000e+00 0.000000000000e+00 0.000000000000e+00
3.060000000000e+02 0.000000000000e+00 0.000000000000e+00 0.000000000000e+00
3.062500000000e+02 0.000000000000e+00 0.000000000000e+00 0.000000000000e+00
3.065000000000e+02 0.000000000000e+00 0.000000000000e+00 0.000000000000e+00
3.067500000000e+02 0.000000000000e+00 0.000000000000e+00 0.000000000000e+00
3.070000000000e+02 0.000000000000e+00 0.000000000000e+00 0.000000000000e+00
3.072500000000e+02 0.000000000000e+00 0.000000000000e+00 0.000000000000e+00
3.075000000000e+02 0.000000000000e+00 0.000000000000e+00 0.000000000000e+00
3.077500000000e+02 0.000000000000e+00 0.000000000000e+00 0.000000000000e+00
3.080000000000e+02 0.000000000000e+00 0.000000000000e+00 0.000000000000e+00
3.082500000000e+02 0.000000000000e+00 0.000000000000e+00 0.000000000000e+00
3.085000000000e+02 0.000000000000e+00 0.000000000000e+00 0.000000000000e+00
3.087500000000e+02 0.000000000000e+00 0.000000000000e+00 0.000000000000e+00
3.090000000000e+02 0.000000000000e+00 0.000000000000e+00 0.000000000000e+00
3.092500000000e+02 0.000000000000e+00 0.000000000000e+00 0.000000000000e+00
3.095000000000e+02 0.000000000000e+00 0.000000000000e+00 0.000000000000e+00
3.097500000000e+02 0.000000000000e+00 0.000000000000e+00 0.000000000000e+00
3.100000000000e+02 0.000000000000e+00 0.000000000000e+00 0.000000000000e+00
3.102500000000e+02 0.000000000000e+00 0.000000000000e+00 0.000000000000e+00
3.105000000000e+02 0.000000000000e+00 0.000000000000e+00 0.000000000000e+00
3.107500000000e+02 0.000000000000e+00 0.000000000000e+00 0.000000000000e+00
3.110000000000e+02 0.000000000000e+00 0.000000000000e+00 0.000000000000e+00
3.112500000000e+02 0.000000000000e+00 0.000000000000e+00 0.000000000000e+00
3.115000000000e+02 0.000000000000e+00 0.000000000000e+00 0.000000000000e+00
3.117500000000e+02 0.000000000000e+00 0.000000000000e+00 0.000000000000e+00
3.120000000000e+02 0.000000000000e+00 0.000000000000e+00 0.000000000000e+00
3.122500000000e+02 0.000000000000e+00 0.000000000000e+00 0.000000000000e+00
3.125000000000e+02 0.000000000000e+00 0.000000000000e+00 0.000000000000e+00
3.127500000000e+02 0.000000000000e+00 0.000000000000e+00 0.000000000000e+00
3.130000000000e+02 0.000000000000e+00 0.000000000000e+00 0.000000000000e+00
3.132500000000e+02 0.000000000000e+00 0.000000000000e+00 0.000000000000e+00
3.135000000000e+02 0.000000000000e+00 0.000000000000e+00 0.000000000000e+00
3.137500000000e+02 0.000000000000e+00 0.000000000000e+00 0.000000000000e+00
3.140000000000e+02 0.000000000000e+00 0.000000000000e+00 0.000000000000e+00
3.142500000000e+02 0.000000000000e+00 0.000000000000e+00 0.000000000000e+00
3.145000000000e+02 0.000000000000e+00 0.000000000000e+00 0.000000000000e+00
3.147500000000e+02 0.000000000000e+00 0.000000000000e+00 0.000000000000e+00
3.150000000000e+02 0.000000000000e+00 0.000000000000e+00 0.000000000000e+00
3.152500000000e+02 0.000000000000e+00 0.000000000000e+00 0.000000000000e+00
3.155000000000e+02 0.000000000000e+00 0.000000000000e+00 0.000000000000e+00
3.157500000000e+02 0.000000000000e+00 0.000000000000e+00 0.000000000000e+00
3.160000000000e+02 0.000000000000e+00 0.000000000000e+00 0.000000000000e+00
3.162500000000e+02 0.000000000000e+00 0.000000000000e+00 0.000000000000e+00
3.165000000000e+02 0.000000000000e+00 0.000000000000e+00 0.000000000000e+00
3.167500000000e+02 0.000000000000e+00 0.000000000000e+00 0.000000000000e+00
3.170000000000e+02 0.000000000000e+00 0.000000000000e+00 0.000000000000e+00
3.172500000000e+02 0.000000000000e+00 0.000000000000e+00 0.000000000000e+00
3.175000000000e+02 0.000000000000e+00 0.000000000000e+00 0.000000000000e+00
3.177500000000e+02 0.000000000000e+00 0.000000000000e+00 0.000000000000e+00
3.180000000000e+02 0.000000000000e+00 0.000000000000e+00 0.000000000000e+00
3.182500000000e+02 0.000000000000e+00 0.000000000000e+00 0.000000000000e+00
3.185000000000e+02 0.000000000000e+00 0.000000000000e+00 0.000000000000e+00
3.187500000000e+02 0.000000000000e+00 0.000000000000e+00 0.000000000000e+00
3.190000000000e+02 0.000000000000e+00 0.000000000000e+00 0.000000000000e+00
3.192500000000e+02 0.000000000000e+00 0.000000000000e+00 0.000000000000e+00
3.195000000000e+02 0.000000000000e+00 0.000000000000e+00 0.000000000000e+00
3.197500000000e+02 0.000000000000e+00 0.000000000000e+00 0.000000000000e+00
3.200000000000e+02 0.000000000000e+00 0.000000000000e+00 0.000000000000e+00
3.202500000000e+02 0.000000000000e+00 0.000000000000e+00 0.000000000000e+00
3.205000000000e+02 0.000000000000e+00 0.000000000000e+00 0.000000000000e+00
3.207500000000e+02 0.000000000000e+00 0.000000000000e+00 0.000000000000e+00
3.210000000000e+02 0.000000000000e+00 0.000000000000e+00 0.000000000000e+00
3.212500000000e+02 0.000000000000e+00 0.000000000000e+00 0.000000000000e+00
3.215000000000e+02 0.000000000000e+00 0.000000000000e+00 0.000000000000e+00
3.217500000000e+02 0.000000000000e+00 0.000000000000e+00 0.000000000000e+00
3.220000000000e+02 0.000000000000e+00 0.000000000000e+00 0.000000000000e+00
3.222500000000e+02 0.000000000000e+00 0.000000000000e+00 0.000000000000e+00
3.225000000000e+02 0.000000000000e+00 0.000000000000e+00 0.000000000000e+00
3.227500000000e+02 0.000000000000e+00 0.000000000000e+00 0.000000000000e+00
3.230000000000e+02 0.000000000000e+00 0.000000000000e+00 0.000000000000e+00
3.232500000000e+02 0.000000000000e+00 0.000000000000e+00 0.000000000000e+00
3.235000000000e+02 0.000000000000e+00 0.000000000000e+00 0.000000000000e+00
3.237500000000e+02 0.000000000000e+00 0.000000000000e+00 0.000000000000e+00
3.240000000000e+02 0.000000000000e+00 0.000000000000e+00 0.000000000000e+00
3.242500000000e+02 0.000000000000e+00 0.000000000000e+00 0.000000000000e+00
3.245000000000e+02 0.000000000000e+00 0.000000000000e+00 0.000000000000e+00
3.247500000000e+02 0.000000000000e+00 0.000000000000e+00 0.000000000000e+00
3.250000000000e+02 0.000000000000e+00 0.000000000000e+00 0.000000000000e+00
3.252500000000e+02 0.000000000000e+00 0.000000000000e+00 0.000000000000e+00
3.255000000000e+02 0.000000000000e+00 0.000000000000e+00 0.000000000000e+00
3.257500000000e+02 0.000000000000e+00 0.000000000000e+00 0.000000000000e+00
3.260000000000e+02 0.000000000000e+00 0.000000000000e+00 0.000000000000e+00
3.262500000000e+02 0.000000000000e+00 0.000000000000e+00 0.000000000000e+00
3.265000000000e+02 0.000000000000e+00 0.000000000000e+00 0.000000000000e+00
3.267500000000e+02 0.000000000000e+00 0.000000000000e+00 0.000000000000e+00
3.270000000000e+02 0.000000000000e+00 0.000000000000e+00 0.000000000000e+00
3.272500000000e+02 0.000000000000e+00 0.000000000000e+00 0.000000000000e+00
3.275000000000e+02 0.000000000000e+00 0.000000000000e+00 0.000000000000e+00
3.277500000000e+02 0.000000000000e+00 0.000000000000e+00 0.000000000000e+00
3.280000000000e+02 0.000000000000e+00 0.000000000000e+00 0.000000000000e+00
3.282500000000e+02 0.000000000000e+00 0.000000000000e+00 0.000000000000e+00
3.285000000000e+02 0.000000000000e+00 0.000000000000e+00 0.000000000000e+00
3.287500000000e+02 0.000000000000e+00 0.000000000000e+00 0.000000000000e+00
3.290000000000e+02 0.000000000000e+00 0.000000000000e+00 0.000000000000e+00
3.292500000000e+02 0.000000000000e+00 0.000000000000e+00 0.000000000000e+00
3.295000000000e+02 0.000000000000e+00 0.000000000000e+00 0.000000000000e+00
3.297500000000e+02 0.000000000000e+00 0.000000000000e+00 0.000000000000e+00
3.300000000000e+02 0.000000000000e+00 0.000000000000e+00 0.000000000000e+00
3.302500000000e+02 0.000000000000e+00 0.000000000000e+00 0.000000000000e+00
3.305000000000e+02 0.000000000000e+00 0.000000000000e+00 0.000000000000e+00
3.307500000000e+02 0.000000000000e+00 0.000000000000e+00 0.000000000000e+00
3.310000000000e+02 0.000000000000e+00 0.000000000000e+00 0.000000000000e+00
3.312500000000e+02 0.000000000000e+00 0.000000000000e+00 0.000000000000e+00
3.315000000000e+02 0.000000000000e+00 0.000000000000e+00 0.000000000000e+00
3.317500000000e+02 0.000000000000e+00 0.000000000000e+00 0.000000000000e+00
3.320000000000e+02 0.000000000000e+00 0.000000000000e+00 0.000000000000e+00
3.322500000000e+02 0.000000000000e+00 0.000000000000e+00 0.000000000000e+00
3.325000000000e+02 0.000000000000e+00 0.000000000000e+00 0.000000000000e+00
3.327500000000e+02 0.000000000000e+00 0.000000000000e+00 0.000000000000e+00
3.330000000000e+02 0.000000000000e+00 0.000000000000e+00 0.000000000000e+00
3.332500000000e+02 0.000000000000e+00 0.000000000000e+00 0.000000000000e+00
3.335000000000e+02 0.000000000000e+00 0.000000000000e+00 0.000000000000e+00
3.337500000000e+02 0.000000000000e+00 0.000000000000e+00 0.000000000000e+00
3.340000000000e+02 0.000000000000e+00 0.000000000000e+00 0.000000000000e+00
3.342500000000e+02 0.000000000000e+00 0.000000000000e+00 0.000000000000e+00
3.345000000000e+02 0.000000000000e+00 0.000000000000e+00 0.000000000000e+00
3.347500000000e+02 0.000000000000e+00 0.000000000000e+00 0.000000000000e+00
3.350000000000e+02 0.000000000000e+00 0.000000000000e+00 0.000000000000e+00
3.352500000000e+02 0.000000000000e+00 0.000000000000e+00 0.000000000000e+00
3.355000000000e+02 0.000000000000e+00 0.000000000000e+00 0.000000000000e+00
3.357500000000e+02 0.000000000000e+00 0.000000000000e+00 0.000000000000e+00
3.360000000000e+02 0.000000000000e+00 0.000000000000e+00 0.000000000000e+00
3.362500000000e+02 0.000000000000e+00 0.000000000000e+00 0.000000000000e+00
3.365000000000e+02 0.000000000000e+00 0.000000000000e+00 0.000000000000e+00
3.367500000000e+02 0.000000000000e+00 0.000000000000e+00 0.000000000000e+00
3.370000000000e+02 0.000000000000e+00 0.000000000000e+00 0.000000000000e+00
3.372500000000e+02 0.000000000000e+00 0.000000000000e+00 0.000000000000e+00
3.375000000000e+02 0.000000000000e+00 0.000000000000e+00 0.000000000000e+00
3.377500000000e+02 0.000000000000e+00 0.000000000000e+00 0.000000000000e+00
3.380000000000e+02 0.000000000000e+00 0.000000000000e+00 0.000000000000e+00
3.382500000000e+02 0.000000000000e+00 0.000000000000e+00 0.000000000000e+00
3.385000000000e+02 0.000000000000e+00 0.000000000000e+00 0.000000000000e+00
3.387500000000e+02 0.000000000000e+00 0.000000000000e+00 0.000000000000e+00
3.390000000000e+02 0.000000000000e+00 0.000000000000e+00 0.000000000000e+00
3.392500000000e+02 0.000000000000e+00 0.000000000000e+00 0.000000000000e+00
3.395000000000e+02 0.000000000000e+00 0.000000000000e+00 0.000000000000e+00
3.397500000000e+02 0.000000000000e+00 0.000000000000e+00 0.000000000000e+00
3.400000000000e+02 0.000000000000e+00 0.000000000000e+00 0.000000000000e+00
3.402500000000e+02 0.000000000000e+00 0.000000000000e+00 0.000000000000e+00
3.405000000000e+02 0.000000000000e+00 0.000000000000e+00 0.000000000000e+00
3.407500000000e+02 0.000000000000e+00 0.000000000000e+00 0.000000000000e+00
3.410000000000e+02 0.000000000000e+00 0.000000000000e+00 0.000000000000e+00
3.412500000000e+02 0.000000000000e+00 0.000000000000e+00 0.000000000000e+00
3.415000000000e+02 0.000000000000e+00 0.000000000000e+00 0.000000000000e+00
3.417500000000e+02 0.000000000000e+00 0.000000000000e+00 0.000000000000e+00
3.420000000000e+02 0.000000000000e+00 0.000000000000e+00 0.000000000000e+00
3.422500000000e+02 0.000000000000e+00 0.000000000000e+00 0.000000000000e+00
3.425000000000e+02 0.000000000000e+00 0.000000000000e+00 0.000000000000e+00
3.427500000000e+02 0.000000000000e+00 0.000000000000e+00 0.000000000000e+00
3.430000000000e+02 0.000000000000e+00 0.000000000000e+00 0.000000000000e+00
3.432500000000e+02 0.000000000000e+00 0.000000000000e+00 0.000000000000e+00
3.435000000000e+02 0.000000000000e+00 0.000000000000e+00 0.000000000000e+00
3.437500000000e+02 0.000000000000e+00 0.000000000000e+00 0.000000000000e+00
3.440000000000e+02 0.000000000000e+00 0.000000000000e+00 0.000000000000e+00
3.442500000000e+02 0.000000000000e+00 0.000000000000e+00 0.000000000000e+00
3.445000000000e+02 0.000000000000e+00 0.000000000000e+00 0.000000000000e+00
3.447500000000e+02 0.000000000000e+00 0.000000000000e+00 0.000000000000e+00
3.450000000000e+02 0.000000000000e+00 0.000000000000e+00 0.000000000000e+00
3.452500000000e+02 0.000000000000e+00 0.000000000000e+00 0.000000000000e+00
3.455000000000e+02 0.000000000000e+00 0.000000000000e+00 0.000000000000e+00
3.457500000000e+02 0.000000000000e+00 0.000000000000e+00 0.000000000000e+00
3.460000000000e+02 0.000000000000e+00 0.000000000000e+00 0.000000000000e+00
3.462500000000e+02 0.000000000000e+00 0.000000000000e+00 0.000000000000e+00
3.465000000000e+02 0.000000000000e+00 0.000000000000e+00 0.000000000000e+00
3.467500000000e+02 0.000000000000e+00 0.000000000000e+00 0.000000000000e+00
3.470000000000e+02 0.000000000000e+00 0.000000000000e+00 0.000000000000e+00
3.472500000000e+02 0.000000000000e+00 0.000000000000e+00 0.000000000000e+00
3.475000000000e+02 0.000000000000e+00 0.000000000000e+00 0.000000000000e+00
3.477500000000e+02 0.000000000000e+00 0.000000000000e+00 0.000000000000e+00
3.480000000000e+02 0.000000000000e+00 0.000000000000e+00 0.000000000000e+00
3.482500000000e+02 0.000000000000e+00 0.000000000000e+00 0.000000000000e+00
3.485000000000e+02 0.000000000000e+00 0.000000000000e+00 0.000000000000e+00
3.487500000000e+02 0.000000000000e+00 0.000000000000e+00 0.000000000000e+00
3.490000000000e+02 0.000000000000e+00 0.000000000000e+00 0.000000000000e+00
3.492500000000e+02 0.000000000000e+00 0.000000000000e+00 0.000000000000e+00
3.495000000000e+02 0.000000000000e+00 0.000000000000e+00 0.000000000000e+00
3.497500000000e+02 0.000000000000e+00 0.000000000000e+00 0.000000000000e+00
3.500000000000e+02 0.000000000000e+00 0.000000000000e+00 0.000000000000e+00
3.502500000000e+02 0.000000000000e+00 0.000000000000e+00 0.000000000000e+00
3.505000000000e+02 0.000000000000e+00 0.000000000000e+00 0.000000000000e+00
3.507500000000e+02 0.000000000000e+00 0.000000000000e+00 0.000000000000e+00
3.510000000000e+02 0.000000000000e+00 0.000000000000e+00 0.000000000000e+00
3.512500000000e+02 0.000000000000e+00 0.000000000000e+00 0.000000000000e+00
3.515000000000e+02 0.000000000000e+00 0.000000000000e+00 0.000000000000e+00
3.517500000000e+02 0.000000000000e+00 0.000000000000e+00 0.000000000000e+00
3.520000000000e+02 0.000000000000e+00 0.000000000000e+00 0.000000000000e+00
3.522500000000e+02 0.000000000000e+00 0.000000000000e+00 0.000000000000e+00
3.525000000000e+02 0.000000000000e+00 0.000000000000e+00 0.000000000000e+00
3.527500000000e+02 0.000000000000e+00 0.000000000000e+00 0.000000000000e+00
3.530000000000e+02 0.000000000000e+00 0.000000000000e+00 0.000000000000e+00
3.532500000000e+02 0.000000000000e+00 0.000000000000e+00 0.000000000000e+00
3.535000000000e+02 0.000000000000e+00 0.000000000000e+00 0.000000000000e+00
3.537500000000e+02 0.000000000000e+00 0.000000000000e+00 0.000000000000e+00
3.540000000000e+02 0.000000000000e+00 0.000000000000e+00 0.000000000000e+00
3.542500000000e+02 0.000000000000e+00 0.000000000000e+00 0.000000000000e+00
3.545000000000e+02 0.000000000000e+00 0.000000000000e+00 0.000000000000e+00
3.547500000000e+02 0.000000000000e+00 0.000000000000e+00 0.000000000000e+00
3.550000000000e+02 0.000000000000e+00 0.000000000000e+00 0.000000000000e+00
3.552500000000e+02 0.000000000000e+00 0.000000000000e+00 0.000000000000e+00
3.555000000000e+02 0.000000000000e+00 0.000000000000e+00 0.000000000000e+00
3.557500000000e+02 0.000000000000e+00 0.000000000000e+00 0.000000000000e+00
3.560000000000e+02 0.000000000000e+00 0.000000000000e+00 0.000000000000e+00
3.562500000000e+02 0.000000000000e+00 0.000000000000e+00 0.000000000000e+00
3.565000000000e+02 0.000000000000e+00 0.000000000000e+00 0.000000000000e+00
3.567500000000e+02 0.000000000000e+00 0.000000000000e+00 0.000000000000e+00
3.570000000000e+02 0.000000000000e+00 0.000000000000e+00 0.000000000000e+00
3.572500000000e+02 0.000000000000e+00 0.000000000000e+00 0.000000000000e+00
3.575000000000e+02 0.000000000000e+00 0.000000000000e+00 0.000000000000e+00
3.577500000000e+02 0.000000000000e+00 0.000000000000e+00 0.000000000000e+00
3.580000000000e+02 0.000000000000e+00 0.000000000000e+00 0.000000000000e+00
3.582500000000e+02 0.000000000000e+00 0.000000000000e+00 0.000000000000e+00
3.585000000000e+02 0.000000000000e+00 0.000000000000e+00 0.000000000000e+00
3.587500000000e+02 0.000000000000e+00 0.000000000000e+00 0.000000000000e+00
3.590000000000e+02 0.000000000000e+00 0.000000000000e+00 0.000000000000e+00
3.592500000000e+02 0.000000000000e+00 0.000000000000e+00 0.000000000000e+00
3.595000000000e+02 0.000000000000e+00 0.000000000000e+00 0.000000000000e+00
3.597500000000e+02 0.000000000000e+00 0.000000000000e+00 0.000000000000e+00
3.600000000000e+02 0.000000000000e+00 0.000000000000e+00 0.000000000000e+00
3.602500000000e+02 0.000000000000e+00 0.000000000000e+00 0.000000000000e+00
3.605000000000e+02 0.000000000000e+00 0.000000000000e+00 0.000000000000e+00
3.607500000000e+02 0.000000000000e+00 0.000000000000e+00 0.000000000000e+00
3.610000000000e+02 0.000000000000e+00 0.000000000000e+00 0.000000000000e+00
3.612500000000e+02 0.000000000000e+00 0.000000000000e+00 0.000000000000e+00
3.615000000000e+02 0.000000000000e+00 0.000000000000e+00 0.000000000000e+00
3.617500000000e+02 0.000000000000e+00 0.000000000000e+00 0.000000000000e+00
3.620000000000e+02 0.000000000000e+00 0.000000000000e+00 0.000000000000e+00
3.622500000000e+02 0.000000000000e+00 0.000000000000e+00 0.000000000000e+00
3.625000000000e+02 0.000000000000e+00 0.000000000000e+00 0.000000000000e+00
3.627500000000e+02 0.000000000000e+00 0.000000000000e+00 0.000000000000e+00
3.630000000000e+02 0.000000000000e+00 0.000000000000e+00 0.000000000000e+00
3.632500000000e+02 0.000000000000e+00 0.000000000000e+00 0.000000000000e+00
3.635000000000e+02 0.000000000000e+00 0.000000000000e+00 0.000000000000e+00
3.637500000000e+02 0.000000000000e+00 0.000000000000e+00 0.000000000000e+00
3.640000000000e+02 0.000000000000e+00 0.000000000000e+00 0.000000000000e+00
3.642500000000e+02 0.000000000000e+00 0.000000000000e+00 0.000000000000e+00
3.645000000000e+02 0.000000000000e+00 0.000000000000e+00 0.000000000000e+00
3.647500000000e+02 0.000000000000e+00 0.000000000000e+00 0.000000000000e+00
3.650000000000e+02 0.000000000000e+00 0.000000000000e+00 0.000000000000e+00
3.652500000000e+02 0.000000000000e+00 0.000000000000e+00 0.000000000000e+00
3.655000000000e+02 0.000000000000e+00 0.000000000000e+00 0.000000000000e+00
3.657500000000e+02 0.000000000000e+00 0.000000000000e+00 0.000000000000e+00
3.660000000000e+02 0.000000000000e+00 0.000000000000e+00 0.000000000000e+00
3.662500000000e+02 0.000000000000e+00 0.000000000000e+00 0.000000000000e+00
3.665000000000e+02 0.000000000000e+00 0.000000000000e+00 0.000000000000e+00
3.667500000000e+02 0.000000000000e+00 0.000000000000e+00 0.000000000000e+00
3.670000000000e+02 0.000000000000e+00 0.000000000000e+00 0.000000000000e+00
3.672500000000e+02 0.000000000000e+00 0.000000000000e+00 0.000000000000e+00
3.675000000000e+02 0.000000000000e+00 0.000000000000e+00 0.000000000000e+00
3.677500000000e+02 0.000000000000e+00 0.000000000000e+00 0.000000000000e+00
3.680000000000e+02 0.000000000000e+00 0.000000000000e+00 0.000000000000e+00
3.682500000000e+02 0.000000000000e+00 0.000000000000e+00 0.000000000000e+00
3.685000000000e+02 0.000000000000e+00 0.000000000000e+00 0.000000000000e+00
3.687500000000e+02 0.000000000000e+00 0.000000000000e+00 0.000000000000e+00
3.690000000000e+02 0.000000000000e+00 0.000000000000e+00 0.000000000000e+00
3.692500000000e+02 0.000000000000e+00 0.000000000000e+00 0.000000000000e+00
3.695000000000e+02 0.000000000000e+00 0.000000000000e+00 0.000000000000e+00
3.697500000000e+02 0.000000000000e+00 0.000000000000e+00 0.000000000000e+00
3.700000000000e+02 0.000000000000e+00 0.000000000000e+00 0.000000000000e+00
3.702500000000e+02 0.000000000000e+00 0.000000000000e+00 0.000000000000e+00
3.705000000000e+02 0.000000000000e+00 0.000000000000e+00 0.000000000000e+00
3.707500000000e+02 0.000000000000e+00 0.000000000000e+00 0.000000000000e+00
3.710000000000e+02 0.000000000000e+00 0.000000000000e+00 0.000000000000e+00
3.712500000000e+02 0.000000000000e+00 0.000000000000e+00 0.000000000000e+00
3.715000000000e+02 0.000000000000e+00 0.000000000000e+00 0.000000000000e+00
3.717500000000e+02 0.000000000000e+00 0.000000000000e+00 0.000000000000e+00
3.720000000000e+02 0.000000000000e+00 0.000000000000e+00 0.000000000000e+00
3.722500000000e+02 0.000000000000e+00 0.000000000000e+00 0.000000000000e+00
3.725000000000e+02 0.000000000000e+00 0.000000000000e+00 0.000000000000e+00
3.727500000000e+02 0.000000000000e+00 0.000000000000e+00 0.000000000000e+00
3.730000000000e+02 0.000000000000e+00 0.000000000000e+00 0.000000000000e+00
3.732500000000e+02 0.000000000000e+00 0.000000000000e+00 0.000000000000e+00
3.735000000000e+02 0.000000000000e+00 0.000000000000e+00 0.000000000000e+00
3.737500000000e+02 0.000000000000e+00 0.000000000000e+00 0.000000000000e+00
3.740000000000e+02 0.000000000000e+00 0.000000000000e+00 0.000000000000e+00
3.742500000000e+02 0.000000000000e+00 0.000000000000e+00 0.000000000000e+00
3.745000000000e+02 0.000000000000e+00 0.000000000000e+00 0.000000000000e+00
3.747500000000e+02 0.000000000000e+00 0.000000000000e+00 0.000000000000e+00
3.750000000000e+02 0.000000000000e+00 0.000000000000e+00 0.000000000000e+00
3.752500000000e+02 0.000000000000e+00 0.000000000000e+00 0.000000000000e+00
3.755000000000e+02 0.000000000000e+00 0.000000000000e+00 0.000000000000e+00
3.757500000000e+02 0.000000000000e+00 0.000000000000e+00 0.000000000000e+00
3.760000000000e+02 0.000000000000e+00 0.000000000000e+00 0.000000000000e+00
3.762500000000e+02 0.000000000000e+00 0.000000000000e+00 0.000000000000e+00
3.765000000000e+02 0.000000000000e+00 0.000000000000e+00 0.000000000000e+00
3.767500000000e+02 0.000000000000e+00 0.000000000000e+00 0.000000000000e+00
3.770000000000e+02 0.000000000000e+00 0.000000000000e+00 0.000000000000e+00
3.772500000000e+02 0.000000000000e+00 0.000000000000e+00 0.000000000000e+00
3.775000000000e+02 0.000000000000e+00 0.000000000000e+00 0.000000000000e+00
3.777500000000e+02 0.000000000000e+00 0.000000000000e+00 0.000000000000e+00
3.780000000000e+02 0.000000000000e+00 0.000000000000e+00 0.000000000000e+00
3.782500000000e+02 0.000000000000e+00 0.000000000000e+00 0.000000000000e+00
3.785000000000e+02 0.000000000000e+00 0.000000000000e+00 0.000000000000e+00
3.787500000000e+02 0.000000000000e+00 0.000000000000e+00 0.000000000000e+00
3.790000000000e+02 0.000000000000e+00 0.000000000000e+00 0.000000000000e+00
3.792500000000e+02 0.000000000000e+00 0.000000000000e+00 0.000000000000e+00
3.795000000000e+02 0.000000000000e+00 0.000000000000e+00 0.000000000000e+00
3.797500000000e+02 0.000000000000e+00 0.000000000000e+00 0.000000000000e+00
3.800000000000e+02 0.000000000000e+00 0.000000000000e+00 0.000000000000e+00
3.802500000000e+02 0.000000000000e+00 0.000000000000e+00 0.000000000000e+00
3.805000000000e+02 0.000000000000e+00 0.000000000000e+00 0.000000000000e+00
3.807500000000e+02 0.000000000000e+00 0.000000000000e+00 0.000000000000e+00
3.810000000000e+02 0.000000000000e+00 0.000000000000e+00 0.000000000000e+00
3.812500000000e+02 0.000000000000e+00 0.000000000000e+00 0.000000000000e+00
3.815000000000e+02 0.000000000000e+00 0.000000000000e+00 0.000000000000e+00
3.817500000000e+02 0.000000000000e+00 0.000000000000e+00 0.000000000000e+00
3.820000000000e+02 0.000000000000e+00 0.000000000000e+00 0.000000000000e+00
3.822500000000e+02 0.000000000000e+00 0.000000000000e+00 0.000000000000e+00
3.825000000000e+02 0.000000000000e+00 0.000000000000e+00 0.000000000000e+00
3.827500000000e+02 0.000000000000e+00 0.000000000000e+00 0.000000000000e+00
3.830000000000e+02 0.000000000000e+00 0.000000000000e+00 0.000000000000e+00
3.832500000000e+02 0.000000000000e+00 0.000000000000e+00 0.000000000000e+00
3.835000000000e+02 0.000000000000e+00 0.000000000000e+00 0.000000000000e+00
3.837500000000e+02 0.000000000000e+00 0.000000000000e+00 0.000000000000e+00
3.840000000000e+02 0.000000000000e+00 0.000000000000e+00 0.000000000000e+00
3.842500000000e+02 0.000000000000e+00 0.000000000000e+00 0.000000000000e+00
3.845000000000e+02 0.000000000000e+00 0.000000000000e+00 0.000000000000e+00
3.847500000000e+02 0.000000000000e+00 0.000000000000e+00 0.000000000000e+00
3.850000000000e+02 0.000000000000e+00 0.000000000000e+00 0.000000000000e+00
3.852500000000e+02 0.000000000000e+00 0.000000000000e+00 0.000000000000e+00
3.855000000000e+02 0.000000000000e+00 0.000000000000e+00 0.000000000000e+00
3.857500000000e+02 0.000000000000e+00 0.000000000000e+00 0.000000000000e+00
3.860000000000e+02 0.000000000000e+00 0.000000000000e+00 0.000000000000e+00
3.862500000000e+02 0.000000000000e+00 0.000000000000e+00 0.000000000000e+00
3.865000000000e+02 0.000000000000e+00 0.000000000000e+00 0.000000000000e+00
3.867500000000e+02 0.000000000000e+00 0.000000000000e+00 0.000000000000e+00
3.870000000000e+02 0.000000000000e+00 0.000000000000e+00 0.000000000000e+00
3.872500000000e+02 0.000000000000e+00 0.000000000000e+00 0.000000000000e+00
3.875000000000e+02 0.000000000000e+00 0.000000000000e+00 0.000000000000e+00
3.877500000000e+02 0.000000000000e+00 0.000000000000e+00 0.000000000000e+00
3.880000000000e+02 0.000000000000e+00 0.000000000000e+00 0.000000000000e+00
3.882500000000e+02 0.000000000000e+00 0.000000000000e+00 0.000000000000e+00
3.885000000000e+02 0.000000000000e+00 0.000000000000e+00 0.000000000000e+00
3.887500000000e+02 0.000000000000e+00 0.000000000000e+00 0.000000000000e+00
3.890000000000e+02 0.000000000000e+00 0.000000000000e+00 0.000000000000e+00
3.892500000000e+02 0.000000000000e+00 0.000000000000e+00 0.000000000000e+00
3.895000000000e+02 0.000000000000e+00 0.000000000000e+00 0.000000000000e+00
3.897500000000e+02 0.000000000000e+00 0.000000000000e+00 0.000000000000e+00
3.900000000000e+02 0.000000000000e+00 0.000000000000e+00 0.000000000000e+00
3.902500000000e+02 0.000000000000e+00 0.000000000000e+00 0.000000000000e+00
3.905000000000e+02 0.000000000000e+00 0.000000000000e+00 0.000000000000e+00
3.907500000000e+02 0.000000000000e+00 0.000000000000e+00 0.000000000000e+00
3.910000000000e+02 0.000000000000e+00 0.000000000000e+00 0.000000000000e+00
3.912500000000e+02 0.000000000000e+00 0.000000000000e+00 0.000000000000e+00
3.915000000000e+02 0.000000000000e+00 0.000000000000e+00 0.000000000000e+00
3.917500000000e+02 0.000000000000e+00 0.000000000000e+00 0.000000000000e+00
3.920000000000e+02 0.000000000000e+00 0.000000000000e+00 0.000000000000e+00
3.922500000000e+02 0.000000000000e+00 0.000000000000e+00 0.000000000000e+00
3.925000000000e+02 0.000000000000e+00 0.000000000000e+00 0.000000000000e+00
3.927500000000e+02 0.000000000000e+00 0.000000000000e+00 0.000000000000e+00
3.930000000000e+02 0.000000000000e+00 0.000000000000e+00 0.000000000000e+00
3.932500000000e+02 0.000000000000e+00 0.000000000000e+00 0.000000000000e+00
3.935000000000e+02 0.000000000000e+00 0.000000000000e+00 0.000000000000e+00
3.937500000000e+02 0.000000000000e+00 0.000000000000e+00 0.000000000000e+00
3.940000000000e+02 0.000000000000e+00 0.000000000000e+00 0.000000000000e+00
3.942500000000e+02 0.000000000000e+00 0.000000000000e+00 0.000000000000e+00
3.945000000000e+02 0.000000000000e+00 0.000000000000e+00 0.000000000000e+00
3.947500000000e+02 0.000000000000e+00 0.000000000000e+00 0.000000000000e+00
3.950000000000e+02 0.000000000000e+00 0.000000000000e+00 0.000000000000e+00
3.952500000000e+02 0.000000000000e+00 0.000000000000e+00 0.000000000000e+00
3.955000000000e+02 0.000000000000e+00 0.000000000000e+00 0.000000000000e+00
3.957500000000e+02 0.000000000000e+00 0.000000000000e+00 0.000000000000e+00
3.960000000000e+02 0.000000000000e+00 0.000000000000e+00 0.000000000000e+00
3.962500000000e+02 0.000000000000e+00 0.000000000000e+00 0.000000000000e+00
3.965000000000e+02 0.000000000000e+00 0.000000000000e+00 0.000000000000e+00
3.967500000000e+02 0.000000000000e+00 0.000000000000e+00 0.000000000000e+00
3.970000000000e+02 0.000000000000e+00 0.000000000000e+00 0.000000000000e+00
3.972500000000e+02 0.000000000000e+00 0.000000000000e+00 0.000000000000e+00
3.975000000000e+02 0.000000000000e+00 0.000000000000e+00 0.000000000000e+00
3.977500000000e+02 0.000000000000e+00 0.000000000000e+00 0.000000000000e+00
3.980000000000e+02 0.000000000000e+00 0.000000000000e+00 0.000000000000e+00
3.982500000000e+02 0.000000000000e+00 0.000000000000e+00 0.000000000000e+00
3.985000000000e+02 0.000000000000e+00 0.000000000000e+00 0.000000000000e+00
3.987500000000e+02 0.000000000000e+00 0.000000000000e+00 0.000000000000e+00
3.990000000000e+02 0.000000000000e+00 0.000000000000e+00 0.000000000000e+00
3.992500000000e+02 0.000000000000e+00 0.000000000000e+00 0.000000000000e+00
3.995000000000e+02 0.000000000000e+00 0.000000000000e+00 0.000000000000e+00
3.997500000000e+02 0.000000000000e+00 0.000000000000e+00 0.000000000000e+00
4.000000000000e+02 0.000000000000e+00 0.000000000000e+00 0.000000000000e+00
4.002500000000e+02 0.000000000000e+00 0.000000000000e+00 0.000000000000e+00
4.005000000000e+02 0.000000000000e+00 0.000000000000e+00 0.000000000000e+00
4.007500000000e+02 0.000000000000e+00 0.000000000000e+00 0.000000000000e+00
4.010000000000e+02 0.000000000000e+00 0.000000000000e+00 0.000000000000e+00
4.012500000000e+02 0.000000000000e+00 0.000000000000e+00 0.000000000000e+00
4.015000000000e+02 0.000000000000e+00 0.000000000000e+00 0.000000000000e+00
4.017500000000e+02 0.000000000000e+00 0.000000000000e+00 0.000000000000e+00
4.020000000000e+02 0.000000000000e+00 0.000000000000e+00 0.000000000000e+00
4.022500000000e+02 0.000000000000e+00 0.000000000000e+00 0.000000000000e+00
4.025000000000e+02 0.000000000000e+00 0.000000000000e+00 0.000000000000e+00
4.027500000000e+02 0.000000000000e+00 0.000000000000e+00 0.000000000000e+00
4.030000000000e+02 0.000000000000e+00 0.000000000000e+00 0.000000000000e+00
4.032500000000e+02 0.000000000000e+00 0.000000000000e+00 0.000000000000e+00
4.035000000000e+02 0.000000000000e+00 0.000000000000e+00 0.000000000000e+00
4.037500000000e+02 0.000000000000e+00 0.000000000000e+00 0.000000000000e+00
4.040000000000e+02 0.000000000000e+00 0.000000000000e+00 0.000000000000e+00
4.042500000000e+02 0.000000000000e+00 0.000000000000e+00 0.000000000000e+00
4.045000000000e+02 0.000000000000e+00 0.000000000000e+00 0.000000000000e+00
4.047500000000e+02 0.000000000000e+00 0.000000000000e+00 0.000000000000e+00
4.050000000000e+02 0.000000000000e+00 0.000000000000e+00 0.000000000000e+00
4.052500000000e+02 0.000000000000e+00 0.000000000000e+00 0.000000000000e+00
4.055000000000e+02 0.000000000000e+00 0.000000000000e+00 0.000000000000e+00
4.057500000000e+02 0.000000000000e+00 0.000000000000e+00 0.000000000000e+00
4.060000000000e+02 0.000000000000e+00 0.000000000000e+00 0.000000000000e+00
4.062500000000e+02 0.000000000000e+00 0.000000000000e+00 0.000000000000e+00
4.065000000000e+02 0.000000000000e+00 0.000000000000e+00 0.000000000000e+00
4.067500000000e+02 0.000000000000e+00 0.000000000000e+00 0.000000000000e+00
4.070000000000e+02 0.000000000000e+00 0.000000000000e+00 0.000000000000e+00
4.072500000000e+02 0.000000000000e+00 0.000000000000e+00 0.000000000000e+00
4.075000000000e+02 0.000000000000e+00 0.000000000000e+00 0.000000000000e+00
4.077500000000e+02 0.000000000000e+00 0.000000000000e+00 0.000000000000e+00
4.080000000000e+02 0.000000000000e+00 0.000000000000e+00 0.000000000000e+00
4.082500000000e+02 0.000000000000e+00 0.000000000000e+00 0.000000000000e+00
4.085000000000e+02 0.000000000000e+00 0.000000000000e+00 0.000000000000e+00
4.087500000000e+02 0.000000000000e+00 0.000000000000e+00 0.000000000000e+00
4.090000000000e+02 0.000000000000e+00 0.000000000000e+00 0.000000000000e+00
4.092500000000e+02 0.000000000000e+00 0.000000000000e+00 0.000000000000e+00
4.095000000000e+02 0.000000000000e+00 0.000000000000e+00 0.000000000000e+00
4.097500000000e+02 0.000000000000e+00 0.000000000000e+00 0.000000000000e+00
4.100000000000e+02 0.000000000000e+00 0.000000000000e+00 0.000000000000e+00
4.102500000000e+02 0.000000000000e+00 0.000000000000e+00 0.000000000000e+00
4.105000000000e+02 0.000000000000e+00 0.000000000000e+00 0.000000000000e+00
4.107500000000e+02 0.000000000000e+00 0.000000000000e+00 0.000000000000e+00
4.110000000000e+02 0.000000000000e+00 0.000000000000e+00 0.000000000000e+00
4.112500000000e+02 0.000000000000e+00 0.000000000000e+00 0.000000000000e+00
4.115000000000e+02 0.000000000000e+00 0.000000000000e+00 0.000000000000e+00
4.117500000000e+02 0.000000000000e+00 0.000000000000e+00 0.000000000000e+00
4.120000000000e+02 0.000000000000e+00 0.000000000000e+00 0.000000000000e+00
4.122500000000e+02 0.000000000000e+00 0.000000000000e+00 0.000000000000e+00
4.125000000000e+02 0.000000000000e+00 0.000000000000e+00 0.000000000000e+00
4.127500000000e+02 0.000000000000e+00 0.000000000000e+00 0.000000000000e+00
4.130000000000e+02 0.000000000000e+00 0.000000000000e+00 0.000000000000e+00
4.132500000000e+02 0.000000000000e+00 0.000000000000e+00 0.000000000000e+00
4.135000000000e+02 0.000000000000e+00 0.000000000000e+00 0.000000000000e+00
4.137500000000e+02 0.000000000000e+00 0.000000000000e+00 0.000000000000e+00
4.140000000000e+02 0.000000000000e+00 0.000000000000e+00 0.000000000000e+00
4.142500000000e+02 0.000000000000e+00 0.000000000000e+00 0.000000000000e+00
4.145000000000e+02 0.000000000000e+00 0.000000000000e+00 0.000000000000e+00
4.147500000000e+02 0.000000000000e+00 0.000000000000e+00 0.000000000000e+00
4.150000000000e+02 0.000000000000e+00 0.000000000000e+00 0.000000000000e+00
4.152500000000e+02 0.000000000000e+00 0.000000000000e+00 0.000000000000e+00
4.155000000000e+02 0.000000000000e+00 0.000000000000e+00 0.000000000000e+00
4.157500000000e+02 0.000000000000e+00 0.000000000000e+00 0.000000000000e+00
4.160000000000e+02 0.000000000000e+00 0.000000000000e+00 0.000000000000e+00
4.162500000000e+02 0.000000000000e+00 0.000000000000e+00 0.000000000000e+00
4.165000000000e+02 0.000000000000e+00 0.000000000000e+00 0.000000000000e+00
4.167500000000e+02 0.000000000000e+00 0.000000000000e+00 0.000000000000e+00
4.170000000000e+02 0.000000000000e+00 0.000000000000e+00 0.000000000000e+00
4.172500000000e+02 0.000000000000e+00 0.000000000000e+00 0.000000000000e+00
4.175000000000e+02 0.000000000000e+00 0.000000000000e+00 0.000000000000e+00
4.177500000000e+02 0.000000000000e+00 0.000000000000e+00 0.000000000000e+00
4.180000000000e+02 0.000000000000e+00 0.000000000000e+00 0.000000000000e+00
4.182500000000e+02 0.000000000000e+00 0.000000000000e+00 0.000000000000e+00
4.185000000000e+02 0.000000000000e+00 0.000000000000e+00 0.000000000000e+00
4.187500000000e+02 0.000000000000e+00 0.000000000000e+00 0.000000000000e+00
4.190000000000e+02 0.000000000000e+00 0.000000000000e+00 0.000000000000e+00
4.192500000000e+02 0.000000000000e+00 0.000000000000e+00 0.000000000000e+00
4.195000000000e+02 0.000000000000e+00 0.000000000000e+00 0.000000000000e+00
4.197500000000e+02 0.000000000000e+00 0.000000000000e+00 0.000000000000e+00
4.200000000000e+02 0.000000000000e+00 0.000000000000e+00 0.000000000000e+00
4.202500000000e+02 0.000000000000e+00 0.000000000000e+00 0.000000000000e+00
4.205000000000e+02 0.000000000000e+00 0.000000000000e+00 0.000000000000e+00
4.207500000000e+02 0.000000000000e+00 0.000000000000e+00 0.000000000000e+00
4.210000000000e+02 0.000000000000e+00 0.000000000000e+00 0.000000000000e+00
4.212500000000e+02 0.000000000000e+00 0.000000000000e+00 0.000000000000e+00
4.215000000000e+02 0.000000000000e+00 0.000000000000e+00 0.000000000000e+00
4.217500000000e+02 0.000000000000e+00 0.000000000000e+00 0.000000000000e+00
4.220000000000e+02 0.000000000000e+00 0.000000000000e+00 0.000000000000e+00
4.222500000000e+02 0.000000000000e+00 0.000000000000e+00 0.000000000000e+00
4.225000000000e+02 0.000000000000e+00 0.000000000000e+00 0.000000000000e+00
4.227500000000e+02 0.000000000000e+00 0.000000000000e+00 0.000000000000e+00
4.230000000000e+02 0.000000000000e+00 0.000000000000e+00 0.000000000000e+00
4.232500000000e+02 0.000000000000e+00 0.000000000000e+00 0.000000000000e+00
4.235000000000e+02 0.000000000000e+00 0.000000000000e+00 0.000000000000e+00
4.237500000000e+02 0.000000000000e+00 0.000000000000e+00 0.000000000000e+00
4.240000000000e+02 0.000000000000e+00 0.000000000000e+00 0.000000000000e+00
4.242500000000e+02 0.000000000000e+00 0.000000000000e+00 0.000000000000e+00
4.245000000000e+02 0.000000000000e+00 0.000000000000e+00 0.000000000000e+00
4.247500000000e+02 0.000000000000e+00 0.000000000000e+00 0.000000000000e+00
4.250000000000e+02 0.000000000000e+00 0.000000000000e+00 0.000000000000e+00
4.252500000000e+02 0.000000000000e+00 0.000000000000e+00 0.000000000000e+00
4.255000000000e+02 0.000000000000e+00 0.000000000000e+00 0.000000000000e+00
4.257500000000e+02 0.000000000000e+00 0.000000000000e+00 0.000000000000e+00
4.260000000000e+02 0.000000000000e+00 0.000000000000e+00 0.000000000000e+00
4.262500000000e+02 0.000000000000e+00 0.000000000000e+00 0.000000000000e+00
4.265000000000e+02 0.000000000000e+00 0.000000000000e+00 0.000000000000e+00
4.267500000000e+02 0.000000000000e+00 0.000000000000e+00 0.000000000000e+00
4.270000000000e+02 0.000000000000e+00 0.000000000000e+00 0.000000000000e+00
4.272500000000e+02 0.000000000000e+00 0.000000000000e+00 0.000000000000e+00
4.275000000000e+02 0.000000000000e+00 0.000000000000e+00 0.000000000000e+00
4.277500000000e+02 0.000000000000e+00 0.000000000000e+00 0.000000000000e+00
4.280000000000e+02 0.000000000000e+00 0.000000000000e+00 0.000000000000e+00
4.282500000000e+02 0.000000000000e+00 0.000000000000e+00 0.000000000000e+00
4.285000000000e+02 0.000000000000e+00 0.000000000000e+00 0.000000000000e+00
4.287500000000e+02 0.000000000000e+00 0.000000000000e+00 0.000000000000e+00
4.290000000000e+02 0.000000000000e+00 0.000000000000e+00 0.000000000000e+00
4.292500000000e+02 0.000000000000e+00 0.000000000000e+00 0.000000000000e+00
4.295000000000e+02 0.000000000000e+00 0.000000000000e+00 0.000000000000e+00
4.297500000000e+02 0.000000000000e+00 0.000000000000e+00 0.000000000000e+00
4.300000000000e+02 0.000000000000e+00 0.000000000000e+00 0.000000000000e+00
4.302500000000e+02 0.000000000000e+00 0.000000000000e+00 0.000000000000e+00
4.305000000000e+02 0.000000000000e+00 0.000000000000e+00 0.000000000000e+00
4.307500000000e+02 0.000000000000e+00 0.000000000000e+00 0.000000000000e+00
4.310000000000e+02 0.000000000000e+00 0.000000000000e+00 0.000000000000e+00
4.312500000000e+02 0.000000000000e+00 0.000000000000e+00 0.000000000000e+00
4.315000000000e+02 0.000000000000e+00 0.000000000000e+00 0.000000000000e+00
4.317500000000e+02 0.000000000000e+00 0.000000000000e+00 0.000000000000e+00
4.320000000000e+02 0.000000000000e+00 0.000000000000e+00 0.000000000000e+00
4.322500000000e+02 0.000000000000e+00 0.000000000000e+00 0.000000000000e+00
4.325000000000e+02 0.000000000000e+00 0.000000000000e+00 0.000000000000e+00
4.327500000000e+02 0.000000000000e+00 0.000000000000e+00 0.000000000000e+00
4.330000000000e+02 0.000000000000e+00 0.000000000000e+00 0.000000000000e+00
4.332500000000e+02 0.000000000000e+00 0.000000000000e+00 0.000000000000e+00
4.335000000000e+02 0.000000000000e+00 0.000000000000e+00 0.000000000000e+00
4.337500000000e+02 0.000000000000e+00 0.000000000000e+00 0.000000000000e+00
4.340000000000e+02 0.000000000000e+00 0.000000000000e+00 0.000000000000e+00
4.342500000000e+02 0.000000000000e+00 0.000000000000e+00 0.000000000000e+00
4.345000000000e+02 0.000000000000e+00 0.000000000000e+00 0.000000000000e+00
4.347500000000e+02 0.000000000000e+00 0.000000000000e+00 0.000000000000e+00
4.350000000000e+02 0.000000000000e+00 0.000000000000e+00 0.000000000000e+00
4.352500000000e+02 0.000000000000e+00 0.000000000000e+00 0.000000000000e+00
4.355000000000e+02 0.000000000000e+00 0.000000000000e+00 0.000000000000e+00
4.357500000000e+02 0.000000000000e+00 0.000000000000e+00 0.000000000000e+00
4.360000000000e+02 0.000000000000e+00 0.000000000000e+00 0.000000000000e+00
4.362500000000e+02 0.000000000000e+00 0.000000000000e+00 0.000000000000e+00
4.365000000000e+02 0.000000000000e+00 0.000000000000e+00 0.000000000000e+00
4.367500000000e+02 0.000000000000e+00 0.000000000000e+00 0.000000000000e+00
4.370000000000e+02 0.000000000000e+00 0.000000000000e+00 0.000000000000e+00
4.372500000000e+02 0.000000000000e+00 0.000000000000e+00 0.000000000000e+00
4.375000000000e+02 0.000000000000e+00 0.000000000000e+00 0.000000000000e+00
4.377500000000e+02 0.000000000000e+00 0.000000000000e+00 0.000000000000e+00
4.380000000000e+02 0.000000000000e+00 0.000000000000e+00 0.000000000000e+00
4.382500000000e+02 0.000000000000e+00 0.000000000000e+00 0.000000000000e+00
4.385000000000e+02 0.000000000000e+00 0.000000000000e+00 0.000000000000e+00
4.387500000000e+02 0.000000000000e+00 0.000000000000e+00 0.000000000000e+00
4.390000000000e+02 0.000000000000e+00 0.000000000000e+00 0.000000000000e+00
4.392500000000e+02 0.000000000000e+00 0.000000000000e+00 0.000000000000e+00
4.395000000000e+02 0.000000000000e+00 0.000000000000e+00 0.000000000000e+00
4.397500000000e+02 0.000000000000e+00 0.000000000000e+00 0.000000000000e+00
4.400000000000e+02 0.000000000000e+00 0.000000000000e+00 0.000000000000e+00
4.402500000000e+02 0.000000000000e+00 0.000000000000e+00 0.000000000000e+00
4.405000000000e+02 0.000000000000e+00 0.000000000000e+00 0.000000000000e+00
4.407500000000e+02 0.000000000000e+00 0.000000000000e+00 0.000000000000e+00
4.410000000000e+02 0.000000000000e+00 0.000000000000e+00 0.000000000000e+00
4.412500000000e+02 0.000000000000e+00 0.000000000000e+00 0.000000000000e+00
4.415000000000e+02 0.000000000000e+00 0.000000000000e+00 0.000000000000e+00
4.417500000000e+02 0.000000000000e+00 0.000000000000e+00 0.000000000000e+00
4.420000000000e+02 0.000000000000e+00 0.000000000000e+00 0.000000000000e+00
4.422500000000e+02 0.000000000000e+00 0.000000000000e+00 0.000000000000e+00
4.425000000000e+02 0.000000000000e+00 0.000000000000e+00 0.000000000000e+00
4.427500000000e+02 0.000000000000e+00 0.000000000000e+00 0.000000000000e+00
4.430000000000e+02 0.000000000000e+00 0.000000000000e+00 0.000000000000e+00
4.432500000000e+02 0.000000000000e+00 0.000000000000e+00 0.000000000000e+00
4.435000000000e+02 0.000000000000e+00 0.000000000000e+00 0.000000000000e+00
4.437500000000e+02 0.000000000000e+00 0.000000000000e+00 0.000000000000e+00
4.440000000000e+02 0.000000000000e+00 0.000000000000e+00 0.000000000000e+00
4.442500000000e+02 0.000000000000e+00 0.000000000000e+00 0.000000000000e+00
4.445000000000e+02 0.000000000000e+00 0.000000000000e+00 0.000000000000e+00
4.447500000000e+02 0.000000000000e+00 0.000000000000e+00 0.000000000000e+00
4.450000000000e+02 0.000000000000e+00 0.000000000000e+00 0.000000000000e+00
4.452500000000e+02 0.000000000000e+00 0.000000000000e+00 0.000000000000e+00
4.455000000000e+02 0.000000000000e+00 0.000000000000e+00 0.000000000000e+00
4.457500000000e+02 0.000000000000e+00 0.000000000000e+00 0.000000000000e+00
4.460000000000e+02 0.000000000000e+00 0.000000000000e+00 0.000000000000e+00
4.462500000000e+02 0.000000000000e+00 0.000000000000e+00 0.000000000000e+00
4.465000000000e+02 0.000000000000e+00 0.000000000000e+00 0.000000000000e+00
4.467500000000e+02 0.000000000000e+00 0.000000000000e+00 0.000000000000e+00
4.470000000000e+02 0.000000000000e+00 0.000000000000e+00 0.000000000000e+00
4.472500000000e+02 0.000000000000e+00 0.000000000000e+00 0.000000000000e+00
4.475000000000e+02 0.000000000000e+00 0.000000000000e+00 0.000000000000e+00
4.477500000000e+02 0.000000000000e+00 0.000000000000e+00 0.000000000000e+00
4.480000000000e+02 0.000000000000e+00 0.000000000000e+00 0.000000000000e+00
4.482500000000e+02 0.000000000000e+00 0.000000000000e+00 0.000000000000e+00
4.485000000000e+02 0.000000000000e+00 0.000000000000e+00 0.000000000000e+00
4.487500000000e+02 0.000000000000e+00 0.000000000000e+00 0.000000000000e+00
4.490000000000e+02 0.000000000000e+00 0.000000000000e+00 0.000000000000e+00
4.492500000000e+02 0.000000000000e+00 0.000000000000e+00 0.000000000000e+00
4.495000000000e+02 0.000000000000e+00 0.000000000000e+00 0.000000000000e+00
4.497500000000e+02 0.000000000000e+00 0.000000000000e+00 0.000000000000e+00
4.500000000000e+02 0.000000000000e+00 0.000000000000e+00 0.000000000000e+00
4.502500000000e+02 0.000000000000e+00 0.000000000000e+00 0.000000000000e+00
4.505000000000e+02 0.000000000000e+00 0.000000000000e+00 0.000000000000e+00
4.507500000000e+02 0.000000000000e+00 0.000000000000e+00 0.000000000000e+00
4.510000000000e+02 0.000000000000e+00 0.000000000000e+00 0.000000000000e+00
4.512500000000e+02 0.000000000000e+00 0.000000000000e+00 0.000000000000e+00
4.515000000000e+02 0.000000000000e+00 0.000000000000e+00 0.000000000000e+00
4.517500000000e+02 0.000000000000e+00 0.000000000000e+00 0.000000000000e+00
4.520000000000e+02 0.000000000000e+00 0.000000000000e+00 0.000000000000e+00
4.522500000000e+02 0.000000000000e+00 0.000000000000e+00 0.000000000000e+00
4.525000000000e+02 0.000000000000e+00 0.000000000000e+00 0.000000000000e+00
4.527500000000e+02 0.000000000000e+00 0.000000000000e+00 0.000000000000e+00
4.530000000000e+02 0.000000000000e+00 0.000000000000e+00 0.000000000000e+00
4.532500000000e+02 0.000000000000e+00 0.000000000000e+00 0.000000000000e+00
4.535000000000e+02 0.000000000000e+00 0.000000000000e+00 0.000000000000e+00
4.537500000000e+02 0.000000000000e+00 0.000000000000e+00 0.000000000000e+00
4.540000000000e+02 0.000000000000e+00 0.000000000000e+00 0.000000000000e+00
4.542500000000e+02 0.000000000000e+00 0.000000000000e+00 0.000000000000e+00
4.545000000000e+02 0.000000000000e+00 0.000000000000e+00 0.000000000000e+00
4.547500000000e+02 0.000000000000e+00 0.000000000000e+00 0.000000000000e+00
4.550000000000e+02 0.000000000000e+00 0.000000000000e+00 0.000000000000e+00
4.552500000000e+02 0.000000000000e+00 0.000000000000e+00 0.000000000000e+00
4.555000000000e+02 0.000000000000e+00 0.000000000000e+00 0.000000000000e+00
4.557500000000e+02 0.000000000000e+00 0.000000000000e+00 0.000000000000e+00
4.560000000000e+02 0.000000000000e+00 0.000000000000e+00 0.000000000000e+00
4.562500000000e+02 0.000000000000e+00 0.000000000000e+00 0.000000000000e+00
4.565000000000e+02 0.000000000000e+00 0.000000000000e+00 0.000000000000e+00
4.567500000000e+02 0.000000000000e+00 0.000000000000e+00 0.000000000000e+00
4.570000000000e+02 0.000000000000e+00 0.000000000000e+00 0.000000000000e+00
4.572500000000e+02 0.000000000000e+00 0.000000000000e+00 0.000000000000e+00
4.575000000000e+02 0.000000000000e+00 0.000000000000e+00 0.000000000000e+00
4.577500000000e+02 0.000000000000e+00 0.000000000000e+00 0.000000000000e+00
4.580000000000e+02 0.000000000000e+00 0.000000000000e+00 0.000000000000e+00
4.582500000000e+02 0.000000000000e+00 0.000000000000e+00 0.000000000000e+00
4.585000000000e+02 0.000000000000e+00 0.000000000000e+00 0.000000000000e+00
4.587500000000e+02 0.000000000000e+00 0.000000000000e+00 0.000000000000e+00
4.590000000000e+02 0.000000000000e+00 0.000000000000e+00 0.000000000000e+00
4.592500000000e+02 0.000000000000e+00 0.000000000000e+00 0.000000000000e+00
4.595000000000e+02 0.000000000000e+00 0.000000000000e+00 0.000000000000e+00
4.597500000000e+02 0.000000000000e+00 0.000000000000e+00 0.000000000000e+00
4.600000000000e+02 0.000000000000e+00 0.000000000000e+00 0.000000000000e+00
4.602500000000e+02 0.000000000000e+00 0.000000000000e+00 0.000000000000e+00
4.605000000000e+02 0.000000000000e+00 0.000000000000e+00 0.000000000000e+00
4.607500000000e+02 0.000000000000e+00 0.000000000000e+00 0.000000000000e+00
4.610000000000e+02 0.000000000000e+00 0.000000000000e+00 0.000000000000e+00
4.612500000000e+02 0.000000000000e+00 0.000000000000e+00 0.000000000000e+00
4.615000000000e+02 0.000000000000e+00 0.000000000000e+00 0.000000000000e+00
4.617500000000e+02 0.000000000000e+00 0.000000000000e+00 0.000000000000e+00
4.620000000000e+02 0.000000000000e+00 0.000000000000e+00 0.000000000000e+00
4.622500000000e+02 0.000000000000e+00 0.000000000000e+00 0.000000000000e+00
4.625000000000e+02 0.000000000000e+00 0.000000000000e+00 0.000000000000e+00
4.627500000000e+02 0.000000000000e+00 0.000000000000e+00 0.000000000000e+00
4.630000000000e+02 -4.453421601476e-08 0.000000000000e+00 0.000000000000e+00
4.632500000000e+02 -3.169724004454e-06 0.000000000000e+00 0.000000000000e+00
4.635000000000e+02 -7.064559851406e-06 0.000000000000e+00 0.000000000000e+00
4.637500000000e+02 -6.341642101828e-06 0.000000000000e+00 0.000000000000e+00
4.640000000000e+02 1.566239867186e-06 0.000000000000e+00 0.000000000000e+00
4.642500000000e+02 1.430268698096e-05 0.000000000000e+00 0.000000000000e+00
4.645000000000e+02 2.369091488715e-05 0.000000000000e+00 0.000000000000e+00
4.647500000000e+02 1.643176862810e-05 0.000000000000e+00 0.000000000000e+00
4.650000000000e+02 -2.357301367553e-05 0.000000000000e+00 0.000000000000e+00
4.652500000000e+02 -1.116332337745e-04 0.000000000000e+00 0.000000000000e+00
4.655000000000e+02 -2.581213755212e-04 0.000000000000e+00 0.000000000000e+00
4.657500000000e+02 -4.646809687968e-04 0.000000000000e+00 0.000000000000e+00
4.660000000000e+02 -7.217441209545e-04 0.000000000000e+00 0.000000000000e+00
4.662500000000e+02 -1.008140035995e-03 0.000000000000e+00 0.000000000000e+00
4.665000000000e+02 -1.293221311329e-03 0.000000000000e+00 0.000000000000e+00
4.667500000000e+02 -1.541452250727e-03 0.000000000000e+00 0.000000000000e+00
4.670000000000e+02 -1.718880458564e-03 0.000000000000e+00 0.000000000000e+00
4.672500000000e+02 -1.800451178306e-03 0.000000000000e+00 0.000000000000e+00
4.675000000000e+02 -1.776820482649e-03 0.000000000000e+00 0.000000000000e+00
4.677500000000e+02 -1.659252452095e-03 0.000000000000e+00 0.000000000000e+00
4.680000000000e+02 -1.481381832849e-03 0.000000000000e+00 0.000000000000e+00
4.682500000000e+02 -1.297074070343e-03 0.000000000000e+00 0.000000000000e+00
4.685000000000e+02 -1.174256846384e-03 0.000000000000e+00 0.000000000000e+00
4.687500000000e+02 -1.185328428974e-03 0.000000000000e+00 0.000000000000e+00
4.690000000000e+02 -1.395441015545e-03 0.000000000000e+00 0.000000000000e+00
4.692500000000e+02 -1.850481852237e-03 0.000000000000e+00 0.000000000000e+00
4.695000000000e+02 -2.566822014069e-03 0.000000000000e+00 0.000000000000e+00
4.697500000000e+02 -3.524804887876e-03 0.000000000000e+00 0.000000000000e+00
4.700000000000e+02 -4.667492732290e-03 0.000000000000e+00 0.000000000000e+00
4.702500000000e+02 -5.905431446069e-03 0.000000000000e+00 0.000000000000e+00
4.705000000000e+02 -7.127239133516e-03 0.000000000000e+00 0.000000000000e+00
4.707500000000e+02 -8.214823118707e-03 0.000000000000e+00 0.000000000000e+00
4.710000000000e+02 -9.061150762615e-03 0.000000000000e+00 0.000000000000e+00
4.712500000000e+02 -9.587900034724e-03 0.000000000000e+00 0.000000000000e+00
4.715000000000e+02 -9.760117067402e-03 0.000000000000e+00 0.000000000000e+00
4.717500000000e+02 -9.595270484173e-03 0.000000000000e+00 0.000000000000e+00
4.720000000000e+02 -9.164802966712e-03 0.000000000000e+00 0.000000000000e+00
4.722500000000e+02 -8.587350570953e-03 0.000000000000e+00 0.000000000000e+00
4.725000000000e+02 -8.014076275004e-03 0.000000000000e+00 0.000000000000e+00
4.727500000000e+02 -7.607850195115e-03 0.000000000000e+00 0.000000000000e+00
4.730000000000e+02 -7.519096693335e-03 0.000000000000e+00 0.000000000000e+00
4.732500000000e+02 -7.861831533187e-03 0.000000000000e+00 0.000000000000e+00
4.735000000000e+02 -8.693596650596e-03 0.000000000000e+00 0.000000000000e+00
4.737500000000e+02 -1.000260951598e-02 0.000000000000e+00 0.000000000000e+00
4.740000000000e+02 -1.170451169450e-02 0.000000000000e+00 0.000000000000e+00
4.742500000000e+02 -1.364974840147e-02 0.000000000000e+00 0.000000000000e+00
4.745000000000e+02 -1.564103112108e-02 0.000000000000e+00 0.000000000000e+00
4.747500000000e+02 -1.745876627275e-02 0.000000000000e+00 0.000000000000e+00
4.750000000000e+02 -1.889101988894e-02 0.000000000000e+00 0.000000000000e+00
4.752500000000e+02 -1.976374593600e-02 0.000000000000e+00 0.000000000000e+00
4.755000000000e+02 -1.996678313920e-02 0.000000000000e+00 0.000000000000e+00
4.757500000000e+02 -1.947157949660e-02 0.000000000000e+00 0.000000000000e+00
4.760000000000e+02 -1.833768939954e-02 0.000000000000e+00 0.000000000000e+00
4.762500000000e+02 -1.670666057573e-02 0.000000000000e+00 0.000000000000e+00
4.765000000000e+02 -1.478376266086e-02 0.000000000000e+00 0.000000000000e+00
4.767500000000e+02 -1.280983503408e-02 0.000000000000e+00 0.000000000000e+00
4.770000000000e+02 -1.102707149422e-02 0.000000000000e+00 0.000000000000e+00
4.772500000000e+02 -9.643572750657e-03 0.000000000000e+00 0.000000000000e+00
4.775000000000e+02 -8.801818145600e-03 0.000000000000e+00 0.000000000000e+00
4.777500000000e+02 -8.555770394902e-03 0.000000000000e+00 0.000000000000e+00
4.780000000000e+02 -8.860179546201e-03 0.000000000000e+00 0.000000000000e+00
4.782500000000e+02 -9.573950921947e-03 0.000000000000e+00 0.000000000000e+00
4.785000000000e+02 -1.047742882810e-02 0.000000000000e+00 0.000000000000e+00
4.787500000000e+02 -1.130141644717e-02 0.000000000000e+00 0.000000000000e+00
4.790000000000e+02 -1.176400320266e-02 0.000000000000e+00 0.000000000000e+00
4.792500000000e+02 -1.161006691662e-02 0.000000000000e+00 0.000000000000e+00
4.795000000000e+02 -1.064784468409e-02 0.000000000000e+00 0.000000000000e+00
4.797500000000e+02 -8.777302884227e-03 0.000000000000e+00 0.000000000000e+00
4.800000000000e+02 -6.006143568012e-03 0.000000000000e+00 0.000000000000e+00
4.802500000000e+02 -2.451008056842e-03 0.000000000000e+00 0.000000000000e+00
4.805000000000e+02 1.676466602847e-03 0.000000000000e+00 0.000000000000e+00
4.807500000000e+02 6.096918435907e-03 0.000000000000e+00 0.000000000000e+00
4.810000000000e+02 1.050011876313e-02 0.000000000000e+00 0.000000000000e+00
4.812500000000e+02 1.458628203830e-02 0.000000000000e+00 0.000000000000e+00
4.815000000000e+02 1.810602380423e-02 0.000000000000e+00 0.000000000000e+00
4.817500000000e+02 2.089332305597e-02 0.000000000000e+00 0.000000000000e+00
4.820000000000e+02 2.288681195917e-02 0.000000000000e+00 0.000000000000e+00
4.822500000000e+02 2.413635221000e-02 0.000000000000e+00 0.000000000000e+00
4.825000000000e+02 2.479392966250e-02 0.000000000000e+00 0.000000000000e+00
4.827500000000e+02 2.509011115084e-02 0.000000000000e+00 0.000000000000e+00
4.830000000000e+02 2.529934429208e-02 0.000000000000e+00 0.000000000000e+00
4.832500000000e+02 2.569895321058e-02 0.000000000000e+00 0.000000000000e+00
4.835000000000e+02 2.652756885645e-02 0.000000000000e+00 0.000000000000e+00
4.837500000000e+02 2.794880900821e-02 0.000000000000e+00 0.000000000000e+00
4.840000000000e+02 3.002528288884e-02 0.000000000000e+00 0.000000000000e+00
4.842500000000e+02 3.270654698196e-02 0.000000000000e+00 0.000000000000e+00
4.845000000000e+02 3.583268968538e-02 0.000000000000e+00 0.000000000000e+00
4.847500000000e+02 3.915304921413e-02 0.000000000000e+00 0.000000000000e+00
4.850000000000e+02 4.235747697301e-02 0.000000000000e+00 0.000000000000e+00
4.852500000000e+02 4.511583841364e-02 0.000000000000e+00 0.000000000000e+00
4.855000000000e+02 4.712033111586e-02 0.000000000000e+00 0.000000000000e+00
4.857500000000e+02 4.812484413303e-02 0.000000000000e+00 0.000000000000e+00
4.860000000000e+02 4.797602535056e-02 0.000000000000e+00 0.000000000000e+00
4.862500000000e+02 4.663189550087e-02 0.000000000000e+00 0.000000000000e+00
4.865000000000e+02 4.416557955879e-02 0.000000000000e+00 0.000000000000e+00
4.867500000000e+02 4.075377467166e-02 0.000000000000e+00 0.000000000000e+00
4.870000000000e+02 3.665165467201e-02 0.000000000000e+00 0.000000000000e+00
4.872500000000e+02 3.215774027549e-02 0.000000000000e+00 0.000000000000e+00
4.875000000000e+02 2.757359543350e-02 0.000000000000e+00 0.000000000000e+00
4.877500000000e+02 2.316386940695e-02 0.000000000000e+00 0.000000000000e+00
4.880000000000e+02 1.912211004680e-02 0.000000000000e+00 0.000000000000e+00
4.882500000000e+02 1.554694849837e-02 0.000000000000e+00 0.000000000000e+00
4.885000000000e+02 1.243181910781e-02 0.000000000000e+00 0.000000000000e+00
4.887500000000e+02 9.669530816480e-03 0.000000000000e+00 0.000000000000e+00
4.890000000000e+02 7.070999751697e-03 0.000000000000e+00 0.000000000000e+00
4.892500000000e+02 4.395556381028e-03 0.000000000000e+00 0.000000000000e+00
4.895000000000e+02 1.388705152850e-03 0.000000000000e+00 0.000000000000e+00
4.897500000000e+02 -2.177760739186e-03 0.000000000000e+00 0.000000000000e+00
4.900000000000e+02 -6.468679327051e-03 0.000000000000e+00 0.000000000000e+00
4.902500000000e+02 -1.155644282354e-02 0.000000000000e+00 0.000000000000e+00
4.905000000000e+02 -1.740381856317e-02 0.000000000000e+00 0.000000000000e+00
4.907500000000e+02 -2.386098461342e-02 0.000000000000e+00 0.000000000000e+00
4.910000000000e+02 -3.067722371792e-02 0.000000000000e+00 0.000000000000e+00
4.912500000000e+02 -3.752579761700e-02 0.000000000000e+00 0.000000000000e+00
4.915000000000e+02 -4.403880338634e-02 0.000000000000e+00 0.000000000000e+00
4.917500000000e+02 -4.984751582026e-02 0.000000000000e+00 0.000000000000e+00
4.920000000000e+02 -5.462301058285e-02 0.000000000000e+00 0.000000000000e+00
4.922500000000e+02 -5.811183098030e-02 0.000000000000e+00 0.000000000000e+00
4.925000000000e+02 -6.016210896623e-02 0.000000000000e+00 0.000000000000e+00
4.927500000000e+02 -6.073679406265e-02 0.000000000000e+00 0.000000000000e+00
4.930000000000e+02 -5.991232254901e-02 0.000000000000e+00 0.000000000000e+00
4.932500000000e+02 -5.786295874814e-02 0.000000000000e+00 0.000000000000e+00
4.935000000000e+02 -5.483291760258e-02 0.000000000000e+00 0.000000000000e+00
4.937500000000e+02 -5.109999223432e-02 0.000000000000e+00 0.000000000000e+00
4.940000000000e+02 -4.693555319971e-02 0.000000000000e+00 0.000000000000e+00
4.942500000000e+02 -4.256630728957e-02 0.000000000000e+00 0.000000000000e+00
4.945000000000e+02 -3.814302986727e-02 0.000000000000e+00 0.000000000000e+00
4.947500000000e+02 -3.372062981789e-02 0.000000000000e+00 0.000000000000e+00
4.950000000000e+02 -2.925247041711e-02 0.000000000000e+00 0.000000000000e+00
4.952500000000e+02 -2.460002800569e-02 0.000000000000e+00 0.000000000000e+00
4.955000000000e+02 -1.955695277152e-02 0.000000000000e+00 0.000000000000e+00
4.957500000000e+02 -1.388465831787e-02 0.000000000000e+00 0.000000000000e+00
4.960000000000e+02 -7.354960243964e-03 0.000000000000e+00 0.000000000000e+00
4.962500000000e+02 2.057766859892e-04 0.000000000000e+00 0.000000000000e+00
4.965000000000e+02 8.876887957215e-03 0.000000000000e+00 0.000000000000e+00
4.967500000000e+02 1.861356447187e-02 0.000000000000e+00 0.000000000000e+00
4.970000000000e+02 2.923129697719e-02 0.000000000000e+00 0.000000000000e+00
4.972500000000e+02 4.040726394136e-02 0.000000000000e+00 0.000000000000e+00
4.975000000000e+02 5.169919192925e-02 0.000000000000e+00 0.000000000000e+00
4.977500000000e+02 6.257996230109e-02 0.000000000000e+00 0.000000000000e+00
4.980000000000e+02 7.248414402518e-02 0.000000000000e+00 0.000000000000e+00
4.982500000000e+02 8.086097952925e-02 0.000000000000e+00 0.000000000000e+00
4.985000000000e+02 8.722737047909e-02 0.000000000000e+00 0.000000000000e+00
4.987500000000e+02 9.121425426455e-02 0.000000000000e+00 0.000000000000e+00
4.990000000000e+02 9.260047717763e-02 0.000000000000e+00 0.000000000000e+00
4.992500000000e+02 9.132978995548e-02 0.000000000000e+00 0.000000000000e+00
4.995000000000e+02 8.750873863006e-02 0.000000000000e+00 0.000000000000e+00
4.997500000000e+02 8.138573051727e-02 0.000000000000e+00 0.000000000000e+00
5.000000000000e+02 7.331409478395e-02 0.000000000000e+00 0.000000000000e+00
5.002500000000e+02 6.370418507755e-02 0.000000000000e+00 0.000000000000e+00
5.005000000000e+02 5.297117247876e-02 0.000000000000e+00 0.000000000000e+00
5.007500000000e+02 4.148590766153e-02 0.000000000000e+00 0.000000000000e+00
5.010000000000e+02 2.953595804150e-02 0.000000000000e+00 0.000000000000e+00
5.012500000000e+02 1.730264785595e-02 0.000000000000e+00 0.000000000000e+00
5.015000000000e+02 4.857784260512e-03 0.000000000000e+00 0.000000000000e+00
5.017500000000e+02 -7.818995615282e-03 0.000000000000e+00 0.000000000000e+00
5.020000000000e+02 -2.080431417440e-02 0.000000000000e+00 0.000000000000e+00
5.022500000000e+02 -3.418146503336e-02 0.000000000000e+00 0.000000000000e+00
5.025000000000e+02 -4.798429242946e-02 0.000000000000e+00 0.000000000000e+00
5.027500000000e+02 -6.214303337927e-02 0.000000000000e+00 0.000000000000e+00
5.030000000000e+02 -7.644082641025e-02 0.000000000000e+00 0.000000000000e+00
5.032500000000e+02 -9.048857797987e-02 0.000000000000e+00 0.000000000000e+00
5.035000000000e+02 -1.037237300370e-01 0.000000000000e+00 0.000000000000e+00
5.037500000000e+02 -1.154354387489e-01 0.000000000000e+00 0.000000000000e+00
5.040000000000e+02 -1.248151390885e-01 0.000000000000e+00 0.000000000000e+00
5.042500000000e+02 -1.310279031045e-01 0.000000000000e+00 0.000000000000e+00
5.045000000000e+02 -1.332968955335e-01 0.000000000000e+00 0.000000000000e+00
5.047500000000e+02 -1.309910384405e-01 0.000000000000e+00 0.000000000000e+00
5.050000000000e+02 -1.237050562897e-01 0.000000000000e+00 0.000000000000e+00
5.052500000000e+02 -1.113215614809e-01 0.000000000000e+00 0.000000000000e+00
5.055000000000e+02 -9.404674160507e-02 0.000000000000e+00 0.000000000000e+00
5.057500000000e+02 -7.241430865167e-02 0.000000000000e+00 0.000000000000e+00
5.060000000000e+02 -4.725627703308e-02 0.000000000000e+00 0.000000000000e+00
5.062500000000e+02 -1.964333540794e-02 0.000000000000e+00 0.000000000000e+00
5.065000000000e+02 9.198506318800e-03 0.000000000000e+00 0.000000000000e+00
5.067500000000e+02 3.798522917975e-02 0.000000000000e+00 0.000000000000e+00
5.070000000000e+02 6.547450707545e-02 0.000000000000e+00 0.000000000000e+00
5.072500000000e+02 9.055598450611e-02 0.000000000000e+00 0.000000000000e+00
5.075000000000e+02 1.123216950467e-01 0.000000000000e+00 0.000000000000e+00
5.077500000000e+02 1.301090214644e-01 0.000000000000e+00 0.000000000000e+00
5.080000000000e+02 1.435125118068e-01 0.000000000000e+00 0.000000000000e+00
5.082500000000e+02 1.523653124930e-01 0.000000000000e+00 0.000000000000e+00
5.085000000000e+02 1.566953247663e-01 0.000000000000e+00 0.000000000000e+00
5.087500000000e+02 1.566647993933e-01 0.000000000000e+00 0.000000000000e+00
5.090000000000e+02 1.525044126275e-01 0.000000000000e+00 0.000000000000e+00
5.092500000000e+02 1.444535444921e-01 0.000000000000e+00 0.000000000000e+00
5.095000000000e+02 1.327173717174e-01 0.000000000000e+00 0.000000000000e+00
5.097500000000e+02 1.174486154630e-01 0.000000000000e+00 0.000000000000e+00
5.100000000000e+02 9.875772096371e-02 0.000000000000e+00 0.000000000000e+00
5.102500000000e+02 7.675046734091e-02 0.000000000000e+00 0.000000000000e+00
5.105000000000e+02 5.158720956976e-02 0.000000000000e+00 0.000000000000e+00
5.107500000000e+02 2.355386431481e-02 0.000000000000e+00 0.000000000000e+00
5.110000000000e+02 -6.867990409124e-03 0.000000000000e+00 0.000000000000e+00
5.112500000000e+02 -3.894546005362e-02 0.000000000000e+00 0.000000000000e+00
5.115000000000e+02 -7.166558210170e-02 0.000000000000e+00 0.000000000000e+00
5.117500000000e+02 -1.037428876358e-01 0.000000000000e+00 0.000000000000e+00
5.120000000000e+02 -1.336680481490e-01 0.000000000000e+00 0.000000000000e+00
5.122500000000e+02 -1.597967629534e-01 0.000000000000e+00 0.000000000000e+00
5.125000000000e+02 -1.804722148488e-01 0.000000000000e+00 0.000000000000e+00
5.127500000000e+02 -1.941692072741e-01 0.000000000000e+00 0.000000000000e+00
5.130000000000e+02 -1.996442564993e-01 0.000000000000e+00 0.000000000000e+00
5.132500000000e+02 -1.960740351872e-01 0.000000000000e+00 0.000000000000e+00
5.135000000000e+02 -1.831649742279e-01 0.000000000000e+00 0.000000000000e+00
5.137500000000e+02 -1.612195388070e-01 0.000000000000e+00 0.000000000000e+00
5.140000000000e+02 -1.311493905311e-01 0.000000000000e+00 0.000000000000e+00
5.142500000000e+02 -9.443173485454e-02 0.000000000000e+00 0.000000000000e+00
5.145000000000e+02 -5.301183371604e-02 0.000000000000e+00 0.000000000000e+00
5.147500000000e+02 -9.161046947879e-03 0.000000000000e+00 0.000000000000e+00
5.150000000000e+02 3.469500374821e-02 0.000000000000e+00 0.000000000000e+00
5.152500000000e+02 7.616017787961e-02 0.000000000000e+00 0.000000000000e+00
5.155000000000e+02 1.130444162788e-01 0.000000000000e+00 0.000000000000e+00
5.157500000000e+02 1.435154877742e-01 0.000000000000e+00 0.000000000000e+00
5.160000000000e+02 1.662117141153e-01 0.000000000000e+00 0.000000000000e+00
5.162500000000e+02 1.803067261782e-01 0.000000000000e+00 0.000000000000e+00
5.165000000000e+02 1.855234514086e-01 0.000000000000e+00 0.000000000000e+00
5.167500000000e+02 1.821007323084e-01 0.000000000000e+00 0.000000000000e+00
5.170000000000e+02 1.707213652639e-01 0.000000000000e+00 0.000000000000e+00
5.172500000000e+02 1.524142013148e-01 0.000000000000e+00 0.000000000000e+00
5.175000000000e+02 1.284447814894e-01 0.000000000000e+00 0.000000000000e+00
5.177500000000e+02 1.002086173962e-01 0.000000000000e+00 0.000000000000e+00
5.180000000000e+02 6.913883559280e-02 0.000000000000e+00 0.000000000000e+00
5.182500000000e+02 3.663595012625e-02 0.000000000000e+00 0.000000000000e+00
5.185000000000e+02 4.022709644204e-03 0.000000000000e+00 0.000000000000e+00
5.187500000000e+02 -2.747789947570e-02 0.000000000000e+00 0.000000000000e+00
5.190000000000e+02 -5.674751806013e-02 0.000000000000e+00 0.000000000000e+00
5.192500000000e+02 -8.276884917851e-02 0.000000000000e+00 0.000000000000e+00
5.195000000000e+02 -1.046231919498e-01 0.000000000000e+00 0.000000000000e+00
5.197500000000e+02 -1.214974665677e-01 0.000000000000e+00 0.000000000000e+00
5.200000000000e+02 -1.327062433379e-01 0.000000000000e+00 0.000000000000e+00
5.202500000000e+02 -1.377301817405e-01 0.000000000000e+00 0.000000000000e+00
5.205000000000e+02 -1.362676830675e-01 0.000000000000e+00 0.000000000000e+00
5.207500000000e+02 -1.282922914348e-01 0.000000000000e+00 0.000000000000e+00
5.210000000000e+02 -1.141052356463e-01 0.000000000000e+00 0.000000000000e+00
5.212500000000e+02 -9.437111380781e-02 0.000000000000e+00 0.000000000000e+00
5.215000000000e+02 -7.012543525515e-02 0.000000000000e+00 0.000000000000e+00
5.217500000000e+02 -4.274556353006e-02 0.000000000000e+00 0.000000000000e+00
5.220000000000e+02 -1.388121292767e-02 0.000000000000e+00 0.000000000000e+00
5.222500000000e+02 1.465360368383e-02 0.000000000000e+00 0.000000000000e+00
5.225000000000e+02 4.101925272405e-02 0.000000000000e+00 0.000000000000e+00
5.227500000000e+02 6.350649472295e-02 0.000000000000e+00 0.000000000000e+00
5.230000000000e+02 8.069271928056e-02 0.000000000000e+00 0.000000000000e+00
5.232500000000e+02 9.157966938182e-02 0.000000000000e+00 0.000000000000e+00
5.235000000000e+02 9.569488857550e-02 0.000000000000e+00 0.000000000000e+00
5.237500000000e+02 9.314265355246e-02 0.000000000000e+00 0.000000000000e+00
5.240000000000e+02 8.459584915241e-02 0.000000000000e+00 0.000000000000e+00
5.242500000000e+02 7.122736884006e-02 0.000000000000e+00 0.000000000000e+00
5.245000000000e+02 5.458721589180e-02 0.000000000000e+00 0.000000000000e+00
5.247500000000e+02 3.643848251301e-02 0.000000000000e+00 0.000000000000e+00
5.250000000000e+02 1.857080451170e-02 0.000000000000e+00 0.000000000000e+00
5.252500000000e+02 2.612949767070e-03 0.000000000000e+00 0.000000000000e+00
5.255000000000e+02 -1.013354836545e-02 0.000000000000e+00 0.000000000000e+00
5.257500000000e+02 -1.882040600087e-02 0.000000000000e+00 0.000000000000e+00
5.260000000000e+02 -2.312405028815e-02 0.000000000000e+00 0.000000000000e+00
5.262500000000e+02 -2.325522139759e-02 0.000000000000e+00 0.000000000000e+00
5.265000000000e+02 -1.990713805197e-02 0.000000000000e+00 0.000000000000e+00
5.267500000000e+02 -1.415015227168e-02 0.000000000000e+00 0.000000000000e+00
5.270000000000e+02 -7.287087978787e-03 0.000000000000e+00 0.000000000000e+00
5.272500000000e+02 -6.876877464038e-04 0.000000000000e+00 0.000000000000e+00
5.275000000000e+02 4.377708133192e-03 0.000000000000e+00 0.000000000000e+00
5.277500000000e+02 6.886067346063e-03 0.000000000000e+00 0.000000000000e+00
5.280000000000e+02 6.175284179302e-03 0.000000000000e+00 0.000000000000e+00
5.282500000000e+02 2.012722065711e-03 0.000000000000e+00 0.000000000000e+00
5.285000000000e+02 -5.386073449261e-03 0.000000000000e+00 0.000000000000e+00
5.287500000000e+02 -1.538715943515e-02 0.000000000000e+00 0.000000000000e+00
5.290000000000e+02 -2.700985143369e-02 0.000000000000e+00 0.000000000000e+00
5.292500000000e+02 -3.902976818281e-02 0.000000000000e+00 0.000000000000e+00
5.295000000000e+02 -5.010072944755e-02 0.000000000000e+00 0.000000000000e+00
5.297500000000e+02 -5.888275763550e-02 0.000000000000e+00 0.000000000000e+00
5.300000000000e+02 -6.416479036821e-02 0.000000000000e+00 0.000000000000e+00
5.302500000000e+02 -6.497313218042e-02 0.000000000000e+00 0.000000000000e+00
5.305000000000e+02 -6.065953005116e-02 0.000000000000e+00 0.000000000000e+00
5.307500000000e+02 -5.096542869118e-02 0.000000000000e+00 0.000000000000e+00
5.310000000000e+02 -3.606096095540e-02 0.000000000000e+00 0.000000000000e+00
5.312500000000e+02 -1.655830129322e-02 0.000000000000e+00 0.000000000000e+00
5.315000000000e+02 6.500819265932e-03 0.000000000000e+00 0.000000000000e+00
5.317500000000e+02 3.168407440939e-02 0.000000000000e+00 0.000000000000e+00
5.320000000000e+02 5.723516429323e-02 0.000000000000e+00 0.000000000000e+00
5.322500000000e+02 8.116935498459e-02 0.000000000000e+00 0.000000000000e+00
5.325000000000e+02 1.013982643149e-01 0.000000000000e+00 0.000000000000e+00
5.327500000000e+02 1.158819603406e-01 0.000000000000e+00 0.000000000000e+00
5.330000000000e+02 1.228028171696e-01 0.000000000000e+00 0.000000000000e+00
5.332500000000e+02 1.207509329865e-01 0.000000000000e+00 0.000000000000e+00
5.335000000000e+02 1.089059499812e-01 0.000000000000e+00 0.000000000000e+00
5.337500000000e+02 8.719578451971e-02 0.000000000000e+00 0.000000000000e+00
5.340000000000e+02 5.641015016642e-02 0.000000000000e+00 0.000000000000e+00
5.342500000000e+02 1.824682456887e-02 0.000000000000e+00 0.000000000000e+00
5.345000000000e+02 -2.472792890080e-02 0.000000000000e+00 0.000000000000e+00
5.347500000000e+02 -6.921629841502e-02 0.000000000000e+00 0.000000000000e+00
5.350000000000e+02 -1.114244121803e-01 0.000000000000e+00 0.000000000000e+00
5.352500000000e+02 -1.473849967232e-01 0.000000000000e+00 0.000000000000e+00
5.355000000000e+02 -1.733425393004e-01 0.000000000000e+00 0.000000000000e+00
5.357500000000e+02 -1.861642041627e-01 0.000000000000e+00 0.000000000000e+00
5.360000000000e+02 -1.837308808230e-01 0.000000000000e+00 0.000000000000e+00
5.362500000000e+02 -1.652588859702e-01 0.000000000000e+00 0.000000000000e+00
5.365000000000e+02 -1.315052732989e-01 0.000000000000e+00 0.000000000000e+00
5.367500000000e+02 -8.481890667554e-02 0.000000000000e+00 0.000000000000e+00
5.370000000000e+02 -2.901493814489e-02 0.000000000000e+00 0.000000000000e+00
5.372500000000e+02 3.092937612123e-02 0.000000000000e+00 0.000000000000e+00
5.375000000000e+02 8.933684654165e-02 0.000000000000e+00 0.000000000000e+00
5.377500000000e+02 1.404076004571e-01 0.000000000000e+00 0.000000000000e+00
5.380000000000e+02 1.788499637410e-01 0.000000000000e+00 0.000000000000e+00
5.382500000000e+02 2.004916158835e-01 0.000000000000e+00 0.000000000000e+00
5.385000000000e+02 2.027946260520e-01 0.000000000000e+00 0.000000000000e+00
5.387500000000e+02 1.852049698505e-01 0.000000000000e+00 0.000000000000e+00
5.390000000000e+02 1.492839478458e-01 0.000000000000e+00 0.000000000000e+00
5.392500000000e+02 9.859395412658e-02 0.000000000000e+00 0.000000000000e+00
5.395000000000e+02 3.834136007611e-02 0.000000000000e+00 0.000000000000e+00
5.397500000000e+02 -2.518898805391e-02 0.000000000000e+00 0.000000000000e+00
5.400000000000e+02 -8.534433783312e-02 0.000000000000e+00 0.000000000000e+00
5.402500000000e+02 -1.358746173539e-01 0.000000000000e+00 0.000000000000e+00
5.405000000000e+02 -1.716667702194e-01 0.000000000000e+00 0.000000000000e+00
5.407500000000e+02 -1.893479573397e-01 0.000000000000e+00 0.000000000000e+00
5.410000000000e+02 -1.876771523626e-01 0.000000000000e+00 0.000000000000e+00
5.412500000000e+02 -1.676706512366e-01 0.000000000000e+00 0.000000000000e+00
5.415000000000e+02 -1.324414283304e-01 0.000000000000e+00 0.000000000000e+00
5.417500000000e+02 -8.677057762938e-02 0.000000000000e+00 0.000000000000e+00
5.420000000000e+02 -3.646599283508e-02 0.000000000000e+00 0.000000000000e+00
5.422500000000e+02 1.240634222440e-02 0.000000000000e+00 0.000000000000e+00
5.425000000000e+02 5.431411245620e-02 0.000000000000e+00 0.000000000000e+00
5.427500000000e+02 8.496451108443e-02 0.000000000000e+00 0.000000000000e+00
5.430000000000e+02 1.018260201463e-01 0.000000000000e+00 0.000000000000e+00
5.432500000000e+02 1.043931709648e-01 0.000000000000e+00 0.000000000000e+00
5.435000000000e+02 9.415759745747e-02 0.000000000000e+00 0.000000000000e+00
5.437500000000e+02 7.429105885031e-02 0.000000000000e+00 0.000000000000e+00
5.440000000000e+02 4.908848443896e-02 0.000000000000e+00 0.000000000000e+00
5.442500000000e+02 2.325519755534e-02 0.000000000000e+00 0.000000000000e+00
5.445000000000e+02 1.146751089964e-03 0.000000000000e+00 0.000000000000e+00
5.447500000000e+02 -1.392171785703e-02 0.000000000000e+00 0.000000000000e+00
5.450000000000e+02 -2.018875870917e-02 0.000000000000e+00 0.000000000000e+00
5.452500000000e+02 -1.770036780682e-02 0.000000000000e+00 0.000000000000e+00
5.455000000000e+02 -8.261077486826e-03 0.000000000000e+00 0.000000000000e+00
5.457500000000e+02 4.914101292149e-03 0.000000000000e+00 0.000000000000e+00
5.460000000000e+02 1.779587447894e-02 0.000000000000e+00 0.000000000000e+00
5.462500000000e+02 2.629299265385e-02 0.000000000000e+00 0.000000000000e+00
5.465000000000e+02 2.704075098875e-02 0.000000000000e+00 0.000000000000e+00
5.467500000000e+02 1.809559499910e-02 0.000000000000e+00 0.000000000000e+00
5.470000000000e+02 -5.842459485630e-04 0.000000000000e+00 0.000000000000e+00
5.472500000000e+02 -2.696284627610e-02 0.000000000000e+00 0.000000000000e+00
5.475000000000e+02 -5.710123320554e-02 0.000000000000e+00 0.000000000000e+00
5.477500000000e+02 -8.567426453406e-02 0.000000000000e+00 0.000000000000e+00
5.480000000000e+02 -1.067659743678e-01 0.000000000000e+00 0.000000000000e+00
5.482500000000e+02 -1.148314903366e-01 0.000000000000e+00 0.000000000000e+00
5.485000000000e+02 -1.056805854345e-01 0.000000000000e+00 0.000000000000e+00
5.487500000000e+02 -7.732581620635e-02 0.000000000000e+00 0.000000000000e+00
5.490000000000e+02 -3.054990569579e-02 0.000000000000e+00 0.000000000000e+00
5.492500000000e+02 3.091806934802e-02 0.000000000000e+00 0.000000000000e+00
5.495000000000e+02 1.006742273747e-01 0.000000000000e+00 0.000000000000e+00
5.497500000000e+02 1.703500945030e-01 0.000000000000e+00 0.000000000000e+00
5.500000000000e+02 2.306844904610e-01 0.000000000000e+00 0.000000000000e+00
5.502500000000e+02 2.728200751221e-01 0.000000000000e+00 0.000000000000e+00
5.505000000000e+02 2.896448997301e-01 0.000000000000e+00 0.000000000000e+00
5.507500000000e+02 2.769813534577e-01 0.000000000000e+00 0.000000000000e+00
5.510000000000e+02 2.344355728704e-01 0.000000000000e+00 0.000000000000e+00
5.512500000000e+02 1.657595238890e-01 0.000000000000e+00 0.000000000000e+00
5.515000000000e+02 7.864114973857e-02 0.000000000000e+00 0.000000000000e+00
5.517500000000e+02 -1.608299803178e-02 0.000000000000e+00 0.000000000000e+00
5.520000000000e+02 -1.057142843646e-01 0.000000000000e+00 0.000000000000e+00
5.522500000000e+02 -1.773225737416e-01 0.000000000000e+00 0.000000000000e+00
5.525000000000e+02 -2.195078349274e-01 0.000000000000e+00 0.000000000000e+00
5.527500000000e+02 -2.240499082791e-01 0.000000000000e+00 0.000000000000e+00
5.530000000000e+02 -1.872074552754e-01 0.000000000000e+00 0.000000000000e+00
5.532500000000e+02 -1.104655765851e-01 0.000000000000e+00 0.000000000000e+00
5.535000000000e+02 -6.005201289779e-04 0.000000000000e+00 0.000000000000e+00
5.537500000000e+02 1.309794030344e-01 0.000000000000e+00 0.000000000000e+00
5.540000000000e+02 2.695573089388e-01 0.000000000000e+00 0.000000000000e+00
5.542500000000e+02 3.989404294780e-01 0.000000000000e+00 0.000000000000e+00
5.545000000000e+02 5.035692906542e-01 0.000000000000e+00 0.000000000000e+00
5.547500000000e+02 5.706232018401e-01 0.000000000000e+00 0.000000000000e+00
5.550000000000e+02 5.918322273511e-01 0.000000000000e+00 0.000000000000e+00
5.552500000000e+02 5.647365970897e-01 0.000000000000e+00 0.000000000000e+00
5.555000000000e+02 4.932026486620e-01 0.000000000000e+00 0.000000000000e+00
5.557500000000e+02 3.871013716729e-01 0.000000000000e+00 0.000000000000e+00
5.560000000000e+02 2.611685881863e-01 0.000000000000e+00 0.000000000000e+00
5.562500000000e+02 1.331792718564e-01 0.000000000000e+00 0.000000000000e+00
5.565000000000e+02 2.166652946097e-02 0.000000000000e+00 0.000000000000e+00
5.567500000000e+02 -5.651581402932e-02 0.000000000000e+00 0.000000000000e+00
5.570000000000e+02 -8.845957043029e-02 0.000000000000e+00 0.000000000000e+00
5.572500000000e+02 -6.698630080278e-02 0.000000000000e+00 0.000000000000e+00
5.575000000000e+02 8.302267415508e-03 0.000000000000e+00 0.000000000000e+00
5.577500000000e+02 1.308632727571e-01 0.000000000000e+00 0.000000000000e+00
5.580000000000e+02 2.879779806302e-01 0.000000000000e+00 0.000000000000e+00
5.582500000000e+02 4.623539890621e-01 0.000000000000e+00 0.000000000000e+00
5.585000000000e+02 6.343593932482e-01 0.000000000000e+00 0.000000000000e+00
5.587500000000e+02 7.845948379188e-01 0.000000000000e+00 0.000000000000e+00
5.590000000000e+02 8.964596682074e-01 0.000000000000e+00 0.000000000000e+00
5.592500000000e+02 9.583654322297e-01 0.000000000000e+00 0.000000000000e+00
5.595000000000e+02 9.652947230117e-01 0.000000000000e+00 0.000000000000e+00
5.597500000000e+02 9.194900400708e-01 0.000000000000e+00 0.000000000000e+00
5.600000000000e+02 8.301743466866e-01 0.000000000000e+00 0.000000000000e+00
5.602500000000e+02 7.123363115635e-01 0.000000000000e+00 0.000000000000e+00
5.605000000000e+02 5.847407538500e-01 0.000000000000e+00 0.000000000000e+00
5.607500000000e+02 4.674308785326e-01 0.000000000000e+00 0.000000000000e+00
5.610000000000e+02 3.790587231394e-01 0.000000000000e+00 0.000000000000e+00
5.612500000000e+02 3.344040613263e-01 0.000000000000e+00 0.000000000000e+00
5.615000000000e+02 3.424164356717e-01 0.000000000000e+00 0.000000000000e+00
5.617500000000e+02 4.050435094502e-01 0.000000000000e+00 0.000000000000e+00
5.620000000000e+02 5.170014203055e-01 0.000000000000e+00 0.000000000000e+00
5.622500000000e+02 6.665141842267e-01 0.000000000000e+00 0.000000000000e+00
5.625000000000e+02 8.369172519743e-01 0.000000000000e+00 0.000000000000e+00
5.627500000000e+02 1.008903295264e+00 0.000000000000e+00 0.000000000000e+00
5.630000000000e+02 1.163102291573e+00 0.000000000000e+00 0.000000000000e+00
5.632500000000e+02 1.282644695159e+00 0.000000000000e+00 0.000000000000e+00
5.635000000000e+02 1.355361635688e+00 0.000000000000e+00 0.000000000000e+00
5.637500000000e+02 1.375328615327e+00 0.000000000000e+00 0.000000000000e+00
5.640000000000e+02 1.343551446660e+00 0.000000000000e+00 0.000000000000e+00
5.642500000000e+02 1.267712097365e+00 0.000000000000e+00 0.000000000000e+00
5.645000000000e+02 1.161021013673e+00 0.000000000000e+00 0.000000000000e+00
5.647500000000e+02 1.040343497809e+00 0.000000000000e+00 0.000000000000e+00
5.650000000000e+02 9.238642252858e-01 0.000000000000e+00 0.000000000000e+00
5.652500000000e+02 8.286130150009e-01 0.000000000000e+00 0.000000000000e+00
5.655000000000e+02 7.681888852813e-01 0.000000000000e+00 0.000000000000e+00
5.657500000000e+02 7.509869810570e-01 0.000000000000e+00 0.000000000000e+00
5.660000000000e+02 7.791593277021e-01 0.000000000000e+00 0.000000000000e+00
5.662500000000e+02 8.484363705021e-01 0.000000000000e+00 0.000000000000e+00
5.665000000000e+02 9.488167405236e-01 0.000000000000e+00 0.000000000000e+00
5.667500000000e+02 1.066014386782e+00 0.000000000000e+00 0.000000000000e+00
5.670000000000e+02 1.183451397232e+00 0.000000000000e+00 0.000000000000e+00
5.672500000000e+02 1.284515033124e+00 0.000000000000e+00 0.000000000000e+00
5.675000000000e+02 1.354767695448e+00 0.000000000000e+00 0.000000000000e+00
5.677500000000e+02 1.383811980851e+00 0.000000000000e+00 0.000000000000e+00
5.680000000000e+02 1.366566866202e+00 0.000000000000e+00 0.000000000000e+00
5.682500000000e+02 1.303797052856e+00 0.000000000000e+00 0.000000000000e+00
5.685000000000e+02 1.201843022056e+00 0.000000000000e+00 0.000000000000e+00
5.687500000000e+02 1.071609420876e+00 0.000000000000e+00 0.000000000000e+00
5.690000000000e+02 9.269687723781e-01 0.000000000000e+00 0.000000000000e+00
5.692500000000e+02 7.828128068681e-01 0.000000000000e+00 0.000000000000e+00
5.695000000000e+02 6.530252387007e-01 0.000000000000e+00 0.000000000000e+00
5.697500000000e+02 5.486527826526e-01 0.000000000000e+00 0.000000000000e+00
5.700000000000e+02 4.765162847464e-01 0.000000000000e+00 0.000000000000e+00
5.702500000000e+02 4.384369094167e-01 0.000000000000e+00 0.000000000000e+00
5.705000000000e+02 4.311634951984e-01 0.000000000000e+00 0.000000000000e+00
5.707500000000e+02 4.469892976082e-01 0.000000000000e+00 0.000000000000e+00
5.710000000000e+02 4.749530712514e-01 0.000000000000e+00 0.000000000000e+00
5.712500000000e+02 5.024434316916e-01 0.000000000000e+00 0.000000000000e+00
5.715000000000e+02 5.169765352073e-01 0.000000000000e+00 0.000000000000e+00
5.717500000000e+02 5.079011295252e-01 0.000000000000e+00 0.000000000000e+00
5.720000000000e+02 4.678030555656e-01 0.000000000000e+00 0.000000000000e+00
5.722500000000e+02 3.934297081244e-01 0.000000000000e+00 0.000000000000e+00
5.725000000000e+02 2.860261351621e-01 0.000000000000e+00 0.000000000000e+00
5.727500000000e+02 1.510578642605e-01 0.000000000000e+00 0.000000000000e+00
5.730000000000e+02 -2.620617965201e-03 0.000000000000e+00 0.000000000000e+00
5.732500000000e+02 -1.640199822068e-01 0.000000000000e+00 0.000000000000e+00
5.735000000000e+02 -3.215087170746e-01 0.000000000000e+00 0.000000000000e+00
5.737500000000e+02 -4.643348617299e-01 0.000000000000e+00 0.000000000000e+00
5.740000000000e+02 -5.839712413031e-01 0.000000000000e+00 0.000000000000e+00
5.742500000000e+02 -6.751102143752e-01 0.000000000000e+00 0.000000000000e+00
5.745000000000e+02 -7.361878417712e-01 0.000000000000e+00 0.000000000000e+00
5.747500000000e+02 -7.693854273775e-01 0.000000000000e+00 0.000000000000e+00
5.750000000000e+02 -7.801287899219e-01 0.000000000000e+00 0.000000000000e+00
5.752500000000e+02 -7.761724281397e-01 0.000000000000e+00 0.000000000000e+00
5.755000000000e+02 -7.664081380067e-01 0.000000000000e+00 0.000000000000e+00
5.757500000000e+02 -7.595691436617e-01 0.000000000000e+00 0.000000000000e+00
5.760000000000e+02 -7.630080252449e-01 0.000000000000e+00 0.000000000000e+00
5.762500000000e+02 -7.817097025784e-01 0.000000000000e+00 0.000000000000e+00
5.765000000000e+02 -8.176627678230e-01 0.000000000000e+00 0.000000000000e+00
5.767500000000e+02 -8.696595353251e-01 0.000000000000e+00 0.000000000000e+00
5.770000000000e+02 -9.335350263925e-01 0.000000000000e+00 0.000000000000e+00
5.772500000000e+02 -1.002796094862e+00 0.000000000000e+00 0.000000000000e+00
5.775000000000e+02 -1.069541867558e+00 0.000000000000e+00 0.000000000000e+00
5.777500000000e+02 -1.125541912646e+00 0.000000000000e+00 0.000000000000e+00
5.780000000000e+02 -1.163323027288e+00 0.000000000000e+00 0.000000000000e+00
5.782500000000e+02 -1.177120479071e+00 0.000000000000e+00 0.000000000000e+00
5.785000000000e+02 -1.163573390112e+00 0.000000000000e+00 0.000000000000e+00
5.787500000000e+02 -1.122082725401e+00 0.000000000000e+00 0.000000000000e+00
5.790000000000e+02 -1.054798250734e+00 0.000000000000e+00 0.000000000000e+00
5.792500000000e+02 -9.662511321596e-01 0.000000000000e+00 0.000000000000e+00
5.795000000000e+02 -8.626948226169e-01 0.000000000000e+00 0.000000000000e+00
5.797500000000e+02 -7.512526674785e-01 0.000000000000e+00 0.000000000000e+00
5.800000000000e+02 -6.389920117650e-01 0.000000000000e+00 0.000000000000e+00
5.802500000000e+02 -5.320493463928e-01 0.000000000000e+00 0.000000000000e+00
5.805000000000e+02 -4.349192946574e-01 0.000000000000e+00 0.000000000000e+00
5.807500000000e+02 -3.499942616746e-01 0.000000000000e+00 0.000000000000e+00
5.810000000000e+02 -2.774053438593e-01 0.000000000000e+00 0.000000000000e+00
5.812500000000e+02 -2.151737625973e-01 0.000000000000e+00 0.000000000000e+00
5.815000000000e+02 -1.596412121735e-01 0.000000000000e+00 0.000000000000e+00
5.817500000000e+02 -1.061123530951e-01 0.000000000000e+00 0.000000000000e+00
5.820000000000e+02 -4.961752623390e-02 0.000000000000e+00 0.000000000000e+00
5.822500000000e+02 1.430857059219e-02 0.000000000000e+00 0.000000000000e+00
5.825000000000e+02 8.893495361909e-02 0.000000000000e+00 0.000000000000e+00
5.827500000000e+02 1.758172015483e-01 0.000000000000e+00 0.000000000000e+00
5.830000000000e+02 2.745176819974e-01 0.000000000000e+00 0.000000000000e+00
5.832500000000e+02 3.825932201375e-01 0.000000000000e+00 0.000000000000e+00
5.835000000000e+02 4.958450185518e-01 0.000000000000e+00 0.000000000000e+00
5.837500000000e+02 6.087922193035e-01 0.000000000000e+00 0.000000000000e+00
5.840000000000e+02 7.153030680169e-01 0.000000000000e+00 0.000000000000e+00
5.842500000000e+02 8.092994427537e-01 0.000000000000e+00 0.000000000000e+00
5.845000000000e+02 8.854435284018e-01 0.000000000000e+00 0.000000000000e+00
5.847500000000e+02 9.397201703423e-01 0.000000000000e+00 0.000000000000e+00
5.850000000000e+02 9.698439795785e-01 0.000000000000e+00 0.000000000000e+00
5.852500000000e+02 9.754443337717e-01 0.000000000000e+00 0.000000000000e+00
5.855000000000e+02 9.580107891562e-01 0.000000000000e+00 0.000000000000e+00
5.857500000000e+02 9.206122912160e-01 0.000000000000e+00 0.000000000000e+00
5.860000000000e+02 8.674320669070e-01 0.000000000000e+00 0.000000000000e+00
5.862500000000e+02 8.031827040786e-01 0.000000000000e+00 0.000000000000e+00
5.865000000000e+02 7.324799781633e-01 0.000000000000e+00 0.000000000000e+00
5.867500000000e+02 6.592578797093e-01 0.000000000000e+00 0.000000000000e+00
5.870000000000e+02 5.863007093268e-01 0.000000000000e+00 0.000000000000e+00
5.872500000000e+02 5.149520080153e-01 0.000000000000e+00 0.000000000000e+00
5.875000000000e+02 4.450366017056e-01 0.000000000000e+00 0.000000000000e+00
5.877500000000e+02 3.750041624832e-01 0.000000000000e+00 0.000000000000e+00
5.880000000000e+02 3.022739400021e-01 0.000000000000e+00 0.000000000000e+00
5.882500000000e+02 2.237342929528e-01 0.000000000000e+00 0.000000000000e+00
5.885000000000e+02 1.363305975822e-01 0.000000000000e+00 0.000000000000e+00
5.887500000000e+02 3.766352835698e-02 0.000000000000e+00 0.000000000000e+00
5.890000000000e+02 -7.348195437736e-02 0.000000000000e+00 0.000000000000e+00
5.892500000000e+02 -1.967480918976e-01 0.000000000000e+00 0.000000000000e+00
5.895000000000e+02 -3.300098860377e-01 0.000000000000e+00 0.000000000000e+00
5.897500000000e+02 -4.694038197569e-01 0.000000000000e+00 0.000000000000e+00
5.900000000000e+02 -6.095804683562e-01 0.000000000000e+00 0.000000000000e+00
5.902500000000e+02 -7.441530900471e-01 0.000000000000e+00 0.000000000000e+00
5.905000000000e+02 -8.662890116873e-01 0.000000000000e+00 0.000000000000e+00
5.907500000000e+02 -9.693719804098e-01 0.000000000000e+00 0.000000000000e+00
5.910000000000e+02 -1.047654091186e+00 0.000000000000e+00 0.000000000000e+00
5.912500000000e+02 -1.096816751633e+00 0.000000000000e+00 0.000000000000e+00
5.915000000000e+02 -1.114371417017e+00 0.000000000000e+00 0.000000000000e+00
5.917500000000e+02 -1.099851183107e+00 0.000000000000e+00 0.000000000000e+00
5.920000000000e+02 -1.054771223922e+00 0.000000000000e+00 0.000000000000e+00
5.922500000000e+02 -9.823660695385e-01 0.000000000000e+00 0.000000000000e+00
5.925000000000e+02 -8.871409298759e-01 0.000000000000e+00 0.000000000000e+00
5.927500000000e+02 -7.742988081939e-01 0.000000000000e+00 0.000000000000e+00
5.930000000000e+02 -6.491216786211e-01 0.000000000000e+00 0.000000000000e+00
5.932500000000e+02 -5.163901861889e-01 0.000000000000e+00 0.000000000000e+00
5.935000000000e+02 -3.799211570362e-01 0.000000000000e+00 0.000000000000e+00
5.937500000000e+02 -2.422861710421e-01 0.000000000000e+00 0.000000000000e+00
5.940000000000e+02 -1.047495114673e-01 0.000000000000e+00 0.000000000000e+00
5.942500000000e+02 3.256682469054e-02 0.000000000000e+00 0.000000000000e+00
5.945000000000e+02 1.703156400221e-01 0.000000000000e+00 0.000000000000e+00
5.947500000000e+02 3.094086868972e-01 0.000000000000e+00 0.000000000000e+00
5.950000000000e+02 4.504292454471e-01 0.000000000000e+00 0.000000000000e+00
5.952500000000e+02 5.930624668782e-01 0.000000000000e+00 0.000000000000e+00
5.955000000000e+02 7.356332565977e-01 0.000000000000e+00 0.000000000000e+00
5.957500000000e+02 8.748294275081e-01 0.000000000000e+00 0.000000000000e+00
5.960000000000e+02 1.005664658162e+00 0.000000000000e+00 0.000000000000e+00
5.962500000000e+02 1.121704336303e+00 0.000000000000e+00 0.000000000000e+00
5.965000000000e+02 1.215541755255e+00 0.000000000000e+00 0.000000000000e+00
5.967500000000e+02 1.279477131468e+00 0.000000000000e+00 0.000000000000e+00
5.970000000000e+02 1.306322331082e+00 0.000000000000e+00 0.000000000000e+00
5.972500000000e+02 1.290234205863e+00 0.000000000000e+00 0.000000000000e+00
5.975000000000e+02 1.227471995977e+00 0.000000000000e+00 0.000000000000e+00
5.977500000000e+02 1.116980650340e+00 0.000000000000e+00 0.000000000000e+00
5.980000000000e+02 9.607215606361e-01 0.000000000000e+00 0.000000000000e+00
5.982500000000e+02 7.637026821229e-01 0.000000000000e+00 0.000000000000e+00
5.985000000000e+02 5.336973655265e-01 0.000000000000e+00 0.000000000000e+00
5.987500000000e+02 2.806804743018e-01 0.000000000000e+00 0.000000000000e+00
5.990000000000e+02 1.604619228672e-02 0.000000000000e+00 0.000000000000e+00
5.992500000000e+02 -2.483005861689e-01 0.000000000000e+00 0.000000000000e+00
5.995000000000e+02 -5.008720824442e-01 0.000000000000e+00 0.000000000000e+00
5.997500000000e+02 -7.314365321236e-01 0.000000000000e+00 0.000000000000e+00
6.000000000000e+02 -9.316736426632e-01 0.000000000000e+00 0.000000000000e+00
6.002500000000e+02 -1.095578470736e+00 0.000000000000e+00 0.000000000000e+00
6.005000000000e+02 -1.219581053491e+00 0.000000000000e+00 0.000000000000e+00
6.007500000000e+02 -1.302388739767e+00 0.000000000000e+00 0.000000000000e+00
6.010000000000e+02 -1.344596322204e+00 0.000000000000e+00 0.000000000000e+00
6.012500000000e+02 -1.348140330404e+00 0.000000000000e+00 0.000000000000e+00
6.015000000000e+02 -1.315693705838e+00 0.000000000000e+00 0.000000000000e+00
6.017500000000e+02 -1.250102631836e+00 0.000000000000e+00 0.000000000000e+00
6.020000000000e+02 -1.153957660854e+00 0.000000000000e+00 0.000000000000e+00
6.022500000000e+02 -1.029367778270e+00 0.000000000000e+00 0.000000000000e+00
6.025000000000e+02 -8.779720080704e-01 0.000000000000e+00 0.000000000000e+00
6.027500000000e+02 -7.011835181632e-01 0.000000000000e+00 0.000000000000e+00
6.030000000000e+02 -5.006217267515e-01 0.000000000000e+00 0.000000000000e+00
6.032500000000e+02 -2.786545132224e-01 0.000000000000e+00 0.000000000000e+00
6.035000000000e+02 -3.895037779031e-02 0.000000000000e+00 0.000000000000e+00
6.037500000000e+02 2.130671794806e-01 0.000000000000e+00 0.000000000000e+00
6.040000000000e+02 4.699622016491e-01 0.000000000000e+00 0.000000000000e+00
6.042500000000e+02 7.223009723012e-01 0.000000000000e+00 0.000000000000e+00
6.045000000000e+02 9.589779425645e-01 0.000000000000e+00 0.000000000000e+00
6.047500000000e+02 1.167848454227e+00 0.000000000000e+00 0.000000000000e+00
6.050000000000e+02 1.336619010584e+00 0.000000000000e+00 0.000000000000e+00
6.052500000000e+02 1.453906069504e+00 0.000000000000e+00 0.000000000000e+00
6.055000000000e+02 1.510345333772e+00 0.000000000000e+00 0.000000000000e+00
6.057500000000e+02 1.499619602149e+00 0.000000000000e+00 0.000000000000e+00
6.060000000000e+02 1.419276672152e+00 0.000000000000e+00 0.000000000000e+00
6.062500000000e+02 1.271229405426e+00 0.000000000000e+00 0.000000000000e+00
6.065000000000e+02 1.061865334965e+00 0.000000000000e+00 0.000000000000e+00
6.067500000000e+02 8.017385139898e-01 0.000000000000e+00 0.000000000000e+00
6.070000000000e+02 5.048656695611e-01 0.000000000000e+00 0.000000000000e+00
6.072500000000e+02 1.876955513549e-01 0.000000000000e+00 0.000000000000e+00
6.075000000000e+02 -1.321415640236e-01 0.000000000000e+00 0.000000000000e+00
6.077500000000e+02 -4.371729288675e-01 0.000000000000e+00 0.000000000000e+00
6.080000000000e+02 -7.113721363808e-01 0.000000000000e+00 0.000000000000e+00
6.082500000000e+02 -9.412688794466e-01 0.000000000000e+00 0.000000000000e+00
6.085000000000e+02 -1.116776638306e+00 0.000000000000e+00 0.000000000000e+00
6.087500000000e+02 -1.231672995857e+00 0.000000000000e+00 0.000000000000e+00
6.090000000000e+02 -1.283711475184e+00 0.000000000000e+00 0.000000000000e+00
6.092500000000e+02 -1.274388254346e+00 0.000000000000e+00 0.000000000000e+00
6.095000000000e+02 -1.208425762241e+00 0.000000000000e+00 0.000000000000e+00
6.097500000000e+02 -1.093062935855e+00 0.000000000000e+00 0.000000000000e+00
6.100000000000e+02 -9.372554945842e-01 0.000000000000e+00 0.000000000000e+00
6.102500000000e+02 -7.508878148390e-01 0.000000000000e+00 0.000000000000e+00
6.105000000000e+02 -5.440820224759e-01 0.000000000000e+00 0.000000000000e+00
6.107500000000e+02 -3.266629910031e-01 0.000000000000e+00 0.000000000000e+00
6.110000000000e+02 -1.078048071913e-01 0.000000000000e+00 0.000000000000e+00
6.112500000000e+02 1.041495139992e-01 0.000000000000e+00 0.000000000000e+00
6.115000000000e+02 3.017322674802e-01 0.000000000000e+00 0.000000000000e+00
6.117500000000e+02 4.783161305826e-01 0.000000000000e+00 0.000000000000e+00
6.120000000000e+02 6.280644458080e-01 0.000000000000e+00 0.000000000000e+00
6.122500000000e+02 7.459255784749e-01 0.000000000000e+00 0.000000000000e+00
6.125000000000e+02 8.277130416542e-01 0.000000000000e+00 0.000000000000e+00
6.127500000000e+02 8.702875194941e-01 0.000000000000e+00 0.000000000000e+00
6.130000000000e+02 8.718276313294e-01 0.000000000000e+00 0.000000000000e+00
6.132500000000e+02 8.321485559085e-01 0.000000000000e+00 0.000000000000e+00
6.135000000000e+02 7.530065441107e-01 0.000000000000e+00 0.000000000000e+00
6.137500000000e+02 6.383169050914e-01 0.000000000000e+00 0.000000000000e+00
6.140000000000e+02 4.942155579011e-01 0.000000000000e+00 0.000000000000e+00
6.142500000000e+02 3.289098949655e-01 0.000000000000e+00 0.000000000000e+00
6.145000000000e+02 1.522915322089e-01 0.000000000000e+00 0.000000000000e+00
6.147500000000e+02 -2.468234083770e-02 0.000000000000e+00 0.000000000000e+00
6.150000000000e+02 -1.907960230742e-01 0.000000000000e+00 0.000000000000e+00
6.152500000000e+02 -3.354950688191e-01 0.000000000000e+00 0.000000000000e+00
6.155000000000e+02 -4.498192121661e-01 0.000000000000e+00 0.000000000000e+00
6.157500000000e+02 -5.272380575764e-01 0.000000000000e+00 0.000000000000e+00
6.160000000000e+02 -5.642835488705e-01 0.000000000000e+00 0.000000000000e+00
6.162500000000e+02 -5.608928794795e-01 0.000000000000e+00 0.000000000000e+00
6.165000000000e+02 -5.204081159386e-01 0.000000000000e+00 0.000000000000e+00
6.167500000000e+02 -4.492201056994e-01 0.000000000000e+00 0.000000000000e+00
6.170000000000e+02 -3.560885960496e-01 0.000000000000e+00 0.000000000000e+00
6.172500000000e+02 -2.512117314108e-01 0.000000000000e+00 0.000000000000e+00
6.175000000000e+02 -1.451504236106e-01 0.000000000000e+00 0.000000000000e+00
6.177500000000e+02 -4.773193903837e-02 0.000000000000e+00 0.000000000000e+00
6.180000000000e+02 3.294023926403e-02 0.000000000000e+00 0.000000000000e+00
6.182500000000e+02 9.125699963452e-02 0.000000000000e+00 0.000000000000e+00
6.185000000000e+02 1.245696705681e-01 0.000000000000e+00 0.000000000000e+00
6.187500000000e+02 1.333054255877e-01 0.000000000000e+00 0.000000000000e+00
6.190000000000e+02 1.207298008306e-01 0.000000000000e+00 0.000000000000e+00
6.192500000000e+02 9.239709186732e-02 0.000000000000e+00 0.000000000000e+00
6.195000000000e+02 5.536571342016e-02 0.000000000000e+00 0.000000000000e+00
6.197500000000e+02 1.728062686470e-02 0.000000000000e+00 0.000000000000e+00
6.200000000000e+02 -1.456419532201e-02 0.000000000000e+00 0.000000000000e+00
6.202500000000e+02 -3.407433039512e-02 0.000000000000e+00 0.000000000000e+00
6.205000000000e+02 -3.702307160472e-02 0.000000000000e+00 0.000000000000e+00
6.207500000000e+02 -2.147553269060e-02 0.000000000000e+00 0.000000000000e+00
6.210000000000e+02 1.206150362120e-02 0.000000000000e+00 0.000000000000e+00
6.212500000000e+02 6.076001612507e-02 0.000000000000e+00 0.000000000000e+00
6.215000000000e+02 1.198273341774e-01 0.000000000000e+00 0.000000000000e+00
6.217500000000e+02 1.830423590964e-01 0.000000000000e+00 0.000000000000e+00
6.220000000000e+02 2.434023978542e-01 0.000000000000e+00 0.000000000000e+00
6.222500000000e+02 2.938094061329e-01 0.000000000000e+00 0.000000000000e+00
6.225000000000e+02 3.277312647815e-01 0.000000000000e+00 0.000000000000e+00
6.227500000000e+02 3.397869151315e-01 0.000000000000e+00 0.000000000000e+00
6.230000000000e+02 3.262203708417e-01 0.000000000000e+00 0.000000000000e+00
6.232500000000e+02 2.852443709899e-01 0.000000000000e+00 0.000000000000e+00
6.235000000000e+02 2.172469297635e-01 0.000000000000e+00 0.000000000000e+00
6.237500000000e+02 1.248616187449e-01 0.000000000000e+00 0.000000000000e+00
6.240000000000e+02 1.290488142796e-02 0.000000000000e+00 0.000000000000e+00
6.242500000000e+02 -1.118177451311e-01 0.000000000000e+00 0.000000000000e+00
6.245000000000e+02 -2.408375878650e-01 0.000000000000e+00 0.000000000000e+00
6.247500000000e+02 -3.644836423355e-01 0.000000000000e+00 0.000000000000e+00
6.250000000000e+02 -4.724783165360e-01 0.000000000000e+00 0.000000000000e+00
6.252500000000e+02 -5.546595466058e-01 0.000000000000e+00 0.000000000000e+00
6.255000000000e+02 -6.018054812422e-01 0.000000000000e+00 0.000000000000e+00
6.257500000000e+02 -6.065173846449e-01 0.000000000000e+00 0.000000000000e+00
6.260000000000e+02 -5.640935606972e-01 0.000000000000e+00 0.000000000000e+00
6.262500000000e+02 -4.733063314373e-01 0.000000000000e+00 0.000000000000e+00
6.265000000000e+02 -3.369804526764e-01 0.000000000000e+00 0.000000000000e+00
6.267500000000e+02 -1.622696018715e-01 0.000000000000e+00 0.000000000000e+00
6.270000000000e+02 3.945874002205e-02 0.000000000000e+00 0.000000000000e+00
6.272500000000e+02 2.531891733920e-01 0.000000000000e+00 0.000000000000e+00
6.275000000000e+02 4.612881860729e-01 0.000000000000e+00 0.000000000000e+00
6.277500000000e+02 6.449538083614e-01 0.000000000000e+00 0.000000000000e+00
6.280000000000e+02 7.859794817437e-01 0.000000000000e+00 0.000000000000e+00
6.282500000000e+02 8.686693101395e-01 0.000000000000e+00 0.000000000000e+00
6.285000000000e+02 8.816983503870e-01 0.000000000000e+00 0.000000000000e+00
6.287500000000e+02 8.196902571745e-01 0.000000000000e+00 0.000000000000e+00
6.290000000000e+02 6.842916147558e-01 0.000000000000e+00 0.000000000000e+00
6.292500000000e+02 4.845603014092e-01 0.000000000000e+00 0.000000000000e+00
6.295000000000e+02 2.365525196615e-01 0.000000000000e+00 0.000000000000e+00
6.297500000000e+02 -3.791659702458e-02 0.000000000000e+00 0.000000000000e+00
6.300000000000e+02 -3.132609659602e-01 0.000000000000e+00 0.000000000000e+00
6.302500000000e+02 -5.626799471494e-01 0.000000000000e+00 0.000000000000e+00
6.305000000000e+02 -7.610155923044e-01 0.000000000000e+00 0.000000000000e+00
6.307500000000e+02 -8.875842872586e-01 0.000000000000e+00 0.000000000000e+00
6.310000000000e+02 -9.286364039376e-01 0.000000000000e+00 0.000000000000e+00
6.312500000000e+02 -8.791224127654e-01 0.000000000000e+00 0.000000000000e+00
6.315000000000e+02 -7.435132906784e-01 0.000000000000e+00 0.000000000000e+00
6.317500000000e+02 -5.355304195392e-01 0.000000000000e+00 0.000000000000e+00
6.320000000000e+02 -2.767730859632e-01 0.000000000000e+00 0.000000000000e+00
6.322500000000e+02 5.626668024998e-03 0.000000000000e+00 0.000000000000e+00
6.325000000000e+02 2.820608096315e-01 0.000000000000e+00 0.000000000000e+00
6.327500000000e+02 5.238504116746e-01 0.000000000000e+00 0.000000000000e+00
6.330000000000e+02 7.065781367710e-01 0.000000000000e+00 0.000000000000e+00
6.332500000000e+02 8.129241012866e-01 0.000000000000e+00 0.000000000000e+00
6.335000000000e+02 8.346353701975e-01 0.000000000000e+00 0.000000000000e+00
6.337500000000e+02 7.733656146821e-01 0.000000000000e+00 0.000000000000e+00
6.340000000000e+02 6.402668320443e-01 0.000000000000e+00 0.000000000000e+00
6.342500000000e+02 4.543804537730e-01 0.000000000000e+00 0.000000000000e+00
6.345000000000e+02 2.400380343405e-01 0.000000000000e+00 0.000000000000e+00
6.347500000000e+02 2.361895700652e-02 0.000000000000e+00 0.000000000000e+00
6.350000000000e+02 -1.698959547406e-01 0.000000000000e+00 0.000000000000e+00
6.352500000000e+02 -3.201045923976e-01 0.000000000000e+00 0.000000000000e+00
6.355000000000e+02 -4.136617137010e-01 0.000000000000e+00 0.000000000000e+00
6.357500000000e+02 -4.457164536724e-01 0.000000000000e+00 0.000000000000e+00
6.360000000000e+02 -4.201176360850e-01 0.000000000000e+00 0.000000000000e+00
6.362500000000e+02 -3.483720537709e-01 0.000000000000e+00 0.000000000000e+00
6.365000000000e+02 -2.475220675989e-01 0.000000000000e+00 0.000000000000e+00
6.367500000000e+02 -1.372679821982e-01 0.000000000000e+00 0.000000000000e+00
6.370000000000e+02 -3.677373127224e-02 0.000000000000e+00 0.000000000000e+00
6.372500000000e+02 3.835630390498e-02 0.000000000000e+00 0.000000000000e+00
6.375000000000e+02 7.846471781994e-02 0.000000000000e+00 0.000000000000e+00
6.377500000000e+02 8.122189569871e-02 0.000000000000e+00 0.000000000000e+00
6.380000000000e+02 5.178115791123e-02 0.000000000000e+00 0.000000000000e+00
6.382500000000e+02 1.677327954163e-03 0.000000000000e+00 0.000000000000e+00
6.385000000000e+02 -5.336539762118e-02 0.000000000000e+00 0.000000000000e+00
6.387500000000e+02 -9.637482200971e-02 0.000000000000e+00 0.000000000000e+00
6.390000000000e+02 -1.123530209685e-01 0.000000000000e+00 0.000000000000e+00
6.392500000000e+02 -9.125386791118e-02 0.000000000000e+00 0.000000000000e+00
6.395000000000e+02 -3.021336513058e-02 0.000000000000e+00 0.000000000000e+00
6.397500000000e+02 6.536698284053e-02 0.000000000000e+00 0.000000000000e+00
6.400000000000e+02 1.821145690993e-01 0.000000000000e+00 0.000000000000e+00
6.402500000000e+02 3.003772591314e-01 0.000000000000e+00 0.000000000000e+00
6.405000000000e+02 3.971087927300e-01 0.000000000000e+00 0.000000000000e+00
6.407500000000e+02 4.495445570275e-01 0.000000000000e+00 0.000000000000e+00
6.410000000000e+02 4.391185655637e-01 0.000000000000e+00 0.000000000000e+00
6.412500000000e+02 3.550058033550e-01 0.000000000000e+00 0.000000000000e+00
6.415000000000e+02 1.966999709469e-01 0.000000000000e+00 0.000000000000e+00
6.417500000000e+02 -2.484498077042e-02 0.000000000000e+00 0.000000000000e+00
6.420000000000e+02 -2.877844171932e-01 0.000000000000e+00 0.000000000000e+00
6.422500000000e+02 -5.616900865825e-01 0.000000000000e+00 0.000000000000e+00
6.425000000000e+02 -8.113562949551e-01 0.000000000000e+00 0.000000000000e+00
6.427500000000e+02 -1.001625079895e+00 0.000000000000e+00 0.000000000000e+00
6.430000000000e+02 -1.102569109656e+00 0.000000000000e+00 0.000000000000e+00
6.432500000000e+02 -1.094280321863e+00 0.000000000000e+00 0.000000000000e+00
6.435000000000e+02 -9.705296139557e-01 0.000000000000e+00 0.000000000000e+00
6.437500000000e+02 -7.406903434111e-01 0.000000000000e+00 0.000000000000e+00
6.440000000000e+02 -4.295418235897e-01 0.000000000000e+00 0.000000000000e+00
6.442500000000e+02 -7.485945422683e-02 0.000000000000e+00 0.000000000000e+00
6.445000000000e+02 2.769843812001e-01 0.000000000000e+00 0.000000000000e+00
6.447500000000e+02 5.768854763883e-01 0.000000000000e+00 0.000000000000e+00
6.450000000000e+02 7.795797321513e-01 0.000000000000e+00 0.000000000000e+00
6.452500000000e+02 8.500262651957e-01 0.000000000000e+00 0.000000000000e+00
6.455000000000e+02 7.686932430805e-01 0.000000000000e+00 0.000000000000e+00
6.457500000000e+02 5.349550397370e-01 0.000000000000e+00 0.000000000000e+00
6.460000000000e+02 1.680440857791e-01 0.000000000000e+00 0.000000000000e+00
6.462500000000e+02 -2.946763307138e-01 0.000000000000e+00 0.000000000000e+00
6.465000000000e+02 -8.019843810509e-01 0.000000000000e+00 0.000000000000e+00
6.467500000000e+02 -1.295121830396e+00 0.000000000000e+00 0.000000000000e+00
6.470000000000e+02 -1.715367354264e+00 0.000000000000e+00 0.000000000000e+00
6.472500000000e+02 -2.011861991406e+00 0.000000000000e+00 0.000000000000e+00
6.475000000000e+02 -2.148621612720e+00 0.000000000000e+00 0.000000000000e+00
6.477500000000e+02 -2.109752611431e+00 0.000000000000e+00 0.000000000000e+00
6.480000000000e+02 -1.902108141071e+00 0.000000000000e+00 0.000000000000e+00
6.482500000000e+02 -1.554955476779e+00 0.000000000000e+00 0.000000000000e+00
6.485000000000e+02 -1.116626230441e+00 0.000000000000e+00 0.000000000000e+00
6.487500000000e+02 -6.485353997836e-01 0.000000000000e+00 0.000000000000e+00
6.490000000000e+02 -2.173247770291e-01 0.000000000000e+00 0.000000000000e+00
6.492500000000e+02 1.138415293509e-01 0.000000000000e+00 0.000000000000e+00
6.495000000000e+02 2.936666498463e-01 0.000000000000e+00 0.000000000000e+00
6.497500000000e+02 2.896561112753e-01 0.000000000000e+00 0.000000000000e+00
6.500000000000e+02 9.264013049848e-02 0.000000000000e+00 0.000000000000e+00
6.502500000000e+02 -2.817596148932e-01 0.000000000000e+00 0.000000000000e+00
6.505000000000e+02 -7.949528947470e-01 0.000000000000e+00 0.000000000000e+00
6.507500000000e+02 -1.390282084209e+00 0.000000000000e+00 0.000000000000e+00
6.510000000000e+02 -2.000368909902e+00 0.000000000000e+00 0.000000000000e+00
6.512500000000e+02 -2.555935892949e+00 0.000000000000e+00 0.000000000000e+00
6.515000000000e+02 -2.994923945040e+00 0.000000000000e+00 0.000000000000e+00
6.517500000000e+02 -3.270680214179e+00 0.000000000000e+00 0.000000000000e+00
6.520000000000e+02 -3.358110759058e+00 0.000000000000e+00 0.000000000000e+00
6.522500000000e+02 -3.256965145681e+00 0.000000000000e+00 0.000000000000e+00
6.525000000000e+02 -2.991807544420e+00 0.000000000000e+00 0.000000000000e+00
6.527500000000e+02 -2.608678165378e+00 0.000000000000e+00 0.000000000000e+00
6.530000000000e+02 -2.168897993438e+00 0.000000000000e+00 0.000000000000e+00
6.532500000000e+02 -1.740856806766e+00 0.000000000000e+00 0.000000000000e+00
6.535000000000e+02 -1.390896045588e+00 0.000000000000e+00 0.000000000000e+00
6.537500000000e+02 -1.174516994599e+00 0.000000000000e+00 0.000000000000e+00
6.540000000000e+02 -1.129094985983e+00 0.000000000000e+00 0.000000000000e+00
6.542500000000e+02 -1.269069416571e+00 0.000000000000e+00 0.000000000000e+00
6.545000000000e+02 -1.584237131331e+00 0.000000000000e+00 0.000000000000e+00
6.547500000000e+02 -2.041351051113e+00 0.000000000000e+00 0.000000000000e+00
6.550000000000e+02 -2.588775986885e+00 0.000000000000e+00 0.000000000000e+00
6.552500000000e+02 -3.163541498905e+00 0.000000000000e+00 0.000000000000e+00
6.555000000000e+02 -3.699813790655e+00 0.000000000000e+00 0.000000000000e+00
6.557500000000e+02 -4.137627770385e+00 0.000000000000e+00 0.000000000000e+00
6.560000000000e+02 -4.430699955228e+00 0.000000000000e+00 0.000000000000e+00
6.562500000000e+02 -4.552283750949e+00 0.000000000000e+00 0.000000000000e+00
6.565000000000e+02 -4.498309386307e+00 0.000000000000e+00 0.000000000000e+00
6.567500000000e+02 -4.287430900122e+00 0.000000000000e+00 0.000000000000e+00
6.570000000000e+02 -3.958028365616e+00 0.000000000000e+00 0.000000000000e+00
6.572500000000e+02 -3.562625758749e+00 0.000000000000e+00 0.000000000000e+00
6.575000000000e+02 -3.160527107709e+00 0.000000000000e+00 0.000000000000e+00
6.577500000000e+02 -2.809699986964e+00 0.000000000000e+00 0.000000000000e+00
6.580000000000e+02 -2.559017040739e+00 0.000000000000e+00 0.000000000000e+00
6.582500000000e+02 -2.441894587119e+00 0.000000000000e+00 0.000000000000e+00
6.585000000000e+02 -2.472155359254e+00 0.000000000000e+00 0.000000000000e+00
6.587500000000e+02 -2.642622115487e+00 0.000000000000e+00 0.000000000000e+00
6.590000000000e+02 -2.926566523501e+00 0.000000000000e+00 0.000000000000e+00
6.592500000000e+02 -3.281747278493e+00 0.000000000000e+00 0.000000000000e+00
6.595000000000e+02 -3.656426639819e+00 0.000000000000e+00 0.000000000000e+00
6.597500000000e+02 -3.996501687682e+00 0.000000000000e+00 0.000000000000e+00
6.600000000000e+02 -4.252758030923e+00 0.000000000000e+00 0.000000000000e+00
6.602500000000e+02 -4.387263892708e+00 0.000000000000e+00 0.000000000000e+00
6.605000000000e+02 -4.378066399729e+00 0.000000000000e+00 0.000000000000e+00
6.607500000000e+02 -4.221606133715e+00 0.000000000000e+00 0.000000000000e+00
6.610000000000e+02 -3.932592630175e+00 0.000000000000e+00 0.000000000000e+00
6.612500000000e+02 -3.541435676426e+00 0.000000000000e+00 0.000000000000e+00
6.615000000000e+02 -3.089655952291e+00 0.000000000000e+00 0.000000000000e+00
6.617500000000e+02 -2.623959442740e+00 0.000000000000e+00 0.000000000000e+00
6.620000000000e+02 -2.189819486380e+00 0.000000000000e+00 0.000000000000e+00
6.622500000000e+02 -1.825449672459e+00 0.000000000000e+00 0.000000000000e+00
6.625000000000e+02 -1.556968543183e+00 0.000000000000e+00 0.000000000000e+00
6.627500000000e+02 -1.395368452646e+00 0.000000000000e+00 0.000000000000e+00
6.630000000000e+02 -1.335635346197e+00 0.000000000000e+00 0.000000000000e+00
6.632500000000e+02 -1.358062603474e+00 0.000000000000e+00 0.000000000000e+00
6.635000000000e+02 -1.431503258038e+00 0.000000000000e+00 0.000000000000e+00
6.637500000000e+02 -1.518051521627e+00 0.000000000000e+00 0.000000000000e+00
6.640000000000e+02 -1.578469559774e+00 0.000000000000e+00 0.000000000000e+00
6.642500000000e+02 -1.577599889940e+00 0.000000000000e+00 0.000000000000e+00
6.645000000000e+02 -1.489034201597e+00 0.000000000000e+00 0.000000000000e+00
6.647500000000e+02 -1.298437661761e+00 0.000000000000e+00 0.000000000000e+00
6.650000000000e+02 -1.005132626790e+00 0.000000000000e+00 0.000000000000e+00
6.652500000000e+02 -6.217962454841e-01 0.000000000000e+00 0.000000000000e+00
6.655000000000e+02 -1.723868037885e-01 0.000000000000e+00 0.000000000000e+00
6.657500000000e+02 3.113519696521e-01 0.000000000000e+00 0.000000000000e+00
6.660000000000e+02 7.942818323769e-01 0.000000000000e+00 0.000000000000e+00
6.662500000000e+02 1.242530355032e+00 0.000000000000e+00 0.000000000000e+00
6.665000000000e+02 1.627784488626e+00 0.000000000000e+00 0.000000000000e+00
6.667500000000e+02 1.930657256352e+00 0.000000000000e+00 0.000000000000e+00
6.670000000000e+02 2.142715872345e+00 0.000000000000e+00 0.000000000000e+00
6.672500000000e+02 2.266957176938e+00 0.000000000000e+00 0.000000000000e+00
6.675000000000e+02 2.316734179349e+00 0.000000000000e+00 0.000000000000e+00
6.677500000000e+02 2.313345392312e+00 0.000000000000e+00 0.000000000000e+00
6.680000000000e+02 2.282668927374e+00 0.000000000000e+00 0.000000000000e+00
6.682500000000e+02 2.251334733174e+00 0.000000000000e+00 0.000000000000e+00
6.685000000000e+02 2.242968566925e+00 0.000000000000e+00 0.000000000000e+00
6.687500000000e+02 2.275008130276e+00 0.000000000000e+00 0.000000000000e+00
6.690000000000e+02 2.356493094720e+00 0.000000000000e+00 0.000000000000e+00
6.692500000000e+02 2.487082754113e+00 0.000000000000e+00 0.000000000000e+00
6.695000000000e+02 2.657379881796e+00 0.000000000000e+00 0.000000000000e+00
6.697500000000e+02 2.850461730359e+00 0.000000000000e+00 0.000000000000e+00
6.700000000000e+02 3.044362827208e+00 0.000000000000e+00 0.000000000000e+00
6.702500000000e+02 3.215139112535e+00 0.000000000000e+00 0.000000000000e+00
6.705000000000e+02 3.340082401564e+00 0.000000000000e+00 0.000000000000e+00
6.707500000000e+02 3.400653576032e+00 0.000000000000e+00 0.000000000000e+00
6.710000000000e+02 3.384759527284e+00 0.000000000000e+00 0.000000000000e+00
6.712500000000e+02 3.288102445408e+00 0.000000000000e+00 0.000000000000e+00
6.715000000000e+02 3.114464631511e+00 0.000000000000e+00 0.000000000000e+00
6.717500000000e+02 2.874938360277e+00 0.000000000000e+00 0.000000000000e+00
6.720000000000e+02 2.586248606290e+00 0.000000000000e+00 0.000000000000e+00
6.722500000000e+02 2.268428893341e+00 0.000000000000e+00 0.000000000000e+00
6.725000000000e+02 1.942183634127e+00 0.000000000000e+00 0.000000000000e+00
6.727500000000e+02 1.626296425198e+00 0.000000000000e+00 0.000000000000e+00
6.730000000000e+02 1.335421693362e+00 0.000000000000e+00 0.000000000000e+00
6.732500000000e+02 1.078532026191e+00 0.000000000000e+00 0.000000000000e+00
6.735000000000e+02 8.581959531530e-01 0.000000000000e+00 0.000000000000e+00
6.737500000000e+02 6.707450523850e-01 0.000000000000e+00 0.000000000000e+00
6.740000000000e+02 5.072708815429e-01 0.000000000000e+00 0.000000000000e+00
6.742500000000e+02 3.552867504384e-01 0.000000000000e+00 0.000000000000e+00
6.745000000000e+02 2.008097445701e-01 0.000000000000e+00 0.000000000000e+00
6.747500000000e+02 3.057371219810e-02 0.000000000000e+00 0.000000000000e+00
6.750000000000e+02 -1.659216996203e-01 0.000000000000e+00 0.000000000000e+00
6.752500000000e+02 -3.947884366722e-01 0.000000000000e+00 0.000000000000e+00
6.755000000000e+02 -6.567516092014e-01 0.000000000000e+00 0.000000000000e+00
6.757500000000e+02 -9.468855753180e-01 0.000000000000e+00 0.000000000000e+00
6.760000000000e+02 -1.255096766490e+00 0.000000000000e+00 0.000000000000e+00
6.762500000000e+02 -1.567269528192e+00 0.000000000000e+00 0.000000000000e+00
6.765000000000e+02 -1.866909440938e+00 0.000000000000e+00 0.000000000000e+00
6.767500000000e+02 -2.137060665733e+00 0.000000000000e+00 0.000000000000e+00
6.770000000000e+02 -2.362246194671e+00 0.000000000000e+00 0.000000000000e+00
6.772500000000e+02 -2.530184850969e+00 0.000000000000e+00 0.000000000000e+00
6.775000000000e+02 -2.633074717820e+00 0.000000000000e+00 0.000000000000e+00
6.777500000000e+02 -2.668293882520e+00 0.000000000000e+00 0.000000000000e+00
6.780000000000e+02 -2.638447530371e+00 0.000000000000e+00 0.000000000000e+00
6.782500000000e+02 -2.550775277901e+00 0.000000000000e+00 0.000000000000e+00
6.785000000000e+02 -2.416013459810e+00 0.000000000000e+00 0.000000000000e+00
6.787500000000e+02 -2.246873948434e+00 0.000000000000e+00 0.000000000000e+00
6.790000000000e+02 -2.056346035894e+00 0.000000000000e+00 0.000000000000e+00
6.792500000000e+02 -1.856045872555e+00 0.000000000000e+00 0.000000000000e+00
6.795000000000e+02 -1.654827269180e+00 0.000000000000e+00 0.000000000000e+00
6.797500000000e+02 -1.457830206262e+00 0.000000000000e+00 0.000000000000e+00
6.800000000000e+02 -1.266084261438e+00 0.000000000000e+00 0.000000000000e+00
6.802500000000e+02 -1.076711039270e+00 0.000000000000e+00 0.000000000000e+00
6.805000000000e+02 -8.836918468679e-01 0.000000000000e+00 0.000000000000e+00
6.807500000000e+02 -6.790940519126e-01 0.000000000000e+00 0.000000000000e+00
6.810000000000e+02 -4.545908239297e-01 0.000000000000e+00 0.000000000000e+00
6.812500000000e+02 -2.030715350704e-01 0.000000000000e+00 0.000000000000e+00
6.815000000000e+02 7.987144220044e-02 0.000000000000e+00 0.000000000000e+00
6.817500000000e+02 3.947780959293e-01 0.000000000000e+00 0.000000000000e+00
6.820000000000e+02 7.376359151637e-01 0.000000000000e+00 0.000000000000e+00
6.822500000000e+02 1.099771427091e+00 0.000000000000e+00 0.000000000000e+00
6.825000000000e+02 1.468341347095e+00 0.000000000000e+00 0.000000000000e+00
6.827500000000e+02 1.827370016694e+00 0.000000000000e+00 0.000000000000e+00
6.830000000000e+02 2.159209823529e+00 0.000000000000e+00 0.000000000000e+00
6.832500000000e+02 2.446246816500e+00 0.000000000000e+00 0.000000000000e+00
6.835000000000e+02 2.672641794962e+00 0.000000000000e+00 0.000000000000e+00
6.837500000000e+02 2.825892005417e+00 0.000000000000e+00 0.000000000000e+00
6.840000000000e+02 2.898021082193e+00 0.000000000000e+00 0.000000000000e+00
6.842500000000e+02 2.886252336730e+00 0.000000000000e+00 0.000000000000e+00
6.845000000000e+02 2.793086993317e+00 0.000000000000e+00 0.000000000000e+00
6.847500000000e+02 2.625786000042e+00 0.000000000000e+00 0.000000000000e+00
6.850000000000e+02 2.395331631072e+00 0.000000000000e+00 0.000000000000e+00
6.852500000000e+02 2.115013036282e+00 0.000000000000e+00 0.000000000000e+00
6.855000000000e+02 1.798829091112e+00 0.000000000000e+00 0.000000000000e+00
6.857500000000e+02 1.459925584967e+00 0.000000000000e+00 0.000000000000e+00
6.860000000000e+02 1.109278461767e+00 0.000000000000e+00 0.000000000000e+00
6.862500000000e+02 7.548007972509e-01 0.000000000000e+00 0.000000000000e+00
6.865000000000e+02 4.009926173991e-01 0.000000000000e+00 0.000000000000e+00
6.867500000000e+02 4.917706114227e-02 0.000000000000e+00 0.000000000000e+00
6.870000000000e+02 -3.017162578194e-01 0.000000000000e+00 0.000000000000e+00
6.872500000000e+02 -6.539384020747e-01 0.000000000000e+00 0.000000000000e+00
6.875000000000e+02 -1.009460164546e+00 0.000000000000e+00 0.000000000000e+00
6.877500000000e+02 -1.368484192389e+00 0.000000000000e+00 0.000000000000e+00
6.880000000000e+02 -1.728161271094e+00 0.000000000000e+00 0.000000000000e+00
6.882500000000e+02 -2.081719920369e+00 0.000000000000e+00 0.000000000000e+00
6.885000000000e+02 -2.418166952154e+00 0.000000000000e+00 0.000000000000e+00
6.887500000000e+02 -2.722641970306e+00 0.000000000000e+00 0.000000000000e+00
6.890000000000e+02 -2.977420654496e+00 0.000000000000e+00 0.000000000000e+00
6.892500000000e+02 -3.163471823911e+00 0.000000000000e+00 0.000000000000e+00
6.895000000000e+02 -3.262393957807e+00 0.000000000000e+00 0.000000000000e+00
6.897500000000e+02 -3.258499106644e+00 0.000000000000e+00 0.000000000000e+00
6.900000000000e+02 -3.140784267253e+00 0.000000000000e+00 0.000000000000e+00
6.902500000000e+02 -2.904536685994e+00 0.000000000000e+00 0.000000000000e+00
6.905000000000e+02 -2.552359942284e+00 0.000000000000e+00 0.000000000000e+00
6.907500000000e+02 -2.094477127027e+00 0.000000000000e+00 0.000000000000e+00
6.910000000000e+02 -1.548256969189e+00 0.000000000000e+00 0.000000000000e+00
6.912500000000e+02 -9.370064885150e-01 0.000000000000e+00 0.000000000000e+00
6.915000000000e+02 -2.881664848087e-01 0.000000000000e+00 0.000000000000e+00
6.917500000000e+02 3.688787364446e-01 0.000000000000e+00 0.000000000000e+00
6.920000000000e+02 1.005118906772e+00 0.000000000000e+00 0.000000000000e+00
6.922500000000e+02 1.594091580772e+00 0.000000000000e+00 0.000000000000e+00
6.925000000000e+02 2.113665000889e+00 0.000000000000e+00 0.000000000000e+00
6.927500000000e+02 2.547239887992e+00 0.000000000000e+00 0.000000000000e+00
6.930000000000e+02 2.884262264604e+00 0.000000000000e+00 0.000000000000e+00
6.932500000000e+02 3.120035421208e+00 0.000000000000e+00 0.000000000000e+00
6.935000000000e+02 3.254915369280e+00 0.000000000000e+00 0.000000000000e+00
6.937500000000e+02 3.293056961237e+00 0.000000000000e+00 0.000000000000e+00
6.940000000000e+02 3.240935498355e+00 0.000000000000e+00 0.000000000000e+00
6.942500000000e+02 3.105892823781e+00 0.000000000000e+00 0.000000000000e+00
6.945000000000e+02 2.894944089920e+00 0.000000000000e+00 0.000000000000e+00
6.947500000000e+02 2.614033382115e+00 0.000000000000e+00 0.000000000000e+00
6.950000000000e+02 2.267850061565e+00 0.000000000000e+00 0.000000000000e+00
6.952500000000e+02 1.860224114909e+00 0.000000000000e+00 0.000000000000e+00
6.955000000000e+02 1.395021641175e+00 0.000000000000e+00 0.000000000000e+00
6.957500000000e+02 8.773752212826e-01 0.000000000000e+00 0.000000000000e+00
6.960000000000e+02 3.150212670303e-01 0.000000000000e+00 0.000000000000e+00
6.962500000000e+02 -2.805127740078e-01 0.000000000000e+00 0.000000000000e+00
6.965000000000e+02 -8.931192972868e-01 0.000000000000e+00 0.000000000000e+00
6.967500000000e+02 -1.501920369059e+00 0.000000000000e+00 0.000000000000e+00
6.970000000000e+02 -2.081798402372e+00 0.000000000000e+00 0.000000000000e+00
6.972500000000e+02 -2.604669411969e+00 0.000000000000e+00 0.000000000000e+00
6.975000000000e+02 -3.041413109204e+00 0.000000000000e+00 0.000000000000e+00
6.977500000000e+02 -3.364274488552e+00 0.000000000000e+00 0.000000000000e+00
6.980000000000e+02 -3.549474076619e+00 0.000000000000e+00 0.000000000000e+00
6.982500000000e+02 -3.579719997619e+00 0.000000000000e+00 0.000000000000e+00
6.985000000000e+02 -3.446311221470e+00 0.000000000000e+00 0.000000000000e+00
6.987500000000e+02 -3.150559004706e+00 0.000000000000e+00 0.000000000000e+00
6.990000000000e+02 -2.704328048522e+00 0.000000000000e+00 0.000000000000e+00
6.992500000000e+02 -2.129600576132e+00 0.000000000000e+00 0.000000000000e+00
6.995000000000e+02 -1.457081878561e+00 0.000000000000e+00 0.000000000000e+00
6.997500000000e+02 -7.239795093248e-01 0.000000000000e+00 0.000000000000e+00
7.000000000000e+02 2.881488360841e-02 0.000000000000e+00 0.000000000000e+00
7.002500000000e+02 7.598448238261e-01 0.000000000000e+00 0.000000000000e+00
7.005000000000e+02 1.430183897765e+00 0.000000000000e+00 0.000000000000e+00
7.007500000000e+02 2.006192859199e+00 0.000000000000e+00 0.000000000000e+00
7.010000000000e+02 2.461676335632e+00 0.000000000000e+00 0.000000000000e+00
7.012500000000e+02 2.779258243903e+00 0.000000000000e+00 0.000000000000e+00
7.015000000000e+02 2.950895735432e+00 0.000000000000e+00 0.000000000000e+00
7.017500000000e+02 2.977556946802e+00 0.000000000000e+00 0.000000000000e+00
7.020000000000e+02 2.868183534512e+00 0.000000000000e+00 0.000000000000e+00
7.022500000000e+02 2.638132280206e+00 0.000000000000e+00 0.000000000000e+00
7.025000000000e+02 2.307331961185e+00 0.000000000000e+00 0.000000000000e+00
7.027500000000e+02 1.898398053034e+00 0.000000000000e+00 0.000000000000e+00
7.030000000000e+02 1.434919878349e+00 0.000000000000e+00 0.000000000000e+00
7.032500000000e+02 9.400787784051e-01 0.000000000000e+00 0.000000000000e+00
7.035000000000e+02 4.356819628459e-01 0.000000000000e+00 0.000000000000e+00
7.037500000000e+02 -5.838260277976e-02 0.000000000000e+00 0.000000000000e+00
7.040000000000e+02 -5.243367297025e-01 0.000000000000e+00 0.000000000000e+00
7.042500000000e+02 -9.464675587796e-01 0.000000000000e+00 0.000000000000e+00
7.045000000000e+02 -1.310994361042e+00 0.000000000000e+00 0.000000000000e+00
7.047500000000e+02 -1.605989613850e+00 0.000000000000e+00 0.000000000000e+00
7.050000000000e+02 -1.821466013160e+00 0.000000000000e+00 0.000000000000e+00
7.052500000000e+02 -1.949687843844e+00 0.000000000000e+00 0.000000000000e+00
7.055000000000e+02 -1.985699893460e+00 0.000000000000e+00 0.000000000000e+00
7.057500000000e+02 -1.928001692308e+00 0.000000000000e+00 0.000000000000e+00
7.060000000000e+02 -1.779241163027e+00 0.000000000000e+00 0.000000000000e+00
7.062500000000e+02 -1.546769748891e+00 0.000000000000e+00 0.000000000000e+00
7.065000000000e+02 -1.242897230205e+00 0.000000000000e+00 0.000000000000e+00
7.067500000000e+02 -8.847106147742e-01 0.000000000000e+00 0.000000000000e+00
7.070000000000e+02 -4.933746432875e-01 0.000000000000e+00 0.000000000000e+00
7.072500000000e+02 -9.290401161827e-02 0.000000000000e+00 0.000000000000e+00
7.075000000000e+02 2.915215656039e-01 0.000000000000e+00 0.000000000000e+00
7.077500000000e+02 6.355514799866e-01 0.000000000000e+00 0.000000000000e+00
7.080000000000e+02 9.177592720178e-01 0.000000000000e+00 0.000000000000e+00
7.082500000000e+02 1.121596725218e+00 0.000000000000e+00 0.000000000000e+00
7.085000000000e+02 1.236964593026e+00 0.000000000000e+00 0.000000000000e+00
7.087500000000e+02 1.261191503282e+00 0.000000000000e+00 0.000000000000e+00
7.090000000000e+02 1.199277374385e+00 0.000000000000e+00 0.000000000000e+00
7.092500000000e+02 1.063344924216e+00 0.000000000000e+00 0.000000000000e+00
7.095000000000e+02 8.713407170788e-01 0.000000000000e+00 0.000000000000e+00
7.097500000000e+02 6.451220994653e-01 0.000000000000e+00 0.000000000000e+00
7.100000000000e+02 4.081450184047e-01 0.000000000000e+00 0.000000000000e+00
7.102500000000e+02 1.830190334422e-01 0.000000000000e+00 0.000000000000e+00
7.105000000000e+02 -1.078736611297e-02 0.000000000000e+00 0.000000000000e+00
7.107500000000e+02 -1.588280162702e-01 0.000000000000e+00 0.000000000000e+00
7.110000000000e+02 -2.529376141634e-01 0.000000000000e+00 0.000000000000e+00
7.112500000000e+02 -2.917382252320e-01 0.000000000000e+00 0.000000000000e+00
7.115000000000e+02 -2.803593375762e-01 0.000000000000e+00 0.000000000000e+00
7.117500000000e+02 -2.294337190775e-01 0.000000000000e+00 0.000000000000e+00
7.120000000000e+02 -1.535167875938e-01 0.000000000000e+00 0.000000000000e+00
7.122500000000e+02 -6.914039842936e-02 0.000000000000e+00 0.000000000000e+00
7.125000000000e+02 7.254613308865e-03 0.000000000000e+00 0.000000000000e+00
7.127500000000e+02 6.126211227719e-02 0.000000000000e+00 0.000000000000e+00
7.130000000000e+02 8.211581733597e-02 0.000000000000e+00 0.000000000000e+00
7.132500000000e+02 6.379633962232e-02 0.000000000000e+00 0.000000000000e+00
7.135000000000e+02 5.551292432074e-03 0.000000000000e+00 0.000000000000e+00
7.137500000000e+02 -8.818479503417e-02 0.000000000000e+00 0.000000000000e+00
7.140000000000e+02 -2.084144268293e-01 0.000000000000e+00 0.000000000000e+00
7.142500000000e+02 -3.426338658109e-01 0.000000000000e+00 0.000000000000e+00
7.145000000000e+02 -4.761774688617e-01 0.000000000000e+00 0.000000000000e+00
7.147500000000e+02 -5.936930968854e-01 0.000000000000e+00 0.000000000000e+00
7.150000000000e+02 -6.806016274827e-01 0.000000000000e+00 0.000000000000e+00
7.152500000000e+02 -7.244191140500e-01 0.000000000000e+00 0.000000000000e+00
7.155000000000e+02 -7.158545814692e-01 0.000000000000e+00 0.000000000000e+00
7.157500000000e+02 -6.496322219056e-01 0.000000000000e+00 0.000000000000e+00
7.160000000000e+02 -5.250171729062e-01 0.000000000000e+00 0.000000000000e+00
7.162500000000e+02 -3.460446312778e-01 0.000000000000e+00 0.000000000000e+00
7.165000000000e+02 -1.214612727737e-01 0.000000000000e+00 0.000000000000e+00
7.167500000000e+02 1.356125355101e-01 0.000000000000e+00 0.000000000000e+00
7.170000000000e+02 4.082970877257e-01 0.000000000000e+00 0.000000000000e+00
7.172500000000e+02 6.768468505905e-01 0.000000000000e+00 0.000000000000e+00
7.175000000000e+02 9.198241831473e-01 0.000000000000e+00 0.000000000000e+00
7.177500000000e+02 1.115541156668e+00 0.000000000000e+00 0.000000000000e+00
7.180000000000e+02 1.243730444672e+00 0.000000000000e+00 0.000000000000e+00
7.182500000000e+02 1.287366977585e+00 0.000000000000e+00 0.000000000000e+00
7.185000000000e+02 1.234515596415e+00 0.000000000000e+00 0.000000000000e+00
7.187500000000e+02 1.080034655574e+00 0.000000000000e+00 0.000000000000e+00
7.190000000000e+02 8.269316811984e-01 0.000000000000e+00 0.000000000000e+00
7.192500000000e+02 4.871551309768e-01 0.000000000000e+00 0.000000000000e+00
7.195000000000e+02 8.162437741087e-02 0.000000000000e+00 0.000000000000e+00
7.197500000000e+02 -3.606473386228e-01 0.000000000000e+00 0.000000000000e+00
7.200000000000e+02 -8.043960527571e-01 0.000000000000e+00 0.000000000000e+00
7.202500000000e+02 -1.210862698701e+00 0.000000000000e+00 0.000000000000e+00
7.205000000000e+02 -1.541281167581e+00 0.000000000000e+00 0.000000000000e+00
7.207500000000e+02 -1.760795749931e+00 0.000000000000e+00 0.000000000000e+00
7.210000000000e+02 -1.842404481054e+00 0.000000000000e+00 0.000000000000e+00
7.212500000000e+02 -1.770465440989e+00 0.000000000000e+00 0.000000000000e+00
7.215000000000e+02 -1.543299007186e+00 0.000000000000e+00 0.000000000000e+00
7.217500000000e+02 -1.174478219976e+00 0.000000000000e+00 0.000000000000e+00
7.220000000000e+02 -6.925209636067e-01 0.000000000000e+00 0.000000000000e+00
7.222500000000e+02 -1.388713325520e-01 0.000000000000e+00 0.000000000000e+00
7.225000000000e+02 4.357357143498e-01 0.000000000000e+00 0.000000000000e+00
7.227500000000e+02 9.762183199665e-01 0.000000000000e+00 0.000000000000e+00
7.230000000000e+02 1.428900265108e+00 0.000000000000e+00 0.000000000000e+00
7.232500000000e+02 1.747430784329e+00 0.000000000000e+00 0.000000000000e+00
7.235000000000e+02 1.898163617785e+00 0.000000000000e+00 0.000000000000e+00
7.237500000000e+02 1.864309943937e+00 0.000000000000e+00 0.000000000000e+00
7.240000000000e+02 1.648295245999e+00 0.000000000000e+00 0.000000000000e+00
7.242500000000e+02 1.271948587537e+00 0.000000000000e+00 0.000000000000e+00
7.245000000000e+02 7.744120617705e-01 0.000000000000e+00 0.000000000000e+00
7.247500000000e+02 2.079461717327e-01 0.000000000000e+00 0.000000000000e+00
7.250000000000e+02 -3.679145218947e-01 0.000000000000e+00 0.000000000000e+00
7.252500000000e+02 -8.931708699833e-01 0.000000000000e+00 0.000000000000e+00
7.255000000000e+02 -1.314301200469e+00 0.000000000000e+00 0.000000000000e+00
7.257500000000e+02 -1.590462002840e+00 0.000000000000e+00 0.000000000000e+00
7.260000000000e+02 -1.698148349489e+00 0.000000000000e+00 0.000000000000e+00
7.262500000000e+02 -1.633700829794e+00 0.000000000000e+00 0.000000000000e+00
7.265000000000e+02 -1.413320056834e+00 0.000000000000e+00 0.000000000000e+00
7.267500000000e+02 -1.070577326123e+00 0.000000000000e+00 0.000000000000e+00
7.270000000000e+02 -6.517464948288e-01 0.000000000000e+00 0.000000000000e+00
7.272500000000e+02 -2.095805425783e-01 0.000000000000e+00 0.000000000000e+00
7.275000000000e+02 2.036265631933e-01 0.000000000000e+00 0.000000000000e+00
7.277500000000e+02 5.427489307922e-01 0.000000000000e+00 0.000000000000e+00
7.280000000000e+02 7.753931534822e-01 0.000000000000e+00 0.000000000000e+00
7.282500000000e+02 8.855607853379e-01 0.000000000000e+00 0.000000000000e+00
7.285000000000e+02 8.749199002997e-01 0.000000000000e+00 0.000000000000e+00
7.287500000000e+02 7.615383603614e-01 0.000000000000e+00 0.000000000000e+00
7.290000000000e+02 5.762980213054e-01 0.000000000000e+00 0.000000000000e+00
7.292500000000e+02 3.575475279544e-01 0.000000000000e+00 0.000000000000e+00
7.295000000000e+02 1.448113005279e-01 0.000000000000e+00 0.000000000000e+00
7.297500000000e+02 -2.748608693515e-02 0.000000000000e+00 0.000000000000e+00
7.300000000000e+02 -1.353209235983e-01 0.000000000000e+00 0.000000000000e+00
7.302500000000e+02 -1.685818133922e-01 0.000000000000e+00 0.000000000000e+00
7.305000000000e+02 -1.322462629816e-01 0.000000000000e+00 0.000000000000e+00
7.307500000000e+02 -4.503403576118e-02 0.000000000000e+00 0.000000000000e+00
7.310000000000e+02 6.425914971683e-02 0.000000000000e+00 0.000000000000e+00
7.312500000000e+02 1.621758993357e-01 0.000000000000e+00 0.000000000000e+00
7.315000000000e+02 2.169002786675e-01 0.000000000000e+00 0.000000000000e+00
7.317500000000e+02 2.044299876623e-01 0.000000000000e+00 0.000000000000e+00
7.320000000000e+02 1.135919166445e-01 0.000000000000e+00 0.000000000000e+00
7.322500000000e+02 -5.097025026850e-02 0.000000000000e+00 0.000000000000e+00
7.325000000000e+02 -2.684121947054e-01 0.000000000000e+00 0.000000000000e+00
7.327500000000e+02 -5.040890910500e-01 0.000000000000e+00 0.000000000000e+00
7.330000000000e+02 -7.144819362200e-01 0.000000000000e+00 0.000000000000e+00
7.332500000000e+02 -8.539780722771e-01 0.000000000000e+00 0.000000000000e+00
7.335000000000e+02 -8.825080653197e-01 0.000000000000e+00 0.000000000000e+00
7.337500000000e+02 -7.728571354881e-01 0.000000000000e+00 0.000000000000e+00
7.340000000000e+02 -5.164609268496e-01 0.000000000000e+00 0.000000000000e+00
7.342500000000e+02 -1.266707582967e-01 0.000000000000e+00 0.000000000000e+00
7.345000000000e+02 3.611868183597e-01 0.000000000000e+00 0.000000000000e+00
7.347500000000e+02 8.931723747466e-01 0.000000000000e+00 0.000000000000e+00
7.350000000000e+02 1.403220677105e+00 0.000000000000e+00 0.000000000000e+00
7.352500000000e+02 1.821962844185e+00 0.000000000000e+00 0.000000000000e+00
7.355000000000e+02 2.086697686291e+00 0.000000000000e+00 0.000000000000e+00
7.357500000000e+02 2.151089766419e+00 0.000000000000e+00 0.000000000000e+00
7.360000000000e+02 1.993136966170e+00 0.000000000000e+00 0.000000000000e+00
7.362500000000e+02 1.620130919684e+00 0.000000000000e+00 0.000000000000e+00
7.365000000000e+02 1.069711613927e+00 0.000000000000e+00 0.000000000000e+00
7.367500000000e+02 4.066448278717e-01 0.000000000000e+00 0.000000000000e+00
7.370000000000e+02 -2.844438592954e-01 0.000000000000e+00 0.000000000000e+00
7.372500000000e+02 -9.095478017196e-01 0.000000000000e+00 0.000000000000e+00
7.375000000000e+02 -1.377638831283e+00 0.000000000000e+00 0.000000000000e+00
7.377500000000e+02 -1.613246786050e+00 0.000000000000e+00 0.000000000000e+00
7.380000000000e+02 -1.567495695622e+00 0.000000000000e+00 0.000000000000e+00
7.382500000000e+02 -1.225980057935e+00 0.000000000000e+00 0.000000000000e+00
7.385000000000e+02 -6.122480740684e-01 0.000000000000e+00 0.000000000000e+00
7.387500000000e+02 2.137684419540e-01 0.000000000000e+00 0.000000000000e+00
7.390000000000e+02 1.162351522897e+00 0.000000000000e+00 0.000000000000e+00
7.392500000000e+02 2.124890873501e+00 0.000000000000e+00 0.000000000000e+00
7.395000000000e+02 2.987719136160e+00 0.000000000000e+00 0.000000000000e+00
7.397500000000e+02 3.647081888932e+00 0.000000000000e+00 0.000000000000e+00
7.400000000000e+02 4.023224774626e+00 0.000000000000e+00 0.000000000000e+00
7.402500000000e+02 4.071646240746e+00 0.000000000000e+00 0.000000000000e+00
7.405000000000e+02 3.789904923316e+00 0.000000000000e+00 0.000000000000e+00
7.407500000000e+02 3.218944168505e+00 0.000000000000e+00 0.000000000000e+00
7.410000000000e+02 2.438627066031e+00 0.000000000000e+00 0.000000000000e+00
7.412500000000e+02 1.557964366289e+00 0.000000000000e+00 0.000000000000e+00
7.415000000000e+02 7.012553658609e-01 0.000000000000e+00 0.000000000000e+00
7.417500000000e+02 -8.055841835817e-03 0.000000000000e+00 0.000000000000e+00
7.420000000000e+02 -4.636633928300e-01 0.000000000000e+00 0.000000000000e+00
7.422500000000e+02 -5.906245563298e-01 0.000000000000e+00 0.000000000000e+00
7.425000000000e+02 -3.555794187192e-01 0.000000000000e+00 0.000000000000e+00
7.427500000000e+02 2.284599618442e-01 0.000000000000e+00 0.000000000000e+00
7.430000000000e+02 1.103452250818e+00 0.000000000000e+00 0.000000000000e+00
7.432500000000e+02 2.173674855238e+00 0.000000000000e+00 0.000000000000e+00
7.435000000000e+02 3.318132844696e+00 0.000000000000e+00 0.000000000000e+00
7.437500000000e+02 4.406389805084e+00 0.000000000000e+00 0.000000000000e+00
7.440000000000e+02 5.315707439037e+00 0.000000000000e+00 0.000000000000e+00
7.442500000000e+02 5.947193702256e+00 0.000000000000e+00 0.000000000000e+00
7.445000000000e+02 6.238786593972e+00 0.000000000000e+00 0.000000000000e+00
7.447500000000e+02 6.173325888729e+00 0.000000000000e+00 0.000000000000e+00
7.450000000000e+02 5.780630090518e+00 0.000000000000e+00 0.000000000000e+00
7.452500000000e+02 5.133309237540e+00 0.000000000000e+00 0.000000000000e+00
7.455000000000e+02 4.336893736800e+00 0.000000000000e+00 0.000000000000e+00
7.457500000000e+02 3.515628036655e+00 0.000000000000e+00 0.000000000000e+00
7.460000000000e+02 2.795859945226e+00 0.000000000000e+00 0.000000000000e+00
7.462500000000e+02 2.289272245921e+00 0.000000000000e+00 0.000000000000e+00
7.465000000000e+02 2.078210637175e+00 0.000000000000e+00 0.000000000000e+00
7.467500000000e+02 2.205061596874e+00 0.000000000000e+00 0.000000000000e+00
7.470000000000e+02 2.667068872328e+00 0.000000000000e+00 0.000000000000e+00
7.472500000000e+02 3.417227608923e+00 0.000000000000e+00 0.000000000000e+00
7.475000000000e+02 4.371065318332e+00 0.000000000000e+00 0.000000000000e+00
7.477500000000e+02 5.418323791447e+00 0.000000000000e+00 0.000000000000e+00
7.480000000000e+02 6.437904596147e+00 0.000000000000e+00 0.000000000000e+00
7.482500000000e+02 7.314020830601e+00 0.000000000000e+00 0.000000000000e+00
7.485000000000e+02 7.951364134133e+00 0.000000000000e+00 0.000000000000e+00
7.487500000000e+02 8.287263095176e+00 0.000000000000e+00 0.000000000000e+00
7.490000000000e+02 8.299249846126e+00 0.000000000000e+00 0.000000000000e+00
7.492500000000e+02 8.007101082612e+00 0.000000000000e+00 0.000000000000e+00
7.495000000000e+02 7.469185412703e+00 0.000000000000e+00 0.000000000000e+00
7.497500000000e+02 6.773723707507e+00 0.000000000000e+00 0.000000000000e+00
7.500000000000e+02 6.026246463467e+00 0.000000000000e+00 0.000000000000e+00
7.502500000000e+02 5.335020972589e+00 0.000000000000e+00 0.000000000000e+00
7.505000000000e+02 4.796457988959e+00 0.000000000000e+00 0.000000000000e+00
7.507500000000e+02 4.482465289019e+00 0.000000000000e+00 0.000000000000e+00
7.510000000000e+02 4.431405877028e+00 0.000000000000e+00 0.000000000000e+00
7.512500000000e+02 4.643790064173e+00 0.000000000000e+00 0.000000000000e+00
7.515000000000e+02 5.083160844132e+00 0.000000000000e+00 0.000000000000e+00
7.517500000000e+02 5.681916173758e+00 0.000000000000e+00 0.000000000000e+00
7.520000000000e+02 6.351149258674e+00 0.000000000000e+00 0.000000000000e+00
7.522500000000e+02 6.993068213797e+00 0.000000000000e+00 0.000000000000e+00
7.525000000000e+02 7.514246989234e+00 0.000000000000e+00 0.000000000000e+00
7.527500000000e+02 7.837896909120e+00 0.000000000000e+00 0.000000000000e+00
7.530000000000e+02 7.913534208612e+00 0.000000000000e+00 0.000000000000e+00
7.532500000000e+02 7.722820917474e+00 0.000000000000e+00 0.000000000000e+00
7.535000000000e+02 7.280912875188e+00 0.000000000000e+00 0.000000000000e+00
7.537500000000e+02 6.633278677158e+00 0.000000000000e+00 0.000000000000e+00
7.540000000000e+02 5.848568389891e+00 0.000000000000e+00 0.000000000000e+00
7.542500000000e+02 5.008627212429e+00 0.000000000000e+00 0.000000000000e+00
7.545000000000e+02 4.197099439072e+00 0.000000000000e+00 0.000000000000e+00
7.547500000000e+02 3.488209693868e+00 0.000000000000e+00 0.000000000000e+00
7.550000000000e+02 2.937229151277e+00 0.000000000000e+00 0.000000000000e+00
7.552500000000e+02 2.573852794412e+00 0.000000000000e+00 0.000000000000e+00
7.555000000000e+02 2.399275315641e+00 0.000000000000e+00 0.000000000000e+00
7.557500000000e+02 2.387223561600e+00 0.000000000000e+00 0.000000000000e+00
7.560000000000e+02 2.488658141421e+00 0.000000000000e+00 0.000000000000e+00
7.562500000000e+02 2.639370971575e+00 0.000000000000e+00 0.000000000000e+00
7.565000000000e+02 2.769343174033e+00 0.000000000000e+00 0.000000000000e+00
7.567500000000e+02 2.812533557338e+00 0.000000000000e+00 0.000000000000e+00
7.570000000000e+02 2.715761808263e+00 0.000000000000e+00 0.000000000000e+00
7.572500000000e+02 2.445525893058e+00 0.000000000000e+00 0.000000000000e+00
7.575000000000e+02 1.991918846077e+00 0.000000000000e+00 0.000000000000e+00
7.577500000000e+02 1.369235670907e+00 0.000000000000e+00 0.000000000000e+00
7.580000000000e+02 6.133245014544e-01 0.000000000000e+00 0.000000000000e+00
7.582500000000e+02 -2.238270950640e-01 0.000000000000e+00 0.000000000000e+00
7.585000000000e+02 -1.081427923566e+00 0.000000000000e+00 0.000000000000e+00
7.587500000000e+02 -1.898075433728e+00 0.000000000000e+00 0.000000000000e+00
7.590000000000e+02 -2.619669528996e+00 0.000000000000e+00 0.000000000000e+00
7.592500000000e+02 -3.205999939463e+00 0.000000000000e+00 0.000000000000e+00
7.595000000000e+02 -3.635183687151e+00 0.000000000000e+00 0.000000000000e+00
7.597500000000e+02 -3.905454684804e+00 0.000000000000e+00 0.000000000000e+00
7.600000000000e+02 -4.034185473524e+00 0.000000000000e+00 0.000000000000e+00
7.602500000000e+02 -4.054398099154e+00 0.000000000000e+00 0.000000000000e+00
7.605000000000e+02 -4.009346356304e+00 0.000000000000e+00 0.000000000000e+00
7.607500000000e+02 -3.945983687890e+00 0.000000000000e+00 0.000000000000e+00
7.610000000000e+02 -3.908243060499e+00 0.000000000000e+00 0.000000000000e+00
7.612500000000e+02 -3.931037756671e+00 0.000000000000e+00 0.000000000000e+00
7.615000000000e+02 -4.035753727692e+00 0.000000000000e+00 0.000000000000e+00
7.617500000000e+02 -4.227769270147e+00 0.000000000000e+00 0.000000000000e+00
7.620000000000e+02 -4.496242430889e+00 0.000000000000e+00 0.000000000000e+00
7.622500000000e+02 -4.816093129528e+00 0.000000000000e+00 0.000000000000e+00
7.625000000000e+02 -5.151818235776e+00 0.000000000000e+00 0.000000000000e+00
7.627500000000e+02 -5.462551030378e+00 0.000000000000e+00 0.000000000000e+00
7.630000000000e+02 -5.707638746858e+00 0.000000000000e+00 0.000000000000e+00
7.632500000000e+02 -5.851977132911e+00 0.000000000000e+00 0.000000000000e+00
7.635000000000e+02 -5.870408688065e+00 0.000000000000e+00 0.000000000000e+00
7.637500000000e+02 -5.750647365797e+00 0.000000000000e+00 0.000000000000e+00
7.640000000000e+02 -5.494412033334e+00 0.000000000000e+00 0.000000000000e+00
7.642500000000e+02 -5.116701743751e+00 0.000000000000e+00 0.000000000000e+00
7.645000000000e+02 -4.643393319504e+00 0.000000000000e+00 0.000000000000e+00
7.647500000000e+02 -4.107553531221e+00 0.000000000000e+00 0.000000000000e+00
7.650000000000e+02 -3.545008294978e+00 0.000000000000e+00 0.000000000000e+00
7.652500000000e+02 -2.989783237644e+00 0.000000000000e+00 0.000000000000e+00
7.655000000000e+02 -2.470018194820e+00 0.000000000000e+00 0.000000000000e+00
7.657500000000e+02 -2.004868394703e+00 0.000000000000e+00 0.000000000000e+00
7.660000000000e+02 -1.602752765567e+00 0.000000000000e+00 0.000000000000e+00
7.662500000000e+02 -1.261117797954e+00 0.000000000000e+00 0.000000000000e+00
7.665000000000e+02 -9.676804610170e-01 0.000000000000e+00 0.000000000000e+00
7.667500000000e+02 -7.029228773554e-01 0.000000000000e+00 0.000000000000e+00
7.670000000000e+02 -4.434586759504e-01 0.000000000000e+00 0.000000000000e+00
7.672500000000e+02 -1.657939763795e-01 0.000000000000e+00 0.000000000000e+00
7.675000000000e+02 1.500253906799e-01 0.000000000000e+00 0.000000000000e+00
7.677500000000e+02 5.173535785211e-01 0.000000000000e+00 0.000000000000e+00
7.680000000000e+02 9.408501671694e-01 0.000000000000e+00 0.000000000000e+00
7.682500000000e+02 1.415591407629e+00 0.000000000000e+00 0.000000000000e+00
7.685000000000e+02 1.927463612072e+00 0.000000000000e+00 0.000000000000e+00
7.687500000000e+02 2.454748147644e+00 0.000000000000e+00 0.000000000000e+00
7.690000000000e+02 2.970658593271e+00 0.000000000000e+00 0.000000000000e+00
7.692500000000e+02 3.446477694914e+00 0.000000000000e+00 0.000000000000e+00
7.695000000000e+02 3.854877542312e+00 0.000000000000e+00 0.000000000000e+00
7.697500000000e+02 4.172997053178e+00 0.000000000000e+00 0.000000000000e+00
7.700000000000e+02 4.384895516082e+00 0.000000000000e+00 0.000000000000e+00
7.702500000000e+02 4.483092109294e+00 0.000000000000e+00 0.000000000000e+00
7.705000000000e+02 4.469026033484e+00 0.000000000000e+00 0.000000000000e+00
7.707500000000e+02 4.352413564024e+00 0.000000000000e+00 0.000000000000e+00
7.710000000000e+02 4.149618819348e+00 0.000000000000e+00 0.000000000000e+00
7.712500000000e+02 3.881276952260e+00 0.000000000000e+00 0.000000000000e+00
7.715000000000e+02 3.569497190012e+00 0.000000000000e+00 0.000000000000e+00
7.717500000000e+02 3.235018525313e+00 0.000000000000e+00 0.000000000000e+00
7.720000000000e+02 2.894688294426e+00 0.000000000000e+00 0.000000000000e+00
7.722500000000e+02 2.559584728951e+00 0.000000000000e+00 0.000000000000e+00
7.725000000000e+02 2.234015849349e+00 0.000000000000e+00 0.000000000000e+00
7.727500000000e+02 1.915510492979e+00 0.000000000000e+00 0.000000000000e+00
7.730000000000e+02 1.595787756554e+00 0.000000000000e+00 0.000000000000e+00
7.732500000000e+02 1.262564967548e+00 0.000000000000e+00 0.000000000000e+00
7.735000000000e+02 9.019571554259e-01 0.000000000000e+00 0.000000000000e+00
7.737500000000e+02 5.011460523879e-01 0.000000000000e+00 0.000000000000e+00
7.740000000000e+02 5.096302833617e-02 0.000000000000e+00 0.000000000000e+00
7.742500000000e+02 -4.519579792296e-01 0.000000000000e+00 0.000000000000e+00
7.745000000000e+02 -1.003746193813e+00 0.000000000000e+00 0.000000000000e+00
7.747500000000e+02 -1.592775184248e+00 0.000000000000e+00 0.000000000000e+00
7.750000000000e+02 -2.200139484866e+00 0.000000000000e+00 0.000000000000e+00
7.752500000000e+02 -2.801079597145e+00 0.000000000000e+00 0.000000000000e+00
7.755000000000e+02 -3.367187135173e+00 0.000000000000e+00 0.000000000000e+00
7.757500000000e+02 -3.869121948826e+00 0.000000000000e+00 0.000000000000e+00
7.760000000000e+02 -4.279507191355e+00 0.000000000000e+00 0.000000000000e+00
7.762500000000e+02 -4.575645064906e+00 0.000000000000e+00 0.000000000000e+00
7.765000000000e+02 -4.741718585281e+00 0.000000000000e+00 0.000000000000e+00
7.767500000000e+02 -4.770210520248e+00 0.000000000000e+00 0.000000000000e+00
7.770000000000e+02 -4.662371451265e+00 0.000000000000e+00 0.000000000000e+00
7.772500000000e+02 -4.427691848258e+00 0.000000000000e+00 0.000000000000e+00
7.775000000000e+02 -4.082462261209e+00 0.000000000000e+00 0.000000000000e+00
7.777500000000e+02 -3.647624327633e+00 0.000000000000e+00 0.000000000000e+00
7.780000000000e+02 -3.146207539961e+00 0.000000000000e+00 0.000000000000e+00
7.782500000000e+02 -2.600700124931e+00 0.000000000000e+00 0.000000000000e+00
7.785000000000e+02 -2.030709421961e+00 0.000000000000e+00 0.000000000000e+00
7.787500000000e+02 -1.451226316494e+00 0.000000000000e+00 0.000000000000e+00
7.790000000000e+02 -8.717244572272e-01 0.000000000000e+00 0.000000000000e+00
7.792500000000e+02 -2.962088754151e-01 0.000000000000e+00 0.000000000000e+00
7.795000000000e+02 2.758045278605e-01 0.000000000000e+00 0.000000000000e+00
7.797500000000e+02 8.475295354629e-01 0.000000000000e+00 0.000000000000e+00
7.800000000000e+02 1.422634666642e+00 0.000000000000e+00 0.000000000000e+00
7.802500000000e+02 2.002796065056e+00 0.000000000000e+00 0.000000000000e+00
7.805000000000e+02 2.585454327163e+00 0.000000000000e+00 0.000000000000e+00
7.807500000000e+02 3.162132641440e+00 0.000000000000e+00 0.000000000000e+00
7.810000000000e+02 3.717604896984e+00 0.000000000000e+00 0.000000000000e+00
7.812500000000e+02 4.230092109950e+00 0.000000000000e+00 0.000000000000e+00
7.815000000000e+02 4.672527841125e+00 0.000000000000e+00 0.000000000000e+00
7.817500000000e+02 5.014786496158e+00 0.000000000000e+00 0.000000000000e+00
7.820000000000e+02 5.226632373032e+00 0.000000000000e+00 0.000000000000e+00
7.822500000000e+02 5.281040816293e+00 0.000000000000e+00 0.000000000000e+00
7.825000000000e+02 5.157480924810e+00 0.000000000000e+00 0.000000000000e+00
7.827500000000e+02 4.844741167170e+00 0.000000000000e+00 0.000000000000e+00
7.830000000000e+02 4.342926993983e+00 0.000000000000e+00 0.000000000000e+00
7.832500000000e+02 3.664357484255e+00 0.000000000000e+00 0.000000000000e+00
7.835000000000e+02 2.833223636982e+00 0.000000000000e+00 0.000000000000e+00
7.837500000000e+02 1.884026194777e+00 0.000000000000e+00 0.000000000000e+00
7.840000000000e+02 8.589650093015e-01 0.000000000000e+00 0.000000000000e+00
7.842500000000e+02 -1.954159989155e-01 0.000000000000e+00 0.000000000000e+00
7.845000000000e+02 -1.231932358308e+00 0.000000000000e+00 0.000000000000e+00
7.847500000000e+02 -2.206376094776e+00 0.000000000000e+00 0.000000000000e+00
7.850000000000e+02 -3.080630655106e+00 0.000000000000e+00 0.000000000000e+00
7.852500000000e+02 -3.824943026986e+00 0.000000000000e+00 0.000000000000e+00
7.855000000000e+02 -4.419132625807e+00 0.000000000000e+00 0.000000000000e+00
7.857500000000e+02 -4.852665223905e+00 0.000000000000e+00 0.000000000000e+00
7.860000000000e+02 -5.123676464012e+00 0.000000000000e+00 0.000000000000e+00
7.862500000000e+02 -5.237171271263e+00 0.000000000000e+00 0.000000000000e+00
7.865000000000e+02 -5.202732667988e+00 0.000000000000e+00 0.000000000000e+00
7.867500000000e+02 -5.032130856689e+00 0.000000000000e+00 0.000000000000e+00
7.870000000000e+02 -4.737222784722e+00 0.000000000000e+00 0.000000000000e+00
7.872500000000e+02 -4.328473848375e+00 0.000000000000e+00 0.000000000000e+00
7.875000000000e+02 -3.814325394504e+00 0.000000000000e+00 0.000000000000e+00
7.877500000000e+02 -3.201489904949e+00 0.000000000000e+00 0.000000000000e+00
7.880000000000e+02 -2.496100895590e+00 0.000000000000e+00 0.000000000000e+00
7.882500000000e+02 -1.705499410685e+00 0.000000000000e+00 0.000000000000e+00
7.885000000000e+02 -8.403251520808e-01 0.000000000000e+00 0.000000000000e+00
7.887500000000e+02 8.348494214833e-02 0.000000000000e+00 0.000000000000e+00
7.890000000000e+02 1.043194001971e+00 0.000000000000e+00 0.000000000000e+00
7.892500000000e+02 2.008606775383e+00 0.000000000000e+00 0.000000000000e+00
7.895000000000e+02 2.942494471665e+00 0.000000000000e+00 0.000000000000e+00
7.897500000000e+02 3.802192984605e+00 0.000000000000e+00 0.000000000000e+00
7.900000000000e+02 4.542296579913e+00 0.000000000000e+00 0.000000000000e+00
7.902500000000e+02 5.118205703969e+00 0.000000000000e+00 0.000000000000e+00
7.905000000000e+02 5.490152004582e+00 0.000000000000e+00 0.000000000000e+00
7.907500000000e+02 5.627235581118e+00 0.000000000000e+00 0.000000000000e+00
7.910000000000e+02 5.510982063486e+00 0.000000000000e+00 0.000000000000e+00
7.912500000000e+02 5.137965141811e+00 0.000000000000e+00 0.000000000000e+00
7.915000000000e+02 4.521139321029e+00 0.000000000000e+00 0.000000000000e+00
7.917500000000e+02 3.689675130642e+00 0.000000000000e+00 0.000000000000e+00
7.920000000000e+02 2.687265231219e+00 0.000000000000e+00 0.000000000000e+00
7.922500000000e+02 1.569051309165e+00 0.000000000000e+00 0.000000000000e+00
7.925000000000e+02 3.974841694863e-01 0.000000000000e+00 0.000000000000e+00
7.927500000000e+02 -7.624484027982e-01 0.000000000000e+00 0.000000000000e+00
7.930000000000e+02 -1.848125328233e+00 0.000000000000e+00 0.000000000000e+00
7.932500000000e+02 -2.803824516636e+00 0.000000000000e+00 0.000000000000e+00
7.935000000000e+02 -3.584441291900e+00 0.000000000000e+00 0.000000000000e+00
7.937500000000e+02 -4.158064039930e+00 0.000000000000e+00 0.000000000000e+00
7.940000000000e+02 -4.507227936825e+00 0.000000000000e+00 0.000000000000e+00
7.942500000000e+02 -4.628832231606e+00 0.000000000000e+00 0.000000000000e+00
7.945000000000e+02 -4.532863188126e+00 0.000000000000e+00 0.000000000000e+00
7.947500000000e+02 -4.240192478531e+00 0.000000000000e+00 0.000000000000e+00
7.950000000000e+02 -3.779803464074e+00 0.000000000000e+00 0.000000000000e+00
7.952500000000e+02 -3.185826367489e+00 0.000000000000e+00 0.000000000000e+00
7.955000000000e+02 -2.494737008665e+00 0.000000000000e+00 0.000000000000e+00
7.957500000000e+02 -1.742999816176e+00 0.000000000000e+00 0.000000000000e+00
7.960000000000e+02 -9.653283030128e-01 0.000000000000e+00 0.000000000000e+00
7.962500000000e+02 -1.936136474632e-01 0.000000000000e+00 0.000000000000e+00
7.965000000000e+02 5.435454714131e-01 0.000000000000e+00 0.000000000000e+00
7.967500000000e+02 1.220872577164e+00 0.000000000000e+00 0.000000000000e+00
7.970000000000e+02 1.816219747524e+00 0.000000000000e+00 0.000000000000e+00
7.972500000000e+02 2.310378850756e+00 0.000000000000e+00 0.000000000000e+00
7.975000000000e+02 2.687091858768e+00 0.000000000000e+00 0.000000000000e+00
7.977500000000e+02 2.933382675586e+00 0.000000000000e+00 0.000000000000e+00
7.980000000000e+02 3.040237068397e+00 0.000000000000e+00 0.000000000000e+00
7.982500000000e+02 3.003554845721e+00 0.000000000000e+00 0.000000000000e+00
7.985000000000e+02 2.825207942273e+00 0.000000000000e+00 0.000000000000e+00
7.987500000000e+02 2.513976128702e+00 0.000000000000e+00 0.000000000000e+00
7.990000000000e+02 2.086110600416e+00 0.000000000000e+00 0.000000000000e+00
7.992500000000e+02 1.565300042051e+00 0.000000000000e+00 0.000000000000e+00
7.995000000000e+02 9.818817249843e-01 0.000000000000e+00 0.000000000000e+00
7.997500000000e+02 3.712423430462e-01 0.000000000000e+00 0.000000000000e+00
8.000000000000e+02 -2.285256330179e-01 0.000000000000e+00 0.000000000000e+00
8.002500000000e+02 -7.795250431385e-01 0.000000000000e+00 0.000000000000e+00
8.005000000000e+02 -1.247223410340e+00 0.000000000000e+00 0.000000000000e+00
8.007500000000e+02 -1.603535346401e+00 0.000000000000e+00 0.000000000000e+00
8.010000000000e+02 -1.829444445204e+00 0.000000000000e+00 0.000000000000e+00
8.012500000000e+02 -1.916825397327e+00 0.000000000000e+00 0.000000000000e+00
8.015000000000e+02 -1.869210847067e+00 0.000000000000e+00 0.000000000000e+00
8.017500000000e+02 -1.701370269734e+00 0.000000000000e+00 0.000000000000e+00
8.020000000000e+02 -1.437713364242e+00 0.000000000000e+00 0.000000000000e+00
8.022500000000e+02 -1.109678075984e+00 0.000000000000e+00 0.000000000000e+00
8.025000000000e+02 -7.523927450245e-01 0.000000000000e+00 0.000000000000e+00
8.027500000000e+02 -4.009948429511e-01 0.000000000000e+00 0.000000000000e+00
8.030000000000e+02 -8.703229792364e-02 0.000000000000e+00 0.000000000000e+00
8.032500000000e+02 1.646384581933e-01 0.000000000000e+00 0.000000000000e+00
8.035000000000e+02 3.381089410577e-01 0.000000000000e+00 0.000000000000e+00
8.037500000000e+02 4.275901837607e-01 0.000000000000e+00 0.000000000000e+00
8.040000000000e+02 4.373979922653e-01 0.000000000000e+00 0.000000000000e+00
8.042500000000e+02 3.807977493313e-01 0.000000000000e+00 0.000000000000e+00
8.045000000000e+02 2.778912505919e-01 0.000000000000e+00 0.000000000000e+00
8.047500000000e+02 1.528360844337e-01 0.000000000000e+00 0.000000000000e+00
8.050000000000e+02 3.075424297003e-02 0.000000000000e+00 0.000000000000e+00
8.052500000000e+02 -6.529584773081e-02 0.000000000000e+00 0.000000000000e+00
8.055000000000e+02 -1.169404980665e-01 0.000000000000e+00 0.000000000000e+00
8.057500000000e+02 -1.124336780479e-01 0.000000000000e+00 0.000000000000e+00
8.060000000000e+02 -4.775069968783e-02 0.000000000000e+00 0.000000000000e+00
8.062500000000e+02 7.322519255413e-02 0.000000000000e+00 0.000000000000e+00
8.065000000000e+02 2.393718158907e-01 0.000000000000e+00 0.000000000000e+00
8.067500000000e+02 4.337100782176e-01 0.000000000000e+00 0.000000000000e+00
8.070000000000e+02 6.352942213589e-01 0.000000000000e+00 0.000000000000e+00
8.072500000000e+02 8.213769724168e-01 0.000000000000e+00 0.000000000000e+00
8.075000000000e+02 9.696207841946e-01 0.000000000000e+00 0.000000000000e+00
8.077500000000e+02 1.060157788747e+00 0.000000000000e+00 0.000000000000e+00
8.080000000000e+02 1.077349760701e+00 0.000000000000e+00 0.000000000000e+00
8.082500000000e+02 1.011153928594e+00 0.000000000000e+00 0.000000000000e+00
8.085000000000e+02 8.580501605267e-01 0.000000000000e+00 0.000000000000e+00
8.087500000000e+02 6.215218508778e-01 0.000000000000e+00 0.000000000000e+00
8.090000000000e+02 3.121028551917e-01 0.000000000000e+00 0.000000000000e+00
8.092500000000e+02 -5.299310263128e-02 0.000000000000e+00 0.000000000000e+00
8.095000000000e+02 -4.506508162773e-01 0.000000000000e+00 0.000000000000e+00
8.097500000000e+02 -8.530392796054e-01 0.000000000000e+00 0.000000000000e+00
8.100000000000e+02 -1.229206666673e+00 0.000000000000e+00 0.000000000000e+00
8.102500000000e+02 -1.547074277667e+00 0.000000000000e+00 0.000000000000e+00
8.105000000000e+02 -1.775787203365e+00 0.000000000000e+00 0.000000000000e+00
8.107500000000e+02 -1.888328108250e+00 0.000000000000e+00 0.000000000000e+00
8.110000000000e+02 -1.864235442873e+00 0.000000000000e+00 0.000000000000e+00
8.112500000000e+02 -1.692199367694e+00 0.000000000000e+00 0.000000000000e+00
8.115000000000e+02 -1.372252040290e+00 0.000000000000e+00 0.000000000000e+00
8.117500000000e+02 -9.172391037529e-01 0.000000000000e+00 0.000000000000e+00
8.120000000000e+02 -3.532697445940e-01 0.000000000000e+00 0.000000000000e+00
8.122500000000e+02 2.810977722525e-01 0.000000000000e+00 0.000000000000e+00
8.125000000000e+02 9.370682675831e-01 0.000000000000e+00 0.000000000000e+00
8.127500000000e+02 1.559199714921e+00 0.000000000000e+00 0.000000000000e+00
8.130000000000e+02 2.090171396865e+00 0.000000000000e+00 0.000000000000e+00
8.132500000000e+02 2.476346452532e+00 0.000000000000e+00 0.000000000000e+00
8.135000000000e+02 2.673584766937e+00 0.000000000000e+00 0.000000000000e+00
8.137500000000e+02 2.652652971576e+00 0.000000000000e+00 0.000000000000e+00
8.140000000000e+02 2.403543713790e+00 0.000000000000e+00 0.000000000000e+00
8.142500000000e+02 1.938071228594e+00 0.000000000000e+00 0.000000000000e+00
8.145000000000e+02 1.290257736003e+00 0.000000000000e+00 0.000000000000e+00
8.147500000000e+02 5.142548723926e-01 0.000000000000e+00 0.000000000000e+00
8.150000000000e+02 -3.201674880969e-01 0.000000000000e+00 0.000000000000e+00
8.152500000000e+02 -1.134220778637e+00 0.000000000000e+00 0.000000000000e+00
8.155000000000e+02 -1.848147253639e+00 0.000000000000e+00 0.000000000000e+00
8.157500000000e+02 -2.389847249883e+00 0.000000000000e+00 0.000000000000e+00
8.160000000000e+02 -2.703075950345e+00 0.000000000000e+00 0.000000000000e+00
8.162500000000e+02 -2.754189579719e+00 0.000000000000e+00 0.000000000000e+00
8.165000000000e+02 -2.536543934944e+00 0.000000000000e+00 0.000000000000e+00
8.167500000000e+02 -2.071898066537e+00 0.000000000000e+00 0.000000000000e+00
8.170000000000e+02 -1.408526351309e+00 0.000000000000e+00 0.000000000000e+00
8.172500000000e+02 -6.161508041902e-01 0.000000000000e+00 0.000000000000e+00
8.175000000000e+02 2.217807854299e-01 0.000000000000e+00 0.000000000000e+00
8.177500000000e+02 1.017583142960e+00 0.000000000000e+00 0.000000000000e+00
8.180000000000e+02 1.689442231866e+00 0.000000000000e+00 0.000000000000e+00
8.182500000000e+02 2.170884303898e+00 0.000000000000e+00 0.000000000000e+00
8.185000000000e+02 2.418396832252e+00 0.000000000000e+00 0.000000000000e+00
8.187500000000e+02 2.416209433243e+00 0.000000000000e+00 0.000000000000e+00
8.190000000000e+02 2.177600011663e+00 0.000000000000e+00 0.000000000000e+00
8.192500000000e+02 1.742543879833e+00 0.000000000000e+00 0.000000000000e+00
8.195000000000e+02 1.172011117351e+00 0.000000000000e+00 0.000000000000e+00
8.197500000000e+02 5.396725497924e-01 0.000000000000e+00 0.000000000000e+00
8.200000000000e+02 -7.786748412625e-02 0.000000000000e+00 0.000000000000e+00
8.202500000000e+02 -6.109858436923e-01 0.000000000000e+00 0.000000000000e+00
8.205000000000e+02 -1.005752510254e+00 0.000000000000e+00 0.000000000000e+00
8.207500000000e+02 -1.230255236264e+00 0.000000000000e+00 0.000000000000e+00
8.210000000000e+02 -1.277688425489e+00 0.000000000000e+00 0.000000000000e+00
8.212500000000e+02 -1.165818631313e+00 0.000000000000e+00 0.000000000000e+00
8.215000000000e+02 -9.329601946843e-01 0.000000000000e+00 0.000000000000e+00
8.217500000000e+02 -6.311009742057e-01 0.000000000000e+00 0.000000000000e+00
8.220000000000e+02 -3.172353506026e-01 0.000000000000e+00 0.000000000000e+00
8.222500000000e+02 -4.422671835052e-02 0.000000000000e+00 0.000000000000e+00
8.225000000000e+02 1.474073366760e-01 0.000000000000e+00 0.000000000000e+00
8.227500000000e+02 2.355309456132e-01 0.000000000000e+00 0.000000000000e+00
8.230000000000e+02 2.193188291808e-01 0.000000000000e+00 0.000000000000e+00
8.232500000000e+02 1.186234138029e-01 0.000000000000e+00 0.000000000000e+00
8.235000000000e+02 -3.012457553832e-02 0.000000000000e+00 0.000000000000e+00
8.237500000000e+02 -1.808422255642e-01 0.000000000000e+00 0.000000000000e+00
8.240000000000e+02 -2.864513203008e-01 0.000000000000e+00 0.000000000000e+00
8.242500000000e+02 -3.078742470249e-01 0.000000000000e+00 0.000000000000e+00
8.245000000000e+02 -2.218909520501e-01 0.000000000000e+00 0.000000000000e+00
8.247500000000e+02 -2.652114241279e-02 0.000000000000e+00 0.000000000000e+00
8.250000000000e+02 2.570490255528e-01 0.000000000000e+00 0.000000000000e+00
8.252500000000e+02 5.864570298471e-01 0.000000000000e+00 0.000000000000e+00
8.255000000000e+02 9.039231173028e-01 0.000000000000e+00 0.000000000000e+00
8.257500000000e+02 1.145023260959e+00 0.000000000000e+00 0.000000000000e+00
8.260000000000e+02 1.249208308787e+00 0.000000000000e+00 0.000000000000e+00
8.262500000000e+02 1.170466582545e+00 0.000000000000e+00 0.000000000000e+00
8.265000000000e+02 8.864273030756e-01 0.000000000000e+00 0.000000000000e+00
8.267500000000e+02 4.043616860305e-01 0.000000000000e+00 0.000000000000e+00
8.270000000000e+02 -2.370570683015e-01 0.000000000000e+00 0.000000000000e+00
8.272500000000e+02 -9.707764635382e-01 0.000000000000e+00 0.000000000000e+00
8.275000000000e+02 -1.709004749292e+00 0.000000000000e+00 0.000000000000e+00
8.277500000000e+02 -2.354589094713e+00 0.000000000000e+00 0.000000000000e+00
8.280000000000e+02 -2.814639252756e+00 0.000000000000e+00 0.000000000000e+00
8.282500000000e+02 -3.014487440410e+00 0.000000000000e+00 0.000000000000e+00
8.285000000000e+02 -2.909925658590e+00 0.000000000000e+00 0.000000000000e+00
8.287500000000e+02 -2.495812328661e+00 0.000000000000e+00 0.000000000000e+00
8.290000000000e+02 -1.809580472373e+00 0.000000000000e+00 0.000000000000e+00
8.292500000000e+02 -9.288558969275e-01 0.000000000000e+00 0.000000000000e+00
8.295000000000e+02 3.678462907785e-02 0.000000000000e+00 0.000000000000e+00
8.297500000000e+02 9.590335742334e-01 0.000000000000e+00 0.000000000000e+00
8.300000000000e+02 1.707411331701e+00 0.000000000000e+00 0.000000000000e+00
8.302500000000e+02 2.166972625167e+00 0.000000000000e+00 0.000000000000e+00
8.305000000000e+02 2.254713746773e+00 0.000000000000e+00 0.000000000000e+00
8.307500000000e+02 1.932319644996e+00 0.000000000000e+00 0.000000000000e+00
8.310000000000e+02 1.213316848513e+00 0.000000000000e+00 0.000000000000e+00
8.312500000000e+02 1.634158581090e-01 0.000000000000e+00 0.000000000000e+00
8.315000000000e+02 -1.106258880117e+00 0.000000000000e+00 0.000000000000e+00
8.317500000000e+02 -2.452366834683e+00 0.000000000000e+00 0.000000000000e+00
8.320000000000e+02 -3.717372610859e+00 0.000000000000e+00 0.000000000000e+00
8.322500000000e+02 -4.750065411830e+00 0.000000000000e+00 0.000000000000e+00
8.325000000000e+02 -5.425837662726e+00 0.000000000000e+00 0.000000000000e+00
8.327500000000e+02 -5.663942732719e+00 0.000000000000e+00 0.000000000000e+00
8.330000000000e+02 -5.439298327859e+00 0.000000000000e+00 0.000000000000e+00
8.332500000000e+02 -4.787096282217e+00 0.000000000000e+00 0.000000000000e+00
8.335000000000e+02 -3.799430925821e+00 0.000000000000e+00 0.000000000000e+00
8.337500000000e+02 -2.614238564056e+00 0.000000000000e+00 0.000000000000e+00
8.340000000000e+02 -1.397900928281e+00 0.000000000000e+00 0.000000000000e+00
8.342500000000e+02 -3.237571173121e-01 0.000000000000e+00 0.000000000000e+00
8.345000000000e+02 4.506356703899e-01 0.000000000000e+00 0.000000000000e+00
8.347500000000e+02 8.044398589621e-01 0.000000000000e+00 0.000000000000e+00
8.350000000000e+02 6.698265517979e-01 0.000000000000e+00 0.000000000000e+00
8.352500000000e+02 4.136905562884e-02 0.000000000000e+00 0.000000000000e+00
8.355000000000e+02 -1.022790156759e+00 0.000000000000e+00 0.000000000000e+00
8.357500000000e+02 -2.408222641467e+00 0.000000000000e+00 0.000000000000e+00
8.360000000000e+02 -3.959023770875e+00 0.000000000000e+00 0.000000000000e+00
8.362500000000e+02 -5.498197224700e+00 0.000000000000e+00 0.000000000000e+00
8.365000000000e+02 -6.850895812744e+00 0.000000000000e+00 0.000000000000e+00
8.367500000000e+02 -7.867402864072e+00 0.000000000000e+00 0.000000000000e+00
8.370000000000e+02 -8.442766386675e+00 0.000000000000e+00 0.000000000000e+00
8.372500000000e+02 -8.530448759033e+00 0.000000000000e+00 0.000000000000e+00
8.375000000000e+02 -8.148166289786e+00 0.000000000000e+00 0.000000000000e+00
8.377500000000e+02 -7.375153760815e+00 0.000000000000e+00 0.000000000000e+00
8.380000000000e+02 -6.341252644296e+00 0.000000000000e+00 0.000000000000e+00
8.382500000000e+02 -5.209327571465e+00 0.000000000000e+00 0.000000000000e+00
8.385000000000e+02 -4.153411742580e+00 0.000000000000e+00 0.000000000000e+00
8.387500000000e+02 -3.335545848954e+00 0.000000000000e+00 0.000000000000e+00
8.390000000000e+02 -2.884430898391e+00 0.000000000000e+00 0.000000000000e+00
8.392500000000e+02 -2.878744246296e+00 0.000000000000e+00 0.000000000000e+00
8.395000000000e+02 -3.337310559192e+00 0.000000000000e+00 0.000000000000e+00
8.397500000000e+02 -4.217369016235e+00 0.000000000000e+00 0.000000000000e+00
8.400000000000e+02 -5.421068160591e+00 0.000000000000e+00 0.000000000000e+00
8.402500000000e+02 -6.809204602453e+00 0.000000000000e+00 0.000000000000e+00
8.405000000000e+02 -8.220254497176e+00 0.000000000000e+00 0.000000000000e+00
8.407500000000e+02 -9.492058377552e+00 0.000000000000e+00 0.000000000000e+00
8.410000000000e+02 -1.048320128511e+01 0.000000000000e+00 0.000000000000e+00
8.412500000000e+02 -1.109121965175e+01 0.000000000000e+00 0.000000000000e+00
8.415000000000e+02 -1.126524548790e+01 0.000000000000e+00 0.000000000000e+00
8.417500000000e+02 -1.101149504206e+01 0.000000000000e+00 0.000000000000e+00
8.420000000000e+02 -1.039100842920e+01 0.000000000000e+00 0.000000000000e+00
8.422500000000e+02 -9.510107985800e+00 0.000000000000e+00 0.000000000000e+00
8.425000000000e+02 -8.505019514760e+00 0.000000000000e+00 0.000000000000e+00
8.427500000000e+02 -7.522859874236e+00 0.000000000000e+00 0.000000000000e+00
8.430000000000e+02 -6.701636901535e+00 0.000000000000e+00 0.000000000000e+00
8.432500000000e+02 -6.151979608690e+00 0.000000000000e+00 0.000000000000e+00
8.435000000000e+02 -5.943016416124e+00 0.000000000000e+00 0.000000000000e+00
8.437500000000e+02 -6.094196756273e+00 0.000000000000e+00 0.000000000000e+00
8.440000000000e+02 -6.573999815930e+00 0.000000000000e+00 0.000000000000e+00
8.442500000000e+02 -7.305515965753e+00 0.000000000000e+00 0.000000000000e+00
8.445000000000e+02 -8.177955644974e+00 0.000000000000e+00 0.000000000000e+00
8.447500000000e+02 -9.062363959849e+00 0.000000000000e+00 0.000000000000e+00
8.450000000000e+02 -9.829299185246e+00 0.000000000000e+00 0.000000000000e+00
8.452500000000e+02 -1.036603374392e+01 0.000000000000e+00 0.000000000000e+00
8.455000000000e+02 -1.059097512678e+01 0.000000000000e+00 0.000000000000e+00
8.457500000000e+02 -1.046345251160e+01 0.000000000000e+00 0.000000000000e+00
8.460000000000e+02 -9.987701708356e+00 0.000000000000e+00 0.000000000000e+00
8.462500000000e+02 -9.210705014134e+00 0.000000000000e+00 0.000000000000e+00
8.465000000000e+02 -8.214386437477e+00 0.000000000000e+00 0.000000000000e+00
8.467500000000e+02 -7.103410425762e+00 0.000000000000e+00 0.000000000000e+00
8.470000000000e+02 -5.990384633226e+00 0.000000000000e+00 0.000000000000e+00
8.472500000000e+02 -4.980555518388e+00 0.000000000000e+00 0.000000000000e+00
8.475000000000e+02 -4.158079446960e+00 0.000000000000e+00 0.000000000000e+00
8.477500000000e+02 -3.575662786659e+00 0.000000000000e+00 0.000000000000e+00
8.480000000000e+02 -3.248841966147e+00 0.000000000000e+00 0.000000000000e+00
8.482500000000e+02 -3.155498590953e+00 0.000000000000e+00 0.000000000000e+00
8.485000000000e+02 -3.240473488389e+00 0.000000000000e+00 0.000000000000e+00
8.487500000000e+02 -3.424458889678e+00 0.000000000000e+00 0.000000000000e+00
8.490000000000e+02 -3.615801440188e+00 0.000000000000e+00 0.000000000000e+00
8.492500000000e+02 -3.723509433499e+00 0.000000000000e+00 0.000000000000e+00
8.495000000000e+02 -3.669663546232e+00 0.000000000000e+00 0.000000000000e+00
8.497500000000e+02 -3.399584281417e+00 0.000000000000e+00 0.000000000000e+00
8.500000000000e+02 -2.888480147336e+00 0.000000000000e+00 0.000000000000e+00
8.502500000000e+02 -2.143828809082e+00 0.000000000000e+00 0.000000000000e+00
8.505000000000e+02 -1.203350581302e+00 0.000000000000e+00 0.000000000000e+00
8.507500000000e+02 -1.290338116035e-01 0.000000000000e+00 0.000000000000e+00
8.510000000000e+02 1.001816253350e+00 0.000000000000e+00 0.000000000000e+00
8.512500000000e+02 2.107175225755e+00 0.000000000000e+00 0.000000000000e+00
8.515000000000e+02 3.111051253248e+00 0.000000000000e+00 0.000000000000e+00
8.517500000000e+02 3.952943861145e+00 0.000000000000e+00 0.000000000000e+00
8.520000000000e+02 4.594802226391e+00 0.000000000000e+00 0.000000000000e+00
8.522500000000e+02 5.024666054955e+00 0.000000000000e+00 0.000000000000e+00
8.525000000000e+02 5.256655173842e+00 0.000000000000e+00 0.000000000000e+00
8.527500000000e+02 5.327479428699e+00 0.000000000000e+00 0.000000000000e+00
8.530000000000e+02 5.290099269738e+00 0.000000000000e+00 0.000000000000e+00
8.532500000000e+02 5.205519929788e+00 0.000000000000e+00 0.000000000000e+00
8.535000000000e+02 5.133906009478e+00 0.000000000000e+00 0.000000000000e+00
8.537500000000e+02 5.126238360669e+00 0.000000000000e+00 0.000000000000e+00
8.540000000000e+02 5.217604909863e+00 0.000000000000e+00 0.000000000000e+00
8.542500000000e+02 5.422947053403e+00 0.000000000000e+00 0.000000000000e+00
8.545000000000e+02 5.735716532007e+00 0.000000000000e+00 0.000000000000e+00
8.547500000000e+02 6.129488086728e+00 0.000000000000e+00 0.000000000000e+00
8.550000000000e+02 6.562177540955e+00 0.000000000000e+00 0.000000000000e+00
8.552500000000e+02 6.982185292717e+00 0.000000000000e+00 0.000000000000e+00
8.555000000000e+02 7.335562096307e+00 0.000000000000e+00 0.000000000000e+00
8.557500000000e+02 7.573201724294e+00 0.000000000000e+00 0.000000000000e+00
8.560000000000e+02 7.657109237350e+00 0.000000000000e+00 0.000000000000e+00
8.562500000000e+02 7.564961362818e+00 0.000000000000e+00 0.000000000000e+00
8.565000000000e+02 7.292438408299e+00 0.000000000000e+00 0.000000000000e+00
8.567500000000e+02 6.853125658611e+00 0.000000000000e+00 0.000000000000e+00
8.570000000000e+02 6.276111531699e+00 0.000000000000e+00 0.000000000000e+00
8.572500000000e+02 5.601706063772e+00 0.000000000000e+00 0.000000000000e+00
8.575000000000e+02 4.875929383479e+00 0.000000000000e+00 0.000000000000e+00
8.577500000000e+02 4.144549714739e+00 0.000000000000e+00 0.000000000000e+00
8.580000000000e+02 3.447472062421e+00 0.000000000000e+00 0.000000000000e+00
8.582500000000e+02 2.814194773430e+00 0.000000000000e+00 0.000000000000e+00
8.585000000000e+02 2.260877892059e+00 0.000000000000e+00 0.000000000000e+00
8.587500000000e+02 1.789331619602e+00 0.000000000000e+00 0.000000000000e+00
8.590000000000e+02 1.387968854151e+00 0.000000000000e+00 0.000000000000e+00
8.592500000000e+02 1.034508276407e+00 0.000000000000e+00 0.000000000000e+00
8.595000000000e+02 6.999965809241e-01 0.000000000000e+00 0.000000000000e+00
8.597500000000e+02 3.535662750668e-01 0.000000000000e+00 0.000000000000e+00
8.600000000000e+02 -3.272469697533e-02 0.000000000000e+00 0.000000000000e+00
8.602500000000e+02 -4.796083433041e-01 0.000000000000e+00 0.000000000000e+00
8.605000000000e+02 -9.974161337774e-01 0.000000000000e+00 0.000000000000e+00
8.607500000000e+02 -1.584359334550e+00 0.000000000000e+00 0.000000000000e+00
8.610000000000e+02 -2.226453318856e+00 0.000000000000e+00 0.000000000000e+00
8.612500000000e+02 -2.899041865763e+00 0.000000000000e+00 0.000000000000e+00
8.615000000000e+02 -3.569674706975e+00 0.000000000000e+00 0.000000000000e+00
8.617500000000e+02 -4.201928111736e+00 0.000000000000e+00 0.000000000000e+00
8.620000000000e+02 -4.759653001402e+00 0.000000000000e+00 0.000000000000e+00
8.622500000000e+02 -5.211098806148e+00 0.000000000000e+00 0.000000000000e+00
8.625000000000e+02 -5.532395864173e+00 0.000000000000e+00 0.000000000000e+00
8.627500000000e+02 -5.709977642019e+00 0.000000000000e+00 0.000000000000e+00
8.630000000000e+02 -5.741671851962e+00 0.000000000000e+00 0.000000000000e+00
8.632500000000e+02 -5.636366573296e+00 0.000000000000e+00 0.000000000000e+00
8.635000000000e+02 -5.412340796073e+00 0.000000000000e+00 0.000000000000e+00
8.637500000000e+02 -5.094515454609e+00 0.000000000000e+00 0.000000000000e+00
8.640000000000e+02 -4.711010829693e+00 0.000000000000e+00 0.000000000000e+00
8.642500000000e+02 -4.289474100942e+00 0.000000000000e+00 0.000000000000e+00
8.645000000000e+02 -3.853658505255e+00 0.000000000000e+00 0.000000000000e+00
8.647500000000e+02 -3.420692244519e+00 0.000000000000e+00 0.000000000000e+00
8.650000000000e+02 -2.999377681991e+00 0.000000000000e+00 0.000000000000e+00
8.652500000000e+02 -2.589722649478e+00 0.000000000000e+00 0.000000000000e+00
8.655000000000e+02 -2.183743802811e+00 0.000000000000e+00 0.000000000000e+00
8.657500000000e+02 -1.767417388095e+00 0.000000000000e+00 0.000000000000e+00
8.660000000000e+02 -1.323506025588e+00 0.000000000000e+00 0.000000000000e+00
8.662500000000e+02 -8.348792552656e-01 0.000000000000e+00 0.000000000000e+00
8.665000000000e+02 -2.878841006275e-01 0.000000000000e+00 0.000000000000e+00
8.667500000000e+02 3.246829096018e-01 0.000000000000e+00 0.000000000000e+00
8.670000000000e+02 1.001398712396e+00 0.000000000000e+00 0.000000000000e+00
8.672500000000e+02 1.731125880373e+00 0.000000000000e+00 0.000000000000e+00
8.675000000000e+02 2.493168822918e+00 0.000000000000e+00 0.000000000000e+00
8.677500000000e+02 3.258669971051e+00 0.000000000000e+00 0.000000000000e+00
8.680000000000e+02 3.993083597903e+00 0.000000000000e+00 0.000000000000e+00
8.682500000000e+02 4.659427268925e+00 0.000000000000e+00 0.000000000000e+00
8.685000000000e+02 5.221911442801e+00 0.000000000000e+00 0.000000000000e+00
8.687500000000e+02 5.649499255368e+00 0.000000000000e+00 0.000000000000e+00
8.690000000000e+02 5.918957413134e+00 0.000000000000e+00 0.000000000000e+00
8.692500000000e+02 6.017024516707e+00 0.000000000000e+00 0.000000000000e+00
8.695000000000e+02 5.941436884613e+00 0.000000000000e+00 0.000000000000e+00
8.697500000000e+02 5.700699598179e+00 0.000000000000e+00 0.000000000000e+00
8.700000000000e+02 5.312653038632e+00 0.000000000000e+00 0.000000000000e+00
8.702500000000e+02 4.802041483985e+00 0.000000000000e+00 0.000000000000e+00
8.705000000000e+02 4.197419783534e+00 0.000000000000e+00 0.000000000000e+00
8.707500000000e+02 3.527819401955e+00 0.000000000000e+00 0.000000000000e+00
8.710000000000e+02 2.819624488175e+00 0.000000000000e+00 0.000000000000e+00
8.712500000000e+02 2.094077585128e+00 0.000000000000e+00 0.000000000000e+00
8.715000000000e+02 1.365746636655e+00 0.000000000000e+00 0.000000000000e+00
8.717500000000e+02 6.421512092875e-01 0.000000000000e+00 0.000000000000e+00
8.720000000000e+02 -7.541620727916e-02 0.000000000000e+00 0.000000000000e+00
8.722500000000e+02 -7.900067597264e-01 0.000000000000e+00 0.000000000000e+00
8.725000000000e+02 -1.506355288254e+00 0.000000000000e+00 0.000000000000e+00
8.727500000000e+02 -2.227845035214e+00 0.000000000000e+00 0.000000000000e+00
8.730000000000e+02 -2.953560074778e+00 0.000000000000e+00 0.000000000000e+00
8.732500000000e+02 -3.675887413562e+00 0.000000000000e+00 0.000000000000e+00
8.735000000000e+02 -4.379065530570e+00 0.000000000000e+00 0.000000000000e+00
8.737500000000e+02 -5.038954571804e+00 0.000000000000e+00 0.000000000000e+00
8.740000000000e+02 -5.624141022472e+00 0.000000000000e+00 0.000000000000e+00
8.742500000000e+02 -6.098307850680e+00 0.000000000000e+00 0.000000000000e+00
8.745000000000e+02 -6.423624306280e+00 0.000000000000e+00 0.000000000000e+00
8.747500000000e+02 -6.564761976881e+00 0.000000000000e+00 0.000000000000e+00
8.750000000000e+02 -6.493045983429e+00 0.000000000000e+00 0.000000000000e+00
8.752500000000e+02 -6.190216495278e+00 0.000000000000e+00 0.000000000000e+00
8.755000000000e+02 -5.651311674641e+00 0.000000000000e+00 0.000000000000e+00
8.757500000000e+02 -4.886284884139e+00 0.000000000000e+00 0.000000000000e+00
8.760000000000e+02 -3.920123598407e+00 0.000000000000e+00 0.000000000000e+00
8.762500000000e+02 -2.791424620595e+00 0.000000000000e+00 0.000000000000e+00
8.765000000000e+02 -1.549574878717e+00 0.000000000000e+00 0.000000000000e+00
8.767500000000e+02 -2.508629317702e-01 0.000000000000e+00 0.000000000000e+00
8.770000000000e+02 1.046020631671e+00 0.000000000000e+00 0.000000000000e+00
8.772500000000e+02 2.284563734692e+00 0.000000000000e+00 0.000000000000e+00
8.775000000000e+02 3.414563144803e+00 0.000000000000e+00 0.000000000000e+00
8.777500000000e+02 4.395343609027e+00 0.000000000000e+00 0.000000000000e+00
8.780000000000e+02 5.197736324723e+00 0.000000000000e+00 0.000000000000e+00
8.782500000000e+02 5.804661767472e+00 0.000000000000e+00 0.000000000000e+00
8.785000000000e+02 6.210354853856e+00 0.000000000000e+00 0.000000000000e+00
8.787500000000e+02 6.418454663424e+00 0.000000000000e+00 0.000000000000e+00
8.790000000000e+02 6.439330453471e+00 0.000000000000e+00 0.000000000000e+00
8.792500000000e+02 6.287109305457e+00 0.000000000000e+00 0.000000000000e+00
8.795000000000e+02 5.976895189151e+00 0.000000000000e+00 0.000000000000e+00
8.797500000000e+02 5.522621130435e+00 0.000000000000e+00 0.000000000000e+00
8.800000000000e+02 4.935862556107e+00 0.000000000000e+00 0.000000000000e+00
8.802500000000e+02 4.225777293081e+00 0.000000000000e+00 0.000000000000e+00
8.805000000000e+02 3.400149844404e+00 0.000000000000e+00 0.000000000000e+00
8.807500000000e+02 2.467332014584e+00 0.000000000000e+00 0.000000000000e+00
8.810000000000e+02 1.438716179148e+00 0.000000000000e+00 0.000000000000e+00
8.812500000000e+02 3.312748992261e-01 0.000000000000e+00 0.000000000000e+00
8.815000000000e+02 -8.303328849365e-01 0.000000000000e+00 0.000000000000e+00
8.817500000000e+02 -2.012547077881e+00 0.000000000000e+00 0.000000000000e+00
8.820000000000e+02 -3.172928758709e+00 0.000000000000e+00 0.000000000000e+00
8.822500000000e+02 -4.261597393093e+00 0.000000000000e+00 0.000000000000e+00
8.825000000000e+02 -5.224060310357e+00 0.000000000000e+00 0.000000000000e+00
8.827500000000e+02 -6.005207027212e+00 0.000000000000e+00 0.000000000000e+00
8.830000000000e+02 -6.554060846327e+00 0.000000000000e+00 0.000000000000e+00
8.832500000000e+02 -6.828750555366e+00 0.000000000000e+00 0.000000000000e+00
8.835000000000e+02 -6.801105046064e+00 0.000000000000e+00 0.000000000000e+00
8.837500000000e+02 -6.460292711227e+00 0.000000000000e+00 0.000000000000e+00
8.840000000000e+02 -5.815024031888e+00 0.000000000000e+00 0.000000000000e+00
8.842500000000e+02 -4.893997517699e+00 0.000000000000e+00 0.000000000000e+00
8.845000000000e+02 -3.744474724340e+00 0.000000000000e+00 0.000000000000e+00
8.847500000000e+02 -2.429092004557e+00 0.000000000000e+00 0.000000000000e+00
8.850000000000e+02 -1.021225337512e+00 0.000000000000e+00 0.000000000000e+00
8.852500000000e+02 4.006076021746e-01 0.000000000000e+00 0.000000000000e+00
8.855000000000e+02 1.758718801065e+00 0.000000000000e+00 0.000000000000e+00
8.857500000000e+02 2.981975739736e+00 0.000000000000e+00 0.000000000000e+00
8.860000000000e+02 4.010711041509e+00 0.000000000000e+00 0.000000000000e+00
8.862500000000e+02 4.800363065235e+00 0.000000000000e+00 0.000000000000e+00
8.865000000000e+02 5.323564066104e+00 0.000000000000e+00 0.000000000000e+00
8.867500000000e+02 5.570589269683e+00 0.000000000000e+00 0.000000000000e+00
8.870000000000e+02 5.548276602890e+00 0.000000000000e+00 0.000000000000e+00
8.872500000000e+02 5.277696298540e+00 0.000000000000e+00 0.000000000000e+00
8.875000000000e+02 4.790970285115e+00 0.000000000000e+00 0.000000000000e+00
8.877500000000e+02 4.127699130447e+00 0.000000000000e+00 0.000000000000e+00
8.880000000000e+02 3.331444897895e+00 0.000000000000e+00 0.000000000000e+00
8.882500000000e+02 2.446647174824e+00 0.000000000000e+00 0.000000000000e+00
8.885000000000e+02 1.516231213822e+00 0.000000000000e+00 0.000000000000e+00
8.887500000000e+02 5.800225154083e-01 0.000000000000e+00 0.000000000000e+00
8.890000000000e+02 -3.260646874346e-01 0.000000000000e+00 0.000000000000e+00
8.892500000000e+02 -1.170223325895e+00 0.000000000000e+00 0.000000000000e+00
8.895000000000e+02 -1.924577536412e+00 0.000000000000e+00 0.000000000000e+00
8.897500000000e+02 -2.564911808875e+00 0.000000000000e+00 0.000000000000e+00
8.900000000000e+02 -3.070559953357e+00 0.000000000000e+00 0.000000000000e+00
8.902500000000e+02 -3.424636901723e+00 0.000000000000e+00 0.000000000000e+00
8.905000000000e+02 -3.614689295236e+00 0.000000000000e+00 0.000000000000e+00
8.907500000000e+02 -3.633718151449e+00 0.000000000000e+00 0.000000000000e+00
8.910000000000e+02 -3.481410893892e+00 0.000000000000e+00 0.000000000000e+00
8.912500000000e+02 -3.165331760938e+00 0.000000000000e+00 0.000000000000e+00
8.915000000000e+02 -2.701775621805e+00 0.000000000000e+00 0.000000000000e+00
8.917500000000e+02 -2.115999809780e+00 0.000000000000e+00 0.000000000000e+00
8.920000000000e+02 -1.441612244454e+00 0.000000000000e+00 0.000000000000e+00
8.922500000000e+02 -7.190034277124e-01 0.000000000000e+00 0.000000000000e+00
8.925000000000e+02 7.151247905795e-03 0.000000000000e+00 0.000000000000e+00
8.927500000000e+02 6.911453672070e-01 0.000000000000e+00 0.000000000000e+00
8.930000000000e+02 1.289945965246e+00 0.000000000000e+00 0.000000000000e+00
8.932500000000e+02 1.766947503664e+00 0.000000000000e+00 0.000000000000e+00
8.935000000000e+02 2.095331670712e+00 0.000000000000e+00 0.000000000000e+00
8.937500000000e+02 2.260608407802e+00 0.000000000000e+00 0.000000000000e+00
8.940000000000e+02 2.261993860738e+00 0.000000000000e+00 0.000000000000e+00
8.942500000000e+02 2.112412808192e+00 0.000000000000e+00 0.000000000000e+00
8.945000000000e+02 1.837079034015e+00 0.000000000000e+00 0.000000000000e+00
8.947500000000e+02 1.470784296079e+00 0.000000000000e+00 0.000000000000e+00
8.950000000000e+02 1.054190293856e+00 0.000000000000e+00 0.000000000000e+00
8.952500000000e+02 6.295453785254e-01 0.000000000000e+00 0.000000000000e+00
8.955000000000e+02 2.363208420651e-01 0.000000000000e+00 0.000000000000e+00
8.957500000000e+02 -9.272963453441e-02 0.000000000000e+00 0.000000000000e+00
8.960000000000e+02 -3.346403215148e-01 0.000000000000e+00 0.000000000000e+00
8.962500000000e+02 -4.781000086451e-01 0.000000000000e+00 0.000000000000e+00
8.965000000000e+02 -5.239354871370e-01 0.000000000000e+00 0.000000000000e+00
8.967500000000e+02 -4.842060053236e-01 0.000000000000e+00 0.000000000000e+00
8.970000000000e+02 -3.800714752190e-01 0.000000000000e+00 0.000000000000e+00
8.972500000000e+02 -2.387388315722e-01 0.000000000000e+00 0.000000000000e+00
8.975000000000e+02 -8.988762111492e-02 0.000000000000e+00 0.000000000000e+00
8.977500000000e+02 3.798319623792e-02 0.000000000000e+00 0.000000000000e+00
8.980000000000e+02 1.208625937482e-01 0.000000000000e+00 0.000000000000e+00
8.982500000000e+02 1.418340346897e-01 0.000000000000e+00 0.000000000000e+00
8.985000000000e+02 9.273539997282e-02 0.000000000000e+00 0.000000000000e+00
8.987500000000e+02 -2.524280175083e-02 0.000000000000e+00 0.000000000000e+00
8.990000000000e+02 -2.020031803732e-01 0.000000000000e+00 0.000000000000e+00
8.992500000000e+02 -4.198967245082e-01 0.000000000000e+00 0.000000000000e+00
8.995000000000e+02 -6.557668484594e-01 0.000000000000e+00 0.000000000000e+00
8.997500000000e+02 -8.834138498001e-01 0.000000000000e+00 0.000000000000e+00
9.000000000000e+02 -1.076203776138e+00 0.000000000000e+00 0.000000000000e+00
9.002500000000e+02 -1.209572974158e+00 0.000000000000e+00 0.000000000000e+00
9.005000000000e+02 -1.263231570823e+00 0.000000000000e+00 0.000000000000e+00
9.007500000000e+02 -1.222932798562e+00 0.000000000000e+00 0.000000000000e+00
9.010000000000e+02 -1.081737232808e+00 0.000000000000e+00 0.000000000000e+00
9.012500000000e+02 -8.407508484681e-01 0.000000000000e+00 0.000000000000e+00
9.015000000000e+02 -5.093468764803e-01 0.000000000000e+00 0.000000000000e+00
9.017500000000e+02 -1.048927388517e-01 0.000000000000e+00 0.000000000000e+00
9.020000000000e+02 3.480007791451e-01 0.000000000000e+00 0.000000000000e+00
9.022500000000e+02 8.187019355097e-01 0.000000000000e+00 0.000000000000e+00
9.025000000000e+02 1.272252970022e+00 0.000000000000e+00 0.000000000000e+00
9.027500000000e+02 1.671531590645e+00 0.000000000000e+00 0.000000000000e+00
9.030000000000e+02 1.979844831964e+00 0.000000000000e+00 0.000000000000e+00
9.032500000000e+02 2.163869646448e+00 0.000000000000e+00 0.000000000000e+00
9.035000000000e+02 2.196784161838e+00 0.000000000000e+00 0.000000000000e+00
9.037500000000e+02 2.061354706453e+00 0.000000000000e+00 0.000000000000e+00
9.040000000000e+02 1.752671897339e+00 0.000000000000e+00 0.000000000000e+00
9.042500000000e+02 1.280182067773e+00 0.000000000000e+00 0.000000000000e+00
9.045000000000e+02 6.686548793916e-01 0.000000000000e+00 0.000000000000e+00
9.047500000000e+02 -4.222356076528e-02 0.000000000000e+00 0.000000000000e+00
9.050000000000e+02 -7.998356350810e-01 0.000000000000e+00 0.000000000000e+00
9.052500000000e+02 -1.542237898757e+00 0.000000000000e+00 0.000000000000e+00
9.055000000000e+02 -2.203230754086e+00 0.000000000000e+00 0.000000000000e+00
9.057500000000e+02 -2.718521518690e+00 0.000000000000e+00 0.000000000000e+00
9.060000000000e+02 -3.032412466067e+00 0.000000000000e+00 0.000000000000e+00
9.062500000000e+02 -3.104295935508e+00 0.000000000000e+00 0.000000000000e+00
9.065000000000e+02 -2.914166675694e+00 0.000000000000e+00 0.000000000000e+00
9.067500000000e+02 -2.466388206619e+00 0.000000000000e+00 0.000000000000e+00
9.070000000000e+02 -1.791083697925e+00 0.000000000000e+00 0.000000000000e+00
9.072500000000e+02 -9.427560590559e-01 0.000000000000e+00 0.000000000000e+00
9.075000000000e+02 3.945676054078e-03 0.000000000000e+00 0.000000000000e+00
9.077500000000e+02 9.610421100141e-01 0.000000000000e+00 0.000000000000e+00
9.080000000000e+02 1.835998979774e+00 0.000000000000e+00 0.000000000000e+00
9.082500000000e+02 2.541542072437e+00 0.000000000000e+00 0.000000000000e+00
9.085000000000e+02 3.005392119730e+00 0.000000000000e+00 0.000000000000e+00
9.087500000000e+02 3.178735217067e+00 0.000000000000e+00 0.000000000000e+00
9.090000000000e+02 3.042332188490e+00 0.000000000000e+00 0.000000000000e+00
9.092500000000e+02 2.609409399187e+00 0.000000000000e+00 0.000000000000e+00
9.095000000000e+02 1.924840508637e+00 0.000000000000e+00 0.000000000000e+00
9.097500000000e+02 1.060580661680e+00 0.000000000000e+00 0.000000000000e+00
9.100000000000e+02 1.077941667993e-01 0.000000000000e+00 0.000000000000e+00
9.102500000000e+02 -8.334407341190e-01 0.000000000000e+00 0.000000000000e+00
9.105000000000e+02 -1.665623517096e+00 0.000000000000e+00 0.000000000000e+00
9.107500000000e+02 -2.305101401418e+00 0.000000000000e+00 0.000000000000e+00
9.110000000000e+02 -2.691692097099e+00 0.000000000000e+00 0.000000000000e+00
9.112500000000e+02 -2.795417987750e+00 0.000000000000e+00 0.000000000000e+00
9.115000000000e+02 -2.619467954509e+00 0.000000000000e+00 0.000000000000e+00
9.117500000000e+02 -2.198989560171e+00 0.000000000000e+00 0.000000000000e+00
9.120000000000e+02 -1.595865845762e+00 0.000000000000e+00 0.000000000000e+00
9.122500000000e+02 -8.901721515610e-01 0.000000000000e+00 0.000000000000e+00
9.125000000000e+02 -1.694628825497e-01 0.000000000000e+00 0.000000000000e+00
9.127500000000e+02 4.826601378103e-01 0.000000000000e+00 0.000000000000e+00
9.130000000000e+02 9.971431906307e-01 0.000000000000e+00 0.000000000000e+00
9.132500000000e+02 1.327800103803e+00 0.000000000000e+00 0.000000000000e+00
9.135000000000e+02 1.456235383113e+00 0.000000000000e+00 0.000000000000e+00
9.137500000000e+02 1.392733317506e+00 0.000000000000e+00 0.000000000000e+00
9.140000000000e+02 1.173053613687e+00 0.000000000000e+00 0.000000000000e+00
9.142500000000e+02 8.516656194060e-01 0.000000000000e+00 0.000000000000e+00
9.145000000000e+02 4.924716781945e-01 0.000000000000e+00 0.000000000000e+00
9.147500000000e+02 1.584382786335e-01 0.000000000000e+00 0.000000000000e+00
9.150000000000e+02 -9.828532750856e-02 0.000000000000e+00 0.000000000000e+00
9.152500000000e+02 -2.442546668181e-01 0.000000000000e+00 0.000000000000e+00
9.155000000000e+02 -2.694178686496e-01 0.000000000000e+00 0.000000000000e+00
9.157500000000e+02 -1.878843436314e-01 0.000000000000e+00 0.000000000000e+00
9.160000000000e+02 -3.465725773691e-02 0.000000000000e+00 0.000000000000e+00
9.162500000000e+02 1.411580038760e-01 0.000000000000e+00 0.000000000000e+00
9.165000000000e+02 2.855961977048e-01 0.000000000000e+00 0.000000000000e+00
9.167500000000e+02 3.500465659130e-01 0.000000000000e+00 0.000000000000e+00
9.170000000000e+02 3.007756575058e-01 0.000000000000e+00 0.000000000000e+00
9.172500000000e+02 1.261651965097e-01 0.000000000000e+00 0.000000000000e+00
9.175000000000e+02 -1.596077446257e-01 0.000000000000e+00 0.000000000000e+00
9.177500000000e+02 -5.171921332262e-01 0.000000000000e+00 0.000000000000e+00
9.180000000000e+02 -8.870681071936e-01 0.000000000000e+00 0.000000000000e+00
9.182500000000e+02 -1.198321381287e+00 0.000000000000e+00 0.000000000000e+00
9.185000000000e+02 -1.379946999506e+00 0.000000000000e+00 0.000000000000e+00
9.187500000000e+02 -1.372986836317e+00 0.000000000000e+00 0.000000000000e+00
9.190000000000e+02 -1.141595278182e+00 0.000000000000e+00 0.000000000000e+00
9.192500000000e+02 -6.812042482564e-01 0.000000000000e+00 0.000000000000e+00
9.195000000000e+02 -2.232098908768e-02 0.000000000000e+00 0.000000000000e+00
9.197500000000e+02 7.709047351405e-01 0.000000000000e+00 0.000000000000e+00
9.200000000000e+02 1.607445650864e+00 0.000000000000e+00 0.000000000000e+00
9.202500000000e+02 2.380785015825e+00 0.000000000000e+00 0.000000000000e+00
9.205000000000e+02 2.983479144037e+00 0.000000000000e+00 0.000000000000e+00
9.207500000000e+02 3.322892065035e+00 0.000000000000e+00 0.000000000000e+00
9.210000000000e+02 3.335822029376e+00 0.000000000000e+00 0.000000000000e+00
9.212500000000e+02 2.999789788170e+00 0.000000000000e+00 0.000000000000e+00
9.215000000000e+02 2.339142191304e+00 0.000000000000e+00 0.000000000000e+00
9.217500000000e+02 1.424797599492e+00 0.000000000000e+00 0.000000000000e+00
9.220000000000e+02 3.673334899216e-01 0.000000000000e+00 0.000000000000e+00
9.222500000000e+02 -6.959295794904e-01 0.000000000000e+00 0.000000000000e+00
9.225000000000e+02 -1.618296604940e+00 0.000000000000e+00 0.000000000000e+00
9.227500000000e+02 -2.263261283301e+00 0.000000000000e+00 0.000000000000e+00
9.230000000000e+02 -2.523597781784e+00 0.000000000000e+00 0.000000000000e+00
9.232500000000e+02 -2.337275884931e+00 0.000000000000e+00 0.000000000000e+00
9.235000000000e+02 -1.697841110040e+00 0.000000000000e+00 0.000000000000e+00
9.237500000000e+02 -6.575967189287e-01 0.000000000000e+00 0.000000000000e+00
9.240000000000e+02 6.771207399776e-01 0.000000000000e+00 0.000000000000e+00
9.242500000000e+02 2.158195612005e+00 0.000000000000e+00 0.000000000000e+00
9.245000000000e+02 3.614075891894e+00 0.000000000000e+00 0.000000000000e+00
9.247500000000e+02 4.871871708962e+00 0.000000000000e+00 0.000000000000e+00
9.250000000000e+02 5.780288674520e+00 0.000000000000e+00 0.000000000000e+00
9.252500000000e+02 6.230281548159e+00 0.000000000000e+00 0.000000000000e+00
9.255000000000e+02 6.170550850778e+00 0.000000000000e+00 0.000000000000e+00
9.257500000000e+02 5.615649095246e+00 0.000000000000e+00 0.000000000000e+00
9.260000000000e+02 4.645432047580e+00 0.000000000000e+00 0.000000000000e+00
9.262500000000e+02 3.395754188341e+00 0.000000000000e+00 0.000000000000e+00
9.265000000000e+02 2.041506796051e+00 0.000000000000e+00 0.000000000000e+00
9.267500000000e+02 7.741646898920e-01 0.000000000000e+00 0.000000000000e+00
9.270000000000e+02 -2.232074696924e-01 0.000000000000e+00 0.000000000000e+00
9.272500000000e+02 -8.001497660759e-01 0.000000000000e+00 0.000000000000e+00
9.275000000000e+02 -8.589297268250e-01 0.000000000000e+00 0.000000000000e+00
9.277500000000e+02 -3.678386280139e-01 0.000000000000e+00 0.000000000000e+00
9.280000000000e+02 6.341906524977e-01 0.000000000000e+00 0.000000000000e+00
9.282500000000e+02 2.042331307905e+00 0.000000000000e+00 0.000000000000e+00
9.285000000000e+02 3.699394738673e+00 0.000000000000e+00 0.000000000000e+00
9.287500000000e+02 5.416369676885e+00 0.000000000000e+00 0.000000000000e+00
9.290000000000e+02 6.997232028674e+00 0.000000000000e+00 0.000000000000e+00
9.292500000000e+02 8.264701528972e+00 0.000000000000e+00 0.000000000000e+00
9.295000000000e+02 9.083487140971e+00 0.000000000000e+00 0.000000000000e+00
9.297500000000e+02 9.377901841378e+00 0.000000000000e+00 0.000000000000e+00
9.300000000000e+02 9.141492665766e+00 0.000000000000e+00 0.000000000000e+00
9.302500000000e+02 8.437418008400e+00 0.000000000000e+00 0.000000000000e+00
9.305000000000e+02 7.389561064434e+00 0.000000000000e+00 0.000000000000e+00
9.307500000000e+02 6.165622448361e+00 0.000000000000e+00 0.000000000000e+00
9.310000000000e+02 4.954513814388e+00 0.000000000000e+00 0.000000000000e+00
9.312500000000e+02 3.941130167668e+00 0.000000000000e+00 0.000000000000e+00
9.315000000000e+02 3.281909444265e+00 0.000000000000e+00 0.000000000000e+00
9.317500000000e+02 3.084451324758e+00 0.000000000000e+00 0.000000000000e+00
9.320000000000e+02 3.393885660477e+00 0.000000000000e+00 0.000000000000e+00
9.322500000000e+02 4.187738278255e+00 0.000000000000e+00 0.000000000000e+00
9.325000000000e+02 5.379871416782e+00 0.000000000000e+00 0.000000000000e+00
9.327500000000e+02 6.832840917958e+00 0.000000000000e+00 0.000000000000e+00
9.330000000000e+02 8.376882920661e+00 0.000000000000e+00 0.000000000000e+00
9.332500000000e+02 9.832872833397e+00 0.000000000000e+00 0.000000000000e+00
9.335000000000e+02 1.103610454794e+01 0.000000000000e+00 0.000000000000e+00
9.337500000000e+02 1.185768045464e+01 0.000000000000e+00 0.000000000000e+00
9.340000000000e+02 1.222068370557e+01 0.000000000000e+00 0.000000000000e+00
9.342500000000e+02 1.210906366099e+01 0.000000000000e+00 0.000000000000e+00
9.345000000000e+02 1.156819259584e+01 0.000000000000e+00 0.000000000000e+00
9.347500000000e+02 1.069720062468e+01 0.000000000000e+00 0.000000000000e+00
9.350000000000e+02 9.634306467840e+00 0.000000000000e+00 0.000000000000e+00
9.352500000000e+02 8.537282614126e+00 0.000000000000e+00 0.000000000000e+00
9.355000000000e+02 7.561802443315e+00 0.000000000000e+00 0.000000000000e+00
9.357500000000e+02 6.840637436258e+00 0.000000000000e+00 0.000000000000e+00
9.360000000000e+02 6.466483505902e+00 0.000000000000e+00 0.000000000000e+00
9.362500000000e+02 6.480632508285e+00 0.000000000000e+00 0.000000000000e+00
9.365000000000e+02 6.868854606892e+00 0.000000000000e+00 0.000000000000e+00
9.367500000000e+02 7.564843294927e+00 0.000000000000e+00 0.000000000000e+00
9.370000000000e+02 8.460540784104e+00 0.000000000000e+00 0.000000000000e+00
9.372500000000e+02 9.421749365062e+00 0.000000000000e+00 0.000000000000e+00
9.375000000000e+02 1.030676573214e+01 0.000000000000e+00 0.000000000000e+00
9.377500000000e+02 1.098543466162e+01 0.000000000000e+00 0.000000000000e+00
9.380000000000e+02 1.135604272239e+01 0.000000000000e+00 0.000000000000e+00
9.382500000000e+02 1.135784742453e+01 0.000000000000e+00 0.000000000000e+00
9.385000000000e+02 1.097770012415e+01 0.000000000000e+00 0.000000000000e+00
9.387500000000e+02 1.025007215569e+01 0.000000000000e+00 0.000000000000e+00
9.390000000000e+02 9.250710431084e+00 0.000000000000e+00 0.000000000000e+00
9.392500000000e+02 8.085003526266e+00 0.000000000000e+00 0.000000000000e+00
9.395000000000e+02 6.872817289300e+00 0.000000000000e+00 0.000000000000e+00
9.397500000000e+02 5.731973720635e+00 0.000000000000e+00 0.000000000000e+00
9.400000000000e+02 4.762650979738e+00 0.000000000000e+00 0.000000000000e+00
9.402500000000e+02 4.034772906157e+00 0.000000000000e+00 0.000000000000e+00
9.405000000000e+02 3.579973602936e+00 0.000000000000e+00 0.000000000000e+00
9.407500000000e+02 3.389042627165e+00 0.000000000000e+00 0.000000000000e+00
9.410000000000e+02 3.414979525142e+00 0.000000000000e+00 0.000000000000e+00
9.412500000000e+02 3.581022590206e+00 0.000000000000e+00 0.000000000000e+00
9.415000000000e+02 3.792369471796e+00 0.000000000000e+00 0.000000000000e+00
9.417500000000e+02 3.949860173165e+00 0.000000000000e+00 0.000000000000e+00
9.420000000000e+02 3.963698799378e+00 0.000000000000e+00 0.000000000000e+00
9.422500000000e+02 3.765365138527e+00 0.000000000000e+00 0.000000000000e+00
9.425000000000e+02 3.316189327839e+00 0.000000000000e+00 0.000000000000e+00
9.427500000000e+02 2.611578126532e+00 0.000000000000e+00 0.000000000000e+00
9.430000000000e+02 1.680511320933e+00 0.000000000000e+00 0.000000000000e+00
9.432500000000e+02 5.805809279688e-01 0.000000000000e+00 0.000000000000e+00
9.435000000000e+02 -6.105657340200e-01 0.000000000000e+00 0.000000000000e+00
9.437500000000e+02 -1.806072259934e+00 0.000000000000e+00 0.000000000000e+00
9.440000000000e+02 -2.921452637607e+00 0.000000000000e+00 0.000000000000e+00
9.442500000000e+02 -3.885320163826e+00 0.000000000000e+00 0.000000000000e+00
9.445000000000e+02 -4.647869054223e+00 0.000000000000e+00 0.000000000000e+00
9.447500000000e+02 -5.186078647072e+00 0.000000000000e+00 0.000000000000e+00
9.450000000000e+02 -5.505098291096e+00 0.000000000000e+00 0.000000000000e+00
9.452500000000e+02 -5.635809057040e+00 0.000000000000e+00 0.000000000000e+00
9.455000000000e+02 -5.629071365785e+00 0.000000000000e+00 0.000000000000e+00
9.457500000000e+02 -5.547587592573e+00 0.000000000000e+00 0.000000000000e+00
9.460000000000e+02 -5.456583710422e+00 0.000000000000e+00 0.000000000000e+00
9.462500000000e+02 -5.414614242333e+00 0.000000000000e+00 0.000000000000e+00
9.465000000000e+02 -5.465715410181e+00 0.000000000000e+00 0.000000000000e+00
9.467500000000e+02 -5.633892004754e+00 0.000000000000e+00 0.000000000000e+00
9.470000000000e+02 -5.920564246586e+00 0.000000000000e+00 0.000000000000e+00
9.472500000000e+02 -6.305175865630e+00 0.000000000000e+00 0.000000000000e+00
9.475000000000e+02 -6.748733906846e+00 0.000000000000e+00 0.000000000000e+00
9.477500000000e+02 -7.199672098190e+00 0.000000000000e+00 0.000000000000e+00
9.480000000000e+02 -7.601150748391e+00 0.000000000000e+00 0.000000000000e+00
9.482500000000e+02 -7.898759007304e+00 0.000000000000e+00 0.000000000000e+00
9.485000000000e+02 -8.047582640031e+00 0.000000000000e+00 0.000000000000e+00
9.487500000000e+02 -8.017735103135e+00 0.000000000000e+00 0.000000000000e+00
9.490000000000e+02 -7.797696722902e+00 0.000000000000e+00 0.000000000000e+00
9.492500000000e+02 -7.395127700773e+00 0.000000000000e+00 0.000000000000e+00
9.495000000000e+02 -6.835169370446e+00 0.000000000000e+00 0.000000000000e+00
9.497500000000e+02 -6.156577301439e+00 0.000000000000e+00 0.000000000000e+00
9.500000000000e+02 -5.406297306903e+00 0.000000000000e+00 0.000000000000e+00
9.502500000000e+02 -4.633269360859e+00 0.000000000000e+00 0.000000000000e+00
9.505000000000e+02 -3.882307000552e+00 0.000000000000e+00 0.000000000000e+00
9.507500000000e+02 -3.188848610055e+00 0.000000000000e+00 0.000000000000e+00
9.510000000000e+02 -2.575224598501e+00 0.000000000000e+00 0.000000000000e+00
9.512500000000e+02 -2.048855894383e+00 0.000000000000e+00 0.000000000000e+00
9.515000000000e+02 -1.602527881816e+00 0.000000000000e+00 0.000000000000e+00
9.517500000000e+02 -1.216607122862e+00 0.000000000000e+00 0.000000000000e+00
9.520000000000e+02 -8.628218826327e-01 0.000000000000e+00 0.000000000000e+00
9.522500000000e+02 -5.090417354532e-01 0.000000000000e+00 0.000000000000e+00
9.525000000000e+02 -1.243871905360e-01 0.000000000000e+00 0.000000000000e+00
9.527500000000e+02 3.160133080801e-01 0.000000000000e+00 0.000000000000e+00
9.530000000000e+02 8.272271296932e-01 0.000000000000e+00 0.000000000000e+00
9.532500000000e+02 1.412141114212e+00 0.000000000000e+00 0.000000000000e+00
9.535000000000e+02 2.060763276547e+00 0.000000000000e+00 0.000000000000e+00
9.537500000000e+02 2.751235434277e+00 0.000000000000e+00 0.000000000000e+00
9.540000000000e+02 3.452369650664e+00 0.000000000000e+00 0.000000000000e+00
9.542500000000e+02 4.127334138116e+00 0.000000000000e+00 0.000000000000e+00
9.545000000000e+02 4.737981867223e+00 0.000000000000e+00 0.000000000000e+00
9.547500000000e+02 5.249251873478e+00 0.000000000000e+00 0.000000000000e+00
9.550000000000e+02 5.633084256196e+00 0.000000000000e+00 0.000000000000e+00
9.552500000000e+02 5.871370840082e+00 0.000000000000e+00 0.000000000000e+00
9.555000000000e+02 5.957601689833e+00 0.000000000000e+00 0.000000000000e+00
9.557500000000e+02 5.897043863965e+00 0.000000000000e+00 0.000000000000e+00
9.560000000000e+02 5.705479761617e+00 0.000000000000e+00 0.000000000000e+00
9.562500000000e+02 5.406713970968e+00 0.000000000000e+00 0.000000000000e+00
9.565000000000e+02 5.029207454191e+00 0.000000000000e+00 0.000000000000e+00
9.567500000000e+02 4.602298555251e+00 0.000000000000e+00 0.000000000000e+00
9.570000000000e+02 4.152510583592e+00 0.000000000000e+00 0.000000000000e+00
9.572500000000e+02 3.700422169433e+00 0.000000000000e+00 0.000000000000e+00
9.575000000000e+02 3.258493633292e+00 0.000000000000e+00 0.000000000000e+00
9.577500000000e+02 2.830111830504e+00 0.000000000000e+00 0.000000000000e+00
9.580000000000e+02 2.409954479498e+00 0.000000000000e+00 0.000000000000e+00
9.582500000000e+02 1.985603441658e+00 0.000000000000e+00 0.000000000000e+00
9.585000000000e+02 1.540176266024e+00 0.000000000000e+00 0.000000000000e+00
9.587500000000e+02 1.055616318643e+00 0.000000000000e+00 0.000000000000e+00
9.590000000000e+02 5.161996977634e-01 0.000000000000e+00 0.000000000000e+00
9.592500000000e+02 -8.820831267694e-02 0.000000000000e+00 0.000000000000e+00
9.595000000000e+02 -7.595805442239e-01 0.000000000000e+00 0.000000000000e+00
9.597500000000e+02 -1.490183558601e+00 0.000000000000e+00 0.000000000000e+00
9.600000000000e+02 -2.262274017130e+00 0.000000000000e+00 0.000000000000e+00
9.602500000000e+02 -3.049089510596e+00 0.000000000000e+00 0.000000000000e+00
9.605000000000e+02 -3.817022279594e+00 0.000000000000e+00 0.000000000000e+00
9.607500000000e+02 -4.528713355010e+00 0.000000000000e+00 0.000000000000e+00
9.610000000000e+02 -5.146687279694e+00 0.000000000000e+00 0.000000000000e+00
9.612500000000e+02 -5.637078727001e+00 0.000000000000e+00 0.000000000000e+00
9.615000000000e+02 -5.972990918581e+00 0.000000000000e+00 0.000000000000e+00
9.617500000000e+02 -6.137073406757e+00 0.000000000000e+00 0.000000000000e+00
9.620000000000e+02 -6.123007618309e+00 0.000000000000e+00 0.000000000000e+00
9.622500000000e+02 -5.935729762725e+00 0.000000000000e+00 0.000000000000e+00
9.625000000000e+02 -5.590384162115e+00 0.000000000000e+00 0.000000000000e+00
9.627500000000e+02 -5.110164567514e+00 0.000000000000e+00 0.000000000000e+00
9.630000000000e+02 -4.523345028985e+00 0.000000000000e+00 0.000000000000e+00
9.632500000000e+02 -3.859906266432e+00 0.000000000000e+00 0.000000000000e+00
9.635000000000e+02 -3.148214109585e+00 0.000000000000e+00 0.000000000000e+00
9.637500000000e+02 -2.412196230236e+00 0.000000000000e+00 0.000000000000e+00
9.640000000000e+02 -1.669392866906e+00 0.000000000000e+00 0.000000000000e+00
9.642500000000e+02 -9.301353655247e-01 0.000000000000e+00 0.000000000000e+00
9.645000000000e+02 -1.979489577659e-01 0.000000000000e+00 0.000000000000e+00
9.647500000000e+02 5.288958846026e-01 0.000000000000e+00 0.000000000000e+00
9.650000000000e+02 1.254922789359e+00 0.000000000000e+00 0.000000000000e+00
9.652500000000e+02 1.984451527731e+00 0.000000000000e+00 0.000000000000e+00
9.655000000000e+02 2.718518054086e+00 0.000000000000e+00 0.000000000000e+00
9.657500000000e+02 3.452189457279e+00 0.000000000000e+00 0.000000000000e+00
9.660000000000e+02 4.172706681544e+00 0.000000000000e+00 0.000000000000e+00
9.662500000000e+02 4.858782984883e+00 0.000000000000e+00 0.000000000000e+00
9.665000000000e+02 5.481233614669e+00 0.000000000000e+00 0.000000000000e+00
9.667500000000e+02 6.004932059232e+00 0.000000000000e+00 0.000000000000e+00
9.670000000000e+02 6.391904570260e+00 0.000000000000e+00 0.000000000000e+00
9.672500000000e+02 6.605212430446e+00 0.000000000000e+00 0.000000000000e+00
9.675000000000e+02 6.613153134112e+00 0.000000000000e+00 0.000000000000e+00
9.677500000000e+02 6.393254078682e+00 0.000000000000e+00 0.000000000000e+00
9.680000000000e+02 5.935544300871e+00 0.000000000000e+00 0.000000000000e+00
9.682500000000e+02 5.244670614187e+00 0.000000000000e+00 0.000000000000e+00
9.685000000000e+02 4.340564152087e+00 0.000000000000e+00 0.000000000000e+00
9.687500000000e+02 3.257543546678e+00 0.000000000000e+00 0.000000000000e+00
9.690000000000e+02 2.041937759713e+00 0.000000000000e+00 0.000000000000e+00
9.692500000000e+02 7.484984014909e-01 0.000000000000e+00 0.000000000000e+00
9.695000000000e+02 -5.639771634136e-01 0.000000000000e+00 0.000000000000e+00
9.697500000000e+02 -1.837295219868e+00 0.000000000000e+00 0.000000000000e+00
9.700000000000e+02 -3.018244650670e+00 0.000000000000e+00 0.000000000000e+00
9.702500000000e+02 -4.062208918658e+00 0.000000000000e+00 0.000000000000e+00
9.705000000000e+02 -4.935627214151e+00 0.000000000000e+00 0.000000000000e+00
9.707500000000e+02 -5.617083948255e+00 0.000000000000e+00 0.000000000000e+00
9.710000000000e+02 -6.096996339383e+00 0.000000000000e+00 0.000000000000e+00
9.712500000000e+02 -6.376061115025e+00 0.000000000000e+00 0.000000000000e+00
9.715000000000e+02 -6.462786369613e+00 0.000000000000e+00 0.000000000000e+00
9.717500000000e+02 -6.370550091006e+00 0.000000000000e+00 0.000000000000e+00
9.720000000000e+02 -6.114676510967e+00 0.000000000000e+00 0.000000000000e+00
9.722500000000e+02 -5.709998343212e+00 0.000000000000e+00 0.000000000000e+00
9.725000000000e+02 -5.169280663016e+00 0.000000000000e+00 0.000000000000e+00
9.727500000000e+02 -4.502734158228e+00 0.000000000000e+00 0.000000000000e+00
9.730000000000e+02 -3.718663361610e+00 0.000000000000e+00 0.000000000000e+00
9.732500000000e+02 -2.825105942761e+00 0.000000000000e+00 0.000000000000e+00
9.735000000000e+02 -1.832150140574e+00 0.000000000000e+00 0.000000000000e+00
9.737500000000e+02 -7.544941486633e-01 0.000000000000e+00 0.000000000000e+00
9.740000000000e+02 3.862474825404e-01 0.000000000000e+00 0.000000000000e+00
9.742500000000e+02 1.559969962662e+00 0.000000000000e+00 0.000000000000e+00
9.745000000000e+02 2.727627878371e+00 0.000000000000e+00 0.000000000000e+00
9.747500000000e+02 3.842149150025e+00 0.000000000000e+00 0.000000000000e+00
9.750000000000e+02 4.850763005984e+00 0.000000000000e+00 0.000000000000e+00
9.752500000000e+02 5.698586164427e+00 0.000000000000e+00 0.000000000000e+00
9.755000000000e+02 6.333120648782e+00 0.000000000000e+00 0.000000000000e+00
9.757500000000e+02 6.709167905024e+00 0.000000000000e+00 0.000000000000e+00
9.760000000000e+02 6.793578756824e+00 0.000000000000e+00 0.000000000000e+00
9.762500000000e+02 6.569250088607e+00 0.000000000000e+00 0.000000000000e+00
9.765000000000e+02 6.037849233981e+00 0.000000000000e+00 0.000000000000e+00
9.767500000000e+02 5.220887158454e+00 0.000000000000e+00 0.000000000000e+00
9.770000000000e+02 4.158953213879e+00 0.000000000000e+00 0.000000000000e+00
9.772500000000e+02 2.909141929233e+00 0.000000000000e+00 0.000000000000e+00
9.775000000000e+02 1.540916892708e+00 0.000000000000e+00 0.000000000000e+00
9.777500000000e+02 1.308397641164e-01 0.000000000000e+00 0.000000000000e+00
9.780000000000e+02 -1.243280093590e+00 0.000000000000e+00 0.000000000000e+00
9.782500000000e+02 -2.508203990476e+00 0.000000000000e+00 0.000000000000e+00
9.785000000000e+02 -3.600460576922e+00 0.000000000000e+00 0.000000000000e+00
9.787500000000e+02 -4.470425505149e+00 0.000000000000e+00 0.000000000000e+00
9.790000000000e+02 -5.084941289051e+00 0.000000000000e+00 0.000000000000e+00
9.792500000000e+02 -5.428322826515e+00 0.000000000000e+00 0.000000000000e+00
9.795000000000e+02 -5.501791433815e+00 0.000000000000e+00 0.000000000000e+00
9.797500000000e+02 -5.321559706772e+00 0.000000000000e+00 0.000000000000e+00
9.800000000000e+02 -4.915927501159e+00 0.000000000000e+00 0.000000000000e+00
9.802500000000e+02 -4.321829037305e+00 0.000000000000e+00 0.000000000000e+00
9.805000000000e+02 -3.581284842126e+00 0.000000000000e+00 0.000000000000e+00
9.807500000000e+02 -2.738162117041e+00 0.000000000000e+00 0.000000000000e+00
9.810000000000e+02 -1.835544626230e+00 0.000000000000e+00 0.000000000000e+00
9.812500000000e+02 -9.138771017949e-01 0.000000000000e+00 0.000000000000e+00
9.815000000000e+02 -9.902480167212e-03 0.000000000000e+00 0.000000000000e+00
9.817500000000e+02 8.437233350907e-01 0.000000000000e+00 0.000000000000e+00
9.820000000000e+02 1.618354420676e+00 0.000000000000e+00 0.000000000000e+00
9.822500000000e+02 2.289082487589e+00 0.000000000000e+00 0.000000000000e+00
9.825000000000e+02 2.834533597573e+00 0.000000000000e+00 0.000000000000e+00
9.827500000000e+02 3.236944084967e+00 0.000000000000e+00 0.000000000000e+00
9.830000000000e+02 3.482631306373e+00 0.000000000000e+00 0.000000000000e+00
9.832500000000e+02 3.562857778112e+00 0.000000000000e+00 0.000000000000e+00
9.835000000000e+02 3.474968990160e+00 0.000000000000e+00 0.000000000000e+00
9.837500000000e+02 3.223587132428e+00 0.000000000000e+00 0.000000000000e+00
9.840000000000e+02 2.821583190551e+00 0.000000000000e+00 0.000000000000e+00
9.842500000000e+02 2.290540128676e+00 0.000000000000e+00 0.000000000000e+00
9.845000000000e+02 1.660463730936e+00 0.000000000000e+00 0.000000000000e+00
9.847500000000e+02 9.685898449196e-01 0.000000000000e+00 0.000000000000e+00
9.850000000000e+02 2.572639224480e-01 0.000000000000e+00 0.000000000000e+00
9.852500000000e+02 -4.289884695857e-01 0.000000000000e+00 0.000000000000e+00
9.855000000000e+02 -1.046945468552e+00 0.000000000000e+00 0.000000000000e+00
9.857500000000e+02 -1.558365001277e+00 0.000000000000e+00 0.000000000000e+00
9.860000000000e+02 -1.933430382600e+00 0.000000000000e+00 0.000000000000e+00
9.862500000000e+02 -2.153539929810e+00 0.000000000000e+00 0.000000000000e+00
9.865000000000e+02 -2.213072988499e+00 0.000000000000e+00 0.000000000000e+00
9.867500000000e+02 -2.119876903618e+00 0.000000000000e+00 0.000000000000e+00
9.870000000000e+02 -1.894371244552e+00 0.000000000000e+00 0.000000000000e+00
9.872500000000e+02 -1.567336308497e+00 0.000000000000e+00 0.000000000000e+00
9.875000000000e+02 -1.176618853651e+00 0.000000000000e+00 0.000000000000e+00
9.877500000000e+02 -7.631259071507e-01 0.000000000000e+00 0.000000000000e+00
9.880000000000e+02 -3.665680272235e-01 0.000000000000e+00 0.000000000000e+00
9.882500000000e+02 -2.144400662411e-02 0.000000000000e+00 0.000000000000e+00
9.885000000000e+02 2.462743188823e-01 0.000000000000e+00 0.000000000000e+00
9.887500000000e+02 4.213906752884e-01 0.000000000000e+00 0.000000000000e+00
9.890000000000e+02 5.004376286146e-01 0.000000000000e+00 0.000000000000e+00
9.892500000000e+02 4.912696380637e-01 0.000000000000e+00 0.000000000000e+00
9.895000000000e+02 4.113982533330e-01 0.000000000000e+00 0.000000000000e+00
9.897500000000e+02 2.853200070845e-01 0.000000000000e+00 0.000000000000e+00
9.900000000000e+02 1.411975656712e-01 0.000000000000e+00 0.000000000000e+00
9.902500000000e+02 7.313559093878e-03 0.000000000000e+00 0.000000000000e+00
9.905000000000e+02 -9.128099902436e-02 0.000000000000e+00 0.000000000000e+00
9.907500000000e+02 -1.355526717584e-01 0.000000000000e+00 0.000000000000e+00
9.910000000000e+02 -1.144287803010e-01 0.000000000000e+00 0.000000000000e+00
9.912500000000e+02 -2.574166894422e-02 0.000000000000e+00 0.000000000000e+00
9.915000000000e+02 1.238525154399e-01 0.000000000000e+00 0.000000000000e+00
9.917500000000e+02 3.198873533798e-01 0.000000000000e+00 0.000000000000e+00
9.920000000000e+02 5.418442138254e-01 0.000000000000e+00 0.000000000000e+00
9.922500000000e+02 7.654076955363e-01 0.000000000000e+00 0.000000000000e+00
9.925000000000e+02 9.649508030773e-01 0.000000000000e+00 0.000000000000e+00
9.927500000000e+02 1.115997731859e+00 0.000000000000e+00 0.000000000000e+00
9.930000000000e+02 1.197455344230e+00 0.000000000000e+00 0.000000000000e+00
9.932500000000e+02 1.193463456288e+00 0.000000000000e+00 0.000000000000e+00
9.935000000000e+02 1.094775998289e+00 0.000000000000e+00 0.000000000000e+00
9.937500000000e+02 8.996385007033e-01 0.000000000000e+00 0.000000000000e+00
9.940000000000e+02 6.141643386970e-01 0.000000000000e+00 0.000000000000e+00
9.942500000000e+02 2.522298478470e-01 0.000000000000e+00 0.000000000000e+00
9.945000000000e+02 -1.650907984233e-01 0.000000000000e+00 0.000000000000e+00
9.947500000000e+02 -6.105392588571e-01 0.000000000000e+00 0.000000000000e+00
9.950000000000e+02 -1.052132989062e+00 0.000000000000e+00 0.000000000000e+00
9.952500000000e+02 -1.455068717070e+00 0.000000000000e+00 0.000000000000e+00
9.955000000000e+02 -1.784048000291e+00 0.000000000000e+00 0.000000000000e+00
9.957500000000e+02 -2.005962813007e+00 0.000000000000e+00 0.000000000000e+00
9.960000000000e+02 -2.092818396826e+00 0.000000000000e+00 0.000000000000e+00
9.962500000000e+02 -2.024697774472e+00 0.000000000000e+00 0.000000000000e+00
9.965000000000e+02 -1.792500571727e+00 0.000000000000e+00 0.000000000000e+00
9.967500000000e+02 -1.400134459810e+00 0.000000000000e+00 0.000000000000e+00
9.970000000000e+02 -8.658171934291e-01 0.000000000000e+00 0.000000000000e+00
9.972500000000e+02 -2.221743525542e-01 0.000000000000e+00 0.000000000000e+00
9.975000000000e+02 4.851002587610e-01 0.000000000000e+00 0.000000000000e+00
9.977500000000e+02 1.200119386700e+00 0.000000000000e+00 0.000000000000e+00
9.980000000000e+02 1.861132510927e+00 0.000000000000e+00 0.000000000000e+00
9.982500000000e+02 2.406031816557e+00 0.000000000000e+00 0.000000000000e+00
9.985000000000e+02 2.778559268347e+00 0.000000000000e+00 0.000000000000e+00
9.987500000000e+02 2.934580181851e+00 0.000000000000e+00 0.000000000000e+00
9.990000000000e+02 2.847692991483e+00 0.000000000000e+00 0.000000000000e+00
9.992500000000e+02 2.513436374325e+00 0.000000000000e+00 0.000000000000e+00
9.995000000000e+02 1.951445920984e+00 0.000000000000e+00 0.000000000000e+00
9.997500000000e+02 1.205101959933e+00 0.000000000000e+00 0.000000000000e+00
1.000000000000e+03 3.384819097373e-01 0.000000000000e+00 0.000000000000e+00
1.000250000000e+03 -5.692452175836e-01 0.000000000000e+00 0.000000000000e+00
1.000500000000e+03 -1.431508279127e+00 0.000000000000e+00 0.000000000000e+00
1.000750000000e+03 -2.163331188731e+00 0.000000000000e+00 0.000000000000e+00
1.001000000000e+03 -2.690638082809e+00 0.000000000000e+00 0.000000000000e+00
1.001250000000e+03 -2.958759299270e+00 0.000000000000e+00 0.000000000000e+00
1.001500000000e+03 -2.939063113065e+00 0.000000000000e+00 0.000000000000e+00
1.001750000000e+03 -2.632815015819e+00 0.000000000000e+00 0.000000000000e+00
1.002000000000e+03 -2.071672880219e+00 0.000000000000e+00 0.000000000000e+00
1.002250000000e+03 -1.314628236577e+00 0.000000000000e+00 0.000000000000e+00
1.002500000000e+03 -4.416511948848e-01 0.000000000000e+00 0.000000000000e+00
1.002750000000e+03 4.552698466382e-01 0.000000000000e+00 0.000000000000e+00
1.003000000000e+03 1.282642929754e+00 0.000000000000e+00 0.000000000000e+00
1.003250000000e+03 1.956258044269e+00 0.000000000000e+00 0.000000000000e+00
1.003500000000e+03 2.410890943185e+00 0.000000000000e+00 0.000000000000e+00
1.003750000000e+03 2.607683774719e+00 0.000000000000e+00 0.000000000000e+00
1.004000000000e+03 2.538242762469e+00 0.000000000000e+00 0.000000000000e+00
1.004250000000e+03 2.224912046451e+00 0.000000000000e+00 0.000000000000e+00
1.004500000000e+03 1.717184617127e+00 0.000000000000e+00 0.000000000000e+00
1.004750000000e+03 1.084728225996e+00 0.000000000000e+00 0.000000000000e+00
1.005000000000e+03 4.079641717400e-01 0.000000000000e+00 0.000000000000e+00
1.005250000000e+03 -2.325260980683e-01 0.000000000000e+00 0.000000000000e+00
1.005500000000e+03 -7.663277983917e-01 0.000000000000e+00 0.000000000000e+00
1.005750000000e+03 -1.141850285580e+00 0.000000000000e+00 0.000000000000e+00
1.006000000000e+03 -1.332146826097e+00 0.000000000000e+00 0.000000000000e+00
1.006250000000e+03 -1.337130740763e+00 0.000000000000e+00 0.000000000000e+00
1.006500000000e+03 -1.181937234361e+00 0.000000000000e+00 0.000000000000e+00
1.006750000000e+03 -9.117352450080e-01 0.000000000000e+00 0.000000000000e+00
1.007000000000e+03 -5.838081677969e-01 0.000000000000e+00 0.000000000000e+00
1.007250000000e+03 -2.581203344871e-01 0.000000000000e+00 0.000000000000e+00
1.007500000000e+03 1.219266414226e-02 0.000000000000e+00 0.000000000000e+00
1.007750000000e+03 1.889626943833e-01 0.000000000000e+00 0.000000000000e+00
1.008000000000e+03 2.545173758437e-01 0.000000000000e+00 0.000000000000e+00
1.008250000000e+03 2.137551400071e-01 0.000000000000e+00 0.000000000000e+00
1.008500000000e+03 9.245328361108e-02 0.000000000000e+00 0.000000000000e+00
1.008750000000e+03 -6.792093201615e-02 0.000000000000e+00 0.000000000000e+00
1.009000000000e+03 -2.180750634843e-01 0.000000000000e+00 0.000000000000e+00
1.009250000000e+03 -3.101774156368e-01 0.000000000000e+00 0.000000000000e+00
1.009500000000e+03 -3.070618240994e-01 0.000000000000e+00 0.000000000000e+00
1.009750000000e+03 -1.898296823046e-01 0.000000000000e+00 0.000000000000e+00
1.010000000000e+03 3.745495470260e-02 0.000000000000e+00 0.000000000000e+00
1.010250000000e+03 3.468544763604e-01 0.000000000000e+00 0.000000000000e+00
1.010500000000e+03 6.897319489492e-01 0.000000000000e+00 0.000000000000e+00
1.010750000000e+03 1.003669936039e+00 0.000000000000e+00 0.000000000000e+00
1.011000000000e+03 1.222183585582e+00 0.000000000000e+00 0.000000000000e+00
1.011250000000e+03 1.285794351676e+00 0.000000000000e+00 0.000000000000e+00
1.011500000000e+03 1.152752316687e+00 0.000000000000e+00 0.000000000000e+00
1.011750000000e+03 8.076713023836e-01 0.000000000000e+00 0.000000000000e+00
1.012000000000e+03 2.665844284525e-01 0.000000000000e+00 0.000000000000e+00
1.012250000000e+03 -4.225890119399e-01 0.000000000000e+00 0.000000000000e+00
1.012500000000e+03 -1.184516250138e+00 0.000000000000e+00 0.000000000000e+00
1.012750000000e+03 -1.925474261836e+00 0.000000000000e+00 0.000000000000e+00
1.013000000000e+03 -2.545821610163e+00 0.000000000000e+00 0.000000000000e+00
1.013250000000e+03 -2.954239690800e+00 0.000000000000e+00 0.000000000000e+00
1.013500000000e+03 -3.081714172471e+00 0.000000000000e+00 0.000000000000e+00
1.013750000000e+03 -2.893165740723e+00 0.000000000000e+00 0.000000000000e+00
1.014000000000e+03 -2.394885936677e+00 0.000000000000e+00 0.000000000000e+00
1.014250000000e+03 -1.636463868387e+00 0.000000000000e+00 0.000000000000e+00
1.014500000000e+03 -7.066350001925e-01 0.000000000000e+00 0.000000000000e+00
1.014750000000e+03 2.766578050101e-01 0.000000000000e+00 0.000000000000e+00
1.015000000000e+03 1.180850212568e+00 0.000000000000e+00 0.000000000000e+00
1.015250000000e+03 1.876130847441e+00 0.000000000000e+00 0.000000000000e+00
1.015500000000e+03 2.253269970706e+00 0.000000000000e+00 0.000000000000e+00
1.015750000000e+03 2.239411237664e+00 0.000000000000e+00 0.000000000000e+00
1.016000000000e+03 1.809530258838e+00 0.000000000000e+00 0.000000000000e+00
1.016250000000e+03 9.917931892994e-01 0.000000000000e+00 0.000000000000e+00
1.016500000000e+03 -1.341533355632e-01 0.000000000000e+00 0.000000000000e+00
1.016750000000e+03 -1.445969448248e+00 0.000000000000e+00 0.000000000000e+00
1.017000000000e+03 -2.793505383962e+00 0.000000000000e+00 0.000000000000e+00
1.017250000000e+03 -4.017920789190e+00 0.000000000000e+00 0.000000000000e+00
1.017500000000e+03 -4.972539058088e+00 0.000000000000e+00 0.000000000000e+00
1.017750000000e+03 -5.542629536999e+00 0.000000000000e+00 0.000000000000e+00
1.018000000000e+03 -5.661389670381e+00 0.000000000000e+00 0.000000000000e+00
1.018250000000e+03 -5.319860897285e+00 0.000000000000e+00 0.000000000000e+00
1.018500000000e+03 -4.569299068021e+00 0.000000000000e+00 0.000000000000e+00
1.018750000000e+03 -3.515527962835e+00 0.000000000000e+00 0.000000000000e+00
1.019000000000e+03 -2.305895801242e+00 0.000000000000e+00 0.000000000000e+00
1.019250000000e+03 -1.110478134367e+00 0.000000000000e+00 0.000000000000e+00
1.019500000000e+03 -9.998227113735e-02 0.000000000000e+00 0.000000000000e+00
1.019750000000e+03 5.767076709367e-01 0.000000000000e+00 0.000000000000e+00
1.020000000000e+03 8.123213099986e-01 0.000000000000e+00 0.000000000000e+00
1.020250000000e+03 5.556351222380e-01 0.000000000000e+00 0.000000000000e+00
1.020500000000e+03 -1.814405097447e-01 0.000000000000e+00 0.000000000000e+00
1.020750000000e+03 -1.325125510562e+00 0.000000000000e+00 0.000000000000e+00
1.021000000000e+03 -2.749262440056e+00 0.000000000000e+00 0.000000000000e+00
1.021250000000e+03 -4.291795892217e+00 0.000000000000e+00 0.000000000000e+00
1.021500000000e+03 -5.776045126060e+00 0.000000000000e+00 0.000000000000e+00
1.021750000000e+03 -7.033920668792e+00 0.000000000000e+00 0.000000000000e+00
1.022000000000e+03 -7.927968830190e+00 0.000000000000e+00 0.000000000000e+00
1.022250000000e+03 -8.369287213858e+00 0.000000000000e+00 0.000000000000e+00
1.022500000000e+03 -8.328917530427e+00 0.000000000000e+00 0.000000000000e+00
1.022750000000e+03 -7.841211295690e+00 0.000000000000e+00 0.000000000000e+00
1.023000000000e+03 -6.998756161188e+00 0.000000000000e+00 0.000000000000e+00
1.023250000000e+03 -5.939594671663e+00 0.000000000000e+00 0.000000000000e+00
1.023500000000e+03 -4.828505534179e+00 0.000000000000e+00 0.000000000000e+00
1.023750000000e+03 -3.834907795727e+00 0.000000000000e+00 0.000000000000e+00
1.024000000000e+03 -3.110383632220e+00 0.000000000000e+00 0.000000000000e+00
1.024250000000e+03 -2.768838634250e+00 0.000000000000e+00 0.000000000000e+00
1.024500000000e+03 -2.871929928536e+00 0.000000000000e+00 0.000000000000e+00
1.024750000000e+03 -3.421649571844e+00 0.000000000000e+00 0.000000000000e+00
1.025000000000e+03 -4.360959220972e+00 0.000000000000e+00 0.000000000000e+00
1.025250000000e+03 -5.582271150815e+00 0.000000000000e+00 0.000000000000e+00
1.025500000000e+03 -6.942512766045e+00 0.000000000000e+00 0.000000000000e+00
1.025750000000e+03 -8.282641409156e+00 0.000000000000e+00 0.000000000000e+00
1.026000000000e+03 -9.448910146575e+00 0.000000000000e+00 0.000000000000e+00
1.026250000000e+03 -1.031299618388e+01 0.000000000000e+00 0.000000000000e+00
1.026500000000e+03 -1.078831124914e+01 0.000000000000e+00 0.000000000000e+00
1.026750000000e+03 -1.084038220706e+01 0.000000000000e+00 0.000000000000e+00
1.027000000000e+03 -1.049003560312e+01 0.000000000000e+00 0.000000000000e+00
1.027250000000e+03 -9.809120482117e+00 0.000000000000e+00 0.000000000000e+00
1.027500000000e+03 -8.909519335183e+00 0.000000000000e+00 0.000000000000e+00
1.027750000000e+03 -7.927087890725e+00 0.000000000000e+00 0.000000000000e+00
1.028000000000e+03 -7.002811346550e+00 0.000000000000e+00 0.000000000000e+00
1.028250000000e+03 -6.263784524803e+00 0.000000000000e+00 0.000000000000e+00
1.028500000000e+03 -5.806580316130e+00 0.000000000000e+00 0.000000000000e+00
1.028750000000e+03 -5.685179575059e+00 0.000000000000e+00 0.000000000000e+00
1.029000000000e+03 -5.904958855870e+00 0.000000000000e+00 0.000000000000e+00
1.029250000000e+03 -6.423370303356e+00 0.000000000000e+00 0.000000000000e+00
1.029500000000e+03 -7.157023767680e+00 0.000000000000e+00 0.000000000000e+00
1.029750000000e+03 -7.994023115689e+00 0.000000000000e+00 0.000000000000e+00
1.030000000000e+03 -8.809732345237e+00 0.000000000000e+00 0.000000000000e+00
1.030250000000e+03 -9.483739672587e+00 0.000000000000e+00 0.000000000000e+00
1.030500000000e+03 -9.915696826326e+00 0.000000000000e+00 0.000000000000e+00
1.030750000000e+03 -1.003793889354e+01 0.000000000000e+00 0.000000000000e+00
1.031000000000e+03 -9.823295792053e+00 0.000000000000e+00 0.000000000000e+00
1.031250000000e+03 -9.287211496854e+00 0.000000000000e+00 0.000000000000e+00
1.031500000000e+03 -8.484088409207e+00 0.000000000000e+00 0.000000000000e+00
1.031750000000e+03 -7.498558853989e+00 0.000000000000e+00 0.000000000000e+00
1.032000000000e+03 -6.433046938820e+00 0.000000000000e+00 0.000000000000e+00
1.032250000000e+03 -5.393435926396e+00 0.000000000000e+00 0.000000000000e+00
1.032500000000e+03 -4.474844721837e+00 0.000000000000e+00 0.000000000000e+00
1.032750000000e+03 -3.749426081945e+00 0.000000000000e+00 0.000000000000e+00
1.033000000000e+03 -3.257751686283e+00 0.000000000000e+00 0.000000000000e+00
1.033250000000e+03 -3.004802555707e+00 0.000000000000e+00 0.000000000000e+00
1.033500000000e+03 -2.960919841833e+00 0.000000000000e+00 0.000000000000e+00
1.033750000000e+03 -3.067385882280e+00 0.000000000000e+00 0.000000000000e+00
1.034000000000e+03 -3.245692914311e+00 0.000000000000e+00 0.000000000000e+00
1.034250000000e+03 -3.409097467517e+00 0.000000000000e+00 0.000000000000e+00
1.034500000000e+03 -3.474808425308e+00 0.000000000000e+00 0.000000000000e+00
1.034750000000e+03 -3.375141267990e+00 0.000000000000e+00 0.000000000000e+00
1.035000000000e+03 -3.066182159183e+00 0.000000000000e+00 0.000000000000e+00
1.035250000000e+03 -2.532904767880e+00 0.000000000000e+00 0.000000000000e+00
1.035500000000e+03 -1.790207501312e+00 0.000000000000e+00 0.000000000000e+00
1.035750000000e+03 -8.799122853562e-01 0.000000000000e+00 0.000000000000e+00
1.036000000000e+03 1.356918721087e-01 0.000000000000e+00 0.000000000000e+00
1.036250000000e+03 1.182738675159e+00 0.000000000000e+00 0.000000000000e+00
1.036500000000e+03 2.185805371993e+00 0.000000000000e+00 0.000000000000e+00
1.036750000000e+03 3.077670630856e+00 0.000000000000e+00 0.000000000000e+00
1.037000000000e+03 3.807516090147e+00 0.000000000000e+00 0.000000000000e+00
1.037250000000e+03 4.346548379742e+00 0.000000000000e+00 0.000000000000e+00
1.037500000000e+03 4.690413467301e+00 0.000000000000e+00 0.000000000000e+00
1.037750000000e+03 4.858235741588e+00 0.000000000000e+00 0.000000000000e+00
1.038000000000e+03 4.888574984331e+00 0.000000000000e+00 0.000000000000e+00
1.038250000000e+03 4.832993216721e+00 0.000000000000e+00 0.000000000000e+00
1.038500000000e+03 4.748209735563e+00 0.000000000000e+00 0.000000000000e+00
1.038750000000e+03 4.687963621402e+00 0.000000000000e+00 0.000000000000e+00
1.039000000000e+03 4.695687015504e+00 0.000000000000e+00 0.000000000000e+00
1.039250000000e+03 4.798929646358e+00 0.000000000000e+00 0.000000000000e+00
1.039500000000e+03 5.006194761229e+00 0.000000000000e+00 0.000000000000e+00
1.039750000000e+03 5.306492332550e+00 0.000000000000e+00 0.000000000000e+00
1.040000000000e+03 5.671538319684e+00 0.000000000000e+00 0.000000000000e+00
1.040250000000e+03 6.060180362765e+00 0.000000000000e+00 0.000000000000e+00
1.040500000000e+03 6.424355473784e+00 0.000000000000e+00 0.000000000000e+00
1.040750000000e+03 6.715716754683e+00 0.000000000000e+00 0.000000000000e+00
1.041000000000e+03 6.892020690543e+00 0.000000000000e+00 0.000000000000e+00
1.041250000000e+03 6.922443662324e+00 0.000000000000e+00 0.000000000000e+00
1.041500000000e+03 6.791179300614e+00 0.000000000000e+00 0.000000000000e+00
1.041750000000e+03 6.498927369601e+00 0.000000000000e+00 0.000000000000e+00
1.042000000000e+03 6.062181829573e+00 0.000000000000e+00 0.000000000000e+00
1.042250000000e+03 5.510519489084e+00 0.000000000000e+00 0.000000000000e+00
1.042500000000e+03 4.882342822523e+00 0.000000000000e+00 0.000000000000e+00
1.042750000000e+03 4.219710268513e+00 0.000000000000e+00 0.000000000000e+00
1.043000000000e+03 3.562974989575e+00 0.000000000000e+00 0.000000000000e+00
1.043250000000e+03 2.945942113219e+00 0.000000000000e+00 0.000000000000e+00
1.043500000000e+03 2.392151535661e+00 0.000000000000e+00 0.000000000000e+00
1.043750000000e+03 1.912716670198e+00 0.000000000000e+00 0.000000000000e+00
1.044000000000e+03 1.505925828035e+00 0.000000000000e+00 0.000000000000e+00
1.044250000000e+03 1.158573595927e+00 0.000000000000e+00 0.000000000000e+00
1.044500000000e+03 8.487662908155e-01 0.000000000000e+00 0.000000000000e+00
1.044750000000e+03 5.497662226643e-01 0.000000000000e+00 0.000000000000e+00
1.045000000000e+03 2.343248582859e-01 0.000000000000e+00 0.000000000000e+00
1.045250000000e+03 -1.210835329190e-01 0.000000000000e+00 0.000000000000e+00
1.045500000000e+03 -5.326774202232e-01 0.000000000000e+00 0.000000000000e+00
1.045750000000e+03 -1.006875111082e+00 0.000000000000e+00 0.000000000000e+00
1.046000000000e+03 -1.539176859727e+00 0.000000000000e+00 0.000000000000e+00
1.046250000000e+03 -2.114517459327e+00 0.000000000000e+00 0.000000000000e+00
1.046500000000e+03 -2.708992848994e+00 0.000000000000e+00 0.000000000000e+00
1.046750000000e+03 -3.292692716131e+00 0.000000000000e+00 0.000000000000e+00
1.047000000000e+03 -3.833240567240e+00 0.000000000000e+00 0.000000000000e+00
1.047250000000e+03 -4.299567859924e+00 0.000000000000e+00 0.000000000000e+00
1.047500000000e+03 -4.665436559722e+00 0.000000000000e+00 0.000000000000e+00
1.047750000000e+03 -4.912273876155e+00 0.000000000000e+00 0.000000000000e+00
1.048000000000e+03 -5.030985356386e+00 0.000000000000e+00 0.000000000000e+00
1.048250000000e+03 -5.022553213960e+00 0.000000000000e+00 0.000000000000e+00
1.048500000000e+03 -4.897386868469e+00 0.000000000000e+00 0.000000000000e+00
1.048750000000e+03 -4.673551627001e+00 0.000000000000e+00 0.000000000000e+00
1.049000000000e+03 -4.374139581219e+00 0.000000000000e+00 0.000000000000e+00
1.049250000000e+03 -4.024147662372e+00 0.000000000000e+00 0.000000000000e+00
1.049500000000e+03 -3.647279998446e+00 0.000000000000e+00 0.000000000000e+00
1.049750000000e+03 -3.263090131796e+00 0.000000000000e+00 0.000000000000e+00
1.050000000000e+03 -2.884824856310e+00 0.000000000000e+00 0.000000000000e+00
1.050250000000e+03 -2.518233317718e+00 0.000000000000e+00 0.000000000000e+00
1.050500000000e+03 -2.161475706094e+00 0.000000000000e+00 0.000000000000e+00
1.050750000000e+03 -1.806122005756e+00 0.000000000000e+00 0.000000000000e+00
1.051000000000e+03 -1.439090971648e+00 0.000000000000e+00 0.000000000000e+00
1.051250000000e+03 -1.045260157724e+00 0.000000000000e+00 0.000000000000e+00
1.051500000000e+03 -6.103940039139e-01 0.000000000000e+00 0.000000000000e+00
1.051750000000e+03 -1.239987305559e-01 0.000000000000e+00 0.000000000000e+00
1.052000000000e+03 4.182755761975e-01 0.000000000000e+00 0.000000000000e+00
1.052250000000e+03 1.013005636348e+00 0.000000000000e+00 0.000000000000e+00
1.052500000000e+03 1.648358443079e+00 0.000000000000e+00 0.000000000000e+00
1.052750000000e+03 2.304540163628e+00 0.000000000000e+00 0.000000000000e+00
1.053000000000e+03 2.955284372266e+00 0.000000000000e+00 0.000000000000e+00
1.053250000000e+03 3.570200982017e+00 0.000000000000e+00 0.000000000000e+00
1.053500000000e+03 4.117697700715e+00 0.000000000000e+00 0.000000000000e+00
1.053750000000e+03 4.568113204011e+00 0.000000000000e+00 0.000000000000e+00
1.054000000000e+03 4.896674784417e+00 0.000000000000e+00 0.000000000000e+00
1.054250000000e+03 5.085916460772e+00 0.000000000000e+00 0.000000000000e+00
1.054500000000e+03 5.127263553538e+00 0.000000000000e+00 0.000000000000e+00
1.054750000000e+03 5.021597662826e+00 0.000000000000e+00 0.000000000000e+00
1.055000000000e+03 4.778747989643e+00 0.000000000000e+00 0.000000000000e+00
1.055250000000e+03 4.415993945693e+00 0.000000000000e+00 0.000000000000e+00
1.055500000000e+03 3.955791864095e+00 0.000000000000e+00 0.000000000000e+00
1.055750000000e+03 3.423038489339e+00 0.000000000000e+00 0.000000000000e+00
1.056000000000e+03 2.842242422298e+00 0.000000000000e+00 0.000000000000e+00
1.056250000000e+03 2.234983762190e+00 0.000000000000e+00 0.000000000000e+00
1.056500000000e+03 1.618000209405e+00 0.000000000000e+00 0.000000000000e+00
1.056750000000e+03 1.002150028152e+00 0.000000000000e+00 0.000000000000e+00
1.057000000000e+03 3.923798696392e-01 0.000000000000e+00 0.000000000000e+00
1.057250000000e+03 -2.113153334851e-01 0.000000000000e+00 0.000000000000e+00
1.057500000000e+03 -8.120935224466e-01 0.000000000000e+00 0.000000000000e+00
1.057750000000e+03 -1.413901639010e+00 0.000000000000e+00 0.000000000000e+00
1.058000000000e+03 -2.018905186119e+00 0.000000000000e+00 0.000000000000e+00
1.058250000000e+03 -2.625105886924e+00 0.000000000000e+00 0.000000000000e+00
1.058500000000e+03 -3.224524259062e+00 0.000000000000e+00 0.000000000000e+00
1.058750000000e+03 -3.802253574005e+00 0.000000000000e+00 0.000000000000e+00
1.059000000000e+03 -4.336577552915e+00 0.000000000000e+00 0.000000000000e+00
1.059250000000e+03 -4.800201103075e+00 0.000000000000e+00 0.000000000000e+00
1.059500000000e+03 -5.162490456927e+00 0.000000000000e+00 0.000000000000e+00
1.059750000000e+03 -5.392476931108e+00 0.000000000000e+00 0.000000000000e+00
1.060000000000e+03 -5.462266716533e+00 0.000000000000e+00 0.000000000000e+00
1.060250000000e+03 -5.350433331721e+00 0.000000000000e+00 0.000000000000e+00
1.060500000000e+03 -5.044959241511e+00 0.000000000000e+00 0.000000000000e+00
1.060750000000e+03 -4.545340802470e+00 0.000000000000e+00 0.000000000000e+00
1.061000000000e+03 -3.863570403444e+00 0.000000000000e+00 0.000000000000e+00
1.061250000000e+03 -3.023848490683e+00 0.000000000000e+00 0.000000000000e+00
1.061500000000e+03 -2.061037671737e+00 0.000000000000e+00 0.000000000000e+00
1.061750000000e+03 -1.018029842690e+00 0.000000000000e+00 0.000000000000e+00
1.062000000000e+03 5.766622738612e-02 0.000000000000e+00 0.000000000000e+00
1.062250000000e+03 1.117713781406e+00 0.000000000000e+00 0.000000000000e+00
1.062500000000e+03 2.116668622202e+00 0.000000000000e+00 0.000000000000e+00
1.062750000000e+03 3.015204348317e+00 0.000000000000e+00 0.000000000000e+00
1.063000000000e+03 3.782490110156e+00 0.000000000000e+00 0.000000000000e+00
1.063250000000e+03 4.397489974587e+00 0.000000000000e+00 0.000000000000e+00
1.063500000000e+03 4.849103650194e+00 0.000000000000e+00 0.000000000000e+00
1.063750000000e+03 5.135227210175e+00 0.000000000000e+00 0.000000000000e+00
1.064000000000e+03 5.260957189904e+00 0.000000000000e+00 0.000000000000e+00
1.064250000000e+03 5.236271650644e+00 0.000000000000e+00 0.000000000000e+00
1.064500000000e+03 5.073581999172e+00 0.000000000000e+00 0.000000000000e+00
1.064750000000e+03 4.785551164787e+00 0.000000000000e+00 0.000000000000e+00
1.065000000000e+03 4.383517142012e+00 0.000000000000e+00 0.000000000000e+00
1.065250000000e+03 3.876754288249e+00 0.000000000000e+00 0.000000000000e+00
1.065500000000e+03 3.272663742187e+00 0.000000000000e+00 0.000000000000e+00
1.065750000000e+03 2.577829562833e+00 0.000000000000e+00 0.000000000000e+00
1.066000000000e+03 1.799731442951e+00 0.000000000000e+00 0.000000000000e+00
1.066250000000e+03 9.487897257521e-01 0.000000000000e+00 0.000000000000e+00
1.066500000000e+03 4.035127265308e-02 0.000000000000e+00 0.000000000000e+00
1.066750000000e+03 -9.037839858680e-01 0.000000000000e+00 0.000000000000e+00
1.067000000000e+03 -1.854644077282e+00 0.000000000000e+00 0.000000000000e+00
1.067250000000e+03 -2.776415900061e+00 0.000000000000e+00 0.000000000000e+00
1.067500000000e+03 -3.627922762964e+00 0.000000000000e+00 0.000000000000e+00
1.067750000000e+03 -4.365180378745e+00 0.000000000000e+00 0.000000000000e+00
1.068000000000e+03 -4.944802136225e+00 0.000000000000e+00 0.000000000000e+00
1.068250000000e+03 -5.327890310790e+00 0.000000000000e+00 0.000000000000e+00
1.068500000000e+03 -5.483961896869e+00 0.000000000000e+00 0.000000000000e+00
1.068750000000e+03 -5.394428955562e+00 0.000000000000e+00 0.000000000000e+00
1.069000000000e+03 -5.055188554378e+00 0.000000000000e+00 0.000000000000e+00
1.069250000000e+03 -4.477972420339e+00 0.000000000000e+00 0.000000000000e+00
1.069500000000e+03 -3.690248893452e+00 0.000000000000e+00 0.000000000000e+00
1.069750000000e+03 -2.733640653408e+00 0.000000000000e+00 0.000000000000e+00
1.070000000000e+03 -1.660998126117e+00 0.000000000000e+00 0.000000000000e+00
1.070250000000e+03 -5.324269461209e-01 0.000000000000e+00 0.000000000000e+00
1.070500000000e+03 5.893124932655e-01 0.000000000000e+00 0.000000000000e+00
1.070750000000e+03 1.643549815671e+00 0.000000000000e+00 0.000000000000e+00
1.071000000000e+03 2.576106370786e+00 0.000000000000e+00 0.000000000000e+00
1.071250000000e+03 3.342923468154e+00 0.000000000000e+00 0.000000000000e+00
1.071500000000e+03 3.912595213679e+00 0.000000000000e+00 0.000000000000e+00
1.071750000000e+03 4.267627870618e+00 0.000000000000e+00 0.000000000000e+00
1.072000000000e+03 4.404406294657e+00 0.000000000000e+00 0.000000000000e+00
1.072250000000e+03 4.331999435615e+00 0.000000000000e+00 0.000000000000e+00
1.072500000000e+03 4.070060969164e+00 0.000000000000e+00 0.000000000000e+00
1.072750000000e+03 3.646162272163e+00 0.000000000000e+00 0.000000000000e+00
1.073000000000e+03 3.092924395294e+00 0.000000000000e+00 0.000000000000e+00
1.073250000000e+03 2.445292467900e+00 0.000000000000e+00 0.000000000000e+00
1.073500000000e+03 1.738226882168e+00 0.000000000000e+00 0.000000000000e+00
1.073750000000e+03 1.004983925349e+00 0.000000000000e+00 0.000000000000e+00
1.074000000000e+03 2.760418308933e-01 0.000000000000e+00 0.000000000000e+00
1.074250000000e+03 -4.213844262059e-01 0.000000000000e+00 0.000000000000e+00
1.074500000000e+03 -1.063387247284e+00 0.000000000000e+00 0.000000000000e+00
1.074750000000e+03 -1.629172944891e+00 0.000000000000e+00 0.000000000000e+00
1.075000000000e+03 -2.100847560842e+00 0.000000000000e+00 0.000000000000e+00
1.075250000000e+03 -2.463369495272e+00 0.000000000000e+00 0.000000000000e+00
1.075500000000e+03 -2.704791230792e+00 0.000000000000e+00 0.000000000000e+00
1.075750000000e+03 -2.816823881669e+00 0.000000000000e+00 0.000000000000e+00
1.076000000000e+03 -2.795662721627e+00 0.000000000000e+00 0.000000000000e+00
1.076250000000e+03 -2.642926562311e+00 0.000000000000e+00 0.000000000000e+00
1.076500000000e+03 -2.366504408329e+00 0.000000000000e+00 0.000000000000e+00
1.076750000000e+03 -1.981080461060e+00 0.000000000000e+00 0.000000000000e+00
1.077000000000e+03 -1.508128435997e+00 0.000000000000e+00 0.000000000000e+00
1.077250000000e+03 -9.752264953322e-01 0.000000000000e+00 0.000000000000e+00
1.077500000000e+03 -4.146363677156e-01 0.000000000000e+00 0.000000000000e+00
1.077750000000e+03 1.387994865751e-01 0.000000000000e+00 0.000000000000e+00
1.078000000000e+03 6.502776712893e-01 0.000000000000e+00 0.000000000000e+00
1.078250000000e+03 1.087911374959e+00 0.000000000000e+00 0.000000000000e+00
1.078500000000e+03 1.425544576297e+00 0.000000000000e+00 0.000000000000e+00
1.078750000000e+03 1.645163423579e+00 0.000000000000e+00 0.000000000000e+00
1.079000000000e+03 1.738594652756e+00 0.000000000000e+00 0.000000000000e+00
1.079250000000e+03 1.708255490490e+00 0.000000000000e+00 0.000000000000e+00
1.079500000000e+03 1.566829814480e+00 0.000000000000e+00 0.000000000000e+00
1.079750000000e+03 1.335876501761e+00 0.000000000000e+00 0.000000000000e+00
1.080000000000e+03 1.043509723612e+00 0.000000000000e+00 0.000000000000e+00
1.080250000000e+03 7.214087232703e-01 0.000000000000e+00 0.000000000000e+00
1.080500000000e+03 4.014998343195e-01 0.000000000000e+00 0.000000000000e+00
1.080750000000e+03 1.126943007279e-01 0.000000000000e+00 0.000000000000e+00
1.081000000000e+03 -1.219436583668e-01 0.000000000000e+00 0.000000000000e+00
1.081250000000e+03 -2.872815248402e-01 0.000000000000e+00 0.000000000000e+00
1.081500000000e+03 -3.772362206349e-01 0.000000000000e+00 0.000000000000e+00
1.081750000000e+03 -3.948286052660e-01 0.000000000000e+00 0.000000000000e+00
1.082000000000e+03 -3.512106232556e-01 0.000000000000e+00 0.000000000000e+00
1.082250000000e+03 -2.638240284327e-01 0.000000000000e+00 0.000000000000e+00
1.082500000000e+03 -1.539473711243e-01 0.000000000000e+00 0.000000000000e+00
1.082750000000e+03 -4.394845352091e-02 0.000000000000e+00 0.000000000000e+00
1.083000000000e+03 4.542347836428e-02 0.000000000000e+00 0.000000000000e+00
1.083250000000e+03 9.739772500310e-02 0.000000000000e+00 0.000000000000e+00
1.083500000000e+03 1.009493594577e-01 0.000000000000e+00 0.000000000000e+00
1.083750000000e+03 5.181766896528e-02 0.000000000000e+00 0.000000000000e+00
1.084000000000e+03 -4.727955962193e-02 0.000000000000e+00 0.000000000000e+00
1.084250000000e+03 -1.871935878872e-01 0.000000000000e+00 0.000000000000e+00
1.084500000000e+03 -3.535300414331e-01 0.000000000000e+00 0.000000000000e+00
1.084750000000e+03 -5.282915488158e-01 0.000000000000e+00 0.000000000000e+00
1.085000000000e+03 -6.917708599292e-01 0.000000000000e+00 0.000000000000e+00
1.085250000000e+03 -8.244906342875e-01 0.000000000000e+00 0.000000000000e+00
1.085500000000e+03 -9.090133881327e-01 0.000000000000e+00 0.000000000000e+00
1.085750000000e+03 -9.314881553410e-01 0.000000000000e+00 0.000000000000e+00
1.086000000000e+03 -8.828492408701e-01 0.000000000000e+00 0.000000000000e+00
1.086250000000e+03 -7.596274938270e-01 0.000000000000e+00 0.000000000000e+00
1.086500000000e+03 -5.643685465113e-01 0.000000000000e+00 0.000000000000e+00
1.086750000000e+03 -3.056717698922e-01 0.000000000000e+00 0.000000000000e+00
1.087000000000e+03 2.131293552315e-03 0.000000000000e+00 0.000000000000e+00
1.087250000000e+03 3.396453179226e-01 0.000000000000e+00 0.000000000000e+00
1.087500000000e+03 6.834208968701e-01 0.000000000000e+00 0.000000000000e+00
1.087750000000e+03 1.007303422240e+00 0.000000000000e+00 0.000000000000e+00
1.088000000000e+03 1.284110483744e+00 0.000000000000e+00 0.000000000000e+00
1.088250000000e+03 1.487602430855e+00 0.000000000000e+00 0.000000000000e+00
1.088500000000e+03 1.594669642919e+00 0.000000000000e+00 0.000000000000e+00
1.088750000000e+03 1.587607053645e+00 0.000000000000e+00 0.000000000000e+00
1.089000000000e+03 1.456290394706e+00 0.000000000000e+00 0.000000000000e+00
1.089250000000e+03 1.200021330392e+00 0.000000000000e+00 0.000000000000e+00
1.089500000000e+03 8.287830178076e-01 0.000000000000e+00 0.000000000000e+00
1.089750000000e+03 3.636550204436e-01 0.000000000000e+00 0.000000000000e+00
1.090000000000e+03 -1.638156855271e-01 0.000000000000e+00 0.000000000000e+00
1.090250000000e+03 -7.134012881139e-01 0.000000000000e+00 0.000000000000e+00
1.090500000000e+03 -1.239125473961e+00 0.000000000000e+00 0.000000000000e+00
1.090750000000e+03 -1.693181363446e+00 0.000000000000e+00 0.000000000000e+00
1.091000000000e+03 -2.030522791104e+00 0.000000000000e+00 0.000000000000e+00
1.091250000000e+03 -2.213683418538e+00 0.000000000000e+00 0.000000000000e+00
1.091500000000e+03 -2.217286601063e+00 0.000000000000e+00 0.000000000000e+00
1.091750000000e+03 -2.031678452174e+00 0.000000000000e+00 0.000000000000e+00
1.092000000000e+03 -1.665159594002e+00 0.000000000000e+00 0.000000000000e+00
1.092250000000e+03 -1.144410382959e+00 0.000000000000e+00 0.000000000000e+00
1.092500000000e+03 -5.128915546491e-01 0.000000000000e+00 0.000000000000e+00
1.092750000000e+03 1.727621139728e-01 0.000000000000e+00 0.000000000000e+00
1.093000000000e+03 8.480817632854e-01 0.000000000000e+00 0.000000000000e+00
1.093250000000e+03 1.447322737744e+00 0.000000000000e+00 0.000000000000e+00
1.093500000000e+03 1.910532692615e+00 0.000000000000e+00 0.000000000000e+00
1.093750000000e+03 2.190307220675e+00 0.000000000000e+00 0.000000000000e+00
1.094000000000e+03 2.257398004851e+00 0.000000000000e+00 0.000000000000e+00
1.094250000000e+03 2.104435708856e+00 0.000000000000e+00 0.000000000000e+00
1.094500000000e+03 1.747230685344e+00 0.000000000000e+00 0.000000000000e+00
1.094750000000e+03 1.223397767770e+00 0.000000000000e+00 0.000000000000e+00
1.095000000000e+03 5.883826494121e-01 0.000000000000e+00 0.000000000000e+00
1.095250000000e+03 -9.069633470284e-02 0.000000000000e+00 0.000000000000e+00
1.095500000000e+03 -7.426817634630e-01 0.000000000000e+00 0.000000000000e+00
1.095750000000e+03 -1.300564618398e+00 0.000000000000e+00 0.000000000000e+00
1.096000000000e+03 -1.709208079965e+00 0.000000000000e+00 0.000000000000e+00
1.096250000000e+03 -1.931627373082e+00 0.000000000000e+00 0.000000000000e+00
1.096500000000e+03 -1.953015863060e+00 0.000000000000e+00 0.000000000000e+00
1.096750000000e+03 -1.781991819743e+00 0.000000000000e+00 0.000000000000e+00
1.097000000000e+03 -1.448902118414e+00 0.000000000000e+00 0.000000000000e+00
1.097250000000e+03 -1.001410310252e+00 0.000000000000e+00 0.000000000000e+00
1.097500000000e+03 -4.979630057059e-01 0.000000000000e+00 0.000000000000e+00
1.097750000000e+03 -1.837383094488e-05 0.000000000000e+00 0.000000000000e+00
1.098000000000e+03 4.359086650532e-01 0.000000000000e+00 0.000000000000e+00
1.098250000000e+03 7.653047153717e-01 0.000000000000e+00 0.000000000000e+00
1.098500000000e+03 9.608661884931e-01 0.000000000000e+00 0.000000000000e+00
1.098750000000e+03 1.015166510533e+00 0.000000000000e+00 0.000000000000e+00
1.099000000000e+03 9.404538942309e-01 0.000000000000e+00 0.000000000000e+00
1.099250000000e+03 7.656633781483e-01 0.000000000000e+00 0.000000000000e+00
1.099500000000e+03 5.311290449292e-01 0.000000000000e+00 0.000000000000e+00
1.099750000000e+03 2.818157895317e-01 0.000000000000e+00 0.000000000000e+00
1.100000000000e+03 6.010483335751e-02 0.000000000000e+00 0.000000000000e+00
1.100250000000e+03 -1.007699174882e-01 0.000000000000e+00 0.000000000000e+00
1.100500000000e+03 -1.816379711796e-01 0.000000000000e+00 0.000000000000e+00
1.100750000000e+03 -1.799150963003e-01 0.000000000000e+00 0.000000000000e+00
1.101000000000e+03 -1.093533357969e-01 0.000000000000e+00 0.000000000000e+00
1.101250000000e+03 2.933507236172e-03 0.000000000000e+00 0.000000000000e+00
1.101500000000e+03 1.216947089768e-01 0.000000000000e+00 0.000000000000e+00
1.101750000000e+03 2.101844211862e-01 0.000000000000e+00 0.000000000000e+00
1.102000000000e+03 2.371506674409e-01 0.000000000000e+00 0.000000000000e+00
1.102250000000e+03 1.830268555869e-01 0.000000000000e+00 0.000000000000e+00
1.102500000000e+03 4.428272845401e-02 0.000000000000e+00 0.000000000000e+00
1.102750000000e+03 -1.648415897306e-01 0.000000000000e+00 0.000000000000e+00
1.103000000000e+03 -4.135997469494e-01 0.000000000000e+00 0.000000000000e+00
1.103250000000e+03 -6.589167707993e-01 0.000000000000e+00 0.000000000000e+00
1.103500000000e+03 -8.519280240936e-01 0.000000000000e+00 0.000000000000e+00
1.103750000000e+03 -9.459305493253e-01 0.000000000000e+00 0.000000000000e+00
1.104000000000e+03 -9.045346517723e-01 0.000000000000e+00 0.000000000000e+00
1.104250000000e+03 -7.087187385292e-01 0.000000000000e+00 0.000000000000e+00
1.104500000000e+03 -3.616029108061e-01 0.000000000000e+00 0.000000000000e+00
1.104750000000e+03 1.099437906418e-01 0.000000000000e+00 0.000000000000e+00
1.105000000000e+03 6.573002843079e-01 0.000000000000e+00 0.000000000000e+00
1.105250000000e+03 1.215599705100e+00 0.000000000000e+00 0.000000000000e+00
1.105500000000e+03 1.712109872572e+00 0.000000000000e+00 0.000000000000e+00
1.105750000000e+03 2.076385880126e+00 0.000000000000e+00 0.000000000000e+00
1.106000000000e+03 2.250772032522e+00 0.000000000000e+00 0.000000000000e+00
1.106250000000e+03 2.199709288059e+00 0.000000000000e+00 0.000000000000e+00
1.106500000000e+03 1.916408230272e+00 0.000000000000e+00 0.000000000000e+00
1.106750000000e+03 1.425769111933e+00 0.000000000000e+00 0.000000000000e+00
1.107000000000e+03 7.829299022008e-01 0.000000000000e+00 0.000000000000e+00
1.107250000000e+03 6.743320765350e-02 0.000000000000e+00 0.000000000000e+00
1.107500000000e+03 -6.263622710383e-01 0.000000000000e+00 0.000000000000e+00
1.107750000000e+03 -1.201432417041e+00 0.000000000000e+00 0.000000000000e+00
1.108000000000e+03 -1.571191541057e+00 0.000000000000e+00 0.000000000000e+00
1.108250000000e+03 -1.671742015695e+00 0.000000000000e+00 0.000000000000e+00
1.108500000000e+03 -1.471516604585e+00 0.000000000000e+00 0.000000000000e+00
1.108750000000e+03 -9.768671274580e-01 0.000000000000e+00 0.000000000000e+00
1.109000000000e+03 -2.326755407151e-01 0.000000000000e+00 0.000000000000e+00
1.109250000000e+03 6.822671728843e-01 0.000000000000e+00 0.000000000000e+00
1.109500000000e+03 1.664644389114e+00 0.000000000000e+00 0.000000000000e+00
1.109750000000e+03 2.599611625669e+00 0.000000000000e+00 0.000000000000e+00
1.110000000000e+03 3.375726869586e+00 0.000000000000e+00 0.000000000000e+00
1.110250000000e+03 3.899820558470e+00 0.000000000000e+00 0.000000000000e+00
1.110500000000e+03 4.109773042151e+00 0.000000000000e+00 0.000000000000e+00
1.110750000000e+03 3.983410931347e+00 0.000000000000e+00 0.000000000000e+00
1.111000000000e+03 3.542231350460e+00 0.000000000000e+00 0.000000000000e+00
1.111250000000e+03 2.849349441745e+00 0.000000000000e+00 0.000000000000e+00
1.111500000000e+03 2.001846478375e+00 0.000000000000e+00 0.000000000000e+00
1.111750000000e+03 1.118465710624e+00 0.000000000000e+00 0.000000000000e+00
1.112000000000e+03 3.242529199515e-01 0.000000000000e+00 0.000000000000e+00
1.112250000000e+03 -2.658235554450e-01 0.000000000000e+00 0.000000000000e+00
1.112500000000e+03 -5.620762287636e-01 0.000000000000e+00 0.000000000000e+00
1.112750000000e+03 -5.120667318914e-01 0.000000000000e+00 0.000000000000e+00
1.113000000000e+03 -1.077032086927e-01 0.000000000000e+00 0.000000000000e+00
1.113250000000e+03 6.135181830612e-01 0.000000000000e+00 0.000000000000e+00
1.113500000000e+03 1.573322760599e+00 0.000000000000e+00 0.000000000000e+00
1.113750000000e+03 2.662892369059e+00 0.000000000000e+00 0.000000000000e+00
1.114000000000e+03 3.757162768376e+00 0.000000000000e+00 0.000000000000e+00
1.114250000000e+03 4.731267206529e+00 0.000000000000e+00 0.000000000000e+00
1.114500000000e+03 5.476918626973e+00 0.000000000000e+00 0.000000000000e+00
1.114750000000e+03 5.916533381026e+00 0.000000000000e+00 0.000000000000e+00
1.115000000000e+03 6.013209913872e+00 0.000000000000e+00 0.000000000000e+00
1.115250000000e+03 5.775243316481e+00 0.000000000000e+00 0.000000000000e+00
1.115500000000e+03 5.254601988962e+00 0.000000000000e+00 0.000000000000e+00
1.115750000000e+03 4.539612641100e+00 0.000000000000e+00 0.000000000000e+00
1.116000000000e+03 3.742881290969e+00 0.000000000000e+00 0.000000000000e+00
1.116250000000e+03 2.986113627646e+00 0.000000000000e+00 0.000000000000e+00
1.116500000000e+03 2.383901805546e+00 0.000000000000e+00 0.000000000000e+00
1.116750000000e+03 2.028662959599e+00 0.000000000000e+00 0.000000000000e+00
1.117000000000e+03 1.978733979198e+00 0.000000000000e+00 0.000000000000e+00
1.117250000000e+03 2.251175356361e+00 0.000000000000e+00 0.000000000000e+00
1.117500000000e+03 2.820179398452e+00 0.000000000000e+00 0.000000000000e+00
1.117750000000e+03 3.621207610409e+00 0.000000000000e+00 0.000000000000e+00
1.118000000000e+03 4.560205857804e+00 0.000000000000e+00 0.000000000000e+00
1.118250000000e+03 5.526570566307e+00 0.000000000000e+00 0.000000000000e+00
1.118500000000e+03 6.408055724046e+00 0.000000000000e+00 0.000000000000e+00
1.118750000000e+03 7.105581918326e+00 0.000000000000e+00 0.000000000000e+00
1.119000000000e+03 7.545961883613e+00 0.000000000000e+00 0.000000000000e+00
1.119250000000e+03 7.690879519319e+00 0.000000000000e+00 0.000000000000e+00
1.119500000000e+03 7.541001591384e+00 0.000000000000e+00 0.000000000000e+00
1.119750000000e+03 7.134784549583e+00 0.000000000000e+00 0.000000000000e+00
1.120000000000e+03 6.542266440630e+00 0.000000000000e+00 0.000000000000e+00
1.120250000000e+03 5.854805107198e+00 0.000000000000e+00 0.000000000000e+00
1.120500000000e+03 5.172248090907e+00 0.000000000000e+00 0.000000000000e+00
1.120750000000e+03 4.589328634205e+00 0.000000000000e+00 0.000000000000e+00
1.121000000000e+03 4.183138953315e+00 0.000000000000e+00 0.000000000000e+00
1.121250000000e+03 4.003335265567e+00 0.000000000000e+00 0.000000000000e+00
1.121500000000e+03 4.066312589936e+00 0.000000000000e+00 0.000000000000e+00
1.121750000000e+03 4.354014164950e+00 0.000000000000e+00 0.000000000000e+00
1.122000000000e+03 4.817393351748e+00 0.000000000000e+00 0.000000000000e+00
1.122250000000e+03 5.383915825259e+00 0.000000000000e+00 0.000000000000e+00
1.122500000000e+03 5.967962432808e+00 0.000000000000e+00 0.000000000000e+00
1.122750000000e+03 6.482637338621e+00 0.000000000000e+00 0.000000000000e+00
1.123000000000e+03 6.851345239775e+00 0.000000000000e+00 0.000000000000e+00
1.123250000000e+03 7.017587856393e+00 0.000000000000e+00 0.000000000000e+00
1.123500000000e+03 6.951724228887e+00 0.000000000000e+00 0.000000000000e+00
1.123750000000e+03 6.653894311116e+00 0.000000000000e+00 0.000000000000e+00
1.124000000000e+03 6.152853169256e+00 0.000000000000e+00 0.000000000000e+00
1.124250000000e+03 5.501025613894e+00 0.000000000000e+00 0.000000000000e+00
1.124500000000e+03 4.766590897795e+00 0.000000000000e+00 0.000000000000e+00
1.124750000000e+03 4.023778216510e+00 0.000000000000e+00 0.000000000000e+00
1.125000000000e+03 3.342750280494e+00 0.000000000000e+00 0.000000000000e+00
1.125250000000e+03 2.780454006468e+00 0.000000000000e+00 0.000000000000e+00
1.125500000000e+03 2.373631721212e+00 0.000000000000e+00 0.000000000000e+00
1.125750000000e+03 2.134845923788e+00 0.000000000000e+00 0.000000000000e+00
1.126000000000e+03 2.051928257099e+00 0.000000000000e+00 0.000000000000e+00
1.126250000000e+03 2.090783392971e+00 0.000000000000e+00 0.000000000000e+00
1.126500000000e+03 2.201028019138e+00 0.000000000000e+00 0.000000000000e+00
1.126750000000e+03 2.323584180763e+00 0.000000000000e+00 0.000000000000e+00
1.127000000000e+03 2.399120207296e+00 0.000000000000e+00 0.000000000000e+00
1.127250000000e+03 2.376166273446e+00 0.000000000000e+00 0.000000000000e+00
1.127500000000e+03 2.217827288323e+00 0.000000000000e+00 0.000000000000e+00
1.127750000000e+03 1.906253072966e+00 0.000000000000e+00 0.000000000000e+00
1.128000000000e+03 1.444366045155e+00 0.000000000000e+00 0.000000000000e+00
1.128250000000e+03 8.547389664779e-01 0.000000000000e+00 0.000000000000e+00
1.128500000000e+03 1.759040602060e-01 0.000000000000e+00 0.000000000000e+00
1.128750000000e+03 -5.432925856414e-01 0.000000000000e+00 0.000000000000e+00
1.129000000000e+03 -1.250443389231e+00 0.000000000000e+00 0.000000000000e+00
1.129250000000e+03 -1.896482021477e+00 0.000000000000e+00 0.000000000000e+00
1.129500000000e+03 -2.441805858854e+00 0.000000000000e+00 0.000000000000e+00
1.129750000000e+03 -2.860837366120e+00 0.000000000000e+00 0.000000000000e+00
1.130000000000e+03 -3.144491323151e+00 0.000000000000e+00 0.000000000000e+00
1.130250000000e+03 -3.300322000454e+00 0.000000000000e+00 0.000000000000e+00
1.130500000000e+03 -3.350446663384e+00 0.000000000000e+00 0.000000000000e+00
1.130750000000e+03 -3.327634959247e+00 0.000000000000e+00 0.000000000000e+00
1.131000000000e+03 -3.270179835044e+00 0.000000000000e+00 0.000000000000e+00
1.131250000000e+03 -3.216297691217e+00 0.000000000000e+00 0.000000000000e+00
1.131500000000e+03 -3.198830625895e+00 0.000000000000e+00 0.000000000000e+00
1.131750000000e+03 -3.240944058427e+00 0.000000000000e+00 0.000000000000e+00
1.132000000000e+03 -3.353344888578e+00 0.000000000000e+00 0.000000000000e+00
1.132250000000e+03 -3.533315815501e+00 0.000000000000e+00 0.000000000000e+00
1.132500000000e+03 -3.765604434834e+00 0.000000000000e+00 0.000000000000e+00
1.132750000000e+03 -4.024957010522e+00 0.000000000000e+00 0.000000000000e+00
1.133000000000e+03 -4.279879075343e+00 0.000000000000e+00 0.000000000000e+00
1.133250000000e+03 -4.497063682605e+00 0.000000000000e+00 0.000000000000e+00
1.133500000000e+03 -4.645868396676e+00 0.000000000000e+00 0.000000000000e+00
1.133750000000e+03 -4.702247471510e+00 0.000000000000e+00 0.000000000000e+00
1.134000000000e+03 -4.651648143483e+00 0.000000000000e+00 0.000000000000e+00
1.134250000000e+03 -4.490541817042e+00 0.000000000000e+00 0.000000000000e+00
1.134500000000e+03 -4.226457563328e+00 0.000000000000e+00 0.000000000000e+00
1.134750000000e+03 -3.876588997886e+00 0.000000000000e+00 0.000000000000e+00
1.135000000000e+03 -3.465229117714e+00 0.000000000000e+00 0.000000000000e+00
1.135250000000e+03 -3.020428101105e+00 0.000000000000e+00 0.000000000000e+00
1.135500000000e+03 -2.570350388280e+00 0.000000000000e+00 0.000000000000e+00
1.135750000000e+03 -2.139822174755e+00 0.000000000000e+00 0.000000000000e+00
1.136000000000e+03 -1.747510451032e+00 0.000000000000e+00 0.000000000000e+00
1.136250000000e+03 -1.404069923777e+00 0.000000000000e+00 0.000000000000e+00
1.136500000000e+03 -1.111451102141e+00 0.000000000000e+00 0.000000000000e+00
1.136750000000e+03 -8.634020866097e-01 0.000000000000e+00 0.000000000000e+00
1.137000000000e+03 -6.470398432132e-01 0.000000000000e+00 0.000000000000e+00
1.137250000000e+03 -4.452339485730e-01 0.000000000000e+00 0.000000000000e+00
1.137500000000e+03 -2.394527439105e-01 0.000000000000e+00 0.000000000000e+00
1.137750000000e+03 -1.267838930019e-02 0.000000000000e+00 0.000000000000e+00
1.138000000000e+03 2.479935345314e-01 0.000000000000e+00 0.000000000000e+00
1.138250000000e+03 5.493963033778e-01 0.000000000000e+00 0.000000000000e+00
1.138500000000e+03 8.912057317988e-01 0.000000000000e+00 0.000000000000e+00
1.138750000000e+03 1.265833106536e+00 0.000000000000e+00 0.000000000000e+00
1.139000000000e+03 1.659275332666e+00 0.000000000000e+00 0.000000000000e+00
1.139250000000e+03 2.052778926724e+00 0.000000000000e+00 0.000000000000e+00
1.139500000000e+03 2.425076580869e+00 0.000000000000e+00 0.000000000000e+00
1.139750000000e+03 2.754891752039e+00 0.000000000000e+00 0.000000000000e+00
1.140000000000e+03 3.023384491681e+00 0.000000000000e+00 0.000000000000e+00
1.140250000000e+03 3.216231544905e+00 0.000000000000e+00 0.000000000000e+00
1.140500000000e+03 3.325091396884e+00 0.000000000000e+00 0.000000000000e+00
1.140750000000e+03 3.348291737879e+00 0.000000000000e+00 0.000000000000e+00
1.141000000000e+03 3.290680846573e+00 0.000000000000e+00 0.000000000000e+00
1.141250000000e+03 3.162692107012e+00 0.000000000000e+00 0.000000000000e+00
1.141500000000e+03 2.978768793719e+00 0.000000000000e+00 0.000000000000e+00
1.141750000000e+03 2.755372582640e+00 0.000000000000e+00 0.000000000000e+00
1.142000000000e+03 2.508845209949e+00 0.000000000000e+00 0.000000000000e+00
1.142250000000e+03 2.253403525652e+00 0.000000000000e+00 0.000000000000e+00
1.142500000000e+03 1.999523517285e+00 0.000000000000e+00 0.000000000000e+00
1.142750000000e+03 1.752912687521e+00 0.000000000000e+00 0.000000000000e+00
1.143000000000e+03 1.514190172709e+00 0.000000000000e+00 0.000000000000e+00
1.143250000000e+03 1.279300623609e+00 0.000000000000e+00 0.000000000000e+00
1.143500000000e+03 1.040592982203e+00 0.000000000000e+00 0.000000000000e+00
1.143750000000e+03 7.884106894093e-01 0.000000000000e+00 0.000000000000e+00
1.144000000000e+03 5.129759029009e-01 0.000000000000e+00 0.000000000000e+00
1.144250000000e+03 2.063146669910e-01 0.000000000000e+00 0.000000000000e+00
1.144500000000e+03 -1.360332409340e-01 0.000000000000e+00 0.000000000000e+00
1.144750000000e+03 -5.137467943273e-01 0.000000000000e+00 0.000000000000e+00
1.145000000000e+03 -9.210677304830e-01 0.000000000000e+00 0.000000000000e+00
1.145250000000e+03 -1.346846400210e+00 0.000000000000e+00 0.000000000000e+00
1.145500000000e+03 -1.775289829377e+00 0.000000000000e+00 0.000000000000e+00
1.145750000000e+03 -2.187322781734e+00 0.000000000000e+00 0.000000000000e+00
1.146000000000e+03 -2.562394699512e+00 0.000000000000e+00 0.000000000000e+00
1.146250000000e+03 -2.880509015191e+00 0.000000000000e+00 0.000000000000e+00
1.146500000000e+03 -3.124223624440e+00 0.000000000000e+00 0.000000000000e+00
1.146750000000e+03 -3.280375817070e+00 0.000000000000e+00 0.000000000000e+00
1.147000000000e+03 -3.341321120050e+00 0.000000000000e+00 0.000000000000e+00
1.147250000000e+03 -3.305538702432e+00 0.000000000000e+00 0.000000000000e+00
1.147500000000e+03 -3.177538113630e+00 0.000000000000e+00 0.000000000000e+00
1.147750000000e+03 -2.967092565064e+00 0.000000000000e+00 0.000000000000e+00
1.148000000000e+03 -2.687910955998e+00 0.000000000000e+00 0.000000000000e+00
1.148250000000e+03 -2.355932977639e+00 0.000000000000e+00 0.000000000000e+00
1.148500000000e+03 -1.987479340755e+00 0.000000000000e+00 0.000000000000e+00
1.148750000000e+03 -1.597506018509e+00 0.000000000000e+00 0.000000000000e+00
1.149000000000e+03 -1.198194947488e+00 0.000000000000e+00 0.000000000000e+00
1.149250000000e+03 -7.980658467628e-01 0.000000000000e+00 0.000000000000e+00
1.149500000000e+03 -4.017208548620e-01 0.000000000000e+00 0.000000000000e+00
1.149750000000e+03 -1.024514655209e-02 0.000000000000e+00 0.000000000000e+00
1.150000000000e+03 3.778056137827e-01 0.000000000000e+00 0.000000000000e+00
1.150250000000e+03 7.649837230136e-01 0.000000000000e+00 0.000000000000e+00
1.150500000000e+03 1.153309955182e+00 0.000000000000e+00 0.000000000000e+00
1.150750000000e+03 1.542666643397e+00 0.000000000000e+00 0.000000000000e+00
1.151000000000e+03 1.929474001876e+00 0.000000000000e+00 0.000000000000e+00
1.151250000000e+03 2.305865848413e+00 0.000000000000e+00 0.000000000000e+00
1.151500000000e+03 2.659515878714e+00 0.000000000000e+00 0.000000000000e+00
1.151750000000e+03 2.974178548947e+00 0.000000000000e+00 0.000000000000e+00
1.152000000000e+03 3.230910986825e+00 0.000000000000e+00 0.000000000000e+00
1.152250000000e+03 3.409847326422e+00 0.000000000000e+00 0.000000000000e+00
1.152500000000e+03 3.492317430612e+00 0.000000000000e+00 0.000000000000e+00
1.152750000000e+03 3.463049158732e+00 0.000000000000e+00 0.000000000000e+00
1.153000000000e+03 3.312174694013e+00 0.000000000000e+00 0.000000000000e+00
1.153250000000e+03 3.036779927523e+00 0.000000000000e+00 0.000000000000e+00
1.153500000000e+03 2.641789422688e+00 0.000000000000e+00 0.000000000000e+00
1.153750000000e+03 2.140061161149e+00 0.000000000000e+00 0.000000000000e+00
1.154000000000e+03 1.551664282740e+00 0.000000000000e+00 0.000000000000e+00
1.154250000000e+03 9.024161020930e-01 0.000000000000e+00 0.000000000000e+00
1.154500000000e+03 2.218478845332e-01 0.000000000000e+00 0.000000000000e+00
1.154750000000e+03 -4.591604557867e-01 0.000000000000e+00 0.000000000000e+00
1.155000000000e+03 -1.110798018262e+00 0.000000000000e+00 0.000000000000e+00
1.155250000000e+03 -1.706512995849e+00 0.000000000000e+00 0.000000000000e+00
1.155500000000e+03 -2.224731378534e+00 0.000000000000e+00 0.000000000000e+00
1.155750000000e+03 -2.649928862660e+00 0.000000000000e+00 0.000000000000e+00
1.156000000000e+03 -2.972971510429e+00 0.000000000000e+00 0.000000000000e+00
1.156250000000e+03 -3.190741448721e+00 0.000000000000e+00 0.000000000000e+00
1.156500000000e+03 -3.305160254185e+00 0.000000000000e+00 0.000000000000e+00
1.156750000000e+03 -3.321801103594e+00 0.000000000000e+00 0.000000000000e+00
1.157000000000e+03 -3.248330288559e+00 0.000000000000e+00 0.000000000000e+00
1.157250000000e+03 -3.093032438752e+00 0.000000000000e+00 0.000000000000e+00
1.157500000000e+03 -2.863650019210e+00 0.000000000000e+00 0.000000000000e+00
1.157750000000e+03 -2.566709998911e+00 0.000000000000e+00 0.000000000000e+00
1.158000000000e+03 -2.207427544909e+00 0.000000000000e+00 0.000000000000e+00
1.158250000000e+03 -1.790180373974e+00 0.000000000000e+00 0.000000000000e+00
1.158500000000e+03 -1.319452131074e+00 0.000000000000e+00 0.000000000000e+00
1.158750000000e+03 -8.010629210023e-01 0.000000000000e+00 0.000000000000e+00
1.159000000000e+03 -2.434518539829e-01 0.000000000000e+00 0.000000000000e+00
1.159250000000e+03 3.412416964747e-01 0.000000000000e+00 0.000000000000e+00
1.159500000000e+03 9.365313813778e-01 0.000000000000e+00 0.000000000000e+00
1.159750000000e+03 1.521549109157e+00 0.000000000000e+00 0.000000000000e+00
1.160000000000e+03 2.071715524557e+00 0.000000000000e+00 0.000000000000e+00
1.160250000000e+03 2.560108395095e+00 0.000000000000e+00 0.000000000000e+00
1.160500000000e+03 2.959418558841e+00 0.000000000000e+00 0.000000000000e+00
1.160750000000e+03 3.244292344010e+00 0.000000000000e+00 0.000000000000e+00
1.161000000000e+03 3.393793904273e+00 0.000000000000e+00 0.000000000000e+00
1.161250000000e+03 3.393690260837e+00 0.000000000000e+00 0.000000000000e+00
1.161500000000e+03 3.238270706481e+00 0.000000000000e+00 0.000000000000e+00
1.161750000000e+03 2.931459808335e+00 0.000000000000e+00 0.000000000000e+00
1.162000000000e+03 2.487063359225e+00 0.000000000000e+00 0.000000000000e+00
1.162250000000e+03 1.928088582411e+00 0.000000000000e+00 0.000000000000e+00
1.162500000000e+03 1.285190019291e+00 0.000000000000e+00 0.000000000000e+00
1.162750000000e+03 5.943961058643e-01 0.000000000000e+00 0.000000000000e+00
1.163000000000e+03 -1.056452205120e-01 0.000000000000e+00 0.000000000000e+00
1.163250000000e+03 -7.766112041962e-01 0.000000000000e+00 0.000000000000e+00
1.163500000000e+03 -1.383333573868e+00 0.000000000000e+00 0.000000000000e+00
1.163750000000e+03 -1.896230270239e+00 0.000000000000e+00 0.000000000000e+00
1.164000000000e+03 -2.293115165571e+00 0.000000000000e+00 0.000000000000e+00
1.164250000000e+03 -2.560244600230e+00 0.000000000000e+00 0.000000000000e+00
1.164500000000e+03 -2.692556265144e+00 0.000000000000e+00 0.000000000000e+00
1.164750000000e+03 -2.693152580082e+00 0.000000000000e+00 0.000000000000e+00
1.165000000000e+03 -2.572164220027e+00 0.000000000000e+00 0.000000000000e+00
1.165250000000e+03 -2.345189137581e+00 0.000000000000e+00 0.000000000000e+00
1.165500000000e+03 -2.031531451150e+00 0.000000000000e+00 0.000000000000e+00
1.165750000000e+03 -1.652460750883e+00 0.000000000000e+00 0.000000000000e+00
1.166000000000e+03 -1.229678418994e+00 0.000000000000e+00 0.000000000000e+00
1.166250000000e+03 -7.841204790694e-01 0.000000000000e+00 0.000000000000e+00
1.166500000000e+03 -3.351564112978e-01 0.000000000000e+00 0.000000000000e+00
1.166750000000e+03 9.982808043707e-02 0.000000000000e+00 0.000000000000e+00
1.167000000000e+03 5.055378901736e-01 0.000000000000e+00 0.000000000000e+00
1.167250000000e+03 8.686808148253e-01 0.000000000000e+00 0.000000000000e+00
1.167500000000e+03 1.177818594004e+00 0.000000000000e+00 0.000000000000e+00
1.167750000000e+03 1.423280712560e+00 0.000000000000e+00 0.000000000000e+00
1.168000000000e+03 1.597231992590e+00 0.000000000000e+00 0.000000000000e+00
1.168250000000e+03 1.693934872751e+00 0.000000000000e+00 0.000000000000e+00
1.168500000000e+03 1.710189378558e+00 0.000000000000e+00 0.000000000000e+00
1.168750000000e+03 1.645878659387e+00 0.000000000000e+00 0.000000000000e+00
1.169000000000e+03 1.504505595311e+00 0.000000000000e+00 0.000000000000e+00
1.169250000000e+03 1.293584196457e+00 0.000000000000e+00 0.000000000000e+00
1.169500000000e+03 1.024752754230e+00 0.000000000000e+00 0.000000000000e+00
1.169750000000e+03 7.135042559736e-01 0.000000000000e+00 0.000000000000e+00
1.170000000000e+03 3.784795531266e-01 0.000000000000e+00 0.000000000000e+00
1.170250000000e+03 4.033269920370e-02 0.000000000000e+00 0.000000000000e+00
1.170500000000e+03 -2.797541562210e-01 0.000000000000e+00 0.000000000000e+00
1.170750000000e+03 -5.617677027265e-01 0.000000000000e+00 0.000000000000e+00
1.171000000000e+03 -7.885891097305e-01 0.000000000000e+00 0.000000000000e+00
1.171250000000e+03 -9.475450659568e-01 0.000000000000e+00 0.000000000000e+00
1.171500000000e+03 -1.031589084377e+00 0.000000000000e+00 0.000000000000e+00
1.171750000000e+03 -1.039954268176e+00 0.000000000000e+00 0.000000000000e+00
1.172000000000e+03 -9.781787778947e-01 0.000000000000e+00 0.000000000000e+00
1.172250000000e+03 -8.574809618633e-01 0.000000000000e+00 0.000000000000e+00
1.172500000000e+03 -6.935420622216e-01 0.000000000000e+00 0.000000000000e+00
1.172750000000e+03 -5.048292791229e-01 0.000000000000e+00 0.000000000000e+00
1.173000000000e+03 -3.106502764503e-01 0.000000000000e+00 0.000000000000e+00
1.173250000000e+03 -1.291638183619e-01 0.000000000000e+00 0.000000000000e+00
1.173500000000e+03 2.442444207399e-02 0.000000000000e+00 0.000000000000e+00
1.173750000000e+03 1.392773366307e-01 0.000000000000e+00 0.000000000000e+00
1.174000000000e+03 2.098002363842e-01 0.000000000000e+00 0.000000000000e+00
1.174250000000e+03 2.358910023878e-01 0.000000000000e+00 0.000000000000e+00
1.174500000000e+03 2.225614289638e-01 0.000000000000e+00 0.000000000000e+00
1.174750000000e+03 1.790020765528e-01 0.000000000000e+00 0.000000000000e+00
1.175000000000e+03 1.172264814264e-01 0.000000000000e+00 0.000000000000e+00
1.175250000000e+03 5.047456614836e-02 0.000000000000e+00 0.000000000000e+00
1.175500000000e+03 -8.426203650162e-03 0.000000000000e+00 0.000000000000e+00
1.175750000000e+03 -4.855086151710e-02 0.000000000000e+00 0.000000000000e+00
1.176000000000e+03 -6.205817419161e-02 0.000000000000e+00 0.000000000000e+00
1.176250000000e+03 -4.495183534990e-02 0.000000000000e+00 0.000000000000e+00
1.176500000000e+03 2.631067787461e-03 0.000000000000e+00 0.000000000000e+00
1.176750000000e+03 7.659744855943e-02 0.000000000000e+00 0.000000000000e+00
1.177000000000e+03 1.694822273456e-01 0.000000000000e+00 0.000000000000e+00
1.177250000000e+03 2.713408671714e-01 0.000000000000e+00 0.000000000000e+00
1.177500000000e+03 3.708307743937e-01 0.000000000000e+00 0.000000000000e+00
1.177750000000e+03 4.563582338438e-01 0.000000000000e+00 0.000000000000e+00
1.178000000000e+03 5.171795604241e-01 0.000000000000e+00 0.000000000000e+00
1.178250000000e+03 5.443683472474e-01 0.000000000000e+00 0.000000000000e+00
1.178500000000e+03 5.315893148343e-01 0.000000000000e+00 0.000000000000e+00
1.178750000000e+03 4.756474553156e-01 0.000000000000e+00 0.000000000000e+00
1.179000000000e+03 3.768040764542e-01 0.000000000000e+00 0.000000000000e+00
1.179250000000e+03 2.388660303385e-01 0.000000000000e+00 0.000000000000e+00
1.179500000000e+03 6.906027012105e-02 0.000000000000e+00 0.000000000000e+00
1.179750000000e+03 -1.222953306966e-01 0.000000000000e+00 0.000000000000e+00
1.180000000000e+03 -3.223186375052e-01 0.000000000000e+00 0.000000000000e+00
1.180250000000e+03 -5.162847141989e-01 0.000000000000e+00 0.000000000000e+00
1.180500000000e+03 -6.885374742751e-01 0.000000000000e+00 0.000000000000e+00
1.180750000000e+03 -8.235763134589e-01 0.000000000000e+00 0.000000000000e+00
1.181000000000e+03 -9.072822418609e-01 0.000000000000e+00 0.000000000000e+00
1.181250000000e+03 -9.282197475548e-01 0.000000000000e+00 0.000000000000e+00
1.181500000000e+03 -8.789186139666e-01 0.000000000000e+00 0.000000000000e+00
1.181750000000e+03 -7.570105284340e-01 0.000000000000e+00 0.000000000000e+00
1.182000000000e+03 -5.660759044223e-01 0.000000000000e+00 0.000000000000e+00
1.182250000000e+03 -3.160538607698e-01 0.000000000000e+00 0.000000000000e+00
1.182500000000e+03 -2.308787970115e-02 0.000000000000e+00 0.000000000000e+00
1.182750000000e+03 2.912767062566e-01 0.000000000000e+00 0.000000000000e+00
1.183000000000e+03 6.015615615839e-01 0.000000000000e+00 0.000000000000e+00
1.183250000000e+03 8.804271544240e-01 0.000000000000e+00 0.000000000000e+00
1.183500000000e+03 1.101196688715e+00 0.000000000000e+00 0.000000000000e+00
1.183750000000e+03 1.240600404703e+00 0.000000000000e+00 0.000000000000e+00
1.184000000000e+03 1.281447325963e+00 0.000000000000e+00 0.000000000000e+00
1.184250000000e+03 1.214902036246e+00 0.000000000000e+00 0.000000000000e+00
1.184500000000e+03 1.042054770727e+00 0.000000000000e+00 0.000000000000e+00
1.184750000000e+03 7.745274153454e-01 0.000000000000e+00 0.000000000000e+00
1.185000000000e+03 4.339531507252e-01 0.000000000000e+00 0.000000000000e+00
1.185250000000e+03 5.029430576876e-02 0.000000000000e+00 0.000000000000e+00
1.185500000000e+03 -3.408932244921e-01 0.000000000000e+00 0.000000000000e+00
1.185750000000e+03 -7.019984625635e-01 0.000000000000e+00 0.000000000000e+00
1.186000000000e+03 -9.973255839910e-01 0.000000000000e+00 0.000000000000e+00
1.186250000000e+03 -1.197044178160e+00 0.000000000000e+00 0.000000000000e+00
1.186500000000e+03 -1.280641416503e+00 0.000000000000e+00 0.000000000000e+00
1.186750000000e+03 -1.239433229480e+00 0.000000000000e+00 0.000000000000e+00
1.187000000000e+03 -1.077787582406e+00 0.000000000000e+00 0.000000000000e+00
1.187250000000e+03 -8.128601824000e-01 0.000000000000e+00 0.000000000000e+00
1.187500000000e+03 -4.728241104355e-01 0.000000000000e+00 0.000000000000e+00
1.187750000000e+03 -9.376686644754e-02 0.000000000000e+00 0.000000000000e+00
1.188000000000e+03 2.843946720651e-01 0.000000000000e+00 0.000000000000e+00
1.188250000000e+03 6.224937993885e-01 0.000000000000e+00 0.000000000000e+00
1.188500000000e+03 8.866237708268e-01 0.000000000000e+00 0.000000000000e+00
1.188750000000e+03 1.052010068251e+00 0.000000000000e+00 0.000000000000e+00
1.189000000000e+03 1.105750062990e+00 0.000000000000e+00 0.000000000000e+00
1.189250000000e+03 1.048066202619e+00 0.000000000000e+00 0.000000000000e+00
1.189500000000e+03 8.919109679532e-01 0.000000000000e+00 0.000000000000e+00
1.189750000000e+03 6.609795060012e-01 0.000000000000e+00 0.000000000000e+00
1.190000000000e+03 3.863992967834e-01 0.000000000000e+00 0.000000000000e+00
1.190250000000e+03 1.025454923499e-01 0.000000000000e+00 0.000000000000e+00
1.190500000000e+03 -1.574501821290e-01 0.000000000000e+00 0.000000000000e+00
1.190750000000e+03 -3.658877400467e-01 0.000000000000e+00 0.000000000000e+00
1.191000000000e+03 -5.038189201153e-01 0.000000000000e+00 0.000000000000e+00
1.191250000000e+03 -5.630570345236e-01 0.000000000000e+00 0.000000000000e+00
1.191500000000e+03 -5.466219758362e-01 0.000000000000e+00 0.000000000000e+00
1.191750000000e+03 -4.675900223598e-01 0.000000000000e+00 0.000000000000e+00
1.192000000000e+03 -3.465476093300e-01 0.000000000000e+00 0.000000000000e+00
1.192250000000e+03 -2.080495867716e-01 0.000000000000e+00 0.000000000000e+00
1.192500000000e+03 -7.662587604405e-02 0.000000000000e+00 0.000000000000e+00
1.192750000000e+03 2.705587798861e-02 0.000000000000e+00 0.000000000000e+00
1.193000000000e+03 8.929039875538e-02 0.000000000000e+00 0.000000000000e+00
1.193250000000e+03 1.052298344100e-01 0.000000000000e+00 0.000000000000e+00
1.193500000000e+03 7.929071773469e-02 0.000000000000e+00 0.000000000000e+00
1.193750000000e+03 2.401889539643e-02 0.000000000000e+00 0.000000000000e+00
1.194000000000e+03 -4.240193070428e-02 0.000000000000e+00 0.000000000000e+00
1.194250000000e+03 -9.959852744150e-02 0.000000000000e+00 0.000000000000e+00
1.194500000000e+03 -1.288585663958e-01 0.000000000000e+00 0.000000000000e+00
1.194750000000e+03 -1.167565676547e-01 0.000000000000e+00 0.000000000000e+00
1.195000000000e+03 -5.795288267730e-02 0.000000000000e+00 0.000000000000e+00
1.195250000000e+03 4.331832305230e-02 0.000000000000e+00 0.000000000000e+00
1.195500000000e+03 1.733594619586e-01 0.000000000000e+00 0.000000000000e+00
1.195750000000e+03 3.107590991987e-01 0.000000000000e+00 0.000000000000e+00
1.196000000000e+03 4.295616698238e-01 0.000000000000e+00 0.000000000000e+00
1.196250000000e+03 5.034047331520e-01 0.000000000000e+00 0.000000000000e+00
1.196500000000e+03 5.100004849927e-01 0.000000000000e+00 0.000000000000e+00
1.196750000000e+03 4.352585003770e-01 0.000000000000e+00 0.000000000000e+00
1.197000000000e+03 2.763728654155e-01 0.000000000000e+00 0.000000000000e+00
1.197250000000e+03 4.332834685214e-02 0.000000000000e+00 0.000000000000e+00
1.197500000000e+03 -2.414995498589e-01 0.000000000000e+00 0.000000000000e+00
1.197750000000e+03 -5.456973568225e-01 0.000000000000e+00 0.000000000000e+00
1.198000000000e+03 -8.308695087971e-01 0.000000000000e+00 0.000000000000e+00
1.198250000000e+03 -1.057877154280e+00 0.000000000000e+00 0.000000000000e+00
1.198500000000e+03 -1.192536989862e+00 0.000000000000e+00 0.000000000000e+00
1.198750000000e+03 -1.210954732147e+00 0.000000000000e+00 0.000000000000e+00
1.199000000000e+03 -1.103684428134e+00 0.000000000000e+00 0.000000000000e+00
1.199250000000e+03 -8.780420371765e-01 0.000000000000e+00 0.000000000000e+00
1.199500000000e+03 -5.581433524882e-01 0.000000000000e+00 0.000000000000e+00
1.199750000000e+03 -1.825502113140e-01 0.000000000000e+00 0.000000000000e+00
1.200000000000e+03 2.002486711186e-01 0.000000000000e+00 0.000000000000e+00
1.200250000000e+03 5.379742018645e-01 0.000000000000e+00 0.000000000000e+00
1.200500000000e+03 7.815092119091e-01 0.000000000000e+00 0.000000000000e+00
1.200750000000e+03 8.917186318610e-01 0.000000000000e+00 0.000000000000e+00
1.201000000000e+03 8.451746437360e-01 0.000000000000e+00 0.000000000000e+00
1.201250000000e+03 6.379462464052e-01 0.000000000000e+00 0.000000000000e+00
1.201500000000e+03 2.868584726670e-01 0.000000000000e+00 0.000000000000e+00
1.201750000000e+03 -1.720362303919e-01 0.000000000000e+00 0.000000000000e+00
1.202000000000e+03 -6.876490937802e-01 0.000000000000e+00 0.000000000000e+00
1.202250000000e+03 -1.200208246618e+00 0.000000000000e+00 0.000000000000e+00
1.202500000000e+03 -1.648960054412e+00 0.000000000000e+00 0.000000000000e+00
1.202750000000e+03 -1.980197970893e+00 0.000000000000e+00 0.000000000000e+00
1.203000000000e+03 -2.154530126214e+00 0.000000000000e+00 0.000000000000e+00
1.203250000000e+03 -2.152379348125e+00 0.000000000000e+00 0.000000000000e+00
1.203500000000e+03 -1.976933478933e+00 0.000000000000e+00 0.000000000000e+00
1.203750000000e+03 -1.654100547140e+00 0.000000000000e+00 0.000000000000e+00
1.204000000000e+03 -1.229427089651e+00 0.000000000000e+00 0.000000000000e+00
1.204250000000e+03 -7.623531497989e-01 0.000000000000e+00 0.000000000000e+00
1.204500000000e+03 -3.185463651449e-01 0.000000000000e+00 0.000000000000e+00
1.204750000000e+03 3.867183255445e-02 0.000000000000e+00 0.000000000000e+00
1.205000000000e+03 2.566611906704e-01 0.000000000000e+00 0.000000000000e+00
1.205250000000e+03 3.004350518355e-01 0.000000000000e+00 0.000000000000e+00
1.205500000000e+03 1.573241011976e-01 0.000000000000e+00 0.000000000000e+00
1.205750000000e+03 -1.613060991109e-01 0.000000000000e+00 0.000000000000e+00
1.206000000000e+03 -6.215239152323e-01 0.000000000000e+00 0.000000000000e+00
1.206250000000e+03 -1.171295306919e+00 0.000000000000e+00 0.000000000000e+00
1.206500000000e+03 -1.747344646654e+00 0.000000000000e+00 0.000000000000e+00
1.206750000000e+03 -2.283490261008e+00 0.000000000000e+00 0.000000000000e+00
1.207000000000e+03 -2.719333835830e+00 0.000000000000e+00 0.000000000000e+00
1.207250000000e+03 -3.008137896489e+00 0.000000000000e+00 0.000000000000e+00
1.207500000000e+03 -3.122839958517e+00 0.000000000000e+00 0.000000000000e+00
1.207750000000e+03 -3.059409322849e+00 0.000000000000e+00 0.000000000000e+00
1.208000000000e+03 -2.837116771713e+00 0.000000000000e+00 0.000000000000e+00
1.208250000000e+03 -2.495707881070e+00 0.000000000000e+00 0.000000000000e+00
1.208500000000e+03 -2.089889116664e+00 0.000000000000e+00 0.000000000000e+00
1.208750000000e+03 -1.681894847781e+00 0.000000000000e+00 0.000000000000e+00
1.209000000000e+03 -1.333154145382e+00 0.000000000000e+00 0.000000000000e+00
1.209250000000e+03 -1.096185422697e+00 0.000000000000e+00 0.000000000000e+00
1.209500000000e+03 -1.007801251488e+00 0.000000000000e+00 0.000000000000e+00
1.209750000000e+03 -1.084513245472e+00 0.000000000000e+00 0.000000000000e+00
1.210000000000e+03 -1.320716116627e+00 0.000000000000e+00 0.000000000000e+00
1.210250000000e+03 -1.689845214120e+00 0.000000000000e+00 0.000000000000e+00
1.210500000000e+03 -2.148296952105e+00 0.000000000000e+00 0.000000000000e+00
1.210750000000e+03 -2.641532352367e+00 0.000000000000e+00 0.000000000000e+00
1.211000000000e+03 -3.111500436855e+00 0.000000000000e+00 0.000000000000e+00
1.211250000000e+03 -3.504357659391e+00 0.000000000000e+00 0.000000000000e+00
1.211500000000e+03 -3.777441563029e+00 0.000000000000e+00 0.000000000000e+00
1.211750000000e+03 -3.904580940192e+00 0.000000000000e+00 0.000000000000e+00
1.212000000000e+03 -3.879070920695e+00 0.000000000000e+00 0.000000000000e+00
1.212250000000e+03 -3.713973183447e+00 0.000000000000e+00 0.000000000000e+00
1.212500000000e+03 -3.439771460392e+00 0.000000000000e+00 0.000000000000e+00
1.212750000000e+03 -3.099769097917e+00 0.000000000000e+00 0.000000000000e+00
1.213000000000e+03 -2.743910178306e+00 0.000000000000e+00 0.000000000000e+00
1.213250000000e+03 -2.421899841417e+00 0.000000000000e+00 0.000000000000e+00
1.213500000000e+03 -2.176569111943e+00 0.000000000000e+00 0.000000000000e+00
1.213750000000e+03 -2.038368644063e+00 0.000000000000e+00 0.000000000000e+00
1.214000000000e+03 -2.021696404799e+00 0.000000000000e+00 0.000000000000e+00
1.214250000000e+03 -2.123494461049e+00 0.000000000000e+00 0.000000000000e+00
1.214500000000e+03 -2.324229369845e+00 0.000000000000e+00 0.000000000000e+00
1.214750000000e+03 -2.591044643319e+00 0.000000000000e+00 0.000000000000e+00
1.215000000000e+03 -2.882587136027e+00 0.000000000000e+00 0.000000000000e+00
1.215250000000e+03 -3.154799895809e+00 0.000000000000e+00 0.000000000000e+00
1.215500000000e+03 -3.366868064393e+00 0.000000000000e+00 0.000000000000e+00
1.215750000000e+03 -3.486512756551e+00 0.000000000000e+00 0.000000000000e+00
1.216000000000e+03 -3.493945341918e+00 0.000000000000e+00 0.000000000000e+00
1.216250000000e+03 -3.384001234559e+00 0.000000000000e+00 0.000000000000e+00
1.216500000000e+03 -3.166236657607e+00 0.000000000000e+00 0.000000000000e+00
1.216750000000e+03 -2.863055622843e+00 0.000000000000e+00 0.000000000000e+00
1.217000000000e+03 -2.506198046139e+00 0.000000000000e+00 0.000000000000e+00
1.217250000000e+03 -2.132128277149e+00 0.000000000000e+00 0.000000000000e+00
1.217500000000e+03 -1.776990090084e+00 0.000000000000e+00 0.000000000000e+00
1.217750000000e+03 -1.471825334639e+00 0.000000000000e+00 0.000000000000e+00
1.218000000000e+03 -1.238688636429e+00 0.000000000000e+00 0.000000000000e+00
1.218250000000e+03 -1.088142590333e+00 0.000000000000e+00 0.000000000000e+00
1.218500000000e+03 -1.018410490826e+00 0.000000000000e+00 0.000000000000e+00
1.218750000000e+03 -1.016227610677e+00 0.000000000000e+00 0.000000000000e+00
1.219000000000e+03 -1.059200782132e+00 0.000000000000e+00 0.000000000000e+00
1.219250000000e+03 -1.119290841773e+00 0.000000000000e+00 0.000000000000e+00
1.219500000000e+03 -1.166898332765e+00 0.000000000000e+00 0.000000000000e+00
1.219750000000e+03 -1.174975205635e+00 0.000000000000e+00 0.000000000000e+00
1.220000000000e+03 -1.122608444627e+00 0.000000000000e+00 0.000000000000e+00
1.220250000000e+03 -9.976186539800e-01 0.000000000000e+00 0.000000000000e+00
1.220500000000e+03 -7.978709874363e-01 0.000000000000e+00 0.000000000000e+00
1.220750000000e+03 -5.311837035572e-01 0.000000000000e+00 0.000000000000e+00
1.221000000000e+03 -2.139139600989e-01 0.000000000000e+00 0.000000000000e+00
1.221250000000e+03 1.315254457806e-01 0.000000000000e+00 0.000000000000e+00
1.221500000000e+03 4.798334227164e-01 0.000000000000e+00 0.000000000000e+00
1.221750000000e+03 8.062142551471e-01 0.000000000000e+00 0.000000000000e+00
1.222000000000e+03 1.089532418486e+00 0.000000000000e+00 0.000000000000e+00
1.222250000000e+03 1.314818988215e+00 0.000000000000e+00 0.000000000000e+00
1.222500000000e+03 1.474828011416e+00 0.000000000000e+00 0.000000000000e+00
1.222750000000e+03 1.570484140479e+00 0.000000000000e+00 0.000000000000e+00
1.223000000000e+03 1.610219663331e+00 0.000000000000e+00 0.000000000000e+00
1.223250000000e+03 1.608347937854e+00 0.000000000000e+00 0.000000000000e+00
1.223500000000e+03 1.582741534957e+00 0.000000000000e+00 0.000000000000e+00
1.223750000000e+03 1.552162282796e+00 0.000000000000e+00 0.000000000000e+00
1.224000000000e+03 1.533618576528e+00 0.000000000000e+00 0.000000000000e+00
1.224250000000e+03 1.540101749073e+00 0.000000000000e+00 0.000000000000e+00
1.224500000000e+03 1.578983975416e+00 0.000000000000e+00 0.000000000000e+00
1.224750000000e+03 1.651256899267e+00 0.000000000000e+00 0.000000000000e+00
1.225000000000e+03 1.751668608070e+00 0.000000000000e+00 0.000000000000e+00
1.225250000000e+03 1.869693980607e+00 0.000000000000e+00 0.000000000000e+00
1.225500000000e+03 1.991166187537e+00 0.000000000000e+00 0.000000000000e+00
1.225750000000e+03 2.100318648124e+00 0.000000000000e+00 0.000000000000e+00
1.226000000000e+03 2.181945841843e+00 0.000000000000e+00 0.000000000000e+00
1.226250000000e+03 2.223391343071e+00 0.000000000000e+00 0.000000000000e+00
1.226500000000e+03 2.216109976928e+00 0.000000000000e+00 0.000000000000e+00
1.226750000000e+03 2.156620799258e+00 0.000000000000e+00 0.000000000000e+00
1.227000000000e+03 2.046757691851e+00 0.000000000000e+00 0.000000000000e+00
1.227250000000e+03 1.893221714019e+00 0.000000000000e+00 0.000000000000e+00
1.227500000000e+03 1.706530753507e+00 0.000000000000e+00 0.000000000000e+00
1.227750000000e+03 1.499535823939e+00 0.000000000000e+00 0.000000000000e+00
1.228000000000e+03 1.285720906544e+00 0.000000000000e+00 0.000000000000e+00
1.228250000000e+03 1.077519817584e+00 0.000000000000e+00 0.000000000000e+00
1.228500000000e+03 8.848688016731e-01 0.000000000000e+00 0.000000000000e+00
1.228750000000e+03 7.141711088981e-01 0.000000000000e+00 0.000000000000e+00
1.229000000000e+03 5.677867824537e-01 0.000000000000e+00 0.000000000000e+00
1.229250000000e+03 4.440865822890e-01 0.000000000000e+00 0.000000000000e+00
1.229500000000e+03 3.380336249484e-01 0.000000000000e+00 0.000000000000e+00
1.229750000000e+03 2.421896938609e-01 0.000000000000e+00 0.000000000000e+00
1.230000000000e+03 1.479933469598e-01 0.000000000000e+00 0.000000000000e+00
1.230250000000e+03 4.712938628113e-02 0.000000000000e+00 0.000000000000e+00
1.230500000000e+03 -6.719372575517e-02 0.000000000000e+00 0.000000000000e+00
1.230750000000e+03 -1.992212524802e-01 0.000000000000e+00 0.000000000000e+00
1.231000000000e+03 -3.500066857409e-01 0.000000000000e+00 0.000000000000e+00
1.231250000000e+03 -5.172116334462e-01 0.000000000000e+00 0.000000000000e+00
1.231500000000e+03 -6.953592364352e-01 0.000000000000e+00 0.000000000000e+00
1.231750000000e+03 -8.764909490531e-01 0.000000000000e+00 0.000000000000e+00
1.232000000000e+03 -1.051127269079e+00 0.000000000000e+00 0.000000000000e+00
1.232250000000e+03 -1.209398559380e+00 0.000000000000e+00 0.000000000000e+00
1.232500000000e+03 -1.342196080225e+00 0.000000000000e+00 0.000000000000e+00
1.232750000000e+03 -1.442196902127e+00 0.000000000000e+00 0.000000000000e+00
1.233000000000e+03 -1.504638175651e+00 0.000000000000e+00 0.000000000000e+00
1.233250000000e+03 -1.527752790504e+00 0.000000000000e+00 0.000000000000e+00
1.233500000000e+03 -1.512824599777e+00 0.000000000000e+00 0.000000000000e+00
1.233750000000e+03 -1.463871002830e+00 0.000000000000e+00 0.000000000000e+00
1.234000000000e+03 -1.387007486793e+00 0.000000000000e+00 0.000000000000e+00
1.234250000000e+03 -1.289587029938e+00 0.000000000000e+00 0.000000000000e+00
1.234500000000e+03 -1.179232630318e+00 0.000000000000e+00 0.000000000000e+00
1.234750000000e+03 -1.062890936467e+00 0.000000000000e+00 0.000000000000e+00
1.235000000000e+03 -9.460283163508e-01 0.000000000000e+00 0.000000000000e+00
1.235250000000e+03 -8.320690124347e-01 0.000000000000e+00 0.000000000000e+00
1.235500000000e+03 -7.221413941877e-01 0.000000000000e+00 0.000000000000e+00
1.235750000000e+03 -6.151572054002e-01 0.000000000000e+00 0.000000000000e+00
1.236000000000e+03 -5.082053828290e-01 0.000000000000e+00 0.000000000000e+00
1.236250000000e+03 -3.972019153943e-01 0.000000000000e+00 0.000000000000e+00
1.236500000000e+03 -2.777052363767e-01 0.000000000000e+00 0.000000000000e+00
1.236750000000e+03 -1.457866269978e-01 0.000000000000e+00 0.000000000000e+00
1.237000000000e+03 1.160638239737e-03 0.000000000000e+00 0.000000000000e+00
1.237250000000e+03 1.637806386995e-01 0.000000000000e+00 0.000000000000e+00
1.237500000000e+03 3.403673736286e-01 0.000000000000e+00 0.000000000000e+00
1.237750000000e+03 5.267822559223e-01 0.000000000000e+00 0.000000000000e+00
1.238000000000e+03 7.166889564873e-01 0.000000000000e+00 0.000000000000e+00
1.238250000000e+03 9.020774600052e-01 0.000000000000e+00 0.000000000000e+00
1.238500000000e+03 1.074012480917e+00 0.000000000000e+00 0.000000000000e+00
1.238750000000e+03 1.223513150887e+00 0.000000000000e+00 0.000000000000e+00
1.239000000000e+03 1.342454672584e+00 0.000000000000e+00 0.000000000000e+00
1.239250000000e+03 1.424380462479e+00 0.000000000000e+00 0.000000000000e+00
1.239500000000e+03 1.465125417548e+00 0.000000000000e+00 0.000000000000e+00
1.239750000000e+03 1.463175755756e+00 0.000000000000e+00 0.000000000000e+00
1.240000000000e+03 1.419725185584e+00 0.000000000000e+00 0.000000000000e+00
1.240250000000e+03 1.338426511743e+00 0.000000000000e+00 0.000000000000e+00
1.240500000000e+03 1.224877068956e+00 0.000000000000e+00 0.000000000000e+00
1.240750000000e+03 1.085910464096e+00 0.000000000000e+00 0.000000000000e+00
1.241000000000e+03 9.287915202969e-01 0.000000000000e+00 0.000000000000e+00
1.241250000000e+03 7.604228168698e-01 0.000000000000e+00 0.000000000000e+00
1.241500000000e+03 5.866682463506e-01 0.000000000000e+00 0.000000000000e+00
1.241750000000e+03 4.118819076351e-01 0.000000000000e+00 0.000000000000e+00
1.242000000000e+03 2.387016440018e-01 0.000000000000e+00 0.000000000000e+00
1.242250000000e+03 6.812944608813e-02 0.000000000000e+00 0.000000000000e+00
1.242500000000e+03 -1.001192814803e-01 0.000000000000e+00 0.000000000000e+00
1.242750000000e+03 -2.670535295668e-01 0.000000000000e+00 0.000000000000e+00
1.243000000000e+03 -4.337180008917e-01 0.000000000000e+00 0.000000000000e+00
1.243250000000e+03 -6.004831926320e-01 0.000000000000e+00 0.000000000000e+00
1.243500000000e+03 -7.664239865534e-01 0.000000000000e+00 0.000000000000e+00
1.243750000000e+03 -9.288858537471e-01 0.000000000000e+00 0.000000000000e+00
1.244000000000e+03 -1.083313305185e+00 0.000000000000e+00 0.000000000000e+00
1.244250000000e+03 -1.223380074008e+00 0.000000000000e+00 0.000000000000e+00
1.244500000000e+03 -1.341419362961e+00 0.000000000000e+00 0.000000000000e+00
1.244750000000e+03 -1.429110865677e+00 0.000000000000e+00 0.000000000000e+00
1.245000000000e+03 -1.478344835486e+00 0.000000000000e+00 0.000000000000e+00
1.245250000000e+03 -1.482157245914e+00 0.000000000000e+00 0.000000000000e+00
1.245500000000e+03 -1.435617737719e+00 0.000000000000e+00 0.000000000000e+00
1.245750000000e+03 -1.336555393654e+00 0.000000000000e+00 0.000000000000e+00
1.246000000000e+03 -1.186026112049e+00 0.000000000000e+00 0.000000000000e+00
1.246250000000e+03 -9.884570476662e-01 0.000000000000e+00 0.000000000000e+00
1.246500000000e+03 -7.514440475780e-01 0.000000000000e+00 0.000000000000e+00
1.246750000000e+03 -4.852218030885e-01 0.000000000000e+00 0.000000000000e+00
1.247000000000e+03 -2.018676567480e-01 0.000000000000e+00 0.000000000000e+00
1.247250000000e+03 8.566692882740e-02 0.000000000000e+00 0.000000000000e+00
1.247500000000e+03 3.645827827444e-01 0.000000000000e+00 0.000000000000e+00
1.247750000000e+03 6.231977588933e-01 0.000000000000e+00 0.000000000000e+00
1.248000000000e+03 8.517410900368e-01 0.000000000000e+00 0.000000000000e+00
1.248250000000e+03 1.042893882441e+00 0.000000000000e+00 0.000000000000e+00
1.248500000000e+03 1.192028258207e+00 0.000000000000e+00 0.000000000000e+00
1.248750000000e+03 1.297139323445e+00 0.000000000000e+00 0.000000000000e+00
1.249000000000e+03 1.358505632128e+00 0.000000000000e+00 0.000000000000e+00
1.249250000000e+03 1.378149313392e+00 0.000000000000e+00 0.000000000000e+00
1.249500000000e+03 1.359191590155e+00 0.000000000000e+00 0.000000000000e+00
1.249750000000e+03 1.305209666707e+00 0.000000000000e+00 0.000000000000e+00
1.250000000000e+03 1.219695580992e+00 0.000000000000e+00 0.000000000000e+00
1.250250000000e+03 1.105697521988e+00 0.000000000000e+00 0.000000000000e+00
1.250500000000e+03 9.656923312298e-01 0.000000000000e+00 0.000000000000e+00
1.250750000000e+03 8.016991443657e-01 0.000000000000e+00 0.000000000000e+00
1.251000000000e+03 6.156040917745e-01 0.000000000000e+00 0.000000000000e+00
1.251250000000e+03 4.096305604829e-01 0.000000000000e+00 0.000000000000e+00
1.251500000000e+03 1.868639562346e-01 0.000000000000e+00 0.000000000000e+00
1.251750000000e+03 -4.827198566565e-02 0.000000000000e+00 0.000000000000e+00
1.252000000000e+03 -2.896866545284e-01 0.000000000000e+00 0.000000000000e+00
1.252250000000e+03 -5.295223127556e-01 0.000000000000e+00 0.000000000000e+00
1.252500000000e+03 -7.583313031530e-01 0.000000000000e+00 0.000000000000e+00
1.252750000000e+03 -9.655403240680e-01 0.000000000000e+00 0.000000000000e+00
1.253000000000e+03 -1.140169222645e+00 0.000000000000e+00 0.000000000000e+00
1.253250000000e+03 -1.271732984753e+00 0.000000000000e+00 0.000000000000e+00
1.253500000000e+03 -1.351225754834e+00 0.000000000000e+00 0.000000000000e+00
1.253750000000e+03 -1.372069101430e+00 0.000000000000e+00 0.000000000000e+00
1.254000000000e+03 -1.330905808868e+00 0.000000000000e+00 0.000000000000e+00
1.254250000000e+03 -1.228135485775e+00 0.000000000000e+00 0.000000000000e+00
1.254500000000e+03 -1.068117279152e+00 0.000000000000e+00 0.000000000000e+00
1.254750000000e+03 -8.590040758435e-01 0.000000000000e+00 0.000000000000e+00
1.255000000000e+03 -6.122164929952e-01 0.000000000000e+00 0.000000000000e+00
1.255250000000e+03 -3.416078123829e-01 0.000000000000e+00 0.000000000000e+00
1.255500000000e+03 -6.240711452088e-02 0.000000000000e+00 0.000000000000e+00
1.255750000000e+03 2.099474671875e-01 0.000000000000e+00 0.000000000000e+00
1.256000000000e+03 4.609632658293e-01 0.000000000000e+00 0.000000000000e+00
1.256250000000e+03 6.781185599365e-01 0.000000000000e+00 0.000000000000e+00
1.256500000000e+03 8.516618272109e-01 0.000000000000e+00 0.000000000000e+00
1.256750000000e+03 9.751184765899e-01 0.000000000000e+00 0.000000000000e+00
1.257000000000e+03 1.045476376956e+00 0.000000000000e+00 0.000000000000e+00
1.257250000000e+03 1.063060532830e+00 0.000000000000e+00 0.000000000000e+00
1.257500000000e+03 1.031142397964e+00 0.000000000000e+00 0.000000000000e+00
1.257750000000e+03 9.553560164783e-01 0.000000000000e+00 0.000000000000e+00
1.258000000000e+03 8.430082758908e-01 0.000000000000e+00 0.000000000000e+00
1.258250000000e+03 7.023726836633e-01 0.000000000000e+00 0.000000000000e+00
1.258500000000e+03 5.420458102864e-01 0.000000000000e+00 0.000000000000e+00
1.258750000000e+03 3.704252304210e-01 0.000000000000e+00 0.000000000000e+00
1.259000000000e+03 1.953411597524e-01 0.000000000000e+00 0.000000000000e+00
1.259250000000e+03 2.384551011718e-02 0.000000000000e+00 0.000000000000e+00
1.259500000000e+03 -1.378636940705e-01 0.000000000000e+00 0.000000000000e+00
1.259750000000e+03 -2.844237811243e-01 0.000000000000e+00 0.000000000000e+00
1.260000000000e+03 -4.112459347403e-01 0.000000000000e+00 0.000000000000e+00
1.260250000000e+03 -5.144614445622e-01 0.000000000000e+00 0.000000000000e+00
1.260500000000e+03 -5.909162468907e-01 0.000000000000e+00 0.000000000000e+00
1.260750000000e+03 -6.382366125351e-01 0.000000000000e+00 0.000000000000e+00
1.261000000000e+03 -6.549670263475e-01 0.000000000000e+00 0.000000000000e+00
1.261250000000e+03 -6.407593694557e-01 0.000000000000e+00 0.000000000000e+00
1.261500000000e+03 -5.965744285966e-01 0.000000000000e+00 0.000000000000e+00
1.261750000000e+03 -5.248458074561e-01 0.000000000000e+00 0.000000000000e+00
1.262000000000e+03 -4.295545897003e-01 0.000000000000e+00 0.000000000000e+00
1.262250000000e+03 -3.161711560908e-01 0.000000000000e+00 0.000000000000e+00
1.262500000000e+03 -1.914373228239e-01 0.000000000000e+00 0.000000000000e+00
1.262750000000e+03 -6.298492934115e-02 0.000000000000e+00 0.000000000000e+00
1.263000000000e+03 6.118740705958e-02 0.000000000000e+00 0.000000000000e+00
1.263250000000e+03 1.733334953033e-01 0.000000000000e+00 0.000000000000e+00
1.263500000000e+03 2.666100477463e-01 0.000000000000e+00 0.000000000000e+00
1.263750000000e+03 3.356834348156e-01 0.000000000000e+00 0.000000000000e+00
1.264000000000e+03 3.772178118761e-01 0.000000000000e+00 0.000000000000e+00
1.264250000000e+03 3.901805475078e-01 0.000000000000e+00 0.000000000000e+00
1.264500000000e+03 3.759211855846e-01 0.000000000000e+00 0.000000000000e+00
1.264750000000e+03 3.380072381689e-01 0.000000000000e+00 0.000000000000e+00
1.265000000000e+03 2.818301961922e-01 0.000000000000e+00 0.000000000000e+00
1.265250000000e+03 2.140240535737e-01 0.000000000000e+00 0.000000000000e+00
1.265500000000e+03 1.417623168955e-01 0.000000000000e+00 0.000000000000e+00
1.265750000000e+03 7.201461991784e-02 0.000000000000e+00 0.000000000000e+00
1.266000000000e+03 1.084861633606e-02 0.000000000000e+00 0.000000000000e+00
1.266250000000e+03 -3.714375570167e-02 0.000000000000e+00 0.000000000000e+00
1.266500000000e+03 -6.923321790397e-02 0.000000000000e+00 0.000000000000e+00
1.266750000000e+03 -8.471521197544e-02 0.000000000000e+00 0.000000000000e+00
1.267000000000e+03 -8.483750132913e-02 0.000000000000e+00 0.000000000000e+00
1.267250000000e+03 -7.251250027978e-02 0.000000000000e+00 0.000000000000e+00
1.267500000000e+03 -5.185866343338e-02 0.000000000000e+00 0.000000000000e+00
1.267750000000e+03 -2.763359889854e-02 0.000000000000e+00 0.000000000000e+00
1.268000000000e+03 -4.630974662689e-03 0.000000000000e+00 0.000000000000e+00
1.268250000000e+03 1.288698645760e-02 0.000000000000e+00 0.000000000000e+00
1.268500000000e+03 2.165893379169e-02 0.000000000000e+00 0.000000000000e+00
1.268750000000e+03 1.974970361816e-02 0.000000000000e+00 0.000000000000e+00
1.269000000000e+03 6.706323759600e-03 0.000000000000e+00 0.000000000000e+00
1.269250000000e+03 -1.645846025010e-02 0.000000000000e+00 0.000000000000e+00
1.269500000000e+03 -4.743817766920e-02 0.000000000000e+00 0.000000000000e+00
1.269750000000e+03 -8.292749472361e-02 0.000000000000e+00 0.000000000000e+00
1.270000000000e+03 -1.189976735020e-01 0.000000000000e+00 0.000000000000e+00
1.270250000000e+03 -1.515073289706e-01 0.000000000000e+00 0.000000000000e+00
1.270500000000e+03 -1.765062060803e-01 0.000000000000e+00 0.000000000000e+00
1.270750000000e+03 -1.905973190985e-01 0.000000000000e+00 0.000000000000e+00
1.271000000000e+03 -1.912330064071e-01 0.000000000000e+00 0.000000000000e+00
1.271250000000e+03 -1.769310965101e-01 0.000000000000e+00 0.000000000000e+00
1.271500000000e+03 -1.474065584287e-01 0.000000000000e+00 0.000000000000e+00
1.271750000000e+03 -1.036204308526e-01 0.000000000000e+00 0.000000000000e+00
1.272000000000e+03 -4.775101311519e-02 0.000000000000e+00 0.000000000000e+00
1.272250000000e+03 1.690736336303e-02 0.000000000000e+00 0.000000000000e+00
1.272500000000e+03 8.611408072316e-02 0.000000000000e+00 0.000000000000e+00
1.272750000000e+03 1.549182212185e-01 0.000000000000e+00 0.000000000000e+00
1.273000000000e+03 2.179587480457e-01 0.000000000000e+00 0.000000000000e+00
1.273250000000e+03 2.698243920782e-01 0.000000000000e+00 0.000000000000e+00
1.273500000000e+03 3.054630413690e-01 0.000000000000e+00 0.000000000000e+00
1.273750000000e+03 3.206217289880e-01 0.000000000000e+00 0.000000000000e+00
1.274000000000e+03 3.122878424215e-01 0.000000000000e+00 0.000000000000e+00
1.274250000000e+03 2.790919276448e-01 0.000000000000e+00 0.000000000000e+00
1.274500000000e+03 2.216248772538e-01 0.000000000000e+00 0.000000000000e+00
1.274750000000e+03 1.426198177190e-01 0.000000000000e+00 0.000000000000e+00
1.275000000000e+03 4.695358626886e-02 0.000000000000e+00 0.000000000000e+00
1.275250000000e+03 -5.856471003096e-02 0.000000000000e+00 0.000000000000e+00
1.275500000000e+03 -1.656302505850e-01 0.000000000000e+00 0.000000000000e+00
1.275750000000e+03 -2.650900989878e-01 0.000000000000e+00 0.000000000000e+00
1.276000000000e+03 -3.477585983996e-01 0.000000000000e+00 0.000000000000e+00
1.276250000000e+03 -4.053292799234e-01 0.000000000000e+00 0.000000000000e+00
1.276500000000e+03 -4.312895204265e-01 0.000000000000e+00 0.000000000000e+00
1.276750000000e+03 -4.217314240396e-01 0.000000000000e+00 0.000000000000e+00
1.277000000000e+03 -3.759525256390e-01 0.000000000000e+00 0.000000000000e+00
1.277250000000e+03 -2.967544957453e-01 0.000000000000e+00 0.000000000000e+00
1.277500000000e+03 -1.903766239462e-01 0.000000000000e+00 0.000000000000e+00
1.277750000000e+03 -6.604089197280e-02 0.000000000000e+00 0.000000000000e+00
1.278000000000e+03 6.486760413512e-02 0.000000000000e+00 0.000000000000e+00
1.278250000000e+03 1.899132077959e-01 0.000000000000e+00 0.000000000000e+00
1.278500000000e+03 2.969012686539e-01 0.000000000000e+00 0.000000000000e+00
1.278750000000e+03 3.752044077644e-01 0.000000000000e+00 0.000000000000e+00
1.279000000000e+03 4.169658175395e-01 0.000000000000e+00 0.000000000000e+00
1.279250000000e+03 4.180285776043e-01 0.000000000000e+00 0.000000000000e+00
1.279500000000e+03 3.784669485928e-01 0.000000000000e+00 0.000000000000e+00
1.279750000000e+03 3.026404030347e-01 0.000000000000e+00 0.000000000000e+00
1.280000000000e+03 1.987485844120e-01 0.000000000000e+00 0.000000000000e+00
1.280250000000e+03 7.792821481318e-02 0.000000000000e+00 0.000000000000e+00
1.280500000000e+03 -4.700715440255e-02 0.000000000000e+00 0.000000000000e+00
1.280750000000e+03 -1.630350534339e-01 0.000000000000e+00 0.000000000000e+00
1.281000000000e+03 -2.584199260707e-01 0.000000000000e+00 0.000000000000e+00
1.281250000000e+03 -3.240500329238e-01 0.000000000000e+00 0.000000000000e+00
1.281500000000e+03 -3.544462977549e-01 0.000000000000e+00 0.000000000000e+00
1.281750000000e+03 -3.483147791184e-01 0.000000000000e+00 0.000000000000e+00
1.282000000000e+03 -3.085732968527e-01 0.000000000000e+00 0.000000000000e+00
1.282250000000e+03 -2.418518868733e-01 0.000000000000e+00 0.000000000000e+00
1.282500000000e+03 -1.575368009443e-01 0.000000000000e+00 0.000000000000e+00
1.282750000000e+03 -6.648896272529e-02 0.000000000000e+00 0.000000000000e+00
1.283000000000e+03 2.038856498908e-02 0.000000000000e+00 0.000000000000e+00
1.283250000000e+03 9.353982880115e-02 0.000000000000e+00 0.000000000000e+00
1.283500000000e+03 1.459149540334e-01 0.000000000000e+00 0.000000000000e+00
1.283750000000e+03 1.737453642259e-01 0.000000000000e+00 0.000000000000e+00
1.284000000000e+03 1.768370114268e-01 0.000000000000e+00 0.000000000000e+00
1.284250000000e+03 1.583525751277e-01 0.000000000000e+00 0.000000000000e+00
1.284500000000e+03 1.241268802010e-01 0.000000000000e+00 0.000000000000e+00
1.284750000000e+03 8.162657921973e-02 0.000000000000e+00 0.000000000000e+00
1.285000000000e+03 3.871566990864e-02 0.000000000000e+00 0.000000000000e+00
1.285250000000e+03 2.415174112476e-03 0.000000000000e+00 0.000000000000e+00
1.285500000000e+03 -2.215579489926e-02 0.000000000000e+00 0.000000000000e+00
1.285750000000e+03 -3.249931838107e-02 0.000000000000e+00 0.000000000000e+00
1.286000000000e+03 -2.901276789914e-02 0.000000000000e+00 0.000000000000e+00
1.286250000000e+03 -1.478092130106e-02 0.000000000000e+00 0.000000000000e+00
1.286500000000e+03 5.076097001361e-03 0.000000000000e+00 0.000000000000e+00
1.286750000000e+03 2.439201734322e-02 0.000000000000e+00 0.000000000000e+00
1.287000000000e+03 3.712041430199e-02 0.000000000000e+00 0.000000000000e+00
1.287250000000e+03 3.848801913003e-02 0.000000000000e+00 0.000000000000e+00
1.287500000000e+03 2.594574861008e-02 0.000000000000e+00 0.000000000000e+00
1.287750000000e+03 -2.428737999278e-04 0.000000000000e+00 0.000000000000e+00
1.288000000000e+03 -3.688152240130e-02 0.000000000000e+00 0.000000000000e+00
1.288250000000e+03 -7.822251568288e-02 0.000000000000e+00 0.000000000000e+00
1.288500000000e+03 -1.168043577111e-01 0.000000000000e+00 0.000000000000e+00
1.288750000000e+03 -1.446260723177e-01 0.000000000000e+00 0.000000000000e+00
1.289000000000e+03 -1.544819052913e-01 0.000000000000e+00 0.000000000000e+00
1.289250000000e+03 -1.412486223229e-01 0.000000000000e+00 0.000000000000e+00
1.289500000000e+03 -1.029174932628e-01 0.000000000000e+00 0.000000000000e+00
1.289750000000e+03 -4.119495693320e-02 0.000000000000e+00 0.000000000000e+00
1.290000000000e+03 3.844409170847e-02 0.000000000000e+00 0.000000000000e+00
1.290250000000e+03 1.272867865782e-01 0.000000000000e+00 0.000000000000e+00
1.290500000000e+03 2.144450648230e-01 0.000000000000e+00 0.000000000000e+00
1.290750000000e+03 2.883161790692e-01 0.000000000000e+00 0.000000000000e+00
1.291000000000e+03 3.382407630500e-01 0.000000000000e+00 0.000000000000e+00
1.291250000000e+03 3.561204049373e-01 0.000000000000e+00 0.000000000000e+00
1.291500000000e+03 3.377530474857e-01 0.000000000000e+00 0.000000000000e+00
1.291750000000e+03 2.836766509420e-01 0.000000000000e+00 0.000000000000e+00
1.292000000000e+03 1.993756873894e-01 0.000000000000e+00 0.000000000000e+00
1.292250000000e+03 9.479262457229e-02 0.000000000000e+00 0.000000000000e+00
1.292500000000e+03 -1.681461762626e-02 0.000000000000e+00 0.000000000000e+00
1.292750000000e+03 -1.205323527592e-01 0.000000000000e+00 0.000000000000e+00
1.293000000000e+03 -2.017521467312e-01 0.000000000000e+00 0.000000000000e+00
1.293250000000e+03 -2.481673070596e-01 0.000000000000e+00 0.000000000000e+00
1.293500000000e+03 -2.515257395411e-01 0.000000000000e+00 0.000000000000e+00
1.293750000000e+03 -2.088864119159e-01 0.000000000000e+00 0.000000000000e+00
1.294000000000e+03 -1.231896852147e-01 0.000000000000e+00 0.000000000000e+00
1.294250000000e+03 -3.043222070605e-03 0.000000000000e+00 0.000000000000e+00
1.294500000000e+03 1.382674329529e-01 0.000000000000e+00 0.000000000000e+00
1.294750000000e+03 2.844261733087e-01 0.000000000000e+00 0.000000000000e+00
1.295000000000e+03 4.181802092007e-01 0.000000000000e+00 0.000000000000e+00
1.295250000000e+03 5.236032050428e-01 0.000000000000e+00 0.000000000000e+00
1.295500000000e+03 5.882221132378e-01 0.000000000000e+00 0.000000000000e+00
1.295750000000e+03 6.047160822980e-01 0.000000000000e+00 0.000000000000e+00
1.296000000000e+03 5.719505328410e-01 0.000000000000e+00 0.000000000000e+00
1.296250000000e+03 4.951977707493e-01 0.000000000000e+00 0.000000000000e+00
1.296500000000e+03 3.855053190999e-01 0.000000000000e+00 0.000000000000e+00
1.296750000000e+03 2.582893406918e-01 0.000000000000e+00 0.000000000000e+00
1.297000000000e+03 1.313369293278e-01 0.000000000000e+00 0.000000000000e+00
1.297250000000e+03 2.248279095537e-02 0.000000000000e+00 0.000000000000e+00
1.297500000000e+03 -5.272857065622e-02 0.000000000000e+00 0.000000000000e+00
1.297750000000e+03 -8.308106346711e-02 0.000000000000e+00 0.000000000000e+00
1.298000000000e+03 -6.315164382543e-02 0.000000000000e+00 0.000000000000e+00
1.298250000000e+03 5.994854615601e-03 0.000000000000e+00 0.000000000000e+00
1.298500000000e+03 1.169723649496e-01 0.000000000000e+00 0.000000000000e+00
1.298750000000e+03 2.570764555925e-01 0.000000000000e+00 0.000000000000e+00
1.299000000000e+03 4.099850921434e-01 0.000000000000e+00 0.000000000000e+00
1.299250000000e+03 5.579252909997e-01 0.000000000000e+00 0.000000000000e+00
1.299500000000e+03 6.840122118755e-01 0.000000000000e+00 0.000000000000e+00
1.299750000000e+03 7.744462572870e-01 0.000000000000e+00 0.000000000000e+00
1.300000000000e+03 8.202758162269e-01 0.000000000000e+00 0.000000000000e+00
1.300250000000e+03 8.184949901189e-01 0.000000000000e+00 0.000000000000e+00
1.300500000000e+03 7.723380940585e-01 0.000000000000e+00 0.000000000000e+00
1.300750000000e+03 6.907428914075e-01 0.000000000000e+00 0.000000000000e+00
1.301000000000e+03 5.870670518219e-01 0.000000000000e+00 0.000000000000e+00
1.301250000000e+03 4.772417474360e-01 0.000000000000e+00 0.000000000000e+00
1.301500000000e+03 3.776191725606e-01 0.000000000000e+00 0.000000000000e+00
1.301750000000e+03 3.028075143206e-01 0.000000000000e+00 0.000000000000e+00
1.302000000000e+03 2.637830863220e-01 0.000000000000e+00 0.000000000000e+00
1.302250000000e+03 2.665262135047e-01 0.000000000000e+00 0.000000000000e+00
1.302500000000e+03 3.113516772634e-01 0.000000000000e+00 0.000000000000e+00
1.302750000000e+03 3.930071286040e-01 0.000000000000e+00 0.000000000000e+00
1.303000000000e+03 5.015076465730e-01 0.000000000000e+00 0.000000000000e+00
1.303250000000e+03 6.235761391972e-01 0.000000000000e+00 0.000000000000e+00
1.303500000000e+03 7.444808787219e-01 0.000000000000e+00 0.000000000000e+00
1.303750000000e+03 8.500133781938e-01 0.000000000000e+00 0.000000000000e+00
1.304000000000e+03 9.283378704572e-01 0.000000000000e+00 0.000000000000e+00
1.304250000000e+03 9.714685342398e-01 0.000000000000e+00 0.000000000000e+00
1.304500000000e+03 9.761879233440e-01 0.000000000000e+00 0.000000000000e+00
1.304750000000e+03 9.443010446738e-01 0.000000000000e+00 0.000000000000e+00
1.305000000000e+03 8.822124343946e-01 0.000000000000e+00 0.000000000000e+00
1.305250000000e+03 7.999053358390e-01 0.000000000000e+00 0.000000000000e+00
1.305500000000e+03 7.094801749833e-01 0.000000000000e+00 0.000000000000e+00
1.305750000000e+03 6.234637144157e-01 0.000000000000e+00 0.000000000000e+00
1.306000000000e+03 5.531239166058e-01 0.000000000000e+00 0.000000000000e+00
1.306250000000e+03 5.070164532802e-01 0.000000000000e+00 0.000000000000e+00
1.306500000000e+03 4.899493310364e-01 0.000000000000e+00 0.000000000000e+00
1.306750000000e+03 5.024887320292e-01 0.000000000000e+00 0.000000000000e+00
1.307000000000e+03 5.410514199910e-01 0.000000000000e+00 0.000000000000e+00
1.307250000000e+03 5.985480952092e-01 0.000000000000e+00 0.000000000000e+00
1.307500000000e+03 6.654690848658e-01 0.000000000000e+00 0.000000000000e+00
1.307750000000e+03 7.312483943123e-01 0.000000000000e+00 0.000000000000e+00
1.308000000000e+03 7.857112878536e-01 0.000000000000e+00 0.000000000000e+00
1.308250000000e+03 8.204074419428e-01 0.000000000000e+00 0.000000000000e+00
1.308500000000e+03 8.296556057031e-01 0.000000000000e+00 0.000000000000e+00
1.308750000000e+03 8.111722175297e-01 0.000000000000e+00 0.000000000000e+00
1.309000000000e+03 7.662182441541e-01 0.000000000000e+00 0.000000000000e+00
1.309250000000e+03 6.992665242032e-01 0.000000000000e+00 0.000000000000e+00
1.309500000000e+03 6.172565527480e-01 0.000000000000e+00 0.000000000000e+00
1.309750000000e+03 5.285562633771e-01 0.000000000000e+00 0.000000000000e+00
[truncated: 52,374 more chars]
