# Supplementary material for: Tracking Charge Migration with Frequency-Matched Strobo-Spectroscopy
Source: J Phys Chem A. 2024 Jan 2;128(1):20–7. doi: 10.1021/acs.jpca.3c04234 (PMC10788909; doi:10.1021/acs.jpca.3c04234)
Supplement: Supplementary file 2 — jp3c04234_si_002.zip [file jp3c04234_si_002.zip › supplemental data/Data/dipoles/model/tau=5.0625.txt]

# Model dipole moment for tau = 5.0625 o.c.
0.000000000000e+00 0.000000000000e+00 0.000000000000e+00 0.000000000000e+00
2.500000000000e-01 0.000000000000e+00 0.000000000000e+00 0.000000000000e+00
5.000000000000e-01 0.000000000000e+00 0.000000000000e+00 0.000000000000e+00
7.500000000000e-01 0.000000000000e+00 0.000000000000e+00 0.000000000000e+00
1.000000000000e+00 0.000000000000e+00 0.000000000000e+00 0.000000000000e+00
1.250000000000e+00 0.000000000000e+00 0.000000000000e+00 0.000000000000e+00
1.500000000000e+00 0.000000000000e+00 0.000000000000e+00 0.000000000000e+00
1.750000000000e+00 0.000000000000e+00 0.000000000000e+00 0.000000000000e+00
2.000000000000e+00 0.000000000000e+00 0.000000000000e+00 0.000000000000e+00
2.250000000000e+00 0.000000000000e+00 0.000000000000e+00 0.000000000000e+00
2.500000000000e+00 0.000000000000e+00 0.000000000000e+00 0.000000000000e+00
2.750000000000e+00 0.000000000000e+00 0.000000000000e+00 0.000000000000e+00
3.000000000000e+00 0.000000000000e+00 0.000000000000e+00 0.000000000000e+00
3.250000000000e+00 0.000000000000e+00 0.000000000000e+00 0.000000000000e+00
3.500000000000e+00 0.000000000000e+00 0.000000000000e+00 0.000000000000e+00
3.750000000000e+00 0.000000000000e+00 0.000000000000e+00 0.000000000000e+00
4.000000000000e+00 0.000000000000e+00 0.000000000000e+00 0.000000000000e+00
4.250000000000e+00 0.000000000000e+00 0.000000000000e+00 0.000000000000e+00
4.500000000000e+00 0.000000000000e+00 0.000000000000e+00 0.000000000000e+00
4.750000000000e+00 0.000000000000e+00 0.000000000000e+00 0.000000000000e+00
5.000000000000e+00 0.000000000000e+00 0.000000000000e+00 0.000000000000e+00
5.250000000000e+00 0.000000000000e+00 0.000000000000e+00 0.000000000000e+00
5.500000000000e+00 0.000000000000e+00 0.000000000000e+00 0.000000000000e+00
5.750000000000e+00 0.000000000000e+00 0.000000000000e+00 0.000000000000e+00
6.000000000000e+00 0.000000000000e+00 0.000000000000e+00 0.000000000000e+00
6.250000000000e+00 0.000000000000e+00 0.000000000000e+00 0.000000000000e+00
6.500000000000e+00 0.000000000000e+00 0.000000000000e+00 0.000000000000e+00
6.750000000000e+00 0.000000000000e+00 0.000000000000e+00 0.000000000000e+00
7.000000000000e+00 0.000000000000e+00 0.000000000000e+00 0.000000000000e+00
7.250000000000e+00 0.000000000000e+00 0.000000000000e+00 0.000000000000e+00
7.500000000000e+00 0.000000000000e+00 0.000000000000e+00 0.000000000000e+00
7.750000000000e+00 0.000000000000e+00 0.000000000000e+00 0.000000000000e+00
8.000000000000e+00 0.000000000000e+00 0.000000000000e+00 0.000000000000e+00
8.250000000000e+00 0.000000000000e+00 0.000000000000e+00 0.000000000000e+00
8.500000000000e+00 0.000000000000e+00 0.000000000000e+00 0.000000000000e+00
8.750000000000e+00 0.000000000000e+00 0.000000000000e+00 0.000000000000e+00
9.000000000000e+00 0.000000000000e+00 0.000000000000e+00 0.000000000000e+00
9.250000000000e+00 0.000000000000e+00 0.000000000000e+00 0.000000000000e+00
9.500000000000e+00 0.000000000000e+00 0.000000000000e+00 0.000000000000e+00
9.750000000000e+00 0.000000000000e+00 0.000000000000e+00 0.000000000000e+00
1.000000000000e+01 0.000000000000e+00 0.000000000000e+00 0.000000000000e+00
1.025000000000e+01 0.000000000000e+00 0.000000000000e+00 0.000000000000e+00
1.050000000000e+01 0.000000000000e+00 0.000000000000e+00 0.000000000000e+00
1.075000000000e+01 0.000000000000e+00 0.000000000000e+00 0.000000000000e+00
1.100000000000e+01 0.000000000000e+00 0.000000000000e+00 0.000000000000e+00
1.125000000000e+01 0.000000000000e+00 0.000000000000e+00 0.000000000000e+00
1.150000000000e+01 0.000000000000e+00 0.000000000000e+00 0.000000000000e+00
1.175000000000e+01 0.000000000000e+00 0.000000000000e+00 0.000000000000e+00
1.200000000000e+01 0.000000000000e+00 0.000000000000e+00 0.000000000000e+00
1.225000000000e+01 0.000000000000e+00 0.000000000000e+00 0.000000000000e+00
1.250000000000e+01 0.000000000000e+00 0.000000000000e+00 0.000000000000e+00
1.275000000000e+01 0.000000000000e+00 0.000000000000e+00 0.000000000000e+00
1.300000000000e+01 0.000000000000e+00 0.000000000000e+00 0.000000000000e+00
1.325000000000e+01 0.000000000000e+00 0.000000000000e+00 0.000000000000e+00
1.350000000000e+01 0.000000000000e+00 0.000000000000e+00 0.000000000000e+00
1.375000000000e+01 0.000000000000e+00 0.000000000000e+00 0.000000000000e+00
1.400000000000e+01 0.000000000000e+00 0.000000000000e+00 0.000000000000e+00
1.425000000000e+01 0.000000000000e+00 0.000000000000e+00 0.000000000000e+00
1.450000000000e+01 0.000000000000e+00 0.000000000000e+00 0.000000000000e+00
1.475000000000e+01 0.000000000000e+00 0.000000000000e+00 0.000000000000e+00
1.500000000000e+01 0.000000000000e+00 0.000000000000e+00 0.000000000000e+00
1.525000000000e+01 0.000000000000e+00 0.000000000000e+00 0.000000000000e+00
1.550000000000e+01 0.000000000000e+00 0.000000000000e+00 0.000000000000e+00
1.575000000000e+01 0.000000000000e+00 0.000000000000e+00 0.000000000000e+00
1.600000000000e+01 0.000000000000e+00 0.000000000000e+00 0.000000000000e+00
1.625000000000e+01 0.000000000000e+00 0.000000000000e+00 0.000000000000e+00
1.650000000000e+01 0.000000000000e+00 0.000000000000e+00 0.000000000000e+00
1.675000000000e+01 0.000000000000e+00 0.000000000000e+00 0.000000000000e+00
1.700000000000e+01 0.000000000000e+00 0.000000000000e+00 0.000000000000e+00
1.725000000000e+01 0.000000000000e+00 0.000000000000e+00 0.000000000000e+00
1.750000000000e+01 0.000000000000e+00 0.000000000000e+00 0.000000000000e+00
1.775000000000e+01 0.000000000000e+00 0.000000000000e+00 0.000000000000e+00
1.800000000000e+01 0.000000000000e+00 0.000000000000e+00 0.000000000000e+00
1.825000000000e+01 0.000000000000e+00 0.000000000000e+00 0.000000000000e+00
1.850000000000e+01 0.000000000000e+00 0.000000000000e+00 0.000000000000e+00
1.875000000000e+01 0.000000000000e+00 0.000000000000e+00 0.000000000000e+00
1.900000000000e+01 0.000000000000e+00 0.000000000000e+00 0.000000000000e+00
1.925000000000e+01 0.000000000000e+00 0.000000000000e+00 0.000000000000e+00
1.950000000000e+01 0.000000000000e+00 0.000000000000e+00 0.000000000000e+00
1.975000000000e+01 0.000000000000e+00 0.000000000000e+00 0.000000000000e+00
2.000000000000e+01 0.000000000000e+00 0.000000000000e+00 0.000000000000e+00
2.025000000000e+01 0.000000000000e+00 0.000000000000e+00 0.000000000000e+00
2.050000000000e+01 0.000000000000e+00 0.000000000000e+00 0.000000000000e+00
2.075000000000e+01 0.000000000000e+00 0.000000000000e+00 0.000000000000e+00
2.100000000000e+01 0.000000000000e+00 0.000000000000e+00 0.000000000000e+00
2.125000000000e+01 0.000000000000e+00 0.000000000000e+00 0.000000000000e+00
2.150000000000e+01 0.000000000000e+00 0.000000000000e+00 0.000000000000e+00
2.175000000000e+01 0.000000000000e+00 0.000000000000e+00 0.000000000000e+00
2.200000000000e+01 0.000000000000e+00 0.000000000000e+00 0.000000000000e+00
2.225000000000e+01 0.000000000000e+00 0.000000000000e+00 0.000000000000e+00
2.250000000000e+01 0.000000000000e+00 0.000000000000e+00 0.000000000000e+00
2.275000000000e+01 0.000000000000e+00 0.000000000000e+00 0.000000000000e+00
2.300000000000e+01 0.000000000000e+00 0.000000000000e+00 0.000000000000e+00
2.325000000000e+01 0.000000000000e+00 0.000000000000e+00 0.000000000000e+00
2.350000000000e+01 0.000000000000e+00 0.000000000000e+00 0.000000000000e+00
2.375000000000e+01 0.000000000000e+00 0.000000000000e+00 0.000000000000e+00
2.400000000000e+01 0.000000000000e+00 0.000000000000e+00 0.000000000000e+00
2.425000000000e+01 0.000000000000e+00 0.000000000000e+00 0.000000000000e+00
2.450000000000e+01 0.000000000000e+00 0.000000000000e+00 0.000000000000e+00
2.475000000000e+01 0.000000000000e+00 0.000000000000e+00 0.000000000000e+00
2.500000000000e+01 0.000000000000e+00 0.000000000000e+00 0.000000000000e+00
2.525000000000e+01 0.000000000000e+00 0.000000000000e+00 0.000000000000e+00
2.550000000000e+01 0.000000000000e+00 0.000000000000e+00 0.000000000000e+00
2.575000000000e+01 0.000000000000e+00 0.000000000000e+00 0.000000000000e+00
2.600000000000e+01 0.000000000000e+00 0.000000000000e+00 0.000000000000e+00
2.625000000000e+01 0.000000000000e+00 0.000000000000e+00 0.000000000000e+00
2.650000000000e+01 0.000000000000e+00 0.000000000000e+00 0.000000000000e+00
2.675000000000e+01 0.000000000000e+00 0.000000000000e+00 0.000000000000e+00
2.700000000000e+01 0.000000000000e+00 0.000000000000e+00 0.000000000000e+00
2.725000000000e+01 0.000000000000e+00 0.000000000000e+00 0.000000000000e+00
2.750000000000e+01 0.000000000000e+00 0.000000000000e+00 0.000000000000e+00
2.775000000000e+01 0.000000000000e+00 0.000000000000e+00 0.000000000000e+00
2.800000000000e+01 0.000000000000e+00 0.000000000000e+00 0.000000000000e+00
2.825000000000e+01 0.000000000000e+00 0.000000000000e+00 0.000000000000e+00
2.850000000000e+01 0.000000000000e+00 0.000000000000e+00 0.000000000000e+00
2.875000000000e+01 0.000000000000e+00 0.000000000000e+00 0.000000000000e+00
2.900000000000e+01 0.000000000000e+00 0.000000000000e+00 0.000000000000e+00
2.925000000000e+01 0.000000000000e+00 0.000000000000e+00 0.000000000000e+00
2.950000000000e+01 0.000000000000e+00 0.000000000000e+00 0.000000000000e+00
2.975000000000e+01 0.000000000000e+00 0.000000000000e+00 0.000000000000e+00
3.000000000000e+01 0.000000000000e+00 0.000000000000e+00 0.000000000000e+00
3.025000000000e+01 0.000000000000e+00 0.000000000000e+00 0.000000000000e+00
3.050000000000e+01 0.000000000000e+00 0.000000000000e+00 0.000000000000e+00
3.075000000000e+01 0.000000000000e+00 0.000000000000e+00 0.000000000000e+00
3.100000000000e+01 0.000000000000e+00 0.000000000000e+00 0.000000000000e+00
3.125000000000e+01 0.000000000000e+00 0.000000000000e+00 0.000000000000e+00
3.150000000000e+01 0.000000000000e+00 0.000000000000e+00 0.000000000000e+00
3.175000000000e+01 0.000000000000e+00 0.000000000000e+00 0.000000000000e+00
3.200000000000e+01 0.000000000000e+00 0.000000000000e+00 0.000000000000e+00
3.225000000000e+01 0.000000000000e+00 0.000000000000e+00 0.000000000000e+00
3.250000000000e+01 0.000000000000e+00 0.000000000000e+00 0.000000000000e+00
3.275000000000e+01 0.000000000000e+00 0.000000000000e+00 0.000000000000e+00
3.300000000000e+01 0.000000000000e+00 0.000000000000e+00 0.000000000000e+00
3.325000000000e+01 0.000000000000e+00 0.000000000000e+00 0.000000000000e+00
3.350000000000e+01 0.000000000000e+00 0.000000000000e+00 0.000000000000e+00
3.375000000000e+01 0.000000000000e+00 0.000000000000e+00 0.000000000000e+00
3.400000000000e+01 0.000000000000e+00 0.000000000000e+00 0.000000000000e+00
3.425000000000e+01 0.000000000000e+00 0.000000000000e+00 0.000000000000e+00
3.450000000000e+01 0.000000000000e+00 0.000000000000e+00 0.000000000000e+00
3.475000000000e+01 0.000000000000e+00 0.000000000000e+00 0.000000000000e+00
3.500000000000e+01 0.000000000000e+00 0.000000000000e+00 0.000000000000e+00
3.525000000000e+01 0.000000000000e+00 0.000000000000e+00 0.000000000000e+00
3.550000000000e+01 0.000000000000e+00 0.000000000000e+00 0.000000000000e+00
3.575000000000e+01 0.000000000000e+00 0.000000000000e+00 0.000000000000e+00
3.600000000000e+01 0.000000000000e+00 0.000000000000e+00 0.000000000000e+00
3.625000000000e+01 0.000000000000e+00 0.000000000000e+00 0.000000000000e+00
3.650000000000e+01 0.000000000000e+00 0.000000000000e+00 0.000000000000e+00
3.675000000000e+01 0.000000000000e+00 0.000000000000e+00 0.000000000000e+00
3.700000000000e+01 0.000000000000e+00 0.000000000000e+00 0.000000000000e+00
3.725000000000e+01 0.000000000000e+00 0.000000000000e+00 0.000000000000e+00
3.750000000000e+01 0.000000000000e+00 0.000000000000e+00 0.000000000000e+00
3.775000000000e+01 0.000000000000e+00 0.000000000000e+00 0.000000000000e+00
3.800000000000e+01 0.000000000000e+00 0.000000000000e+00 0.000000000000e+00
3.825000000000e+01 0.000000000000e+00 0.000000000000e+00 0.000000000000e+00
3.850000000000e+01 0.000000000000e+00 0.000000000000e+00 0.000000000000e+00
3.875000000000e+01 0.000000000000e+00 0.000000000000e+00 0.000000000000e+00
3.900000000000e+01 0.000000000000e+00 0.000000000000e+00 0.000000000000e+00
3.925000000000e+01 0.000000000000e+00 0.000000000000e+00 0.000000000000e+00
3.950000000000e+01 0.000000000000e+00 0.000000000000e+00 0.000000000000e+00
3.975000000000e+01 0.000000000000e+00 0.000000000000e+00 0.000000000000e+00
4.000000000000e+01 0.000000000000e+00 0.000000000000e+00 0.000000000000e+00
4.025000000000e+01 0.000000000000e+00 0.000000000000e+00 0.000000000000e+00
4.050000000000e+01 0.000000000000e+00 0.000000000000e+00 0.000000000000e+00
4.075000000000e+01 0.000000000000e+00 0.000000000000e+00 0.000000000000e+00
4.100000000000e+01 0.000000000000e+00 0.000000000000e+00 0.000000000000e+00
4.125000000000e+01 0.000000000000e+00 0.000000000000e+00 0.000000000000e+00
4.150000000000e+01 0.000000000000e+00 0.000000000000e+00 0.000000000000e+00
4.175000000000e+01 0.000000000000e+00 0.000000000000e+00 0.000000000000e+00
4.200000000000e+01 0.000000000000e+00 0.000000000000e+00 0.000000000000e+00
4.225000000000e+01 0.000000000000e+00 0.000000000000e+00 0.000000000000e+00
4.250000000000e+01 0.000000000000e+00 0.000000000000e+00 0.000000000000e+00
4.275000000000e+01 0.000000000000e+00 0.000000000000e+00 0.000000000000e+00
4.300000000000e+01 0.000000000000e+00 0.000000000000e+00 0.000000000000e+00
4.325000000000e+01 0.000000000000e+00 0.000000000000e+00 0.000000000000e+00
4.350000000000e+01 0.000000000000e+00 0.000000000000e+00 0.000000000000e+00
4.375000000000e+01 0.000000000000e+00 0.000000000000e+00 0.000000000000e+00
4.400000000000e+01 0.000000000000e+00 0.000000000000e+00 0.000000000000e+00
4.425000000000e+01 0.000000000000e+00 0.000000000000e+00 0.000000000000e+00
4.450000000000e+01 0.000000000000e+00 0.000000000000e+00 0.000000000000e+00
4.475000000000e+01 0.000000000000e+00 0.000000000000e+00 0.000000000000e+00
4.500000000000e+01 0.000000000000e+00 0.000000000000e+00 0.000000000000e+00
4.525000000000e+01 0.000000000000e+00 0.000000000000e+00 0.000000000000e+00
4.550000000000e+01 0.000000000000e+00 0.000000000000e+00 0.000000000000e+00
4.575000000000e+01 0.000000000000e+00 0.000000000000e+00 0.000000000000e+00
4.600000000000e+01 0.000000000000e+00 0.000000000000e+00 0.000000000000e+00
4.625000000000e+01 0.000000000000e+00 0.000000000000e+00 0.000000000000e+00
4.650000000000e+01 0.000000000000e+00 0.000000000000e+00 0.000000000000e+00
4.675000000000e+01 0.000000000000e+00 0.000000000000e+00 0.000000000000e+00
4.700000000000e+01 0.000000000000e+00 0.000000000000e+00 0.000000000000e+00
4.725000000000e+01 0.000000000000e+00 0.000000000000e+00 0.000000000000e+00
4.750000000000e+01 0.000000000000e+00 0.000000000000e+00 0.000000000000e+00
4.775000000000e+01 0.000000000000e+00 0.000000000000e+00 0.000000000000e+00
4.800000000000e+01 0.000000000000e+00 0.000000000000e+00 0.000000000000e+00
4.825000000000e+01 0.000000000000e+00 0.000000000000e+00 0.000000000000e+00
4.850000000000e+01 0.000000000000e+00 0.000000000000e+00 0.000000000000e+00
4.875000000000e+01 0.000000000000e+00 0.000000000000e+00 0.000000000000e+00
4.900000000000e+01 0.000000000000e+00 0.000000000000e+00 0.000000000000e+00
4.925000000000e+01 0.000000000000e+00 0.000000000000e+00 0.000000000000e+00
4.950000000000e+01 0.000000000000e+00 0.000000000000e+00 0.000000000000e+00
4.975000000000e+01 0.000000000000e+00 0.000000000000e+00 0.000000000000e+00
5.000000000000e+01 0.000000000000e+00 0.000000000000e+00 0.000000000000e+00
5.025000000000e+01 0.000000000000e+00 0.000000000000e+00 0.000000000000e+00
5.050000000000e+01 0.000000000000e+00 0.000000000000e+00 0.000000000000e+00
5.075000000000e+01 0.000000000000e+00 0.000000000000e+00 0.000000000000e+00
5.100000000000e+01 0.000000000000e+00 0.000000000000e+00 0.000000000000e+00
5.125000000000e+01 0.000000000000e+00 0.000000000000e+00 0.000000000000e+00
5.150000000000e+01 0.000000000000e+00 0.000000000000e+00 0.000000000000e+00
5.175000000000e+01 0.000000000000e+00 0.000000000000e+00 0.000000000000e+00
5.200000000000e+01 0.000000000000e+00 0.000000000000e+00 0.000000000000e+00
5.225000000000e+01 0.000000000000e+00 0.000000000000e+00 0.000000000000e+00
5.250000000000e+01 0.000000000000e+00 0.000000000000e+00 0.000000000000e+00
5.275000000000e+01 0.000000000000e+00 0.000000000000e+00 0.000000000000e+00
5.300000000000e+01 0.000000000000e+00 0.000000000000e+00 0.000000000000e+00
5.325000000000e+01 0.000000000000e+00 0.000000000000e+00 0.000000000000e+00
5.350000000000e+01 0.000000000000e+00 0.000000000000e+00 0.000000000000e+00
5.375000000000e+01 0.000000000000e+00 0.000000000000e+00 0.000000000000e+00
5.400000000000e+01 0.000000000000e+00 0.000000000000e+00 0.000000000000e+00
5.425000000000e+01 0.000000000000e+00 0.000000000000e+00 0.000000000000e+00
5.450000000000e+01 0.000000000000e+00 0.000000000000e+00 0.000000000000e+00
5.475000000000e+01 0.000000000000e+00 0.000000000000e+00 0.000000000000e+00
5.500000000000e+01 0.000000000000e+00 0.000000000000e+00 0.000000000000e+00
5.525000000000e+01 0.000000000000e+00 0.000000000000e+00 0.000000000000e+00
5.550000000000e+01 0.000000000000e+00 0.000000000000e+00 0.000000000000e+00
5.575000000000e+01 0.000000000000e+00 0.000000000000e+00 0.000000000000e+00
5.600000000000e+01 0.000000000000e+00 0.000000000000e+00 0.000000000000e+00
5.625000000000e+01 0.000000000000e+00 0.000000000000e+00 0.000000000000e+00
5.650000000000e+01 0.000000000000e+00 0.000000000000e+00 0.000000000000e+00
5.675000000000e+01 0.000000000000e+00 0.000000000000e+00 0.000000000000e+00
5.700000000000e+01 0.000000000000e+00 0.000000000000e+00 0.000000000000e+00
5.725000000000e+01 0.000000000000e+00 0.000000000000e+00 0.000000000000e+00
5.750000000000e+01 0.000000000000e+00 0.000000000000e+00 0.000000000000e+00
5.775000000000e+01 0.000000000000e+00 0.000000000000e+00 0.000000000000e+00
5.800000000000e+01 0.000000000000e+00 0.000000000000e+00 0.000000000000e+00
5.825000000000e+01 0.000000000000e+00 0.000000000000e+00 0.000000000000e+00
5.850000000000e+01 0.000000000000e+00 0.000000000000e+00 0.000000000000e+00
5.875000000000e+01 0.000000000000e+00 0.000000000000e+00 0.000000000000e+00
5.900000000000e+01 0.000000000000e+00 0.000000000000e+00 0.000000000000e+00
5.925000000000e+01 0.000000000000e+00 0.000000000000e+00 0.000000000000e+00
5.950000000000e+01 0.000000000000e+00 0.000000000000e+00 0.000000000000e+00
5.975000000000e+01 0.000000000000e+00 0.000000000000e+00 0.000000000000e+00
6.000000000000e+01 0.000000000000e+00 0.000000000000e+00 0.000000000000e+00
6.025000000000e+01 0.000000000000e+00 0.000000000000e+00 0.000000000000e+00
6.050000000000e+01 0.000000000000e+00 0.000000000000e+00 0.000000000000e+00
6.075000000000e+01 0.000000000000e+00 0.000000000000e+00 0.000000000000e+00
6.100000000000e+01 0.000000000000e+00 0.000000000000e+00 0.000000000000e+00
6.125000000000e+01 0.000000000000e+00 0.000000000000e+00 0.000000000000e+00
6.150000000000e+01 0.000000000000e+00 0.000000000000e+00 0.000000000000e+00
6.175000000000e+01 0.000000000000e+00 0.000000000000e+00 0.000000000000e+00
6.200000000000e+01 0.000000000000e+00 0.000000000000e+00 0.000000000000e+00
6.225000000000e+01 0.000000000000e+00 0.000000000000e+00 0.000000000000e+00
6.250000000000e+01 0.000000000000e+00 0.000000000000e+00 0.000000000000e+00
6.275000000000e+01 0.000000000000e+00 0.000000000000e+00 0.000000000000e+00
6.300000000000e+01 0.000000000000e+00 0.000000000000e+00 0.000000000000e+00
6.325000000000e+01 0.000000000000e+00 0.000000000000e+00 0.000000000000e+00
6.350000000000e+01 0.000000000000e+00 0.000000000000e+00 0.000000000000e+00
6.375000000000e+01 0.000000000000e+00 0.000000000000e+00 0.000000000000e+00
6.400000000000e+01 0.000000000000e+00 0.000000000000e+00 0.000000000000e+00
6.425000000000e+01 0.000000000000e+00 0.000000000000e+00 0.000000000000e+00
6.450000000000e+01 0.000000000000e+00 0.000000000000e+00 0.000000000000e+00
6.475000000000e+01 0.000000000000e+00 0.000000000000e+00 0.000000000000e+00
6.500000000000e+01 0.000000000000e+00 0.000000000000e+00 0.000000000000e+00
6.525000000000e+01 0.000000000000e+00 0.000000000000e+00 0.000000000000e+00
6.550000000000e+01 0.000000000000e+00 0.000000000000e+00 0.000000000000e+00
6.575000000000e+01 0.000000000000e+00 0.000000000000e+00 0.000000000000e+00
6.600000000000e+01 0.000000000000e+00 0.000000000000e+00 0.000000000000e+00
6.625000000000e+01 0.000000000000e+00 0.000000000000e+00 0.000000000000e+00
6.650000000000e+01 0.000000000000e+00 0.000000000000e+00 0.000000000000e+00
6.675000000000e+01 0.000000000000e+00 0.000000000000e+00 0.000000000000e+00
6.700000000000e+01 0.000000000000e+00 0.000000000000e+00 0.000000000000e+00
6.725000000000e+01 0.000000000000e+00 0.000000000000e+00 0.000000000000e+00
6.750000000000e+01 0.000000000000e+00 0.000000000000e+00 0.000000000000e+00
6.775000000000e+01 0.000000000000e+00 0.000000000000e+00 0.000000000000e+00
6.800000000000e+01 0.000000000000e+00 0.000000000000e+00 0.000000000000e+00
6.825000000000e+01 0.000000000000e+00 0.000000000000e+00 0.000000000000e+00
6.850000000000e+01 0.000000000000e+00 0.000000000000e+00 0.000000000000e+00
6.875000000000e+01 0.000000000000e+00 0.000000000000e+00 0.000000000000e+00
6.900000000000e+01 0.000000000000e+00 0.000000000000e+00 0.000000000000e+00
6.925000000000e+01 0.000000000000e+00 0.000000000000e+00 0.000000000000e+00
6.950000000000e+01 0.000000000000e+00 0.000000000000e+00 0.000000000000e+00
6.975000000000e+01 0.000000000000e+00 0.000000000000e+00 0.000000000000e+00
7.000000000000e+01 0.000000000000e+00 0.000000000000e+00 0.000000000000e+00
7.025000000000e+01 0.000000000000e+00 0.000000000000e+00 0.000000000000e+00
7.050000000000e+01 0.000000000000e+00 0.000000000000e+00 0.000000000000e+00
7.075000000000e+01 0.000000000000e+00 0.000000000000e+00 0.000000000000e+00
7.100000000000e+01 0.000000000000e+00 0.000000000000e+00 0.000000000000e+00
7.125000000000e+01 0.000000000000e+00 0.000000000000e+00 0.000000000000e+00
7.150000000000e+01 0.000000000000e+00 0.000000000000e+00 0.000000000000e+00
7.175000000000e+01 0.000000000000e+00 0.000000000000e+00 0.000000000000e+00
7.200000000000e+01 0.000000000000e+00 0.000000000000e+00 0.000000000000e+00
7.225000000000e+01 0.000000000000e+00 0.000000000000e+00 0.000000000000e+00
7.250000000000e+01 0.000000000000e+00 0.000000000000e+00 0.000000000000e+00
7.275000000000e+01 0.000000000000e+00 0.000000000000e+00 0.000000000000e+00
7.300000000000e+01 0.000000000000e+00 0.000000000000e+00 0.000000000000e+00
7.325000000000e+01 0.000000000000e+00 0.000000000000e+00 0.000000000000e+00
7.350000000000e+01 0.000000000000e+00 0.000000000000e+00 0.000000000000e+00
7.375000000000e+01 0.000000000000e+00 0.000000000000e+00 0.000000000000e+00
7.400000000000e+01 0.000000000000e+00 0.000000000000e+00 0.000000000000e+00
7.425000000000e+01 0.000000000000e+00 0.000000000000e+00 0.000000000000e+00
7.450000000000e+01 0.000000000000e+00 0.000000000000e+00 0.000000000000e+00
7.475000000000e+01 0.000000000000e+00 0.000000000000e+00 0.000000000000e+00
7.500000000000e+01 0.000000000000e+00 0.000000000000e+00 0.000000000000e+00
7.525000000000e+01 0.000000000000e+00 0.000000000000e+00 0.000000000000e+00
7.550000000000e+01 0.000000000000e+00 0.000000000000e+00 0.000000000000e+00
7.575000000000e+01 0.000000000000e+00 0.000000000000e+00 0.000000000000e+00
7.600000000000e+01 0.000000000000e+00 0.000000000000e+00 0.000000000000e+00
7.625000000000e+01 0.000000000000e+00 0.000000000000e+00 0.000000000000e+00
7.650000000000e+01 0.000000000000e+00 0.000000000000e+00 0.000000000000e+00
7.675000000000e+01 0.000000000000e+00 0.000000000000e+00 0.000000000000e+00
7.700000000000e+01 0.000000000000e+00 0.000000000000e+00 0.000000000000e+00
7.725000000000e+01 0.000000000000e+00 0.000000000000e+00 0.000000000000e+00
7.750000000000e+01 0.000000000000e+00 0.000000000000e+00 0.000000000000e+00
7.775000000000e+01 0.000000000000e+00 0.000000000000e+00 0.000000000000e+00
7.800000000000e+01 0.000000000000e+00 0.000000000000e+00 0.000000000000e+00
7.825000000000e+01 0.000000000000e+00 0.000000000000e+00 0.000000000000e+00
7.850000000000e+01 0.000000000000e+00 0.000000000000e+00 0.000000000000e+00
7.875000000000e+01 0.000000000000e+00 0.000000000000e+00 0.000000000000e+00
7.900000000000e+01 0.000000000000e+00 0.000000000000e+00 0.000000000000e+00
7.925000000000e+01 0.000000000000e+00 0.000000000000e+00 0.000000000000e+00
7.950000000000e+01 0.000000000000e+00 0.000000000000e+00 0.000000000000e+00
7.975000000000e+01 0.000000000000e+00 0.000000000000e+00 0.000000000000e+00
8.000000000000e+01 0.000000000000e+00 0.000000000000e+00 0.000000000000e+00
8.025000000000e+01 0.000000000000e+00 0.000000000000e+00 0.000000000000e+00
8.050000000000e+01 0.000000000000e+00 0.000000000000e+00 0.000000000000e+00
8.075000000000e+01 0.000000000000e+00 0.000000000000e+00 0.000000000000e+00
8.100000000000e+01 0.000000000000e+00 0.000000000000e+00 0.000000000000e+00
8.125000000000e+01 0.000000000000e+00 0.000000000000e+00 0.000000000000e+00
8.150000000000e+01 0.000000000000e+00 0.000000000000e+00 0.000000000000e+00
8.175000000000e+01 0.000000000000e+00 0.000000000000e+00 0.000000000000e+00
8.200000000000e+01 0.000000000000e+00 0.000000000000e+00 0.000000000000e+00
8.225000000000e+01 0.000000000000e+00 0.000000000000e+00 0.000000000000e+00
8.250000000000e+01 0.000000000000e+00 0.000000000000e+00 0.000000000000e+00
8.275000000000e+01 0.000000000000e+00 0.000000000000e+00 0.000000000000e+00
8.300000000000e+01 0.000000000000e+00 0.000000000000e+00 0.000000000000e+00
8.325000000000e+01 0.000000000000e+00 0.000000000000e+00 0.000000000000e+00
8.350000000000e+01 0.000000000000e+00 0.000000000000e+00 0.000000000000e+00
8.375000000000e+01 0.000000000000e+00 0.000000000000e+00 0.000000000000e+00
8.400000000000e+01 0.000000000000e+00 0.000000000000e+00 0.000000000000e+00
8.425000000000e+01 0.000000000000e+00 0.000000000000e+00 0.000000000000e+00
8.450000000000e+01 0.000000000000e+00 0.000000000000e+00 0.000000000000e+00
8.475000000000e+01 0.000000000000e+00 0.000000000000e+00 0.000000000000e+00
8.500000000000e+01 0.000000000000e+00 0.000000000000e+00 0.000000000000e+00
8.525000000000e+01 0.000000000000e+00 0.000000000000e+00 0.000000000000e+00
8.550000000000e+01 0.000000000000e+00 0.000000000000e+00 0.000000000000e+00
8.575000000000e+01 0.000000000000e+00 0.000000000000e+00 0.000000000000e+00
8.600000000000e+01 0.000000000000e+00 0.000000000000e+00 0.000000000000e+00
8.625000000000e+01 0.000000000000e+00 0.000000000000e+00 0.000000000000e+00
8.650000000000e+01 0.000000000000e+00 0.000000000000e+00 0.000000000000e+00
8.675000000000e+01 0.000000000000e+00 0.000000000000e+00 0.000000000000e+00
8.700000000000e+01 0.000000000000e+00 0.000000000000e+00 0.000000000000e+00
8.725000000000e+01 0.000000000000e+00 0.000000000000e+00 0.000000000000e+00
8.750000000000e+01 0.000000000000e+00 0.000000000000e+00 0.000000000000e+00
8.775000000000e+01 0.000000000000e+00 0.000000000000e+00 0.000000000000e+00
8.800000000000e+01 0.000000000000e+00 0.000000000000e+00 0.000000000000e+00
8.825000000000e+01 0.000000000000e+00 0.000000000000e+00 0.000000000000e+00
8.850000000000e+01 0.000000000000e+00 0.000000000000e+00 0.000000000000e+00
8.875000000000e+01 0.000000000000e+00 0.000000000000e+00 0.000000000000e+00
8.900000000000e+01 0.000000000000e+00 0.000000000000e+00 0.000000000000e+00
8.925000000000e+01 0.000000000000e+00 0.000000000000e+00 0.000000000000e+00
8.950000000000e+01 0.000000000000e+00 0.000000000000e+00 0.000000000000e+00
8.975000000000e+01 0.000000000000e+00 0.000000000000e+00 0.000000000000e+00
9.000000000000e+01 0.000000000000e+00 0.000000000000e+00 0.000000000000e+00
9.025000000000e+01 0.000000000000e+00 0.000000000000e+00 0.000000000000e+00
9.050000000000e+01 0.000000000000e+00 0.000000000000e+00 0.000000000000e+00
9.075000000000e+01 0.000000000000e+00 0.000000000000e+00 0.000000000000e+00
9.100000000000e+01 0.000000000000e+00 0.000000000000e+00 0.000000000000e+00
9.125000000000e+01 0.000000000000e+00 0.000000000000e+00 0.000000000000e+00
9.150000000000e+01 0.000000000000e+00 0.000000000000e+00 0.000000000000e+00
9.175000000000e+01 0.000000000000e+00 0.000000000000e+00 0.000000000000e+00
9.200000000000e+01 0.000000000000e+00 0.000000000000e+00 0.000000000000e+00
9.225000000000e+01 0.000000000000e+00 0.000000000000e+00 0.000000000000e+00
9.250000000000e+01 0.000000000000e+00 0.000000000000e+00 0.000000000000e+00
9.275000000000e+01 0.000000000000e+00 0.000000000000e+00 0.000000000000e+00
9.300000000000e+01 0.000000000000e+00 0.000000000000e+00 0.000000000000e+00
9.325000000000e+01 0.000000000000e+00 0.000000000000e+00 0.000000000000e+00
9.350000000000e+01 0.000000000000e+00 0.000000000000e+00 0.000000000000e+00
9.375000000000e+01 0.000000000000e+00 0.000000000000e+00 0.000000000000e+00
9.400000000000e+01 0.000000000000e+00 0.000000000000e+00 0.000000000000e+00
9.425000000000e+01 0.000000000000e+00 0.000000000000e+00 0.000000000000e+00
9.450000000000e+01 0.000000000000e+00 0.000000000000e+00 0.000000000000e+00
9.475000000000e+01 0.000000000000e+00 0.000000000000e+00 0.000000000000e+00
9.500000000000e+01 0.000000000000e+00 0.000000000000e+00 0.000000000000e+00
9.525000000000e+01 0.000000000000e+00 0.000000000000e+00 0.000000000000e+00
9.550000000000e+01 0.000000000000e+00 0.000000000000e+00 0.000000000000e+00
9.575000000000e+01 0.000000000000e+00 0.000000000000e+00 0.000000000000e+00
9.600000000000e+01 0.000000000000e+00 0.000000000000e+00 0.000000000000e+00
9.625000000000e+01 0.000000000000e+00 0.000000000000e+00 0.000000000000e+00
9.650000000000e+01 0.000000000000e+00 0.000000000000e+00 0.000000000000e+00
9.675000000000e+01 0.000000000000e+00 0.000000000000e+00 0.000000000000e+00
9.700000000000e+01 0.000000000000e+00 0.000000000000e+00 0.000000000000e+00
9.725000000000e+01 0.000000000000e+00 0.000000000000e+00 0.000000000000e+00
9.750000000000e+01 0.000000000000e+00 0.000000000000e+00 0.000000000000e+00
9.775000000000e+01 0.000000000000e+00 0.000000000000e+00 0.000000000000e+00
9.800000000000e+01 0.000000000000e+00 0.000000000000e+00 0.000000000000e+00
9.825000000000e+01 0.000000000000e+00 0.000000000000e+00 0.000000000000e+00
9.850000000000e+01 0.000000000000e+00 0.000000000000e+00 0.000000000000e+00
9.875000000000e+01 0.000000000000e+00 0.000000000000e+00 0.000000000000e+00
9.900000000000e+01 0.000000000000e+00 0.000000000000e+00 0.000000000000e+00
9.925000000000e+01 0.000000000000e+00 0.000000000000e+00 0.000000000000e+00
9.950000000000e+01 0.000000000000e+00 0.000000000000e+00 0.000000000000e+00
9.975000000000e+01 0.000000000000e+00 0.000000000000e+00 0.000000000000e+00
1.000000000000e+02 0.000000000000e+00 0.000000000000e+00 0.000000000000e+00
1.002500000000e+02 0.000000000000e+00 0.000000000000e+00 0.000000000000e+00
1.005000000000e+02 0.000000000000e+00 0.000000000000e+00 0.000000000000e+00
1.007500000000e+02 0.000000000000e+00 0.000000000000e+00 0.000000000000e+00
1.010000000000e+02 0.000000000000e+00 0.000000000000e+00 0.000000000000e+00
1.012500000000e+02 0.000000000000e+00 0.000000000000e+00 0.000000000000e+00
1.015000000000e+02 0.000000000000e+00 0.000000000000e+00 0.000000000000e+00
1.017500000000e+02 0.000000000000e+00 0.000000000000e+00 0.000000000000e+00
1.020000000000e+02 0.000000000000e+00 0.000000000000e+00 0.000000000000e+00
1.022500000000e+02 0.000000000000e+00 0.000000000000e+00 0.000000000000e+00
1.025000000000e+02 0.000000000000e+00 0.000000000000e+00 0.000000000000e+00
1.027500000000e+02 0.000000000000e+00 0.000000000000e+00 0.000000000000e+00
1.030000000000e+02 0.000000000000e+00 0.000000000000e+00 0.000000000000e+00
1.032500000000e+02 0.000000000000e+00 0.000000000000e+00 0.000000000000e+00
1.035000000000e+02 0.000000000000e+00 0.000000000000e+00 0.000000000000e+00
1.037500000000e+02 0.000000000000e+00 0.000000000000e+00 0.000000000000e+00
1.040000000000e+02 0.000000000000e+00 0.000000000000e+00 0.000000000000e+00
1.042500000000e+02 0.000000000000e+00 0.000000000000e+00 0.000000000000e+00
1.045000000000e+02 0.000000000000e+00 0.000000000000e+00 0.000000000000e+00
1.047500000000e+02 0.000000000000e+00 0.000000000000e+00 0.000000000000e+00
1.050000000000e+02 0.000000000000e+00 0.000000000000e+00 0.000000000000e+00
1.052500000000e+02 0.000000000000e+00 0.000000000000e+00 0.000000000000e+00
1.055000000000e+02 0.000000000000e+00 0.000000000000e+00 0.000000000000e+00
1.057500000000e+02 0.000000000000e+00 0.000000000000e+00 0.000000000000e+00
1.060000000000e+02 0.000000000000e+00 0.000000000000e+00 0.000000000000e+00
1.062500000000e+02 0.000000000000e+00 0.000000000000e+00 0.000000000000e+00
1.065000000000e+02 0.000000000000e+00 0.000000000000e+00 0.000000000000e+00
1.067500000000e+02 0.000000000000e+00 0.000000000000e+00 0.000000000000e+00
1.070000000000e+02 0.000000000000e+00 0.000000000000e+00 0.000000000000e+00
1.072500000000e+02 0.000000000000e+00 0.000000000000e+00 0.000000000000e+00
1.075000000000e+02 0.000000000000e+00 0.000000000000e+00 0.000000000000e+00
1.077500000000e+02 0.000000000000e+00 0.000000000000e+00 0.000000000000e+00
1.080000000000e+02 0.000000000000e+00 0.000000000000e+00 0.000000000000e+00
1.082500000000e+02 0.000000000000e+00 0.000000000000e+00 0.000000000000e+00
1.085000000000e+02 0.000000000000e+00 0.000000000000e+00 0.000000000000e+00
1.087500000000e+02 0.000000000000e+00 0.000000000000e+00 0.000000000000e+00
1.090000000000e+02 0.000000000000e+00 0.000000000000e+00 0.000000000000e+00
1.092500000000e+02 0.000000000000e+00 0.000000000000e+00 0.000000000000e+00
1.095000000000e+02 0.000000000000e+00 0.000000000000e+00 0.000000000000e+00
1.097500000000e+02 0.000000000000e+00 0.000000000000e+00 0.000000000000e+00
1.100000000000e+02 0.000000000000e+00 0.000000000000e+00 0.000000000000e+00
1.102500000000e+02 0.000000000000e+00 0.000000000000e+00 0.000000000000e+00
1.105000000000e+02 0.000000000000e+00 0.000000000000e+00 0.000000000000e+00
1.107500000000e+02 0.000000000000e+00 0.000000000000e+00 0.000000000000e+00
1.110000000000e+02 0.000000000000e+00 0.000000000000e+00 0.000000000000e+00
1.112500000000e+02 0.000000000000e+00 0.000000000000e+00 0.000000000000e+00
1.115000000000e+02 0.000000000000e+00 0.000000000000e+00 0.000000000000e+00
1.117500000000e+02 0.000000000000e+00 0.000000000000e+00 0.000000000000e+00
1.120000000000e+02 0.000000000000e+00 0.000000000000e+00 0.000000000000e+00
1.122500000000e+02 0.000000000000e+00 0.000000000000e+00 0.000000000000e+00
1.125000000000e+02 0.000000000000e+00 0.000000000000e+00 0.000000000000e+00
1.127500000000e+02 0.000000000000e+00 0.000000000000e+00 0.000000000000e+00
1.130000000000e+02 0.000000000000e+00 0.000000000000e+00 0.000000000000e+00
1.132500000000e+02 0.000000000000e+00 0.000000000000e+00 0.000000000000e+00
1.135000000000e+02 0.000000000000e+00 0.000000000000e+00 0.000000000000e+00
1.137500000000e+02 0.000000000000e+00 0.000000000000e+00 0.000000000000e+00
1.140000000000e+02 0.000000000000e+00 0.000000000000e+00 0.000000000000e+00
1.142500000000e+02 0.000000000000e+00 0.000000000000e+00 0.000000000000e+00
1.145000000000e+02 0.000000000000e+00 0.000000000000e+00 0.000000000000e+00
1.147500000000e+02 0.000000000000e+00 0.000000000000e+00 0.000000000000e+00
1.150000000000e+02 0.000000000000e+00 0.000000000000e+00 0.000000000000e+00
1.152500000000e+02 0.000000000000e+00 0.000000000000e+00 0.000000000000e+00
1.155000000000e+02 0.000000000000e+00 0.000000000000e+00 0.000000000000e+00
1.157500000000e+02 0.000000000000e+00 0.000000000000e+00 0.000000000000e+00
1.160000000000e+02 0.000000000000e+00 0.000000000000e+00 0.000000000000e+00
1.162500000000e+02 0.000000000000e+00 0.000000000000e+00 0.000000000000e+00
1.165000000000e+02 0.000000000000e+00 0.000000000000e+00 0.000000000000e+00
1.167500000000e+02 0.000000000000e+00 0.000000000000e+00 0.000000000000e+00
1.170000000000e+02 0.000000000000e+00 0.000000000000e+00 0.000000000000e+00
1.172500000000e+02 0.000000000000e+00 0.000000000000e+00 0.000000000000e+00
1.175000000000e+02 0.000000000000e+00 0.000000000000e+00 0.000000000000e+00
1.177500000000e+02 0.000000000000e+00 0.000000000000e+00 0.000000000000e+00
1.180000000000e+02 0.000000000000e+00 0.000000000000e+00 0.000000000000e+00
1.182500000000e+02 0.000000000000e+00 0.000000000000e+00 0.000000000000e+00
1.185000000000e+02 0.000000000000e+00 0.000000000000e+00 0.000000000000e+00
1.187500000000e+02 0.000000000000e+00 0.000000000000e+00 0.000000000000e+00
1.190000000000e+02 0.000000000000e+00 0.000000000000e+00 0.000000000000e+00
1.192500000000e+02 0.000000000000e+00 0.000000000000e+00 0.000000000000e+00
1.195000000000e+02 0.000000000000e+00 0.000000000000e+00 0.000000000000e+00
1.197500000000e+02 0.000000000000e+00 0.000000000000e+00 0.000000000000e+00
1.200000000000e+02 0.000000000000e+00 0.000000000000e+00 0.000000000000e+00
1.202500000000e+02 0.000000000000e+00 0.000000000000e+00 0.000000000000e+00
1.205000000000e+02 0.000000000000e+00 0.000000000000e+00 0.000000000000e+00
1.207500000000e+02 0.000000000000e+00 0.000000000000e+00 0.000000000000e+00
1.210000000000e+02 0.000000000000e+00 0.000000000000e+00 0.000000000000e+00
1.212500000000e+02 0.000000000000e+00 0.000000000000e+00 0.000000000000e+00
1.215000000000e+02 0.000000000000e+00 0.000000000000e+00 0.000000000000e+00
1.217500000000e+02 0.000000000000e+00 0.000000000000e+00 0.000000000000e+00
1.220000000000e+02 0.000000000000e+00 0.000000000000e+00 0.000000000000e+00
1.222500000000e+02 0.000000000000e+00 0.000000000000e+00 0.000000000000e+00
1.225000000000e+02 0.000000000000e+00 0.000000000000e+00 0.000000000000e+00
1.227500000000e+02 0.000000000000e+00 0.000000000000e+00 0.000000000000e+00
1.230000000000e+02 0.000000000000e+00 0.000000000000e+00 0.000000000000e+00
1.232500000000e+02 0.000000000000e+00 0.000000000000e+00 0.000000000000e+00
1.235000000000e+02 0.000000000000e+00 0.000000000000e+00 0.000000000000e+00
1.237500000000e+02 0.000000000000e+00 0.000000000000e+00 0.000000000000e+00
1.240000000000e+02 0.000000000000e+00 0.000000000000e+00 0.000000000000e+00
1.242500000000e+02 0.000000000000e+00 0.000000000000e+00 0.000000000000e+00
1.245000000000e+02 0.000000000000e+00 0.000000000000e+00 0.000000000000e+00
1.247500000000e+02 0.000000000000e+00 0.000000000000e+00 0.000000000000e+00
1.250000000000e+02 0.000000000000e+00 0.000000000000e+00 0.000000000000e+00
1.252500000000e+02 0.000000000000e+00 0.000000000000e+00 0.000000000000e+00
1.255000000000e+02 0.000000000000e+00 0.000000000000e+00 0.000000000000e+00
1.257500000000e+02 0.000000000000e+00 0.000000000000e+00 0.000000000000e+00
1.260000000000e+02 0.000000000000e+00 0.000000000000e+00 0.000000000000e+00
1.262500000000e+02 0.000000000000e+00 0.000000000000e+00 0.000000000000e+00
1.265000000000e+02 0.000000000000e+00 0.000000000000e+00 0.000000000000e+00
1.267500000000e+02 0.000000000000e+00 0.000000000000e+00 0.000000000000e+00
1.270000000000e+02 0.000000000000e+00 0.000000000000e+00 0.000000000000e+00
1.272500000000e+02 0.000000000000e+00 0.000000000000e+00 0.000000000000e+00
1.275000000000e+02 0.000000000000e+00 0.000000000000e+00 0.000000000000e+00
1.277500000000e+02 0.000000000000e+00 0.000000000000e+00 0.000000000000e+00
1.280000000000e+02 0.000000000000e+00 0.000000000000e+00 0.000000000000e+00
1.282500000000e+02 0.000000000000e+00 0.000000000000e+00 0.000000000000e+00
1.285000000000e+02 0.000000000000e+00 0.000000000000e+00 0.000000000000e+00
1.287500000000e+02 0.000000000000e+00 0.000000000000e+00 0.000000000000e+00
1.290000000000e+02 0.000000000000e+00 0.000000000000e+00 0.000000000000e+00
1.292500000000e+02 0.000000000000e+00 0.000000000000e+00 0.000000000000e+00
1.295000000000e+02 0.000000000000e+00 0.000000000000e+00 0.000000000000e+00
1.297500000000e+02 0.000000000000e+00 0.000000000000e+00 0.000000000000e+00
1.300000000000e+02 0.000000000000e+00 0.000000000000e+00 0.000000000000e+00
1.302500000000e+02 0.000000000000e+00 0.000000000000e+00 0.000000000000e+00
1.305000000000e+02 0.000000000000e+00 0.000000000000e+00 0.000000000000e+00
1.307500000000e+02 0.000000000000e+00 0.000000000000e+00 0.000000000000e+00
1.310000000000e+02 0.000000000000e+00 0.000000000000e+00 0.000000000000e+00
1.312500000000e+02 0.000000000000e+00 0.000000000000e+00 0.000000000000e+00
1.315000000000e+02 0.000000000000e+00 0.000000000000e+00 0.000000000000e+00
1.317500000000e+02 0.000000000000e+00 0.000000000000e+00 0.000000000000e+00
1.320000000000e+02 0.000000000000e+00 0.000000000000e+00 0.000000000000e+00
1.322500000000e+02 0.000000000000e+00 0.000000000000e+00 0.000000000000e+00
1.325000000000e+02 0.000000000000e+00 0.000000000000e+00 0.000000000000e+00
1.327500000000e+02 0.000000000000e+00 0.000000000000e+00 0.000000000000e+00
1.330000000000e+02 0.000000000000e+00 0.000000000000e+00 0.000000000000e+00
1.332500000000e+02 0.000000000000e+00 0.000000000000e+00 0.000000000000e+00
1.335000000000e+02 0.000000000000e+00 0.000000000000e+00 0.000000000000e+00
1.337500000000e+02 0.000000000000e+00 0.000000000000e+00 0.000000000000e+00
1.340000000000e+02 0.000000000000e+00 0.000000000000e+00 0.000000000000e+00
1.342500000000e+02 0.000000000000e+00 0.000000000000e+00 0.000000000000e+00
1.345000000000e+02 0.000000000000e+00 0.000000000000e+00 0.000000000000e+00
1.347500000000e+02 0.000000000000e+00 0.000000000000e+00 0.000000000000e+00
1.350000000000e+02 0.000000000000e+00 0.000000000000e+00 0.000000000000e+00
1.352500000000e+02 0.000000000000e+00 0.000000000000e+00 0.000000000000e+00
1.355000000000e+02 0.000000000000e+00 0.000000000000e+00 0.000000000000e+00
1.357500000000e+02 0.000000000000e+00 0.000000000000e+00 0.000000000000e+00
1.360000000000e+02 0.000000000000e+00 0.000000000000e+00 0.000000000000e+00
1.362500000000e+02 0.000000000000e+00 0.000000000000e+00 0.000000000000e+00
1.365000000000e+02 0.000000000000e+00 0.000000000000e+00 0.000000000000e+00
1.367500000000e+02 0.000000000000e+00 0.000000000000e+00 0.000000000000e+00
1.370000000000e+02 0.000000000000e+00 0.000000000000e+00 0.000000000000e+00
1.372500000000e+02 0.000000000000e+00 0.000000000000e+00 0.000000000000e+00
1.375000000000e+02 0.000000000000e+00 0.000000000000e+00 0.000000000000e+00
1.377500000000e+02 0.000000000000e+00 0.000000000000e+00 0.000000000000e+00
1.380000000000e+02 0.000000000000e+00 0.000000000000e+00 0.000000000000e+00
1.382500000000e+02 0.000000000000e+00 0.000000000000e+00 0.000000000000e+00
1.385000000000e+02 0.000000000000e+00 0.000000000000e+00 0.000000000000e+00
1.387500000000e+02 0.000000000000e+00 0.000000000000e+00 0.000000000000e+00
1.390000000000e+02 0.000000000000e+00 0.000000000000e+00 0.000000000000e+00
1.392500000000e+02 0.000000000000e+00 0.000000000000e+00 0.000000000000e+00
1.395000000000e+02 0.000000000000e+00 0.000000000000e+00 0.000000000000e+00
1.397500000000e+02 0.000000000000e+00 0.000000000000e+00 0.000000000000e+00
1.400000000000e+02 0.000000000000e+00 0.000000000000e+00 0.000000000000e+00
1.402500000000e+02 0.000000000000e+00 0.000000000000e+00 0.000000000000e+00
1.405000000000e+02 0.000000000000e+00 0.000000000000e+00 0.000000000000e+00
1.407500000000e+02 0.000000000000e+00 0.000000000000e+00 0.000000000000e+00
1.410000000000e+02 0.000000000000e+00 0.000000000000e+00 0.000000000000e+00
1.412500000000e+02 0.000000000000e+00 0.000000000000e+00 0.000000000000e+00
1.415000000000e+02 0.000000000000e+00 0.000000000000e+00 0.000000000000e+00
1.417500000000e+02 0.000000000000e+00 0.000000000000e+00 0.000000000000e+00
1.420000000000e+02 0.000000000000e+00 0.000000000000e+00 0.000000000000e+00
1.422500000000e+02 0.000000000000e+00 0.000000000000e+00 0.000000000000e+00
1.425000000000e+02 0.000000000000e+00 0.000000000000e+00 0.000000000000e+00
1.427500000000e+02 0.000000000000e+00 0.000000000000e+00 0.000000000000e+00
1.430000000000e+02 0.000000000000e+00 0.000000000000e+00 0.000000000000e+00
1.432500000000e+02 0.000000000000e+00 0.000000000000e+00 0.000000000000e+00
1.435000000000e+02 0.000000000000e+00 0.000000000000e+00 0.000000000000e+00
1.437500000000e+02 0.000000000000e+00 0.000000000000e+00 0.000000000000e+00
1.440000000000e+02 0.000000000000e+00 0.000000000000e+00 0.000000000000e+00
1.442500000000e+02 0.000000000000e+00 0.000000000000e+00 0.000000000000e+00
1.445000000000e+02 0.000000000000e+00 0.000000000000e+00 0.000000000000e+00
1.447500000000e+02 0.000000000000e+00 0.000000000000e+00 0.000000000000e+00
1.450000000000e+02 0.000000000000e+00 0.000000000000e+00 0.000000000000e+00
1.452500000000e+02 0.000000000000e+00 0.000000000000e+00 0.000000000000e+00
1.455000000000e+02 0.000000000000e+00 0.000000000000e+00 0.000000000000e+00
1.457500000000e+02 0.000000000000e+00 0.000000000000e+00 0.000000000000e+00
1.460000000000e+02 0.000000000000e+00 0.000000000000e+00 0.000000000000e+00
1.462500000000e+02 0.000000000000e+00 0.000000000000e+00 0.000000000000e+00
1.465000000000e+02 0.000000000000e+00 0.000000000000e+00 0.000000000000e+00
1.467500000000e+02 0.000000000000e+00 0.000000000000e+00 0.000000000000e+00
1.470000000000e+02 0.000000000000e+00 0.000000000000e+00 0.000000000000e+00
1.472500000000e+02 0.000000000000e+00 0.000000000000e+00 0.000000000000e+00
1.475000000000e+02 0.000000000000e+00 0.000000000000e+00 0.000000000000e+00
1.477500000000e+02 0.000000000000e+00 0.000000000000e+00 0.000000000000e+00
1.480000000000e+02 0.000000000000e+00 0.000000000000e+00 0.000000000000e+00
1.482500000000e+02 0.000000000000e+00 0.000000000000e+00 0.000000000000e+00
1.485000000000e+02 0.000000000000e+00 0.000000000000e+00 0.000000000000e+00
1.487500000000e+02 0.000000000000e+00 0.000000000000e+00 0.000000000000e+00
1.490000000000e+02 0.000000000000e+00 0.000000000000e+00 0.000000000000e+00
1.492500000000e+02 0.000000000000e+00 0.000000000000e+00 0.000000000000e+00
1.495000000000e+02 0.000000000000e+00 0.000000000000e+00 0.000000000000e+00
1.497500000000e+02 0.000000000000e+00 0.000000000000e+00 0.000000000000e+00
1.500000000000e+02 0.000000000000e+00 0.000000000000e+00 0.000000000000e+00
1.502500000000e+02 0.000000000000e+00 0.000000000000e+00 0.000000000000e+00
1.505000000000e+02 0.000000000000e+00 0.000000000000e+00 0.000000000000e+00
1.507500000000e+02 0.000000000000e+00 0.000000000000e+00 0.000000000000e+00
1.510000000000e+02 0.000000000000e+00 0.000000000000e+00 0.000000000000e+00
1.512500000000e+02 0.000000000000e+00 0.000000000000e+00 0.000000000000e+00
1.515000000000e+02 0.000000000000e+00 0.000000000000e+00 0.000000000000e+00
1.517500000000e+02 0.000000000000e+00 0.000000000000e+00 0.000000000000e+00
1.520000000000e+02 0.000000000000e+00 0.000000000000e+00 0.000000000000e+00
1.522500000000e+02 0.000000000000e+00 0.000000000000e+00 0.000000000000e+00
1.525000000000e+02 0.000000000000e+00 0.000000000000e+00 0.000000000000e+00
1.527500000000e+02 0.000000000000e+00 0.000000000000e+00 0.000000000000e+00
1.530000000000e+02 0.000000000000e+00 0.000000000000e+00 0.000000000000e+00
1.532500000000e+02 0.000000000000e+00 0.000000000000e+00 0.000000000000e+00
1.535000000000e+02 0.000000000000e+00 0.000000000000e+00 0.000000000000e+00
1.537500000000e+02 0.000000000000e+00 0.000000000000e+00 0.000000000000e+00
1.540000000000e+02 0.000000000000e+00 0.000000000000e+00 0.000000000000e+00
1.542500000000e+02 0.000000000000e+00 0.000000000000e+00 0.000000000000e+00
1.545000000000e+02 0.000000000000e+00 0.000000000000e+00 0.000000000000e+00
1.547500000000e+02 0.000000000000e+00 0.000000000000e+00 0.000000000000e+00
1.550000000000e+02 0.000000000000e+00 0.000000000000e+00 0.000000000000e+00
1.552500000000e+02 0.000000000000e+00 0.000000000000e+00 0.000000000000e+00
1.555000000000e+02 0.000000000000e+00 0.000000000000e+00 0.000000000000e+00
1.557500000000e+02 0.000000000000e+00 0.000000000000e+00 0.000000000000e+00
1.560000000000e+02 0.000000000000e+00 0.000000000000e+00 0.000000000000e+00
1.562500000000e+02 0.000000000000e+00 0.000000000000e+00 0.000000000000e+00
1.565000000000e+02 0.000000000000e+00 0.000000000000e+00 0.000000000000e+00
1.567500000000e+02 0.000000000000e+00 0.000000000000e+00 0.000000000000e+00
1.570000000000e+02 0.000000000000e+00 0.000000000000e+00 0.000000000000e+00
1.572500000000e+02 0.000000000000e+00 0.000000000000e+00 0.000000000000e+00
1.575000000000e+02 0.000000000000e+00 0.000000000000e+00 0.000000000000e+00
1.577500000000e+02 0.000000000000e+00 0.000000000000e+00 0.000000000000e+00
1.580000000000e+02 0.000000000000e+00 0.000000000000e+00 0.000000000000e+00
1.582500000000e+02 0.000000000000e+00 0.000000000000e+00 0.000000000000e+00
1.585000000000e+02 0.000000000000e+00 0.000000000000e+00 0.000000000000e+00
1.587500000000e+02 0.000000000000e+00 0.000000000000e+00 0.000000000000e+00
1.590000000000e+02 0.000000000000e+00 0.000000000000e+00 0.000000000000e+00
1.592500000000e+02 0.000000000000e+00 0.000000000000e+00 0.000000000000e+00
1.595000000000e+02 0.000000000000e+00 0.000000000000e+00 0.000000000000e+00
1.597500000000e+02 0.000000000000e+00 0.000000000000e+00 0.000000000000e+00
1.600000000000e+02 0.000000000000e+00 0.000000000000e+00 0.000000000000e+00
1.602500000000e+02 0.000000000000e+00 0.000000000000e+00 0.000000000000e+00
1.605000000000e+02 0.000000000000e+00 0.000000000000e+00 0.000000000000e+00
1.607500000000e+02 0.000000000000e+00 0.000000000000e+00 0.000000000000e+00
1.610000000000e+02 0.000000000000e+00 0.000000000000e+00 0.000000000000e+00
1.612500000000e+02 0.000000000000e+00 0.000000000000e+00 0.000000000000e+00
1.615000000000e+02 0.000000000000e+00 0.000000000000e+00 0.000000000000e+00
1.617500000000e+02 0.000000000000e+00 0.000000000000e+00 0.000000000000e+00
1.620000000000e+02 0.000000000000e+00 0.000000000000e+00 0.000000000000e+00
1.622500000000e+02 0.000000000000e+00 0.000000000000e+00 0.000000000000e+00
1.625000000000e+02 0.000000000000e+00 0.000000000000e+00 0.000000000000e+00
1.627500000000e+02 0.000000000000e+00 0.000000000000e+00 0.000000000000e+00
1.630000000000e+02 0.000000000000e+00 0.000000000000e+00 0.000000000000e+00
1.632500000000e+02 0.000000000000e+00 0.000000000000e+00 0.000000000000e+00
1.635000000000e+02 0.000000000000e+00 0.000000000000e+00 0.000000000000e+00
1.637500000000e+02 0.000000000000e+00 0.000000000000e+00 0.000000000000e+00
1.640000000000e+02 0.000000000000e+00 0.000000000000e+00 0.000000000000e+00
1.642500000000e+02 0.000000000000e+00 0.000000000000e+00 0.000000000000e+00
1.645000000000e+02 0.000000000000e+00 0.000000000000e+00 0.000000000000e+00
1.647500000000e+02 0.000000000000e+00 0.000000000000e+00 0.000000000000e+00
1.650000000000e+02 0.000000000000e+00 0.000000000000e+00 0.000000000000e+00
1.652500000000e+02 0.000000000000e+00 0.000000000000e+00 0.000000000000e+00
1.655000000000e+02 0.000000000000e+00 0.000000000000e+00 0.000000000000e+00
1.657500000000e+02 0.000000000000e+00 0.000000000000e+00 0.000000000000e+00
1.660000000000e+02 0.000000000000e+00 0.000000000000e+00 0.000000000000e+00
1.662500000000e+02 0.000000000000e+00 0.000000000000e+00 0.000000000000e+00
1.665000000000e+02 0.000000000000e+00 0.000000000000e+00 0.000000000000e+00
1.667500000000e+02 0.000000000000e+00 0.000000000000e+00 0.000000000000e+00
1.670000000000e+02 0.000000000000e+00 0.000000000000e+00 0.000000000000e+00
1.672500000000e+02 0.000000000000e+00 0.000000000000e+00 0.000000000000e+00
1.675000000000e+02 0.000000000000e+00 0.000000000000e+00 0.000000000000e+00
1.677500000000e+02 0.000000000000e+00 0.000000000000e+00 0.000000000000e+00
1.680000000000e+02 0.000000000000e+00 0.000000000000e+00 0.000000000000e+00
1.682500000000e+02 0.000000000000e+00 0.000000000000e+00 0.000000000000e+00
1.685000000000e+02 0.000000000000e+00 0.000000000000e+00 0.000000000000e+00
1.687500000000e+02 0.000000000000e+00 0.000000000000e+00 0.000000000000e+00
1.690000000000e+02 0.000000000000e+00 0.000000000000e+00 0.000000000000e+00
1.692500000000e+02 0.000000000000e+00 0.000000000000e+00 0.000000000000e+00
1.695000000000e+02 0.000000000000e+00 0.000000000000e+00 0.000000000000e+00
1.697500000000e+02 0.000000000000e+00 0.000000000000e+00 0.000000000000e+00
1.700000000000e+02 0.000000000000e+00 0.000000000000e+00 0.000000000000e+00
1.702500000000e+02 0.000000000000e+00 0.000000000000e+00 0.000000000000e+00
1.705000000000e+02 0.000000000000e+00 0.000000000000e+00 0.000000000000e+00
1.707500000000e+02 0.000000000000e+00 0.000000000000e+00 0.000000000000e+00
1.710000000000e+02 0.000000000000e+00 0.000000000000e+00 0.000000000000e+00
1.712500000000e+02 0.000000000000e+00 0.000000000000e+00 0.000000000000e+00
1.715000000000e+02 0.000000000000e+00 0.000000000000e+00 0.000000000000e+00
1.717500000000e+02 0.000000000000e+00 0.000000000000e+00 0.000000000000e+00
1.720000000000e+02 0.000000000000e+00 0.000000000000e+00 0.000000000000e+00
1.722500000000e+02 0.000000000000e+00 0.000000000000e+00 0.000000000000e+00
1.725000000000e+02 0.000000000000e+00 0.000000000000e+00 0.000000000000e+00
1.727500000000e+02 0.000000000000e+00 0.000000000000e+00 0.000000000000e+00
1.730000000000e+02 0.000000000000e+00 0.000000000000e+00 0.000000000000e+00
1.732500000000e+02 0.000000000000e+00 0.000000000000e+00 0.000000000000e+00
1.735000000000e+02 0.000000000000e+00 0.000000000000e+00 0.000000000000e+00
1.737500000000e+02 0.000000000000e+00 0.000000000000e+00 0.000000000000e+00
1.740000000000e+02 0.000000000000e+00 0.000000000000e+00 0.000000000000e+00
1.742500000000e+02 0.000000000000e+00 0.000000000000e+00 0.000000000000e+00
1.745000000000e+02 0.000000000000e+00 0.000000000000e+00 0.000000000000e+00
1.747500000000e+02 0.000000000000e+00 0.000000000000e+00 0.000000000000e+00
1.750000000000e+02 0.000000000000e+00 0.000000000000e+00 0.000000000000e+00
1.752500000000e+02 0.000000000000e+00 0.000000000000e+00 0.000000000000e+00
1.755000000000e+02 0.000000000000e+00 0.000000000000e+00 0.000000000000e+00
1.757500000000e+02 0.000000000000e+00 0.000000000000e+00 0.000000000000e+00
1.760000000000e+02 0.000000000000e+00 0.000000000000e+00 0.000000000000e+00
1.762500000000e+02 0.000000000000e+00 0.000000000000e+00 0.000000000000e+00
1.765000000000e+02 0.000000000000e+00 0.000000000000e+00 0.000000000000e+00
1.767500000000e+02 0.000000000000e+00 0.000000000000e+00 0.000000000000e+00
1.770000000000e+02 0.000000000000e+00 0.000000000000e+00 0.000000000000e+00
1.772500000000e+02 0.000000000000e+00 0.000000000000e+00 0.000000000000e+00
1.775000000000e+02 0.000000000000e+00 0.000000000000e+00 0.000000000000e+00
1.777500000000e+02 0.000000000000e+00 0.000000000000e+00 0.000000000000e+00
1.780000000000e+02 0.000000000000e+00 0.000000000000e+00 0.000000000000e+00
1.782500000000e+02 0.000000000000e+00 0.000000000000e+00 0.000000000000e+00
1.785000000000e+02 0.000000000000e+00 0.000000000000e+00 0.000000000000e+00
1.787500000000e+02 0.000000000000e+00 0.000000000000e+00 0.000000000000e+00
1.790000000000e+02 0.000000000000e+00 0.000000000000e+00 0.000000000000e+00
1.792500000000e+02 0.000000000000e+00 0.000000000000e+00 0.000000000000e+00
1.795000000000e+02 0.000000000000e+00 0.000000000000e+00 0.000000000000e+00
1.797500000000e+02 0.000000000000e+00 0.000000000000e+00 0.000000000000e+00
1.800000000000e+02 0.000000000000e+00 0.000000000000e+00 0.000000000000e+00
1.802500000000e+02 0.000000000000e+00 0.000000000000e+00 0.000000000000e+00
1.805000000000e+02 0.000000000000e+00 0.000000000000e+00 0.000000000000e+00
1.807500000000e+02 0.000000000000e+00 0.000000000000e+00 0.000000000000e+00
1.810000000000e+02 0.000000000000e+00 0.000000000000e+00 0.000000000000e+00
1.812500000000e+02 0.000000000000e+00 0.000000000000e+00 0.000000000000e+00
1.815000000000e+02 0.000000000000e+00 0.000000000000e+00 0.000000000000e+00
1.817500000000e+02 0.000000000000e+00 0.000000000000e+00 0.000000000000e+00
1.820000000000e+02 0.000000000000e+00 0.000000000000e+00 0.000000000000e+00
1.822500000000e+02 0.000000000000e+00 0.000000000000e+00 0.000000000000e+00
1.825000000000e+02 0.000000000000e+00 0.000000000000e+00 0.000000000000e+00
1.827500000000e+02 0.000000000000e+00 0.000000000000e+00 0.000000000000e+00
1.830000000000e+02 0.000000000000e+00 0.000000000000e+00 0.000000000000e+00
1.832500000000e+02 0.000000000000e+00 0.000000000000e+00 0.000000000000e+00
1.835000000000e+02 0.000000000000e+00 0.000000000000e+00 0.000000000000e+00
1.837500000000e+02 0.000000000000e+00 0.000000000000e+00 0.000000000000e+00
1.840000000000e+02 0.000000000000e+00 0.000000000000e+00 0.000000000000e+00
1.842500000000e+02 0.000000000000e+00 0.000000000000e+00 0.000000000000e+00
1.845000000000e+02 0.000000000000e+00 0.000000000000e+00 0.000000000000e+00
1.847500000000e+02 0.000000000000e+00 0.000000000000e+00 0.000000000000e+00
1.850000000000e+02 0.000000000000e+00 0.000000000000e+00 0.000000000000e+00
1.852500000000e+02 0.000000000000e+00 0.000000000000e+00 0.000000000000e+00
1.855000000000e+02 0.000000000000e+00 0.000000000000e+00 0.000000000000e+00
1.857500000000e+02 0.000000000000e+00 0.000000000000e+00 0.000000000000e+00
1.860000000000e+02 0.000000000000e+00 0.000000000000e+00 0.000000000000e+00
1.862500000000e+02 0.000000000000e+00 0.000000000000e+00 0.000000000000e+00
1.865000000000e+02 0.000000000000e+00 0.000000000000e+00 0.000000000000e+00
1.867500000000e+02 0.000000000000e+00 0.000000000000e+00 0.000000000000e+00
1.870000000000e+02 0.000000000000e+00 0.000000000000e+00 0.000000000000e+00
1.872500000000e+02 0.000000000000e+00 0.000000000000e+00 0.000000000000e+00
1.875000000000e+02 0.000000000000e+00 0.000000000000e+00 0.000000000000e+00
1.877500000000e+02 0.000000000000e+00 0.000000000000e+00 0.000000000000e+00
1.880000000000e+02 0.000000000000e+00 0.000000000000e+00 0.000000000000e+00
1.882500000000e+02 0.000000000000e+00 0.000000000000e+00 0.000000000000e+00
1.885000000000e+02 0.000000000000e+00 0.000000000000e+00 0.000000000000e+00
1.887500000000e+02 0.000000000000e+00 0.000000000000e+00 0.000000000000e+00
1.890000000000e+02 0.000000000000e+00 0.000000000000e+00 0.000000000000e+00
1.892500000000e+02 0.000000000000e+00 0.000000000000e+00 0.000000000000e+00
1.895000000000e+02 0.000000000000e+00 0.000000000000e+00 0.000000000000e+00
1.897500000000e+02 0.000000000000e+00 0.000000000000e+00 0.000000000000e+00
1.900000000000e+02 0.000000000000e+00 0.000000000000e+00 0.000000000000e+00
1.902500000000e+02 0.000000000000e+00 0.000000000000e+00 0.000000000000e+00
1.905000000000e+02 0.000000000000e+00 0.000000000000e+00 0.000000000000e+00
1.907500000000e+02 0.000000000000e+00 0.000000000000e+00 0.000000000000e+00
1.910000000000e+02 0.000000000000e+00 0.000000000000e+00 0.000000000000e+00
1.912500000000e+02 0.000000000000e+00 0.000000000000e+00 0.000000000000e+00
1.915000000000e+02 0.000000000000e+00 0.000000000000e+00 0.000000000000e+00
1.917500000000e+02 0.000000000000e+00 0.000000000000e+00 0.000000000000e+00
1.920000000000e+02 0.000000000000e+00 0.000000000000e+00 0.000000000000e+00
1.922500000000e+02 0.000000000000e+00 0.000000000000e+00 0.000000000000e+00
1.925000000000e+02 0.000000000000e+00 0.000000000000e+00 0.000000000000e+00
1.927500000000e+02 0.000000000000e+00 0.000000000000e+00 0.000000000000e+00
1.930000000000e+02 0.000000000000e+00 0.000000000000e+00 0.000000000000e+00
1.932500000000e+02 0.000000000000e+00 0.000000000000e+00 0.000000000000e+00
1.935000000000e+02 0.000000000000e+00 0.000000000000e+00 0.000000000000e+00
1.937500000000e+02 0.000000000000e+00 0.000000000000e+00 0.000000000000e+00
1.940000000000e+02 0.000000000000e+00 0.000000000000e+00 0.000000000000e+00
1.942500000000e+02 0.000000000000e+00 0.000000000000e+00 0.000000000000e+00
1.945000000000e+02 0.000000000000e+00 0.000000000000e+00 0.000000000000e+00
1.947500000000e+02 0.000000000000e+00 0.000000000000e+00 0.000000000000e+00
1.950000000000e+02 0.000000000000e+00 0.000000000000e+00 0.000000000000e+00
1.952500000000e+02 0.000000000000e+00 0.000000000000e+00 0.000000000000e+00
1.955000000000e+02 0.000000000000e+00 0.000000000000e+00 0.000000000000e+00
1.957500000000e+02 0.000000000000e+00 0.000000000000e+00 0.000000000000e+00
1.960000000000e+02 0.000000000000e+00 0.000000000000e+00 0.000000000000e+00
1.962500000000e+02 0.000000000000e+00 0.000000000000e+00 0.000000000000e+00
1.965000000000e+02 0.000000000000e+00 0.000000000000e+00 0.000000000000e+00
1.967500000000e+02 0.000000000000e+00 0.000000000000e+00 0.000000000000e+00
1.970000000000e+02 0.000000000000e+00 0.000000000000e+00 0.000000000000e+00
1.972500000000e+02 0.000000000000e+00 0.000000000000e+00 0.000000000000e+00
1.975000000000e+02 0.000000000000e+00 0.000000000000e+00 0.000000000000e+00
1.977500000000e+02 0.000000000000e+00 0.000000000000e+00 0.000000000000e+00
1.980000000000e+02 0.000000000000e+00 0.000000000000e+00 0.000000000000e+00
1.982500000000e+02 0.000000000000e+00 0.000000000000e+00 0.000000000000e+00
1.985000000000e+02 0.000000000000e+00 0.000000000000e+00 0.000000000000e+00
1.987500000000e+02 0.000000000000e+00 0.000000000000e+00 0.000000000000e+00
1.990000000000e+02 0.000000000000e+00 0.000000000000e+00 0.000000000000e+00
1.992500000000e+02 0.000000000000e+00 0.000000000000e+00 0.000000000000e+00
1.995000000000e+02 0.000000000000e+00 0.000000000000e+00 0.000000000000e+00
1.997500000000e+02 0.000000000000e+00 0.000000000000e+00 0.000000000000e+00
2.000000000000e+02 0.000000000000e+00 0.000000000000e+00 0.000000000000e+00
2.002500000000e+02 0.000000000000e+00 0.000000000000e+00 0.000000000000e+00
2.005000000000e+02 0.000000000000e+00 0.000000000000e+00 0.000000000000e+00
2.007500000000e+02 0.000000000000e+00 0.000000000000e+00 0.000000000000e+00
2.010000000000e+02 0.000000000000e+00 0.000000000000e+00 0.000000000000e+00
2.012500000000e+02 0.000000000000e+00 0.000000000000e+00 0.000000000000e+00
2.015000000000e+02 0.000000000000e+00 0.000000000000e+00 0.000000000000e+00
2.017500000000e+02 0.000000000000e+00 0.000000000000e+00 0.000000000000e+00
2.020000000000e+02 0.000000000000e+00 0.000000000000e+00 0.000000000000e+00
2.022500000000e+02 0.000000000000e+00 0.000000000000e+00 0.000000000000e+00
2.025000000000e+02 0.000000000000e+00 0.000000000000e+00 0.000000000000e+00
2.027500000000e+02 0.000000000000e+00 0.000000000000e+00 0.000000000000e+00
2.030000000000e+02 0.000000000000e+00 0.000000000000e+00 0.000000000000e+00
2.032500000000e+02 0.000000000000e+00 0.000000000000e+00 0.000000000000e+00
2.035000000000e+02 0.000000000000e+00 0.000000000000e+00 0.000000000000e+00
2.037500000000e+02 0.000000000000e+00 0.000000000000e+00 0.000000000000e+00
2.040000000000e+02 0.000000000000e+00 0.000000000000e+00 0.000000000000e+00
2.042500000000e+02 0.000000000000e+00 0.000000000000e+00 0.000000000000e+00
2.045000000000e+02 0.000000000000e+00 0.000000000000e+00 0.000000000000e+00
2.047500000000e+02 0.000000000000e+00 0.000000000000e+00 0.000000000000e+00
2.050000000000e+02 0.000000000000e+00 0.000000000000e+00 0.000000000000e+00
2.052500000000e+02 0.000000000000e+00 0.000000000000e+00 0.000000000000e+00
2.055000000000e+02 0.000000000000e+00 0.000000000000e+00 0.000000000000e+00
2.057500000000e+02 0.000000000000e+00 0.000000000000e+00 0.000000000000e+00
2.060000000000e+02 0.000000000000e+00 0.000000000000e+00 0.000000000000e+00
2.062500000000e+02 0.000000000000e+00 0.000000000000e+00 0.000000000000e+00
2.065000000000e+02 0.000000000000e+00 0.000000000000e+00 0.000000000000e+00
2.067500000000e+02 0.000000000000e+00 0.000000000000e+00 0.000000000000e+00
2.070000000000e+02 0.000000000000e+00 0.000000000000e+00 0.000000000000e+00
2.072500000000e+02 0.000000000000e+00 0.000000000000e+00 0.000000000000e+00
2.075000000000e+02 0.000000000000e+00 0.000000000000e+00 0.000000000000e+00
2.077500000000e+02 0.000000000000e+00 0.000000000000e+00 0.000000000000e+00
2.080000000000e+02 0.000000000000e+00 0.000000000000e+00 0.000000000000e+00
2.082500000000e+02 0.000000000000e+00 0.000000000000e+00 0.000000000000e+00
2.085000000000e+02 0.000000000000e+00 0.000000000000e+00 0.000000000000e+00
2.087500000000e+02 0.000000000000e+00 0.000000000000e+00 0.000000000000e+00
2.090000000000e+02 0.000000000000e+00 0.000000000000e+00 0.000000000000e+00
2.092500000000e+02 0.000000000000e+00 0.000000000000e+00 0.000000000000e+00
2.095000000000e+02 0.000000000000e+00 0.000000000000e+00 0.000000000000e+00
2.097500000000e+02 0.000000000000e+00 0.000000000000e+00 0.000000000000e+00
2.100000000000e+02 0.000000000000e+00 0.000000000000e+00 0.000000000000e+00
2.102500000000e+02 0.000000000000e+00 0.000000000000e+00 0.000000000000e+00
2.105000000000e+02 0.000000000000e+00 0.000000000000e+00 0.000000000000e+00
2.107500000000e+02 0.000000000000e+00 0.000000000000e+00 0.000000000000e+00
2.110000000000e+02 0.000000000000e+00 0.000000000000e+00 0.000000000000e+00
2.112500000000e+02 0.000000000000e+00 0.000000000000e+00 0.000000000000e+00
2.115000000000e+02 0.000000000000e+00 0.000000000000e+00 0.000000000000e+00
2.117500000000e+02 0.000000000000e+00 0.000000000000e+00 0.000000000000e+00
2.120000000000e+02 0.000000000000e+00 0.000000000000e+00 0.000000000000e+00
2.122500000000e+02 0.000000000000e+00 0.000000000000e+00 0.000000000000e+00
2.125000000000e+02 0.000000000000e+00 0.000000000000e+00 0.000000000000e+00
2.127500000000e+02 0.000000000000e+00 0.000000000000e+00 0.000000000000e+00
2.130000000000e+02 0.000000000000e+00 0.000000000000e+00 0.000000000000e+00
2.132500000000e+02 0.000000000000e+00 0.000000000000e+00 0.000000000000e+00
2.135000000000e+02 0.000000000000e+00 0.000000000000e+00 0.000000000000e+00
2.137500000000e+02 0.000000000000e+00 0.000000000000e+00 0.000000000000e+00
2.140000000000e+02 0.000000000000e+00 0.000000000000e+00 0.000000000000e+00
2.142500000000e+02 0.000000000000e+00 0.000000000000e+00 0.000000000000e+00
2.145000000000e+02 0.000000000000e+00 0.000000000000e+00 0.000000000000e+00
2.147500000000e+02 0.000000000000e+00 0.000000000000e+00 0.000000000000e+00
2.150000000000e+02 0.000000000000e+00 0.000000000000e+00 0.000000000000e+00
2.152500000000e+02 0.000000000000e+00 0.000000000000e+00 0.000000000000e+00
2.155000000000e+02 0.000000000000e+00 0.000000000000e+00 0.000000000000e+00
2.157500000000e+02 0.000000000000e+00 0.000000000000e+00 0.000000000000e+00
2.160000000000e+02 0.000000000000e+00 0.000000000000e+00 0.000000000000e+00
2.162500000000e+02 0.000000000000e+00 0.000000000000e+00 0.000000000000e+00
2.165000000000e+02 0.000000000000e+00 0.000000000000e+00 0.000000000000e+00
2.167500000000e+02 0.000000000000e+00 0.000000000000e+00 0.000000000000e+00
2.170000000000e+02 0.000000000000e+00 0.000000000000e+00 0.000000000000e+00
2.172500000000e+02 0.000000000000e+00 0.000000000000e+00 0.000000000000e+00
2.175000000000e+02 0.000000000000e+00 0.000000000000e+00 0.000000000000e+00
2.177500000000e+02 0.000000000000e+00 0.000000000000e+00 0.000000000000e+00
2.180000000000e+02 0.000000000000e+00 0.000000000000e+00 0.000000000000e+00
2.182500000000e+02 0.000000000000e+00 0.000000000000e+00 0.000000000000e+00
2.185000000000e+02 0.000000000000e+00 0.000000000000e+00 0.000000000000e+00
2.187500000000e+02 0.000000000000e+00 0.000000000000e+00 0.000000000000e+00
2.190000000000e+02 0.000000000000e+00 0.000000000000e+00 0.000000000000e+00
2.192500000000e+02 0.000000000000e+00 0.000000000000e+00 0.000000000000e+00
2.195000000000e+02 0.000000000000e+00 0.000000000000e+00 0.000000000000e+00
2.197500000000e+02 0.000000000000e+00 0.000000000000e+00 0.000000000000e+00
2.200000000000e+02 0.000000000000e+00 0.000000000000e+00 0.000000000000e+00
2.202500000000e+02 0.000000000000e+00 0.000000000000e+00 0.000000000000e+00
2.205000000000e+02 0.000000000000e+00 0.000000000000e+00 0.000000000000e+00
2.207500000000e+02 0.000000000000e+00 0.000000000000e+00 0.000000000000e+00
2.210000000000e+02 0.000000000000e+00 0.000000000000e+00 0.000000000000e+00
2.212500000000e+02 0.000000000000e+00 0.000000000000e+00 0.000000000000e+00
2.215000000000e+02 0.000000000000e+00 0.000000000000e+00 0.000000000000e+00
2.217500000000e+02 0.000000000000e+00 0.000000000000e+00 0.000000000000e+00
2.220000000000e+02 0.000000000000e+00 0.000000000000e+00 0.000000000000e+00
2.222500000000e+02 0.000000000000e+00 0.000000000000e+00 0.000000000000e+00
2.225000000000e+02 0.000000000000e+00 0.000000000000e+00 0.000000000000e+00
2.227500000000e+02 0.000000000000e+00 0.000000000000e+00 0.000000000000e+00
2.230000000000e+02 0.000000000000e+00 0.000000000000e+00 0.000000000000e+00
2.232500000000e+02 0.000000000000e+00 0.000000000000e+00 0.000000000000e+00
2.235000000000e+02 0.000000000000e+00 0.000000000000e+00 0.000000000000e+00
2.237500000000e+02 0.000000000000e+00 0.000000000000e+00 0.000000000000e+00
2.240000000000e+02 0.000000000000e+00 0.000000000000e+00 0.000000000000e+00
2.242500000000e+02 0.000000000000e+00 0.000000000000e+00 0.000000000000e+00
2.245000000000e+02 0.000000000000e+00 0.000000000000e+00 0.000000000000e+00
2.247500000000e+02 0.000000000000e+00 0.000000000000e+00 0.000000000000e+00
2.250000000000e+02 0.000000000000e+00 0.000000000000e+00 0.000000000000e+00
2.252500000000e+02 0.000000000000e+00 0.000000000000e+00 0.000000000000e+00
2.255000000000e+02 0.000000000000e+00 0.000000000000e+00 0.000000000000e+00
2.257500000000e+02 0.000000000000e+00 0.000000000000e+00 0.000000000000e+00
2.260000000000e+02 0.000000000000e+00 0.000000000000e+00 0.000000000000e+00
2.262500000000e+02 0.000000000000e+00 0.000000000000e+00 0.000000000000e+00
2.265000000000e+02 0.000000000000e+00 0.000000000000e+00 0.000000000000e+00
2.267500000000e+02 0.000000000000e+00 0.000000000000e+00 0.000000000000e+00
2.270000000000e+02 0.000000000000e+00 0.000000000000e+00 0.000000000000e+00
2.272500000000e+02 0.000000000000e+00 0.000000000000e+00 0.000000000000e+00
2.275000000000e+02 0.000000000000e+00 0.000000000000e+00 0.000000000000e+00
2.277500000000e+02 0.000000000000e+00 0.000000000000e+00 0.000000000000e+00
2.280000000000e+02 0.000000000000e+00 0.000000000000e+00 0.000000000000e+00
2.282500000000e+02 0.000000000000e+00 0.000000000000e+00 0.000000000000e+00
2.285000000000e+02 0.000000000000e+00 0.000000000000e+00 0.000000000000e+00
2.287500000000e+02 0.000000000000e+00 0.000000000000e+00 0.000000000000e+00
2.290000000000e+02 0.000000000000e+00 0.000000000000e+00 0.000000000000e+00
2.292500000000e+02 0.000000000000e+00 0.000000000000e+00 0.000000000000e+00
2.295000000000e+02 0.000000000000e+00 0.000000000000e+00 0.000000000000e+00
2.297500000000e+02 0.000000000000e+00 0.000000000000e+00 0.000000000000e+00
2.300000000000e+02 0.000000000000e+00 0.000000000000e+00 0.000000000000e+00
2.302500000000e+02 0.000000000000e+00 0.000000000000e+00 0.000000000000e+00
2.305000000000e+02 0.000000000000e+00 0.000000000000e+00 0.000000000000e+00
2.307500000000e+02 0.000000000000e+00 0.000000000000e+00 0.000000000000e+00
2.310000000000e+02 0.000000000000e+00 0.000000000000e+00 0.000000000000e+00
2.312500000000e+02 0.000000000000e+00 0.000000000000e+00 0.000000000000e+00
2.315000000000e+02 0.000000000000e+00 0.000000000000e+00 0.000000000000e+00
2.317500000000e+02 0.000000000000e+00 0.000000000000e+00 0.000000000000e+00
2.320000000000e+02 0.000000000000e+00 0.000000000000e+00 0.000000000000e+00
2.322500000000e+02 0.000000000000e+00 0.000000000000e+00 0.000000000000e+00
2.325000000000e+02 0.000000000000e+00 0.000000000000e+00 0.000000000000e+00
2.327500000000e+02 0.000000000000e+00 0.000000000000e+00 0.000000000000e+00
2.330000000000e+02 0.000000000000e+00 0.000000000000e+00 0.000000000000e+00
2.332500000000e+02 0.000000000000e+00 0.000000000000e+00 0.000000000000e+00
2.335000000000e+02 0.000000000000e+00 0.000000000000e+00 0.000000000000e+00
2.337500000000e+02 0.000000000000e+00 0.000000000000e+00 0.000000000000e+00
2.340000000000e+02 0.000000000000e+00 0.000000000000e+00 0.000000000000e+00
2.342500000000e+02 0.000000000000e+00 0.000000000000e+00 0.000000000000e+00
2.345000000000e+02 0.000000000000e+00 0.000000000000e+00 0.000000000000e+00
2.347500000000e+02 0.000000000000e+00 0.000000000000e+00 0.000000000000e+00
2.350000000000e+02 0.000000000000e+00 0.000000000000e+00 0.000000000000e+00
2.352500000000e+02 0.000000000000e+00 0.000000000000e+00 0.000000000000e+00
2.355000000000e+02 0.000000000000e+00 0.000000000000e+00 0.000000000000e+00
2.357500000000e+02 0.000000000000e+00 0.000000000000e+00 0.000000000000e+00
2.360000000000e+02 0.000000000000e+00 0.000000000000e+00 0.000000000000e+00
2.362500000000e+02 0.000000000000e+00 0.000000000000e+00 0.000000000000e+00
2.365000000000e+02 0.000000000000e+00 0.000000000000e+00 0.000000000000e+00
2.367500000000e+02 0.000000000000e+00 0.000000000000e+00 0.000000000000e+00
2.370000000000e+02 0.000000000000e+00 0.000000000000e+00 0.000000000000e+00
2.372500000000e+02 0.000000000000e+00 0.000000000000e+00 0.000000000000e+00
2.375000000000e+02 0.000000000000e+00 0.000000000000e+00 0.000000000000e+00
2.377500000000e+02 0.000000000000e+00 0.000000000000e+00 0.000000000000e+00
2.380000000000e+02 0.000000000000e+00 0.000000000000e+00 0.000000000000e+00
2.382500000000e+02 0.000000000000e+00 0.000000000000e+00 0.000000000000e+00
2.385000000000e+02 0.000000000000e+00 0.000000000000e+00 0.000000000000e+00
2.387500000000e+02 0.000000000000e+00 0.000000000000e+00 0.000000000000e+00
2.390000000000e+02 0.000000000000e+00 0.000000000000e+00 0.000000000000e+00
2.392500000000e+02 0.000000000000e+00 0.000000000000e+00 0.000000000000e+00
2.395000000000e+02 0.000000000000e+00 0.000000000000e+00 0.000000000000e+00
2.397500000000e+02 0.000000000000e+00 0.000000000000e+00 0.000000000000e+00
2.400000000000e+02 0.000000000000e+00 0.000000000000e+00 0.000000000000e+00
2.402500000000e+02 0.000000000000e+00 0.000000000000e+00 0.000000000000e+00
2.405000000000e+02 0.000000000000e+00 0.000000000000e+00 0.000000000000e+00
2.407500000000e+02 0.000000000000e+00 0.000000000000e+00 0.000000000000e+00
2.410000000000e+02 0.000000000000e+00 0.000000000000e+00 0.000000000000e+00
2.412500000000e+02 0.000000000000e+00 0.000000000000e+00 0.000000000000e+00
2.415000000000e+02 0.000000000000e+00 0.000000000000e+00 0.000000000000e+00
2.417500000000e+02 0.000000000000e+00 0.000000000000e+00 0.000000000000e+00
2.420000000000e+02 0.000000000000e+00 0.000000000000e+00 0.000000000000e+00
2.422500000000e+02 0.000000000000e+00 0.000000000000e+00 0.000000000000e+00
2.425000000000e+02 0.000000000000e+00 0.000000000000e+00 0.000000000000e+00
2.427500000000e+02 0.000000000000e+00 0.000000000000e+00 0.000000000000e+00
2.430000000000e+02 0.000000000000e+00 0.000000000000e+00 0.000000000000e+00
2.432500000000e+02 0.000000000000e+00 0.000000000000e+00 0.000000000000e+00
2.435000000000e+02 0.000000000000e+00 0.000000000000e+00 0.000000000000e+00
2.437500000000e+02 0.000000000000e+00 0.000000000000e+00 0.000000000000e+00
2.440000000000e+02 0.000000000000e+00 0.000000000000e+00 0.000000000000e+00
2.442500000000e+02 0.000000000000e+00 0.000000000000e+00 0.000000000000e+00
2.445000000000e+02 0.000000000000e+00 0.000000000000e+00 0.000000000000e+00
2.447500000000e+02 0.000000000000e+00 0.000000000000e+00 0.000000000000e+00
2.450000000000e+02 0.000000000000e+00 0.000000000000e+00 0.000000000000e+00
2.452500000000e+02 0.000000000000e+00 0.000000000000e+00 0.000000000000e+00
2.455000000000e+02 0.000000000000e+00 0.000000000000e+00 0.000000000000e+00
2.457500000000e+02 0.000000000000e+00 0.000000000000e+00 0.000000000000e+00
2.460000000000e+02 0.000000000000e+00 0.000000000000e+00 0.000000000000e+00
2.462500000000e+02 0.000000000000e+00 0.000000000000e+00 0.000000000000e+00
2.465000000000e+02 0.000000000000e+00 0.000000000000e+00 0.000000000000e+00
2.467500000000e+02 0.000000000000e+00 0.000000000000e+00 0.000000000000e+00
2.470000000000e+02 0.000000000000e+00 0.000000000000e+00 0.000000000000e+00
2.472500000000e+02 0.000000000000e+00 0.000000000000e+00 0.000000000000e+00
2.475000000000e+02 0.000000000000e+00 0.000000000000e+00 0.000000000000e+00
2.477500000000e+02 0.000000000000e+00 0.000000000000e+00 0.000000000000e+00
2.480000000000e+02 0.000000000000e+00 0.000000000000e+00 0.000000000000e+00
2.482500000000e+02 0.000000000000e+00 0.000000000000e+00 0.000000000000e+00
2.485000000000e+02 0.000000000000e+00 0.000000000000e+00 0.000000000000e+00
2.487500000000e+02 0.000000000000e+00 0.000000000000e+00 0.000000000000e+00
2.490000000000e+02 0.000000000000e+00 0.000000000000e+00 0.000000000000e+00
2.492500000000e+02 0.000000000000e+00 0.000000000000e+00 0.000000000000e+00
2.495000000000e+02 0.000000000000e+00 0.000000000000e+00 0.000000000000e+00
2.497500000000e+02 0.000000000000e+00 0.000000000000e+00 0.000000000000e+00
2.500000000000e+02 0.000000000000e+00 0.000000000000e+00 0.000000000000e+00
2.502500000000e+02 0.000000000000e+00 0.000000000000e+00 0.000000000000e+00
2.505000000000e+02 0.000000000000e+00 0.000000000000e+00 0.000000000000e+00
2.507500000000e+02 0.000000000000e+00 0.000000000000e+00 0.000000000000e+00
2.510000000000e+02 0.000000000000e+00 0.000000000000e+00 0.000000000000e+00
2.512500000000e+02 0.000000000000e+00 0.000000000000e+00 0.000000000000e+00
2.515000000000e+02 0.000000000000e+00 0.000000000000e+00 0.000000000000e+00
2.517500000000e+02 0.000000000000e+00 0.000000000000e+00 0.000000000000e+00
2.520000000000e+02 0.000000000000e+00 0.000000000000e+00 0.000000000000e+00
2.522500000000e+02 0.000000000000e+00 0.000000000000e+00 0.000000000000e+00
2.525000000000e+02 0.000000000000e+00 0.000000000000e+00 0.000000000000e+00
2.527500000000e+02 0.000000000000e+00 0.000000000000e+00 0.000000000000e+00
2.530000000000e+02 0.000000000000e+00 0.000000000000e+00 0.000000000000e+00
2.532500000000e+02 0.000000000000e+00 0.000000000000e+00 0.000000000000e+00
2.535000000000e+02 0.000000000000e+00 0.000000000000e+00 0.000000000000e+00
2.537500000000e+02 0.000000000000e+00 0.000000000000e+00 0.000000000000e+00
2.540000000000e+02 0.000000000000e+00 0.000000000000e+00 0.000000000000e+00
2.542500000000e+02 0.000000000000e+00 0.000000000000e+00 0.000000000000e+00
2.545000000000e+02 0.000000000000e+00 0.000000000000e+00 0.000000000000e+00
2.547500000000e+02 0.000000000000e+00 0.000000000000e+00 0.000000000000e+00
2.550000000000e+02 0.000000000000e+00 0.000000000000e+00 0.000000000000e+00
2.552500000000e+02 0.000000000000e+00 0.000000000000e+00 0.000000000000e+00
2.555000000000e+02 0.000000000000e+00 0.000000000000e+00 0.000000000000e+00
2.557500000000e+02 0.000000000000e+00 0.000000000000e+00 0.000000000000e+00
2.560000000000e+02 0.000000000000e+00 0.000000000000e+00 0.000000000000e+00
2.562500000000e+02 0.000000000000e+00 0.000000000000e+00 0.000000000000e+00
2.565000000000e+02 0.000000000000e+00 0.000000000000e+00 0.000000000000e+00
2.567500000000e+02 0.000000000000e+00 0.000000000000e+00 0.000000000000e+00
2.570000000000e+02 0.000000000000e+00 0.000000000000e+00 0.000000000000e+00
2.572500000000e+02 0.000000000000e+00 0.000000000000e+00 0.000000000000e+00
2.575000000000e+02 0.000000000000e+00 0.000000000000e+00 0.000000000000e+00
2.577500000000e+02 0.000000000000e+00 0.000000000000e+00 0.000000000000e+00
2.580000000000e+02 0.000000000000e+00 0.000000000000e+00 0.000000000000e+00
2.582500000000e+02 0.000000000000e+00 0.000000000000e+00 0.000000000000e+00
2.585000000000e+02 0.000000000000e+00 0.000000000000e+00 0.000000000000e+00
2.587500000000e+02 0.000000000000e+00 0.000000000000e+00 0.000000000000e+00
2.590000000000e+02 0.000000000000e+00 0.000000000000e+00 0.000000000000e+00
2.592500000000e+02 0.000000000000e+00 0.000000000000e+00 0.000000000000e+00
2.595000000000e+02 0.000000000000e+00 0.000000000000e+00 0.000000000000e+00
2.597500000000e+02 0.000000000000e+00 0.000000000000e+00 0.000000000000e+00
2.600000000000e+02 0.000000000000e+00 0.000000000000e+00 0.000000000000e+00
2.602500000000e+02 0.000000000000e+00 0.000000000000e+00 0.000000000000e+00
2.605000000000e+02 0.000000000000e+00 0.000000000000e+00 0.000000000000e+00
2.607500000000e+02 0.000000000000e+00 0.000000000000e+00 0.000000000000e+00
2.610000000000e+02 0.000000000000e+00 0.000000000000e+00 0.000000000000e+00
2.612500000000e+02 0.000000000000e+00 0.000000000000e+00 0.000000000000e+00
2.615000000000e+02 0.000000000000e+00 0.000000000000e+00 0.000000000000e+00
2.617500000000e+02 0.000000000000e+00 0.000000000000e+00 0.000000000000e+00
2.620000000000e+02 0.000000000000e+00 0.000000000000e+00 0.000000000000e+00
2.622500000000e+02 0.000000000000e+00 0.000000000000e+00 0.000000000000e+00
2.625000000000e+02 0.000000000000e+00 0.000000000000e+00 0.000000000000e+00
2.627500000000e+02 0.000000000000e+00 0.000000000000e+00 0.000000000000e+00
2.630000000000e+02 0.000000000000e+00 0.000000000000e+00 0.000000000000e+00
2.632500000000e+02 0.000000000000e+00 0.000000000000e+00 0.000000000000e+00
2.635000000000e+02 0.000000000000e+00 0.000000000000e+00 0.000000000000e+00
2.637500000000e+02 0.000000000000e+00 0.000000000000e+00 0.000000000000e+00
2.640000000000e+02 0.000000000000e+00 0.000000000000e+00 0.000000000000e+00
2.642500000000e+02 0.000000000000e+00 0.000000000000e+00 0.000000000000e+00
2.645000000000e+02 0.000000000000e+00 0.000000000000e+00 0.000000000000e+00
2.647500000000e+02 0.000000000000e+00 0.000000000000e+00 0.000000000000e+00
2.650000000000e+02 0.000000000000e+00 0.000000000000e+00 0.000000000000e+00
2.652500000000e+02 0.000000000000e+00 0.000000000000e+00 0.000000000000e+00
2.655000000000e+02 0.000000000000e+00 0.000000000000e+00 0.000000000000e+00
2.657500000000e+02 0.000000000000e+00 0.000000000000e+00 0.000000000000e+00
2.660000000000e+02 0.000000000000e+00 0.000000000000e+00 0.000000000000e+00
2.662500000000e+02 0.000000000000e+00 0.000000000000e+00 0.000000000000e+00
2.665000000000e+02 0.000000000000e+00 0.000000000000e+00 0.000000000000e+00
2.667500000000e+02 0.000000000000e+00 0.000000000000e+00 0.000000000000e+00
2.670000000000e+02 0.000000000000e+00 0.000000000000e+00 0.000000000000e+00
2.672500000000e+02 0.000000000000e+00 0.000000000000e+00 0.000000000000e+00
2.675000000000e+02 0.000000000000e+00 0.000000000000e+00 0.000000000000e+00
2.677500000000e+02 0.000000000000e+00 0.000000000000e+00 0.000000000000e+00
2.680000000000e+02 0.000000000000e+00 0.000000000000e+00 0.000000000000e+00
2.682500000000e+02 0.000000000000e+00 0.000000000000e+00 0.000000000000e+00
2.685000000000e+02 0.000000000000e+00 0.000000000000e+00 0.000000000000e+00
2.687500000000e+02 0.000000000000e+00 0.000000000000e+00 0.000000000000e+00
2.690000000000e+02 0.000000000000e+00 0.000000000000e+00 0.000000000000e+00
2.692500000000e+02 0.000000000000e+00 0.000000000000e+00 0.000000000000e+00
2.695000000000e+02 0.000000000000e+00 0.000000000000e+00 0.000000000000e+00
2.697500000000e+02 0.000000000000e+00 0.000000000000e+00 0.000000000000e+00
2.700000000000e+02 0.000000000000e+00 0.000000000000e+00 0.000000000000e+00
2.702500000000e+02 0.000000000000e+00 0.000000000000e+00 0.000000000000e+00
2.705000000000e+02 0.000000000000e+00 0.000000000000e+00 0.000000000000e+00
2.707500000000e+02 0.000000000000e+00 0.000000000000e+00 0.000000000000e+00
2.710000000000e+02 0.000000000000e+00 0.000000000000e+00 0.000000000000e+00
2.712500000000e+02 0.000000000000e+00 0.000000000000e+00 0.000000000000e+00
2.715000000000e+02 0.000000000000e+00 0.000000000000e+00 0.000000000000e+00
2.717500000000e+02 0.000000000000e+00 0.000000000000e+00 0.000000000000e+00
2.720000000000e+02 0.000000000000e+00 0.000000000000e+00 0.000000000000e+00
2.722500000000e+02 0.000000000000e+00 0.000000000000e+00 0.000000000000e+00
2.725000000000e+02 0.000000000000e+00 0.000000000000e+00 0.000000000000e+00
2.727500000000e+02 0.000000000000e+00 0.000000000000e+00 0.000000000000e+00
2.730000000000e+02 0.000000000000e+00 0.000000000000e+00 0.000000000000e+00
2.732500000000e+02 0.000000000000e+00 0.000000000000e+00 0.000000000000e+00
2.735000000000e+02 0.000000000000e+00 0.000000000000e+00 0.000000000000e+00
2.737500000000e+02 0.000000000000e+00 0.000000000000e+00 0.000000000000e+00
2.740000000000e+02 0.000000000000e+00 0.000000000000e+00 0.000000000000e+00
2.742500000000e+02 0.000000000000e+00 0.000000000000e+00 0.000000000000e+00
2.745000000000e+02 0.000000000000e+00 0.000000000000e+00 0.000000000000e+00
2.747500000000e+02 0.000000000000e+00 0.000000000000e+00 0.000000000000e+00
2.750000000000e+02 0.000000000000e+00 0.000000000000e+00 0.000000000000e+00
2.752500000000e+02 0.000000000000e+00 0.000000000000e+00 0.000000000000e+00
2.755000000000e+02 0.000000000000e+00 0.000000000000e+00 0.000000000000e+00
2.757500000000e+02 0.000000000000e+00 0.000000000000e+00 0.000000000000e+00
2.760000000000e+02 0.000000000000e+00 0.000000000000e+00 0.000000000000e+00
2.762500000000e+02 0.000000000000e+00 0.000000000000e+00 0.000000000000e+00
2.765000000000e+02 0.000000000000e+00 0.000000000000e+00 0.000000000000e+00
2.767500000000e+02 0.000000000000e+00 0.000000000000e+00 0.000000000000e+00
2.770000000000e+02 0.000000000000e+00 0.000000000000e+00 0.000000000000e+00
2.772500000000e+02 0.000000000000e+00 0.000000000000e+00 0.000000000000e+00
2.775000000000e+02 0.000000000000e+00 0.000000000000e+00 0.000000000000e+00
2.777500000000e+02 0.000000000000e+00 0.000000000000e+00 0.000000000000e+00
2.780000000000e+02 0.000000000000e+00 0.000000000000e+00 0.000000000000e+00
2.782500000000e+02 0.000000000000e+00 0.000000000000e+00 0.000000000000e+00
2.785000000000e+02 0.000000000000e+00 0.000000000000e+00 0.000000000000e+00
2.787500000000e+02 0.000000000000e+00 0.000000000000e+00 0.000000000000e+00
2.790000000000e+02 0.000000000000e+00 0.000000000000e+00 0.000000000000e+00
2.792500000000e+02 0.000000000000e+00 0.000000000000e+00 0.000000000000e+00
2.795000000000e+02 0.000000000000e+00 0.000000000000e+00 0.000000000000e+00
2.797500000000e+02 0.000000000000e+00 0.000000000000e+00 0.000000000000e+00
2.800000000000e+02 0.000000000000e+00 0.000000000000e+00 0.000000000000e+00
2.802500000000e+02 0.000000000000e+00 0.000000000000e+00 0.000000000000e+00
2.805000000000e+02 0.000000000000e+00 0.000000000000e+00 0.000000000000e+00
2.807500000000e+02 0.000000000000e+00 0.000000000000e+00 0.000000000000e+00
2.810000000000e+02 0.000000000000e+00 0.000000000000e+00 0.000000000000e+00
2.812500000000e+02 0.000000000000e+00 0.000000000000e+00 0.000000000000e+00
2.815000000000e+02 0.000000000000e+00 0.000000000000e+00 0.000000000000e+00
2.817500000000e+02 0.000000000000e+00 0.000000000000e+00 0.000000000000e+00
2.820000000000e+02 0.000000000000e+00 0.000000000000e+00 0.000000000000e+00
2.822500000000e+02 0.000000000000e+00 0.000000000000e+00 0.000000000000e+00
2.825000000000e+02 0.000000000000e+00 0.000000000000e+00 0.000000000000e+00
2.827500000000e+02 0.000000000000e+00 0.000000000000e+00 0.000000000000e+00
2.830000000000e+02 0.000000000000e+00 0.000000000000e+00 0.000000000000e+00
2.832500000000e+02 0.000000000000e+00 0.000000000000e+00 0.000000000000e+00
2.835000000000e+02 0.000000000000e+00 0.000000000000e+00 0.000000000000e+00
2.837500000000e+02 0.000000000000e+00 0.000000000000e+00 0.000000000000e+00
2.840000000000e+02 0.000000000000e+00 0.000000000000e+00 0.000000000000e+00
2.842500000000e+02 0.000000000000e+00 0.000000000000e+00 0.000000000000e+00
2.845000000000e+02 0.000000000000e+00 0.000000000000e+00 0.000000000000e+00
2.847500000000e+02 0.000000000000e+00 0.000000000000e+00 0.000000000000e+00
2.850000000000e+02 0.000000000000e+00 0.000000000000e+00 0.000000000000e+00
2.852500000000e+02 0.000000000000e+00 0.000000000000e+00 0.000000000000e+00
2.855000000000e+02 0.000000000000e+00 0.000000000000e+00 0.000000000000e+00
2.857500000000e+02 0.000000000000e+00 0.000000000000e+00 0.000000000000e+00
2.860000000000e+02 0.000000000000e+00 0.000000000000e+00 0.000000000000e+00
2.862500000000e+02 0.000000000000e+00 0.000000000000e+00 0.000000000000e+00
2.865000000000e+02 0.000000000000e+00 0.000000000000e+00 0.000000000000e+00
2.867500000000e+02 0.000000000000e+00 0.000000000000e+00 0.000000000000e+00
2.870000000000e+02 0.000000000000e+00 0.000000000000e+00 0.000000000000e+00
2.872500000000e+02 0.000000000000e+00 0.000000000000e+00 0.000000000000e+00
2.875000000000e+02 0.000000000000e+00 0.000000000000e+00 0.000000000000e+00
2.877500000000e+02 0.000000000000e+00 0.000000000000e+00 0.000000000000e+00
2.880000000000e+02 0.000000000000e+00 0.000000000000e+00 0.000000000000e+00
2.882500000000e+02 0.000000000000e+00 0.000000000000e+00 0.000000000000e+00
2.885000000000e+02 0.000000000000e+00 0.000000000000e+00 0.000000000000e+00
2.887500000000e+02 0.000000000000e+00 0.000000000000e+00 0.000000000000e+00
2.890000000000e+02 0.000000000000e+00 0.000000000000e+00 0.000000000000e+00
2.892500000000e+02 0.000000000000e+00 0.000000000000e+00 0.000000000000e+00
2.895000000000e+02 0.000000000000e+00 0.000000000000e+00 0.000000000000e+00
2.897500000000e+02 0.000000000000e+00 0.000000000000e+00 0.000000000000e+00
2.900000000000e+02 0.000000000000e+00 0.000000000000e+00 0.000000000000e+00
2.902500000000e+02 0.000000000000e+00 0.000000000000e+00 0.000000000000e+00
2.905000000000e+02 0.000000000000e+00 0.000000000000e+00 0.000000000000e+00
2.907500000000e+02 0.000000000000e+00 0.000000000000e+00 0.000000000000e+00
2.910000000000e+02 0.000000000000e+00 0.000000000000e+00 0.000000000000e+00
2.912500000000e+02 0.000000000000e+00 0.000000000000e+00 0.000000000000e+00
2.915000000000e+02 0.000000000000e+00 0.000000000000e+00 0.000000000000e+00
2.917500000000e+02 0.000000000000e+00 0.000000000000e+00 0.000000000000e+00
2.920000000000e+02 0.000000000000e+00 0.000000000000e+00 0.000000000000e+00
2.922500000000e+02 0.000000000000e+00 0.000000000000e+00 0.000000000000e+00
2.925000000000e+02 0.000000000000e+00 0.000000000000e+00 0.000000000000e+00
2.927500000000e+02 0.000000000000e+00 0.000000000000e+00 0.000000000000e+00
2.930000000000e+02 0.000000000000e+00 0.000000000000e+00 0.000000000000e+00
2.932500000000e+02 0.000000000000e+00 0.000000000000e+00 0.000000000000e+00
2.935000000000e+02 0.000000000000e+00 0.000000000000e+00 0.000000000000e+00
2.937500000000e+02 0.000000000000e+00 0.000000000000e+00 0.000000000000e+00
2.940000000000e+02 0.000000000000e+00 0.000000000000e+00 0.000000000000e+00
2.942500000000e+02 0.000000000000e+00 0.000000000000e+00 0.000000000000e+00
2.945000000000e+02 0.000000000000e+00 0.000000000000e+00 0.000000000000e+00
2.947500000000e+02 0.000000000000e+00 0.000000000000e+00 0.000000000000e+00
2.950000000000e+02 0.000000000000e+00 0.000000000000e+00 0.000000000000e+00
2.952500000000e+02 0.000000000000e+00 0.000000000000e+00 0.000000000000e+00
2.955000000000e+02 0.000000000000e+00 0.000000000000e+00 0.000000000000e+00
2.957500000000e+02 0.000000000000e+00 0.000000000000e+00 0.000000000000e+00
2.960000000000e+02 0.000000000000e+00 0.000000000000e+00 0.000000000000e+00
2.962500000000e+02 0.000000000000e+00 0.000000000000e+00 0.000000000000e+00
2.965000000000e+02 0.000000000000e+00 0.000000000000e+00 0.000000000000e+00
2.967500000000e+02 0.000000000000e+00 0.000000000000e+00 0.000000000000e+00
2.970000000000e+02 0.000000000000e+00 0.000000000000e+00 0.000000000000e+00
2.972500000000e+02 0.000000000000e+00 0.000000000000e+00 0.000000000000e+00
2.975000000000e+02 0.000000000000e+00 0.000000000000e+00 0.000000000000e+00
2.977500000000e+02 0.000000000000e+00 0.000000000000e+00 0.000000000000e+00
2.980000000000e+02 0.000000000000e+00 0.000000000000e+00 0.000000000000e+00
2.982500000000e+02 0.000000000000e+00 0.000000000000e+00 0.000000000000e+00
2.985000000000e+02 0.000000000000e+00 0.000000000000e+00 0.000000000000e+00
2.987500000000e+02 0.000000000000e+00 0.000000000000e+00 0.000000000000e+00
2.990000000000e+02 0.000000000000e+00 0.000000000000e+00 0.000000000000e+00
2.992500000000e+02 0.000000000000e+00 0.000000000000e+00 0.000000000000e+00
2.995000000000e+02 0.000000000000e+00 0.000000000000e+00 0.000000000000e+00
2.997500000000e+02 0.000000000000e+00 0.000000000000e+00 0.000000000000e+00
3.000000000000e+02 0.000000000000e+00 0.000000000000e+00 0.000000000000e+00
3.002500000000e+02 0.000000000000e+00 0.000000000000e+00 0.000000000000e+00
3.005000000000e+02 0.000000000000e+00 0.000000000000e+00 0.000000000000e+00
3.007500000000e+02 0.000000000000e+00 0.000000000000e+00 0.000000000000e+00
3.010000000000e+02 0.000000000000e+00 0.000000000000e+00 0.000000000000e+00
3.012500000000e+02 0.000000000000e+00 0.000000000000e+00 0.000000000000e+00
3.015000000000e+02 0.000000000000e+00 0.000000000000e+00 0.000000000000e+00
3.017500000000e+02 0.000000000000e+00 0.000000000000e+00 0.000000000000e+00
3.020000000000e+02 0.000000000000e+00 0.000000000000e+00 0.000000000000e+00
3.022500000000e+02 0.000000000000e+00 0.000000000000e+00 0.000000000000e+00
3.025000000000e+02 0.000000000000e+00 0.000000000000e+00 0.000000000000e+00
3.027500000000e+02 0.000000000000e+00 0.000000000000e+00 0.000000000000e+00
3.030000000000e+02 0.000000000000e+00 0.000000000000e+00 0.000000000000e+00
3.032500000000e+02 0.000000000000e+00 0.000000000000e+00 0.000000000000e+00
3.035000000000e+02 0.000000000000e+00 0.000000000000e+00 0.000000000000e+00
3.037500000000e+02 0.000000000000e+00 0.000000000000e+00 0.000000000000e+00
3.040000000000e+02 0.000000000000e+00 0.000000000000e+00 0.000000000000e+00
3.042500000000e+02 0.000000000000e+00 0.000000000000e+00 0.000000000000e+00
3.045000000000e+02 0.000000000000e+00 0.000000000000e+00 0.000000000000e+00
3.047500000000e+02 0.000000000000e+00 0.000000000000e+00 0.000000000000e+00
3.050000000000e+02 0.000000000000e+00 0.000000000000e+00 0.000000000000e+00
3.052500000000e+02 0.000000000000e+00 0.000000000000e+00 0.000000000000e+00
3.055000000000e+02 0.000000000000e+00 0.000000000000e+00 0.000000000000e+00
3.057500000000e+02 0.000000000000e+00 0.000000000000e+00 0.000000000000e+00
3.060000000000e+02 0.000000000000e+00 0.000000000000e+00 0.000000000000e+00
3.062500000000e+02 0.000000000000e+00 0.000000000000e+00 0.000000000000e+00
3.065000000000e+02 0.000000000000e+00 0.000000000000e+00 0.000000000000e+00
3.067500000000e+02 0.000000000000e+00 0.000000000000e+00 0.000000000000e+00
3.070000000000e+02 0.000000000000e+00 0.000000000000e+00 0.000000000000e+00
3.072500000000e+02 0.000000000000e+00 0.000000000000e+00 0.000000000000e+00
3.075000000000e+02 0.000000000000e+00 0.000000000000e+00 0.000000000000e+00
3.077500000000e+02 0.000000000000e+00 0.000000000000e+00 0.000000000000e+00
3.080000000000e+02 0.000000000000e+00 0.000000000000e+00 0.000000000000e+00
3.082500000000e+02 0.000000000000e+00 0.000000000000e+00 0.000000000000e+00
3.085000000000e+02 0.000000000000e+00 0.000000000000e+00 0.000000000000e+00
3.087500000000e+02 0.000000000000e+00 0.000000000000e+00 0.000000000000e+00
3.090000000000e+02 0.000000000000e+00 0.000000000000e+00 0.000000000000e+00
3.092500000000e+02 0.000000000000e+00 0.000000000000e+00 0.000000000000e+00
3.095000000000e+02 0.000000000000e+00 0.000000000000e+00 0.000000000000e+00
3.097500000000e+02 0.000000000000e+00 0.000000000000e+00 0.000000000000e+00
3.100000000000e+02 0.000000000000e+00 0.000000000000e+00 0.000000000000e+00
3.102500000000e+02 0.000000000000e+00 0.000000000000e+00 0.000000000000e+00
3.105000000000e+02 0.000000000000e+00 0.000000000000e+00 0.000000000000e+00
3.107500000000e+02 0.000000000000e+00 0.000000000000e+00 0.000000000000e+00
3.110000000000e+02 0.000000000000e+00 0.000000000000e+00 0.000000000000e+00
3.112500000000e+02 0.000000000000e+00 0.000000000000e+00 0.000000000000e+00
3.115000000000e+02 0.000000000000e+00 0.000000000000e+00 0.000000000000e+00
3.117500000000e+02 0.000000000000e+00 0.000000000000e+00 0.000000000000e+00
3.120000000000e+02 0.000000000000e+00 0.000000000000e+00 0.000000000000e+00
3.122500000000e+02 0.000000000000e+00 0.000000000000e+00 0.000000000000e+00
3.125000000000e+02 0.000000000000e+00 0.000000000000e+00 0.000000000000e+00
3.127500000000e+02 0.000000000000e+00 0.000000000000e+00 0.000000000000e+00
3.130000000000e+02 0.000000000000e+00 0.000000000000e+00 0.000000000000e+00
3.132500000000e+02 0.000000000000e+00 0.000000000000e+00 0.000000000000e+00
3.135000000000e+02 0.000000000000e+00 0.000000000000e+00 0.000000000000e+00
3.137500000000e+02 0.000000000000e+00 0.000000000000e+00 0.000000000000e+00
3.140000000000e+02 0.000000000000e+00 0.000000000000e+00 0.000000000000e+00
3.142500000000e+02 0.000000000000e+00 0.000000000000e+00 0.000000000000e+00
3.145000000000e+02 0.000000000000e+00 0.000000000000e+00 0.000000000000e+00
3.147500000000e+02 0.000000000000e+00 0.000000000000e+00 0.000000000000e+00
3.150000000000e+02 0.000000000000e+00 0.000000000000e+00 0.000000000000e+00
3.152500000000e+02 0.000000000000e+00 0.000000000000e+00 0.000000000000e+00
3.155000000000e+02 0.000000000000e+00 0.000000000000e+00 0.000000000000e+00
3.157500000000e+02 0.000000000000e+00 0.000000000000e+00 0.000000000000e+00
3.160000000000e+02 0.000000000000e+00 0.000000000000e+00 0.000000000000e+00
3.162500000000e+02 0.000000000000e+00 0.000000000000e+00 0.000000000000e+00
3.165000000000e+02 0.000000000000e+00 0.000000000000e+00 0.000000000000e+00
3.167500000000e+02 0.000000000000e+00 0.000000000000e+00 0.000000000000e+00
3.170000000000e+02 0.000000000000e+00 0.000000000000e+00 0.000000000000e+00
3.172500000000e+02 0.000000000000e+00 0.000000000000e+00 0.000000000000e+00
3.175000000000e+02 0.000000000000e+00 0.000000000000e+00 0.000000000000e+00
3.177500000000e+02 0.000000000000e+00 0.000000000000e+00 0.000000000000e+00
3.180000000000e+02 0.000000000000e+00 0.000000000000e+00 0.000000000000e+00
3.182500000000e+02 0.000000000000e+00 0.000000000000e+00 0.000000000000e+00
3.185000000000e+02 0.000000000000e+00 0.000000000000e+00 0.000000000000e+00
3.187500000000e+02 0.000000000000e+00 0.000000000000e+00 0.000000000000e+00
3.190000000000e+02 0.000000000000e+00 0.000000000000e+00 0.000000000000e+00
3.192500000000e+02 0.000000000000e+00 0.000000000000e+00 0.000000000000e+00
3.195000000000e+02 0.000000000000e+00 0.000000000000e+00 0.000000000000e+00
3.197500000000e+02 0.000000000000e+00 0.000000000000e+00 0.000000000000e+00
3.200000000000e+02 0.000000000000e+00 0.000000000000e+00 0.000000000000e+00
3.202500000000e+02 0.000000000000e+00 0.000000000000e+00 0.000000000000e+00
3.205000000000e+02 0.000000000000e+00 0.000000000000e+00 0.000000000000e+00
3.207500000000e+02 0.000000000000e+00 0.000000000000e+00 0.000000000000e+00
3.210000000000e+02 0.000000000000e+00 0.000000000000e+00 0.000000000000e+00
3.212500000000e+02 0.000000000000e+00 0.000000000000e+00 0.000000000000e+00
3.215000000000e+02 0.000000000000e+00 0.000000000000e+00 0.000000000000e+00
3.217500000000e+02 0.000000000000e+00 0.000000000000e+00 0.000000000000e+00
3.220000000000e+02 0.000000000000e+00 0.000000000000e+00 0.000000000000e+00
3.222500000000e+02 0.000000000000e+00 0.000000000000e+00 0.000000000000e+00
3.225000000000e+02 0.000000000000e+00 0.000000000000e+00 0.000000000000e+00
3.227500000000e+02 0.000000000000e+00 0.000000000000e+00 0.000000000000e+00
3.230000000000e+02 0.000000000000e+00 0.000000000000e+00 0.000000000000e+00
3.232500000000e+02 0.000000000000e+00 0.000000000000e+00 0.000000000000e+00
3.235000000000e+02 0.000000000000e+00 0.000000000000e+00 0.000000000000e+00
3.237500000000e+02 0.000000000000e+00 0.000000000000e+00 0.000000000000e+00
3.240000000000e+02 0.000000000000e+00 0.000000000000e+00 0.000000000000e+00
3.242500000000e+02 0.000000000000e+00 0.000000000000e+00 0.000000000000e+00
3.245000000000e+02 0.000000000000e+00 0.000000000000e+00 0.000000000000e+00
3.247500000000e+02 0.000000000000e+00 0.000000000000e+00 0.000000000000e+00
3.250000000000e+02 0.000000000000e+00 0.000000000000e+00 0.000000000000e+00
3.252500000000e+02 0.000000000000e+00 0.000000000000e+00 0.000000000000e+00
3.255000000000e+02 0.000000000000e+00 0.000000000000e+00 0.000000000000e+00
3.257500000000e+02 0.000000000000e+00 0.000000000000e+00 0.000000000000e+00
3.260000000000e+02 0.000000000000e+00 0.000000000000e+00 0.000000000000e+00
3.262500000000e+02 0.000000000000e+00 0.000000000000e+00 0.000000000000e+00
3.265000000000e+02 0.000000000000e+00 0.000000000000e+00 0.000000000000e+00
3.267500000000e+02 0.000000000000e+00 0.000000000000e+00 0.000000000000e+00
3.270000000000e+02 0.000000000000e+00 0.000000000000e+00 0.000000000000e+00
3.272500000000e+02 0.000000000000e+00 0.000000000000e+00 0.000000000000e+00
3.275000000000e+02 0.000000000000e+00 0.000000000000e+00 0.000000000000e+00
3.277500000000e+02 0.000000000000e+00 0.000000000000e+00 0.000000000000e+00
3.280000000000e+02 0.000000000000e+00 0.000000000000e+00 0.000000000000e+00
3.282500000000e+02 0.000000000000e+00 0.000000000000e+00 0.000000000000e+00
3.285000000000e+02 0.000000000000e+00 0.000000000000e+00 0.000000000000e+00
3.287500000000e+02 0.000000000000e+00 0.000000000000e+00 0.000000000000e+00
3.290000000000e+02 0.000000000000e+00 0.000000000000e+00 0.000000000000e+00
3.292500000000e+02 0.000000000000e+00 0.000000000000e+00 0.000000000000e+00
3.295000000000e+02 0.000000000000e+00 0.000000000000e+00 0.000000000000e+00
3.297500000000e+02 0.000000000000e+00 0.000000000000e+00 0.000000000000e+00
3.300000000000e+02 0.000000000000e+00 0.000000000000e+00 0.000000000000e+00
3.302500000000e+02 0.000000000000e+00 0.000000000000e+00 0.000000000000e+00
3.305000000000e+02 0.000000000000e+00 0.000000000000e+00 0.000000000000e+00
3.307500000000e+02 0.000000000000e+00 0.000000000000e+00 0.000000000000e+00
3.310000000000e+02 0.000000000000e+00 0.000000000000e+00 0.000000000000e+00
3.312500000000e+02 0.000000000000e+00 0.000000000000e+00 0.000000000000e+00
3.315000000000e+02 0.000000000000e+00 0.000000000000e+00 0.000000000000e+00
3.317500000000e+02 0.000000000000e+00 0.000000000000e+00 0.000000000000e+00
3.320000000000e+02 0.000000000000e+00 0.000000000000e+00 0.000000000000e+00
3.322500000000e+02 0.000000000000e+00 0.000000000000e+00 0.000000000000e+00
3.325000000000e+02 0.000000000000e+00 0.000000000000e+00 0.000000000000e+00
3.327500000000e+02 0.000000000000e+00 0.000000000000e+00 0.000000000000e+00
3.330000000000e+02 0.000000000000e+00 0.000000000000e+00 0.000000000000e+00
3.332500000000e+02 0.000000000000e+00 0.000000000000e+00 0.000000000000e+00
3.335000000000e+02 0.000000000000e+00 0.000000000000e+00 0.000000000000e+00
3.337500000000e+02 0.000000000000e+00 0.000000000000e+00 0.000000000000e+00
3.340000000000e+02 0.000000000000e+00 0.000000000000e+00 0.000000000000e+00
3.342500000000e+02 0.000000000000e+00 0.000000000000e+00 0.000000000000e+00
3.345000000000e+02 0.000000000000e+00 0.000000000000e+00 0.000000000000e+00
3.347500000000e+02 0.000000000000e+00 0.000000000000e+00 0.000000000000e+00
3.350000000000e+02 0.000000000000e+00 0.000000000000e+00 0.000000000000e+00
3.352500000000e+02 0.000000000000e+00 0.000000000000e+00 0.000000000000e+00
3.355000000000e+02 0.000000000000e+00 0.000000000000e+00 0.000000000000e+00
3.357500000000e+02 0.000000000000e+00 0.000000000000e+00 0.000000000000e+00
3.360000000000e+02 0.000000000000e+00 0.000000000000e+00 0.000000000000e+00
3.362500000000e+02 0.000000000000e+00 0.000000000000e+00 0.000000000000e+00
3.365000000000e+02 0.000000000000e+00 0.000000000000e+00 0.000000000000e+00
3.367500000000e+02 0.000000000000e+00 0.000000000000e+00 0.000000000000e+00
3.370000000000e+02 0.000000000000e+00 0.000000000000e+00 0.000000000000e+00
3.372500000000e+02 0.000000000000e+00 0.000000000000e+00 0.000000000000e+00
3.375000000000e+02 0.000000000000e+00 0.000000000000e+00 0.000000000000e+00
3.377500000000e+02 0.000000000000e+00 0.000000000000e+00 0.000000000000e+00
3.380000000000e+02 0.000000000000e+00 0.000000000000e+00 0.000000000000e+00
3.382500000000e+02 0.000000000000e+00 0.000000000000e+00 0.000000000000e+00
3.385000000000e+02 0.000000000000e+00 0.000000000000e+00 0.000000000000e+00
3.387500000000e+02 0.000000000000e+00 0.000000000000e+00 0.000000000000e+00
3.390000000000e+02 0.000000000000e+00 0.000000000000e+00 0.000000000000e+00
3.392500000000e+02 0.000000000000e+00 0.000000000000e+00 0.000000000000e+00
3.395000000000e+02 0.000000000000e+00 0.000000000000e+00 0.000000000000e+00
3.397500000000e+02 0.000000000000e+00 0.000000000000e+00 0.000000000000e+00
3.400000000000e+02 0.000000000000e+00 0.000000000000e+00 0.000000000000e+00
3.402500000000e+02 0.000000000000e+00 0.000000000000e+00 0.000000000000e+00
3.405000000000e+02 0.000000000000e+00 0.000000000000e+00 0.000000000000e+00
3.407500000000e+02 0.000000000000e+00 0.000000000000e+00 0.000000000000e+00
3.410000000000e+02 0.000000000000e+00 0.000000000000e+00 0.000000000000e+00
3.412500000000e+02 0.000000000000e+00 0.000000000000e+00 0.000000000000e+00
3.415000000000e+02 0.000000000000e+00 0.000000000000e+00 0.000000000000e+00
3.417500000000e+02 0.000000000000e+00 0.000000000000e+00 0.000000000000e+00
3.420000000000e+02 0.000000000000e+00 0.000000000000e+00 0.000000000000e+00
3.422500000000e+02 0.000000000000e+00 0.000000000000e+00 0.000000000000e+00
3.425000000000e+02 0.000000000000e+00 0.000000000000e+00 0.000000000000e+00
3.427500000000e+02 0.000000000000e+00 0.000000000000e+00 0.000000000000e+00
3.430000000000e+02 0.000000000000e+00 0.000000000000e+00 0.000000000000e+00
3.432500000000e+02 0.000000000000e+00 0.000000000000e+00 0.000000000000e+00
3.435000000000e+02 0.000000000000e+00 0.000000000000e+00 0.000000000000e+00
3.437500000000e+02 0.000000000000e+00 0.000000000000e+00 0.000000000000e+00
3.440000000000e+02 0.000000000000e+00 0.000000000000e+00 0.000000000000e+00
3.442500000000e+02 0.000000000000e+00 0.000000000000e+00 0.000000000000e+00
3.445000000000e+02 0.000000000000e+00 0.000000000000e+00 0.000000000000e+00
3.447500000000e+02 0.000000000000e+00 0.000000000000e+00 0.000000000000e+00
3.450000000000e+02 0.000000000000e+00 0.000000000000e+00 0.000000000000e+00
3.452500000000e+02 0.000000000000e+00 0.000000000000e+00 0.000000000000e+00
3.455000000000e+02 0.000000000000e+00 0.000000000000e+00 0.000000000000e+00
3.457500000000e+02 0.000000000000e+00 0.000000000000e+00 0.000000000000e+00
3.460000000000e+02 0.000000000000e+00 0.000000000000e+00 0.000000000000e+00
3.462500000000e+02 0.000000000000e+00 0.000000000000e+00 0.000000000000e+00
3.465000000000e+02 0.000000000000e+00 0.000000000000e+00 0.000000000000e+00
3.467500000000e+02 0.000000000000e+00 0.000000000000e+00 0.000000000000e+00
3.470000000000e+02 0.000000000000e+00 0.000000000000e+00 0.000000000000e+00
3.472500000000e+02 0.000000000000e+00 0.000000000000e+00 0.000000000000e+00
3.475000000000e+02 0.000000000000e+00 0.000000000000e+00 0.000000000000e+00
3.477500000000e+02 0.000000000000e+00 0.000000000000e+00 0.000000000000e+00
3.480000000000e+02 0.000000000000e+00 0.000000000000e+00 0.000000000000e+00
3.482500000000e+02 0.000000000000e+00 0.000000000000e+00 0.000000000000e+00
3.485000000000e+02 0.000000000000e+00 0.000000000000e+00 0.000000000000e+00
3.487500000000e+02 0.000000000000e+00 0.000000000000e+00 0.000000000000e+00
3.490000000000e+02 0.000000000000e+00 0.000000000000e+00 0.000000000000e+00
3.492500000000e+02 0.000000000000e+00 0.000000000000e+00 0.000000000000e+00
3.495000000000e+02 0.000000000000e+00 0.000000000000e+00 0.000000000000e+00
3.497500000000e+02 0.000000000000e+00 0.000000000000e+00 0.000000000000e+00
3.500000000000e+02 0.000000000000e+00 0.000000000000e+00 0.000000000000e+00
3.502500000000e+02 0.000000000000e+00 0.000000000000e+00 0.000000000000e+00
3.505000000000e+02 0.000000000000e+00 0.000000000000e+00 0.000000000000e+00
3.507500000000e+02 0.000000000000e+00 0.000000000000e+00 0.000000000000e+00
3.510000000000e+02 0.000000000000e+00 0.000000000000e+00 0.000000000000e+00
3.512500000000e+02 0.000000000000e+00 0.000000000000e+00 0.000000000000e+00
3.515000000000e+02 0.000000000000e+00 0.000000000000e+00 0.000000000000e+00
3.517500000000e+02 0.000000000000e+00 0.000000000000e+00 0.000000000000e+00
3.520000000000e+02 0.000000000000e+00 0.000000000000e+00 0.000000000000e+00
3.522500000000e+02 0.000000000000e+00 0.000000000000e+00 0.000000000000e+00
3.525000000000e+02 0.000000000000e+00 0.000000000000e+00 0.000000000000e+00
3.527500000000e+02 0.000000000000e+00 0.000000000000e+00 0.000000000000e+00
3.530000000000e+02 0.000000000000e+00 0.000000000000e+00 0.000000000000e+00
3.532500000000e+02 0.000000000000e+00 0.000000000000e+00 0.000000000000e+00
3.535000000000e+02 0.000000000000e+00 0.000000000000e+00 0.000000000000e+00
3.537500000000e+02 0.000000000000e+00 0.000000000000e+00 0.000000000000e+00
3.540000000000e+02 0.000000000000e+00 0.000000000000e+00 0.000000000000e+00
3.542500000000e+02 0.000000000000e+00 0.000000000000e+00 0.000000000000e+00
3.545000000000e+02 0.000000000000e+00 0.000000000000e+00 0.000000000000e+00
3.547500000000e+02 0.000000000000e+00 0.000000000000e+00 0.000000000000e+00
3.550000000000e+02 0.000000000000e+00 0.000000000000e+00 0.000000000000e+00
3.552500000000e+02 0.000000000000e+00 0.000000000000e+00 0.000000000000e+00
3.555000000000e+02 0.000000000000e+00 0.000000000000e+00 0.000000000000e+00
3.557500000000e+02 0.000000000000e+00 0.000000000000e+00 0.000000000000e+00
3.560000000000e+02 0.000000000000e+00 0.000000000000e+00 0.000000000000e+00
3.562500000000e+02 0.000000000000e+00 0.000000000000e+00 0.000000000000e+00
3.565000000000e+02 0.000000000000e+00 0.000000000000e+00 0.000000000000e+00
3.567500000000e+02 0.000000000000e+00 0.000000000000e+00 0.000000000000e+00
3.570000000000e+02 0.000000000000e+00 0.000000000000e+00 0.000000000000e+00
3.572500000000e+02 0.000000000000e+00 0.000000000000e+00 0.000000000000e+00
3.575000000000e+02 0.000000000000e+00 0.000000000000e+00 0.000000000000e+00
3.577500000000e+02 0.000000000000e+00 0.000000000000e+00 0.000000000000e+00
3.580000000000e+02 0.000000000000e+00 0.000000000000e+00 0.000000000000e+00
3.582500000000e+02 0.000000000000e+00 0.000000000000e+00 0.000000000000e+00
3.585000000000e+02 0.000000000000e+00 0.000000000000e+00 0.000000000000e+00
3.587500000000e+02 0.000000000000e+00 0.000000000000e+00 0.000000000000e+00
3.590000000000e+02 0.000000000000e+00 0.000000000000e+00 0.000000000000e+00
3.592500000000e+02 0.000000000000e+00 0.000000000000e+00 0.000000000000e+00
3.595000000000e+02 0.000000000000e+00 0.000000000000e+00 0.000000000000e+00
3.597500000000e+02 0.000000000000e+00 0.000000000000e+00 0.000000000000e+00
3.600000000000e+02 0.000000000000e+00 0.000000000000e+00 0.000000000000e+00
3.602500000000e+02 0.000000000000e+00 0.000000000000e+00 0.000000000000e+00
3.605000000000e+02 0.000000000000e+00 0.000000000000e+00 0.000000000000e+00
3.607500000000e+02 0.000000000000e+00 0.000000000000e+00 0.000000000000e+00
3.610000000000e+02 0.000000000000e+00 0.000000000000e+00 0.000000000000e+00
3.612500000000e+02 0.000000000000e+00 0.000000000000e+00 0.000000000000e+00
3.615000000000e+02 0.000000000000e+00 0.000000000000e+00 0.000000000000e+00
3.617500000000e+02 0.000000000000e+00 0.000000000000e+00 0.000000000000e+00
3.620000000000e+02 0.000000000000e+00 0.000000000000e+00 0.000000000000e+00
3.622500000000e+02 0.000000000000e+00 0.000000000000e+00 0.000000000000e+00
3.625000000000e+02 0.000000000000e+00 0.000000000000e+00 0.000000000000e+00
3.627500000000e+02 0.000000000000e+00 0.000000000000e+00 0.000000000000e+00
3.630000000000e+02 0.000000000000e+00 0.000000000000e+00 0.000000000000e+00
3.632500000000e+02 0.000000000000e+00 0.000000000000e+00 0.000000000000e+00
3.635000000000e+02 0.000000000000e+00 0.000000000000e+00 0.000000000000e+00
3.637500000000e+02 0.000000000000e+00 0.000000000000e+00 0.000000000000e+00
3.640000000000e+02 0.000000000000e+00 0.000000000000e+00 0.000000000000e+00
3.642500000000e+02 0.000000000000e+00 0.000000000000e+00 0.000000000000e+00
3.645000000000e+02 0.000000000000e+00 0.000000000000e+00 0.000000000000e+00
3.647500000000e+02 0.000000000000e+00 0.000000000000e+00 0.000000000000e+00
3.650000000000e+02 0.000000000000e+00 0.000000000000e+00 0.000000000000e+00
3.652500000000e+02 0.000000000000e+00 0.000000000000e+00 0.000000000000e+00
3.655000000000e+02 0.000000000000e+00 0.000000000000e+00 0.000000000000e+00
3.657500000000e+02 0.000000000000e+00 0.000000000000e+00 0.000000000000e+00
3.660000000000e+02 0.000000000000e+00 0.000000000000e+00 0.000000000000e+00
3.662500000000e+02 0.000000000000e+00 0.000000000000e+00 0.000000000000e+00
3.665000000000e+02 0.000000000000e+00 0.000000000000e+00 0.000000000000e+00
3.667500000000e+02 0.000000000000e+00 0.000000000000e+00 0.000000000000e+00
3.670000000000e+02 0.000000000000e+00 0.000000000000e+00 0.000000000000e+00
3.672500000000e+02 0.000000000000e+00 0.000000000000e+00 0.000000000000e+00
3.675000000000e+02 0.000000000000e+00 0.000000000000e+00 0.000000000000e+00
3.677500000000e+02 0.000000000000e+00 0.000000000000e+00 0.000000000000e+00
3.680000000000e+02 0.000000000000e+00 0.000000000000e+00 0.000000000000e+00
3.682500000000e+02 0.000000000000e+00 0.000000000000e+00 0.000000000000e+00
3.685000000000e+02 0.000000000000e+00 0.000000000000e+00 0.000000000000e+00
3.687500000000e+02 0.000000000000e+00 0.000000000000e+00 0.000000000000e+00
3.690000000000e+02 0.000000000000e+00 0.000000000000e+00 0.000000000000e+00
3.692500000000e+02 0.000000000000e+00 0.000000000000e+00 0.000000000000e+00
3.695000000000e+02 0.000000000000e+00 0.000000000000e+00 0.000000000000e+00
3.697500000000e+02 0.000000000000e+00 0.000000000000e+00 0.000000000000e+00
3.700000000000e+02 0.000000000000e+00 0.000000000000e+00 0.000000000000e+00
3.702500000000e+02 0.000000000000e+00 0.000000000000e+00 0.000000000000e+00
3.705000000000e+02 0.000000000000e+00 0.000000000000e+00 0.000000000000e+00
3.707500000000e+02 0.000000000000e+00 0.000000000000e+00 0.000000000000e+00
3.710000000000e+02 0.000000000000e+00 0.000000000000e+00 0.000000000000e+00
3.712500000000e+02 0.000000000000e+00 0.000000000000e+00 0.000000000000e+00
3.715000000000e+02 0.000000000000e+00 0.000000000000e+00 0.000000000000e+00
3.717500000000e+02 0.000000000000e+00 0.000000000000e+00 0.000000000000e+00
3.720000000000e+02 0.000000000000e+00 0.000000000000e+00 0.000000000000e+00
3.722500000000e+02 0.000000000000e+00 0.000000000000e+00 0.000000000000e+00
3.725000000000e+02 0.000000000000e+00 0.000000000000e+00 0.000000000000e+00
3.727500000000e+02 0.000000000000e+00 0.000000000000e+00 0.000000000000e+00
3.730000000000e+02 0.000000000000e+00 0.000000000000e+00 0.000000000000e+00
3.732500000000e+02 0.000000000000e+00 0.000000000000e+00 0.000000000000e+00
3.735000000000e+02 0.000000000000e+00 0.000000000000e+00 0.000000000000e+00
3.737500000000e+02 0.000000000000e+00 0.000000000000e+00 0.000000000000e+00
3.740000000000e+02 0.000000000000e+00 0.000000000000e+00 0.000000000000e+00
3.742500000000e+02 0.000000000000e+00 0.000000000000e+00 0.000000000000e+00
3.745000000000e+02 0.000000000000e+00 0.000000000000e+00 0.000000000000e+00
3.747500000000e+02 0.000000000000e+00 0.000000000000e+00 0.000000000000e+00
3.750000000000e+02 0.000000000000e+00 0.000000000000e+00 0.000000000000e+00
3.752500000000e+02 0.000000000000e+00 0.000000000000e+00 0.000000000000e+00
3.755000000000e+02 0.000000000000e+00 0.000000000000e+00 0.000000000000e+00
3.757500000000e+02 0.000000000000e+00 0.000000000000e+00 0.000000000000e+00
3.760000000000e+02 0.000000000000e+00 0.000000000000e+00 0.000000000000e+00
3.762500000000e+02 0.000000000000e+00 0.000000000000e+00 0.000000000000e+00
3.765000000000e+02 0.000000000000e+00 0.000000000000e+00 0.000000000000e+00
3.767500000000e+02 0.000000000000e+00 0.000000000000e+00 0.000000000000e+00
3.770000000000e+02 0.000000000000e+00 0.000000000000e+00 0.000000000000e+00
3.772500000000e+02 0.000000000000e+00 0.000000000000e+00 0.000000000000e+00
3.775000000000e+02 0.000000000000e+00 0.000000000000e+00 0.000000000000e+00
3.777500000000e+02 0.000000000000e+00 0.000000000000e+00 0.000000000000e+00
3.780000000000e+02 0.000000000000e+00 0.000000000000e+00 0.000000000000e+00
3.782500000000e+02 0.000000000000e+00 0.000000000000e+00 0.000000000000e+00
3.785000000000e+02 0.000000000000e+00 0.000000000000e+00 0.000000000000e+00
3.787500000000e+02 0.000000000000e+00 0.000000000000e+00 0.000000000000e+00
3.790000000000e+02 0.000000000000e+00 0.000000000000e+00 0.000000000000e+00
3.792500000000e+02 0.000000000000e+00 0.000000000000e+00 0.000000000000e+00
3.795000000000e+02 0.000000000000e+00 0.000000000000e+00 0.000000000000e+00
3.797500000000e+02 0.000000000000e+00 0.000000000000e+00 0.000000000000e+00
3.800000000000e+02 0.000000000000e+00 0.000000000000e+00 0.000000000000e+00
3.802500000000e+02 0.000000000000e+00 0.000000000000e+00 0.000000000000e+00
3.805000000000e+02 0.000000000000e+00 0.000000000000e+00 0.000000000000e+00
3.807500000000e+02 0.000000000000e+00 0.000000000000e+00 0.000000000000e+00
3.810000000000e+02 0.000000000000e+00 0.000000000000e+00 0.000000000000e+00
3.812500000000e+02 0.000000000000e+00 0.000000000000e+00 0.000000000000e+00
3.815000000000e+02 0.000000000000e+00 0.000000000000e+00 0.000000000000e+00
3.817500000000e+02 0.000000000000e+00 0.000000000000e+00 0.000000000000e+00
3.820000000000e+02 0.000000000000e+00 0.000000000000e+00 0.000000000000e+00
3.822500000000e+02 0.000000000000e+00 0.000000000000e+00 0.000000000000e+00
3.825000000000e+02 0.000000000000e+00 0.000000000000e+00 0.000000000000e+00
3.827500000000e+02 0.000000000000e+00 0.000000000000e+00 0.000000000000e+00
3.830000000000e+02 0.000000000000e+00 0.000000000000e+00 0.000000000000e+00
3.832500000000e+02 0.000000000000e+00 0.000000000000e+00 0.000000000000e+00
3.835000000000e+02 0.000000000000e+00 0.000000000000e+00 0.000000000000e+00
3.837500000000e+02 0.000000000000e+00 0.000000000000e+00 0.000000000000e+00
3.840000000000e+02 0.000000000000e+00 0.000000000000e+00 0.000000000000e+00
3.842500000000e+02 0.000000000000e+00 0.000000000000e+00 0.000000000000e+00
3.845000000000e+02 0.000000000000e+00 0.000000000000e+00 0.000000000000e+00
3.847500000000e+02 0.000000000000e+00 0.000000000000e+00 0.000000000000e+00
3.850000000000e+02 0.000000000000e+00 0.000000000000e+00 0.000000000000e+00
3.852500000000e+02 0.000000000000e+00 0.000000000000e+00 0.000000000000e+00
3.855000000000e+02 0.000000000000e+00 0.000000000000e+00 0.000000000000e+00
3.857500000000e+02 0.000000000000e+00 0.000000000000e+00 0.000000000000e+00
3.860000000000e+02 0.000000000000e+00 0.000000000000e+00 0.000000000000e+00
3.862500000000e+02 0.000000000000e+00 0.000000000000e+00 0.000000000000e+00
3.865000000000e+02 0.000000000000e+00 0.000000000000e+00 0.000000000000e+00
3.867500000000e+02 0.000000000000e+00 0.000000000000e+00 0.000000000000e+00
3.870000000000e+02 0.000000000000e+00 0.000000000000e+00 0.000000000000e+00
3.872500000000e+02 0.000000000000e+00 0.000000000000e+00 0.000000000000e+00
3.875000000000e+02 0.000000000000e+00 0.000000000000e+00 0.000000000000e+00
3.877500000000e+02 0.000000000000e+00 0.000000000000e+00 0.000000000000e+00
3.880000000000e+02 0.000000000000e+00 0.000000000000e+00 0.000000000000e+00
3.882500000000e+02 0.000000000000e+00 0.000000000000e+00 0.000000000000e+00
3.885000000000e+02 0.000000000000e+00 0.000000000000e+00 0.000000000000e+00
3.887500000000e+02 0.000000000000e+00 0.000000000000e+00 0.000000000000e+00
3.890000000000e+02 0.000000000000e+00 0.000000000000e+00 0.000000000000e+00
3.892500000000e+02 0.000000000000e+00 0.000000000000e+00 0.000000000000e+00
3.895000000000e+02 0.000000000000e+00 0.000000000000e+00 0.000000000000e+00
3.897500000000e+02 0.000000000000e+00 0.000000000000e+00 0.000000000000e+00
3.900000000000e+02 0.000000000000e+00 0.000000000000e+00 0.000000000000e+00
3.902500000000e+02 0.000000000000e+00 0.000000000000e+00 0.000000000000e+00
3.905000000000e+02 0.000000000000e+00 0.000000000000e+00 0.000000000000e+00
3.907500000000e+02 0.000000000000e+00 0.000000000000e+00 0.000000000000e+00
3.910000000000e+02 0.000000000000e+00 0.000000000000e+00 0.000000000000e+00
3.912500000000e+02 0.000000000000e+00 0.000000000000e+00 0.000000000000e+00
3.915000000000e+02 0.000000000000e+00 0.000000000000e+00 0.000000000000e+00
3.917500000000e+02 0.000000000000e+00 0.000000000000e+00 0.000000000000e+00
3.920000000000e+02 0.000000000000e+00 0.000000000000e+00 0.000000000000e+00
3.922500000000e+02 0.000000000000e+00 0.000000000000e+00 0.000000000000e+00
3.925000000000e+02 0.000000000000e+00 0.000000000000e+00 0.000000000000e+00
3.927500000000e+02 0.000000000000e+00 0.000000000000e+00 0.000000000000e+00
3.930000000000e+02 0.000000000000e+00 0.000000000000e+00 0.000000000000e+00
3.932500000000e+02 0.000000000000e+00 0.000000000000e+00 0.000000000000e+00
3.935000000000e+02 0.000000000000e+00 0.000000000000e+00 0.000000000000e+00
3.937500000000e+02 0.000000000000e+00 0.000000000000e+00 0.000000000000e+00
3.940000000000e+02 0.000000000000e+00 0.000000000000e+00 0.000000000000e+00
3.942500000000e+02 0.000000000000e+00 0.000000000000e+00 0.000000000000e+00
3.945000000000e+02 0.000000000000e+00 0.000000000000e+00 0.000000000000e+00
3.947500000000e+02 0.000000000000e+00 0.000000000000e+00 0.000000000000e+00
3.950000000000e+02 0.000000000000e+00 0.000000000000e+00 0.000000000000e+00
3.952500000000e+02 0.000000000000e+00 0.000000000000e+00 0.000000000000e+00
3.955000000000e+02 0.000000000000e+00 0.000000000000e+00 0.000000000000e+00
3.957500000000e+02 0.000000000000e+00 0.000000000000e+00 0.000000000000e+00
3.960000000000e+02 0.000000000000e+00 0.000000000000e+00 0.000000000000e+00
3.962500000000e+02 0.000000000000e+00 0.000000000000e+00 0.000000000000e+00
3.965000000000e+02 0.000000000000e+00 0.000000000000e+00 0.000000000000e+00
3.967500000000e+02 0.000000000000e+00 0.000000000000e+00 0.000000000000e+00
3.970000000000e+02 0.000000000000e+00 0.000000000000e+00 0.000000000000e+00
3.972500000000e+02 0.000000000000e+00 0.000000000000e+00 0.000000000000e+00
3.975000000000e+02 0.000000000000e+00 0.000000000000e+00 0.000000000000e+00
3.977500000000e+02 0.000000000000e+00 0.000000000000e+00 0.000000000000e+00
3.980000000000e+02 0.000000000000e+00 0.000000000000e+00 0.000000000000e+00
3.982500000000e+02 0.000000000000e+00 0.000000000000e+00 0.000000000000e+00
3.985000000000e+02 0.000000000000e+00 0.000000000000e+00 0.000000000000e+00
3.987500000000e+02 0.000000000000e+00 0.000000000000e+00 0.000000000000e+00
3.990000000000e+02 0.000000000000e+00 0.000000000000e+00 0.000000000000e+00
3.992500000000e+02 0.000000000000e+00 0.000000000000e+00 0.000000000000e+00
3.995000000000e+02 0.000000000000e+00 0.000000000000e+00 0.000000000000e+00
3.997500000000e+02 0.000000000000e+00 0.000000000000e+00 0.000000000000e+00
4.000000000000e+02 0.000000000000e+00 0.000000000000e+00 0.000000000000e+00
4.002500000000e+02 0.000000000000e+00 0.000000000000e+00 0.000000000000e+00
4.005000000000e+02 0.000000000000e+00 0.000000000000e+00 0.000000000000e+00
4.007500000000e+02 0.000000000000e+00 0.000000000000e+00 0.000000000000e+00
4.010000000000e+02 0.000000000000e+00 0.000000000000e+00 0.000000000000e+00
4.012500000000e+02 0.000000000000e+00 0.000000000000e+00 0.000000000000e+00
4.015000000000e+02 0.000000000000e+00 0.000000000000e+00 0.000000000000e+00
4.017500000000e+02 0.000000000000e+00 0.000000000000e+00 0.000000000000e+00
4.020000000000e+02 0.000000000000e+00 0.000000000000e+00 0.000000000000e+00
4.022500000000e+02 0.000000000000e+00 0.000000000000e+00 0.000000000000e+00
4.025000000000e+02 0.000000000000e+00 0.000000000000e+00 0.000000000000e+00
4.027500000000e+02 0.000000000000e+00 0.000000000000e+00 0.000000000000e+00
4.030000000000e+02 0.000000000000e+00 0.000000000000e+00 0.000000000000e+00
4.032500000000e+02 0.000000000000e+00 0.000000000000e+00 0.000000000000e+00
4.035000000000e+02 0.000000000000e+00 0.000000000000e+00 0.000000000000e+00
4.037500000000e+02 0.000000000000e+00 0.000000000000e+00 0.000000000000e+00
4.040000000000e+02 0.000000000000e+00 0.000000000000e+00 0.000000000000e+00
4.042500000000e+02 0.000000000000e+00 0.000000000000e+00 0.000000000000e+00
4.045000000000e+02 0.000000000000e+00 0.000000000000e+00 0.000000000000e+00
4.047500000000e+02 0.000000000000e+00 0.000000000000e+00 0.000000000000e+00
4.050000000000e+02 0.000000000000e+00 0.000000000000e+00 0.000000000000e+00
4.052500000000e+02 0.000000000000e+00 0.000000000000e+00 0.000000000000e+00
4.055000000000e+02 0.000000000000e+00 0.000000000000e+00 0.000000000000e+00
4.057500000000e+02 0.000000000000e+00 0.000000000000e+00 0.000000000000e+00
4.060000000000e+02 0.000000000000e+00 0.000000000000e+00 0.000000000000e+00
4.062500000000e+02 0.000000000000e+00 0.000000000000e+00 0.000000000000e+00
4.065000000000e+02 0.000000000000e+00 0.000000000000e+00 0.000000000000e+00
4.067500000000e+02 0.000000000000e+00 0.000000000000e+00 0.000000000000e+00
4.070000000000e+02 0.000000000000e+00 0.000000000000e+00 0.000000000000e+00
4.072500000000e+02 0.000000000000e+00 0.000000000000e+00 0.000000000000e+00
4.075000000000e+02 0.000000000000e+00 0.000000000000e+00 0.000000000000e+00
4.077500000000e+02 0.000000000000e+00 0.000000000000e+00 0.000000000000e+00
4.080000000000e+02 0.000000000000e+00 0.000000000000e+00 0.000000000000e+00
4.082500000000e+02 0.000000000000e+00 0.000000000000e+00 0.000000000000e+00
4.085000000000e+02 0.000000000000e+00 0.000000000000e+00 0.000000000000e+00
4.087500000000e+02 0.000000000000e+00 0.000000000000e+00 0.000000000000e+00
4.090000000000e+02 0.000000000000e+00 0.000000000000e+00 0.000000000000e+00
4.092500000000e+02 0.000000000000e+00 0.000000000000e+00 0.000000000000e+00
4.095000000000e+02 0.000000000000e+00 0.000000000000e+00 0.000000000000e+00
4.097500000000e+02 0.000000000000e+00 0.000000000000e+00 0.000000000000e+00
4.100000000000e+02 0.000000000000e+00 0.000000000000e+00 0.000000000000e+00
4.102500000000e+02 0.000000000000e+00 0.000000000000e+00 0.000000000000e+00
4.105000000000e+02 0.000000000000e+00 0.000000000000e+00 0.000000000000e+00
4.107500000000e+02 0.000000000000e+00 0.000000000000e+00 0.000000000000e+00
4.110000000000e+02 0.000000000000e+00 0.000000000000e+00 0.000000000000e+00
4.112500000000e+02 0.000000000000e+00 0.000000000000e+00 0.000000000000e+00
4.115000000000e+02 0.000000000000e+00 0.000000000000e+00 0.000000000000e+00
4.117500000000e+02 0.000000000000e+00 0.000000000000e+00 0.000000000000e+00
4.120000000000e+02 0.000000000000e+00 0.000000000000e+00 0.000000000000e+00
4.122500000000e+02 0.000000000000e+00 0.000000000000e+00 0.000000000000e+00
4.125000000000e+02 0.000000000000e+00 0.000000000000e+00 0.000000000000e+00
4.127500000000e+02 0.000000000000e+00 0.000000000000e+00 0.000000000000e+00
4.130000000000e+02 0.000000000000e+00 0.000000000000e+00 0.000000000000e+00
4.132500000000e+02 0.000000000000e+00 0.000000000000e+00 0.000000000000e+00
4.135000000000e+02 0.000000000000e+00 0.000000000000e+00 0.000000000000e+00
4.137500000000e+02 0.000000000000e+00 0.000000000000e+00 0.000000000000e+00
4.140000000000e+02 0.000000000000e+00 0.000000000000e+00 0.000000000000e+00
4.142500000000e+02 0.000000000000e+00 0.000000000000e+00 0.000000000000e+00
4.145000000000e+02 0.000000000000e+00 0.000000000000e+00 0.000000000000e+00
4.147500000000e+02 0.000000000000e+00 0.000000000000e+00 0.000000000000e+00
4.150000000000e+02 0.000000000000e+00 0.000000000000e+00 0.000000000000e+00
4.152500000000e+02 0.000000000000e+00 0.000000000000e+00 0.000000000000e+00
4.155000000000e+02 0.000000000000e+00 0.000000000000e+00 0.000000000000e+00
4.157500000000e+02 0.000000000000e+00 0.000000000000e+00 0.000000000000e+00
4.160000000000e+02 0.000000000000e+00 0.000000000000e+00 0.000000000000e+00
4.162500000000e+02 0.000000000000e+00 0.000000000000e+00 0.000000000000e+00
4.165000000000e+02 0.000000000000e+00 0.000000000000e+00 0.000000000000e+00
4.167500000000e+02 0.000000000000e+00 0.000000000000e+00 0.000000000000e+00
4.170000000000e+02 0.000000000000e+00 0.000000000000e+00 0.000000000000e+00
4.172500000000e+02 0.000000000000e+00 0.000000000000e+00 0.000000000000e+00
4.175000000000e+02 0.000000000000e+00 0.000000000000e+00 0.000000000000e+00
4.177500000000e+02 0.000000000000e+00 0.000000000000e+00 0.000000000000e+00
4.180000000000e+02 0.000000000000e+00 0.000000000000e+00 0.000000000000e+00
4.182500000000e+02 0.000000000000e+00 0.000000000000e+00 0.000000000000e+00
4.185000000000e+02 0.000000000000e+00 0.000000000000e+00 0.000000000000e+00
4.187500000000e+02 0.000000000000e+00 0.000000000000e+00 0.000000000000e+00
4.190000000000e+02 0.000000000000e+00 0.000000000000e+00 0.000000000000e+00
4.192500000000e+02 0.000000000000e+00 0.000000000000e+00 0.000000000000e+00
4.195000000000e+02 0.000000000000e+00 0.000000000000e+00 0.000000000000e+00
4.197500000000e+02 0.000000000000e+00 0.000000000000e+00 0.000000000000e+00
4.200000000000e+02 0.000000000000e+00 0.000000000000e+00 0.000000000000e+00
4.202500000000e+02 0.000000000000e+00 0.000000000000e+00 0.000000000000e+00
4.205000000000e+02 0.000000000000e+00 0.000000000000e+00 0.000000000000e+00
4.207500000000e+02 0.000000000000e+00 0.000000000000e+00 0.000000000000e+00
4.210000000000e+02 0.000000000000e+00 0.000000000000e+00 0.000000000000e+00
4.212500000000e+02 0.000000000000e+00 0.000000000000e+00 0.000000000000e+00
4.215000000000e+02 0.000000000000e+00 0.000000000000e+00 0.000000000000e+00
4.217500000000e+02 0.000000000000e+00 0.000000000000e+00 0.000000000000e+00
4.220000000000e+02 0.000000000000e+00 0.000000000000e+00 0.000000000000e+00
4.222500000000e+02 0.000000000000e+00 0.000000000000e+00 0.000000000000e+00
4.225000000000e+02 0.000000000000e+00 0.000000000000e+00 0.000000000000e+00
4.227500000000e+02 0.000000000000e+00 0.000000000000e+00 0.000000000000e+00
4.230000000000e+02 0.000000000000e+00 0.000000000000e+00 0.000000000000e+00
4.232500000000e+02 0.000000000000e+00 0.000000000000e+00 0.000000000000e+00
4.235000000000e+02 0.000000000000e+00 0.000000000000e+00 0.000000000000e+00
4.237500000000e+02 0.000000000000e+00 0.000000000000e+00 0.000000000000e+00
4.240000000000e+02 0.000000000000e+00 0.000000000000e+00 0.000000000000e+00
4.242500000000e+02 0.000000000000e+00 0.000000000000e+00 0.000000000000e+00
4.245000000000e+02 0.000000000000e+00 0.000000000000e+00 0.000000000000e+00
4.247500000000e+02 0.000000000000e+00 0.000000000000e+00 0.000000000000e+00
4.250000000000e+02 0.000000000000e+00 0.000000000000e+00 0.000000000000e+00
4.252500000000e+02 0.000000000000e+00 0.000000000000e+00 0.000000000000e+00
4.255000000000e+02 0.000000000000e+00 0.000000000000e+00 0.000000000000e+00
4.257500000000e+02 0.000000000000e+00 0.000000000000e+00 0.000000000000e+00
4.260000000000e+02 0.000000000000e+00 0.000000000000e+00 0.000000000000e+00
4.262500000000e+02 0.000000000000e+00 0.000000000000e+00 0.000000000000e+00
4.265000000000e+02 0.000000000000e+00 0.000000000000e+00 0.000000000000e+00
4.267500000000e+02 0.000000000000e+00 0.000000000000e+00 0.000000000000e+00
4.270000000000e+02 0.000000000000e+00 0.000000000000e+00 0.000000000000e+00
4.272500000000e+02 0.000000000000e+00 0.000000000000e+00 0.000000000000e+00
4.275000000000e+02 0.000000000000e+00 0.000000000000e+00 0.000000000000e+00
4.277500000000e+02 0.000000000000e+00 0.000000000000e+00 0.000000000000e+00
4.280000000000e+02 0.000000000000e+00 0.000000000000e+00 0.000000000000e+00
4.282500000000e+02 0.000000000000e+00 0.000000000000e+00 0.000000000000e+00
4.285000000000e+02 0.000000000000e+00 0.000000000000e+00 0.000000000000e+00
4.287500000000e+02 0.000000000000e+00 0.000000000000e+00 0.000000000000e+00
4.290000000000e+02 0.000000000000e+00 0.000000000000e+00 0.000000000000e+00
4.292500000000e+02 0.000000000000e+00 0.000000000000e+00 0.000000000000e+00
4.295000000000e+02 0.000000000000e+00 0.000000000000e+00 0.000000000000e+00
4.297500000000e+02 0.000000000000e+00 0.000000000000e+00 0.000000000000e+00
4.300000000000e+02 0.000000000000e+00 0.000000000000e+00 0.000000000000e+00
4.302500000000e+02 0.000000000000e+00 0.000000000000e+00 0.000000000000e+00
4.305000000000e+02 0.000000000000e+00 0.000000000000e+00 0.000000000000e+00
4.307500000000e+02 0.000000000000e+00 0.000000000000e+00 0.000000000000e+00
4.310000000000e+02 0.000000000000e+00 0.000000000000e+00 0.000000000000e+00
4.312500000000e+02 0.000000000000e+00 0.000000000000e+00 0.000000000000e+00
4.315000000000e+02 0.000000000000e+00 0.000000000000e+00 0.000000000000e+00
4.317500000000e+02 0.000000000000e+00 0.000000000000e+00 0.000000000000e+00
4.320000000000e+02 0.000000000000e+00 0.000000000000e+00 0.000000000000e+00
4.322500000000e+02 0.000000000000e+00 0.000000000000e+00 0.000000000000e+00
4.325000000000e+02 0.000000000000e+00 0.000000000000e+00 0.000000000000e+00
4.327500000000e+02 0.000000000000e+00 0.000000000000e+00 0.000000000000e+00
4.330000000000e+02 0.000000000000e+00 0.000000000000e+00 0.000000000000e+00
4.332500000000e+02 0.000000000000e+00 0.000000000000e+00 0.000000000000e+00
4.335000000000e+02 0.000000000000e+00 0.000000000000e+00 0.000000000000e+00
4.337500000000e+02 0.000000000000e+00 0.000000000000e+00 0.000000000000e+00
4.340000000000e+02 0.000000000000e+00 0.000000000000e+00 0.000000000000e+00
4.342500000000e+02 0.000000000000e+00 0.000000000000e+00 0.000000000000e+00
4.345000000000e+02 0.000000000000e+00 0.000000000000e+00 0.000000000000e+00
4.347500000000e+02 0.000000000000e+00 0.000000000000e+00 0.000000000000e+00
4.350000000000e+02 0.000000000000e+00 0.000000000000e+00 0.000000000000e+00
4.352500000000e+02 0.000000000000e+00 0.000000000000e+00 0.000000000000e+00
4.355000000000e+02 0.000000000000e+00 0.000000000000e+00 0.000000000000e+00
4.357500000000e+02 0.000000000000e+00 0.000000000000e+00 0.000000000000e+00
4.360000000000e+02 0.000000000000e+00 0.000000000000e+00 0.000000000000e+00
4.362500000000e+02 0.000000000000e+00 0.000000000000e+00 0.000000000000e+00
4.365000000000e+02 0.000000000000e+00 0.000000000000e+00 0.000000000000e+00
4.367500000000e+02 0.000000000000e+00 0.000000000000e+00 0.000000000000e+00
4.370000000000e+02 0.000000000000e+00 0.000000000000e+00 0.000000000000e+00
4.372500000000e+02 0.000000000000e+00 0.000000000000e+00 0.000000000000e+00
4.375000000000e+02 0.000000000000e+00 0.000000000000e+00 0.000000000000e+00
4.377500000000e+02 0.000000000000e+00 0.000000000000e+00 0.000000000000e+00
4.380000000000e+02 0.000000000000e+00 0.000000000000e+00 0.000000000000e+00
4.382500000000e+02 0.000000000000e+00 0.000000000000e+00 0.000000000000e+00
4.385000000000e+02 0.000000000000e+00 0.000000000000e+00 0.000000000000e+00
4.387500000000e+02 0.000000000000e+00 0.000000000000e+00 0.000000000000e+00
4.390000000000e+02 0.000000000000e+00 0.000000000000e+00 0.000000000000e+00
4.392500000000e+02 0.000000000000e+00 0.000000000000e+00 0.000000000000e+00
4.395000000000e+02 0.000000000000e+00 0.000000000000e+00 0.000000000000e+00
4.397500000000e+02 0.000000000000e+00 0.000000000000e+00 0.000000000000e+00
4.400000000000e+02 0.000000000000e+00 0.000000000000e+00 0.000000000000e+00
4.402500000000e+02 0.000000000000e+00 0.000000000000e+00 0.000000000000e+00
4.405000000000e+02 0.000000000000e+00 0.000000000000e+00 0.000000000000e+00
4.407500000000e+02 0.000000000000e+00 0.000000000000e+00 0.000000000000e+00
4.410000000000e+02 0.000000000000e+00 0.000000000000e+00 0.000000000000e+00
4.412500000000e+02 0.000000000000e+00 0.000000000000e+00 0.000000000000e+00
4.415000000000e+02 0.000000000000e+00 0.000000000000e+00 0.000000000000e+00
4.417500000000e+02 0.000000000000e+00 0.000000000000e+00 0.000000000000e+00
4.420000000000e+02 0.000000000000e+00 0.000000000000e+00 0.000000000000e+00
4.422500000000e+02 0.000000000000e+00 0.000000000000e+00 0.000000000000e+00
4.425000000000e+02 0.000000000000e+00 0.000000000000e+00 0.000000000000e+00
4.427500000000e+02 0.000000000000e+00 0.000000000000e+00 0.000000000000e+00
4.430000000000e+02 0.000000000000e+00 0.000000000000e+00 0.000000000000e+00
4.432500000000e+02 0.000000000000e+00 0.000000000000e+00 0.000000000000e+00
4.435000000000e+02 0.000000000000e+00 0.000000000000e+00 0.000000000000e+00
4.437500000000e+02 0.000000000000e+00 0.000000000000e+00 0.000000000000e+00
4.440000000000e+02 0.000000000000e+00 0.000000000000e+00 0.000000000000e+00
4.442500000000e+02 0.000000000000e+00 0.000000000000e+00 0.000000000000e+00
4.445000000000e+02 0.000000000000e+00 0.000000000000e+00 0.000000000000e+00
4.447500000000e+02 0.000000000000e+00 0.000000000000e+00 0.000000000000e+00
4.450000000000e+02 0.000000000000e+00 0.000000000000e+00 0.000000000000e+00
4.452500000000e+02 0.000000000000e+00 0.000000000000e+00 0.000000000000e+00
4.455000000000e+02 0.000000000000e+00 0.000000000000e+00 0.000000000000e+00
4.457500000000e+02 0.000000000000e+00 0.000000000000e+00 0.000000000000e+00
4.460000000000e+02 0.000000000000e+00 0.000000000000e+00 0.000000000000e+00
4.462500000000e+02 0.000000000000e+00 0.000000000000e+00 0.000000000000e+00
4.465000000000e+02 0.000000000000e+00 0.000000000000e+00 0.000000000000e+00
4.467500000000e+02 0.000000000000e+00 0.000000000000e+00 0.000000000000e+00
4.470000000000e+02 0.000000000000e+00 0.000000000000e+00 0.000000000000e+00
4.472500000000e+02 0.000000000000e+00 0.000000000000e+00 0.000000000000e+00
4.475000000000e+02 0.000000000000e+00 0.000000000000e+00 0.000000000000e+00
4.477500000000e+02 0.000000000000e+00 0.000000000000e+00 0.000000000000e+00
4.480000000000e+02 0.000000000000e+00 0.000000000000e+00 0.000000000000e+00
4.482500000000e+02 0.000000000000e+00 0.000000000000e+00 0.000000000000e+00
4.485000000000e+02 0.000000000000e+00 0.000000000000e+00 0.000000000000e+00
4.487500000000e+02 0.000000000000e+00 0.000000000000e+00 0.000000000000e+00
4.490000000000e+02 0.000000000000e+00 0.000000000000e+00 0.000000000000e+00
4.492500000000e+02 0.000000000000e+00 0.000000000000e+00 0.000000000000e+00
4.495000000000e+02 0.000000000000e+00 0.000000000000e+00 0.000000000000e+00
4.497500000000e+02 0.000000000000e+00 0.000000000000e+00 0.000000000000e+00
4.500000000000e+02 0.000000000000e+00 0.000000000000e+00 0.000000000000e+00
4.502500000000e+02 0.000000000000e+00 0.000000000000e+00 0.000000000000e+00
4.505000000000e+02 0.000000000000e+00 0.000000000000e+00 0.000000000000e+00
4.507500000000e+02 0.000000000000e+00 0.000000000000e+00 0.000000000000e+00
4.510000000000e+02 0.000000000000e+00 0.000000000000e+00 0.000000000000e+00
4.512500000000e+02 0.000000000000e+00 0.000000000000e+00 0.000000000000e+00
4.515000000000e+02 0.000000000000e+00 0.000000000000e+00 0.000000000000e+00
4.517500000000e+02 0.000000000000e+00 0.000000000000e+00 0.000000000000e+00
4.520000000000e+02 0.000000000000e+00 0.000000000000e+00 0.000000000000e+00
4.522500000000e+02 0.000000000000e+00 0.000000000000e+00 0.000000000000e+00
4.525000000000e+02 0.000000000000e+00 0.000000000000e+00 0.000000000000e+00
4.527500000000e+02 0.000000000000e+00 0.000000000000e+00 0.000000000000e+00
4.530000000000e+02 0.000000000000e+00 0.000000000000e+00 0.000000000000e+00
4.532500000000e+02 0.000000000000e+00 0.000000000000e+00 0.000000000000e+00
4.535000000000e+02 0.000000000000e+00 0.000000000000e+00 0.000000000000e+00
4.537500000000e+02 0.000000000000e+00 0.000000000000e+00 0.000000000000e+00
4.540000000000e+02 0.000000000000e+00 0.000000000000e+00 0.000000000000e+00
4.542500000000e+02 0.000000000000e+00 0.000000000000e+00 0.000000000000e+00
4.545000000000e+02 0.000000000000e+00 0.000000000000e+00 0.000000000000e+00
4.547500000000e+02 0.000000000000e+00 0.000000000000e+00 0.000000000000e+00
4.550000000000e+02 0.000000000000e+00 0.000000000000e+00 0.000000000000e+00
4.552500000000e+02 0.000000000000e+00 0.000000000000e+00 0.000000000000e+00
4.555000000000e+02 0.000000000000e+00 0.000000000000e+00 0.000000000000e+00
4.557500000000e+02 0.000000000000e+00 0.000000000000e+00 0.000000000000e+00
4.560000000000e+02 0.000000000000e+00 0.000000000000e+00 0.000000000000e+00
4.562500000000e+02 0.000000000000e+00 0.000000000000e+00 0.000000000000e+00
4.565000000000e+02 0.000000000000e+00 0.000000000000e+00 0.000000000000e+00
4.567500000000e+02 0.000000000000e+00 0.000000000000e+00 0.000000000000e+00
4.570000000000e+02 0.000000000000e+00 0.000000000000e+00 0.000000000000e+00
4.572500000000e+02 0.000000000000e+00 0.000000000000e+00 0.000000000000e+00
4.575000000000e+02 0.000000000000e+00 0.000000000000e+00 0.000000000000e+00
4.577500000000e+02 0.000000000000e+00 0.000000000000e+00 0.000000000000e+00
4.580000000000e+02 0.000000000000e+00 0.000000000000e+00 0.000000000000e+00
4.582500000000e+02 0.000000000000e+00 0.000000000000e+00 0.000000000000e+00
4.585000000000e+02 0.000000000000e+00 0.000000000000e+00 0.000000000000e+00
4.587500000000e+02 0.000000000000e+00 0.000000000000e+00 0.000000000000e+00
4.590000000000e+02 0.000000000000e+00 0.000000000000e+00 0.000000000000e+00
4.592500000000e+02 0.000000000000e+00 0.000000000000e+00 0.000000000000e+00
4.595000000000e+02 0.000000000000e+00 0.000000000000e+00 0.000000000000e+00
4.597500000000e+02 0.000000000000e+00 0.000000000000e+00 0.000000000000e+00
4.600000000000e+02 0.000000000000e+00 0.000000000000e+00 0.000000000000e+00
4.602500000000e+02 0.000000000000e+00 0.000000000000e+00 0.000000000000e+00
4.605000000000e+02 0.000000000000e+00 0.000000000000e+00 0.000000000000e+00
4.607500000000e+02 0.000000000000e+00 0.000000000000e+00 0.000000000000e+00
4.610000000000e+02 0.000000000000e+00 0.000000000000e+00 0.000000000000e+00
4.612500000000e+02 0.000000000000e+00 0.000000000000e+00 0.000000000000e+00
4.615000000000e+02 0.000000000000e+00 0.000000000000e+00 0.000000000000e+00
4.617500000000e+02 0.000000000000e+00 0.000000000000e+00 0.000000000000e+00
4.620000000000e+02 0.000000000000e+00 0.000000000000e+00 0.000000000000e+00
4.622500000000e+02 0.000000000000e+00 0.000000000000e+00 0.000000000000e+00
4.625000000000e+02 0.000000000000e+00 0.000000000000e+00 0.000000000000e+00
4.627500000000e+02 0.000000000000e+00 0.000000000000e+00 0.000000000000e+00
4.630000000000e+02 0.000000000000e+00 0.000000000000e+00 0.000000000000e+00
4.632500000000e+02 0.000000000000e+00 0.000000000000e+00 0.000000000000e+00
4.635000000000e+02 0.000000000000e+00 0.000000000000e+00 0.000000000000e+00
4.637500000000e+02 0.000000000000e+00 0.000000000000e+00 0.000000000000e+00
4.640000000000e+02 0.000000000000e+00 0.000000000000e+00 0.000000000000e+00
4.642500000000e+02 0.000000000000e+00 0.000000000000e+00 0.000000000000e+00
4.645000000000e+02 0.000000000000e+00 0.000000000000e+00 0.000000000000e+00
4.647500000000e+02 0.000000000000e+00 0.000000000000e+00 0.000000000000e+00
4.650000000000e+02 0.000000000000e+00 0.000000000000e+00 0.000000000000e+00
4.652500000000e+02 0.000000000000e+00 0.000000000000e+00 0.000000000000e+00
4.655000000000e+02 0.000000000000e+00 0.000000000000e+00 0.000000000000e+00
4.657500000000e+02 0.000000000000e+00 0.000000000000e+00 0.000000000000e+00
4.660000000000e+02 0.000000000000e+00 0.000000000000e+00 0.000000000000e+00
4.662500000000e+02 0.000000000000e+00 0.000000000000e+00 0.000000000000e+00
4.665000000000e+02 0.000000000000e+00 0.000000000000e+00 0.000000000000e+00
4.667500000000e+02 0.000000000000e+00 0.000000000000e+00 0.000000000000e+00
4.670000000000e+02 0.000000000000e+00 0.000000000000e+00 0.000000000000e+00
4.672500000000e+02 0.000000000000e+00 0.000000000000e+00 0.000000000000e+00
4.675000000000e+02 0.000000000000e+00 0.000000000000e+00 0.000000000000e+00
4.677500000000e+02 0.000000000000e+00 0.000000000000e+00 0.000000000000e+00
4.680000000000e+02 0.000000000000e+00 0.000000000000e+00 0.000000000000e+00
4.682500000000e+02 0.000000000000e+00 0.000000000000e+00 0.000000000000e+00
4.685000000000e+02 0.000000000000e+00 0.000000000000e+00 0.000000000000e+00
4.687500000000e+02 0.000000000000e+00 0.000000000000e+00 0.000000000000e+00
4.690000000000e+02 0.000000000000e+00 0.000000000000e+00 0.000000000000e+00
4.692500000000e+02 0.000000000000e+00 0.000000000000e+00 0.000000000000e+00
4.695000000000e+02 0.000000000000e+00 0.000000000000e+00 0.000000000000e+00
4.697500000000e+02 0.000000000000e+00 0.000000000000e+00 0.000000000000e+00
4.700000000000e+02 0.000000000000e+00 0.000000000000e+00 0.000000000000e+00
4.702500000000e+02 0.000000000000e+00 0.000000000000e+00 0.000000000000e+00
4.705000000000e+02 0.000000000000e+00 0.000000000000e+00 0.000000000000e+00
4.707500000000e+02 0.000000000000e+00 0.000000000000e+00 0.000000000000e+00
4.710000000000e+02 0.000000000000e+00 0.000000000000e+00 0.000000000000e+00
4.712500000000e+02 0.000000000000e+00 0.000000000000e+00 0.000000000000e+00
4.715000000000e+02 0.000000000000e+00 0.000000000000e+00 0.000000000000e+00
4.717500000000e+02 0.000000000000e+00 0.000000000000e+00 0.000000000000e+00
4.720000000000e+02 0.000000000000e+00 0.000000000000e+00 0.000000000000e+00
4.722500000000e+02 0.000000000000e+00 0.000000000000e+00 0.000000000000e+00
4.725000000000e+02 0.000000000000e+00 0.000000000000e+00 0.000000000000e+00
4.727500000000e+02 0.000000000000e+00 0.000000000000e+00 0.000000000000e+00
4.730000000000e+02 0.000000000000e+00 0.000000000000e+00 0.000000000000e+00
4.732500000000e+02 0.000000000000e+00 0.000000000000e+00 0.000000000000e+00
4.735000000000e+02 0.000000000000e+00 0.000000000000e+00 0.000000000000e+00
4.737500000000e+02 0.000000000000e+00 0.000000000000e+00 0.000000000000e+00
4.740000000000e+02 0.000000000000e+00 0.000000000000e+00 0.000000000000e+00
4.742500000000e+02 0.000000000000e+00 0.000000000000e+00 0.000000000000e+00
4.745000000000e+02 0.000000000000e+00 0.000000000000e+00 0.000000000000e+00
4.747500000000e+02 -2.728652854667e-06 0.000000000000e+00 0.000000000000e+00
4.750000000000e+02 -8.708218376155e-06 0.000000000000e+00 0.000000000000e+00
4.752500000000e+02 -1.000866750124e-05 0.000000000000e+00 0.000000000000e+00
4.755000000000e+02 -2.022933876970e-06 0.000000000000e+00 0.000000000000e+00
4.757500000000e+02 1.365490605600e-05 0.000000000000e+00 0.000000000000e+00
4.760000000000e+02 2.822827116316e-05 0.000000000000e+00 0.000000000000e+00
4.762500000000e+02 2.673763526310e-05 0.000000000000e+00 0.000000000000e+00
4.765000000000e+02 -8.985051672126e-06 0.000000000000e+00 0.000000000000e+00
4.767500000000e+02 -9.602633385573e-05 0.000000000000e+00 0.000000000000e+00
4.770000000000e+02 -2.456846989427e-04 0.000000000000e+00 0.000000000000e+00
4.772500000000e+02 -4.594210899570e-04 0.000000000000e+00 0.000000000000e+00
4.775000000000e+02 -7.264731105241e-04 0.000000000000e+00 0.000000000000e+00
4.777500000000e+02 -1.023858011092e-03 0.000000000000e+00 0.000000000000e+00
4.780000000000e+02 -1.319042338686e-03 0.000000000000e+00 0.000000000000e+00
4.782500000000e+02 -1.575025528383e-03 0.000000000000e+00 0.000000000000e+00
4.785000000000e+02 -1.757071333122e-03 0.000000000000e+00 0.000000000000e+00
4.787500000000e+02 -1.839925295242e-03 0.000000000000e+00 0.000000000000e+00
4.790000000000e+02 -1.814160048715e-03 0.000000000000e+00 0.000000000000e+00
4.792500000000e+02 -1.690340278627e-03 0.000000000000e+00 0.000000000000e+00
4.795000000000e+02 -1.499998863249e-03 0.000000000000e+00 0.000000000000e+00
4.797500000000e+02 -1.292922550359e-03 0.000000000000e+00 0.000000000000e+00
4.800000000000e+02 -1.130877588537e-03 0.000000000000e+00 0.000000000000e+00
4.802500000000e+02 -1.078555345694e-03 0.000000000000e+00 0.000000000000e+00
4.805000000000e+02 -1.193069973752e-03 0.000000000000e+00 0.000000000000e+00
4.807500000000e+02 -1.513692155697e-03 0.000000000000e+00 0.000000000000e+00
4.810000000000e+02 -2.053583413606e-03 0.000000000000e+00 0.000000000000e+00
4.812500000000e+02 -2.795077201743e-03 0.000000000000e+00 0.000000000000e+00
4.815000000000e+02 -3.689559220187e-03 0.000000000000e+00 0.000000000000e+00
4.817500000000e+02 -4.662301069738e-03 0.000000000000e+00 0.000000000000e+00
4.820000000000e+02 -5.621806716197e-03 0.000000000000e+00 0.000000000000e+00
4.822500000000e+02 -6.472468443021e-03 0.000000000000e+00 0.000000000000e+00
4.825000000000e+02 -7.128725383401e-03 0.000000000000e+00 0.000000000000e+00
4.827500000000e+02 -7.528578660456e-03 0.000000000000e+00 0.000000000000e+00
4.830000000000e+02 -7.644308024191e-03 0.000000000000e+00 0.000000000000e+00
4.832500000000e+02 -7.488569446516e-03 0.000000000000e+00 0.000000000000e+00
4.835000000000e+02 -7.114690150594e-03 0.000000000000e+00 0.000000000000e+00
4.837500000000e+02 -6.610826104684e-03 0.000000000000e+00 0.000000000000e+00
4.840000000000e+02 -6.088580086438e-03 0.000000000000e+00 0.000000000000e+00
4.842500000000e+02 -5.667552397627e-03 0.000000000000e+00 0.000000000000e+00
4.845000000000e+02 -5.457973370935e-03 0.000000000000e+00 0.000000000000e+00
4.847500000000e+02 -5.543936739511e-03 0.000000000000e+00 0.000000000000e+00
4.850000000000e+02 -5.969750790174e-03 0.000000000000e+00 0.000000000000e+00
4.852500000000e+02 -6.731541098029e-03 0.000000000000e+00 0.000000000000e+00
4.855000000000e+02 -7.775523858437e-03 0.000000000000e+00 0.000000000000e+00
4.857500000000e+02 -9.003423086196e-03 0.000000000000e+00 0.000000000000e+00
4.860000000000e+02 -1.028446554082e-02 0.000000000000e+00 0.000000000000e+00
4.862500000000e+02 -1.147240761014e-02 0.000000000000e+00 0.000000000000e+00
4.865000000000e+02 -1.242527514007e-02 0.000000000000e+00 0.000000000000e+00
4.867500000000e+02 -1.302504803674e-02 0.000000000000e+00 0.000000000000e+00
4.870000000000e+02 -1.319446743750e-02 0.000000000000e+00 0.000000000000e+00
4.872500000000e+02 -1.290849793401e-02 0.000000000000e+00 0.000000000000e+00
4.875000000000e+02 -1.219869457373e-02 0.000000000000e+00 0.000000000000e+00
4.877500000000e+02 -1.114970479818e-02 0.000000000000e+00 0.000000000000e+00
4.880000000000e+02 -9.888240853038e-03 0.000000000000e+00 0.000000000000e+00
4.882500000000e+02 -8.565931372202e-03 0.000000000000e+00 0.000000000000e+00
4.885000000000e+02 -7.338348360082e-03 0.000000000000e+00 0.000000000000e+00
4.887500000000e+02 -6.343079959429e-03 0.000000000000e+00 0.000000000000e+00
4.890000000000e+02 -5.679896399903e-03 0.000000000000e+00 0.000000000000e+00
4.892500000000e+02 -5.395808344399e-03 0.000000000000e+00 0.000000000000e+00
4.895000000000e+02 -5.477175095800e-03 0.000000000000e+00 0.000000000000e+00
4.897500000000e+02 -5.850071516407e-03 0.000000000000e+00 0.000000000000e+00
4.900000000000e+02 -6.388996675342e-03 0.000000000000e+00 0.000000000000e+00
4.902500000000e+02 -6.932858652026e-03 0.000000000000e+00 0.000000000000e+00
4.905000000000e+02 -7.306156558875e-03 0.000000000000e+00 0.000000000000e+00
4.907500000000e+02 -7.342542510847e-03 0.000000000000e+00 0.000000000000e+00
4.910000000000e+02 -6.907585588058e-03 0.000000000000e+00 0.000000000000e+00
4.912500000000e+02 -5.917628412850e-03 0.000000000000e+00 0.000000000000e+00
4.915000000000e+02 -4.352118501277e-03 0.000000000000e+00 0.000000000000e+00
4.917500000000e+02 -2.257647775370e-03 0.000000000000e+00 0.000000000000e+00
4.920000000000e+02 2.569672376832e-04 0.000000000000e+00 0.000000000000e+00
4.922500000000e+02 3.034030367160e-03 0.000000000000e+00 0.000000000000e+00
4.925000000000e+02 5.887057529921e-03 0.000000000000e+00 0.000000000000e+00
4.927500000000e+02 8.625003274290e-03 0.000000000000e+00 0.000000000000e+00
4.930000000000e+02 1.107741384896e-02 0.000000000000e+00 0.000000000000e+00
4.932500000000e+02 1.311712257538e-02 0.000000000000e+00 0.000000000000e+00
4.935000000000e+02 1.467737643062e-02 0.000000000000e+00 0.000000000000e+00
4.937500000000e+02 1.576097497104e-02 0.000000000000e+00 0.000000000000e+00
4.940000000000e+02 1.644002879356e-02 0.000000000000e+00 0.000000000000e+00
4.942500000000e+02 1.684617453945e-02 0.000000000000e+00 0.000000000000e+00
4.945000000000e+02 1.715235828327e-02 0.000000000000e+00 0.000000000000e+00
4.947500000000e+02 1.754845177147e-02 0.000000000000e+00 0.000000000000e+00
4.950000000000e+02 1.821384203267e-02 0.000000000000e+00 0.000000000000e+00
4.952500000000e+02 1.929061307841e-02 0.000000000000e+00 0.000000000000e+00
4.955000000000e+02 2.086094682169e-02 0.000000000000e+00 0.000000000000e+00
4.957500000000e+02 2.293189679583e-02 0.000000000000e+00 0.000000000000e+00
4.960000000000e+02 2.542978336358e-02 0.000000000000e+00 0.000000000000e+00
4.962500000000e+02 2.820523131563e-02 0.000000000000e+00 0.000000000000e+00
4.965000000000e+02 3.104847388677e-02 0.000000000000e+00 0.000000000000e+00
4.967500000000e+02 3.371316176381e-02 0.000000000000e+00 0.000000000000e+00
4.970000000000e+02 3.594572607162e-02 0.000000000000e+00 0.000000000000e+00
4.972500000000e+02 3.751651497337e-02 0.000000000000e+00 0.000000000000e+00
4.975000000000e+02 3.824857642504e-02 0.000000000000e+00 0.000000000000e+00
4.977500000000e+02 3.804015684185e-02 0.000000000000e+00 0.000000000000e+00
4.980000000000e+02 3.687771864793e-02 0.000000000000e+00 0.000000000000e+00
4.982500000000e+02 3.483746861728e-02 0.000000000000e+00 0.000000000000e+00
4.985000000000e+02 3.207488923047e-02 0.000000000000e+00 0.000000000000e+00
4.987500000000e+02 2.880338529893e-02 0.000000000000e+00 0.000000000000e+00
4.990000000000e+02 2.526468266197e-02 0.000000000000e+00 0.000000000000e+00
4.992500000000e+02 2.169483416584e-02 0.000000000000e+00 0.000000000000e+00
4.995000000000e+02 1.829042292270e-02 0.000000000000e+00 0.000000000000e+00
4.997500000000e+02 1.517968527894e-02 0.000000000000e+00 0.000000000000e+00
5.000000000000e+02 1.240276469151e-02 0.000000000000e+00 0.000000000000e+00
5.002500000000e+02 9.904197963552e-03 0.000000000000e+00 0.000000000000e+00
5.005000000000e+02 7.539156198406e-03 0.000000000000e+00 0.000000000000e+00
5.007500000000e+02 5.093113500383e-03 0.000000000000e+00 0.000000000000e+00
5.010000000000e+02 2.312741495995e-03 0.000000000000e+00 0.000000000000e+00
5.012500000000e+02 -1.055814569691e-03 0.000000000000e+00 0.000000000000e+00
5.015000000000e+02 -5.226295449472e-03 0.000000000000e+00 0.000000000000e+00
5.017500000000e+02 -1.033486313057e-02 0.000000000000e+00 0.000000000000e+00
5.020000000000e+02 -1.641112582925e-02 0.000000000000e+00 0.000000000000e+00
5.022500000000e+02 -2.336199522033e-02 0.000000000000e+00 0.000000000000e+00
5.025000000000e+02 -3.097110772781e-02 0.000000000000e+00 0.000000000000e+00
5.027500000000e+02 -3.891449276737e-02 0.000000000000e+00 0.000000000000e+00
5.030000000000e+02 -4.679095378501e-02 0.000000000000e+00 0.000000000000e+00
5.032500000000e+02 -5.416354718008e-02 0.000000000000e+00 0.000000000000e+00
5.035000000000e+02 -6.060689672432e-02 0.000000000000e+00 0.000000000000e+00
5.037500000000e+02 -6.575411409914e-02 0.000000000000e+00 0.000000000000e+00
5.040000000000e+02 -6.933697001560e-02 0.000000000000e+00 0.000000000000e+00
5.042500000000e+02 -7.121372231192e-02 0.000000000000e+00 0.000000000000e+00
5.045000000000e+02 -7.138058046318e-02 0.000000000000e+00 0.000000000000e+00
5.047500000000e+02 -6.996497506808e-02 0.000000000000e+00 0.000000000000e+00
5.050000000000e+02 -6.720131640741e-02 0.000000000000e+00 0.000000000000e+00
5.052500000000e+02 -6.339242161129e-02 0.000000000000e+00 0.000000000000e+00
5.055000000000e+02 -5.886190956084e-02 0.000000000000e+00 0.000000000000e+00
5.057500000000e+02 -5.390429198594e-02 0.000000000000e+00 0.000000000000e+00
5.060000000000e+02 -4.874000186370e-02 0.000000000000e+00 0.000000000000e+00
5.062500000000e+02 -4.348209329416e-02 0.000000000000e+00 0.000000000000e+00
5.065000000000e+02 -3.811986026965e-02 0.000000000000e+00 0.000000000000e+00
5.067500000000e+02 -3.252233663585e-02 0.000000000000e+00 0.000000000000e+00
5.070000000000e+02 -2.646185786957e-02 0.000000000000e+00 0.000000000000e+00
5.072500000000e+02 -1.965496965772e-02 0.000000000000e+00 0.000000000000e+00
5.075000000000e+02 -1.181536947682e-02 0.000000000000e+00 0.000000000000e+00
5.077500000000e+02 -2.711646149200e-03 0.000000000000e+00 0.000000000000e+00
5.080000000000e+02 7.778366546058e-03 0.000000000000e+00 0.000000000000e+00
5.082500000000e+02 1.962461897239e-02 0.000000000000e+00 0.000000000000e+00
5.085000000000e+02 3.261992573827e-02 0.000000000000e+00 0.000000000000e+00
5.087500000000e+02 4.637745374628e-02 0.000000000000e+00 0.000000000000e+00
5.090000000000e+02 6.035198464120e-02 0.000000000000e+00 0.000000000000e+00
5.092500000000e+02 7.388305748192e-02 0.000000000000e+00 0.000000000000e+00
5.095000000000e+02 8.625502455461e-02 0.000000000000e+00 0.000000000000e+00
5.097500000000e+02 9.676660975976e-02 0.000000000000e+00 0.000000000000e+00
5.100000000000e+02 1.048011061913e-01 0.000000000000e+00 0.000000000000e+00
5.102500000000e+02 1.098881140062e-01 0.000000000000e+00 0.000000000000e+00
5.105000000000e+02 1.117487576218e-01 0.000000000000e+00 0.000000000000e+00
5.107500000000e+02 1.103185065763e-01 0.000000000000e+00 0.000000000000e+00
5.110000000000e+02 1.057447632171e-01 0.000000000000e+00 0.000000000000e+00
5.112500000000e+02 9.835985051942e-02 0.000000000000e+00 0.000000000000e+00
5.115000000000e+02 8.863344309418e-02 0.000000000000e+00 0.000000000000e+00
5.117500000000e+02 7.711134293049e-02 0.000000000000e+00 0.000000000000e+00
5.120000000000e+02 6.434939004629e-02 0.000000000000e+00 0.000000000000e+00
5.122500000000e+02 5.085193298200e-02 0.000000000000e+00 0.000000000000e+00
5.125000000000e+02 3.702355918240e-02 0.000000000000e+00 0.000000000000e+00
5.127500000000e+02 2.314079149809e-02 0.000000000000e+00 0.000000000000e+00
5.130000000000e+02 9.347471271682e-03 0.000000000000e+00 0.000000000000e+00
5.132500000000e+02 -4.326003811225e-03 0.000000000000e+00 0.000000000000e+00
5.135000000000e+02 -1.792302403400e-02 0.000000000000e+00 0.000000000000e+00
5.137500000000e+02 -3.150726110447e-02 0.000000000000e+00 0.000000000000e+00
5.140000000000e+02 -4.510406790284e-02 0.000000000000e+00 0.000000000000e+00
5.142500000000e+02 -5.864645919091e-02 0.000000000000e+00 0.000000000000e+00
5.145000000000e+02 -7.193484258267e-02 0.000000000000e+00 0.000000000000e+00
5.147500000000e+02 -8.461779730140e-02 0.000000000000e+00 0.000000000000e+00
5.150000000000e+02 -9.619821726844e-02 0.000000000000e+00 0.000000000000e+00
5.152500000000e+02 -1.060654671351e-01 0.000000000000e+00 0.000000000000e+00
5.155000000000e+02 -1.135503718816e-01 0.000000000000e+00 0.000000000000e+00
5.157500000000e+02 -1.179964276832e-01 0.000000000000e+00 0.000000000000e+00
5.160000000000e+02 -1.188380859518e-01 0.000000000000e+00 0.000000000000e+00
5.162500000000e+02 -1.156756987027e-01 0.000000000000e+00 0.000000000000e+00
5.165000000000e+02 -1.083369136235e-01 0.000000000000e+00 0.000000000000e+00
5.167500000000e+02 -9.691595126584e-02 0.000000000000e+00 0.000000000000e+00
5.170000000000e+02 -8.178505452587e-02 0.000000000000e+00 0.000000000000e+00
5.172500000000e+02 -6.357606517782e-02 0.000000000000e+00 0.000000000000e+00
5.175000000000e+02 -4.313402967059e-02 0.000000000000e+00 0.000000000000e+00
5.177500000000e+02 -2.144840263479e-02 0.000000000000e+00 0.000000000000e+00
5.180000000000e+02 4.297193465832e-04 0.000000000000e+00 0.000000000000e+00
5.182500000000e+02 2.147424017290e-02 0.000000000000e+00 0.000000000000e+00
5.185000000000e+02 4.076425369547e-02 0.000000000000e+00 0.000000000000e+00
5.187500000000e+02 5.754865212056e-02 0.000000000000e+00 0.000000000000e+00
5.190000000000e+02 7.128846319722e-02 0.000000000000e+00 0.000000000000e+00
5.192500000000e+02 8.167352123442e-02 0.000000000000e+00 0.000000000000e+00
5.195000000000e+02 8.861372832984e-02 0.000000000000e+00 0.000000000000e+00
5.197500000000e+02 9.220862360480e-02 0.000000000000e+00 0.000000000000e+00
5.200000000000e+02 9.270174159010e-02 0.000000000000e+00 0.000000000000e+00
5.202500000000e+02 9.042791268260e-02 0.000000000000e+00 0.000000000000e+00
5.205000000000e+02 8.576201862857e-02 0.000000000000e+00 0.000000000000e+00
5.207500000000e+02 7.907674926856e-02 0.000000000000e+00 0.000000000000e+00
5.210000000000e+02 7.071480343710e-02 0.000000000000e+00 0.000000000000e+00
5.212500000000e+02 6.097810056141e-02 0.000000000000e+00 0.000000000000e+00
5.215000000000e+02 5.013339880954e-02 0.000000000000e+00 0.000000000000e+00
5.217500000000e+02 3.843076831664e-02 0.000000000000e+00 0.000000000000e+00
5.220000000000e+02 2.612911910660e-02 0.000000000000e+00 0.000000000000e+00
5.222500000000e+02 1.352179053512e-02 0.000000000000e+00 0.000000000000e+00
5.225000000000e+02 9.552568837339e-04 0.000000000000e+00 0.000000000000e+00
5.227500000000e+02 -1.116472502133e-02 0.000000000000e+00 0.000000000000e+00
5.230000000000e+02 -2.238292081328e-02 0.000000000000e+00 0.000000000000e+00
5.232500000000e+02 -3.222086144979e-02 0.000000000000e+00 0.000000000000e+00
5.235000000000e+02 -4.021695041485e-02 0.000000000000e+00 0.000000000000e+00
5.237500000000e+02 -4.597515941780e-02 0.000000000000e+00 0.000000000000e+00
5.240000000000e+02 -4.921514084145e-02 0.000000000000e+00 0.000000000000e+00
5.242500000000e+02 -4.981581760811e-02 0.000000000000e+00 0.000000000000e+00
5.245000000000e+02 -4.784501395071e-02 0.000000000000e+00 0.000000000000e+00
5.247500000000e+02 -4.356940288768e-02 0.000000000000e+00 0.000000000000e+00
5.250000000000e+02 -3.744171341185e-02 0.000000000000e+00 0.000000000000e+00
5.252500000000e+02 -3.006535452485e-02 0.000000000000e+00 0.000000000000e+00
5.255000000000e+02 -2.213987778705e-02 0.000000000000e+00 0.000000000000e+00
5.257500000000e+02 -1.439350914894e-02 0.000000000000e+00 0.000000000000e+00
5.260000000000e+02 -7.510899924440e-03 0.000000000000e+00 0.000000000000e+00
5.262500000000e+02 -2.064981830817e-03 0.000000000000e+00 0.000000000000e+00
5.265000000000e+02 1.538744880048e-03 0.000000000000e+00 0.000000000000e+00
5.267500000000e+02 3.098911524461e-03 0.000000000000e+00 0.000000000000e+00
5.270000000000e+02 2.632052083249e-03 0.000000000000e+00 0.000000000000e+00
5.272500000000e+02 3.626772271133e-04 0.000000000000e+00 0.000000000000e+00
5.275000000000e+02 -3.307973617245e-03 0.000000000000e+00 0.000000000000e+00
5.277500000000e+02 -7.849473112710e-03 0.000000000000e+00 0.000000000000e+00
5.280000000000e+02 -1.265923982895e-02 0.000000000000e+00 0.000000000000e+00
5.282500000000e+02 -1.712161770068e-02 0.000000000000e+00 0.000000000000e+00
5.285000000000e+02 -2.066207882902e-02 0.000000000000e+00 0.000000000000e+00
5.287500000000e+02 -2.279117618917e-02 0.000000000000e+00 0.000000000000e+00
5.290000000000e+02 -2.313512682454e-02 0.000000000000e+00 0.000000000000e+00
5.292500000000e+02 -2.145243300849e-02 0.000000000000e+00 0.000000000000e+00
5.295000000000e+02 -1.763827897032e-02 0.000000000000e+00 0.000000000000e+00
5.297500000000e+02 -1.172015020954e-02 0.000000000000e+00 0.000000000000e+00
5.300000000000e+02 -3.848908983044e-03 0.000000000000e+00 0.000000000000e+00
5.302500000000e+02 5.710701648789e-03 0.000000000000e+00 0.000000000000e+00
5.305000000000e+02 1.658738423830e-02 0.000000000000e+00 0.000000000000e+00
5.307500000000e+02 2.830763477959e-02 0.000000000000e+00 0.000000000000e+00
5.310000000000e+02 4.029851842854e-02 0.000000000000e+00 0.000000000000e+00
5.312500000000e+02 5.189228726663e-02 0.000000000000e+00 0.000000000000e+00
5.315000000000e+02 6.233757686970e-02 0.000000000000e+00 0.000000000000e+00
5.317500000000e+02 7.082218297659e-02 0.000000000000e+00 0.000000000000e+00
5.320000000000e+02 7.651143278538e-02 0.000000000000e+00 0.000000000000e+00
5.322500000000e+02 7.860396138769e-02 0.000000000000e+00 0.000000000000e+00
5.325000000000e+02 7.640355384324e-02 0.000000000000e+00 0.000000000000e+00
5.327500000000e+02 6.940209477082e-02 0.000000000000e+00 0.000000000000e+00
5.330000000000e+02 5.736519471056e-02 0.000000000000e+00 0.000000000000e+00
5.332500000000e+02 4.040939094343e-02 0.000000000000e+00 0.000000000000e+00
5.335000000000e+02 1.905853547173e-02 0.000000000000e+00 0.000000000000e+00
5.337500000000e+02 -5.732504803422e-03 0.000000000000e+00 0.000000000000e+00
5.340000000000e+02 -3.259624801580e-02 0.000000000000e+00 0.000000000000e+00
5.342500000000e+02 -5.981824706602e-02 0.000000000000e+00 0.000000000000e+00
5.345000000000e+02 -8.544952892251e-02 0.000000000000e+00 0.000000000000e+00
5.347500000000e+02 -1.074591110458e-01 0.000000000000e+00 0.000000000000e+00
5.350000000000e+02 -1.239138519439e-01 0.000000000000e+00 0.000000000000e+00
5.352500000000e+02 -1.331679830705e-01 0.000000000000e+00 0.000000000000e+00
5.355000000000e+02 -1.340416783014e-01 0.000000000000e+00 0.000000000000e+00
5.357500000000e+02 -1.259675146659e-01 0.000000000000e+00 0.000000000000e+00
5.360000000000e+02 -1.090859067120e-01 0.000000000000e+00 0.000000000000e+00
5.362500000000e+02 -8.427542018045e-02 0.000000000000e+00 0.000000000000e+00
5.365000000000e+02 -5.311077531117e-02 0.000000000000e+00 0.000000000000e+00
5.367500000000e+02 -1.774950625454e-02 0.000000000000e+00 0.000000000000e+00
5.370000000000e+02 1.924338605393e-02 0.000000000000e+00 0.000000000000e+00
5.372500000000e+02 5.511596419943e-02 0.000000000000e+00 0.000000000000e+00
5.375000000000e+02 8.717264860853e-02 0.000000000000e+00 0.000000000000e+00
5.377500000000e+02 1.130149154418e-01 0.000000000000e+00 0.000000000000e+00
5.380000000000e+02 1.307541608504e-01 0.000000000000e+00 0.000000000000e+00
5.382500000000e+02 1.391746754412e-01 0.000000000000e+00 0.000000000000e+00
5.385000000000e+02 1.378304873546e-01 0.000000000000e+00 0.000000000000e+00
5.387500000000e+02 1.270674996644e-01 0.000000000000e+00 0.000000000000e+00
5.390000000000e+02 1.079708450773e-01 0.000000000000e+00 0.000000000000e+00
5.392500000000e+02 8.224559350728e-02 0.000000000000e+00 0.000000000000e+00
5.395000000000e+02 5.204583235393e-02 0.000000000000e+00 0.000000000000e+00
5.397500000000e+02 1.977187253428e-02 0.000000000000e+00 0.000000000000e+00
5.400000000000e+02 -1.214257241756e-02 0.000000000000e+00 0.000000000000e+00
5.402500000000e+02 -4.143202481416e-02 0.000000000000e+00 0.000000000000e+00
5.405000000000e+02 -6.617156126777e-02 0.000000000000e+00 0.000000000000e+00
5.407500000000e+02 -8.490655391035e-02 0.000000000000e+00 0.000000000000e+00
5.410000000000e+02 -9.673242873081e-02 0.000000000000e+00 0.000000000000e+00
5.412500000000e+02 -1.013229540975e-01 0.000000000000e+00 0.000000000000e+00
5.415000000000e+02 -9.891073837116e-02 0.000000000000e+00 0.000000000000e+00
5.417500000000e+02 -9.022742291797e-02 0.000000000000e+00 0.000000000000e+00
5.420000000000e+02 -7.641320240234e-02 0.000000000000e+00 0.000000000000e+00
5.422500000000e+02 -5.890581669001e-02 0.000000000000e+00 0.000000000000e+00
5.425000000000e+02 -3.931836627377e-02 0.000000000000e+00 0.000000000000e+00
5.427500000000e+02 -1.931374492291e-02 0.000000000000e+00 0.000000000000e+00
5.430000000000e+02 -4.817810337943e-04 0.000000000000e+00 0.000000000000e+00
5.432500000000e+02 1.577610575911e-02 0.000000000000e+00 0.000000000000e+00
5.435000000000e+02 2.835042328963e-02 0.000000000000e+00 0.000000000000e+00
5.437500000000e+02 3.651061245993e-02 0.000000000000e+00 0.000000000000e+00
5.440000000000e+02 3.996982213369e-02 0.000000000000e+00 0.000000000000e+00
5.442500000000e+02 3.892056020487e-02 0.000000000000e+00 0.000000000000e+00
5.445000000000e+02 3.403368560116e-02 0.000000000000e+00 0.000000000000e+00
5.447500000000e+02 2.641380137876e-02 0.000000000000e+00 0.000000000000e+00
5.450000000000e+02 1.750649623795e-02 0.000000000000e+00 0.000000000000e+00
5.452500000000e+02 8.957301392538e-03 0.000000000000e+00 0.000000000000e+00
5.455000000000e+02 2.428489851176e-03 0.000000000000e+00 0.000000000000e+00
5.457500000000e+02 -6.127240204383e-04 0.000000000000e+00 0.000000000000e+00
5.460000000000e+02 8.864730100434e-04 0.000000000000e+00 0.000000000000e+00
5.462500000000e+02 7.364841314176e-03 0.000000000000e+00 0.000000000000e+00
5.465000000000e+02 1.849774434006e-02 0.000000000000e+00 0.000000000000e+00
5.467500000000e+02 3.312805048397e-02 0.000000000000e+00 0.000000000000e+00
5.470000000000e+02 4.930167381708e-02 0.000000000000e+00 0.000000000000e+00
5.472500000000e+02 6.442162758005e-02 0.000000000000e+00 0.000000000000e+00
5.475000000000e+02 7.551970099191e-02 0.000000000000e+00 0.000000000000e+00
5.477500000000e+02 7.962744048262e-02 0.000000000000e+00 0.000000000000e+00
5.480000000000e+02 7.421031602993e-02 0.000000000000e+00 0.000000000000e+00
5.482500000000e+02 5.761352082777e-02 0.000000000000e+00 0.000000000000e+00
5.485000000000e+02 2.945758578470e-02 0.000000000000e+00 0.000000000000e+00
5.487500000000e+02 -9.080700950209e-03 0.000000000000e+00 0.000000000000e+00
5.490000000000e+02 -5.516011569483e-02 0.000000000000e+00 0.000000000000e+00
5.492500000000e+02 -1.043816058641e-01 0.000000000000e+00 0.000000000000e+00
5.495000000000e+02 -1.511272142616e-01 0.000000000000e+00 0.000000000000e+00
5.497500000000e+02 -1.891183025242e-01 0.000000000000e+00 0.000000000000e+00
5.500000000000e+02 -2.121471691326e-01 0.000000000000e+00 0.000000000000e+00
5.502500000000e+02 -2.149054637649e-01 0.000000000000e+00 0.000000000000e+00
5.505000000000e+02 -1.938090583905e-01 0.000000000000e+00 0.000000000000e+00
5.507500000000e+02 -1.477065487336e-01 0.000000000000e+00 0.000000000000e+00
5.510000000000e+02 -7.836047765878e-02 0.000000000000e+00 0.000000000000e+00
5.512500000000e+02 9.391901696109e-03 0.000000000000e+00 0.000000000000e+00
5.515000000000e+02 1.078587066470e-01 0.000000000000e+00 0.000000000000e+00
5.517500000000e+02 2.071098521636e-01 0.000000000000e+00 0.000000000000e+00
5.520000000000e+02 2.959533988338e-01 0.000000000000e+00 0.000000000000e+00
5.522500000000e+02 3.631829711535e-01 0.000000000000e+00 0.000000000000e+00
5.525000000000e+02 3.989617407622e-01 0.000000000000e+00 0.000000000000e+00
5.527500000000e+02 3.961765884779e-01 0.000000000000e+00 0.000000000000e+00
5.530000000000e+02 3.515836698602e-01 0.000000000000e+00 0.000000000000e+00
5.532500000000e+02 2.665772147663e-01 0.000000000000e+00 0.000000000000e+00
5.535000000000e+02 1.474475944561e-01 0.000000000000e+00 0.000000000000e+00
5.537500000000e+02 5.049864905366e-03 0.000000000000e+00 0.000000000000e+00
5.540000000000e+02 -1.461256038889e-01 0.000000000000e+00 0.000000000000e+00
5.542500000000e+02 -2.894114834463e-01 0.000000000000e+00 0.000000000000e+00
5.545000000000e+02 -4.078075665825e-01 0.000000000000e+00 0.000000000000e+00
5.547500000000e+02 -4.860062126864e-01 0.000000000000e+00 0.000000000000e+00
5.550000000000e+02 -5.123561231259e-01 0.000000000000e+00 0.000000000000e+00
5.552500000000e+02 -4.805119429039e-01 0.000000000000e+00 0.000000000000e+00
5.555000000000e+02 -3.905402103505e-01 0.000000000000e+00 0.000000000000e+00
5.557500000000e+02 -2.493067994182e-01 0.000000000000e+00 0.000000000000e+00
5.560000000000e+02 -7.005199467177e-02 0.000000000000e+00 0.000000000000e+00
5.562500000000e+02 1.288423974256e-01 0.000000000000e+00 0.000000000000e+00
5.565000000000e+02 3.257859407343e-01 0.000000000000e+00 0.000000000000e+00
5.567500000000e+02 4.984090358659e-01 0.000000000000e+00 0.000000000000e+00
5.570000000000e+02 6.262111964523e-01 0.000000000000e+00 0.000000000000e+00
5.572500000000e+02 6.931080947864e-01 0.000000000000e+00 0.000000000000e+00
5.575000000000e+02 6.895543326370e-01 0.000000000000e+00 0.000000000000e+00
5.577500000000e+02 6.139575017280e-01 0.000000000000e+00 0.000000000000e+00
5.580000000000e+02 4.731762338660e-01 0.000000000000e+00 0.000000000000e+00
5.582500000000e+02 2.820022537881e-01 0.000000000000e+00 0.000000000000e+00
5.585000000000e+02 6.165121236481e-02 0.000000000000e+00 0.000000000000e+00
5.587500000000e+02 -1.625862884468e-01 0.000000000000e+00 0.000000000000e+00
5.590000000000e+02 -3.642700302695e-01 0.000000000000e+00 0.000000000000e+00
5.592500000000e+02 -5.189661603425e-01 0.000000000000e+00 0.000000000000e+00
5.595000000000e+02 -6.072474256302e-01 0.000000000000e+00 0.000000000000e+00
5.597500000000e+02 -6.171588956618e-01 0.000000000000e+00 0.000000000000e+00
5.600000000000e+02 -5.458269428740e-01 0.000000000000e+00 0.000000000000e+00
5.602500000000e+02 -3.999888351485e-01 0.000000000000e+00 0.000000000000e+00
5.605000000000e+02 -1.953512340460e-01 0.000000000000e+00 0.000000000000e+00
5.607500000000e+02 4.516798669188e-02 0.000000000000e+00 0.000000000000e+00
5.610000000000e+02 2.941174967050e-01 0.000000000000e+00 0.000000000000e+00
5.612500000000e+02 5.227921118902e-01 0.000000000000e+00 0.000000000000e+00
5.615000000000e+02 7.047141531954e-01 0.000000000000e+00 0.000000000000e+00
5.617500000000e+02 8.188838813183e-01 0.000000000000e+00 0.000000000000e+00
5.620000000000e+02 8.523887298356e-01 0.000000000000e+00 0.000000000000e+00
5.622500000000e+02 8.020365375339e-01 0.000000000000e+00 0.000000000000e+00
5.625000000000e+02 6.747976038418e-01 0.000000000000e+00 0.000000000000e+00
5.627500000000e+02 4.869892732322e-01 0.000000000000e+00 0.000000000000e+00
5.630000000000e+02 2.622959332723e-01 0.000000000000e+00 0.000000000000e+00
5.632500000000e+02 2.886620661408e-02 0.000000000000e+00 0.000000000000e+00
5.635000000000e+02 -1.841517555880e-01 0.000000000000e+00 0.000000000000e+00
5.637500000000e+02 -3.502023993629e-01 0.000000000000e+00 0.000000000000e+00
5.640000000000e+02 -4.485897647254e-01 0.000000000000e+00 0.000000000000e+00
5.642500000000e+02 -4.670069697344e-01 0.000000000000e+00 0.000000000000e+00
5.645000000000e+02 -4.030092794628e-01 0.000000000000e+00 0.000000000000e+00
5.647500000000e+02 -2.642466938168e-01 0.000000000000e+00 0.000000000000e+00
5.650000000000e+02 -6.743071678854e-02 0.000000000000e+00 0.000000000000e+00
5.652500000000e+02 1.638280757884e-01 0.000000000000e+00 0.000000000000e+00
5.655000000000e+02 4.020310059662e-01 0.000000000000e+00 0.000000000000e+00
5.657500000000e+02 6.192627872156e-01 0.000000000000e+00 0.000000000000e+00
5.660000000000e+02 7.906788189301e-01 0.000000000000e+00 0.000000000000e+00
5.662500000000e+02 8.975647315896e-01 0.000000000000e+00 0.000000000000e+00
5.665000000000e+02 9.295832700843e-01 0.000000000000e+00 0.000000000000e+00
5.667500000000e+02 8.859317060672e-01 0.000000000000e+00 0.000000000000e+00
5.670000000000e+02 7.752760491864e-01 0.000000000000e+00 0.000000000000e+00
5.672500000000e+02 6.144873633165e-01 0.000000000000e+00 0.000000000000e+00
5.675000000000e+02 4.263595026417e-01 0.000000000000e+00 0.000000000000e+00
5.677500000000e+02 2.366164241915e-01 0.000000000000e+00 0.000000000000e+00
5.680000000000e+02 7.060429344563e-02 0.000000000000e+00 0.000000000000e+00
5.682500000000e+02 -4.990202817262e-02 0.000000000000e+00 0.000000000000e+00
5.685000000000e+02 -1.093706418159e-01 0.000000000000e+00 0.000000000000e+00
5.687500000000e+02 -1.003298196210e-01 0.000000000000e+00 0.000000000000e+00
5.690000000000e+02 -2.411513438158e-02 0.000000000000e+00 0.000000000000e+00
5.692500000000e+02 1.095261450235e-01 0.000000000000e+00 0.000000000000e+00
5.695000000000e+02 2.838963439631e-01 0.000000000000e+00 0.000000000000e+00
5.697500000000e+02 4.776607113901e-01 0.000000000000e+00 0.000000000000e+00
5.700000000000e+02 6.676933852427e-01 0.000000000000e+00 0.000000000000e+00
5.702500000000e+02 8.320749780036e-01 0.000000000000e+00 0.000000000000e+00
5.705000000000e+02 9.528504664045e-01 0.000000000000e+00 0.000000000000e+00
5.707500000000e+02 1.018197282422e+00 0.000000000000e+00 0.000000000000e+00
5.710000000000e+02 1.023739578720e+00 0.000000000000e+00 0.000000000000e+00
5.712500000000e+02 9.728631195407e-01 0.000000000000e+00 0.000000000000e+00
5.715000000000e+02 8.760196576705e-01 0.000000000000e+00 0.000000000000e+00
5.717500000000e+02 7.491418220140e-01 0.000000000000e+00 0.000000000000e+00
5.720000000000e+02 6.114020513535e-01 0.000000000000e+00 0.000000000000e+00
5.722500000000e+02 4.826276437595e-01 0.000000000000e+00 0.000000000000e+00
5.725000000000e+02 3.807191438413e-01 0.000000000000e+00 0.000000000000e+00
5.727500000000e+02 3.194077022618e-01 0.000000000000e+00 0.000000000000e+00
5.730000000000e+02 3.066316767186e-01 0.000000000000e+00 0.000000000000e+00
5.732500000000e+02 3.437223028772e-01 0.000000000000e+00 0.000000000000e+00
5.735000000000e+02 4.254758478182e-01 0.000000000000e+00 0.000000000000e+00
5.737500000000e+02 5.410708728686e-01 0.000000000000e+00 0.000000000000e+00
5.740000000000e+02 6.756800161639e-01 0.000000000000e+00 0.000000000000e+00
5.742500000000e+02 8.125401839522e-01 0.000000000000e+00 0.000000000000e+00
5.745000000000e+02 9.351936960422e-01 0.000000000000e+00 0.000000000000e+00
5.747500000000e+02 1.029601327097e+00 0.000000000000e+00 0.000000000000e+00
5.750000000000e+02 1.085856394341e+00 0.000000000000e+00 0.000000000000e+00
5.752500000000e+02 1.099291837526e+00 0.000000000000e+00 0.000000000000e+00
5.755000000000e+02 1.070859990551e+00 0.000000000000e+00 0.000000000000e+00
5.757500000000e+02 1.006764881031e+00 0.000000000000e+00 0.000000000000e+00
5.760000000000e+02 9.174256875806e-01 0.000000000000e+00 0.000000000000e+00
5.762500000000e+02 8.159344348690e-01 0.000000000000e+00 0.000000000000e+00
5.765000000000e+02 7.162305457059e-01 0.000000000000e+00 0.000000000000e+00
5.767500000000e+02 6.312426704167e-01 0.000000000000e+00 0.000000000000e+00
5.770000000000e+02 5.712419417264e-01 0.000000000000e+00 0.000000000000e+00
5.772500000000e+02 5.426127347080e-01 0.000000000000e+00 0.000000000000e+00
5.775000000000e+02 5.471835298318e-01 0.000000000000e+00 0.000000000000e+00
5.777500000000e+02 5.821810447477e-01 0.000000000000e+00 0.000000000000e+00
5.780000000000e+02 6.407865639180e-01 0.000000000000e+00 0.000000000000e+00
5.782500000000e+02 7.131956329389e-01 0.000000000000e+00 0.000000000000e+00
5.785000000000e+02 7.880209084769e-01 0.000000000000e+00 0.000000000000e+00
5.787500000000e+02 8.538402660636e-01 0.000000000000e+00 0.000000000000e+00
5.790000000000e+02 9.006821175627e-01 0.000000000000e+00 0.000000000000e+00
5.792500000000e+02 9.212573378150e-01 0.000000000000e+00 0.000000000000e+00
5.795000000000e+02 9.117886907949e-01 0.000000000000e+00 0.000000000000e+00
5.797500000000e+02 8.723476530002e-01 0.000000000000e+00 0.000000000000e+00
5.800000000000e+02 8.066765585595e-01 0.000000000000e+00 0.000000000000e+00
5.802500000000e+02 7.215417763649e-01 0.000000000000e+00 0.000000000000e+00
5.805000000000e+02 6.257223951962e-01 0.000000000000e+00 0.000000000000e+00
5.807500000000e+02 5.287814561311e-01 0.000000000000e+00 0.000000000000e+00
5.810000000000e+02 4.397883964237e-01 0.000000000000e+00 0.000000000000e+00
5.812500000000e+02 3.661602521957e-01 0.000000000000e+00 0.000000000000e+00
5.815000000000e+02 3.127665198828e-01 0.000000000000e+00 0.000000000000e+00
5.817500000000e+02 2.814023135149e-01 0.000000000000e+00 0.000000000000e+00
5.820000000000e+02 2.706825551717e-01 0.000000000000e+00 0.000000000000e+00
5.822500000000e+02 2.763535724876e-01 0.000000000000e+00 0.000000000000e+00
5.825000000000e+02 2.919650440816e-01 0.000000000000e+00 0.000000000000e+00
5.827500000000e+02 3.098013981996e-01 0.000000000000e+00 0.000000000000e+00
5.830000000000e+02 3.219426665194e-01 0.000000000000e+00 0.000000000000e+00
5.832500000000e+02 3.213134578751e-01 0.000000000000e+00 0.000000000000e+00
5.835000000000e+02 3.025858031962e-01 0.000000000000e+00 0.000000000000e+00
5.837500000000e+02 2.628254494582e-01 0.000000000000e+00 0.000000000000e+00
5.840000000000e+02 2.018080450010e-01 0.000000000000e+00 0.000000000000e+00
5.842500000000e+02 1.219763962173e-01 0.000000000000e+00 0.000000000000e+00
5.845000000000e+02 2.805666449320e-02 0.000000000000e+00 0.000000000000e+00
5.847500000000e+02 -7.360590320570e-02 0.000000000000e+00 0.000000000000e+00
5.850000000000e+02 -1.758975408817e-01 0.000000000000e+00 0.000000000000e+00
5.852500000000e+02 -2.718580817997e-01 0.000000000000e+00 0.000000000000e+00
5.855000000000e+02 -3.555544104923e-01 0.000000000000e+00 0.000000000000e+00
5.857500000000e+02 -4.227948321511e-01 0.000000000000e+00 0.000000000000e+00
5.860000000000e+02 -4.715973098983e-01 0.000000000000e+00 0.000000000000e+00
5.862500000000e+02 -5.023581376430e-01 0.000000000000e+00 0.000000000000e+00
5.865000000000e+02 -5.177070183144e-01 0.000000000000e+00 0.000000000000e+00
5.867500000000e+02 -5.220746626914e-01 0.000000000000e+00 0.000000000000e+00
5.870000000000e+02 -5.210349188344e-01 0.000000000000e+00 0.000000000000e+00
5.872500000000e+02 -5.205107390027e-01 0.000000000000e+00 0.000000000000e+00
5.875000000000e+02 -5.259487954332e-01 0.000000000000e+00 0.000000000000e+00
5.877500000000e+02 -5.415695845944e-01 0.000000000000e+00 0.000000000000e+00
5.880000000000e+02 -5.697884099227e-01 0.000000000000e+00 0.000000000000e+00
5.882500000000e+02 -6.108793562164e-01 0.000000000000e+00 0.000000000000e+00
5.885000000000e+02 -6.629223425831e-01 0.000000000000e+00 0.000000000000e+00
5.887500000000e+02 -7.220366788529e-01 0.000000000000e+00 0.000000000000e+00
5.890000000000e+02 -7.828678920042e-01 0.000000000000e+00 0.000000000000e+00
5.892500000000e+02 -8.392625302194e-01 0.000000000000e+00 0.000000000000e+00
5.895000000000e+02 -8.850421838621e-01 0.000000000000e+00 0.000000000000e+00
5.897500000000e+02 -9.147759846814e-01 0.000000000000e+00 0.000000000000e+00
5.900000000000e+02 -9.244518104796e-01 0.000000000000e+00 0.000000000000e+00
5.902500000000e+02 -9.119601603006e-01 0.000000000000e+00 0.000000000000e+00
5.905000000000e+02 -8.773293960943e-01 0.000000000000e+00 0.000000000000e+00
5.907500000000e+02 -8.226836018410e-01 0.000000000000e+00 0.000000000000e+00
5.910000000000e+02 -7.519305220138e-01 0.000000000000e+00 0.000000000000e+00
5.912500000000e+02 -6.702222593361e-01 0.000000000000e+00 0.000000000000e+00
5.915000000000e+02 -5.832610932233e-01 0.000000000000e+00 0.000000000000e+00
5.917500000000e+02 -4.965430652034e-01 0.000000000000e+00 0.000000000000e+00
5.920000000000e+02 -4.146401906284e-01 0.000000000000e+00 0.000000000000e+00
5.922500000000e+02 -3.406171628880e-01 0.000000000000e+00 0.000000000000e+00
5.925000000000e+02 -2.756607885944e-01 0.000000000000e+00 0.000000000000e+00
5.927500000000e+02 -2.189723542054e-01 0.000000000000e+00 0.000000000000e+00
5.930000000000e+02 -1.679382854702e-01 0.000000000000e+00 0.000000000000e+00
5.932500000000e+02 -1.185573617055e-01 0.000000000000e+00 0.000000000000e+00
5.935000000000e+02 -6.606827618396e-02 0.000000000000e+00 0.000000000000e+00
5.937500000000e+02 -5.694089228987e-03 0.000000000000e+00 0.000000000000e+00
5.940000000000e+02 6.659620533145e-02 0.000000000000e+00 0.000000000000e+00
5.942500000000e+02 1.534119030820e-01 0.000000000000e+00 0.000000000000e+00
5.945000000000e+02 2.554428758585e-01 0.000000000000e+00 0.000000000000e+00
5.947500000000e+02 3.712091029531e-01 0.000000000000e+00 0.000000000000e+00
5.950000000000e+02 4.970940426151e-01 0.000000000000e+00 0.000000000000e+00
5.952500000000e+02 6.276606552001e-01 0.000000000000e+00 0.000000000000e+00
5.955000000000e+02 7.562109501233e-01 0.000000000000e+00 0.000000000000e+00
5.957500000000e+02 8.755169633315e-01 0.000000000000e+00 0.000000000000e+00
5.960000000000e+02 9.786275962578e-01 0.000000000000e+00 0.000000000000e+00
5.962500000000e+02 1.059645040675e+00 0.000000000000e+00 0.000000000000e+00
5.965000000000e+02 1.114368154115e+00 0.000000000000e+00 0.000000000000e+00
5.967500000000e+02 1.140717773318e+00 0.000000000000e+00 0.000000000000e+00
5.970000000000e+02 1.138888275492e+00 0.000000000000e+00 0.000000000000e+00
5.972500000000e+02 1.111206804983e+00 0.000000000000e+00 0.000000000000e+00
5.975000000000e+02 1.061721449024e+00 0.000000000000e+00 0.000000000000e+00
5.977500000000e+02 9.955768092279e-01 0.000000000000e+00 0.000000000000e+00
5.980000000000e+02 9.182647301789e-01 0.000000000000e+00 0.000000000000e+00
5.982500000000e+02 8.348552999948e-01 0.000000000000e+00 0.000000000000e+00
5.985000000000e+02 7.493161329036e-01 0.000000000000e+00 0.000000000000e+00
5.987500000000e+02 6.640158646035e-01 0.000000000000e+00 0.000000000000e+00
5.990000000000e+02 5.794822966566e-01 0.000000000000e+00 0.000000000000e+00
5.992500000000e+02 4.944501557144e-01 0.000000000000e+00 0.000000000000e+00
5.995000000000e+02 4.061928459933e-01 0.000000000000e+00 0.000000000000e+00
5.997500000000e+02 3.110924829862e-01 0.000000000000e+00 0.000000000000e+00
6.000000000000e+02 2.053684935697e-01 0.000000000000e+00 0.000000000000e+00
6.002500000000e+02 8.586193683066e-02 0.000000000000e+00 0.000000000000e+00
6.005000000000e+02 -4.923625818015e-02 0.000000000000e+00 0.000000000000e+00
6.007500000000e+02 -1.998183848970e-01 0.000000000000e+00 0.000000000000e+00
6.010000000000e+02 -3.635383773049e-01 0.000000000000e+00 0.000000000000e+00
6.012500000000e+02 -5.357864836068e-01 0.000000000000e+00 0.000000000000e+00
6.015000000000e+02 -7.099707973106e-01 0.000000000000e+00 0.000000000000e+00
6.017500000000e+02 -8.780742463836e-01 0.000000000000e+00 0.000000000000e+00
6.020000000000e+02 -1.031417813563e+00 0.000000000000e+00 0.000000000000e+00
6.022500000000e+02 -1.161532387488e+00 0.000000000000e+00 0.000000000000e+00
6.025000000000e+02 -1.261026692326e+00 0.000000000000e+00 0.000000000000e+00
6.027500000000e+02 -1.324339302625e+00 0.000000000000e+00 0.000000000000e+00
6.030000000000e+02 -1.348278732071e+00 0.000000000000e+00 0.000000000000e+00
6.032500000000e+02 -1.332284731889e+00 0.000000000000e+00 0.000000000000e+00
6.035000000000e+02 -1.278382136377e+00 0.000000000000e+00 0.000000000000e+00
6.037500000000e+02 -1.190840467928e+00 0.000000000000e+00 0.000000000000e+00
6.040000000000e+02 -1.075592172673e+00 0.000000000000e+00 0.000000000000e+00
6.042500000000e+02 -9.394942409321e-01 0.000000000000e+00 0.000000000000e+00
6.045000000000e+02 -7.895376341936e-01 0.000000000000e+00 0.000000000000e+00
6.047500000000e+02 -6.321137030903e-01 0.000000000000e+00 0.000000000000e+00
6.050000000000e+02 -4.724360793236e-01 0.000000000000e+00 0.000000000000e+00
6.052500000000e+02 -3.141920036797e-01 0.000000000000e+00 0.000000000000e+00
6.055000000000e+02 -1.594623189244e-01 0.000000000000e+00 0.000000000000e+00
6.057500000000e+02 -8.909456153471e-03 0.000000000000e+00 0.000000000000e+00
6.060000000000e+02 1.378065682997e-01 0.000000000000e+00 0.000000000000e+00
6.062500000000e+02 2.814572142120e-01 0.000000000000e+00 0.000000000000e+00
6.065000000000e+02 4.226147570901e-01 0.000000000000e+00 0.000000000000e+00
6.067500000000e+02 5.610652331728e-01 0.000000000000e+00 0.000000000000e+00
6.070000000000e+02 6.953613087466e-01 0.000000000000e+00 0.000000000000e+00
6.072500000000e+02 8.225903784506e-01 0.000000000000e+00 0.000000000000e+00
6.075000000000e+02 9.384012929603e-01 0.000000000000e+00 0.000000000000e+00
6.077500000000e+02 1.037294982392e+00 0.000000000000e+00 0.000000000000e+00
6.080000000000e+02 1.113145399361e+00 0.000000000000e+00 0.000000000000e+00
6.082500000000e+02 1.159883234512e+00 0.000000000000e+00 0.000000000000e+00
6.085000000000e+02 1.172250589981e+00 0.000000000000e+00 0.000000000000e+00
6.087500000000e+02 1.146523627639e+00 0.000000000000e+00 0.000000000000e+00
6.090000000000e+02 1.081103620819e+00 0.000000000000e+00 0.000000000000e+00
6.092500000000e+02 9.768942054105e-01 0.000000000000e+00 0.000000000000e+00
6.095000000000e+02 8.374113319836e-01 0.000000000000e+00 0.000000000000e+00
6.097500000000e+02 6.686082591287e-01 0.000000000000e+00 0.000000000000e+00
6.100000000000e+02 4.784357351048e-01 0.000000000000e+00 0.000000000000e+00
6.102500000000e+02 2.761919284164e-01 0.000000000000e+00 0.000000000000e+00
6.105000000000e+02 7.174290932700e-02 0.000000000000e+00 0.000000000000e+00
6.107500000000e+02 -1.252909584555e-01 0.000000000000e+00 0.000000000000e+00
6.110000000000e+02 -3.062862412663e-01 0.000000000000e+00 0.000000000000e+00
6.112500000000e+02 -4.642209067381e-01 0.000000000000e+00 0.000000000000e+00
6.115000000000e+02 -5.940708817941e-01 0.000000000000e+00 0.000000000000e+00
6.117500000000e+02 -6.929681659726e-01 0.000000000000e+00 0.000000000000e+00
6.120000000000e+02 -7.601233686372e-01 0.000000000000e+00 0.000000000000e+00
6.122500000000e+02 -7.965467885436e-01 0.000000000000e+00 0.000000000000e+00
6.125000000000e+02 -8.046268017875e-01 0.000000000000e+00 0.000000000000e+00
6.127500000000e+02 -7.876390361849e-01 0.000000000000e+00 0.000000000000e+00
6.130000000000e+02 -7.492628427520e-01 0.000000000000e+00 0.000000000000e+00
6.132500000000e+02 -6.931729948768e-01 0.000000000000e+00 0.000000000000e+00
6.135000000000e+02 -6.227561736501e-01 0.000000000000e+00 0.000000000000e+00
6.137500000000e+02 -5.409768866088e-01 0.000000000000e+00 0.000000000000e+00
6.140000000000e+02 -4.503901690774e-01 0.000000000000e+00 0.000000000000e+00
6.142500000000e+02 -3.532731241799e-01 0.000000000000e+00 0.000000000000e+00
6.145000000000e+02 -2.518280173942e-01 0.000000000000e+00 0.000000000000e+00
6.147500000000e+02 -1.483991566493e-01 0.000000000000e+00 0.000000000000e+00
6.150000000000e+02 -4.564558746555e-02 0.000000000000e+00 0.000000000000e+00
6.152500000000e+02 5.337852413714e-02 0.000000000000e+00 0.000000000000e+00
6.155000000000e+02 1.452658953795e-01 0.000000000000e+00 0.000000000000e+00
6.157500000000e+02 2.264274423685e-01 0.000000000000e+00 0.000000000000e+00
6.160000000000e+02 2.933754661582e-01 0.000000000000e+00 0.000000000000e+00
6.162500000000e+02 3.430797023589e-01 0.000000000000e+00 0.000000000000e+00
6.165000000000e+02 3.733419846373e-01 0.000000000000e+00 0.000000000000e+00
6.167500000000e+02 3.831288248748e-01 0.000000000000e+00 0.000000000000e+00
6.170000000000e+02 3.728046059308e-01 0.000000000000e+00 0.000000000000e+00
6.172500000000e+02 3.442207868944e-01 0.000000000000e+00 0.000000000000e+00
6.175000000000e+02 3.006365316981e-01 0.000000000000e+00 0.000000000000e+00
6.177500000000e+02 2.464703462146e-01 0.000000000000e+00 0.000000000000e+00
6.180000000000e+02 1.869068722623e-01 0.000000000000e+00 0.000000000000e+00
6.182500000000e+02 1.274041381785e-01 0.000000000000e+00 0.000000000000e+00
6.185000000000e+02 7.316107700120e-02 0.000000000000e+00 0.000000000000e+00
6.187500000000e+02 2.861084246015e-02 0.000000000000e+00 0.000000000000e+00
6.190000000000e+02 -2.998372369921e-03 0.000000000000e+00 0.000000000000e+00
6.192500000000e+02 -1.988593325585e-02 0.000000000000e+00 0.000000000000e+00
6.195000000000e+02 -2.185502218376e-02 0.000000000000e+00 0.000000000000e+00
6.197500000000e+02 -1.023571965097e-02 0.000000000000e+00 0.000000000000e+00
6.200000000000e+02 1.232898117531e-02 0.000000000000e+00 0.000000000000e+00
6.202500000000e+02 4.221864632213e-02 0.000000000000e+00 0.000000000000e+00
6.205000000000e+02 7.524359398779e-02 0.000000000000e+00 0.000000000000e+00
6.207500000000e+02 1.070718783626e-01 0.000000000000e+00 0.000000000000e+00
6.210000000000e+02 1.336243532785e-01 0.000000000000e+00 0.000000000000e+00
6.212500000000e+02 1.513976886754e-01 0.000000000000e+00 0.000000000000e+00
6.215000000000e+02 1.576909564400e-01 0.000000000000e+00 0.000000000000e+00
6.217500000000e+02 1.507293126078e-01 0.000000000000e+00 0.000000000000e+00
6.220000000000e+02 1.296951267650e-01 0.000000000000e+00 0.000000000000e+00
6.222500000000e+02 9.468969966467e-02 0.000000000000e+00 0.000000000000e+00
6.225000000000e+02 4.665533768299e-02 0.000000000000e+00 0.000000000000e+00
6.227500000000e+02 -1.271292302886e-02 0.000000000000e+00 0.000000000000e+00
6.230000000000e+02 -8.104381776190e-02 0.000000000000e+00 0.000000000000e+00
6.232500000000e+02 -1.553446229214e-01 0.000000000000e+00 0.000000000000e+00
6.235000000000e+02 -2.320387298072e-01 0.000000000000e+00 0.000000000000e+00
6.237500000000e+02 -3.070041915900e-01 0.000000000000e+00 0.000000000000e+00
6.240000000000e+02 -3.756410702130e-01 0.000000000000e+00 0.000000000000e+00
6.242500000000e+02 -4.329986202998e-01 0.000000000000e+00 0.000000000000e+00
6.245000000000e+02 -4.739887656724e-01 0.000000000000e+00 0.000000000000e+00
6.247500000000e+02 -4.937000336165e-01 0.000000000000e+00 0.000000000000e+00
6.250000000000e+02 -4.878076844946e-01 0.000000000000e+00 0.000000000000e+00
6.252500000000e+02 -4.530540757131e-01 0.000000000000e+00 0.000000000000e+00
6.255000000000e+02 -3.877520612376e-01 0.000000000000e+00 0.000000000000e+00
6.257500000000e+02 -2.922474508955e-01 0.000000000000e+00 0.000000000000e+00
6.260000000000e+02 -1.692678322256e-01 0.000000000000e+00 0.000000000000e+00
6.262500000000e+02 -2.408694045520e-02 0.000000000000e+00 0.000000000000e+00
6.265000000000e+02 1.355527475181e-01 0.000000000000e+00 0.000000000000e+00
6.267500000000e+02 2.997922352224e-01 0.000000000000e+00 0.000000000000e+00
6.270000000000e+02 4.572836268580e-01 0.000000000000e+00 0.000000000000e+00
6.272500000000e+02 5.960572186341e-01 0.000000000000e+00 0.000000000000e+00
6.275000000000e+02 7.045566418521e-01 0.000000000000e+00 0.000000000000e+00
6.277500000000e+02 7.727414419163e-01 0.000000000000e+00 0.000000000000e+00
6.280000000000e+02 7.931382663329e-01 0.000000000000e+00 0.000000000000e+00
6.282500000000e+02 7.617179656791e-01 0.000000000000e+00 0.000000000000e+00
6.285000000000e+02 6.784878403446e-01 0.000000000000e+00 0.000000000000e+00
6.287500000000e+02 5.477152487875e-01 0.000000000000e+00 0.000000000000e+00
6.290000000000e+02 3.777379113136e-01 0.000000000000e+00 0.000000000000e+00
6.292500000000e+02 1.803627564195e-01 0.000000000000e+00 0.000000000000e+00
6.295000000000e+02 -3.009686223590e-02 0.000000000000e+00 0.000000000000e+00
6.297500000000e+02 -2.380525868315e-01 0.000000000000e+00 0.000000000000e+00
6.300000000000e+02 -4.280155253341e-01 0.000000000000e+00 0.000000000000e+00
6.302500000000e+02 -5.859705290337e-01 0.000000000000e+00 0.000000000000e+00
6.305000000000e+02 -7.006067021938e-01 0.000000000000e+00 0.000000000000e+00
6.307500000000e+02 -7.642775719627e-01 0.000000000000e+00 0.000000000000e+00
6.310000000000e+02 -7.735963531776e-01 0.000000000000e+00 0.000000000000e+00
6.312500000000e+02 -7.296144093047e-01 0.000000000000e+00 0.000000000000e+00
6.315000000000e+02 -6.375786282489e-01 0.000000000000e+00 0.000000000000e+00
6.317500000000e+02 -5.063097623112e-01 0.000000000000e+00 0.000000000000e+00
6.320000000000e+02 -3.472829636303e-01 0.000000000000e+00 0.000000000000e+00
6.322500000000e+02 -1.735191272700e-01 0.000000000000e+00 0.000000000000e+00
6.325000000000e+02 1.591578482775e-03 0.000000000000e+00 0.000000000000e+00
6.327500000000e+02 1.654150969072e-01 0.000000000000e+00 0.000000000000e+00
6.330000000000e+02 3.070450837448e-01 0.000000000000e+00 0.000000000000e+00
6.332500000000e+02 4.180445842564e-01 0.000000000000e+00 0.000000000000e+00
6.335000000000e+02 4.929140027579e-01 0.000000000000e+00 0.000000000000e+00
6.337500000000e+02 5.292747494179e-01 0.000000000000e+00 0.000000000000e+00
6.340000000000e+02 5.277873410020e-01 0.000000000000e+00 0.000000000000e+00
6.342500000000e+02 4.918448690081e-01 0.000000000000e+00 0.000000000000e+00
6.345000000000e+02 4.270957527274e-01 0.000000000000e+00 0.000000000000e+00
6.347500000000e+02 3.408534772421e-01 0.000000000000e+00 0.000000000000e+00
6.350000000000e+02 2.414471347107e-01 0.000000000000e+00 0.000000000000e+00
6.352500000000e+02 1.375578045671e-01 0.000000000000e+00 0.000000000000e+00
6.355000000000e+02 3.757543897836e-02 0.000000000000e+00 0.000000000000e+00
6.357500000000e+02 -5.099791346787e-02 0.000000000000e+00 0.000000000000e+00
6.360000000000e+02 -1.220777702663e-01 0.000000000000e+00 0.000000000000e+00
6.362500000000e+02 -1.714394140344e-01 0.000000000000e+00 0.000000000000e+00
6.365000000000e+02 -1.970488125286e-01 0.000000000000e+00 0.000000000000e+00
6.367500000000e+02 -1.992532883254e-01 0.000000000000e+00 0.000000000000e+00
6.370000000000e+02 -1.807993209329e-01 0.000000000000e+00 0.000000000000e+00
6.372500000000e+02 -1.466462042685e-01 0.000000000000e+00 0.000000000000e+00
6.375000000000e+02 -1.035535129056e-01 0.000000000000e+00 0.000000000000e+00
6.377500000000e+02 -5.943896900768e-02 0.000000000000e+00 0.000000000000e+00
6.380000000000e+02 -2.253086644151e-02 0.000000000000e+00 0.000000000000e+00
6.382500000000e+02 -3.729474150743e-04 0.000000000000e+00 0.000000000000e+00
6.385000000000e+02 1.225318808349e-03 0.000000000000e+00 0.000000000000e+00
6.387500000000e+02 -2.082990978394e-02 0.000000000000e+00 0.000000000000e+00
6.390000000000e+02 -6.614494885107e-02 0.000000000000e+00 0.000000000000e+00
6.392500000000e+02 -1.304173500714e-01 0.000000000000e+00 0.000000000000e+00
6.395000000000e+02 -2.054845524825e-01 0.000000000000e+00 0.000000000000e+00
6.397500000000e+02 -2.799166013094e-01 0.000000000000e+00 0.000000000000e+00
6.400000000000e+02 -3.401618310324e-01 0.000000000000e+00 0.000000000000e+00
6.402500000000e+02 -3.721756605323e-01 0.000000000000e+00 0.000000000000e+00
6.405000000000e+02 -3.633805791026e-01 0.000000000000e+00 0.000000000000e+00
6.407500000000e+02 -3.047323446135e-01 0.000000000000e+00 0.000000000000e+00
6.410000000000e+02 -1.926161651925e-01 0.000000000000e+00 0.000000000000e+00
6.412500000000e+02 -3.027843653629e-02 0.000000000000e+00 0.000000000000e+00
6.415000000000e+02 1.714778668398e-01 0.000000000000e+00 0.000000000000e+00
6.417500000000e+02 3.945403747209e-01 0.000000000000e+00 0.000000000000e+00
6.420000000000e+02 6.147783636788e-01 0.000000000000e+00 0.000000000000e+00
6.422500000000e+02 8.043450793480e-01 0.000000000000e+00 0.000000000000e+00
6.425000000000e+02 9.348119727910e-01 0.000000000000e+00 0.000000000000e+00
6.427500000000e+02 9.808156429073e-01 0.000000000000e+00 0.000000000000e+00
6.430000000000e+02 9.237865394691e-01 0.000000000000e+00 0.000000000000e+00
6.432500000000e+02 7.552642722836e-01 0.000000000000e+00 0.000000000000e+00
6.435000000000e+02 4.793022990304e-01 0.000000000000e+00 0.000000000000e+00
6.437500000000e+02 1.135319629299e-01 0.000000000000e+00 0.000000000000e+00
6.440000000000e+02 -3.114098121191e-01 0.000000000000e+00 0.000000000000e+00
6.442500000000e+02 -7.541953795122e-01 0.000000000000e+00 0.000000000000e+00
6.445000000000e+02 -1.166746406116e+00 0.000000000000e+00 0.000000000000e+00
6.447500000000e+02 -1.499451905212e+00 0.000000000000e+00 0.000000000000e+00
6.450000000000e+02 -1.707112385403e+00 0.000000000000e+00 0.000000000000e+00
6.452500000000e+02 -1.754909236172e+00 0.000000000000e+00 0.000000000000e+00
6.455000000000e+02 -1.623630617490e+00 0.000000000000e+00 0.000000000000e+00
6.457500000000e+02 -1.313414682121e+00 0.000000000000e+00 0.000000000000e+00
6.460000000000e+02 -8.454020062034e-01 0.000000000000e+00 0.000000000000e+00
6.462500000000e+02 -2.609119959938e-01 0.000000000000e+00 0.000000000000e+00
6.465000000000e+02 3.819502524716e-01 0.000000000000e+00 0.000000000000e+00
6.467500000000e+02 1.014023818646e+00 0.000000000000e+00 0.000000000000e+00
6.470000000000e+02 1.562606112555e+00 0.000000000000e+00 0.000000000000e+00
6.472500000000e+02 1.959929326528e+00 0.000000000000e+00 0.000000000000e+00
6.475000000000e+02 2.151597115352e+00 0.000000000000e+00 0.000000000000e+00
6.477500000000e+02 2.103918706131e+00 0.000000000000e+00 0.000000000000e+00
6.480000000000e+02 1.809151861032e+00 0.000000000000e+00 0.000000000000e+00
6.482500000000e+02 1.287873657097e+00 0.000000000000e+00 0.000000000000e+00
6.485000000000e+02 5.880192588012e-01 0.000000000000e+00 0.000000000000e+00
6.487500000000e+02 -2.194722547558e-01 0.000000000000e+00 0.000000000000e+00
6.490000000000e+02 -1.048037722636e+00 0.000000000000e+00 0.000000000000e+00
6.492500000000e+02 -1.805125320987e+00 0.000000000000e+00 0.000000000000e+00
6.495000000000e+02 -2.402992266560e+00 0.000000000000e+00 0.000000000000e+00
6.497500000000e+02 -2.769373982477e+00 0.000000000000e+00 0.000000000000e+00
6.500000000000e+02 -2.856693672915e+00 0.000000000000e+00 0.000000000000e+00
6.502500000000e+02 -2.648610438912e+00 0.000000000000e+00 0.000000000000e+00
6.505000000000e+02 -2.162992881903e+00 0.000000000000e+00 0.000000000000e+00
6.507500000000e+02 -1.450822298382e+00 0.000000000000e+00 0.000000000000e+00
6.510000000000e+02 -5.910256276598e-01 0.000000000000e+00 0.000000000000e+00
6.512500000000e+02 3.182483916992e-01 0.000000000000e+00 0.000000000000e+00
6.515000000000e+02 1.170931970783e+00 0.000000000000e+00 0.000000000000e+00
6.517500000000e+02 1.865588339757e+00 0.000000000000e+00 0.000000000000e+00
6.520000000000e+02 2.317683846405e+00 0.000000000000e+00 0.000000000000e+00
6.522500000000e+02 2.470052789369e+00 0.000000000000e+00 0.000000000000e+00
6.525000000000e+02 2.300217034308e+00 0.000000000000e+00 0.000000000000e+00
6.527500000000e+02 1.823589310567e+00 0.000000000000e+00 0.000000000000e+00
6.530000000000e+02 1.092088093932e+00 0.000000000000e+00 0.000000000000e+00
6.532500000000e+02 1.882614671848e-01 0.000000000000e+00 0.000000000000e+00
6.535000000000e+02 -7.844149399218e-01 0.000000000000e+00 0.000000000000e+00
6.537500000000e+02 -1.713908375446e+00 0.000000000000e+00 0.000000000000e+00
6.540000000000e+02 -2.493157996652e+00 0.000000000000e+00 0.000000000000e+00
6.542500000000e+02 -3.033088550632e+00 0.000000000000e+00 0.000000000000e+00
6.545000000000e+02 -3.273482444069e+00 0.000000000000e+00 0.000000000000e+00
6.547500000000e+02 -3.190340040460e+00 0.000000000000e+00 0.000000000000e+00
6.550000000000e+02 -2.798791714488e+00 0.000000000000e+00 0.000000000000e+00
6.552500000000e+02 -2.151182085389e+00 0.000000000000e+00 0.000000000000e+00
6.555000000000e+02 -1.330555894930e+00 0.000000000000e+00 0.000000000000e+00
6.557500000000e+02 -4.403577146807e-01 0.000000000000e+00 0.000000000000e+00
6.560000000000e+02 4.083615278384e-01 0.000000000000e+00 0.000000000000e+00
6.562500000000e+02 1.110622009929e+00 0.000000000000e+00 0.000000000000e+00
6.565000000000e+02 1.580357079479e+00 0.000000000000e+00 0.000000000000e+00
6.567500000000e+02 1.760810943791e+00 0.000000000000e+00 0.000000000000e+00
6.570000000000e+02 1.631199695620e+00 0.000000000000e+00 0.000000000000e+00
6.572500000000e+02 1.208825059005e+00 0.000000000000e+00 0.000000000000e+00
6.575000000000e+02 5.464139679080e-01 0.000000000000e+00 0.000000000000e+00
6.577500000000e+02 -2.749332797105e-01 0.000000000000e+00 0.000000000000e+00
6.580000000000e+02 -1.156247333357e+00 0.000000000000e+00 0.000000000000e+00
6.582500000000e+02 -1.993276757361e+00 0.000000000000e+00 0.000000000000e+00
6.585000000000e+02 -2.689537453716e+00 0.000000000000e+00 0.000000000000e+00
6.587500000000e+02 -3.168165435502e+00 0.000000000000e+00 0.000000000000e+00
6.590000000000e+02 -3.381089430124e+00 0.000000000000e+00 0.000000000000e+00
6.592500000000e+02 -3.314404657927e+00 0.000000000000e+00 0.000000000000e+00
6.595000000000e+02 -2.989333453791e+00 0.000000000000e+00 0.000000000000e+00
6.597500000000e+02 -2.458734583243e+00 0.000000000000e+00 0.000000000000e+00
6.600000000000e+02 -1.799694953321e+00 0.000000000000e+00 0.000000000000e+00
6.602500000000e+02 -1.103230349502e+00 0.000000000000e+00 0.000000000000e+00
6.605000000000e+02 -4.624727577707e-01 0.000000000000e+00 0.000000000000e+00
6.607500000000e+02 3.911261935922e-02 0.000000000000e+00 0.000000000000e+00
6.610000000000e+02 3.379755761076e-01 0.000000000000e+00 0.000000000000e+00
6.612500000000e+02 3.979219111246e-01 0.000000000000e+00 0.000000000000e+00
6.615000000000e+02 2.138675691438e-01 0.000000000000e+00 0.000000000000e+00
6.617500000000e+02 -1.884757593796e-01 0.000000000000e+00 0.000000000000e+00
6.620000000000e+02 -7.568297187006e-01 0.000000000000e+00 0.000000000000e+00
6.622500000000e+02 -1.419837216286e+00 0.000000000000e+00 0.000000000000e+00
6.625000000000e+02 -2.096750004800e+00 0.000000000000e+00 0.000000000000e+00
6.627500000000e+02 -2.708002399607e+00 0.000000000000e+00 0.000000000000e+00
6.630000000000e+02 -3.185281779654e+00 0.000000000000e+00 0.000000000000e+00
6.632500000000e+02 -3.479814235372e+00 0.000000000000e+00 0.000000000000e+00
6.635000000000e+02 -3.567855616485e+00 0.000000000000e+00 0.000000000000e+00
6.637500000000e+02 -3.452773717279e+00 0.000000000000e+00 0.000000000000e+00
6.640000000000e+02 -3.163570637023e+00 0.000000000000e+00 0.000000000000e+00
6.642500000000e+02 -2.750162364869e+00 0.000000000000e+00 0.000000000000e+00
6.645000000000e+02 -2.276143572424e+00 0.000000000000e+00 0.000000000000e+00
6.647500000000e+02 -1.810067187806e+00 0.000000000000e+00 0.000000000000e+00
6.650000000000e+02 -1.416424508899e+00 0.000000000000e+00 0.000000000000e+00
6.652500000000e+02 -1.147506822384e+00 0.000000000000e+00 0.000000000000e+00
6.655000000000e+02 -1.037170052122e+00 0.000000000000e+00 0.000000000000e+00
6.657500000000e+02 -1.097236489383e+00 0.000000000000e+00 0.000000000000e+00
6.660000000000e+02 -1.316894814442e+00 0.000000000000e+00 0.000000000000e+00
6.662500000000e+02 -1.665053820328e+00 0.000000000000e+00 0.000000000000e+00
6.665000000000e+02 -2.095221311372e+00 0.000000000000e+00 0.000000000000e+00
6.667500000000e+02 -2.552167378247e+00 0.000000000000e+00 0.000000000000e+00
6.670000000000e+02 -2.979428987379e+00 0.000000000000e+00 0.000000000000e+00
6.672500000000e+02 -3.326642773221e+00 0.000000000000e+00 0.000000000000e+00
6.675000000000e+02 -3.555758846830e+00 0.000000000000e+00 0.000000000000e+00
6.677500000000e+02 -3.645375902159e+00 0.000000000000e+00 0.000000000000e+00
6.680000000000e+02 -3.592716975956e+00 0.000000000000e+00 0.000000000000e+00
6.682500000000e+02 -3.413095109416e+00 0.000000000000e+00 0.000000000000e+00
6.685000000000e+02 -3.137053134564e+00 0.000000000000e+00 0.000000000000e+00
6.687500000000e+02 -2.805657493818e+00 0.000000000000e+00 0.000000000000e+00
6.690000000000e+02 -2.464645231275e+00 0.000000000000e+00 0.000000000000e+00
6.692500000000e+02 -2.158240721501e+00 0.000000000000e+00 0.000000000000e+00
6.695000000000e+02 -1.923463614721e+00 0.000000000000e+00 0.000000000000e+00
6.697500000000e+02 -1.785646531267e+00 0.000000000000e+00 0.000000000000e+00
6.700000000000e+02 -1.755688899460e+00 0.000000000000e+00 0.000000000000e+00
6.702500000000e+02 -1.829321522431e+00 0.000000000000e+00 0.000000000000e+00
6.705000000000e+02 -1.988380917112e+00 0.000000000000e+00 0.000000000000e+00
6.707500000000e+02 -2.203830471972e+00 0.000000000000e+00 0.000000000000e+00
6.710000000000e+02 -2.440050653061e+00 0.000000000000e+00 0.000000000000e+00
6.712500000000e+02 -2.659778593047e+00 0.000000000000e+00 0.000000000000e+00
6.715000000000e+02 -2.829023298203e+00 0.000000000000e+00 0.000000000000e+00
6.717500000000e+02 -2.921319023117e+00 0.000000000000e+00 0.000000000000e+00
6.720000000000e+02 -2.920796763421e+00 0.000000000000e+00 0.000000000000e+00
6.722500000000e+02 -2.823732885872e+00 0.000000000000e+00 0.000000000000e+00
6.725000000000e+02 -2.638448227152e+00 0.000000000000e+00 0.000000000000e+00
6.727500000000e+02 -2.383650938999e+00 0.000000000000e+00 0.000000000000e+00
6.730000000000e+02 -2.085513170295e+00 0.000000000000e+00 0.000000000000e+00
6.732500000000e+02 -1.773921115333e+00 0.000000000000e+00 0.000000000000e+00
6.735000000000e+02 -1.478423192912e+00 0.000000000000e+00 0.000000000000e+00
6.737500000000e+02 -1.224414495855e+00 0.000000000000e+00 0.000000000000e+00
6.740000000000e+02 -1.030039152445e+00 0.000000000000e+00 0.000000000000e+00
6.742500000000e+02 -9.041767081502e-01 0.000000000000e+00 0.000000000000e+00
6.745000000000e+02 -8.457218739645e-01 0.000000000000e+00 0.000000000000e+00
6.747500000000e+02 -8.441911113578e-01 0.000000000000e+00 0.000000000000e+00
6.750000000000e+02 -8.815179048470e-01 0.000000000000e+00 0.000000000000e+00
6.752500000000e+02 -9.347528106859e-01 0.000000000000e+00 0.000000000000e+00
6.755000000000e+02 -9.792816635982e-01 0.000000000000e+00 0.000000000000e+00
6.757500000000e+02 -9.921265522843e-01 0.000000000000e+00 0.000000000000e+00
6.760000000000e+02 -9.549028807338e-01 0.000000000000e+00 0.000000000000e+00
6.762500000000e+02 -8.560681756245e-01 0.000000000000e+00 0.000000000000e+00
6.765000000000e+02 -6.922039289062e-01 0.000000000000e+00 0.000000000000e+00
6.767500000000e+02 -4.682054416005e-01 0.000000000000e+00 0.000000000000e+00
6.770000000000e+02 -1.963983693960e-01 0.000000000000e+00 0.000000000000e+00
6.772500000000e+02 1.052639293503e-01 0.000000000000e+00 0.000000000000e+00
6.775000000000e+02 4.156575975863e-01 0.000000000000e+00 0.000000000000e+00
6.777500000000e+02 7.132624219247e-01 0.000000000000e+00 0.000000000000e+00
6.780000000000e+02 9.788874616026e-01 0.000000000000e+00 0.000000000000e+00
6.782500000000e+02 1.198001704209e+00 0.000000000000e+00 0.000000000000e+00
6.785000000000e+02 1.362385006985e+00 0.000000000000e+00 0.000000000000e+00
6.787500000000e+02 1.470909856850e+00 0.000000000000e+00 0.000000000000e+00
6.790000000000e+02 1.529380379141e+00 0.000000000000e+00 0.000000000000e+00
6.792500000000e+02 1.549476544490e+00 0.000000000000e+00 0.000000000000e+00
6.795000000000e+02 1.546963472479e+00 0.000000000000e+00 0.000000000000e+00
6.797500000000e+02 1.539414551768e+00 0.000000000000e+00 0.000000000000e+00
6.800000000000e+02 1.543752441116e+00 0.000000000000e+00 0.000000000000e+00
6.802500000000e+02 1.573927894220e+00 0.000000000000e+00 0.000000000000e+00
6.805000000000e+02 1.639031736899e+00 0.000000000000e+00 0.000000000000e+00
6.807500000000e+02 1.742074160302e+00 0.000000000000e+00 0.000000000000e+00
6.810000000000e+02 1.879576110651e+00 0.000000000000e+00 0.000000000000e+00
6.812500000000e+02 2.042011590352e+00 0.000000000000e+00 0.000000000000e+00
6.815000000000e+02 2.215030617101e+00 0.000000000000e+00 0.000000000000e+00
6.817500000000e+02 2.381294082322e+00 0.000000000000e+00 0.000000000000e+00
6.820000000000e+02 2.522675996098e+00 0.000000000000e+00 0.000000000000e+00
6.822500000000e+02 2.622544841088e+00 0.000000000000e+00 0.000000000000e+00
6.825000000000e+02 2.667829162016e+00 0.000000000000e+00 0.000000000000e+00
6.827500000000e+02 2.650603596120e+00 0.000000000000e+00 0.000000000000e+00
6.830000000000e+02 2.568996089827e+00 0.000000000000e+00 0.000000000000e+00
6.832500000000e+02 2.427306647003e+00 0.000000000000e+00 0.000000000000e+00
6.835000000000e+02 2.235331074265e+00 0.000000000000e+00 0.000000000000e+00
6.837500000000e+02 2.006986591628e+00 0.000000000000e+00 0.000000000000e+00
6.840000000000e+02 1.758426589864e+00 0.000000000000e+00 0.000000000000e+00
6.842500000000e+02 1.505897611125e+00 0.000000000000e+00 0.000000000000e+00
6.845000000000e+02 1.263624309823e+00 0.000000000000e+00 0.000000000000e+00
6.847500000000e+02 1.042003455762e+00 0.000000000000e+00 0.000000000000e+00
6.850000000000e+02 8.463465238972e-01 0.000000000000e+00 0.000000000000e+00
6.852500000000e+02 6.763374076098e-01 0.000000000000e+00 0.000000000000e+00
6.855000000000e+02 5.262767585535e-01 0.000000000000e+00 0.000000000000e+00
6.857500000000e+02 3.860797966544e-01 0.000000000000e+00 0.000000000000e+00
6.860000000000e+02 2.428938949840e-01 0.000000000000e+00 0.000000000000e+00
6.862500000000e+02 8.311912793403e-02 0.000000000000e+00 0.000000000000e+00
6.865000000000e+02 -1.054396218957e-01 0.000000000000e+00 0.000000000000e+00
6.867500000000e+02 -3.315790642965e-01 0.000000000000e+00 0.000000000000e+00
6.870000000000e+02 -5.991325138969e-01 0.000000000000e+00 0.000000000000e+00
6.872500000000e+02 -9.060474682359e-01 0.000000000000e+00 0.000000000000e+00
6.875000000000e+02 -1.244234659035e+00 0.000000000000e+00 0.000000000000e+00
6.877500000000e+02 -1.600214770431e+00 0.000000000000e+00 0.000000000000e+00
6.880000000000e+02 -1.956482333316e+00 0.000000000000e+00 0.000000000000e+00
6.882500000000e+02 -2.293409995289e+00 0.000000000000e+00 0.000000000000e+00
6.885000000000e+02 -2.591443492872e+00 0.000000000000e+00 0.000000000000e+00
6.887500000000e+02 -2.833298209599e+00 0.000000000000e+00 0.000000000000e+00
6.890000000000e+02 -3.005867724074e+00 0.000000000000e+00 0.000000000000e+00
6.892500000000e+02 -3.101593510599e+00 0.000000000000e+00 0.000000000000e+00
6.895000000000e+02 -3.119117876532e+00 0.000000000000e+00 0.000000000000e+00
6.897500000000e+02 -3.063139523743e+00 0.000000000000e+00 0.000000000000e+00
6.900000000000e+02 -2.943499615663e+00 0.000000000000e+00 0.000000000000e+00
6.902500000000e+02 -2.773631099000e+00 0.000000000000e+00 0.000000000000e+00
6.905000000000e+02 -2.568590852566e+00 0.000000000000e+00 0.000000000000e+00
6.907500000000e+02 -2.342950989988e+00 0.000000000000e+00 0.000000000000e+00
6.910000000000e+02 -2.108844378415e+00 0.000000000000e+00 0.000000000000e+00
6.912500000000e+02 -1.874437409030e+00 0.000000000000e+00 0.000000000000e+00
6.915000000000e+02 -1.643043151445e+00 0.000000000000e+00 0.000000000000e+00
6.917500000000e+02 -1.412998392804e+00 0.000000000000e+00 0.000000000000e+00
6.920000000000e+02 -1.178321021651e+00 0.000000000000e+00 0.000000000000e+00
6.922500000000e+02 -9.300545629157e-01 0.000000000000e+00 0.000000000000e+00
6.925000000000e+02 -6.581096309617e-01 0.000000000000e+00 0.000000000000e+00
6.927500000000e+02 -3.533411776152e-01 0.000000000000e+00 0.000000000000e+00
6.930000000000e+02 -9.565614847514e-03 0.000000000000e+00 0.000000000000e+00
6.932500000000e+02 3.747718673694e-01 0.000000000000e+00 0.000000000000e+00
6.935000000000e+02 7.955229535095e-01 0.000000000000e+00 0.000000000000e+00
6.937500000000e+02 1.242517591479e+00 0.000000000000e+00 0.000000000000e+00
6.940000000000e+02 1.700060731534e+00 0.000000000000e+00 0.000000000000e+00
6.942500000000e+02 2.148192446770e+00 0.000000000000e+00 0.000000000000e+00
6.945000000000e+02 2.564554968034e+00 0.000000000000e+00 0.000000000000e+00
6.947500000000e+02 2.926627270690e+00 0.000000000000e+00 0.000000000000e+00
6.950000000000e+02 3.214038044924e+00 0.000000000000e+00 0.000000000000e+00
6.952500000000e+02 3.410658000457e+00 0.000000000000e+00 0.000000000000e+00
6.955000000000e+02 3.506203725825e+00 0.000000000000e+00 0.000000000000e+00
6.957500000000e+02 3.497153191107e+00 0.000000000000e+00 0.000000000000e+00
6.960000000000e+02 3.386867779551e+00 0.000000000000e+00 0.000000000000e+00
6.962500000000e+02 3.184924045107e+00 0.000000000000e+00 0.000000000000e+00
6.965000000000e+02 2.905764975537e+00 0.000000000000e+00 0.000000000000e+00
6.967500000000e+02 2.566870485471e+00 0.000000000000e+00 0.000000000000e+00
6.970000000000e+02 2.186707709136e+00 0.000000000000e+00 0.000000000000e+00
6.972500000000e+02 1.782745151629e+00 0.000000000000e+00 0.000000000000e+00
6.975000000000e+02 1.369797988734e+00 0.000000000000e+00 0.000000000000e+00
6.977500000000e+02 9.589176125138e-01 0.000000000000e+00 0.000000000000e+00
6.980000000000e+02 5.569550318031e-01 0.000000000000e+00 0.000000000000e+00
6.982500000000e+02 1.668271802143e-01 0.000000000000e+00 0.000000000000e+00
6.985000000000e+02 -2.115878929007e-01 0.000000000000e+00 0.000000000000e+00
6.987500000000e+02 -5.800918004273e-01 0.000000000000e+00 0.000000000000e+00
6.990000000000e+02 -9.405731176832e-01 0.000000000000e+00 0.000000000000e+00
6.992500000000e+02 -1.293443180885e+00 0.000000000000e+00 0.000000000000e+00
6.995000000000e+02 -1.636355355091e+00 0.000000000000e+00 0.000000000000e+00
6.997500000000e+02 -1.963418714312e+00 0.000000000000e+00 0.000000000000e+00
7.000000000000e+02 -2.265042726307e+00 0.000000000000e+00 0.000000000000e+00
7.002500000000e+02 -2.528455846100e+00 0.000000000000e+00 0.000000000000e+00
7.005000000000e+02 -2.738841535796e+00 0.000000000000e+00 0.000000000000e+00
7.007500000000e+02 -2.880944449546e+00 0.000000000000e+00 0.000000000000e+00
7.010000000000e+02 -2.940930256030e+00 0.000000000000e+00 0.000000000000e+00
7.012500000000e+02 -2.908244479618e+00 0.000000000000e+00 0.000000000000e+00
7.015000000000e+02 -2.777213897166e+00 0.000000000000e+00 0.000000000000e+00
7.017500000000e+02 -2.548168243244e+00 0.000000000000e+00 0.000000000000e+00
7.020000000000e+02 -2.227924910120e+00 0.000000000000e+00 0.000000000000e+00
7.022500000000e+02 -1.829565332032e+00 0.000000000000e+00 0.000000000000e+00
7.025000000000e+02 -1.371526325376e+00 0.000000000000e+00 0.000000000000e+00
7.027500000000e+02 -8.761193368015e-01 0.000000000000e+00 0.000000000000e+00
7.030000000000e+02 -3.676628261569e-01 0.000000000000e+00 0.000000000000e+00
7.032500000000e+02 1.295418549544e-01 0.000000000000e+00 0.000000000000e+00
7.035000000000e+02 5.931483502392e-01 0.000000000000e+00 0.000000000000e+00
7.037500000000e+02 1.004395357914e+00 0.000000000000e+00 0.000000000000e+00
7.040000000000e+02 1.349257858386e+00 0.000000000000e+00 0.000000000000e+00
7.042500000000e+02 1.619020328198e+00 0.000000000000e+00 0.000000000000e+00
7.045000000000e+02 1.810254771394e+00 0.000000000000e+00 0.000000000000e+00
7.047500000000e+02 1.924266434901e+00 0.000000000000e+00 0.000000000000e+00
7.050000000000e+02 1.966136658395e+00 0.000000000000e+00 0.000000000000e+00
7.052500000000e+02 1.943536344893e+00 0.000000000000e+00 0.000000000000e+00
7.055000000000e+02 1.865499593916e+00 0.000000000000e+00 0.000000000000e+00
7.057500000000e+02 1.741334053871e+00 0.000000000000e+00 0.000000000000e+00
7.060000000000e+02 1.579805868581e+00 0.000000000000e+00 0.000000000000e+00
7.062500000000e+02 1.388679830498e+00 0.000000000000e+00 0.000000000000e+00
7.065000000000e+02 1.174629207633e+00 0.000000000000e+00 0.000000000000e+00
7.067500000000e+02 9.434654073166e-01 0.000000000000e+00 0.000000000000e+00
7.070000000000e+02 7.005852535344e-01 0.000000000000e+00 0.000000000000e+00
7.072500000000e+02 4.515010756910e-01 0.000000000000e+00 0.000000000000e+00
7.075000000000e+02 2.023105721171e-01 0.000000000000e+00 0.000000000000e+00
7.077500000000e+02 -4.001991757020e-02 0.000000000000e+00 0.000000000000e+00
7.080000000000e+02 -2.676469301855e-01 0.000000000000e+00 0.000000000000e+00
7.082500000000e+02 -4.721514783296e-01 0.000000000000e+00 0.000000000000e+00
7.085000000000e+02 -6.451273450513e-01 0.000000000000e+00 0.000000000000e+00
7.087500000000e+02 -7.789779658376e-01 0.000000000000e+00 0.000000000000e+00
7.090000000000e+02 -8.678019587859e-01 0.000000000000e+00 0.000000000000e+00
7.092500000000e+02 -9.082251667810e-01 0.000000000000e+00 0.000000000000e+00
7.095000000000e+02 -9.000380350985e-01 0.000000000000e+00 0.000000000000e+00
7.097500000000e+02 -8.465210581806e-01 0.000000000000e+00 0.000000000000e+00
7.100000000000e+02 -7.543840439274e-01 0.000000000000e+00 0.000000000000e+00
7.102500000000e+02 -6.333002359312e-01 0.000000000000e+00 0.000000000000e+00
7.105000000000e+02 -4.950752169400e-01 0.000000000000e+00 0.000000000000e+00
7.107500000000e+02 -3.525438409022e-01 0.000000000000e+00 0.000000000000e+00
7.110000000000e+02 -2.183280429182e-01 0.000000000000e+00 0.000000000000e+00
7.112500000000e+02 -1.036083501017e-01 0.000000000000e+00 0.000000000000e+00
7.115000000000e+02 -1.705950609731e-02 0.000000000000e+00 0.000000000000e+00
7.117500000000e+02 3.592339820580e-02 0.000000000000e+00 0.000000000000e+00
7.120000000000e+02 5.362341033608e-02 0.000000000000e+00 0.000000000000e+00
7.122500000000e+02 3.799221320507e-02 0.000000000000e+00 0.000000000000e+00
7.125000000000e+02 -5.745176507335e-03 0.000000000000e+00 0.000000000000e+00
7.127500000000e+02 -6.980038476533e-02 0.000000000000e+00 0.000000000000e+00
7.130000000000e+02 -1.447393224518e-01 0.000000000000e+00 0.000000000000e+00
7.132500000000e+02 -2.204825081050e-01 0.000000000000e+00 0.000000000000e+00
7.135000000000e+02 -2.872648210756e-01 0.000000000000e+00 0.000000000000e+00
7.137500000000e+02 -3.364514122235e-01 0.000000000000e+00 0.000000000000e+00
7.140000000000e+02 -3.611403032889e-01 0.000000000000e+00 0.000000000000e+00
7.142500000000e+02 -3.565232904250e-01 0.000000000000e+00 0.000000000000e+00
7.145000000000e+02 -3.200176136211e-01 0.000000000000e+00 0.000000000000e+00
7.147500000000e+02 -2.512142818828e-01 0.000000000000e+00 0.000000000000e+00
7.150000000000e+02 -1.517093530472e-01 0.000000000000e+00 0.000000000000e+00
7.152500000000e+02 -2.488879680807e-02 0.000000000000e+00 0.000000000000e+00
7.155000000000e+02 1.242741795191e-01 0.000000000000e+00 0.000000000000e+00
7.157500000000e+02 2.893752413902e-01 0.000000000000e+00 0.000000000000e+00
7.160000000000e+02 4.626866274835e-01 0.000000000000e+00 0.000000000000e+00
7.162500000000e+02 6.352472602413e-01 0.000000000000e+00 0.000000000000e+00
7.165000000000e+02 7.969918580620e-01 0.000000000000e+00 0.000000000000e+00
7.167500000000e+02 9.369883119421e-01 0.000000000000e+00 0.000000000000e+00
7.170000000000e+02 1.043848234673e+00 0.000000000000e+00 0.000000000000e+00
7.172500000000e+02 1.106353378151e+00 0.000000000000e+00 0.000000000000e+00
7.175000000000e+02 1.114303104805e+00 0.000000000000e+00 0.000000000000e+00
7.177500000000e+02 1.059540964609e+00 0.000000000000e+00 0.000000000000e+00
7.180000000000e+02 9.370696201547e-01 0.000000000000e+00 0.000000000000e+00
7.182500000000e+02 7.461218465686e-01 0.000000000000e+00 0.000000000000e+00
7.185000000000e+02 4.910296016592e-01 0.000000000000e+00 0.000000000000e+00
7.187500000000e+02 1.817297436436e-01 0.000000000000e+00 0.000000000000e+00
7.190000000000e+02 -1.662327944299e-01 0.000000000000e+00 0.000000000000e+00
7.192500000000e+02 -5.322963024347e-01 0.000000000000e+00 0.000000000000e+00
7.195000000000e+02 -8.920924291973e-01 0.000000000000e+00 0.000000000000e+00
7.197500000000e+02 -1.219219994722e+00 0.000000000000e+00 0.000000000000e+00
7.200000000000e+02 -1.487446658554e+00 0.000000000000e+00 0.000000000000e+00
7.202500000000e+02 -1.673132619939e+00 0.000000000000e+00 0.000000000000e+00
7.205000000000e+02 -1.757622137109e+00 0.000000000000e+00 0.000000000000e+00
7.207500000000e+02 -1.729330307504e+00 0.000000000000e+00 0.000000000000e+00
7.210000000000e+02 -1.585268750354e+00 0.000000000000e+00 0.000000000000e+00
7.212500000000e+02 -1.331804317061e+00 0.000000000000e+00 0.000000000000e+00
7.215000000000e+02 -9.845245575180e-01 0.000000000000e+00 0.000000000000e+00
7.217500000000e+02 -5.671829144823e-01 0.000000000000e+00 0.000000000000e+00
7.220000000000e+02 -1.098029701949e-01 0.000000000000e+00 0.000000000000e+00
7.222500000000e+02 3.538793203204e-01 0.000000000000e+00 0.000000000000e+00
7.225000000000e+02 7.893768060228e-01 0.000000000000e+00 0.000000000000e+00
7.227500000000e+02 1.164508045801e+00 0.000000000000e+00 0.000000000000e+00
7.230000000000e+02 1.452230333121e+00 0.000000000000e+00 0.000000000000e+00
7.232500000000e+02 1.632955960739e+00 0.000000000000e+00 0.000000000000e+00
7.235000000000e+02 1.696120499923e+00 0.000000000000e+00 0.000000000000e+00
7.237500000000e+02 1.640860012669e+00 0.000000000000e+00 0.000000000000e+00
7.240000000000e+02 1.475756882011e+00 0.000000000000e+00 0.000000000000e+00
7.242500000000e+02 1.217717775200e+00 0.000000000000e+00 0.000000000000e+00
7.245000000000e+02 8.901388697755e-01 0.000000000000e+00 0.000000000000e+00
7.247500000000e+02 5.205817722661e-01 0.000000000000e+00 0.000000000000e+00
7.250000000000e+02 1.382211441146e-01 0.000000000000e+00 0.000000000000e+00
7.252500000000e+02 -2.286708531291e-01 0.000000000000e+00 0.000000000000e+00
7.255000000000e+02 -5.549655244741e-01 0.000000000000e+00 0.000000000000e+00
7.257500000000e+02 -8.204587261390e-01 0.000000000000e+00 0.000000000000e+00
7.260000000000e+02 -1.011075009275e+00 0.000000000000e+00 0.000000000000e+00
7.262500000000e+02 -1.119450957042e+00 0.000000000000e+00 0.000000000000e+00
7.265000000000e+02 -1.144921557552e+00 0.000000000000e+00 0.000000000000e+00
7.267500000000e+02 -1.092987236960e+00 0.000000000000e+00 0.000000000000e+00
7.270000000000e+02 -9.743738174171e-01 0.000000000000e+00 0.000000000000e+00
7.272500000000e+02 -8.038117832151e-01 0.000000000000e+00 0.000000000000e+00
7.275000000000e+02 -5.986571884973e-01 0.000000000000e+00 0.000000000000e+00
7.277500000000e+02 -3.774596333357e-01 0.000000000000e+00 0.000000000000e+00
7.280000000000e+02 -1.585599453241e-01 0.000000000000e+00 0.000000000000e+00
7.282500000000e+02 4.122140487424e-02 0.000000000000e+00 0.000000000000e+00
7.285000000000e+02 2.077589460144e-01 0.000000000000e+00 0.000000000000e+00
7.287500000000e+02 3.306188041540e-01 0.000000000000e+00 0.000000000000e+00
7.290000000000e+02 4.038319544021e-01 0.000000000000e+00 0.000000000000e+00
7.292500000000e+02 4.263890157146e-01 0.000000000000e+00 0.000000000000e+00
7.295000000000e+02 4.023922546438e-01 0.000000000000e+00 0.000000000000e+00
7.297500000000e+02 3.407991419732e-01 0.000000000000e+00 0.000000000000e+00
7.300000000000e+02 2.547050770186e-01 0.000000000000e+00 0.000000000000e+00
7.302500000000e+02 1.601450514395e-01 0.000000000000e+00 0.000000000000e+00
7.305000000000e+02 7.444551159606e-02 0.000000000000e+00 0.000000000000e+00
7.307500000000e+02 1.422428136794e-02 0.000000000000e+00 0.000000000000e+00
7.310000000000e+02 -6.790689487160e-03 0.000000000000e+00 0.000000000000e+00
7.312500000000e+02 2.011380441105e-02 0.000000000000e+00 0.000000000000e+00
7.315000000000e+02 9.685182186877e-02 0.000000000000e+00 0.000000000000e+00
7.317500000000e+02 2.173912828676e-01 0.000000000000e+00 0.000000000000e+00
7.320000000000e+02 3.675105072486e-01 0.000000000000e+00 0.000000000000e+00
7.322500000000e+02 5.256457573317e-01 0.000000000000e+00 0.000000000000e+00
7.325000000000e+02 6.648941989192e-01 0.000000000000e+00 0.000000000000e+00
7.327500000000e+02 7.560808224590e-01 0.000000000000e+00 0.000000000000e+00
7.330000000000e+02 7.716282257322e-01 0.000000000000e+00 0.000000000000e+00
7.332500000000e+02 6.898091443762e-01 0.000000000000e+00 0.000000000000e+00
7.335000000000e+02 4.988396890847e-01 0.000000000000e+00 0.000000000000e+00
7.337500000000e+02 2.002109036710e-01 0.000000000000e+00 0.000000000000e+00
7.340000000000e+02 -1.893241870520e-01 0.000000000000e+00 0.000000000000e+00
7.342500000000e+02 -6.375829959619e-01 0.000000000000e+00 0.000000000000e+00
7.345000000000e+02 -1.098888065726e+00 0.000000000000e+00 0.000000000000e+00
7.347500000000e+02 -1.518127816157e+00 0.000000000000e+00 0.000000000000e+00
7.350000000000e+02 -1.836670877328e+00 0.000000000000e+00 0.000000000000e+00
7.352500000000e+02 -1.999566834319e+00 0.000000000000e+00 0.000000000000e+00
7.355000000000e+02 -1.963216090368e+00 0.000000000000e+00 0.000000000000e+00
7.357500000000e+02 -1.702527320683e+00 0.000000000000e+00 0.000000000000e+00
7.360000000000e+02 -1.216535857660e+00 0.000000000000e+00 0.000000000000e+00
7.362500000000e+02 -5.315497186296e-01 0.000000000000e+00 0.000000000000e+00
7.365000000000e+02 2.988767781153e-01 0.000000000000e+00 0.000000000000e+00
7.367500000000e+02 1.197487365856e+00 0.000000000000e+00 0.000000000000e+00
7.370000000000e+02 2.070293666995e+00 0.000000000000e+00 0.000000000000e+00
7.372500000000e+02 2.816409564951e+00 0.000000000000e+00 0.000000000000e+00
7.375000000000e+02 3.339752495924e+00 0.000000000000e+00 0.000000000000e+00
7.377500000000e+02 3.561272408349e+00 0.000000000000e+00 0.000000000000e+00
7.380000000000e+02 3.430177827391e+00 0.000000000000e+00 0.000000000000e+00
7.382500000000e+02 2.932626389825e+00 0.000000000000e+00 0.000000000000e+00
7.385000000000e+02 2.096550137686e+00 0.000000000000e+00 0.000000000000e+00
7.387500000000e+02 9.916824170230e-01 0.000000000000e+00 0.000000000000e+00
7.390000000000e+02 -2.755954545804e-01 0.000000000000e+00 0.000000000000e+00
7.392500000000e+02 -1.572326440086e+00 0.000000000000e+00 0.000000000000e+00
7.395000000000e+02 -2.753052565365e+00 0.000000000000e+00 0.000000000000e+00
7.397500000000e+02 -3.676395785272e+00 0.000000000000e+00 0.000000000000e+00
7.400000000000e+02 -4.222225914003e+00 0.000000000000e+00 0.000000000000e+00
7.402500000000e+02 -4.307297874438e+00 0.000000000000e+00 0.000000000000e+00
7.405000000000e+02 -3.897305837028e+00 0.000000000000e+00 0.000000000000e+00
7.407500000000e+02 -3.013638186335e+00 0.000000000000e+00 0.000000000000e+00
7.410000000000e+02 -1.733695676109e+00 0.000000000000e+00 0.000000000000e+00
7.412500000000e+02 -1.843925993824e-01 0.000000000000e+00 0.000000000000e+00
7.415000000000e+02 1.470692951465e+00 0.000000000000e+00 0.000000000000e+00
7.417500000000e+02 3.049225291392e+00 0.000000000000e+00 0.000000000000e+00
7.420000000000e+02 4.371078341254e+00 0.000000000000e+00 0.000000000000e+00
7.422500000000e+02 5.279892276271e+00 0.000000000000e+00 0.000000000000e+00
7.425000000000e+02 5.662569116972e+00 0.000000000000e+00 0.000000000000e+00
7.427500000000e+02 5.464210758724e+00 0.000000000000e+00 0.000000000000e+00
7.430000000000e+02 4.696483208069e+00 0.000000000000e+00 0.000000000000e+00
7.432500000000e+02 3.438147291694e+00 0.000000000000e+00 0.000000000000e+00
7.435000000000e+02 1.827440503704e+00 0.000000000000e+00 0.000000000000e+00
7.437500000000e+02 4.701077482401e-02 0.000000000000e+00 0.000000000000e+00
7.440000000000e+02 -1.696938721851e+00 0.000000000000e+00 0.000000000000e+00
7.442500000000e+02 -3.198860082620e+00 0.000000000000e+00 0.000000000000e+00
7.445000000000e+02 -4.278507775022e+00 0.000000000000e+00 0.000000000000e+00
7.447500000000e+02 -4.802978626203e+00 0.000000000000e+00 0.000000000000e+00
7.450000000000e+02 -4.703361440919e+00 0.000000000000e+00 0.000000000000e+00
7.452500000000e+02 -3.983834309256e+00 0.000000000000e+00 0.000000000000e+00
7.455000000000e+02 -2.721957470769e+00 0.000000000000e+00 0.000000000000e+00
7.457500000000e+02 -1.059996189893e+00 0.000000000000e+00 0.000000000000e+00
7.460000000000e+02 8.117656132250e-01 0.000000000000e+00 0.000000000000e+00
7.462500000000e+02 2.677739055148e+00 0.000000000000e+00 0.000000000000e+00
7.465000000000e+02 4.323006851209e+00 0.000000000000e+00 0.000000000000e+00
7.467500000000e+02 5.559358814656e+00 0.000000000000e+00 0.000000000000e+00
7.470000000000e+02 6.248146974658e+00 0.000000000000e+00 0.000000000000e+00
7.472500000000e+02 6.317098707532e+00 0.000000000000e+00 0.000000000000e+00
7.475000000000e+02 5.768972220766e+00 0.000000000000e+00 0.000000000000e+00
7.477500000000e+02 4.680959502411e+00 0.000000000000e+00 0.000000000000e+00
7.480000000000e+02 3.194907371971e+00 0.000000000000e+00 0.000000000000e+00
7.482500000000e+02 1.499587665989e+00 0.000000000000e+00 0.000000000000e+00
7.485000000000e+02 -1.927471619175e-01 0.000000000000e+00 0.000000000000e+00
7.487500000000e+02 -1.672567014376e+00 0.000000000000e+00 0.000000000000e+00
7.490000000000e+02 -2.758728871276e+00 0.000000000000e+00 0.000000000000e+00
7.492500000000e+02 -3.320388541437e+00 0.000000000000e+00 0.000000000000e+00
7.495000000000e+02 -3.292438465036e+00 0.000000000000e+00 0.000000000000e+00
7.497500000000e+02 -2.682590832122e+00 0.000000000000e+00 0.000000000000e+00
7.500000000000e+02 -1.569301736792e+00 0.000000000000e+00 0.000000000000e+00
7.502500000000e+02 -9.090394102564e-02 0.000000000000e+00 0.000000000000e+00
7.505000000000e+02 1.572569530974e+00 0.000000000000e+00 0.000000000000e+00
7.507500000000e+02 3.222475487554e+00 0.000000000000e+00 0.000000000000e+00
7.510000000000e+02 4.666573736085e+00 0.000000000000e+00 0.000000000000e+00
7.512500000000e+02 5.742769730125e+00 0.000000000000e+00 0.000000000000e+00
7.515000000000e+02 6.338604192891e+00 0.000000000000e+00 0.000000000000e+00
7.517500000000e+02 6.404099697643e+00 0.000000000000e+00 0.000000000000e+00
7.520000000000e+02 5.956465740922e+00 0.000000000000e+00 0.000000000000e+00
7.522500000000e+02 5.076233954491e+00 0.000000000000e+00 0.000000000000e+00
7.525000000000e+02 3.895501513294e+00 0.000000000000e+00 0.000000000000e+00
7.527500000000e+02 2.579958673791e+00 0.000000000000e+00 0.000000000000e+00
7.530000000000e+02 1.307137542115e+00 0.000000000000e+00 0.000000000000e+00
7.532500000000e+02 2.437488397050e-01 0.000000000000e+00 0.000000000000e+00
7.535000000000e+02 -4.749777802693e-01 0.000000000000e+00 0.000000000000e+00
7.537500000000e+02 -7.613646650260e-01 0.000000000000e+00 0.000000000000e+00
7.540000000000e+02 -5.848409727746e-01 0.000000000000e+00 0.000000000000e+00
7.542500000000e+02 2.605440185295e-02 0.000000000000e+00 0.000000000000e+00
7.545000000000e+02 9.892545652269e-01 0.000000000000e+00 0.000000000000e+00
7.547500000000e+02 2.181383615199e+00 0.000000000000e+00 0.000000000000e+00
7.550000000000e+02 3.454835926623e+00 0.000000000000e+00 0.000000000000e+00
7.552500000000e+02 4.657364515492e+00 0.000000000000e+00 0.000000000000e+00
7.555000000000e+02 5.651576418667e+00 0.000000000000e+00 0.000000000000e+00
7.557500000000e+02 6.331829078711e+00 0.000000000000e+00 0.000000000000e+00
7.560000000000e+02 6.636441621359e+00 0.000000000000e+00 0.000000000000e+00
7.562500000000e+02 6.553813450000e+00 0.000000000000e+00 0.000000000000e+00
7.565000000000e+02 6.121882321588e+00 0.000000000000e+00 0.000000000000e+00
7.567500000000e+02 5.421239306632e+00 0.000000000000e+00 0.000000000000e+00
7.570000000000e+02 4.563030793242e+00 0.000000000000e+00 0.000000000000e+00
7.572500000000e+02 3.673413521741e+00 0.000000000000e+00 0.000000000000e+00
7.575000000000e+02 2.876710093998e+00 0.000000000000e+00 0.000000000000e+00
7.577500000000e+02 2.279498475067e+00 0.000000000000e+00 0.000000000000e+00
7.580000000000e+02 1.957659301316e+00 0.000000000000e+00 0.000000000000e+00
7.582500000000e+02 1.947938157695e+00 0.000000000000e+00 0.000000000000e+00
7.585000000000e+02 2.244927817334e+00 0.000000000000e+00 0.000000000000e+00
7.587500000000e+02 2.803631025913e+00 0.000000000000e+00 0.000000000000e+00
7.590000000000e+02 3.547029599941e+00 0.000000000000e+00 0.000000000000e+00
7.592500000000e+02 4.377456870592e+00 0.000000000000e+00 0.000000000000e+00
7.595000000000e+02 5.190126308071e+00 0.000000000000e+00 0.000000000000e+00
7.597500000000e+02 5.886960231364e+00 0.000000000000e+00 0.000000000000e+00
7.600000000000e+02 6.388906230212e+00 0.000000000000e+00 0.000000000000e+00
7.602500000000e+02 6.645208451069e+00 0.000000000000e+00 0.000000000000e+00
7.605000000000e+02 6.638568878479e+00 0.000000000000e+00 0.000000000000e+00
7.607500000000e+02 6.385719989342e+00 0.000000000000e+00 0.000000000000e+00
7.610000000000e+02 5.933552016221e+00 0.000000000000e+00 0.000000000000e+00
7.612500000000e+02 5.351511979737e+00 0.000000000000e+00 0.000000000000e+00
7.615000000000e+02 4.721444349475e+00 0.000000000000e+00 0.000000000000e+00
7.617500000000e+02 4.126320889676e+00 0.000000000000e+00 0.000000000000e+00
7.620000000000e+02 3.639381874680e+00 0.000000000000e+00 0.000000000000e+00
7.622500000000e+02 3.315082532398e+00 0.000000000000e+00 0.000000000000e+00
7.625000000000e+02 3.182934169332e+00 0.000000000000e+00 0.000000000000e+00
7.627500000000e+02 3.244897683004e+00 0.000000000000e+00 0.000000000000e+00
7.630000000000e+02 3.476491107619e+00 0.000000000000e+00 0.000000000000e+00
7.632500000000e+02 3.831280725833e+00 0.000000000000e+00 0.000000000000e+00
7.635000000000e+02 4.248001320662e+00 0.000000000000e+00 0.000000000000e+00
7.637500000000e+02 4.659247246204e+00 0.000000000000e+00 0.000000000000e+00
7.640000000000e+02 5.000525603593e+00 0.000000000000e+00 0.000000000000e+00
7.642500000000e+02 5.218477497213e+00 0.000000000000e+00 0.000000000000e+00
7.645000000000e+02 5.277242507612e+00 0.000000000000e+00 0.000000000000e+00
7.647500000000e+02 5.162234971008e+00 0.000000000000e+00 0.000000000000e+00
7.650000000000e+02 4.880973678468e+00 0.000000000000e+00 0.000000000000e+00
7.652500000000e+02 4.461006582863e+00 0.000000000000e+00 0.000000000000e+00
7.655000000000e+02 3.945345804067e+00 0.000000000000e+00 0.000000000000e+00
7.657500000000e+02 3.386128762991e+00 0.000000000000e+00 0.000000000000e+00
7.660000000000e+02 2.837413804066e+00 0.000000000000e+00 0.000000000000e+00
7.662500000000e+02 2.348084183674e+00 0.000000000000e+00 0.000000000000e+00
7.665000000000e+02 1.955771189111e+00 0.000000000000e+00 0.000000000000e+00
7.667500000000e+02 1.682530373218e+00 0.000000000000e+00 0.000000000000e+00
7.670000000000e+02 1.532743117133e+00 0.000000000000e+00 0.000000000000e+00
7.672500000000e+02 1.493406897532e+00 0.000000000000e+00 0.000000000000e+00
7.675000000000e+02 1.536663563487e+00 0.000000000000e+00 0.000000000000e+00
7.677500000000e+02 1.624135822031e+00 0.000000000000e+00 0.000000000000e+00
7.680000000000e+02 1.712431579791e+00 0.000000000000e+00 0.000000000000e+00
7.682500000000e+02 1.759056919714e+00 0.000000000000e+00 0.000000000000e+00
7.685000000000e+02 1.727961669635e+00 0.000000000000e+00 0.000000000000e+00
7.687500000000e+02 1.594023763054e+00 0.000000000000e+00 0.000000000000e+00
7.690000000000e+02 1.345944691951e+00 0.000000000000e+00 0.000000000000e+00
7.692500000000e+02 9.872534237149e-01 0.000000000000e+00 0.000000000000e+00
7.695000000000e+02 5.353692389564e-01 0.000000000000e+00 0.000000000000e+00
7.697500000000e+02 1.892213899562e-02 0.000000000000e+00 0.000000000000e+00
7.700000000000e+02 -5.262579436507e-01 0.000000000000e+00 0.000000000000e+00
7.702500000000e+02 -1.061919803646e+00 0.000000000000e+00 0.000000000000e+00
7.705000000000e+02 -1.552298864264e+00 0.000000000000e+00 0.000000000000e+00
7.707500000000e+02 -1.968523357810e+00 0.000000000000e+00 0.000000000000e+00
7.710000000000e+02 -2.291974181211e+00 0.000000000000e+00 0.000000000000e+00
7.712500000000e+02 -2.516205173736e+00 0.000000000000e+00 0.000000000000e+00
7.715000000000e+02 -2.647225801241e+00 0.000000000000e+00 0.000000000000e+00
7.717500000000e+02 -2.702161690865e+00 0.000000000000e+00 0.000000000000e+00
7.720000000000e+02 -2.706513170063e+00 0.000000000000e+00 0.000000000000e+00
7.722500000000e+02 -2.690402925024e+00 0.000000000000e+00 0.000000000000e+00
7.725000000000e+02 -2.684321006400e+00 0.000000000000e+00 0.000000000000e+00
7.727500000000e+02 -2.714925727304e+00 0.000000000000e+00 0.000000000000e+00
7.730000000000e+02 -2.801438067026e+00 0.000000000000e+00 0.000000000000e+00
7.732500000000e+02 -2.953079363794e+00 0.000000000000e+00 0.000000000000e+00
7.735000000000e+02 -3.167859768181e+00 0.000000000000e+00 0.000000000000e+00
7.737500000000e+02 -3.432846951692e+00 0.000000000000e+00 0.000000000000e+00
7.740000000000e+02 -3.725853746413e+00 0.000000000000e+00 0.000000000000e+00
7.742500000000e+02 -4.018303737125e+00 0.000000000000e+00 0.000000000000e+00
7.745000000000e+02 -4.278887597516e+00 0.000000000000e+00 0.000000000000e+00
7.747500000000e+02 -4.477527986798e+00 0.000000000000e+00 0.000000000000e+00
7.750000000000e+02 -4.589138369790e+00 0.000000000000e+00 0.000000000000e+00
7.752500000000e+02 -4.596694571017e+00 0.000000000000e+00 0.000000000000e+00
7.755000000000e+02 -4.493232345342e+00 0.000000000000e+00 0.000000000000e+00
7.757500000000e+02 -4.282527253479e+00 0.000000000000e+00 0.000000000000e+00
7.760000000000e+02 -3.978386139673e+00 0.000000000000e+00 0.000000000000e+00
7.762500000000e+02 -3.602660271255e+00 0.000000000000e+00 0.000000000000e+00
7.765000000000e+02 -3.182255539068e+00 0.000000000000e+00 0.000000000000e+00
7.767500000000e+02 -2.745543851069e+00 0.000000000000e+00 0.000000000000e+00
7.770000000000e+02 -2.318655479828e+00 0.000000000000e+00 0.000000000000e+00
7.772500000000e+02 -1.922144951890e+00 0.000000000000e+00 0.000000000000e+00
7.775000000000e+02 -1.568471472685e+00 0.000000000000e+00 0.000000000000e+00
7.777500000000e+02 -1.260625574513e+00 0.000000000000e+00 0.000000000000e+00
7.780000000000e+02 -9.920808840523e-01 0.000000000000e+00 0.000000000000e+00
7.782500000000e+02 -7.480735816011e-01 0.000000000000e+00 0.000000000000e+00
7.785000000000e+02 -5.080353886520e-01 0.000000000000e+00 0.000000000000e+00
7.787500000000e+02 -2.488520659084e-01 0.000000000000e+00 0.000000000000e+00
7.790000000000e+02 5.149116341565e-02 0.000000000000e+00 0.000000000000e+00
7.792500000000e+02 4.103683265337e-01 0.000000000000e+00 0.000000000000e+00
7.795000000000e+02 8.375538049334e-01 0.000000000000e+00 0.000000000000e+00
7.797500000000e+02 1.333247437690e+00 0.000000000000e+00 0.000000000000e+00
7.800000000000e+02 1.887354714785e+00 0.000000000000e+00 0.000000000000e+00
7.802500000000e+02 2.480125998243e+00 0.000000000000e+00 0.000000000000e+00
7.805000000000e+02 3.084077183969e+00 0.000000000000e+00 0.000000000000e+00
7.807500000000e+02 3.666942659268e+00 0.000000000000e+00 0.000000000000e+00
7.810000000000e+02 4.195272971855e+00 0.000000000000e+00 0.000000000000e+00
7.812500000000e+02 4.638203127257e+00 0.000000000000e+00 0.000000000000e+00
7.815000000000e+02 4.970894774286e+00 0.000000000000e+00 0.000000000000e+00
7.817500000000e+02 5.177200026412e+00 0.000000000000e+00 0.000000000000e+00
7.820000000000e+02 5.251200485429e+00 0.000000000000e+00 0.000000000000e+00
7.822500000000e+02 5.197427970174e+00 0.000000000000e+00 0.000000000000e+00
7.825000000000e+02 5.029752777624e+00 0.000000000000e+00 0.000000000000e+00
7.827500000000e+02 4.769106565890e+00 0.000000000000e+00 0.000000000000e+00
7.830000000000e+02 4.440365310713e+00 0.000000000000e+00 0.000000000000e+00
7.832500000000e+02 4.068831443090e+00 0.000000000000e+00 0.000000000000e+00
7.835000000000e+02 3.676807479313e+00 0.000000000000e+00 0.000000000000e+00
7.837500000000e+02 3.280738733142e+00 0.000000000000e+00 0.000000000000e+00
7.840000000000e+02 2.889321936096e+00 0.000000000000e+00 0.000000000000e+00
7.842500000000e+02 2.502840814363e+00 0.000000000000e+00 0.000000000000e+00
7.845000000000e+02 2.113817569115e+00 0.000000000000e+00 0.000000000000e+00
7.847500000000e+02 1.708884568512e+00 0.000000000000e+00 0.000000000000e+00
7.850000000000e+02 1.271608981527e+00 0.000000000000e+00 0.000000000000e+00
7.852500000000e+02 7.858684121573e-01 0.000000000000e+00 0.000000000000e+00
7.855000000000e+02 2.392965914602e-01 0.000000000000e+00 0.000000000000e+00
7.857500000000e+02 -3.736940997004e-01 0.000000000000e+00 0.000000000000e+00
7.860000000000e+02 -1.049750305702e+00 0.000000000000e+00 0.000000000000e+00
7.862500000000e+02 -1.775595694214e+00 0.000000000000e+00 0.000000000000e+00
7.865000000000e+02 -2.528388041629e+00 0.000000000000e+00 0.000000000000e+00
7.867500000000e+02 -3.277390798835e+00 0.000000000000e+00 0.000000000000e+00
7.870000000000e+02 -3.986754648525e+00 0.000000000000e+00 0.000000000000e+00
7.872500000000e+02 -4.619053147552e+00 0.000000000000e+00 0.000000000000e+00
7.875000000000e+02 -5.139114535031e+00 0.000000000000e+00 0.000000000000e+00
7.877500000000e+02 -5.517653149705e+00 0.000000000000e+00 0.000000000000e+00
7.880000000000e+02 -5.734233688241e+00 0.000000000000e+00 0.000000000000e+00
7.882500000000e+02 -5.779195193470e+00 0.000000000000e+00 0.000000000000e+00
7.885000000000e+02 -5.654305701217e+00 0.000000000000e+00 0.000000000000e+00
7.887500000000e+02 -5.372092418816e+00 0.000000000000e+00 0.000000000000e+00
7.890000000000e+02 -4.953971615354e+00 0.000000000000e+00 0.000000000000e+00
7.892500000000e+02 -4.427461957858e+00 0.000000000000e+00 0.000000000000e+00
7.895000000000e+02 -3.822882700754e+00 0.000000000000e+00 0.000000000000e+00
7.897500000000e+02 -3.169997903299e+00 0.000000000000e+00 0.000000000000e+00
7.900000000000e+02 -2.495062022067e+00 0.000000000000e+00 0.000000000000e+00
7.902500000000e+02 -1.818652478973e+00 0.000000000000e+00 0.000000000000e+00
7.905000000000e+02 -1.154551867113e+00 0.000000000000e+00 0.000000000000e+00
7.907500000000e+02 -5.097845010278e-01 0.000000000000e+00 0.000000000000e+00
7.910000000000e+02 1.142579933838e-01 0.000000000000e+00 0.000000000000e+00
7.912500000000e+02 7.198249948973e-01 0.000000000000e+00 0.000000000000e+00
7.915000000000e+02 1.310294941061e+00 0.000000000000e+00 0.000000000000e+00
7.917500000000e+02 1.887559925973e+00 0.000000000000e+00 0.000000000000e+00
7.920000000000e+02 2.449733178003e+00 0.000000000000e+00 0.000000000000e+00
7.922500000000e+02 2.989553224776e+00 0.000000000000e+00 0.000000000000e+00
7.925000000000e+02 3.493752249222e+00 0.000000000000e+00 0.000000000000e+00
7.927500000000e+02 3.943511957342e+00 0.000000000000e+00 0.000000000000e+00
7.930000000000e+02 4.315969345162e+00 0.000000000000e+00 0.000000000000e+00
7.932500000000e+02 4.586580332170e+00 0.000000000000e+00 0.000000000000e+00
7.935000000000e+02 4.732023345514e+00 0.000000000000e+00 0.000000000000e+00
7.937500000000e+02 4.733245228308e+00 0.000000000000e+00 0.000000000000e+00
7.940000000000e+02 4.578229078459e+00 0.000000000000e+00 0.000000000000e+00
7.942500000000e+02 4.264100263594e+00 0.000000000000e+00 0.000000000000e+00
7.945000000000e+02 3.798276831875e+00 0.000000000000e+00 0.000000000000e+00
7.947500000000e+02 3.198500261264e+00 0.000000000000e+00 0.000000000000e+00
7.950000000000e+02 2.491732948683e+00 0.000000000000e+00 0.000000000000e+00
7.952500000000e+02 1.712058440705e+00 0.000000000000e+00 0.000000000000e+00
7.955000000000e+02 8.978481392312e-01 0.000000000000e+00 0.000000000000e+00
7.957500000000e+02 8.854667902578e-02 0.000000000000e+00 0.000000000000e+00
7.960000000000e+02 -6.785339823067e-01 0.000000000000e+00 0.000000000000e+00
7.962500000000e+02 -1.371038293173e+00 0.000000000000e+00 0.000000000000e+00
7.965000000000e+02 -1.963702046075e+00 0.000000000000e+00 0.000000000000e+00
7.967500000000e+02 -2.439597811354e+00 0.000000000000e+00 0.000000000000e+00
7.970000000000e+02 -2.790418545088e+00 0.000000000000e+00 0.000000000000e+00
7.972500000000e+02 -3.015858676774e+00 0.000000000000e+00 0.000000000000e+00
7.975000000000e+02 -3.122267774563e+00 0.000000000000e+00 0.000000000000e+00
7.977500000000e+02 -3.120835776948e+00 0.000000000000e+00 0.000000000000e+00
7.980000000000e+02 -3.025610003146e+00 0.000000000000e+00 0.000000000000e+00
7.982500000000e+02 -2.851638688458e+00 0.000000000000e+00 0.000000000000e+00
7.985000000000e+02 -2.613486756878e+00 0.000000000000e+00 0.000000000000e+00
7.987500000000e+02 -2.324286515874e+00 0.000000000000e+00 0.000000000000e+00
7.990000000000e+02 -1.995383319144e+00 0.000000000000e+00 0.000000000000e+00
7.992500000000e+02 -1.636530845166e+00 0.000000000000e+00 0.000000000000e+00
7.995000000000e+02 -1.256499153675e+00 0.000000000000e+00 0.000000000000e+00
7.997500000000e+02 -8.638950382899e-01 0.000000000000e+00 0.000000000000e+00
8.000000000000e+02 -4.679675026683e-01 0.000000000000e+00 0.000000000000e+00
8.002500000000e+02 -7.918445785233e-02 0.000000000000e+00 0.000000000000e+00
8.005000000000e+02 2.905834366653e-01 0.000000000000e+00 0.000000000000e+00
8.007500000000e+02 6.283586167960e-01 0.000000000000e+00 0.000000000000e+00
8.010000000000e+02 9.208275872938e-01 0.000000000000e+00 0.000000000000e+00
8.012500000000e+02 1.155492215486e+00 0.000000000000e+00 0.000000000000e+00
8.015000000000e+02 1.322032206671e+00 0.000000000000e+00 0.000000000000e+00
8.017500000000e+02 1.413663216092e+00 0.000000000000e+00 0.000000000000e+00
8.020000000000e+02 1.428263926848e+00 0.000000000000e+00 0.000000000000e+00
8.022500000000e+02 1.369071214500e+00 0.000000000000e+00 0.000000000000e+00
8.025000000000e+02 1.244800978967e+00 0.000000000000e+00 0.000000000000e+00
8.027500000000e+02 1.069133985169e+00 0.000000000000e+00 0.000000000000e+00
8.030000000000e+02 8.595981898954e-01 0.000000000000e+00 0.000000000000e+00
8.032500000000e+02 6.359671535265e-01 0.000000000000e+00 0.000000000000e+00
8.035000000000e+02 4.183646785634e-01 0.000000000000e+00 0.000000000000e+00
8.037500000000e+02 2.253081681045e-01 0.000000000000e+00 0.000000000000e+00
8.040000000000e+02 7.193130989655e-02 0.000000000000e+00 0.000000000000e+00
8.042500000000e+02 -3.140004642535e-02 0.000000000000e+00 0.000000000000e+00
8.045000000000e+02 -7.992172800988e-02 0.000000000000e+00 0.000000000000e+00
8.047500000000e+02 -7.467515701368e-02 0.000000000000e+00 0.000000000000e+00
8.050000000000e+02 -2.208751896619e-02 0.000000000000e+00 0.000000000000e+00
8.052500000000e+02 6.698474881405e-02 0.000000000000e+00 0.000000000000e+00
8.055000000000e+02 1.785981402616e-01 0.000000000000e+00 0.000000000000e+00
8.057500000000e+02 2.972608894707e-01 0.000000000000e+00 0.000000000000e+00
8.060000000000e+02 4.074716893731e-01 0.000000000000e+00 0.000000000000e+00
8.062500000000e+02 4.950836839041e-01 0.000000000000e+00 0.000000000000e+00
8.065000000000e+02 5.483654712012e-01 0.000000000000e+00 0.000000000000e+00
8.067500000000e+02 5.586922663368e-01 0.000000000000e+00 0.000000000000e+00
8.070000000000e+02 5.208654200304e-01 0.000000000000e+00 0.000000000000e+00
8.072500000000e+02 4.331156256912e-01 0.000000000000e+00 0.000000000000e+00
8.075000000000e+02 2.968846688367e-01 0.000000000000e+00 0.000000000000e+00
8.077500000000e+02 1.164962867894e-01 0.000000000000e+00 0.000000000000e+00
8.080000000000e+02 -1.011830247008e-01 0.000000000000e+00 0.000000000000e+00
8.082500000000e+02 -3.470244228317e-01 0.000000000000e+00 0.000000000000e+00
8.085000000000e+02 -6.098363797389e-01 0.000000000000e+00 0.000000000000e+00
8.087500000000e+02 -8.765130554513e-01 0.000000000000e+00 0.000000000000e+00
8.090000000000e+02 -1.132205474556e+00 0.000000000000e+00 0.000000000000e+00
8.092500000000e+02 -1.360617099377e+00 0.000000000000e+00 0.000000000000e+00
8.095000000000e+02 -1.544528373503e+00 0.000000000000e+00 0.000000000000e+00
8.097500000000e+02 -1.666630298178e+00 0.000000000000e+00 0.000000000000e+00
8.100000000000e+02 -1.710697273415e+00 0.000000000000e+00 0.000000000000e+00
8.102500000000e+02 -1.663061464678e+00 0.000000000000e+00 0.000000000000e+00
8.105000000000e+02 -1.514276013932e+00 0.000000000000e+00 0.000000000000e+00
8.107500000000e+02 -1.260785914987e+00 0.000000000000e+00 0.000000000000e+00
8.110000000000e+02 -9.063767698802e-01 0.000000000000e+00 0.000000000000e+00
8.112500000000e+02 -4.631541123690e-01 0.000000000000e+00 0.000000000000e+00
8.115000000000e+02 4.817361438617e-02 0.000000000000e+00 0.000000000000e+00
8.117500000000e+02 5.988758870358e-01 0.000000000000e+00 0.000000000000e+00
8.120000000000e+02 1.153718865401e+00 0.000000000000e+00 0.000000000000e+00
8.122500000000e+02 1.673380010177e+00 0.000000000000e+00 0.000000000000e+00
8.125000000000e+02 2.117592835986e+00 0.000000000000e+00 0.000000000000e+00
8.127500000000e+02 2.448742706804e+00 0.000000000000e+00 0.000000000000e+00
8.130000000000e+02 2.635548800827e+00 0.000000000000e+00 0.000000000000e+00
8.132500000000e+02 2.656423471765e+00 0.000000000000e+00 0.000000000000e+00
8.135000000000e+02 2.502107151084e+00 0.000000000000e+00 0.000000000000e+00
8.137500000000e+02 2.177236693174e+00 0.000000000000e+00 0.000000000000e+00
8.140000000000e+02 1.700612205108e+00 0.000000000000e+00 0.000000000000e+00
8.142500000000e+02 1.104069536434e+00 0.000000000000e+00 0.000000000000e+00
8.145000000000e+02 4.300250176305e-01 0.000000000000e+00 0.000000000000e+00
8.147500000000e+02 -2.720848757746e-01 0.000000000000e+00 0.000000000000e+00
8.150000000000e+02 -9.501140767370e-01 0.000000000000e+00 0.000000000000e+00
8.152500000000e+02 -1.553822182054e+00 0.000000000000e+00 0.000000000000e+00
8.155000000000e+02 -2.039311851305e+00 0.000000000000e+00 0.000000000000e+00
8.157500000000e+02 -2.372827196511e+00 0.000000000000e+00 0.000000000000e+00
8.160000000000e+02 -2.533528743835e+00 0.000000000000e+00 0.000000000000e+00
8.162500000000e+02 -2.514982027836e+00 0.000000000000e+00 0.000000000000e+00
8.165000000000e+02 -2.325246635796e+00 0.000000000000e+00 0.000000000000e+00
8.167500000000e+02 -1.985610637838e+00 0.000000000000e+00 0.000000000000e+00
8.170000000000e+02 -1.528161362339e+00 0.000000000000e+00 0.000000000000e+00
8.172500000000e+02 -9.924993485470e-01 0.000000000000e+00 0.000000000000e+00
8.175000000000e+02 -4.219748852136e-01 0.000000000000e+00 0.000000000000e+00
8.177500000000e+02 1.401506969761e-01 0.000000000000e+00 0.000000000000e+00
8.180000000000e+02 6.542431182686e-01 0.000000000000e+00 0.000000000000e+00
8.182500000000e+02 1.087224596583e+00 0.000000000000e+00 0.000000000000e+00
8.185000000000e+02 1.414683150973e+00 0.000000000000e+00 0.000000000000e+00
8.187500000000e+02 1.622059691848e+00 0.000000000000e+00 0.000000000000e+00
8.190000000000e+02 1.704916996073e+00 0.000000000000e+00 0.000000000000e+00
8.192500000000e+02 1.668383662370e+00 0.000000000000e+00 0.000000000000e+00
8.195000000000e+02 1.525928374288e+00 0.000000000000e+00 0.000000000000e+00
8.197500000000e+02 1.297651223083e+00 0.000000000000e+00 0.000000000000e+00
8.200000000000e+02 1.008281174510e+00 0.000000000000e+00 0.000000000000e+00
8.202500000000e+02 6.850486300419e-01 0.000000000000e+00 0.000000000000e+00
8.205000000000e+02 3.555692667757e-01 0.000000000000e+00 0.000000000000e+00
8.207500000000e+02 4.584072649275e-02 0.000000000000e+00 0.000000000000e+00
8.210000000000e+02 -2.215733631761e-01 0.000000000000e+00 0.000000000000e+00
8.212500000000e+02 -4.291111779360e-01 0.000000000000e+00 0.000000000000e+00
8.215000000000e+02 -5.654703945869e-01 0.000000000000e+00 0.000000000000e+00
8.217500000000e+02 -6.264819908354e-01 0.000000000000e+00 0.000000000000e+00
8.220000000000e+02 -6.155115993380e-01 0.000000000000e+00 0.000000000000e+00
8.222500000000e+02 -5.432927546406e-01 0.000000000000e+00 0.000000000000e+00
8.225000000000e+02 -4.271073505575e-01 0.000000000000e+00 0.000000000000e+00
8.227500000000e+02 -2.892655065655e-01 0.000000000000e+00 0.000000000000e+00
8.230000000000e+02 -1.549026291244e-01 0.000000000000e+00 0.000000000000e+00
8.232500000000e+02 -4.920199657998e-02 0.000000000000e+00 0.000000000000e+00
8.235000000000e+02 5.743976877583e-03 0.000000000000e+00 0.000000000000e+00
8.237500000000e+02 -5.881886773147e-03 0.000000000000e+00 0.000000000000e+00
8.240000000000e+02 -9.078728502477e-02 0.000000000000e+00 0.000000000000e+00
8.242500000000e+02 -2.445193525504e-01 0.000000000000e+00 0.000000000000e+00
8.245000000000e+02 -4.506075644597e-01 0.000000000000e+00 0.000000000000e+00
8.247500000000e+02 -6.812205148098e-01 0.000000000000e+00 0.000000000000e+00
8.250000000000e+02 -8.994979129949e-01 0.000000000000e+00 0.000000000000e+00
8.252500000000e+02 -1.063505909692e+00 0.000000000000e+00 0.000000000000e+00
8.255000000000e+02 -1.131520293118e+00 0.000000000000e+00 0.000000000000e+00
8.257500000000e+02 -1.068101517529e+00 0.000000000000e+00 0.000000000000e+00
8.260000000000e+02 -8.502259954536e-01 0.000000000000e+00 0.000000000000e+00
8.262500000000e+02 -4.726167925577e-01 0.000000000000e+00 0.000000000000e+00
8.265000000000e+02 4.859600433007e-02 0.000000000000e+00 0.000000000000e+00
8.267500000000e+02 6.746419699449e-01 0.000000000000e+00 0.000000000000e+00
8.270000000000e+02 1.345821563146e+00 0.000000000000e+00 0.000000000000e+00
8.272500000000e+02 1.986332791102e+00 0.000000000000e+00 0.000000000000e+00
8.275000000000e+02 2.511967738058e+00 0.000000000000e+00 0.000000000000e+00
8.277500000000e+02 2.839999445600e+00 0.000000000000e+00 0.000000000000e+00
8.280000000000e+02 2.900189347357e+00 0.000000000000e+00 0.000000000000e+00
8.282500000000e+02 2.645560346640e+00 0.000000000000e+00 0.000000000000e+00
8.285000000000e+02 2.061453458230e+00 0.000000000000e+00 0.000000000000e+00
8.287500000000e+02 1.171452039677e+00 0.000000000000e+00 0.000000000000e+00
8.290000000000e+02 3.902796457590e-02 0.000000000000e+00 0.000000000000e+00
8.292500000000e+02 -1.235778709726e+00 0.000000000000e+00 0.000000000000e+00
8.295000000000e+02 -2.524736703710e+00 0.000000000000e+00 0.000000000000e+00
8.297500000000e+02 -3.684277866195e+00 0.000000000000e+00 0.000000000000e+00
8.300000000000e+02 -4.571595728387e+00 0.000000000000e+00 0.000000000000e+00
8.302500000000e+02 -5.062208397951e+00 0.000000000000e+00 0.000000000000e+00
8.305000000000e+02 -5.066851116204e+00 0.000000000000e+00 0.000000000000e+00
8.307500000000e+02 -4.545465630689e+00 0.000000000000e+00 0.000000000000e+00
8.310000000000e+02 -3.516246288989e+00 0.000000000000e+00 0.000000000000e+00
8.312500000000e+02 -2.058183118797e+00 0.000000000000e+00 0.000000000000e+00
8.315000000000e+02 -3.062669337109e-01 0.000000000000e+00 0.000000000000e+00
8.317500000000e+02 1.560589156071e+00 0.000000000000e+00 0.000000000000e+00
8.320000000000e+02 3.337911465040e+00 0.000000000000e+00 0.000000000000e+00
8.322500000000e+02 4.818430604055e+00 0.000000000000e+00 0.000000000000e+00
8.325000000000e+02 5.816677869924e+00 0.000000000000e+00 0.000000000000e+00
8.327500000000e+02 6.192442207829e+00 0.000000000000e+00 0.000000000000e+00
8.330000000000e+02 5.870080636433e+00 0.000000000000e+00 0.000000000000e+00
8.332500000000e+02 4.851028151732e+00 0.000000000000e+00 0.000000000000e+00
8.335000000000e+02 3.217570869624e+00 0.000000000000e+00 0.000000000000e+00
8.337500000000e+02 1.126953669122e+00 0.000000000000e+00 0.000000000000e+00
8.340000000000e+02 -1.203926624605e+00 0.000000000000e+00 0.000000000000e+00
8.342500000000e+02 -3.521785750307e+00 0.000000000000e+00 0.000000000000e+00
8.345000000000e+02 -5.565642554154e+00 0.000000000000e+00 0.000000000000e+00
8.347500000000e+02 -7.097606448771e+00 0.000000000000e+00 0.000000000000e+00
8.350000000000e+02 -7.932028892935e+00 0.000000000000e+00 0.000000000000e+00
8.352500000000e+02 -7.959344909127e+00 0.000000000000e+00 0.000000000000e+00
8.355000000000e+02 -7.161462869850e+00 0.000000000000e+00 0.000000000000e+00
8.357500000000e+02 -5.616514842986e+00 0.000000000000e+00 0.000000000000e+00
8.360000000000e+02 -3.492046756999e+00 0.000000000000e+00 0.000000000000e+00
8.362500000000e+02 -1.027153633233e+00 0.000000000000e+00 0.000000000000e+00
8.365000000000e+02 1.494529712399e+00 0.000000000000e+00 0.000000000000e+00
8.367500000000e+02 3.777870456651e+00 0.000000000000e+00 0.000000000000e+00
8.370000000000e+02 5.551363195963e+00 0.000000000000e+00 0.000000000000e+00
8.372500000000e+02 6.600036104654e+00 0.000000000000e+00 0.000000000000e+00
8.375000000000e+02 6.792021311051e+00 0.000000000000e+00 0.000000000000e+00
8.377500000000e+02 6.095388161108e+00 0.000000000000e+00 0.000000000000e+00
8.380000000000e+02 4.583000878376e+00 0.000000000000e+00 0.000000000000e+00
8.382500000000e+02 2.424631243549e+00 0.000000000000e+00 0.000000000000e+00
8.385000000000e+02 -1.328518521267e-01 0.000000000000e+00 0.000000000000e+00
8.387500000000e+02 -2.794884169717e+00 0.000000000000e+00 0.000000000000e+00
8.390000000000e+02 -5.254634789672e+00 0.000000000000e+00 0.000000000000e+00
8.392500000000e+02 -7.230104762394e+00 0.000000000000e+00 0.000000000000e+00
8.395000000000e+02 -8.498293832164e+00 0.000000000000e+00 0.000000000000e+00
8.397500000000e+02 -8.922173058298e+00 0.000000000000e+00 0.000000000000e+00
8.400000000000e+02 -8.467086869606e+00 0.000000000000e+00 0.000000000000e+00
8.402500000000e+02 -7.204529420344e+00 0.000000000000e+00 0.000000000000e+00
8.405000000000e+02 -5.302829025043e+00 0.000000000000e+00 0.000000000000e+00
8.407500000000e+02 -3.005926950152e+00 0.000000000000e+00 0.000000000000e+00
8.410000000000e+02 -6.029396955304e-01 0.000000000000e+00 0.000000000000e+00
8.412500000000e+02 1.607647290137e+00 0.000000000000e+00 0.000000000000e+00
8.415000000000e+02 3.354641597100e+00 0.000000000000e+00 0.000000000000e+00
8.417500000000e+02 4.427063086174e+00 0.000000000000e+00 0.000000000000e+00
8.420000000000e+02 4.699225315537e+00 0.000000000000e+00 0.000000000000e+00
8.422500000000e+02 4.144909224044e+00 0.000000000000e+00 0.000000000000e+00
8.425000000000e+02 2.838970656242e+00 0.000000000000e+00 0.000000000000e+00
8.427500000000e+02 9.463360472007e-01 0.000000000000e+00 0.000000000000e+00
8.430000000000e+02 -1.300055932586e+00 0.000000000000e+00 0.000000000000e+00
8.432500000000e+02 -3.629422522660e+00 0.000000000000e+00 0.000000000000e+00
8.435000000000e+02 -5.767478813119e+00 0.000000000000e+00 0.000000000000e+00
8.437500000000e+02 -7.470544757012e+00 0.000000000000e+00 0.000000000000e+00
8.440000000000e+02 -8.555109824093e+00 0.000000000000e+00 0.000000000000e+00
8.442500000000e+02 -8.919202297638e+00 0.000000000000e+00 0.000000000000e+00
8.445000000000e+02 -8.553024641998e+00 0.000000000000e+00 0.000000000000e+00
8.447500000000e+02 -7.537738599785e+00 0.000000000000e+00 0.000000000000e+00
8.450000000000e+02 -6.032823429143e+00 0.000000000000e+00 0.000000000000e+00
8.452500000000e+02 -4.253885338485e+00 0.000000000000e+00 0.000000000000e+00
8.455000000000e+02 -2.443977789942e+00 0.000000000000e+00 0.000000000000e+00
8.457500000000e+02 -8.422523488868e-01 0.000000000000e+00 0.000000000000e+00
8.460000000000e+02 3.459920756567e-01 0.000000000000e+00 0.000000000000e+00
8.462500000000e+02 9.740784560166e-01 0.000000000000e+00 0.000000000000e+00
8.465000000000e+02 9.705241915396e-01 0.000000000000e+00 0.000000000000e+00
8.467500000000e+02 3.455410278617e-01 0.000000000000e+00 0.000000000000e+00
8.470000000000e+02 -8.130615567150e-01 0.000000000000e+00 0.000000000000e+00
8.472500000000e+02 -2.353711024746e+00 0.000000000000e+00 0.000000000000e+00
8.475000000000e+02 -4.082555136919e+00 0.000000000000e+00 0.000000000000e+00
8.477500000000e+02 -5.789582166067e+00 0.000000000000e+00 0.000000000000e+00
8.480000000000e+02 -7.275864056492e+00 0.000000000000e+00 0.000000000000e+00
8.482500000000e+02 -8.378380093194e+00 0.000000000000e+00 0.000000000000e+00
8.485000000000e+02 -8.989312735401e+00 0.000000000000e+00 0.000000000000e+00
8.487500000000e+02 -9.067532215924e+00 0.000000000000e+00 0.000000000000e+00
8.490000000000e+02 -8.641081135664e+00 0.000000000000e+00 0.000000000000e+00
8.492500000000e+02 -7.800681671060e+00 0.000000000000e+00 0.000000000000e+00
8.495000000000e+02 -6.685452888722e+00 0.000000000000e+00 0.000000000000e+00
8.497500000000e+02 -5.462992496836e+00 0.000000000000e+00 0.000000000000e+00
8.500000000000e+02 -4.306626168252e+00 0.000000000000e+00 0.000000000000e+00
8.502500000000e+02 -3.372884789863e+00 0.000000000000e+00 0.000000000000e+00
8.505000000000e+02 -2.782116648609e+00 0.000000000000e+00 0.000000000000e+00
8.507500000000e+02 -2.604613782159e+00 0.000000000000e+00 0.000000000000e+00
8.510000000000e+02 -2.853813843577e+00 0.000000000000e+00 0.000000000000e+00
8.512500000000e+02 -3.487150309339e+00 0.000000000000e+00 0.000000000000e+00
8.515000000000e+02 -4.414101957108e+00 0.000000000000e+00 0.000000000000e+00
8.517500000000e+02 -5.510073298041e+00 0.000000000000e+00 0.000000000000e+00
8.520000000000e+02 -6.634037810156e+00 0.000000000000e+00 0.000000000000e+00
8.522500000000e+02 -7.647478073237e+00 0.000000000000e+00 0.000000000000e+00
8.525000000000e+02 -8.432100323027e+00 0.000000000000e+00 0.000000000000e+00
8.527500000000e+02 -8.904077674800e+00 0.000000000000e+00 0.000000000000e+00
8.530000000000e+02 -9.023134675638e+00 0.000000000000e+00 0.000000000000e+00
8.532500000000e+02 -8.795539361247e+00 0.000000000000e+00 0.000000000000e+00
8.535000000000e+02 -8.270909246154e+00 0.000000000000e+00 0.000000000000e+00
8.537500000000e+02 -7.533549931516e+00 0.000000000000e+00 0.000000000000e+00
8.540000000000e+02 -6.689723732505e+00 0.000000000000e+00 0.000000000000e+00
8.542500000000e+02 -5.852708139275e+00 0.000000000000e+00 0.000000000000e+00
8.545000000000e+02 -5.127699906450e+00 0.000000000000e+00 0.000000000000e+00
8.547500000000e+02 -4.598537654980e+00 0.000000000000e+00 0.000000000000e+00
8.550000000000e+02 -4.317879016845e+00 0.000000000000e+00 0.000000000000e+00
8.552500000000e+02 -4.301934694791e+00 0.000000000000e+00 0.000000000000e+00
8.555000000000e+02 -4.530211438993e+00 0.000000000000e+00 0.000000000000e+00
8.557500000000e+02 -4.950040117605e+00 0.000000000000e+00 0.000000000000e+00
8.560000000000e+02 -5.485053561730e+00 0.000000000000e+00 0.000000000000e+00
8.562500000000e+02 -6.046308253915e+00 0.000000000000e+00 0.000000000000e+00
8.565000000000e+02 -6.544468179383e+00 0.000000000000e+00 0.000000000000e+00
8.567500000000e+02 -6.901413819909e+00 0.000000000000e+00 0.000000000000e+00
8.570000000000e+02 -7.059799694920e+00 0.000000000000e+00 0.000000000000e+00
8.572500000000e+02 -6.989427505760e+00 0.000000000000e+00 0.000000000000e+00
8.575000000000e+02 -6.689774222390e+00 0.000000000000e+00 0.000000000000e+00
8.577500000000e+02 -6.188547095514e+00 0.000000000000e+00 0.000000000000e+00
8.580000000000e+02 -5.536658304114e+00 0.000000000000e+00 0.000000000000e+00
8.582500000000e+02 -4.800454092256e+00 0.000000000000e+00 0.000000000000e+00
8.585000000000e+02 -4.052344061281e+00 0.000000000000e+00 0.000000000000e+00
8.587500000000e+02 -3.361122932775e+00 0.000000000000e+00 0.000000000000e+00
8.590000000000e+02 -2.783249728600e+00 0.000000000000e+00 0.000000000000e+00
8.592500000000e+02 -2.356160958371e+00 0.000000000000e+00 0.000000000000e+00
8.595000000000e+02 -2.094377959074e+00 0.000000000000e+00 0.000000000000e+00
8.597500000000e+02 -1.988771382888e+00 0.000000000000e+00 0.000000000000e+00
8.600000000000e+02 -2.008922966022e+00 0.000000000000e+00 0.000000000000e+00
8.602500000000e+02 -2.108131298682e+00 0.000000000000e+00 0.000000000000e+00
8.605000000000e+02 -2.230292711379e+00 0.000000000000e+00 0.000000000000e+00
8.607500000000e+02 -2.317686451218e+00 0.000000000000e+00 0.000000000000e+00
8.610000000000e+02 -2.318624623987e+00 0.000000000000e+00 0.000000000000e+00
8.612500000000e+02 -2.193993719184e+00 0.000000000000e+00 0.000000000000e+00
8.615000000000e+02 -1.921900718498e+00 0.000000000000e+00 0.000000000000e+00
8.617500000000e+02 -1.499913469022e+00 0.000000000000e+00 0.000000000000e+00
8.620000000000e+02 -9.447131045254e-01 0.000000000000e+00 0.000000000000e+00
8.622500000000e+02 -2.893123600674e-01 0.000000000000e+00 0.000000000000e+00
8.625000000000e+02 4.217046294695e-01 0.000000000000e+00 0.000000000000e+00
8.627500000000e+02 1.138234010527e+00 0.000000000000e+00 0.000000000000e+00
8.630000000000e+02 1.811172813955e+00 0.000000000000e+00 0.000000000000e+00
8.632500000000e+02 2.398558993292e+00 0.000000000000e+00 0.000000000000e+00
8.635000000000e+02 2.870561874015e+00 0.000000000000e+00 0.000000000000e+00
8.637500000000e+02 3.212727561212e+00 0.000000000000e+00 0.000000000000e+00
8.640000000000e+02 3.427125473069e+00 0.000000000000e+00 0.000000000000e+00
8.642500000000e+02 3.531319466507e+00 0.000000000000e+00 0.000000000000e+00
8.645000000000e+02 3.555364502267e+00 0.000000000000e+00 0.000000000000e+00
8.647500000000e+02 3.537273207711e+00 0.000000000000e+00 0.000000000000e+00
8.650000000000e+02 3.517577086121e+00 0.000000000000e+00 0.000000000000e+00
8.652500000000e+02 3.533704127533e+00 0.000000000000e+00 0.000000000000e+00
8.655000000000e+02 3.614898589870e+00 0.000000000000e+00 0.000000000000e+00
8.657500000000e+02 3.778321726051e+00 0.000000000000e+00 0.000000000000e+00
8.660000000000e+02 4.026807268470e+00 0.000000000000e+00 0.000000000000e+00
8.662500000000e+02 4.348524800409e+00 0.000000000000e+00 0.000000000000e+00
8.665000000000e+02 4.718556340251e+00 0.000000000000e+00 0.000000000000e+00
8.667500000000e+02 5.102147905227e+00 0.000000000000e+00 0.000000000000e+00
8.670000000000e+02 5.459188802765e+00 0.000000000000e+00 0.000000000000e+00
8.672500000000e+02 5.749322484266e+00 0.000000000000e+00 0.000000000000e+00
8.675000000000e+02 5.937021766541e+00 0.000000000000e+00 0.000000000000e+00
8.677500000000e+02 5.995975979293e+00 0.000000000000e+00 0.000000000000e+00
8.680000000000e+02 5.912235265842e+00 0.000000000000e+00 0.000000000000e+00
8.682500000000e+02 5.685724639749e+00 0.000000000000e+00 0.000000000000e+00
8.685000000000e+02 5.329955618822e+00 0.000000000000e+00 0.000000000000e+00
8.687500000000e+02 4.869998552144e+00 0.000000000000e+00 0.000000000000e+00
8.690000000000e+02 4.339003937874e+00 0.000000000000e+00 0.000000000000e+00
8.692500000000e+02 3.773747289522e+00 0.000000000000e+00 0.000000000000e+00
8.695000000000e+02 3.209795654877e+00 0.000000000000e+00 0.000000000000e+00
8.697500000000e+02 2.676938984734e+00 0.000000000000e+00 0.000000000000e+00
8.700000000000e+02 2.195490531765e+00 0.000000000000e+00 0.000000000000e+00
8.702500000000e+02 1.773942527565e+00 0.000000000000e+00 0.000000000000e+00
8.705000000000e+02 1.408281965858e+00 0.000000000000e+00 0.000000000000e+00
8.707500000000e+02 1.083050134590e+00 0.000000000000e+00 0.000000000000e+00
8.710000000000e+02 7.739975749899e-01 0.000000000000e+00 0.000000000000e+00
8.712500000000e+02 4.519739035907e-01 0.000000000000e+00 0.000000000000e+00
8.715000000000e+02 8.752744647273e-02 0.000000000000e+00 0.000000000000e+00
8.717500000000e+02 -3.444052380292e-01 0.000000000000e+00 0.000000000000e+00
8.720000000000e+02 -8.603523802523e-01 0.000000000000e+00 0.000000000000e+00
8.722500000000e+02 -1.465263256629e+00 0.000000000000e+00 0.000000000000e+00
8.725000000000e+02 -2.150981711348e+00 0.000000000000e+00 0.000000000000e+00
8.727500000000e+02 -2.896448751266e+00 0.000000000000e+00 0.000000000000e+00
8.730000000000e+02 -3.669615161234e+00 0.000000000000e+00 0.000000000000e+00
8.732500000000e+02 -4.430816478060e+00 0.000000000000e+00 0.000000000000e+00
8.735000000000e+02 -5.137167058534e+00 0.000000000000e+00 0.000000000000e+00
8.737500000000e+02 -5.747393837567e+00 0.000000000000e+00 0.000000000000e+00
8.740000000000e+02 -6.226472243697e+00 0.000000000000e+00 0.000000000000e+00
8.742500000000e+02 -6.549454682758e+00 0.000000000000e+00 0.000000000000e+00
8.745000000000e+02 -6.703992421153e+00 0.000000000000e+00 0.000000000000e+00
8.747500000000e+02 -6.691229755743e+00 0.000000000000e+00 0.000000000000e+00
8.750000000000e+02 -6.524970913059e+00 0.000000000000e+00 0.000000000000e+00
8.752500000000e+02 -6.229254996130e+00 0.000000000000e+00 0.000000000000e+00
8.755000000000e+02 -5.834690372715e+00 0.000000000000e+00 0.000000000000e+00
8.757500000000e+02 -5.374067520524e+00 0.000000000000e+00 0.000000000000e+00
8.760000000000e+02 -4.877865424757e+00 0.000000000000e+00 0.000000000000e+00
8.762500000000e+02 -4.370277857292e+00 0.000000000000e+00 0.000000000000e+00
8.765000000000e+02 -3.866310621333e+00 0.000000000000e+00 0.000000000000e+00
8.767500000000e+02 -3.370349433461e+00 0.000000000000e+00 0.000000000000e+00
8.770000000000e+02 -2.876391414236e+00 0.000000000000e+00 0.000000000000e+00
8.772500000000e+02 -2.369899750038e+00 0.000000000000e+00 0.000000000000e+00
8.775000000000e+02 -1.831013309109e+00 0.000000000000e+00 0.000000000000e+00
8.777500000000e+02 -1.238652444957e+00 0.000000000000e+00 0.000000000000e+00
8.780000000000e+02 -5.749353622811e-01 0.000000000000e+00 0.000000000000e+00
8.782500000000e+02 1.707261242360e-01 0.000000000000e+00 0.000000000000e+00
8.785000000000e+02 9.984405302479e-01 0.000000000000e+00 0.000000000000e+00
8.787500000000e+02 1.896025628402e+00 0.000000000000e+00 0.000000000000e+00
8.790000000000e+02 2.838849396395e+00 0.000000000000e+00 0.000000000000e+00
8.792500000000e+02 3.791373565829e+00 0.000000000000e+00 0.000000000000e+00
8.795000000000e+02 4.710217217292e+00 0.000000000000e+00 0.000000000000e+00
8.797500000000e+02 5.548350434663e+00 0.000000000000e+00 0.000000000000e+00
8.800000000000e+02 6.259874990629e+00 0.000000000000e+00 0.000000000000e+00
8.802500000000e+02 6.804771365970e+00 0.000000000000e+00 0.000000000000e+00
8.805000000000e+02 7.152999453980e+00 0.000000000000e+00 0.000000000000e+00
8.807500000000e+02 7.287432365590e+00 0.000000000000e+00 0.000000000000e+00
8.810000000000e+02 7.205265372111e+00 0.000000000000e+00 0.000000000000e+00
8.812500000000e+02 6.917751942944e+00 0.000000000000e+00 0.000000000000e+00
8.815000000000e+02 6.448346335012e+00 0.000000000000e+00 0.000000000000e+00
8.817500000000e+02 5.829545325588e+00 0.000000000000e+00 0.000000000000e+00
8.820000000000e+02 5.098890816312e+00 0.000000000000e+00 0.000000000000e+00
8.822500000000e+02 4.294697026919e+00 0.000000000000e+00 0.000000000000e+00
8.825000000000e+02 3.452087413257e+00 0.000000000000e+00 0.000000000000e+00
8.827500000000e+02 2.599865396242e+00 0.000000000000e+00 0.000000000000e+00
8.830000000000e+02 1.758609292137e+00 0.000000000000e+00 0.000000000000e+00
8.832500000000e+02 9.401955022844e-01 0.000000000000e+00 0.000000000000e+00
8.835000000000e+02 1.487423088480e-01 0.000000000000e+00 0.000000000000e+00
8.837500000000e+02 -6.172399296338e-01 0.000000000000e+00 0.000000000000e+00
8.840000000000e+02 -1.361878359919e+00 0.000000000000e+00 0.000000000000e+00
8.842500000000e+02 -2.088646445090e+00 0.000000000000e+00 0.000000000000e+00
8.845000000000e+02 -2.797290621675e+00 0.000000000000e+00 0.000000000000e+00
8.847500000000e+02 -3.481473863304e+00 0.000000000000e+00 0.000000000000e+00
8.850000000000e+02 -4.127523657269e+00 0.000000000000e+00 0.000000000000e+00
8.852500000000e+02 -4.714505297747e+00 0.000000000000e+00 0.000000000000e+00
8.855000000000e+02 -5.215644358481e+00 0.000000000000e+00 0.000000000000e+00
8.857500000000e+02 -5.600923361722e+00 0.000000000000e+00 0.000000000000e+00
8.860000000000e+02 -5.840505496870e+00 0.000000000000e+00 0.000000000000e+00
8.862500000000e+02 -5.908517011224e+00 0.000000000000e+00 0.000000000000e+00
8.865000000000e+02 -5.786666187464e+00 0.000000000000e+00 0.000000000000e+00
8.867500000000e+02 -5.467197305744e+00 0.000000000000e+00 0.000000000000e+00
8.870000000000e+02 -4.954768613676e+00 0.000000000000e+00 0.000000000000e+00
8.872500000000e+02 -4.266990099659e+00 0.000000000000e+00 0.000000000000e+00
8.875000000000e+02 -3.433538040091e+00 0.000000000000e+00 0.000000000000e+00
8.877500000000e+02 -2.493952659805e+00 0.000000000000e+00 0.000000000000e+00
8.880000000000e+02 -1.494396003425e+00 0.000000000000e+00 0.000000000000e+00
8.882500000000e+02 -4.837757465803e-01 0.000000000000e+00 0.000000000000e+00
8.885000000000e+02 4.902897238921e-01 0.000000000000e+00 0.000000000000e+00
8.887500000000e+02 1.385187062812e+00 0.000000000000e+00 0.000000000000e+00
8.890000000000e+02 2.166289274251e+00 0.000000000000e+00 0.000000000000e+00
8.892500000000e+02 2.808903941549e+00 0.000000000000e+00 0.000000000000e+00
8.895000000000e+02 3.299041818671e+00 0.000000000000e+00 0.000000000000e+00
8.897500000000e+02 3.633023608974e+00 0.000000000000e+00 0.000000000000e+00
8.900000000000e+02 3.816095367462e+00 0.000000000000e+00 0.000000000000e+00
8.902500000000e+02 3.860342299854e+00 0.000000000000e+00 0.000000000000e+00
8.905000000000e+02 3.782261001671e+00 0.000000000000e+00 0.000000000000e+00
8.907500000000e+02 3.600363461250e+00 0.000000000000e+00 0.000000000000e+00
8.910000000000e+02 3.333143329156e+00 0.000000000000e+00 0.000000000000e+00
8.912500000000e+02 2.997645316230e+00 0.000000000000e+00 0.000000000000e+00
8.915000000000e+02 2.608758134322e+00 0.000000000000e+00 0.000000000000e+00
8.917500000000e+02 2.179220233218e+00 0.000000000000e+00 0.000000000000e+00
8.920000000000e+02 1.720206699678e+00 0.000000000000e+00 0.000000000000e+00
8.922500000000e+02 1.242273698078e+00 0.000000000000e+00 0.000000000000e+00
8.925000000000e+02 7.563872149412e-01 0.000000000000e+00 0.000000000000e+00
8.927500000000e+02 2.747619914558e-01 0.000000000000e+00 0.000000000000e+00
8.930000000000e+02 -1.887171359566e-01 0.000000000000e+00 0.000000000000e+00
8.932500000000e+02 -6.186346899348e-01 0.000000000000e+00 0.000000000000e+00
8.935000000000e+02 -9.987800163889e-01 0.000000000000e+00 0.000000000000e+00
8.937500000000e+02 -1.313400793636e+00 0.000000000000e+00 0.000000000000e+00
8.940000000000e+02 -1.548796912836e+00 0.000000000000e+00 0.000000000000e+00
8.942500000000e+02 -1.695006975352e+00 0.000000000000e+00 0.000000000000e+00
8.945000000000e+02 -1.747310349408e+00 0.000000000000e+00 0.000000000000e+00
8.947500000000e+02 -1.707283679663e+00 0.000000000000e+00 0.000000000000e+00
8.950000000000e+02 -1.583209168097e+00 0.000000000000e+00 0.000000000000e+00
8.952500000000e+02 -1.389723369785e+00 0.000000000000e+00 0.000000000000e+00
8.955000000000e+02 -1.146705117714e+00 0.000000000000e+00 0.000000000000e+00
8.957500000000e+02 -8.775122504847e-01 0.000000000000e+00 0.000000000000e+00
8.960000000000e+02 -6.067718734245e-01 0.000000000000e+00 0.000000000000e+00
8.962500000000e+02 -3.579935137603e-01 0.000000000000e+00 0.000000000000e+00
8.965000000000e+02 -1.512992982516e-01 0.000000000000e+00 0.000000000000e+00
8.967500000000e+02 -1.547127025338e-03 0.000000000000e+00 0.000000000000e+00
8.970000000000e+02 8.293459210096e-02 0.000000000000e+00 0.000000000000e+00
8.972500000000e+02 1.008690780646e-01 0.000000000000e+00 0.000000000000e+00
8.975000000000e+02 5.778117963616e-02 0.000000000000e+00 0.000000000000e+00
8.977500000000e+02 -3.495162132272e-02 0.000000000000e+00 0.000000000000e+00
8.980000000000e+02 -1.615878040955e-01 0.000000000000e+00 0.000000000000e+00
8.982500000000e+02 -3.038325621055e-01 0.000000000000e+00 0.000000000000e+00
8.985000000000e+02 -4.427308881274e-01 0.000000000000e+00 0.000000000000e+00
8.987500000000e+02 -5.604178168645e-01 0.000000000000e+00 0.000000000000e+00
8.990000000000e+02 -6.415476533915e-01 0.000000000000e+00 0.000000000000e+00
8.992500000000e+02 -6.742935538169e-01 0.000000000000e+00 0.000000000000e+00
8.995000000000e+02 -6.508877360201e-01 0.000000000000e+00 0.000000000000e+00
8.997500000000e+02 -5.677466960983e-01 0.000000000000e+00 0.000000000000e+00
9.000000000000e+02 -4.252823340108e-01 0.000000000000e+00 0.000000000000e+00
9.002500000000e+02 -2.275297103263e-01 0.000000000000e+00 0.000000000000e+00
9.005000000000e+02 1.827871138004e-02 0.000000000000e+00 0.000000000000e+00
9.007500000000e+02 3.020922013519e-01 0.000000000000e+00 0.000000000000e+00
9.010000000000e+02 6.113254358905e-01 0.000000000000e+00 0.000000000000e+00
9.012500000000e+02 9.310593142655e-01 0.000000000000e+00 0.000000000000e+00
9.015000000000e+02 1.244229655838e+00 0.000000000000e+00 0.000000000000e+00
9.017500000000e+02 1.531916189247e+00 0.000000000000e+00 0.000000000000e+00
9.020000000000e+02 1.773859137039e+00 0.000000000000e+00 0.000000000000e+00
9.022500000000e+02 1.949313246809e+00 0.000000000000e+00 0.000000000000e+00
9.025000000000e+02 2.038299743538e+00 0.000000000000e+00 0.000000000000e+00
9.027500000000e+02 2.023241971349e+00 0.000000000000e+00 0.000000000000e+00
9.030000000000e+02 1.890882352070e+00 0.000000000000e+00 0.000000000000e+00
9.032500000000e+02 1.634292087940e+00 0.000000000000e+00 0.000000000000e+00
9.035000000000e+02 1.254717134881e+00 0.000000000000e+00 0.000000000000e+00
9.037500000000e+02 7.629689407098e-01 0.000000000000e+00 0.000000000000e+00
9.040000000000e+02 1.800764626226e-01 0.000000000000e+00 0.000000000000e+00
9.042500000000e+02 -4.630291400535e-01 0.000000000000e+00 0.000000000000e+00
9.045000000000e+02 -1.126927590676e+00 0.000000000000e+00 0.000000000000e+00
9.047500000000e+02 -1.766220253737e+00 0.000000000000e+00 0.000000000000e+00
9.050000000000e+02 -2.332992325013e+00 0.000000000000e+00 0.000000000000e+00
9.052500000000e+02 -2.780938957186e+00 0.000000000000e+00 0.000000000000e+00
9.055000000000e+02 -3.069752564470e+00 0.000000000000e+00 0.000000000000e+00
9.057500000000e+02 -3.169297822518e+00 0.000000000000e+00 0.000000000000e+00
9.060000000000e+02 -3.063087712063e+00 0.000000000000e+00 0.000000000000e+00
9.062500000000e+02 -2.750623663985e+00 0.000000000000e+00 0.000000000000e+00
9.065000000000e+02 -2.248271966256e+00 0.000000000000e+00 0.000000000000e+00
9.067500000000e+02 -1.588505014690e+00 0.000000000000e+00 0.000000000000e+00
9.070000000000e+02 -8.175205714229e-01 0.000000000000e+00 0.000000000000e+00
9.072500000000e+02 8.558701838326e-03 0.000000000000e+00 0.000000000000e+00
9.075000000000e+02 8.285343465207e-01 0.000000000000e+00 0.000000000000e+00
9.077500000000e+02 1.581532637923e+00 0.000000000000e+00 0.000000000000e+00
9.080000000000e+02 2.212392733954e+00 0.000000000000e+00 0.000000000000e+00
9.082500000000e+02 2.676480321246e+00 0.000000000000e+00 0.000000000000e+00
9.085000000000e+02 2.943434102038e+00 0.000000000000e+00 0.000000000000e+00
9.087500000000e+02 2.999480007831e+00 0.000000000000e+00 0.000000000000e+00
9.090000000000e+02 2.848116234663e+00 0.000000000000e+00 0.000000000000e+00
9.092500000000e+02 2.509158526140e+00 0.000000000000e+00 0.000000000000e+00
9.095000000000e+02 2.016315218777e+00 0.000000000000e+00 0.000000000000e+00
9.097500000000e+02 1.413612743771e+00 0.000000000000e+00 0.000000000000e+00
9.100000000000e+02 7.510967762739e-01 0.000000000000e+00 0.000000000000e+00
9.102500000000e+02 8.028153313221e-02 0.000000000000e+00 0.000000000000e+00
9.105000000000e+02 -5.501921833950e-01 0.000000000000e+00 0.000000000000e+00
9.107500000000e+02 -1.098294387188e+00 0.000000000000e+00 0.000000000000e+00
9.110000000000e+02 -1.531447343733e+00 0.000000000000e+00 0.000000000000e+00
9.112500000000e+02 -1.828305839776e+00 0.000000000000e+00 0.000000000000e+00
9.115000000000e+02 -1.979439836945e+00 0.000000000000e+00 0.000000000000e+00
9.117500000000e+02 -1.986996715714e+00 0.000000000000e+00 0.000000000000e+00
9.120000000000e+02 -1.863505591933e+00 0.000000000000e+00 0.000000000000e+00
9.122500000000e+02 -1.630035963352e+00 0.000000000000e+00 0.000000000000e+00
9.125000000000e+02 -1.313936931261e+00 0.000000000000e+00 0.000000000000e+00
9.127500000000e+02 -9.463674073603e-01 0.000000000000e+00 0.000000000000e+00
9.130000000000e+02 -5.597925826630e-01 0.000000000000e+00 0.000000000000e+00
9.132500000000e+02 -1.855801125862e-01 0.000000000000e+00 0.000000000000e+00
9.135000000000e+02 1.482071314025e-01 0.000000000000e+00 0.000000000000e+00
9.137500000000e+02 4.187476376883e-01 0.000000000000e+00 0.000000000000e+00
9.140000000000e+02 6.100584171738e-01 0.000000000000e+00 0.000000000000e+00
9.142500000000e+02 7.141743645022e-01 0.000000000000e+00 0.000000000000e+00
9.145000000000e+02 7.318145270182e-01 0.000000000000e+00 0.000000000000e+00
9.147500000000e+02 6.724272767212e-01 0.000000000000e+00 0.000000000000e+00
9.150000000000e+02 5.535103619786e-01 0.000000000000e+00 0.000000000000e+00
9.152500000000e+02 3.991329953422e-01 0.000000000000e+00 0.000000000000e+00
9.155000000000e+02 2.376510879756e-01 0.000000000000e+00 0.000000000000e+00
9.157500000000e+02 9.870194187927e-02 0.000000000000e+00 0.000000000000e+00
9.160000000000e+02 9.681590543904e-03 0.000000000000e+00 0.000000000000e+00
9.162500000000e+02 -7.970457229323e-03 0.000000000000e+00 0.000000000000e+00
9.165000000000e+02 5.774971545903e-02 0.000000000000e+00 0.000000000000e+00
9.167500000000e+02 2.066589404361e-01 0.000000000000e+00 0.000000000000e+00
9.170000000000e+02 4.248543837895e-01 0.000000000000e+00 0.000000000000e+00
9.172500000000e+02 6.848144681561e-01 0.000000000000e+00 0.000000000000e+00
9.175000000000e+02 9.473913224181e-01 0.000000000000e+00 0.000000000000e+00
9.177500000000e+02 1.165726550777e+00 0.000000000000e+00 0.000000000000e+00
9.180000000000e+02 1.290849933881e+00 0.000000000000e+00 0.000000000000e+00
9.182500000000e+02 1.278437822964e+00 0.000000000000e+00 0.000000000000e+00
9.185000000000e+02 1.095957048758e+00 0.000000000000e+00 0.000000000000e+00
9.187500000000e+02 7.292450286097e-01 0.000000000000e+00 0.000000000000e+00
9.190000000000e+02 1.875156471888e-01 0.000000000000e+00 0.000000000000e+00
9.192500000000e+02 -4.941408941421e-01 0.000000000000e+00 0.000000000000e+00
9.195000000000e+02 -1.255470206907e+00 0.000000000000e+00 0.000000000000e+00
9.197500000000e+02 -2.015324753009e+00 0.000000000000e+00 0.000000000000e+00
9.200000000000e+02 -2.679384572604e+00 0.000000000000e+00 0.000000000000e+00
9.202500000000e+02 -3.150720183633e+00 0.000000000000e+00 0.000000000000e+00
9.205000000000e+02 -3.342117328012e+00 0.000000000000e+00 0.000000000000e+00
9.207500000000e+02 -3.188707409721e+00 0.000000000000e+00 0.000000000000e+00
9.210000000000e+02 -2.659233627100e+00 0.000000000000e+00 0.000000000000e+00
9.212500000000e+02 -1.764279166818e+00 0.000000000000e+00 0.000000000000e+00
9.215000000000e+02 -5.600130643556e-01 0.000000000000e+00 0.000000000000e+00
9.217500000000e+02 8.535372078092e-01 0.000000000000e+00 0.000000000000e+00
9.220000000000e+02 2.340041296136e+00 0.000000000000e+00 0.000000000000e+00
9.222500000000e+02 3.739857355127e+00 0.000000000000e+00 0.000000000000e+00
9.225000000000e+02 4.887302345919e+00 0.000000000000e+00 0.000000000000e+00
9.227500000000e+02 5.630366604633e+00 0.000000000000e+00 0.000000000000e+00
9.230000000000e+02 5.850548185667e+00 0.000000000000e+00 0.000000000000e+00
9.232500000000e+02 5.480263496812e+00 0.000000000000e+00 0.000000000000e+00
9.235000000000e+02 4.515394557287e+00 0.000000000000e+00 0.000000000000e+00
9.237500000000e+02 3.020971062695e+00 0.000000000000e+00 0.000000000000e+00
9.240000000000e+02 1.128723345087e+00 0.000000000000e+00 0.000000000000e+00
9.242500000000e+02 -9.737973724880e-01 0.000000000000e+00 0.000000000000e+00
9.245000000000e+02 -3.061765786279e+00 0.000000000000e+00 0.000000000000e+00
9.247500000000e+02 -4.897488525215e+00 0.000000000000e+00 0.000000000000e+00
9.250000000000e+02 -6.257987393623e+00 0.000000000000e+00 0.000000000000e+00
9.252500000000e+02 -6.962499000139e+00 0.000000000000e+00 0.000000000000e+00
9.255000000000e+02 -6.896441215637e+00 0.000000000000e+00 0.000000000000e+00
9.257500000000e+02 -6.028646211211e+00 0.000000000000e+00 0.000000000000e+00
9.260000000000e+02 -4.419338850460e+00 0.000000000000e+00 0.000000000000e+00
9.262500000000e+02 -2.217381606063e+00 0.000000000000e+00 0.000000000000e+00
9.265000000000e+02 3.534054146282e-01 0.000000000000e+00 0.000000000000e+00
9.267500000000e+02 3.017665226428e+00 0.000000000000e+00 0.000000000000e+00
9.270000000000e+02 5.479193867134e+00 0.000000000000e+00 0.000000000000e+00
9.272500000000e+02 7.455400703646e+00 0.000000000000e+00 0.000000000000e+00
9.275000000000e+02 8.711419148703e+00 0.000000000000e+00 0.000000000000e+00
9.277500000000e+02 9.089630122631e+00 0.000000000000e+00 0.000000000000e+00
9.280000000000e+02 8.530781570283e+00 0.000000000000e+00 0.000000000000e+00
9.282500000000e+02 7.083812262935e+00 0.000000000000e+00 0.000000000000e+00
9.285000000000e+02 4.902814606881e+00 0.000000000000e+00 0.000000000000e+00
9.287500000000e+02 2.231140516609e+00 0.000000000000e+00 0.000000000000e+00
9.290000000000e+02 -6.257292027119e-01 0.000000000000e+00 0.000000000000e+00
9.292500000000e+02 -3.335476042040e+00 0.000000000000e+00 0.000000000000e+00
9.295000000000e+02 -5.578217901714e+00 0.000000000000e+00 0.000000000000e+00
9.297500000000e+02 -7.084992220781e+00 0.000000000000e+00 0.000000000000e+00
9.300000000000e+02 -7.670672744301e+00 0.000000000000e+00 0.000000000000e+00
9.302500000000e+02 -7.257151493455e+00 0.000000000000e+00 0.000000000000e+00
9.305000000000e+02 -5.883767180781e+00 0.000000000000e+00 0.000000000000e+00
9.307500000000e+02 -3.703515746418e+00 0.000000000000e+00 0.000000000000e+00
9.310000000000e+02 -9.653444043241e-01 0.000000000000e+00 0.000000000000e+00
9.312500000000e+02 2.015416843990e+00 0.000000000000e+00 0.000000000000e+00
9.315000000000e+02 4.894919092140e+00 0.000000000000e+00 0.000000000000e+00
9.317500000000e+02 7.342311100054e+00 0.000000000000e+00 0.000000000000e+00
9.320000000000e+02 9.079771509420e+00 0.000000000000e+00 0.000000000000e+00
9.322500000000e+02 9.916075959227e+00 0.000000000000e+00 0.000000000000e+00
9.325000000000e+02 9.769510485325e+00 0.000000000000e+00 0.000000000000e+00
9.327500000000e+02 8.677272661280e+00 0.000000000000e+00 0.000000000000e+00
9.330000000000e+02 6.790201218408e+00 0.000000000000e+00 0.000000000000e+00
9.332500000000e+02 4.353525535957e+00 0.000000000000e+00 0.000000000000e+00
9.335000000000e+02 1.676089936765e+00 0.000000000000e+00 0.000000000000e+00
9.337500000000e+02 -9.080436117473e-01 0.000000000000e+00 0.000000000000e+00
9.340000000000e+02 -3.080764003088e+00 0.000000000000e+00 0.000000000000e+00
9.342500000000e+02 -4.578676902739e+00 0.000000000000e+00 0.000000000000e+00
9.345000000000e+02 -5.224634186584e+00 0.000000000000e+00 0.000000000000e+00
9.347500000000e+02 -4.948149517650e+00 0.000000000000e+00 0.000000000000e+00
9.350000000000e+02 -3.792268593684e+00 0.000000000000e+00 0.000000000000e+00
9.352500000000e+02 -1.906207508234e+00 0.000000000000e+00 0.000000000000e+00
9.355000000000e+02 4.751117558338e-01 0.000000000000e+00 0.000000000000e+00
9.357500000000e+02 3.061849277231e+00 0.000000000000e+00 0.000000000000e+00
9.360000000000e+02 5.546306099202e+00 0.000000000000e+00 0.000000000000e+00
9.362500000000e+02 7.641466524890e+00 0.000000000000e+00 0.000000000000e+00
9.365000000000e+02 9.116127617792e+00 0.000000000000e+00 0.000000000000e+00
9.367500000000e+02 9.822242828512e+00 0.000000000000e+00 0.000000000000e+00
9.370000000000e+02 9.711183956632e+00 0.000000000000e+00 0.000000000000e+00
9.372500000000e+02 8.837108047588e+00 0.000000000000e+00 0.000000000000e+00
9.375000000000e+02 7.347303457593e+00 0.000000000000e+00 0.000000000000e+00
9.377500000000e+02 5.461058772465e+00 0.000000000000e+00 0.000000000000e+00
9.380000000000e+02 3.440032518265e+00 0.000000000000e+00 0.000000000000e+00
9.382500000000e+02 1.554118664171e+00 0.000000000000e+00 0.000000000000e+00
9.385000000000e+02 4.727929338867e-02 0.000000000000e+00 0.000000000000e+00
9.387500000000e+02 -8.922982810382e-01 0.000000000000e+00 0.000000000000e+00
9.390000000000e+02 -1.154038255199e+00 0.000000000000e+00 0.000000000000e+00
9.392500000000e+02 -7.162600625927e-01 0.000000000000e+00 0.000000000000e+00
9.395000000000e+02 3.542038869889e-01 0.000000000000e+00 0.000000000000e+00
9.397500000000e+02 1.913632041789e+00 0.000000000000e+00 0.000000000000e+00
9.400000000000e+02 3.762417830144e+00 0.000000000000e+00 0.000000000000e+00
9.402500000000e+02 5.672441640320e+00 0.000000000000e+00 0.000000000000e+00
9.405000000000e+02 7.417075067299e+00 0.000000000000e+00 0.000000000000e+00
9.407500000000e+02 8.799868263324e+00 0.000000000000e+00 0.000000000000e+00
9.410000000000e+02 9.678279095657e+00 0.000000000000e+00 0.000000000000e+00
9.412500000000e+02 9.979574723944e+00 0.000000000000e+00 0.000000000000e+00
9.415000000000e+02 9.707155289905e+00 0.000000000000e+00 0.000000000000e+00
9.417500000000e+02 8.936856766456e+00 0.000000000000e+00 0.000000000000e+00
9.420000000000e+02 7.804107250191e+00 0.000000000000e+00 0.000000000000e+00
9.422500000000e+02 6.483964629216e+00 0.000000000000e+00 0.000000000000e+00
9.425000000000e+02 5.166908002617e+00 0.000000000000e+00 0.000000000000e+00
9.427500000000e+02 4.033691120255e+00 0.000000000000e+00 0.000000000000e+00
9.430000000000e+02 3.232551920815e+00 0.000000000000e+00 0.000000000000e+00
9.432500000000e+02 2.861627631753e+00 0.000000000000e+00 0.000000000000e+00
9.435000000000e+02 2.958625745182e+00 0.000000000000e+00 0.000000000000e+00
9.437500000000e+02 3.498767298093e+00 0.000000000000e+00 0.000000000000e+00
9.440000000000e+02 4.400896248402e+00 0.000000000000e+00 0.000000000000e+00
9.442500000000e+02 5.540588990608e+00 0.000000000000e+00 0.000000000000e+00
9.445000000000e+02 6.768238047902e+00 0.000000000000e+00 0.000000000000e+00
9.447500000000e+02 7.929528166630e+00 0.000000000000e+00 0.000000000000e+00
9.450000000000e+02 8.885530976253e+00 0.000000000000e+00 0.000000000000e+00
9.452500000000e+02 9.529824768936e+00 0.000000000000e+00 0.000000000000e+00
9.455000000000e+02 9.800557793168e+00 0.000000000000e+00 0.000000000000e+00
9.457500000000e+02 9.686133774312e+00 0.000000000000e+00 0.000000000000e+00
9.460000000000e+02 9.224095237184e+00 0.000000000000e+00 0.000000000000e+00
9.462500000000e+02 8.493688979459e+00 0.000000000000e+00 0.000000000000e+00
9.465000000000e+02 7.603398582036e+00 0.000000000000e+00 0.000000000000e+00
9.467500000000e+02 6.675321222015e+00 0.000000000000e+00 0.000000000000e+00
9.470000000000e+02 5.828582838641e+00 0.000000000000e+00 0.000000000000e+00
9.472500000000e+02 5.163999242431e+00 0.000000000000e+00 0.000000000000e+00
9.475000000000e+02 4.751914812816e+00 0.000000000000e+00 0.000000000000e+00
9.477500000000e+02 4.624636192792e+00 0.000000000000e+00 0.000000000000e+00
9.480000000000e+02 4.774205739113e+00 0.000000000000e+00 0.000000000000e+00
9.482500000000e+02 5.155524899876e+00 0.000000000000e+00 0.000000000000e+00
9.485000000000e+02 5.694140610591e+00 0.000000000000e+00 0.000000000000e+00
9.487500000000e+02 6.297437362483e+00 0.000000000000e+00 0.000000000000e+00
9.490000000000e+02 6.867601472304e+00 0.000000000000e+00 0.000000000000e+00
9.492500000000e+02 7.314580778249e+00 0.000000000000e+00 0.000000000000e+00
9.495000000000e+02 7.567358440246e+00 0.000000000000e+00 0.000000000000e+00
9.497500000000e+02 7.582168184422e+00 0.000000000000e+00 0.000000000000e+00
9.500000000000e+02 7.346748311956e+00 0.000000000000e+00 0.000000000000e+00
9.502500000000e+02 6.880293163894e+00 0.000000000000e+00 0.000000000000e+00
9.505000000000e+02 6.229335686881e+00 0.000000000000e+00 0.000000000000e+00
9.507500000000e+02 5.460308163705e+00 0.000000000000e+00 0.000000000000e+00
9.510000000000e+02 4.649917208994e+00 0.000000000000e+00 0.000000000000e+00
9.512500000000e+02 3.874690600814e+00 0.000000000000e+00 0.000000000000e+00
9.515000000000e+02 3.201088298046e+00 0.000000000000e+00 0.000000000000e+00
9.517500000000e+02 2.677424031331e+00 0.000000000000e+00 0.000000000000e+00
9.520000000000e+02 2.328545909030e+00 0.000000000000e+00 0.000000000000e+00
9.522500000000e+02 2.153821064083e+00 0.000000000000e+00 0.000000000000e+00
9.525000000000e+02 2.128517761773e+00 0.000000000000e+00 0.000000000000e+00
9.527500000000e+02 2.208238712281e+00 0.000000000000e+00 0.000000000000e+00
9.530000000000e+02 2.335686767562e+00 0.000000000000e+00 0.000000000000e+00
9.532500000000e+02 2.448782307153e+00 0.000000000000e+00 0.000000000000e+00
9.535000000000e+02 2.489027617611e+00 0.000000000000e+00 0.000000000000e+00
9.537500000000e+02 2.409035800626e+00 0.000000000000e+00 0.000000000000e+00
9.540000000000e+02 2.178299787638e+00 0.000000000000e+00 0.000000000000e+00
9.542500000000e+02 1.786544082605e+00 0.000000000000e+00 0.000000000000e+00
9.545000000000e+02 1.244338948604e+00 0.000000000000e+00 0.000000000000e+00
9.547500000000e+02 5.810182942831e-01 0.000000000000e+00 0.000000000000e+00
9.550000000000e+02 -1.597177825280e-01 0.000000000000e+00 0.000000000000e+00
9.552500000000e+02 -9.258582368070e-01 0.000000000000e+00 0.000000000000e+00
9.555000000000e+02 -1.663954516454e+00 0.000000000000e+00 0.000000000000e+00
9.557500000000e+02 -2.325903503004e+00 0.000000000000e+00 0.000000000000e+00
9.560000000000e+02 -2.874778725414e+00 0.000000000000e+00 0.000000000000e+00
9.562500000000e+02 -3.289001903918e+00 0.000000000000e+00 0.000000000000e+00
9.565000000000e+02 -3.564382754152e+00 0.000000000000e+00 0.000000000000e+00
9.567500000000e+02 -3.713841104878e+00 0.000000000000e+00 0.000000000000e+00
9.570000000000e+02 -3.764924571815e+00 0.000000000000e+00 0.000000000000e+00
9.572500000000e+02 -3.755509907991e+00 0.000000000000e+00 0.000000000000e+00
9.575000000000e+02 -3.728293629321e+00 0.000000000000e+00 0.000000000000e+00
9.577500000000e+02 -3.724812598219e+00 0.000000000000e+00 0.000000000000e+00
9.580000000000e+02 -3.779773757354e+00 0.000000000000e+00 0.000000000000e+00
9.582500000000e+02 -3.916412134597e+00 0.000000000000e+00 0.000000000000e+00
9.585000000000e+02 -4.143447650633e+00 0.000000000000e+00 0.000000000000e+00
9.587500000000e+02 -4.453994760015e+00 0.000000000000e+00 0.000000000000e+00
9.590000000000e+02 -4.826522970918e+00 0.000000000000e+00 0.000000000000e+00
9.592500000000e+02 -5.227703474719e+00 0.000000000000e+00 0.000000000000e+00
9.595000000000e+02 -5.616740335538e+00 0.000000000000e+00 0.000000000000e+00
9.597500000000e+02 -5.950603026188e+00 0.000000000000e+00 0.000000000000e+00
9.600000000000e+02 -6.189472375978e+00 0.000000000000e+00 0.000000000000e+00
9.602500000000e+02 -6.301696210657e+00 0.000000000000e+00 0.000000000000e+00
9.605000000000e+02 -6.267624908973e+00 0.000000000000e+00 0.000000000000e+00
9.607500000000e+02 -6.081850363904e+00 0.000000000000e+00 0.000000000000e+00
9.610000000000e+02 -5.753584167833e+00 0.000000000000e+00 0.000000000000e+00
9.612500000000e+02 -5.305154710453e+00 0.000000000000e+00 0.000000000000e+00
9.615000000000e+02 -4.768846939566e+00 0.000000000000e+00 0.000000000000e+00
9.617500000000e+02 -4.182521563956e+00 0.000000000000e+00 0.000000000000e+00
9.620000000000e+02 -3.584605307025e+00 0.000000000000e+00 0.000000000000e+00
9.622500000000e+02 -3.009120783123e+00 0.000000000000e+00 0.000000000000e+00
9.625000000000e+02 -2.481414013854e+00 0.000000000000e+00 0.000000000000e+00
9.627500000000e+02 -2.015141152703e+00 0.000000000000e+00 0.000000000000e+00
9.630000000000e+02 -1.610906371988e+00 0.000000000000e+00 0.000000000000e+00
9.632500000000e+02 -1.256722324357e+00 0.000000000000e+00 0.000000000000e+00
9.635000000000e+02 -9.302220318680e-01 0.000000000000e+00 0.000000000000e+00
9.637500000000e+02 -6.023183340247e-01 0.000000000000e+00 0.000000000000e+00
9.640000000000e+02 -2.418147945812e-01 0.000000000000e+00 0.000000000000e+00
9.642500000000e+02 1.796543538123e-01 0.000000000000e+00 0.000000000000e+00
9.645000000000e+02 6.830212521885e-01 0.000000000000e+00 0.000000000000e+00
9.647500000000e+02 1.278139445948e+00 0.000000000000e+00 0.000000000000e+00
9.650000000000e+02 1.961590093046e+00 0.000000000000e+00 0.000000000000e+00
9.652500000000e+02 2.716238837372e+00 0.000000000000e+00 0.000000000000e+00
9.655000000000e+02 3.512609015256e+00 0.000000000000e+00 0.000000000000e+00
9.657500000000e+02 4.311894180706e+00 0.000000000000e+00 0.000000000000e+00
9.660000000000e+02 5.070213965301e+00 0.000000000000e+00 0.000000000000e+00
9.662500000000e+02 5.743551545366e+00 0.000000000000e+00 0.000000000000e+00
9.665000000000e+02 6.292720915654e+00 0.000000000000e+00 0.000000000000e+00
9.667500000000e+02 6.687710052483e+00 0.000000000000e+00 0.000000000000e+00
9.670000000000e+02 6.910832289878e+00 0.000000000000e+00 0.000000000000e+00
9.672500000000e+02 6.958281217102e+00 0.000000000000e+00 0.000000000000e+00
9.675000000000e+02 6.839902027312e+00 0.000000000000e+00 0.000000000000e+00
9.677500000000e+02 6.577234869393e+00 0.000000000000e+00 0.000000000000e+00
9.680000000000e+02 6.200120238550e+00 0.000000000000e+00 0.000000000000e+00
9.682500000000e+02 5.742350676370e+00 0.000000000000e+00 0.000000000000e+00
9.685000000000e+02 5.236980380909e+00 0.000000000000e+00 0.000000000000e+00
9.687500000000e+02 4.711947244214e+00 0.000000000000e+00 0.000000000000e+00
9.690000000000e+02 4.186614431890e+00 0.000000000000e+00 0.000000000000e+00
9.692500000000e+02 3.669707447828e+00 0.000000000000e+00 0.000000000000e+00
9.695000000000e+02 3.158925826175e+00 0.000000000000e+00 0.000000000000e+00
9.697500000000e+02 2.642273404847e+00 0.000000000000e+00 0.000000000000e+00
9.700000000000e+02 2.100910144975e+00 0.000000000000e+00 0.000000000000e+00
9.702500000000e+02 1.513115073799e+00 0.000000000000e+00 0.000000000000e+00
9.705000000000e+02 8.587937231568e-01 0.000000000000e+00 0.000000000000e+00
9.707500000000e+02 1.238860371629e-01 0.000000000000e+00 0.000000000000e+00
9.710000000000e+02 -6.959572160755e-01 0.000000000000e+00 0.000000000000e+00
9.712500000000e+02 -1.592961781016e+00 0.000000000000e+00 0.000000000000e+00
9.715000000000e+02 -2.546439897236e+00 0.000000000000e+00 0.000000000000e+00
9.717500000000e+02 -3.523759070260e+00 0.000000000000e+00 0.000000000000e+00
9.720000000000e+02 -4.482964679520e+00 0.000000000000e+00 0.000000000000e+00
9.722500000000e+02 -5.376725560198e+00 0.000000000000e+00 0.000000000000e+00
9.725000000000e+02 -6.157092235239e+00 0.000000000000e+00 0.000000000000e+00
9.727500000000e+02 -6.780449106267e+00 0.000000000000e+00 0.000000000000e+00
9.730000000000e+02 -7.212019216080e+00 0.000000000000e+00 0.000000000000e+00
9.732500000000e+02 -7.429345683723e+00 0.000000000000e+00 0.000000000000e+00
9.735000000000e+02 -7.424317742687e+00 0.000000000000e+00 0.000000000000e+00
9.737500000000e+02 -7.203510742657e+00 0.000000000000e+00 0.000000000000e+00
9.740000000000e+02 -6.786839861138e+00 0.000000000000e+00 0.000000000000e+00
9.742500000000e+02 -6.204754163560e+00 0.000000000000e+00 0.000000000000e+00
9.745000000000e+02 -5.494389407755e+00 0.000000000000e+00 0.000000000000e+00
9.747500000000e+02 -4.695228246479e+00 0.000000000000e+00 0.000000000000e+00
9.750000000000e+02 -3.844867839125e+00 0.000000000000e+00 0.000000000000e+00
9.752500000000e+02 -2.975461287157e+00 0.000000000000e+00 0.000000000000e+00
9.755000000000e+02 -2.111286797349e+00 0.000000000000e+00 0.000000000000e+00
9.757500000000e+02 -1.267724203622e+00 0.000000000000e+00 0.000000000000e+00
9.760000000000e+02 -4.517081419732e-01 0.000000000000e+00 0.000000000000e+00
9.762500000000e+02 3.364887351274e-01 0.000000000000e+00 0.000000000000e+00
9.765000000000e+02 1.100479722333e+00 0.000000000000e+00 0.000000000000e+00
9.767500000000e+02 1.844470873405e+00 0.000000000000e+00 0.000000000000e+00
9.770000000000e+02 2.569993605434e+00 0.000000000000e+00 0.000000000000e+00
9.772500000000e+02 3.273193546454e+00 0.000000000000e+00 0.000000000000e+00
9.775000000000e+02 3.943116766837e+00 0.000000000000e+00 0.000000000000e+00
9.777500000000e+02 4.561282310966e+00 0.000000000000e+00 0.000000000000e+00
9.780000000000e+02 5.102637523875e+00 0.000000000000e+00 0.000000000000e+00
9.782500000000e+02 5.537788187384e+00 0.000000000000e+00 0.000000000000e+00
9.785000000000e+02 5.836208385574e+00 0.000000000000e+00 0.000000000000e+00
9.787500000000e+02 5.969991809772e+00 0.000000000000e+00 0.000000000000e+00
9.790000000000e+02 5.917626683628e+00 0.000000000000e+00 0.000000000000e+00
9.792500000000e+02 5.667270997302e+00 0.000000000000e+00 0.000000000000e+00
9.795000000000e+02 5.219072881646e+00 0.000000000000e+00 0.000000000000e+00
9.797500000000e+02 4.586211815551e+00 0.000000000000e+00 0.000000000000e+00
9.800000000000e+02 3.794510291368e+00 0.000000000000e+00 0.000000000000e+00
9.802500000000e+02 2.880657179441e+00 0.000000000000e+00 0.000000000000e+00
9.805000000000e+02 1.889265992136e+00 0.000000000000e+00 0.000000000000e+00
9.807500000000e+02 8.691382394252e-01 0.000000000000e+00 0.000000000000e+00
9.810000000000e+02 -1.308055802102e-01 0.000000000000e+00 0.000000000000e+00
9.812500000000e+02 -1.065438423667e+00 0.000000000000e+00 0.000000000000e+00
9.815000000000e+02 -1.896734781270e+00 0.000000000000e+00 0.000000000000e+00
9.817500000000e+02 -2.596127041209e+00 0.000000000000e+00 0.000000000000e+00
9.820000000000e+02 -3.145706098163e+00 0.000000000000e+00 0.000000000000e+00
9.822500000000e+02 -3.538226215017e+00 0.000000000000e+00 0.000000000000e+00
9.825000000000e+02 -3.776034607035e+00 0.000000000000e+00 0.000000000000e+00
9.827500000000e+02 -3.869180170609e+00 0.000000000000e+00 0.000000000000e+00
9.830000000000e+02 -3.833045066356e+00 0.000000000000e+00 0.000000000000e+00
9.832500000000e+02 -3.685876633976e+00 0.000000000000e+00 0.000000000000e+00
9.835000000000e+02 -3.446573192444e+00 0.000000000000e+00 0.000000000000e+00
9.837500000000e+02 -3.133002218115e+00 0.000000000000e+00 0.000000000000e+00
9.840000000000e+02 -2.761017201086e+00 0.000000000000e+00 0.000000000000e+00
9.842500000000e+02 -2.344209250652e+00 0.000000000000e+00 0.000000000000e+00
9.845000000000e+02 -1.894302363954e+00 0.000000000000e+00 0.000000000000e+00
9.847500000000e+02 -1.421997019529e+00 0.000000000000e+00 0.000000000000e+00
9.850000000000e+02 -9.380009521790e-01 0.000000000000e+00 0.000000000000e+00
9.852500000000e+02 -4.539675879378e-01 0.000000000000e+00 0.000000000000e+00
9.855000000000e+02 1.690711645843e-02 0.000000000000e+00 0.000000000000e+00
9.857500000000e+02 4.598062989451e-01 0.000000000000e+00 0.000000000000e+00
9.860000000000e+02 8.588076796427e-01 0.000000000000e+00 0.000000000000e+00
9.862500000000e+02 1.197955087846e+00 0.000000000000e+00 0.000000000000e+00
9.865000000000e+02 1.462742049923e+00 0.000000000000e+00 0.000000000000e+00
9.867500000000e+02 1.641781657421e+00 0.000000000000e+00 0.000000000000e+00
9.870000000000e+02 1.728392559901e+00 0.000000000000e+00 0.000000000000e+00
9.872500000000e+02 1.721830860234e+00 0.000000000000e+00 0.000000000000e+00
9.875000000000e+02 1.627941653816e+00 0.000000000000e+00 0.000000000000e+00
9.877500000000e+02 1.459084690552e+00 0.000000000000e+00 0.000000000000e+00
9.880000000000e+02 1.233293186263e+00 0.000000000000e+00 0.000000000000e+00
9.882500000000e+02 9.727366455712e-01 0.000000000000e+00 0.000000000000e+00
9.885000000000e+02 7.016602661373e-01 0.000000000000e+00 0.000000000000e+00
9.887500000000e+02 4.440495241827e-01 0.000000000000e+00 0.000000000000e+00
9.890000000000e+02 2.213076185926e-01 0.000000000000e+00 0.000000000000e+00
9.892500000000e+02 5.023026400075e-02 0.000000000000e+00 0.000000000000e+00
9.895000000000e+02 -5.848176558647e-02 0.000000000000e+00 0.000000000000e+00
9.897500000000e+02 -1.010092583634e-01 0.000000000000e+00 0.000000000000e+00
9.900000000000e+02 -8.043518765254e-02 0.000000000000e+00 0.000000000000e+00
9.902500000000e+02 -6.037240291279e-03 0.000000000000e+00 0.000000000000e+00
9.905000000000e+02 1.080173855910e-01 0.000000000000e+00 0.000000000000e+00
9.907500000000e+02 2.443762286694e-01 0.000000000000e+00 0.000000000000e+00
9.910000000000e+02 3.843711866358e-01 0.000000000000e+00 0.000000000000e+00
9.912500000000e+02 5.098216841595e-01 0.000000000000e+00 0.000000000000e+00
9.915000000000e+02 6.045756284762e-01 0.000000000000e+00 0.000000000000e+00
9.917500000000e+02 6.556545977927e-01 0.000000000000e+00 0.000000000000e+00
9.920000000000e+02 6.539459678903e-01 0.000000000000e+00 0.000000000000e+00
9.922500000000e+02 5.944610866613e-01 0.000000000000e+00 0.000000000000e+00
9.925000000000e+02 4.762418256596e-01 0.000000000000e+00 0.000000000000e+00
9.927500000000e+02 3.020374141545e-01 0.000000000000e+00 0.000000000000e+00
9.930000000000e+02 7.788357996681e-02 0.000000000000e+00 0.000000000000e+00
9.932500000000e+02 -1.873035298453e-01 0.000000000000e+00 0.000000000000e+00
9.935000000000e+02 -4.820500218795e-01 0.000000000000e+00 0.000000000000e+00
9.937500000000e+02 -7.925530650583e-01 0.000000000000e+00 0.000000000000e+00
9.940000000000e+02 -1.102865095677e+00 0.000000000000e+00 0.000000000000e+00
9.942500000000e+02 -1.395130682960e+00 0.000000000000e+00 0.000000000000e+00
9.945000000000e+02 -1.649998279713e+00 0.000000000000e+00 0.000000000000e+00
9.947500000000e+02 -1.847323742953e+00 0.000000000000e+00 0.000000000000e+00
9.950000000000e+02 -1.967245155130e+00 0.000000000000e+00 0.000000000000e+00
9.952500000000e+02 -1.991643478822e+00 0.000000000000e+00 0.000000000000e+00
9.955000000000e+02 -1.905920893287e+00 0.000000000000e+00 0.000000000000e+00
9.957500000000e+02 -1.700942345856e+00 0.000000000000e+00 0.000000000000e+00
9.960000000000e+02 -1.374911810202e+00 0.000000000000e+00 0.000000000000e+00
9.962500000000e+02 -9.349080716471e-01 0.000000000000e+00 0.000000000000e+00
9.965000000000e+02 -3.977972020036e-01 0.000000000000e+00 0.000000000000e+00
9.967500000000e+02 2.097237427709e-01 0.000000000000e+00 0.000000000000e+00
9.970000000000e+02 8.521158337188e-01 0.000000000000e+00 0.000000000000e+00
9.972500000000e+02 1.487066930193e+00 0.000000000000e+00 0.000000000000e+00
9.975000000000e+02 2.068548045772e+00 0.000000000000e+00 0.000000000000e+00
9.977500000000e+02 2.550624644676e+00 0.000000000000e+00 0.000000000000e+00
9.980000000000e+02 2.891667443355e+00 0.000000000000e+00 0.000000000000e+00
9.982500000000e+02 3.058522096221e+00 0.000000000000e+00 0.000000000000e+00
9.985000000000e+02 3.030164144078e+00 0.000000000000e+00 0.000000000000e+00
9.987500000000e+02 2.800392679702e+00 0.000000000000e+00 0.000000000000e+00
9.990000000000e+02 2.379202910910e+00 0.000000000000e+00 0.000000000000e+00
9.992500000000e+02 1.792615212748e+00 0.000000000000e+00 0.000000000000e+00
9.995000000000e+02 1.080909905909e+00 0.000000000000e+00 0.000000000000e+00
9.997500000000e+02 2.954011380245e-01 0.000000000000e+00 0.000000000000e+00
1.000000000000e+03 -5.059441216161e-01 0.000000000000e+00 0.000000000000e+00
1.000250000000e+03 -1.263597681858e+00 0.000000000000e+00 0.000000000000e+00
1.000500000000e+03 -1.921742513590e+00 0.000000000000e+00 0.000000000000e+00
1.000750000000e+03 -2.433174671701e+00 0.000000000000e+00 0.000000000000e+00
1.001000000000e+03 -2.763328760752e+00 0.000000000000e+00 0.000000000000e+00
1.001250000000e+03 -2.893026437172e+00 0.000000000000e+00 0.000000000000e+00
1.001500000000e+03 -2.819698644452e+00 0.000000000000e+00 0.000000000000e+00
1.001750000000e+03 -2.557008780649e+00 0.000000000000e+00 0.000000000000e+00
1.002000000000e+03 -2.132982495075e+00 0.000000000000e+00 0.000000000000e+00
1.002250000000e+03 -1.586907498915e+00 0.000000000000e+00 0.000000000000e+00
1.002500000000e+03 -9.653845922015e-01 0.000000000000e+00 0.000000000000e+00
1.002750000000e+03 -3.179763424732e-01 0.000000000000e+00 0.000000000000e+00
1.003000000000e+03 3.070922970547e-01 0.000000000000e+00 0.000000000000e+00
1.003250000000e+03 8.667732274121e-01 0.000000000000e+00 0.000000000000e+00
1.003500000000e+03 1.326255397148e+00 0.000000000000e+00 0.000000000000e+00
1.003750000000e+03 1.661043589544e+00 0.000000000000e+00 0.000000000000e+00
1.004000000000e+03 1.857978810573e+00 0.000000000000e+00 0.000000000000e+00
1.004250000000e+03 1.915239618497e+00 0.000000000000e+00 0.000000000000e+00
1.004500000000e+03 1.841456546719e+00 0.000000000000e+00 0.000000000000e+00
1.004750000000e+03 1.654132009342e+00 0.000000000000e+00 0.000000000000e+00
1.005000000000e+03 1.377583176878e+00 0.000000000000e+00 0.000000000000e+00
1.005250000000e+03 1.040619032350e+00 0.000000000000e+00 0.000000000000e+00
1.005500000000e+03 6.741339795641e-01 0.000000000000e+00 0.000000000000e+00
1.005750000000e+03 3.087606803159e-01 0.000000000000e+00 0.000000000000e+00
1.006000000000e+03 -2.731377912046e-02 0.000000000000e+00 0.000000000000e+00
1.006250000000e+03 -3.102920905919e-01 0.000000000000e+00 0.000000000000e+00
1.006500000000e+03 -5.224067280394e-01 0.000000000000e+00 0.000000000000e+00
1.006750000000e+03 -6.531870633826e-01 0.000000000000e+00 0.000000000000e+00
1.007000000000e+03 -7.002705851904e-01 0.000000000000e+00 0.000000000000e+00
1.007250000000e+03 -6.696605582815e-01 0.000000000000e+00 0.000000000000e+00
1.007500000000e+03 -5.753293136747e-01 0.000000000000e+00 0.000000000000e+00
1.007750000000e+03 -4.380856942937e-01 0.000000000000e+00 0.000000000000e+00
1.008000000000e+03 -2.836742380050e-01 0.000000000000e+00 0.000000000000e+00
1.008250000000e+03 -1.401535733560e-01 0.000000000000e+00 0.000000000000e+00
1.008500000000e+03 -3.470589525756e-02 0.000000000000e+00 0.000000000000e+00
1.008750000000e+03 9.855463473978e-03 0.000000000000e+00 0.000000000000e+00
1.009000000000e+03 -2.149299136264e-02 0.000000000000e+00 0.000000000000e+00
1.009250000000e+03 -1.330838458100e-01 0.000000000000e+00 0.000000000000e+00
1.009500000000e+03 -3.166485540677e-01 0.000000000000e+00 0.000000000000e+00
1.009750000000e+03 -5.508228259278e-01 0.000000000000e+00 0.000000000000e+00
1.010000000000e+03 -8.023707247186e-01 0.000000000000e+00 0.000000000000e+00
1.010250000000e+03 -1.029238525105e+00 0.000000000000e+00 0.000000000000e+00
1.010500000000e+03 -1.185304976115e+00 0.000000000000e+00 0.000000000000e+00
1.010750000000e+03 -1.226427661796e+00 0.000000000000e+00 0.000000000000e+00
1.011000000000e+03 -1.117133913961e+00 0.000000000000e+00 0.000000000000e+00
1.011250000000e+03 -8.371107688146e-01 0.000000000000e+00 0.000000000000e+00
1.011500000000e+03 -3.865502822616e-01 0.000000000000e+00 0.000000000000e+00
1.011750000000e+03 2.105670205587e-01 0.000000000000e+00 0.000000000000e+00
1.012000000000e+03 9.060033094370e-01 0.000000000000e+00 0.000000000000e+00
1.012250000000e+03 1.630065580520e+00 0.000000000000e+00 0.000000000000e+00
1.012500000000e+03 2.297733732258e+00 0.000000000000e+00 0.000000000000e+00
1.012750000000e+03 2.817709223358e+00 0.000000000000e+00 0.000000000000e+00
1.013000000000e+03 3.103519848372e+00 0.000000000000e+00 0.000000000000e+00
1.013250000000e+03 3.085425107123e+00 0.000000000000e+00 0.000000000000e+00
1.013500000000e+03 2.721607698890e+00 0.000000000000e+00 0.000000000000e+00
1.013750000000e+03 2.007061358280e+00 0.000000000000e+00 0.000000000000e+00
1.014000000000e+03 9.787236763374e-01 0.000000000000e+00 0.000000000000e+00
1.014250000000e+03 -2.842430464109e-01 0.000000000000e+00 0.000000000000e+00
1.014500000000e+03 -1.665578031163e+00 0.000000000000e+00 0.000000000000e+00
1.014750000000e+03 -3.022339122970e+00 0.000000000000e+00 0.000000000000e+00
1.015000000000e+03 -4.199775268497e+00 0.000000000000e+00 0.000000000000e+00
1.015250000000e+03 -5.049147068692e+00 0.000000000000e+00 0.000000000000e+00
1.015500000000e+03 -5.446460606998e+00 0.000000000000e+00 0.000000000000e+00
1.015750000000e+03 -5.309781146194e+00 0.000000000000e+00 0.000000000000e+00
1.016000000000e+03 -4.612783003608e+00 0.000000000000e+00 0.000000000000e+00
1.016250000000e+03 -3.392493991692e+00 0.000000000000e+00 0.000000000000e+00
1.016500000000e+03 -1.749789959731e+00 0.000000000000e+00 0.000000000000e+00
1.016750000000e+03 1.579719001314e-01 0.000000000000e+00 0.000000000000e+00
1.017000000000e+03 2.131818722113e+00 0.000000000000e+00 0.000000000000e+00
1.017250000000e+03 3.952171357341e+00 0.000000000000e+00 0.000000000000e+00
1.017500000000e+03 5.403761377431e+00 0.000000000000e+00 0.000000000000e+00
1.017750000000e+03 6.301575398252e+00 0.000000000000e+00 0.000000000000e+00
1.018000000000e+03 6.514638938540e+00 0.000000000000e+00 0.000000000000e+00
1.018250000000e+03 5.984541659270e+00 0.000000000000e+00 0.000000000000e+00
1.018500000000e+03 4.736103004079e+00 0.000000000000e+00 0.000000000000e+00
1.018750000000e+03 2.878438319697e+00 0.000000000000e+00 0.000000000000e+00
1.019000000000e+03 5.958159098784e-01 0.000000000000e+00 0.000000000000e+00
1.019250000000e+03 -1.871040001784e+00 0.000000000000e+00 0.000000000000e+00
1.019500000000e+03 -4.251306176363e+00 0.000000000000e+00 0.000000000000e+00
1.019750000000e+03 -6.275132211009e+00 0.000000000000e+00 0.000000000000e+00
1.020000000000e+03 -7.705765609974e+00 0.000000000000e+00 0.000000000000e+00
1.020250000000e+03 -8.368792569254e+00 0.000000000000e+00 0.000000000000e+00
1.020500000000e+03 -8.174775284413e+00 0.000000000000e+00 0.000000000000e+00
1.020750000000e+03 -7.132268848390e+00 0.000000000000e+00 0.000000000000e+00
1.021000000000e+03 -5.349312712488e+00 0.000000000000e+00 0.000000000000e+00
1.021250000000e+03 -3.022882518884e+00 0.000000000000e+00 0.000000000000e+00
1.021500000000e+03 -4.172863070284e-01 0.000000000000e+00 0.000000000000e+00
1.021750000000e+03 2.166096200510e+00 0.000000000000e+00 0.000000000000e+00
1.022000000000e+03 4.424186641829e+00 0.000000000000e+00 0.000000000000e+00
1.022250000000e+03 6.088426777830e+00 0.000000000000e+00 0.000000000000e+00
1.022500000000e+03 6.957381625709e+00 0.000000000000e+00 0.000000000000e+00
1.022750000000e+03 6.921635000708e+00 0.000000000000e+00 0.000000000000e+00
1.023000000000e+03 5.977782871625e+00 0.000000000000e+00 0.000000000000e+00
1.023250000000e+03 4.229649425749e+00 0.000000000000e+00 0.000000000000e+00
1.023500000000e+03 1.876429395427e+00 0.000000000000e+00 0.000000000000e+00
1.023750000000e+03 -8.109015209107e-01 0.000000000000e+00 0.000000000000e+00
1.024000000000e+03 -3.522078784183e+00 0.000000000000e+00 0.000000000000e+00
1.024250000000e+03 -5.944971160930e+00 0.000000000000e+00 0.000000000000e+00
1.024500000000e+03 -7.803312615698e+00 0.000000000000e+00 0.000000000000e+00
1.024750000000e+03 -8.890059414373e+00 0.000000000000e+00 0.000000000000e+00
1.025000000000e+03 -9.092219932155e+00 0.000000000000e+00 0.000000000000e+00
1.025250000000e+03 -8.404068128085e+00 0.000000000000e+00 0.000000000000e+00
1.025500000000e+03 -6.927111997127e+00 0.000000000000e+00 0.000000000000e+00
1.025750000000e+03 -4.856858561251e+00 0.000000000000e+00 0.000000000000e+00
1.026000000000e+03 -2.458082089273e+00 0.000000000000e+00 0.000000000000e+00
1.026250000000e+03 -3.174740696848e-02 0.000000000000e+00 0.000000000000e+00
1.026500000000e+03 2.122220959193e+00 0.000000000000e+00 0.000000000000e+00
1.026750000000e+03 3.741633714517e+00 0.000000000000e+00 0.000000000000e+00
1.027000000000e+03 4.633608511416e+00 0.000000000000e+00 0.000000000000e+00
1.027250000000e+03 4.697119922696e+00 0.000000000000e+00 0.000000000000e+00
1.027500000000e+03 3.933811287988e+00 0.000000000000e+00 0.000000000000e+00
1.027750000000e+03 2.445871053596e+00 0.000000000000e+00 0.000000000000e+00
1.028000000000e+03 4.214326617208e-01 0.000000000000e+00 0.000000000000e+00
1.028250000000e+03 -1.890464861460e+00 0.000000000000e+00 0.000000000000e+00
1.028500000000e+03 -4.212022232587e+00 0.000000000000e+00 0.000000000000e+00
1.028750000000e+03 -6.271747891246e+00 0.000000000000e+00 0.000000000000e+00
1.029000000000e+03 -7.837966031001e+00 0.000000000000e+00 0.000000000000e+00
1.029250000000e+03 -8.746564037401e+00 0.000000000000e+00 0.000000000000e+00
1.029500000000e+03 -8.919596156485e+00 0.000000000000e+00 0.000000000000e+00
1.029750000000e+03 -8.372597941384e+00 0.000000000000e+00 0.000000000000e+00
1.030000000000e+03 -7.209955553716e+00 0.000000000000e+00 0.000000000000e+00
1.030250000000e+03 -5.609216802625e+00 0.000000000000e+00 0.000000000000e+00
1.030500000000e+03 -3.796625060016e+00 0.000000000000e+00 0.000000000000e+00
1.030750000000e+03 -2.017224540969e+00 0.000000000000e+00 0.000000000000e+00
1.031000000000e+03 -5.034941658126e-01 0.000000000000e+00 0.000000000000e+00
1.031250000000e+03 5.534512544895e-01 0.000000000000e+00 0.000000000000e+00
1.031500000000e+03 1.026497146362e+00 0.000000000000e+00 0.000000000000e+00
1.031750000000e+03 8.663042498124e-01 0.000000000000e+00 0.000000000000e+00
1.032000000000e+03 1.047456974727e-01 0.000000000000e+00 0.000000000000e+00
1.032250000000e+03 -1.152093559638e+00 0.000000000000e+00 0.000000000000e+00
1.032500000000e+03 -2.740106010127e+00 0.000000000000e+00 0.000000000000e+00
1.032750000000e+03 -4.460146181064e+00 0.000000000000e+00 0.000000000000e+00
1.033000000000e+03 -6.104620682561e+00 0.000000000000e+00 0.000000000000e+00
1.033250000000e+03 -7.484138460609e+00 0.000000000000e+00 0.000000000000e+00
1.033500000000e+03 -8.450794165543e+00 0.000000000000e+00 0.000000000000e+00
1.033750000000e+03 -8.915217916156e+00 0.000000000000e+00 0.000000000000e+00
1.034000000000e+03 -8.855438702117e+00 0.000000000000e+00 0.000000000000e+00
1.034250000000e+03 -8.316743858985e+00 0.000000000000e+00 0.000000000000e+00
1.034500000000e+03 -7.402916461166e+00 0.000000000000e+00 0.000000000000e+00
1.034750000000e+03 -6.260336197754e+00 0.000000000000e+00 0.000000000000e+00
1.035000000000e+03 -5.057295904271e+00 0.000000000000e+00 0.000000000000e+00
1.035250000000e+03 -3.961410654346e+00 0.000000000000e+00 0.000000000000e+00
1.035500000000e+03 -3.118123649306e+00 0.000000000000e+00 0.000000000000e+00
1.035750000000e+03 -2.633042328899e+00 0.000000000000e+00 0.000000000000e+00
1.036000000000e+03 -2.560221144563e+00 0.000000000000e+00 0.000000000000e+00
1.036250000000e+03 -2.897639976784e+00 0.000000000000e+00 0.000000000000e+00
1.036500000000e+03 -3.590134105069e+00 0.000000000000e+00 0.000000000000e+00
1.036750000000e+03 -4.539049144053e+00 0.000000000000e+00 0.000000000000e+00
1.037000000000e+03 -5.617051332894e+00 0.000000000000e+00 0.000000000000e+00
1.037250000000e+03 -6.685924743916e+00 0.000000000000e+00 0.000000000000e+00
1.037500000000e+03 -7.614900059186e+00 0.000000000000e+00 0.000000000000e+00
1.037750000000e+03 -8.297107863703e+00 0.000000000000e+00 0.000000000000e+00
1.038000000000e+03 -8.662110780390e+00 0.000000000000e+00 0.000000000000e+00
1.038250000000e+03 -8.683080698829e+00 0.000000000000e+00 0.000000000000e+00
1.038500000000e+03 -8.377957151340e+00 0.000000000000e+00 0.000000000000e+00
1.038750000000e+03 -7.804741523052e+00 0.000000000000e+00 0.000000000000e+00
1.039000000000e+03 -7.051839132542e+00 0.000000000000e+00 0.000000000000e+00
1.039250000000e+03 -6.224960783426e+00 0.000000000000e+00 0.000000000000e+00
1.039500000000e+03 -5.432466396269e+00 0.000000000000e+00 0.000000000000e+00
1.039750000000e+03 -4.771138817903e+00 0.000000000000e+00 0.000000000000e+00
1.040000000000e+03 -4.314215846912e+00 0.000000000000e+00 0.000000000000e+00
1.040250000000e+03 -4.103117880070e+00 0.000000000000e+00 0.000000000000e+00
1.040500000000e+03 -4.143750840621e+00 0.000000000000e+00 0.000000000000e+00
1.040750000000e+03 -4.407621224540e+00 0.000000000000e+00 0.000000000000e+00
1.041000000000e+03 -4.837360939562e+00 0.000000000000e+00 0.000000000000e+00
1.041250000000e+03 -5.355707499361e+00 0.000000000000e+00 0.000000000000e+00
1.041500000000e+03 -5.876587419254e+00 0.000000000000e+00 0.000000000000e+00
1.041750000000e+03 -6.316750704310e+00 0.000000000000e+00 0.000000000000e+00
1.042000000000e+03 -6.606417187451e+00 0.000000000000e+00 0.000000000000e+00
1.042250000000e+03 -6.697607586845e+00 0.000000000000e+00 0.000000000000e+00
1.042500000000e+03 -6.569204739437e+00 0.000000000000e+00 0.000000000000e+00
1.042750000000e+03 -6.228266114003e+00 0.000000000000e+00 0.000000000000e+00
1.043000000000e+03 -5.707619934887e+00 0.000000000000e+00 0.000000000000e+00
1.043250000000e+03 -5.060255891411e+00 0.000000000000e+00 0.000000000000e+00
1.043500000000e+03 -4.351407497866e+00 0.000000000000e+00 0.000000000000e+00
1.043750000000e+03 -3.649472195365e+00 0.000000000000e+00 0.000000000000e+00
1.044000000000e+03 -3.017003006143e+00 0.000000000000e+00 0.000000000000e+00
1.044250000000e+03 -2.502929871997e+00 0.000000000000e+00 0.000000000000e+00
1.044500000000e+03 -2.136948708212e+00 0.000000000000e+00 0.000000000000e+00
1.044750000000e+03 -1.926688010128e+00 0.000000000000e+00 0.000000000000e+00
1.045000000000e+03 -1.857874543431e+00 0.000000000000e+00 0.000000000000e+00
1.045250000000e+03 -1.897324054141e+00 0.000000000000e+00 0.000000000000e+00
1.045500000000e+03 -1.998230723326e+00 0.000000000000e+00 0.000000000000e+00
1.045750000000e+03 -2.106962520222e+00 0.000000000000e+00 0.000000000000e+00
1.046000000000e+03 -2.170417705150e+00 0.000000000000e+00 0.000000000000e+00
1.046250000000e+03 -2.142973459939e+00 0.000000000000e+00 0.000000000000e+00
1.046500000000e+03 -1.992157208913e+00 0.000000000000e+00 0.000000000000e+00
1.046750000000e+03 -1.702375596582e+00 0.000000000000e+00 0.000000000000e+00
1.047000000000e+03 -1.276314249207e+00 0.000000000000e+00 0.000000000000e+00
1.047250000000e+03 -7.339348163614e-01 0.000000000000e+00 0.000000000000e+00
1.047500000000e+03 -1.093034937374e-01 0.000000000000e+00 0.000000000000e+00
1.047750000000e+03 5.542507837207e-01 0.000000000000e+00 0.000000000000e+00
1.048000000000e+03 1.209960757405e+00 0.000000000000e+00 0.000000000000e+00
1.048250000000e+03 1.813645141548e+00 0.000000000000e+00 0.000000000000e+00
1.048500000000e+03 2.329157104337e+00 0.000000000000e+00 0.000000000000e+00
1.048750000000e+03 2.732584982189e+00 0.000000000000e+00 0.000000000000e+00
1.049000000000e+03 3.014716831430e+00 0.000000000000e+00 0.000000000000e+00
1.049250000000e+03 3.181517878710e+00 0.000000000000e+00 0.000000000000e+00
1.049500000000e+03 3.252629884154e+00 0.000000000000e+00 0.000000000000e+00
1.049750000000e+03 3.258150975348e+00 0.000000000000e+00 0.000000000000e+00
1.050000000000e+03 3.234163242361e+00 0.000000000000e+00 0.000000000000e+00
1.050250000000e+03 3.217618944491e+00 0.000000000000e+00 0.000000000000e+00
1.050500000000e+03 3.241258950386e+00 0.000000000000e+00 0.000000000000e+00
1.050750000000e+03 3.329213716978e+00 0.000000000000e+00 0.000000000000e+00
1.051000000000e+03 3.493833048761e+00 0.000000000000e+00 0.000000000000e+00
1.051250000000e+03 3.734121103353e+00 0.000000000000e+00 0.000000000000e+00
1.051500000000e+03 4.035940299684e+00 0.000000000000e+00 0.000000000000e+00
1.051750000000e+03 4.373919354692e+00 0.000000000000e+00 0.000000000000e+00
1.052000000000e+03 4.714785367011e+00 0.000000000000e+00 0.000000000000e+00
1.052250000000e+03 5.021664256604e+00 0.000000000000e+00 0.000000000000e+00
1.052500000000e+03 5.258779174428e+00 0.000000000000e+00 0.000000000000e+00
1.052750000000e+03 5.395936069331e+00 0.000000000000e+00 0.000000000000e+00
1.053000000000e+03 5.412223393801e+00 0.000000000000e+00 0.000000000000e+00
1.053250000000e+03 5.298463111981e+00 0.000000000000e+00 0.000000000000e+00
1.053500000000e+03 5.058117923546e+00 0.000000000000e+00 0.000000000000e+00
1.053750000000e+03 4.706563029241e+00 0.000000000000e+00 0.000000000000e+00
1.054000000000e+03 4.268843607666e+00 0.000000000000e+00 0.000000000000e+00
1.054250000000e+03 3.776234191620e+00 0.000000000000e+00 0.000000000000e+00
1.054500000000e+03 3.262068471269e+00 0.000000000000e+00 0.000000000000e+00
1.054750000000e+03 2.757398395616e+00 0.000000000000e+00 0.000000000000e+00
1.055000000000e+03 2.287058469072e+00 0.000000000000e+00 0.000000000000e+00
1.055250000000e+03 1.866652966431e+00 0.000000000000e+00 0.000000000000e+00
1.055500000000e+03 1.500858240258e+00 0.000000000000e+00 0.000000000000e+00
1.055750000000e+03 1.183255914854e+00 0.000000000000e+00 0.000000000000e+00
1.056000000000e+03 8.977087087994e-01 0.000000000000e+00 0.000000000000e+00
1.056250000000e+03 6.210856929205e-01 0.000000000000e+00 0.000000000000e+00
1.056500000000e+03 3.269649161941e-01 0.000000000000e+00 0.000000000000e+00
1.056750000000e+03 -1.018791118787e-02 0.000000000000e+00 0.000000000000e+00
1.057000000000e+03 -4.109285190268e-01 0.000000000000e+00 0.000000000000e+00
1.057250000000e+03 -8.873823187982e-01 0.000000000000e+00 0.000000000000e+00
1.057500000000e+03 -1.440897264119e+00 0.000000000000e+00 0.000000000000e+00
1.057750000000e+03 -2.061118928719e+00 0.000000000000e+00 0.000000000000e+00
1.058000000000e+03 -2.726615215449e+00 0.000000000000e+00 0.000000000000e+00
1.058250000000e+03 -3.406971033905e+00 0.000000000000e+00 0.000000000000e+00
1.058500000000e+03 -4.066077074320e+00 0.000000000000e+00 0.000000000000e+00
1.058750000000e+03 -4.666177838903e+00 0.000000000000e+00 0.000000000000e+00
1.059000000000e+03 -5.172143800778e+00 0.000000000000e+00 0.000000000000e+00
1.059250000000e+03 -5.555404506205e+00 0.000000000000e+00 0.000000000000e+00
1.059500000000e+03 -5.797027429151e+00 0.000000000000e+00 0.000000000000e+00
1.059750000000e+03 -5.889544924202e+00 0.000000000000e+00 0.000000000000e+00
1.060000000000e+03 -5.837302723640e+00 0.000000000000e+00 0.000000000000e+00
1.060250000000e+03 -5.655304771146e+00 0.000000000000e+00 0.000000000000e+00
1.060500000000e+03 -5.366733288358e+00 0.000000000000e+00 0.000000000000e+00
1.060750000000e+03 -4.999501922078e+00 0.000000000000e+00 0.000000000000e+00
1.061000000000e+03 -4.582329123729e+00 0.000000000000e+00 0.000000000000e+00
1.061250000000e+03 -4.140880869625e+00 0.000000000000e+00 0.000000000000e+00
1.061500000000e+03 -3.694517997061e+00 0.000000000000e+00 0.000000000000e+00
1.061750000000e+03 -3.254095808062e+00 0.000000000000e+00 0.000000000000e+00
1.062000000000e+03 -2.821114369328e+00 0.000000000000e+00 0.000000000000e+00
1.062250000000e+03 -2.388327820843e+00 0.000000000000e+00 0.000000000000e+00
1.062500000000e+03 -1.941716360101e+00 0.000000000000e+00 0.000000000000e+00
1.062750000000e+03 -1.463533757175e+00 0.000000000000e+00 0.000000000000e+00
1.063000000000e+03 -9.359926979059e-01 0.000000000000e+00 0.000000000000e+00
1.063250000000e+03 -3.450607473574e-01 0.000000000000e+00 0.000000000000e+00
1.063500000000e+03 3.161764440873e-01 0.000000000000e+00 0.000000000000e+00
1.063750000000e+03 1.045068844100e+00 0.000000000000e+00 0.000000000000e+00
1.064000000000e+03 1.828230617538e+00 0.000000000000e+00 0.000000000000e+00
1.064250000000e+03 2.641826133672e+00 0.000000000000e+00 0.000000000000e+00
1.064500000000e+03 3.453295837774e+00 0.000000000000e+00 0.000000000000e+00
1.064750000000e+03 4.224307472384e+00 0.000000000000e+00 0.000000000000e+00
1.065000000000e+03 4.914551640844e+00 0.000000000000e+00 0.000000000000e+00
1.065250000000e+03 5.485887566357e+00 0.000000000000e+00 0.000000000000e+00
1.065500000000e+03 5.906300420847e+00 0.000000000000e+00 0.000000000000e+00
1.065750000000e+03 6.153161389356e+00 0.000000000000e+00 0.000000000000e+00
1.066000000000e+03 6.215380882254e+00 0.000000000000e+00 0.000000000000e+00
1.066250000000e+03 6.094199515236e+00 0.000000000000e+00 0.000000000000e+00
1.066500000000e+03 5.802548586410e+00 0.000000000000e+00 0.000000000000e+00
1.066750000000e+03 5.363105335238e+00 0.000000000000e+00 0.000000000000e+00
1.067000000000e+03 4.805341190122e+00 0.000000000000e+00 0.000000000000e+00
1.067250000000e+03 4.161989627979e+00 0.000000000000e+00 0.000000000000e+00
1.067500000000e+03 3.465426861573e+00 0.000000000000e+00 0.000000000000e+00
1.067750000000e+03 2.744454958994e+00 0.000000000000e+00 0.000000000000e+00
1.068000000000e+03 2.021904835184e+00 0.000000000000e+00 0.000000000000e+00
1.068250000000e+03 1.313347171643e+00 0.000000000000e+00 0.000000000000e+00
1.068500000000e+03 6.270320080886e-01 0.000000000000e+00 0.000000000000e+00
1.068750000000e+03 -3.500308576309e-02 0.000000000000e+00 0.000000000000e+00
1.069000000000e+03 -6.748847328282e-01 0.000000000000e+00 0.000000000000e+00
1.069250000000e+03 -1.296275949406e+00 0.000000000000e+00 0.000000000000e+00
1.069500000000e+03 -1.901606952360e+00 0.000000000000e+00 0.000000000000e+00
1.069750000000e+03 -2.489615459094e+00 0.000000000000e+00 0.000000000000e+00
1.070000000000e+03 -3.053594534019e+00 0.000000000000e+00 0.000000000000e+00
1.070250000000e+03 -3.580636204847e+00 0.000000000000e+00 0.000000000000e+00
1.070500000000e+03 -4.052008862305e+00 0.000000000000e+00 0.000000000000e+00
1.070750000000e+03 -4.444638006100e+00 0.000000000000e+00 0.000000000000e+00
1.071000000000e+03 -4.733497603033e+00 0.000000000000e+00 0.000000000000e+00
1.071250000000e+03 -4.894586293411e+00 0.000000000000e+00 0.000000000000e+00
1.071500000000e+03 -4.908077454543e+00 0.000000000000e+00 0.000000000000e+00
1.071750000000e+03 -4.761206079867e+00 0.000000000000e+00 0.000000000000e+00
1.072000000000e+03 -4.450491269949e+00 0.000000000000e+00 0.000000000000e+00
1.072250000000e+03 -3.982984678587e+00 0.000000000000e+00 0.000000000000e+00
1.072500000000e+03 -3.376368510378e+00 0.000000000000e+00 0.000000000000e+00
1.072750000000e+03 -2.657881974342e+00 0.000000000000e+00 0.000000000000e+00
1.073000000000e+03 -1.862210114202e+00 0.000000000000e+00 0.000000000000e+00
1.073250000000e+03 -1.028601897964e+00 0.000000000000e+00 0.000000000000e+00
1.073500000000e+03 -1.975773063342e-01 0.000000000000e+00 0.000000000000e+00
1.073750000000e+03 5.923759135984e-01 0.000000000000e+00 0.000000000000e+00
1.074000000000e+03 1.307730216049e+00 0.000000000000e+00 0.000000000000e+00
1.074250000000e+03 1.922152263901e+00 0.000000000000e+00 0.000000000000e+00
1.074500000000e+03 2.417831679200e+00 0.000000000000e+00 0.000000000000e+00
1.074750000000e+03 2.785824210357e+00 0.000000000000e+00 0.000000000000e+00
1.075000000000e+03 3.025463865903e+00 0.000000000000e+00 0.000000000000e+00
1.075250000000e+03 3.143017834406e+00 0.000000000000e+00 0.000000000000e+00
1.075500000000e+03 3.149845197664e+00 0.000000000000e+00 0.000000000000e+00
1.075750000000e+03 3.060364449493e+00 0.000000000000e+00 0.000000000000e+00
1.076000000000e+03 2.890131402693e+00 0.000000000000e+00 0.000000000000e+00
1.076250000000e+03 2.654281200981e+00 0.000000000000e+00 0.000000000000e+00
1.076500000000e+03 2.366505405305e+00 0.000000000000e+00 0.000000000000e+00
1.076750000000e+03 2.038631939443e+00 0.000000000000e+00 0.000000000000e+00
1.077000000000e+03 1.680769035546e+00 0.000000000000e+00 0.000000000000e+00
1.077250000000e+03 1.301881050932e+00 0.000000000000e+00 0.000000000000e+00
1.077500000000e+03 9.105982472623e-01 0.000000000000e+00 0.000000000000e+00
1.077750000000e+03 5.160336361300e-01 0.000000000000e+00 0.000000000000e+00
1.078000000000e+03 1.283910019728e-01 0.000000000000e+00 0.000000000000e+00
1.078250000000e+03 -2.408040058081e-01 0.000000000000e+00 0.000000000000e+00
1.078500000000e+03 -5.789422202107e-01 0.000000000000e+00 0.000000000000e+00
1.078750000000e+03 -8.730409685399e-01 0.000000000000e+00 0.000000000000e+00
1.079000000000e+03 -1.110838149316e+00 0.000000000000e+00 0.000000000000e+00
1.079250000000e+03 -1.282108129789e+00 0.000000000000e+00 0.000000000000e+00
1.079500000000e+03 -1.379989743402e+00 0.000000000000e+00 0.000000000000e+00
1.079750000000e+03 -1.402103785361e+00 0.000000000000e+00 0.000000000000e+00
1.080000000000e+03 -1.351260906952e+00 0.000000000000e+00 0.000000000000e+00
1.080250000000e+03 -1.235616678598e+00 0.000000000000e+00 0.000000000000e+00
1.080500000000e+03 -1.068209753237e+00 0.000000000000e+00 0.000000000000e+00
1.080750000000e+03 -8.659089118237e-01 0.000000000000e+00 0.000000000000e+00
1.081000000000e+03 -6.478812314802e-01 0.000000000000e+00 0.000000000000e+00
1.081250000000e+03 -4.337633725285e-01 0.000000000000e+00 0.000000000000e+00
1.081500000000e+03 -2.417605676708e-01 0.000000000000e+00 0.000000000000e+00
1.081750000000e+03 -8.690728212494e-02 0.000000000000e+00 0.000000000000e+00
1.082000000000e+03 2.030105054619e-02 0.000000000000e+00 0.000000000000e+00
1.082250000000e+03 7.474979180274e-02 0.000000000000e+00 0.000000000000e+00
1.082500000000e+03 7.693935656454e-02 0.000000000000e+00 0.000000000000e+00
1.082750000000e+03 3.261394139431e-02 0.000000000000e+00 0.000000000000e+00
1.083000000000e+03 -4.813459699693e-02 0.000000000000e+00 0.000000000000e+00
1.083250000000e+03 -1.521443069401e-01 0.000000000000e+00 0.000000000000e+00
1.083500000000e+03 -2.646607414293e-01 0.000000000000e+00 0.000000000000e+00
1.083750000000e+03 -3.708243565841e-01 0.000000000000e+00 0.000000000000e+00
1.084000000000e+03 -4.569973990677e-01 0.000000000000e+00 0.000000000000e+00
1.084250000000e+03 -5.118035658191e-01 0.000000000000e+00 0.000000000000e+00
1.084500000000e+03 -5.268122211459e-01 0.000000000000e+00 0.000000000000e+00
1.084750000000e+03 -4.968615092634e-01 0.000000000000e+00 0.000000000000e+00
1.085000000000e+03 -4.200702493408e-01 0.000000000000e+00 0.000000000000e+00
1.085250000000e+03 -2.976276938512e-01 0.000000000000e+00 0.000000000000e+00
1.085500000000e+03 -1.334670094262e-01 0.000000000000e+00 0.000000000000e+00
1.085750000000e+03 6.607906052449e-02 0.000000000000e+00 0.000000000000e+00
1.086000000000e+03 2.925706792606e-01 0.000000000000e+00 0.000000000000e+00
1.086250000000e+03 5.356752377138e-01 0.000000000000e+00 0.000000000000e+00
1.086500000000e+03 7.833255523235e-01 0.000000000000e+00 0.000000000000e+00
1.086750000000e+03 1.021886669802e+00 0.000000000000e+00 0.000000000000e+00
1.087000000000e+03 1.236423289827e+00 0.000000000000e+00 0.000000000000e+00
1.087250000000e+03 1.411164634895e+00 0.000000000000e+00 0.000000000000e+00
1.087500000000e+03 1.530242975107e+00 0.000000000000e+00 0.000000000000e+00
1.087750000000e+03 1.578737749325e+00 0.000000000000e+00 0.000000000000e+00
1.088000000000e+03 1.543995763641e+00 0.000000000000e+00 0.000000000000e+00
1.088250000000e+03 1.417129471163e+00 0.000000000000e+00 0.000000000000e+00
1.088500000000e+03 1.194532142998e+00 0.000000000000e+00 0.000000000000e+00
1.088750000000e+03 8.792032174715e-01 0.000000000000e+00 0.000000000000e+00
1.089000000000e+03 4.816596081032e-01 0.000000000000e+00 0.000000000000e+00
1.089250000000e+03 2.022568109014e-02 0.000000000000e+00 0.000000000000e+00
1.089500000000e+03 -4.794528362870e-01 0.000000000000e+00 0.000000000000e+00
1.089750000000e+03 -9.857421461638e-01 0.000000000000e+00 0.000000000000e+00
1.090000000000e+03 -1.463167237279e+00 0.000000000000e+00 0.000000000000e+00
1.090250000000e+03 -1.875226728269e+00 0.000000000000e+00 0.000000000000e+00
1.090500000000e+03 -2.187627030006e+00 0.000000000000e+00 0.000000000000e+00
1.090750000000e+03 -2.371608676676e+00 0.000000000000e+00 0.000000000000e+00
1.091000000000e+03 -2.406996799589e+00 0.000000000000e+00 0.000000000000e+00
1.091250000000e+03 -2.284612623915e+00 0.000000000000e+00 0.000000000000e+00
1.091500000000e+03 -2.007735481670e+00 0.000000000000e+00 0.000000000000e+00
1.091750000000e+03 -1.592400319290e+00 0.000000000000e+00 0.000000000000e+00
1.092000000000e+03 -1.066442938373e+00 0.000000000000e+00 0.000000000000e+00
1.092250000000e+03 -4.673483353063e-01 0.000000000000e+00 0.000000000000e+00
1.092500000000e+03 1.609020227880e-01 0.000000000000e+00 0.000000000000e+00
1.092750000000e+03 7.716688466520e-01 0.000000000000e+00 0.000000000000e+00
1.093000000000e+03 1.319782181305e+00 0.000000000000e+00 0.000000000000e+00
1.093250000000e+03 1.765525310150e+00 0.000000000000e+00 0.000000000000e+00
1.093500000000e+03 2.078061637407e+00 0.000000000000e+00 0.000000000000e+00
1.093750000000e+03 2.237958383745e+00 0.000000000000e+00 0.000000000000e+00
1.094000000000e+03 2.238568743737e+00 0.000000000000e+00 0.000000000000e+00
1.094250000000e+03 2.086167506170e+00 0.000000000000e+00 0.000000000000e+00
1.094500000000e+03 1.798876266100e+00 0.000000000000e+00 0.000000000000e+00
1.094750000000e+03 1.404545001540e+00 0.000000000000e+00 0.000000000000e+00
1.095000000000e+03 9.378608098312e-01 0.000000000000e+00 0.000000000000e+00
1.095250000000e+03 4.370202199704e-01 0.000000000000e+00 0.000000000000e+00
1.095500000000e+03 -5.967718213708e-02 0.000000000000e+00 0.000000000000e+00
1.095750000000e+03 -5.169784951245e-01 0.000000000000e+00 0.000000000000e+00
1.096000000000e+03 -9.052948416837e-01 0.000000000000e+00 0.000000000000e+00
1.096250000000e+03 -1.202595920001e+00 0.000000000000e+00 0.000000000000e+00
1.096500000000e+03 -1.395488599803e+00 0.000000000000e+00 0.000000000000e+00
1.096750000000e+03 -1.479481108458e+00 0.000000000000e+00 0.000000000000e+00
1.097000000000e+03 -1.458514147304e+00 0.000000000000e+00 0.000000000000e+00
1.097250000000e+03 -1.343896512699e+00 0.000000000000e+00 0.000000000000e+00
1.097500000000e+03 -1.152811699321e+00 0.000000000000e+00 0.000000000000e+00
1.097750000000e+03 -9.065648352217e-01 0.000000000000e+00 0.000000000000e+00
1.098000000000e+03 -6.287217965166e-01 0.000000000000e+00 0.000000000000e+00
1.098250000000e+03 -3.432630154292e-01 0.000000000000e+00 0.000000000000e+00
1.098500000000e+03 -7.284280206216e-02 0.000000000000e+00 0.000000000000e+00
1.098750000000e+03 1.627807026891e-01 0.000000000000e+00 0.000000000000e+00
1.099000000000e+03 3.480940841863e-01 0.000000000000e+00 0.000000000000e+00
1.099250000000e+03 4.729062619494e-01 0.000000000000e+00 0.000000000000e+00
1.099500000000e+03 5.330971413160e-01 0.000000000000e+00 0.000000000000e+00
1.099750000000e+03 5.309673935942e-01 0.000000000000e+00 0.000000000000e+00
1.100000000000e+03 4.751129606358e-01 0.000000000000e+00 0.000000000000e+00
1.100250000000e+03 3.797557222441e-01 0.000000000000e+00 0.000000000000e+00
1.100500000000e+03 2.634907309889e-01 0.000000000000e+00 0.000000000000e+00
1.100750000000e+03 1.474631778589e-01 0.000000000000e+00 0.000000000000e+00
1.101000000000e+03 5.306201441407e-02 0.000000000000e+00 0.000000000000e+00
1.101250000000e+03 -6.966672809129e-04 0.000000000000e+00 0.000000000000e+00
1.101500000000e+03 1.616147934236e-04 0.000000000000e+00 0.000000000000e+00
1.101750000000e+03 6.217416803718e-02 0.000000000000e+00 0.000000000000e+00
1.102000000000e+03 1.826765518292e-01 0.000000000000e+00 0.000000000000e+00
1.102250000000e+03 3.490106225941e-01 0.000000000000e+00 0.000000000000e+00
1.102500000000e+03 5.389741088011e-01 0.000000000000e+00 0.000000000000e+00
1.102750000000e+03 7.226520138141e-01 0.000000000000e+00 0.000000000000e+00
1.103000000000e+03 8.655960181270e-01 0.000000000000e+00 0.000000000000e+00
1.103250000000e+03 9.331182254088e-01 0.000000000000e+00 0.000000000000e+00
1.103500000000e+03 8.952673224038e-01 0.000000000000e+00 0.000000000000e+00
1.103750000000e+03 7.318896959407e-01 0.000000000000e+00 0.000000000000e+00
1.104000000000e+03 4.370758179860e-01 0.000000000000e+00 0.000000000000e+00
1.104250000000e+03 2.227813776455e-02 0.000000000000e+00 0.000000000000e+00
1.104500000000e+03 -4.825247030971e-01 0.000000000000e+00 0.000000000000e+00
1.104750000000e+03 -1.030050742684e+00 0.000000000000e+00 0.000000000000e+00
1.105000000000e+03 -1.559478232737e+00 0.000000000000e+00 0.000000000000e+00
1.105250000000e+03 -2.002565793949e+00 0.000000000000e+00 0.000000000000e+00
1.105500000000e+03 -2.291592239500e+00 0.000000000000e+00 0.000000000000e+00
1.105750000000e+03 -2.368260455299e+00 0.000000000000e+00 0.000000000000e+00
1.106000000000e+03 -2.192475226289e+00 0.000000000000e+00 0.000000000000e+00
1.106250000000e+03 -1.749797402676e+00 0.000000000000e+00 0.000000000000e+00
1.106500000000e+03 -1.056425047856e+00 0.000000000000e+00 0.000000000000e+00
1.106750000000e+03 -1.607652646143e-01 0.000000000000e+00 0.000000000000e+00
1.107000000000e+03 8.589754976219e-01 0.000000000000e+00 0.000000000000e+00
1.107250000000e+03 1.901276310640e+00 0.000000000000e+00 0.000000000000e+00
1.107500000000e+03 2.851418661707e+00 0.000000000000e+00 0.000000000000e+00
1.107750000000e+03 3.594266454917e+00 0.000000000000e+00 0.000000000000e+00
1.108000000000e+03 4.028299052785e+00 0.000000000000e+00 0.000000000000e+00
1.108250000000e+03 4.079198517427e+00 0.000000000000e+00 0.000000000000e+00
1.108500000000e+03 3.711207682565e+00 0.000000000000e+00 0.000000000000e+00
1.108750000000e+03 2.934622909205e+00 0.000000000000e+00 0.000000000000e+00
1.109000000000e+03 1.808161872751e+00 0.000000000000e+00 0.000000000000e+00
1.109250000000e+03 4.355183010742e-01 0.000000000000e+00 0.000000000000e+00
1.109500000000e+03 -1.043881059842e+00 0.000000000000e+00 0.000000000000e+00
1.109750000000e+03 -2.469152335206e+00 0.000000000000e+00 0.000000000000e+00
1.110000000000e+03 -3.675799715522e+00 0.000000000000e+00 0.000000000000e+00
1.110250000000e+03 -4.515115177734e+00 0.000000000000e+00 0.000000000000e+00
1.110500000000e+03 -4.872796347027e+00 0.000000000000e+00 0.000000000000e+00
1.110750000000e+03 -4.684410098585e+00 0.000000000000e+00 0.000000000000e+00
1.111000000000e+03 -3.945599745459e+00 0.000000000000e+00 0.000000000000e+00
1.111250000000e+03 -2.715490860446e+00 0.000000000000e+00 0.000000000000e+00
1.111500000000e+03 -1.112536260932e+00 0.000000000000e+00 0.000000000000e+00
1.111750000000e+03 6.970375609726e-01 0.000000000000e+00 0.000000000000e+00
1.112000000000e+03 2.517076713077e+00 0.000000000000e+00 0.000000000000e+00
1.112250000000e+03 4.143690130887e+00 0.000000000000e+00 0.000000000000e+00
1.112500000000e+03 5.389207136825e+00 0.000000000000e+00 0.000000000000e+00
1.112750000000e+03 6.105003433631e+00 0.000000000000e+00 0.000000000000e+00
1.113000000000e+03 6.200333645030e+00 0.000000000000e+00 0.000000000000e+00
1.113250000000e+03 5.654713076079e+00 0.000000000000e+00 0.000000000000e+00
1.113500000000e+03 4.522123594062e+00 0.000000000000e+00 0.000000000000e+00
1.113750000000e+03 2.926294104308e+00 0.000000000000e+00 0.000000000000e+00
1.114000000000e+03 1.047406057839e+00 0.000000000000e+00 0.000000000000e+00
1.114250000000e+03 -8.983400291332e-01 0.000000000000e+00 0.000000000000e+00
1.114500000000e+03 -2.683930723178e+00 0.000000000000e+00 0.000000000000e+00
1.114750000000e+03 -4.098501154179e+00 0.000000000000e+00 0.000000000000e+00
1.115000000000e+03 -4.972753391238e+00 0.000000000000e+00 0.000000000000e+00
1.115250000000e+03 -5.199666342171e+00 0.000000000000e+00 0.000000000000e+00
1.115500000000e+03 -4.747870086154e+00 0.000000000000e+00 0.000000000000e+00
1.115750000000e+03 -3.665938985260e+00 0.000000000000e+00 0.000000000000e+00
1.116000000000e+03 -2.076974542176e+00 0.000000000000e+00 0.000000000000e+00
1.116250000000e+03 -1.640603670808e-01 0.000000000000e+00 0.000000000000e+00
1.116500000000e+03 1.851677042452e+00 0.000000000000e+00 0.000000000000e+00
1.116750000000e+03 3.737725741482e+00 0.000000000000e+00 0.000000000000e+00
1.117000000000e+03 5.278278332474e+00 0.000000000000e+00 0.000000000000e+00
1.117250000000e+03 6.300273096659e+00 0.000000000000e+00 0.000000000000e+00
1.117500000000e+03 6.694151165787e+00 0.000000000000e+00 0.000000000000e+00
1.117750000000e+03 6.426753755966e+00 0.000000000000e+00 0.000000000000e+00
1.118000000000e+03 5.544772162716e+00 0.000000000000e+00 0.000000000000e+00
1.118250000000e+03 4.168354917944e+00 0.000000000000e+00 0.000000000000e+00
1.118500000000e+03 2.475717880966e+00 0.000000000000e+00 0.000000000000e+00
1.118750000000e+03 6.807340224115e-01 0.000000000000e+00 0.000000000000e+00
1.119000000000e+03 -9.936454229994e-01 0.000000000000e+00 0.000000000000e+00
1.119250000000e+03 -2.342780034641e+00 0.000000000000e+00 0.000000000000e+00
1.119500000000e+03 -3.205106410774e+00 0.000000000000e+00 0.000000000000e+00
1.119750000000e+03 -3.481212946025e+00 0.000000000000e+00 0.000000000000e+00
1.120000000000e+03 -3.144908325030e+00 0.000000000000e+00 0.000000000000e+00
1.120250000000e+03 -2.245011151060e+00 0.000000000000e+00 0.000000000000e+00
1.120500000000e+03 -8.977815147812e-01 0.000000000000e+00 0.000000000000e+00
1.120750000000e+03 7.288961674254e-01 0.000000000000e+00 0.000000000000e+00
1.121000000000e+03 2.437439807062e+00 0.000000000000e+00 0.000000000000e+00
1.121250000000e+03 4.025726532938e+00 0.000000000000e+00 0.000000000000e+00
1.121500000000e+03 5.312242159102e+00 0.000000000000e+00 0.000000000000e+00
1.121750000000e+03 6.158049337971e+00 0.000000000000e+00 0.000000000000e+00
1.122000000000e+03 6.482871134073e+00 0.000000000000e+00 0.000000000000e+00
1.122250000000e+03 6.273395926442e+00 0.000000000000e+00 0.000000000000e+00
1.122500000000e+03 5.582945775730e+00 0.000000000000e+00 0.000000000000e+00
1.122750000000e+03 4.522774476623e+00 0.000000000000e+00 0.000000000000e+00
1.123000000000e+03 3.246325446413e+00 0.000000000000e+00 0.000000000000e+00
1.123250000000e+03 1.928646297105e+00 0.000000000000e+00 0.000000000000e+00
1.123500000000e+03 7.437181727462e-01 0.000000000000e+00 0.000000000000e+00
1.123750000000e+03 -1.573519568356e-01 0.000000000000e+00 0.000000000000e+00
1.124000000000e+03 -6.645242155585e-01 0.000000000000e+00 0.000000000000e+00
1.124250000000e+03 -7.211991227515e-01 0.000000000000e+00 0.000000000000e+00
1.124500000000e+03 -3.293830671166e-01 0.000000000000e+00 0.000000000000e+00
1.124750000000e+03 4.527703258636e-01 0.000000000000e+00 0.000000000000e+00
1.125000000000e+03 1.520463538517e+00 0.000000000000e+00 0.000000000000e+00
1.125250000000e+03 2.737335299159e+00 0.000000000000e+00 0.000000000000e+00
1.125500000000e+03 3.953981082145e+00 0.000000000000e+00 0.000000000000e+00
1.125750000000e+03 5.027409410624e+00 0.000000000000e+00 0.000000000000e+00
1.126000000000e+03 5.838899862372e+00 0.000000000000e+00 0.000000000000e+00
1.126250000000e+03 6.308030002708e+00 0.000000000000e+00 0.000000000000e+00
1.126500000000e+03 6.401219523214e+00 0.000000000000e+00 0.000000000000e+00
1.126750000000e+03 6.133914355927e+00 0.000000000000e+00 0.000000000000e+00
1.127000000000e+03 5.566392687311e+00 0.000000000000e+00 0.000000000000e+00
1.127250000000e+03 4.794002628769e+00 0.000000000000e+00 0.000000000000e+00
1.127500000000e+03 3.933330307209e+00 0.000000000000e+00 0.000000000000e+00
1.127750000000e+03 3.106262292630e+00 0.000000000000e+00 0.000000000000e+00
1.128000000000e+03 2.424095492018e+00 0.000000000000e+00 0.000000000000e+00
1.128250000000e+03 1.973747412627e+00 0.000000000000e+00 0.000000000000e+00
1.128500000000e+03 1.807755384169e+00 0.000000000000e+00 0.000000000000e+00
1.128750000000e+03 1.939184166564e+00 0.000000000000e+00 0.000000000000e+00
1.129000000000e+03 2.341871181326e+00 0.000000000000e+00 0.000000000000e+00
1.129250000000e+03 2.955723587964e+00 0.000000000000e+00 0.000000000000e+00
1.129500000000e+03 3.696136805081e+00 0.000000000000e+00 0.000000000000e+00
1.129750000000e+03 4.466111459078e+00 0.000000000000e+00 0.000000000000e+00
1.130000000000e+03 5.169362876337e+00 0.000000000000e+00 0.000000000000e+00
1.130250000000e+03 5.722671406923e+00 0.000000000000e+00 0.000000000000e+00
1.130500000000e+03 6.065907706637e+00 0.000000000000e+00 0.000000000000e+00
1.130750000000e+03 6.168548846950e+00 0.000000000000e+00 0.000000000000e+00
1.131000000000e+03 6.032018845476e+00 0.000000000000e+00 0.000000000000e+00
1.131250000000e+03 5.687765987487e+00 0.000000000000e+00 0.000000000000e+00
1.131500000000e+03 5.191549922837e+00 0.000000000000e+00 0.000000000000e+00
1.131750000000e+03 4.614881201954e+00 0.000000000000e+00 0.000000000000e+00
1.132000000000e+03 4.034877665000e+00 0.000000000000e+00 0.000000000000e+00
1.132250000000e+03 3.523941437397e+00 0.000000000000e+00 0.000000000000e+00
1.132500000000e+03 3.140608617578e+00 0.000000000000e+00 0.000000000000e+00
1.132750000000e+03 2.922698107114e+00 0.000000000000e+00 0.000000000000e+00
1.133000000000e+03 2.883525448034e+00 0.000000000000e+00 0.000000000000e+00
1.133250000000e+03 3.011506624937e+00 0.000000000000e+00 0.000000000000e+00
1.133500000000e+03 3.273017711215e+00 0.000000000000e+00 0.000000000000e+00
1.133750000000e+03 3.617960041051e+00 0.000000000000e+00 0.000000000000e+00
1.134000000000e+03 3.987159245456e+00 0.000000000000e+00 0.000000000000e+00
1.134250000000e+03 4.320536585974e+00 0.000000000000e+00 0.000000000000e+00
1.134500000000e+03 4.564949842395e+00 0.000000000000e+00 0.000000000000e+00
1.134750000000e+03 4.680705424550e+00 0.000000000000e+00 0.000000000000e+00
1.135000000000e+03 4.645971446116e+00 0.000000000000e+00 0.000000000000e+00
1.135250000000e+03 4.458636476613e+00 0.000000000000e+00 0.000000000000e+00
1.135500000000e+03 4.135514710812e+00 0.000000000000e+00 0.000000000000e+00
1.135750000000e+03 3.709146897336e+00 0.000000000000e+00 0.000000000000e+00
1.136000000000e+03 3.222742936141e+00 0.000000000000e+00 0.000000000000e+00
1.136250000000e+03 2.724021364102e+00 0.000000000000e+00 0.000000000000e+00
1.136500000000e+03 2.258801135474e+00 0.000000000000e+00 0.000000000000e+00
1.136750000000e+03 1.865185651394e+00 0.000000000000e+00 0.000000000000e+00
1.137000000000e+03 1.569056608642e+00 0.000000000000e+00 0.000000000000e+00
1.137250000000e+03 1.381387791143e+00 0.000000000000e+00 0.000000000000e+00
1.137500000000e+03 1.297627830767e+00 0.000000000000e+00 0.000000000000e+00
1.137750000000e+03 1.299122577814e+00 0.000000000000e+00 0.000000000000e+00
1.138000000000e+03 1.356288432699e+00 0.000000000000e+00 0.000000000000e+00
1.138250000000e+03 1.433039608194e+00 0.000000000000e+00 0.000000000000e+00
1.138500000000e+03 1.491838324017e+00 0.000000000000e+00 0.000000000000e+00
1.138750000000e+03 1.498690149900e+00 0.000000000000e+00 0.000000000000e+00
1.139000000000e+03 1.427448196792e+00 0.000000000000e+00 0.000000000000e+00
1.139250000000e+03 1.262909590048e+00 0.000000000000e+00 0.000000000000e+00
1.139500000000e+03 1.002366429605e+00 0.000000000000e+00 0.000000000000e+00
1.139750000000e+03 6.554857638525e-01 0.000000000000e+00 0.000000000000e+00
1.140000000000e+03 2.426107235578e-01 0.000000000000e+00 0.000000000000e+00
1.140250000000e+03 -2.082295108173e-01 0.000000000000e+00 0.000000000000e+00
1.140500000000e+03 -6.651630275841e-01 0.000000000000e+00 0.000000000000e+00
1.140750000000e+03 -1.096645479326e+00 0.000000000000e+00 0.000000000000e+00
1.141000000000e+03 -1.475412454047e+00 0.000000000000e+00 0.000000000000e+00
1.141250000000e+03 -1.781719376071e+00 0.000000000000e+00 0.000000000000e+00
1.141500000000e+03 -2.005484421119e+00 0.000000000000e+00 0.000000000000e+00
1.141750000000e+03 -2.147103499821e+00 0.000000000000e+00 0.000000000000e+00
1.142000000000e+03 -2.216882734396e+00 0.000000000000e+00 0.000000000000e+00
1.142250000000e+03 -2.233210374463e+00 0.000000000000e+00 0.000000000000e+00
1.142500000000e+03 -2.219745002868e+00 0.000000000000e+00 0.000000000000e+00
1.142750000000e+03 -2.202011854696e+00 0.000000000000e+00 0.000000000000e+00
1.143000000000e+03 -2.203861306023e+00 0.000000000000e+00 0.000000000000e+00
1.143250000000e+03 -2.244247121734e+00 0.000000000000e+00 0.000000000000e+00
1.143500000000e+03 -2.334728252699e+00 0.000000000000e+00 0.000000000000e+00
1.143750000000e+03 -2.477995151260e+00 0.000000000000e+00 0.000000000000e+00
1.144000000000e+03 -2.667583788592e+00 0.000000000000e+00 0.000000000000e+00
1.144250000000e+03 -2.888785776759e+00 0.000000000000e+00 0.000000000000e+00
1.144500000000e+03 -3.120610847809e+00 0.000000000000e+00 0.000000000000e+00
1.144750000000e+03 -3.338527299469e+00 0.000000000000e+00 0.000000000000e+00
1.145000000000e+03 -3.517612740938e+00 0.000000000000e+00 0.000000000000e+00
1.145250000000e+03 -3.635702526262e+00 0.000000000000e+00 0.000000000000e+00
1.145500000000e+03 -3.676131449761e+00 0.000000000000e+00 0.000000000000e+00
1.145750000000e+03 -3.629723729927e+00 0.000000000000e+00 0.000000000000e+00
1.146000000000e+03 -3.495788787972e+00 0.000000000000e+00 0.000000000000e+00
1.146250000000e+03 -3.282012303950e+00 0.000000000000e+00 0.000000000000e+00
1.146500000000e+03 -3.003276401228e+00 0.000000000000e+00 0.000000000000e+00
1.146750000000e+03 -2.679581043483e+00 0.000000000000e+00 0.000000000000e+00
1.147000000000e+03 -2.333353210347e+00 0.000000000000e+00 0.000000000000e+00
1.147250000000e+03 -1.986506656738e+00 0.000000000000e+00 0.000000000000e+00
1.147500000000e+03 -1.657643518966e+00 0.000000000000e+00 0.000000000000e+00
1.147750000000e+03 -1.359766332506e+00 0.000000000000e+00 0.000000000000e+00
1.148000000000e+03 -1.098798390762e+00 0.000000000000e+00 0.000000000000e+00
1.148250000000e+03 -8.731012069515e-01 0.000000000000e+00 0.000000000000e+00
1.148500000000e+03 -6.740445315916e-01 0.000000000000e+00 0.000000000000e+00
1.148750000000e+03 -4.875444460951e-01 0.000000000000e+00 0.000000000000e+00
1.149000000000e+03 -2.963568787295e-01 0.000000000000e+00 0.000000000000e+00
1.149250000000e+03 -8.281431490446e-02 0.000000000000e+00 0.000000000000e+00
1.149500000000e+03 1.683644107418e-01 0.000000000000e+00 0.000000000000e+00
1.149750000000e+03 4.675699474724e-01 0.000000000000e+00 0.000000000000e+00
1.150000000000e+03 8.184408140484e-01 0.000000000000e+00 0.000000000000e+00
1.150250000000e+03 1.216894712501e+00 0.000000000000e+00 0.000000000000e+00
1.150500000000e+03 1.651183394478e+00 0.000000000000e+00 0.000000000000e+00
1.150750000000e+03 2.102964775815e+00 0.000000000000e+00 0.000000000000e+00
1.151000000000e+03 2.549250234949e+00 0.000000000000e+00 0.000000000000e+00
1.151250000000e+03 2.964968655575e+00 0.000000000000e+00 0.000000000000e+00
1.151500000000e+03 3.325807416003e+00 0.000000000000e+00 0.000000000000e+00
1.151750000000e+03 3.610955115174e+00 0.000000000000e+00 0.000000000000e+00
1.152000000000e+03 3.805386085340e+00 0.000000000000e+00 0.000000000000e+00
1.152250000000e+03 3.901390537655e+00 0.000000000000e+00 0.000000000000e+00
1.152500000000e+03 3.899157787716e+00 0.000000000000e+00 0.000000000000e+00
1.152750000000e+03 3.806349258358e+00 0.000000000000e+00 0.000000000000e+00
1.153000000000e+03 3.636735197662e+00 0.000000000000e+00 0.000000000000e+00
1.153250000000e+03 3.408095528253e+00 0.000000000000e+00 0.000000000000e+00
1.153500000000e+03 3.139683682946e+00 0.000000000000e+00 0.000000000000e+00
1.153750000000e+03 2.849609259163e+00 0.000000000000e+00 0.000000000000e+00
1.154000000000e+03 2.552503124999e+00 0.000000000000e+00 0.000000000000e+00
1.154250000000e+03 2.257786295628e+00 0.000000000000e+00 0.000000000000e+00
1.154500000000e+03 1.968777443540e+00 0.000000000000e+00 0.000000000000e+00
1.154750000000e+03 1.682755371051e+00 0.000000000000e+00 0.000000000000e+00
1.155000000000e+03 1.391958635114e+00 0.000000000000e+00 0.000000000000e+00
1.155250000000e+03 1.085373377570e+00 0.000000000000e+00 0.000000000000e+00
1.155500000000e+03 7.510504254689e-01 0.000000000000e+00 0.000000000000e+00
1.155750000000e+03 3.786190521597e-01 0.000000000000e+00 0.000000000000e+00
1.156000000000e+03 -3.836248926186e-02 0.000000000000e+00 0.000000000000e+00
1.156250000000e+03 -5.005568323712e-01 0.000000000000e+00 0.000000000000e+00
1.156500000000e+03 -1.001765587556e+00 0.000000000000e+00 0.000000000000e+00
1.156750000000e+03 -1.528777334320e+00 0.000000000000e+00 0.000000000000e+00
1.157000000000e+03 -2.062179160335e+00 0.000000000000e+00 0.000000000000e+00
1.157250000000e+03 -2.578033345232e+00 0.000000000000e+00 0.000000000000e+00
1.157500000000e+03 -3.050203054684e+00 0.000000000000e+00 0.000000000000e+00
1.157750000000e+03 -3.453023701259e+00 0.000000000000e+00 0.000000000000e+00
1.158000000000e+03 -3.763971775082e+00 0.000000000000e+00 0.000000000000e+00
1.158250000000e+03 -3.965986275064e+00 0.000000000000e+00 0.000000000000e+00
1.158500000000e+03 -4.049148424761e+00 0.000000000000e+00 0.000000000000e+00
1.158750000000e+03 -4.011515588351e+00 0.000000000000e+00 0.000000000000e+00
1.159000000000e+03 -3.859022190516e+00 0.000000000000e+00 0.000000000000e+00
1.159250000000e+03 -3.604487378717e+00 0.000000000000e+00 0.000000000000e+00
1.159500000000e+03 -3.265888324899e+00 0.000000000000e+00 0.000000000000e+00
1.159750000000e+03 -2.864152939237e+00 0.000000000000e+00 0.000000000000e+00
1.160000000000e+03 -2.420783488098e+00 0.000000000000e+00 0.000000000000e+00
1.160250000000e+03 -1.955635711680e+00 0.000000000000e+00 0.000000000000e+00
1.160500000000e+03 -1.485145467151e+00 0.000000000000e+00 0.000000000000e+00
1.160750000000e+03 -1.021222096418e+00 0.000000000000e+00 0.000000000000e+00
1.161000000000e+03 -5.709256681952e-01 0.000000000000e+00 0.000000000000e+00
1.161250000000e+03 -1.369289791689e-01 0.000000000000e+00 0.000000000000e+00
1.161500000000e+03 2.813484929861e-01 0.000000000000e+00 0.000000000000e+00
1.161750000000e+03 6.861424604307e-01 0.000000000000e+00 0.000000000000e+00
1.162000000000e+03 1.079552322464e+00 0.000000000000e+00 0.000000000000e+00
1.162250000000e+03 1.461849735704e+00 0.000000000000e+00 0.000000000000e+00
1.162500000000e+03 1.830160431634e+00 0.000000000000e+00 0.000000000000e+00
1.162750000000e+03 2.177732913514e+00 0.000000000000e+00 0.000000000000e+00
1.163000000000e+03 2.493918051791e+00 0.000000000000e+00 0.000000000000e+00
1.163250000000e+03 2.764877258333e+00 0.000000000000e+00 0.000000000000e+00
1.163500000000e+03 2.974929359528e+00 0.000000000000e+00 0.000000000000e+00
1.163750000000e+03 3.108352909419e+00 0.000000000000e+00 0.000000000000e+00
1.164000000000e+03 3.151394579622e+00 0.000000000000e+00 0.000000000000e+00
1.164250000000e+03 3.094204380441e+00 0.000000000000e+00 0.000000000000e+00
1.164500000000e+03 2.932428405418e+00 0.000000000000e+00 0.000000000000e+00
1.164750000000e+03 2.668237389422e+00 0.000000000000e+00 0.000000000000e+00
1.165000000000e+03 2.310647141519e+00 0.000000000000e+00 0.000000000000e+00
1.165250000000e+03 1.875083237402e+00 0.000000000000e+00 0.000000000000e+00
1.165500000000e+03 1.382243243377e+00 0.000000000000e+00 0.000000000000e+00
1.165750000000e+03 8.564009084014e-01 0.000000000000e+00 0.000000000000e+00
1.166000000000e+03 3.233656846270e-01 0.000000000000e+00 0.000000000000e+00
1.166250000000e+03 -1.916513687243e-01 0.000000000000e+00 0.000000000000e+00
1.166500000000e+03 -6.660120351231e-01 0.000000000000e+00 0.000000000000e+00
1.166750000000e+03 -1.081244800855e+00 0.000000000000e+00 0.000000000000e+00
1.167000000000e+03 -1.424098148865e+00 0.000000000000e+00 0.000000000000e+00
1.167250000000e+03 -1.686973125354e+00 0.000000000000e+00 0.000000000000e+00
1.167500000000e+03 -1.867741521772e+00 0.000000000000e+00 0.000000000000e+00
1.167750000000e+03 -1.969036539908e+00 0.000000000000e+00 0.000000000000e+00
1.168000000000e+03 -1.997166062058e+00 0.000000000000e+00 0.000000000000e+00
1.168250000000e+03 -1.960836333560e+00 0.000000000000e+00 0.000000000000e+00
1.168500000000e+03 -1.869881804540e+00 0.000000000000e+00 0.000000000000e+00
1.168750000000e+03 -1.734175493173e+00 0.000000000000e+00 0.000000000000e+00
1.169000000000e+03 -1.562848318273e+00 0.000000000000e+00 0.000000000000e+00
1.169250000000e+03 -1.363883693769e+00 0.000000000000e+00 0.000000000000e+00
1.169500000000e+03 -1.144085687720e+00 0.000000000000e+00 0.000000000000e+00
1.169750000000e+03 -9.093560886932e-01 0.000000000000e+00 0.000000000000e+00
1.170000000000e+03 -6.651674386509e-01 0.000000000000e+00 0.000000000000e+00
1.170250000000e+03 -4.170924690142e-01 0.000000000000e+00 0.000000000000e+00
1.170500000000e+03 -1.712487479484e-01 0.000000000000e+00 0.000000000000e+00
1.170750000000e+03 6.546000871814e-02 0.000000000000e+00 0.000000000000e+00
1.171000000000e+03 2.853821315216e-01 0.000000000000e+00 0.000000000000e+00
1.171250000000e+03 4.804572858484e-01 0.000000000000e+00 0.000000000000e+00
1.171500000000e+03 6.428209313457e-01 0.000000000000e+00 0.000000000000e+00
1.171750000000e+03 7.655870773965e-01 0.000000000000e+00 0.000000000000e+00
1.172000000000e+03 8.436862951418e-01 0.000000000000e+00 0.000000000000e+00
1.172250000000e+03 8.746202576105e-01 0.000000000000e+00 0.000000000000e+00
1.172500000000e+03 8.590011811959e-01 0.000000000000e+00 0.000000000000e+00
1.172750000000e+03 8.007730847871e-01 0.000000000000e+00 0.000000000000e+00
1.173000000000e+03 7.070570459051e-01 0.000000000000e+00 0.000000000000e+00
1.173250000000e+03 5.876173379010e-01 0.000000000000e+00 0.000000000000e+00
1.173500000000e+03 4.540008431171e-01 0.000000000000e+00 0.000000000000e+00
1.173750000000e+03 3.184498483208e-01 0.000000000000e+00 0.000000000000e+00
1.174000000000e+03 1.927210174139e-01 0.000000000000e+00 0.000000000000e+00
1.174250000000e+03 8.695626604400e-02 0.000000000000e+00 0.000000000000e+00
1.174500000000e+03 8.742871163904e-03 0.000000000000e+00 0.000000000000e+00
1.174750000000e+03 -3.752778240222e-02 0.000000000000e+00 0.000000000000e+00
1.175000000000e+03 -5.093612561535e-02 0.000000000000e+00 0.000000000000e+00
1.175250000000e+03 -3.392888318768e-02 0.000000000000e+00 0.000000000000e+00
1.175500000000e+03 8.133472846773e-03 0.000000000000e+00 0.000000000000e+00
1.175750000000e+03 6.769899371499e-02 0.000000000000e+00 0.000000000000e+00
1.176000000000e+03 1.359098499075e-01 0.000000000000e+00 0.000000000000e+00
1.176250000000e+03 2.035332246245e-01 0.000000000000e+00 0.000000000000e+00
1.176500000000e+03 2.618260528937e-01 0.000000000000e+00 0.000000000000e+00
1.176750000000e+03 3.032446953456e-01 0.000000000000e+00 0.000000000000e+00
1.177000000000e+03 3.219443887416e-01 0.000000000000e+00 0.000000000000e+00
1.177250000000e+03 3.140518888765e-01 0.000000000000e+00 0.000000000000e+00
1.177500000000e+03 2.777312109396e-01 0.000000000000e+00 0.000000000000e+00
1.177750000000e+03 2.130905531120e-01 0.000000000000e+00 0.000000000000e+00
1.178000000000e+03 1.219938736196e-01 0.000000000000e+00 0.000000000000e+00
1.178250000000e+03 7.841175827209e-03 0.000000000000e+00 0.000000000000e+00
1.178500000000e+03 -1.246318683920e-01 0.000000000000e+00 0.000000000000e+00
1.178750000000e+03 -2.695083476528e-01 0.000000000000e+00 0.000000000000e+00
1.179000000000e+03 -4.198011978077e-01 0.000000000000e+00 0.000000000000e+00
1.179250000000e+03 -5.675515472309e-01 0.000000000000e+00 0.000000000000e+00
1.179500000000e+03 -7.039654380067e-01 0.000000000000e+00 0.000000000000e+00
1.179750000000e+03 -8.196481238055e-01 0.000000000000e+00 0.000000000000e+00
1.180000000000e+03 -9.049880879195e-01 0.000000000000e+00 0.000000000000e+00
1.180250000000e+03 -9.507208341011e-01 0.000000000000e+00 0.000000000000e+00
1.180500000000e+03 -9.486683913419e-01 0.000000000000e+00 0.000000000000e+00
1.180750000000e+03 -8.926098480252e-01 0.000000000000e+00 0.000000000000e+00
1.181000000000e+03 -7.791982342014e-01 0.000000000000e+00 0.000000000000e+00
1.181250000000e+03 -6.088073138024e-01 0.000000000000e+00 0.000000000000e+00
1.181500000000e+03 -3.861751153322e-01 0.000000000000e+00 0.000000000000e+00
1.181750000000e+03 -1.207140691701e-01 0.000000000000e+00 0.000000000000e+00
1.182000000000e+03 1.736177723276e-01 0.000000000000e+00 0.000000000000e+00
1.182250000000e+03 4.789454075324e-01 0.000000000000e+00 0.000000000000e+00
1.182500000000e+03 7.746069215088e-01 0.000000000000e+00 0.000000000000e+00
1.182750000000e+03 1.038719617496e+00 0.000000000000e+00 0.000000000000e+00
1.183000000000e+03 1.250052392492e+00 0.000000000000e+00 0.000000000000e+00
1.183250000000e+03 1.390021745107e+00 0.000000000000e+00 0.000000000000e+00
1.183500000000e+03 1.444596339157e+00 0.000000000000e+00 0.000000000000e+00
1.183750000000e+03 1.405888810522e+00 0.000000000000e+00 0.000000000000e+00
1.184000000000e+03 1.273235896324e+00 0.000000000000e+00 0.000000000000e+00
1.184250000000e+03 1.053617363676e+00 0.000000000000e+00 0.000000000000e+00
1.184500000000e+03 7.613350920231e-01 0.000000000000e+00 0.000000000000e+00
1.184750000000e+03 4.169572852111e-01 0.000000000000e+00 0.000000000000e+00
1.185000000000e+03 4.561841413275e-02 0.000000000000e+00 0.000000000000e+00
1.185250000000e+03 -3.251581195924e-01 0.000000000000e+00 0.000000000000e+00
1.185500000000e+03 -6.678905812623e-01 0.000000000000e+00 0.000000000000e+00
1.185750000000e+03 -9.575686400549e-01 0.000000000000e+00 0.000000000000e+00
1.186000000000e+03 -1.173828850831e+00 0.000000000000e+00 0.000000000000e+00
1.186250000000e+03 -1.302653754264e+00 0.000000000000e+00 0.000000000000e+00
1.186500000000e+03 -1.337429854726e+00 0.000000000000e+00 0.000000000000e+00
1.186750000000e+03 -1.279275361107e+00 0.000000000000e+00 0.000000000000e+00
1.187000000000e+03 -1.136632282928e+00 0.000000000000e+00 0.000000000000e+00
1.187250000000e+03 -9.241983166634e-01 0.000000000000e+00 0.000000000000e+00
1.187500000000e+03 -6.613417805180e-01 0.000000000000e+00 0.000000000000e+00
1.187750000000e+03 -3.701897204682e-01 0.000000000000e+00 0.000000000000e+00
1.188000000000e+03 -7.360054391786e-02 0.000000000000e+00 0.000000000000e+00
1.188250000000e+03 2.067727381981e-01 0.000000000000e+00 0.000000000000e+00
1.188500000000e+03 4.521515162333e-01 0.000000000000e+00 0.000000000000e+00
1.188750000000e+03 6.479023473170e-01 0.000000000000e+00 0.000000000000e+00
1.189000000000e+03 7.843354342059e-01 0.000000000000e+00 0.000000000000e+00
1.189250000000e+03 8.570143951273e-01 0.000000000000e+00 0.000000000000e+00
1.189500000000e+03 8.666118505440e-01 0.000000000000e+00 0.000000000000e+00
1.189750000000e+03 8.183836845272e-01 0.000000000000e+00 0.000000000000e+00
1.190000000000e+03 7.213573397971e-01 0.000000000000e+00 0.000000000000e+00
1.190250000000e+03 5.873359807421e-01 0.000000000000e+00 0.000000000000e+00
1.190500000000e+03 4.298133765242e-01 0.000000000000e+00 0.000000000000e+00
1.190750000000e+03 2.628785108157e-01 0.000000000000e+00 0.000000000000e+00
1.191000000000e+03 1.001697570859e-01 0.000000000000e+00 0.000000000000e+00
1.191250000000e+03 -4.607875507649e-02 0.000000000000e+00 0.000000000000e+00
1.191500000000e+03 -1.658673219246e-01 0.000000000000e+00 0.000000000000e+00
1.191750000000e+03 -2.521099464787e-01 0.000000000000e+00 0.000000000000e+00
1.192000000000e+03 -3.011323525013e-01 0.000000000000e+00 0.000000000000e+00
1.192250000000e+03 -3.129518758973e-01 0.000000000000e+00 0.000000000000e+00
1.192500000000e+03 -2.912970826961e-01 0.000000000000e+00 0.000000000000e+00
1.192750000000e+03 -2.433261343524e-01 0.000000000000e+00 0.000000000000e+00
1.193000000000e+03 -1.790150406840e-01 0.000000000000e+00 0.000000000000e+00
1.193250000000e+03 -1.102124645004e-01 0.000000000000e+00 0.000000000000e+00
1.193500000000e+03 -4.939618080786e-02 0.000000000000e+00 0.000000000000e+00
1.193750000000e+03 -8.213815822136e-03 0.000000000000e+00 0.000000000000e+00
1.194000000000e+03 4.059826591482e-03 0.000000000000e+00 0.000000000000e+00
1.194250000000e+03 -1.802619637120e-02 0.000000000000e+00 0.000000000000e+00
1.194500000000e+03 -7.494059271027e-02 0.000000000000e+00 0.000000000000e+00
1.194750000000e+03 -1.615056600364e-01 0.000000000000e+00 0.000000000000e+00
1.195000000000e+03 -2.668980765649e-01 0.000000000000e+00 0.000000000000e+00
1.195250000000e+03 -3.754220894451e-01 0.000000000000e+00 0.000000000000e+00
1.195500000000e+03 -4.680707436284e-01 0.000000000000e+00 0.000000000000e+00
1.195750000000e+03 -5.247802154496e-01 0.000000000000e+00 0.000000000000e+00
1.196000000000e+03 -5.271672974510e-01 0.000000000000e+00 0.000000000000e+00
1.196250000000e+03 -4.614379238479e-01 0.000000000000e+00 0.000000000000e+00
1.196500000000e+03 -3.210831176488e-01 0.000000000000e+00 0.000000000000e+00
1.196750000000e+03 -1.089533272328e-01 0.000000000000e+00 0.000000000000e+00
1.197000000000e+03 1.616668699116e-01 0.000000000000e+00 0.000000000000e+00
1.197250000000e+03 4.672713404620e-01 0.000000000000e+00 0.000000000000e+00
1.197500000000e+03 7.757759169048e-01 0.000000000000e+00 0.000000000000e+00
1.197750000000e+03 1.049553566896e+00 0.000000000000e+00 0.000000000000e+00
1.198000000000e+03 1.249622092976e+00 0.000000000000e+00 0.000000000000e+00
1.198250000000e+03 1.340555738070e+00 0.000000000000e+00 0.000000000000e+00
1.198500000000e+03 1.295541452732e+00 0.000000000000e+00 0.000000000000e+00
1.198750000000e+03 1.100914718058e+00 0.000000000000e+00 0.000000000000e+00
1.199000000000e+03 7.595077702953e-01 0.000000000000e+00 0.000000000000e+00
1.199250000000e+03 2.922336297272e-01 0.000000000000e+00 0.000000000000e+00
1.199500000000e+03 -2.624912039787e-01 0.000000000000e+00 0.000000000000e+00
1.199750000000e+03 -8.516309267741e-01 0.000000000000e+00 0.000000000000e+00
1.200000000000e+03 -1.412571787315e+00 0.000000000000e+00 0.000000000000e+00
1.200250000000e+03 -1.879869236385e+00 0.000000000000e+00 0.000000000000e+00
1.200500000000e+03 -2.192982457895e+00 0.000000000000e+00 0.000000000000e+00
1.200750000000e+03 -2.304085148355e+00 0.000000000000e+00 0.000000000000e+00
1.201000000000e+03 -2.184955336797e+00 0.000000000000e+00 0.000000000000e+00
1.201250000000e+03 -1.831987593862e+00 0.000000000000e+00 0.000000000000e+00
1.201500000000e+03 -1.268542104265e+00 0.000000000000e+00 0.000000000000e+00
1.201750000000e+03 -5.441330115577e-01 0.000000000000e+00 0.000000000000e+00
1.202000000000e+03 2.696675233895e-01 0.000000000000e+00 0.000000000000e+00
1.202250000000e+03 1.086317464464e+00 0.000000000000e+00 0.000000000000e+00
1.202500000000e+03 1.813688860943e+00 0.000000000000e+00 0.000000000000e+00
1.202750000000e+03 2.364712937990e+00 0.000000000000e+00 0.000000000000e+00
1.203000000000e+03 2.668028225781e+00 0.000000000000e+00 0.000000000000e+00
1.203250000000e+03 2.677301310871e+00 0.000000000000e+00 0.000000000000e+00
1.203500000000e+03 2.377986360303e+00 0.000000000000e+00 0.000000000000e+00
1.203750000000e+03 1.790551117301e+00 0.000000000000e+00 0.000000000000e+00
1.204000000000e+03 9.695974228326e-01 0.000000000000e+00 0.000000000000e+00
1.204250000000e+03 -1.202466074735e-03 0.000000000000e+00 0.000000000000e+00
1.204500000000e+03 -1.017906817905e+00 0.000000000000e+00 0.000000000000e+00
1.204750000000e+03 -1.967904905075e+00 0.000000000000e+00 0.000000000000e+00
1.205000000000e+03 -2.742988929232e+00 0.000000000000e+00 0.000000000000e+00
1.205250000000e+03 -3.252334170906e+00 0.000000000000e+00 0.000000000000e+00
1.205500000000e+03 -3.433780615806e+00 0.000000000000e+00 0.000000000000e+00
1.205750000000e+03 -3.261969786789e+00 0.000000000000e+00 0.000000000000e+00
1.206000000000e+03 -2.752240931638e+00 0.000000000000e+00 0.000000000000e+00
1.206250000000e+03 -1.959691589996e+00 0.000000000000e+00 0.000000000000e+00
1.206500000000e+03 -9.733984413274e-01 0.000000000000e+00 0.000000000000e+00
1.206750000000e+03 9.359874901971e-02 0.000000000000e+00 0.000000000000e+00
1.207000000000e+03 1.117402350153e+00 0.000000000000e+00 0.000000000000e+00
1.207250000000e+03 1.977892444451e+00 0.000000000000e+00 0.000000000000e+00
1.207500000000e+03 2.573112725037e+00 0.000000000000e+00 0.000000000000e+00
1.207750000000e+03 2.831627654111e+00 0.000000000000e+00 0.000000000000e+00
1.208000000000e+03 2.721299002520e+00 0.000000000000e+00 0.000000000000e+00
1.208250000000e+03 2.253357789214e+00 0.000000000000e+00 0.000000000000e+00
1.208500000000e+03 1.481224174750e+00 0.000000000000e+00 0.000000000000e+00
1.208750000000e+03 4.941807968930e-01 0.000000000000e+00 0.000000000000e+00
1.209000000000e+03 -5.933487843953e-01 0.000000000000e+00 0.000000000000e+00
1.209250000000e+03 -1.655608684664e+00 0.000000000000e+00 0.000000000000e+00
1.209500000000e+03 -2.570704668454e+00 0.000000000000e+00 0.000000000000e+00
1.209750000000e+03 -3.235302214932e+00 0.000000000000e+00 0.000000000000e+00
1.210000000000e+03 -3.577006293917e+00 0.000000000000e+00 0.000000000000e+00
1.210250000000e+03 -3.562891287963e+00 0.000000000000e+00 0.000000000000e+00
1.210500000000e+03 -3.203135402629e+00 0.000000000000e+00 0.000000000000e+00
1.210750000000e+03 -2.549332572837e+00 0.000000000000e+00 0.000000000000e+00
1.211000000000e+03 -1.687726597073e+00 0.000000000000e+00 0.000000000000e+00
1.211250000000e+03 -7.282504035583e-01 0.000000000000e+00 0.000000000000e+00
1.211500000000e+03 2.092241466136e-01 0.000000000000e+00 0.000000000000e+00
1.211750000000e+03 1.009680514255e+00 0.000000000000e+00 0.000000000000e+00
1.212000000000e+03 1.576935671487e+00 0.000000000000e+00 0.000000000000e+00
1.212250000000e+03 1.845065861273e+00 0.000000000000e+00 0.000000000000e+00
1.212500000000e+03 1.785887821125e+00 0.000000000000e+00 0.000000000000e+00
1.212750000000e+03 1.411621540845e+00 0.000000000000e+00 0.000000000000e+00
1.213000000000e+03 7.724838819847e-01 0.000000000000e+00 0.000000000000e+00
1.213250000000e+03 -5.039109624334e-02 0.000000000000e+00 0.000000000000e+00
1.213500000000e+03 -9.557233829106e-01 0.000000000000e+00 0.000000000000e+00
1.213750000000e+03 -1.835117769942e+00 0.000000000000e+00 0.000000000000e+00
1.214000000000e+03 -2.586663377500e+00 0.000000000000e+00 0.000000000000e+00
1.214250000000e+03 -3.127374428010e+00 0.000000000000e+00 0.000000000000e+00
1.214500000000e+03 -3.402930566876e+00 0.000000000000e+00 0.000000000000e+00
1.214750000000e+03 -3.393555037727e+00 0.000000000000e+00 0.000000000000e+00
1.215000000000e+03 -3.115389927066e+00 0.000000000000e+00 0.000000000000e+00
1.215250000000e+03 -2.617318821428e+00 0.000000000000e+00 0.000000000000e+00
1.215500000000e+03 -1.973770184741e+00 0.000000000000e+00 0.000000000000e+00
1.215750000000e+03 -1.274533988462e+00 0.000000000000e+00 0.000000000000e+00
1.216000000000e+03 -6.129767753262e-01 0.000000000000e+00 0.000000000000e+00
1.216250000000e+03 -7.420433277536e-02 0.000000000000e+00 0.000000000000e+00
1.216500000000e+03 2.753197505503e-01 0.000000000000e+00 0.000000000000e+00
1.216750000000e+03 3.954260784396e-01 0.000000000000e+00 0.000000000000e+00
1.217000000000e+03 2.762806820021e-01 0.000000000000e+00 0.000000000000e+00
1.217250000000e+03 -6.157193232537e-02 0.000000000000e+00 0.000000000000e+00
1.217500000000e+03 -5.710234861827e-01 0.000000000000e+00 0.000000000000e+00
1.217750000000e+03 -1.185442144344e+00 0.000000000000e+00 0.000000000000e+00
1.218000000000e+03 -1.827913338916e+00 0.000000000000e+00 0.000000000000e+00
1.218250000000e+03 -2.421410747639e+00 0.000000000000e+00 0.000000000000e+00
1.218500000000e+03 -2.898555502574e+00 0.000000000000e+00 0.000000000000e+00
1.218750000000e+03 -3.209727413257e+00 0.000000000000e+00 0.000000000000e+00
1.219000000000e+03 -3.328554487838e+00 0.000000000000e+00 0.000000000000e+00
1.219250000000e+03 -3.254185996978e+00 0.000000000000e+00 0.000000000000e+00
1.219500000000e+03 -3.010195552822e+00 0.000000000000e+00 0.000000000000e+00
1.219750000000e+03 -2.640403826218e+00 0.000000000000e+00 0.000000000000e+00
1.220000000000e+03 -2.202297367624e+00 0.000000000000e+00 0.000000000000e+00
1.220250000000e+03 -1.759002073176e+00 0.000000000000e+00 0.000000000000e+00
1.220500000000e+03 -1.370914522417e+00 0.000000000000e+00 0.000000000000e+00
1.220750000000e+03 -1.088088612037e+00 0.000000000000e+00 0.000000000000e+00
1.221000000000e+03 -9.443259831577e-01 0.000000000000e+00 0.000000000000e+00
1.221250000000e+03 -9.536526586520e-01 0.000000000000e+00 0.000000000000e+00
1.221500000000e+03 -1.109521384454e+00 0.000000000000e+00 0.000000000000e+00
1.221750000000e+03 -1.386708057618e+00 0.000000000000e+00 0.000000000000e+00
1.222000000000e+03 -1.745521463063e+00 0.000000000000e+00 0.000000000000e+00
1.222250000000e+03 -2.137663212952e+00 0.000000000000e+00 0.000000000000e+00
1.222500000000e+03 -2.512893186068e+00 0.000000000000e+00 0.000000000000e+00
1.222750000000e+03 -2.825593827529e+00 0.000000000000e+00 0.000000000000e+00
1.223000000000e+03 -3.040386558927e+00 0.000000000000e+00 0.000000000000e+00
1.223250000000e+03 -3.136121212093e+00 0.000000000000e+00 0.000000000000e+00
1.223500000000e+03 -3.107807246973e+00 0.000000000000e+00 0.000000000000e+00
1.223750000000e+03 -2.966346779262e+00 0.000000000000e+00 0.000000000000e+00
1.224000000000e+03 -2.736223545247e+00 0.000000000000e+00 0.000000000000e+00
1.224250000000e+03 -2.451560063730e+00 0.000000000000e+00 0.000000000000e+00
1.224500000000e+03 -2.151145444282e+00 0.000000000000e+00 0.000000000000e+00
1.224750000000e+03 -1.873137266273e+00 0.000000000000e+00 0.000000000000e+00
1.225000000000e+03 -1.650144378093e+00 0.000000000000e+00 0.000000000000e+00
1.225250000000e+03 -1.505308323106e+00 0.000000000000e+00 0.000000000000e+00
1.225500000000e+03 -1.449836278467e+00 0.000000000000e+00 0.000000000000e+00
1.225750000000e+03 -1.482223780567e+00 0.000000000000e+00 0.000000000000e+00
1.226000000000e+03 -1.589172048262e+00 0.000000000000e+00 0.000000000000e+00
1.226250000000e+03 -1.747984023275e+00 0.000000000000e+00 0.000000000000e+00
1.226500000000e+03 -1.930043419973e+00 0.000000000000e+00 0.000000000000e+00
1.226750000000e+03 -2.104863195090e+00 0.000000000000e+00 0.000000000000e+00
1.227000000000e+03 -2.244145633257e+00 0.000000000000e+00 0.000000000000e+00
1.227250000000e+03 -2.325327090749e+00 0.000000000000e+00 0.000000000000e+00
1.227500000000e+03 -2.334177866980e+00 0.000000000000e+00 0.000000000000e+00
1.227750000000e+03 -2.266175045365e+00 0.000000000000e+00 0.000000000000e+00
1.228000000000e+03 -2.126541351726e+00 0.000000000000e+00 0.000000000000e+00
1.228250000000e+03 -1.929021756513e+00 0.000000000000e+00 0.000000000000e+00
1.228500000000e+03 -1.693628389304e+00 0.000000000000e+00 0.000000000000e+00
1.228750000000e+03 -1.443704041790e+00 0.000000000000e+00 0.000000000000e+00
1.229000000000e+03 -1.202722057548e+00 0.000000000000e+00 0.000000000000e+00
1.229250000000e+03 -9.912502212347e-01 0.000000000000e+00 0.000000000000e+00
1.229500000000e+03 -8.244605974323e-01 0.000000000000e+00 0.000000000000e+00
1.229750000000e+03 -7.104753274418e-01 0.000000000000e+00 0.000000000000e+00
1.230000000000e+03 -6.497147065388e-01 0.000000000000e+00 0.000000000000e+00
1.230250000000e+03 -6.352761104949e-01 0.000000000000e+00 0.000000000000e+00
1.230500000000e+03 -6.542388851485e-01 0.000000000000e+00 0.000000000000e+00
1.230750000000e+03 -6.896778436977e-01 0.000000000000e+00 0.000000000000e+00
1.231000000000e+03 -7.230895433595e-01 0.000000000000e+00 0.000000000000e+00
1.231250000000e+03 -7.368989691650e-01 0.000000000000e+00 0.000000000000e+00
1.231500000000e+03 -7.167218239263e-01 0.000000000000e+00 0.000000000000e+00
1.231750000000e+03 -6.531058393540e-01 0.000000000000e+00 0.000000000000e+00
1.232000000000e+03 -5.425550433664e-01 0.000000000000e+00 0.000000000000e+00
1.232250000000e+03 -3.877418671513e-01 0.000000000000e+00 0.000000000000e+00
1.232500000000e+03 -1.969196237892e-01 0.000000000000e+00 0.000000000000e+00
1.232750000000e+03 1.735154397801e-02 0.000000000000e+00 0.000000000000e+00
1.233000000000e+03 2.399708098626e-01 0.000000000000e+00 0.000000000000e+00
1.233250000000e+03 4.553074720787e-01 0.000000000000e+00 0.000000000000e+00
1.233500000000e+03 6.491894947402e-01 0.000000000000e+00 0.000000000000e+00
1.233750000000e+03 8.106176389795e-01 0.000000000000e+00 0.000000000000e+00
1.234000000000e+03 9.329986582406e-01 0.000000000000e+00 0.000000000000e+00
1.234250000000e+03 1.014760438003e+00 0.000000000000e+00 0.000000000000e+00
1.234500000000e+03 1.059295538102e+00 0.000000000000e+00 0.000000000000e+00
1.234750000000e+03 1.074266437108e+00 0.000000000000e+00 0.000000000000e+00
1.235000000000e+03 1.070385047343e+00 0.000000000000e+00 0.000000000000e+00
1.235250000000e+03 1.059841296622e+00 0.000000000000e+00 0.000000000000e+00
1.235500000000e+03 1.054593731105e+00 0.000000000000e+00 0.000000000000e+00
1.235750000000e+03 1.064745340759e+00 0.000000000000e+00 0.000000000000e+00
1.236000000000e+03 1.097209830787e+00 0.000000000000e+00 0.000000000000e+00
1.236250000000e+03 1.154830489050e+00 0.000000000000e+00 0.000000000000e+00
1.236500000000e+03 1.236051720067e+00 0.000000000000e+00 0.000000000000e+00
1.236750000000e+03 1.335170461553e+00 0.000000000000e+00 0.000000000000e+00
1.237000000000e+03 1.443120394638e+00 0.000000000000e+00 0.000000000000e+00
1.237250000000e+03 1.548675373003e+00 0.000000000000e+00 0.000000000000e+00
1.237500000000e+03 1.639907923189e+00 0.000000000000e+00 0.000000000000e+00
1.237750000000e+03 1.705709970487e+00 0.000000000000e+00 0.000000000000e+00
1.238000000000e+03 1.737179265401e+00 0.000000000000e+00 0.000000000000e+00
1.238250000000e+03 1.728696311108e+00 0.000000000000e+00 0.000000000000e+00
1.238500000000e+03 1.678559798547e+00 0.000000000000e+00 0.000000000000e+00
1.238750000000e+03 1.589107831866e+00 0.000000000000e+00 0.000000000000e+00
1.239000000000e+03 1.466319823597e+00 0.000000000000e+00 0.000000000000e+00
1.239250000000e+03 1.318961149597e+00 0.000000000000e+00 0.000000000000e+00
1.239500000000e+03 1.157390910566e+00 0.000000000000e+00 0.000000000000e+00
1.239750000000e+03 9.921950955383e-01 0.000000000000e+00 0.000000000000e+00
1.240000000000e+03 8.328278642848e-01 0.000000000000e+00 0.000000000000e+00
1.240250000000e+03 6.864401300330e-01 0.000000000000e+00 0.000000000000e+00
1.240500000000e+03 5.570477908901e-01 0.000000000000e+00 0.000000000000e+00
1.240750000000e+03 4.451454863628e-01 0.000000000000e+00 0.000000000000e+00
1.241000000000e+03 3.478118267973e-01 0.000000000000e+00 0.000000000000e+00
1.241250000000e+03 2.592865646455e-01 0.000000000000e+00 0.000000000000e+00
1.241500000000e+03 1.719377512145e-01 0.000000000000e+00 0.000000000000e+00
1.241750000000e+03 7.748573239248e-02 0.000000000000e+00 0.000000000000e+00
1.242000000000e+03 -3.168242976560e-02 0.000000000000e+00 0.000000000000e+00
1.242250000000e+03 -1.612855497388e-01 0.000000000000e+00 0.000000000000e+00
1.242500000000e+03 -3.141727812634e-01 0.000000000000e+00 0.000000000000e+00
1.242750000000e+03 -4.897303676347e-01 0.000000000000e+00 0.000000000000e+00
1.243000000000e+03 -6.837494638937e-01 0.000000000000e+00 0.000000000000e+00
1.243250000000e+03 -8.887719305527e-01 0.000000000000e+00 0.000000000000e+00
1.243500000000e+03 -1.094867167242e+00 0.000000000000e+00 0.000000000000e+00
1.243750000000e+03 -1.290735831972e+00 0.000000000000e+00 0.000000000000e+00
1.244000000000e+03 -1.464993334150e+00 0.000000000000e+00 0.000000000000e+00
1.244250000000e+03 -1.607463022474e+00 0.000000000000e+00 0.000000000000e+00
1.244500000000e+03 -1.710309030999e+00 0.000000000000e+00 0.000000000000e+00
1.244750000000e+03 -1.768861699572e+00 0.000000000000e+00 0.000000000000e+00
1.245000000000e+03 -1.782031143741e+00 0.000000000000e+00 0.000000000000e+00
1.245250000000e+03 -1.752261039197e+00 0.000000000000e+00 0.000000000000e+00
1.245500000000e+03 -1.685037262169e+00 0.000000000000e+00 0.000000000000e+00
1.245750000000e+03 -1.588026134667e+00 0.000000000000e+00 0.000000000000e+00
1.246000000000e+03 -1.469966468548e+00 0.000000000000e+00 0.000000000000e+00
1.246250000000e+03 -1.339471676384e+00 0.000000000000e+00 0.000000000000e+00
1.246500000000e+03 -1.203908617287e+00 0.000000000000e+00 0.000000000000e+00
1.246750000000e+03 -1.068507263237e+00 0.000000000000e+00 0.000000000000e+00
1.247000000000e+03 -9.358215660575e-01 0.000000000000e+00 0.000000000000e+00
1.247250000000e+03 -8.056118413898e-01 0.000000000000e+00 0.000000000000e+00
1.247500000000e+03 -6.751595659589e-01 0.000000000000e+00 0.000000000000e+00
1.247750000000e+03 -5.399649709585e-01 0.000000000000e+00 0.000000000000e+00
1.248000000000e+03 -3.947245811049e-01 0.000000000000e+00 0.000000000000e+00
1.248250000000e+03 -2.344472167369e-01 0.000000000000e+00 0.000000000000e+00
1.248500000000e+03 -5.554820085600e-02 0.000000000000e+00 0.000000000000e+00
1.248750000000e+03 1.432349369941e-01 0.000000000000e+00 0.000000000000e+00
1.249000000000e+03 3.602367395243e-01 0.000000000000e+00 0.000000000000e+00
1.249250000000e+03 5.906563097955e-01 0.000000000000e+00 0.000000000000e+00
1.249500000000e+03 8.267810908226e-01 0.000000000000e+00 0.000000000000e+00
1.249750000000e+03 1.058615720670e+00 0.000000000000e+00 0.000000000000e+00
1.250000000000e+03 1.274834544422e+00 0.000000000000e+00 0.000000000000e+00
1.250250000000e+03 1.463932860635e+00 0.000000000000e+00 0.000000000000e+00
1.250500000000e+03 1.615426073101e+00 0.000000000000e+00 0.000000000000e+00
1.250750000000e+03 1.720940991982e+00 0.000000000000e+00 0.000000000000e+00
1.251000000000e+03 1.775059999470e+00 0.000000000000e+00 0.000000000000e+00
1.251250000000e+03 1.775814090118e+00 0.000000000000e+00 0.000000000000e+00
1.251500000000e+03 1.724769743592e+00 0.000000000000e+00 0.000000000000e+00
1.251750000000e+03 1.626710177360e+00 0.000000000000e+00 0.000000000000e+00
1.252000000000e+03 1.488965919019e+00 0.000000000000e+00 0.000000000000e+00
1.252250000000e+03 1.320495278941e+00 0.000000000000e+00 0.000000000000e+00
1.252500000000e+03 1.130845988155e+00 0.000000000000e+00 0.000000000000e+00
1.252750000000e+03 9.291409940086e-01 0.000000000000e+00 0.000000000000e+00
1.253000000000e+03 7.232229154903e-01 0.000000000000e+00 0.000000000000e+00
1.253250000000e+03 5.190645651103e-01 0.000000000000e+00 0.000000000000e+00
1.253500000000e+03 3.205114594510e-01 0.000000000000e+00 0.000000000000e+00
1.253750000000e+03 1.293725407335e-01 0.000000000000e+00 0.000000000000e+00
1.254000000000e+03 -5.417535873958e-02 0.000000000000e+00 0.000000000000e+00
1.254250000000e+03 -2.309482309637e-01 0.000000000000e+00 0.000000000000e+00
1.254500000000e+03 -4.019917227948e-01 0.000000000000e+00 0.000000000000e+00
1.254750000000e+03 -5.678202894922e-01 0.000000000000e+00 0.000000000000e+00
1.255000000000e+03 -7.277815662245e-01 0.000000000000e+00 0.000000000000e+00
1.255250000000e+03 -8.796478136435e-01 0.000000000000e+00 0.000000000000e+00
1.255500000000e+03 -1.019500897744e+00 0.000000000000e+00 0.000000000000e+00
1.255750000000e+03 -1.141932865849e+00 0.000000000000e+00 0.000000000000e+00
1.256000000000e+03 -1.240537312394e+00 0.000000000000e+00 0.000000000000e+00
1.256250000000e+03 -1.308624141082e+00 0.000000000000e+00 0.000000000000e+00
1.256500000000e+03 -1.340058020733e+00 0.000000000000e+00 0.000000000000e+00
1.256750000000e+03 -1.330103199711e+00 0.000000000000e+00 0.000000000000e+00
1.257000000000e+03 -1.276156593736e+00 0.000000000000e+00 0.000000000000e+00
1.257250000000e+03 -1.178266939806e+00 0.000000000000e+00 0.000000000000e+00
1.257500000000e+03 -1.039367695222e+00 0.000000000000e+00 0.000000000000e+00
1.257750000000e+03 -8.651907042964e-01 0.000000000000e+00 0.000000000000e+00
1.258000000000e+03 -6.638706769243e-01 0.000000000000e+00 0.000000000000e+00
1.258250000000e+03 -4.452910783184e-01 0.000000000000e+00 0.000000000000e+00
1.258500000000e+03 -2.202545028588e-01 0.000000000000e+00 0.000000000000e+00
1.258750000000e+03 4.192946156630e-04 0.000000000000e+00 0.000000000000e+00
1.259000000000e+03 2.067591977674e-01 0.000000000000e+00 0.000000000000e+00
1.259250000000e+03 3.903734659185e-01 0.000000000000e+00 0.000000000000e+00
1.259500000000e+03 5.449691453295e-01 0.000000000000e+00 0.000000000000e+00
1.259750000000e+03 6.666157795423e-01 0.000000000000e+00 0.000000000000e+00
1.260000000000e+03 7.537452586405e-01 0.000000000000e+00 0.000000000000e+00
1.260250000000e+03 8.069148270611e-01 0.000000000000e+00 0.000000000000e+00
1.260500000000e+03 8.283894286969e-01 0.000000000000e+00 0.000000000000e+00
1.260750000000e+03 8.216188165683e-01 0.000000000000e+00 0.000000000000e+00
1.261000000000e+03 7.906919320080e-01 0.000000000000e+00 0.000000000000e+00
1.261250000000e+03 7.398456081575e-01 0.000000000000e+00 0.000000000000e+00
1.261500000000e+03 6.730882011668e-01 0.000000000000e+00 0.000000000000e+00
1.261750000000e+03 5.939744079680e-01 0.000000000000e+00 0.000000000000e+00
1.262000000000e+03 5.055394517784e-01 0.000000000000e+00 0.000000000000e+00
1.262250000000e+03 4.103735459519e-01 0.000000000000e+00 0.000000000000e+00
1.262500000000e+03 3.107952977305e-01 0.000000000000e+00 0.000000000000e+00
1.262750000000e+03 2.090687404182e-01 0.000000000000e+00 0.000000000000e+00
1.263000000000e+03 1.076048143017e-01 0.000000000000e+00 0.000000000000e+00
1.263250000000e+03 9.094524048921e-03 0.000000000000e+00 0.000000000000e+00
1.263500000000e+03 -8.346377335736e-02 0.000000000000e+00 0.000000000000e+00
1.263750000000e+03 -1.668592538596e-01 0.000000000000e+00 0.000000000000e+00
1.264000000000e+03 -2.378783982323e-01 0.000000000000e+00 0.000000000000e+00
1.264250000000e+03 -2.936003571541e-01 0.000000000000e+00 0.000000000000e+00
1.264500000000e+03 -3.317317610926e-01 0.000000000000e+00 0.000000000000e+00
1.264750000000e+03 -3.509257791264e-01 0.000000000000e+00 0.000000000000e+00
1.265000000000e+03 -3.510303383597e-01 0.000000000000e+00 0.000000000000e+00
1.265250000000e+03 -3.332195400532e-01 0.000000000000e+00 0.000000000000e+00
1.265500000000e+03 -2.999788851247e-01 0.000000000000e+00 0.000000000000e+00
1.265750000000e+03 -2.549362402987e-01 0.000000000000e+00 0.000000000000e+00
1.266000000000e+03 -2.025531361870e-01 0.000000000000e+00 0.000000000000e+00
1.266250000000e+03 -1.477114501642e-01 0.000000000000e+00 0.000000000000e+00
1.266500000000e+03 -9.524567086517e-02 0.000000000000e+00 0.000000000000e+00
1.266750000000e+03 -4.947854836240e-02 0.000000000000e+00 0.000000000000e+00
1.267000000000e+03 -1.381701086793e-02 0.000000000000e+00 0.000000000000e+00
1.267250000000e+03 9.543869709539e-03 0.000000000000e+00 0.000000000000e+00
1.267500000000e+03 1.977674403501e-02 0.000000000000e+00 0.000000000000e+00
1.267750000000e+03 1.742521523084e-02 0.000000000000e+00 0.000000000000e+00
1.268000000000e+03 4.262497211107e-03 0.000000000000e+00 0.000000000000e+00
1.268250000000e+03 -1.696814582650e-02 0.000000000000e+00 0.000000000000e+00
1.268500000000e+03 -4.289143323129e-02 0.000000000000e+00 0.000000000000e+00
1.268750000000e+03 -6.987009662199e-02 0.000000000000e+00 0.000000000000e+00
1.269000000000e+03 -9.436097846583e-02 0.000000000000e+00 0.000000000000e+00
1.269250000000e+03 -1.132185418657e-01 0.000000000000e+00 0.000000000000e+00
1.269500000000e+03 -1.239194760698e-01 0.000000000000e+00 0.000000000000e+00
1.269750000000e+03 -1.246971115274e-01 0.000000000000e+00 0.000000000000e+00
1.270000000000e+03 -1.145893548517e-01 0.000000000000e+00 0.000000000000e+00
1.270250000000e+03 -9.341624175364e-02 0.000000000000e+00 0.000000000000e+00
1.270500000000e+03 -6.171098877270e-02 0.000000000000e+00 0.000000000000e+00
1.270750000000e+03 -2.063051667302e-02 0.000000000000e+00 0.000000000000e+00
1.271000000000e+03 2.813218628303e-02 0.000000000000e+00 0.000000000000e+00
1.271250000000e+03 8.241973926737e-02 0.000000000000e+00 0.000000000000e+00
1.271500000000e+03 1.396629344486e-01 0.000000000000e+00 0.000000000000e+00
1.271750000000e+03 1.969223273117e-01 0.000000000000e+00 0.000000000000e+00
1.272000000000e+03 2.509360876321e-01 0.000000000000e+00 0.000000000000e+00
1.272250000000e+03 2.981961696259e-01 0.000000000000e+00 0.000000000000e+00
1.272500000000e+03 3.350740836343e-01 0.000000000000e+00 0.000000000000e+00
1.272750000000e+03 3.580108974693e-01 0.000000000000e+00 0.000000000000e+00
1.273000000000e+03 3.637744084021e-01 0.000000000000e+00 0.000000000000e+00
1.273250000000e+03 3.497715664612e-01 0.000000000000e+00 0.000000000000e+00
1.273500000000e+03 3.143887819237e-01 0.000000000000e+00 0.000000000000e+00
1.273750000000e+03 2.573196035719e-01 0.000000000000e+00 0.000000000000e+00
1.274000000000e+03 1.798311128655e-01 0.000000000000e+00 0.000000000000e+00
1.274250000000e+03 8.491928547173e-02 0.000000000000e+00 0.000000000000e+00
1.274500000000e+03 -2.268947445967e-02 0.000000000000e+00 0.000000000000e+00
1.274750000000e+03 -1.367186871841e-01 0.000000000000e+00 0.000000000000e+00
1.275000000000e+03 -2.497111404271e-01 0.000000000000e+00 0.000000000000e+00
1.275250000000e+03 -3.535698129037e-01 0.000000000000e+00 0.000000000000e+00
1.275500000000e+03 -4.402283054610e-01 0.000000000000e+00 0.000000000000e+00
1.275750000000e+03 -5.023875387357e-01 0.000000000000e+00 0.000000000000e+00
1.276000000000e+03 -5.342411334974e-01 0.000000000000e+00 0.000000000000e+00
1.276250000000e+03 -5.321068659248e-01 0.000000000000e+00 0.000000000000e+00
1.276500000000e+03 -4.948871314583e-01 0.000000000000e+00 0.000000000000e+00
1.276750000000e+03 -4.242972280549e-01 0.000000000000e+00 0.000000000000e+00
1.277000000000e+03 -3.248247664773e-01 0.000000000000e+00 0.000000000000e+00
1.277250000000e+03 -2.034136423317e-01 0.000000000000e+00 0.000000000000e+00
1.277500000000e+03 -6.889790759627e-02 0.000000000000e+00 0.000000000000e+00
1.277750000000e+03 6.875961814017e-02 0.000000000000e+00 0.000000000000e+00
1.278000000000e+03 1.993459567655e-01 0.000000000000e+00 0.000000000000e+00
1.278250000000e+03 3.133019319740e-01 0.000000000000e+00 0.000000000000e+00
1.278500000000e+03 4.025569479780e-01 0.000000000000e+00 0.000000000000e+00
1.278750000000e+03 4.612088254413e-01 0.000000000000e+00 0.000000000000e+00
1.279000000000e+03 4.859818596764e-01 0.000000000000e+00 0.000000000000e+00
1.279250000000e+03 4.764227158885e-01 0.000000000000e+00 0.000000000000e+00
1.279500000000e+03 4.348241652041e-01 0.000000000000e+00 0.000000000000e+00
1.279750000000e+03 3.658969854708e-01 0.000000000000e+00 0.000000000000e+00
1.280000000000e+03 2.762367517998e-01 0.000000000000e+00 0.000000000000e+00
1.280250000000e+03 1.736515729886e-01 0.000000000000e+00 0.000000000000e+00
1.280500000000e+03 6.642706333766e-02 0.000000000000e+00 0.000000000000e+00
1.280750000000e+03 -3.739469035649e-02 0.000000000000e+00 0.000000000000e+00
1.281000000000e+03 -1.306539766963e-01 0.000000000000e+00 0.000000000000e+00
1.281250000000e+03 -2.075776181511e-01 0.000000000000e+00 0.000000000000e+00
1.281500000000e+03 -2.641159745001e-01 0.000000000000e+00 0.000000000000e+00
1.281750000000e+03 -2.981015922901e-01 0.000000000000e+00 0.000000000000e+00
1.282000000000e+03 -3.092378158796e-01 0.000000000000e+00 0.000000000000e+00
1.282250000000e+03 -2.989410588338e-01 0.000000000000e+00 0.000000000000e+00
1.282500000000e+03 -2.700702378321e-01 0.000000000000e+00 0.000000000000e+00
1.282750000000e+03 -2.265807304185e-01 0.000000000000e+00 0.000000000000e+00
1.283000000000e+03 -1.731388094247e-01 0.000000000000e+00 0.000000000000e+00
1.283250000000e+03 -1.147273228903e-01 0.000000000000e+00 0.000000000000e+00
1.283500000000e+03 -5.626637513163e-02 0.000000000000e+00 0.000000000000e+00
1.283750000000e+03 -2.265894439543e-03 0.000000000000e+00 0.000000000000e+00
1.284000000000e+03 4.347817034090e-02 0.000000000000e+00 0.000000000000e+00
1.284250000000e+03 7.813482454575e-02 0.000000000000e+00 0.000000000000e+00
1.284500000000e+03 1.000269199051e-01 0.000000000000e+00 0.000000000000e+00
1.284750000000e+03 1.087469230511e-01 0.000000000000e+00 0.000000000000e+00
1.285000000000e+03 1.051865148333e-01 0.000000000000e+00 0.000000000000e+00
1.285250000000e+03 9.146656716040e-02 0.000000000000e+00 0.000000000000e+00
1.285500000000e+03 7.075690263748e-02 0.000000000000e+00 0.000000000000e+00
1.285750000000e+03 4.698245235119e-02 0.000000000000e+00 0.000000000000e+00
1.286000000000e+03 2.442413658406e-02 0.000000000000e+00 0.000000000000e+00
1.286250000000e+03 7.238024824837e-03 0.000000000000e+00 0.000000000000e+00
1.286500000000e+03 -1.066989096853e-03 0.000000000000e+00 0.000000000000e+00
1.286750000000e+03 1.862452160623e-03 0.000000000000e+00 0.000000000000e+00
1.287000000000e+03 1.679567241590e-02 0.000000000000e+00 0.000000000000e+00
1.287250000000e+03 4.263783217763e-02 0.000000000000e+00 0.000000000000e+00
1.287500000000e+03 7.635918192848e-02 0.000000000000e+00 0.000000000000e+00
1.287750000000e+03 1.131762870934e-01 0.000000000000e+00 0.000000000000e+00
1.288000000000e+03 1.469993665992e-01 0.000000000000e+00 0.000000000000e+00
1.288250000000e+03 1.711242132220e-01 0.000000000000e+00 0.000000000000e+00
1.288500000000e+03 1.791087173194e-01 0.000000000000e+00 0.000000000000e+00
1.288750000000e+03 1.657383895842e-01 0.000000000000e+00 0.000000000000e+00
1.289000000000e+03 1.279584290324e-01 0.000000000000e+00 0.000000000000e+00
1.289250000000e+03 6.563720031132e-02 0.000000000000e+00 0.000000000000e+00
1.289500000000e+03 -1.796864411008e-02 0.000000000000e+00 0.000000000000e+00
1.289750000000e+03 -1.161521530781e-01 0.000000000000e+00 0.000000000000e+00
1.290000000000e+03 -2.191585235704e-01 0.000000000000e+00 0.000000000000e+00
1.290250000000e+03 -3.150557160425e-01 0.000000000000e+00 0.000000000000e+00
1.290500000000e+03 -3.910118792309e-01 0.000000000000e+00 0.000000000000e+00
1.290750000000e+03 -4.348543646987e-01 0.000000000000e+00 0.000000000000e+00
1.291000000000e+03 -4.367318367822e-01 0.000000000000e+00 0.000000000000e+00
1.291250000000e+03 -3.906670710142e-01 0.000000000000e+00 0.000000000000e+00
1.291500000000e+03 -2.957802974684e-01 0.000000000000e+00 0.000000000000e+00
1.291750000000e+03 -1.569850520328e-01 0.000000000000e+00 0.000000000000e+00
1.292000000000e+03 1.498984566995e-02 0.000000000000e+00 0.000000000000e+00
1.292250000000e+03 2.043219140212e-01 0.000000000000e+00 0.000000000000e+00
1.292500000000e+03 3.915368002158e-01 0.000000000000e+00 0.000000000000e+00
1.292750000000e+03 5.555486865718e-01 0.000000000000e+00 0.000000000000e+00
1.293000000000e+03 6.760878261519e-01 0.000000000000e+00 0.000000000000e+00
1.293250000000e+03 7.362350027361e-01 0.000000000000e+00 0.000000000000e+00
1.293500000000e+03 7.247462399344e-01 0.000000000000e+00 0.000000000000e+00
1.293750000000e+03 6.378542131019e-01 0.000000000000e+00 0.000000000000e+00
1.294000000000e+03 4.802779322997e-01 0.000000000000e+00 0.000000000000e+00
1.294250000000e+03 2.652561318677e-01 0.000000000000e+00 0.000000000000e+00
1.294500000000e+03 1.353366888409e-02 0.000000000000e+00 0.000000000000e+00
1.294750000000e+03 -2.486392928291e-01 0.000000000000e+00 0.000000000000e+00
1.295000000000e+03 -4.923049020322e-01 0.000000000000e+00 0.000000000000e+00
1.295250000000e+03 -6.890882452425e-01 0.000000000000e+00 0.000000000000e+00
1.295500000000e+03 -8.145970718953e-01 0.000000000000e+00 0.000000000000e+00
1.295750000000e+03 -8.515122696563e-01 0.000000000000e+00 0.000000000000e+00
1.296000000000e+03 -7.919688329255e-01 0.000000000000e+00 0.000000000000e+00
1.296250000000e+03 -6.388978591462e-01 0.000000000000e+00 0.000000000000e+00
1.296500000000e+03 -4.061167226577e-01 0.000000000000e+00 0.000000000000e+00
1.296750000000e+03 -1.171037278057e-01 0.000000000000e+00 0.000000000000e+00
1.297000000000e+03 1.974429377148e-01 0.000000000000e+00 0.000000000000e+00
1.297250000000e+03 5.030050388282e-01 0.000000000000e+00 0.000000000000e+00
1.297500000000e+03 7.652160755634e-01 0.000000000000e+00 0.000000000000e+00
1.297750000000e+03 9.539332683027e-01 0.000000000000e+00 0.000000000000e+00
1.298000000000e+03 1.046910663734e+00 0.000000000000e+00 0.000000000000e+00
1.298250000000e+03 1.032609846373e+00 0.000000000000e+00 0.000000000000e+00
1.298500000000e+03 9.117804371505e-01 0.000000000000e+00 0.000000000000e+00
1.298750000000e+03 6.975876331210e-01 0.000000000000e+00 0.000000000000e+00
1.299000000000e+03 4.142409775044e-01 0.000000000000e+00 0.000000000000e+00
1.299250000000e+03 9.426523362106e-02 0.000000000000e+00 0.000000000000e+00
1.299500000000e+03 -2.252732160327e-01 0.000000000000e+00 0.000000000000e+00
1.299750000000e+03 -5.071351431095e-01 0.000000000000e+00 0.000000000000e+00
1.300000000000e+03 -7.183420664880e-01 0.000000000000e+00 0.000000000000e+00
1.300250000000e+03 -8.341294108310e-01 0.000000000000e+00 0.000000000000e+00
1.300500000000e+03 -8.409280859413e-01 0.000000000000e+00 0.000000000000e+00
1.300750000000e+03 -7.380003673954e-01 0.000000000000e+00 0.000000000000e+00
1.301000000000e+03 -5.375215317064e-01 0.000000000000e+00 0.000000000000e+00
1.301250000000e+03 -2.630919774403e-01 0.000000000000e+00 0.000000000000e+00
1.301500000000e+03 5.313908799456e-02 0.000000000000e+00 0.000000000000e+00
1.301750000000e+03 3.743831137896e-01 0.000000000000e+00 0.000000000000e+00
1.302000000000e+03 6.636699661457e-01 0.000000000000e+00 0.000000000000e+00
1.302250000000e+03 8.883009511189e-01 0.000000000000e+00 0.000000000000e+00
1.302500000000e+03 1.023746126287e+00 0.000000000000e+00 0.000000000000e+00
1.302750000000e+03 1.056506933708e+00 0.000000000000e+00 0.000000000000e+00
1.303000000000e+03 9.855977584382e-01 0.000000000000e+00 0.000000000000e+00
1.303250000000e+03 8.224759138374e-01 0.000000000000e+00 0.000000000000e+00
1.303500000000e+03 5.894459564281e-01 0.000000000000e+00 0.000000000000e+00
1.303750000000e+03 3.167557550412e-01 0.000000000000e+00 0.000000000000e+00
1.304000000000e+03 3.876378133329e-02 0.000000000000e+00 0.000000000000e+00
1.304250000000e+03 -2.103309353620e-01 0.000000000000e+00 0.000000000000e+00
1.304500000000e+03 -4.006567324390e-01 0.000000000000e+00 0.000000000000e+00
1.304750000000e+03 -5.102170445154e-01 0.000000000000e+00 0.000000000000e+00
1.305000000000e+03 -5.273869869802e-01 0.000000000000e+00 0.000000000000e+00
1.305250000000e+03 -4.520685237694e-01 0.000000000000e+00 0.000000000000e+00
1.305500000000e+03 -2.953892185477e-01 0.000000000000e+00 0.000000000000e+00
1.305750000000e+03 -7.801622149216e-02 0.000000000000e+00 0.000000000000e+00
1.306000000000e+03 1.726691202527e-01 0.000000000000e+00 0.000000000000e+00
1.306250000000e+03 4.261520107058e-01 0.000000000000e+00 0.000000000000e+00
1.306500000000e+03 6.526499613333e-01 0.000000000000e+00 0.000000000000e+00
1.306750000000e+03 8.267691897269e-01 0.000000000000e+00 0.000000000000e+00
1.307000000000e+03 9.304972674907e-01 0.000000000000e+00 0.000000000000e+00
1.307250000000e+03 9.551748587903e-01 0.000000000000e+00 0.000000000000e+00
1.307500000000e+03 9.022298369361e-01 0.000000000000e+00 0.000000000000e+00
1.307750000000e+03 7.826213705692e-01 0.000000000000e+00 0.000000000000e+00
1.308000000000e+03 6.151077608140e-01 0.000000000000e+00 0.000000000000e+00
1.308250000000e+03 4.235982609620e-01 0.000000000000e+00 0.000000000000e+00
1.308500000000e+03 2.339573898942e-01 0.000000000000e+00 0.000000000000e+00
1.308750000000e+03 7.068746962714e-02 0.000000000000e+00 0.000000000000e+00
1.309000000000e+03 -4.608452831650e-02 0.000000000000e+00 0.000000000000e+00
1.309250000000e+03 -1.029444162890e-01 0.000000000000e+00 0.000000000000e+00
1.309500000000e+03 -9.458179348974e-02 0.000000000000e+00 0.000000000000e+00
1.309750000000e+03 -2.409589588067e-02 0.000000000000e+00 0.000000000000e+00
[truncated: 55,878 more chars]
