# Supplementary material for: Tracking Charge Migration with Frequency-Matched Strobo-Spectroscopy
Source: J Phys Chem A. 2024 Jan 2;128(1):20–7. doi: 10.1021/acs.jpca.3c04234 (PMC10788909; doi:10.1021/acs.jpca.3c04234)
Supplement: Supplementary file 2 — jp3c04234_si_002.zip [file jp3c04234_si_002.zip › supplemental data/Data/dipoles/model/tau=5.1250.txt]

# Model dipole moment for tau = 5.1250 o.c.
0.000000000000e+00 0.000000000000e+00 0.000000000000e+00 0.000000000000e+00
2.500000000000e-01 0.000000000000e+00 0.000000000000e+00 0.000000000000e+00
5.000000000000e-01 0.000000000000e+00 0.000000000000e+00 0.000000000000e+00
7.500000000000e-01 0.000000000000e+00 0.000000000000e+00 0.000000000000e+00
1.000000000000e+00 0.000000000000e+00 0.000000000000e+00 0.000000000000e+00
1.250000000000e+00 0.000000000000e+00 0.000000000000e+00 0.000000000000e+00
1.500000000000e+00 0.000000000000e+00 0.000000000000e+00 0.000000000000e+00
1.750000000000e+00 0.000000000000e+00 0.000000000000e+00 0.000000000000e+00
2.000000000000e+00 0.000000000000e+00 0.000000000000e+00 0.000000000000e+00
2.250000000000e+00 0.000000000000e+00 0.000000000000e+00 0.000000000000e+00
2.500000000000e+00 0.000000000000e+00 0.000000000000e+00 0.000000000000e+00
2.750000000000e+00 0.000000000000e+00 0.000000000000e+00 0.000000000000e+00
3.000000000000e+00 0.000000000000e+00 0.000000000000e+00 0.000000000000e+00
3.250000000000e+00 0.000000000000e+00 0.000000000000e+00 0.000000000000e+00
3.500000000000e+00 0.000000000000e+00 0.000000000000e+00 0.000000000000e+00
3.750000000000e+00 0.000000000000e+00 0.000000000000e+00 0.000000000000e+00
4.000000000000e+00 0.000000000000e+00 0.000000000000e+00 0.000000000000e+00
4.250000000000e+00 0.000000000000e+00 0.000000000000e+00 0.000000000000e+00
4.500000000000e+00 0.000000000000e+00 0.000000000000e+00 0.000000000000e+00
4.750000000000e+00 0.000000000000e+00 0.000000000000e+00 0.000000000000e+00
5.000000000000e+00 0.000000000000e+00 0.000000000000e+00 0.000000000000e+00
5.250000000000e+00 0.000000000000e+00 0.000000000000e+00 0.000000000000e+00
5.500000000000e+00 0.000000000000e+00 0.000000000000e+00 0.000000000000e+00
5.750000000000e+00 0.000000000000e+00 0.000000000000e+00 0.000000000000e+00
6.000000000000e+00 0.000000000000e+00 0.000000000000e+00 0.000000000000e+00
6.250000000000e+00 0.000000000000e+00 0.000000000000e+00 0.000000000000e+00
6.500000000000e+00 0.000000000000e+00 0.000000000000e+00 0.000000000000e+00
6.750000000000e+00 0.000000000000e+00 0.000000000000e+00 0.000000000000e+00
7.000000000000e+00 0.000000000000e+00 0.000000000000e+00 0.000000000000e+00
7.250000000000e+00 0.000000000000e+00 0.000000000000e+00 0.000000000000e+00
7.500000000000e+00 0.000000000000e+00 0.000000000000e+00 0.000000000000e+00
7.750000000000e+00 0.000000000000e+00 0.000000000000e+00 0.000000000000e+00
8.000000000000e+00 0.000000000000e+00 0.000000000000e+00 0.000000000000e+00
8.250000000000e+00 0.000000000000e+00 0.000000000000e+00 0.000000000000e+00
8.500000000000e+00 0.000000000000e+00 0.000000000000e+00 0.000000000000e+00
8.750000000000e+00 0.000000000000e+00 0.000000000000e+00 0.000000000000e+00
9.000000000000e+00 0.000000000000e+00 0.000000000000e+00 0.000000000000e+00
9.250000000000e+00 0.000000000000e+00 0.000000000000e+00 0.000000000000e+00
9.500000000000e+00 0.000000000000e+00 0.000000000000e+00 0.000000000000e+00
9.750000000000e+00 0.000000000000e+00 0.000000000000e+00 0.000000000000e+00
1.000000000000e+01 0.000000000000e+00 0.000000000000e+00 0.000000000000e+00
1.025000000000e+01 0.000000000000e+00 0.000000000000e+00 0.000000000000e+00
1.050000000000e+01 0.000000000000e+00 0.000000000000e+00 0.000000000000e+00
1.075000000000e+01 0.000000000000e+00 0.000000000000e+00 0.000000000000e+00
1.100000000000e+01 0.000000000000e+00 0.000000000000e+00 0.000000000000e+00
1.125000000000e+01 0.000000000000e+00 0.000000000000e+00 0.000000000000e+00
1.150000000000e+01 0.000000000000e+00 0.000000000000e+00 0.000000000000e+00
1.175000000000e+01 0.000000000000e+00 0.000000000000e+00 0.000000000000e+00
1.200000000000e+01 0.000000000000e+00 0.000000000000e+00 0.000000000000e+00
1.225000000000e+01 0.000000000000e+00 0.000000000000e+00 0.000000000000e+00
1.250000000000e+01 0.000000000000e+00 0.000000000000e+00 0.000000000000e+00
1.275000000000e+01 0.000000000000e+00 0.000000000000e+00 0.000000000000e+00
1.300000000000e+01 0.000000000000e+00 0.000000000000e+00 0.000000000000e+00
1.325000000000e+01 0.000000000000e+00 0.000000000000e+00 0.000000000000e+00
1.350000000000e+01 0.000000000000e+00 0.000000000000e+00 0.000000000000e+00
1.375000000000e+01 0.000000000000e+00 0.000000000000e+00 0.000000000000e+00
1.400000000000e+01 0.000000000000e+00 0.000000000000e+00 0.000000000000e+00
1.425000000000e+01 0.000000000000e+00 0.000000000000e+00 0.000000000000e+00
1.450000000000e+01 0.000000000000e+00 0.000000000000e+00 0.000000000000e+00
1.475000000000e+01 0.000000000000e+00 0.000000000000e+00 0.000000000000e+00
1.500000000000e+01 0.000000000000e+00 0.000000000000e+00 0.000000000000e+00
1.525000000000e+01 0.000000000000e+00 0.000000000000e+00 0.000000000000e+00
1.550000000000e+01 0.000000000000e+00 0.000000000000e+00 0.000000000000e+00
1.575000000000e+01 0.000000000000e+00 0.000000000000e+00 0.000000000000e+00
1.600000000000e+01 0.000000000000e+00 0.000000000000e+00 0.000000000000e+00
1.625000000000e+01 0.000000000000e+00 0.000000000000e+00 0.000000000000e+00
1.650000000000e+01 0.000000000000e+00 0.000000000000e+00 0.000000000000e+00
1.675000000000e+01 0.000000000000e+00 0.000000000000e+00 0.000000000000e+00
1.700000000000e+01 0.000000000000e+00 0.000000000000e+00 0.000000000000e+00
1.725000000000e+01 0.000000000000e+00 0.000000000000e+00 0.000000000000e+00
1.750000000000e+01 0.000000000000e+00 0.000000000000e+00 0.000000000000e+00
1.775000000000e+01 0.000000000000e+00 0.000000000000e+00 0.000000000000e+00
1.800000000000e+01 0.000000000000e+00 0.000000000000e+00 0.000000000000e+00
1.825000000000e+01 0.000000000000e+00 0.000000000000e+00 0.000000000000e+00
1.850000000000e+01 0.000000000000e+00 0.000000000000e+00 0.000000000000e+00
1.875000000000e+01 0.000000000000e+00 0.000000000000e+00 0.000000000000e+00
1.900000000000e+01 0.000000000000e+00 0.000000000000e+00 0.000000000000e+00
1.925000000000e+01 0.000000000000e+00 0.000000000000e+00 0.000000000000e+00
1.950000000000e+01 0.000000000000e+00 0.000000000000e+00 0.000000000000e+00
1.975000000000e+01 0.000000000000e+00 0.000000000000e+00 0.000000000000e+00
2.000000000000e+01 0.000000000000e+00 0.000000000000e+00 0.000000000000e+00
2.025000000000e+01 0.000000000000e+00 0.000000000000e+00 0.000000000000e+00
2.050000000000e+01 0.000000000000e+00 0.000000000000e+00 0.000000000000e+00
2.075000000000e+01 0.000000000000e+00 0.000000000000e+00 0.000000000000e+00
2.100000000000e+01 0.000000000000e+00 0.000000000000e+00 0.000000000000e+00
2.125000000000e+01 0.000000000000e+00 0.000000000000e+00 0.000000000000e+00
2.150000000000e+01 0.000000000000e+00 0.000000000000e+00 0.000000000000e+00
2.175000000000e+01 0.000000000000e+00 0.000000000000e+00 0.000000000000e+00
2.200000000000e+01 0.000000000000e+00 0.000000000000e+00 0.000000000000e+00
2.225000000000e+01 0.000000000000e+00 0.000000000000e+00 0.000000000000e+00
2.250000000000e+01 0.000000000000e+00 0.000000000000e+00 0.000000000000e+00
2.275000000000e+01 0.000000000000e+00 0.000000000000e+00 0.000000000000e+00
2.300000000000e+01 0.000000000000e+00 0.000000000000e+00 0.000000000000e+00
2.325000000000e+01 0.000000000000e+00 0.000000000000e+00 0.000000000000e+00
2.350000000000e+01 0.000000000000e+00 0.000000000000e+00 0.000000000000e+00
2.375000000000e+01 0.000000000000e+00 0.000000000000e+00 0.000000000000e+00
2.400000000000e+01 0.000000000000e+00 0.000000000000e+00 0.000000000000e+00
2.425000000000e+01 0.000000000000e+00 0.000000000000e+00 0.000000000000e+00
2.450000000000e+01 0.000000000000e+00 0.000000000000e+00 0.000000000000e+00
2.475000000000e+01 0.000000000000e+00 0.000000000000e+00 0.000000000000e+00
2.500000000000e+01 0.000000000000e+00 0.000000000000e+00 0.000000000000e+00
2.525000000000e+01 0.000000000000e+00 0.000000000000e+00 0.000000000000e+00
2.550000000000e+01 0.000000000000e+00 0.000000000000e+00 0.000000000000e+00
2.575000000000e+01 0.000000000000e+00 0.000000000000e+00 0.000000000000e+00
2.600000000000e+01 0.000000000000e+00 0.000000000000e+00 0.000000000000e+00
2.625000000000e+01 0.000000000000e+00 0.000000000000e+00 0.000000000000e+00
2.650000000000e+01 0.000000000000e+00 0.000000000000e+00 0.000000000000e+00
2.675000000000e+01 0.000000000000e+00 0.000000000000e+00 0.000000000000e+00
2.700000000000e+01 0.000000000000e+00 0.000000000000e+00 0.000000000000e+00
2.725000000000e+01 0.000000000000e+00 0.000000000000e+00 0.000000000000e+00
2.750000000000e+01 0.000000000000e+00 0.000000000000e+00 0.000000000000e+00
2.775000000000e+01 0.000000000000e+00 0.000000000000e+00 0.000000000000e+00
2.800000000000e+01 0.000000000000e+00 0.000000000000e+00 0.000000000000e+00
2.825000000000e+01 0.000000000000e+00 0.000000000000e+00 0.000000000000e+00
2.850000000000e+01 0.000000000000e+00 0.000000000000e+00 0.000000000000e+00
2.875000000000e+01 0.000000000000e+00 0.000000000000e+00 0.000000000000e+00
2.900000000000e+01 0.000000000000e+00 0.000000000000e+00 0.000000000000e+00
2.925000000000e+01 0.000000000000e+00 0.000000000000e+00 0.000000000000e+00
2.950000000000e+01 0.000000000000e+00 0.000000000000e+00 0.000000000000e+00
2.975000000000e+01 0.000000000000e+00 0.000000000000e+00 0.000000000000e+00
3.000000000000e+01 0.000000000000e+00 0.000000000000e+00 0.000000000000e+00
3.025000000000e+01 0.000000000000e+00 0.000000000000e+00 0.000000000000e+00
3.050000000000e+01 0.000000000000e+00 0.000000000000e+00 0.000000000000e+00
3.075000000000e+01 0.000000000000e+00 0.000000000000e+00 0.000000000000e+00
3.100000000000e+01 0.000000000000e+00 0.000000000000e+00 0.000000000000e+00
3.125000000000e+01 0.000000000000e+00 0.000000000000e+00 0.000000000000e+00
3.150000000000e+01 0.000000000000e+00 0.000000000000e+00 0.000000000000e+00
3.175000000000e+01 0.000000000000e+00 0.000000000000e+00 0.000000000000e+00
3.200000000000e+01 0.000000000000e+00 0.000000000000e+00 0.000000000000e+00
3.225000000000e+01 0.000000000000e+00 0.000000000000e+00 0.000000000000e+00
3.250000000000e+01 0.000000000000e+00 0.000000000000e+00 0.000000000000e+00
3.275000000000e+01 0.000000000000e+00 0.000000000000e+00 0.000000000000e+00
3.300000000000e+01 0.000000000000e+00 0.000000000000e+00 0.000000000000e+00
3.325000000000e+01 0.000000000000e+00 0.000000000000e+00 0.000000000000e+00
3.350000000000e+01 0.000000000000e+00 0.000000000000e+00 0.000000000000e+00
3.375000000000e+01 0.000000000000e+00 0.000000000000e+00 0.000000000000e+00
3.400000000000e+01 0.000000000000e+00 0.000000000000e+00 0.000000000000e+00
3.425000000000e+01 0.000000000000e+00 0.000000000000e+00 0.000000000000e+00
3.450000000000e+01 0.000000000000e+00 0.000000000000e+00 0.000000000000e+00
3.475000000000e+01 0.000000000000e+00 0.000000000000e+00 0.000000000000e+00
3.500000000000e+01 0.000000000000e+00 0.000000000000e+00 0.000000000000e+00
3.525000000000e+01 0.000000000000e+00 0.000000000000e+00 0.000000000000e+00
3.550000000000e+01 0.000000000000e+00 0.000000000000e+00 0.000000000000e+00
3.575000000000e+01 0.000000000000e+00 0.000000000000e+00 0.000000000000e+00
3.600000000000e+01 0.000000000000e+00 0.000000000000e+00 0.000000000000e+00
3.625000000000e+01 0.000000000000e+00 0.000000000000e+00 0.000000000000e+00
3.650000000000e+01 0.000000000000e+00 0.000000000000e+00 0.000000000000e+00
3.675000000000e+01 0.000000000000e+00 0.000000000000e+00 0.000000000000e+00
3.700000000000e+01 0.000000000000e+00 0.000000000000e+00 0.000000000000e+00
3.725000000000e+01 0.000000000000e+00 0.000000000000e+00 0.000000000000e+00
3.750000000000e+01 0.000000000000e+00 0.000000000000e+00 0.000000000000e+00
3.775000000000e+01 0.000000000000e+00 0.000000000000e+00 0.000000000000e+00
3.800000000000e+01 0.000000000000e+00 0.000000000000e+00 0.000000000000e+00
3.825000000000e+01 0.000000000000e+00 0.000000000000e+00 0.000000000000e+00
3.850000000000e+01 0.000000000000e+00 0.000000000000e+00 0.000000000000e+00
3.875000000000e+01 0.000000000000e+00 0.000000000000e+00 0.000000000000e+00
3.900000000000e+01 0.000000000000e+00 0.000000000000e+00 0.000000000000e+00
3.925000000000e+01 0.000000000000e+00 0.000000000000e+00 0.000000000000e+00
3.950000000000e+01 0.000000000000e+00 0.000000000000e+00 0.000000000000e+00
3.975000000000e+01 0.000000000000e+00 0.000000000000e+00 0.000000000000e+00
4.000000000000e+01 0.000000000000e+00 0.000000000000e+00 0.000000000000e+00
4.025000000000e+01 0.000000000000e+00 0.000000000000e+00 0.000000000000e+00
4.050000000000e+01 0.000000000000e+00 0.000000000000e+00 0.000000000000e+00
4.075000000000e+01 0.000000000000e+00 0.000000000000e+00 0.000000000000e+00
4.100000000000e+01 0.000000000000e+00 0.000000000000e+00 0.000000000000e+00
4.125000000000e+01 0.000000000000e+00 0.000000000000e+00 0.000000000000e+00
4.150000000000e+01 0.000000000000e+00 0.000000000000e+00 0.000000000000e+00
4.175000000000e+01 0.000000000000e+00 0.000000000000e+00 0.000000000000e+00
4.200000000000e+01 0.000000000000e+00 0.000000000000e+00 0.000000000000e+00
4.225000000000e+01 0.000000000000e+00 0.000000000000e+00 0.000000000000e+00
4.250000000000e+01 0.000000000000e+00 0.000000000000e+00 0.000000000000e+00
4.275000000000e+01 0.000000000000e+00 0.000000000000e+00 0.000000000000e+00
4.300000000000e+01 0.000000000000e+00 0.000000000000e+00 0.000000000000e+00
4.325000000000e+01 0.000000000000e+00 0.000000000000e+00 0.000000000000e+00
4.350000000000e+01 0.000000000000e+00 0.000000000000e+00 0.000000000000e+00
4.375000000000e+01 0.000000000000e+00 0.000000000000e+00 0.000000000000e+00
4.400000000000e+01 0.000000000000e+00 0.000000000000e+00 0.000000000000e+00
4.425000000000e+01 0.000000000000e+00 0.000000000000e+00 0.000000000000e+00
4.450000000000e+01 0.000000000000e+00 0.000000000000e+00 0.000000000000e+00
4.475000000000e+01 0.000000000000e+00 0.000000000000e+00 0.000000000000e+00
4.500000000000e+01 0.000000000000e+00 0.000000000000e+00 0.000000000000e+00
4.525000000000e+01 0.000000000000e+00 0.000000000000e+00 0.000000000000e+00
4.550000000000e+01 0.000000000000e+00 0.000000000000e+00 0.000000000000e+00
4.575000000000e+01 0.000000000000e+00 0.000000000000e+00 0.000000000000e+00
4.600000000000e+01 0.000000000000e+00 0.000000000000e+00 0.000000000000e+00
4.625000000000e+01 0.000000000000e+00 0.000000000000e+00 0.000000000000e+00
4.650000000000e+01 0.000000000000e+00 0.000000000000e+00 0.000000000000e+00
4.675000000000e+01 0.000000000000e+00 0.000000000000e+00 0.000000000000e+00
4.700000000000e+01 0.000000000000e+00 0.000000000000e+00 0.000000000000e+00
4.725000000000e+01 0.000000000000e+00 0.000000000000e+00 0.000000000000e+00
4.750000000000e+01 0.000000000000e+00 0.000000000000e+00 0.000000000000e+00
4.775000000000e+01 0.000000000000e+00 0.000000000000e+00 0.000000000000e+00
4.800000000000e+01 0.000000000000e+00 0.000000000000e+00 0.000000000000e+00
4.825000000000e+01 0.000000000000e+00 0.000000000000e+00 0.000000000000e+00
4.850000000000e+01 0.000000000000e+00 0.000000000000e+00 0.000000000000e+00
4.875000000000e+01 0.000000000000e+00 0.000000000000e+00 0.000000000000e+00
4.900000000000e+01 0.000000000000e+00 0.000000000000e+00 0.000000000000e+00
4.925000000000e+01 0.000000000000e+00 0.000000000000e+00 0.000000000000e+00
4.950000000000e+01 0.000000000000e+00 0.000000000000e+00 0.000000000000e+00
4.975000000000e+01 0.000000000000e+00 0.000000000000e+00 0.000000000000e+00
5.000000000000e+01 0.000000000000e+00 0.000000000000e+00 0.000000000000e+00
5.025000000000e+01 0.000000000000e+00 0.000000000000e+00 0.000000000000e+00
5.050000000000e+01 0.000000000000e+00 0.000000000000e+00 0.000000000000e+00
5.075000000000e+01 0.000000000000e+00 0.000000000000e+00 0.000000000000e+00
5.100000000000e+01 0.000000000000e+00 0.000000000000e+00 0.000000000000e+00
5.125000000000e+01 0.000000000000e+00 0.000000000000e+00 0.000000000000e+00
5.150000000000e+01 0.000000000000e+00 0.000000000000e+00 0.000000000000e+00
5.175000000000e+01 0.000000000000e+00 0.000000000000e+00 0.000000000000e+00
5.200000000000e+01 0.000000000000e+00 0.000000000000e+00 0.000000000000e+00
5.225000000000e+01 0.000000000000e+00 0.000000000000e+00 0.000000000000e+00
5.250000000000e+01 0.000000000000e+00 0.000000000000e+00 0.000000000000e+00
5.275000000000e+01 0.000000000000e+00 0.000000000000e+00 0.000000000000e+00
5.300000000000e+01 0.000000000000e+00 0.000000000000e+00 0.000000000000e+00
5.325000000000e+01 0.000000000000e+00 0.000000000000e+00 0.000000000000e+00
5.350000000000e+01 0.000000000000e+00 0.000000000000e+00 0.000000000000e+00
5.375000000000e+01 0.000000000000e+00 0.000000000000e+00 0.000000000000e+00
5.400000000000e+01 0.000000000000e+00 0.000000000000e+00 0.000000000000e+00
5.425000000000e+01 0.000000000000e+00 0.000000000000e+00 0.000000000000e+00
5.450000000000e+01 0.000000000000e+00 0.000000000000e+00 0.000000000000e+00
5.475000000000e+01 0.000000000000e+00 0.000000000000e+00 0.000000000000e+00
5.500000000000e+01 0.000000000000e+00 0.000000000000e+00 0.000000000000e+00
5.525000000000e+01 0.000000000000e+00 0.000000000000e+00 0.000000000000e+00
5.550000000000e+01 0.000000000000e+00 0.000000000000e+00 0.000000000000e+00
5.575000000000e+01 0.000000000000e+00 0.000000000000e+00 0.000000000000e+00
5.600000000000e+01 0.000000000000e+00 0.000000000000e+00 0.000000000000e+00
5.625000000000e+01 0.000000000000e+00 0.000000000000e+00 0.000000000000e+00
5.650000000000e+01 0.000000000000e+00 0.000000000000e+00 0.000000000000e+00
5.675000000000e+01 0.000000000000e+00 0.000000000000e+00 0.000000000000e+00
5.700000000000e+01 0.000000000000e+00 0.000000000000e+00 0.000000000000e+00
5.725000000000e+01 0.000000000000e+00 0.000000000000e+00 0.000000000000e+00
5.750000000000e+01 0.000000000000e+00 0.000000000000e+00 0.000000000000e+00
5.775000000000e+01 0.000000000000e+00 0.000000000000e+00 0.000000000000e+00
5.800000000000e+01 0.000000000000e+00 0.000000000000e+00 0.000000000000e+00
5.825000000000e+01 0.000000000000e+00 0.000000000000e+00 0.000000000000e+00
5.850000000000e+01 0.000000000000e+00 0.000000000000e+00 0.000000000000e+00
5.875000000000e+01 0.000000000000e+00 0.000000000000e+00 0.000000000000e+00
5.900000000000e+01 0.000000000000e+00 0.000000000000e+00 0.000000000000e+00
5.925000000000e+01 0.000000000000e+00 0.000000000000e+00 0.000000000000e+00
5.950000000000e+01 0.000000000000e+00 0.000000000000e+00 0.000000000000e+00
5.975000000000e+01 0.000000000000e+00 0.000000000000e+00 0.000000000000e+00
6.000000000000e+01 0.000000000000e+00 0.000000000000e+00 0.000000000000e+00
6.025000000000e+01 0.000000000000e+00 0.000000000000e+00 0.000000000000e+00
6.050000000000e+01 0.000000000000e+00 0.000000000000e+00 0.000000000000e+00
6.075000000000e+01 0.000000000000e+00 0.000000000000e+00 0.000000000000e+00
6.100000000000e+01 0.000000000000e+00 0.000000000000e+00 0.000000000000e+00
6.125000000000e+01 0.000000000000e+00 0.000000000000e+00 0.000000000000e+00
6.150000000000e+01 0.000000000000e+00 0.000000000000e+00 0.000000000000e+00
6.175000000000e+01 0.000000000000e+00 0.000000000000e+00 0.000000000000e+00
6.200000000000e+01 0.000000000000e+00 0.000000000000e+00 0.000000000000e+00
6.225000000000e+01 0.000000000000e+00 0.000000000000e+00 0.000000000000e+00
6.250000000000e+01 0.000000000000e+00 0.000000000000e+00 0.000000000000e+00
6.275000000000e+01 0.000000000000e+00 0.000000000000e+00 0.000000000000e+00
6.300000000000e+01 0.000000000000e+00 0.000000000000e+00 0.000000000000e+00
6.325000000000e+01 0.000000000000e+00 0.000000000000e+00 0.000000000000e+00
6.350000000000e+01 0.000000000000e+00 0.000000000000e+00 0.000000000000e+00
6.375000000000e+01 0.000000000000e+00 0.000000000000e+00 0.000000000000e+00
6.400000000000e+01 0.000000000000e+00 0.000000000000e+00 0.000000000000e+00
6.425000000000e+01 0.000000000000e+00 0.000000000000e+00 0.000000000000e+00
6.450000000000e+01 0.000000000000e+00 0.000000000000e+00 0.000000000000e+00
6.475000000000e+01 0.000000000000e+00 0.000000000000e+00 0.000000000000e+00
6.500000000000e+01 0.000000000000e+00 0.000000000000e+00 0.000000000000e+00
6.525000000000e+01 0.000000000000e+00 0.000000000000e+00 0.000000000000e+00
6.550000000000e+01 0.000000000000e+00 0.000000000000e+00 0.000000000000e+00
6.575000000000e+01 0.000000000000e+00 0.000000000000e+00 0.000000000000e+00
6.600000000000e+01 0.000000000000e+00 0.000000000000e+00 0.000000000000e+00
6.625000000000e+01 0.000000000000e+00 0.000000000000e+00 0.000000000000e+00
6.650000000000e+01 0.000000000000e+00 0.000000000000e+00 0.000000000000e+00
6.675000000000e+01 0.000000000000e+00 0.000000000000e+00 0.000000000000e+00
6.700000000000e+01 0.000000000000e+00 0.000000000000e+00 0.000000000000e+00
6.725000000000e+01 0.000000000000e+00 0.000000000000e+00 0.000000000000e+00
6.750000000000e+01 0.000000000000e+00 0.000000000000e+00 0.000000000000e+00
6.775000000000e+01 0.000000000000e+00 0.000000000000e+00 0.000000000000e+00
6.800000000000e+01 0.000000000000e+00 0.000000000000e+00 0.000000000000e+00
6.825000000000e+01 0.000000000000e+00 0.000000000000e+00 0.000000000000e+00
6.850000000000e+01 0.000000000000e+00 0.000000000000e+00 0.000000000000e+00
6.875000000000e+01 0.000000000000e+00 0.000000000000e+00 0.000000000000e+00
6.900000000000e+01 0.000000000000e+00 0.000000000000e+00 0.000000000000e+00
6.925000000000e+01 0.000000000000e+00 0.000000000000e+00 0.000000000000e+00
6.950000000000e+01 0.000000000000e+00 0.000000000000e+00 0.000000000000e+00
6.975000000000e+01 0.000000000000e+00 0.000000000000e+00 0.000000000000e+00
7.000000000000e+01 0.000000000000e+00 0.000000000000e+00 0.000000000000e+00
7.025000000000e+01 0.000000000000e+00 0.000000000000e+00 0.000000000000e+00
7.050000000000e+01 0.000000000000e+00 0.000000000000e+00 0.000000000000e+00
7.075000000000e+01 0.000000000000e+00 0.000000000000e+00 0.000000000000e+00
7.100000000000e+01 0.000000000000e+00 0.000000000000e+00 0.000000000000e+00
7.125000000000e+01 0.000000000000e+00 0.000000000000e+00 0.000000000000e+00
7.150000000000e+01 0.000000000000e+00 0.000000000000e+00 0.000000000000e+00
7.175000000000e+01 0.000000000000e+00 0.000000000000e+00 0.000000000000e+00
7.200000000000e+01 0.000000000000e+00 0.000000000000e+00 0.000000000000e+00
7.225000000000e+01 0.000000000000e+00 0.000000000000e+00 0.000000000000e+00
7.250000000000e+01 0.000000000000e+00 0.000000000000e+00 0.000000000000e+00
7.275000000000e+01 0.000000000000e+00 0.000000000000e+00 0.000000000000e+00
7.300000000000e+01 0.000000000000e+00 0.000000000000e+00 0.000000000000e+00
7.325000000000e+01 0.000000000000e+00 0.000000000000e+00 0.000000000000e+00
7.350000000000e+01 0.000000000000e+00 0.000000000000e+00 0.000000000000e+00
7.375000000000e+01 0.000000000000e+00 0.000000000000e+00 0.000000000000e+00
7.400000000000e+01 0.000000000000e+00 0.000000000000e+00 0.000000000000e+00
7.425000000000e+01 0.000000000000e+00 0.000000000000e+00 0.000000000000e+00
7.450000000000e+01 0.000000000000e+00 0.000000000000e+00 0.000000000000e+00
7.475000000000e+01 0.000000000000e+00 0.000000000000e+00 0.000000000000e+00
7.500000000000e+01 0.000000000000e+00 0.000000000000e+00 0.000000000000e+00
7.525000000000e+01 0.000000000000e+00 0.000000000000e+00 0.000000000000e+00
7.550000000000e+01 0.000000000000e+00 0.000000000000e+00 0.000000000000e+00
7.575000000000e+01 0.000000000000e+00 0.000000000000e+00 0.000000000000e+00
7.600000000000e+01 0.000000000000e+00 0.000000000000e+00 0.000000000000e+00
7.625000000000e+01 0.000000000000e+00 0.000000000000e+00 0.000000000000e+00
7.650000000000e+01 0.000000000000e+00 0.000000000000e+00 0.000000000000e+00
7.675000000000e+01 0.000000000000e+00 0.000000000000e+00 0.000000000000e+00
7.700000000000e+01 0.000000000000e+00 0.000000000000e+00 0.000000000000e+00
7.725000000000e+01 0.000000000000e+00 0.000000000000e+00 0.000000000000e+00
7.750000000000e+01 0.000000000000e+00 0.000000000000e+00 0.000000000000e+00
7.775000000000e+01 0.000000000000e+00 0.000000000000e+00 0.000000000000e+00
7.800000000000e+01 0.000000000000e+00 0.000000000000e+00 0.000000000000e+00
7.825000000000e+01 0.000000000000e+00 0.000000000000e+00 0.000000000000e+00
7.850000000000e+01 0.000000000000e+00 0.000000000000e+00 0.000000000000e+00
7.875000000000e+01 0.000000000000e+00 0.000000000000e+00 0.000000000000e+00
7.900000000000e+01 0.000000000000e+00 0.000000000000e+00 0.000000000000e+00
7.925000000000e+01 0.000000000000e+00 0.000000000000e+00 0.000000000000e+00
7.950000000000e+01 0.000000000000e+00 0.000000000000e+00 0.000000000000e+00
7.975000000000e+01 0.000000000000e+00 0.000000000000e+00 0.000000000000e+00
8.000000000000e+01 0.000000000000e+00 0.000000000000e+00 0.000000000000e+00
8.025000000000e+01 0.000000000000e+00 0.000000000000e+00 0.000000000000e+00
8.050000000000e+01 0.000000000000e+00 0.000000000000e+00 0.000000000000e+00
8.075000000000e+01 0.000000000000e+00 0.000000000000e+00 0.000000000000e+00
8.100000000000e+01 0.000000000000e+00 0.000000000000e+00 0.000000000000e+00
8.125000000000e+01 0.000000000000e+00 0.000000000000e+00 0.000000000000e+00
8.150000000000e+01 0.000000000000e+00 0.000000000000e+00 0.000000000000e+00
8.175000000000e+01 0.000000000000e+00 0.000000000000e+00 0.000000000000e+00
8.200000000000e+01 0.000000000000e+00 0.000000000000e+00 0.000000000000e+00
8.225000000000e+01 0.000000000000e+00 0.000000000000e+00 0.000000000000e+00
8.250000000000e+01 0.000000000000e+00 0.000000000000e+00 0.000000000000e+00
8.275000000000e+01 0.000000000000e+00 0.000000000000e+00 0.000000000000e+00
8.300000000000e+01 0.000000000000e+00 0.000000000000e+00 0.000000000000e+00
8.325000000000e+01 0.000000000000e+00 0.000000000000e+00 0.000000000000e+00
8.350000000000e+01 0.000000000000e+00 0.000000000000e+00 0.000000000000e+00
8.375000000000e+01 0.000000000000e+00 0.000000000000e+00 0.000000000000e+00
8.400000000000e+01 0.000000000000e+00 0.000000000000e+00 0.000000000000e+00
8.425000000000e+01 0.000000000000e+00 0.000000000000e+00 0.000000000000e+00
8.450000000000e+01 0.000000000000e+00 0.000000000000e+00 0.000000000000e+00
8.475000000000e+01 0.000000000000e+00 0.000000000000e+00 0.000000000000e+00
8.500000000000e+01 0.000000000000e+00 0.000000000000e+00 0.000000000000e+00
8.525000000000e+01 0.000000000000e+00 0.000000000000e+00 0.000000000000e+00
8.550000000000e+01 0.000000000000e+00 0.000000000000e+00 0.000000000000e+00
8.575000000000e+01 0.000000000000e+00 0.000000000000e+00 0.000000000000e+00
8.600000000000e+01 0.000000000000e+00 0.000000000000e+00 0.000000000000e+00
8.625000000000e+01 0.000000000000e+00 0.000000000000e+00 0.000000000000e+00
8.650000000000e+01 0.000000000000e+00 0.000000000000e+00 0.000000000000e+00
8.675000000000e+01 0.000000000000e+00 0.000000000000e+00 0.000000000000e+00
8.700000000000e+01 0.000000000000e+00 0.000000000000e+00 0.000000000000e+00
8.725000000000e+01 0.000000000000e+00 0.000000000000e+00 0.000000000000e+00
8.750000000000e+01 0.000000000000e+00 0.000000000000e+00 0.000000000000e+00
8.775000000000e+01 0.000000000000e+00 0.000000000000e+00 0.000000000000e+00
8.800000000000e+01 0.000000000000e+00 0.000000000000e+00 0.000000000000e+00
8.825000000000e+01 0.000000000000e+00 0.000000000000e+00 0.000000000000e+00
8.850000000000e+01 0.000000000000e+00 0.000000000000e+00 0.000000000000e+00
8.875000000000e+01 0.000000000000e+00 0.000000000000e+00 0.000000000000e+00
8.900000000000e+01 0.000000000000e+00 0.000000000000e+00 0.000000000000e+00
8.925000000000e+01 0.000000000000e+00 0.000000000000e+00 0.000000000000e+00
8.950000000000e+01 0.000000000000e+00 0.000000000000e+00 0.000000000000e+00
8.975000000000e+01 0.000000000000e+00 0.000000000000e+00 0.000000000000e+00
9.000000000000e+01 0.000000000000e+00 0.000000000000e+00 0.000000000000e+00
9.025000000000e+01 0.000000000000e+00 0.000000000000e+00 0.000000000000e+00
9.050000000000e+01 0.000000000000e+00 0.000000000000e+00 0.000000000000e+00
9.075000000000e+01 0.000000000000e+00 0.000000000000e+00 0.000000000000e+00
9.100000000000e+01 0.000000000000e+00 0.000000000000e+00 0.000000000000e+00
9.125000000000e+01 0.000000000000e+00 0.000000000000e+00 0.000000000000e+00
9.150000000000e+01 0.000000000000e+00 0.000000000000e+00 0.000000000000e+00
9.175000000000e+01 0.000000000000e+00 0.000000000000e+00 0.000000000000e+00
9.200000000000e+01 0.000000000000e+00 0.000000000000e+00 0.000000000000e+00
9.225000000000e+01 0.000000000000e+00 0.000000000000e+00 0.000000000000e+00
9.250000000000e+01 0.000000000000e+00 0.000000000000e+00 0.000000000000e+00
9.275000000000e+01 0.000000000000e+00 0.000000000000e+00 0.000000000000e+00
9.300000000000e+01 0.000000000000e+00 0.000000000000e+00 0.000000000000e+00
9.325000000000e+01 0.000000000000e+00 0.000000000000e+00 0.000000000000e+00
9.350000000000e+01 0.000000000000e+00 0.000000000000e+00 0.000000000000e+00
9.375000000000e+01 0.000000000000e+00 0.000000000000e+00 0.000000000000e+00
9.400000000000e+01 0.000000000000e+00 0.000000000000e+00 0.000000000000e+00
9.425000000000e+01 0.000000000000e+00 0.000000000000e+00 0.000000000000e+00
9.450000000000e+01 0.000000000000e+00 0.000000000000e+00 0.000000000000e+00
9.475000000000e+01 0.000000000000e+00 0.000000000000e+00 0.000000000000e+00
9.500000000000e+01 0.000000000000e+00 0.000000000000e+00 0.000000000000e+00
9.525000000000e+01 0.000000000000e+00 0.000000000000e+00 0.000000000000e+00
9.550000000000e+01 0.000000000000e+00 0.000000000000e+00 0.000000000000e+00
9.575000000000e+01 0.000000000000e+00 0.000000000000e+00 0.000000000000e+00
9.600000000000e+01 0.000000000000e+00 0.000000000000e+00 0.000000000000e+00
9.625000000000e+01 0.000000000000e+00 0.000000000000e+00 0.000000000000e+00
9.650000000000e+01 0.000000000000e+00 0.000000000000e+00 0.000000000000e+00
9.675000000000e+01 0.000000000000e+00 0.000000000000e+00 0.000000000000e+00
9.700000000000e+01 0.000000000000e+00 0.000000000000e+00 0.000000000000e+00
9.725000000000e+01 0.000000000000e+00 0.000000000000e+00 0.000000000000e+00
9.750000000000e+01 0.000000000000e+00 0.000000000000e+00 0.000000000000e+00
9.775000000000e+01 0.000000000000e+00 0.000000000000e+00 0.000000000000e+00
9.800000000000e+01 0.000000000000e+00 0.000000000000e+00 0.000000000000e+00
9.825000000000e+01 0.000000000000e+00 0.000000000000e+00 0.000000000000e+00
9.850000000000e+01 0.000000000000e+00 0.000000000000e+00 0.000000000000e+00
9.875000000000e+01 0.000000000000e+00 0.000000000000e+00 0.000000000000e+00
9.900000000000e+01 0.000000000000e+00 0.000000000000e+00 0.000000000000e+00
9.925000000000e+01 0.000000000000e+00 0.000000000000e+00 0.000000000000e+00
9.950000000000e+01 0.000000000000e+00 0.000000000000e+00 0.000000000000e+00
9.975000000000e+01 0.000000000000e+00 0.000000000000e+00 0.000000000000e+00
1.000000000000e+02 0.000000000000e+00 0.000000000000e+00 0.000000000000e+00
1.002500000000e+02 0.000000000000e+00 0.000000000000e+00 0.000000000000e+00
1.005000000000e+02 0.000000000000e+00 0.000000000000e+00 0.000000000000e+00
1.007500000000e+02 0.000000000000e+00 0.000000000000e+00 0.000000000000e+00
1.010000000000e+02 0.000000000000e+00 0.000000000000e+00 0.000000000000e+00
1.012500000000e+02 0.000000000000e+00 0.000000000000e+00 0.000000000000e+00
1.015000000000e+02 0.000000000000e+00 0.000000000000e+00 0.000000000000e+00
1.017500000000e+02 0.000000000000e+00 0.000000000000e+00 0.000000000000e+00
1.020000000000e+02 0.000000000000e+00 0.000000000000e+00 0.000000000000e+00
1.022500000000e+02 0.000000000000e+00 0.000000000000e+00 0.000000000000e+00
1.025000000000e+02 0.000000000000e+00 0.000000000000e+00 0.000000000000e+00
1.027500000000e+02 0.000000000000e+00 0.000000000000e+00 0.000000000000e+00
1.030000000000e+02 0.000000000000e+00 0.000000000000e+00 0.000000000000e+00
1.032500000000e+02 0.000000000000e+00 0.000000000000e+00 0.000000000000e+00
1.035000000000e+02 0.000000000000e+00 0.000000000000e+00 0.000000000000e+00
1.037500000000e+02 0.000000000000e+00 0.000000000000e+00 0.000000000000e+00
1.040000000000e+02 0.000000000000e+00 0.000000000000e+00 0.000000000000e+00
1.042500000000e+02 0.000000000000e+00 0.000000000000e+00 0.000000000000e+00
1.045000000000e+02 0.000000000000e+00 0.000000000000e+00 0.000000000000e+00
1.047500000000e+02 0.000000000000e+00 0.000000000000e+00 0.000000000000e+00
1.050000000000e+02 0.000000000000e+00 0.000000000000e+00 0.000000000000e+00
1.052500000000e+02 0.000000000000e+00 0.000000000000e+00 0.000000000000e+00
1.055000000000e+02 0.000000000000e+00 0.000000000000e+00 0.000000000000e+00
1.057500000000e+02 0.000000000000e+00 0.000000000000e+00 0.000000000000e+00
1.060000000000e+02 0.000000000000e+00 0.000000000000e+00 0.000000000000e+00
1.062500000000e+02 0.000000000000e+00 0.000000000000e+00 0.000000000000e+00
1.065000000000e+02 0.000000000000e+00 0.000000000000e+00 0.000000000000e+00
1.067500000000e+02 0.000000000000e+00 0.000000000000e+00 0.000000000000e+00
1.070000000000e+02 0.000000000000e+00 0.000000000000e+00 0.000000000000e+00
1.072500000000e+02 0.000000000000e+00 0.000000000000e+00 0.000000000000e+00
1.075000000000e+02 0.000000000000e+00 0.000000000000e+00 0.000000000000e+00
1.077500000000e+02 0.000000000000e+00 0.000000000000e+00 0.000000000000e+00
1.080000000000e+02 0.000000000000e+00 0.000000000000e+00 0.000000000000e+00
1.082500000000e+02 0.000000000000e+00 0.000000000000e+00 0.000000000000e+00
1.085000000000e+02 0.000000000000e+00 0.000000000000e+00 0.000000000000e+00
1.087500000000e+02 0.000000000000e+00 0.000000000000e+00 0.000000000000e+00
1.090000000000e+02 0.000000000000e+00 0.000000000000e+00 0.000000000000e+00
1.092500000000e+02 0.000000000000e+00 0.000000000000e+00 0.000000000000e+00
1.095000000000e+02 0.000000000000e+00 0.000000000000e+00 0.000000000000e+00
1.097500000000e+02 0.000000000000e+00 0.000000000000e+00 0.000000000000e+00
1.100000000000e+02 0.000000000000e+00 0.000000000000e+00 0.000000000000e+00
1.102500000000e+02 0.000000000000e+00 0.000000000000e+00 0.000000000000e+00
1.105000000000e+02 0.000000000000e+00 0.000000000000e+00 0.000000000000e+00
1.107500000000e+02 0.000000000000e+00 0.000000000000e+00 0.000000000000e+00
1.110000000000e+02 0.000000000000e+00 0.000000000000e+00 0.000000000000e+00
1.112500000000e+02 0.000000000000e+00 0.000000000000e+00 0.000000000000e+00
1.115000000000e+02 0.000000000000e+00 0.000000000000e+00 0.000000000000e+00
1.117500000000e+02 0.000000000000e+00 0.000000000000e+00 0.000000000000e+00
1.120000000000e+02 0.000000000000e+00 0.000000000000e+00 0.000000000000e+00
1.122500000000e+02 0.000000000000e+00 0.000000000000e+00 0.000000000000e+00
1.125000000000e+02 0.000000000000e+00 0.000000000000e+00 0.000000000000e+00
1.127500000000e+02 0.000000000000e+00 0.000000000000e+00 0.000000000000e+00
1.130000000000e+02 0.000000000000e+00 0.000000000000e+00 0.000000000000e+00
1.132500000000e+02 0.000000000000e+00 0.000000000000e+00 0.000000000000e+00
1.135000000000e+02 0.000000000000e+00 0.000000000000e+00 0.000000000000e+00
1.137500000000e+02 0.000000000000e+00 0.000000000000e+00 0.000000000000e+00
1.140000000000e+02 0.000000000000e+00 0.000000000000e+00 0.000000000000e+00
1.142500000000e+02 0.000000000000e+00 0.000000000000e+00 0.000000000000e+00
1.145000000000e+02 0.000000000000e+00 0.000000000000e+00 0.000000000000e+00
1.147500000000e+02 0.000000000000e+00 0.000000000000e+00 0.000000000000e+00
1.150000000000e+02 0.000000000000e+00 0.000000000000e+00 0.000000000000e+00
1.152500000000e+02 0.000000000000e+00 0.000000000000e+00 0.000000000000e+00
1.155000000000e+02 0.000000000000e+00 0.000000000000e+00 0.000000000000e+00
1.157500000000e+02 0.000000000000e+00 0.000000000000e+00 0.000000000000e+00
1.160000000000e+02 0.000000000000e+00 0.000000000000e+00 0.000000000000e+00
1.162500000000e+02 0.000000000000e+00 0.000000000000e+00 0.000000000000e+00
1.165000000000e+02 0.000000000000e+00 0.000000000000e+00 0.000000000000e+00
1.167500000000e+02 0.000000000000e+00 0.000000000000e+00 0.000000000000e+00
1.170000000000e+02 0.000000000000e+00 0.000000000000e+00 0.000000000000e+00
1.172500000000e+02 0.000000000000e+00 0.000000000000e+00 0.000000000000e+00
1.175000000000e+02 0.000000000000e+00 0.000000000000e+00 0.000000000000e+00
1.177500000000e+02 0.000000000000e+00 0.000000000000e+00 0.000000000000e+00
1.180000000000e+02 0.000000000000e+00 0.000000000000e+00 0.000000000000e+00
1.182500000000e+02 0.000000000000e+00 0.000000000000e+00 0.000000000000e+00
1.185000000000e+02 0.000000000000e+00 0.000000000000e+00 0.000000000000e+00
1.187500000000e+02 0.000000000000e+00 0.000000000000e+00 0.000000000000e+00
1.190000000000e+02 0.000000000000e+00 0.000000000000e+00 0.000000000000e+00
1.192500000000e+02 0.000000000000e+00 0.000000000000e+00 0.000000000000e+00
1.195000000000e+02 0.000000000000e+00 0.000000000000e+00 0.000000000000e+00
1.197500000000e+02 0.000000000000e+00 0.000000000000e+00 0.000000000000e+00
1.200000000000e+02 0.000000000000e+00 0.000000000000e+00 0.000000000000e+00
1.202500000000e+02 0.000000000000e+00 0.000000000000e+00 0.000000000000e+00
1.205000000000e+02 0.000000000000e+00 0.000000000000e+00 0.000000000000e+00
1.207500000000e+02 0.000000000000e+00 0.000000000000e+00 0.000000000000e+00
1.210000000000e+02 0.000000000000e+00 0.000000000000e+00 0.000000000000e+00
1.212500000000e+02 0.000000000000e+00 0.000000000000e+00 0.000000000000e+00
1.215000000000e+02 0.000000000000e+00 0.000000000000e+00 0.000000000000e+00
1.217500000000e+02 0.000000000000e+00 0.000000000000e+00 0.000000000000e+00
1.220000000000e+02 0.000000000000e+00 0.000000000000e+00 0.000000000000e+00
1.222500000000e+02 0.000000000000e+00 0.000000000000e+00 0.000000000000e+00
1.225000000000e+02 0.000000000000e+00 0.000000000000e+00 0.000000000000e+00
1.227500000000e+02 0.000000000000e+00 0.000000000000e+00 0.000000000000e+00
1.230000000000e+02 0.000000000000e+00 0.000000000000e+00 0.000000000000e+00
1.232500000000e+02 0.000000000000e+00 0.000000000000e+00 0.000000000000e+00
1.235000000000e+02 0.000000000000e+00 0.000000000000e+00 0.000000000000e+00
1.237500000000e+02 0.000000000000e+00 0.000000000000e+00 0.000000000000e+00
1.240000000000e+02 0.000000000000e+00 0.000000000000e+00 0.000000000000e+00
1.242500000000e+02 0.000000000000e+00 0.000000000000e+00 0.000000000000e+00
1.245000000000e+02 0.000000000000e+00 0.000000000000e+00 0.000000000000e+00
1.247500000000e+02 0.000000000000e+00 0.000000000000e+00 0.000000000000e+00
1.250000000000e+02 0.000000000000e+00 0.000000000000e+00 0.000000000000e+00
1.252500000000e+02 0.000000000000e+00 0.000000000000e+00 0.000000000000e+00
1.255000000000e+02 0.000000000000e+00 0.000000000000e+00 0.000000000000e+00
1.257500000000e+02 0.000000000000e+00 0.000000000000e+00 0.000000000000e+00
1.260000000000e+02 0.000000000000e+00 0.000000000000e+00 0.000000000000e+00
1.262500000000e+02 0.000000000000e+00 0.000000000000e+00 0.000000000000e+00
1.265000000000e+02 0.000000000000e+00 0.000000000000e+00 0.000000000000e+00
1.267500000000e+02 0.000000000000e+00 0.000000000000e+00 0.000000000000e+00
1.270000000000e+02 0.000000000000e+00 0.000000000000e+00 0.000000000000e+00
1.272500000000e+02 0.000000000000e+00 0.000000000000e+00 0.000000000000e+00
1.275000000000e+02 0.000000000000e+00 0.000000000000e+00 0.000000000000e+00
1.277500000000e+02 0.000000000000e+00 0.000000000000e+00 0.000000000000e+00
1.280000000000e+02 0.000000000000e+00 0.000000000000e+00 0.000000000000e+00
1.282500000000e+02 0.000000000000e+00 0.000000000000e+00 0.000000000000e+00
1.285000000000e+02 0.000000000000e+00 0.000000000000e+00 0.000000000000e+00
1.287500000000e+02 0.000000000000e+00 0.000000000000e+00 0.000000000000e+00
1.290000000000e+02 0.000000000000e+00 0.000000000000e+00 0.000000000000e+00
1.292500000000e+02 0.000000000000e+00 0.000000000000e+00 0.000000000000e+00
1.295000000000e+02 0.000000000000e+00 0.000000000000e+00 0.000000000000e+00
1.297500000000e+02 0.000000000000e+00 0.000000000000e+00 0.000000000000e+00
1.300000000000e+02 0.000000000000e+00 0.000000000000e+00 0.000000000000e+00
1.302500000000e+02 0.000000000000e+00 0.000000000000e+00 0.000000000000e+00
1.305000000000e+02 0.000000000000e+00 0.000000000000e+00 0.000000000000e+00
1.307500000000e+02 0.000000000000e+00 0.000000000000e+00 0.000000000000e+00
1.310000000000e+02 0.000000000000e+00 0.000000000000e+00 0.000000000000e+00
1.312500000000e+02 0.000000000000e+00 0.000000000000e+00 0.000000000000e+00
1.315000000000e+02 0.000000000000e+00 0.000000000000e+00 0.000000000000e+00
1.317500000000e+02 0.000000000000e+00 0.000000000000e+00 0.000000000000e+00
1.320000000000e+02 0.000000000000e+00 0.000000000000e+00 0.000000000000e+00
1.322500000000e+02 0.000000000000e+00 0.000000000000e+00 0.000000000000e+00
1.325000000000e+02 0.000000000000e+00 0.000000000000e+00 0.000000000000e+00
1.327500000000e+02 0.000000000000e+00 0.000000000000e+00 0.000000000000e+00
1.330000000000e+02 0.000000000000e+00 0.000000000000e+00 0.000000000000e+00
1.332500000000e+02 0.000000000000e+00 0.000000000000e+00 0.000000000000e+00
1.335000000000e+02 0.000000000000e+00 0.000000000000e+00 0.000000000000e+00
1.337500000000e+02 0.000000000000e+00 0.000000000000e+00 0.000000000000e+00
1.340000000000e+02 0.000000000000e+00 0.000000000000e+00 0.000000000000e+00
1.342500000000e+02 0.000000000000e+00 0.000000000000e+00 0.000000000000e+00
1.345000000000e+02 0.000000000000e+00 0.000000000000e+00 0.000000000000e+00
1.347500000000e+02 0.000000000000e+00 0.000000000000e+00 0.000000000000e+00
1.350000000000e+02 0.000000000000e+00 0.000000000000e+00 0.000000000000e+00
1.352500000000e+02 0.000000000000e+00 0.000000000000e+00 0.000000000000e+00
1.355000000000e+02 0.000000000000e+00 0.000000000000e+00 0.000000000000e+00
1.357500000000e+02 0.000000000000e+00 0.000000000000e+00 0.000000000000e+00
1.360000000000e+02 0.000000000000e+00 0.000000000000e+00 0.000000000000e+00
1.362500000000e+02 0.000000000000e+00 0.000000000000e+00 0.000000000000e+00
1.365000000000e+02 0.000000000000e+00 0.000000000000e+00 0.000000000000e+00
1.367500000000e+02 0.000000000000e+00 0.000000000000e+00 0.000000000000e+00
1.370000000000e+02 0.000000000000e+00 0.000000000000e+00 0.000000000000e+00
1.372500000000e+02 0.000000000000e+00 0.000000000000e+00 0.000000000000e+00
1.375000000000e+02 0.000000000000e+00 0.000000000000e+00 0.000000000000e+00
1.377500000000e+02 0.000000000000e+00 0.000000000000e+00 0.000000000000e+00
1.380000000000e+02 0.000000000000e+00 0.000000000000e+00 0.000000000000e+00
1.382500000000e+02 0.000000000000e+00 0.000000000000e+00 0.000000000000e+00
1.385000000000e+02 0.000000000000e+00 0.000000000000e+00 0.000000000000e+00
1.387500000000e+02 0.000000000000e+00 0.000000000000e+00 0.000000000000e+00
1.390000000000e+02 0.000000000000e+00 0.000000000000e+00 0.000000000000e+00
1.392500000000e+02 0.000000000000e+00 0.000000000000e+00 0.000000000000e+00
1.395000000000e+02 0.000000000000e+00 0.000000000000e+00 0.000000000000e+00
1.397500000000e+02 0.000000000000e+00 0.000000000000e+00 0.000000000000e+00
1.400000000000e+02 0.000000000000e+00 0.000000000000e+00 0.000000000000e+00
1.402500000000e+02 0.000000000000e+00 0.000000000000e+00 0.000000000000e+00
1.405000000000e+02 0.000000000000e+00 0.000000000000e+00 0.000000000000e+00
1.407500000000e+02 0.000000000000e+00 0.000000000000e+00 0.000000000000e+00
1.410000000000e+02 0.000000000000e+00 0.000000000000e+00 0.000000000000e+00
1.412500000000e+02 0.000000000000e+00 0.000000000000e+00 0.000000000000e+00
1.415000000000e+02 0.000000000000e+00 0.000000000000e+00 0.000000000000e+00
1.417500000000e+02 0.000000000000e+00 0.000000000000e+00 0.000000000000e+00
1.420000000000e+02 0.000000000000e+00 0.000000000000e+00 0.000000000000e+00
1.422500000000e+02 0.000000000000e+00 0.000000000000e+00 0.000000000000e+00
1.425000000000e+02 0.000000000000e+00 0.000000000000e+00 0.000000000000e+00
1.427500000000e+02 0.000000000000e+00 0.000000000000e+00 0.000000000000e+00
1.430000000000e+02 0.000000000000e+00 0.000000000000e+00 0.000000000000e+00
1.432500000000e+02 0.000000000000e+00 0.000000000000e+00 0.000000000000e+00
1.435000000000e+02 0.000000000000e+00 0.000000000000e+00 0.000000000000e+00
1.437500000000e+02 0.000000000000e+00 0.000000000000e+00 0.000000000000e+00
1.440000000000e+02 0.000000000000e+00 0.000000000000e+00 0.000000000000e+00
1.442500000000e+02 0.000000000000e+00 0.000000000000e+00 0.000000000000e+00
1.445000000000e+02 0.000000000000e+00 0.000000000000e+00 0.000000000000e+00
1.447500000000e+02 0.000000000000e+00 0.000000000000e+00 0.000000000000e+00
1.450000000000e+02 0.000000000000e+00 0.000000000000e+00 0.000000000000e+00
1.452500000000e+02 0.000000000000e+00 0.000000000000e+00 0.000000000000e+00
1.455000000000e+02 0.000000000000e+00 0.000000000000e+00 0.000000000000e+00
1.457500000000e+02 0.000000000000e+00 0.000000000000e+00 0.000000000000e+00
1.460000000000e+02 0.000000000000e+00 0.000000000000e+00 0.000000000000e+00
1.462500000000e+02 0.000000000000e+00 0.000000000000e+00 0.000000000000e+00
1.465000000000e+02 0.000000000000e+00 0.000000000000e+00 0.000000000000e+00
1.467500000000e+02 0.000000000000e+00 0.000000000000e+00 0.000000000000e+00
1.470000000000e+02 0.000000000000e+00 0.000000000000e+00 0.000000000000e+00
1.472500000000e+02 0.000000000000e+00 0.000000000000e+00 0.000000000000e+00
1.475000000000e+02 0.000000000000e+00 0.000000000000e+00 0.000000000000e+00
1.477500000000e+02 0.000000000000e+00 0.000000000000e+00 0.000000000000e+00
1.480000000000e+02 0.000000000000e+00 0.000000000000e+00 0.000000000000e+00
1.482500000000e+02 0.000000000000e+00 0.000000000000e+00 0.000000000000e+00
1.485000000000e+02 0.000000000000e+00 0.000000000000e+00 0.000000000000e+00
1.487500000000e+02 0.000000000000e+00 0.000000000000e+00 0.000000000000e+00
1.490000000000e+02 0.000000000000e+00 0.000000000000e+00 0.000000000000e+00
1.492500000000e+02 0.000000000000e+00 0.000000000000e+00 0.000000000000e+00
1.495000000000e+02 0.000000000000e+00 0.000000000000e+00 0.000000000000e+00
1.497500000000e+02 0.000000000000e+00 0.000000000000e+00 0.000000000000e+00
1.500000000000e+02 0.000000000000e+00 0.000000000000e+00 0.000000000000e+00
1.502500000000e+02 0.000000000000e+00 0.000000000000e+00 0.000000000000e+00
1.505000000000e+02 0.000000000000e+00 0.000000000000e+00 0.000000000000e+00
1.507500000000e+02 0.000000000000e+00 0.000000000000e+00 0.000000000000e+00
1.510000000000e+02 0.000000000000e+00 0.000000000000e+00 0.000000000000e+00
1.512500000000e+02 0.000000000000e+00 0.000000000000e+00 0.000000000000e+00
1.515000000000e+02 0.000000000000e+00 0.000000000000e+00 0.000000000000e+00
1.517500000000e+02 0.000000000000e+00 0.000000000000e+00 0.000000000000e+00
1.520000000000e+02 0.000000000000e+00 0.000000000000e+00 0.000000000000e+00
1.522500000000e+02 0.000000000000e+00 0.000000000000e+00 0.000000000000e+00
1.525000000000e+02 0.000000000000e+00 0.000000000000e+00 0.000000000000e+00
1.527500000000e+02 0.000000000000e+00 0.000000000000e+00 0.000000000000e+00
1.530000000000e+02 0.000000000000e+00 0.000000000000e+00 0.000000000000e+00
1.532500000000e+02 0.000000000000e+00 0.000000000000e+00 0.000000000000e+00
1.535000000000e+02 0.000000000000e+00 0.000000000000e+00 0.000000000000e+00
1.537500000000e+02 0.000000000000e+00 0.000000000000e+00 0.000000000000e+00
1.540000000000e+02 0.000000000000e+00 0.000000000000e+00 0.000000000000e+00
1.542500000000e+02 0.000000000000e+00 0.000000000000e+00 0.000000000000e+00
1.545000000000e+02 0.000000000000e+00 0.000000000000e+00 0.000000000000e+00
1.547500000000e+02 0.000000000000e+00 0.000000000000e+00 0.000000000000e+00
1.550000000000e+02 0.000000000000e+00 0.000000000000e+00 0.000000000000e+00
1.552500000000e+02 0.000000000000e+00 0.000000000000e+00 0.000000000000e+00
1.555000000000e+02 0.000000000000e+00 0.000000000000e+00 0.000000000000e+00
1.557500000000e+02 0.000000000000e+00 0.000000000000e+00 0.000000000000e+00
1.560000000000e+02 0.000000000000e+00 0.000000000000e+00 0.000000000000e+00
1.562500000000e+02 0.000000000000e+00 0.000000000000e+00 0.000000000000e+00
1.565000000000e+02 0.000000000000e+00 0.000000000000e+00 0.000000000000e+00
1.567500000000e+02 0.000000000000e+00 0.000000000000e+00 0.000000000000e+00
1.570000000000e+02 0.000000000000e+00 0.000000000000e+00 0.000000000000e+00
1.572500000000e+02 0.000000000000e+00 0.000000000000e+00 0.000000000000e+00
1.575000000000e+02 0.000000000000e+00 0.000000000000e+00 0.000000000000e+00
1.577500000000e+02 0.000000000000e+00 0.000000000000e+00 0.000000000000e+00
1.580000000000e+02 0.000000000000e+00 0.000000000000e+00 0.000000000000e+00
1.582500000000e+02 0.000000000000e+00 0.000000000000e+00 0.000000000000e+00
1.585000000000e+02 0.000000000000e+00 0.000000000000e+00 0.000000000000e+00
1.587500000000e+02 0.000000000000e+00 0.000000000000e+00 0.000000000000e+00
1.590000000000e+02 0.000000000000e+00 0.000000000000e+00 0.000000000000e+00
1.592500000000e+02 0.000000000000e+00 0.000000000000e+00 0.000000000000e+00
1.595000000000e+02 0.000000000000e+00 0.000000000000e+00 0.000000000000e+00
1.597500000000e+02 0.000000000000e+00 0.000000000000e+00 0.000000000000e+00
1.600000000000e+02 0.000000000000e+00 0.000000000000e+00 0.000000000000e+00
1.602500000000e+02 0.000000000000e+00 0.000000000000e+00 0.000000000000e+00
1.605000000000e+02 0.000000000000e+00 0.000000000000e+00 0.000000000000e+00
1.607500000000e+02 0.000000000000e+00 0.000000000000e+00 0.000000000000e+00
1.610000000000e+02 0.000000000000e+00 0.000000000000e+00 0.000000000000e+00
1.612500000000e+02 0.000000000000e+00 0.000000000000e+00 0.000000000000e+00
1.615000000000e+02 0.000000000000e+00 0.000000000000e+00 0.000000000000e+00
1.617500000000e+02 0.000000000000e+00 0.000000000000e+00 0.000000000000e+00
1.620000000000e+02 0.000000000000e+00 0.000000000000e+00 0.000000000000e+00
1.622500000000e+02 0.000000000000e+00 0.000000000000e+00 0.000000000000e+00
1.625000000000e+02 0.000000000000e+00 0.000000000000e+00 0.000000000000e+00
1.627500000000e+02 0.000000000000e+00 0.000000000000e+00 0.000000000000e+00
1.630000000000e+02 0.000000000000e+00 0.000000000000e+00 0.000000000000e+00
1.632500000000e+02 0.000000000000e+00 0.000000000000e+00 0.000000000000e+00
1.635000000000e+02 0.000000000000e+00 0.000000000000e+00 0.000000000000e+00
1.637500000000e+02 0.000000000000e+00 0.000000000000e+00 0.000000000000e+00
1.640000000000e+02 0.000000000000e+00 0.000000000000e+00 0.000000000000e+00
1.642500000000e+02 0.000000000000e+00 0.000000000000e+00 0.000000000000e+00
1.645000000000e+02 0.000000000000e+00 0.000000000000e+00 0.000000000000e+00
1.647500000000e+02 0.000000000000e+00 0.000000000000e+00 0.000000000000e+00
1.650000000000e+02 0.000000000000e+00 0.000000000000e+00 0.000000000000e+00
1.652500000000e+02 0.000000000000e+00 0.000000000000e+00 0.000000000000e+00
1.655000000000e+02 0.000000000000e+00 0.000000000000e+00 0.000000000000e+00
1.657500000000e+02 0.000000000000e+00 0.000000000000e+00 0.000000000000e+00
1.660000000000e+02 0.000000000000e+00 0.000000000000e+00 0.000000000000e+00
1.662500000000e+02 0.000000000000e+00 0.000000000000e+00 0.000000000000e+00
1.665000000000e+02 0.000000000000e+00 0.000000000000e+00 0.000000000000e+00
1.667500000000e+02 0.000000000000e+00 0.000000000000e+00 0.000000000000e+00
1.670000000000e+02 0.000000000000e+00 0.000000000000e+00 0.000000000000e+00
1.672500000000e+02 0.000000000000e+00 0.000000000000e+00 0.000000000000e+00
1.675000000000e+02 0.000000000000e+00 0.000000000000e+00 0.000000000000e+00
1.677500000000e+02 0.000000000000e+00 0.000000000000e+00 0.000000000000e+00
1.680000000000e+02 0.000000000000e+00 0.000000000000e+00 0.000000000000e+00
1.682500000000e+02 0.000000000000e+00 0.000000000000e+00 0.000000000000e+00
1.685000000000e+02 0.000000000000e+00 0.000000000000e+00 0.000000000000e+00
1.687500000000e+02 0.000000000000e+00 0.000000000000e+00 0.000000000000e+00
1.690000000000e+02 0.000000000000e+00 0.000000000000e+00 0.000000000000e+00
1.692500000000e+02 0.000000000000e+00 0.000000000000e+00 0.000000000000e+00
1.695000000000e+02 0.000000000000e+00 0.000000000000e+00 0.000000000000e+00
1.697500000000e+02 0.000000000000e+00 0.000000000000e+00 0.000000000000e+00
1.700000000000e+02 0.000000000000e+00 0.000000000000e+00 0.000000000000e+00
1.702500000000e+02 0.000000000000e+00 0.000000000000e+00 0.000000000000e+00
1.705000000000e+02 0.000000000000e+00 0.000000000000e+00 0.000000000000e+00
1.707500000000e+02 0.000000000000e+00 0.000000000000e+00 0.000000000000e+00
1.710000000000e+02 0.000000000000e+00 0.000000000000e+00 0.000000000000e+00
1.712500000000e+02 0.000000000000e+00 0.000000000000e+00 0.000000000000e+00
1.715000000000e+02 0.000000000000e+00 0.000000000000e+00 0.000000000000e+00
1.717500000000e+02 0.000000000000e+00 0.000000000000e+00 0.000000000000e+00
1.720000000000e+02 0.000000000000e+00 0.000000000000e+00 0.000000000000e+00
1.722500000000e+02 0.000000000000e+00 0.000000000000e+00 0.000000000000e+00
1.725000000000e+02 0.000000000000e+00 0.000000000000e+00 0.000000000000e+00
1.727500000000e+02 0.000000000000e+00 0.000000000000e+00 0.000000000000e+00
1.730000000000e+02 0.000000000000e+00 0.000000000000e+00 0.000000000000e+00
1.732500000000e+02 0.000000000000e+00 0.000000000000e+00 0.000000000000e+00
1.735000000000e+02 0.000000000000e+00 0.000000000000e+00 0.000000000000e+00
1.737500000000e+02 0.000000000000e+00 0.000000000000e+00 0.000000000000e+00
1.740000000000e+02 0.000000000000e+00 0.000000000000e+00 0.000000000000e+00
1.742500000000e+02 0.000000000000e+00 0.000000000000e+00 0.000000000000e+00
1.745000000000e+02 0.000000000000e+00 0.000000000000e+00 0.000000000000e+00
1.747500000000e+02 0.000000000000e+00 0.000000000000e+00 0.000000000000e+00
1.750000000000e+02 0.000000000000e+00 0.000000000000e+00 0.000000000000e+00
1.752500000000e+02 0.000000000000e+00 0.000000000000e+00 0.000000000000e+00
1.755000000000e+02 0.000000000000e+00 0.000000000000e+00 0.000000000000e+00
1.757500000000e+02 0.000000000000e+00 0.000000000000e+00 0.000000000000e+00
1.760000000000e+02 0.000000000000e+00 0.000000000000e+00 0.000000000000e+00
1.762500000000e+02 0.000000000000e+00 0.000000000000e+00 0.000000000000e+00
1.765000000000e+02 0.000000000000e+00 0.000000000000e+00 0.000000000000e+00
1.767500000000e+02 0.000000000000e+00 0.000000000000e+00 0.000000000000e+00
1.770000000000e+02 0.000000000000e+00 0.000000000000e+00 0.000000000000e+00
1.772500000000e+02 0.000000000000e+00 0.000000000000e+00 0.000000000000e+00
1.775000000000e+02 0.000000000000e+00 0.000000000000e+00 0.000000000000e+00
1.777500000000e+02 0.000000000000e+00 0.000000000000e+00 0.000000000000e+00
1.780000000000e+02 0.000000000000e+00 0.000000000000e+00 0.000000000000e+00
1.782500000000e+02 0.000000000000e+00 0.000000000000e+00 0.000000000000e+00
1.785000000000e+02 0.000000000000e+00 0.000000000000e+00 0.000000000000e+00
1.787500000000e+02 0.000000000000e+00 0.000000000000e+00 0.000000000000e+00
1.790000000000e+02 0.000000000000e+00 0.000000000000e+00 0.000000000000e+00
1.792500000000e+02 0.000000000000e+00 0.000000000000e+00 0.000000000000e+00
1.795000000000e+02 0.000000000000e+00 0.000000000000e+00 0.000000000000e+00
1.797500000000e+02 0.000000000000e+00 0.000000000000e+00 0.000000000000e+00
1.800000000000e+02 0.000000000000e+00 0.000000000000e+00 0.000000000000e+00
1.802500000000e+02 0.000000000000e+00 0.000000000000e+00 0.000000000000e+00
1.805000000000e+02 0.000000000000e+00 0.000000000000e+00 0.000000000000e+00
1.807500000000e+02 0.000000000000e+00 0.000000000000e+00 0.000000000000e+00
1.810000000000e+02 0.000000000000e+00 0.000000000000e+00 0.000000000000e+00
1.812500000000e+02 0.000000000000e+00 0.000000000000e+00 0.000000000000e+00
1.815000000000e+02 0.000000000000e+00 0.000000000000e+00 0.000000000000e+00
1.817500000000e+02 0.000000000000e+00 0.000000000000e+00 0.000000000000e+00
1.820000000000e+02 0.000000000000e+00 0.000000000000e+00 0.000000000000e+00
1.822500000000e+02 0.000000000000e+00 0.000000000000e+00 0.000000000000e+00
1.825000000000e+02 0.000000000000e+00 0.000000000000e+00 0.000000000000e+00
1.827500000000e+02 0.000000000000e+00 0.000000000000e+00 0.000000000000e+00
1.830000000000e+02 0.000000000000e+00 0.000000000000e+00 0.000000000000e+00
1.832500000000e+02 0.000000000000e+00 0.000000000000e+00 0.000000000000e+00
1.835000000000e+02 0.000000000000e+00 0.000000000000e+00 0.000000000000e+00
1.837500000000e+02 0.000000000000e+00 0.000000000000e+00 0.000000000000e+00
1.840000000000e+02 0.000000000000e+00 0.000000000000e+00 0.000000000000e+00
1.842500000000e+02 0.000000000000e+00 0.000000000000e+00 0.000000000000e+00
1.845000000000e+02 0.000000000000e+00 0.000000000000e+00 0.000000000000e+00
1.847500000000e+02 0.000000000000e+00 0.000000000000e+00 0.000000000000e+00
1.850000000000e+02 0.000000000000e+00 0.000000000000e+00 0.000000000000e+00
1.852500000000e+02 0.000000000000e+00 0.000000000000e+00 0.000000000000e+00
1.855000000000e+02 0.000000000000e+00 0.000000000000e+00 0.000000000000e+00
1.857500000000e+02 0.000000000000e+00 0.000000000000e+00 0.000000000000e+00
1.860000000000e+02 0.000000000000e+00 0.000000000000e+00 0.000000000000e+00
1.862500000000e+02 0.000000000000e+00 0.000000000000e+00 0.000000000000e+00
1.865000000000e+02 0.000000000000e+00 0.000000000000e+00 0.000000000000e+00
1.867500000000e+02 0.000000000000e+00 0.000000000000e+00 0.000000000000e+00
1.870000000000e+02 0.000000000000e+00 0.000000000000e+00 0.000000000000e+00
1.872500000000e+02 0.000000000000e+00 0.000000000000e+00 0.000000000000e+00
1.875000000000e+02 0.000000000000e+00 0.000000000000e+00 0.000000000000e+00
1.877500000000e+02 0.000000000000e+00 0.000000000000e+00 0.000000000000e+00
1.880000000000e+02 0.000000000000e+00 0.000000000000e+00 0.000000000000e+00
1.882500000000e+02 0.000000000000e+00 0.000000000000e+00 0.000000000000e+00
1.885000000000e+02 0.000000000000e+00 0.000000000000e+00 0.000000000000e+00
1.887500000000e+02 0.000000000000e+00 0.000000000000e+00 0.000000000000e+00
1.890000000000e+02 0.000000000000e+00 0.000000000000e+00 0.000000000000e+00
1.892500000000e+02 0.000000000000e+00 0.000000000000e+00 0.000000000000e+00
1.895000000000e+02 0.000000000000e+00 0.000000000000e+00 0.000000000000e+00
1.897500000000e+02 0.000000000000e+00 0.000000000000e+00 0.000000000000e+00
1.900000000000e+02 0.000000000000e+00 0.000000000000e+00 0.000000000000e+00
1.902500000000e+02 0.000000000000e+00 0.000000000000e+00 0.000000000000e+00
1.905000000000e+02 0.000000000000e+00 0.000000000000e+00 0.000000000000e+00
1.907500000000e+02 0.000000000000e+00 0.000000000000e+00 0.000000000000e+00
1.910000000000e+02 0.000000000000e+00 0.000000000000e+00 0.000000000000e+00
1.912500000000e+02 0.000000000000e+00 0.000000000000e+00 0.000000000000e+00
1.915000000000e+02 0.000000000000e+00 0.000000000000e+00 0.000000000000e+00
1.917500000000e+02 0.000000000000e+00 0.000000000000e+00 0.000000000000e+00
1.920000000000e+02 0.000000000000e+00 0.000000000000e+00 0.000000000000e+00
1.922500000000e+02 0.000000000000e+00 0.000000000000e+00 0.000000000000e+00
1.925000000000e+02 0.000000000000e+00 0.000000000000e+00 0.000000000000e+00
1.927500000000e+02 0.000000000000e+00 0.000000000000e+00 0.000000000000e+00
1.930000000000e+02 0.000000000000e+00 0.000000000000e+00 0.000000000000e+00
1.932500000000e+02 0.000000000000e+00 0.000000000000e+00 0.000000000000e+00
1.935000000000e+02 0.000000000000e+00 0.000000000000e+00 0.000000000000e+00
1.937500000000e+02 0.000000000000e+00 0.000000000000e+00 0.000000000000e+00
1.940000000000e+02 0.000000000000e+00 0.000000000000e+00 0.000000000000e+00
1.942500000000e+02 0.000000000000e+00 0.000000000000e+00 0.000000000000e+00
1.945000000000e+02 0.000000000000e+00 0.000000000000e+00 0.000000000000e+00
1.947500000000e+02 0.000000000000e+00 0.000000000000e+00 0.000000000000e+00
1.950000000000e+02 0.000000000000e+00 0.000000000000e+00 0.000000000000e+00
1.952500000000e+02 0.000000000000e+00 0.000000000000e+00 0.000000000000e+00
1.955000000000e+02 0.000000000000e+00 0.000000000000e+00 0.000000000000e+00
1.957500000000e+02 0.000000000000e+00 0.000000000000e+00 0.000000000000e+00
1.960000000000e+02 0.000000000000e+00 0.000000000000e+00 0.000000000000e+00
1.962500000000e+02 0.000000000000e+00 0.000000000000e+00 0.000000000000e+00
1.965000000000e+02 0.000000000000e+00 0.000000000000e+00 0.000000000000e+00
1.967500000000e+02 0.000000000000e+00 0.000000000000e+00 0.000000000000e+00
1.970000000000e+02 0.000000000000e+00 0.000000000000e+00 0.000000000000e+00
1.972500000000e+02 0.000000000000e+00 0.000000000000e+00 0.000000000000e+00
1.975000000000e+02 0.000000000000e+00 0.000000000000e+00 0.000000000000e+00
1.977500000000e+02 0.000000000000e+00 0.000000000000e+00 0.000000000000e+00
1.980000000000e+02 0.000000000000e+00 0.000000000000e+00 0.000000000000e+00
1.982500000000e+02 0.000000000000e+00 0.000000000000e+00 0.000000000000e+00
1.985000000000e+02 0.000000000000e+00 0.000000000000e+00 0.000000000000e+00
1.987500000000e+02 0.000000000000e+00 0.000000000000e+00 0.000000000000e+00
1.990000000000e+02 0.000000000000e+00 0.000000000000e+00 0.000000000000e+00
1.992500000000e+02 0.000000000000e+00 0.000000000000e+00 0.000000000000e+00
1.995000000000e+02 0.000000000000e+00 0.000000000000e+00 0.000000000000e+00
1.997500000000e+02 0.000000000000e+00 0.000000000000e+00 0.000000000000e+00
2.000000000000e+02 0.000000000000e+00 0.000000000000e+00 0.000000000000e+00
2.002500000000e+02 0.000000000000e+00 0.000000000000e+00 0.000000000000e+00
2.005000000000e+02 0.000000000000e+00 0.000000000000e+00 0.000000000000e+00
2.007500000000e+02 0.000000000000e+00 0.000000000000e+00 0.000000000000e+00
2.010000000000e+02 0.000000000000e+00 0.000000000000e+00 0.000000000000e+00
2.012500000000e+02 0.000000000000e+00 0.000000000000e+00 0.000000000000e+00
2.015000000000e+02 0.000000000000e+00 0.000000000000e+00 0.000000000000e+00
2.017500000000e+02 0.000000000000e+00 0.000000000000e+00 0.000000000000e+00
2.020000000000e+02 0.000000000000e+00 0.000000000000e+00 0.000000000000e+00
2.022500000000e+02 0.000000000000e+00 0.000000000000e+00 0.000000000000e+00
2.025000000000e+02 0.000000000000e+00 0.000000000000e+00 0.000000000000e+00
2.027500000000e+02 0.000000000000e+00 0.000000000000e+00 0.000000000000e+00
2.030000000000e+02 0.000000000000e+00 0.000000000000e+00 0.000000000000e+00
2.032500000000e+02 0.000000000000e+00 0.000000000000e+00 0.000000000000e+00
2.035000000000e+02 0.000000000000e+00 0.000000000000e+00 0.000000000000e+00
2.037500000000e+02 0.000000000000e+00 0.000000000000e+00 0.000000000000e+00
2.040000000000e+02 0.000000000000e+00 0.000000000000e+00 0.000000000000e+00
2.042500000000e+02 0.000000000000e+00 0.000000000000e+00 0.000000000000e+00
2.045000000000e+02 0.000000000000e+00 0.000000000000e+00 0.000000000000e+00
2.047500000000e+02 0.000000000000e+00 0.000000000000e+00 0.000000000000e+00
2.050000000000e+02 0.000000000000e+00 0.000000000000e+00 0.000000000000e+00
2.052500000000e+02 0.000000000000e+00 0.000000000000e+00 0.000000000000e+00
2.055000000000e+02 0.000000000000e+00 0.000000000000e+00 0.000000000000e+00
2.057500000000e+02 0.000000000000e+00 0.000000000000e+00 0.000000000000e+00
2.060000000000e+02 0.000000000000e+00 0.000000000000e+00 0.000000000000e+00
2.062500000000e+02 0.000000000000e+00 0.000000000000e+00 0.000000000000e+00
2.065000000000e+02 0.000000000000e+00 0.000000000000e+00 0.000000000000e+00
2.067500000000e+02 0.000000000000e+00 0.000000000000e+00 0.000000000000e+00
2.070000000000e+02 0.000000000000e+00 0.000000000000e+00 0.000000000000e+00
2.072500000000e+02 0.000000000000e+00 0.000000000000e+00 0.000000000000e+00
2.075000000000e+02 0.000000000000e+00 0.000000000000e+00 0.000000000000e+00
2.077500000000e+02 0.000000000000e+00 0.000000000000e+00 0.000000000000e+00
2.080000000000e+02 0.000000000000e+00 0.000000000000e+00 0.000000000000e+00
2.082500000000e+02 0.000000000000e+00 0.000000000000e+00 0.000000000000e+00
2.085000000000e+02 0.000000000000e+00 0.000000000000e+00 0.000000000000e+00
2.087500000000e+02 0.000000000000e+00 0.000000000000e+00 0.000000000000e+00
2.090000000000e+02 0.000000000000e+00 0.000000000000e+00 0.000000000000e+00
2.092500000000e+02 0.000000000000e+00 0.000000000000e+00 0.000000000000e+00
2.095000000000e+02 0.000000000000e+00 0.000000000000e+00 0.000000000000e+00
2.097500000000e+02 0.000000000000e+00 0.000000000000e+00 0.000000000000e+00
2.100000000000e+02 0.000000000000e+00 0.000000000000e+00 0.000000000000e+00
2.102500000000e+02 0.000000000000e+00 0.000000000000e+00 0.000000000000e+00
2.105000000000e+02 0.000000000000e+00 0.000000000000e+00 0.000000000000e+00
2.107500000000e+02 0.000000000000e+00 0.000000000000e+00 0.000000000000e+00
2.110000000000e+02 0.000000000000e+00 0.000000000000e+00 0.000000000000e+00
2.112500000000e+02 0.000000000000e+00 0.000000000000e+00 0.000000000000e+00
2.115000000000e+02 0.000000000000e+00 0.000000000000e+00 0.000000000000e+00
2.117500000000e+02 0.000000000000e+00 0.000000000000e+00 0.000000000000e+00
2.120000000000e+02 0.000000000000e+00 0.000000000000e+00 0.000000000000e+00
2.122500000000e+02 0.000000000000e+00 0.000000000000e+00 0.000000000000e+00
2.125000000000e+02 0.000000000000e+00 0.000000000000e+00 0.000000000000e+00
2.127500000000e+02 0.000000000000e+00 0.000000000000e+00 0.000000000000e+00
2.130000000000e+02 0.000000000000e+00 0.000000000000e+00 0.000000000000e+00
2.132500000000e+02 0.000000000000e+00 0.000000000000e+00 0.000000000000e+00
2.135000000000e+02 0.000000000000e+00 0.000000000000e+00 0.000000000000e+00
2.137500000000e+02 0.000000000000e+00 0.000000000000e+00 0.000000000000e+00
2.140000000000e+02 0.000000000000e+00 0.000000000000e+00 0.000000000000e+00
2.142500000000e+02 0.000000000000e+00 0.000000000000e+00 0.000000000000e+00
2.145000000000e+02 0.000000000000e+00 0.000000000000e+00 0.000000000000e+00
2.147500000000e+02 0.000000000000e+00 0.000000000000e+00 0.000000000000e+00
2.150000000000e+02 0.000000000000e+00 0.000000000000e+00 0.000000000000e+00
2.152500000000e+02 0.000000000000e+00 0.000000000000e+00 0.000000000000e+00
2.155000000000e+02 0.000000000000e+00 0.000000000000e+00 0.000000000000e+00
2.157500000000e+02 0.000000000000e+00 0.000000000000e+00 0.000000000000e+00
2.160000000000e+02 0.000000000000e+00 0.000000000000e+00 0.000000000000e+00
2.162500000000e+02 0.000000000000e+00 0.000000000000e+00 0.000000000000e+00
2.165000000000e+02 0.000000000000e+00 0.000000000000e+00 0.000000000000e+00
2.167500000000e+02 0.000000000000e+00 0.000000000000e+00 0.000000000000e+00
2.170000000000e+02 0.000000000000e+00 0.000000000000e+00 0.000000000000e+00
2.172500000000e+02 0.000000000000e+00 0.000000000000e+00 0.000000000000e+00
2.175000000000e+02 0.000000000000e+00 0.000000000000e+00 0.000000000000e+00
2.177500000000e+02 0.000000000000e+00 0.000000000000e+00 0.000000000000e+00
2.180000000000e+02 0.000000000000e+00 0.000000000000e+00 0.000000000000e+00
2.182500000000e+02 0.000000000000e+00 0.000000000000e+00 0.000000000000e+00
2.185000000000e+02 0.000000000000e+00 0.000000000000e+00 0.000000000000e+00
2.187500000000e+02 0.000000000000e+00 0.000000000000e+00 0.000000000000e+00
2.190000000000e+02 0.000000000000e+00 0.000000000000e+00 0.000000000000e+00
2.192500000000e+02 0.000000000000e+00 0.000000000000e+00 0.000000000000e+00
2.195000000000e+02 0.000000000000e+00 0.000000000000e+00 0.000000000000e+00
2.197500000000e+02 0.000000000000e+00 0.000000000000e+00 0.000000000000e+00
2.200000000000e+02 0.000000000000e+00 0.000000000000e+00 0.000000000000e+00
2.202500000000e+02 0.000000000000e+00 0.000000000000e+00 0.000000000000e+00
2.205000000000e+02 0.000000000000e+00 0.000000000000e+00 0.000000000000e+00
2.207500000000e+02 0.000000000000e+00 0.000000000000e+00 0.000000000000e+00
2.210000000000e+02 0.000000000000e+00 0.000000000000e+00 0.000000000000e+00
2.212500000000e+02 0.000000000000e+00 0.000000000000e+00 0.000000000000e+00
2.215000000000e+02 0.000000000000e+00 0.000000000000e+00 0.000000000000e+00
2.217500000000e+02 0.000000000000e+00 0.000000000000e+00 0.000000000000e+00
2.220000000000e+02 0.000000000000e+00 0.000000000000e+00 0.000000000000e+00
2.222500000000e+02 0.000000000000e+00 0.000000000000e+00 0.000000000000e+00
2.225000000000e+02 0.000000000000e+00 0.000000000000e+00 0.000000000000e+00
2.227500000000e+02 0.000000000000e+00 0.000000000000e+00 0.000000000000e+00
2.230000000000e+02 0.000000000000e+00 0.000000000000e+00 0.000000000000e+00
2.232500000000e+02 0.000000000000e+00 0.000000000000e+00 0.000000000000e+00
2.235000000000e+02 0.000000000000e+00 0.000000000000e+00 0.000000000000e+00
2.237500000000e+02 0.000000000000e+00 0.000000000000e+00 0.000000000000e+00
2.240000000000e+02 0.000000000000e+00 0.000000000000e+00 0.000000000000e+00
2.242500000000e+02 0.000000000000e+00 0.000000000000e+00 0.000000000000e+00
2.245000000000e+02 0.000000000000e+00 0.000000000000e+00 0.000000000000e+00
2.247500000000e+02 0.000000000000e+00 0.000000000000e+00 0.000000000000e+00
2.250000000000e+02 0.000000000000e+00 0.000000000000e+00 0.000000000000e+00
2.252500000000e+02 0.000000000000e+00 0.000000000000e+00 0.000000000000e+00
2.255000000000e+02 0.000000000000e+00 0.000000000000e+00 0.000000000000e+00
2.257500000000e+02 0.000000000000e+00 0.000000000000e+00 0.000000000000e+00
2.260000000000e+02 0.000000000000e+00 0.000000000000e+00 0.000000000000e+00
2.262500000000e+02 0.000000000000e+00 0.000000000000e+00 0.000000000000e+00
2.265000000000e+02 0.000000000000e+00 0.000000000000e+00 0.000000000000e+00
2.267500000000e+02 0.000000000000e+00 0.000000000000e+00 0.000000000000e+00
2.270000000000e+02 0.000000000000e+00 0.000000000000e+00 0.000000000000e+00
2.272500000000e+02 0.000000000000e+00 0.000000000000e+00 0.000000000000e+00
2.275000000000e+02 0.000000000000e+00 0.000000000000e+00 0.000000000000e+00
2.277500000000e+02 0.000000000000e+00 0.000000000000e+00 0.000000000000e+00
2.280000000000e+02 0.000000000000e+00 0.000000000000e+00 0.000000000000e+00
2.282500000000e+02 0.000000000000e+00 0.000000000000e+00 0.000000000000e+00
2.285000000000e+02 0.000000000000e+00 0.000000000000e+00 0.000000000000e+00
2.287500000000e+02 0.000000000000e+00 0.000000000000e+00 0.000000000000e+00
2.290000000000e+02 0.000000000000e+00 0.000000000000e+00 0.000000000000e+00
2.292500000000e+02 0.000000000000e+00 0.000000000000e+00 0.000000000000e+00
2.295000000000e+02 0.000000000000e+00 0.000000000000e+00 0.000000000000e+00
2.297500000000e+02 0.000000000000e+00 0.000000000000e+00 0.000000000000e+00
2.300000000000e+02 0.000000000000e+00 0.000000000000e+00 0.000000000000e+00
2.302500000000e+02 0.000000000000e+00 0.000000000000e+00 0.000000000000e+00
2.305000000000e+02 0.000000000000e+00 0.000000000000e+00 0.000000000000e+00
2.307500000000e+02 0.000000000000e+00 0.000000000000e+00 0.000000000000e+00
2.310000000000e+02 0.000000000000e+00 0.000000000000e+00 0.000000000000e+00
2.312500000000e+02 0.000000000000e+00 0.000000000000e+00 0.000000000000e+00
2.315000000000e+02 0.000000000000e+00 0.000000000000e+00 0.000000000000e+00
2.317500000000e+02 0.000000000000e+00 0.000000000000e+00 0.000000000000e+00
2.320000000000e+02 0.000000000000e+00 0.000000000000e+00 0.000000000000e+00
2.322500000000e+02 0.000000000000e+00 0.000000000000e+00 0.000000000000e+00
2.325000000000e+02 0.000000000000e+00 0.000000000000e+00 0.000000000000e+00
2.327500000000e+02 0.000000000000e+00 0.000000000000e+00 0.000000000000e+00
2.330000000000e+02 0.000000000000e+00 0.000000000000e+00 0.000000000000e+00
2.332500000000e+02 0.000000000000e+00 0.000000000000e+00 0.000000000000e+00
2.335000000000e+02 0.000000000000e+00 0.000000000000e+00 0.000000000000e+00
2.337500000000e+02 0.000000000000e+00 0.000000000000e+00 0.000000000000e+00
2.340000000000e+02 0.000000000000e+00 0.000000000000e+00 0.000000000000e+00
2.342500000000e+02 0.000000000000e+00 0.000000000000e+00 0.000000000000e+00
2.345000000000e+02 0.000000000000e+00 0.000000000000e+00 0.000000000000e+00
2.347500000000e+02 0.000000000000e+00 0.000000000000e+00 0.000000000000e+00
2.350000000000e+02 0.000000000000e+00 0.000000000000e+00 0.000000000000e+00
2.352500000000e+02 0.000000000000e+00 0.000000000000e+00 0.000000000000e+00
2.355000000000e+02 0.000000000000e+00 0.000000000000e+00 0.000000000000e+00
2.357500000000e+02 0.000000000000e+00 0.000000000000e+00 0.000000000000e+00
2.360000000000e+02 0.000000000000e+00 0.000000000000e+00 0.000000000000e+00
2.362500000000e+02 0.000000000000e+00 0.000000000000e+00 0.000000000000e+00
2.365000000000e+02 0.000000000000e+00 0.000000000000e+00 0.000000000000e+00
2.367500000000e+02 0.000000000000e+00 0.000000000000e+00 0.000000000000e+00
2.370000000000e+02 0.000000000000e+00 0.000000000000e+00 0.000000000000e+00
2.372500000000e+02 0.000000000000e+00 0.000000000000e+00 0.000000000000e+00
2.375000000000e+02 0.000000000000e+00 0.000000000000e+00 0.000000000000e+00
2.377500000000e+02 0.000000000000e+00 0.000000000000e+00 0.000000000000e+00
2.380000000000e+02 0.000000000000e+00 0.000000000000e+00 0.000000000000e+00
2.382500000000e+02 0.000000000000e+00 0.000000000000e+00 0.000000000000e+00
2.385000000000e+02 0.000000000000e+00 0.000000000000e+00 0.000000000000e+00
2.387500000000e+02 0.000000000000e+00 0.000000000000e+00 0.000000000000e+00
2.390000000000e+02 0.000000000000e+00 0.000000000000e+00 0.000000000000e+00
2.392500000000e+02 0.000000000000e+00 0.000000000000e+00 0.000000000000e+00
2.395000000000e+02 0.000000000000e+00 0.000000000000e+00 0.000000000000e+00
2.397500000000e+02 0.000000000000e+00 0.000000000000e+00 0.000000000000e+00
2.400000000000e+02 0.000000000000e+00 0.000000000000e+00 0.000000000000e+00
2.402500000000e+02 0.000000000000e+00 0.000000000000e+00 0.000000000000e+00
2.405000000000e+02 0.000000000000e+00 0.000000000000e+00 0.000000000000e+00
2.407500000000e+02 0.000000000000e+00 0.000000000000e+00 0.000000000000e+00
2.410000000000e+02 0.000000000000e+00 0.000000000000e+00 0.000000000000e+00
2.412500000000e+02 0.000000000000e+00 0.000000000000e+00 0.000000000000e+00
2.415000000000e+02 0.000000000000e+00 0.000000000000e+00 0.000000000000e+00
2.417500000000e+02 0.000000000000e+00 0.000000000000e+00 0.000000000000e+00
2.420000000000e+02 0.000000000000e+00 0.000000000000e+00 0.000000000000e+00
2.422500000000e+02 0.000000000000e+00 0.000000000000e+00 0.000000000000e+00
2.425000000000e+02 0.000000000000e+00 0.000000000000e+00 0.000000000000e+00
2.427500000000e+02 0.000000000000e+00 0.000000000000e+00 0.000000000000e+00
2.430000000000e+02 0.000000000000e+00 0.000000000000e+00 0.000000000000e+00
2.432500000000e+02 0.000000000000e+00 0.000000000000e+00 0.000000000000e+00
2.435000000000e+02 0.000000000000e+00 0.000000000000e+00 0.000000000000e+00
2.437500000000e+02 0.000000000000e+00 0.000000000000e+00 0.000000000000e+00
2.440000000000e+02 0.000000000000e+00 0.000000000000e+00 0.000000000000e+00
2.442500000000e+02 0.000000000000e+00 0.000000000000e+00 0.000000000000e+00
2.445000000000e+02 0.000000000000e+00 0.000000000000e+00 0.000000000000e+00
2.447500000000e+02 0.000000000000e+00 0.000000000000e+00 0.000000000000e+00
2.450000000000e+02 0.000000000000e+00 0.000000000000e+00 0.000000000000e+00
2.452500000000e+02 0.000000000000e+00 0.000000000000e+00 0.000000000000e+00
2.455000000000e+02 0.000000000000e+00 0.000000000000e+00 0.000000000000e+00
2.457500000000e+02 0.000000000000e+00 0.000000000000e+00 0.000000000000e+00
2.460000000000e+02 0.000000000000e+00 0.000000000000e+00 0.000000000000e+00
2.462500000000e+02 0.000000000000e+00 0.000000000000e+00 0.000000000000e+00
2.465000000000e+02 0.000000000000e+00 0.000000000000e+00 0.000000000000e+00
2.467500000000e+02 0.000000000000e+00 0.000000000000e+00 0.000000000000e+00
2.470000000000e+02 0.000000000000e+00 0.000000000000e+00 0.000000000000e+00
2.472500000000e+02 0.000000000000e+00 0.000000000000e+00 0.000000000000e+00
2.475000000000e+02 0.000000000000e+00 0.000000000000e+00 0.000000000000e+00
2.477500000000e+02 0.000000000000e+00 0.000000000000e+00 0.000000000000e+00
2.480000000000e+02 0.000000000000e+00 0.000000000000e+00 0.000000000000e+00
2.482500000000e+02 0.000000000000e+00 0.000000000000e+00 0.000000000000e+00
2.485000000000e+02 0.000000000000e+00 0.000000000000e+00 0.000000000000e+00
2.487500000000e+02 0.000000000000e+00 0.000000000000e+00 0.000000000000e+00
2.490000000000e+02 0.000000000000e+00 0.000000000000e+00 0.000000000000e+00
2.492500000000e+02 0.000000000000e+00 0.000000000000e+00 0.000000000000e+00
2.495000000000e+02 0.000000000000e+00 0.000000000000e+00 0.000000000000e+00
2.497500000000e+02 0.000000000000e+00 0.000000000000e+00 0.000000000000e+00
2.500000000000e+02 0.000000000000e+00 0.000000000000e+00 0.000000000000e+00
2.502500000000e+02 0.000000000000e+00 0.000000000000e+00 0.000000000000e+00
2.505000000000e+02 0.000000000000e+00 0.000000000000e+00 0.000000000000e+00
2.507500000000e+02 0.000000000000e+00 0.000000000000e+00 0.000000000000e+00
2.510000000000e+02 0.000000000000e+00 0.000000000000e+00 0.000000000000e+00
2.512500000000e+02 0.000000000000e+00 0.000000000000e+00 0.000000000000e+00
2.515000000000e+02 0.000000000000e+00 0.000000000000e+00 0.000000000000e+00
2.517500000000e+02 0.000000000000e+00 0.000000000000e+00 0.000000000000e+00
2.520000000000e+02 0.000000000000e+00 0.000000000000e+00 0.000000000000e+00
2.522500000000e+02 0.000000000000e+00 0.000000000000e+00 0.000000000000e+00
2.525000000000e+02 0.000000000000e+00 0.000000000000e+00 0.000000000000e+00
2.527500000000e+02 0.000000000000e+00 0.000000000000e+00 0.000000000000e+00
2.530000000000e+02 0.000000000000e+00 0.000000000000e+00 0.000000000000e+00
2.532500000000e+02 0.000000000000e+00 0.000000000000e+00 0.000000000000e+00
2.535000000000e+02 0.000000000000e+00 0.000000000000e+00 0.000000000000e+00
2.537500000000e+02 0.000000000000e+00 0.000000000000e+00 0.000000000000e+00
2.540000000000e+02 0.000000000000e+00 0.000000000000e+00 0.000000000000e+00
2.542500000000e+02 0.000000000000e+00 0.000000000000e+00 0.000000000000e+00
2.545000000000e+02 0.000000000000e+00 0.000000000000e+00 0.000000000000e+00
2.547500000000e+02 0.000000000000e+00 0.000000000000e+00 0.000000000000e+00
2.550000000000e+02 0.000000000000e+00 0.000000000000e+00 0.000000000000e+00
2.552500000000e+02 0.000000000000e+00 0.000000000000e+00 0.000000000000e+00
2.555000000000e+02 0.000000000000e+00 0.000000000000e+00 0.000000000000e+00
2.557500000000e+02 0.000000000000e+00 0.000000000000e+00 0.000000000000e+00
2.560000000000e+02 0.000000000000e+00 0.000000000000e+00 0.000000000000e+00
2.562500000000e+02 0.000000000000e+00 0.000000000000e+00 0.000000000000e+00
2.565000000000e+02 0.000000000000e+00 0.000000000000e+00 0.000000000000e+00
2.567500000000e+02 0.000000000000e+00 0.000000000000e+00 0.000000000000e+00
2.570000000000e+02 0.000000000000e+00 0.000000000000e+00 0.000000000000e+00
2.572500000000e+02 0.000000000000e+00 0.000000000000e+00 0.000000000000e+00
2.575000000000e+02 0.000000000000e+00 0.000000000000e+00 0.000000000000e+00
2.577500000000e+02 0.000000000000e+00 0.000000000000e+00 0.000000000000e+00
2.580000000000e+02 0.000000000000e+00 0.000000000000e+00 0.000000000000e+00
2.582500000000e+02 0.000000000000e+00 0.000000000000e+00 0.000000000000e+00
2.585000000000e+02 0.000000000000e+00 0.000000000000e+00 0.000000000000e+00
2.587500000000e+02 0.000000000000e+00 0.000000000000e+00 0.000000000000e+00
2.590000000000e+02 0.000000000000e+00 0.000000000000e+00 0.000000000000e+00
2.592500000000e+02 0.000000000000e+00 0.000000000000e+00 0.000000000000e+00
2.595000000000e+02 0.000000000000e+00 0.000000000000e+00 0.000000000000e+00
2.597500000000e+02 0.000000000000e+00 0.000000000000e+00 0.000000000000e+00
2.600000000000e+02 0.000000000000e+00 0.000000000000e+00 0.000000000000e+00
2.602500000000e+02 0.000000000000e+00 0.000000000000e+00 0.000000000000e+00
2.605000000000e+02 0.000000000000e+00 0.000000000000e+00 0.000000000000e+00
2.607500000000e+02 0.000000000000e+00 0.000000000000e+00 0.000000000000e+00
2.610000000000e+02 0.000000000000e+00 0.000000000000e+00 0.000000000000e+00
2.612500000000e+02 0.000000000000e+00 0.000000000000e+00 0.000000000000e+00
2.615000000000e+02 0.000000000000e+00 0.000000000000e+00 0.000000000000e+00
2.617500000000e+02 0.000000000000e+00 0.000000000000e+00 0.000000000000e+00
2.620000000000e+02 0.000000000000e+00 0.000000000000e+00 0.000000000000e+00
2.622500000000e+02 0.000000000000e+00 0.000000000000e+00 0.000000000000e+00
2.625000000000e+02 0.000000000000e+00 0.000000000000e+00 0.000000000000e+00
2.627500000000e+02 0.000000000000e+00 0.000000000000e+00 0.000000000000e+00
2.630000000000e+02 0.000000000000e+00 0.000000000000e+00 0.000000000000e+00
2.632500000000e+02 0.000000000000e+00 0.000000000000e+00 0.000000000000e+00
2.635000000000e+02 0.000000000000e+00 0.000000000000e+00 0.000000000000e+00
2.637500000000e+02 0.000000000000e+00 0.000000000000e+00 0.000000000000e+00
2.640000000000e+02 0.000000000000e+00 0.000000000000e+00 0.000000000000e+00
2.642500000000e+02 0.000000000000e+00 0.000000000000e+00 0.000000000000e+00
2.645000000000e+02 0.000000000000e+00 0.000000000000e+00 0.000000000000e+00
2.647500000000e+02 0.000000000000e+00 0.000000000000e+00 0.000000000000e+00
2.650000000000e+02 0.000000000000e+00 0.000000000000e+00 0.000000000000e+00
2.652500000000e+02 0.000000000000e+00 0.000000000000e+00 0.000000000000e+00
2.655000000000e+02 0.000000000000e+00 0.000000000000e+00 0.000000000000e+00
2.657500000000e+02 0.000000000000e+00 0.000000000000e+00 0.000000000000e+00
2.660000000000e+02 0.000000000000e+00 0.000000000000e+00 0.000000000000e+00
2.662500000000e+02 0.000000000000e+00 0.000000000000e+00 0.000000000000e+00
2.665000000000e+02 0.000000000000e+00 0.000000000000e+00 0.000000000000e+00
2.667500000000e+02 0.000000000000e+00 0.000000000000e+00 0.000000000000e+00
2.670000000000e+02 0.000000000000e+00 0.000000000000e+00 0.000000000000e+00
2.672500000000e+02 0.000000000000e+00 0.000000000000e+00 0.000000000000e+00
2.675000000000e+02 0.000000000000e+00 0.000000000000e+00 0.000000000000e+00
2.677500000000e+02 0.000000000000e+00 0.000000000000e+00 0.000000000000e+00
2.680000000000e+02 0.000000000000e+00 0.000000000000e+00 0.000000000000e+00
2.682500000000e+02 0.000000000000e+00 0.000000000000e+00 0.000000000000e+00
2.685000000000e+02 0.000000000000e+00 0.000000000000e+00 0.000000000000e+00
2.687500000000e+02 0.000000000000e+00 0.000000000000e+00 0.000000000000e+00
2.690000000000e+02 0.000000000000e+00 0.000000000000e+00 0.000000000000e+00
2.692500000000e+02 0.000000000000e+00 0.000000000000e+00 0.000000000000e+00
2.695000000000e+02 0.000000000000e+00 0.000000000000e+00 0.000000000000e+00
2.697500000000e+02 0.000000000000e+00 0.000000000000e+00 0.000000000000e+00
2.700000000000e+02 0.000000000000e+00 0.000000000000e+00 0.000000000000e+00
2.702500000000e+02 0.000000000000e+00 0.000000000000e+00 0.000000000000e+00
2.705000000000e+02 0.000000000000e+00 0.000000000000e+00 0.000000000000e+00
2.707500000000e+02 0.000000000000e+00 0.000000000000e+00 0.000000000000e+00
2.710000000000e+02 0.000000000000e+00 0.000000000000e+00 0.000000000000e+00
2.712500000000e+02 0.000000000000e+00 0.000000000000e+00 0.000000000000e+00
2.715000000000e+02 0.000000000000e+00 0.000000000000e+00 0.000000000000e+00
2.717500000000e+02 0.000000000000e+00 0.000000000000e+00 0.000000000000e+00
2.720000000000e+02 0.000000000000e+00 0.000000000000e+00 0.000000000000e+00
2.722500000000e+02 0.000000000000e+00 0.000000000000e+00 0.000000000000e+00
2.725000000000e+02 0.000000000000e+00 0.000000000000e+00 0.000000000000e+00
2.727500000000e+02 0.000000000000e+00 0.000000000000e+00 0.000000000000e+00
2.730000000000e+02 0.000000000000e+00 0.000000000000e+00 0.000000000000e+00
2.732500000000e+02 0.000000000000e+00 0.000000000000e+00 0.000000000000e+00
2.735000000000e+02 0.000000000000e+00 0.000000000000e+00 0.000000000000e+00
2.737500000000e+02 0.000000000000e+00 0.000000000000e+00 0.000000000000e+00
2.740000000000e+02 0.000000000000e+00 0.000000000000e+00 0.000000000000e+00
2.742500000000e+02 0.000000000000e+00 0.000000000000e+00 0.000000000000e+00
2.745000000000e+02 0.000000000000e+00 0.000000000000e+00 0.000000000000e+00
2.747500000000e+02 0.000000000000e+00 0.000000000000e+00 0.000000000000e+00
2.750000000000e+02 0.000000000000e+00 0.000000000000e+00 0.000000000000e+00
2.752500000000e+02 0.000000000000e+00 0.000000000000e+00 0.000000000000e+00
2.755000000000e+02 0.000000000000e+00 0.000000000000e+00 0.000000000000e+00
2.757500000000e+02 0.000000000000e+00 0.000000000000e+00 0.000000000000e+00
2.760000000000e+02 0.000000000000e+00 0.000000000000e+00 0.000000000000e+00
2.762500000000e+02 0.000000000000e+00 0.000000000000e+00 0.000000000000e+00
2.765000000000e+02 0.000000000000e+00 0.000000000000e+00 0.000000000000e+00
2.767500000000e+02 0.000000000000e+00 0.000000000000e+00 0.000000000000e+00
2.770000000000e+02 0.000000000000e+00 0.000000000000e+00 0.000000000000e+00
2.772500000000e+02 0.000000000000e+00 0.000000000000e+00 0.000000000000e+00
2.775000000000e+02 0.000000000000e+00 0.000000000000e+00 0.000000000000e+00
2.777500000000e+02 0.000000000000e+00 0.000000000000e+00 0.000000000000e+00
2.780000000000e+02 0.000000000000e+00 0.000000000000e+00 0.000000000000e+00
2.782500000000e+02 0.000000000000e+00 0.000000000000e+00 0.000000000000e+00
2.785000000000e+02 0.000000000000e+00 0.000000000000e+00 0.000000000000e+00
2.787500000000e+02 0.000000000000e+00 0.000000000000e+00 0.000000000000e+00
2.790000000000e+02 0.000000000000e+00 0.000000000000e+00 0.000000000000e+00
2.792500000000e+02 0.000000000000e+00 0.000000000000e+00 0.000000000000e+00
2.795000000000e+02 0.000000000000e+00 0.000000000000e+00 0.000000000000e+00
2.797500000000e+02 0.000000000000e+00 0.000000000000e+00 0.000000000000e+00
2.800000000000e+02 0.000000000000e+00 0.000000000000e+00 0.000000000000e+00
2.802500000000e+02 0.000000000000e+00 0.000000000000e+00 0.000000000000e+00
2.805000000000e+02 0.000000000000e+00 0.000000000000e+00 0.000000000000e+00
2.807500000000e+02 0.000000000000e+00 0.000000000000e+00 0.000000000000e+00
2.810000000000e+02 0.000000000000e+00 0.000000000000e+00 0.000000000000e+00
2.812500000000e+02 0.000000000000e+00 0.000000000000e+00 0.000000000000e+00
2.815000000000e+02 0.000000000000e+00 0.000000000000e+00 0.000000000000e+00
2.817500000000e+02 0.000000000000e+00 0.000000000000e+00 0.000000000000e+00
2.820000000000e+02 0.000000000000e+00 0.000000000000e+00 0.000000000000e+00
2.822500000000e+02 0.000000000000e+00 0.000000000000e+00 0.000000000000e+00
2.825000000000e+02 0.000000000000e+00 0.000000000000e+00 0.000000000000e+00
2.827500000000e+02 0.000000000000e+00 0.000000000000e+00 0.000000000000e+00
2.830000000000e+02 0.000000000000e+00 0.000000000000e+00 0.000000000000e+00
2.832500000000e+02 0.000000000000e+00 0.000000000000e+00 0.000000000000e+00
2.835000000000e+02 0.000000000000e+00 0.000000000000e+00 0.000000000000e+00
2.837500000000e+02 0.000000000000e+00 0.000000000000e+00 0.000000000000e+00
2.840000000000e+02 0.000000000000e+00 0.000000000000e+00 0.000000000000e+00
2.842500000000e+02 0.000000000000e+00 0.000000000000e+00 0.000000000000e+00
2.845000000000e+02 0.000000000000e+00 0.000000000000e+00 0.000000000000e+00
2.847500000000e+02 0.000000000000e+00 0.000000000000e+00 0.000000000000e+00
2.850000000000e+02 0.000000000000e+00 0.000000000000e+00 0.000000000000e+00
2.852500000000e+02 0.000000000000e+00 0.000000000000e+00 0.000000000000e+00
2.855000000000e+02 0.000000000000e+00 0.000000000000e+00 0.000000000000e+00
2.857500000000e+02 0.000000000000e+00 0.000000000000e+00 0.000000000000e+00
2.860000000000e+02 0.000000000000e+00 0.000000000000e+00 0.000000000000e+00
2.862500000000e+02 0.000000000000e+00 0.000000000000e+00 0.000000000000e+00
2.865000000000e+02 0.000000000000e+00 0.000000000000e+00 0.000000000000e+00
2.867500000000e+02 0.000000000000e+00 0.000000000000e+00 0.000000000000e+00
2.870000000000e+02 0.000000000000e+00 0.000000000000e+00 0.000000000000e+00
2.872500000000e+02 0.000000000000e+00 0.000000000000e+00 0.000000000000e+00
2.875000000000e+02 0.000000000000e+00 0.000000000000e+00 0.000000000000e+00
2.877500000000e+02 0.000000000000e+00 0.000000000000e+00 0.000000000000e+00
2.880000000000e+02 0.000000000000e+00 0.000000000000e+00 0.000000000000e+00
2.882500000000e+02 0.000000000000e+00 0.000000000000e+00 0.000000000000e+00
2.885000000000e+02 0.000000000000e+00 0.000000000000e+00 0.000000000000e+00
2.887500000000e+02 0.000000000000e+00 0.000000000000e+00 0.000000000000e+00
2.890000000000e+02 0.000000000000e+00 0.000000000000e+00 0.000000000000e+00
2.892500000000e+02 0.000000000000e+00 0.000000000000e+00 0.000000000000e+00
2.895000000000e+02 0.000000000000e+00 0.000000000000e+00 0.000000000000e+00
2.897500000000e+02 0.000000000000e+00 0.000000000000e+00 0.000000000000e+00
2.900000000000e+02 0.000000000000e+00 0.000000000000e+00 0.000000000000e+00
2.902500000000e+02 0.000000000000e+00 0.000000000000e+00 0.000000000000e+00
2.905000000000e+02 0.000000000000e+00 0.000000000000e+00 0.000000000000e+00
2.907500000000e+02 0.000000000000e+00 0.000000000000e+00 0.000000000000e+00
2.910000000000e+02 0.000000000000e+00 0.000000000000e+00 0.000000000000e+00
2.912500000000e+02 0.000000000000e+00 0.000000000000e+00 0.000000000000e+00
2.915000000000e+02 0.000000000000e+00 0.000000000000e+00 0.000000000000e+00
2.917500000000e+02 0.000000000000e+00 0.000000000000e+00 0.000000000000e+00
2.920000000000e+02 0.000000000000e+00 0.000000000000e+00 0.000000000000e+00
2.922500000000e+02 0.000000000000e+00 0.000000000000e+00 0.000000000000e+00
2.925000000000e+02 0.000000000000e+00 0.000000000000e+00 0.000000000000e+00
2.927500000000e+02 0.000000000000e+00 0.000000000000e+00 0.000000000000e+00
2.930000000000e+02 0.000000000000e+00 0.000000000000e+00 0.000000000000e+00
2.932500000000e+02 0.000000000000e+00 0.000000000000e+00 0.000000000000e+00
2.935000000000e+02 0.000000000000e+00 0.000000000000e+00 0.000000000000e+00
2.937500000000e+02 0.000000000000e+00 0.000000000000e+00 0.000000000000e+00
2.940000000000e+02 0.000000000000e+00 0.000000000000e+00 0.000000000000e+00
2.942500000000e+02 0.000000000000e+00 0.000000000000e+00 0.000000000000e+00
2.945000000000e+02 0.000000000000e+00 0.000000000000e+00 0.000000000000e+00
2.947500000000e+02 0.000000000000e+00 0.000000000000e+00 0.000000000000e+00
2.950000000000e+02 0.000000000000e+00 0.000000000000e+00 0.000000000000e+00
2.952500000000e+02 0.000000000000e+00 0.000000000000e+00 0.000000000000e+00
2.955000000000e+02 0.000000000000e+00 0.000000000000e+00 0.000000000000e+00
2.957500000000e+02 0.000000000000e+00 0.000000000000e+00 0.000000000000e+00
2.960000000000e+02 0.000000000000e+00 0.000000000000e+00 0.000000000000e+00
2.962500000000e+02 0.000000000000e+00 0.000000000000e+00 0.000000000000e+00
2.965000000000e+02 0.000000000000e+00 0.000000000000e+00 0.000000000000e+00
2.967500000000e+02 0.000000000000e+00 0.000000000000e+00 0.000000000000e+00
2.970000000000e+02 0.000000000000e+00 0.000000000000e+00 0.000000000000e+00
2.972500000000e+02 0.000000000000e+00 0.000000000000e+00 0.000000000000e+00
2.975000000000e+02 0.000000000000e+00 0.000000000000e+00 0.000000000000e+00
2.977500000000e+02 0.000000000000e+00 0.000000000000e+00 0.000000000000e+00
2.980000000000e+02 0.000000000000e+00 0.000000000000e+00 0.000000000000e+00
2.982500000000e+02 0.000000000000e+00 0.000000000000e+00 0.000000000000e+00
2.985000000000e+02 0.000000000000e+00 0.000000000000e+00 0.000000000000e+00
2.987500000000e+02 0.000000000000e+00 0.000000000000e+00 0.000000000000e+00
2.990000000000e+02 0.000000000000e+00 0.000000000000e+00 0.000000000000e+00
2.992500000000e+02 0.000000000000e+00 0.000000000000e+00 0.000000000000e+00
2.995000000000e+02 0.000000000000e+00 0.000000000000e+00 0.000000000000e+00
2.997500000000e+02 0.000000000000e+00 0.000000000000e+00 0.000000000000e+00
3.000000000000e+02 0.000000000000e+00 0.000000000000e+00 0.000000000000e+00
3.002500000000e+02 0.000000000000e+00 0.000000000000e+00 0.000000000000e+00
3.005000000000e+02 0.000000000000e+00 0.000000000000e+00 0.000000000000e+00
3.007500000000e+02 0.000000000000e+00 0.000000000000e+00 0.000000000000e+00
3.010000000000e+02 0.000000000000e+00 0.000000000000e+00 0.000000000000e+00
3.012500000000e+02 0.000000000000e+00 0.000000000000e+00 0.000000000000e+00
3.015000000000e+02 0.000000000000e+00 0.000000000000e+00 0.000000000000e+00
3.017500000000e+02 0.000000000000e+00 0.000000000000e+00 0.000000000000e+00
3.020000000000e+02 0.000000000000e+00 0.000000000000e+00 0.000000000000e+00
3.022500000000e+02 0.000000000000e+00 0.000000000000e+00 0.000000000000e+00
3.025000000000e+02 0.000000000000e+00 0.000000000000e+00 0.000000000000e+00
3.027500000000e+02 0.000000000000e+00 0.000000000000e+00 0.000000000000e+00
3.030000000000e+02 0.000000000000e+00 0.000000000000e+00 0.000000000000e+00
3.032500000000e+02 0.000000000000e+00 0.000000000000e+00 0.000000000000e+00
3.035000000000e+02 0.000000000000e+00 0.000000000000e+00 0.000000000000e+00
3.037500000000e+02 0.000000000000e+00 0.000000000000e+00 0.000000000000e+00
3.040000000000e+02 0.000000000000e+00 0.000000000000e+00 0.000000000000e+00
3.042500000000e+02 0.000000000000e+00 0.000000000000e+00 0.000000000000e+00
3.045000000000e+02 0.000000000000e+00 0.000000000000e+00 0.000000000000e+00
3.047500000000e+02 0.000000000000e+00 0.000000000000e+00 0.000000000000e+00
3.050000000000e+02 0.000000000000e+00 0.000000000000e+00 0.000000000000e+00
3.052500000000e+02 0.000000000000e+00 0.000000000000e+00 0.000000000000e+00
3.055000000000e+02 0.000000000000e+00 0.000000000000e+00 0.000000000000e+00
3.057500000000e+02 0.000000000000e+00 0.000000000000e+00 0.000000000000e+00
3.060000000000e+02 0.000000000000e+00 0.000000000000e+00 0.000000000000e+00
3.062500000000e+02 0.000000000000e+00 0.000000000000e+00 0.000000000000e+00
3.065000000000e+02 0.000000000000e+00 0.000000000000e+00 0.000000000000e+00
3.067500000000e+02 0.000000000000e+00 0.000000000000e+00 0.000000000000e+00
3.070000000000e+02 0.000000000000e+00 0.000000000000e+00 0.000000000000e+00
3.072500000000e+02 0.000000000000e+00 0.000000000000e+00 0.000000000000e+00
3.075000000000e+02 0.000000000000e+00 0.000000000000e+00 0.000000000000e+00
3.077500000000e+02 0.000000000000e+00 0.000000000000e+00 0.000000000000e+00
3.080000000000e+02 0.000000000000e+00 0.000000000000e+00 0.000000000000e+00
3.082500000000e+02 0.000000000000e+00 0.000000000000e+00 0.000000000000e+00
3.085000000000e+02 0.000000000000e+00 0.000000000000e+00 0.000000000000e+00
3.087500000000e+02 0.000000000000e+00 0.000000000000e+00 0.000000000000e+00
3.090000000000e+02 0.000000000000e+00 0.000000000000e+00 0.000000000000e+00
3.092500000000e+02 0.000000000000e+00 0.000000000000e+00 0.000000000000e+00
3.095000000000e+02 0.000000000000e+00 0.000000000000e+00 0.000000000000e+00
3.097500000000e+02 0.000000000000e+00 0.000000000000e+00 0.000000000000e+00
3.100000000000e+02 0.000000000000e+00 0.000000000000e+00 0.000000000000e+00
3.102500000000e+02 0.000000000000e+00 0.000000000000e+00 0.000000000000e+00
3.105000000000e+02 0.000000000000e+00 0.000000000000e+00 0.000000000000e+00
3.107500000000e+02 0.000000000000e+00 0.000000000000e+00 0.000000000000e+00
3.110000000000e+02 0.000000000000e+00 0.000000000000e+00 0.000000000000e+00
3.112500000000e+02 0.000000000000e+00 0.000000000000e+00 0.000000000000e+00
3.115000000000e+02 0.000000000000e+00 0.000000000000e+00 0.000000000000e+00
3.117500000000e+02 0.000000000000e+00 0.000000000000e+00 0.000000000000e+00
3.120000000000e+02 0.000000000000e+00 0.000000000000e+00 0.000000000000e+00
3.122500000000e+02 0.000000000000e+00 0.000000000000e+00 0.000000000000e+00
3.125000000000e+02 0.000000000000e+00 0.000000000000e+00 0.000000000000e+00
3.127500000000e+02 0.000000000000e+00 0.000000000000e+00 0.000000000000e+00
3.130000000000e+02 0.000000000000e+00 0.000000000000e+00 0.000000000000e+00
3.132500000000e+02 0.000000000000e+00 0.000000000000e+00 0.000000000000e+00
3.135000000000e+02 0.000000000000e+00 0.000000000000e+00 0.000000000000e+00
3.137500000000e+02 0.000000000000e+00 0.000000000000e+00 0.000000000000e+00
3.140000000000e+02 0.000000000000e+00 0.000000000000e+00 0.000000000000e+00
3.142500000000e+02 0.000000000000e+00 0.000000000000e+00 0.000000000000e+00
3.145000000000e+02 0.000000000000e+00 0.000000000000e+00 0.000000000000e+00
3.147500000000e+02 0.000000000000e+00 0.000000000000e+00 0.000000000000e+00
3.150000000000e+02 0.000000000000e+00 0.000000000000e+00 0.000000000000e+00
3.152500000000e+02 0.000000000000e+00 0.000000000000e+00 0.000000000000e+00
3.155000000000e+02 0.000000000000e+00 0.000000000000e+00 0.000000000000e+00
3.157500000000e+02 0.000000000000e+00 0.000000000000e+00 0.000000000000e+00
3.160000000000e+02 0.000000000000e+00 0.000000000000e+00 0.000000000000e+00
3.162500000000e+02 0.000000000000e+00 0.000000000000e+00 0.000000000000e+00
3.165000000000e+02 0.000000000000e+00 0.000000000000e+00 0.000000000000e+00
3.167500000000e+02 0.000000000000e+00 0.000000000000e+00 0.000000000000e+00
3.170000000000e+02 0.000000000000e+00 0.000000000000e+00 0.000000000000e+00
3.172500000000e+02 0.000000000000e+00 0.000000000000e+00 0.000000000000e+00
3.175000000000e+02 0.000000000000e+00 0.000000000000e+00 0.000000000000e+00
3.177500000000e+02 0.000000000000e+00 0.000000000000e+00 0.000000000000e+00
3.180000000000e+02 0.000000000000e+00 0.000000000000e+00 0.000000000000e+00
3.182500000000e+02 0.000000000000e+00 0.000000000000e+00 0.000000000000e+00
3.185000000000e+02 0.000000000000e+00 0.000000000000e+00 0.000000000000e+00
3.187500000000e+02 0.000000000000e+00 0.000000000000e+00 0.000000000000e+00
3.190000000000e+02 0.000000000000e+00 0.000000000000e+00 0.000000000000e+00
3.192500000000e+02 0.000000000000e+00 0.000000000000e+00 0.000000000000e+00
3.195000000000e+02 0.000000000000e+00 0.000000000000e+00 0.000000000000e+00
3.197500000000e+02 0.000000000000e+00 0.000000000000e+00 0.000000000000e+00
3.200000000000e+02 0.000000000000e+00 0.000000000000e+00 0.000000000000e+00
3.202500000000e+02 0.000000000000e+00 0.000000000000e+00 0.000000000000e+00
3.205000000000e+02 0.000000000000e+00 0.000000000000e+00 0.000000000000e+00
3.207500000000e+02 0.000000000000e+00 0.000000000000e+00 0.000000000000e+00
3.210000000000e+02 0.000000000000e+00 0.000000000000e+00 0.000000000000e+00
3.212500000000e+02 0.000000000000e+00 0.000000000000e+00 0.000000000000e+00
3.215000000000e+02 0.000000000000e+00 0.000000000000e+00 0.000000000000e+00
3.217500000000e+02 0.000000000000e+00 0.000000000000e+00 0.000000000000e+00
3.220000000000e+02 0.000000000000e+00 0.000000000000e+00 0.000000000000e+00
3.222500000000e+02 0.000000000000e+00 0.000000000000e+00 0.000000000000e+00
3.225000000000e+02 0.000000000000e+00 0.000000000000e+00 0.000000000000e+00
3.227500000000e+02 0.000000000000e+00 0.000000000000e+00 0.000000000000e+00
3.230000000000e+02 0.000000000000e+00 0.000000000000e+00 0.000000000000e+00
3.232500000000e+02 0.000000000000e+00 0.000000000000e+00 0.000000000000e+00
3.235000000000e+02 0.000000000000e+00 0.000000000000e+00 0.000000000000e+00
3.237500000000e+02 0.000000000000e+00 0.000000000000e+00 0.000000000000e+00
3.240000000000e+02 0.000000000000e+00 0.000000000000e+00 0.000000000000e+00
3.242500000000e+02 0.000000000000e+00 0.000000000000e+00 0.000000000000e+00
3.245000000000e+02 0.000000000000e+00 0.000000000000e+00 0.000000000000e+00
3.247500000000e+02 0.000000000000e+00 0.000000000000e+00 0.000000000000e+00
3.250000000000e+02 0.000000000000e+00 0.000000000000e+00 0.000000000000e+00
3.252500000000e+02 0.000000000000e+00 0.000000000000e+00 0.000000000000e+00
3.255000000000e+02 0.000000000000e+00 0.000000000000e+00 0.000000000000e+00
3.257500000000e+02 0.000000000000e+00 0.000000000000e+00 0.000000000000e+00
3.260000000000e+02 0.000000000000e+00 0.000000000000e+00 0.000000000000e+00
3.262500000000e+02 0.000000000000e+00 0.000000000000e+00 0.000000000000e+00
3.265000000000e+02 0.000000000000e+00 0.000000000000e+00 0.000000000000e+00
3.267500000000e+02 0.000000000000e+00 0.000000000000e+00 0.000000000000e+00
3.270000000000e+02 0.000000000000e+00 0.000000000000e+00 0.000000000000e+00
3.272500000000e+02 0.000000000000e+00 0.000000000000e+00 0.000000000000e+00
3.275000000000e+02 0.000000000000e+00 0.000000000000e+00 0.000000000000e+00
3.277500000000e+02 0.000000000000e+00 0.000000000000e+00 0.000000000000e+00
3.280000000000e+02 0.000000000000e+00 0.000000000000e+00 0.000000000000e+00
3.282500000000e+02 0.000000000000e+00 0.000000000000e+00 0.000000000000e+00
3.285000000000e+02 0.000000000000e+00 0.000000000000e+00 0.000000000000e+00
3.287500000000e+02 0.000000000000e+00 0.000000000000e+00 0.000000000000e+00
3.290000000000e+02 0.000000000000e+00 0.000000000000e+00 0.000000000000e+00
3.292500000000e+02 0.000000000000e+00 0.000000000000e+00 0.000000000000e+00
3.295000000000e+02 0.000000000000e+00 0.000000000000e+00 0.000000000000e+00
3.297500000000e+02 0.000000000000e+00 0.000000000000e+00 0.000000000000e+00
3.300000000000e+02 0.000000000000e+00 0.000000000000e+00 0.000000000000e+00
3.302500000000e+02 0.000000000000e+00 0.000000000000e+00 0.000000000000e+00
3.305000000000e+02 0.000000000000e+00 0.000000000000e+00 0.000000000000e+00
3.307500000000e+02 0.000000000000e+00 0.000000000000e+00 0.000000000000e+00
3.310000000000e+02 0.000000000000e+00 0.000000000000e+00 0.000000000000e+00
3.312500000000e+02 0.000000000000e+00 0.000000000000e+00 0.000000000000e+00
3.315000000000e+02 0.000000000000e+00 0.000000000000e+00 0.000000000000e+00
3.317500000000e+02 0.000000000000e+00 0.000000000000e+00 0.000000000000e+00
3.320000000000e+02 0.000000000000e+00 0.000000000000e+00 0.000000000000e+00
3.322500000000e+02 0.000000000000e+00 0.000000000000e+00 0.000000000000e+00
3.325000000000e+02 0.000000000000e+00 0.000000000000e+00 0.000000000000e+00
3.327500000000e+02 0.000000000000e+00 0.000000000000e+00 0.000000000000e+00
3.330000000000e+02 0.000000000000e+00 0.000000000000e+00 0.000000000000e+00
3.332500000000e+02 0.000000000000e+00 0.000000000000e+00 0.000000000000e+00
3.335000000000e+02 0.000000000000e+00 0.000000000000e+00 0.000000000000e+00
3.337500000000e+02 0.000000000000e+00 0.000000000000e+00 0.000000000000e+00
3.340000000000e+02 0.000000000000e+00 0.000000000000e+00 0.000000000000e+00
3.342500000000e+02 0.000000000000e+00 0.000000000000e+00 0.000000000000e+00
3.345000000000e+02 0.000000000000e+00 0.000000000000e+00 0.000000000000e+00
3.347500000000e+02 0.000000000000e+00 0.000000000000e+00 0.000000000000e+00
3.350000000000e+02 0.000000000000e+00 0.000000000000e+00 0.000000000000e+00
3.352500000000e+02 0.000000000000e+00 0.000000000000e+00 0.000000000000e+00
3.355000000000e+02 0.000000000000e+00 0.000000000000e+00 0.000000000000e+00
3.357500000000e+02 0.000000000000e+00 0.000000000000e+00 0.000000000000e+00
3.360000000000e+02 0.000000000000e+00 0.000000000000e+00 0.000000000000e+00
3.362500000000e+02 0.000000000000e+00 0.000000000000e+00 0.000000000000e+00
3.365000000000e+02 0.000000000000e+00 0.000000000000e+00 0.000000000000e+00
3.367500000000e+02 0.000000000000e+00 0.000000000000e+00 0.000000000000e+00
3.370000000000e+02 0.000000000000e+00 0.000000000000e+00 0.000000000000e+00
3.372500000000e+02 0.000000000000e+00 0.000000000000e+00 0.000000000000e+00
3.375000000000e+02 0.000000000000e+00 0.000000000000e+00 0.000000000000e+00
3.377500000000e+02 0.000000000000e+00 0.000000000000e+00 0.000000000000e+00
3.380000000000e+02 0.000000000000e+00 0.000000000000e+00 0.000000000000e+00
3.382500000000e+02 0.000000000000e+00 0.000000000000e+00 0.000000000000e+00
3.385000000000e+02 0.000000000000e+00 0.000000000000e+00 0.000000000000e+00
3.387500000000e+02 0.000000000000e+00 0.000000000000e+00 0.000000000000e+00
3.390000000000e+02 0.000000000000e+00 0.000000000000e+00 0.000000000000e+00
3.392500000000e+02 0.000000000000e+00 0.000000000000e+00 0.000000000000e+00
3.395000000000e+02 0.000000000000e+00 0.000000000000e+00 0.000000000000e+00
3.397500000000e+02 0.000000000000e+00 0.000000000000e+00 0.000000000000e+00
3.400000000000e+02 0.000000000000e+00 0.000000000000e+00 0.000000000000e+00
3.402500000000e+02 0.000000000000e+00 0.000000000000e+00 0.000000000000e+00
3.405000000000e+02 0.000000000000e+00 0.000000000000e+00 0.000000000000e+00
3.407500000000e+02 0.000000000000e+00 0.000000000000e+00 0.000000000000e+00
3.410000000000e+02 0.000000000000e+00 0.000000000000e+00 0.000000000000e+00
3.412500000000e+02 0.000000000000e+00 0.000000000000e+00 0.000000000000e+00
3.415000000000e+02 0.000000000000e+00 0.000000000000e+00 0.000000000000e+00
3.417500000000e+02 0.000000000000e+00 0.000000000000e+00 0.000000000000e+00
3.420000000000e+02 0.000000000000e+00 0.000000000000e+00 0.000000000000e+00
3.422500000000e+02 0.000000000000e+00 0.000000000000e+00 0.000000000000e+00
3.425000000000e+02 0.000000000000e+00 0.000000000000e+00 0.000000000000e+00
3.427500000000e+02 0.000000000000e+00 0.000000000000e+00 0.000000000000e+00
3.430000000000e+02 0.000000000000e+00 0.000000000000e+00 0.000000000000e+00
3.432500000000e+02 0.000000000000e+00 0.000000000000e+00 0.000000000000e+00
3.435000000000e+02 0.000000000000e+00 0.000000000000e+00 0.000000000000e+00
3.437500000000e+02 0.000000000000e+00 0.000000000000e+00 0.000000000000e+00
3.440000000000e+02 0.000000000000e+00 0.000000000000e+00 0.000000000000e+00
3.442500000000e+02 0.000000000000e+00 0.000000000000e+00 0.000000000000e+00
3.445000000000e+02 0.000000000000e+00 0.000000000000e+00 0.000000000000e+00
3.447500000000e+02 0.000000000000e+00 0.000000000000e+00 0.000000000000e+00
3.450000000000e+02 0.000000000000e+00 0.000000000000e+00 0.000000000000e+00
3.452500000000e+02 0.000000000000e+00 0.000000000000e+00 0.000000000000e+00
3.455000000000e+02 0.000000000000e+00 0.000000000000e+00 0.000000000000e+00
3.457500000000e+02 0.000000000000e+00 0.000000000000e+00 0.000000000000e+00
3.460000000000e+02 0.000000000000e+00 0.000000000000e+00 0.000000000000e+00
3.462500000000e+02 0.000000000000e+00 0.000000000000e+00 0.000000000000e+00
3.465000000000e+02 0.000000000000e+00 0.000000000000e+00 0.000000000000e+00
3.467500000000e+02 0.000000000000e+00 0.000000000000e+00 0.000000000000e+00
3.470000000000e+02 0.000000000000e+00 0.000000000000e+00 0.000000000000e+00
3.472500000000e+02 0.000000000000e+00 0.000000000000e+00 0.000000000000e+00
3.475000000000e+02 0.000000000000e+00 0.000000000000e+00 0.000000000000e+00
3.477500000000e+02 0.000000000000e+00 0.000000000000e+00 0.000000000000e+00
3.480000000000e+02 0.000000000000e+00 0.000000000000e+00 0.000000000000e+00
3.482500000000e+02 0.000000000000e+00 0.000000000000e+00 0.000000000000e+00
3.485000000000e+02 0.000000000000e+00 0.000000000000e+00 0.000000000000e+00
3.487500000000e+02 0.000000000000e+00 0.000000000000e+00 0.000000000000e+00
3.490000000000e+02 0.000000000000e+00 0.000000000000e+00 0.000000000000e+00
3.492500000000e+02 0.000000000000e+00 0.000000000000e+00 0.000000000000e+00
3.495000000000e+02 0.000000000000e+00 0.000000000000e+00 0.000000000000e+00
3.497500000000e+02 0.000000000000e+00 0.000000000000e+00 0.000000000000e+00
3.500000000000e+02 0.000000000000e+00 0.000000000000e+00 0.000000000000e+00
3.502500000000e+02 0.000000000000e+00 0.000000000000e+00 0.000000000000e+00
3.505000000000e+02 0.000000000000e+00 0.000000000000e+00 0.000000000000e+00
3.507500000000e+02 0.000000000000e+00 0.000000000000e+00 0.000000000000e+00
3.510000000000e+02 0.000000000000e+00 0.000000000000e+00 0.000000000000e+00
3.512500000000e+02 0.000000000000e+00 0.000000000000e+00 0.000000000000e+00
3.515000000000e+02 0.000000000000e+00 0.000000000000e+00 0.000000000000e+00
3.517500000000e+02 0.000000000000e+00 0.000000000000e+00 0.000000000000e+00
3.520000000000e+02 0.000000000000e+00 0.000000000000e+00 0.000000000000e+00
3.522500000000e+02 0.000000000000e+00 0.000000000000e+00 0.000000000000e+00
3.525000000000e+02 0.000000000000e+00 0.000000000000e+00 0.000000000000e+00
3.527500000000e+02 0.000000000000e+00 0.000000000000e+00 0.000000000000e+00
3.530000000000e+02 0.000000000000e+00 0.000000000000e+00 0.000000000000e+00
3.532500000000e+02 0.000000000000e+00 0.000000000000e+00 0.000000000000e+00
3.535000000000e+02 0.000000000000e+00 0.000000000000e+00 0.000000000000e+00
3.537500000000e+02 0.000000000000e+00 0.000000000000e+00 0.000000000000e+00
3.540000000000e+02 0.000000000000e+00 0.000000000000e+00 0.000000000000e+00
3.542500000000e+02 0.000000000000e+00 0.000000000000e+00 0.000000000000e+00
3.545000000000e+02 0.000000000000e+00 0.000000000000e+00 0.000000000000e+00
3.547500000000e+02 0.000000000000e+00 0.000000000000e+00 0.000000000000e+00
3.550000000000e+02 0.000000000000e+00 0.000000000000e+00 0.000000000000e+00
3.552500000000e+02 0.000000000000e+00 0.000000000000e+00 0.000000000000e+00
3.555000000000e+02 0.000000000000e+00 0.000000000000e+00 0.000000000000e+00
3.557500000000e+02 0.000000000000e+00 0.000000000000e+00 0.000000000000e+00
3.560000000000e+02 0.000000000000e+00 0.000000000000e+00 0.000000000000e+00
3.562500000000e+02 0.000000000000e+00 0.000000000000e+00 0.000000000000e+00
3.565000000000e+02 0.000000000000e+00 0.000000000000e+00 0.000000000000e+00
3.567500000000e+02 0.000000000000e+00 0.000000000000e+00 0.000000000000e+00
3.570000000000e+02 0.000000000000e+00 0.000000000000e+00 0.000000000000e+00
3.572500000000e+02 0.000000000000e+00 0.000000000000e+00 0.000000000000e+00
3.575000000000e+02 0.000000000000e+00 0.000000000000e+00 0.000000000000e+00
3.577500000000e+02 0.000000000000e+00 0.000000000000e+00 0.000000000000e+00
3.580000000000e+02 0.000000000000e+00 0.000000000000e+00 0.000000000000e+00
3.582500000000e+02 0.000000000000e+00 0.000000000000e+00 0.000000000000e+00
3.585000000000e+02 0.000000000000e+00 0.000000000000e+00 0.000000000000e+00
3.587500000000e+02 0.000000000000e+00 0.000000000000e+00 0.000000000000e+00
3.590000000000e+02 0.000000000000e+00 0.000000000000e+00 0.000000000000e+00
3.592500000000e+02 0.000000000000e+00 0.000000000000e+00 0.000000000000e+00
3.595000000000e+02 0.000000000000e+00 0.000000000000e+00 0.000000000000e+00
3.597500000000e+02 0.000000000000e+00 0.000000000000e+00 0.000000000000e+00
3.600000000000e+02 0.000000000000e+00 0.000000000000e+00 0.000000000000e+00
3.602500000000e+02 0.000000000000e+00 0.000000000000e+00 0.000000000000e+00
3.605000000000e+02 0.000000000000e+00 0.000000000000e+00 0.000000000000e+00
3.607500000000e+02 0.000000000000e+00 0.000000000000e+00 0.000000000000e+00
3.610000000000e+02 0.000000000000e+00 0.000000000000e+00 0.000000000000e+00
3.612500000000e+02 0.000000000000e+00 0.000000000000e+00 0.000000000000e+00
3.615000000000e+02 0.000000000000e+00 0.000000000000e+00 0.000000000000e+00
3.617500000000e+02 0.000000000000e+00 0.000000000000e+00 0.000000000000e+00
3.620000000000e+02 0.000000000000e+00 0.000000000000e+00 0.000000000000e+00
3.622500000000e+02 0.000000000000e+00 0.000000000000e+00 0.000000000000e+00
3.625000000000e+02 0.000000000000e+00 0.000000000000e+00 0.000000000000e+00
3.627500000000e+02 0.000000000000e+00 0.000000000000e+00 0.000000000000e+00
3.630000000000e+02 0.000000000000e+00 0.000000000000e+00 0.000000000000e+00
3.632500000000e+02 0.000000000000e+00 0.000000000000e+00 0.000000000000e+00
3.635000000000e+02 0.000000000000e+00 0.000000000000e+00 0.000000000000e+00
3.637500000000e+02 0.000000000000e+00 0.000000000000e+00 0.000000000000e+00
3.640000000000e+02 0.000000000000e+00 0.000000000000e+00 0.000000000000e+00
3.642500000000e+02 0.000000000000e+00 0.000000000000e+00 0.000000000000e+00
3.645000000000e+02 0.000000000000e+00 0.000000000000e+00 0.000000000000e+00
3.647500000000e+02 0.000000000000e+00 0.000000000000e+00 0.000000000000e+00
3.650000000000e+02 0.000000000000e+00 0.000000000000e+00 0.000000000000e+00
3.652500000000e+02 0.000000000000e+00 0.000000000000e+00 0.000000000000e+00
3.655000000000e+02 0.000000000000e+00 0.000000000000e+00 0.000000000000e+00
3.657500000000e+02 0.000000000000e+00 0.000000000000e+00 0.000000000000e+00
3.660000000000e+02 0.000000000000e+00 0.000000000000e+00 0.000000000000e+00
3.662500000000e+02 0.000000000000e+00 0.000000000000e+00 0.000000000000e+00
3.665000000000e+02 0.000000000000e+00 0.000000000000e+00 0.000000000000e+00
3.667500000000e+02 0.000000000000e+00 0.000000000000e+00 0.000000000000e+00
3.670000000000e+02 0.000000000000e+00 0.000000000000e+00 0.000000000000e+00
3.672500000000e+02 0.000000000000e+00 0.000000000000e+00 0.000000000000e+00
3.675000000000e+02 0.000000000000e+00 0.000000000000e+00 0.000000000000e+00
3.677500000000e+02 0.000000000000e+00 0.000000000000e+00 0.000000000000e+00
3.680000000000e+02 0.000000000000e+00 0.000000000000e+00 0.000000000000e+00
3.682500000000e+02 0.000000000000e+00 0.000000000000e+00 0.000000000000e+00
3.685000000000e+02 0.000000000000e+00 0.000000000000e+00 0.000000000000e+00
3.687500000000e+02 0.000000000000e+00 0.000000000000e+00 0.000000000000e+00
3.690000000000e+02 0.000000000000e+00 0.000000000000e+00 0.000000000000e+00
3.692500000000e+02 0.000000000000e+00 0.000000000000e+00 0.000000000000e+00
3.695000000000e+02 0.000000000000e+00 0.000000000000e+00 0.000000000000e+00
3.697500000000e+02 0.000000000000e+00 0.000000000000e+00 0.000000000000e+00
3.700000000000e+02 0.000000000000e+00 0.000000000000e+00 0.000000000000e+00
3.702500000000e+02 0.000000000000e+00 0.000000000000e+00 0.000000000000e+00
3.705000000000e+02 0.000000000000e+00 0.000000000000e+00 0.000000000000e+00
3.707500000000e+02 0.000000000000e+00 0.000000000000e+00 0.000000000000e+00
3.710000000000e+02 0.000000000000e+00 0.000000000000e+00 0.000000000000e+00
3.712500000000e+02 0.000000000000e+00 0.000000000000e+00 0.000000000000e+00
3.715000000000e+02 0.000000000000e+00 0.000000000000e+00 0.000000000000e+00
3.717500000000e+02 0.000000000000e+00 0.000000000000e+00 0.000000000000e+00
3.720000000000e+02 0.000000000000e+00 0.000000000000e+00 0.000000000000e+00
3.722500000000e+02 0.000000000000e+00 0.000000000000e+00 0.000000000000e+00
3.725000000000e+02 0.000000000000e+00 0.000000000000e+00 0.000000000000e+00
3.727500000000e+02 0.000000000000e+00 0.000000000000e+00 0.000000000000e+00
3.730000000000e+02 0.000000000000e+00 0.000000000000e+00 0.000000000000e+00
3.732500000000e+02 0.000000000000e+00 0.000000000000e+00 0.000000000000e+00
3.735000000000e+02 0.000000000000e+00 0.000000000000e+00 0.000000000000e+00
3.737500000000e+02 0.000000000000e+00 0.000000000000e+00 0.000000000000e+00
3.740000000000e+02 0.000000000000e+00 0.000000000000e+00 0.000000000000e+00
3.742500000000e+02 0.000000000000e+00 0.000000000000e+00 0.000000000000e+00
3.745000000000e+02 0.000000000000e+00 0.000000000000e+00 0.000000000000e+00
3.747500000000e+02 0.000000000000e+00 0.000000000000e+00 0.000000000000e+00
3.750000000000e+02 0.000000000000e+00 0.000000000000e+00 0.000000000000e+00
3.752500000000e+02 0.000000000000e+00 0.000000000000e+00 0.000000000000e+00
3.755000000000e+02 0.000000000000e+00 0.000000000000e+00 0.000000000000e+00
3.757500000000e+02 0.000000000000e+00 0.000000000000e+00 0.000000000000e+00
3.760000000000e+02 0.000000000000e+00 0.000000000000e+00 0.000000000000e+00
3.762500000000e+02 0.000000000000e+00 0.000000000000e+00 0.000000000000e+00
3.765000000000e+02 0.000000000000e+00 0.000000000000e+00 0.000000000000e+00
3.767500000000e+02 0.000000000000e+00 0.000000000000e+00 0.000000000000e+00
3.770000000000e+02 0.000000000000e+00 0.000000000000e+00 0.000000000000e+00
3.772500000000e+02 0.000000000000e+00 0.000000000000e+00 0.000000000000e+00
3.775000000000e+02 0.000000000000e+00 0.000000000000e+00 0.000000000000e+00
3.777500000000e+02 0.000000000000e+00 0.000000000000e+00 0.000000000000e+00
3.780000000000e+02 0.000000000000e+00 0.000000000000e+00 0.000000000000e+00
3.782500000000e+02 0.000000000000e+00 0.000000000000e+00 0.000000000000e+00
3.785000000000e+02 0.000000000000e+00 0.000000000000e+00 0.000000000000e+00
3.787500000000e+02 0.000000000000e+00 0.000000000000e+00 0.000000000000e+00
3.790000000000e+02 0.000000000000e+00 0.000000000000e+00 0.000000000000e+00
3.792500000000e+02 0.000000000000e+00 0.000000000000e+00 0.000000000000e+00
3.795000000000e+02 0.000000000000e+00 0.000000000000e+00 0.000000000000e+00
3.797500000000e+02 0.000000000000e+00 0.000000000000e+00 0.000000000000e+00
3.800000000000e+02 0.000000000000e+00 0.000000000000e+00 0.000000000000e+00
3.802500000000e+02 0.000000000000e+00 0.000000000000e+00 0.000000000000e+00
3.805000000000e+02 0.000000000000e+00 0.000000000000e+00 0.000000000000e+00
3.807500000000e+02 0.000000000000e+00 0.000000000000e+00 0.000000000000e+00
3.810000000000e+02 0.000000000000e+00 0.000000000000e+00 0.000000000000e+00
3.812500000000e+02 0.000000000000e+00 0.000000000000e+00 0.000000000000e+00
3.815000000000e+02 0.000000000000e+00 0.000000000000e+00 0.000000000000e+00
3.817500000000e+02 0.000000000000e+00 0.000000000000e+00 0.000000000000e+00
3.820000000000e+02 0.000000000000e+00 0.000000000000e+00 0.000000000000e+00
3.822500000000e+02 0.000000000000e+00 0.000000000000e+00 0.000000000000e+00
3.825000000000e+02 0.000000000000e+00 0.000000000000e+00 0.000000000000e+00
3.827500000000e+02 0.000000000000e+00 0.000000000000e+00 0.000000000000e+00
3.830000000000e+02 0.000000000000e+00 0.000000000000e+00 0.000000000000e+00
3.832500000000e+02 0.000000000000e+00 0.000000000000e+00 0.000000000000e+00
3.835000000000e+02 0.000000000000e+00 0.000000000000e+00 0.000000000000e+00
3.837500000000e+02 0.000000000000e+00 0.000000000000e+00 0.000000000000e+00
3.840000000000e+02 0.000000000000e+00 0.000000000000e+00 0.000000000000e+00
3.842500000000e+02 0.000000000000e+00 0.000000000000e+00 0.000000000000e+00
3.845000000000e+02 0.000000000000e+00 0.000000000000e+00 0.000000000000e+00
3.847500000000e+02 0.000000000000e+00 0.000000000000e+00 0.000000000000e+00
3.850000000000e+02 0.000000000000e+00 0.000000000000e+00 0.000000000000e+00
3.852500000000e+02 0.000000000000e+00 0.000000000000e+00 0.000000000000e+00
3.855000000000e+02 0.000000000000e+00 0.000000000000e+00 0.000000000000e+00
3.857500000000e+02 0.000000000000e+00 0.000000000000e+00 0.000000000000e+00
3.860000000000e+02 0.000000000000e+00 0.000000000000e+00 0.000000000000e+00
3.862500000000e+02 0.000000000000e+00 0.000000000000e+00 0.000000000000e+00
3.865000000000e+02 0.000000000000e+00 0.000000000000e+00 0.000000000000e+00
3.867500000000e+02 0.000000000000e+00 0.000000000000e+00 0.000000000000e+00
3.870000000000e+02 0.000000000000e+00 0.000000000000e+00 0.000000000000e+00
3.872500000000e+02 0.000000000000e+00 0.000000000000e+00 0.000000000000e+00
3.875000000000e+02 0.000000000000e+00 0.000000000000e+00 0.000000000000e+00
3.877500000000e+02 0.000000000000e+00 0.000000000000e+00 0.000000000000e+00
3.880000000000e+02 0.000000000000e+00 0.000000000000e+00 0.000000000000e+00
3.882500000000e+02 0.000000000000e+00 0.000000000000e+00 0.000000000000e+00
3.885000000000e+02 0.000000000000e+00 0.000000000000e+00 0.000000000000e+00
3.887500000000e+02 0.000000000000e+00 0.000000000000e+00 0.000000000000e+00
3.890000000000e+02 0.000000000000e+00 0.000000000000e+00 0.000000000000e+00
3.892500000000e+02 0.000000000000e+00 0.000000000000e+00 0.000000000000e+00
3.895000000000e+02 0.000000000000e+00 0.000000000000e+00 0.000000000000e+00
3.897500000000e+02 0.000000000000e+00 0.000000000000e+00 0.000000000000e+00
3.900000000000e+02 0.000000000000e+00 0.000000000000e+00 0.000000000000e+00
3.902500000000e+02 0.000000000000e+00 0.000000000000e+00 0.000000000000e+00
3.905000000000e+02 0.000000000000e+00 0.000000000000e+00 0.000000000000e+00
3.907500000000e+02 0.000000000000e+00 0.000000000000e+00 0.000000000000e+00
3.910000000000e+02 0.000000000000e+00 0.000000000000e+00 0.000000000000e+00
3.912500000000e+02 0.000000000000e+00 0.000000000000e+00 0.000000000000e+00
3.915000000000e+02 0.000000000000e+00 0.000000000000e+00 0.000000000000e+00
3.917500000000e+02 0.000000000000e+00 0.000000000000e+00 0.000000000000e+00
3.920000000000e+02 0.000000000000e+00 0.000000000000e+00 0.000000000000e+00
3.922500000000e+02 0.000000000000e+00 0.000000000000e+00 0.000000000000e+00
3.925000000000e+02 0.000000000000e+00 0.000000000000e+00 0.000000000000e+00
3.927500000000e+02 0.000000000000e+00 0.000000000000e+00 0.000000000000e+00
3.930000000000e+02 0.000000000000e+00 0.000000000000e+00 0.000000000000e+00
3.932500000000e+02 0.000000000000e+00 0.000000000000e+00 0.000000000000e+00
3.935000000000e+02 0.000000000000e+00 0.000000000000e+00 0.000000000000e+00
3.937500000000e+02 0.000000000000e+00 0.000000000000e+00 0.000000000000e+00
3.940000000000e+02 0.000000000000e+00 0.000000000000e+00 0.000000000000e+00
3.942500000000e+02 0.000000000000e+00 0.000000000000e+00 0.000000000000e+00
3.945000000000e+02 0.000000000000e+00 0.000000000000e+00 0.000000000000e+00
3.947500000000e+02 0.000000000000e+00 0.000000000000e+00 0.000000000000e+00
3.950000000000e+02 0.000000000000e+00 0.000000000000e+00 0.000000000000e+00
3.952500000000e+02 0.000000000000e+00 0.000000000000e+00 0.000000000000e+00
3.955000000000e+02 0.000000000000e+00 0.000000000000e+00 0.000000000000e+00
3.957500000000e+02 0.000000000000e+00 0.000000000000e+00 0.000000000000e+00
3.960000000000e+02 0.000000000000e+00 0.000000000000e+00 0.000000000000e+00
3.962500000000e+02 0.000000000000e+00 0.000000000000e+00 0.000000000000e+00
3.965000000000e+02 0.000000000000e+00 0.000000000000e+00 0.000000000000e+00
3.967500000000e+02 0.000000000000e+00 0.000000000000e+00 0.000000000000e+00
3.970000000000e+02 0.000000000000e+00 0.000000000000e+00 0.000000000000e+00
3.972500000000e+02 0.000000000000e+00 0.000000000000e+00 0.000000000000e+00
3.975000000000e+02 0.000000000000e+00 0.000000000000e+00 0.000000000000e+00
3.977500000000e+02 0.000000000000e+00 0.000000000000e+00 0.000000000000e+00
3.980000000000e+02 0.000000000000e+00 0.000000000000e+00 0.000000000000e+00
3.982500000000e+02 0.000000000000e+00 0.000000000000e+00 0.000000000000e+00
3.985000000000e+02 0.000000000000e+00 0.000000000000e+00 0.000000000000e+00
3.987500000000e+02 0.000000000000e+00 0.000000000000e+00 0.000000000000e+00
3.990000000000e+02 0.000000000000e+00 0.000000000000e+00 0.000000000000e+00
3.992500000000e+02 0.000000000000e+00 0.000000000000e+00 0.000000000000e+00
3.995000000000e+02 0.000000000000e+00 0.000000000000e+00 0.000000000000e+00
3.997500000000e+02 0.000000000000e+00 0.000000000000e+00 0.000000000000e+00
4.000000000000e+02 0.000000000000e+00 0.000000000000e+00 0.000000000000e+00
4.002500000000e+02 0.000000000000e+00 0.000000000000e+00 0.000000000000e+00
4.005000000000e+02 0.000000000000e+00 0.000000000000e+00 0.000000000000e+00
4.007500000000e+02 0.000000000000e+00 0.000000000000e+00 0.000000000000e+00
4.010000000000e+02 0.000000000000e+00 0.000000000000e+00 0.000000000000e+00
4.012500000000e+02 0.000000000000e+00 0.000000000000e+00 0.000000000000e+00
4.015000000000e+02 0.000000000000e+00 0.000000000000e+00 0.000000000000e+00
4.017500000000e+02 0.000000000000e+00 0.000000000000e+00 0.000000000000e+00
4.020000000000e+02 0.000000000000e+00 0.000000000000e+00 0.000000000000e+00
4.022500000000e+02 0.000000000000e+00 0.000000000000e+00 0.000000000000e+00
4.025000000000e+02 0.000000000000e+00 0.000000000000e+00 0.000000000000e+00
4.027500000000e+02 0.000000000000e+00 0.000000000000e+00 0.000000000000e+00
4.030000000000e+02 0.000000000000e+00 0.000000000000e+00 0.000000000000e+00
4.032500000000e+02 0.000000000000e+00 0.000000000000e+00 0.000000000000e+00
4.035000000000e+02 0.000000000000e+00 0.000000000000e+00 0.000000000000e+00
4.037500000000e+02 0.000000000000e+00 0.000000000000e+00 0.000000000000e+00
4.040000000000e+02 0.000000000000e+00 0.000000000000e+00 0.000000000000e+00
4.042500000000e+02 0.000000000000e+00 0.000000000000e+00 0.000000000000e+00
4.045000000000e+02 0.000000000000e+00 0.000000000000e+00 0.000000000000e+00
4.047500000000e+02 0.000000000000e+00 0.000000000000e+00 0.000000000000e+00
4.050000000000e+02 0.000000000000e+00 0.000000000000e+00 0.000000000000e+00
4.052500000000e+02 0.000000000000e+00 0.000000000000e+00 0.000000000000e+00
4.055000000000e+02 0.000000000000e+00 0.000000000000e+00 0.000000000000e+00
4.057500000000e+02 0.000000000000e+00 0.000000000000e+00 0.000000000000e+00
4.060000000000e+02 0.000000000000e+00 0.000000000000e+00 0.000000000000e+00
4.062500000000e+02 0.000000000000e+00 0.000000000000e+00 0.000000000000e+00
4.065000000000e+02 0.000000000000e+00 0.000000000000e+00 0.000000000000e+00
4.067500000000e+02 0.000000000000e+00 0.000000000000e+00 0.000000000000e+00
4.070000000000e+02 0.000000000000e+00 0.000000000000e+00 0.000000000000e+00
4.072500000000e+02 0.000000000000e+00 0.000000000000e+00 0.000000000000e+00
4.075000000000e+02 0.000000000000e+00 0.000000000000e+00 0.000000000000e+00
4.077500000000e+02 0.000000000000e+00 0.000000000000e+00 0.000000000000e+00
4.080000000000e+02 0.000000000000e+00 0.000000000000e+00 0.000000000000e+00
4.082500000000e+02 0.000000000000e+00 0.000000000000e+00 0.000000000000e+00
4.085000000000e+02 0.000000000000e+00 0.000000000000e+00 0.000000000000e+00
4.087500000000e+02 0.000000000000e+00 0.000000000000e+00 0.000000000000e+00
4.090000000000e+02 0.000000000000e+00 0.000000000000e+00 0.000000000000e+00
4.092500000000e+02 0.000000000000e+00 0.000000000000e+00 0.000000000000e+00
4.095000000000e+02 0.000000000000e+00 0.000000000000e+00 0.000000000000e+00
4.097500000000e+02 0.000000000000e+00 0.000000000000e+00 0.000000000000e+00
4.100000000000e+02 0.000000000000e+00 0.000000000000e+00 0.000000000000e+00
4.102500000000e+02 0.000000000000e+00 0.000000000000e+00 0.000000000000e+00
4.105000000000e+02 0.000000000000e+00 0.000000000000e+00 0.000000000000e+00
4.107500000000e+02 0.000000000000e+00 0.000000000000e+00 0.000000000000e+00
4.110000000000e+02 0.000000000000e+00 0.000000000000e+00 0.000000000000e+00
4.112500000000e+02 0.000000000000e+00 0.000000000000e+00 0.000000000000e+00
4.115000000000e+02 0.000000000000e+00 0.000000000000e+00 0.000000000000e+00
4.117500000000e+02 0.000000000000e+00 0.000000000000e+00 0.000000000000e+00
4.120000000000e+02 0.000000000000e+00 0.000000000000e+00 0.000000000000e+00
4.122500000000e+02 0.000000000000e+00 0.000000000000e+00 0.000000000000e+00
4.125000000000e+02 0.000000000000e+00 0.000000000000e+00 0.000000000000e+00
4.127500000000e+02 0.000000000000e+00 0.000000000000e+00 0.000000000000e+00
4.130000000000e+02 0.000000000000e+00 0.000000000000e+00 0.000000000000e+00
4.132500000000e+02 0.000000000000e+00 0.000000000000e+00 0.000000000000e+00
4.135000000000e+02 0.000000000000e+00 0.000000000000e+00 0.000000000000e+00
4.137500000000e+02 0.000000000000e+00 0.000000000000e+00 0.000000000000e+00
4.140000000000e+02 0.000000000000e+00 0.000000000000e+00 0.000000000000e+00
4.142500000000e+02 0.000000000000e+00 0.000000000000e+00 0.000000000000e+00
4.145000000000e+02 0.000000000000e+00 0.000000000000e+00 0.000000000000e+00
4.147500000000e+02 0.000000000000e+00 0.000000000000e+00 0.000000000000e+00
4.150000000000e+02 0.000000000000e+00 0.000000000000e+00 0.000000000000e+00
4.152500000000e+02 0.000000000000e+00 0.000000000000e+00 0.000000000000e+00
4.155000000000e+02 0.000000000000e+00 0.000000000000e+00 0.000000000000e+00
4.157500000000e+02 0.000000000000e+00 0.000000000000e+00 0.000000000000e+00
4.160000000000e+02 0.000000000000e+00 0.000000000000e+00 0.000000000000e+00
4.162500000000e+02 0.000000000000e+00 0.000000000000e+00 0.000000000000e+00
4.165000000000e+02 0.000000000000e+00 0.000000000000e+00 0.000000000000e+00
4.167500000000e+02 0.000000000000e+00 0.000000000000e+00 0.000000000000e+00
4.170000000000e+02 0.000000000000e+00 0.000000000000e+00 0.000000000000e+00
4.172500000000e+02 0.000000000000e+00 0.000000000000e+00 0.000000000000e+00
4.175000000000e+02 0.000000000000e+00 0.000000000000e+00 0.000000000000e+00
4.177500000000e+02 0.000000000000e+00 0.000000000000e+00 0.000000000000e+00
4.180000000000e+02 0.000000000000e+00 0.000000000000e+00 0.000000000000e+00
4.182500000000e+02 0.000000000000e+00 0.000000000000e+00 0.000000000000e+00
4.185000000000e+02 0.000000000000e+00 0.000000000000e+00 0.000000000000e+00
4.187500000000e+02 0.000000000000e+00 0.000000000000e+00 0.000000000000e+00
4.190000000000e+02 0.000000000000e+00 0.000000000000e+00 0.000000000000e+00
4.192500000000e+02 0.000000000000e+00 0.000000000000e+00 0.000000000000e+00
4.195000000000e+02 0.000000000000e+00 0.000000000000e+00 0.000000000000e+00
4.197500000000e+02 0.000000000000e+00 0.000000000000e+00 0.000000000000e+00
4.200000000000e+02 0.000000000000e+00 0.000000000000e+00 0.000000000000e+00
4.202500000000e+02 0.000000000000e+00 0.000000000000e+00 0.000000000000e+00
4.205000000000e+02 0.000000000000e+00 0.000000000000e+00 0.000000000000e+00
4.207500000000e+02 0.000000000000e+00 0.000000000000e+00 0.000000000000e+00
4.210000000000e+02 0.000000000000e+00 0.000000000000e+00 0.000000000000e+00
4.212500000000e+02 0.000000000000e+00 0.000000000000e+00 0.000000000000e+00
4.215000000000e+02 0.000000000000e+00 0.000000000000e+00 0.000000000000e+00
4.217500000000e+02 0.000000000000e+00 0.000000000000e+00 0.000000000000e+00
4.220000000000e+02 0.000000000000e+00 0.000000000000e+00 0.000000000000e+00
4.222500000000e+02 0.000000000000e+00 0.000000000000e+00 0.000000000000e+00
4.225000000000e+02 0.000000000000e+00 0.000000000000e+00 0.000000000000e+00
4.227500000000e+02 0.000000000000e+00 0.000000000000e+00 0.000000000000e+00
4.230000000000e+02 0.000000000000e+00 0.000000000000e+00 0.000000000000e+00
4.232500000000e+02 0.000000000000e+00 0.000000000000e+00 0.000000000000e+00
4.235000000000e+02 0.000000000000e+00 0.000000000000e+00 0.000000000000e+00
4.237500000000e+02 0.000000000000e+00 0.000000000000e+00 0.000000000000e+00
4.240000000000e+02 0.000000000000e+00 0.000000000000e+00 0.000000000000e+00
4.242500000000e+02 0.000000000000e+00 0.000000000000e+00 0.000000000000e+00
4.245000000000e+02 0.000000000000e+00 0.000000000000e+00 0.000000000000e+00
4.247500000000e+02 0.000000000000e+00 0.000000000000e+00 0.000000000000e+00
4.250000000000e+02 0.000000000000e+00 0.000000000000e+00 0.000000000000e+00
4.252500000000e+02 0.000000000000e+00 0.000000000000e+00 0.000000000000e+00
4.255000000000e+02 0.000000000000e+00 0.000000000000e+00 0.000000000000e+00
4.257500000000e+02 0.000000000000e+00 0.000000000000e+00 0.000000000000e+00
4.260000000000e+02 0.000000000000e+00 0.000000000000e+00 0.000000000000e+00
4.262500000000e+02 0.000000000000e+00 0.000000000000e+00 0.000000000000e+00
4.265000000000e+02 0.000000000000e+00 0.000000000000e+00 0.000000000000e+00
4.267500000000e+02 0.000000000000e+00 0.000000000000e+00 0.000000000000e+00
4.270000000000e+02 0.000000000000e+00 0.000000000000e+00 0.000000000000e+00
4.272500000000e+02 0.000000000000e+00 0.000000000000e+00 0.000000000000e+00
4.275000000000e+02 0.000000000000e+00 0.000000000000e+00 0.000000000000e+00
4.277500000000e+02 0.000000000000e+00 0.000000000000e+00 0.000000000000e+00
4.280000000000e+02 0.000000000000e+00 0.000000000000e+00 0.000000000000e+00
4.282500000000e+02 0.000000000000e+00 0.000000000000e+00 0.000000000000e+00
4.285000000000e+02 0.000000000000e+00 0.000000000000e+00 0.000000000000e+00
4.287500000000e+02 0.000000000000e+00 0.000000000000e+00 0.000000000000e+00
4.290000000000e+02 0.000000000000e+00 0.000000000000e+00 0.000000000000e+00
4.292500000000e+02 0.000000000000e+00 0.000000000000e+00 0.000000000000e+00
4.295000000000e+02 0.000000000000e+00 0.000000000000e+00 0.000000000000e+00
4.297500000000e+02 0.000000000000e+00 0.000000000000e+00 0.000000000000e+00
4.300000000000e+02 0.000000000000e+00 0.000000000000e+00 0.000000000000e+00
4.302500000000e+02 0.000000000000e+00 0.000000000000e+00 0.000000000000e+00
4.305000000000e+02 0.000000000000e+00 0.000000000000e+00 0.000000000000e+00
4.307500000000e+02 0.000000000000e+00 0.000000000000e+00 0.000000000000e+00
4.310000000000e+02 0.000000000000e+00 0.000000000000e+00 0.000000000000e+00
4.312500000000e+02 0.000000000000e+00 0.000000000000e+00 0.000000000000e+00
4.315000000000e+02 0.000000000000e+00 0.000000000000e+00 0.000000000000e+00
4.317500000000e+02 0.000000000000e+00 0.000000000000e+00 0.000000000000e+00
4.320000000000e+02 0.000000000000e+00 0.000000000000e+00 0.000000000000e+00
4.322500000000e+02 0.000000000000e+00 0.000000000000e+00 0.000000000000e+00
4.325000000000e+02 0.000000000000e+00 0.000000000000e+00 0.000000000000e+00
4.327500000000e+02 0.000000000000e+00 0.000000000000e+00 0.000000000000e+00
4.330000000000e+02 0.000000000000e+00 0.000000000000e+00 0.000000000000e+00
4.332500000000e+02 0.000000000000e+00 0.000000000000e+00 0.000000000000e+00
4.335000000000e+02 0.000000000000e+00 0.000000000000e+00 0.000000000000e+00
4.337500000000e+02 0.000000000000e+00 0.000000000000e+00 0.000000000000e+00
4.340000000000e+02 0.000000000000e+00 0.000000000000e+00 0.000000000000e+00
4.342500000000e+02 0.000000000000e+00 0.000000000000e+00 0.000000000000e+00
4.345000000000e+02 0.000000000000e+00 0.000000000000e+00 0.000000000000e+00
4.347500000000e+02 0.000000000000e+00 0.000000000000e+00 0.000000000000e+00
4.350000000000e+02 0.000000000000e+00 0.000000000000e+00 0.000000000000e+00
4.352500000000e+02 0.000000000000e+00 0.000000000000e+00 0.000000000000e+00
4.355000000000e+02 0.000000000000e+00 0.000000000000e+00 0.000000000000e+00
4.357500000000e+02 0.000000000000e+00 0.000000000000e+00 0.000000000000e+00
4.360000000000e+02 0.000000000000e+00 0.000000000000e+00 0.000000000000e+00
4.362500000000e+02 0.000000000000e+00 0.000000000000e+00 0.000000000000e+00
4.365000000000e+02 0.000000000000e+00 0.000000000000e+00 0.000000000000e+00
4.367500000000e+02 0.000000000000e+00 0.000000000000e+00 0.000000000000e+00
4.370000000000e+02 0.000000000000e+00 0.000000000000e+00 0.000000000000e+00
4.372500000000e+02 0.000000000000e+00 0.000000000000e+00 0.000000000000e+00
4.375000000000e+02 0.000000000000e+00 0.000000000000e+00 0.000000000000e+00
4.377500000000e+02 0.000000000000e+00 0.000000000000e+00 0.000000000000e+00
4.380000000000e+02 0.000000000000e+00 0.000000000000e+00 0.000000000000e+00
4.382500000000e+02 0.000000000000e+00 0.000000000000e+00 0.000000000000e+00
4.385000000000e+02 0.000000000000e+00 0.000000000000e+00 0.000000000000e+00
4.387500000000e+02 0.000000000000e+00 0.000000000000e+00 0.000000000000e+00
4.390000000000e+02 0.000000000000e+00 0.000000000000e+00 0.000000000000e+00
4.392500000000e+02 0.000000000000e+00 0.000000000000e+00 0.000000000000e+00
4.395000000000e+02 0.000000000000e+00 0.000000000000e+00 0.000000000000e+00
4.397500000000e+02 0.000000000000e+00 0.000000000000e+00 0.000000000000e+00
4.400000000000e+02 0.000000000000e+00 0.000000000000e+00 0.000000000000e+00
4.402500000000e+02 0.000000000000e+00 0.000000000000e+00 0.000000000000e+00
4.405000000000e+02 0.000000000000e+00 0.000000000000e+00 0.000000000000e+00
4.407500000000e+02 0.000000000000e+00 0.000000000000e+00 0.000000000000e+00
4.410000000000e+02 0.000000000000e+00 0.000000000000e+00 0.000000000000e+00
4.412500000000e+02 0.000000000000e+00 0.000000000000e+00 0.000000000000e+00
4.415000000000e+02 0.000000000000e+00 0.000000000000e+00 0.000000000000e+00
4.417500000000e+02 0.000000000000e+00 0.000000000000e+00 0.000000000000e+00
4.420000000000e+02 0.000000000000e+00 0.000000000000e+00 0.000000000000e+00
4.422500000000e+02 0.000000000000e+00 0.000000000000e+00 0.000000000000e+00
4.425000000000e+02 0.000000000000e+00 0.000000000000e+00 0.000000000000e+00
4.427500000000e+02 0.000000000000e+00 0.000000000000e+00 0.000000000000e+00
4.430000000000e+02 0.000000000000e+00 0.000000000000e+00 0.000000000000e+00
4.432500000000e+02 0.000000000000e+00 0.000000000000e+00 0.000000000000e+00
4.435000000000e+02 0.000000000000e+00 0.000000000000e+00 0.000000000000e+00
4.437500000000e+02 0.000000000000e+00 0.000000000000e+00 0.000000000000e+00
4.440000000000e+02 0.000000000000e+00 0.000000000000e+00 0.000000000000e+00
4.442500000000e+02 0.000000000000e+00 0.000000000000e+00 0.000000000000e+00
4.445000000000e+02 0.000000000000e+00 0.000000000000e+00 0.000000000000e+00
4.447500000000e+02 0.000000000000e+00 0.000000000000e+00 0.000000000000e+00
4.450000000000e+02 0.000000000000e+00 0.000000000000e+00 0.000000000000e+00
4.452500000000e+02 0.000000000000e+00 0.000000000000e+00 0.000000000000e+00
4.455000000000e+02 0.000000000000e+00 0.000000000000e+00 0.000000000000e+00
4.457500000000e+02 0.000000000000e+00 0.000000000000e+00 0.000000000000e+00
4.460000000000e+02 0.000000000000e+00 0.000000000000e+00 0.000000000000e+00
4.462500000000e+02 0.000000000000e+00 0.000000000000e+00 0.000000000000e+00
4.465000000000e+02 0.000000000000e+00 0.000000000000e+00 0.000000000000e+00
4.467500000000e+02 0.000000000000e+00 0.000000000000e+00 0.000000000000e+00
4.470000000000e+02 0.000000000000e+00 0.000000000000e+00 0.000000000000e+00
4.472500000000e+02 0.000000000000e+00 0.000000000000e+00 0.000000000000e+00
4.475000000000e+02 0.000000000000e+00 0.000000000000e+00 0.000000000000e+00
4.477500000000e+02 0.000000000000e+00 0.000000000000e+00 0.000000000000e+00
4.480000000000e+02 0.000000000000e+00 0.000000000000e+00 0.000000000000e+00
4.482500000000e+02 0.000000000000e+00 0.000000000000e+00 0.000000000000e+00
4.485000000000e+02 0.000000000000e+00 0.000000000000e+00 0.000000000000e+00
4.487500000000e+02 0.000000000000e+00 0.000000000000e+00 0.000000000000e+00
4.490000000000e+02 0.000000000000e+00 0.000000000000e+00 0.000000000000e+00
4.492500000000e+02 0.000000000000e+00 0.000000000000e+00 0.000000000000e+00
4.495000000000e+02 0.000000000000e+00 0.000000000000e+00 0.000000000000e+00
4.497500000000e+02 0.000000000000e+00 0.000000000000e+00 0.000000000000e+00
4.500000000000e+02 0.000000000000e+00 0.000000000000e+00 0.000000000000e+00
4.502500000000e+02 0.000000000000e+00 0.000000000000e+00 0.000000000000e+00
4.505000000000e+02 0.000000000000e+00 0.000000000000e+00 0.000000000000e+00
4.507500000000e+02 0.000000000000e+00 0.000000000000e+00 0.000000000000e+00
4.510000000000e+02 0.000000000000e+00 0.000000000000e+00 0.000000000000e+00
4.512500000000e+02 0.000000000000e+00 0.000000000000e+00 0.000000000000e+00
4.515000000000e+02 0.000000000000e+00 0.000000000000e+00 0.000000000000e+00
4.517500000000e+02 0.000000000000e+00 0.000000000000e+00 0.000000000000e+00
4.520000000000e+02 0.000000000000e+00 0.000000000000e+00 0.000000000000e+00
4.522500000000e+02 0.000000000000e+00 0.000000000000e+00 0.000000000000e+00
4.525000000000e+02 0.000000000000e+00 0.000000000000e+00 0.000000000000e+00
4.527500000000e+02 0.000000000000e+00 0.000000000000e+00 0.000000000000e+00
4.530000000000e+02 0.000000000000e+00 0.000000000000e+00 0.000000000000e+00
4.532500000000e+02 0.000000000000e+00 0.000000000000e+00 0.000000000000e+00
4.535000000000e+02 0.000000000000e+00 0.000000000000e+00 0.000000000000e+00
4.537500000000e+02 0.000000000000e+00 0.000000000000e+00 0.000000000000e+00
4.540000000000e+02 0.000000000000e+00 0.000000000000e+00 0.000000000000e+00
4.542500000000e+02 0.000000000000e+00 0.000000000000e+00 0.000000000000e+00
4.545000000000e+02 0.000000000000e+00 0.000000000000e+00 0.000000000000e+00
4.547500000000e+02 0.000000000000e+00 0.000000000000e+00 0.000000000000e+00
4.550000000000e+02 0.000000000000e+00 0.000000000000e+00 0.000000000000e+00
4.552500000000e+02 0.000000000000e+00 0.000000000000e+00 0.000000000000e+00
4.555000000000e+02 0.000000000000e+00 0.000000000000e+00 0.000000000000e+00
4.557500000000e+02 0.000000000000e+00 0.000000000000e+00 0.000000000000e+00
4.560000000000e+02 0.000000000000e+00 0.000000000000e+00 0.000000000000e+00
4.562500000000e+02 0.000000000000e+00 0.000000000000e+00 0.000000000000e+00
4.565000000000e+02 0.000000000000e+00 0.000000000000e+00 0.000000000000e+00
4.567500000000e+02 0.000000000000e+00 0.000000000000e+00 0.000000000000e+00
4.570000000000e+02 0.000000000000e+00 0.000000000000e+00 0.000000000000e+00
4.572500000000e+02 0.000000000000e+00 0.000000000000e+00 0.000000000000e+00
4.575000000000e+02 0.000000000000e+00 0.000000000000e+00 0.000000000000e+00
4.577500000000e+02 0.000000000000e+00 0.000000000000e+00 0.000000000000e+00
4.580000000000e+02 0.000000000000e+00 0.000000000000e+00 0.000000000000e+00
4.582500000000e+02 0.000000000000e+00 0.000000000000e+00 0.000000000000e+00
4.585000000000e+02 0.000000000000e+00 0.000000000000e+00 0.000000000000e+00
4.587500000000e+02 0.000000000000e+00 0.000000000000e+00 0.000000000000e+00
4.590000000000e+02 0.000000000000e+00 0.000000000000e+00 0.000000000000e+00
4.592500000000e+02 0.000000000000e+00 0.000000000000e+00 0.000000000000e+00
4.595000000000e+02 0.000000000000e+00 0.000000000000e+00 0.000000000000e+00
4.597500000000e+02 0.000000000000e+00 0.000000000000e+00 0.000000000000e+00
4.600000000000e+02 0.000000000000e+00 0.000000000000e+00 0.000000000000e+00
4.602500000000e+02 0.000000000000e+00 0.000000000000e+00 0.000000000000e+00
4.605000000000e+02 0.000000000000e+00 0.000000000000e+00 0.000000000000e+00
4.607500000000e+02 0.000000000000e+00 0.000000000000e+00 0.000000000000e+00
4.610000000000e+02 0.000000000000e+00 0.000000000000e+00 0.000000000000e+00
4.612500000000e+02 0.000000000000e+00 0.000000000000e+00 0.000000000000e+00
4.615000000000e+02 0.000000000000e+00 0.000000000000e+00 0.000000000000e+00
4.617500000000e+02 0.000000000000e+00 0.000000000000e+00 0.000000000000e+00
4.620000000000e+02 0.000000000000e+00 0.000000000000e+00 0.000000000000e+00
4.622500000000e+02 0.000000000000e+00 0.000000000000e+00 0.000000000000e+00
4.625000000000e+02 0.000000000000e+00 0.000000000000e+00 0.000000000000e+00
4.627500000000e+02 0.000000000000e+00 0.000000000000e+00 0.000000000000e+00
4.630000000000e+02 0.000000000000e+00 0.000000000000e+00 0.000000000000e+00
4.632500000000e+02 0.000000000000e+00 0.000000000000e+00 0.000000000000e+00
4.635000000000e+02 0.000000000000e+00 0.000000000000e+00 0.000000000000e+00
4.637500000000e+02 0.000000000000e+00 0.000000000000e+00 0.000000000000e+00
4.640000000000e+02 0.000000000000e+00 0.000000000000e+00 0.000000000000e+00
4.642500000000e+02 0.000000000000e+00 0.000000000000e+00 0.000000000000e+00
4.645000000000e+02 0.000000000000e+00 0.000000000000e+00 0.000000000000e+00
4.647500000000e+02 0.000000000000e+00 0.000000000000e+00 0.000000000000e+00
4.650000000000e+02 0.000000000000e+00 0.000000000000e+00 0.000000000000e+00
4.652500000000e+02 0.000000000000e+00 0.000000000000e+00 0.000000000000e+00
4.655000000000e+02 0.000000000000e+00 0.000000000000e+00 0.000000000000e+00
4.657500000000e+02 0.000000000000e+00 0.000000000000e+00 0.000000000000e+00
4.660000000000e+02 0.000000000000e+00 0.000000000000e+00 0.000000000000e+00
4.662500000000e+02 0.000000000000e+00 0.000000000000e+00 0.000000000000e+00
4.665000000000e+02 0.000000000000e+00 0.000000000000e+00 0.000000000000e+00
4.667500000000e+02 0.000000000000e+00 0.000000000000e+00 0.000000000000e+00
4.670000000000e+02 0.000000000000e+00 0.000000000000e+00 0.000000000000e+00
4.672500000000e+02 0.000000000000e+00 0.000000000000e+00 0.000000000000e+00
4.675000000000e+02 0.000000000000e+00 0.000000000000e+00 0.000000000000e+00
4.677500000000e+02 0.000000000000e+00 0.000000000000e+00 0.000000000000e+00
4.680000000000e+02 0.000000000000e+00 0.000000000000e+00 0.000000000000e+00
4.682500000000e+02 0.000000000000e+00 0.000000000000e+00 0.000000000000e+00
4.685000000000e+02 0.000000000000e+00 0.000000000000e+00 0.000000000000e+00
4.687500000000e+02 0.000000000000e+00 0.000000000000e+00 0.000000000000e+00
4.690000000000e+02 0.000000000000e+00 0.000000000000e+00 0.000000000000e+00
4.692500000000e+02 0.000000000000e+00 0.000000000000e+00 0.000000000000e+00
4.695000000000e+02 0.000000000000e+00 0.000000000000e+00 0.000000000000e+00
4.697500000000e+02 0.000000000000e+00 0.000000000000e+00 0.000000000000e+00
4.700000000000e+02 0.000000000000e+00 0.000000000000e+00 0.000000000000e+00
4.702500000000e+02 0.000000000000e+00 0.000000000000e+00 0.000000000000e+00
4.705000000000e+02 0.000000000000e+00 0.000000000000e+00 0.000000000000e+00
4.707500000000e+02 0.000000000000e+00 0.000000000000e+00 0.000000000000e+00
4.710000000000e+02 0.000000000000e+00 0.000000000000e+00 0.000000000000e+00
4.712500000000e+02 0.000000000000e+00 0.000000000000e+00 0.000000000000e+00
4.715000000000e+02 0.000000000000e+00 0.000000000000e+00 0.000000000000e+00
4.717500000000e+02 0.000000000000e+00 0.000000000000e+00 0.000000000000e+00
4.720000000000e+02 0.000000000000e+00 0.000000000000e+00 0.000000000000e+00
4.722500000000e+02 0.000000000000e+00 0.000000000000e+00 0.000000000000e+00
4.725000000000e+02 0.000000000000e+00 0.000000000000e+00 0.000000000000e+00
4.727500000000e+02 0.000000000000e+00 0.000000000000e+00 0.000000000000e+00
4.730000000000e+02 0.000000000000e+00 0.000000000000e+00 0.000000000000e+00
4.732500000000e+02 0.000000000000e+00 0.000000000000e+00 0.000000000000e+00
4.735000000000e+02 0.000000000000e+00 0.000000000000e+00 0.000000000000e+00
4.737500000000e+02 0.000000000000e+00 0.000000000000e+00 0.000000000000e+00
4.740000000000e+02 0.000000000000e+00 0.000000000000e+00 0.000000000000e+00
4.742500000000e+02 0.000000000000e+00 0.000000000000e+00 0.000000000000e+00
4.745000000000e+02 0.000000000000e+00 0.000000000000e+00 0.000000000000e+00
4.747500000000e+02 0.000000000000e+00 0.000000000000e+00 0.000000000000e+00
4.750000000000e+02 0.000000000000e+00 0.000000000000e+00 0.000000000000e+00
4.752500000000e+02 0.000000000000e+00 0.000000000000e+00 0.000000000000e+00
4.755000000000e+02 0.000000000000e+00 0.000000000000e+00 0.000000000000e+00
4.757500000000e+02 0.000000000000e+00 0.000000000000e+00 0.000000000000e+00
4.760000000000e+02 0.000000000000e+00 0.000000000000e+00 0.000000000000e+00
4.762500000000e+02 0.000000000000e+00 0.000000000000e+00 0.000000000000e+00
4.765000000000e+02 0.000000000000e+00 0.000000000000e+00 0.000000000000e+00
4.767500000000e+02 0.000000000000e+00 0.000000000000e+00 0.000000000000e+00
4.770000000000e+02 0.000000000000e+00 0.000000000000e+00 0.000000000000e+00
4.772500000000e+02 0.000000000000e+00 0.000000000000e+00 0.000000000000e+00
4.775000000000e+02 0.000000000000e+00 0.000000000000e+00 0.000000000000e+00
4.777500000000e+02 0.000000000000e+00 0.000000000000e+00 0.000000000000e+00
4.780000000000e+02 0.000000000000e+00 0.000000000000e+00 0.000000000000e+00
4.782500000000e+02 0.000000000000e+00 0.000000000000e+00 0.000000000000e+00
4.785000000000e+02 0.000000000000e+00 0.000000000000e+00 0.000000000000e+00
4.787500000000e+02 0.000000000000e+00 0.000000000000e+00 0.000000000000e+00
4.790000000000e+02 0.000000000000e+00 0.000000000000e+00 0.000000000000e+00
4.792500000000e+02 0.000000000000e+00 0.000000000000e+00 0.000000000000e+00
4.795000000000e+02 0.000000000000e+00 0.000000000000e+00 0.000000000000e+00
4.797500000000e+02 0.000000000000e+00 0.000000000000e+00 0.000000000000e+00
4.800000000000e+02 0.000000000000e+00 0.000000000000e+00 0.000000000000e+00
4.802500000000e+02 0.000000000000e+00 0.000000000000e+00 0.000000000000e+00
4.805000000000e+02 0.000000000000e+00 0.000000000000e+00 0.000000000000e+00
4.807500000000e+02 0.000000000000e+00 0.000000000000e+00 0.000000000000e+00
4.810000000000e+02 0.000000000000e+00 0.000000000000e+00 0.000000000000e+00
4.812500000000e+02 0.000000000000e+00 0.000000000000e+00 0.000000000000e+00
4.815000000000e+02 0.000000000000e+00 0.000000000000e+00 0.000000000000e+00
4.817500000000e+02 0.000000000000e+00 0.000000000000e+00 0.000000000000e+00
4.820000000000e+02 0.000000000000e+00 0.000000000000e+00 0.000000000000e+00
4.822500000000e+02 0.000000000000e+00 0.000000000000e+00 0.000000000000e+00
4.825000000000e+02 0.000000000000e+00 0.000000000000e+00 0.000000000000e+00
4.827500000000e+02 0.000000000000e+00 0.000000000000e+00 0.000000000000e+00
4.830000000000e+02 0.000000000000e+00 0.000000000000e+00 0.000000000000e+00
4.832500000000e+02 0.000000000000e+00 0.000000000000e+00 0.000000000000e+00
4.835000000000e+02 0.000000000000e+00 0.000000000000e+00 0.000000000000e+00
4.837500000000e+02 0.000000000000e+00 0.000000000000e+00 0.000000000000e+00
4.840000000000e+02 0.000000000000e+00 0.000000000000e+00 0.000000000000e+00
4.842500000000e+02 0.000000000000e+00 0.000000000000e+00 0.000000000000e+00
4.845000000000e+02 0.000000000000e+00 0.000000000000e+00 0.000000000000e+00
4.847500000000e+02 0.000000000000e+00 0.000000000000e+00 0.000000000000e+00
4.850000000000e+02 0.000000000000e+00 0.000000000000e+00 0.000000000000e+00
4.852500000000e+02 0.000000000000e+00 0.000000000000e+00 0.000000000000e+00
4.855000000000e+02 0.000000000000e+00 0.000000000000e+00 0.000000000000e+00
4.857500000000e+02 0.000000000000e+00 0.000000000000e+00 0.000000000000e+00
4.860000000000e+02 0.000000000000e+00 0.000000000000e+00 0.000000000000e+00
4.862500000000e+02 -8.236277474764e-07 0.000000000000e+00 0.000000000000e+00
4.865000000000e+02 -4.758151284325e-06 0.000000000000e+00 0.000000000000e+00
4.867500000000e+02 -6.978105479917e-06 0.000000000000e+00 0.000000000000e+00
4.870000000000e+02 -3.571822407907e-06 0.000000000000e+00 0.000000000000e+00
4.872500000000e+02 5.623933123354e-06 0.000000000000e+00 0.000000000000e+00
4.875000000000e+02 1.615169116411e-05 0.000000000000e+00 0.000000000000e+00
4.877500000000e+02 1.935554875994e-05 0.000000000000e+00 0.000000000000e+00
4.880000000000e+02 4.044864040067e-06 0.000000000000e+00 0.000000000000e+00
4.882500000000e+02 -4.093532578590e-05 0.000000000000e+00 0.000000000000e+00
4.885000000000e+02 -1.237745683839e-04 0.000000000000e+00 0.000000000000e+00
4.887500000000e+02 -2.470580546778e-04 0.000000000000e+00 0.000000000000e+00
4.890000000000e+02 -4.060412033924e-04 0.000000000000e+00 0.000000000000e+00
4.892500000000e+02 -5.883071634396e-04 0.000000000000e+00 0.000000000000e+00
4.895000000000e+02 -7.750245727411e-04 0.000000000000e+00 0.000000000000e+00
4.897500000000e+02 -9.437174652104e-04 0.000000000000e+00 0.000000000000e+00
4.900000000000e+02 -1.072155724242e-03 0.000000000000e+00 0.000000000000e+00
4.902500000000e+02 -1.142728678304e-03 0.000000000000e+00 0.000000000000e+00
4.905000000000e+02 -1.146522840135e-03 0.000000000000e+00 0.000000000000e+00
4.907500000000e+02 -1.086316697086e-03 0.000000000000e+00 0.000000000000e+00
4.910000000000e+02 -9.778378031012e-04 0.000000000000e+00 0.000000000000e+00
4.912500000000e+02 -8.488833292630e-04 0.000000000000e+00 0.000000000000e+00
4.915000000000e+02 -7.362464337303e-04 0.000000000000e+00 0.000000000000e+00
4.917500000000e+02 -6.807635407519e-04 0.000000000000e+00 0.000000000000e+00
4.920000000000e+02 -7.211410119669e-04 0.000000000000e+00 0.000000000000e+00
4.922500000000e+02 -8.874754447956e-04 0.000000000000e+00 0.000000000000e+00
4.925000000000e+02 -1.195503567573e-03 0.000000000000e+00 0.000000000000e+00
4.927500000000e+02 -1.642578655353e-03 0.000000000000e+00 0.000000000000e+00
4.930000000000e+02 -2.206168211282e-03 0.000000000000e+00 0.000000000000e+00
4.932500000000e+02 -2.845325570837e-03 0.000000000000e+00 0.000000000000e+00
4.935000000000e+02 -3.505152199021e-03 0.000000000000e+00 0.000000000000e+00
4.937500000000e+02 -4.123800537134e-03 0.000000000000e+00 0.000000000000e+00
4.940000000000e+02 -4.641139852081e-03 0.000000000000e+00 0.000000000000e+00
4.942500000000e+02 -5.007887603323e-03 0.000000000000e+00 0.000000000000e+00
4.945000000000e+02 -5.193851429886e-03 0.000000000000e+00 0.000000000000e+00
4.947500000000e+02 -5.193965339310e-03 0.000000000000e+00 0.000000000000e+00
4.950000000000e+02 -5.031043770161e-03 0.000000000000e+00 0.000000000000e+00
4.952500000000e+02 -4.754594807029e-03 0.000000000000e+00 0.000000000000e+00
4.955000000000e+02 -4.435577136611e-03 0.000000000000e+00 0.000000000000e+00
4.957500000000e+02 -4.157581021854e-03 0.000000000000e+00 0.000000000000e+00
4.960000000000e+02 -4.005476438134e-03 0.000000000000e+00 0.000000000000e+00
4.962500000000e+02 -4.053016319007e-03 0.000000000000e+00 0.000000000000e+00
4.965000000000e+02 -4.351136767212e-03 0.000000000000e+00 0.000000000000e+00
4.967500000000e+02 -4.918710001702e-03 0.000000000000e+00 0.000000000000e+00
4.970000000000e+02 -5.737262883636e-03 0.000000000000e+00 0.000000000000e+00
4.972500000000e+02 -6.750693819315e-03 0.000000000000e+00 0.000000000000e+00
4.975000000000e+02 -7.870359259137e-03 0.000000000000e+00 0.000000000000e+00
4.977500000000e+02 -8.985143380113e-03 0.000000000000e+00 0.000000000000e+00
4.980000000000e+02 -9.975375580305e-03 0.000000000000e+00 0.000000000000e+00
4.982500000000e+02 -1.072882999640e-02 0.000000000000e+00 0.000000000000e+00
4.985000000000e+02 -1.115662868188e-02 0.000000000000e+00 0.000000000000e+00
4.987500000000e+02 -1.120674894032e-02 0.000000000000e+00 0.000000000000e+00
4.990000000000e+02 -1.087304113342e-02 0.000000000000e+00 0.000000000000e+00
4.992500000000e+02 -1.019818602299e-02 0.000000000000e+00 0.000000000000e+00
4.995000000000e+02 -9.269803377785e-03 0.000000000000e+00 0.000000000000e+00
4.997500000000e+02 -8.209867734842e-03 0.000000000000e+00 0.000000000000e+00
5.000000000000e+02 -7.158564843642e-03 0.000000000000e+00 0.000000000000e+00
5.002500000000e+02 -6.254592860539e-03 0.000000000000e+00 0.000000000000e+00
5.005000000000e+02 -5.614542545638e-03 0.000000000000e+00 0.000000000000e+00
5.007500000000e+02 -5.314274650800e-03 0.000000000000e+00 0.000000000000e+00
5.010000000000e+02 -5.375089055629e-03 0.000000000000e+00 0.000000000000e+00
5.012500000000e+02 -5.756943918064e-03 0.000000000000e+00 0.000000000000e+00
5.015000000000e+02 -6.360089317812e-03 0.000000000000e+00 0.000000000000e+00
5.017500000000e+02 -7.035339317972e-03 0.000000000000e+00 0.000000000000e+00
5.020000000000e+02 -7.601972162116e-03 0.000000000000e+00 0.000000000000e+00
5.022500000000e+02 -7.871095696408e-03 0.000000000000e+00 0.000000000000e+00
5.025000000000e+02 -7.671416739057e-03 0.000000000000e+00 0.000000000000e+00
5.027500000000e+02 -6.873853465386e-03 0.000000000000e+00 0.000000000000e+00
5.030000000000e+02 -5.411422288446e-03 0.000000000000e+00 0.000000000000e+00
5.032500000000e+02 -3.291340956807e-03 0.000000000000e+00 0.000000000000e+00
5.035000000000e+02 -5.972685504083e-04 0.000000000000e+00 0.000000000000e+00
5.037500000000e+02 2.519069760899e-03 0.000000000000e+00 0.000000000000e+00
5.040000000000e+02 5.856127483599e-03 0.000000000000e+00 0.000000000000e+00
5.042500000000e+02 9.188447962016e-03 0.000000000000e+00 0.000000000000e+00
5.045000000000e+02 1.229683677266e-02 0.000000000000e+00 0.000000000000e+00
5.047500000000e+02 1.499863068832e-02 0.000000000000e+00 0.000000000000e+00
5.050000000000e+02 1.717371193757e-02 0.000000000000e+00 0.000000000000e+00
5.052500000000e+02 1.878235449398e-02 0.000000000000e+00 0.000000000000e+00
5.055000000000e+02 1.987201378440e-02 0.000000000000e+00 0.000000000000e+00
5.057500000000e+02 2.057165664814e-02 0.000000000000e+00 0.000000000000e+00
5.060000000000e+02 2.107397586168e-02 0.000000000000e+00 0.000000000000e+00
5.062500000000e+02 2.160759791307e-02 0.000000000000e+00 0.000000000000e+00
5.065000000000e+02 2.240291686821e-02 0.000000000000e+00 0.000000000000e+00
5.067500000000e+02 2.365623966639e-02 0.000000000000e+00 0.000000000000e+00
5.070000000000e+02 2.549733841232e-02 0.000000000000e+00 0.000000000000e+00
5.072500000000e+02 2.796519089305e-02 0.000000000000e+00 0.000000000000e+00
5.075000000000e+02 3.099567292472e-02 0.000000000000e+00 0.000000000000e+00
5.077500000000e+02 3.442337051211e-02 0.000000000000e+00 0.000000000000e+00
5.080000000000e+02 3.799772041458e-02 0.000000000000e+00 0.000000000000e+00
5.082500000000e+02 4.141163895620e-02 0.000000000000e+00 0.000000000000e+00
5.085000000000e+02 4.433895671154e-02 0.000000000000e+00 0.000000000000e+00
5.087500000000e+02 4.647561541786e-02 0.000000000000e+00 0.000000000000e+00
5.090000000000e+02 4.757891479875e-02 0.000000000000e+00 0.000000000000e+00
5.092500000000e+02 4.749923689279e-02 0.000000000000e+00 0.000000000000e+00
5.095000000000e+02 4.619962444636e-02 0.000000000000e+00 0.000000000000e+00
5.097500000000e+02 4.376022981293e-02 0.000000000000e+00 0.000000000000e+00
5.100000000000e+02 4.036675923184e-02 0.000000000000e+00 0.000000000000e+00
5.102500000000e+02 3.628431796177e-02 0.000000000000e+00 0.000000000000e+00
5.105000000000e+02 3.182018609120e-02 0.000000000000e+00 0.000000000000e+00
5.107500000000e+02 2.728071016403e-02 0.000000000000e+00 0.000000000000e+00
5.110000000000e+02 2.292843138612e-02 0.000000000000e+00 0.000000000000e+00
5.112500000000e+02 1.894563684957e-02 0.000000000000e+00 0.000000000000e+00
5.115000000000e+02 1.540969023365e-02 0.000000000000e+00 0.000000000000e+00
5.117500000000e+02 1.228387789136e-02 0.000000000000e+00 0.000000000000e+00
5.120000000000e+02 9.425317886767e-03 0.000000000000e+00 0.000000000000e+00
5.122500000000e+02 6.609033111302e-03 0.000000000000e+00 0.000000000000e+00
5.125000000000e+02 3.564937510856e-03 0.000000000000e+00 0.000000000000e+00
5.127500000000e+02 2.257058422620e-05 0.000000000000e+00 0.000000000000e+00
5.130000000000e+02 -4.242775811536e-03 0.000000000000e+00 0.000000000000e+00
5.132500000000e+02 -9.369180315061e-03 0.000000000000e+00 0.000000000000e+00
5.135000000000e+02 -1.537843541867e-02 0.000000000000e+00 0.000000000000e+00
5.137500000000e+02 -2.216204157475e-02 0.000000000000e+00 0.000000000000e+00
5.140000000000e+02 -2.948508816726e-02 0.000000000000e+00 0.000000000000e+00
5.142500000000e+02 -3.700772355489e-02 0.000000000000e+00 0.000000000000e+00
5.145000000000e+02 -4.432140887586e-02 0.000000000000e+00 0.000000000000e+00
5.147500000000e+02 -5.099503418376e-02 0.000000000000e+00 0.000000000000e+00
5.150000000000e+02 -5.662456067271e-02 0.000000000000e+00 0.000000000000e+00
5.152500000000e+02 -6.087934789114e-02 0.000000000000e+00 0.000000000000e+00
5.155000000000e+02 -6.353880585314e-02 0.000000000000e+00 0.000000000000e+00
5.157500000000e+02 -6.451441010694e-02 0.000000000000e+00 0.000000000000e+00
5.160000000000e+02 -6.385422930028e-02 0.000000000000e+00 0.000000000000e+00
5.162500000000e+02 -6.172963044540e-02 0.000000000000e+00 0.000000000000e+00
5.165000000000e+02 -5.840637803119e-02 0.000000000000e+00 0.000000000000e+00
5.167500000000e+02 -5.420455538583e-02 0.000000000000e+00 0.000000000000e+00
5.170000000000e+02 -4.945328679287e-02 0.000000000000e+00 0.000000000000e+00
5.172500000000e+02 -4.444690199684e-02 0.000000000000e+00 0.000000000000e+00
5.175000000000e+02 -3.940886817371e-02 0.000000000000e+00 0.000000000000e+00
5.177500000000e+02 -3.446857118697e-02 0.000000000000e+00 0.000000000000e+00
5.180000000000e+02 -2.965404850125e-02 0.000000000000e+00 0.000000000000e+00
5.182500000000e+02 -2.490135957881e-02 0.000000000000e+00 0.000000000000e+00
5.185000000000e+02 -2.007878843940e-02 0.000000000000e+00 0.000000000000e+00
5.187500000000e+02 -1.502187856727e-02 0.000000000000e+00 0.000000000000e+00
5.190000000000e+02 -9.573726668406e-03 0.000000000000e+00 0.000000000000e+00
5.192500000000e+02 -3.624237501666e-03 0.000000000000e+00 0.000000000000e+00
5.195000000000e+02 2.857733705549e-03 0.000000000000e+00 0.000000000000e+00
5.197500000000e+02 9.804296192124e-03 0.000000000000e+00 0.000000000000e+00
5.200000000000e+02 1.704358799413e-02 0.000000000000e+00 0.000000000000e+00
5.202500000000e+02 2.431079163289e-02 0.000000000000e+00 0.000000000000e+00
5.205000000000e+02 3.127352560107e-02 0.000000000000e+00 0.000000000000e+00
5.207500000000e+02 3.756792967600e-02 0.000000000000e+00 0.000000000000e+00
5.210000000000e+02 4.284023935811e-02 0.000000000000e+00 0.000000000000e+00
5.212500000000e+02 4.678792503780e-02 0.000000000000e+00 0.000000000000e+00
5.215000000000e+02 4.919464850224e-02 0.000000000000e+00 0.000000000000e+00
5.217500000000e+02 4.995431830068e-02 0.000000000000e+00 0.000000000000e+00
5.220000000000e+02 4.908123178910e-02 0.000000000000e+00 0.000000000000e+00
5.222500000000e+02 4.670539997369e-02 0.000000000000e+00 0.000000000000e+00
5.225000000000e+02 4.305432947406e-02 0.000000000000e+00 0.000000000000e+00
5.227500000000e+02 3.842444781393e-02 0.000000000000e+00 0.000000000000e+00
5.230000000000e+02 3.314671611000e-02 0.000000000000e+00 0.000000000000e+00
5.232500000000e+02 2.755158227685e-02 0.000000000000e+00 0.000000000000e+00
5.235000000000e+02 2.193821546825e-02 0.000000000000e+00 0.000000000000e+00
5.237500000000e+02 1.655198772642e-02 0.000000000000e+00 0.000000000000e+00
5.240000000000e+02 1.157261103006e-02 0.000000000000e+00 0.000000000000e+00
5.242500000000e+02 7.113466092690e-03 0.000000000000e+00 0.000000000000e+00
5.245000000000e+02 3.230787356495e-03 0.000000000000e+00 0.000000000000e+00
5.247500000000e+02 -6.019577702720e-05 0.000000000000e+00 0.000000000000e+00
5.250000000000e+02 -2.766067135178e-03 0.000000000000e+00 0.000000000000e+00
5.252500000000e+02 -4.897179554847e-03 0.000000000000e+00 0.000000000000e+00
5.255000000000e+02 -6.454502350171e-03 0.000000000000e+00 0.000000000000e+00
5.257500000000e+02 -7.423995873118e-03 0.000000000000e+00 0.000000000000e+00
5.260000000000e+02 -7.779586431952e-03 0.000000000000e+00 0.000000000000e+00
5.262500000000e+02 -7.494075399850e-03 0.000000000000e+00 0.000000000000e+00
5.265000000000e+02 -6.555704331140e-03 0.000000000000e+00 0.000000000000e+00
5.267500000000e+02 -4.986895438229e-03 0.000000000000e+00 0.000000000000e+00
5.270000000000e+02 -2.861106043379e-03 0.000000000000e+00 0.000000000000e+00
5.272500000000e+02 -3.138830187895e-04 0.000000000000e+00 0.000000000000e+00
5.275000000000e+02 2.454938855462e-03 0.000000000000e+00 0.000000000000e+00
5.277500000000e+02 5.189521537824e-03 0.000000000000e+00 0.000000000000e+00
5.280000000000e+02 7.596656130781e-03 0.000000000000e+00 0.000000000000e+00
5.282500000000e+02 9.372810292150e-03 0.000000000000e+00 0.000000000000e+00
5.285000000000e+02 1.023613244062e-02 0.000000000000e+00 0.000000000000e+00
5.287500000000e+02 9.958966385217e-03 0.000000000000e+00 0.000000000000e+00
5.290000000000e+02 8.396156933631e-03 0.000000000000e+00 0.000000000000e+00
5.292500000000e+02 5.504928206287e-03 0.000000000000e+00 0.000000000000e+00
5.295000000000e+02 1.353320727518e-03 0.000000000000e+00 0.000000000000e+00
5.297500000000e+02 -3.884110290514e-03 0.000000000000e+00 0.000000000000e+00
5.300000000000e+02 -9.942685487019e-03 0.000000000000e+00 0.000000000000e+00
5.302500000000e+02 -1.649357623930e-02 0.000000000000e+00 0.000000000000e+00
5.305000000000e+02 -2.317541164611e-02 0.000000000000e+00 0.000000000000e+00
5.307500000000e+02 -2.962677390526e-02 0.000000000000e+00 0.000000000000e+00
5.310000000000e+02 -3.551484524205e-02 0.000000000000e+00 0.000000000000e+00
5.312500000000e+02 -4.055628277121e-02 0.000000000000e+00 0.000000000000e+00
5.315000000000e+02 -4.452788713112e-02 0.000000000000e+00 0.000000000000e+00
5.317500000000e+02 -4.726654707080e-02 0.000000000000e+00 0.000000000000e+00
5.320000000000e+02 -4.865995642177e-02 0.000000000000e+00 0.000000000000e+00
5.322500000000e+02 -4.863135748738e-02 0.000000000000e+00 0.000000000000e+00
5.325000000000e+02 -4.712274549797e-02 0.000000000000e+00 0.000000000000e+00
5.327500000000e+02 -4.408134204883e-02 0.000000000000e+00 0.000000000000e+00
5.330000000000e+02 -3.945361319358e-02 0.000000000000e+00 0.000000000000e+00
5.332500000000e+02 -3.318972544490e-02 0.000000000000e+00 0.000000000000e+00
5.335000000000e+02 -2.525930537815e-02 0.000000000000e+00 0.000000000000e+00
5.337500000000e+02 -1.567702158701e-02 0.000000000000e+00 0.000000000000e+00
5.340000000000e+02 -4.534237685759e-03 0.000000000000e+00 0.000000000000e+00
5.342500000000e+02 7.968804979149e-03 0.000000000000e+00 0.000000000000e+00
5.345000000000e+02 2.149678338585e-02 0.000000000000e+00 0.000000000000e+00
5.347500000000e+02 3.556549737745e-02 0.000000000000e+00 0.000000000000e+00
5.350000000000e+02 4.954572662556e-02 0.000000000000e+00 0.000000000000e+00
5.352500000000e+02 6.268780900554e-02 0.000000000000e+00 0.000000000000e+00
5.355000000000e+02 7.416713050124e-02 0.000000000000e+00 0.000000000000e+00
5.357500000000e+02 8.314754749497e-02 0.000000000000e+00 0.000000000000e+00
5.360000000000e+02 8.885678319637e-02 0.000000000000e+00 0.000000000000e+00
5.362500000000e+02 9.066552445063e-02 0.000000000000e+00 0.000000000000e+00
5.365000000000e+02 8.816068411867e-02 0.000000000000e+00 0.000000000000e+00
5.367500000000e+02 8.120333132741e-02 0.000000000000e+00 0.000000000000e+00
5.370000000000e+02 6.996318050875e-02 0.000000000000e+00 0.000000000000e+00
5.372500000000e+02 5.492411915665e-02 0.000000000000e+00 0.000000000000e+00
5.375000000000e+02 3.685870585693e-02 0.000000000000e+00 0.000000000000e+00
5.377500000000e+02 1.677340771601e-02 0.000000000000e+00 0.000000000000e+00
5.380000000000e+02 -4.169974984787e-03 0.000000000000e+00 0.000000000000e+00
5.382500000000e+02 -2.474825928340e-02 0.000000000000e+00 0.000000000000e+00
5.385000000000e+02 -4.377589977608e-02 0.000000000000e+00 0.000000000000e+00
5.387500000000e+02 -6.019829548049e-02 0.000000000000e+00 0.000000000000e+00
5.390000000000e+02 -7.316957245148e-02 0.000000000000e+00 0.000000000000e+00
5.392500000000e+02 -8.210729466870e-02 0.000000000000e+00 0.000000000000e+00
5.395000000000e+02 -8.671975674875e-02 0.000000000000e+00 0.000000000000e+00
5.397500000000e+02 -8.700515791863e-02 0.000000000000e+00 0.000000000000e+00
5.400000000000e+02 -8.322549348503e-02 0.000000000000e+00 0.000000000000e+00
5.402500000000e+02 -7.586090122761e-02 0.000000000000e+00 0.000000000000e+00
5.405000000000e+02 -6.555205126925e-02 0.000000000000e+00 0.000000000000e+00
5.407500000000e+02 -5.303873339189e-02 0.000000000000e+00 0.000000000000e+00
5.410000000000e+02 -3.910205631293e-02 0.000000000000e+00 0.000000000000e+00
5.412500000000e+02 -2.451582828233e-02 0.000000000000e+00 0.000000000000e+00
5.415000000000e+02 -1.001012021734e-02 0.000000000000e+00 0.000000000000e+00
5.417500000000e+02 3.752778503451e-03 0.000000000000e+00 0.000000000000e+00
5.420000000000e+02 1.619228518315e-02 0.000000000000e+00 0.000000000000e+00
5.422500000000e+02 2.681731269944e-02 0.000000000000e+00 0.000000000000e+00
5.425000000000e+02 3.523251991986e-02 0.000000000000e+00 0.000000000000e+00
5.427500000000e+02 4.114702988658e-02 0.000000000000e+00 0.000000000000e+00
5.430000000000e+02 4.438794444374e-02 0.000000000000e+00 0.000000000000e+00
5.432500000000e+02 4.491855815217e-02 0.000000000000e+00 0.000000000000e+00
5.435000000000e+02 4.285850092333e-02 0.000000000000e+00 0.000000000000e+00
5.437500000000e+02 3.850069568488e-02 0.000000000000e+00 0.000000000000e+00
5.440000000000e+02 3.231855639779e-02 0.000000000000e+00 0.000000000000e+00
5.442500000000e+02 2.495669495834e-02 0.000000000000e+00 0.000000000000e+00
5.445000000000e+02 1.719975902772e-02 0.000000000000e+00 0.000000000000e+00
5.447500000000e+02 9.916823726412e-03 0.000000000000e+00 0.000000000000e+00
5.450000000000e+02 3.982667520383e-03 0.000000000000e+00 0.000000000000e+00
5.452500000000e+02 1.816966159663e-04 0.000000000000e+00 0.000000000000e+00
5.455000000000e+02 -8.954932505867e-04 0.000000000000e+00 0.000000000000e+00
5.457500000000e+02 1.050309504166e-03 0.000000000000e+00 0.000000000000e+00
5.460000000000e+02 5.950014422580e-03 0.000000000000e+00 0.000000000000e+00
5.462500000000e+02 1.332417334915e-02 0.000000000000e+00 0.000000000000e+00
5.465000000000e+02 2.228709440677e-02 0.000000000000e+00 0.000000000000e+00
5.467500000000e+02 3.160341607580e-02 0.000000000000e+00 0.000000000000e+00
5.470000000000e+02 3.979685098244e-02 0.000000000000e+00 0.000000000000e+00
5.472500000000e+02 4.530351357018e-02 0.000000000000e+00 0.000000000000e+00
5.475000000000e+02 4.665526683988e-02 0.000000000000e+00 0.000000000000e+00
5.477500000000e+02 4.267292380362e-02 0.000000000000e+00 0.000000000000e+00
5.480000000000e+02 3.264585079374e-02 0.000000000000e+00 0.000000000000e+00
5.482500000000e+02 1.647419072134e-02 0.000000000000e+00 0.000000000000e+00
5.485000000000e+02 -5.247195304608e-03 0.000000000000e+00 0.000000000000e+00
5.487500000000e+02 -3.121808748524e-02 0.000000000000e+00 0.000000000000e+00
5.490000000000e+02 -5.950235937313e-02 0.000000000000e+00 0.000000000000e+00
5.492500000000e+02 -8.767476491740e-02 0.000000000000e+00 0.000000000000e+00
5.495000000000e+02 -1.130326887072e-01 0.000000000000e+00 0.000000000000e+00
5.497500000000e+02 -1.328521145426e-01 0.000000000000e+00 0.000000000000e+00
5.500000000000e+02 -1.446611001692e-01 0.000000000000e+00 0.000000000000e+00
5.502500000000e+02 -1.465013303189e-01 0.000000000000e+00 0.000000000000e+00
5.505000000000e+02 -1.371492510350e-01 0.000000000000e+00 0.000000000000e+00
5.507500000000e+02 -1.162727442827e-01 0.000000000000e+00 0.000000000000e+00
5.510000000000e+02 -8.450665891612e-02 0.000000000000e+00 0.000000000000e+00
5.512500000000e+02 -4.343973737890e-02 0.000000000000e+00 0.000000000000e+00
5.515000000000e+02 4.484720577138e-03 0.000000000000e+00 0.000000000000e+00
5.517500000000e+02 5.614307645514e-02 0.000000000000e+00 0.000000000000e+00
5.520000000000e+02 1.079619812591e-01 0.000000000000e+00 0.000000000000e+00
5.522500000000e+02 1.561826401637e-01 0.000000000000e+00 0.000000000000e+00
5.525000000000e+02 1.971348033790e-01 0.000000000000e+00 0.000000000000e+00
5.527500000000e+02 2.274984492826e-01 0.000000000000e+00 0.000000000000e+00
5.530000000000e+02 2.445353793764e-01 0.000000000000e+00 0.000000000000e+00
5.532500000000e+02 2.462785753306e-01 0.000000000000e+00 0.000000000000e+00
5.535000000000e+02 2.316730000800e-01 0.000000000000e+00 0.000000000000e+00
5.537500000000e+02 2.006664275447e-01 0.000000000000e+00 0.000000000000e+00
5.540000000000e+02 1.542519940670e-01 0.000000000000e+00 0.000000000000e+00
5.542500000000e+02 9.446505502129e-02 0.000000000000e+00 0.000000000000e+00
5.545000000000e+02 2.433571784585e-02 0.000000000000e+00 0.000000000000e+00
5.547500000000e+02 -5.220423767138e-02 0.000000000000e+00 0.000000000000e+00
5.550000000000e+02 -1.304643631326e-01 0.000000000000e+00 0.000000000000e+00
5.552500000000e+02 -2.051948459312e-01 0.000000000000e+00 0.000000000000e+00
5.555000000000e+02 -2.708483133642e-01 0.000000000000e+00 0.000000000000e+00
5.557500000000e+02 -3.219069459498e-01 0.000000000000e+00 0.000000000000e+00
5.560000000000e+02 -3.532707111802e-01 0.000000000000e+00 0.000000000000e+00
5.562500000000e+02 -3.606922732712e-01 0.000000000000e+00 0.000000000000e+00
5.565000000000e+02 -3.412317769416e-01 0.000000000000e+00 0.000000000000e+00
5.567500000000e+02 -2.936921170671e-01 0.000000000000e+00 0.000000000000e+00
5.570000000000e+02 -2.189848518633e-01 0.000000000000e+00 0.000000000000e+00
5.572500000000e+02 -1.203710930113e-01 0.000000000000e+00 0.000000000000e+00
5.575000000000e+02 -3.522723175515e-03 0.000000000000e+00 0.000000000000e+00
5.577500000000e+02 1.236413597972e-01 0.000000000000e+00 0.000000000000e+00
5.580000000000e+02 2.513711953135e-01 0.000000000000e+00 0.000000000000e+00
5.582500000000e+02 3.687552662154e-01 0.000000000000e+00 0.000000000000e+00
5.585000000000e+02 4.646135946811e-01 0.000000000000e+00 0.000000000000e+00
5.587500000000e+02 5.285512574957e-01 0.000000000000e+00 0.000000000000e+00
5.590000000000e+02 5.520784907230e-01 0.000000000000e+00 0.000000000000e+00
5.592500000000e+02 5.296801799242e-01 0.000000000000e+00 0.000000000000e+00
5.595000000000e+02 4.597058200519e-01 0.000000000000e+00 0.000000000000e+00
5.597500000000e+02 3.449542970467e-01 0.000000000000e+00 0.000000000000e+00
5.600000000000e+02 1.928477335531e-01 0.000000000000e+00 0.000000000000e+00
5.602500000000e+02 1.512468193788e-02 0.000000000000e+00 0.000000000000e+00
5.605000000000e+02 -1.729676256262e-01 0.000000000000e+00 0.000000000000e+00
5.607500000000e+02 -3.539443697619e-01 0.000000000000e+00 0.000000000000e+00
5.610000000000e+02 -5.097202456097e-01 0.000000000000e+00 0.000000000000e+00
5.612500000000e+02 -6.234612399043e-01 0.000000000000e+00 0.000000000000e+00
5.615000000000e+02 -6.814590640270e-01 0.000000000000e+00 0.000000000000e+00
5.617500000000e+02 -6.748154031812e-01 0.000000000000e+00 0.000000000000e+00
5.620000000000e+02 -6.007267220056e-01 0.000000000000e+00 0.000000000000e+00
5.622500000000e+02 -4.631900792030e-01 0.000000000000e+00 0.000000000000e+00
5.625000000000e+02 -2.730047074533e-01 0.000000000000e+00 0.000000000000e+00
5.627500000000e+02 -4.701813936568e-02 0.000000000000e+00 0.000000000000e+00
5.630000000000e+02 1.933484045535e-01 0.000000000000e+00 0.000000000000e+00
5.632500000000e+02 4.241727369907e-01 0.000000000000e+00 0.000000000000e+00
5.635000000000e+02 6.215009107448e-01 0.000000000000e+00 0.000000000000e+00
5.637500000000e+02 7.639517058861e-01 0.000000000000e+00 0.000000000000e+00
5.640000000000e+02 8.351637107211e-01 0.000000000000e+00 0.000000000000e+00
5.642500000000e+02 8.257945699043e-01 0.000000000000e+00 0.000000000000e+00
5.645000000000e+02 7.348196464620e-01 0.000000000000e+00 0.000000000000e+00
5.647500000000e+02 5.699476960386e-01 0.000000000000e+00 0.000000000000e+00
5.650000000000e+02 3.470671527274e-01 0.000000000000e+00 0.000000000000e+00
5.652500000000e+02 8.874764125521e-02 0.000000000000e+00 0.000000000000e+00
5.655000000000e+02 -1.780656873185e-01 0.000000000000e+00 0.000000000000e+00
5.657500000000e+02 -4.249263428472e-01 0.000000000000e+00 0.000000000000e+00
5.660000000000e+02 -6.250144133284e-01 0.000000000000e+00 0.000000000000e+00
5.662500000000e+02 -7.561625811390e-01 0.000000000000e+00 0.000000000000e+00
5.665000000000e+02 -8.034254145453e-01 0.000000000000e+00 0.000000000000e+00
5.667500000000e+02 -7.608809031161e-01 0.000000000000e+00 0.000000000000e+00
5.670000000000e+02 -6.324359703009e-01 0.000000000000e+00 0.000000000000e+00
5.672500000000e+02 -4.315204016060e-01 0.000000000000e+00 0.000000000000e+00
5.675000000000e+02 -1.796832164946e-01 0.000000000000e+00 0.000000000000e+00
5.677500000000e+02 9.576354838708e-02 0.000000000000e+00 0.000000000000e+00
5.680000000000e+02 3.647924914185e-01 0.000000000000e+00 0.000000000000e+00
5.682500000000e+02 5.980519872282e-01 0.000000000000e+00 0.000000000000e+00
5.685000000000e+02 7.702067482757e-01 0.000000000000e+00 0.000000000000e+00
5.687500000000e+02 8.628347001187e-01 0.000000000000e+00 0.000000000000e+00
5.690000000000e+02 8.665357477585e-01 0.000000000000e+00 0.000000000000e+00
5.692500000000e+02 7.819990949630e-01 0.000000000000e+00 0.000000000000e+00
5.695000000000e+02 6.198985614419e-01 0.000000000000e+00 0.000000000000e+00
5.697500000000e+02 3.996250220877e-01 0.000000000000e+00 0.000000000000e+00
5.700000000000e+02 1.470045910317e-01 0.000000000000e+00 0.000000000000e+00
5.702500000000e+02 -1.087267212999e-01 0.000000000000e+00 0.000000000000e+00
5.705000000000e+02 -3.383316047065e-01 0.000000000000e+00 0.000000000000e+00
5.707500000000e+02 -5.159572250571e-01 0.000000000000e+00 0.000000000000e+00
5.710000000000e+02 -6.220958088994e-01 0.000000000000e+00 0.000000000000e+00
5.712500000000e+02 -6.457704565289e-01 0.000000000000e+00 0.000000000000e+00
5.715000000000e+02 -5.856919190305e-01 0.000000000000e+00 0.000000000000e+00
5.717500000000e+02 -4.502580349445e-01 0.000000000000e+00 0.000000000000e+00
5.720000000000e+02 -2.564084311362e-01 0.000000000000e+00 0.000000000000e+00
5.722500000000e+02 -2.748543482271e-02 0.000000000000e+00 0.000000000000e+00
5.725000000000e+02 2.096291910546e-01 0.000000000000e+00 0.000000000000e+00
5.727500000000e+02 4.277476290187e-01 0.000000000000e+00 0.000000000000e+00
5.730000000000e+02 6.025853572985e-01 0.000000000000e+00 0.000000000000e+00
5.732500000000e+02 7.155610883796e-01 0.000000000000e+00 0.000000000000e+00
5.735000000000e+02 7.558578605770e-01 0.000000000000e+00 0.000000000000e+00
5.737500000000e+02 7.215114016438e-01 0.000000000000e+00 0.000000000000e+00
5.740000000000e+02 6.194146090401e-01 0.000000000000e+00 0.000000000000e+00
5.742500000000e+02 4.642612211360e-01 0.000000000000e+00 0.000000000000e+00
5.745000000000e+02 2.765806205038e-01 0.000000000000e+00 0.000000000000e+00
5.747500000000e+02 8.012330317847e-02 0.000000000000e+00 0.000000000000e+00
5.750000000000e+02 -1.010700904083e-01 0.000000000000e+00 0.000000000000e+00
5.752500000000e+02 -2.455525704132e-01 0.000000000000e+00 0.000000000000e+00
5.755000000000e+02 -3.369586279006e-01 0.000000000000e+00 0.000000000000e+00
5.757500000000e+02 -3.658047890445e-01 0.000000000000e+00 0.000000000000e+00
5.760000000000e+02 -3.304035515963e-01 0.000000000000e+00 0.000000000000e+00
5.762500000000e+02 -2.368055240648e-01 0.000000000000e+00 0.000000000000e+00
5.765000000000e+02 -9.780616639085e-02 0.000000000000e+00 0.000000000000e+00
5.767500000000e+02 6.883279769376e-02 0.000000000000e+00 0.000000000000e+00
5.770000000000e+02 2.427053813797e-01 0.000000000000e+00 0.000000000000e+00
5.772500000000e+02 4.033256102429e-01 0.000000000000e+00 0.000000000000e+00
5.775000000000e+02 5.326127301793e-01 0.000000000000e+00 0.000000000000e+00
5.777500000000e+02 6.169961413354e-01 0.000000000000e+00 0.000000000000e+00
5.780000000000e+02 6.488955587363e-01 0.000000000000e+00 0.000000000000e+00
5.782500000000e+02 6.274169557356e-01 0.000000000000e+00 0.000000000000e+00
5.785000000000e+02 5.582067511273e-01 0.000000000000e+00 0.000000000000e+00
5.787500000000e+02 4.525122348379e-01 0.000000000000e+00 0.000000000000e+00
5.790000000000e+02 3.255921690621e-01 0.000000000000e+00 0.000000000000e+00
5.792500000000e+02 1.946962874297e-01 0.000000000000e+00 0.000000000000e+00
5.795000000000e+02 7.687752739591e-02 0.000000000000e+00 0.000000000000e+00
5.797500000000e+02 -1.308824491953e-02 0.000000000000e+00 0.000000000000e+00
5.800000000000e+02 -6.442362206598e-02 0.000000000000e+00 0.000000000000e+00
5.802500000000e+02 -7.151425001383e-02 0.000000000000e+00 0.000000000000e+00
5.805000000000e+02 -3.439460487374e-02 0.000000000000e+00 0.000000000000e+00
5.807500000000e+02 4.147901823205e-02 0.000000000000e+00 0.000000000000e+00
5.810000000000e+02 1.461133625113e-01 0.000000000000e+00 0.000000000000e+00
5.812500000000e+02 2.663871861636e-01 0.000000000000e+00 0.000000000000e+00
5.815000000000e+02 3.877912726066e-01 0.000000000000e+00 0.000000000000e+00
5.817500000000e+02 4.962729970038e-01 0.000000000000e+00 0.000000000000e+00
5.820000000000e+02 5.799546392578e-01 0.000000000000e+00 0.000000000000e+00
5.822500000000e+02 6.305187666359e-01 0.000000000000e+00 0.000000000000e+00
5.825000000000e+02 6.441025561257e-01 0.000000000000e+00 0.000000000000e+00
5.827500000000e+02 6.216090168698e-01 0.000000000000e+00 0.000000000000e+00
5.830000000000e+02 5.684179711791e-01 0.000000000000e+00 0.000000000000e+00
5.832500000000e+02 4.935538966183e-01 0.000000000000e+00 0.000000000000e+00
5.835000000000e+02 4.084323083406e-01 0.000000000000e+00 0.000000000000e+00
5.837500000000e+02 3.253537757592e-01 0.000000000000e+00 0.000000000000e+00
5.840000000000e+02 2.559397858115e-01 0.000000000000e+00 0.000000000000e+00
5.842500000000e+02 2.097052335955e-01 0.000000000000e+00 0.000000000000e+00
5.845000000000e+02 1.929391263615e-01 0.000000000000e+00 0.000000000000e+00
5.847500000000e+02 2.080217443139e-01 0.000000000000e+00 0.000000000000e+00
5.850000000000e+02 2.532489204206e-01 0.000000000000e+00 0.000000000000e+00
5.852500000000e+02 3.231696988428e-01 0.000000000000e+00 0.000000000000e+00
5.855000000000e+02 4.093804012717e-01 0.000000000000e+00 0.000000000000e+00
5.857500000000e+02 5.016636764231e-01 0.000000000000e+00 0.000000000000e+00
5.860000000000e+02 5.893217580823e-01 0.000000000000e+00 0.000000000000e+00
5.862500000000e+02 6.625332543469e-01 0.000000000000e+00 0.000000000000e+00
5.865000000000e+02 7.135642370371e-01 0.000000000000e+00 0.000000000000e+00
5.867500000000e+02 7.376864971585e-01 0.000000000000e+00 0.000000000000e+00
5.870000000000e+02 7.336954273822e-01 0.000000000000e+00 0.000000000000e+00
5.872500000000e+02 7.039719070698e-01 0.000000000000e+00 0.000000000000e+00
5.875000000000e+02 6.540902480735e-01 0.000000000000e+00 0.000000000000e+00
5.877500000000e+02 5.920305869164e-01 0.000000000000e+00 0.000000000000e+00
5.880000000000e+02 5.271022393368e-01 0.000000000000e+00 0.000000000000e+00
5.882500000000e+02 4.687187156403e-01 0.000000000000e+00 0.000000000000e+00
5.885000000000e+02 4.251813417365e-01 0.000000000000e+00 0.000000000000e+00
5.887500000000e+02 4.026249746886e-01 0.000000000000e+00 0.000000000000e+00
5.890000000000e+02 4.042567920357e-01 0.000000000000e+00 0.000000000000e+00
5.892500000000e+02 4.299805420399e-01 0.000000000000e+00 0.000000000000e+00
5.895000000000e+02 4.764488903809e-01 0.000000000000e+00 0.000000000000e+00
5.897500000000e+02 5.375318588425e-01 0.000000000000e+00 0.000000000000e+00
5.900000000000e+02 6.051366747297e-01 0.000000000000e+00 0.000000000000e+00
5.902500000000e+02 6.702702267853e-01 0.000000000000e+00 0.000000000000e+00
5.905000000000e+02 7.242052698592e-01 0.000000000000e+00 0.000000000000e+00
5.907500000000e+02 7.595992890709e-01 0.000000000000e+00 0.000000000000e+00
5.910000000000e+02 7.714220382190e-01 0.000000000000e+00 0.000000000000e+00
5.912500000000e+02 7.575732792585e-01 0.000000000000e+00 0.000000000000e+00
5.915000000000e+02 7.191129027305e-01 0.000000000000e+00 0.000000000000e+00
5.917500000000e+02 6.600761939932e-01 0.000000000000e+00 0.000000000000e+00
5.920000000000e+02 5.869010244179e-01 0.000000000000e+00 0.000000000000e+00
5.922500000000e+02 5.075442164810e-01 0.000000000000e+00 0.000000000000e+00
5.925000000000e+02 4.304047052218e-01 0.000000000000e+00 0.000000000000e+00
5.927500000000e+02 3.631961178908e-01 0.000000000000e+00 0.000000000000e+00
5.930000000000e+02 3.119177127046e-01 0.000000000000e+00 0.000000000000e+00
5.932500000000e+02 2.800593732350e-01 0.000000000000e+00 0.000000000000e+00
5.935000000000e+02 2.681452265386e-01 0.000000000000e+00 0.000000000000e+00
5.937500000000e+02 2.736754872606e-01 0.000000000000e+00 0.000000000000e+00
5.940000000000e+02 2.914732288741e-01 0.000000000000e+00 0.000000000000e+00
5.942500000000e+02 3.143889399824e-01 0.000000000000e+00 0.000000000000e+00
5.945000000000e+02 3.342681012852e-01 0.000000000000e+00 0.000000000000e+00
5.947500000000e+02 3.430519947902e-01 0.000000000000e+00 0.000000000000e+00
5.950000000000e+02 3.338642605546e-01 0.000000000000e+00 0.000000000000e+00
5.952500000000e+02 3.019377781371e-01 0.000000000000e+00 0.000000000000e+00
5.955000000000e+02 2.452580538532e-01 0.000000000000e+00 0.000000000000e+00
5.957500000000e+02 1.648375852844e-01 0.000000000000e+00 0.000000000000e+00
5.960000000000e+02 6.458552286901e-02 0.000000000000e+00 0.000000000000e+00
5.962500000000e+02 -4.920836619846e-02 0.000000000000e+00 0.000000000000e+00
5.965000000000e+02 -1.687043127432e-01 0.000000000000e+00 0.000000000000e+00
5.967500000000e+02 -2.855441666236e-01 0.000000000000e+00 0.000000000000e+00
5.970000000000e+02 -3.919434549775e-01 0.000000000000e+00 0.000000000000e+00
5.972500000000e+02 -4.816954708418e-01 0.000000000000e+00 0.000000000000e+00
5.975000000000e+02 -5.509513939608e-01 0.000000000000e+00 0.000000000000e+00
5.977500000000e+02 -5.986714128546e-01 0.000000000000e+00 0.000000000000e+00
5.980000000000e+02 -6.266871008371e-01 0.000000000000e+00 0.000000000000e+00
5.982500000000e+02 -6.393686791866e-01 0.000000000000e+00 0.000000000000e+00
5.985000000000e+02 -6.429449357503e-01 0.000000000000e+00 0.000000000000e+00
5.987500000000e+02 -6.445710060983e-01 0.000000000000e+00 0.000000000000e+00
5.990000000000e+02 -6.512734408748e-01 0.000000000000e+00 0.000000000000e+00
5.992500000000e+02 -6.689182833919e-01 0.000000000000e+00 0.000000000000e+00
5.995000000000e+02 -7.013440581880e-01 0.000000000000e+00 0.000000000000e+00
5.997500000000e+02 -7.497782104918e-01 0.000000000000e+00 0.000000000000e+00
6.000000000000e+02 -8.126159356242e-01 0.000000000000e+00 0.000000000000e+00
6.002500000000e+02 -8.855900420679e-01 0.000000000000e+00 0.000000000000e+00
6.005000000000e+02 -9.623065185998e-01 0.000000000000e+00 0.000000000000e+00
6.007500000000e+02 -1.035070327814e+00 0.000000000000e+00 0.000000000000e+00
6.010000000000e+02 -1.095886564934e+00 0.000000000000e+00 0.000000000000e+00
6.012500000000e+02 -1.137498907893e+00 0.000000000000e+00 0.000000000000e+00
6.015000000000e+02 -1.154323363044e+00 0.000000000000e+00 0.000000000000e+00
6.017500000000e+02 -1.143151088891e+00 0.000000000000e+00 0.000000000000e+00
6.020000000000e+02 -1.103527209972e+00 0.000000000000e+00 0.000000000000e+00
6.022500000000e+02 -1.037758255450e+00 0.000000000000e+00 0.000000000000e+00
6.025000000000e+02 -9.505526857283e-01 0.000000000000e+00 0.000000000000e+00
6.027500000000e+02 -8.483496154940e-01 0.000000000000e+00 0.000000000000e+00
6.030000000000e+02 -7.384332417315e-01 0.000000000000e+00 0.000000000000e+00
6.032500000000e+02 -6.279588002363e-01 0.000000000000e+00 0.000000000000e+00
6.035000000000e+02 -5.230262982979e-01 0.000000000000e+00 0.000000000000e+00
6.037500000000e+02 -4.279295515995e-01 0.000000000000e+00 0.000000000000e+00
6.040000000000e+02 -3.446816426089e-01 0.000000000000e+00 0.000000000000e+00
6.042500000000e+02 -2.728777414179e-01 0.000000000000e+00 0.000000000000e+00
6.045000000000e+02 -2.099081055470e-01 0.000000000000e+00 0.000000000000e+00
6.047500000000e+02 -1.514848677554e-01 0.000000000000e+00 0.000000000000e+00
6.050000000000e+02 -9.240285906860e-02 0.000000000000e+00 0.000000000000e+00
6.052500000000e+02 -2.742320793128e-02 0.000000000000e+00 0.000000000000e+00
6.055000000000e+02 4.784694335726e-02 0.000000000000e+00 0.000000000000e+00
6.057500000000e+02 1.362026443000e-01 0.000000000000e+00 0.000000000000e+00
6.060000000000e+02 2.383213289841e-01 0.000000000000e+00 0.000000000000e+00
6.062500000000e+02 3.525448410938e-01 0.000000000000e+00 0.000000000000e+00
6.065000000000e+02 4.749897456450e-01 0.000000000000e+00 0.000000000000e+00
6.067500000000e+02 5.999661077366e-01 0.000000000000e+00 0.000000000000e+00
6.070000000000e+02 7.206423446999e-01 0.000000000000e+00 0.000000000000e+00
6.072500000000e+02 8.298608212565e-01 0.000000000000e+00 0.000000000000e+00
6.075000000000e+02 9.209900116066e-01 0.000000000000e+00 0.000000000000e+00
6.077500000000e+02 9.886966596156e-01 0.000000000000e+00 0.000000000000e+00
6.080000000000e+02 1.029535399864e+00 0.000000000000e+00 0.000000000000e+00
6.082500000000e+02 1.042281389925e+00 0.000000000000e+00 0.000000000000e+00
6.085000000000e+02 1.027969326266e+00 0.000000000000e+00 0.000000000000e+00
6.087500000000e+02 9.896441585813e-01 0.000000000000e+00 0.000000000000e+00
6.090000000000e+02 9.318688079267e-01 0.000000000000e+00 0.000000000000e+00
6.092500000000e+02 8.600665863858e-01 0.000000000000e+00 0.000000000000e+00
6.095000000000e+02 7.797963938401e-01 0.000000000000e+00 0.000000000000e+00
6.097500000000e+02 6.960645534170e-01 0.000000000000e+00 0.000000000000e+00
6.100000000000e+02 6.127679322554e-01 0.000000000000e+00 0.000000000000e+00
6.102500000000e+02 5.323405439975e-01 0.000000000000e+00 0.000000000000e+00
6.105000000000e+02 4.556437742816e-01 0.000000000000e+00 0.000000000000e+00
6.107500000000e+02 3.821036307877e-01 0.000000000000e+00 0.000000000000e+00
6.110000000000e+02 3.100624556384e-01 0.000000000000e+00 0.000000000000e+00
6.112500000000e+02 2.372825403339e-01 0.000000000000e+00 0.000000000000e+00
6.115000000000e+02 1.615192204924e-01 0.000000000000e+00 0.000000000000e+00
6.117500000000e+02 8.107386420685e-02 0.000000000000e+00 0.000000000000e+00
6.120000000000e+02 -4.756666809842e-03 0.000000000000e+00 0.000000000000e+00
6.122500000000e+02 -9.539935339463e-02 0.000000000000e+00 0.000000000000e+00
6.125000000000e+02 -1.889313477960e-01 0.000000000000e+00 0.000000000000e+00
6.127500000000e+02 -2.822197685720e-01 0.000000000000e+00 0.000000000000e+00
6.130000000000e+02 -3.712498883992e-01 0.000000000000e+00 0.000000000000e+00
6.132500000000e+02 -4.515899078285e-01 0.000000000000e+00 0.000000000000e+00
6.135000000000e+02 -5.189223543734e-01 0.000000000000e+00 0.000000000000e+00
6.137500000000e+02 -5.695649365936e-01 0.000000000000e+00 0.000000000000e+00
6.140000000000e+02 -6.009080684964e-01 0.000000000000e+00 0.000000000000e+00
6.142500000000e+02 -6.117111576070e-01 0.000000000000e+00 0.000000000000e+00
6.145000000000e+02 -6.022224865939e-01 0.000000000000e+00 0.000000000000e+00
6.147500000000e+02 -5.741143970650e-01 0.000000000000e+00 0.000000000000e+00
6.150000000000e+02 -5.302523054479e-01 0.000000000000e+00 0.000000000000e+00
6.152500000000e+02 -4.743388165331e-01 0.000000000000e+00 0.000000000000e+00
6.155000000000e+02 -4.104896020982e-01 0.000000000000e+00 0.000000000000e+00
6.157500000000e+02 -3.428037825971e-01 0.000000000000e+00 0.000000000000e+00
6.160000000000e+02 -2.749878063326e-01 0.000000000000e+00 0.000000000000e+00
6.162500000000e+02 -2.100793166303e-01 0.000000000000e+00 0.000000000000e+00
6.165000000000e+02 -1.502986066840e-01 0.000000000000e+00 0.000000000000e+00
6.167500000000e+02 -9.703326093735e-02 0.000000000000e+00 0.000000000000e+00
6.170000000000e+02 -5.094010644066e-02 0.000000000000e+00 0.000000000000e+00
6.172500000000e+02 -1.213105555519e-02 0.000000000000e+00 0.000000000000e+00
6.175000000000e+02 1.960154016652e-02 0.000000000000e+00 0.000000000000e+00
6.177500000000e+02 4.456729804668e-02 0.000000000000e+00 0.000000000000e+00
6.180000000000e+02 6.300994616130e-02 0.000000000000e+00 0.000000000000e+00
6.182500000000e+02 7.501889284896e-02 0.000000000000e+00 0.000000000000e+00
6.185000000000e+02 8.053298892492e-02 0.000000000000e+00 0.000000000000e+00
6.187500000000e+02 7.943069569493e-02 0.000000000000e+00 0.000000000000e+00
6.190000000000e+02 7.168391367213e-02 0.000000000000e+00 0.000000000000e+00
6.192500000000e+02 5.754023711463e-02 0.000000000000e+00 0.000000000000e+00
6.195000000000e+02 3.769244407823e-02 0.000000000000e+00 0.000000000000e+00
6.197500000000e+02 1.339554168675e-02 0.000000000000e+00 0.000000000000e+00
6.200000000000e+02 -1.349967760334e-02 0.000000000000e+00 0.000000000000e+00
6.202500000000e+02 -4.061338613158e-02 0.000000000000e+00 0.000000000000e+00
6.205000000000e+02 -6.520323880905e-02 0.000000000000e+00 0.000000000000e+00
6.207500000000e+02 -8.441260306910e-02 0.000000000000e+00 0.000000000000e+00
6.210000000000e+02 -9.556774595405e-02 0.000000000000e+00 0.000000000000e+00
6.212500000000e+02 -9.648183227879e-02 0.000000000000e+00 0.000000000000e+00
6.215000000000e+02 -8.572109879986e-02 0.000000000000e+00 0.000000000000e+00
6.217500000000e+02 -6.279341698101e-02 0.000000000000e+00 0.000000000000e+00
6.220000000000e+02 -2.823084898721e-02 0.000000000000e+00 0.000000000000e+00
6.222500000000e+02 1.644614634498e-02 0.000000000000e+00 0.000000000000e+00
6.225000000000e+02 6.887714961011e-02 0.000000000000e+00 0.000000000000e+00
6.227500000000e+02 1.261000948614e-01 0.000000000000e+00 0.000000000000e+00
6.230000000000e+02 1.848434646351e-01 0.000000000000e+00 0.000000000000e+00
6.232500000000e+02 2.418291504675e-01 0.000000000000e+00 0.000000000000e+00
6.235000000000e+02 2.940427448628e-01 0.000000000000e+00 0.000000000000e+00
6.237500000000e+02 3.389351911528e-01 0.000000000000e+00 0.000000000000e+00
6.240000000000e+02 3.745328268343e-01 0.000000000000e+00 0.000000000000e+00
6.242500000000e+02 3.994496724192e-01 0.000000000000e+00 0.000000000000e+00
6.245000000000e+02 4.128134570590e-01 0.000000000000e+00 0.000000000000e+00
6.247500000000e+02 4.141322844970e-01 0.000000000000e+00 0.000000000000e+00
6.250000000000e+02 4.031393236471e-01 0.000000000000e+00 0.000000000000e+00
6.252500000000e+02 3.796565568607e-01 0.000000000000e+00 0.000000000000e+00
6.255000000000e+02 3.435146709430e-01 0.000000000000e+00 0.000000000000e+00
6.257500000000e+02 2.945551502888e-01 0.000000000000e+00 0.000000000000e+00
6.260000000000e+02 2.327242688799e-01 0.000000000000e+00 0.000000000000e+00
6.262500000000e+02 1.582496757546e-01 0.000000000000e+00 0.000000000000e+00
6.265000000000e+02 7.187185333251e-02 0.000000000000e+00 0.000000000000e+00
6.267500000000e+02 -2.491186794894e-02 0.000000000000e+00 0.000000000000e+00
6.270000000000e+02 -1.296411280901e-01 0.000000000000e+00 0.000000000000e+00
6.272500000000e+02 -2.387744126199e-01 0.000000000000e+00 0.000000000000e+00
6.275000000000e+02 -3.477003842965e-01 0.000000000000e+00 0.000000000000e+00
6.277500000000e+02 -4.509035727570e-01 0.000000000000e+00 0.000000000000e+00
6.280000000000e+02 -5.422874149413e-01 0.000000000000e+00 0.000000000000e+00
6.282500000000e+02 -6.156335404721e-01 0.000000000000e+00 0.000000000000e+00
6.285000000000e+02 -6.651535937456e-01 0.000000000000e+00 0.000000000000e+00
6.287500000000e+02 -6.860723587425e-01 0.000000000000e+00 0.000000000000e+00
6.290000000000e+02 -6.751714108344e-01 0.000000000000e+00 0.000000000000e+00
6.292500000000e+02 -6.312227249314e-01 0.000000000000e+00 0.000000000000e+00
6.295000000000e+02 -5.552519399686e-01 0.000000000000e+00 0.000000000000e+00
6.297500000000e+02 -4.505901134090e-01 0.000000000000e+00 0.000000000000e+00
6.300000000000e+02 -3.226982321106e-01 0.000000000000e+00 0.000000000000e+00
6.302500000000e+02 -1.787769269218e-01 0.000000000000e+00 0.000000000000e+00
6.305000000000e+02 -2.720076360754e-02 0.000000000000e+00 0.000000000000e+00
6.307500000000e+02 1.231616965091e-01 0.000000000000e+00 0.000000000000e+00
6.310000000000e+02 2.636672604151e-01 0.000000000000e+00 0.000000000000e+00
6.312500000000e+02 3.865785645542e-01 0.000000000000e+00 0.000000000000e+00
6.315000000000e+02 4.856342488651e-01 0.000000000000e+00 0.000000000000e+00
6.317500000000e+02 5.564536781263e-01 0.000000000000e+00 0.000000000000e+00
6.320000000000e+02 5.967439821304e-01 0.000000000000e+00 0.000000000000e+00
6.322500000000e+02 6.063033220082e-01 0.000000000000e+00 0.000000000000e+00
6.325000000000e+02 5.868397013336e-01 0.000000000000e+00 0.000000000000e+00
6.327500000000e+02 5.416456207801e-01 0.000000000000e+00 0.000000000000e+00
6.330000000000e+02 4.751825165154e-01 0.000000000000e+00 0.000000000000e+00
6.332500000000e+02 3.926335675586e-01 0.000000000000e+00 0.000000000000e+00
6.335000000000e+02 2.994789440210e-01 0.000000000000e+00 0.000000000000e+00
6.337500000000e+02 2.011352303731e-01 0.000000000000e+00 0.000000000000e+00
6.340000000000e+02 1.026831790420e-01 0.000000000000e+00 0.000000000000e+00
6.342500000000e+02 8.688509822054e-03 0.000000000000e+00 0.000000000000e+00
6.345000000000e+02 -7.689723927467e-02 0.000000000000e+00 0.000000000000e+00
6.347500000000e+02 -1.507816036518e-01 0.000000000000e+00 0.000000000000e+00
6.350000000000e+02 -2.103532934077e-01 0.000000000000e+00 0.000000000000e+00
6.352500000000e+02 -2.537106581289e-01 0.000000000000e+00 0.000000000000e+00
6.355000000000e+02 -2.797160258098e-01 0.000000000000e+00 0.000000000000e+00
6.357500000000e+02 -2.880805257540e-01 0.000000000000e+00 0.000000000000e+00
6.360000000000e+02 -2.794669848876e-01 0.000000000000e+00 0.000000000000e+00
6.362500000000e+02 -2.555830040118e-01 0.000000000000e+00 0.000000000000e+00
6.365000000000e+02 -2.192258986388e-01 0.000000000000e+00 0.000000000000e+00
6.367500000000e+02 -1.742385667050e-01 0.000000000000e+00 0.000000000000e+00
6.370000000000e+02 -1.253419380060e-01 0.000000000000e+00 0.000000000000e+00
6.372500000000e+02 -7.782523093401e-02 0.000000000000e+00 0.000000000000e+00
6.375000000000e+02 -3.709784621837e-02 0.000000000000e+00 0.000000000000e+00
6.377500000000e+02 -8.132949459377e-03 0.000000000000e+00 0.000000000000e+00
6.380000000000e+02 5.141748822425e-03 0.000000000000e+00 0.000000000000e+00
6.382500000000e+02 4.304706580786e-04 0.000000000000e+00 0.000000000000e+00
6.385000000000e+02 -2.245290668612e-02 0.000000000000e+00 0.000000000000e+00
6.387500000000e+02 -6.129989094504e-02 0.000000000000e+00 0.000000000000e+00
6.390000000000e+02 -1.114836258823e-01 0.000000000000e+00 0.000000000000e+00
6.392500000000e+02 -1.662367229880e-01 0.000000000000e+00 0.000000000000e+00
6.395000000000e+02 -2.172335841162e-01 0.000000000000e+00 0.000000000000e+00
6.397500000000e+02 -2.554381517036e-01 0.000000000000e+00 0.000000000000e+00
6.400000000000e+02 -2.721374709693e-01 0.000000000000e+00 0.000000000000e+00
6.402500000000e+02 -2.600484531301e-01 0.000000000000e+00 0.000000000000e+00
6.405000000000e+02 -2.143651838810e-01 0.000000000000e+00 0.000000000000e+00
6.407500000000e+02 -1.336108095931e-01 0.000000000000e+00 0.000000000000e+00
6.410000000000e+02 -2.017296939840e-02 0.000000000000e+00 0.000000000000e+00
6.412500000000e+02 1.195661610298e-01 0.000000000000e+00 0.000000000000e+00
6.415000000000e+02 2.755485182055e-01 0.000000000000e+00 0.000000000000e+00
6.417500000000e+02 4.347973587040e-01 0.000000000000e+00 0.000000000000e+00
6.420000000000e+02 5.825486835902e-01 0.000000000000e+00 0.000000000000e+00
6.422500000000e+02 7.036448962340e-01 0.000000000000e+00 0.000000000000e+00
6.425000000000e+02 7.840442042607e-01 0.000000000000e+00 0.000000000000e+00
6.427500000000e+02 8.122827116864e-01 0.000000000000e+00 0.000000000000e+00
6.430000000000e+02 7.807298375226e-01 0.000000000000e+00 0.000000000000e+00
6.432500000000e+02 6.865010981839e-01 0.000000000000e+00 0.000000000000e+00
6.435000000000e+02 5.319320709233e-01 0.000000000000e+00 0.000000000000e+00
6.437500000000e+02 3.245678945733e-01 0.000000000000e+00 0.000000000000e+00
6.440000000000e+02 7.667691266331e-02 0.000000000000e+00 0.000000000000e+00
6.442500000000e+02 -1.956523727571e-01 0.000000000000e+00 0.000000000000e+00
6.445000000000e+02 -4.737315925085e-01 0.000000000000e+00 0.000000000000e+00
6.447500000000e+02 -7.376854125192e-01 0.000000000000e+00 0.000000000000e+00
6.450000000000e+02 -9.679245854716e-01 0.000000000000e+00 0.000000000000e+00
6.452500000000e+02 -1.146555684065e+00 0.000000000000e+00 0.000000000000e+00
6.455000000000e+02 -1.258626670890e+00 0.000000000000e+00 0.000000000000e+00
6.457500000000e+02 -1.293138491644e+00 0.000000000000e+00 0.000000000000e+00
6.460000000000e+02 -1.243786041580e+00 0.000000000000e+00 0.000000000000e+00
6.462500000000e+02 -1.109420976261e+00 0.000000000000e+00 0.000000000000e+00
6.465000000000e+02 -8.942490012449e-01 0.000000000000e+00 0.000000000000e+00
6.467500000000e+02 -6.077827644466e-01 0.000000000000e+00 0.000000000000e+00
6.470000000000e+02 -2.645683257962e-01 0.000000000000e+00 0.000000000000e+00
6.472500000000e+02 1.163087692358e-01 0.000000000000e+00 0.000000000000e+00
6.475000000000e+02 5.119473763328e-01 0.000000000000e+00 0.000000000000e+00
6.477500000000e+02 8.966068882412e-01 0.000000000000e+00 0.000000000000e+00
6.480000000000e+02 1.242961204643e+00 0.000000000000e+00 0.000000000000e+00
6.482500000000e+02 1.523644784842e+00 0.000000000000e+00 0.000000000000e+00
6.485000000000e+02 1.713076508759e+00 0.000000000000e+00 0.000000000000e+00
6.487500000000e+02 1.789502362917e+00 0.000000000000e+00 0.000000000000e+00
6.490000000000e+02 1.737141971801e+00 0.000000000000e+00 0.000000000000e+00
6.492500000000e+02 1.548265154667e+00 0.000000000000e+00 0.000000000000e+00
6.495000000000e+02 1.224973946813e+00 0.000000000000e+00 0.000000000000e+00
6.497500000000e+02 7.804346941834e-01 0.000000000000e+00 0.000000000000e+00
6.500000000000e+02 2.393045944737e-01 0.000000000000e+00 0.000000000000e+00
6.502500000000e+02 -3.628650906939e-01 0.000000000000e+00 0.000000000000e+00
6.505000000000e+02 -9.813884767354e-01 0.000000000000e+00 0.000000000000e+00
6.507500000000e+02 -1.565391080538e+00 0.000000000000e+00 0.000000000000e+00
6.510000000000e+02 -2.061824181273e+00 0.000000000000e+00 0.000000000000e+00
6.512500000000e+02 -2.420276298204e+00 0.000000000000e+00 0.000000000000e+00
6.515000000000e+02 -2.598166941392e+00 0.000000000000e+00 0.000000000000e+00
6.517500000000e+02 -2.565795287868e+00 0.000000000000e+00 0.000000000000e+00
6.520000000000e+02 -2.310655394791e+00 0.000000000000e+00 0.000000000000e+00
6.522500000000e+02 -1.840435697265e+00 0.000000000000e+00 0.000000000000e+00
6.525000000000e+02 -1.184202091383e+00 0.000000000000e+00 0.000000000000e+00
6.527500000000e+02 -3.914195887676e-01 0.000000000000e+00 0.000000000000e+00
6.530000000000e+02 4.713143266727e-01 0.000000000000e+00 0.000000000000e+00
6.532500000000e+02 1.325692422195e+00 0.000000000000e+00 0.000000000000e+00
6.535000000000e+02 2.088873623393e+00 0.000000000000e+00 0.000000000000e+00
6.537500000000e+02 2.681760819795e+00 0.000000000000e+00 0.000000000000e+00
6.540000000000e+02 3.037537367393e+00 0.000000000000e+00 0.000000000000e+00
6.542500000000e+02 3.109513493528e+00 0.000000000000e+00 0.000000000000e+00
6.545000000000e+02 2.877335647071e+00 0.000000000000e+00 0.000000000000e+00
6.547500000000e+02 2.350729915566e+00 0.000000000000e+00 0.000000000000e+00
6.550000000000e+02 1.570179324676e+00 0.000000000000e+00 0.000000000000e+00
6.552500000000e+02 6.042537501202e-01 0.000000000000e+00 0.000000000000e+00
6.555000000000e+02 -4.563132089686e-01 0.000000000000e+00 0.000000000000e+00
6.557500000000e+02 -1.507316842126e+00 0.000000000000e+00 0.000000000000e+00
6.560000000000e+02 -2.441704769521e+00 0.000000000000e+00 0.000000000000e+00
6.562500000000e+02 -3.161017861835e+00 0.000000000000e+00 0.000000000000e+00
6.565000000000e+02 -3.586379803315e+00 0.000000000000e+00 0.000000000000e+00
6.567500000000e+02 -3.667756042355e+00 0.000000000000e+00 0.000000000000e+00
6.570000000000e+02 -3.390346362844e+00 0.000000000000e+00 0.000000000000e+00
6.572500000000e+02 -2.777262546973e+00 0.000000000000e+00 0.000000000000e+00
6.575000000000e+02 -1.888044806528e+00 0.000000000000e+00 0.000000000000e+00
6.577500000000e+02 -8.130432819833e-01 0.000000000000e+00 0.000000000000e+00
6.580000000000e+02 3.358213489731e-01 0.000000000000e+00 0.000000000000e+00
6.582500000000e+02 1.436960651639e+00 0.000000000000e+00 0.000000000000e+00
6.585000000000e+02 2.372384000881e+00 0.000000000000e+00 0.000000000000e+00
6.587500000000e+02 3.040829071601e+00 0.000000000000e+00 0.000000000000e+00
6.590000000000e+02 3.369236702204e+00 0.000000000000e+00 0.000000000000e+00
6.592500000000e+02 3.321209259100e+00 0.000000000000e+00 0.000000000000e+00
6.595000000000e+02 2.901418925542e+00 0.000000000000e+00 0.000000000000e+00
6.597500000000e+02 2.155391203063e+00 0.000000000000e+00 0.000000000000e+00
6.600000000000e+02 1.164626032635e+00 0.000000000000e+00 0.000000000000e+00
6.602500000000e+02 3.757007802219e-02 0.000000000000e+00 0.000000000000e+00
6.605000000000e+02 -1.102548399382e+00 0.000000000000e+00 0.000000000000e+00
6.607500000000e+02 -2.131627851995e+00 0.000000000000e+00 0.000000000000e+00
6.610000000000e+02 -2.938731536282e+00 0.000000000000e+00 0.000000000000e+00
6.612500000000e+02 -3.438615241088e+00 0.000000000000e+00 0.000000000000e+00
6.615000000000e+02 -3.581275489950e+00 0.000000000000e+00 0.000000000000e+00
6.617500000000e+02 -3.357398460830e+00 0.000000000000e+00 0.000000000000e+00
6.620000000000e+02 -2.799076065698e+00 0.000000000000e+00 0.000000000000e+00
6.622500000000e+02 -1.975719680458e+00 0.000000000000e+00 0.000000000000e+00
6.625000000000e+02 -9.856749782251e-01 0.000000000000e+00 0.000000000000e+00
6.627500000000e+02 5.544709368901e-02 0.000000000000e+00 0.000000000000e+00
6.630000000000e+02 1.028320730610e+00 0.000000000000e+00 0.000000000000e+00
6.632500000000e+02 1.823718723712e+00 0.000000000000e+00 0.000000000000e+00
6.635000000000e+02 2.354952182476e+00 0.000000000000e+00 0.000000000000e+00
6.637500000000e+02 2.567480141864e+00 0.000000000000e+00 0.000000000000e+00
6.640000000000e+02 2.444588401333e+00 0.000000000000e+00 0.000000000000e+00
6.642500000000e+02 2.008522887300e+00 0.000000000000e+00 0.000000000000e+00
6.645000000000e+02 1.317017969460e+00 0.000000000000e+00 0.000000000000e+00
6.647500000000e+02 4.557153968260e-01 0.000000000000e+00 0.000000000000e+00
6.650000000000e+02 -4.725435482252e-01 0.000000000000e+00 0.000000000000e+00
6.652500000000e+02 -1.360210537971e+00 0.000000000000e+00 0.000000000000e+00
6.655000000000e+02 -2.107775473791e+00 0.000000000000e+00 0.000000000000e+00
6.657500000000e+02 -2.635233448421e+00 0.000000000000e+00 0.000000000000e+00
6.660000000000e+02 -2.890930092472e+00 0.000000000000e+00 0.000000000000e+00
6.662500000000e+02 -2.856790125409e+00 0.000000000000e+00 0.000000000000e+00
6.665000000000e+02 -2.549396160025e+00 0.000000000000e+00 0.000000000000e+00
6.667500000000e+02 -2.016901587334e+00 0.000000000000e+00 0.000000000000e+00
6.670000000000e+02 -1.332267576308e+00 0.000000000000e+00 0.000000000000e+00
6.672500000000e+02 -5.837475022237e-01 0.000000000000e+00 0.000000000000e+00
6.675000000000e+02 1.361493262167e-01 0.000000000000e+00 0.000000000000e+00
6.677500000000e+02 7.418338849014e-01 0.000000000000e+00 0.000000000000e+00
6.680000000000e+02 1.164597732621e+00 0.000000000000e+00 0.000000000000e+00
6.682500000000e+02 1.360192215601e+00 0.000000000000e+00 0.000000000000e+00
6.685000000000e+02 1.313189430106e+00 0.000000000000e+00 0.000000000000e+00
6.687500000000e+02 1.037708364911e+00 0.000000000000e+00 0.000000000000e+00
6.690000000000e+02 5.745477589950e-01 0.000000000000e+00 0.000000000000e+00
6.692500000000e+02 -1.479510756112e-02 0.000000000000e+00 0.000000000000e+00
6.695000000000e+02 -6.563767772606e-01 0.000000000000e+00 0.000000000000e+00
6.697500000000e+02 -1.273241059684e+00 0.000000000000e+00 0.000000000000e+00
6.700000000000e+02 -1.794839402676e+00 0.000000000000e+00 0.000000000000e+00
6.702500000000e+02 -2.165290804672e+00 0.000000000000e+00 0.000000000000e+00
6.705000000000e+02 -2.349520177586e+00 0.000000000000e+00 0.000000000000e+00
6.707500000000e+02 -2.336611596365e+00 0.000000000000e+00 0.000000000000e+00
6.710000000000e+02 -2.140080547419e+00 0.000000000000e+00 0.000000000000e+00
6.712500000000e+02 -1.795158883059e+00 0.000000000000e+00 0.000000000000e+00
6.715000000000e+02 -1.353548643457e+00 0.000000000000e+00 0.000000000000e+00
6.717500000000e+02 -8.763925026035e-01 0.000000000000e+00 0.000000000000e+00
6.720000000000e+02 -4.263961953468e-01 0.000000000000e+00 0.000000000000e+00
6.722500000000e+02 -6.010302980228e-02 0.000000000000e+00 0.000000000000e+00
6.725000000000e+02 1.787403558241e-01 0.000000000000e+00 0.000000000000e+00
6.727500000000e+02 2.639616295836e-01 0.000000000000e+00 0.000000000000e+00
6.730000000000e+02 1.893788419526e-01 0.000000000000e+00 0.000000000000e+00
6.732500000000e+02 -3.133877643673e-02 0.000000000000e+00 0.000000000000e+00
6.735000000000e+02 -3.672374268299e-01 0.000000000000e+00 0.000000000000e+00
6.737500000000e+02 -7.746529047346e-01 0.000000000000e+00 0.000000000000e+00
6.740000000000e+02 -1.203144579555e+00 0.000000000000e+00 0.000000000000e+00
6.742500000000e+02 -1.602002800391e+00 0.000000000000e+00 0.000000000000e+00
6.745000000000e+02 -1.926506930362e+00 0.000000000000e+00 0.000000000000e+00
6.747500000000e+02 -2.143176999513e+00 0.000000000000e+00 0.000000000000e+00
6.750000000000e+02 -2.233417421671e+00 0.000000000000e+00 0.000000000000e+00
6.752500000000e+02 -2.195173461705e+00 0.000000000000e+00 0.000000000000e+00
6.755000000000e+02 -2.042480197762e+00 0.000000000000e+00 0.000000000000e+00
6.757500000000e+02 -1.803046507432e+00 0.000000000000e+00 0.000000000000e+00
6.760000000000e+02 -1.514251049281e+00 0.000000000000e+00 0.000000000000e+00
6.762500000000e+02 -1.218106083579e+00 0.000000000000e+00 0.000000000000e+00
6.765000000000e+02 -9.558489388367e-01 0.000000000000e+00 0.000000000000e+00
6.767500000000e+02 -7.628404933074e-01 0.000000000000e+00 0.000000000000e+00
6.770000000000e+02 -6.643862539768e-01 0.000000000000e+00 0.000000000000e+00
6.772500000000e+02 -6.729594853502e-01 0.000000000000e+00 0.000000000000e+00
6.775000000000e+02 -7.871165903730e-01 0.000000000000e+00 0.000000000000e+00
6.777500000000e+02 -9.921773943914e-01 0.000000000000e+00 0.000000000000e+00
6.780000000000e+02 -1.262524378626e+00 0.000000000000e+00 0.000000000000e+00
6.782500000000e+02 -1.565181616956e+00 0.000000000000e+00 0.000000000000e+00
6.785000000000e+02 -1.864188594863e+00 0.000000000000e+00 0.000000000000e+00
6.787500000000e+02 -2.125202184393e+00 0.000000000000e+00 0.000000000000e+00
6.790000000000e+02 -2.319749659181e+00 0.000000000000e+00 0.000000000000e+00
6.792500000000e+02 -2.428615839902e+00 0.000000000000e+00 0.000000000000e+00
6.795000000000e+02 -2.443968958216e+00 0.000000000000e+00 0.000000000000e+00
6.797500000000e+02 -2.369996261737e+00 0.000000000000e+00 0.000000000000e+00
6.800000000000e+02 -2.222010462012e+00 0.000000000000e+00 0.000000000000e+00
6.802500000000e+02 -2.024178253455e+00 0.000000000000e+00 0.000000000000e+00
6.805000000000e+02 -1.806189233986e+00 0.000000000000e+00 0.000000000000e+00
6.807500000000e+02 -1.599307813881e+00 0.000000000000e+00 0.000000000000e+00
6.810000000000e+02 -1.432317819467e+00 0.000000000000e+00 0.000000000000e+00
6.812500000000e+02 -1.327872337993e+00 0.000000000000e+00 0.000000000000e+00
6.815000000000e+02 -1.299700657965e+00 0.000000000000e+00 0.000000000000e+00
6.817500000000e+02 -1.351008390876e+00 0.000000000000e+00 0.000000000000e+00
6.820000000000e+02 -1.474251079578e+00 0.000000000000e+00 0.000000000000e+00
6.822500000000e+02 -1.652285601672e+00 0.000000000000e+00 0.000000000000e+00
6.825000000000e+02 -1.860729555161e+00 0.000000000000e+00 0.000000000000e+00
6.827500000000e+02 -2.071208248697e+00 0.000000000000e+00 0.000000000000e+00
6.830000000000e+02 -2.255060522431e+00 0.000000000000e+00 0.000000000000e+00
6.832500000000e+02 -2.387021654558e+00 0.000000000000e+00 0.000000000000e+00
6.835000000000e+02 -2.448410328517e+00 0.000000000000e+00 0.000000000000e+00
6.837500000000e+02 -2.429415539761e+00 0.000000000000e+00 0.000000000000e+00
6.840000000000e+02 -2.330199311728e+00 0.000000000000e+00 0.000000000000e+00
6.842500000000e+02 -2.160686612067e+00 0.000000000000e+00 0.000000000000e+00
6.845000000000e+02 -1.939084849528e+00 0.000000000000e+00 0.000000000000e+00
6.847500000000e+02 -1.689339758599e+00 0.000000000000e+00 0.000000000000e+00
6.850000000000e+02 -1.437871154093e+00 0.000000000000e+00 0.000000000000e+00
6.852500000000e+02 -1.210023341752e+00 0.000000000000e+00 0.000000000000e+00
6.855000000000e+02 -1.026699144761e+00 0.000000000000e+00 0.000000000000e+00
6.857500000000e+02 -9.016192065925e-01 0.000000000000e+00 0.000000000000e+00
6.860000000000e+02 -8.395631334405e-01 0.000000000000e+00 0.000000000000e+00
6.862500000000e+02 -8.358173999972e-01 0.000000000000e+00 0.000000000000e+00
6.865000000000e+02 -8.768941554748e-01 0.000000000000e+00 0.000000000000e+00
6.867500000000e+02 -9.424164042121e-01 0.000000000000e+00 0.000000000000e+00
6.870000000000e+02 -1.007910847671e+00 0.000000000000e+00 0.000000000000e+00
6.872500000000e+02 -1.048130426738e+00 0.000000000000e+00 0.000000000000e+00
6.875000000000e+02 -1.040460135422e+00 0.000000000000e+00 0.000000000000e+00
6.877500000000e+02 -9.679510656173e-01 0.000000000000e+00 0.000000000000e+00
6.880000000000e+02 -8.215799533948e-01 0.000000000000e+00 0.000000000000e+00
6.882500000000e+02 -6.014376114793e-01 0.000000000000e+00 0.000000000000e+00
6.885000000000e+02 -3.166951788603e-01 0.000000000000e+00 0.000000000000e+00
6.887500000000e+02 1.563760459651e-02 0.000000000000e+00 0.000000000000e+00
6.890000000000e+02 3.729852564870e-01 0.000000000000e+00 0.000000000000e+00
6.892500000000e+02 7.301957187390e-01 0.000000000000e+00 0.000000000000e+00
6.895000000000e+02 1.062836322938e+00 0.000000000000e+00 0.000000000000e+00
6.897500000000e+02 1.350348385157e+00 0.000000000000e+00 0.000000000000e+00
6.900000000000e+02 1.578634697707e+00 0.000000000000e+00 0.000000000000e+00
6.902500000000e+02 1.741734426157e+00 0.000000000000e+00 0.000000000000e+00
6.905000000000e+02 1.842366768956e+00 0.000000000000e+00 0.000000000000e+00
6.907500000000e+02 1.891280636866e+00 0.000000000000e+00 0.000000000000e+00
6.910000000000e+02 1.905511069113e+00 0.000000000000e+00 0.000000000000e+00
6.912500000000e+02 1.905791669031e+00 0.000000000000e+00 0.000000000000e+00
6.915000000000e+02 1.913485702663e+00 0.000000000000e+00 0.000000000000e+00
6.917500000000e+02 1.947461293431e+00 0.000000000000e+00 0.000000000000e+00
6.920000000000e+02 2.021340056555e+00 0.000000000000e+00 0.000000000000e+00
6.922500000000e+02 2.141493421846e+00 0.000000000000e+00 0.000000000000e+00
6.925000000000e+02 2.306054829616e+00 0.000000000000e+00 0.000000000000e+00
6.927500000000e+02 2.505073993024e+00 0.000000000000e+00 0.000000000000e+00
6.930000000000e+02 2.721781416185e+00 0.000000000000e+00 0.000000000000e+00
6.932500000000e+02 2.934779325574e+00 0.000000000000e+00 0.000000000000e+00
6.935000000000e+02 3.120850089685e+00 0.000000000000e+00 0.000000000000e+00
6.937500000000e+02 3.257992118322e+00 0.000000000000e+00 0.000000000000e+00
6.940000000000e+02 3.328266921036e+00 0.000000000000e+00 0.000000000000e+00
6.942500000000e+02 3.320072507128e+00 0.000000000000e+00 0.000000000000e+00
6.945000000000e+02 3.229542583848e+00 0.000000000000e+00 0.000000000000e+00
6.947500000000e+02 3.060895708084e+00 0.000000000000e+00 0.000000000000e+00
6.950000000000e+02 2.825705822363e+00 0.000000000000e+00 0.000000000000e+00
6.952500000000e+02 2.541214670610e+00 0.000000000000e+00 0.000000000000e+00
6.955000000000e+02 2.227936663997e+00 0.000000000000e+00 0.000000000000e+00
6.957500000000e+02 1.906899999655e+00 0.000000000000e+00 0.000000000000e+00
6.960000000000e+02 1.596911771134e+00 0.000000000000e+00 0.000000000000e+00
6.962500000000e+02 1.312224075977e+00 0.000000000000e+00 0.000000000000e+00
6.965000000000e+02 1.060915091623e+00 0.000000000000e+00 0.000000000000e+00
6.967500000000e+02 8.441934264967e-01 0.000000000000e+00 0.000000000000e+00
6.970000000000e+02 6.567012618206e-01 0.000000000000e+00 0.000000000000e+00
6.972500000000e+02 4.877509446804e-01 0.000000000000e+00 0.000000000000e+00
6.975000000000e+02 3.233006512079e-01 0.000000000000e+00 0.000000000000e+00
6.977500000000e+02 1.483753817942e-01 0.000000000000e+00 0.000000000000e+00
6.980000000000e+02 -5.041674925603e-02 0.000000000000e+00 0.000000000000e+00
6.982500000000e+02 -2.826291488978e-01 0.000000000000e+00 0.000000000000e+00
6.985000000000e+02 -5.522947279596e-01 0.000000000000e+00 0.000000000000e+00
6.987500000000e+02 -8.570430665756e-01 0.000000000000e+00 0.000000000000e+00
6.990000000000e+02 -1.188126303898e+00 0.000000000000e+00 0.000000000000e+00
6.992500000000e+02 -1.531334301812e+00 0.000000000000e+00 0.000000000000e+00
6.995000000000e+02 -1.868656382419e+00 0.000000000000e+00 0.000000000000e+00
6.997500000000e+02 -2.180446650688e+00 0.000000000000e+00 0.000000000000e+00
7.000000000000e+02 -2.447786162693e+00 0.000000000000e+00 0.000000000000e+00
7.002500000000e+02 -2.654716064145e+00 0.000000000000e+00 0.000000000000e+00
7.005000000000e+02 -2.790042855149e+00 0.000000000000e+00 0.000000000000e+00
7.007500000000e+02 -2.848485089258e+00 0.000000000000e+00 0.000000000000e+00
7.010000000000e+02 -2.831029321909e+00 0.000000000000e+00 0.000000000000e+00
7.012500000000e+02 -2.744477177333e+00 0.000000000000e+00 0.000000000000e+00
7.015000000000e+02 -2.600278377034e+00 0.000000000000e+00 0.000000000000e+00
7.017500000000e+02 -2.412840451635e+00 0.000000000000e+00 0.000000000000e+00
7.020000000000e+02 -2.197571523192e+00 0.000000000000e+00 0.000000000000e+00
7.022500000000e+02 -1.968939586105e+00 0.000000000000e+00 0.000000000000e+00
7.025000000000e+02 -1.738817512323e+00 0.000000000000e+00 0.000000000000e+00
7.027500000000e+02 -1.515330950292e+00 0.000000000000e+00 0.000000000000e+00
7.030000000000e+02 -1.302345115856e+00 0.000000000000e+00 0.000000000000e+00
7.032500000000e+02 -1.099628854820e+00 0.000000000000e+00 0.000000000000e+00
7.035000000000e+02 -9.036349347683e-01 0.000000000000e+00 0.000000000000e+00
7.037500000000e+02 -7.087487294798e-01 0.000000000000e+00 0.000000000000e+00
7.040000000000e+02 -5.087954171085e-01 0.000000000000e+00 0.000000000000e+00
7.042500000000e+02 -2.985666417810e-01 0.000000000000e+00 0.000000000000e+00
7.045000000000e+02 -7.513433912955e-02 0.000000000000e+00 0.000000000000e+00
7.047500000000e+02 1.612402015425e-01 0.000000000000e+00 0.000000000000e+00
7.050000000000e+02 4.067271151139e-01 0.000000000000e+00 0.000000000000e+00
7.052500000000e+02 6.541211006976e-01 0.000000000000e+00 0.000000000000e+00
7.055000000000e+02 8.935638842617e-01 0.000000000000e+00 0.000000000000e+00
7.057500000000e+02 1.113677071616e+00 0.000000000000e+00 0.000000000000e+00
7.060000000000e+02 1.302931015182e+00 0.000000000000e+00 0.000000000000e+00
7.062500000000e+02 1.451047667841e+00 0.000000000000e+00 0.000000000000e+00
7.065000000000e+02 1.550238481389e+00 0.000000000000e+00 0.000000000000e+00
7.067500000000e+02 1.596110478073e+00 0.000000000000e+00 0.000000000000e+00
7.070000000000e+02 1.588128677593e+00 0.000000000000e+00 0.000000000000e+00
7.072500000000e+02 1.529591897492e+00 0.000000000000e+00 0.000000000000e+00
7.075000000000e+02 1.427150668856e+00 0.000000000000e+00 0.000000000000e+00
7.077500000000e+02 1.289959749290e+00 0.000000000000e+00 0.000000000000e+00
7.080000000000e+02 1.128604270414e+00 0.000000000000e+00 0.000000000000e+00
7.082500000000e+02 9.539617383041e-01 0.000000000000e+00 0.000000000000e+00
7.085000000000e+02 7.761595686420e-01 0.000000000000e+00 0.000000000000e+00
7.087500000000e+02 6.037612982050e-01 0.000000000000e+00 0.000000000000e+00
7.090000000000e+02 4.432694242384e-01 0.000000000000e+00 0.000000000000e+00
7.092500000000e+02 2.989770043321e-01 0.000000000000e+00 0.000000000000e+00
7.095000000000e+02 1.731430374229e-01 0.000000000000e+00 0.000000000000e+00
7.097500000000e+02 6.641737614440e-02 0.000000000000e+00 0.000000000000e+00
7.100000000000e+02 -2.159300948840e-02 0.000000000000e+00 0.000000000000e+00
7.102500000000e+02 -9.173845701611e-02 0.000000000000e+00 0.000000000000e+00
7.105000000000e+02 -1.448362524390e-01 0.000000000000e+00 0.000000000000e+00
7.107500000000e+02 -1.813633495845e-01 0.000000000000e+00 0.000000000000e+00
7.110000000000e+02 -2.013794859303e-01 0.000000000000e+00 0.000000000000e+00
7.112500000000e+02 -2.046809666626e-01 0.000000000000e+00 0.000000000000e+00
7.115000000000e+02 -1.911400632959e-01 0.000000000000e+00 0.000000000000e+00
7.117500000000e+02 -1.611490692356e-01 0.000000000000e+00 0.000000000000e+00
7.120000000000e+02 -1.160675013628e-01 0.000000000000e+00 0.000000000000e+00
7.122500000000e+02 -5.856895660020e-02 0.000000000000e+00 0.000000000000e+00
7.125000000000e+02 7.199233778837e-03 0.000000000000e+00 0.000000000000e+00
7.127500000000e+02 7.569824954157e-02 0.000000000000e+00 0.000000000000e+00
7.130000000000e+02 1.403345908519e-01 0.000000000000e+00 0.000000000000e+00
7.132500000000e+02 1.940194510682e-01 0.000000000000e+00 0.000000000000e+00
7.135000000000e+02 2.298789645864e-01 0.000000000000e+00 0.000000000000e+00
7.137500000000e+02 2.420156384788e-01 0.000000000000e+00 0.000000000000e+00
7.140000000000e+02 2.262096619717e-01 0.000000000000e+00 0.000000000000e+00
7.142500000000e+02 1.804554959821e-01 0.000000000000e+00 0.000000000000e+00
7.145000000000e+02 1.052530419894e-01 0.000000000000e+00 0.000000000000e+00
7.147500000000e+02 3.609780581839e-03 0.000000000000e+00 0.000000000000e+00
7.150000000000e+02 -1.192456217479e-01 0.000000000000e+00 0.000000000000e+00
7.152500000000e+02 -2.563939366779e-01 0.000000000000e+00 0.000000000000e+00
7.155000000000e+02 -3.999196799176e-01 0.000000000000e+00 0.000000000000e+00
7.157500000000e+02 -5.416658234633e-01 0.000000000000e+00 0.000000000000e+00
7.160000000000e+02 -6.739401300097e-01 0.000000000000e+00 0.000000000000e+00
7.162500000000e+02 -7.900768418349e-01 0.000000000000e+00 0.000000000000e+00
7.165000000000e+02 -8.847857809876e-01 0.000000000000e+00 0.000000000000e+00
7.167500000000e+02 -9.542601704077e-01 0.000000000000e+00 0.000000000000e+00
7.170000000000e+02 -9.960579305120e-01 0.000000000000e+00 0.000000000000e+00
7.172500000000e+02 -1.008811367350e+00 0.000000000000e+00 0.000000000000e+00
7.175000000000e+02 -9.918500788470e-01 0.000000000000e+00 0.000000000000e+00
7.177500000000e+02 -9.448362769161e-01 0.000000000000e+00 0.000000000000e+00
7.180000000000e+02 -8.675078517196e-01 0.000000000000e+00 0.000000000000e+00
7.182500000000e+02 -7.596027574898e-01 0.000000000000e+00 0.000000000000e+00
7.185000000000e+02 -6.210020997038e-01 0.000000000000e+00 0.000000000000e+00
7.187500000000e+02 -4.520846095517e-01 0.000000000000e+00 0.000000000000e+00
7.190000000000e+02 -2.542395525788e-01 0.000000000000e+00 0.000000000000e+00
7.192500000000e+02 -3.044645300726e-02 0.000000000000e+00 0.000000000000e+00
7.195000000000e+02 2.141946895924e-01 0.000000000000e+00 0.000000000000e+00
7.197500000000e+02 4.721048761877e-01 0.000000000000e+00 0.000000000000e+00
7.200000000000e+02 7.331465521603e-01 0.000000000000e+00 0.000000000000e+00
7.202500000000e+02 9.848960285420e-01 0.000000000000e+00 0.000000000000e+00
7.205000000000e+02 1.213291878908e+00 0.000000000000e+00 0.000000000000e+00
7.207500000000e+02 1.403626700605e+00 0.000000000000e+00 0.000000000000e+00
7.210000000000e+02 1.541794022021e+00 0.000000000000e+00 0.000000000000e+00
7.212500000000e+02 1.615656257305e+00 0.000000000000e+00 0.000000000000e+00
7.215000000000e+02 1.616370929229e+00 0.000000000000e+00 0.000000000000e+00
7.217500000000e+02 1.539505922562e+00 0.000000000000e+00 0.000000000000e+00
7.220000000000e+02 1.385792036547e+00 0.000000000000e+00 0.000000000000e+00
7.222500000000e+02 1.161400710106e+00 0.000000000000e+00 0.000000000000e+00
7.225000000000e+02 8.776912575686e-01 0.000000000000e+00 0.000000000000e+00
7.227500000000e+02 5.504374259929e-01 0.000000000000e+00 0.000000000000e+00
7.230000000000e+02 1.986082843360e-01 0.000000000000e+00 0.000000000000e+00
7.232500000000e+02 -1.571659267499e-01 0.000000000000e+00 0.000000000000e+00
7.235000000000e+02 -4.962742277124e-01 0.000000000000e+00 0.000000000000e+00
7.237500000000e+02 -7.997675250037e-01 0.000000000000e+00 0.000000000000e+00
7.240000000000e+02 -1.051788691253e+00 0.000000000000e+00 0.000000000000e+00
7.242500000000e+02 -1.240647613281e+00 0.000000000000e+00 0.000000000000e+00
7.245000000000e+02 -1.359448692293e+00 0.000000000000e+00 0.000000000000e+00
7.247500000000e+02 -1.406238250791e+00 0.000000000000e+00 0.000000000000e+00
7.250000000000e+02 -1.383700223392e+00 0.000000000000e+00 0.000000000000e+00
7.252500000000e+02 -1.298481445545e+00 0.000000000000e+00 0.000000000000e+00
7.255000000000e+02 -1.160265376245e+00 0.000000000000e+00 0.000000000000e+00
7.257500000000e+02 -9.807304282302e-01 0.000000000000e+00 0.000000000000e+00
7.260000000000e+02 -7.725248313779e-01 0.000000000000e+00 0.000000000000e+00
7.262500000000e+02 -5.483662494759e-01 0.000000000000e+00 0.000000000000e+00
7.265000000000e+02 -3.203364419540e-01 0.000000000000e+00 0.000000000000e+00
7.267500000000e+02 -9.939652174295e-02 0.000000000000e+00 0.000000000000e+00
7.270000000000e+02 1.048948909704e-01 0.000000000000e+00 0.000000000000e+00
7.272500000000e+02 2.845123239304e-01 0.000000000000e+00 0.000000000000e+00
7.275000000000e+02 4.330135029522e-01 0.000000000000e+00 0.000000000000e+00
7.277500000000e+02 5.455801649810e-01 0.000000000000e+00 0.000000000000e+00
7.280000000000e+02 6.191041357302e-01 0.000000000000e+00 0.000000000000e+00
7.282500000000e+02 6.523424739306e-01 0.000000000000e+00 0.000000000000e+00
7.285000000000e+02 6.461274806358e-01 0.000000000000e+00 0.000000000000e+00
7.287500000000e+02 6.035801720230e-01 0.000000000000e+00 0.000000000000e+00
7.290000000000e+02 5.302476640743e-01 0.000000000000e+00 0.000000000000e+00
7.292500000000e+02 4.340726987380e-01 0.000000000000e+00 0.000000000000e+00
7.295000000000e+02 3.251114565570e-01 0.000000000000e+00 0.000000000000e+00
7.297500000000e+02 2.149444818933e-01 0.000000000000e+00 0.000000000000e+00
7.300000000000e+02 1.157717473844e-01 0.000000000000e+00 0.000000000000e+00
7.302500000000e+02 3.923983239849e-02 0.000000000000e+00 0.000000000000e+00
7.305000000000e+02 -4.892434108287e-03 0.000000000000e+00 0.000000000000e+00
7.307500000000e+02 -1.009411976424e-02 0.000000000000e+00 0.000000000000e+00
7.310000000000e+02 2.577826645945e-02 0.000000000000e+00 0.000000000000e+00
7.312500000000e+02 9.969267883693e-02 0.000000000000e+00 0.000000000000e+00
7.315000000000e+02 2.031903174042e-01 0.000000000000e+00 0.000000000000e+00
7.317500000000e+02 3.227823347896e-01 0.000000000000e+00 0.000000000000e+00
7.320000000000e+02 4.410278391924e-01 0.000000000000e+00 0.000000000000e+00
7.322500000000e+02 5.382354132695e-01 0.000000000000e+00 0.000000000000e+00
7.325000000000e+02 5.946383882221e-01 0.000000000000e+00 0.000000000000e+00
7.327500000000e+02 5.928149603959e-01 0.000000000000e+00 0.000000000000e+00
7.330000000000e+02 5.200705066372e-01 0.000000000000e+00 0.000000000000e+00
7.332500000000e+02 3.704806745049e-01 0.000000000000e+00 0.000000000000e+00
7.335000000000e+02 1.463148569789e-01 0.000000000000e+00 0.000000000000e+00
7.337500000000e+02 -1.413802405381e-01 0.000000000000e+00 0.000000000000e+00
7.340000000000e+02 -4.731645447963e-01 0.000000000000e+00 0.000000000000e+00
7.342500000000e+02 -8.225698338870e-01 0.000000000000e+00 0.000000000000e+00
7.345000000000e+02 -1.158339856433e+00 0.000000000000e+00 0.000000000000e+00
7.347500000000e+02 -1.447328705926e+00 0.000000000000e+00 0.000000000000e+00
7.350000000000e+02 -1.657755515142e+00 0.000000000000e+00 0.000000000000e+00
7.352500000000e+02 -1.762465036992e+00 0.000000000000e+00 0.000000000000e+00
7.355000000000e+02 -1.741838695627e+00 0.000000000000e+00 0.000000000000e+00
7.357500000000e+02 -1.586039826107e+00 0.000000000000e+00 0.000000000000e+00
7.360000000000e+02 -1.296354439517e+00 0.000000000000e+00 0.000000000000e+00
7.362500000000e+02 -8.854939311020e-01 0.000000000000e+00 0.000000000000e+00
7.365000000000e+02 -3.768439620845e-01 0.000000000000e+00 0.000000000000e+00
7.367500000000e+02 1.972418858726e-01 0.000000000000e+00 0.000000000000e+00
7.370000000000e+02 7.979093006848e-01 0.000000000000e+00 0.000000000000e+00
7.372500000000e+02 1.382771480572e+00 0.000000000000e+00 0.000000000000e+00
7.375000000000e+02 1.909090267015e+00 0.000000000000e+00 0.000000000000e+00
7.377500000000e+02 2.336891327739e+00 0.000000000000e+00 0.000000000000e+00
7.380000000000e+02 2.631776221049e+00 0.000000000000e+00 0.000000000000e+00
7.382500000000e+02 2.767258001075e+00 0.000000000000e+00 0.000000000000e+00
7.385000000000e+02 2.726519834934e+00 0.000000000000e+00 0.000000000000e+00
7.387500000000e+02 2.503564183418e+00 0.000000000000e+00 0.000000000000e+00
7.390000000000e+02 2.103771721232e+00 0.000000000000e+00 0.000000000000e+00
7.392500000000e+02 1.543916801833e+00 0.000000000000e+00 0.000000000000e+00
7.395000000000e+02 8.516880137138e-01 0.000000000000e+00 0.000000000000e+00
7.397500000000e+02 6.474242606552e-02 0.000000000000e+00 0.000000000000e+00
7.400000000000e+02 -7.707099372737e-01 0.000000000000e+00 0.000000000000e+00
7.402500000000e+02 -1.601825838109e+00 0.000000000000e+00 0.000000000000e+00
7.405000000000e+02 -2.371602917370e+00 0.000000000000e+00 0.000000000000e+00
7.407500000000e+02 -3.021946443467e+00 0.000000000000e+00 0.000000000000e+00
7.410000000000e+02 -3.497320210793e+00 0.000000000000e+00 0.000000000000e+00
7.412500000000e+02 -3.748890888916e+00 0.000000000000e+00 0.000000000000e+00
7.415000000000e+02 -3.738965235596e+00 0.000000000000e+00 0.000000000000e+00
7.417500000000e+02 -3.445397514381e+00 0.000000000000e+00 0.000000000000e+00
7.420000000000e+02 -2.865531736228e+00 0.000000000000e+00 0.000000000000e+00
7.422500000000e+02 -2.019164440431e+00 0.000000000000e+00 0.000000000000e+00
7.425000000000e+02 -9.499920274750e-01 0.000000000000e+00 0.000000000000e+00
7.427500000000e+02 2.749398748435e-01 0.000000000000e+00 0.000000000000e+00
7.430000000000e+02 1.568130295053e+00 0.000000000000e+00 0.000000000000e+00
7.432500000000e+02 2.826987998068e+00 0.000000000000e+00 0.000000000000e+00
7.435000000000e+02 3.941515428708e+00 0.000000000000e+00 0.000000000000e+00
7.437500000000e+02 4.803845810435e+00 0.000000000000e+00 0.000000000000e+00
7.440000000000e+02 5.318860841980e+00 0.000000000000e+00 0.000000000000e+00
7.442500000000e+02 5.414860719783e+00 0.000000000000e+00 0.000000000000e+00
7.445000000000e+02 5.053097123978e+00 0.000000000000e+00 0.000000000000e+00
7.447500000000e+02 4.234949098302e+00 0.000000000000e+00 0.000000000000e+00
7.450000000000e+02 3.005643288735e+00 0.000000000000e+00 0.000000000000e+00
7.452500000000e+02 1.453696987551e+00 0.000000000000e+00 0.000000000000e+00
7.455000000000e+02 -2.943230921199e-01 0.000000000000e+00 0.000000000000e+00
7.457500000000e+02 -2.083620202188e+00 0.000000000000e+00 0.000000000000e+00
7.460000000000e+02 -3.744903405382e+00 0.000000000000e+00 0.000000000000e+00
7.462500000000e+02 -5.110847863689e+00 0.000000000000e+00 0.000000000000e+00
7.465000000000e+02 -6.033653318794e+00 0.000000000000e+00 0.000000000000e+00
7.467500000000e+02 -6.401800910122e+00 0.000000000000e+00 0.000000000000e+00
7.470000000000e+02 -6.154044511198e+00 0.000000000000e+00 0.000000000000e+00
7.472500000000e+02 -5.288844058509e+00 0.000000000000e+00 0.000000000000e+00
7.475000000000e+02 -3.867851895119e+00 0.000000000000e+00 0.000000000000e+00
7.477500000000e+02 -2.012665616915e+00 0.000000000000e+00 0.000000000000e+00
7.480000000000e+02 1.051990984721e-01 0.000000000000e+00 0.000000000000e+00
7.482500000000e+02 2.280367919016e+00 0.000000000000e+00 0.000000000000e+00
7.485000000000e+02 4.294198770820e+00 0.000000000000e+00 0.000000000000e+00
7.487500000000e+02 5.937787868849e+00 0.000000000000e+00 0.000000000000e+00
7.490000000000e+02 7.034880557109e+00 0.000000000000e+00 0.000000000000e+00
7.492500000000e+02 7.462065108872e+00 0.000000000000e+00 0.000000000000e+00
7.495000000000e+02 7.163826662412e+00 0.000000000000e+00 0.000000000000e+00
7.497500000000e+02 6.160538388721e+00 0.000000000000e+00 0.000000000000e+00
7.500000000000e+02 4.548219767789e+00 0.000000000000e+00 0.000000000000e+00
7.502500000000e+02 2.489815546920e+00 0.000000000000e+00 0.000000000000e+00
7.505000000000e+02 1.987367956130e-01 0.000000000000e+00 0.000000000000e+00
7.507500000000e+02 -2.083661476694e+00 0.000000000000e+00 0.000000000000e+00
7.510000000000e+02 -4.114229779612e+00 0.000000000000e+00 0.000000000000e+00
7.512500000000e+02 -5.674872469685e+00 0.000000000000e+00 0.000000000000e+00
7.515000000000e+02 -6.597013200168e+00 0.000000000000e+00 0.000000000000e+00
7.517500000000e+02 -6.780808548622e+00 0.000000000000e+00 0.000000000000e+00
7.520000000000e+02 -6.206803139338e+00 0.000000000000e+00 0.000000000000e+00
7.522500000000e+02 -4.938570463976e+00 0.000000000000e+00 0.000000000000e+00
7.525000000000e+02 -3.115924980529e+00 0.000000000000e+00 0.000000000000e+00
7.527500000000e+02 -9.393990929517e-01 0.000000000000e+00 0.000000000000e+00
7.530000000000e+02 1.352281135669e+00 0.000000000000e+00 0.000000000000e+00
7.532500000000e+02 3.509143410924e+00 0.000000000000e+00 0.000000000000e+00
7.535000000000e+02 5.298219070632e+00 0.000000000000e+00 0.000000000000e+00
7.537500000000e+02 6.529803361459e+00 0.000000000000e+00 0.000000000000e+00
7.540000000000e+02 7.078658255048e+00 0.000000000000e+00 0.000000000000e+00
7.542500000000e+02 6.897684853001e+00 0.000000000000e+00 0.000000000000e+00
7.545000000000e+02 6.022487214385e+00 0.000000000000e+00 0.000000000000e+00
7.547500000000e+02 4.566335554766e+00 0.000000000000e+00 0.000000000000e+00
7.550000000000e+02 2.706181523550e+00 0.000000000000e+00 0.000000000000e+00
7.552500000000e+02 6.614414325832e-01 0.000000000000e+00 0.000000000000e+00
7.555000000000e+02 -1.331885263097e+00 0.000000000000e+00 0.000000000000e+00
7.557500000000e+02 -3.048658918511e+00 0.000000000000e+00 0.000000000000e+00
7.560000000000e+02 -4.300344365284e+00 0.000000000000e+00 0.000000000000e+00
7.562500000000e+02 -4.956037506330e+00 0.000000000000e+00 0.000000000000e+00
7.565000000000e+02 -4.956357708882e+00 0.000000000000e+00 0.000000000000e+00
7.567500000000e+02 -4.318679650155e+00 0.000000000000e+00 0.000000000000e+00
7.570000000000e+02 -3.133241713735e+00 0.000000000000e+00 0.000000000000e+00
7.572500000000e+02 -1.550772249438e+00 0.000000000000e+00 0.000000000000e+00
7.575000000000e+02 2.367163826282e-01 0.000000000000e+00 0.000000000000e+00
7.577500000000e+02 2.019525723572e+00 0.000000000000e+00 0.000000000000e+00
7.580000000000e+02 3.595342439213e+00 0.000000000000e+00 0.000000000000e+00
7.582500000000e+02 4.792751123889e+00 0.000000000000e+00 0.000000000000e+00
7.585000000000e+02 5.490416075374e+00 0.000000000000e+00 0.000000000000e+00
7.587500000000e+02 5.629751182701e+00 0.000000000000e+00 0.000000000000e+00
7.590000000000e+02 5.219741213033e+00 0.000000000000e+00 0.000000000000e+00
7.592500000000e+02 4.333564341175e+00 0.000000000000e+00 0.000000000000e+00
7.595000000000e+02 3.097669486325e+00 0.000000000000e+00 0.000000000000e+00
7.597500000000e+02 1.674858499390e+00 0.000000000000e+00 0.000000000000e+00
7.600000000000e+02 2.436045630220e-01 0.000000000000e+00 0.000000000000e+00
7.602500000000e+02 -1.023773926043e+00 0.000000000000e+00 0.000000000000e+00
7.605000000000e+02 -1.981409734246e+00 0.000000000000e+00 0.000000000000e+00
7.607500000000e+02 -2.526253947932e+00 0.000000000000e+00 0.000000000000e+00
7.610000000000e+02 -2.608674773795e+00 0.000000000000e+00 0.000000000000e+00
7.612500000000e+02 -2.236216290001e+00 0.000000000000e+00 0.000000000000e+00
7.615000000000e+02 -1.470318189098e+00 0.000000000000e+00 0.000000000000e+00
7.617500000000e+02 -4.166639853919e-01 0.000000000000e+00 0.000000000000e+00
7.620000000000e+02 7.894217354464e-01 0.000000000000e+00 0.000000000000e+00
7.622500000000e+02 2.000555823803e+00 0.000000000000e+00 0.000000000000e+00
7.625000000000e+02 3.075600201388e+00 0.000000000000e+00 0.000000000000e+00
7.627500000000e+02 3.896429434749e+00 0.000000000000e+00 0.000000000000e+00
7.630000000000e+02 4.381184080575e+00 0.000000000000e+00 0.000000000000e+00
7.632500000000e+02 4.492542827316e+00 0.000000000000e+00 0.000000000000e+00
7.635000000000e+02 4.240217298536e+00 0.000000000000e+00 0.000000000000e+00
7.637500000000e+02 3.677614422494e+00 0.000000000000e+00 0.000000000000e+00
7.640000000000e+02 2.893328011562e+00 0.000000000000e+00 0.000000000000e+00
7.642500000000e+02 1.998726113270e+00 0.000000000000e+00 0.000000000000e+00
7.645000000000e+02 1.113323878892e+00 0.000000000000e+00 0.000000000000e+00
7.647500000000e+02 3.498287934504e-01 0.000000000000e+00 0.000000000000e+00
7.650000000000e+02 -1.992982756326e-01 0.000000000000e+00 0.000000000000e+00
7.652500000000e+02 -4.721906270308e-01 0.000000000000e+00 0.000000000000e+00
7.655000000000e+02 -4.437056267785e-01 0.000000000000e+00 0.000000000000e+00
7.657500000000e+02 -1.267780685938e-01 0.000000000000e+00 0.000000000000e+00
7.660000000000e+02 4.309516190952e-01 0.000000000000e+00 0.000000000000e+00
7.662500000000e+02 1.154606598099e+00 0.000000000000e+00 0.000000000000e+00
7.665000000000e+02 1.952539282384e+00 0.000000000000e+00 0.000000000000e+00
7.667500000000e+02 2.728375447212e+00 0.000000000000e+00 0.000000000000e+00
7.670000000000e+02 3.393089645751e+00 0.000000000000e+00 0.000000000000e+00
7.672500000000e+02 3.875630594512e+00 0.000000000000e+00 0.000000000000e+00
7.675000000000e+02 4.130858920534e+00 0.000000000000e+00 0.000000000000e+00
7.677500000000e+02 4.143943439586e+00 0.000000000000e+00 0.000000000000e+00
7.680000000000e+02 3.930832836227e+00 0.000000000000e+00 0.000000000000e+00
7.682500000000e+02 3.534916077820e+00 0.000000000000e+00 0.000000000000e+00
7.685000000000e+02 3.020445691748e+00 0.000000000000e+00 0.000000000000e+00
7.687500000000e+02 2.463668902856e+00 0.000000000000e+00 0.000000000000e+00
7.690000000000e+02 1.942851637767e+00 0.000000000000e+00 0.000000000000e+00
7.692500000000e+02 1.528466230956e+00 0.000000000000e+00 0.000000000000e+00
7.695000000000e+02 1.274741555656e+00 0.000000000000e+00 0.000000000000e+00
7.697500000000e+02 1.213559598270e+00 0.000000000000e+00 0.000000000000e+00
7.700000000000e+02 1.351356957975e+00 0.000000000000e+00 0.000000000000e+00
7.702500000000e+02 1.669297060874e+00 0.000000000000e+00 0.000000000000e+00
7.705000000000e+02 2.126568939684e+00 0.000000000000e+00 0.000000000000e+00
7.707500000000e+02 2.666291232102e+00 0.000000000000e+00 0.000000000000e+00
7.710000000000e+02 3.223199761731e+00 0.000000000000e+00 0.000000000000e+00
7.712500000000e+02 3.732107063073e+00 0.000000000000e+00 0.000000000000e+00
7.715000000000e+02 4.136061564708e+00 0.000000000000e+00 0.000000000000e+00
7.717500000000e+02 4.393205880042e+00 0.000000000000e+00 0.000000000000e+00
7.720000000000e+02 4.481524946582e+00 0.000000000000e+00 0.000000000000e+00
7.722500000000e+02 4.400958932144e+00 0.000000000000e+00 0.000000000000e+00
7.725000000000e+02 4.172695921349e+00 0.000000000000e+00 0.000000000000e+00
7.727500000000e+02 3.835812773842e+00 0.000000000000e+00 0.000000000000e+00
7.730000000000e+02 3.441756071957e+00 0.000000000000e+00 0.000000000000e+00
7.732500000000e+02 3.047410214482e+00 0.000000000000e+00 0.000000000000e+00
7.735000000000e+02 2.707656986857e+00 0.000000000000e+00 0.000000000000e+00
7.737500000000e+02 2.468373245919e+00 0.000000000000e+00 0.000000000000e+00
7.740000000000e+02 2.360737796482e+00 0.000000000000e+00 0.000000000000e+00
7.742500000000e+02 2.397536531851e+00 0.000000000000e+00 0.000000000000e+00
7.745000000000e+02 2.571890650820e+00 0.000000000000e+00 0.000000000000e+00
7.747500000000e+02 2.858520145931e+00 0.000000000000e+00 0.000000000000e+00
7.750000000000e+02 3.217333188717e+00 0.000000000000e+00 0.000000000000e+00
7.752500000000e+02 3.598841600134e+00 0.000000000000e+00 0.000000000000e+00
7.755000000000e+02 3.950679145213e+00 0.000000000000e+00 0.000000000000e+00
7.757500000000e+02 4.224370179090e+00 0.000000000000e+00 0.000000000000e+00
7.760000000000e+02 4.381476505878e+00 0.000000000000e+00 0.000000000000e+00
7.762500000000e+02 4.398341692725e+00 0.000000000000e+00 0.000000000000e+00
7.765000000000e+02 4.268842034066e+00 0.000000000000e+00 0.000000000000e+00
7.767500000000e+02 4.004817009715e+00 0.000000000000e+00 0.000000000000e+00
7.770000000000e+02 3.634155282393e+00 0.000000000000e+00 0.000000000000e+00
7.772500000000e+02 3.196815946536e+00 0.000000000000e+00 0.000000000000e+00
7.775000000000e+02 2.739329809099e+00 0.000000000000e+00 0.000000000000e+00
7.777500000000e+02 2.308517923092e+00 0.000000000000e+00 0.000000000000e+00
7.780000000000e+02 1.945259796803e+00 0.000000000000e+00 0.000000000000e+00
7.782500000000e+02 1.679129687565e+00 0.000000000000e+00 0.000000000000e+00
7.785000000000e+02 1.524598404009e+00 0.000000000000e+00 0.000000000000e+00
7.787500000000e+02 1.479286306055e+00 0.000000000000e+00 0.000000000000e+00
7.790000000000e+02 1.524478823358e+00 0.000000000000e+00 0.000000000000e+00
7.792500000000e+02 1.627815160978e+00 0.000000000000e+00 0.000000000000e+00
7.795000000000e+02 1.747773736641e+00 0.000000000000e+00 0.000000000000e+00
7.797500000000e+02 1.839342302849e+00 0.000000000000e+00 0.000000000000e+00
7.800000000000e+02 1.860107790783e+00 0.000000000000e+00 0.000000000000e+00
7.802500000000e+02 1.775950775334e+00 0.000000000000e+00 0.000000000000e+00
7.805000000000e+02 1.565588452169e+00 0.000000000000e+00 0.000000000000e+00
7.807500000000e+02 1.223369854824e+00 0.000000000000e+00 0.000000000000e+00
7.810000000000e+02 7.599658958443e-01 0.000000000000e+00 0.000000000000e+00
7.812500000000e+02 2.008822502352e-01 0.000000000000e+00 0.000000000000e+00
7.815000000000e+02 -4.169835619530e-01 0.000000000000e+00 0.000000000000e+00
7.817500000000e+02 -1.050257957660e+00 0.000000000000e+00 0.000000000000e+00
7.820000000000e+02 -1.654802440788e+00 0.000000000000e+00 0.000000000000e+00
7.822500000000e+02 -2.191441135492e+00 0.000000000000e+00 0.000000000000e+00
7.825000000000e+02 -2.630930600576e+00 0.000000000000e+00 0.000000000000e+00
7.827500000000e+02 -2.957507816586e+00 0.000000000000e+00 0.000000000000e+00
7.830000000000e+02 -3.170551725830e+00 0.000000000000e+00 0.000000000000e+00
7.832500000000e+02 -3.284154894083e+00 0.000000000000e+00 0.000000000000e+00
7.835000000000e+02 -3.324688633939e+00 0.000000000000e+00 0.000000000000e+00
7.837500000000e+02 -3.326717847628e+00 0.000000000000e+00 0.000000000000e+00
7.840000000000e+02 -3.327843607693e+00 0.000000000000e+00 0.000000000000e+00
7.842500000000e+02 -3.363192067632e+00 0.000000000000e+00 0.000000000000e+00
7.845000000000e+02 -3.460309041771e+00 0.000000000000e+00 0.000000000000e+00
7.847500000000e+02 -3.635155781050e+00 0.000000000000e+00 0.000000000000e+00
7.850000000000e+02 -3.889742843064e+00 0.000000000000e+00 0.000000000000e+00
7.852500000000e+02 -4.211708283050e+00 0.000000000000e+00 0.000000000000e+00
7.855000000000e+02 -4.575876220716e+00 0.000000000000e+00 0.000000000000e+00
7.857500000000e+02 -4.947559879349e+00 0.000000000000e+00 0.000000000000e+00
7.860000000000e+02 -5.287137040306e+00 0.000000000000e+00 0.000000000000e+00
7.862500000000e+02 -5.555257742839e+00 0.000000000000e+00 0.000000000000e+00
7.865000000000e+02 -5.717966421052e+00 0.000000000000e+00 0.000000000000e+00
7.867500000000e+02 -5.751043108936e+00 0.000000000000e+00 0.000000000000e+00
7.870000000000e+02 -5.642986425283e+00 0.000000000000e+00 0.000000000000e+00
7.872500000000e+02 -5.396257075797e+00 0.000000000000e+00 0.000000000000e+00
7.875000000000e+02 -5.026646251357e+00 0.000000000000e+00 0.000000000000e+00
7.877500000000e+02 -4.560893695062e+00 0.000000000000e+00 0.000000000000e+00
7.880000000000e+02 -4.032918924522e+00 0.000000000000e+00 0.000000000000e+00
7.882500000000e+02 -3.479213258711e+00 0.000000000000e+00 0.000000000000e+00
7.885000000000e+02 -2.934045163043e+00 0.000000000000e+00 0.000000000000e+00
7.887500000000e+02 -2.425143725800e+00 0.000000000000e+00 0.000000000000e+00
7.890000000000e+02 -1.970444721086e+00 0.000000000000e+00 0.000000000000e+00
7.892500000000e+02 -1.576323588069e+00 0.000000000000e+00 0.000000000000e+00
7.895000000000e+02 -1.237523614112e+00 0.000000000000e+00 0.000000000000e+00
7.897500000000e+02 -9.387469213043e-01 0.000000000000e+00 0.000000000000e+00
7.900000000000e+02 -6.576446791463e-01 0.000000000000e+00 0.000000000000e+00
7.902500000000e+02 -3.687534759385e-01 0.000000000000e+00 0.000000000000e+00
7.905000000000e+02 -4.780266621091e-02 0.000000000000e+00 0.000000000000e+00
7.907500000000e+02 3.242215338888e-01 0.000000000000e+00 0.000000000000e+00
7.910000000000e+02 7.578217311421e-01 0.000000000000e+00 0.000000000000e+00
7.912500000000e+02 1.252985526248e+00 0.000000000000e+00 0.000000000000e+00
7.915000000000e+02 1.798688387205e+00 0.000000000000e+00 0.000000000000e+00
7.917500000000e+02 2.373943577447e+00 0.000000000000e+00 0.000000000000e+00
7.920000000000e+02 2.950223353942e+00 0.000000000000e+00 0.000000000000e+00
7.922500000000e+02 3.494889644104e+00 0.000000000000e+00 0.000000000000e+00
7.925000000000e+02 3.975141939752e+00 0.000000000000e+00 0.000000000000e+00
7.927500000000e+02 4.361932120912e+00 0.000000000000e+00 0.000000000000e+00
7.930000000000e+02 4.633316551785e+00 0.000000000000e+00 0.000000000000e+00
7.932500000000e+02 4.776809963852e+00 0.000000000000e+00 0.000000000000e+00
7.935000000000e+02 4.790457937042e+00 0.000000000000e+00 0.000000000000e+00
7.937500000000e+02 4.682531950207e+00 0.000000000000e+00 0.000000000000e+00
7.940000000000e+02 4.469945431919e+00 0.000000000000e+00 0.000000000000e+00
7.942500000000e+02 4.175663195480e+00 0.000000000000e+00 0.000000000000e+00
7.945000000000e+02 3.825506035343e+00 0.000000000000e+00 0.000000000000e+00
7.947500000000e+02 3.444820146338e+00 0.000000000000e+00 0.000000000000e+00
7.950000000000e+02 3.055479790967e+00 0.000000000000e+00 0.000000000000e+00
7.952500000000e+02 2.673623833965e+00 0.000000000000e+00 0.000000000000e+00
7.955000000000e+02 2.308404428889e+00 0.000000000000e+00 0.000000000000e+00
7.957500000000e+02 1.961868782003e+00 0.000000000000e+00 0.000000000000e+00
7.960000000000e+02 1.629926444267e+00 0.000000000000e+00 0.000000000000e+00
7.962500000000e+02 1.304199701357e+00 0.000000000000e+00 0.000000000000e+00
7.965000000000e+02 9.744352337211e-01 0.000000000000e+00 0.000000000000e+00
7.967500000000e+02 6.310872766179e-01 0.000000000000e+00 0.000000000000e+00
7.970000000000e+02 2.676739432495e-01 0.000000000000e+00 0.000000000000e+00
7.972500000000e+02 -1.174418408891e-01 0.000000000000e+00 0.000000000000e+00
7.975000000000e+02 -5.200967210892e-01 0.000000000000e+00 0.000000000000e+00
7.977500000000e+02 -9.303153960425e-01 0.000000000000e+00 0.000000000000e+00
7.980000000000e+02 -1.333218790103e+00 0.000000000000e+00 0.000000000000e+00
7.982500000000e+02 -1.710693740375e+00 0.000000000000e+00 0.000000000000e+00
7.985000000000e+02 -2.043560942036e+00 0.000000000000e+00 0.000000000000e+00
7.987500000000e+02 -2.313915761795e+00 0.000000000000e+00 0.000000000000e+00
7.990000000000e+02 -2.507304681439e+00 0.000000000000e+00 0.000000000000e+00
7.992500000000e+02 -2.614438144559e+00 0.000000000000e+00 0.000000000000e+00
7.995000000000e+02 -2.632220616465e+00 0.000000000000e+00 0.000000000000e+00
7.997500000000e+02 -2.563986946626e+00 0.000000000000e+00 0.000000000000e+00
8.000000000000e+02 -2.418953215052e+00 0.000000000000e+00 0.000000000000e+00
8.002500000000e+02 -2.211001846119e+00 0.000000000000e+00 0.000000000000e+00
8.005000000000e+02 -1.957008517994e+00 0.000000000000e+00 0.000000000000e+00
8.007500000000e+02 -1.674970264160e+00 0.000000000000e+00 0.000000000000e+00
8.010000000000e+02 -1.382204148854e+00 0.000000000000e+00 0.000000000000e+00
8.012500000000e+02 -1.093854687649e+00 0.000000000000e+00 0.000000000000e+00
8.015000000000e+02 -8.218827858621e-01 0.000000000000e+00 0.000000000000e+00
8.017500000000e+02 -5.746213721299e-01 0.000000000000e+00 0.000000000000e+00
8.020000000000e+02 -3.568880223866e-01 0.000000000000e+00 0.000000000000e+00
8.022500000000e+02 -1.705580808862e-01 0.000000000000e+00 0.000000000000e+00
8.025000000000e+02 -1.543650139326e-02 0.000000000000e+00 0.000000000000e+00
8.027500000000e+02 1.097677520591e-01 0.000000000000e+00 0.000000000000e+00
8.030000000000e+02 2.065603586917e-01 0.000000000000e+00 0.000000000000e+00
8.032500000000e+02 2.760352725854e-01 0.000000000000e+00 0.000000000000e+00
8.035000000000e+02 3.186055413160e-01 0.000000000000e+00 0.000000000000e+00
8.037500000000e+02 3.341189061960e-01 0.000000000000e+00 0.000000000000e+00
8.040000000000e+02 3.223094669170e-01 0.000000000000e+00 0.000000000000e+00
8.042500000000e+02 2.834717505899e-01 0.000000000000e+00 0.000000000000e+00
8.045000000000e+02 2.192007482556e-01 0.000000000000e+00 0.000000000000e+00
8.047500000000e+02 1.330276836244e-01 0.000000000000e+00 0.000000000000e+00
8.050000000000e+02 3.079825959921e-02 0.000000000000e+00 0.000000000000e+00
8.052500000000e+02 -7.931551356315e-02 0.000000000000e+00 0.000000000000e+00
8.055000000000e+02 -1.872150090339e-01 0.000000000000e+00 0.000000000000e+00
8.057500000000e+02 -2.816591458292e-01 0.000000000000e+00 0.000000000000e+00
8.060000000000e+02 -3.513378187236e-01 0.000000000000e+00 0.000000000000e+00
8.062500000000e+02 -3.860867633161e-01 0.000000000000e+00 0.000000000000e+00
8.065000000000e+02 -3.780677524258e-01 0.000000000000e+00 0.000000000000e+00
8.067500000000e+02 -3.227387892412e-01 0.000000000000e+00 0.000000000000e+00
8.070000000000e+02 -2.194685758375e-01 0.000000000000e+00 0.000000000000e+00
8.072500000000e+02 -7.170298964130e-02 0.000000000000e+00 0.000000000000e+00
8.075000000000e+02 1.133403482060e-01 0.000000000000e+00 0.000000000000e+00
8.077500000000e+02 3.254014537227e-01 0.000000000000e+00 0.000000000000e+00
8.080000000000e+02 5.522198554382e-01 0.000000000000e+00 0.000000000000e+00
8.082500000000e+02 7.807328441537e-01 0.000000000000e+00 0.000000000000e+00
8.085000000000e+02 9.982554102428e-01 0.000000000000e+00 0.000000000000e+00
8.087500000000e+02 1.193477595704e+00 0.000000000000e+00 0.000000000000e+00
8.090000000000e+02 1.357152405034e+00 0.000000000000e+00 0.000000000000e+00
8.092500000000e+02 1.482405329448e+00 0.000000000000e+00 0.000000000000e+00
8.095000000000e+02 1.564664982626e+00 0.000000000000e+00 0.000000000000e+00
8.097500000000e+02 1.601281565675e+00 0.000000000000e+00 0.000000000000e+00
8.100000000000e+02 1.590954277854e+00 0.000000000000e+00 0.000000000000e+00
8.102500000000e+02 1.533120874637e+00 0.000000000000e+00 0.000000000000e+00
8.105000000000e+02 1.427466562386e+00 0.000000000000e+00 0.000000000000e+00
8.107500000000e+02 1.273684242246e+00 0.000000000000e+00 0.000000000000e+00
8.110000000000e+02 1.071567661192e+00 0.000000000000e+00 0.000000000000e+00
8.112500000000e+02 8.214515572419e-01 0.000000000000e+00 0.000000000000e+00
8.115000000000e+02 5.249397307610e-01 0.000000000000e+00 0.000000000000e+00
8.117500000000e+02 1.857957098138e-01 0.000000000000e+00 0.000000000000e+00
8.120000000000e+02 -1.891769343879e-01 0.000000000000e+00 0.000000000000e+00
8.122500000000e+02 -5.894575344708e-01 0.000000000000e+00 0.000000000000e+00
8.125000000000e+02 -1.000515088835e+00 0.000000000000e+00 0.000000000000e+00
8.127500000000e+02 -1.404035185754e+00 0.000000000000e+00 0.000000000000e+00
8.130000000000e+02 -1.778733080245e+00 0.000000000000e+00 0.000000000000e+00
8.132500000000e+02 -2.101732514857e+00 0.000000000000e+00 0.000000000000e+00
8.135000000000e+02 -2.350400438925e+00 0.000000000000e+00 0.000000000000e+00
8.137500000000e+02 -2.504449205359e+00 0.000000000000e+00 0.000000000000e+00
8.140000000000e+02 -2.548062721843e+00 0.000000000000e+00 0.000000000000e+00
8.142500000000e+02 -2.471780722694e+00 0.000000000000e+00 0.000000000000e+00
8.145000000000e+02 -2.273890316220e+00 0.000000000000e+00 0.000000000000e+00
8.147500000000e+02 -1.961125167227e+00 0.000000000000e+00 0.000000000000e+00
8.150000000000e+02 -1.548553508303e+00 0.000000000000e+00 0.000000000000e+00
8.152500000000e+02 -1.058635493255e+00 0.000000000000e+00 0.000000000000e+00
8.155000000000e+02 -5.195341774554e-01 0.000000000000e+00 0.000000000000e+00
8.157500000000e+02 3.714216515229e-02 0.000000000000e+00 0.000000000000e+00
8.160000000000e+02 5.789189066945e-01 0.000000000000e+00 0.000000000000e+00
8.162500000000e+02 1.075071295467e+00 0.000000000000e+00 0.000000000000e+00
8.165000000000e+02 1.498996116039e+00 0.000000000000e+00 0.000000000000e+00
8.167500000000e+02 1.830096005699e+00 0.000000000000e+00 0.000000000000e+00
8.170000000000e+02 2.055003638589e+00 0.000000000000e+00 0.000000000000e+00
8.172500000000e+02 2.168062865416e+00 0.000000000000e+00 0.000000000000e+00
8.175000000000e+02 2.171080005625e+00 0.000000000000e+00 0.000000000000e+00
8.177500000000e+02 2.072446606220e+00 0.000000000000e+00 0.000000000000e+00
8.180000000000e+02 1.885802552324e+00 0.000000000000e+00 0.000000000000e+00
8.182500000000e+02 1.628446500508e+00 0.000000000000e+00 0.000000000000e+00
8.185000000000e+02 1.319705232113e+00 0.000000000000e+00 0.000000000000e+00
8.187500000000e+02 9.794462115169e-01 0.000000000000e+00 0.000000000000e+00
8.190000000000e+02 6.268650316013e-01 0.000000000000e+00 0.000000000000e+00
8.192500000000e+02 2.796121038793e-01 0.000000000000e+00 0.000000000000e+00
8.195000000000e+02 -4.674645530978e-02 0.000000000000e+00 0.000000000000e+00
8.197500000000e+02 -3.389977467419e-01 0.000000000000e+00 0.000000000000e+00
8.200000000000e+02 -5.863830602444e-01 0.000000000000e+00 0.000000000000e+00
8.202500000000e+02 -7.806444223157e-01 0.000000000000e+00 0.000000000000e+00
8.205000000000e+02 -9.161134514125e-01 0.000000000000e+00 0.000000000000e+00
8.207500000000e+02 -9.898985749296e-01 0.000000000000e+00 0.000000000000e+00
8.210000000000e+02 -1.002170893972e+00 0.000000000000e+00 0.000000000000e+00
8.212500000000e+02 -9.564899903937e-01 0.000000000000e+00 0.000000000000e+00
8.215000000000e+02 -8.600615973754e-01 0.000000000000e+00 0.000000000000e+00
8.217500000000e+02 -7.237908001223e-01 0.000000000000e+00 0.000000000000e+00
8.220000000000e+02 -5.619953058737e-01 0.000000000000e+00 0.000000000000e+00
8.222500000000e+02 -3.916762299220e-01 0.000000000000e+00 0.000000000000e+00
8.225000000000e+02 -2.313058134785e-01 0.000000000000e+00 0.000000000000e+00
8.227500000000e+02 -9.917387542222e-02 0.000000000000e+00 0.000000000000e+00
8.230000000000e+02 -1.142448588296e-02 0.000000000000e+00 0.000000000000e+00
8.232500000000e+02 2.000423315285e-02 0.000000000000e+00 0.000000000000e+00
8.235000000000e+02 -1.073339183604e-02 0.000000000000e+00 0.000000000000e+00
8.237500000000e+02 -1.019695290167e-01 0.000000000000e+00 0.000000000000e+00
8.240000000000e+02 -2.438359716446e-01 0.000000000000e+00 0.000000000000e+00
8.242500000000e+02 -4.185120227391e-01 0.000000000000e+00 0.000000000000e+00
8.245000000000e+02 -6.015006125912e-01 0.000000000000e+00 0.000000000000e+00
8.247500000000e+02 -7.638931035768e-01 0.000000000000e+00 0.000000000000e+00
8.250000000000e+02 -8.754422933209e-01 0.000000000000e+00 0.000000000000e+00
8.252500000000e+02 -9.081347659576e-01 0.000000000000e+00 0.000000000000e+00
8.255000000000e+02 -8.398578793453e-01 0.000000000000e+00 0.000000000000e+00
8.257500000000e+02 -6.577095338626e-01 0.000000000000e+00 0.000000000000e+00
8.260000000000e+02 -3.605103035384e-01 0.000000000000e+00 0.000000000000e+00
8.262500000000e+02 3.985076364323e-02 0.000000000000e+00 0.000000000000e+00
8.265000000000e+02 5.184803714573e-01 0.000000000000e+00 0.000000000000e+00
8.267500000000e+02 1.039035669796e+00 0.000000000000e+00 0.000000000000e+00
8.270000000000e+02 1.556669386723e+00 0.000000000000e+00 0.000000000000e+00
8.272500000000e+02 2.022091767957e+00 0.000000000000e+00 0.000000000000e+00
8.275000000000e+02 2.386332632730e+00 0.000000000000e+00 0.000000000000e+00
8.277500000000e+02 2.605694065970e+00 0.000000000000e+00 0.000000000000e+00
8.280000000000e+02 2.646354588414e+00 0.000000000000e+00 0.000000000000e+00
8.282500000000e+02 2.488123067013e+00 0.000000000000e+00 0.000000000000e+00
8.285000000000e+02 2.126939659303e+00 0.000000000000e+00 0.000000000000e+00
8.287500000000e+02 1.575867580905e+00 0.000000000000e+00 0.000000000000e+00
8.290000000000e+02 8.644927961796e-01 0.000000000000e+00 0.000000000000e+00
8.292500000000e+02 3.682487181132e-02 0.000000000000e+00 0.000000000000e+00
8.295000000000e+02 -8.520524404100e-01 0.000000000000e+00 0.000000000000e+00
8.297500000000e+02 -1.740217495289e+00 0.000000000000e+00 0.000000000000e+00
8.300000000000e+02 -2.563608951147e+00 0.000000000000e+00 0.000000000000e+00
8.302500000000e+02 -3.260756599129e+00 0.000000000000e+00 0.000000000000e+00
8.305000000000e+02 -3.777163402238e+00 0.000000000000e+00 0.000000000000e+00
8.307500000000e+02 -4.069044225310e+00 0.000000000000e+00 0.000000000000e+00
8.310000000000e+02 -4.106234098579e+00 0.000000000000e+00 0.000000000000e+00
8.312500000000e+02 -3.874186013616e+00 0.000000000000e+00 0.000000000000e+00
8.315000000000e+02 -3.375066264437e+00 0.000000000000e+00 0.000000000000e+00
8.317500000000e+02 -2.628010513039e+00 0.000000000000e+00 0.000000000000e+00
8.320000000000e+02 -1.668620194609e+00 0.000000000000e+00 0.000000000000e+00
8.322500000000e+02 -5.477597123118e-01 0.000000000000e+00 0.000000000000e+00
8.325000000000e+02 6.703282336301e-01 0.000000000000e+00 0.000000000000e+00
8.327500000000e+02 1.910620824370e+00 0.000000000000e+00 0.000000000000e+00
8.330000000000e+02 3.090692351946e+00 0.000000000000e+00 0.000000000000e+00
8.332500000000e+02 4.124935276108e+00 0.000000000000e+00 0.000000000000e+00
8.335000000000e+02 4.929640606297e+00 0.000000000000e+00 0.000000000000e+00
8.337500000000e+02 5.428850863817e+00 0.000000000000e+00 0.000000000000e+00
8.340000000000e+02 5.560750822471e+00 0.000000000000e+00 0.000000000000e+00
8.342500000000e+02 5.284186371734e+00 0.000000000000e+00 0.000000000000e+00
8.345000000000e+02 4.584729162545e+00 0.000000000000e+00 0.000000000000e+00
8.347500000000e+02 3.479569136211e+00 0.000000000000e+00 0.000000000000e+00
8.350000000000e+02 2.020454015385e+00 0.000000000000e+00 0.000000000000e+00
8.352500000000e+02 2.939339257630e-01 0.000000000000e+00 0.000000000000e+00
8.355000000000e+02 -1.581671834799e+00 0.000000000000e+00 0.000000000000e+00
8.357500000000e+02 -3.462889367863e+00 0.000000000000e+00 0.000000000000e+00
8.360000000000e+02 -5.191207955549e+00 0.000000000000e+00 0.000000000000e+00
8.362500000000e+02 -6.606176929047e+00 0.000000000000e+00 0.000000000000e+00
8.365000000000e+02 -7.560500839723e+00 0.000000000000e+00 0.000000000000e+00
8.367500000000e+02 -7.935748287498e+00 0.000000000000e+00 0.000000000000e+00
8.370000000000e+02 -7.657003554519e+00 0.000000000000e+00 0.000000000000e+00
8.372500000000e+02 -6.704678333475e+00 0.000000000000e+00 0.000000000000e+00
8.375000000000e+02 -5.121802529356e+00 0.000000000000e+00 0.000000000000e+00
8.377500000000e+02 -3.015442349837e+00 0.000000000000e+00 0.000000000000e+00
8.380000000000e+02 -5.514346971522e-01 0.000000000000e+00 0.000000000000e+00
8.382500000000e+02 2.057667628521e+00 0.000000000000e+00 0.000000000000e+00
8.385000000000e+02 4.570749480930e+00 0.000000000000e+00 0.000000000000e+00
8.387500000000e+02 6.740902895094e+00 0.000000000000e+00 0.000000000000e+00
8.390000000000e+02 8.340643636129e+00 0.000000000000e+00 0.000000000000e+00
8.392500000000e+02 9.186923730536e+00 0.000000000000e+00 0.000000000000e+00
8.395000000000e+02 9.163090494651e+00 0.000000000000e+00 0.000000000000e+00
8.397500000000e+02 8.235076739312e+00 0.000000000000e+00 0.000000000000e+00
8.400000000000e+02 6.459583077100e+00 0.000000000000e+00 0.000000000000e+00
8.402500000000e+02 3.982797389651e+00 0.000000000000e+00 0.000000000000e+00
8.405000000000e+02 1.029212120944e+00 0.000000000000e+00 0.000000000000e+00
8.407500000000e+02 -2.118764215684e+00 0.000000000000e+00 0.000000000000e+00
8.410000000000e+02 -5.148583022139e+00 0.000000000000e+00 0.000000000000e+00
8.412500000000e+02 -7.749933053826e+00 0.000000000000e+00 0.000000000000e+00
8.415000000000e+02 -9.648248548261e+00 0.000000000000e+00 0.000000000000e+00
8.417500000000e+02 -1.063557557300e+01 0.000000000000e+00 0.000000000000e+00
8.420000000000e+02 -1.059516213318e+01 0.000000000000e+00 0.000000000000e+00
8.422500000000e+02 -9.516719260390e+00 0.000000000000e+00 0.000000000000e+00
8.425000000000e+02 -7.500273887975e+00 0.000000000000e+00 0.000000000000e+00
8.427500000000e+02 -4.747796507242e+00 0.000000000000e+00 0.000000000000e+00
8.430000000000e+02 -1.543193661306e+00 0.000000000000e+00 0.000000000000e+00
8.432500000000e+02 1.777360109280e+00 0.000000000000e+00 0.000000000000e+00
8.435000000000e+02 4.861584737131e+00 0.000000000000e+00 0.000000000000e+00
8.437500000000e+02 7.379738985913e+00 0.000000000000e+00 0.000000000000e+00
8.440000000000e+02 9.061346586956e+00 0.000000000000e+00 0.000000000000e+00
8.442500000000e+02 9.725735014003e+00 0.000000000000e+00 0.000000000000e+00
8.445000000000e+02 9.302763967281e+00 0.000000000000e+00 0.000000000000e+00
8.447500000000e+02 7.841214566146e+00 0.000000000000e+00 0.000000000000e+00
8.450000000000e+02 5.503727181164e+00 0.000000000000e+00 0.000000000000e+00
8.452500000000e+02 2.548748415005e+00 0.000000000000e+00 0.000000000000e+00
8.455000000000e+02 -6.985137231930e-01 0.000000000000e+00 0.000000000000e+00
8.457500000000e+02 -3.882811386674e+00 0.000000000000e+00 0.000000000000e+00
8.460000000000e+02 -6.659010104703e+00 0.000000000000e+00 0.000000000000e+00
8.462500000000e+02 -8.731002006128e+00 0.000000000000e+00 0.000000000000e+00
8.465000000000e+02 -9.884840596566e+00 0.000000000000e+00 0.000000000000e+00
8.467500000000e+02 -1.001223875356e+01 0.000000000000e+00 0.000000000000e+00
8.470000000000e+02 -9.121717946565e+00 0.000000000000e+00 0.000000000000e+00
8.472500000000e+02 -7.336170304931e+00 0.000000000000e+00 0.000000000000e+00
8.475000000000e+02 -4.877216076746e+00 0.000000000000e+00 0.000000000000e+00
8.477500000000e+02 -2.038308762079e+00 0.000000000000e+00 0.000000000000e+00
8.480000000000e+02 8.501332910506e-01 0.000000000000e+00 0.000000000000e+00
8.482500000000e+02 3.459368256391e+00 0.000000000000e+00 0.000000000000e+00
8.485000000000e+02 5.500138196009e+00 0.000000000000e+00 0.000000000000e+00
8.487500000000e+02 6.755190549328e+00 0.000000000000e+00 0.000000000000e+00
8.490000000000e+02 7.102754528157e+00 0.000000000000e+00 0.000000000000e+00
8.492500000000e+02 6.528352924621e+00 0.000000000000e+00 0.000000000000e+00
8.495000000000e+02 5.123771473279e+00 0.000000000000e+00 0.000000000000e+00
8.497500000000e+02 3.073570412839e+00 0.000000000000e+00 0.000000000000e+00
8.500000000000e+02 6.310124978005e-01 0.000000000000e+00 0.000000000000e+00
8.502500000000e+02 -1.913483556105e+00 0.000000000000e+00 0.000000000000e+00
8.505000000000e+02 -4.267422799415e+00 0.000000000000e+00 0.000000000000e+00
8.507500000000e+02 -6.170570384141e+00 0.000000000000e+00 0.000000000000e+00
8.510000000000e+02 -7.424461314040e+00 0.000000000000e+00 0.000000000000e+00
8.512500000000e+02 -7.913687239740e+00 0.000000000000e+00 0.000000000000e+00
8.515000000000e+02 -7.616648400734e+00 0.000000000000e+00 0.000000000000e+00
8.517500000000e+02 -6.604797737704e+00 0.000000000000e+00 0.000000000000e+00
8.520000000000e+02 -5.030826025240e+00 0.000000000000e+00 0.000000000000e+00
8.522500000000e+02 -3.107563961865e+00 0.000000000000e+00 0.000000000000e+00
8.525000000000e+02 -1.080448258162e+00 0.000000000000e+00 0.000000000000e+00
8.527500000000e+02 8.029110890932e-01 0.000000000000e+00 0.000000000000e+00
8.530000000000e+02 2.322289914204e+00 0.000000000000e+00 0.000000000000e+00
8.532500000000e+02 3.309997714800e+00 0.000000000000e+00 0.000000000000e+00
8.535000000000e+02 3.668737261121e+00 0.000000000000e+00 0.000000000000e+00
8.537500000000e+02 3.380290063924e+00 0.000000000000e+00 0.000000000000e+00
8.540000000000e+02 2.504329322468e+00 0.000000000000e+00 0.000000000000e+00
8.542500000000e+02 1.167892289206e+00 0.000000000000e+00 0.000000000000e+00
8.545000000000e+02 -4.528366482048e-01 0.000000000000e+00 0.000000000000e+00
8.547500000000e+02 -2.155906846338e+00 0.000000000000e+00 0.000000000000e+00
8.550000000000e+02 -3.739091121734e+00 0.000000000000e+00 0.000000000000e+00
8.552500000000e+02 -5.024295849221e+00 0.000000000000e+00 0.000000000000e+00
8.555000000000e+02 -5.877966997076e+00 0.000000000000e+00 0.000000000000e+00
8.557500000000e+02 -6.225180363168e+00 0.000000000000e+00 0.000000000000e+00
8.560000000000e+02 -6.055975634073e+00 0.000000000000e+00 0.000000000000e+00
8.562500000000e+02 -5.423505396883e+00 0.000000000000e+00 0.000000000000e+00
8.565000000000e+02 -4.434590965633e+00 0.000000000000e+00 0.000000000000e+00
8.567500000000e+02 -3.234180385018e+00 0.000000000000e+00 0.000000000000e+00
8.570000000000e+02 -1.985883850813e+00 0.000000000000e+00 0.000000000000e+00
8.572500000000e+02 -8.511440863292e-01 0.000000000000e+00 0.000000000000e+00
8.575000000000e+02 3.034983169129e-02 0.000000000000e+00 0.000000000000e+00
8.577500000000e+02 5.566683296022e-01 0.000000000000e+00 0.000000000000e+00
8.580000000000e+02 6.742759844464e-01 0.000000000000e+00 0.000000000000e+00
8.582500000000e+02 3.822445601007e-01 0.000000000000e+00 0.000000000000e+00
8.585000000000e+02 -2.701710217605e-01 0.000000000000e+00 0.000000000000e+00
8.587500000000e+02 -1.191986741213e+00 0.000000000000e+00 0.000000000000e+00
8.590000000000e+02 -2.263656773042e+00 0.000000000000e+00 0.000000000000e+00
8.592500000000e+02 -3.353121778740e+00 0.000000000000e+00 0.000000000000e+00
8.595000000000e+02 -4.332638692215e+00 0.000000000000e+00 0.000000000000e+00
8.597500000000e+02 -5.094294265752e+00 0.000000000000e+00 0.000000000000e+00
8.600000000000e+02 -5.562362476403e+00 0.000000000000e+00 0.000000000000e+00
8.602500000000e+02 -5.701136240931e+00 0.000000000000e+00 0.000000000000e+00
8.605000000000e+02 -5.517479476516e+00 0.000000000000e+00 0.000000000000e+00
8.607500000000e+02 -5.058024733374e+00 0.000000000000e+00 0.000000000000e+00
8.610000000000e+02 -4.401599003880e+00 0.000000000000e+00 0.000000000000e+00
8.612500000000e+02 -3.648017194188e+00 0.000000000000e+00 0.000000000000e+00
8.615000000000e+02 -2.904776296308e+00 0.000000000000e+00 0.000000000000e+00
8.617500000000e+02 -2.273373299822e+00 0.000000000000e+00 0.000000000000e+00
8.620000000000e+02 -1.836942432853e+00 0.000000000000e+00 0.000000000000e+00
8.622500000000e+02 -1.650675238656e+00 0.000000000000e+00 0.000000000000e+00
8.625000000000e+02 -1.736087026969e+00 0.000000000000e+00 0.000000000000e+00
8.627500000000e+02 -2.079680604813e+00 0.000000000000e+00 0.000000000000e+00
8.630000000000e+02 -2.635999203185e+00 0.000000000000e+00 0.000000000000e+00
8.632500000000e+02 -3.334524264515e+00 0.000000000000e+00 0.000000000000e+00
8.635000000000e+02 -4.089423843706e+00 0.000000000000e+00 0.000000000000e+00
8.637500000000e+02 -4.810844656935e+00 0.000000000000e+00 0.000000000000e+00
8.640000000000e+02 -5.416297916430e+00 0.000000000000e+00 0.000000000000e+00
8.642500000000e+02 -5.840727275885e+00 0.000000000000e+00 0.000000000000e+00
8.645000000000e+02 -6.044055815082e+00 0.000000000000e+00 0.000000000000e+00
8.647500000000e+02 -6.015357420438e+00 0.000000000000e+00 0.000000000000e+00
8.650000000000e+02 -5.773239876770e+00 0.000000000000e+00 0.000000000000e+00
8.652500000000e+02 -5.362506388008e+00 0.000000000000e+00 0.000000000000e+00
8.655000000000e+02 -4.847620079563e+00 0.000000000000e+00 0.000000000000e+00
8.657500000000e+02 -4.303877392967e+00 0.000000000000e+00 0.000000000000e+00
8.660000000000e+02 -3.807456740627e+00 0.000000000000e+00 0.000000000000e+00
8.662500000000e+02 -3.425619439280e+00 0.000000000000e+00 0.000000000000e+00
8.665000000000e+02 -3.208290525949e+00 0.000000000000e+00 0.000000000000e+00
8.667500000000e+02 -3.182046863700e+00 0.000000000000e+00 0.000000000000e+00
8.670000000000e+02 -3.347216380189e+00 0.000000000000e+00 0.000000000000e+00
8.672500000000e+02 -3.678387353772e+00 0.000000000000e+00 0.000000000000e+00
8.675000000000e+02 -4.128191724553e+00 0.000000000000e+00 0.000000000000e+00
8.677500000000e+02 -4.633815846424e+00 0.000000000000e+00 0.000000000000e+00
8.680000000000e+02 -5.125356675740e+00 0.000000000000e+00 0.000000000000e+00
8.682500000000e+02 -5.534922066188e+00 0.000000000000e+00 0.000000000000e+00
8.685000000000e+02 -5.805296764254e+00 0.000000000000e+00 0.000000000000e+00
8.687500000000e+02 -5.897069063654e+00 0.000000000000e+00 0.000000000000e+00
8.690000000000e+02 -5.793326140538e+00 0.000000000000e+00 0.000000000000e+00
8.692500000000e+02 -5.501350574011e+00 0.000000000000e+00 0.000000000000e+00
8.695000000000e+02 -5.051144218688e+00 0.000000000000e+00 0.000000000000e+00
8.697500000000e+02 -4.491017587394e+00 0.000000000000e+00 0.000000000000e+00
8.700000000000e+02 -3.880860223263e+00 0.000000000000e+00 0.000000000000e+00
8.702500000000e+02 -3.284001810056e+00 0.000000000000e+00 0.000000000000e+00
8.705000000000e+02 -2.758747438034e+00 0.000000000000e+00 0.000000000000e+00
8.707500000000e+02 -2.350701648535e+00 0.000000000000e+00 0.000000000000e+00
8.710000000000e+02 -2.086881307050e+00 0.000000000000e+00 0.000000000000e+00
8.712500000000e+02 -1.972372694451e+00 0.000000000000e+00 0.000000000000e+00
8.715000000000e+02 -1.989946145449e+00 0.000000000000e+00 0.000000000000e+00
8.717500000000e+02 -2.102647525460e+00 0.000000000000e+00 0.000000000000e+00
8.720000000000e+02 -2.258992022107e+00 0.000000000000e+00 0.000000000000e+00
8.722500000000e+02 -2.400044222629e+00 0.000000000000e+00 0.000000000000e+00
8.725000000000e+02 -2.467424316034e+00 0.000000000000e+00 0.000000000000e+00
8.727500000000e+02 -2.411165527137e+00 0.000000000000e+00 0.000000000000e+00
8.730000000000e+02 -2.196377260033e+00 0.000000000000e+00 0.000000000000e+00
8.732500000000e+02 -1.807837291166e+00 0.000000000000e+00 0.000000000000e+00
8.735000000000e+02 -1.251921395012e+00 0.000000000000e+00 0.000000000000e+00
8.737500000000e+02 -5.556411329226e-01 0.000000000000e+00 0.000000000000e+00
8.740000000000e+02 2.370489965692e-01 0.000000000000e+00 0.000000000000e+00
8.742500000000e+02 1.071148085014e+00 0.000000000000e+00 0.000000000000e+00
8.745000000000e+02 1.887890292607e+00 0.000000000000e+00 0.000000000000e+00
8.747500000000e+02 2.632413841968e+00 0.000000000000e+00 0.000000000000e+00
8.750000000000e+02 3.260777956756e+00 0.000000000000e+00 0.000000000000e+00
8.752500000000e+02 3.745387422961e+00 0.000000000000e+00 0.000000000000e+00
8.755000000000e+02 4.078110573051e+00 0.000000000000e+00 0.000000000000e+00
8.757500000000e+02 4.270697721101e+00 0.000000000000e+00 0.000000000000e+00
8.760000000000e+02 4.352478812800e+00 0.000000000000e+00 0.000000000000e+00
8.762500000000e+02 4.365690061600e+00 0.000000000000e+00 0.000000000000e+00
8.765000000000e+02 4.359098836401e+00 0.000000000000e+00 0.000000000000e+00
8.767500000000e+02 4.380820715747e+00 0.000000000000e+00 0.000000000000e+00
8.770000000000e+02 4.471322488998e+00 0.000000000000e+00 0.000000000000e+00
8.772500000000e+02 4.657567470202e+00 0.000000000000e+00 0.000000000000e+00
8.775000000000e+02 4.949091347049e+00 0.000000000000e+00 0.000000000000e+00
8.777500000000e+02 5.336522460060e+00 0.000000000000e+00 0.000000000000e+00
8.780000000000e+02 5.792718879242e+00 0.000000000000e+00 0.000000000000e+00
8.782500000000e+02 6.276333797665e+00 0.000000000000e+00 0.000000000000e+00
8.785000000000e+02 6.737290631873e+00 0.000000000000e+00 0.000000000000e+00
8.787500000000e+02 7.123395019596e+00 0.000000000000e+00 0.000000000000e+00
8.790000000000e+02 7.387166774932e+00 0.000000000000e+00 0.000000000000e+00
8.792500000000e+02 7.491959229919e+00 0.000000000000e+00 0.000000000000e+00
8.795000000000e+02 7.416546590575e+00 0.000000000000e+00 0.000000000000e+00
8.797500000000e+02 7.157584371653e+00 0.000000000000e+00 0.000000000000e+00
8.800000000000e+02 6.729650815194e+00 0.000000000000e+00 0.000000000000e+00
8.802500000000e+02 6.162915165496e+00 0.000000000000e+00 0.000000000000e+00
8.805000000000e+02 5.498804245292e+00 0.000000000000e+00 0.000000000000e+00
8.807500000000e+02 4.784306905081e+00 0.000000000000e+00 0.000000000000e+00
8.810000000000e+02 4.065730300982e+00 0.000000000000e+00 0.000000000000e+00
8.812500000000e+02 3.382780004658e+00 0.000000000000e+00 0.000000000000e+00
8.815000000000e+02 2.763771730840e+00 0.000000000000e+00 0.000000000000e+00
8.817500000000e+02 2.222607271248e+00 0.000000000000e+00 0.000000000000e+00
8.820000000000e+02 1.757887673990e+00 0.000000000000e+00 0.000000000000e+00
8.822500000000e+02 1.354230753663e+00 0.000000000000e+00 0.000000000000e+00
8.825000000000e+02 9.855513824211e-01 0.000000000000e+00 0.000000000000e+00
8.827500000000e+02 6.197949260237e-01 0.000000000000e+00 0.000000000000e+00
8.830000000000e+02 2.244233009554e-01 0.000000000000e+00 0.000000000000e+00
8.832500000000e+02 -2.281355324293e-01 0.000000000000e+00 0.000000000000e+00
8.835000000000e+02 -7.558401520899e-01 0.000000000000e+00 0.000000000000e+00
8.837500000000e+02 -1.363825763894e+00 0.000000000000e+00 0.000000000000e+00
8.840000000000e+02 -2.043051530465e+00 0.000000000000e+00 0.000000000000e+00
8.842500000000e+02 -2.770955921034e+00 0.000000000000e+00 0.000000000000e+00
8.845000000000e+02 -3.513987773817e+00 0.000000000000e+00 0.000000000000e+00
8.847500000000e+02 -4.231623678473e+00 0.000000000000e+00 0.000000000000e+00
8.850000000000e+02 -4.881286668825e+00 0.000000000000e+00 0.000000000000e+00
8.852500000000e+02 -5.423472915045e+00 0.000000000000e+00 0.000000000000e+00
8.855000000000e+02 -5.826384922645e+00 0.000000000000e+00 0.000000000000e+00
8.857500000000e+02 -6.069459947942e+00 0.000000000000e+00 0.000000000000e+00
8.860000000000e+02 -6.145355280963e+00 0.000000000000e+00 0.000000000000e+00
8.862500000000e+02 -6.060180774968e+00 0.000000000000e+00 0.000000000000e+00
8.865000000000e+02 -5.832019418103e+00 0.000000000000e+00 0.000000000000e+00
8.867500000000e+02 -5.488012679069e+00 0.000000000000e+00 0.000000000000e+00
8.870000000000e+02 -5.060475818828e+00 0.000000000000e+00 0.000000000000e+00
8.872500000000e+02 -4.582624161335e+00 0.000000000000e+00 0.000000000000e+00
8.875000000000e+02 -4.084520476065e+00 0.000000000000e+00 0.000000000000e+00
8.877500000000e+02 -3.589795036139e+00 0.000000000000e+00 0.000000000000e+00
8.880000000000e+02 -3.113555109145e+00 0.000000000000e+00 0.000000000000e+00
8.882500000000e+02 -2.661711721850e+00 0.000000000000e+00 0.000000000000e+00
8.885000000000e+02 -2.231737666260e+00 0.000000000000e+00 0.000000000000e+00
8.887500000000e+02 -1.814663624590e+00 0.000000000000e+00 0.000000000000e+00
8.890000000000e+02 -1.397948622757e+00 0.000000000000e+00 0.000000000000e+00
8.892500000000e+02 -9.687500695770e-01 0.000000000000e+00 0.000000000000e+00
8.895000000000e+02 -5.170811703361e-01 0.000000000000e+00 0.000000000000e+00
8.897500000000e+02 -3.838207870680e-02 0.000000000000e+00 0.000000000000e+00
8.900000000000e+02 4.648628628896e-01 0.000000000000e+00 0.000000000000e+00
8.902500000000e+02 9.826742117965e-01 0.000000000000e+00 0.000000000000e+00
8.905000000000e+02 1.498325465443e+00 0.000000000000e+00 0.000000000000e+00
8.907500000000e+02 1.990145652249e+00 0.000000000000e+00 0.000000000000e+00
8.910000000000e+02 2.434083664127e+00 0.000000000000e+00 0.000000000000e+00
8.912500000000e+02 2.806642320233e+00 0.000000000000e+00 0.000000000000e+00
8.915000000000e+02 3.087752632941e+00 0.000000000000e+00 0.000000000000e+00
8.917500000000e+02 3.263185727721e+00 0.000000000000e+00 0.000000000000e+00
8.920000000000e+02 3.326184458437e+00 0.000000000000e+00 0.000000000000e+00
8.922500000000e+02 3.278123773200e+00 0.000000000000e+00 0.000000000000e+00
8.925000000000e+02 3.128157451009e+00 0.000000000000e+00 0.000000000000e+00
8.927500000000e+02 2.891955759006e+00 0.000000000000e+00 0.000000000000e+00
8.930000000000e+02 2.589761972437e+00 0.000000000000e+00 0.000000000000e+00
8.932500000000e+02 2.244078209967e+00 0.000000000000e+00 0.000000000000e+00
8.935000000000e+02 1.877322336780e+00 0.000000000000e+00 0.000000000000e+00
8.937500000000e+02 1.509775756105e+00 0.000000000000e+00 0.000000000000e+00
8.940000000000e+02 1.158073003553e+00 0.000000000000e+00 0.000000000000e+00
8.942500000000e+02 8.343814062193e-01 0.000000000000e+00 0.000000000000e+00
8.945000000000e+02 5.463005300379e-01 0.000000000000e+00 0.000000000000e+00
8.947500000000e+02 2.973962307298e-01 0.000000000000e+00 0.000000000000e+00
8.950000000000e+02 8.819088876139e-02 0.000000000000e+00 0.000000000000e+00
8.952500000000e+02 -8.262637251353e-02 0.000000000000e+00 0.000000000000e+00
8.955000000000e+02 -2.170205190482e-01 0.000000000000e+00 0.000000000000e+00
8.957500000000e+02 -3.166851577956e-01 0.000000000000e+00 0.000000000000e+00
8.960000000000e+02 -3.825286925330e-01 0.000000000000e+00 0.000000000000e+00
8.962500000000e+02 -4.146412309382e-01 0.000000000000e+00 0.000000000000e+00
8.965000000000e+02 -4.127146510845e-01 0.000000000000e+00 0.000000000000e+00
8.967500000000e+02 -3.768002283444e-01 0.000000000000e+00 0.000000000000e+00
8.970000000000e+02 -3.082237085836e-01 0.000000000000e+00 0.000000000000e+00
8.972500000000e+02 -2.104471138677e-01 0.000000000000e+00 0.000000000000e+00
8.975000000000e+02 -8.967436681131e-02 0.000000000000e+00 0.000000000000e+00
8.977500000000e+02 4.495803542113e-02 0.000000000000e+00 0.000000000000e+00
8.980000000000e+02 1.816916902742e-01 0.000000000000e+00 0.000000000000e+00
8.982500000000e+02 3.069568001989e-01 0.000000000000e+00 0.000000000000e+00
8.985000000000e+02 4.065927350139e-01 0.000000000000e+00 0.000000000000e+00
8.987500000000e+02 4.673151716236e-01 0.000000000000e+00 0.000000000000e+00
8.990000000000e+02 4.782196329734e-01 0.000000000000e+00 0.000000000000e+00
8.992500000000e+02 4.320992724602e-01 0.000000000000e+00 0.000000000000e+00
8.995000000000e+02 3.263793832121e-01 0.000000000000e+00 0.000000000000e+00
8.997500000000e+02 1.635281179214e-01 0.000000000000e+00 0.000000000000e+00
9.000000000000e+02 -4.911731018792e-02 0.000000000000e+00 0.000000000000e+00
9.002500000000e+02 -3.000804297503e-01 0.000000000000e+00 0.000000000000e+00
9.005000000000e+02 -5.749189032716e-01 0.000000000000e+00 0.000000000000e+00
9.007500000000e+02 -8.576643717123e-01 0.000000000000e+00 0.000000000000e+00
9.010000000000e+02 -1.132316623885e+00 0.000000000000e+00 0.000000000000e+00
9.012500000000e+02 -1.384180250184e+00 0.000000000000e+00 0.000000000000e+00
9.015000000000e+02 -1.600867130058e+00 0.000000000000e+00 0.000000000000e+00
9.017500000000e+02 -1.772851971486e+00 0.000000000000e+00 0.000000000000e+00
9.020000000000e+02 -1.893549635882e+00 0.000000000000e+00 0.000000000000e+00
9.022500000000e+02 -1.958968138342e+00 0.000000000000e+00 0.000000000000e+00
9.025000000000e+02 -1.967065364769e+00 0.000000000000e+00 0.000000000000e+00
9.027500000000e+02 -1.916987853746e+00 0.000000000000e+00 0.000000000000e+00
9.030000000000e+02 -1.808387576178e+00 0.000000000000e+00 0.000000000000e+00
9.032500000000e+02 -1.640994116545e+00 0.000000000000e+00 0.000000000000e+00
9.035000000000e+02 -1.414567729222e+00 0.000000000000e+00 0.000000000000e+00
9.037500000000e+02 -1.129281853400e+00 0.000000000000e+00 0.000000000000e+00
9.040000000000e+02 -7.864946654327e-01 0.000000000000e+00 0.000000000000e+00
9.042500000000e+02 -3.897833117251e-01 0.000000000000e+00 0.000000000000e+00
9.045000000000e+02 5.395335326049e-02 0.000000000000e+00 0.000000000000e+00
9.047500000000e+02 5.335549739388e-01 0.000000000000e+00 0.000000000000e+00
9.050000000000e+02 1.033053315705e+00 0.000000000000e+00 0.000000000000e+00
9.052500000000e+02 1.531708904835e+00 0.000000000000e+00 0.000000000000e+00
9.055000000000e+02 2.004744375532e+00 0.000000000000e+00 0.000000000000e+00
9.057500000000e+02 2.424787933609e+00 0.000000000000e+00 0.000000000000e+00
9.060000000000e+02 2.763930630214e+00 0.000000000000e+00 0.000000000000e+00
9.062500000000e+02 2.996198878954e+00 0.000000000000e+00 0.000000000000e+00
9.065000000000e+02 3.100165063616e+00 0.000000000000e+00 0.000000000000e+00
9.067500000000e+02 3.061377148221e+00 0.000000000000e+00 0.000000000000e+00
9.070000000000e+02 2.874290562376e+00 0.000000000000e+00 0.000000000000e+00
9.072500000000e+02 2.543433331720e+00 0.000000000000e+00 0.000000000000e+00
9.075000000000e+02 2.083622632592e+00 0.000000000000e+00 0.000000000000e+00
9.077500000000e+02 1.519165802610e+00 0.000000000000e+00 0.000000000000e+00
9.080000000000e+02 8.821051836587e-01 0.000000000000e+00 0.000000000000e+00
9.082500000000e+02 2.096860209708e-01 0.000000000000e+00 0.000000000000e+00
9.085000000000e+02 -4.586770993195e-01 0.000000000000e+00 0.000000000000e+00
9.087500000000e+02 -1.084600706241e+00 0.000000000000e+00 0.000000000000e+00
9.090000000000e+02 -1.633751329270e+00 0.000000000000e+00 0.000000000000e+00
9.092500000000e+02 -2.078366892036e+00 0.000000000000e+00 0.000000000000e+00
9.095000000000e+02 -2.399038025077e+00 0.000000000000e+00 0.000000000000e+00
9.097500000000e+02 -2.585609210815e+00 0.000000000000e+00 0.000000000000e+00
9.100000000000e+02 -2.637175633071e+00 0.000000000000e+00 0.000000000000e+00
9.102500000000e+02 -2.561263702597e+00 0.000000000000e+00 0.000000000000e+00
9.105000000000e+02 -2.372375276820e+00 0.000000000000e+00 0.000000000000e+00
9.107500000000e+02 -2.090135037367e+00 0.000000000000e+00 0.000000000000e+00
9.110000000000e+02 -1.737300337949e+00 0.000000000000e+00 0.000000000000e+00
9.112500000000e+02 -1.337872641144e+00 0.000000000000e+00 0.000000000000e+00
9.115000000000e+02 -9.154954483625e-01 0.000000000000e+00 0.000000000000e+00
9.117500000000e+02 -4.922467495052e-01 0.000000000000e+00 0.000000000000e+00
9.120000000000e+02 -8.784916294618e-02 0.000000000000e+00 0.000000000000e+00
9.122500000000e+02 2.807564249833e-01 0.000000000000e+00 0.000000000000e+00
9.125000000000e+02 5.995841784042e-01 0.000000000000e+00 0.000000000000e+00
9.127500000000e+02 8.576598204219e-01 0.000000000000e+00 0.000000000000e+00
9.130000000000e+02 1.047088267749e+00 0.000000000000e+00 0.000000000000e+00
9.132500000000e+02 1.163220816391e+00 0.000000000000e+00 0.000000000000e+00
9.135000000000e+02 1.204948378922e+00 0.000000000000e+00 0.000000000000e+00
9.137500000000e+02 1.175076151690e+00 0.000000000000e+00 0.000000000000e+00
9.140000000000e+02 1.080670074113e+00 0.000000000000e+00 0.000000000000e+00
9.142500000000e+02 9.332211838969e-01 0.000000000000e+00 0.000000000000e+00
9.145000000000e+02 7.484617748946e-01 0.000000000000e+00 0.000000000000e+00
9.147500000000e+02 5.456928922078e-01 0.000000000000e+00 0.000000000000e+00
9.150000000000e+02 3.465450766934e-01 0.000000000000e+00 0.000000000000e+00
9.152500000000e+02 1.731853239780e-01 0.000000000000e+00 0.000000000000e+00
9.155000000000e+02 4.608892299806e-02 0.000000000000e+00 0.000000000000e+00
9.157500000000e+02 -1.840268205092e-02 0.000000000000e+00 0.000000000000e+00
9.160000000000e+02 -1.043644319524e-02 0.000000000000e+00 0.000000000000e+00
9.162500000000e+02 7.142861247380e-02 0.000000000000e+00 0.000000000000e+00
9.165000000000e+02 2.190634145454e-01 0.000000000000e+00 0.000000000000e+00
9.167500000000e+02 4.146487481349e-01 0.000000000000e+00 0.000000000000e+00
9.170000000000e+02 6.317527533291e-01 0.000000000000e+00 0.000000000000e+00
9.172500000000e+02 8.376164414487e-01 0.000000000000e+00 0.000000000000e+00
9.175000000000e+02 9.964910751066e-01 0.000000000000e+00 0.000000000000e+00
9.177500000000e+02 1.073711150025e+00 0.000000000000e+00 0.000000000000e+00
9.180000000000e+02 1.040057351946e+00 0.000000000000e+00 0.000000000000e+00
9.182500000000e+02 8.758863556009e-01 0.000000000000e+00 0.000000000000e+00
9.185000000000e+02 5.744932267410e-01 0.000000000000e+00 0.000000000000e+00
9.187500000000e+02 1.442329408756e-01 0.000000000000e+00 0.000000000000e+00
9.190000000000e+02 -3.909446799388e-01 0.000000000000e+00 0.000000000000e+00
9.192500000000e+02 -9.927122491383e-01 0.000000000000e+00 0.000000000000e+00
9.195000000000e+02 -1.611290437046e+00 0.000000000000e+00 0.000000000000e+00
9.197500000000e+02 -2.189826797886e+00 0.000000000000e+00 0.000000000000e+00
9.200000000000e+02 -2.669788305255e+00 0.000000000000e+00 0.000000000000e+00
9.202500000000e+02 -2.996795959092e+00 0.000000000000e+00 0.000000000000e+00
9.205000000000e+02 -3.126268165944e+00 0.000000000000e+00 0.000000000000e+00
9.207500000000e+02 -3.028256828067e+00 0.000000000000e+00 0.000000000000e+00
9.210000000000e+02 -2.690953491299e+00 0.000000000000e+00 0.000000000000e+00
9.212500000000e+02 -2.122499049196e+00 0.000000000000e+00 0.000000000000e+00
9.215000000000e+02 -1.350927247439e+00 0.000000000000e+00 0.000000000000e+00
9.217500000000e+02 -4.222821470511e-01 0.000000000000e+00 0.000000000000e+00
9.220000000000e+02 6.028557310050e-01 0.000000000000e+00 0.000000000000e+00
9.222500000000e+02 1.654045885769e+00 0.000000000000e+00 0.000000000000e+00
9.225000000000e+02 2.656383013818e+00 0.000000000000e+00 0.000000000000e+00
9.227500000000e+02 3.536098860637e+00 0.000000000000e+00 0.000000000000e+00
9.230000000000e+02 4.225895365195e+00 0.000000000000e+00 0.000000000000e+00
9.232500000000e+02 4.669622657500e+00 0.000000000000e+00 0.000000000000e+00
9.235000000000e+02 4.826036646815e+00 0.000000000000e+00 0.000000000000e+00
9.237500000000e+02 4.671500395180e+00 0.000000000000e+00 0.000000000000e+00
9.240000000000e+02 4.201607738575e+00 0.000000000000e+00 0.000000000000e+00
9.242500000000e+02 3.431788028721e+00 0.000000000000e+00 0.000000000000e+00
9.245000000000e+02 2.396987030551e+00 0.000000000000e+00 0.000000000000e+00
9.247500000000e+02 1.150510811192e+00 0.000000000000e+00 0.000000000000e+00
9.250000000000e+02 -2.379228151878e-01 0.000000000000e+00 0.000000000000e+00
9.252500000000e+02 -1.684938230156e+00 0.000000000000e+00 0.000000000000e+00
9.255000000000e+02 -3.097123236810e+00 0.000000000000e+00 0.000000000000e+00
9.257500000000e+02 -4.375595879854e+00 0.000000000000e+00 0.000000000000e+00
9.260000000000e+02 -5.421560036427e+00 0.000000000000e+00 0.000000000000e+00
9.262500000000e+02 -6.142796847311e+00 0.000000000000e+00 0.000000000000e+00
9.265000000000e+02 -6.460885376582e+00 0.000000000000e+00 0.000000000000e+00
9.267500000000e+02 -6.318751973565e+00 0.000000000000e+00 0.000000000000e+00
9.270000000000e+02 -5.687943592642e+00 0.000000000000e+00 0.000000000000e+00
9.272500000000e+02 -4.574844485319e+00 0.000000000000e+00 0.000000000000e+00
9.275000000000e+02 -3.024949771186e+00 0.000000000000e+00 0.000000000000e+00
9.277500000000e+02 -1.124310739554e+00 0.000000000000e+00 0.000000000000e+00
9.280000000000e+02 1.002598844631e+00 0.000000000000e+00 0.000000000000e+00
9.282500000000e+02 3.199070535276e+00 0.000000000000e+00 0.000000000000e+00
9.285000000000e+02 5.286474973756e+00 0.000000000000e+00 0.000000000000e+00
9.287500000000e+02 7.078278913394e+00 0.000000000000e+00 0.000000000000e+00
9.290000000000e+02 8.396813142248e+00 0.000000000000e+00 0.000000000000e+00
9.292500000000e+02 9.091344566900e+00 0.000000000000e+00 0.000000000000e+00
9.295000000000e+02 9.055621954632e+00 0.000000000000e+00 0.000000000000e+00
9.297500000000e+02 8.242861367964e+00 0.000000000000e+00 0.000000000000e+00
9.300000000000e+02 6.676167172635e+00 0.000000000000e+00 0.000000000000e+00
9.302500000000e+02 4.452674313683e+00 0.000000000000e+00 0.000000000000e+00
9.305000000000e+02 1.740240876376e+00 0.000000000000e+00 0.000000000000e+00
9.307500000000e+02 -1.233725386809e+00 0.000000000000e+00 0.000000000000e+00
9.310000000000e+02 -4.200832433386e+00 0.000000000000e+00 0.000000000000e+00
9.312500000000e+02 -6.876262504546e+00 0.000000000000e+00 0.000000000000e+00
9.315000000000e+02 -8.987082603101e+00 0.000000000000e+00 0.000000000000e+00
9.317500000000e+02 -1.030142094964e+01 0.000000000000e+00 0.000000000000e+00
9.320000000000e+02 -1.065527680789e+01 0.000000000000e+00 0.000000000000e+00
9.322500000000e+02 -9.973751577502e+00 0.000000000000e+00 0.000000000000e+00
9.325000000000e+02 -8.283903548647e+00 0.000000000000e+00 0.000000000000e+00
9.327500000000e+02 -5.717214845196e+00 0.000000000000e+00 0.000000000000e+00
9.330000000000e+02 -2.500744845516e+00 0.000000000000e+00 0.000000000000e+00
9.332500000000e+02 1.062685721385e+00 0.000000000000e+00 0.000000000000e+00
9.335000000000e+02 4.623628315713e+00 0.000000000000e+00 0.000000000000e+00
9.337500000000e+02 7.821621351268e+00 0.000000000000e+00 0.000000000000e+00
9.340000000000e+02 1.032354184559e+01 0.000000000000e+00 0.000000000000e+00
9.342500000000e+02 1.186044583114e+01 0.000000000000e+00 0.000000000000e+00
9.345000000000e+02 1.225863254386e+01 0.000000000000e+00 0.000000000000e+00
9.347500000000e+02 1.146116281498e+01 0.000000000000e+00 0.000000000000e+00
9.350000000000e+02 9.537031726977e+00 0.000000000000e+00 0.000000000000e+00
9.352500000000e+02 6.676540128167e+00 0.000000000000e+00 0.000000000000e+00
9.355000000000e+02 3.172978601248e+00 0.000000000000e+00 0.000000000000e+00
9.357500000000e+02 -6.076533374996e-01 0.000000000000e+00 0.000000000000e+00
9.360000000000e+02 -4.265716544902e+00 0.000000000000e+00 0.000000000000e+00
9.362500000000e+02 -7.411498913543e+00 0.000000000000e+00 0.000000000000e+00
9.365000000000e+02 -9.708358224049e+00 0.000000000000e+00 0.000000000000e+00
9.367500000000e+02 -1.091046485008e+01 0.000000000000e+00 0.000000000000e+00
9.370000000000e+02 -1.089070838384e+01 0.000000000000e+00 0.000000000000e+00
9.372500000000e+02 -9.655415337441e+00 0.000000000000e+00 0.000000000000e+00
9.375000000000e+02 -7.344029315490e+00 0.000000000000e+00 0.000000000000e+00
9.377500000000e+02 -4.213654187086e+00 0.000000000000e+00 0.000000000000e+00
9.380000000000e+02 -6.101450306335e-01 0.000000000000e+00 0.000000000000e+00
9.382500000000e+02 3.070966425560e+00 0.000000000000e+00 0.000000000000e+00
9.385000000000e+02 6.429203233980e+00 0.000000000000e+00 0.000000000000e+00
9.387500000000e+02 9.104333927747e+00 0.000000000000e+00 0.000000000000e+00
9.390000000000e+02 1.081675715083e+01 0.000000000000e+00 0.000000000000e+00
9.392500000000e+02 1.139838032257e+01 0.000000000000e+00 0.000000000000e+00
9.395000000000e+02 1.081042456363e+01 0.000000000000e+00 0.000000000000e+00
9.397500000000e+02 9.146149856800e+00 0.000000000000e+00 0.000000000000e+00
9.400000000000e+02 6.618295098924e+00 0.000000000000e+00 0.000000000000e+00
9.402500000000e+02 3.532846831187e+00 0.000000000000e+00 0.000000000000e+00
9.405000000000e+02 2.523654126265e-01 0.000000000000e+00 0.000000000000e+00
9.407500000000e+02 -2.846688515675e+00 0.000000000000e+00 0.000000000000e+00
9.410000000000e+02 -5.417517454704e+00 0.000000000000e+00 0.000000000000e+00
9.412500000000e+02 -7.182288185453e+00 0.000000000000e+00 0.000000000000e+00
9.415000000000e+02 -7.962600153683e+00 0.000000000000e+00 0.000000000000e+00
9.417500000000e+02 -7.697678388464e+00 0.000000000000e+00 0.000000000000e+00
9.420000000000e+02 -6.448377032405e+00 0.000000000000e+00 0.000000000000e+00
9.422500000000e+02 -4.386816275949e+00 0.000000000000e+00 0.000000000000e+00
9.425000000000e+02 -1.773203728496e+00 0.000000000000e+00 0.000000000000e+00
9.427500000000e+02 1.077101159294e+00 0.000000000000e+00 0.000000000000e+00
9.430000000000e+02 3.832115446219e+00 0.000000000000e+00 0.000000000000e+00
9.432500000000e+02 6.182614332554e+00 0.000000000000e+00 0.000000000000e+00
9.435000000000e+02 7.877641389454e+00 0.000000000000e+00 0.000000000000e+00
9.437500000000e+02 8.752012898781e+00 0.000000000000e+00 0.000000000000e+00
9.440000000000e+02 8.742761386844e+00 0.000000000000e+00 0.000000000000e+00
9.442500000000e+02 7.892887406587e+00 0.000000000000e+00 0.000000000000e+00
9.445000000000e+02 6.342372619423e+00 0.000000000000e+00 0.000000000000e+00
9.447500000000e+02 4.307951597115e+00 0.000000000000e+00 0.000000000000e+00
9.450000000000e+02 2.054455066896e+00 0.000000000000e+00 0.000000000000e+00
9.452500000000e+02 -1.385321074619e-01 0.000000000000e+00 0.000000000000e+00
9.455000000000e+02 -2.010512324036e+00 0.000000000000e+00 0.000000000000e+00
9.457500000000e+02 -3.350314864372e+00 0.000000000000e+00 0.000000000000e+00
9.460000000000e+02 -4.019217033772e+00 0.000000000000e+00 0.000000000000e+00
9.462500000000e+02 -3.964425304170e+00 0.000000000000e+00 0.000000000000e+00
9.465000000000e+02 -3.221663658366e+00 0.000000000000e+00 0.000000000000e+00
9.467500000000e+02 -1.906991996395e+00 0.000000000000e+00 0.000000000000e+00
9.470000000000e+02 -1.992860709974e-01 0.000000000000e+00 0.000000000000e+00
9.472500000000e+02 1.684107334166e+00 0.000000000000e+00 0.000000000000e+00
9.475000000000e+02 3.515295521645e+00 0.000000000000e+00 0.000000000000e+00
9.477500000000e+02 5.083798134583e+00 0.000000000000e+00 0.000000000000e+00
9.480000000000e+02 6.221136992360e+00 0.000000000000e+00 0.000000000000e+00
9.482500000000e+02 6.819213488547e+00 0.000000000000e+00 0.000000000000e+00
9.485000000000e+02 6.840512892419e+00 0.000000000000e+00 0.000000000000e+00
9.487500000000e+02 6.319261073047e+00 0.000000000000e+00 0.000000000000e+00
9.490000000000e+02 5.353805221371e+00 0.000000000000e+00 0.000000000000e+00
9.492500000000e+02 4.091551941317e+00 0.000000000000e+00 0.000000000000e+00
9.495000000000e+02 2.708646328443e+00 0.000000000000e+00 0.000000000000e+00
9.497500000000e+02 1.387119032922e+00 0.000000000000e+00 0.000000000000e+00
9.500000000000e+02 2.924118642426e-01 0.000000000000e+00 0.000000000000e+00
9.502500000000e+02 -4.459897310104e-01 0.000000000000e+00 0.000000000000e+00
9.505000000000e+02 -7.485974769916e-01 0.000000000000e+00 0.000000000000e+00
9.507500000000e+02 -5.931713519652e-01 0.000000000000e+00 0.000000000000e+00
9.510000000000e+02 -1.461830958942e-02 0.000000000000e+00 0.000000000000e+00
9.512500000000e+02 9.020974818342e-01 0.000000000000e+00 0.000000000000e+00
9.515000000000e+02 2.034831217398e+00 0.000000000000e+00 0.000000000000e+00
9.517500000000e+02 3.241068474844e+00 0.000000000000e+00 0.000000000000e+00
9.520000000000e+02 4.376425217726e+00 0.000000000000e+00 0.000000000000e+00
9.522500000000e+02 5.312491413765e+00 0.000000000000e+00 0.000000000000e+00
9.525000000000e+02 5.951864129433e+00 0.000000000000e+00 0.000000000000e+00
9.527500000000e+02 6.238660916592e+00 0.000000000000e+00 0.000000000000e+00
9.530000000000e+02 6.163436561421e+00 0.000000000000e+00 0.000000000000e+00
9.532500000000e+02 5.762159944627e+00 0.000000000000e+00 0.000000000000e+00
9.535000000000e+02 5.109648937615e+00 0.000000000000e+00 0.000000000000e+00
9.537500000000e+02 4.308519705405e+00 0.000000000000e+00 0.000000000000e+00
9.540000000000e+02 3.475206652767e+00 0.000000000000e+00 0.000000000000e+00
9.542500000000e+02 2.724897440686e+00 0.000000000000e+00 0.000000000000e+00
9.545000000000e+02 2.157278896299e+00 0.000000000000e+00 0.000000000000e+00
9.547500000000e+02 1.844808715385e+00 0.000000000000e+00 0.000000000000e+00
9.550000000000e+02 1.824846711539e+00 0.000000000000e+00 0.000000000000e+00
9.552500000000e+02 2.096452595494e+00 0.000000000000e+00 0.000000000000e+00
9.555000000000e+02 2.622054446898e+00 0.000000000000e+00 0.000000000000e+00
9.557500000000e+02 3.333588820165e+00 0.000000000000e+00 0.000000000000e+00
9.560000000000e+02 4.142182340274e+00 0.000000000000e+00 0.000000000000e+00
9.562500000000e+02 4.950046704811e+00 0.000000000000e+00 0.000000000000e+00
9.565000000000e+02 5.663037003418e+00 0.000000000000e+00 0.000000000000e+00
9.567500000000e+02 6.202297455761e+00 0.000000000000e+00 0.000000000000e+00
9.570000000000e+02 6.513585259088e+00 0.000000000000e+00 0.000000000000e+00
9.572500000000e+02 6.573195682956e+00 0.000000000000e+00 0.000000000000e+00
9.575000000000e+02 6.389864445051e+00 0.000000000000e+00 0.000000000000e+00
9.577500000000e+02 6.002538408194e+00 0.000000000000e+00 0.000000000000e+00
9.580000000000e+02 5.474418721206e+00 0.000000000000e+00 0.000000000000e+00
9.582500000000e+02 4.884129649278e+00 0.000000000000e+00 0.000000000000e+00
9.585000000000e+02 4.315198725837e+00 0.000000000000e+00 0.000000000000e+00
9.587500000000e+02 3.845212007857e+00 0.000000000000e+00 0.000000000000e+00
9.590000000000e+02 3.536014023600e+00 0.000000000000e+00 0.000000000000e+00
9.592500000000e+02 3.426158529117e+00 0.000000000000e+00 0.000000000000e+00
9.595000000000e+02 3.526506936027e+00 0.000000000000e+00 0.000000000000e+00
9.597500000000e+02 3.819457039827e+00 0.000000000000e+00 0.000000000000e+00
9.600000000000e+02 4.261818423329e+00 0.000000000000e+00 0.000000000000e+00
9.602500000000e+02 4.790891200250e+00 0.000000000000e+00 0.000000000000e+00
9.605000000000e+02 5.332908600896e+00 0.000000000000e+00 0.000000000000e+00
9.607500000000e+02 5.812719774347e+00 0.000000000000e+00 0.000000000000e+00
9.610000000000e+02 6.163451176182e+00 0.000000000000e+00 0.000000000000e+00
9.612500000000e+02 6.334908592543e+00 0.000000000000e+00 0.000000000000e+00
9.615000000000e+02 6.299662421845e+00 0.000000000000e+00 0.000000000000e+00
9.617500000000e+02 6.056071809641e+00 0.000000000000e+00 0.000000000000e+00
9.620000000000e+02 5.627907565139e+00 0.000000000000e+00 0.000000000000e+00
9.622500000000e+02 5.060677083368e+00 0.000000000000e+00 0.000000000000e+00
9.625000000000e+02 4.415179662533e+00 0.000000000000e+00 0.000000000000e+00
9.627500000000e+02 3.759173128372e+00 0.000000000000e+00 0.000000000000e+00
9.630000000000e+02 3.158267598730e+00 0.000000000000e+00 0.000000000000e+00
9.632500000000e+02 2.667249923801e+00 0.000000000000e+00 0.000000000000e+00
9.635000000000e+02 2.322972374494e+00 0.000000000000e+00 0.000000000000e+00
9.637500000000e+02 2.139721617061e+00 0.000000000000e+00 0.000000000000e+00
9.640000000000e+02 2.107648238993e+00 0.000000000000e+00 0.000000000000e+00
9.642500000000e+02 2.194427826044e+00 0.000000000000e+00 0.000000000000e+00
9.645000000000e+02 2.349896124241e+00 0.000000000000e+00 0.000000000000e+00
9.647500000000e+02 2.513009833481e+00 0.000000000000e+00 0.000000000000e+00
9.650000000000e+02 2.620182634501e+00 0.000000000000e+00 0.000000000000e+00
9.652500000000e+02 2.613872743183e+00 0.000000000000e+00 0.000000000000e+00
9.655000000000e+02 2.450275959733e+00 0.000000000000e+00 0.000000000000e+00
9.657500000000e+02 2.105108944204e+00 0.000000000000e+00 0.000000000000e+00
9.660000000000e+02 1.576732902337e+00 0.000000000000e+00 0.000000000000e+00
9.662500000000e+02 8.862315864562e-01 0.000000000000e+00 0.000000000000e+00
9.665000000000e+02 7.446999785261e-02 0.000000000000e+00 0.000000000000e+00
9.667500000000e+02 -8.034344596044e-01 0.000000000000e+00 0.000000000000e+00
9.670000000000e+02 -1.685453045703e+00 0.000000000000e+00 0.000000000000e+00
9.672500000000e+02 -2.510787874872e+00 0.000000000000e+00 0.000000000000e+00
9.675000000000e+02 -3.227707334487e+00 0.000000000000e+00 0.000000000000e+00
9.677500000000e+02 -3.800021067638e+00 0.000000000000e+00 0.000000000000e+00
9.680000000000e+02 -4.211337547299e+00 0.000000000000e+00 0.000000000000e+00
9.682500000000e+02 -4.466558441316e+00 0.000000000000e+00 0.000000000000e+00
9.685000000000e+02 -4.590446189493e+00 0.000000000000e+00 0.000000000000e+00
9.687500000000e+02 -4.623501639535e+00 0.000000000000e+00 0.000000000000e+00
9.690000000000e+02 -4.615752285257e+00 0.000000000000e+00 0.000000000000e+00
9.692500000000e+02 -4.619329179609e+00 0.000000000000e+00 0.000000000000e+00
9.695000000000e+02 -4.680864794682e+00 0.000000000000e+00 0.000000000000e+00
9.697500000000e+02 -4.834755126172e+00 0.000000000000e+00 0.000000000000e+00
9.700000000000e+02 -5.098197269666e+00 0.000000000000e+00 0.000000000000e+00
9.702500000000e+02 -5.468658350928e+00 0.000000000000e+00 0.000000000000e+00
9.705000000000e+02 -5.924089707400e+00 0.000000000000e+00 0.000000000000e+00
9.707500000000e+02 -6.425819797853e+00 0.000000000000e+00 0.000000000000e+00
9.710000000000e+02 -6.923693421774e+00 0.000000000000e+00 0.000000000000e+00
9.712500000000e+02 -7.362723762509e+00 0.000000000000e+00 0.000000000000e+00
9.715000000000e+02 -7.690328203605e+00 0.000000000000e+00 0.000000000000e+00
9.717500000000e+02 -7.863154303887e+00 0.000000000000e+00 0.000000000000e+00
9.720000000000e+02 -7.852575707437e+00 0.000000000000e+00 0.000000000000e+00
9.722500000000e+02 -7.648136790830e+00 0.000000000000e+00 0.000000000000e+00
9.725000000000e+02 -7.258519900264e+00 0.000000000000e+00 0.000000000000e+00
9.727500000000e+02 -6.709957582729e+00 0.000000000000e+00 0.000000000000e+00
9.730000000000e+02 -6.042364969195e+00 0.000000000000e+00 0.000000000000e+00
9.732500000000e+02 -5.303775351093e+00 0.000000000000e+00 0.000000000000e+00
9.735000000000e+02 -4.543883026847e+00 0.000000000000e+00 0.000000000000e+00
9.737500000000e+02 -3.807602569357e+00 0.000000000000e+00 0.000000000000e+00
9.740000000000e+02 -3.129530396413e+00 0.000000000000e+00 0.000000000000e+00
9.742500000000e+02 -2.530048711833e+00 0.000000000000e+00 0.000000000000e+00
9.745000000000e+02 -2.013566364036e+00 0.000000000000e+00 0.000000000000e+00
9.747500000000e+02 -1.569082295441e+00 0.000000000000e+00 0.000000000000e+00
9.750000000000e+02 -1.172929530741e+00 0.000000000000e+00 0.000000000000e+00
9.752500000000e+02 -7.932572970905e-01 0.000000000000e+00 0.000000000000e+00
9.755000000000e+02 -3.955772818530e-01 0.000000000000e+00 0.000000000000e+00
9.757500000000e+02 5.143195153418e-02 0.000000000000e+00 0.000000000000e+00
9.760000000000e+02 5.706846076315e-01 0.000000000000e+00 0.000000000000e+00
9.762500000000e+02 1.172734581052e+00 0.000000000000e+00 0.000000000000e+00
9.765000000000e+02 1.853635353663e+00 0.000000000000e+00 0.000000000000e+00
9.767500000000e+02 2.594872716050e+00 0.000000000000e+00 0.000000000000e+00
9.770000000000e+02 3.365335067304e+00 0.000000000000e+00 0.000000000000e+00
9.772500000000e+02 4.125003922111e+00 0.000000000000e+00 0.000000000000e+00
9.775000000000e+02 4.829817388625e+00 0.000000000000e+00 0.000000000000e+00
9.777500000000e+02 5.437012633199e+00 0.000000000000e+00 0.000000000000e+00
9.780000000000e+02 5.910207978174e+00 0.000000000000e+00 0.000000000000e+00
9.782500000000e+02 6.223544680747e+00 0.000000000000e+00 0.000000000000e+00
9.785000000000e+02 6.364361060108e+00 0.000000000000e+00 0.000000000000e+00
9.787500000000e+02 6.334093031393e+00 0.000000000000e+00 0.000000000000e+00
9.790000000000e+02 6.147351784651e+00 0.000000000000e+00 0.000000000000e+00
9.792500000000e+02 5.829383836520e+00 0.000000000000e+00 0.000000000000e+00
9.795000000000e+02 5.412334990223e+00 0.000000000000e+00 0.000000000000e+00
9.797500000000e+02 4.930888474712e+00 0.000000000000e+00 0.000000000000e+00
9.800000000000e+02 4.417909924060e+00 0.000000000000e+00 0.000000000000e+00
9.802500000000e+02 3.900702118896e+00 0.000000000000e+00 0.000000000000e+00
9.805000000000e+02 3.398358169376e+00 0.000000000000e+00 0.000000000000e+00
9.807500000000e+02 2.920522580716e+00 0.000000000000e+00 0.000000000000e+00
9.810000000000e+02 2.467653588510e+00 0.000000000000e+00 0.000000000000e+00
9.812500000000e+02 2.032659769856e+00 0.000000000000e+00 0.000000000000e+00
9.815000000000e+02 1.603591166784e+00 0.000000000000e+00 0.000000000000e+00
9.817500000000e+02 1.166926768845e+00 0.000000000000e+00 0.000000000000e+00
9.820000000000e+02 7.109340724209e-01 0.000000000000e+00 0.000000000000e+00
9.822500000000e+02 2.285892624918e-01 0.000000000000e+00 0.000000000000e+00
9.825000000000e+02 -2.803667178094e-01 0.000000000000e+00 0.000000000000e+00
9.827500000000e+02 -8.085159955120e-01 0.000000000000e+00 0.000000000000e+00
9.830000000000e+02 -1.341095672110e+00 0.000000000000e+00 0.000000000000e+00
9.832500000000e+02 -1.857487434522e+00 0.000000000000e+00 0.000000000000e+00
9.835000000000e+02 -2.333612639519e+00 0.000000000000e+00 0.000000000000e+00
9.837500000000e+02 -2.744858906949e+00 0.000000000000e+00 0.000000000000e+00
9.840000000000e+02 -3.069102618837e+00 0.000000000000e+00 0.000000000000e+00
9.842500000000e+02 -3.289396570046e+00 0.000000000000e+00 0.000000000000e+00
9.845000000000e+02 -3.395959603848e+00 0.000000000000e+00 0.000000000000e+00
9.847500000000e+02 -3.387222468557e+00 0.000000000000e+00 0.000000000000e+00
9.850000000000e+02 -3.269831557233e+00 0.000000000000e+00 0.000000000000e+00
9.852500000000e+02 -3.057666238460e+00 0.000000000000e+00 0.000000000000e+00
9.855000000000e+02 -2.770062818978e+00 0.000000000000e+00 0.000000000000e+00
9.857500000000e+02 -2.429539066922e+00 0.000000000000e+00 0.000000000000e+00
9.860000000000e+02 -2.059364388141e+00 0.000000000000e+00 0.000000000000e+00
9.862500000000e+02 -1.681317117513e+00 0.000000000000e+00 0.000000000000e+00
9.865000000000e+02 -1.313915533787e+00 0.000000000000e+00 0.000000000000e+00
9.867500000000e+02 -9.713144291312e-01 0.000000000000e+00 0.000000000000e+00
9.870000000000e+02 -6.629413142806e-01 0.000000000000e+00 0.000000000000e+00
9.872500000000e+02 -3.938253458286e-01 0.000000000000e+00 0.000000000000e+00
9.875000000000e+02 -1.654671271442e-01 0.000000000000e+00 0.000000000000e+00
9.877500000000e+02 2.297548363073e-02 0.000000000000e+00 0.000000000000e+00
9.880000000000e+02 1.734414859882e-01 0.000000000000e+00 0.000000000000e+00
9.882500000000e+02 2.879029501490e-01 0.000000000000e+00 0.000000000000e+00
9.885000000000e+02 3.676714790433e-01 0.000000000000e+00 0.000000000000e+00
9.887500000000e+02 4.131796537114e-01 0.000000000000e+00 0.000000000000e+00
9.890000000000e+02 4.242447020729e-01 0.000000000000e+00 0.000000000000e+00
9.892500000000e+02 4.007271260258e-01 0.000000000000e+00 0.000000000000e+00
9.895000000000e+02 3.434215104590e-01 0.000000000000e+00 0.000000000000e+00
9.897500000000e+02 2.549725719746e-01 0.000000000000e+00 0.000000000000e+00
9.900000000000e+02 1.406034584478e-01 0.000000000000e+00 0.000000000000e+00
9.902500000000e+02 8.475605395165e-03 0.000000000000e+00 0.000000000000e+00
9.905000000000e+02 -1.304361208163e-01 0.000000000000e+00 0.000000000000e+00
9.907500000000e+02 -2.629841926156e-01 0.000000000000e+00 0.000000000000e+00
9.910000000000e+02 -3.749453385161e-01 0.000000000000e+00 0.000000000000e+00
9.912500000000e+02 -4.524325032575e-01 0.000000000000e+00 0.000000000000e+00
9.915000000000e+02 -4.834227368865e-01 0.000000000000e+00 0.000000000000e+00
9.917500000000e+02 -4.591768657944e-01 0.000000000000e+00 0.000000000000e+00
9.920000000000e+02 -3.753387823263e-01 0.000000000000e+00 0.000000000000e+00
9.922500000000e+02 -2.325490220213e-01 0.000000000000e+00 0.000000000000e+00
9.925000000000e+02 -3.648102790964e-02 0.000000000000e+00 0.000000000000e+00
9.927500000000e+02 2.027032312074e-01 0.000000000000e+00 0.000000000000e+00
9.930000000000e+02 4.713935004387e-01 0.000000000000e+00 0.000000000000e+00
9.932500000000e+02 7.539091268556e-01 0.000000000000e+00 0.000000000000e+00
9.935000000000e+02 1.034009672794e+00 0.000000000000e+00 0.000000000000e+00
9.937500000000e+02 1.296320809036e+00 0.000000000000e+00 0.000000000000e+00
9.940000000000e+02 1.527481445590e+00 0.000000000000e+00 0.000000000000e+00
9.942500000000e+02 1.716873101238e+00 0.000000000000e+00 0.000000000000e+00
9.945000000000e+02 1.856869618233e+00 0.000000000000e+00 0.000000000000e+00
9.947500000000e+02 1.942631223792e+00 0.000000000000e+00 0.000000000000e+00
9.950000000000e+02 1.971546871853e+00 0.000000000000e+00 0.000000000000e+00
9.952500000000e+02 1.942488993222e+00 0.000000000000e+00 0.000000000000e+00
9.955000000000e+02 1.855074751953e+00 0.000000000000e+00 0.000000000000e+00
9.957500000000e+02 1.709122223805e+00 0.000000000000e+00 0.000000000000e+00
9.960000000000e+02 1.504449162182e+00 0.000000000000e+00 0.000000000000e+00
9.962500000000e+02 1.241092756347e+00 0.000000000000e+00 0.000000000000e+00
9.965000000000e+02 9.199425297906e-01 0.000000000000e+00 0.000000000000e+00
9.967500000000e+02 5.436898978668e-01 0.000000000000e+00 0.000000000000e+00
9.970000000000e+02 1.179222630578e-01 0.000000000000e+00 0.000000000000e+00
9.972500000000e+02 -3.478595565612e-01 0.000000000000e+00 0.000000000000e+00
9.975000000000e+02 -8.395347807036e-01 0.000000000000e+00 0.000000000000e+00
9.977500000000e+02 -1.338174335294e+00 0.000000000000e+00 0.000000000000e+00
9.980000000000e+02 -1.820513907666e+00 0.000000000000e+00 0.000000000000e+00
9.982500000000e+02 -2.260138877182e+00 0.000000000000e+00 0.000000000000e+00
9.985000000000e+02 -2.629324028881e+00 0.000000000000e+00 0.000000000000e+00
9.987500000000e+02 -2.901364891129e+00 0.000000000000e+00 0.000000000000e+00
9.990000000000e+02 -3.053149636734e+00 0.000000000000e+00 0.000000000000e+00
9.992500000000e+02 -3.067665016512e+00 0.000000000000e+00 0.000000000000e+00
9.995000000000e+02 -2.936116356924e+00 0.000000000000e+00 0.000000000000e+00
9.997500000000e+02 -2.659373615649e+00 0.000000000000e+00 0.000000000000e+00
1.000000000000e+03 -2.248529372482e+00 0.000000000000e+00 0.000000000000e+00
1.000250000000e+03 -1.724460569929e+00 0.000000000000e+00 0.000000000000e+00
1.000500000000e+03 -1.116409007452e+00 0.000000000000e+00 0.000000000000e+00
1.000750000000e+03 -4.597185335654e-01 0.000000000000e+00 0.000000000000e+00
1.001000000000e+03 2.070279701959e-01 0.000000000000e+00 0.000000000000e+00
1.001250000000e+03 8.451562667054e-01 0.000000000000e+00 0.000000000000e+00
1.001500000000e+03 1.418987805905e+00 0.000000000000e+00 0.000000000000e+00
1.001750000000e+03 1.898537394259e+00 0.000000000000e+00 0.000000000000e+00
1.002000000000e+03 2.261552317428e+00 0.000000000000e+00 0.000000000000e+00
1.002250000000e+03 2.494716687305e+00 0.000000000000e+00 0.000000000000e+00
1.002500000000e+03 2.593956715728e+00 0.000000000000e+00 0.000000000000e+00
1.002750000000e+03 2.563896670223e+00 0.000000000000e+00 0.000000000000e+00
1.003000000000e+03 2.416614769532e+00 0.000000000000e+00 0.000000000000e+00
1.003250000000e+03 2.169919349887e+00 0.000000000000e+00 0.000000000000e+00
1.003500000000e+03 1.845399321731e+00 0.000000000000e+00 0.000000000000e+00
1.003750000000e+03 1.466496519819e+00 0.000000000000e+00 0.000000000000e+00
1.004000000000e+03 1.056804830439e+00 0.000000000000e+00 0.000000000000e+00
1.004250000000e+03 6.387315075381e-01 0.000000000000e+00 0.000000000000e+00
1.004500000000e+03 2.325734485281e-01 0.000000000000e+00 0.000000000000e+00
1.004750000000e+03 -1.440193546888e-01 0.000000000000e+00 0.000000000000e+00
1.005000000000e+03 -4.762851419625e-01 0.000000000000e+00 0.000000000000e+00
1.005250000000e+03 -7.524253203308e-01 0.000000000000e+00 0.000000000000e+00
1.005500000000e+03 -9.636457932544e-01 0.000000000000e+00 0.000000000000e+00
1.005750000000e+03 -1.104269080370e+00 0.000000000000e+00 0.000000000000e+00
1.006000000000e+03 -1.171967599056e+00 0.000000000000e+00 0.000000000000e+00
1.006250000000e+03 -1.168100466136e+00 0.000000000000e+00 0.000000000000e+00
1.006500000000e+03 -1.098068727437e+00 0.000000000000e+00 0.000000000000e+00
1.006750000000e+03 -9.715518941275e-01 0.000000000000e+00 0.000000000000e+00
1.007000000000e+03 -8.024645243521e-01 0.000000000000e+00 0.000000000000e+00
1.007250000000e+03 -6.084830529754e-01 0.000000000000e+00 0.000000000000e+00
1.007500000000e+03 -4.100415061354e-01 0.000000000000e+00 0.000000000000e+00
1.007750000000e+03 -2.287746017820e-01 0.000000000000e+00 0.000000000000e+00
1.008000000000e+03 -8.548621217476e-02 0.000000000000e+00 0.000000000000e+00
1.008250000000e+03 2.176121066867e-03 0.000000000000e+00 0.000000000000e+00
1.008500000000e+03 2.207230803007e-02 0.000000000000e+00 0.000000000000e+00
1.008750000000e+03 -3.037711461551e-02 0.000000000000e+00 0.000000000000e+00
1.009000000000e+03 -1.507690861372e-01 0.000000000000e+00 0.000000000000e+00
1.009250000000e+03 -3.252183421613e-01 0.000000000000e+00 0.000000000000e+00
1.009500000000e+03 -5.309778092392e-01 0.000000000000e+00 0.000000000000e+00
1.009750000000e+03 -7.382429229574e-01 0.000000000000e+00 0.000000000000e+00
1.010000000000e+03 -9.130458077932e-01 0.000000000000e+00 0.000000000000e+00
1.010250000000e+03 -1.020985412122e+00 0.000000000000e+00 0.000000000000e+00
1.010500000000e+03 -1.031401647027e+00 0.000000000000e+00 0.000000000000e+00
1.010750000000e+03 -9.215072212720e-01 0.000000000000e+00 0.000000000000e+00
1.011000000000e+03 -6.799567717669e-01 0.000000000000e+00 0.000000000000e+00
1.011250000000e+03 -3.093675448716e-01 0.000000000000e+00 0.000000000000e+00
1.011500000000e+03 1.725919371512e-01 0.000000000000e+00 0.000000000000e+00
1.011750000000e+03 7.337702063226e-01 0.000000000000e+00 0.000000000000e+00
1.012000000000e+03 1.329787846179e+00 0.000000000000e+00 0.000000000000e+00
1.012250000000e+03 1.907802345971e+00 0.000000000000e+00 0.000000000000e+00
1.012500000000e+03 2.411416150555e+00 0.000000000000e+00 0.000000000000e+00
1.012750000000e+03 2.786214000988e+00 0.000000000000e+00 0.000000000000e+00
1.013000000000e+03 2.985331325705e+00 0.000000000000e+00 0.000000000000e+00
1.013250000000e+03 2.974445587542e+00 0.000000000000e+00 0.000000000000e+00
1.013500000000e+03 2.735648201950e+00 0.000000000000e+00 0.000000000000e+00
1.013750000000e+03 2.269786338782e+00 0.000000000000e+00 0.000000000000e+00
1.014000000000e+03 1.597042821093e+00 0.000000000000e+00 0.000000000000e+00
1.014250000000e+03 7.557233274823e-01 0.000000000000e+00 0.000000000000e+00
1.014500000000e+03 -2.005843996465e-01 0.000000000000e+00 0.000000000000e+00
1.014750000000e+03 -1.207150479672e+00 0.000000000000e+00 0.000000000000e+00
1.015000000000e+03 -2.193100441778e+00 0.000000000000e+00 0.000000000000e+00
1.015250000000e+03 -3.086779247376e+00 0.000000000000e+00 0.000000000000e+00
1.015500000000e+03 -3.821005301462e+00 0.000000000000e+00 0.000000000000e+00
1.015750000000e+03 -4.337808120218e+00 0.000000000000e+00 0.000000000000e+00
1.016000000000e+03 -4.592351873258e+00 0.000000000000e+00 0.000000000000e+00
1.016250000000e+03 -4.555871795523e+00 0.000000000000e+00 0.000000000000e+00
1.016500000000e+03 -4.217568275999e+00 0.000000000000e+00 0.000000000000e+00
1.016750000000e+03 -3.585494309913e+00 0.000000000000e+00 0.000000000000e+00
1.017000000000e+03 -2.686522878611e+00 0.000000000000e+00 0.000000000000e+00
1.017250000000e+03 -1.565487984133e+00 0.000000000000e+00 0.000000000000e+00
1.017500000000e+03 -2.835629181756e-01 0.000000000000e+00 0.000000000000e+00
1.017750000000e+03 1.084112719378e+00 0.000000000000e+00 0.000000000000e+00
1.018000000000e+03 2.451598239245e+00 0.000000000000e+00 0.000000000000e+00
1.018250000000e+03 3.726179911585e+00 0.000000000000e+00 0.000000000000e+00
1.018500000000e+03 4.813318835182e+00 0.000000000000e+00 0.000000000000e+00
1.018750000000e+03 5.622506188591e+00 0.000000000000e+00 0.000000000000e+00
1.019000000000e+03 6.073886855068e+00 0.000000000000e+00 0.000000000000e+00
1.019250000000e+03 6.105340501681e+00 0.000000000000e+00 0.000000000000e+00
1.019500000000e+03 5.679516390387e+00 0.000000000000e+00 0.000000000000e+00
1.019750000000e+03 4.790138747465e+00 0.000000000000e+00 0.000000000000e+00
1.020000000000e+03 3.466772474103e+00 0.000000000000e+00 0.000000000000e+00
1.020250000000e+03 1.777201775358e+00 0.000000000000e+00 0.000000000000e+00
1.020500000000e+03 -1.733442234384e-01 0.000000000000e+00 0.000000000000e+00
1.020750000000e+03 -2.246670656934e+00 0.000000000000e+00 0.000000000000e+00
1.021000000000e+03 -4.280011422058e+00 0.000000000000e+00 0.000000000000e+00
1.021250000000e+03 -6.098108139636e+00 0.000000000000e+00 0.000000000000e+00
1.021500000000e+03 -7.528248311385e+00 0.000000000000e+00 0.000000000000e+00
1.021750000000e+03 -8.417052579196e+00 0.000000000000e+00 0.000000000000e+00
1.022000000000e+03 -8.647396167755e+00 0.000000000000e+00 0.000000000000e+00
1.022250000000e+03 -8.153593365574e+00 0.000000000000e+00 0.000000000000e+00
1.022500000000e+03 -6.932922586770e+00 0.000000000000e+00 0.000000000000e+00
1.022750000000e+03 -5.051757487845e+00 0.000000000000e+00 0.000000000000e+00
1.023000000000e+03 -2.645001713474e+00 0.000000000000e+00 0.000000000000e+00
1.023250000000e+03 9.182721783343e-02 0.000000000000e+00 0.000000000000e+00
1.023500000000e+03 2.917716582448e+00 0.000000000000e+00 0.000000000000e+00
1.023750000000e+03 5.567462001625e+00 0.000000000000e+00 0.000000000000e+00
1.024000000000e+03 7.777308164938e+00 0.000000000000e+00 0.000000000000e+00
1.024250000000e+03 9.312398859914e+00 0.000000000000e+00 0.000000000000e+00
1.024500000000e+03 9.993078657393e+00 0.000000000000e+00 0.000000000000e+00
1.024750000000e+03 9.716985228896e+00 0.000000000000e+00 0.000000000000e+00
1.025000000000e+03 8.474133745056e+00 0.000000000000e+00 0.000000000000e+00
1.025250000000e+03 6.352817972599e+00 0.000000000000e+00 0.000000000000e+00
1.025500000000e+03 3.535084343124e+00 0.000000000000e+00 0.000000000000e+00
1.025750000000e+03 2.816798741247e-01 0.000000000000e+00 0.000000000000e+00
1.026000000000e+03 -3.092396689311e+00 0.000000000000e+00 0.000000000000e+00
1.026250000000e+03 -6.249446515509e+00 0.000000000000e+00 0.000000000000e+00
1.026500000000e+03 -8.864478557192e+00 0.000000000000e+00 0.000000000000e+00
1.026750000000e+03 -1.066061605552e+01 0.000000000000e+00 0.000000000000e+00
1.027000000000e+03 -1.144046746530e+01 0.000000000000e+00 0.000000000000e+00
1.027250000000e+03 -1.110972799471e+01 0.000000000000e+00 0.000000000000e+00
1.027500000000e+03 -9.690039812541e+00 0.000000000000e+00 0.000000000000e+00
1.027750000000e+03 -7.319288009995e+00 0.000000000000e+00 0.000000000000e+00
1.028000000000e+03 -4.238919709065e+00 0.000000000000e+00 0.000000000000e+00
1.028250000000e+03 -7.693818472862e-01 0.000000000000e+00 0.000000000000e+00
1.028500000000e+03 2.723802340601e+00 0.000000000000e+00 0.000000000000e+00
1.028750000000e+03 5.869634305359e+00 0.000000000000e+00 0.000000000000e+00
1.029000000000e+03 8.332481561867e+00 0.000000000000e+00 0.000000000000e+00
1.029250000000e+03 9.849482730397e+00 0.000000000000e+00 0.000000000000e+00
1.029500000000e+03 1.026015510879e+01 0.000000000000e+00 0.000000000000e+00
1.029750000000e+03 9.524688121333e+00 0.000000000000e+00 0.000000000000e+00
1.030000000000e+03 7.728686635979e+00 0.000000000000e+00 0.000000000000e+00
1.030250000000e+03 5.073696258954e+00 0.000000000000e+00 0.000000000000e+00
1.030500000000e+03 1.854511334166e+00 0.000000000000e+00 0.000000000000e+00
1.030750000000e+03 -1.574166814877e+00 0.000000000000e+00 0.000000000000e+00
1.031000000000e+03 -4.837881237047e+00 0.000000000000e+00 0.000000000000e+00
1.031250000000e+03 -7.584719779598e+00 0.000000000000e+00 0.000000000000e+00
1.031500000000e+03 -9.524839492557e+00 0.000000000000e+00 0.000000000000e+00
1.031750000000e+03 -1.046261652593e+01 0.000000000000e+00 0.000000000000e+00
1.032000000000e+03 -1.031770316719e+01 0.000000000000e+00 0.000000000000e+00
1.032250000000e+03 -9.132600907359e+00 0.000000000000e+00 0.000000000000e+00
1.032500000000e+03 -7.065970708729e+00 0.000000000000e+00 0.000000000000e+00
1.032750000000e+03 -4.372601498165e+00 0.000000000000e+00 0.000000000000e+00
1.033000000000e+03 -1.372537229404e+00 0.000000000000e+00 0.000000000000e+00
1.033250000000e+03 1.586870925659e+00 0.000000000000e+00 0.000000000000e+00
1.033500000000e+03 4.171420477002e+00 0.000000000000e+00 0.000000000000e+00
1.033750000000e+03 6.098214792677e+00 0.000000000000e+00 0.000000000000e+00
1.034000000000e+03 7.167058878278e+00 0.000000000000e+00 0.000000000000e+00
1.034250000000e+03 7.281510713347e+00 0.000000000000e+00 0.000000000000e+00
1.034500000000e+03 6.457305593224e+00 0.000000000000e+00 0.000000000000e+00
1.034750000000e+03 4.817426832627e+00 0.000000000000e+00 0.000000000000e+00
1.035000000000e+03 2.574712601012e+00 0.000000000000e+00 0.000000000000e+00
1.035250000000e+03 4.366098185130e-03 0.000000000000e+00 0.000000000000e+00
1.035500000000e+03 -2.590104185304e+00 0.000000000000e+00 0.000000000000e+00
1.035750000000e+03 -4.913281970550e+00 0.000000000000e+00 0.000000000000e+00
1.036000000000e+03 -6.712172181229e+00 0.000000000000e+00 0.000000000000e+00
1.036250000000e+03 -7.804421828447e+00 0.000000000000e+00 0.000000000000e+00
1.036500000000e+03 -8.097242726803e+00 0.000000000000e+00 0.000000000000e+00
1.036750000000e+03 -7.595061694825e+00 0.000000000000e+00 0.000000000000e+00
1.037000000000e+03 -6.395346419022e+00 0.000000000000e+00 0.000000000000e+00
1.037250000000e+03 -4.673503489147e+00 0.000000000000e+00 0.000000000000e+00
1.037500000000e+03 -2.659039908683e+00 0.000000000000e+00 0.000000000000e+00
1.037750000000e+03 -6.061654899185e-01 0.000000000000e+00 0.000000000000e+00
1.038000000000e+03 1.237421198508e+00 0.000000000000e+00 0.000000000000e+00
1.038250000000e+03 2.659732561866e+00 0.000000000000e+00 0.000000000000e+00
1.038500000000e+03 3.508230759109e+00 0.000000000000e+00 0.000000000000e+00
1.038750000000e+03 3.705451705854e+00 0.000000000000e+00 0.000000000000e+00
1.039000000000e+03 3.254949600384e+00 0.000000000000e+00 0.000000000000e+00
1.039250000000e+03 2.237237403079e+00 0.000000000000e+00 0.000000000000e+00
1.039500000000e+03 7.966309446882e-01 0.000000000000e+00 0.000000000000e+00
1.039750000000e+03 -8.790233158719e-01 0.000000000000e+00 0.000000000000e+00
1.040000000000e+03 -2.582970727028e+00 0.000000000000e+00 0.000000000000e+00
1.040250000000e+03 -4.115340725418e+00 0.000000000000e+00 0.000000000000e+00
1.040500000000e+03 -5.306922375229e+00 0.000000000000e+00 0.000000000000e+00
1.040750000000e+03 -6.038122060569e+00 0.000000000000e+00 0.000000000000e+00
1.041000000000e+03 -6.251015151642e+00 0.000000000000e+00 0.000000000000e+00
1.041250000000e+03 -5.953341597817e+00 0.000000000000e+00 0.000000000000e+00
1.041500000000e+03 -5.214332970288e+00 0.000000000000e+00 0.000000000000e+00
1.041750000000e+03 -4.153262945563e+00 0.000000000000e+00 0.000000000000e+00
1.042000000000e+03 -2.922462137085e+00 0.000000000000e+00 0.000000000000e+00
1.042250000000e+03 -1.687133994574e+00 0.000000000000e+00 0.000000000000e+00
1.042500000000e+03 -6.045895402559e-01 0.000000000000e+00 0.000000000000e+00
1.042750000000e+03 1.945347982319e-01 0.000000000000e+00 0.000000000000e+00
1.043000000000e+03 6.208775590185e-01 0.000000000000e+00 0.000000000000e+00
1.043250000000e+03 6.351897826801e-01 0.000000000000e+00 0.000000000000e+00
1.043500000000e+03 2.506103252687e-01 0.000000000000e+00 0.000000000000e+00
1.043750000000e+03 -4.715787651951e-01 0.000000000000e+00 0.000000000000e+00
1.044000000000e+03 -1.431878993186e+00 0.000000000000e+00 0.000000000000e+00
1.044250000000e+03 -2.506692276490e+00 0.000000000000e+00 0.000000000000e+00
1.044500000000e+03 -3.564696139748e+00 0.000000000000e+00 0.000000000000e+00
1.044750000000e+03 -4.483363221310e+00 0.000000000000e+00 0.000000000000e+00
1.045000000000e+03 -5.163595861318e+00 0.000000000000e+00 0.000000000000e+00
1.045250000000e+03 -5.540774783096e+00 0.000000000000e+00 0.000000000000e+00
1.045500000000e+03 -5.591040576358e+00 0.000000000000e+00 0.000000000000e+00
1.045750000000e+03 -5.332265211744e+00 0.000000000000e+00 0.000000000000e+00
1.046000000000e+03 -4.819844794897e+00 0.000000000000e+00 0.000000000000e+00
1.046250000000e+03 -4.138070736627e+00 0.000000000000e+00 0.000000000000e+00
1.046500000000e+03 -3.388340967750e+00 0.000000000000e+00 0.000000000000e+00
1.046750000000e+03 -2.675800537341e+00 0.000000000000e+00 0.000000000000e+00
1.047000000000e+03 -2.096120635924e+00 0.000000000000e+00 0.000000000000e+00
1.047250000000e+03 -1.724031997451e+00 0.000000000000e+00 0.000000000000e+00
1.047500000000e+03 -1.604943701764e+00 0.000000000000e+00 0.000000000000e+00
1.047750000000e+03 -1.750544545051e+00 0.000000000000e+00 0.000000000000e+00
1.048000000000e+03 -2.138760121784e+00 0.000000000000e+00 0.000000000000e+00
1.048250000000e+03 -2.717891457038e+00 0.000000000000e+00 0.000000000000e+00
1.048500000000e+03 -3.414257202010e+00 0.000000000000e+00 0.000000000000e+00
1.048750000000e+03 -4.142259829078e+00 0.000000000000e+00 0.000000000000e+00
1.049000000000e+03 -4.815541149477e+00 0.000000000000e+00 0.000000000000e+00
1.049250000000e+03 -5.357808891065e+00 0.000000000000e+00 0.000000000000e+00
1.049500000000e+03 -5.712007747260e+00 0.000000000000e+00 0.000000000000e+00
1.049750000000e+03 -5.846758006588e+00 0.000000000000e+00 0.000000000000e+00
1.050000000000e+03 -5.759357167265e+00 0.000000000000e+00 0.000000000000e+00
1.050250000000e+03 -5.475085980930e+00 0.000000000000e+00 0.000000000000e+00
1.050500000000e+03 -5.043024040267e+00 0.000000000000e+00 0.000000000000e+00
1.050750000000e+03 -4.529004760803e+00 0.000000000000e+00 0.000000000000e+00
1.051000000000e+03 -4.006675061805e+00 0.000000000000e+00 0.000000000000e+00
1.051250000000e+03 -3.547832880312e+00 0.000000000000e+00 0.000000000000e+00
1.051500000000e+03 -3.213273767962e+00 0.000000000000e+00 0.000000000000e+00
1.051750000000e+03 -3.045282664359e+00 0.000000000000e+00 0.000000000000e+00
1.052000000000e+03 -3.062673550913e+00 0.000000000000e+00 0.000000000000e+00
1.052250000000e+03 -3.258939576232e+00 0.000000000000e+00 0.000000000000e+00
1.052500000000e+03 -3.603673353903e+00 0.000000000000e+00 0.000000000000e+00
1.052750000000e+03 -4.047002374142e+00 0.000000000000e+00 0.000000000000e+00
1.053000000000e+03 -4.526409460304e+00 0.000000000000e+00 0.000000000000e+00
1.053250000000e+03 -4.975018972520e+00 0.000000000000e+00 0.000000000000e+00
1.053500000000e+03 -5.330260876774e+00 0.000000000000e+00 0.000000000000e+00
1.053750000000e+03 -5.541796346920e+00 0.000000000000e+00 0.000000000000e+00
1.054000000000e+03 -5.577702051471e+00 0.000000000000e+00 0.000000000000e+00
1.054250000000e+03 -5.428149682624e+00 0.000000000000e+00 0.000000000000e+00
1.054500000000e+03 -5.106150863219e+00 0.000000000000e+00 0.000000000000e+00
1.054750000000e+03 -4.645321881072e+00 0.000000000000e+00 0.000000000000e+00
1.055000000000e+03 -4.095008145824e+00 0.000000000000e+00 0.000000000000e+00
1.055250000000e+03 -3.513445385284e+00 0.000000000000e+00 0.000000000000e+00
1.055500000000e+03 -2.959880401347e+00 0.000000000000e+00 0.000000000000e+00
1.055750000000e+03 -2.486697664397e+00 0.000000000000e+00 0.000000000000e+00
1.056000000000e+03 -2.132584071978e+00 0.000000000000e+00 0.000000000000e+00
1.056250000000e+03 -1.917615664482e+00 0.000000000000e+00 0.000000000000e+00
1.056500000000e+03 -1.840887332576e+00 0.000000000000e+00 0.000000000000e+00
1.056750000000e+03 -1.880964781607e+00 0.000000000000e+00 0.000000000000e+00
1.057000000000e+03 -1.999062685720e+00 0.000000000000e+00 0.000000000000e+00
1.057250000000e+03 -2.144493765217e+00 0.000000000000e+00 0.000000000000e+00
1.057500000000e+03 -2.261637829288e+00 0.000000000000e+00 0.000000000000e+00
1.057750000000e+03 -2.297486414909e+00 0.000000000000e+00 0.000000000000e+00
1.058000000000e+03 -2.208752539257e+00 0.000000000000e+00 0.000000000000e+00
1.058250000000e+03 -1.967604207484e+00 0.000000000000e+00 0.000000000000e+00
1.058500000000e+03 -1.565274502692e+00 0.000000000000e+00 0.000000000000e+00
1.058750000000e+03 -1.013093434599e+00 0.000000000000e+00 0.000000000000e+00
1.059000000000e+03 -3.408372795105e-01 0.000000000000e+00 0.000000000000e+00
1.059250000000e+03 4.073476865151e-01 0.000000000000e+00 0.000000000000e+00
1.059500000000e+03 1.178867142586e+00 0.000000000000e+00 0.000000000000e+00
1.059750000000e+03 1.919624902446e+00 0.000000000000e+00 0.000000000000e+00
1.060000000000e+03 2.581043787013e+00 0.000000000000e+00 0.000000000000e+00
1.060250000000e+03 3.126213446416e+00 0.000000000000e+00 0.000000000000e+00
1.060500000000e+03 3.534347623093e+00 0.000000000000e+00 0.000000000000e+00
1.060750000000e+03 3.802973119182e+00 0.000000000000e+00 0.000000000000e+00
1.061000000000e+03 3.947588317610e+00 0.000000000000e+00 0.000000000000e+00
1.061250000000e+03 3.998876692723e+00 0.000000000000e+00 0.000000000000e+00
1.061500000000e+03 3.997892515221e+00 0.000000000000e+00 0.000000000000e+00
1.061750000000e+03 3.989906696253e+00 0.000000000000e+00 0.000000000000e+00
1.062000000000e+03 4.017774031308e+00 0.000000000000e+00 0.000000000000e+00
1.062250000000e+03 4.115736365125e+00 0.000000000000e+00 0.000000000000e+00
1.062500000000e+03 4.304503541665e+00 0.000000000000e+00 0.000000000000e+00
1.062750000000e+03 4.588266986576e+00 0.000000000000e+00 0.000000000000e+00
1.063000000000e+03 4.954026598065e+00 0.000000000000e+00 0.000000000000e+00
1.063250000000e+03 5.373289210494e+00 0.000000000000e+00 0.000000000000e+00
1.063500000000e+03 5.805871338325e+00 0.000000000000e+00 0.000000000000e+00
1.063750000000e+03 6.205255146292e+00 0.000000000000e+00 0.000000000000e+00
1.064000000000e+03 6.524743163733e+00 0.000000000000e+00 0.000000000000e+00
1.064250000000e+03 6.723561023536e+00 0.000000000000e+00 0.000000000000e+00
1.064500000000e+03 6.772080048616e+00 0.000000000000e+00 0.000000000000e+00
1.064750000000e+03 6.655467749604e+00 0.000000000000e+00 0.000000000000e+00
1.065000000000e+03 6.375303432781e+00 0.000000000000e+00 0.000000000000e+00
1.065250000000e+03 5.948984761155e+00 0.000000000000e+00 0.000000000000e+00
1.065500000000e+03 5.407058155694e+00 0.000000000000e+00 0.000000000000e+00
1.065750000000e+03 4.788888409899e+00 0.000000000000e+00 0.000000000000e+00
1.066000000000e+03 4.137302053562e+00 0.000000000000e+00 0.000000000000e+00
1.066250000000e+03 3.492965625257e+00 0.000000000000e+00 0.000000000000e+00
1.066500000000e+03 2.889278358155e+00 0.000000000000e+00 0.000000000000e+00
1.066750000000e+03 2.348468548793e+00 0.000000000000e+00 0.000000000000e+00
1.067000000000e+03 1.879398952962e+00 0.000000000000e+00 0.000000000000e+00
1.067250000000e+03 1.477336632948e+00 0.000000000000e+00 0.000000000000e+00
1.067500000000e+03 1.125663121133e+00 0.000000000000e+00 0.000000000000e+00
1.067750000000e+03 7.992312900032e-01 0.000000000000e+00 0.000000000000e+00
1.068000000000e+03 4.688533572329e-01 0.000000000000e+00 0.000000000000e+00
1.068250000000e+03 1.062599172251e-01 0.000000000000e+00 0.000000000000e+00
1.068500000000e+03 -3.111788823572e-01 0.000000000000e+00 0.000000000000e+00
1.068750000000e+03 -7.966274663153e-01 0.000000000000e+00 0.000000000000e+00
1.069000000000e+03 -1.351369826754e+00 0.000000000000e+00 0.000000000000e+00
1.069250000000e+03 -1.964110876352e+00 0.000000000000e+00 0.000000000000e+00
1.069500000000e+03 -2.612052661954e+00 0.000000000000e+00 0.000000000000e+00
1.069750000000e+03 -3.263555715021e+00 0.000000000000e+00 0.000000000000e+00
1.070000000000e+03 -3.881981242756e+00 0.000000000000e+00 0.000000000000e+00
1.070250000000e+03 -4.430158124772e+00 0.000000000000e+00 0.000000000000e+00
1.070500000000e+03 -4.874849255039e+00 0.000000000000e+00 0.000000000000e+00
1.070750000000e+03 -5.190611932005e+00 0.000000000000e+00 0.000000000000e+00
1.071000000000e+03 -5.362551123338e+00 0.000000000000e+00 0.000000000000e+00
1.071250000000e+03 -5.387635153092e+00 0.000000000000e+00 0.000000000000e+00
1.071500000000e+03 -5.274454396385e+00 0.000000000000e+00 0.000000000000e+00
1.071750000000e+03 -5.041523735005e+00 0.000000000000e+00 0.000000000000e+00
1.072000000000e+03 -4.714427344870e+00 0.000000000000e+00 0.000000000000e+00
1.072250000000e+03 -4.322252591151e+00 0.000000000000e+00 0.000000000000e+00
1.072500000000e+03 -3.893839133541e+00 0.000000000000e+00 0.000000000000e+00
1.072750000000e+03 -3.454371035582e+00 0.000000000000e+00 0.000000000000e+00
1.073000000000e+03 -3.022766397917e+00 0.000000000000e+00 0.000000000000e+00
1.073250000000e+03 -2.610184131014e+00 0.000000000000e+00 0.000000000000e+00
1.073500000000e+03 -2.219792666775e+00 0.000000000000e+00 0.000000000000e+00
1.073750000000e+03 -1.847757356750e+00 0.000000000000e+00 0.000000000000e+00
1.074000000000e+03 -1.485229616298e+00 0.000000000000e+00 0.000000000000e+00
1.074250000000e+03 -1.120986033265e+00 0.000000000000e+00 0.000000000000e+00
1.074500000000e+03 -7.442875875137e-01 0.000000000000e+00 0.000000000000e+00
1.074750000000e+03 -3.475168073817e-01 0.000000000000e+00 0.000000000000e+00
1.075000000000e+03 7.179681708150e-02 0.000000000000e+00 0.000000000000e+00
1.075250000000e+03 5.098458914767e-01 0.000000000000e+00 0.000000000000e+00
1.075500000000e+03 9.564478609077e-01 0.000000000000e+00 0.000000000000e+00
1.075750000000e+03 1.395963115074e+00 0.000000000000e+00 0.000000000000e+00
1.076000000000e+03 1.809062220893e+00 0.000000000000e+00 0.000000000000e+00
1.076250000000e+03 2.175059032167e+00 0.000000000000e+00 0.000000000000e+00
1.076500000000e+03 2.474456105704e+00 0.000000000000e+00 0.000000000000e+00
1.076750000000e+03 2.691333454451e+00 0.000000000000e+00 0.000000000000e+00
1.077000000000e+03 2.815250917375e+00 0.000000000000e+00 0.000000000000e+00
1.077250000000e+03 2.842419940926e+00 0.000000000000e+00 0.000000000000e+00
1.077500000000e+03 2.776017445520e+00 0.000000000000e+00 0.000000000000e+00
1.077750000000e+03 2.625643780236e+00 0.000000000000e+00 0.000000000000e+00
1.078000000000e+03 2.406048644400e+00 0.000000000000e+00 0.000000000000e+00
1.078250000000e+03 2.135345429930e+00 0.000000000000e+00 0.000000000000e+00
1.078500000000e+03 1.832992546375e+00 0.000000000000e+00 0.000000000000e+00
1.078750000000e+03 1.517833249122e+00 0.000000000000e+00 0.000000000000e+00
1.079000000000e+03 1.206453845530e+00 0.000000000000e+00 0.000000000000e+00
1.079250000000e+03 9.120512796674e-01 0.000000000000e+00 0.000000000000e+00
1.079500000000e+03 6.439077664644e-01 0.000000000000e+00 0.000000000000e+00
1.079750000000e+03 4.074683141587e-01 0.000000000000e+00 0.000000000000e+00
1.080000000000e+03 2.049231486699e-01 0.000000000000e+00 0.000000000000e+00
1.080250000000e+03 3.612568481803e-02 0.000000000000e+00 0.000000000000e+00
1.080500000000e+03 -1.003620272508e-01 0.000000000000e+00 0.000000000000e+00
1.080750000000e+03 -2.063060204716e-01 0.000000000000e+00 0.000000000000e+00
1.081000000000e+03 -2.830950512527e-01 0.000000000000e+00 0.000000000000e+00
1.081250000000e+03 -3.314069670612e-01 0.000000000000e+00 0.000000000000e+00
1.081500000000e+03 -3.512822559773e-01 0.000000000000e+00 0.000000000000e+00
1.081750000000e+03 -3.425594041386e-01 0.000000000000e+00 0.000000000000e+00
1.082000000000e+03 -3.055572118432e-01 0.000000000000e+00 0.000000000000e+00
1.082250000000e+03 -2.418425872972e-01 0.000000000000e+00 0.000000000000e+00
1.082500000000e+03 -1.549058830298e-01 0.000000000000e+00 0.000000000000e+00
1.082750000000e+03 -5.058165229889e-02 0.000000000000e+00 0.000000000000e+00
1.083000000000e+03 6.290258691969e-02 0.000000000000e+00 0.000000000000e+00
1.083250000000e+03 1.753015260575e-01 0.000000000000e+00 0.000000000000e+00
1.083500000000e+03 2.751283676462e-01 0.000000000000e+00 0.000000000000e+00
1.083750000000e+03 3.507382283345e-01 0.000000000000e+00 0.000000000000e+00
1.084000000000e+03 3.915689867166e-01 0.000000000000e+00 0.000000000000e+00
1.084250000000e+03 3.893591523172e-01 0.000000000000e+00 0.000000000000e+00
1.084500000000e+03 3.391614428040e-01 0.000000000000e+00 0.000000000000e+00
1.084750000000e+03 2.399997237014e-01 0.000000000000e+00 0.000000000000e+00
1.085000000000e+03 9.507079638494e-02 0.000000000000e+00 0.000000000000e+00
1.085250000000e+03 -8.853786432173e-02 0.000000000000e+00 0.000000000000e+00
1.085500000000e+03 -3.005695445178e-01 0.000000000000e+00 0.000000000000e+00
1.085750000000e+03 -5.286482953015e-01 0.000000000000e+00 0.000000000000e+00
1.086000000000e+03 -7.595000105861e-01 0.000000000000e+00 0.000000000000e+00
1.086250000000e+03 -9.801665797604e-01 0.000000000000e+00 0.000000000000e+00
1.086500000000e+03 -1.179044112406e+00 0.000000000000e+00 0.000000000000e+00
1.086750000000e+03 -1.346612888509e+00 0.000000000000e+00 0.000000000000e+00
1.087000000000e+03 -1.475784542051e+00 0.000000000000e+00 0.000000000000e+00
1.087250000000e+03 -1.561861041067e+00 0.000000000000e+00 0.000000000000e+00
1.087500000000e+03 -1.602168420261e+00 0.000000000000e+00 0.000000000000e+00
1.087750000000e+03 -1.595484203614e+00 0.000000000000e+00 0.000000000000e+00
1.088000000000e+03 -1.541411350705e+00 0.000000000000e+00 0.000000000000e+00
1.088250000000e+03 -1.439857399938e+00 0.000000000000e+00 0.000000000000e+00
1.088500000000e+03 -1.290754015323e+00 0.000000000000e+00 0.000000000000e+00
1.088750000000e+03 -1.094103092129e+00 0.000000000000e+00 0.000000000000e+00
1.089000000000e+03 -8.503690629244e-01 0.000000000000e+00 0.000000000000e+00
1.089250000000e+03 -5.611642946554e-01 0.000000000000e+00 0.000000000000e+00
1.089500000000e+03 -2.301079885938e-01 0.000000000000e+00 0.000000000000e+00
1.089750000000e+03 1.363094678488e-01 0.000000000000e+00 0.000000000000e+00
1.090000000000e+03 5.280461643439e-01 0.000000000000e+00 0.000000000000e+00
1.090250000000e+03 9.311913937371e-01 0.000000000000e+00 0.000000000000e+00
1.090500000000e+03 1.328148551809e+00 0.000000000000e+00 0.000000000000e+00
1.090750000000e+03 1.698387337238e+00 0.000000000000e+00 0.000000000000e+00
1.091000000000e+03 2.019750191614e+00 0.000000000000e+00 0.000000000000e+00
1.091250000000e+03 2.270210258078e+00 0.000000000000e+00 0.000000000000e+00
1.091500000000e+03 2.429900641668e+00 0.000000000000e+00 0.000000000000e+00
1.091750000000e+03 2.483179837218e+00 0.000000000000e+00 0.000000000000e+00
1.092000000000e+03 2.420475064604e+00 0.000000000000e+00 0.000000000000e+00
1.092250000000e+03 2.239658441128e+00 0.000000000000e+00 0.000000000000e+00
1.092500000000e+03 1.946759496303e+00 0.000000000000e+00 0.000000000000e+00
1.092750000000e+03 1.555895189973e+00 0.000000000000e+00 0.000000000000e+00
1.093000000000e+03 1.088394570453e+00 0.000000000000e+00 0.000000000000e+00
1.093250000000e+03 5.711959090633e-01 0.000000000000e+00 0.000000000000e+00
1.093500000000e+03 3.468520455435e-02 0.000000000000e+00 0.000000000000e+00
1.093750000000e+03 -4.897865822642e-01 0.000000000000e+00 0.000000000000e+00
1.094000000000e+03 -9.724338865021e-01 0.000000000000e+00 0.000000000000e+00
1.094250000000e+03 -1.387341377155e+00 0.000000000000e+00 0.000000000000e+00
1.094500000000e+03 -1.714306826867e+00 0.000000000000e+00 0.000000000000e+00
1.094750000000e+03 -1.940052211241e+00 0.000000000000e+00 0.000000000000e+00
1.095000000000e+03 -2.058719415088e+00 0.000000000000e+00 0.000000000000e+00
1.095250000000e+03 -2.071659534542e+00 0.000000000000e+00 0.000000000000e+00
1.095500000000e+03 -1.986610127380e+00 0.000000000000e+00 0.000000000000e+00
1.095750000000e+03 -1.816420763121e+00 0.000000000000e+00 0.000000000000e+00
1.096000000000e+03 -1.577525175728e+00 0.000000000000e+00 0.000000000000e+00
1.096250000000e+03 -1.288364267671e+00 0.000000000000e+00 0.000000000000e+00
1.096500000000e+03 -9.679394404916e-01 0.000000000000e+00 0.000000000000e+00
1.096750000000e+03 -6.346264218691e-01 0.000000000000e+00 0.000000000000e+00
1.097000000000e+03 -3.053158743309e-01 0.000000000000e+00 0.000000000000e+00
1.097250000000e+03 5.119423851676e-03 0.000000000000e+00 0.000000000000e+00
1.097500000000e+03 2.840882151110e-01 0.000000000000e+00 0.000000000000e+00
1.097750000000e+03 5.213706323260e-01 0.000000000000e+00 0.000000000000e+00
1.098000000000e+03 7.091425117032e-01 0.000000000000e+00 0.000000000000e+00
1.098250000000e+03 8.420286312881e-01 0.000000000000e+00 0.000000000000e+00
1.098500000000e+03 9.172428182116e-01 0.000000000000e+00 0.000000000000e+00
1.098750000000e+03 9.348215680940e-01 0.000000000000e+00 0.000000000000e+00
1.099000000000e+03 8.979027376153e-01 0.000000000000e+00 0.000000000000e+00
1.099250000000e+03 8.129539619499e-01 0.000000000000e+00 0.000000000000e+00
1.099500000000e+03 6.898274906178e-01 0.000000000000e+00 0.000000000000e+00
1.099750000000e+03 5.415167274098e-01 0.000000000000e+00 0.000000000000e+00
1.100000000000e+03 3.835178199660e-01 0.000000000000e+00 0.000000000000e+00
1.100250000000e+03 2.327546729518e-01 0.000000000000e+00 0.000000000000e+00
1.100500000000e+03 1.061000173446e-01 0.000000000000e+00 0.000000000000e+00
1.100750000000e+03 1.860676946861e-02 0.000000000000e+00 0.000000000000e+00
1.101000000000e+03 -1.836133259472e-02 0.000000000000e+00 0.000000000000e+00
1.101250000000e+03 1.142909106136e-03 0.000000000000e+00 0.000000000000e+00
1.101500000000e+03 7.632851089164e-02 0.000000000000e+00 0.000000000000e+00
1.101750000000e+03 1.989952080387e-01 0.000000000000e+00 0.000000000000e+00
1.102000000000e+03 3.536978314988e-01 0.000000000000e+00 0.000000000000e+00
1.102250000000e+03 5.188357162518e-01 0.000000000000e+00 0.000000000000e+00
1.102500000000e+03 6.686374269318e-01 0.000000000000e+00 0.000000000000e+00
1.102750000000e+03 7.758841171133e-01 0.000000000000e+00 0.000000000000e+00
1.103000000000e+03 8.150986444047e-01 0.000000000000e+00 0.000000000000e+00
1.103250000000e+03 7.658401287575e-01 0.000000000000e+00 0.000000000000e+00
1.103500000000e+03 6.156996512931e-01 0.000000000000e+00 0.000000000000e+00
1.103750000000e+03 3.626012280555e-01 0.000000000000e+00 0.000000000000e+00
1.104000000000e+03 1.607473264624e-02 0.000000000000e+00 0.000000000000e+00
1.104250000000e+03 -4.027220789185e-01 0.000000000000e+00 0.000000000000e+00
1.104500000000e+03 -8.623102110517e-01 0.000000000000e+00 0.000000000000e+00
1.104750000000e+03 -1.323441582385e+00 0.000000000000e+00 0.000000000000e+00
1.105000000000e+03 -1.742658265833e+00 0.000000000000e+00 0.000000000000e+00
1.105250000000e+03 -2.076491930195e+00 0.000000000000e+00 0.000000000000e+00
1.105500000000e+03 -2.285852612318e+00 0.000000000000e+00 0.000000000000e+00
1.105750000000e+03 -2.340127977375e+00 0.000000000000e+00 0.000000000000e+00
1.106000000000e+03 -2.220545942612e+00 0.000000000000e+00 0.000000000000e+00
1.106250000000e+03 -1.922440195509e+00 0.000000000000e+00 0.000000000000e+00
1.106500000000e+03 -1.456187278469e+00 0.000000000000e+00 0.000000000000e+00
1.106750000000e+03 -8.467372934286e-01 0.000000000000e+00 0.000000000000e+00
1.107000000000e+03 -1.318166615929e-01 0.000000000000e+00 0.000000000000e+00
1.107250000000e+03 6.409802231793e-01 0.000000000000e+00 0.000000000000e+00
1.107500000000e+03 1.417890709461e+00 0.000000000000e+00 0.000000000000e+00
1.107750000000e+03 2.143099291506e+00 0.000000000000e+00 0.000000000000e+00
1.108000000000e+03 2.762887796566e+00 0.000000000000e+00 0.000000000000e+00
1.108250000000e+03 3.229480668814e+00 0.000000000000e+00 0.000000000000e+00
1.108500000000e+03 3.504321985669e+00 0.000000000000e+00 0.000000000000e+00
1.108750000000e+03 3.560616045220e+00 0.000000000000e+00 0.000000000000e+00
1.109000000000e+03 3.385059309790e+00 0.000000000000e+00 0.000000000000e+00
1.109250000000e+03 2.978771439925e+00 0.000000000000e+00 0.000000000000e+00
1.109500000000e+03 2.357484818600e+00 0.000000000000e+00 0.000000000000e+00
1.109750000000e+03 1.551069785618e+00 0.000000000000e+00 0.000000000000e+00
1.110000000000e+03 6.024590015576e-01 0.000000000000e+00 0.000000000000e+00
1.110250000000e+03 -4.340014251132e-01 0.000000000000e+00 0.000000000000e+00
1.110500000000e+03 -1.494788940702e+00 0.000000000000e+00 0.000000000000e+00
1.110750000000e+03 -2.510075951691e+00 0.000000000000e+00 0.000000000000e+00
1.111000000000e+03 -3.407285265224e+00 0.000000000000e+00 0.000000000000e+00
1.111250000000e+03 -4.115342397457e+00 0.000000000000e+00 0.000000000000e+00
1.111500000000e+03 -4.569556340855e+00 0.000000000000e+00 0.000000000000e+00
1.111750000000e+03 -4.716940178469e+00 0.000000000000e+00 0.000000000000e+00
1.112000000000e+03 -4.521639269410e+00 0.000000000000e+00 0.000000000000e+00
1.112250000000e+03 -3.969991543676e+00 0.000000000000e+00 0.000000000000e+00
1.112500000000e+03 -3.074630801923e+00 0.000000000000e+00 0.000000000000e+00
1.112750000000e+03 -1.876989386200e+00 0.000000000000e+00 0.000000000000e+00
1.113000000000e+03 -4.475859736392e-01 0.000000000000e+00 0.000000000000e+00
1.113250000000e+03 1.116387505042e+00 0.000000000000e+00 0.000000000000e+00
1.113500000000e+03 2.696437647333e+00 0.000000000000e+00 0.000000000000e+00
1.113750000000e+03 4.161044831625e+00 0.000000000000e+00 0.000000000000e+00
1.114000000000e+03 5.376419765463e+00 0.000000000000e+00 0.000000000000e+00
1.114250000000e+03 6.218942526833e+00 0.000000000000e+00 0.000000000000e+00
1.114500000000e+03 6.588151295041e+00 0.000000000000e+00 0.000000000000e+00
1.114750000000e+03 6.418910048796e+00 0.000000000000e+00 0.000000000000e+00
1.115000000000e+03 5.691289400526e+00 0.000000000000e+00 0.000000000000e+00
1.115250000000e+03 4.436774752869e+00 0.000000000000e+00 0.000000000000e+00
1.115500000000e+03 2.739682686889e+00 0.000000000000e+00 0.000000000000e+00
1.115750000000e+03 7.331068775865e-01 0.000000000000e+00 0.000000000000e+00
1.116000000000e+03 -1.410709468957e+00 0.000000000000e+00 0.000000000000e+00
1.116250000000e+03 -3.495027407307e+00 0.000000000000e+00 0.000000000000e+00
1.116500000000e+03 -5.317097031339e+00 0.000000000000e+00 0.000000000000e+00
1.116750000000e+03 -6.688716003738e+00 0.000000000000e+00 0.000000000000e+00
1.117000000000e+03 -7.456708402077e+00 0.000000000000e+00 0.000000000000e+00
1.117250000000e+03 -7.521004756184e+00 0.000000000000e+00 0.000000000000e+00
1.117500000000e+03 -6.848108694298e+00 0.000000000000e+00 0.000000000000e+00
1.117750000000e+03 -5.478117956354e+00 0.000000000000e+00 0.000000000000e+00
1.118000000000e+03 -3.524099785989e+00 0.000000000000e+00 0.000000000000e+00
1.118250000000e+03 -1.163440842192e+00 0.000000000000e+00 0.000000000000e+00
1.118500000000e+03 1.378290428516e+00 0.000000000000e+00 0.000000000000e+00
1.118750000000e+03 3.849523809930e+00 0.000000000000e+00 0.000000000000e+00
1.119000000000e+03 5.998681181673e+00 0.000000000000e+00 0.000000000000e+00
1.119250000000e+03 7.601199838653e+00 0.000000000000e+00 0.000000000000e+00
1.119500000000e+03 8.484552846676e+00 0.000000000000e+00 0.000000000000e+00
1.119750000000e+03 8.548339136355e+00 0.000000000000e+00 0.000000000000e+00
1.120000000000e+03 7.776977186044e+00 0.000000000000e+00 0.000000000000e+00
1.120250000000e+03 6.243311548253e+00 0.000000000000e+00 0.000000000000e+00
1.120500000000e+03 4.102448217456e+00 0.000000000000e+00 0.000000000000e+00
1.120750000000e+03 1.576257879036e+00 0.000000000000e+00 0.000000000000e+00
1.121000000000e+03 -1.069908227582e+00 0.000000000000e+00 0.000000000000e+00
1.121250000000e+03 -3.555792610292e+00 0.000000000000e+00 0.000000000000e+00
1.121500000000e+03 -5.616920346097e+00 0.000000000000e+00 0.000000000000e+00
1.121750000000e+03 -7.033912506468e+00 0.000000000000e+00 0.000000000000e+00
1.122000000000e+03 -7.657031207999e+00 0.000000000000e+00 0.000000000000e+00
1.122250000000e+03 -7.423068478346e+00 0.000000000000e+00 0.000000000000e+00
1.122500000000e+03 -6.362550749580e+00 0.000000000000e+00 0.000000000000e+00
1.122750000000e+03 -4.596346050929e+00 0.000000000000e+00 0.000000000000e+00
1.123000000000e+03 -2.321999655243e+00 0.000000000000e+00 0.000000000000e+00
1.123250000000e+03 2.086634525095e-01 0.000000000000e+00 0.000000000000e+00
1.123500000000e+03 2.718092552548e+00 0.000000000000e+00 0.000000000000e+00
1.123750000000e+03 4.934408965549e+00 0.000000000000e+00 0.000000000000e+00
1.124000000000e+03 6.621993381715e+00 0.000000000000e+00 0.000000000000e+00
1.124250000000e+03 7.607704892820e+00 0.000000000000e+00 0.000000000000e+00
1.124500000000e+03 7.799697904018e+00 0.000000000000e+00 0.000000000000e+00
1.124750000000e+03 7.196691404977e+00 0.000000000000e+00 0.000000000000e+00
1.125000000000e+03 5.886689073249e+00 0.000000000000e+00 0.000000000000e+00
1.125250000000e+03 4.035408118445e+00 0.000000000000e+00 0.000000000000e+00
1.125500000000e+03 1.865895352006e+00 0.000000000000e+00 0.000000000000e+00
1.125750000000e+03 -3.681582741187e-01 0.000000000000e+00 0.000000000000e+00
1.126000000000e+03 -2.412173408946e+00 0.000000000000e+00 0.000000000000e+00
1.126250000000e+03 -4.039955159141e+00 0.000000000000e+00 0.000000000000e+00
1.126500000000e+03 -5.079041372348e+00 0.000000000000e+00 0.000000000000e+00
1.126750000000e+03 -5.429210748110e+00 0.000000000000e+00 0.000000000000e+00
1.127000000000e+03 -5.072105903286e+00 0.000000000000e+00 0.000000000000e+00
1.127250000000e+03 -4.071030057389e+00 0.000000000000e+00 0.000000000000e+00
1.127500000000e+03 -2.561173247217e+00 0.000000000000e+00 0.000000000000e+00
1.127750000000e+03 -7.316663870812e-01 0.000000000000e+00 0.000000000000e+00
1.128000000000e+03 1.198190119758e+00 0.000000000000e+00 0.000000000000e+00
1.128250000000e+03 3.005534641018e+00 0.000000000000e+00 0.000000000000e+00
1.128500000000e+03 4.490137693534e+00 0.000000000000e+00 0.000000000000e+00
1.128750000000e+03 5.497067792391e+00 0.000000000000e+00 0.000000000000e+00
1.129000000000e+03 5.933231563402e+00 0.000000000000e+00 0.000000000000e+00
1.129250000000e+03 5.776006719674e+00 0.000000000000e+00 0.000000000000e+00
1.129500000000e+03 5.073196956117e+00 0.000000000000e+00 0.000000000000e+00
1.129750000000e+03 3.934611985731e+00 0.000000000000e+00 0.000000000000e+00
1.130000000000e+03 2.516579580141e+00 0.000000000000e+00 0.000000000000e+00
1.130250000000e+03 1.001508004832e+00 0.000000000000e+00 0.000000000000e+00
1.130500000000e+03 -4.248573404598e-01 0.000000000000e+00 0.000000000000e+00
1.130750000000e+03 -1.595655384793e+00 0.000000000000e+00 0.000000000000e+00
1.131000000000e+03 -2.381950023362e+00 0.000000000000e+00 0.000000000000e+00
1.131250000000e+03 -2.706419224478e+00 0.000000000000e+00 0.000000000000e+00
1.131500000000e+03 -2.550257778618e+00 0.000000000000e+00 0.000000000000e+00
1.131750000000e+03 -1.952742315888e+00 0.000000000000e+00 0.000000000000e+00
1.132000000000e+03 -1.003823489654e+00 0.000000000000e+00 0.000000000000e+00
1.132250000000e+03 1.690551773843e-01 0.000000000000e+00 0.000000000000e+00
1.132500000000e+03 1.418059223937e+00 0.000000000000e+00 0.000000000000e+00
1.132750000000e+03 2.593735140974e+00 0.000000000000e+00 0.000000000000e+00
1.133000000000e+03 3.563096524651e+00 0.000000000000e+00 0.000000000000e+00
1.133250000000e+03 4.224857740816e+00 0.000000000000e+00 0.000000000000e+00
1.133500000000e+03 4.520095021112e+00 0.000000000000e+00 0.000000000000e+00
1.133750000000e+03 4.437252738038e+00 0.000000000000e+00 0.000000000000e+00
1.134000000000e+03 4.011154236629e+00 0.000000000000e+00 0.000000000000e+00
1.134250000000e+03 3.316425748883e+00 0.000000000000e+00 0.000000000000e+00
1.134500000000e+03 2.456405803435e+00 0.000000000000e+00 0.000000000000e+00
1.134750000000e+03 1.549113303491e+00 0.000000000000e+00 0.000000000000e+00
1.135000000000e+03 7.121311267122e-01 0.000000000000e+00 0.000000000000e+00
1.135250000000e+03 4.830421559117e-02 0.000000000000e+00 0.000000000000e+00
1.135500000000e+03 -3.660417479627e-01 0.000000000000e+00 0.000000000000e+00
1.135750000000e+03 -4.890475818101e-01 0.000000000000e+00 0.000000000000e+00
1.136000000000e+03 -3.166544171389e-01 0.000000000000e+00 0.000000000000e+00
1.136250000000e+03 1.188521736258e-01 0.000000000000e+00 0.000000000000e+00
1.136500000000e+03 7.546694356805e-01 0.000000000000e+00 0.000000000000e+00
1.136750000000e+03 1.506744163718e+00 0.000000000000e+00 0.000000000000e+00
1.137000000000e+03 2.281173085782e+00 0.000000000000e+00 0.000000000000e+00
1.137250000000e+03 2.986235492328e+00 0.000000000000e+00 0.000000000000e+00
1.137500000000e+03 3.543554250194e+00 0.000000000000e+00 0.000000000000e+00
1.137750000000e+03 3.897062494452e+00 0.000000000000e+00 0.000000000000e+00
1.138000000000e+03 4.018786660823e+00 0.000000000000e+00 0.000000000000e+00
1.138250000000e+03 3.910893848070e+00 0.000000000000e+00 0.000000000000e+00
1.138500000000e+03 3.603934417343e+00 0.000000000000e+00 0.000000000000e+00
1.138750000000e+03 3.151678373959e+00 0.000000000000e+00 0.000000000000e+00
1.139000000000e+03 2.623340539827e+00 0.000000000000e+00 0.000000000000e+00
1.139250000000e+03 2.094270346484e+00 0.000000000000e+00 0.000000000000e+00
1.139500000000e+03 1.636318955728e+00 0.000000000000e+00 0.000000000000e+00
1.139750000000e+03 1.309079745461e+00 0.000000000000e+00 0.000000000000e+00
1.140000000000e+03 1.153037263088e+00 0.000000000000e+00 0.000000000000e+00
1.140250000000e+03 1.185380647390e+00 0.000000000000e+00 0.000000000000e+00
1.140500000000e+03 1.398879234846e+00 0.000000000000e+00 0.000000000000e+00
1.140750000000e+03 1.763827221031e+00 0.000000000000e+00 0.000000000000e+00
1.141000000000e+03 2.232689234814e+00 0.000000000000e+00 0.000000000000e+00
1.141250000000e+03 2.746763880393e+00 0.000000000000e+00 0.000000000000e+00
1.141500000000e+03 3.243963031295e+00 0.000000000000e+00 0.000000000000e+00
1.141750000000e+03 3.666703429870e+00 0.000000000000e+00 0.000000000000e+00
1.142000000000e+03 3.968931543385e+00 0.000000000000e+00 0.000000000000e+00
1.142250000000e+03 4.121445025982e+00 0.000000000000e+00 0.000000000000e+00
1.142500000000e+03 4.114913163774e+00 0.000000000000e+00 0.000000000000e+00
1.142750000000e+03 3.960302225006e+00 0.000000000000e+00 0.000000000000e+00
1.143000000000e+03 3.686740975100e+00 0.000000000000e+00 0.000000000000e+00
1.143250000000e+03 3.337176171792e+00 0.000000000000e+00 0.000000000000e+00
1.143500000000e+03 2.962430026898e+00 0.000000000000e+00 0.000000000000e+00
1.143750000000e+03 2.614451128794e+00 0.000000000000e+00 0.000000000000e+00
1.144000000000e+03 2.339627593229e+00 0.000000000000e+00 0.000000000000e+00
1.144250000000e+03 2.172999454334e+00 0.000000000000e+00 0.000000000000e+00
1.144500000000e+03 2.134073033316e+00 0.000000000000e+00 0.000000000000e+00
1.144750000000e+03 2.224722008386e+00 0.000000000000e+00 0.000000000000e+00
1.145000000000e+03 2.429386735974e+00 0.000000000000e+00 0.000000000000e+00
1.145250000000e+03 2.717489826977e+00 0.000000000000e+00 0.000000000000e+00
1.145500000000e+03 3.047708763249e+00 0.000000000000e+00 0.000000000000e+00
1.145750000000e+03 3.373519580891e+00 0.000000000000e+00 0.000000000000e+00
1.146000000000e+03 3.649276773776e+00 0.000000000000e+00 0.000000000000e+00
1.146250000000e+03 3.836041000870e+00 0.000000000000e+00 0.000000000000e+00
1.146500000000e+03 3.906413260005e+00 0.000000000000e+00 0.000000000000e+00
1.146750000000e+03 3.847774616288e+00 0.000000000000e+00 0.000000000000e+00
1.147000000000e+03 3.663545384610e+00 0.000000000000e+00 0.000000000000e+00
1.147250000000e+03 3.372338681596e+00 0.000000000000e+00 0.000000000000e+00
1.147500000000e+03 3.005156675363e+00 0.000000000000e+00 0.000000000000e+00
1.147750000000e+03 2.601028540576e+00 0.000000000000e+00 0.000000000000e+00
1.148000000000e+03 2.201685094718e+00 0.000000000000e+00 0.000000000000e+00
1.148250000000e+03 1.845981608678e+00 0.000000000000e+00 0.000000000000e+00
1.148500000000e+03 1.564803009171e+00 0.000000000000e+00 0.000000000000e+00
1.148750000000e+03 1.377112510385e+00 0.000000000000e+00 0.000000000000e+00
1.149000000000e+03 1.287645994887e+00 0.000000000000e+00 0.000000000000e+00
1.149250000000e+03 1.286531682850e+00 0.000000000000e+00 0.000000000000e+00
1.149500000000e+03 1.350857533976e+00 0.000000000000e+00 0.000000000000e+00
1.149750000000e+03 1.447951522135e+00 0.000000000000e+00 0.000000000000e+00
1.150000000000e+03 1.539916361575e+00 0.000000000000e+00 0.000000000000e+00
1.150250000000e+03 1.588799754631e+00 0.000000000000e+00 0.000000000000e+00
1.150500000000e+03 1.561704558022e+00 0.000000000000e+00 0.000000000000e+00
1.150750000000e+03 1.435159938545e+00 0.000000000000e+00 0.000000000000e+00
1.151000000000e+03 1.198181606223e+00 0.000000000000e+00 0.000000000000e+00
1.151250000000e+03 8.536314981396e-01 0.000000000000e+00 0.000000000000e+00
1.151500000000e+03 4.177197577800e-01 0.000000000000e+00 0.000000000000e+00
1.151750000000e+03 -8.225715622892e-02 0.000000000000e+00 0.000000000000e+00
1.152000000000e+03 -6.116128422885e-01 0.000000000000e+00 0.000000000000e+00
1.152250000000e+03 -1.132883920745e+00 0.000000000000e+00 0.000000000000e+00
1.152500000000e+03 -1.610725279070e+00 0.000000000000e+00 0.000000000000e+00
1.152750000000e+03 -2.016423977762e+00 0.000000000000e+00 0.000000000000e+00
1.153000000000e+03 -2.331429086473e+00 0.000000000000e+00 0.000000000000e+00
1.153250000000e+03 -2.549436576315e+00 0.000000000000e+00 0.000000000000e+00
1.153500000000e+03 -2.676771030123e+00 0.000000000000e+00 0.000000000000e+00
1.153750000000e+03 -2.731041048209e+00 0.000000000000e+00 0.000000000000e+00
1.154000000000e+03 -2.738280360809e+00 0.000000000000e+00 0.000000000000e+00
1.154250000000e+03 -2.728989682260e+00 0.000000000000e+00 0.000000000000e+00
1.154500000000e+03 -2.733637881995e+00 0.000000000000e+00 0.000000000000e+00
1.154750000000e+03 -2.778246210521e+00 0.000000000000e+00 0.000000000000e+00
1.155000000000e+03 -2.880658213823e+00 0.000000000000e+00 0.000000000000e+00
1.155250000000e+03 -3.047994681715e+00 0.000000000000e+00 0.000000000000e+00
1.155500000000e+03 -3.275622865031e+00 0.000000000000e+00 0.000000000000e+00
1.155750000000e+03 -3.547756640261e+00 0.000000000000e+00 0.000000000000e+00
1.156000000000e+03 -3.839579201576e+00 0.000000000000e+00 0.000000000000e+00
1.156250000000e+03 -4.120573428216e+00 0.000000000000e+00 0.000000000000e+00
1.156500000000e+03 -4.358585472761e+00 0.000000000000e+00 0.000000000000e+00
1.156750000000e+03 -4.524055586691e+00 0.000000000000e+00 0.000000000000e+00
1.157000000000e+03 -4.593838213320e+00 0.000000000000e+00 0.000000000000e+00
1.157250000000e+03 -4.554101179639e+00 0.000000000000e+00 0.000000000000e+00
1.157500000000e+03 -4.401930569795e+00 0.000000000000e+00 0.000000000000e+00
1.157750000000e+03 -4.145453333534e+00 0.000000000000e+00 0.000000000000e+00
1.158000000000e+03 -3.802497231952e+00 0.000000000000e+00 0.000000000000e+00
1.158250000000e+03 -3.398008131113e+00 0.000000000000e+00 0.000000000000e+00
1.158500000000e+03 -2.960610255859e+00 0.000000000000e+00 0.000000000000e+00
1.158750000000e+03 -2.518803541731e+00 0.000000000000e+00 0.000000000000e+00
1.159000000000e+03 -2.097329815319e+00 0.000000000000e+00 0.000000000000e+00
1.159250000000e+03 -1.714202526593e+00 0.000000000000e+00 0.000000000000e+00
1.159500000000e+03 -1.378789986372e+00 0.000000000000e+00 0.000000000000e+00
1.159750000000e+03 -1.091185690450e+00 0.000000000000e+00 0.000000000000e+00
1.160000000000e+03 -8.429143616151e-01 0.000000000000e+00 0.000000000000e+00
1.160250000000e+03 -6.188353107712e-01 0.000000000000e+00 0.000000000000e+00
1.160500000000e+03 -3.999417792369e-01 0.000000000000e+00 0.000000000000e+00
1.160750000000e+03 -1.666382419305e-01 0.000000000000e+00 0.000000000000e+00
1.161000000000e+03 9.797764278745e-02 0.000000000000e+00 0.000000000000e+00
1.161250000000e+03 4.052895253800e-01 0.000000000000e+00 0.000000000000e+00
1.161500000000e+03 7.591781587400e-01 0.000000000000e+00 0.000000000000e+00
1.161750000000e+03 1.155135544322e+00 0.000000000000e+00 0.000000000000e+00
1.162000000000e+03 1.580574448113e+00 0.000000000000e+00 0.000000000000e+00
1.162250000000e+03 2.016261406425e+00 0.000000000000e+00 0.000000000000e+00
1.162500000000e+03 2.438647538482e+00 0.000000000000e+00 0.000000000000e+00
1.162750000000e+03 2.822753916514e+00 0.000000000000e+00 0.000000000000e+00
1.163000000000e+03 3.145202320714e+00 0.000000000000e+00 0.000000000000e+00
1.163250000000e+03 3.386975571433e+00 0.000000000000e+00 0.000000000000e+00
1.163500000000e+03 3.535543307027e+00 0.000000000000e+00 0.000000000000e+00
1.163750000000e+03 3.586089856750e+00 0.000000000000e+00 0.000000000000e+00
1.164000000000e+03 3.541714868526e+00 0.000000000000e+00 0.000000000000e+00
1.164250000000e+03 3.412624516196e+00 0.000000000000e+00 0.000000000000e+00
1.164500000000e+03 3.214470153694e+00 0.000000000000e+00 0.000000000000e+00
1.164750000000e+03 2.966102808342e+00 0.000000000000e+00 0.000000000000e+00
1.165000000000e+03 2.687081112962e+00 0.000000000000e+00 0.000000000000e+00
1.165250000000e+03 2.395288934876e+00 0.000000000000e+00 0.000000000000e+00
1.165500000000e+03 2.104986366266e+00 0.000000000000e+00 0.000000000000e+00
1.165750000000e+03 1.825540564321e+00 0.000000000000e+00 0.000000000000e+00
1.166000000000e+03 1.560973995121e+00 0.000000000000e+00 0.000000000000e+00
1.166250000000e+03 1.310343852179e+00 0.000000000000e+00 0.000000000000e+00
1.166500000000e+03 1.068846191942e+00 0.000000000000e+00 0.000000000000e+00
1.166750000000e+03 8.294388292060e-01 0.000000000000e+00 0.000000000000e+00
1.167000000000e+03 5.847117640254e-01 0.000000000000e+00 0.000000000000e+00
1.167250000000e+03 3.287108636986e-01 0.000000000000e+00 0.000000000000e+00
1.167500000000e+03 5.844123441169e-02 0.000000000000e+00 0.000000000000e+00
1.167750000000e+03 -2.251637141459e-01 0.000000000000e+00 0.000000000000e+00
1.168000000000e+03 -5.169334521597e-01 0.000000000000e+00 0.000000000000e+00
1.168250000000e+03 -8.078352629874e-01 0.000000000000e+00 0.000000000000e+00
1.168500000000e+03 -1.085955220671e+00 0.000000000000e+00 0.000000000000e+00
1.168750000000e+03 -1.337922293278e+00 0.000000000000e+00 0.000000000000e+00
1.169000000000e+03 -1.550555202094e+00 0.000000000000e+00 0.000000000000e+00
1.169250000000e+03 -1.712489125968e+00 0.000000000000e+00 0.000000000000e+00
1.169500000000e+03 -1.815553374260e+00 0.000000000000e+00 0.000000000000e+00
1.169750000000e+03 -1.855717923078e+00 0.000000000000e+00 0.000000000000e+00
1.170000000000e+03 -1.833497685554e+00 0.000000000000e+00 0.000000000000e+00
1.170250000000e+03 -1.753786822182e+00 0.000000000000e+00 0.000000000000e+00
1.170500000000e+03 -1.625178237682e+00 0.000000000000e+00 0.000000000000e+00
1.170750000000e+03 -1.458893321356e+00 0.000000000000e+00 0.000000000000e+00
1.171000000000e+03 -1.267494188018e+00 0.000000000000e+00 0.000000000000e+00
1.171250000000e+03 -1.063569314376e+00 0.000000000000e+00 0.000000000000e+00
1.171500000000e+03 -8.585723358437e-01 0.000000000000e+00 0.000000000000e+00
1.171750000000e+03 -6.619562893108e-01 0.000000000000e+00 0.000000000000e+00
1.172000000000e+03 -4.806890667655e-01 0.000000000000e+00 0.000000000000e+00
1.172250000000e+03 -3.191701757336e-01 0.000000000000e+00 0.000000000000e+00
1.172500000000e+03 -1.795049087547e-01 0.000000000000e+00 0.000000000000e+00
1.172750000000e+03 -6.203972450248e-02 0.000000000000e+00 0.000000000000e+00
1.173000000000e+03 3.397028906842e-02 0.000000000000e+00 0.000000000000e+00
1.173250000000e+03 1.097003511728e-01 0.000000000000e+00 0.000000000000e+00
1.173500000000e+03 1.662253519727e-01 0.000000000000e+00 0.000000000000e+00
1.173750000000e+03 2.042090491829e-01 0.000000000000e+00 0.000000000000e+00
1.174000000000e+03 2.238544789558e-01 0.000000000000e+00 0.000000000000e+00
1.174250000000e+03 2.251042231674e-01 0.000000000000e+00 0.000000000000e+00
1.174500000000e+03 2.080308502450e-01 0.000000000000e+00 0.000000000000e+00
1.174750000000e+03 1.733220071833e-01 0.000000000000e+00 0.000000000000e+00
1.175000000000e+03 1.227470136357e-01 0.000000000000e+00 0.000000000000e+00
1.175250000000e+03 5.949490928112e-02 0.000000000000e+00 0.000000000000e+00
1.175500000000e+03 -1.170328937336e-02 0.000000000000e+00 0.000000000000e+00
1.175750000000e+03 -8.471715618483e-02 0.000000000000e+00 0.000000000000e+00
1.176000000000e+03 -1.524264521877e-01 0.000000000000e+00 0.000000000000e+00
1.176250000000e+03 -2.073526126020e-01 0.000000000000e+00 0.000000000000e+00
1.176500000000e+03 -2.424271682152e-01 0.000000000000e+00 0.000000000000e+00
1.176750000000e+03 -2.517865185482e-01 0.000000000000e+00 0.000000000000e+00
1.177000000000e+03 -2.314752341029e-01 0.000000000000e+00 0.000000000000e+00
1.177250000000e+03 -1.799522882671e-01 0.000000000000e+00 0.000000000000e+00
1.177500000000e+03 -9.832412924467e-02 0.000000000000e+00 0.000000000000e+00
1.177750000000e+03 9.729728315190e-03 0.000000000000e+00 0.000000000000e+00
1.178000000000e+03 1.383258935149e-01 0.000000000000e+00 0.000000000000e+00
1.178250000000e+03 2.799839142807e-01 0.000000000000e+00 0.000000000000e+00
1.178500000000e+03 4.263789696842e-01 0.000000000000e+00 0.000000000000e+00
1.178750000000e+03 5.691295672178e-01 0.000000000000e+00 0.000000000000e+00
1.179000000000e+03 7.005086881306e-01 0.000000000000e+00 0.000000000000e+00
1.179250000000e+03 8.139844539243e-01 0.000000000000e+00 0.000000000000e+00
1.179500000000e+03 9.045291456967e-01 0.000000000000e+00 0.000000000000e+00
1.179750000000e+03 9.686775928211e-01 0.000000000000e+00 0.000000000000e+00
1.180000000000e+03 1.004360297466e+00 0.000000000000e+00 0.000000000000e+00
1.180250000000e+03 1.010575570263e+00 0.000000000000e+00 0.000000000000e+00
1.180500000000e+03 9.869917373554e-01 0.000000000000e+00 0.000000000000e+00
1.180750000000e+03 9.335804984638e-01 0.000000000000e+00 0.000000000000e+00
1.181000000000e+03 8.503739517741e-01 0.000000000000e+00 0.000000000000e+00
1.181250000000e+03 7.374119796927e-01 0.000000000000e+00 0.000000000000e+00
1.181500000000e+03 5.949078819951e-01 0.000000000000e+00 0.000000000000e+00
1.181750000000e+03 4.236148855481e-01 0.000000000000e+00 0.000000000000e+00
1.182000000000e+03 2.253321934284e-01 0.000000000000e+00 0.000000000000e+00
1.182250000000e+03 3.454241033484e-03 0.000000000000e+00 0.000000000000e+00
1.182500000000e+03 -2.365528453589e-01 0.000000000000e+00 0.000000000000e+00
1.182750000000e+03 -4.868639815456e-01 0.000000000000e+00 0.000000000000e+00
1.183000000000e+03 -7.372936709071e-01 0.000000000000e+00 0.000000000000e+00
1.183250000000e+03 -9.756394460717e-01 0.000000000000e+00 0.000000000000e+00
1.183500000000e+03 -1.188379335539e+00 0.000000000000e+00 0.000000000000e+00
1.183750000000e+03 -1.361677603315e+00 0.000000000000e+00 0.000000000000e+00
1.184000000000e+03 -1.482601681604e+00 0.000000000000e+00 0.000000000000e+00
1.184250000000e+03 -1.540413580344e+00 0.000000000000e+00 0.000000000000e+00
1.184500000000e+03 -1.527777625099e+00 0.000000000000e+00 0.000000000000e+00
1.184750000000e+03 -1.441726988994e+00 0.000000000000e+00 0.000000000000e+00
1.185000000000e+03 -1.284254685393e+00 0.000000000000e+00 0.000000000000e+00
1.185250000000e+03 -1.062437594856e+00 0.000000000000e+00 0.000000000000e+00
1.185500000000e+03 -7.880588236490e-01 0.000000000000e+00 0.000000000000e+00
1.185750000000e+03 -4.767562201572e-01 0.000000000000e+00 0.000000000000e+00
1.186000000000e+03 -1.467842919670e-01 0.000000000000e+00 0.000000000000e+00
1.186250000000e+03 1.824753944363e-01 0.000000000000e+00 0.000000000000e+00
1.186500000000e+03 4.920907116679e-01 0.000000000000e+00 0.000000000000e+00
1.186750000000e+03 7.650704797382e-01 0.000000000000e+00 0.000000000000e+00
1.187000000000e+03 9.876147304186e-01 0.000000000000e+00 0.000000000000e+00
1.187250000000e+03 1.150003239968e+00 0.000000000000e+00 0.000000000000e+00
1.187500000000e+03 1.247052045335e+00 0.000000000000e+00 0.000000000000e+00
1.187750000000e+03 1.278124593262e+00 0.000000000000e+00 0.000000000000e+00
1.188000000000e+03 1.246739350686e+00 0.000000000000e+00 0.000000000000e+00
1.188250000000e+03 1.159861192865e+00 0.000000000000e+00 0.000000000000e+00
1.188500000000e+03 1.026993526481e+00 0.000000000000e+00 0.000000000000e+00
1.188750000000e+03 8.591984480767e-01 0.000000000000e+00 0.000000000000e+00
1.189000000000e+03 6.681630179343e-01 0.000000000000e+00 0.000000000000e+00
1.189250000000e+03 4.654038225957e-01 0.000000000000e+00 0.000000000000e+00
1.189500000000e+03 2.616648708971e-01 0.000000000000e+00 0.000000000000e+00
1.189750000000e+03 6.652260170716e-02 0.000000000000e+00 0.000000000000e+00
1.190000000000e+03 -1.118261491140e-01 0.000000000000e+00 0.000000000000e+00
1.190250000000e+03 -2.666453825999e-01 0.000000000000e+00 0.000000000000e+00
1.190500000000e+03 -3.926760343009e-01 0.000000000000e+00 0.000000000000e+00
1.190750000000e+03 -4.861497917311e-01 0.000000000000e+00 0.000000000000e+00
1.191000000000e+03 -5.448456373777e-01 0.000000000000e+00 0.000000000000e+00
1.191250000000e+03 -5.682053318527e-01 0.000000000000e+00 0.000000000000e+00
1.191500000000e+03 -5.574905316040e-01 0.000000000000e+00 0.000000000000e+00
1.191750000000e+03 -5.159332052083e-01 0.000000000000e+00 0.000000000000e+00
1.192000000000e+03 -4.488094026223e-01 0.000000000000e+00 0.000000000000e+00
1.192250000000e+03 -3.633596159536e-01 0.000000000000e+00 0.000000000000e+00
1.192500000000e+03 -2.684897344831e-01 0.000000000000e+00 0.000000000000e+00
1.192750000000e+03 -1.742145324623e-01 0.000000000000e+00 0.000000000000e+00
1.193000000000e+03 -9.084706035766e-02 0.000000000000e+00 0.000000000000e+00
1.193250000000e+03 -2.798578644397e-02 0.000000000000e+00 0.000000000000e+00
1.193500000000e+03 6.601386819484e-03 0.000000000000e+00 0.000000000000e+00
1.193750000000e+03 8.059728382864e-03 0.000000000000e+00 0.000000000000e+00
1.194000000000e+03 -2.465938887610e-02 0.000000000000e+00 0.000000000000e+00
1.194250000000e+03 -8.824841704250e-02 0.000000000000e+00 0.000000000000e+00
1.194500000000e+03 -1.749617038474e-01 0.000000000000e+00 0.000000000000e+00
1.194750000000e+03 -2.730762995600e-01 0.000000000000e+00 0.000000000000e+00
1.195000000000e+03 -3.679024788779e-01 0.000000000000e+00 0.000000000000e+00
1.195250000000e+03 -4.432753600424e-01 0.000000000000e+00 0.000000000000e+00
1.195500000000e+03 -4.833862207885e-01 0.000000000000e+00 0.000000000000e+00
1.195750000000e+03 -4.747531820857e-01 0.000000000000e+00 0.000000000000e+00
1.196000000000e+03 -4.080954368024e-01 0.000000000000e+00 0.000000000000e+00
1.196250000000e+03 -2.798697223930e-01 0.000000000000e+00 0.000000000000e+00
1.196500000000e+03 -9.325472670703e-02 0.000000000000e+00 0.000000000000e+00
1.196750000000e+03 1.415736298669e-01 0.000000000000e+00 0.000000000000e+00
1.197000000000e+03 4.079522614512e-01 0.000000000000e+00 0.000000000000e+00
1.197250000000e+03 6.840084552781e-01 0.000000000000e+00 0.000000000000e+00
1.197500000000e+03 9.445921144625e-01 0.000000000000e+00 0.000000000000e+00
1.197750000000e+03 1.163667126166e+00 0.000000000000e+00 0.000000000000e+00
1.198000000000e+03 1.316906896875e+00 0.000000000000e+00 0.000000000000e+00
1.198250000000e+03 1.384211301988e+00 0.000000000000e+00 0.000000000000e+00
1.198500000000e+03 1.351869816875e+00 0.000000000000e+00 0.000000000000e+00
1.198750000000e+03 1.214137176640e+00 0.000000000000e+00 0.000000000000e+00
1.199000000000e+03 9.740575096807e-01 0.000000000000e+00 0.000000000000e+00
1.199250000000e+03 6.434606045099e-01 0.000000000000e+00 0.000000000000e+00
1.199500000000e+03 2.421475605712e-01 0.000000000000e+00 0.000000000000e+00
1.199750000000e+03 -2.036301596680e-01 0.000000000000e+00 0.000000000000e+00
1.200000000000e+03 -6.632255464567e-01 0.000000000000e+00 0.000000000000e+00
1.200250000000e+03 -1.103969404204e+00 0.000000000000e+00 0.000000000000e+00
1.200500000000e+03 -1.493634214998e+00 0.000000000000e+00 0.000000000000e+00
1.200750000000e+03 -1.802776583406e+00 0.000000000000e+00 0.000000000000e+00
1.201000000000e+03 -2.006785849009e+00 0.000000000000e+00 0.000000000000e+00
1.201250000000e+03 -2.087520523438e+00 0.000000000000e+00 0.000000000000e+00
1.201500000000e+03 -2.034472292972e+00 0.000000000000e+00 0.000000000000e+00
1.201750000000e+03 -1.845449067277e+00 0.000000000000e+00 0.000000000000e+00
1.202000000000e+03 -1.526805660841e+00 0.000000000000e+00 0.000000000000e+00
1.202250000000e+03 -1.093268456669e+00 0.000000000000e+00 0.000000000000e+00
1.202500000000e+03 -5.673985607886e-01 0.000000000000e+00 0.000000000000e+00
1.202750000000e+03 2.127924678979e-02 0.000000000000e+00 0.000000000000e+00
1.203000000000e+03 6.374790737453e-01 0.000000000000e+00 0.000000000000e+00
1.203250000000e+03 1.241707204629e+00 0.000000000000e+00 0.000000000000e+00
1.203500000000e+03 1.792194273654e+00 0.000000000000e+00 0.000000000000e+00
1.203750000000e+03 2.247222256538e+00 0.000000000000e+00 0.000000000000e+00
1.204000000000e+03 2.567824658180e+00 0.000000000000e+00 0.000000000000e+00
1.204250000000e+03 2.720776582924e+00 0.000000000000e+00 0.000000000000e+00
1.204500000000e+03 2.681712612275e+00 0.000000000000e+00 0.000000000000e+00
1.204750000000e+03 2.438126915876e+00 0.000000000000e+00 0.000000000000e+00
1.205000000000e+03 1.991937780303e+00 0.000000000000e+00 0.000000000000e+00
1.205250000000e+03 1.361254949988e+00 0.000000000000e+00 0.000000000000e+00
1.205500000000e+03 5.809882611487e-01 0.000000000000e+00 0.000000000000e+00
1.205750000000e+03 -2.980093379442e-01 0.000000000000e+00 0.000000000000e+00
1.206000000000e+03 -1.211458830498e+00 0.000000000000e+00 0.000000000000e+00
1.206250000000e+03 -2.085862029379e+00 0.000000000000e+00 0.000000000000e+00
1.206500000000e+03 -2.844226207713e+00 0.000000000000e+00 0.000000000000e+00
1.206750000000e+03 -3.412918314481e+00 0.000000000000e+00 0.000000000000e+00
1.207000000000e+03 -3.729059284776e+00 0.000000000000e+00 0.000000000000e+00
1.207250000000e+03 -3.747713037105e+00 0.000000000000e+00 0.000000000000e+00
1.207500000000e+03 -3.448042551161e+00 0.000000000000e+00 0.000000000000e+00
1.207750000000e+03 -2.837618292737e+00 0.000000000000e+00 0.000000000000e+00
1.208000000000e+03 -1.954182711365e+00 0.000000000000e+00 0.000000000000e+00
1.208250000000e+03 -8.643955713676e-01 0.000000000000e+00 0.000000000000e+00
1.208500000000e+03 3.406090050663e-01 0.000000000000e+00 0.000000000000e+00
1.208750000000e+03 1.552662637442e+00 0.000000000000e+00 0.000000000000e+00
1.209000000000e+03 2.656435688787e+00 0.000000000000e+00 0.000000000000e+00
1.209250000000e+03 3.540839932258e+00 0.000000000000e+00 0.000000000000e+00
1.209500000000e+03 4.110799326371e+00 0.000000000000e+00 0.000000000000e+00
1.209750000000e+03 4.298089575621e+00 0.000000000000e+00 0.000000000000e+00
1.210000000000e+03 4.069957199965e+00 0.000000000000e+00 0.000000000000e+00
1.210250000000e+03 3.434396758790e+00 0.000000000000e+00 0.000000000000e+00
1.210500000000e+03 2.441280981678e+00 0.000000000000e+00 0.000000000000e+00
1.210750000000e+03 1.178973367498e+00 0.000000000000e+00 0.000000000000e+00
1.211000000000e+03 -2.334403183402e-01 0.000000000000e+00 0.000000000000e+00
1.211250000000e+03 -1.657645009676e+00 0.000000000000e+00 0.000000000000e+00
1.211500000000e+03 -2.950187389676e+00 0.000000000000e+00 0.000000000000e+00
1.211750000000e+03 -3.977680244649e+00 0.000000000000e+00 0.000000000000e+00
1.212000000000e+03 -4.631438159825e+00 0.000000000000e+00 0.000000000000e+00
1.212250000000e+03 -4.839858549068e+00 0.000000000000e+00 0.000000000000e+00
1.212500000000e+03 -4.577060113031e+00 0.000000000000e+00 0.000000000000e+00
1.212750000000e+03 -3.866675043096e+00 0.000000000000e+00 0.000000000000e+00
1.213000000000e+03 -2.780221607417e+00 0.000000000000e+00 0.000000000000e+00
1.213250000000e+03 -1.430100363736e+00 0.000000000000e+00 0.000000000000e+00
1.213500000000e+03 4.211251214593e-02 0.000000000000e+00 0.000000000000e+00
1.213750000000e+03 1.480834081991e+00 0.000000000000e+00 0.000000000000e+00
1.214000000000e+03 2.733431864976e+00 0.000000000000e+00 0.000000000000e+00
1.214250000000e+03 3.667052846530e+00 0.000000000000e+00 0.000000000000e+00
1.214500000000e+03 4.183389282488e+00 0.000000000000e+00 0.000000000000e+00
1.214750000000e+03 4.229659069308e+00 0.000000000000e+00 0.000000000000e+00
1.215000000000e+03 3.804500669791e+00 0.000000000000e+00 0.000000000000e+00
1.215250000000e+03 2.958066143427e+00 0.000000000000e+00 0.000000000000e+00
1.215500000000e+03 1.786271845959e+00 0.000000000000e+00 0.000000000000e+00
1.215750000000e+03 4.198535404869e-01 0.000000000000e+00 0.000000000000e+00
1.216000000000e+03 -9.905126272355e-01 0.000000000000e+00 0.000000000000e+00
1.216250000000e+03 -2.291295062268e+00 0.000000000000e+00 0.000000000000e+00
1.216500000000e+03 -3.343408236713e+00 0.000000000000e+00 0.000000000000e+00
1.216750000000e+03 -4.037718657576e+00 0.000000000000e+00 0.000000000000e+00
1.217000000000e+03 -4.306961898766e+00 0.000000000000e+00 0.000000000000e+00
1.217250000000e+03 -4.132710969101e+00 0.000000000000e+00 0.000000000000e+00
1.217500000000e+03 -3.546631620311e+00 0.000000000000e+00 0.000000000000e+00
1.217750000000e+03 -2.625944022355e+00 0.000000000000e+00 0.000000000000e+00
1.218000000000e+03 -1.483698635582e+00 0.000000000000e+00 0.000000000000e+00
1.218250000000e+03 -2.550830070440e-01 0.000000000000e+00 0.000000000000e+00
1.218500000000e+03 9.185680937643e-01 0.000000000000e+00 0.000000000000e+00
1.218750000000e+03 1.906138452650e+00 0.000000000000e+00 0.000000000000e+00
1.219000000000e+03 2.601538327219e+00 0.000000000000e+00 0.000000000000e+00
1.219250000000e+03 2.935241493537e+00 0.000000000000e+00 0.000000000000e+00
1.219500000000e+03 2.881262516479e+00 0.000000000000e+00 0.000000000000e+00
1.219750000000e+03 2.458857550584e+00 0.000000000000e+00 0.000000000000e+00
1.220000000000e+03 1.728879584331e+00 0.000000000000e+00 0.000000000000e+00
1.220250000000e+03 7.853612198359e-01 0.000000000000e+00 0.000000000000e+00
1.220500000000e+03 -2.565438113368e-01 0.000000000000e+00 0.000000000000e+00
1.220750000000e+03 -1.274721796056e+00 0.000000000000e+00 0.000000000000e+00
1.221000000000e+03 -2.154614067644e+00 0.000000000000e+00 0.000000000000e+00
1.221250000000e+03 -2.802345126321e+00 0.000000000000e+00 0.000000000000e+00
1.221500000000e+03 -3.154942600275e+00 0.000000000000e+00 0.000000000000e+00
1.221750000000e+03 -3.186526121600e+00 0.000000000000e+00 0.000000000000e+00
1.222000000000e+03 -2.909865214752e+00 0.000000000000e+00 0.000000000000e+00
1.222250000000e+03 -2.373285938022e+00 0.000000000000e+00 0.000000000000e+00
1.222500000000e+03 -1.653469154389e+00 0.000000000000e+00 0.000000000000e+00
1.222750000000e+03 -8.451610930812e-01 0.000000000000e+00 0.000000000000e+00
1.223000000000e+03 -4.915325201778e-02 0.000000000000e+00 0.000000000000e+00
1.223250000000e+03 6.399529265511e-01 0.000000000000e+00 0.000000000000e+00
1.223500000000e+03 1.144714013333e+00 0.000000000000e+00 0.000000000000e+00
1.223750000000e+03 1.413275599237e+00 0.000000000000e+00 0.000000000000e+00
1.224000000000e+03 1.424356881654e+00 0.000000000000e+00 0.000000000000e+00
1.224250000000e+03 1.188336429262e+00 0.000000000000e+00 0.000000000000e+00
1.224500000000e+03 7.444804727032e-01 0.000000000000e+00 0.000000000000e+00
1.224750000000e+03 1.548230316560e-01 0.000000000000e+00 0.000000000000e+00
1.225000000000e+03 -5.044073519060e-01 0.000000000000e+00 0.000000000000e+00
1.225250000000e+03 -1.152660644785e+00 0.000000000000e+00 0.000000000000e+00
1.225500000000e+03 -1.714978698348e+00 0.000000000000e+00 0.000000000000e+00
1.225750000000e+03 -2.130743110708e+00 0.000000000000e+00 0.000000000000e+00
1.226000000000e+03 -2.360250820948e+00 0.000000000000e+00 0.000000000000e+00
1.226250000000e+03 -2.388424057351e+00 0.000000000000e+00 0.000000000000e+00
1.226500000000e+03 -2.225344889847e+00 0.000000000000e+00 0.000000000000e+00
1.226750000000e+03 -1.903707844421e+00 0.000000000000e+00 0.000000000000e+00
1.227000000000e+03 -1.473656145122e+00 0.000000000000e+00 0.000000000000e+00
1.227250000000e+03 -9.957637960964e-01 0.000000000000e+00 0.000000000000e+00
1.227500000000e+03 -5.331140752689e-01 0.000000000000e+00 0.000000000000e+00
1.227750000000e+03 -1.434873003499e-01 0.000000000000e+00 0.000000000000e+00
1.228000000000e+03 1.273943472293e-01 0.000000000000e+00 0.000000000000e+00
1.228250000000e+03 2.507950900470e-01 0.000000000000e+00 0.000000000000e+00
1.228500000000e+03 2.175601824376e-01 0.000000000000e+00 0.000000000000e+00
1.228750000000e+03 3.818174377383e-02 0.000000000000e+00 0.000000000000e+00
1.229000000000e+03 -2.595400720364e-01 0.000000000000e+00 0.000000000000e+00
1.229250000000e+03 -6.348289782009e-01 0.000000000000e+00 0.000000000000e+00
1.229500000000e+03 -1.039623808088e+00 0.000000000000e+00 0.000000000000e+00
1.229750000000e+03 -1.424862313808e+00 0.000000000000e+00 0.000000000000e+00
1.230000000000e+03 -1.746558196767e+00 0.000000000000e+00 0.000000000000e+00
1.230250000000e+03 -1.970938762220e+00 0.000000000000e+00 0.000000000000e+00
1.230500000000e+03 -2.078063128238e+00 0.000000000000e+00 0.000000000000e+00
1.230750000000e+03 -2.063556196353e+00 0.000000000000e+00 0.000000000000e+00
1.231000000000e+03 -1.938342145766e+00 0.000000000000e+00 0.000000000000e+00
1.231250000000e+03 -1.726511141818e+00 0.000000000000e+00 0.000000000000e+00
1.231500000000e+03 -1.461673894295e+00 0.000000000000e+00 0.000000000000e+00
1.231750000000e+03 -1.182325419105e+00 0.000000000000e+00 0.000000000000e+00
1.232000000000e+03 -9.268344688196e-01 0.000000000000e+00 0.000000000000e+00
1.232250000000e+03 -7.286907393287e-01 0.000000000000e+00 0.000000000000e+00
1.232500000000e+03 -6.125802065789e-01 0.000000000000e+00 0.000000000000e+00
1.232750000000e+03 -5.917310365536e-01 0.000000000000e+00 0.000000000000e+00
1.233000000000e+03 -6.667970275517e-01 0.000000000000e+00 0.000000000000e+00
1.233250000000e+03 -8.263458377717e-01 0.000000000000e+00 0.000000000000e+00
1.233500000000e+03 -1.048820441676e+00 0.000000000000e+00 0.000000000000e+00
1.233750000000e+03 -1.305668182154e+00 0.000000000000e+00 0.000000000000e+00
1.234000000000e+03 -1.565202252280e+00 0.000000000000e+00 0.000000000000e+00
1.234250000000e+03 -1.796689092494e+00 0.000000000000e+00 0.000000000000e+00
1.234500000000e+03 -1.974148174416e+00 0.000000000000e+00 0.000000000000e+00
1.234750000000e+03 -2.079406216317e+00 0.000000000000e+00 0.000000000000e+00
1.235000000000e+03 -2.104056928196e+00 0.000000000000e+00 0.000000000000e+00
1.235250000000e+03 -2.050124799043e+00 0.000000000000e+00 0.000000000000e+00
1.235500000000e+03 -1.929398084931e+00 0.000000000000e+00 0.000000000000e+00
1.235750000000e+03 -1.761561276323e+00 0.000000000000e+00 0.000000000000e+00
1.236000000000e+03 -1.571401022949e+00 0.000000000000e+00 0.000000000000e+00
1.236250000000e+03 -1.385465059248e+00 0.000000000000e+00 0.000000000000e+00
1.236500000000e+03 -1.228609443981e+00 0.000000000000e+00 0.000000000000e+00
1.236750000000e+03 -1.120870044803e+00 0.000000000000e+00 0.000000000000e+00
1.237000000000e+03 -1.075041081055e+00 0.000000000000e+00 0.000000000000e+00
1.237250000000e+03 -1.095244559030e+00 0.000000000000e+00 0.000000000000e+00
1.237500000000e+03 -1.176642845398e+00 0.000000000000e+00 0.000000000000e+00
1.237750000000e+03 -1.306299363789e+00 0.000000000000e+00 0.000000000000e+00
1.238000000000e+03 -1.465047985021e+00 0.000000000000e+00 0.000000000000e+00
1.238250000000e+03 -1.630107944020e+00 0.000000000000e+00 0.000000000000e+00
1.238500000000e+03 -1.778093039565e+00 0.000000000000e+00 0.000000000000e+00
1.238750000000e+03 -1.888021795493e+00 0.000000000000e+00 0.000000000000e+00
1.239000000000e+03 -1.943943659494e+00 0.000000000000e+00 0.000000000000e+00
1.239250000000e+03 -1.936853306582e+00 0.000000000000e+00 0.000000000000e+00
1.239500000000e+03 -1.865662751882e+00 0.000000000000e+00 0.000000000000e+00
1.239750000000e+03 -1.737126291167e+00 0.000000000000e+00 0.000000000000e+00
1.240000000000e+03 -1.564749950002e+00 0.000000000000e+00 0.000000000000e+00
1.240250000000e+03 -1.366847531783e+00 0.000000000000e+00 0.000000000000e+00
1.240500000000e+03 -1.164012877457e+00 0.000000000000e+00 0.000000000000e+00
1.240750000000e+03 -9.763490352683e-01 0.000000000000e+00 0.000000000000e+00
1.241000000000e+03 -8.208209426342e-01 0.000000000000e+00 0.000000000000e+00
1.241250000000e+03 -7.090761080912e-01 0.000000000000e+00 0.000000000000e+00
1.241500000000e+03 -6.460110622157e-01 0.000000000000e+00 0.000000000000e+00
1.241750000000e+03 -6.292592144527e-01 0.000000000000e+00 0.000000000000e+00
1.242000000000e+03 -6.496519547279e-01 0.000000000000e+00 0.000000000000e+00
1.242250000000e+03 -6.925758562516e-01 0.000000000000e+00 0.000000000000e+00
1.242500000000e+03 -7.400317062498e-01 0.000000000000e+00 0.000000000000e+00
1.242750000000e+03 -7.731111557917e-01 0.000000000000e+00 0.000000000000e+00
1.243000000000e+03 -7.745556595936e-01 0.000000000000e+00 0.000000000000e+00
1.243250000000e+03 -7.310564458264e-01 0.000000000000e+00 0.000000000000e+00
1.243500000000e+03 -6.349938185789e-01 0.000000000000e+00 0.000000000000e+00
1.243750000000e+03 -4.853933773575e-01 0.000000000000e+00 0.000000000000e+00
1.244000000000e+03 -2.879846953422e-01 0.000000000000e+00 0.000000000000e+00
1.244250000000e+03 -5.436983550302e-02 0.000000000000e+00 0.000000000000e+00
1.244500000000e+03 1.995717272905e-01 0.000000000000e+00 0.000000000000e+00
1.244750000000e+03 4.558146846597e-01 0.000000000000e+00 0.000000000000e+00
1.245000000000e+03 6.965603546857e-01 0.000000000000e+00 0.000000000000e+00
1.245250000000e+03 9.065267464378e-01 0.000000000000e+00 0.000000000000e+00
1.245500000000e+03 1.074849390248e+00 0.000000000000e+00 0.000000000000e+00
1.245750000000e+03 1.196343828828e+00 0.000000000000e+00 0.000000000000e+00
1.246000000000e+03 1.271971302124e+00 0.000000000000e+00 0.000000000000e+00
1.246250000000e+03 1.308459919618e+00 0.000000000000e+00 0.000000000000e+00
1.246500000000e+03 1.317149124155e+00 0.000000000000e+00 0.000000000000e+00
1.246750000000e+03 1.312229682917e+00 0.000000000000e+00 0.000000000000e+00
1.247000000000e+03 1.308630691171e+00 0.000000000000e+00 0.000000000000e+00
1.247250000000e+03 1.319848686369e+00 0.000000000000e+00 0.000000000000e+00
1.247500000000e+03 1.356016529580e+00 0.000000000000e+00 0.000000000000e+00
1.247750000000e+03 1.422471527458e+00 0.000000000000e+00 0.000000000000e+00
1.248000000000e+03 1.519009254626e+00 0.000000000000e+00 0.000000000000e+00
1.248250000000e+03 1.639912314484e+00 0.000000000000e+00 0.000000000000e+00
1.248500000000e+03 1.774735635885e+00 0.000000000000e+00 0.000000000000e+00
1.248750000000e+03 1.909726843170e+00 0.000000000000e+00 0.000000000000e+00
1.249000000000e+03 2.029675866884e+00 0.000000000000e+00 0.000000000000e+00
1.249250000000e+03 2.119933556764e+00 0.000000000000e+00 0.000000000000e+00
1.249500000000e+03 2.168321537755e+00 0.000000000000e+00 0.000000000000e+00
1.249750000000e+03 2.166676593440e+00 0.000000000000e+00 0.000000000000e+00
1.250000000000e+03 2.111828767912e+00 0.000000000000e+00 0.000000000000e+00
1.250250000000e+03 2.005894679350e+00 0.000000000000e+00 0.000000000000e+00
1.250500000000e+03 1.855864274578e+00 0.000000000000e+00 0.000000000000e+00
1.250750000000e+03 1.672556704891e+00 0.000000000000e+00 0.000000000000e+00
1.251000000000e+03 1.469105645335e+00 0.000000000000e+00 0.000000000000e+00
1.251250000000e+03 1.259194769122e+00 0.000000000000e+00 0.000000000000e+00
1.251500000000e+03 1.055292419971e+00 0.000000000000e+00 0.000000000000e+00
1.251750000000e+03 8.671276429600e-01 0.000000000000e+00 0.000000000000e+00
1.252000000000e+03 7.006094731641e-01 0.000000000000e+00 0.000000000000e+00
1.252250000000e+03 5.573241931929e-01 0.000000000000e+00 0.000000000000e+00
1.252500000000e+03 4.346612129795e-01 0.000000000000e+00 0.000000000000e+00
1.252750000000e+03 3.265294613036e-01 0.000000000000e+00 0.000000000000e+00
1.253000000000e+03 2.245452180737e-01 0.000000000000e+00 0.000000000000e+00
1.253250000000e+03 1.195102468681e-01 0.000000000000e+00 0.000000000000e+00
1.253500000000e+03 2.964050458798e-03 0.000000000000e+00 0.000000000000e+00
1.253750000000e+03 -1.314098057195e-01 0.000000000000e+00 0.000000000000e+00
1.254000000000e+03 -2.867164395426e-01 0.000000000000e+00 0.000000000000e+00
1.254250000000e+03 -4.622615719233e-01 0.000000000000e+00 0.000000000000e+00
1.254500000000e+03 -6.535117917769e-01 0.000000000000e+00 0.000000000000e+00
1.254750000000e+03 -8.525939953846e-01 0.000000000000e+00 0.000000000000e+00
1.255000000000e+03 -1.049250293033e+00 0.000000000000e+00 0.000000000000e+00
1.255250000000e+03 -1.232104277529e+00 0.000000000000e+00 0.000000000000e+00
1.255500000000e+03 -1.390056300118e+00 0.000000000000e+00 0.000000000000e+00
1.255750000000e+03 -1.513613925159e+00 0.000000000000e+00 0.000000000000e+00
1.256000000000e+03 -1.595979724962e+00 0.000000000000e+00 0.000000000000e+00
1.256250000000e+03 -1.633758811378e+00 0.000000000000e+00 0.000000000000e+00
1.256500000000e+03 -1.627206438337e+00 0.000000000000e+00 0.000000000000e+00
1.256750000000e+03 -1.580002825423e+00 0.000000000000e+00 0.000000000000e+00
1.257000000000e+03 -1.498608276799e+00 0.000000000000e+00 0.000000000000e+00
1.257250000000e+03 -1.391307414288e+00 0.000000000000e+00 0.000000000000e+00
1.257500000000e+03 -1.267089413589e+00 0.000000000000e+00 0.000000000000e+00
1.257750000000e+03 -1.134526837330e+00 0.000000000000e+00 0.000000000000e+00
1.258000000000e+03 -1.000807681888e+00 0.000000000000e+00 0.000000000000e+00
1.258250000000e+03 -8.710457212279e-01 0.000000000000e+00 0.000000000000e+00
1.258500000000e+03 -7.479482718895e-01 0.000000000000e+00 0.000000000000e+00
1.258750000000e+03 -6.318654035256e-01 0.000000000000e+00 0.000000000000e+00
1.259000000000e+03 -5.211886830193e-01 0.000000000000e+00 0.000000000000e+00
1.259250000000e+03 -4.130188487297e-01 0.000000000000e+00 0.000000000000e+00
1.259500000000e+03 -3.039870616007e-01 0.000000000000e+00 0.000000000000e+00
1.259750000000e+03 -1.910979658465e-01 0.000000000000e+00 0.000000000000e+00
1.260000000000e+03 -7.246625871542e-02 0.000000000000e+00 0.000000000000e+00
1.260250000000e+03 5.215959665259e-02 0.000000000000e+00 0.000000000000e+00
1.260500000000e+03 1.811565215429e-01 0.000000000000e+00 0.000000000000e+00
1.260750000000e+03 3.110940264319e-01 0.000000000000e+00 0.000000000000e+00
1.261000000000e+03 4.370883307895e-01 0.000000000000e+00 0.000000000000e+00
1.261250000000e+03 5.533812589928e-01 0.000000000000e+00 0.000000000000e+00
1.261500000000e+03 6.540518535339e-01 0.000000000000e+00 0.000000000000e+00
1.261750000000e+03 7.337536547446e-01 0.000000000000e+00 0.000000000000e+00
1.262000000000e+03 7.883719940687e-01 0.000000000000e+00 0.000000000000e+00
1.262250000000e+03 8.155124002567e-01 0.000000000000e+00 0.000000000000e+00
1.262500000000e+03 8.147600595976e-01 0.000000000000e+00 0.000000000000e+00
1.262750000000e+03 7.876862972532e-01 0.000000000000e+00 0.000000000000e+00
1.263000000000e+03 7.376155229835e-01 0.000000000000e+00 0.000000000000e+00
1.263250000000e+03 6.691993498785e-01 0.000000000000e+00 0.000000000000e+00
1.263500000000e+03 5.878689124719e-01 0.000000000000e+00 0.000000000000e+00
1.263750000000e+03 4.992486434152e-01 0.000000000000e+00 0.000000000000e+00
1.264000000000e+03 4.086137796291e-01 0.000000000000e+00 0.000000000000e+00
1.264250000000e+03 3.204606033469e-01 0.000000000000e+00 0.000000000000e+00
1.264500000000e+03 2.382356606228e-01 0.000000000000e+00 0.000000000000e+00
1.264750000000e+03 1.642420391804e-01 0.000000000000e+00 0.000000000000e+00
1.265000000000e+03 9.971194959630e-02 0.000000000000e+00 0.000000000000e+00
1.265250000000e+03 4.500991504625e-02 0.000000000000e+00 0.000000000000e+00
1.265500000000e+03 -8.644375160568e-05 0.000000000000e+00 0.000000000000e+00
1.265750000000e+03 -3.608842196758e-02 0.000000000000e+00 0.000000000000e+00
1.266000000000e+03 -6.353826712871e-02 0.000000000000e+00 0.000000000000e+00
1.266250000000e+03 -8.283586478386e-02 0.000000000000e+00 0.000000000000e+00
1.266500000000e+03 -9.417526850345e-02 0.000000000000e+00 0.000000000000e+00
1.266750000000e+03 -9.759360192678e-02 0.000000000000e+00 0.000000000000e+00
1.267000000000e+03 -9.311293107388e-02 0.000000000000e+00 0.000000000000e+00
1.267250000000e+03 -8.093820645819e-02 0.000000000000e+00 0.000000000000e+00
1.267500000000e+03 -6.166412612289e-02 0.000000000000e+00 0.000000000000e+00
1.267750000000e+03 -3.644228690156e-02 0.000000000000e+00 0.000000000000e+00
1.268000000000e+03 -7.067274262096e-03 0.000000000000e+00 0.000000000000e+00
1.268250000000e+03 2.404507393322e-02 0.000000000000e+00 0.000000000000e+00
1.268500000000e+03 5.399475741114e-02 0.000000000000e+00 0.000000000000e+00
1.268750000000e+03 7.963706248092e-02 0.000000000000e+00 0.000000000000e+00
1.269000000000e+03 9.789307737225e-02 0.000000000000e+00 0.000000000000e+00
1.269250000000e+03 1.060869772825e-01 0.000000000000e+00 0.000000000000e+00
1.269500000000e+03 1.022602031001e-01 0.000000000000e+00 0.000000000000e+00
1.269750000000e+03 8.541536034599e-02 0.000000000000e+00 0.000000000000e+00
1.270000000000e+03 5.565311472641e-02 0.000000000000e+00 0.000000000000e+00
1.270250000000e+03 1.418174289382e-02 0.000000000000e+00 0.000000000000e+00
1.270500000000e+03 -3.680146321215e-02 0.000000000000e+00 0.000000000000e+00
1.270750000000e+03 -9.433830413486e-02 0.000000000000e+00 0.000000000000e+00
1.271000000000e+03 -1.550125279759e-01 0.000000000000e+00 0.000000000000e+00
1.271250000000e+03 -2.152824553427e-01 0.000000000000e+00 0.000000000000e+00
1.271500000000e+03 -2.717956993180e-01 0.000000000000e+00 0.000000000000e+00
1.271750000000e+03 -3.216434516210e-01 0.000000000000e+00 0.000000000000e+00
1.272000000000e+03 -3.625238123858e-01 0.000000000000e+00 0.000000000000e+00
1.272250000000e+03 -3.928003870833e-01 0.000000000000e+00 0.000000000000e+00
1.272500000000e+03 -4.114609631272e-01 0.000000000000e+00 0.000000000000e+00
1.272750000000e+03 -4.179983236191e-01 0.000000000000e+00 0.000000000000e+00
1.273000000000e+03 -4.122482116057e-01 0.000000000000e+00 0.000000000000e+00
1.273250000000e+03 -3.942259126438e-01 0.000000000000e+00 0.000000000000e+00
1.273500000000e+03 -3.640017649765e-01 0.000000000000e+00 0.000000000000e+00
1.273750000000e+03 -3.216473117500e-01 0.000000000000e+00 0.000000000000e+00
1.274000000000e+03 -2.672692179161e-01 0.000000000000e+00 0.000000000000e+00
1.274250000000e+03 -2.011299554661e-01 0.000000000000e+00 0.000000000000e+00
1.274500000000e+03 -1.238357116916e-01 0.000000000000e+00 0.000000000000e+00
1.274750000000e+03 -3.655621384618e-02 0.000000000000e+00 0.000000000000e+00
1.275000000000e+03 5.876900198198e-02 0.000000000000e+00 0.000000000000e+00
1.275250000000e+03 1.592859876298e-01 0.000000000000e+00 0.000000000000e+00
1.275500000000e+03 2.611859363309e-01 0.000000000000e+00 0.000000000000e+00
1.275750000000e+03 3.597981193613e-01 0.000000000000e+00 0.000000000000e+00
1.276000000000e+03 4.498263921811e-01 0.000000000000e+00 0.000000000000e+00
1.276250000000e+03 5.257174885122e-01 0.000000000000e+00 0.000000000000e+00
1.276500000000e+03 5.821278093766e-01 0.000000000000e+00 0.000000000000e+00
1.276750000000e+03 6.144377498752e-01 0.000000000000e+00 0.000000000000e+00
1.277000000000e+03 6.192516514754e-01 0.000000000000e+00 0.000000000000e+00
1.277250000000e+03 5.948191000994e-01 0.000000000000e+00 0.000000000000e+00
1.277500000000e+03 5.413201017432e-01 0.000000000000e+00 0.000000000000e+00
1.277750000000e+03 4.609718594413e-01 0.000000000000e+00 0.000000000000e+00
1.278000000000e+03 3.579363742541e-01 0.000000000000e+00 0.000000000000e+00
1.278250000000e+03 2.380328621528e-01 0.000000000000e+00 0.000000000000e+00
1.278500000000e+03 1.082834821375e-01 0.000000000000e+00 0.000000000000e+00
1.278750000000e+03 -2.365838738769e-02 0.000000000000e+00 0.000000000000e+00
1.279000000000e+03 -1.501340310007e-01 0.000000000000e+00 0.000000000000e+00
1.279250000000e+03 -2.640906854617e-01 0.000000000000e+00 0.000000000000e+00
1.279500000000e+03 -3.596132394986e-01 0.000000000000e+00 0.000000000000e+00
1.279750000000e+03 -4.323235646464e-01 0.000000000000e+00 0.000000000000e+00
1.280000000000e+03 -4.796133861231e-01 0.000000000000e+00 0.000000000000e+00
1.280250000000e+03 -5.006988650566e-01 0.000000000000e+00 0.000000000000e+00
1.280500000000e+03 -4.965075567217e-01 0.000000000000e+00 0.000000000000e+00
1.280750000000e+03 -4.694278729085e-01 0.000000000000e+00 0.000000000000e+00
1.281000000000e+03 -4.229649362100e-01 0.000000000000e+00 0.000000000000e+00
1.281250000000e+03 -3.613530861395e-01 0.000000000000e+00 0.000000000000e+00
1.281500000000e+03 -2.891738259077e-01 0.000000000000e+00 0.000000000000e+00
1.281750000000e+03 -2.110194929184e-01 0.000000000000e+00 0.000000000000e+00
1.282000000000e+03 -1.312292991500e-01 0.000000000000e+00 0.000000000000e+00
1.282250000000e+03 -5.370827316405e-02 0.000000000000e+00 0.000000000000e+00
1.282500000000e+03 1.817601539001e-02 0.000000000000e+00 0.000000000000e+00
1.282750000000e+03 8.163652991237e-02 0.000000000000e+00 0.000000000000e+00
1.283000000000e+03 1.344744446870e-01 0.000000000000e+00 0.000000000000e+00
1.283250000000e+03 1.750771853400e-01 0.000000000000e+00 0.000000000000e+00
1.283500000000e+03 2.024274253247e-01 0.000000000000e+00 0.000000000000e+00
1.283750000000e+03 2.161336419853e-01 0.000000000000e+00 0.000000000000e+00
1.284000000000e+03 2.164802253592e-01 0.000000000000e+00 0.000000000000e+00
1.284250000000e+03 2.044826201324e-01 0.000000000000e+00 0.000000000000e+00
1.284500000000e+03 1.819233112008e-01 0.000000000000e+00 0.000000000000e+00
1.284750000000e+03 1.513399094621e-01 0.000000000000e+00 0.000000000000e+00
1.285000000000e+03 1.159385328332e-01 0.000000000000e+00 0.000000000000e+00
1.285250000000e+03 7.941430806523e-02 0.000000000000e+00 0.000000000000e+00
1.285500000000e+03 4.567508398816e-02 0.000000000000e+00 0.000000000000e+00
1.285750000000e+03 1.848216440422e-02 0.000000000000e+00 0.000000000000e+00
1.286000000000e+03 1.040064519681e-03 0.000000000000e+00 0.000000000000e+00
1.286250000000e+03 -4.417318939839e-03 0.000000000000e+00 0.000000000000e+00
1.286500000000e+03 3.012793770128e-03 0.000000000000e+00 0.000000000000e+00
1.286750000000e+03 2.265320719775e-02 0.000000000000e+00 0.000000000000e+00
1.287000000000e+03 5.216001721272e-02 0.000000000000e+00 0.000000000000e+00
1.287250000000e+03 8.763181196238e-02 0.000000000000e+00 0.000000000000e+00
1.287500000000e+03 1.239249217206e-01 0.000000000000e+00 0.000000000000e+00
1.287750000000e+03 1.551571931069e-01 0.000000000000e+00 0.000000000000e+00
1.288000000000e+03 1.753550771715e-01 0.000000000000e+00 0.000000000000e+00
1.288250000000e+03 1.791752297956e-01 0.000000000000e+00 0.000000000000e+00
1.288500000000e+03 1.626160787595e-01 0.000000000000e+00 0.000000000000e+00
1.288750000000e+03 1.236296803986e-01 0.000000000000e+00 0.000000000000e+00
1.289000000000e+03 6.255098700889e-02 0.000000000000e+00 0.000000000000e+00
1.289250000000e+03 -1.772000952831e-02 0.000000000000e+00 0.000000000000e+00
1.289500000000e+03 -1.118199832677e-01 0.000000000000e+00 0.000000000000e+00
1.289750000000e+03 -2.123107954334e-01 0.000000000000e+00 0.000000000000e+00
1.290000000000e+03 -3.103225503114e-01 0.000000000000e+00 0.000000000000e+00
1.290250000000e+03 -3.963869329248e-01 0.000000000000e+00 0.000000000000e+00
1.290500000000e+03 -4.613722498404e-01 0.000000000000e+00 0.000000000000e+00
1.290750000000e+03 -4.974182432912e-01 0.000000000000e+00 0.000000000000e+00
1.291000000000e+03 -4.987681636653e-01 0.000000000000e+00 0.000000000000e+00
1.291250000000e+03 -4.624077551199e-01 0.000000000000e+00 0.000000000000e+00
1.291500000000e+03 -3.884439276881e-01 0.000000000000e+00 0.000000000000e+00
1.291750000000e+03 -2.801866373594e-01 0.000000000000e+00 0.000000000000e+00
1.292000000000e+03 -1.439315525770e-01 0.000000000000e+00 0.000000000000e+00
1.292250000000e+03 1.152620757652e-02 0.000000000000e+00 0.000000000000e+00
1.292500000000e+03 1.755899093940e-01 0.000000000000e+00 0.000000000000e+00
1.292750000000e+03 3.366951036354e-01 0.000000000000e+00 0.000000000000e+00
1.293000000000e+03 4.831966175398e-01 0.000000000000e+00 0.000000000000e+00
1.293250000000e+03 6.042289789568e-01 0.000000000000e+00 0.000000000000e+00
1.293500000000e+03 6.904730986526e-01 0.000000000000e+00 0.000000000000e+00
1.293750000000e+03 7.347807766285e-01 0.000000000000e+00 0.000000000000e+00
1.294000000000e+03 7.326298792708e-01 0.000000000000e+00 0.000000000000e+00
1.294250000000e+03 6.824030311450e-01 0.000000000000e+00 0.000000000000e+00
1.294500000000e+03 5.854981263582e-01 0.000000000000e+00 0.000000000000e+00
1.294750000000e+03 4.462877922865e-01 0.000000000000e+00 0.000000000000e+00
1.295000000000e+03 2.719465632010e-01 0.000000000000e+00 0.000000000000e+00
1.295250000000e+03 7.215999512404e-02 0.000000000000e+00 0.000000000000e+00
1.295500000000e+03 -1.412782570183e-01 0.000000000000e+00 0.000000000000e+00
1.295750000000e+03 -3.549838737858e-01 0.000000000000e+00 0.000000000000e+00
1.296000000000e+03 -5.546214191528e-01 0.000000000000e+00 0.000000000000e+00
1.296250000000e+03 -7.256722273923e-01 0.000000000000e+00 0.000000000000e+00
1.296500000000e+03 -8.543270644038e-01 0.000000000000e+00 0.000000000000e+00
1.296750000000e+03 -9.284816509365e-01 0.000000000000e+00 0.000000000000e+00
1.297000000000e+03 -9.387880924225e-01 0.000000000000e+00 0.000000000000e+00
1.297250000000e+03 -8.796872833501e-01 0.000000000000e+00 0.000000000000e+00
1.297500000000e+03 -7.503216267883e-01 0.000000000000e+00 0.000000000000e+00
1.297750000000e+03 -5.552097529335e-01 0.000000000000e+00 0.000000000000e+00
1.298000000000e+03 -3.045608064171e-01 0.000000000000e+00 0.000000000000e+00
1.298250000000e+03 -1.411938623493e-02 0.000000000000e+00 0.000000000000e+00
1.298500000000e+03 2.955348534291e-01 0.000000000000e+00 0.000000000000e+00
1.298750000000e+03 6.002577529038e-01 0.000000000000e+00 0.000000000000e+00
1.299000000000e+03 8.741410315555e-01 0.000000000000e+00 0.000000000000e+00
1.299250000000e+03 1.091730310517e+00 0.000000000000e+00 0.000000000000e+00
1.299500000000e+03 1.230479258037e+00 0.000000000000e+00 0.000000000000e+00
1.299750000000e+03 1.273201846976e+00 0.000000000000e+00 0.000000000000e+00
1.300000000000e+03 1.210250806083e+00 0.000000000000e+00 0.000000000000e+00
1.300250000000e+03 1.041146773949e+00 0.000000000000e+00 0.000000000000e+00
1.300500000000e+03 7.754137988535e-01 0.000000000000e+00 0.000000000000e+00
1.300750000000e+03 4.324426753312e-01 0.000000000000e+00 0.000000000000e+00
1.301000000000e+03 4.029937007478e-02 0.000000000000e+00 0.000000000000e+00
1.301250000000e+03 -3.664879211037e-01 0.000000000000e+00 0.000000000000e+00
1.301500000000e+03 -7.500058075417e-01 0.000000000000e+00 0.000000000000e+00
1.301750000000e+03 -1.072623651768e+00 0.000000000000e+00 0.000000000000e+00
1.302000000000e+03 -1.300886759931e+00 0.000000000000e+00 0.000000000000e+00
1.302250000000e+03 -1.409213812542e+00 0.000000000000e+00 0.000000000000e+00
1.302500000000e+03 -1.382969315229e+00 0.000000000000e+00 0.000000000000e+00
1.302750000000e+03 -1.220525276765e+00 0.000000000000e+00 0.000000000000e+00
1.303000000000e+03 -9.340195413537e-01 0.000000000000e+00 0.000000000000e+00
1.303250000000e+03 -5.486528095978e-01 0.000000000000e+00 0.000000000000e+00
1.303500000000e+03 -1.005281340392e-01 0.000000000000e+00 0.000000000000e+00
1.303750000000e+03 3.667929769721e-01 0.000000000000e+00 0.000000000000e+00
1.304000000000e+03 8.066854289874e-01 0.000000000000e+00 0.000000000000e+00
1.304250000000e+03 1.174347935975e+00 0.000000000000e+00 0.000000000000e+00
1.304500000000e+03 1.431647792372e+00 0.000000000000e+00 0.000000000000e+00
1.304750000000e+03 1.551372127586e+00 0.000000000000e+00 0.000000000000e+00
1.305000000000e+03 1.520384380451e+00 0.000000000000e+00 0.000000000000e+00
1.305250000000e+03 1.341296130791e+00 0.000000000000e+00 0.000000000000e+00
1.305500000000e+03 1.032426101288e+00 0.000000000000e+00 0.000000000000e+00
1.305750000000e+03 6.260119250449e-01 0.000000000000e+00 0.000000000000e+00
1.306000000000e+03 1.648434178743e-01 0.000000000000e+00 0.000000000000e+00
1.306250000000e+03 -3.023259596273e-01 0.000000000000e+00 0.000000000000e+00
1.306500000000e+03 -7.260833184161e-01 0.000000000000e+00 0.000000000000e+00
1.306750000000e+03 -1.061778215253e+00 0.000000000000e+00 0.000000000000e+00
1.307000000000e+03 -1.274442140822e+00 0.000000000000e+00 0.000000000000e+00
1.307250000000e+03 -1.342637283331e+00 0.000000000000e+00 0.000000000000e+00
1.307500000000e+03 -1.260786445791e+00 0.000000000000e+00 0.000000000000e+00
1.307750000000e+03 -1.039710937550e+00 0.000000000000e+00 0.000000000000e+00
1.308000000000e+03 -7.053121969537e-01 0.000000000000e+00 0.000000000000e+00
1.308250000000e+03 -2.955506834008e-01 0.000000000000e+00 0.000000000000e+00
1.308500000000e+03 1.439242407184e-01 0.000000000000e+00 0.000000000000e+00
1.308750000000e+03 5.649815601750e-01 0.000000000000e+00 0.000000000000e+00
1.309000000000e+03 9.224443045214e-01 0.000000000000e+00 0.000000000000e+00
1.309250000000e+03 1.179121334371e+00 0.000000000000e+00 0.000000000000e+00
1.309500000000e+03 1.309855058985e+00 0.000000000000e+00 0.000000000000e+00
1.309750000000e+03 1.304126365052e+00 0.000000000000e+00 0.000000000000e+00
[truncated: 59,395 more chars]
