# Supplementary material for: Tracking Charge Migration with Frequency-Matched Strobo-Spectroscopy
Source: J Phys Chem A. 2024 Jan 2;128(1):20–7. doi: 10.1021/acs.jpca.3c04234 (PMC10788909; doi:10.1021/acs.jpca.3c04234)
Supplement: Supplementary file 2 — jp3c04234_si_002.zip [file jp3c04234_si_002.zip › supplemental data/Data/dipoles/model/tau=5.1875.txt]

# Model dipole moment for tau = 5.1875 o.c.
0.000000000000e+00 0.000000000000e+00 0.000000000000e+00 0.000000000000e+00
2.500000000000e-01 0.000000000000e+00 0.000000000000e+00 0.000000000000e+00
5.000000000000e-01 0.000000000000e+00 0.000000000000e+00 0.000000000000e+00
7.500000000000e-01 0.000000000000e+00 0.000000000000e+00 0.000000000000e+00
1.000000000000e+00 0.000000000000e+00 0.000000000000e+00 0.000000000000e+00
1.250000000000e+00 0.000000000000e+00 0.000000000000e+00 0.000000000000e+00
1.500000000000e+00 0.000000000000e+00 0.000000000000e+00 0.000000000000e+00
1.750000000000e+00 0.000000000000e+00 0.000000000000e+00 0.000000000000e+00
2.000000000000e+00 0.000000000000e+00 0.000000000000e+00 0.000000000000e+00
2.250000000000e+00 0.000000000000e+00 0.000000000000e+00 0.000000000000e+00
2.500000000000e+00 0.000000000000e+00 0.000000000000e+00 0.000000000000e+00
2.750000000000e+00 0.000000000000e+00 0.000000000000e+00 0.000000000000e+00
3.000000000000e+00 0.000000000000e+00 0.000000000000e+00 0.000000000000e+00
3.250000000000e+00 0.000000000000e+00 0.000000000000e+00 0.000000000000e+00
3.500000000000e+00 0.000000000000e+00 0.000000000000e+00 0.000000000000e+00
3.750000000000e+00 0.000000000000e+00 0.000000000000e+00 0.000000000000e+00
4.000000000000e+00 0.000000000000e+00 0.000000000000e+00 0.000000000000e+00
4.250000000000e+00 0.000000000000e+00 0.000000000000e+00 0.000000000000e+00
4.500000000000e+00 0.000000000000e+00 0.000000000000e+00 0.000000000000e+00
4.750000000000e+00 0.000000000000e+00 0.000000000000e+00 0.000000000000e+00
5.000000000000e+00 0.000000000000e+00 0.000000000000e+00 0.000000000000e+00
5.250000000000e+00 0.000000000000e+00 0.000000000000e+00 0.000000000000e+00
5.500000000000e+00 0.000000000000e+00 0.000000000000e+00 0.000000000000e+00
5.750000000000e+00 0.000000000000e+00 0.000000000000e+00 0.000000000000e+00
6.000000000000e+00 0.000000000000e+00 0.000000000000e+00 0.000000000000e+00
6.250000000000e+00 0.000000000000e+00 0.000000000000e+00 0.000000000000e+00
6.500000000000e+00 0.000000000000e+00 0.000000000000e+00 0.000000000000e+00
6.750000000000e+00 0.000000000000e+00 0.000000000000e+00 0.000000000000e+00
7.000000000000e+00 0.000000000000e+00 0.000000000000e+00 0.000000000000e+00
7.250000000000e+00 0.000000000000e+00 0.000000000000e+00 0.000000000000e+00
7.500000000000e+00 0.000000000000e+00 0.000000000000e+00 0.000000000000e+00
7.750000000000e+00 0.000000000000e+00 0.000000000000e+00 0.000000000000e+00
8.000000000000e+00 0.000000000000e+00 0.000000000000e+00 0.000000000000e+00
8.250000000000e+00 0.000000000000e+00 0.000000000000e+00 0.000000000000e+00
8.500000000000e+00 0.000000000000e+00 0.000000000000e+00 0.000000000000e+00
8.750000000000e+00 0.000000000000e+00 0.000000000000e+00 0.000000000000e+00
9.000000000000e+00 0.000000000000e+00 0.000000000000e+00 0.000000000000e+00
9.250000000000e+00 0.000000000000e+00 0.000000000000e+00 0.000000000000e+00
9.500000000000e+00 0.000000000000e+00 0.000000000000e+00 0.000000000000e+00
9.750000000000e+00 0.000000000000e+00 0.000000000000e+00 0.000000000000e+00
1.000000000000e+01 0.000000000000e+00 0.000000000000e+00 0.000000000000e+00
1.025000000000e+01 0.000000000000e+00 0.000000000000e+00 0.000000000000e+00
1.050000000000e+01 0.000000000000e+00 0.000000000000e+00 0.000000000000e+00
1.075000000000e+01 0.000000000000e+00 0.000000000000e+00 0.000000000000e+00
1.100000000000e+01 0.000000000000e+00 0.000000000000e+00 0.000000000000e+00
1.125000000000e+01 0.000000000000e+00 0.000000000000e+00 0.000000000000e+00
1.150000000000e+01 0.000000000000e+00 0.000000000000e+00 0.000000000000e+00
1.175000000000e+01 0.000000000000e+00 0.000000000000e+00 0.000000000000e+00
1.200000000000e+01 0.000000000000e+00 0.000000000000e+00 0.000000000000e+00
1.225000000000e+01 0.000000000000e+00 0.000000000000e+00 0.000000000000e+00
1.250000000000e+01 0.000000000000e+00 0.000000000000e+00 0.000000000000e+00
1.275000000000e+01 0.000000000000e+00 0.000000000000e+00 0.000000000000e+00
1.300000000000e+01 0.000000000000e+00 0.000000000000e+00 0.000000000000e+00
1.325000000000e+01 0.000000000000e+00 0.000000000000e+00 0.000000000000e+00
1.350000000000e+01 0.000000000000e+00 0.000000000000e+00 0.000000000000e+00
1.375000000000e+01 0.000000000000e+00 0.000000000000e+00 0.000000000000e+00
1.400000000000e+01 0.000000000000e+00 0.000000000000e+00 0.000000000000e+00
1.425000000000e+01 0.000000000000e+00 0.000000000000e+00 0.000000000000e+00
1.450000000000e+01 0.000000000000e+00 0.000000000000e+00 0.000000000000e+00
1.475000000000e+01 0.000000000000e+00 0.000000000000e+00 0.000000000000e+00
1.500000000000e+01 0.000000000000e+00 0.000000000000e+00 0.000000000000e+00
1.525000000000e+01 0.000000000000e+00 0.000000000000e+00 0.000000000000e+00
1.550000000000e+01 0.000000000000e+00 0.000000000000e+00 0.000000000000e+00
1.575000000000e+01 0.000000000000e+00 0.000000000000e+00 0.000000000000e+00
1.600000000000e+01 0.000000000000e+00 0.000000000000e+00 0.000000000000e+00
1.625000000000e+01 0.000000000000e+00 0.000000000000e+00 0.000000000000e+00
1.650000000000e+01 0.000000000000e+00 0.000000000000e+00 0.000000000000e+00
1.675000000000e+01 0.000000000000e+00 0.000000000000e+00 0.000000000000e+00
1.700000000000e+01 0.000000000000e+00 0.000000000000e+00 0.000000000000e+00
1.725000000000e+01 0.000000000000e+00 0.000000000000e+00 0.000000000000e+00
1.750000000000e+01 0.000000000000e+00 0.000000000000e+00 0.000000000000e+00
1.775000000000e+01 0.000000000000e+00 0.000000000000e+00 0.000000000000e+00
1.800000000000e+01 0.000000000000e+00 0.000000000000e+00 0.000000000000e+00
1.825000000000e+01 0.000000000000e+00 0.000000000000e+00 0.000000000000e+00
1.850000000000e+01 0.000000000000e+00 0.000000000000e+00 0.000000000000e+00
1.875000000000e+01 0.000000000000e+00 0.000000000000e+00 0.000000000000e+00
1.900000000000e+01 0.000000000000e+00 0.000000000000e+00 0.000000000000e+00
1.925000000000e+01 0.000000000000e+00 0.000000000000e+00 0.000000000000e+00
1.950000000000e+01 0.000000000000e+00 0.000000000000e+00 0.000000000000e+00
1.975000000000e+01 0.000000000000e+00 0.000000000000e+00 0.000000000000e+00
2.000000000000e+01 0.000000000000e+00 0.000000000000e+00 0.000000000000e+00
2.025000000000e+01 0.000000000000e+00 0.000000000000e+00 0.000000000000e+00
2.050000000000e+01 0.000000000000e+00 0.000000000000e+00 0.000000000000e+00
2.075000000000e+01 0.000000000000e+00 0.000000000000e+00 0.000000000000e+00
2.100000000000e+01 0.000000000000e+00 0.000000000000e+00 0.000000000000e+00
2.125000000000e+01 0.000000000000e+00 0.000000000000e+00 0.000000000000e+00
2.150000000000e+01 0.000000000000e+00 0.000000000000e+00 0.000000000000e+00
2.175000000000e+01 0.000000000000e+00 0.000000000000e+00 0.000000000000e+00
2.200000000000e+01 0.000000000000e+00 0.000000000000e+00 0.000000000000e+00
2.225000000000e+01 0.000000000000e+00 0.000000000000e+00 0.000000000000e+00
2.250000000000e+01 0.000000000000e+00 0.000000000000e+00 0.000000000000e+00
2.275000000000e+01 0.000000000000e+00 0.000000000000e+00 0.000000000000e+00
2.300000000000e+01 0.000000000000e+00 0.000000000000e+00 0.000000000000e+00
2.325000000000e+01 0.000000000000e+00 0.000000000000e+00 0.000000000000e+00
2.350000000000e+01 0.000000000000e+00 0.000000000000e+00 0.000000000000e+00
2.375000000000e+01 0.000000000000e+00 0.000000000000e+00 0.000000000000e+00
2.400000000000e+01 0.000000000000e+00 0.000000000000e+00 0.000000000000e+00
2.425000000000e+01 0.000000000000e+00 0.000000000000e+00 0.000000000000e+00
2.450000000000e+01 0.000000000000e+00 0.000000000000e+00 0.000000000000e+00
2.475000000000e+01 0.000000000000e+00 0.000000000000e+00 0.000000000000e+00
2.500000000000e+01 0.000000000000e+00 0.000000000000e+00 0.000000000000e+00
2.525000000000e+01 0.000000000000e+00 0.000000000000e+00 0.000000000000e+00
2.550000000000e+01 0.000000000000e+00 0.000000000000e+00 0.000000000000e+00
2.575000000000e+01 0.000000000000e+00 0.000000000000e+00 0.000000000000e+00
2.600000000000e+01 0.000000000000e+00 0.000000000000e+00 0.000000000000e+00
2.625000000000e+01 0.000000000000e+00 0.000000000000e+00 0.000000000000e+00
2.650000000000e+01 0.000000000000e+00 0.000000000000e+00 0.000000000000e+00
2.675000000000e+01 0.000000000000e+00 0.000000000000e+00 0.000000000000e+00
2.700000000000e+01 0.000000000000e+00 0.000000000000e+00 0.000000000000e+00
2.725000000000e+01 0.000000000000e+00 0.000000000000e+00 0.000000000000e+00
2.750000000000e+01 0.000000000000e+00 0.000000000000e+00 0.000000000000e+00
2.775000000000e+01 0.000000000000e+00 0.000000000000e+00 0.000000000000e+00
2.800000000000e+01 0.000000000000e+00 0.000000000000e+00 0.000000000000e+00
2.825000000000e+01 0.000000000000e+00 0.000000000000e+00 0.000000000000e+00
2.850000000000e+01 0.000000000000e+00 0.000000000000e+00 0.000000000000e+00
2.875000000000e+01 0.000000000000e+00 0.000000000000e+00 0.000000000000e+00
2.900000000000e+01 0.000000000000e+00 0.000000000000e+00 0.000000000000e+00
2.925000000000e+01 0.000000000000e+00 0.000000000000e+00 0.000000000000e+00
2.950000000000e+01 0.000000000000e+00 0.000000000000e+00 0.000000000000e+00
2.975000000000e+01 0.000000000000e+00 0.000000000000e+00 0.000000000000e+00
3.000000000000e+01 0.000000000000e+00 0.000000000000e+00 0.000000000000e+00
3.025000000000e+01 0.000000000000e+00 0.000000000000e+00 0.000000000000e+00
3.050000000000e+01 0.000000000000e+00 0.000000000000e+00 0.000000000000e+00
3.075000000000e+01 0.000000000000e+00 0.000000000000e+00 0.000000000000e+00
3.100000000000e+01 0.000000000000e+00 0.000000000000e+00 0.000000000000e+00
3.125000000000e+01 0.000000000000e+00 0.000000000000e+00 0.000000000000e+00
3.150000000000e+01 0.000000000000e+00 0.000000000000e+00 0.000000000000e+00
3.175000000000e+01 0.000000000000e+00 0.000000000000e+00 0.000000000000e+00
3.200000000000e+01 0.000000000000e+00 0.000000000000e+00 0.000000000000e+00
3.225000000000e+01 0.000000000000e+00 0.000000000000e+00 0.000000000000e+00
3.250000000000e+01 0.000000000000e+00 0.000000000000e+00 0.000000000000e+00
3.275000000000e+01 0.000000000000e+00 0.000000000000e+00 0.000000000000e+00
3.300000000000e+01 0.000000000000e+00 0.000000000000e+00 0.000000000000e+00
3.325000000000e+01 0.000000000000e+00 0.000000000000e+00 0.000000000000e+00
3.350000000000e+01 0.000000000000e+00 0.000000000000e+00 0.000000000000e+00
3.375000000000e+01 0.000000000000e+00 0.000000000000e+00 0.000000000000e+00
3.400000000000e+01 0.000000000000e+00 0.000000000000e+00 0.000000000000e+00
3.425000000000e+01 0.000000000000e+00 0.000000000000e+00 0.000000000000e+00
3.450000000000e+01 0.000000000000e+00 0.000000000000e+00 0.000000000000e+00
3.475000000000e+01 0.000000000000e+00 0.000000000000e+00 0.000000000000e+00
3.500000000000e+01 0.000000000000e+00 0.000000000000e+00 0.000000000000e+00
3.525000000000e+01 0.000000000000e+00 0.000000000000e+00 0.000000000000e+00
3.550000000000e+01 0.000000000000e+00 0.000000000000e+00 0.000000000000e+00
3.575000000000e+01 0.000000000000e+00 0.000000000000e+00 0.000000000000e+00
3.600000000000e+01 0.000000000000e+00 0.000000000000e+00 0.000000000000e+00
3.625000000000e+01 0.000000000000e+00 0.000000000000e+00 0.000000000000e+00
3.650000000000e+01 0.000000000000e+00 0.000000000000e+00 0.000000000000e+00
3.675000000000e+01 0.000000000000e+00 0.000000000000e+00 0.000000000000e+00
3.700000000000e+01 0.000000000000e+00 0.000000000000e+00 0.000000000000e+00
3.725000000000e+01 0.000000000000e+00 0.000000000000e+00 0.000000000000e+00
3.750000000000e+01 0.000000000000e+00 0.000000000000e+00 0.000000000000e+00
3.775000000000e+01 0.000000000000e+00 0.000000000000e+00 0.000000000000e+00
3.800000000000e+01 0.000000000000e+00 0.000000000000e+00 0.000000000000e+00
3.825000000000e+01 0.000000000000e+00 0.000000000000e+00 0.000000000000e+00
3.850000000000e+01 0.000000000000e+00 0.000000000000e+00 0.000000000000e+00
3.875000000000e+01 0.000000000000e+00 0.000000000000e+00 0.000000000000e+00
3.900000000000e+01 0.000000000000e+00 0.000000000000e+00 0.000000000000e+00
3.925000000000e+01 0.000000000000e+00 0.000000000000e+00 0.000000000000e+00
3.950000000000e+01 0.000000000000e+00 0.000000000000e+00 0.000000000000e+00
3.975000000000e+01 0.000000000000e+00 0.000000000000e+00 0.000000000000e+00
4.000000000000e+01 0.000000000000e+00 0.000000000000e+00 0.000000000000e+00
4.025000000000e+01 0.000000000000e+00 0.000000000000e+00 0.000000000000e+00
4.050000000000e+01 0.000000000000e+00 0.000000000000e+00 0.000000000000e+00
4.075000000000e+01 0.000000000000e+00 0.000000000000e+00 0.000000000000e+00
4.100000000000e+01 0.000000000000e+00 0.000000000000e+00 0.000000000000e+00
4.125000000000e+01 0.000000000000e+00 0.000000000000e+00 0.000000000000e+00
4.150000000000e+01 0.000000000000e+00 0.000000000000e+00 0.000000000000e+00
4.175000000000e+01 0.000000000000e+00 0.000000000000e+00 0.000000000000e+00
4.200000000000e+01 0.000000000000e+00 0.000000000000e+00 0.000000000000e+00
4.225000000000e+01 0.000000000000e+00 0.000000000000e+00 0.000000000000e+00
4.250000000000e+01 0.000000000000e+00 0.000000000000e+00 0.000000000000e+00
4.275000000000e+01 0.000000000000e+00 0.000000000000e+00 0.000000000000e+00
4.300000000000e+01 0.000000000000e+00 0.000000000000e+00 0.000000000000e+00
4.325000000000e+01 0.000000000000e+00 0.000000000000e+00 0.000000000000e+00
4.350000000000e+01 0.000000000000e+00 0.000000000000e+00 0.000000000000e+00
4.375000000000e+01 0.000000000000e+00 0.000000000000e+00 0.000000000000e+00
4.400000000000e+01 0.000000000000e+00 0.000000000000e+00 0.000000000000e+00
4.425000000000e+01 0.000000000000e+00 0.000000000000e+00 0.000000000000e+00
4.450000000000e+01 0.000000000000e+00 0.000000000000e+00 0.000000000000e+00
4.475000000000e+01 0.000000000000e+00 0.000000000000e+00 0.000000000000e+00
4.500000000000e+01 0.000000000000e+00 0.000000000000e+00 0.000000000000e+00
4.525000000000e+01 0.000000000000e+00 0.000000000000e+00 0.000000000000e+00
4.550000000000e+01 0.000000000000e+00 0.000000000000e+00 0.000000000000e+00
4.575000000000e+01 0.000000000000e+00 0.000000000000e+00 0.000000000000e+00
4.600000000000e+01 0.000000000000e+00 0.000000000000e+00 0.000000000000e+00
4.625000000000e+01 0.000000000000e+00 0.000000000000e+00 0.000000000000e+00
4.650000000000e+01 0.000000000000e+00 0.000000000000e+00 0.000000000000e+00
4.675000000000e+01 0.000000000000e+00 0.000000000000e+00 0.000000000000e+00
4.700000000000e+01 0.000000000000e+00 0.000000000000e+00 0.000000000000e+00
4.725000000000e+01 0.000000000000e+00 0.000000000000e+00 0.000000000000e+00
4.750000000000e+01 0.000000000000e+00 0.000000000000e+00 0.000000000000e+00
4.775000000000e+01 0.000000000000e+00 0.000000000000e+00 0.000000000000e+00
4.800000000000e+01 0.000000000000e+00 0.000000000000e+00 0.000000000000e+00
4.825000000000e+01 0.000000000000e+00 0.000000000000e+00 0.000000000000e+00
4.850000000000e+01 0.000000000000e+00 0.000000000000e+00 0.000000000000e+00
4.875000000000e+01 0.000000000000e+00 0.000000000000e+00 0.000000000000e+00
4.900000000000e+01 0.000000000000e+00 0.000000000000e+00 0.000000000000e+00
4.925000000000e+01 0.000000000000e+00 0.000000000000e+00 0.000000000000e+00
4.950000000000e+01 0.000000000000e+00 0.000000000000e+00 0.000000000000e+00
4.975000000000e+01 0.000000000000e+00 0.000000000000e+00 0.000000000000e+00
5.000000000000e+01 0.000000000000e+00 0.000000000000e+00 0.000000000000e+00
5.025000000000e+01 0.000000000000e+00 0.000000000000e+00 0.000000000000e+00
5.050000000000e+01 0.000000000000e+00 0.000000000000e+00 0.000000000000e+00
5.075000000000e+01 0.000000000000e+00 0.000000000000e+00 0.000000000000e+00
5.100000000000e+01 0.000000000000e+00 0.000000000000e+00 0.000000000000e+00
5.125000000000e+01 0.000000000000e+00 0.000000000000e+00 0.000000000000e+00
5.150000000000e+01 0.000000000000e+00 0.000000000000e+00 0.000000000000e+00
5.175000000000e+01 0.000000000000e+00 0.000000000000e+00 0.000000000000e+00
5.200000000000e+01 0.000000000000e+00 0.000000000000e+00 0.000000000000e+00
5.225000000000e+01 0.000000000000e+00 0.000000000000e+00 0.000000000000e+00
5.250000000000e+01 0.000000000000e+00 0.000000000000e+00 0.000000000000e+00
5.275000000000e+01 0.000000000000e+00 0.000000000000e+00 0.000000000000e+00
5.300000000000e+01 0.000000000000e+00 0.000000000000e+00 0.000000000000e+00
5.325000000000e+01 0.000000000000e+00 0.000000000000e+00 0.000000000000e+00
5.350000000000e+01 0.000000000000e+00 0.000000000000e+00 0.000000000000e+00
5.375000000000e+01 0.000000000000e+00 0.000000000000e+00 0.000000000000e+00
5.400000000000e+01 0.000000000000e+00 0.000000000000e+00 0.000000000000e+00
5.425000000000e+01 0.000000000000e+00 0.000000000000e+00 0.000000000000e+00
5.450000000000e+01 0.000000000000e+00 0.000000000000e+00 0.000000000000e+00
5.475000000000e+01 0.000000000000e+00 0.000000000000e+00 0.000000000000e+00
5.500000000000e+01 0.000000000000e+00 0.000000000000e+00 0.000000000000e+00
5.525000000000e+01 0.000000000000e+00 0.000000000000e+00 0.000000000000e+00
5.550000000000e+01 0.000000000000e+00 0.000000000000e+00 0.000000000000e+00
5.575000000000e+01 0.000000000000e+00 0.000000000000e+00 0.000000000000e+00
5.600000000000e+01 0.000000000000e+00 0.000000000000e+00 0.000000000000e+00
5.625000000000e+01 0.000000000000e+00 0.000000000000e+00 0.000000000000e+00
5.650000000000e+01 0.000000000000e+00 0.000000000000e+00 0.000000000000e+00
5.675000000000e+01 0.000000000000e+00 0.000000000000e+00 0.000000000000e+00
5.700000000000e+01 0.000000000000e+00 0.000000000000e+00 0.000000000000e+00
5.725000000000e+01 0.000000000000e+00 0.000000000000e+00 0.000000000000e+00
5.750000000000e+01 0.000000000000e+00 0.000000000000e+00 0.000000000000e+00
5.775000000000e+01 0.000000000000e+00 0.000000000000e+00 0.000000000000e+00
5.800000000000e+01 0.000000000000e+00 0.000000000000e+00 0.000000000000e+00
5.825000000000e+01 0.000000000000e+00 0.000000000000e+00 0.000000000000e+00
5.850000000000e+01 0.000000000000e+00 0.000000000000e+00 0.000000000000e+00
5.875000000000e+01 0.000000000000e+00 0.000000000000e+00 0.000000000000e+00
5.900000000000e+01 0.000000000000e+00 0.000000000000e+00 0.000000000000e+00
5.925000000000e+01 0.000000000000e+00 0.000000000000e+00 0.000000000000e+00
5.950000000000e+01 0.000000000000e+00 0.000000000000e+00 0.000000000000e+00
5.975000000000e+01 0.000000000000e+00 0.000000000000e+00 0.000000000000e+00
6.000000000000e+01 0.000000000000e+00 0.000000000000e+00 0.000000000000e+00
6.025000000000e+01 0.000000000000e+00 0.000000000000e+00 0.000000000000e+00
6.050000000000e+01 0.000000000000e+00 0.000000000000e+00 0.000000000000e+00
6.075000000000e+01 0.000000000000e+00 0.000000000000e+00 0.000000000000e+00
6.100000000000e+01 0.000000000000e+00 0.000000000000e+00 0.000000000000e+00
6.125000000000e+01 0.000000000000e+00 0.000000000000e+00 0.000000000000e+00
6.150000000000e+01 0.000000000000e+00 0.000000000000e+00 0.000000000000e+00
6.175000000000e+01 0.000000000000e+00 0.000000000000e+00 0.000000000000e+00
6.200000000000e+01 0.000000000000e+00 0.000000000000e+00 0.000000000000e+00
6.225000000000e+01 0.000000000000e+00 0.000000000000e+00 0.000000000000e+00
6.250000000000e+01 0.000000000000e+00 0.000000000000e+00 0.000000000000e+00
6.275000000000e+01 0.000000000000e+00 0.000000000000e+00 0.000000000000e+00
6.300000000000e+01 0.000000000000e+00 0.000000000000e+00 0.000000000000e+00
6.325000000000e+01 0.000000000000e+00 0.000000000000e+00 0.000000000000e+00
6.350000000000e+01 0.000000000000e+00 0.000000000000e+00 0.000000000000e+00
6.375000000000e+01 0.000000000000e+00 0.000000000000e+00 0.000000000000e+00
6.400000000000e+01 0.000000000000e+00 0.000000000000e+00 0.000000000000e+00
6.425000000000e+01 0.000000000000e+00 0.000000000000e+00 0.000000000000e+00
6.450000000000e+01 0.000000000000e+00 0.000000000000e+00 0.000000000000e+00
6.475000000000e+01 0.000000000000e+00 0.000000000000e+00 0.000000000000e+00
6.500000000000e+01 0.000000000000e+00 0.000000000000e+00 0.000000000000e+00
6.525000000000e+01 0.000000000000e+00 0.000000000000e+00 0.000000000000e+00
6.550000000000e+01 0.000000000000e+00 0.000000000000e+00 0.000000000000e+00
6.575000000000e+01 0.000000000000e+00 0.000000000000e+00 0.000000000000e+00
6.600000000000e+01 0.000000000000e+00 0.000000000000e+00 0.000000000000e+00
6.625000000000e+01 0.000000000000e+00 0.000000000000e+00 0.000000000000e+00
6.650000000000e+01 0.000000000000e+00 0.000000000000e+00 0.000000000000e+00
6.675000000000e+01 0.000000000000e+00 0.000000000000e+00 0.000000000000e+00
6.700000000000e+01 0.000000000000e+00 0.000000000000e+00 0.000000000000e+00
6.725000000000e+01 0.000000000000e+00 0.000000000000e+00 0.000000000000e+00
6.750000000000e+01 0.000000000000e+00 0.000000000000e+00 0.000000000000e+00
6.775000000000e+01 0.000000000000e+00 0.000000000000e+00 0.000000000000e+00
6.800000000000e+01 0.000000000000e+00 0.000000000000e+00 0.000000000000e+00
6.825000000000e+01 0.000000000000e+00 0.000000000000e+00 0.000000000000e+00
6.850000000000e+01 0.000000000000e+00 0.000000000000e+00 0.000000000000e+00
6.875000000000e+01 0.000000000000e+00 0.000000000000e+00 0.000000000000e+00
6.900000000000e+01 0.000000000000e+00 0.000000000000e+00 0.000000000000e+00
6.925000000000e+01 0.000000000000e+00 0.000000000000e+00 0.000000000000e+00
6.950000000000e+01 0.000000000000e+00 0.000000000000e+00 0.000000000000e+00
6.975000000000e+01 0.000000000000e+00 0.000000000000e+00 0.000000000000e+00
7.000000000000e+01 0.000000000000e+00 0.000000000000e+00 0.000000000000e+00
7.025000000000e+01 0.000000000000e+00 0.000000000000e+00 0.000000000000e+00
7.050000000000e+01 0.000000000000e+00 0.000000000000e+00 0.000000000000e+00
7.075000000000e+01 0.000000000000e+00 0.000000000000e+00 0.000000000000e+00
7.100000000000e+01 0.000000000000e+00 0.000000000000e+00 0.000000000000e+00
7.125000000000e+01 0.000000000000e+00 0.000000000000e+00 0.000000000000e+00
7.150000000000e+01 0.000000000000e+00 0.000000000000e+00 0.000000000000e+00
7.175000000000e+01 0.000000000000e+00 0.000000000000e+00 0.000000000000e+00
7.200000000000e+01 0.000000000000e+00 0.000000000000e+00 0.000000000000e+00
7.225000000000e+01 0.000000000000e+00 0.000000000000e+00 0.000000000000e+00
7.250000000000e+01 0.000000000000e+00 0.000000000000e+00 0.000000000000e+00
7.275000000000e+01 0.000000000000e+00 0.000000000000e+00 0.000000000000e+00
7.300000000000e+01 0.000000000000e+00 0.000000000000e+00 0.000000000000e+00
7.325000000000e+01 0.000000000000e+00 0.000000000000e+00 0.000000000000e+00
7.350000000000e+01 0.000000000000e+00 0.000000000000e+00 0.000000000000e+00
7.375000000000e+01 0.000000000000e+00 0.000000000000e+00 0.000000000000e+00
7.400000000000e+01 0.000000000000e+00 0.000000000000e+00 0.000000000000e+00
7.425000000000e+01 0.000000000000e+00 0.000000000000e+00 0.000000000000e+00
7.450000000000e+01 0.000000000000e+00 0.000000000000e+00 0.000000000000e+00
7.475000000000e+01 0.000000000000e+00 0.000000000000e+00 0.000000000000e+00
7.500000000000e+01 0.000000000000e+00 0.000000000000e+00 0.000000000000e+00
7.525000000000e+01 0.000000000000e+00 0.000000000000e+00 0.000000000000e+00
7.550000000000e+01 0.000000000000e+00 0.000000000000e+00 0.000000000000e+00
7.575000000000e+01 0.000000000000e+00 0.000000000000e+00 0.000000000000e+00
7.600000000000e+01 0.000000000000e+00 0.000000000000e+00 0.000000000000e+00
7.625000000000e+01 0.000000000000e+00 0.000000000000e+00 0.000000000000e+00
7.650000000000e+01 0.000000000000e+00 0.000000000000e+00 0.000000000000e+00
7.675000000000e+01 0.000000000000e+00 0.000000000000e+00 0.000000000000e+00
7.700000000000e+01 0.000000000000e+00 0.000000000000e+00 0.000000000000e+00
7.725000000000e+01 0.000000000000e+00 0.000000000000e+00 0.000000000000e+00
7.750000000000e+01 0.000000000000e+00 0.000000000000e+00 0.000000000000e+00
7.775000000000e+01 0.000000000000e+00 0.000000000000e+00 0.000000000000e+00
7.800000000000e+01 0.000000000000e+00 0.000000000000e+00 0.000000000000e+00
7.825000000000e+01 0.000000000000e+00 0.000000000000e+00 0.000000000000e+00
7.850000000000e+01 0.000000000000e+00 0.000000000000e+00 0.000000000000e+00
7.875000000000e+01 0.000000000000e+00 0.000000000000e+00 0.000000000000e+00
7.900000000000e+01 0.000000000000e+00 0.000000000000e+00 0.000000000000e+00
7.925000000000e+01 0.000000000000e+00 0.000000000000e+00 0.000000000000e+00
7.950000000000e+01 0.000000000000e+00 0.000000000000e+00 0.000000000000e+00
7.975000000000e+01 0.000000000000e+00 0.000000000000e+00 0.000000000000e+00
8.000000000000e+01 0.000000000000e+00 0.000000000000e+00 0.000000000000e+00
8.025000000000e+01 0.000000000000e+00 0.000000000000e+00 0.000000000000e+00
8.050000000000e+01 0.000000000000e+00 0.000000000000e+00 0.000000000000e+00
8.075000000000e+01 0.000000000000e+00 0.000000000000e+00 0.000000000000e+00
8.100000000000e+01 0.000000000000e+00 0.000000000000e+00 0.000000000000e+00
8.125000000000e+01 0.000000000000e+00 0.000000000000e+00 0.000000000000e+00
8.150000000000e+01 0.000000000000e+00 0.000000000000e+00 0.000000000000e+00
8.175000000000e+01 0.000000000000e+00 0.000000000000e+00 0.000000000000e+00
8.200000000000e+01 0.000000000000e+00 0.000000000000e+00 0.000000000000e+00
8.225000000000e+01 0.000000000000e+00 0.000000000000e+00 0.000000000000e+00
8.250000000000e+01 0.000000000000e+00 0.000000000000e+00 0.000000000000e+00
8.275000000000e+01 0.000000000000e+00 0.000000000000e+00 0.000000000000e+00
8.300000000000e+01 0.000000000000e+00 0.000000000000e+00 0.000000000000e+00
8.325000000000e+01 0.000000000000e+00 0.000000000000e+00 0.000000000000e+00
8.350000000000e+01 0.000000000000e+00 0.000000000000e+00 0.000000000000e+00
8.375000000000e+01 0.000000000000e+00 0.000000000000e+00 0.000000000000e+00
8.400000000000e+01 0.000000000000e+00 0.000000000000e+00 0.000000000000e+00
8.425000000000e+01 0.000000000000e+00 0.000000000000e+00 0.000000000000e+00
8.450000000000e+01 0.000000000000e+00 0.000000000000e+00 0.000000000000e+00
8.475000000000e+01 0.000000000000e+00 0.000000000000e+00 0.000000000000e+00
8.500000000000e+01 0.000000000000e+00 0.000000000000e+00 0.000000000000e+00
8.525000000000e+01 0.000000000000e+00 0.000000000000e+00 0.000000000000e+00
8.550000000000e+01 0.000000000000e+00 0.000000000000e+00 0.000000000000e+00
8.575000000000e+01 0.000000000000e+00 0.000000000000e+00 0.000000000000e+00
8.600000000000e+01 0.000000000000e+00 0.000000000000e+00 0.000000000000e+00
8.625000000000e+01 0.000000000000e+00 0.000000000000e+00 0.000000000000e+00
8.650000000000e+01 0.000000000000e+00 0.000000000000e+00 0.000000000000e+00
8.675000000000e+01 0.000000000000e+00 0.000000000000e+00 0.000000000000e+00
8.700000000000e+01 0.000000000000e+00 0.000000000000e+00 0.000000000000e+00
8.725000000000e+01 0.000000000000e+00 0.000000000000e+00 0.000000000000e+00
8.750000000000e+01 0.000000000000e+00 0.000000000000e+00 0.000000000000e+00
8.775000000000e+01 0.000000000000e+00 0.000000000000e+00 0.000000000000e+00
8.800000000000e+01 0.000000000000e+00 0.000000000000e+00 0.000000000000e+00
8.825000000000e+01 0.000000000000e+00 0.000000000000e+00 0.000000000000e+00
8.850000000000e+01 0.000000000000e+00 0.000000000000e+00 0.000000000000e+00
8.875000000000e+01 0.000000000000e+00 0.000000000000e+00 0.000000000000e+00
8.900000000000e+01 0.000000000000e+00 0.000000000000e+00 0.000000000000e+00
8.925000000000e+01 0.000000000000e+00 0.000000000000e+00 0.000000000000e+00
8.950000000000e+01 0.000000000000e+00 0.000000000000e+00 0.000000000000e+00
8.975000000000e+01 0.000000000000e+00 0.000000000000e+00 0.000000000000e+00
9.000000000000e+01 0.000000000000e+00 0.000000000000e+00 0.000000000000e+00
9.025000000000e+01 0.000000000000e+00 0.000000000000e+00 0.000000000000e+00
9.050000000000e+01 0.000000000000e+00 0.000000000000e+00 0.000000000000e+00
9.075000000000e+01 0.000000000000e+00 0.000000000000e+00 0.000000000000e+00
9.100000000000e+01 0.000000000000e+00 0.000000000000e+00 0.000000000000e+00
9.125000000000e+01 0.000000000000e+00 0.000000000000e+00 0.000000000000e+00
9.150000000000e+01 0.000000000000e+00 0.000000000000e+00 0.000000000000e+00
9.175000000000e+01 0.000000000000e+00 0.000000000000e+00 0.000000000000e+00
9.200000000000e+01 0.000000000000e+00 0.000000000000e+00 0.000000000000e+00
9.225000000000e+01 0.000000000000e+00 0.000000000000e+00 0.000000000000e+00
9.250000000000e+01 0.000000000000e+00 0.000000000000e+00 0.000000000000e+00
9.275000000000e+01 0.000000000000e+00 0.000000000000e+00 0.000000000000e+00
9.300000000000e+01 0.000000000000e+00 0.000000000000e+00 0.000000000000e+00
9.325000000000e+01 0.000000000000e+00 0.000000000000e+00 0.000000000000e+00
9.350000000000e+01 0.000000000000e+00 0.000000000000e+00 0.000000000000e+00
9.375000000000e+01 0.000000000000e+00 0.000000000000e+00 0.000000000000e+00
9.400000000000e+01 0.000000000000e+00 0.000000000000e+00 0.000000000000e+00
9.425000000000e+01 0.000000000000e+00 0.000000000000e+00 0.000000000000e+00
9.450000000000e+01 0.000000000000e+00 0.000000000000e+00 0.000000000000e+00
9.475000000000e+01 0.000000000000e+00 0.000000000000e+00 0.000000000000e+00
9.500000000000e+01 0.000000000000e+00 0.000000000000e+00 0.000000000000e+00
9.525000000000e+01 0.000000000000e+00 0.000000000000e+00 0.000000000000e+00
9.550000000000e+01 0.000000000000e+00 0.000000000000e+00 0.000000000000e+00
9.575000000000e+01 0.000000000000e+00 0.000000000000e+00 0.000000000000e+00
9.600000000000e+01 0.000000000000e+00 0.000000000000e+00 0.000000000000e+00
9.625000000000e+01 0.000000000000e+00 0.000000000000e+00 0.000000000000e+00
9.650000000000e+01 0.000000000000e+00 0.000000000000e+00 0.000000000000e+00
9.675000000000e+01 0.000000000000e+00 0.000000000000e+00 0.000000000000e+00
9.700000000000e+01 0.000000000000e+00 0.000000000000e+00 0.000000000000e+00
9.725000000000e+01 0.000000000000e+00 0.000000000000e+00 0.000000000000e+00
9.750000000000e+01 0.000000000000e+00 0.000000000000e+00 0.000000000000e+00
9.775000000000e+01 0.000000000000e+00 0.000000000000e+00 0.000000000000e+00
9.800000000000e+01 0.000000000000e+00 0.000000000000e+00 0.000000000000e+00
9.825000000000e+01 0.000000000000e+00 0.000000000000e+00 0.000000000000e+00
9.850000000000e+01 0.000000000000e+00 0.000000000000e+00 0.000000000000e+00
9.875000000000e+01 0.000000000000e+00 0.000000000000e+00 0.000000000000e+00
9.900000000000e+01 0.000000000000e+00 0.000000000000e+00 0.000000000000e+00
9.925000000000e+01 0.000000000000e+00 0.000000000000e+00 0.000000000000e+00
9.950000000000e+01 0.000000000000e+00 0.000000000000e+00 0.000000000000e+00
9.975000000000e+01 0.000000000000e+00 0.000000000000e+00 0.000000000000e+00
1.000000000000e+02 0.000000000000e+00 0.000000000000e+00 0.000000000000e+00
1.002500000000e+02 0.000000000000e+00 0.000000000000e+00 0.000000000000e+00
1.005000000000e+02 0.000000000000e+00 0.000000000000e+00 0.000000000000e+00
1.007500000000e+02 0.000000000000e+00 0.000000000000e+00 0.000000000000e+00
1.010000000000e+02 0.000000000000e+00 0.000000000000e+00 0.000000000000e+00
1.012500000000e+02 0.000000000000e+00 0.000000000000e+00 0.000000000000e+00
1.015000000000e+02 0.000000000000e+00 0.000000000000e+00 0.000000000000e+00
1.017500000000e+02 0.000000000000e+00 0.000000000000e+00 0.000000000000e+00
1.020000000000e+02 0.000000000000e+00 0.000000000000e+00 0.000000000000e+00
1.022500000000e+02 0.000000000000e+00 0.000000000000e+00 0.000000000000e+00
1.025000000000e+02 0.000000000000e+00 0.000000000000e+00 0.000000000000e+00
1.027500000000e+02 0.000000000000e+00 0.000000000000e+00 0.000000000000e+00
1.030000000000e+02 0.000000000000e+00 0.000000000000e+00 0.000000000000e+00
1.032500000000e+02 0.000000000000e+00 0.000000000000e+00 0.000000000000e+00
1.035000000000e+02 0.000000000000e+00 0.000000000000e+00 0.000000000000e+00
1.037500000000e+02 0.000000000000e+00 0.000000000000e+00 0.000000000000e+00
1.040000000000e+02 0.000000000000e+00 0.000000000000e+00 0.000000000000e+00
1.042500000000e+02 0.000000000000e+00 0.000000000000e+00 0.000000000000e+00
1.045000000000e+02 0.000000000000e+00 0.000000000000e+00 0.000000000000e+00
1.047500000000e+02 0.000000000000e+00 0.000000000000e+00 0.000000000000e+00
1.050000000000e+02 0.000000000000e+00 0.000000000000e+00 0.000000000000e+00
1.052500000000e+02 0.000000000000e+00 0.000000000000e+00 0.000000000000e+00
1.055000000000e+02 0.000000000000e+00 0.000000000000e+00 0.000000000000e+00
1.057500000000e+02 0.000000000000e+00 0.000000000000e+00 0.000000000000e+00
1.060000000000e+02 0.000000000000e+00 0.000000000000e+00 0.000000000000e+00
1.062500000000e+02 0.000000000000e+00 0.000000000000e+00 0.000000000000e+00
1.065000000000e+02 0.000000000000e+00 0.000000000000e+00 0.000000000000e+00
1.067500000000e+02 0.000000000000e+00 0.000000000000e+00 0.000000000000e+00
1.070000000000e+02 0.000000000000e+00 0.000000000000e+00 0.000000000000e+00
1.072500000000e+02 0.000000000000e+00 0.000000000000e+00 0.000000000000e+00
1.075000000000e+02 0.000000000000e+00 0.000000000000e+00 0.000000000000e+00
1.077500000000e+02 0.000000000000e+00 0.000000000000e+00 0.000000000000e+00
1.080000000000e+02 0.000000000000e+00 0.000000000000e+00 0.000000000000e+00
1.082500000000e+02 0.000000000000e+00 0.000000000000e+00 0.000000000000e+00
1.085000000000e+02 0.000000000000e+00 0.000000000000e+00 0.000000000000e+00
1.087500000000e+02 0.000000000000e+00 0.000000000000e+00 0.000000000000e+00
1.090000000000e+02 0.000000000000e+00 0.000000000000e+00 0.000000000000e+00
1.092500000000e+02 0.000000000000e+00 0.000000000000e+00 0.000000000000e+00
1.095000000000e+02 0.000000000000e+00 0.000000000000e+00 0.000000000000e+00
1.097500000000e+02 0.000000000000e+00 0.000000000000e+00 0.000000000000e+00
1.100000000000e+02 0.000000000000e+00 0.000000000000e+00 0.000000000000e+00
1.102500000000e+02 0.000000000000e+00 0.000000000000e+00 0.000000000000e+00
1.105000000000e+02 0.000000000000e+00 0.000000000000e+00 0.000000000000e+00
1.107500000000e+02 0.000000000000e+00 0.000000000000e+00 0.000000000000e+00
1.110000000000e+02 0.000000000000e+00 0.000000000000e+00 0.000000000000e+00
1.112500000000e+02 0.000000000000e+00 0.000000000000e+00 0.000000000000e+00
1.115000000000e+02 0.000000000000e+00 0.000000000000e+00 0.000000000000e+00
1.117500000000e+02 0.000000000000e+00 0.000000000000e+00 0.000000000000e+00
1.120000000000e+02 0.000000000000e+00 0.000000000000e+00 0.000000000000e+00
1.122500000000e+02 0.000000000000e+00 0.000000000000e+00 0.000000000000e+00
1.125000000000e+02 0.000000000000e+00 0.000000000000e+00 0.000000000000e+00
1.127500000000e+02 0.000000000000e+00 0.000000000000e+00 0.000000000000e+00
1.130000000000e+02 0.000000000000e+00 0.000000000000e+00 0.000000000000e+00
1.132500000000e+02 0.000000000000e+00 0.000000000000e+00 0.000000000000e+00
1.135000000000e+02 0.000000000000e+00 0.000000000000e+00 0.000000000000e+00
1.137500000000e+02 0.000000000000e+00 0.000000000000e+00 0.000000000000e+00
1.140000000000e+02 0.000000000000e+00 0.000000000000e+00 0.000000000000e+00
1.142500000000e+02 0.000000000000e+00 0.000000000000e+00 0.000000000000e+00
1.145000000000e+02 0.000000000000e+00 0.000000000000e+00 0.000000000000e+00
1.147500000000e+02 0.000000000000e+00 0.000000000000e+00 0.000000000000e+00
1.150000000000e+02 0.000000000000e+00 0.000000000000e+00 0.000000000000e+00
1.152500000000e+02 0.000000000000e+00 0.000000000000e+00 0.000000000000e+00
1.155000000000e+02 0.000000000000e+00 0.000000000000e+00 0.000000000000e+00
1.157500000000e+02 0.000000000000e+00 0.000000000000e+00 0.000000000000e+00
1.160000000000e+02 0.000000000000e+00 0.000000000000e+00 0.000000000000e+00
1.162500000000e+02 0.000000000000e+00 0.000000000000e+00 0.000000000000e+00
1.165000000000e+02 0.000000000000e+00 0.000000000000e+00 0.000000000000e+00
1.167500000000e+02 0.000000000000e+00 0.000000000000e+00 0.000000000000e+00
1.170000000000e+02 0.000000000000e+00 0.000000000000e+00 0.000000000000e+00
1.172500000000e+02 0.000000000000e+00 0.000000000000e+00 0.000000000000e+00
1.175000000000e+02 0.000000000000e+00 0.000000000000e+00 0.000000000000e+00
1.177500000000e+02 0.000000000000e+00 0.000000000000e+00 0.000000000000e+00
1.180000000000e+02 0.000000000000e+00 0.000000000000e+00 0.000000000000e+00
1.182500000000e+02 0.000000000000e+00 0.000000000000e+00 0.000000000000e+00
1.185000000000e+02 0.000000000000e+00 0.000000000000e+00 0.000000000000e+00
1.187500000000e+02 0.000000000000e+00 0.000000000000e+00 0.000000000000e+00
1.190000000000e+02 0.000000000000e+00 0.000000000000e+00 0.000000000000e+00
1.192500000000e+02 0.000000000000e+00 0.000000000000e+00 0.000000000000e+00
1.195000000000e+02 0.000000000000e+00 0.000000000000e+00 0.000000000000e+00
1.197500000000e+02 0.000000000000e+00 0.000000000000e+00 0.000000000000e+00
1.200000000000e+02 0.000000000000e+00 0.000000000000e+00 0.000000000000e+00
1.202500000000e+02 0.000000000000e+00 0.000000000000e+00 0.000000000000e+00
1.205000000000e+02 0.000000000000e+00 0.000000000000e+00 0.000000000000e+00
1.207500000000e+02 0.000000000000e+00 0.000000000000e+00 0.000000000000e+00
1.210000000000e+02 0.000000000000e+00 0.000000000000e+00 0.000000000000e+00
1.212500000000e+02 0.000000000000e+00 0.000000000000e+00 0.000000000000e+00
1.215000000000e+02 0.000000000000e+00 0.000000000000e+00 0.000000000000e+00
1.217500000000e+02 0.000000000000e+00 0.000000000000e+00 0.000000000000e+00
1.220000000000e+02 0.000000000000e+00 0.000000000000e+00 0.000000000000e+00
1.222500000000e+02 0.000000000000e+00 0.000000000000e+00 0.000000000000e+00
1.225000000000e+02 0.000000000000e+00 0.000000000000e+00 0.000000000000e+00
1.227500000000e+02 0.000000000000e+00 0.000000000000e+00 0.000000000000e+00
1.230000000000e+02 0.000000000000e+00 0.000000000000e+00 0.000000000000e+00
1.232500000000e+02 0.000000000000e+00 0.000000000000e+00 0.000000000000e+00
1.235000000000e+02 0.000000000000e+00 0.000000000000e+00 0.000000000000e+00
1.237500000000e+02 0.000000000000e+00 0.000000000000e+00 0.000000000000e+00
1.240000000000e+02 0.000000000000e+00 0.000000000000e+00 0.000000000000e+00
1.242500000000e+02 0.000000000000e+00 0.000000000000e+00 0.000000000000e+00
1.245000000000e+02 0.000000000000e+00 0.000000000000e+00 0.000000000000e+00
1.247500000000e+02 0.000000000000e+00 0.000000000000e+00 0.000000000000e+00
1.250000000000e+02 0.000000000000e+00 0.000000000000e+00 0.000000000000e+00
1.252500000000e+02 0.000000000000e+00 0.000000000000e+00 0.000000000000e+00
1.255000000000e+02 0.000000000000e+00 0.000000000000e+00 0.000000000000e+00
1.257500000000e+02 0.000000000000e+00 0.000000000000e+00 0.000000000000e+00
1.260000000000e+02 0.000000000000e+00 0.000000000000e+00 0.000000000000e+00
1.262500000000e+02 0.000000000000e+00 0.000000000000e+00 0.000000000000e+00
1.265000000000e+02 0.000000000000e+00 0.000000000000e+00 0.000000000000e+00
1.267500000000e+02 0.000000000000e+00 0.000000000000e+00 0.000000000000e+00
1.270000000000e+02 0.000000000000e+00 0.000000000000e+00 0.000000000000e+00
1.272500000000e+02 0.000000000000e+00 0.000000000000e+00 0.000000000000e+00
1.275000000000e+02 0.000000000000e+00 0.000000000000e+00 0.000000000000e+00
1.277500000000e+02 0.000000000000e+00 0.000000000000e+00 0.000000000000e+00
1.280000000000e+02 0.000000000000e+00 0.000000000000e+00 0.000000000000e+00
1.282500000000e+02 0.000000000000e+00 0.000000000000e+00 0.000000000000e+00
1.285000000000e+02 0.000000000000e+00 0.000000000000e+00 0.000000000000e+00
1.287500000000e+02 0.000000000000e+00 0.000000000000e+00 0.000000000000e+00
1.290000000000e+02 0.000000000000e+00 0.000000000000e+00 0.000000000000e+00
1.292500000000e+02 0.000000000000e+00 0.000000000000e+00 0.000000000000e+00
1.295000000000e+02 0.000000000000e+00 0.000000000000e+00 0.000000000000e+00
1.297500000000e+02 0.000000000000e+00 0.000000000000e+00 0.000000000000e+00
1.300000000000e+02 0.000000000000e+00 0.000000000000e+00 0.000000000000e+00
1.302500000000e+02 0.000000000000e+00 0.000000000000e+00 0.000000000000e+00
1.305000000000e+02 0.000000000000e+00 0.000000000000e+00 0.000000000000e+00
1.307500000000e+02 0.000000000000e+00 0.000000000000e+00 0.000000000000e+00
1.310000000000e+02 0.000000000000e+00 0.000000000000e+00 0.000000000000e+00
1.312500000000e+02 0.000000000000e+00 0.000000000000e+00 0.000000000000e+00
1.315000000000e+02 0.000000000000e+00 0.000000000000e+00 0.000000000000e+00
1.317500000000e+02 0.000000000000e+00 0.000000000000e+00 0.000000000000e+00
1.320000000000e+02 0.000000000000e+00 0.000000000000e+00 0.000000000000e+00
1.322500000000e+02 0.000000000000e+00 0.000000000000e+00 0.000000000000e+00
1.325000000000e+02 0.000000000000e+00 0.000000000000e+00 0.000000000000e+00
1.327500000000e+02 0.000000000000e+00 0.000000000000e+00 0.000000000000e+00
1.330000000000e+02 0.000000000000e+00 0.000000000000e+00 0.000000000000e+00
1.332500000000e+02 0.000000000000e+00 0.000000000000e+00 0.000000000000e+00
1.335000000000e+02 0.000000000000e+00 0.000000000000e+00 0.000000000000e+00
1.337500000000e+02 0.000000000000e+00 0.000000000000e+00 0.000000000000e+00
1.340000000000e+02 0.000000000000e+00 0.000000000000e+00 0.000000000000e+00
1.342500000000e+02 0.000000000000e+00 0.000000000000e+00 0.000000000000e+00
1.345000000000e+02 0.000000000000e+00 0.000000000000e+00 0.000000000000e+00
1.347500000000e+02 0.000000000000e+00 0.000000000000e+00 0.000000000000e+00
1.350000000000e+02 0.000000000000e+00 0.000000000000e+00 0.000000000000e+00
1.352500000000e+02 0.000000000000e+00 0.000000000000e+00 0.000000000000e+00
1.355000000000e+02 0.000000000000e+00 0.000000000000e+00 0.000000000000e+00
1.357500000000e+02 0.000000000000e+00 0.000000000000e+00 0.000000000000e+00
1.360000000000e+02 0.000000000000e+00 0.000000000000e+00 0.000000000000e+00
1.362500000000e+02 0.000000000000e+00 0.000000000000e+00 0.000000000000e+00
1.365000000000e+02 0.000000000000e+00 0.000000000000e+00 0.000000000000e+00
1.367500000000e+02 0.000000000000e+00 0.000000000000e+00 0.000000000000e+00
1.370000000000e+02 0.000000000000e+00 0.000000000000e+00 0.000000000000e+00
1.372500000000e+02 0.000000000000e+00 0.000000000000e+00 0.000000000000e+00
1.375000000000e+02 0.000000000000e+00 0.000000000000e+00 0.000000000000e+00
1.377500000000e+02 0.000000000000e+00 0.000000000000e+00 0.000000000000e+00
1.380000000000e+02 0.000000000000e+00 0.000000000000e+00 0.000000000000e+00
1.382500000000e+02 0.000000000000e+00 0.000000000000e+00 0.000000000000e+00
1.385000000000e+02 0.000000000000e+00 0.000000000000e+00 0.000000000000e+00
1.387500000000e+02 0.000000000000e+00 0.000000000000e+00 0.000000000000e+00
1.390000000000e+02 0.000000000000e+00 0.000000000000e+00 0.000000000000e+00
1.392500000000e+02 0.000000000000e+00 0.000000000000e+00 0.000000000000e+00
1.395000000000e+02 0.000000000000e+00 0.000000000000e+00 0.000000000000e+00
1.397500000000e+02 0.000000000000e+00 0.000000000000e+00 0.000000000000e+00
1.400000000000e+02 0.000000000000e+00 0.000000000000e+00 0.000000000000e+00
1.402500000000e+02 0.000000000000e+00 0.000000000000e+00 0.000000000000e+00
1.405000000000e+02 0.000000000000e+00 0.000000000000e+00 0.000000000000e+00
1.407500000000e+02 0.000000000000e+00 0.000000000000e+00 0.000000000000e+00
1.410000000000e+02 0.000000000000e+00 0.000000000000e+00 0.000000000000e+00
1.412500000000e+02 0.000000000000e+00 0.000000000000e+00 0.000000000000e+00
1.415000000000e+02 0.000000000000e+00 0.000000000000e+00 0.000000000000e+00
1.417500000000e+02 0.000000000000e+00 0.000000000000e+00 0.000000000000e+00
1.420000000000e+02 0.000000000000e+00 0.000000000000e+00 0.000000000000e+00
1.422500000000e+02 0.000000000000e+00 0.000000000000e+00 0.000000000000e+00
1.425000000000e+02 0.000000000000e+00 0.000000000000e+00 0.000000000000e+00
1.427500000000e+02 0.000000000000e+00 0.000000000000e+00 0.000000000000e+00
1.430000000000e+02 0.000000000000e+00 0.000000000000e+00 0.000000000000e+00
1.432500000000e+02 0.000000000000e+00 0.000000000000e+00 0.000000000000e+00
1.435000000000e+02 0.000000000000e+00 0.000000000000e+00 0.000000000000e+00
1.437500000000e+02 0.000000000000e+00 0.000000000000e+00 0.000000000000e+00
1.440000000000e+02 0.000000000000e+00 0.000000000000e+00 0.000000000000e+00
1.442500000000e+02 0.000000000000e+00 0.000000000000e+00 0.000000000000e+00
1.445000000000e+02 0.000000000000e+00 0.000000000000e+00 0.000000000000e+00
1.447500000000e+02 0.000000000000e+00 0.000000000000e+00 0.000000000000e+00
1.450000000000e+02 0.000000000000e+00 0.000000000000e+00 0.000000000000e+00
1.452500000000e+02 0.000000000000e+00 0.000000000000e+00 0.000000000000e+00
1.455000000000e+02 0.000000000000e+00 0.000000000000e+00 0.000000000000e+00
1.457500000000e+02 0.000000000000e+00 0.000000000000e+00 0.000000000000e+00
1.460000000000e+02 0.000000000000e+00 0.000000000000e+00 0.000000000000e+00
1.462500000000e+02 0.000000000000e+00 0.000000000000e+00 0.000000000000e+00
1.465000000000e+02 0.000000000000e+00 0.000000000000e+00 0.000000000000e+00
1.467500000000e+02 0.000000000000e+00 0.000000000000e+00 0.000000000000e+00
1.470000000000e+02 0.000000000000e+00 0.000000000000e+00 0.000000000000e+00
1.472500000000e+02 0.000000000000e+00 0.000000000000e+00 0.000000000000e+00
1.475000000000e+02 0.000000000000e+00 0.000000000000e+00 0.000000000000e+00
1.477500000000e+02 0.000000000000e+00 0.000000000000e+00 0.000000000000e+00
1.480000000000e+02 0.000000000000e+00 0.000000000000e+00 0.000000000000e+00
1.482500000000e+02 0.000000000000e+00 0.000000000000e+00 0.000000000000e+00
1.485000000000e+02 0.000000000000e+00 0.000000000000e+00 0.000000000000e+00
1.487500000000e+02 0.000000000000e+00 0.000000000000e+00 0.000000000000e+00
1.490000000000e+02 0.000000000000e+00 0.000000000000e+00 0.000000000000e+00
1.492500000000e+02 0.000000000000e+00 0.000000000000e+00 0.000000000000e+00
1.495000000000e+02 0.000000000000e+00 0.000000000000e+00 0.000000000000e+00
1.497500000000e+02 0.000000000000e+00 0.000000000000e+00 0.000000000000e+00
1.500000000000e+02 0.000000000000e+00 0.000000000000e+00 0.000000000000e+00
1.502500000000e+02 0.000000000000e+00 0.000000000000e+00 0.000000000000e+00
1.505000000000e+02 0.000000000000e+00 0.000000000000e+00 0.000000000000e+00
1.507500000000e+02 0.000000000000e+00 0.000000000000e+00 0.000000000000e+00
1.510000000000e+02 0.000000000000e+00 0.000000000000e+00 0.000000000000e+00
1.512500000000e+02 0.000000000000e+00 0.000000000000e+00 0.000000000000e+00
1.515000000000e+02 0.000000000000e+00 0.000000000000e+00 0.000000000000e+00
1.517500000000e+02 0.000000000000e+00 0.000000000000e+00 0.000000000000e+00
1.520000000000e+02 0.000000000000e+00 0.000000000000e+00 0.000000000000e+00
1.522500000000e+02 0.000000000000e+00 0.000000000000e+00 0.000000000000e+00
1.525000000000e+02 0.000000000000e+00 0.000000000000e+00 0.000000000000e+00
1.527500000000e+02 0.000000000000e+00 0.000000000000e+00 0.000000000000e+00
1.530000000000e+02 0.000000000000e+00 0.000000000000e+00 0.000000000000e+00
1.532500000000e+02 0.000000000000e+00 0.000000000000e+00 0.000000000000e+00
1.535000000000e+02 0.000000000000e+00 0.000000000000e+00 0.000000000000e+00
1.537500000000e+02 0.000000000000e+00 0.000000000000e+00 0.000000000000e+00
1.540000000000e+02 0.000000000000e+00 0.000000000000e+00 0.000000000000e+00
1.542500000000e+02 0.000000000000e+00 0.000000000000e+00 0.000000000000e+00
1.545000000000e+02 0.000000000000e+00 0.000000000000e+00 0.000000000000e+00
1.547500000000e+02 0.000000000000e+00 0.000000000000e+00 0.000000000000e+00
1.550000000000e+02 0.000000000000e+00 0.000000000000e+00 0.000000000000e+00
1.552500000000e+02 0.000000000000e+00 0.000000000000e+00 0.000000000000e+00
1.555000000000e+02 0.000000000000e+00 0.000000000000e+00 0.000000000000e+00
1.557500000000e+02 0.000000000000e+00 0.000000000000e+00 0.000000000000e+00
1.560000000000e+02 0.000000000000e+00 0.000000000000e+00 0.000000000000e+00
1.562500000000e+02 0.000000000000e+00 0.000000000000e+00 0.000000000000e+00
1.565000000000e+02 0.000000000000e+00 0.000000000000e+00 0.000000000000e+00
1.567500000000e+02 0.000000000000e+00 0.000000000000e+00 0.000000000000e+00
1.570000000000e+02 0.000000000000e+00 0.000000000000e+00 0.000000000000e+00
1.572500000000e+02 0.000000000000e+00 0.000000000000e+00 0.000000000000e+00
1.575000000000e+02 0.000000000000e+00 0.000000000000e+00 0.000000000000e+00
1.577500000000e+02 0.000000000000e+00 0.000000000000e+00 0.000000000000e+00
1.580000000000e+02 0.000000000000e+00 0.000000000000e+00 0.000000000000e+00
1.582500000000e+02 0.000000000000e+00 0.000000000000e+00 0.000000000000e+00
1.585000000000e+02 0.000000000000e+00 0.000000000000e+00 0.000000000000e+00
1.587500000000e+02 0.000000000000e+00 0.000000000000e+00 0.000000000000e+00
1.590000000000e+02 0.000000000000e+00 0.000000000000e+00 0.000000000000e+00
1.592500000000e+02 0.000000000000e+00 0.000000000000e+00 0.000000000000e+00
1.595000000000e+02 0.000000000000e+00 0.000000000000e+00 0.000000000000e+00
1.597500000000e+02 0.000000000000e+00 0.000000000000e+00 0.000000000000e+00
1.600000000000e+02 0.000000000000e+00 0.000000000000e+00 0.000000000000e+00
1.602500000000e+02 0.000000000000e+00 0.000000000000e+00 0.000000000000e+00
1.605000000000e+02 0.000000000000e+00 0.000000000000e+00 0.000000000000e+00
1.607500000000e+02 0.000000000000e+00 0.000000000000e+00 0.000000000000e+00
1.610000000000e+02 0.000000000000e+00 0.000000000000e+00 0.000000000000e+00
1.612500000000e+02 0.000000000000e+00 0.000000000000e+00 0.000000000000e+00
1.615000000000e+02 0.000000000000e+00 0.000000000000e+00 0.000000000000e+00
1.617500000000e+02 0.000000000000e+00 0.000000000000e+00 0.000000000000e+00
1.620000000000e+02 0.000000000000e+00 0.000000000000e+00 0.000000000000e+00
1.622500000000e+02 0.000000000000e+00 0.000000000000e+00 0.000000000000e+00
1.625000000000e+02 0.000000000000e+00 0.000000000000e+00 0.000000000000e+00
1.627500000000e+02 0.000000000000e+00 0.000000000000e+00 0.000000000000e+00
1.630000000000e+02 0.000000000000e+00 0.000000000000e+00 0.000000000000e+00
1.632500000000e+02 0.000000000000e+00 0.000000000000e+00 0.000000000000e+00
1.635000000000e+02 0.000000000000e+00 0.000000000000e+00 0.000000000000e+00
1.637500000000e+02 0.000000000000e+00 0.000000000000e+00 0.000000000000e+00
1.640000000000e+02 0.000000000000e+00 0.000000000000e+00 0.000000000000e+00
1.642500000000e+02 0.000000000000e+00 0.000000000000e+00 0.000000000000e+00
1.645000000000e+02 0.000000000000e+00 0.000000000000e+00 0.000000000000e+00
1.647500000000e+02 0.000000000000e+00 0.000000000000e+00 0.000000000000e+00
1.650000000000e+02 0.000000000000e+00 0.000000000000e+00 0.000000000000e+00
1.652500000000e+02 0.000000000000e+00 0.000000000000e+00 0.000000000000e+00
1.655000000000e+02 0.000000000000e+00 0.000000000000e+00 0.000000000000e+00
1.657500000000e+02 0.000000000000e+00 0.000000000000e+00 0.000000000000e+00
1.660000000000e+02 0.000000000000e+00 0.000000000000e+00 0.000000000000e+00
1.662500000000e+02 0.000000000000e+00 0.000000000000e+00 0.000000000000e+00
1.665000000000e+02 0.000000000000e+00 0.000000000000e+00 0.000000000000e+00
1.667500000000e+02 0.000000000000e+00 0.000000000000e+00 0.000000000000e+00
1.670000000000e+02 0.000000000000e+00 0.000000000000e+00 0.000000000000e+00
1.672500000000e+02 0.000000000000e+00 0.000000000000e+00 0.000000000000e+00
1.675000000000e+02 0.000000000000e+00 0.000000000000e+00 0.000000000000e+00
1.677500000000e+02 0.000000000000e+00 0.000000000000e+00 0.000000000000e+00
1.680000000000e+02 0.000000000000e+00 0.000000000000e+00 0.000000000000e+00
1.682500000000e+02 0.000000000000e+00 0.000000000000e+00 0.000000000000e+00
1.685000000000e+02 0.000000000000e+00 0.000000000000e+00 0.000000000000e+00
1.687500000000e+02 0.000000000000e+00 0.000000000000e+00 0.000000000000e+00
1.690000000000e+02 0.000000000000e+00 0.000000000000e+00 0.000000000000e+00
1.692500000000e+02 0.000000000000e+00 0.000000000000e+00 0.000000000000e+00
1.695000000000e+02 0.000000000000e+00 0.000000000000e+00 0.000000000000e+00
1.697500000000e+02 0.000000000000e+00 0.000000000000e+00 0.000000000000e+00
1.700000000000e+02 0.000000000000e+00 0.000000000000e+00 0.000000000000e+00
1.702500000000e+02 0.000000000000e+00 0.000000000000e+00 0.000000000000e+00
1.705000000000e+02 0.000000000000e+00 0.000000000000e+00 0.000000000000e+00
1.707500000000e+02 0.000000000000e+00 0.000000000000e+00 0.000000000000e+00
1.710000000000e+02 0.000000000000e+00 0.000000000000e+00 0.000000000000e+00
1.712500000000e+02 0.000000000000e+00 0.000000000000e+00 0.000000000000e+00
1.715000000000e+02 0.000000000000e+00 0.000000000000e+00 0.000000000000e+00
1.717500000000e+02 0.000000000000e+00 0.000000000000e+00 0.000000000000e+00
1.720000000000e+02 0.000000000000e+00 0.000000000000e+00 0.000000000000e+00
1.722500000000e+02 0.000000000000e+00 0.000000000000e+00 0.000000000000e+00
1.725000000000e+02 0.000000000000e+00 0.000000000000e+00 0.000000000000e+00
1.727500000000e+02 0.000000000000e+00 0.000000000000e+00 0.000000000000e+00
1.730000000000e+02 0.000000000000e+00 0.000000000000e+00 0.000000000000e+00
1.732500000000e+02 0.000000000000e+00 0.000000000000e+00 0.000000000000e+00
1.735000000000e+02 0.000000000000e+00 0.000000000000e+00 0.000000000000e+00
1.737500000000e+02 0.000000000000e+00 0.000000000000e+00 0.000000000000e+00
1.740000000000e+02 0.000000000000e+00 0.000000000000e+00 0.000000000000e+00
1.742500000000e+02 0.000000000000e+00 0.000000000000e+00 0.000000000000e+00
1.745000000000e+02 0.000000000000e+00 0.000000000000e+00 0.000000000000e+00
1.747500000000e+02 0.000000000000e+00 0.000000000000e+00 0.000000000000e+00
1.750000000000e+02 0.000000000000e+00 0.000000000000e+00 0.000000000000e+00
1.752500000000e+02 0.000000000000e+00 0.000000000000e+00 0.000000000000e+00
1.755000000000e+02 0.000000000000e+00 0.000000000000e+00 0.000000000000e+00
1.757500000000e+02 0.000000000000e+00 0.000000000000e+00 0.000000000000e+00
1.760000000000e+02 0.000000000000e+00 0.000000000000e+00 0.000000000000e+00
1.762500000000e+02 0.000000000000e+00 0.000000000000e+00 0.000000000000e+00
1.765000000000e+02 0.000000000000e+00 0.000000000000e+00 0.000000000000e+00
1.767500000000e+02 0.000000000000e+00 0.000000000000e+00 0.000000000000e+00
1.770000000000e+02 0.000000000000e+00 0.000000000000e+00 0.000000000000e+00
1.772500000000e+02 0.000000000000e+00 0.000000000000e+00 0.000000000000e+00
1.775000000000e+02 0.000000000000e+00 0.000000000000e+00 0.000000000000e+00
1.777500000000e+02 0.000000000000e+00 0.000000000000e+00 0.000000000000e+00
1.780000000000e+02 0.000000000000e+00 0.000000000000e+00 0.000000000000e+00
1.782500000000e+02 0.000000000000e+00 0.000000000000e+00 0.000000000000e+00
1.785000000000e+02 0.000000000000e+00 0.000000000000e+00 0.000000000000e+00
1.787500000000e+02 0.000000000000e+00 0.000000000000e+00 0.000000000000e+00
1.790000000000e+02 0.000000000000e+00 0.000000000000e+00 0.000000000000e+00
1.792500000000e+02 0.000000000000e+00 0.000000000000e+00 0.000000000000e+00
1.795000000000e+02 0.000000000000e+00 0.000000000000e+00 0.000000000000e+00
1.797500000000e+02 0.000000000000e+00 0.000000000000e+00 0.000000000000e+00
1.800000000000e+02 0.000000000000e+00 0.000000000000e+00 0.000000000000e+00
1.802500000000e+02 0.000000000000e+00 0.000000000000e+00 0.000000000000e+00
1.805000000000e+02 0.000000000000e+00 0.000000000000e+00 0.000000000000e+00
1.807500000000e+02 0.000000000000e+00 0.000000000000e+00 0.000000000000e+00
1.810000000000e+02 0.000000000000e+00 0.000000000000e+00 0.000000000000e+00
1.812500000000e+02 0.000000000000e+00 0.000000000000e+00 0.000000000000e+00
1.815000000000e+02 0.000000000000e+00 0.000000000000e+00 0.000000000000e+00
1.817500000000e+02 0.000000000000e+00 0.000000000000e+00 0.000000000000e+00
1.820000000000e+02 0.000000000000e+00 0.000000000000e+00 0.000000000000e+00
1.822500000000e+02 0.000000000000e+00 0.000000000000e+00 0.000000000000e+00
1.825000000000e+02 0.000000000000e+00 0.000000000000e+00 0.000000000000e+00
1.827500000000e+02 0.000000000000e+00 0.000000000000e+00 0.000000000000e+00
1.830000000000e+02 0.000000000000e+00 0.000000000000e+00 0.000000000000e+00
1.832500000000e+02 0.000000000000e+00 0.000000000000e+00 0.000000000000e+00
1.835000000000e+02 0.000000000000e+00 0.000000000000e+00 0.000000000000e+00
1.837500000000e+02 0.000000000000e+00 0.000000000000e+00 0.000000000000e+00
1.840000000000e+02 0.000000000000e+00 0.000000000000e+00 0.000000000000e+00
1.842500000000e+02 0.000000000000e+00 0.000000000000e+00 0.000000000000e+00
1.845000000000e+02 0.000000000000e+00 0.000000000000e+00 0.000000000000e+00
1.847500000000e+02 0.000000000000e+00 0.000000000000e+00 0.000000000000e+00
1.850000000000e+02 0.000000000000e+00 0.000000000000e+00 0.000000000000e+00
1.852500000000e+02 0.000000000000e+00 0.000000000000e+00 0.000000000000e+00
1.855000000000e+02 0.000000000000e+00 0.000000000000e+00 0.000000000000e+00
1.857500000000e+02 0.000000000000e+00 0.000000000000e+00 0.000000000000e+00
1.860000000000e+02 0.000000000000e+00 0.000000000000e+00 0.000000000000e+00
1.862500000000e+02 0.000000000000e+00 0.000000000000e+00 0.000000000000e+00
1.865000000000e+02 0.000000000000e+00 0.000000000000e+00 0.000000000000e+00
1.867500000000e+02 0.000000000000e+00 0.000000000000e+00 0.000000000000e+00
1.870000000000e+02 0.000000000000e+00 0.000000000000e+00 0.000000000000e+00
1.872500000000e+02 0.000000000000e+00 0.000000000000e+00 0.000000000000e+00
1.875000000000e+02 0.000000000000e+00 0.000000000000e+00 0.000000000000e+00
1.877500000000e+02 0.000000000000e+00 0.000000000000e+00 0.000000000000e+00
1.880000000000e+02 0.000000000000e+00 0.000000000000e+00 0.000000000000e+00
1.882500000000e+02 0.000000000000e+00 0.000000000000e+00 0.000000000000e+00
1.885000000000e+02 0.000000000000e+00 0.000000000000e+00 0.000000000000e+00
1.887500000000e+02 0.000000000000e+00 0.000000000000e+00 0.000000000000e+00
1.890000000000e+02 0.000000000000e+00 0.000000000000e+00 0.000000000000e+00
1.892500000000e+02 0.000000000000e+00 0.000000000000e+00 0.000000000000e+00
1.895000000000e+02 0.000000000000e+00 0.000000000000e+00 0.000000000000e+00
1.897500000000e+02 0.000000000000e+00 0.000000000000e+00 0.000000000000e+00
1.900000000000e+02 0.000000000000e+00 0.000000000000e+00 0.000000000000e+00
1.902500000000e+02 0.000000000000e+00 0.000000000000e+00 0.000000000000e+00
1.905000000000e+02 0.000000000000e+00 0.000000000000e+00 0.000000000000e+00
1.907500000000e+02 0.000000000000e+00 0.000000000000e+00 0.000000000000e+00
1.910000000000e+02 0.000000000000e+00 0.000000000000e+00 0.000000000000e+00
1.912500000000e+02 0.000000000000e+00 0.000000000000e+00 0.000000000000e+00
1.915000000000e+02 0.000000000000e+00 0.000000000000e+00 0.000000000000e+00
1.917500000000e+02 0.000000000000e+00 0.000000000000e+00 0.000000000000e+00
1.920000000000e+02 0.000000000000e+00 0.000000000000e+00 0.000000000000e+00
1.922500000000e+02 0.000000000000e+00 0.000000000000e+00 0.000000000000e+00
1.925000000000e+02 0.000000000000e+00 0.000000000000e+00 0.000000000000e+00
1.927500000000e+02 0.000000000000e+00 0.000000000000e+00 0.000000000000e+00
1.930000000000e+02 0.000000000000e+00 0.000000000000e+00 0.000000000000e+00
1.932500000000e+02 0.000000000000e+00 0.000000000000e+00 0.000000000000e+00
1.935000000000e+02 0.000000000000e+00 0.000000000000e+00 0.000000000000e+00
1.937500000000e+02 0.000000000000e+00 0.000000000000e+00 0.000000000000e+00
1.940000000000e+02 0.000000000000e+00 0.000000000000e+00 0.000000000000e+00
1.942500000000e+02 0.000000000000e+00 0.000000000000e+00 0.000000000000e+00
1.945000000000e+02 0.000000000000e+00 0.000000000000e+00 0.000000000000e+00
1.947500000000e+02 0.000000000000e+00 0.000000000000e+00 0.000000000000e+00
1.950000000000e+02 0.000000000000e+00 0.000000000000e+00 0.000000000000e+00
1.952500000000e+02 0.000000000000e+00 0.000000000000e+00 0.000000000000e+00
1.955000000000e+02 0.000000000000e+00 0.000000000000e+00 0.000000000000e+00
1.957500000000e+02 0.000000000000e+00 0.000000000000e+00 0.000000000000e+00
1.960000000000e+02 0.000000000000e+00 0.000000000000e+00 0.000000000000e+00
1.962500000000e+02 0.000000000000e+00 0.000000000000e+00 0.000000000000e+00
1.965000000000e+02 0.000000000000e+00 0.000000000000e+00 0.000000000000e+00
1.967500000000e+02 0.000000000000e+00 0.000000000000e+00 0.000000000000e+00
1.970000000000e+02 0.000000000000e+00 0.000000000000e+00 0.000000000000e+00
1.972500000000e+02 0.000000000000e+00 0.000000000000e+00 0.000000000000e+00
1.975000000000e+02 0.000000000000e+00 0.000000000000e+00 0.000000000000e+00
1.977500000000e+02 0.000000000000e+00 0.000000000000e+00 0.000000000000e+00
1.980000000000e+02 0.000000000000e+00 0.000000000000e+00 0.000000000000e+00
1.982500000000e+02 0.000000000000e+00 0.000000000000e+00 0.000000000000e+00
1.985000000000e+02 0.000000000000e+00 0.000000000000e+00 0.000000000000e+00
1.987500000000e+02 0.000000000000e+00 0.000000000000e+00 0.000000000000e+00
1.990000000000e+02 0.000000000000e+00 0.000000000000e+00 0.000000000000e+00
1.992500000000e+02 0.000000000000e+00 0.000000000000e+00 0.000000000000e+00
1.995000000000e+02 0.000000000000e+00 0.000000000000e+00 0.000000000000e+00
1.997500000000e+02 0.000000000000e+00 0.000000000000e+00 0.000000000000e+00
2.000000000000e+02 0.000000000000e+00 0.000000000000e+00 0.000000000000e+00
2.002500000000e+02 0.000000000000e+00 0.000000000000e+00 0.000000000000e+00
2.005000000000e+02 0.000000000000e+00 0.000000000000e+00 0.000000000000e+00
2.007500000000e+02 0.000000000000e+00 0.000000000000e+00 0.000000000000e+00
2.010000000000e+02 0.000000000000e+00 0.000000000000e+00 0.000000000000e+00
2.012500000000e+02 0.000000000000e+00 0.000000000000e+00 0.000000000000e+00
2.015000000000e+02 0.000000000000e+00 0.000000000000e+00 0.000000000000e+00
2.017500000000e+02 0.000000000000e+00 0.000000000000e+00 0.000000000000e+00
2.020000000000e+02 0.000000000000e+00 0.000000000000e+00 0.000000000000e+00
2.022500000000e+02 0.000000000000e+00 0.000000000000e+00 0.000000000000e+00
2.025000000000e+02 0.000000000000e+00 0.000000000000e+00 0.000000000000e+00
2.027500000000e+02 0.000000000000e+00 0.000000000000e+00 0.000000000000e+00
2.030000000000e+02 0.000000000000e+00 0.000000000000e+00 0.000000000000e+00
2.032500000000e+02 0.000000000000e+00 0.000000000000e+00 0.000000000000e+00
2.035000000000e+02 0.000000000000e+00 0.000000000000e+00 0.000000000000e+00
2.037500000000e+02 0.000000000000e+00 0.000000000000e+00 0.000000000000e+00
2.040000000000e+02 0.000000000000e+00 0.000000000000e+00 0.000000000000e+00
2.042500000000e+02 0.000000000000e+00 0.000000000000e+00 0.000000000000e+00
2.045000000000e+02 0.000000000000e+00 0.000000000000e+00 0.000000000000e+00
2.047500000000e+02 0.000000000000e+00 0.000000000000e+00 0.000000000000e+00
2.050000000000e+02 0.000000000000e+00 0.000000000000e+00 0.000000000000e+00
2.052500000000e+02 0.000000000000e+00 0.000000000000e+00 0.000000000000e+00
2.055000000000e+02 0.000000000000e+00 0.000000000000e+00 0.000000000000e+00
2.057500000000e+02 0.000000000000e+00 0.000000000000e+00 0.000000000000e+00
2.060000000000e+02 0.000000000000e+00 0.000000000000e+00 0.000000000000e+00
2.062500000000e+02 0.000000000000e+00 0.000000000000e+00 0.000000000000e+00
2.065000000000e+02 0.000000000000e+00 0.000000000000e+00 0.000000000000e+00
2.067500000000e+02 0.000000000000e+00 0.000000000000e+00 0.000000000000e+00
2.070000000000e+02 0.000000000000e+00 0.000000000000e+00 0.000000000000e+00
2.072500000000e+02 0.000000000000e+00 0.000000000000e+00 0.000000000000e+00
2.075000000000e+02 0.000000000000e+00 0.000000000000e+00 0.000000000000e+00
2.077500000000e+02 0.000000000000e+00 0.000000000000e+00 0.000000000000e+00
2.080000000000e+02 0.000000000000e+00 0.000000000000e+00 0.000000000000e+00
2.082500000000e+02 0.000000000000e+00 0.000000000000e+00 0.000000000000e+00
2.085000000000e+02 0.000000000000e+00 0.000000000000e+00 0.000000000000e+00
2.087500000000e+02 0.000000000000e+00 0.000000000000e+00 0.000000000000e+00
2.090000000000e+02 0.000000000000e+00 0.000000000000e+00 0.000000000000e+00
2.092500000000e+02 0.000000000000e+00 0.000000000000e+00 0.000000000000e+00
2.095000000000e+02 0.000000000000e+00 0.000000000000e+00 0.000000000000e+00
2.097500000000e+02 0.000000000000e+00 0.000000000000e+00 0.000000000000e+00
2.100000000000e+02 0.000000000000e+00 0.000000000000e+00 0.000000000000e+00
2.102500000000e+02 0.000000000000e+00 0.000000000000e+00 0.000000000000e+00
2.105000000000e+02 0.000000000000e+00 0.000000000000e+00 0.000000000000e+00
2.107500000000e+02 0.000000000000e+00 0.000000000000e+00 0.000000000000e+00
2.110000000000e+02 0.000000000000e+00 0.000000000000e+00 0.000000000000e+00
2.112500000000e+02 0.000000000000e+00 0.000000000000e+00 0.000000000000e+00
2.115000000000e+02 0.000000000000e+00 0.000000000000e+00 0.000000000000e+00
2.117500000000e+02 0.000000000000e+00 0.000000000000e+00 0.000000000000e+00
2.120000000000e+02 0.000000000000e+00 0.000000000000e+00 0.000000000000e+00
2.122500000000e+02 0.000000000000e+00 0.000000000000e+00 0.000000000000e+00
2.125000000000e+02 0.000000000000e+00 0.000000000000e+00 0.000000000000e+00
2.127500000000e+02 0.000000000000e+00 0.000000000000e+00 0.000000000000e+00
2.130000000000e+02 0.000000000000e+00 0.000000000000e+00 0.000000000000e+00
2.132500000000e+02 0.000000000000e+00 0.000000000000e+00 0.000000000000e+00
2.135000000000e+02 0.000000000000e+00 0.000000000000e+00 0.000000000000e+00
2.137500000000e+02 0.000000000000e+00 0.000000000000e+00 0.000000000000e+00
2.140000000000e+02 0.000000000000e+00 0.000000000000e+00 0.000000000000e+00
2.142500000000e+02 0.000000000000e+00 0.000000000000e+00 0.000000000000e+00
2.145000000000e+02 0.000000000000e+00 0.000000000000e+00 0.000000000000e+00
2.147500000000e+02 0.000000000000e+00 0.000000000000e+00 0.000000000000e+00
2.150000000000e+02 0.000000000000e+00 0.000000000000e+00 0.000000000000e+00
2.152500000000e+02 0.000000000000e+00 0.000000000000e+00 0.000000000000e+00
2.155000000000e+02 0.000000000000e+00 0.000000000000e+00 0.000000000000e+00
2.157500000000e+02 0.000000000000e+00 0.000000000000e+00 0.000000000000e+00
2.160000000000e+02 0.000000000000e+00 0.000000000000e+00 0.000000000000e+00
2.162500000000e+02 0.000000000000e+00 0.000000000000e+00 0.000000000000e+00
2.165000000000e+02 0.000000000000e+00 0.000000000000e+00 0.000000000000e+00
2.167500000000e+02 0.000000000000e+00 0.000000000000e+00 0.000000000000e+00
2.170000000000e+02 0.000000000000e+00 0.000000000000e+00 0.000000000000e+00
2.172500000000e+02 0.000000000000e+00 0.000000000000e+00 0.000000000000e+00
2.175000000000e+02 0.000000000000e+00 0.000000000000e+00 0.000000000000e+00
2.177500000000e+02 0.000000000000e+00 0.000000000000e+00 0.000000000000e+00
2.180000000000e+02 0.000000000000e+00 0.000000000000e+00 0.000000000000e+00
2.182500000000e+02 0.000000000000e+00 0.000000000000e+00 0.000000000000e+00
2.185000000000e+02 0.000000000000e+00 0.000000000000e+00 0.000000000000e+00
2.187500000000e+02 0.000000000000e+00 0.000000000000e+00 0.000000000000e+00
2.190000000000e+02 0.000000000000e+00 0.000000000000e+00 0.000000000000e+00
2.192500000000e+02 0.000000000000e+00 0.000000000000e+00 0.000000000000e+00
2.195000000000e+02 0.000000000000e+00 0.000000000000e+00 0.000000000000e+00
2.197500000000e+02 0.000000000000e+00 0.000000000000e+00 0.000000000000e+00
2.200000000000e+02 0.000000000000e+00 0.000000000000e+00 0.000000000000e+00
2.202500000000e+02 0.000000000000e+00 0.000000000000e+00 0.000000000000e+00
2.205000000000e+02 0.000000000000e+00 0.000000000000e+00 0.000000000000e+00
2.207500000000e+02 0.000000000000e+00 0.000000000000e+00 0.000000000000e+00
2.210000000000e+02 0.000000000000e+00 0.000000000000e+00 0.000000000000e+00
2.212500000000e+02 0.000000000000e+00 0.000000000000e+00 0.000000000000e+00
2.215000000000e+02 0.000000000000e+00 0.000000000000e+00 0.000000000000e+00
2.217500000000e+02 0.000000000000e+00 0.000000000000e+00 0.000000000000e+00
2.220000000000e+02 0.000000000000e+00 0.000000000000e+00 0.000000000000e+00
2.222500000000e+02 0.000000000000e+00 0.000000000000e+00 0.000000000000e+00
2.225000000000e+02 0.000000000000e+00 0.000000000000e+00 0.000000000000e+00
2.227500000000e+02 0.000000000000e+00 0.000000000000e+00 0.000000000000e+00
2.230000000000e+02 0.000000000000e+00 0.000000000000e+00 0.000000000000e+00
2.232500000000e+02 0.000000000000e+00 0.000000000000e+00 0.000000000000e+00
2.235000000000e+02 0.000000000000e+00 0.000000000000e+00 0.000000000000e+00
2.237500000000e+02 0.000000000000e+00 0.000000000000e+00 0.000000000000e+00
2.240000000000e+02 0.000000000000e+00 0.000000000000e+00 0.000000000000e+00
2.242500000000e+02 0.000000000000e+00 0.000000000000e+00 0.000000000000e+00
2.245000000000e+02 0.000000000000e+00 0.000000000000e+00 0.000000000000e+00
2.247500000000e+02 0.000000000000e+00 0.000000000000e+00 0.000000000000e+00
2.250000000000e+02 0.000000000000e+00 0.000000000000e+00 0.000000000000e+00
2.252500000000e+02 0.000000000000e+00 0.000000000000e+00 0.000000000000e+00
2.255000000000e+02 0.000000000000e+00 0.000000000000e+00 0.000000000000e+00
2.257500000000e+02 0.000000000000e+00 0.000000000000e+00 0.000000000000e+00
2.260000000000e+02 0.000000000000e+00 0.000000000000e+00 0.000000000000e+00
2.262500000000e+02 0.000000000000e+00 0.000000000000e+00 0.000000000000e+00
2.265000000000e+02 0.000000000000e+00 0.000000000000e+00 0.000000000000e+00
2.267500000000e+02 0.000000000000e+00 0.000000000000e+00 0.000000000000e+00
2.270000000000e+02 0.000000000000e+00 0.000000000000e+00 0.000000000000e+00
2.272500000000e+02 0.000000000000e+00 0.000000000000e+00 0.000000000000e+00
2.275000000000e+02 0.000000000000e+00 0.000000000000e+00 0.000000000000e+00
2.277500000000e+02 0.000000000000e+00 0.000000000000e+00 0.000000000000e+00
2.280000000000e+02 0.000000000000e+00 0.000000000000e+00 0.000000000000e+00
2.282500000000e+02 0.000000000000e+00 0.000000000000e+00 0.000000000000e+00
2.285000000000e+02 0.000000000000e+00 0.000000000000e+00 0.000000000000e+00
2.287500000000e+02 0.000000000000e+00 0.000000000000e+00 0.000000000000e+00
2.290000000000e+02 0.000000000000e+00 0.000000000000e+00 0.000000000000e+00
2.292500000000e+02 0.000000000000e+00 0.000000000000e+00 0.000000000000e+00
2.295000000000e+02 0.000000000000e+00 0.000000000000e+00 0.000000000000e+00
2.297500000000e+02 0.000000000000e+00 0.000000000000e+00 0.000000000000e+00
2.300000000000e+02 0.000000000000e+00 0.000000000000e+00 0.000000000000e+00
2.302500000000e+02 0.000000000000e+00 0.000000000000e+00 0.000000000000e+00
2.305000000000e+02 0.000000000000e+00 0.000000000000e+00 0.000000000000e+00
2.307500000000e+02 0.000000000000e+00 0.000000000000e+00 0.000000000000e+00
2.310000000000e+02 0.000000000000e+00 0.000000000000e+00 0.000000000000e+00
2.312500000000e+02 0.000000000000e+00 0.000000000000e+00 0.000000000000e+00
2.315000000000e+02 0.000000000000e+00 0.000000000000e+00 0.000000000000e+00
2.317500000000e+02 0.000000000000e+00 0.000000000000e+00 0.000000000000e+00
2.320000000000e+02 0.000000000000e+00 0.000000000000e+00 0.000000000000e+00
2.322500000000e+02 0.000000000000e+00 0.000000000000e+00 0.000000000000e+00
2.325000000000e+02 0.000000000000e+00 0.000000000000e+00 0.000000000000e+00
2.327500000000e+02 0.000000000000e+00 0.000000000000e+00 0.000000000000e+00
2.330000000000e+02 0.000000000000e+00 0.000000000000e+00 0.000000000000e+00
2.332500000000e+02 0.000000000000e+00 0.000000000000e+00 0.000000000000e+00
2.335000000000e+02 0.000000000000e+00 0.000000000000e+00 0.000000000000e+00
2.337500000000e+02 0.000000000000e+00 0.000000000000e+00 0.000000000000e+00
2.340000000000e+02 0.000000000000e+00 0.000000000000e+00 0.000000000000e+00
2.342500000000e+02 0.000000000000e+00 0.000000000000e+00 0.000000000000e+00
2.345000000000e+02 0.000000000000e+00 0.000000000000e+00 0.000000000000e+00
2.347500000000e+02 0.000000000000e+00 0.000000000000e+00 0.000000000000e+00
2.350000000000e+02 0.000000000000e+00 0.000000000000e+00 0.000000000000e+00
2.352500000000e+02 0.000000000000e+00 0.000000000000e+00 0.000000000000e+00
2.355000000000e+02 0.000000000000e+00 0.000000000000e+00 0.000000000000e+00
2.357500000000e+02 0.000000000000e+00 0.000000000000e+00 0.000000000000e+00
2.360000000000e+02 0.000000000000e+00 0.000000000000e+00 0.000000000000e+00
2.362500000000e+02 0.000000000000e+00 0.000000000000e+00 0.000000000000e+00
2.365000000000e+02 0.000000000000e+00 0.000000000000e+00 0.000000000000e+00
2.367500000000e+02 0.000000000000e+00 0.000000000000e+00 0.000000000000e+00
2.370000000000e+02 0.000000000000e+00 0.000000000000e+00 0.000000000000e+00
2.372500000000e+02 0.000000000000e+00 0.000000000000e+00 0.000000000000e+00
2.375000000000e+02 0.000000000000e+00 0.000000000000e+00 0.000000000000e+00
2.377500000000e+02 0.000000000000e+00 0.000000000000e+00 0.000000000000e+00
2.380000000000e+02 0.000000000000e+00 0.000000000000e+00 0.000000000000e+00
2.382500000000e+02 0.000000000000e+00 0.000000000000e+00 0.000000000000e+00
2.385000000000e+02 0.000000000000e+00 0.000000000000e+00 0.000000000000e+00
2.387500000000e+02 0.000000000000e+00 0.000000000000e+00 0.000000000000e+00
2.390000000000e+02 0.000000000000e+00 0.000000000000e+00 0.000000000000e+00
2.392500000000e+02 0.000000000000e+00 0.000000000000e+00 0.000000000000e+00
2.395000000000e+02 0.000000000000e+00 0.000000000000e+00 0.000000000000e+00
2.397500000000e+02 0.000000000000e+00 0.000000000000e+00 0.000000000000e+00
2.400000000000e+02 0.000000000000e+00 0.000000000000e+00 0.000000000000e+00
2.402500000000e+02 0.000000000000e+00 0.000000000000e+00 0.000000000000e+00
2.405000000000e+02 0.000000000000e+00 0.000000000000e+00 0.000000000000e+00
2.407500000000e+02 0.000000000000e+00 0.000000000000e+00 0.000000000000e+00
2.410000000000e+02 0.000000000000e+00 0.000000000000e+00 0.000000000000e+00
2.412500000000e+02 0.000000000000e+00 0.000000000000e+00 0.000000000000e+00
2.415000000000e+02 0.000000000000e+00 0.000000000000e+00 0.000000000000e+00
2.417500000000e+02 0.000000000000e+00 0.000000000000e+00 0.000000000000e+00
2.420000000000e+02 0.000000000000e+00 0.000000000000e+00 0.000000000000e+00
2.422500000000e+02 0.000000000000e+00 0.000000000000e+00 0.000000000000e+00
2.425000000000e+02 0.000000000000e+00 0.000000000000e+00 0.000000000000e+00
2.427500000000e+02 0.000000000000e+00 0.000000000000e+00 0.000000000000e+00
2.430000000000e+02 0.000000000000e+00 0.000000000000e+00 0.000000000000e+00
2.432500000000e+02 0.000000000000e+00 0.000000000000e+00 0.000000000000e+00
2.435000000000e+02 0.000000000000e+00 0.000000000000e+00 0.000000000000e+00
2.437500000000e+02 0.000000000000e+00 0.000000000000e+00 0.000000000000e+00
2.440000000000e+02 0.000000000000e+00 0.000000000000e+00 0.000000000000e+00
2.442500000000e+02 0.000000000000e+00 0.000000000000e+00 0.000000000000e+00
2.445000000000e+02 0.000000000000e+00 0.000000000000e+00 0.000000000000e+00
2.447500000000e+02 0.000000000000e+00 0.000000000000e+00 0.000000000000e+00
2.450000000000e+02 0.000000000000e+00 0.000000000000e+00 0.000000000000e+00
2.452500000000e+02 0.000000000000e+00 0.000000000000e+00 0.000000000000e+00
2.455000000000e+02 0.000000000000e+00 0.000000000000e+00 0.000000000000e+00
2.457500000000e+02 0.000000000000e+00 0.000000000000e+00 0.000000000000e+00
2.460000000000e+02 0.000000000000e+00 0.000000000000e+00 0.000000000000e+00
2.462500000000e+02 0.000000000000e+00 0.000000000000e+00 0.000000000000e+00
2.465000000000e+02 0.000000000000e+00 0.000000000000e+00 0.000000000000e+00
2.467500000000e+02 0.000000000000e+00 0.000000000000e+00 0.000000000000e+00
2.470000000000e+02 0.000000000000e+00 0.000000000000e+00 0.000000000000e+00
2.472500000000e+02 0.000000000000e+00 0.000000000000e+00 0.000000000000e+00
2.475000000000e+02 0.000000000000e+00 0.000000000000e+00 0.000000000000e+00
2.477500000000e+02 0.000000000000e+00 0.000000000000e+00 0.000000000000e+00
2.480000000000e+02 0.000000000000e+00 0.000000000000e+00 0.000000000000e+00
2.482500000000e+02 0.000000000000e+00 0.000000000000e+00 0.000000000000e+00
2.485000000000e+02 0.000000000000e+00 0.000000000000e+00 0.000000000000e+00
2.487500000000e+02 0.000000000000e+00 0.000000000000e+00 0.000000000000e+00
2.490000000000e+02 0.000000000000e+00 0.000000000000e+00 0.000000000000e+00
2.492500000000e+02 0.000000000000e+00 0.000000000000e+00 0.000000000000e+00
2.495000000000e+02 0.000000000000e+00 0.000000000000e+00 0.000000000000e+00
2.497500000000e+02 0.000000000000e+00 0.000000000000e+00 0.000000000000e+00
2.500000000000e+02 0.000000000000e+00 0.000000000000e+00 0.000000000000e+00
2.502500000000e+02 0.000000000000e+00 0.000000000000e+00 0.000000000000e+00
2.505000000000e+02 0.000000000000e+00 0.000000000000e+00 0.000000000000e+00
2.507500000000e+02 0.000000000000e+00 0.000000000000e+00 0.000000000000e+00
2.510000000000e+02 0.000000000000e+00 0.000000000000e+00 0.000000000000e+00
2.512500000000e+02 0.000000000000e+00 0.000000000000e+00 0.000000000000e+00
2.515000000000e+02 0.000000000000e+00 0.000000000000e+00 0.000000000000e+00
2.517500000000e+02 0.000000000000e+00 0.000000000000e+00 0.000000000000e+00
2.520000000000e+02 0.000000000000e+00 0.000000000000e+00 0.000000000000e+00
2.522500000000e+02 0.000000000000e+00 0.000000000000e+00 0.000000000000e+00
2.525000000000e+02 0.000000000000e+00 0.000000000000e+00 0.000000000000e+00
2.527500000000e+02 0.000000000000e+00 0.000000000000e+00 0.000000000000e+00
2.530000000000e+02 0.000000000000e+00 0.000000000000e+00 0.000000000000e+00
2.532500000000e+02 0.000000000000e+00 0.000000000000e+00 0.000000000000e+00
2.535000000000e+02 0.000000000000e+00 0.000000000000e+00 0.000000000000e+00
2.537500000000e+02 0.000000000000e+00 0.000000000000e+00 0.000000000000e+00
2.540000000000e+02 0.000000000000e+00 0.000000000000e+00 0.000000000000e+00
2.542500000000e+02 0.000000000000e+00 0.000000000000e+00 0.000000000000e+00
2.545000000000e+02 0.000000000000e+00 0.000000000000e+00 0.000000000000e+00
2.547500000000e+02 0.000000000000e+00 0.000000000000e+00 0.000000000000e+00
2.550000000000e+02 0.000000000000e+00 0.000000000000e+00 0.000000000000e+00
2.552500000000e+02 0.000000000000e+00 0.000000000000e+00 0.000000000000e+00
2.555000000000e+02 0.000000000000e+00 0.000000000000e+00 0.000000000000e+00
2.557500000000e+02 0.000000000000e+00 0.000000000000e+00 0.000000000000e+00
2.560000000000e+02 0.000000000000e+00 0.000000000000e+00 0.000000000000e+00
2.562500000000e+02 0.000000000000e+00 0.000000000000e+00 0.000000000000e+00
2.565000000000e+02 0.000000000000e+00 0.000000000000e+00 0.000000000000e+00
2.567500000000e+02 0.000000000000e+00 0.000000000000e+00 0.000000000000e+00
2.570000000000e+02 0.000000000000e+00 0.000000000000e+00 0.000000000000e+00
2.572500000000e+02 0.000000000000e+00 0.000000000000e+00 0.000000000000e+00
2.575000000000e+02 0.000000000000e+00 0.000000000000e+00 0.000000000000e+00
2.577500000000e+02 0.000000000000e+00 0.000000000000e+00 0.000000000000e+00
2.580000000000e+02 0.000000000000e+00 0.000000000000e+00 0.000000000000e+00
2.582500000000e+02 0.000000000000e+00 0.000000000000e+00 0.000000000000e+00
2.585000000000e+02 0.000000000000e+00 0.000000000000e+00 0.000000000000e+00
2.587500000000e+02 0.000000000000e+00 0.000000000000e+00 0.000000000000e+00
2.590000000000e+02 0.000000000000e+00 0.000000000000e+00 0.000000000000e+00
2.592500000000e+02 0.000000000000e+00 0.000000000000e+00 0.000000000000e+00
2.595000000000e+02 0.000000000000e+00 0.000000000000e+00 0.000000000000e+00
2.597500000000e+02 0.000000000000e+00 0.000000000000e+00 0.000000000000e+00
2.600000000000e+02 0.000000000000e+00 0.000000000000e+00 0.000000000000e+00
2.602500000000e+02 0.000000000000e+00 0.000000000000e+00 0.000000000000e+00
2.605000000000e+02 0.000000000000e+00 0.000000000000e+00 0.000000000000e+00
2.607500000000e+02 0.000000000000e+00 0.000000000000e+00 0.000000000000e+00
2.610000000000e+02 0.000000000000e+00 0.000000000000e+00 0.000000000000e+00
2.612500000000e+02 0.000000000000e+00 0.000000000000e+00 0.000000000000e+00
2.615000000000e+02 0.000000000000e+00 0.000000000000e+00 0.000000000000e+00
2.617500000000e+02 0.000000000000e+00 0.000000000000e+00 0.000000000000e+00
2.620000000000e+02 0.000000000000e+00 0.000000000000e+00 0.000000000000e+00
2.622500000000e+02 0.000000000000e+00 0.000000000000e+00 0.000000000000e+00
2.625000000000e+02 0.000000000000e+00 0.000000000000e+00 0.000000000000e+00
2.627500000000e+02 0.000000000000e+00 0.000000000000e+00 0.000000000000e+00
2.630000000000e+02 0.000000000000e+00 0.000000000000e+00 0.000000000000e+00
2.632500000000e+02 0.000000000000e+00 0.000000000000e+00 0.000000000000e+00
2.635000000000e+02 0.000000000000e+00 0.000000000000e+00 0.000000000000e+00
2.637500000000e+02 0.000000000000e+00 0.000000000000e+00 0.000000000000e+00
2.640000000000e+02 0.000000000000e+00 0.000000000000e+00 0.000000000000e+00
2.642500000000e+02 0.000000000000e+00 0.000000000000e+00 0.000000000000e+00
2.645000000000e+02 0.000000000000e+00 0.000000000000e+00 0.000000000000e+00
2.647500000000e+02 0.000000000000e+00 0.000000000000e+00 0.000000000000e+00
2.650000000000e+02 0.000000000000e+00 0.000000000000e+00 0.000000000000e+00
2.652500000000e+02 0.000000000000e+00 0.000000000000e+00 0.000000000000e+00
2.655000000000e+02 0.000000000000e+00 0.000000000000e+00 0.000000000000e+00
2.657500000000e+02 0.000000000000e+00 0.000000000000e+00 0.000000000000e+00
2.660000000000e+02 0.000000000000e+00 0.000000000000e+00 0.000000000000e+00
2.662500000000e+02 0.000000000000e+00 0.000000000000e+00 0.000000000000e+00
2.665000000000e+02 0.000000000000e+00 0.000000000000e+00 0.000000000000e+00
2.667500000000e+02 0.000000000000e+00 0.000000000000e+00 0.000000000000e+00
2.670000000000e+02 0.000000000000e+00 0.000000000000e+00 0.000000000000e+00
2.672500000000e+02 0.000000000000e+00 0.000000000000e+00 0.000000000000e+00
2.675000000000e+02 0.000000000000e+00 0.000000000000e+00 0.000000000000e+00
2.677500000000e+02 0.000000000000e+00 0.000000000000e+00 0.000000000000e+00
2.680000000000e+02 0.000000000000e+00 0.000000000000e+00 0.000000000000e+00
2.682500000000e+02 0.000000000000e+00 0.000000000000e+00 0.000000000000e+00
2.685000000000e+02 0.000000000000e+00 0.000000000000e+00 0.000000000000e+00
2.687500000000e+02 0.000000000000e+00 0.000000000000e+00 0.000000000000e+00
2.690000000000e+02 0.000000000000e+00 0.000000000000e+00 0.000000000000e+00
2.692500000000e+02 0.000000000000e+00 0.000000000000e+00 0.000000000000e+00
2.695000000000e+02 0.000000000000e+00 0.000000000000e+00 0.000000000000e+00
2.697500000000e+02 0.000000000000e+00 0.000000000000e+00 0.000000000000e+00
2.700000000000e+02 0.000000000000e+00 0.000000000000e+00 0.000000000000e+00
2.702500000000e+02 0.000000000000e+00 0.000000000000e+00 0.000000000000e+00
2.705000000000e+02 0.000000000000e+00 0.000000000000e+00 0.000000000000e+00
2.707500000000e+02 0.000000000000e+00 0.000000000000e+00 0.000000000000e+00
2.710000000000e+02 0.000000000000e+00 0.000000000000e+00 0.000000000000e+00
2.712500000000e+02 0.000000000000e+00 0.000000000000e+00 0.000000000000e+00
2.715000000000e+02 0.000000000000e+00 0.000000000000e+00 0.000000000000e+00
2.717500000000e+02 0.000000000000e+00 0.000000000000e+00 0.000000000000e+00
2.720000000000e+02 0.000000000000e+00 0.000000000000e+00 0.000000000000e+00
2.722500000000e+02 0.000000000000e+00 0.000000000000e+00 0.000000000000e+00
2.725000000000e+02 0.000000000000e+00 0.000000000000e+00 0.000000000000e+00
2.727500000000e+02 0.000000000000e+00 0.000000000000e+00 0.000000000000e+00
2.730000000000e+02 0.000000000000e+00 0.000000000000e+00 0.000000000000e+00
2.732500000000e+02 0.000000000000e+00 0.000000000000e+00 0.000000000000e+00
2.735000000000e+02 0.000000000000e+00 0.000000000000e+00 0.000000000000e+00
2.737500000000e+02 0.000000000000e+00 0.000000000000e+00 0.000000000000e+00
2.740000000000e+02 0.000000000000e+00 0.000000000000e+00 0.000000000000e+00
2.742500000000e+02 0.000000000000e+00 0.000000000000e+00 0.000000000000e+00
2.745000000000e+02 0.000000000000e+00 0.000000000000e+00 0.000000000000e+00
2.747500000000e+02 0.000000000000e+00 0.000000000000e+00 0.000000000000e+00
2.750000000000e+02 0.000000000000e+00 0.000000000000e+00 0.000000000000e+00
2.752500000000e+02 0.000000000000e+00 0.000000000000e+00 0.000000000000e+00
2.755000000000e+02 0.000000000000e+00 0.000000000000e+00 0.000000000000e+00
2.757500000000e+02 0.000000000000e+00 0.000000000000e+00 0.000000000000e+00
2.760000000000e+02 0.000000000000e+00 0.000000000000e+00 0.000000000000e+00
2.762500000000e+02 0.000000000000e+00 0.000000000000e+00 0.000000000000e+00
2.765000000000e+02 0.000000000000e+00 0.000000000000e+00 0.000000000000e+00
2.767500000000e+02 0.000000000000e+00 0.000000000000e+00 0.000000000000e+00
2.770000000000e+02 0.000000000000e+00 0.000000000000e+00 0.000000000000e+00
2.772500000000e+02 0.000000000000e+00 0.000000000000e+00 0.000000000000e+00
2.775000000000e+02 0.000000000000e+00 0.000000000000e+00 0.000000000000e+00
2.777500000000e+02 0.000000000000e+00 0.000000000000e+00 0.000000000000e+00
2.780000000000e+02 0.000000000000e+00 0.000000000000e+00 0.000000000000e+00
2.782500000000e+02 0.000000000000e+00 0.000000000000e+00 0.000000000000e+00
2.785000000000e+02 0.000000000000e+00 0.000000000000e+00 0.000000000000e+00
2.787500000000e+02 0.000000000000e+00 0.000000000000e+00 0.000000000000e+00
2.790000000000e+02 0.000000000000e+00 0.000000000000e+00 0.000000000000e+00
2.792500000000e+02 0.000000000000e+00 0.000000000000e+00 0.000000000000e+00
2.795000000000e+02 0.000000000000e+00 0.000000000000e+00 0.000000000000e+00
2.797500000000e+02 0.000000000000e+00 0.000000000000e+00 0.000000000000e+00
2.800000000000e+02 0.000000000000e+00 0.000000000000e+00 0.000000000000e+00
2.802500000000e+02 0.000000000000e+00 0.000000000000e+00 0.000000000000e+00
2.805000000000e+02 0.000000000000e+00 0.000000000000e+00 0.000000000000e+00
2.807500000000e+02 0.000000000000e+00 0.000000000000e+00 0.000000000000e+00
2.810000000000e+02 0.000000000000e+00 0.000000000000e+00 0.000000000000e+00
2.812500000000e+02 0.000000000000e+00 0.000000000000e+00 0.000000000000e+00
2.815000000000e+02 0.000000000000e+00 0.000000000000e+00 0.000000000000e+00
2.817500000000e+02 0.000000000000e+00 0.000000000000e+00 0.000000000000e+00
2.820000000000e+02 0.000000000000e+00 0.000000000000e+00 0.000000000000e+00
2.822500000000e+02 0.000000000000e+00 0.000000000000e+00 0.000000000000e+00
2.825000000000e+02 0.000000000000e+00 0.000000000000e+00 0.000000000000e+00
2.827500000000e+02 0.000000000000e+00 0.000000000000e+00 0.000000000000e+00
2.830000000000e+02 0.000000000000e+00 0.000000000000e+00 0.000000000000e+00
2.832500000000e+02 0.000000000000e+00 0.000000000000e+00 0.000000000000e+00
2.835000000000e+02 0.000000000000e+00 0.000000000000e+00 0.000000000000e+00
2.837500000000e+02 0.000000000000e+00 0.000000000000e+00 0.000000000000e+00
2.840000000000e+02 0.000000000000e+00 0.000000000000e+00 0.000000000000e+00
2.842500000000e+02 0.000000000000e+00 0.000000000000e+00 0.000000000000e+00
2.845000000000e+02 0.000000000000e+00 0.000000000000e+00 0.000000000000e+00
2.847500000000e+02 0.000000000000e+00 0.000000000000e+00 0.000000000000e+00
2.850000000000e+02 0.000000000000e+00 0.000000000000e+00 0.000000000000e+00
2.852500000000e+02 0.000000000000e+00 0.000000000000e+00 0.000000000000e+00
2.855000000000e+02 0.000000000000e+00 0.000000000000e+00 0.000000000000e+00
2.857500000000e+02 0.000000000000e+00 0.000000000000e+00 0.000000000000e+00
2.860000000000e+02 0.000000000000e+00 0.000000000000e+00 0.000000000000e+00
2.862500000000e+02 0.000000000000e+00 0.000000000000e+00 0.000000000000e+00
2.865000000000e+02 0.000000000000e+00 0.000000000000e+00 0.000000000000e+00
2.867500000000e+02 0.000000000000e+00 0.000000000000e+00 0.000000000000e+00
2.870000000000e+02 0.000000000000e+00 0.000000000000e+00 0.000000000000e+00
2.872500000000e+02 0.000000000000e+00 0.000000000000e+00 0.000000000000e+00
2.875000000000e+02 0.000000000000e+00 0.000000000000e+00 0.000000000000e+00
2.877500000000e+02 0.000000000000e+00 0.000000000000e+00 0.000000000000e+00
2.880000000000e+02 0.000000000000e+00 0.000000000000e+00 0.000000000000e+00
2.882500000000e+02 0.000000000000e+00 0.000000000000e+00 0.000000000000e+00
2.885000000000e+02 0.000000000000e+00 0.000000000000e+00 0.000000000000e+00
2.887500000000e+02 0.000000000000e+00 0.000000000000e+00 0.000000000000e+00
2.890000000000e+02 0.000000000000e+00 0.000000000000e+00 0.000000000000e+00
2.892500000000e+02 0.000000000000e+00 0.000000000000e+00 0.000000000000e+00
2.895000000000e+02 0.000000000000e+00 0.000000000000e+00 0.000000000000e+00
2.897500000000e+02 0.000000000000e+00 0.000000000000e+00 0.000000000000e+00
2.900000000000e+02 0.000000000000e+00 0.000000000000e+00 0.000000000000e+00
2.902500000000e+02 0.000000000000e+00 0.000000000000e+00 0.000000000000e+00
2.905000000000e+02 0.000000000000e+00 0.000000000000e+00 0.000000000000e+00
2.907500000000e+02 0.000000000000e+00 0.000000000000e+00 0.000000000000e+00
2.910000000000e+02 0.000000000000e+00 0.000000000000e+00 0.000000000000e+00
2.912500000000e+02 0.000000000000e+00 0.000000000000e+00 0.000000000000e+00
2.915000000000e+02 0.000000000000e+00 0.000000000000e+00 0.000000000000e+00
2.917500000000e+02 0.000000000000e+00 0.000000000000e+00 0.000000000000e+00
2.920000000000e+02 0.000000000000e+00 0.000000000000e+00 0.000000000000e+00
2.922500000000e+02 0.000000000000e+00 0.000000000000e+00 0.000000000000e+00
2.925000000000e+02 0.000000000000e+00 0.000000000000e+00 0.000000000000e+00
2.927500000000e+02 0.000000000000e+00 0.000000000000e+00 0.000000000000e+00
2.930000000000e+02 0.000000000000e+00 0.000000000000e+00 0.000000000000e+00
2.932500000000e+02 0.000000000000e+00 0.000000000000e+00 0.000000000000e+00
2.935000000000e+02 0.000000000000e+00 0.000000000000e+00 0.000000000000e+00
2.937500000000e+02 0.000000000000e+00 0.000000000000e+00 0.000000000000e+00
2.940000000000e+02 0.000000000000e+00 0.000000000000e+00 0.000000000000e+00
2.942500000000e+02 0.000000000000e+00 0.000000000000e+00 0.000000000000e+00
2.945000000000e+02 0.000000000000e+00 0.000000000000e+00 0.000000000000e+00
2.947500000000e+02 0.000000000000e+00 0.000000000000e+00 0.000000000000e+00
2.950000000000e+02 0.000000000000e+00 0.000000000000e+00 0.000000000000e+00
2.952500000000e+02 0.000000000000e+00 0.000000000000e+00 0.000000000000e+00
2.955000000000e+02 0.000000000000e+00 0.000000000000e+00 0.000000000000e+00
2.957500000000e+02 0.000000000000e+00 0.000000000000e+00 0.000000000000e+00
2.960000000000e+02 0.000000000000e+00 0.000000000000e+00 0.000000000000e+00
2.962500000000e+02 0.000000000000e+00 0.000000000000e+00 0.000000000000e+00
2.965000000000e+02 0.000000000000e+00 0.000000000000e+00 0.000000000000e+00
2.967500000000e+02 0.000000000000e+00 0.000000000000e+00 0.000000000000e+00
2.970000000000e+02 0.000000000000e+00 0.000000000000e+00 0.000000000000e+00
2.972500000000e+02 0.000000000000e+00 0.000000000000e+00 0.000000000000e+00
2.975000000000e+02 0.000000000000e+00 0.000000000000e+00 0.000000000000e+00
2.977500000000e+02 0.000000000000e+00 0.000000000000e+00 0.000000000000e+00
2.980000000000e+02 0.000000000000e+00 0.000000000000e+00 0.000000000000e+00
2.982500000000e+02 0.000000000000e+00 0.000000000000e+00 0.000000000000e+00
2.985000000000e+02 0.000000000000e+00 0.000000000000e+00 0.000000000000e+00
2.987500000000e+02 0.000000000000e+00 0.000000000000e+00 0.000000000000e+00
2.990000000000e+02 0.000000000000e+00 0.000000000000e+00 0.000000000000e+00
2.992500000000e+02 0.000000000000e+00 0.000000000000e+00 0.000000000000e+00
2.995000000000e+02 0.000000000000e+00 0.000000000000e+00 0.000000000000e+00
2.997500000000e+02 0.000000000000e+00 0.000000000000e+00 0.000000000000e+00
3.000000000000e+02 0.000000000000e+00 0.000000000000e+00 0.000000000000e+00
3.002500000000e+02 0.000000000000e+00 0.000000000000e+00 0.000000000000e+00
3.005000000000e+02 0.000000000000e+00 0.000000000000e+00 0.000000000000e+00
3.007500000000e+02 0.000000000000e+00 0.000000000000e+00 0.000000000000e+00
3.010000000000e+02 0.000000000000e+00 0.000000000000e+00 0.000000000000e+00
3.012500000000e+02 0.000000000000e+00 0.000000000000e+00 0.000000000000e+00
3.015000000000e+02 0.000000000000e+00 0.000000000000e+00 0.000000000000e+00
3.017500000000e+02 0.000000000000e+00 0.000000000000e+00 0.000000000000e+00
3.020000000000e+02 0.000000000000e+00 0.000000000000e+00 0.000000000000e+00
3.022500000000e+02 0.000000000000e+00 0.000000000000e+00 0.000000000000e+00
3.025000000000e+02 0.000000000000e+00 0.000000000000e+00 0.000000000000e+00
3.027500000000e+02 0.000000000000e+00 0.000000000000e+00 0.000000000000e+00
3.030000000000e+02 0.000000000000e+00 0.000000000000e+00 0.000000000000e+00
3.032500000000e+02 0.000000000000e+00 0.000000000000e+00 0.000000000000e+00
3.035000000000e+02 0.000000000000e+00 0.000000000000e+00 0.000000000000e+00
3.037500000000e+02 0.000000000000e+00 0.000000000000e+00 0.000000000000e+00
3.040000000000e+02 0.000000000000e+00 0.000000000000e+00 0.000000000000e+00
3.042500000000e+02 0.000000000000e+00 0.000000000000e+00 0.000000000000e+00
3.045000000000e+02 0.000000000000e+00 0.000000000000e+00 0.000000000000e+00
3.047500000000e+02 0.000000000000e+00 0.000000000000e+00 0.000000000000e+00
3.050000000000e+02 0.000000000000e+00 0.000000000000e+00 0.000000000000e+00
3.052500000000e+02 0.000000000000e+00 0.000000000000e+00 0.000000000000e+00
3.055000000000e+02 0.000000000000e+00 0.000000000000e+00 0.000000000000e+00
3.057500000000e+02 0.000000000000e+00 0.000000000000e+00 0.000000000000e+00
3.060000000000e+02 0.000000000000e+00 0.000000000000e+00 0.000000000000e+00
3.062500000000e+02 0.000000000000e+00 0.000000000000e+00 0.000000000000e+00
3.065000000000e+02 0.000000000000e+00 0.000000000000e+00 0.000000000000e+00
3.067500000000e+02 0.000000000000e+00 0.000000000000e+00 0.000000000000e+00
3.070000000000e+02 0.000000000000e+00 0.000000000000e+00 0.000000000000e+00
3.072500000000e+02 0.000000000000e+00 0.000000000000e+00 0.000000000000e+00
3.075000000000e+02 0.000000000000e+00 0.000000000000e+00 0.000000000000e+00
3.077500000000e+02 0.000000000000e+00 0.000000000000e+00 0.000000000000e+00
3.080000000000e+02 0.000000000000e+00 0.000000000000e+00 0.000000000000e+00
3.082500000000e+02 0.000000000000e+00 0.000000000000e+00 0.000000000000e+00
3.085000000000e+02 0.000000000000e+00 0.000000000000e+00 0.000000000000e+00
3.087500000000e+02 0.000000000000e+00 0.000000000000e+00 0.000000000000e+00
3.090000000000e+02 0.000000000000e+00 0.000000000000e+00 0.000000000000e+00
3.092500000000e+02 0.000000000000e+00 0.000000000000e+00 0.000000000000e+00
3.095000000000e+02 0.000000000000e+00 0.000000000000e+00 0.000000000000e+00
3.097500000000e+02 0.000000000000e+00 0.000000000000e+00 0.000000000000e+00
3.100000000000e+02 0.000000000000e+00 0.000000000000e+00 0.000000000000e+00
3.102500000000e+02 0.000000000000e+00 0.000000000000e+00 0.000000000000e+00
3.105000000000e+02 0.000000000000e+00 0.000000000000e+00 0.000000000000e+00
3.107500000000e+02 0.000000000000e+00 0.000000000000e+00 0.000000000000e+00
3.110000000000e+02 0.000000000000e+00 0.000000000000e+00 0.000000000000e+00
3.112500000000e+02 0.000000000000e+00 0.000000000000e+00 0.000000000000e+00
3.115000000000e+02 0.000000000000e+00 0.000000000000e+00 0.000000000000e+00
3.117500000000e+02 0.000000000000e+00 0.000000000000e+00 0.000000000000e+00
3.120000000000e+02 0.000000000000e+00 0.000000000000e+00 0.000000000000e+00
3.122500000000e+02 0.000000000000e+00 0.000000000000e+00 0.000000000000e+00
3.125000000000e+02 0.000000000000e+00 0.000000000000e+00 0.000000000000e+00
3.127500000000e+02 0.000000000000e+00 0.000000000000e+00 0.000000000000e+00
3.130000000000e+02 0.000000000000e+00 0.000000000000e+00 0.000000000000e+00
3.132500000000e+02 0.000000000000e+00 0.000000000000e+00 0.000000000000e+00
3.135000000000e+02 0.000000000000e+00 0.000000000000e+00 0.000000000000e+00
3.137500000000e+02 0.000000000000e+00 0.000000000000e+00 0.000000000000e+00
3.140000000000e+02 0.000000000000e+00 0.000000000000e+00 0.000000000000e+00
3.142500000000e+02 0.000000000000e+00 0.000000000000e+00 0.000000000000e+00
3.145000000000e+02 0.000000000000e+00 0.000000000000e+00 0.000000000000e+00
3.147500000000e+02 0.000000000000e+00 0.000000000000e+00 0.000000000000e+00
3.150000000000e+02 0.000000000000e+00 0.000000000000e+00 0.000000000000e+00
3.152500000000e+02 0.000000000000e+00 0.000000000000e+00 0.000000000000e+00
3.155000000000e+02 0.000000000000e+00 0.000000000000e+00 0.000000000000e+00
3.157500000000e+02 0.000000000000e+00 0.000000000000e+00 0.000000000000e+00
3.160000000000e+02 0.000000000000e+00 0.000000000000e+00 0.000000000000e+00
3.162500000000e+02 0.000000000000e+00 0.000000000000e+00 0.000000000000e+00
3.165000000000e+02 0.000000000000e+00 0.000000000000e+00 0.000000000000e+00
3.167500000000e+02 0.000000000000e+00 0.000000000000e+00 0.000000000000e+00
3.170000000000e+02 0.000000000000e+00 0.000000000000e+00 0.000000000000e+00
3.172500000000e+02 0.000000000000e+00 0.000000000000e+00 0.000000000000e+00
3.175000000000e+02 0.000000000000e+00 0.000000000000e+00 0.000000000000e+00
3.177500000000e+02 0.000000000000e+00 0.000000000000e+00 0.000000000000e+00
3.180000000000e+02 0.000000000000e+00 0.000000000000e+00 0.000000000000e+00
3.182500000000e+02 0.000000000000e+00 0.000000000000e+00 0.000000000000e+00
3.185000000000e+02 0.000000000000e+00 0.000000000000e+00 0.000000000000e+00
3.187500000000e+02 0.000000000000e+00 0.000000000000e+00 0.000000000000e+00
3.190000000000e+02 0.000000000000e+00 0.000000000000e+00 0.000000000000e+00
3.192500000000e+02 0.000000000000e+00 0.000000000000e+00 0.000000000000e+00
3.195000000000e+02 0.000000000000e+00 0.000000000000e+00 0.000000000000e+00
3.197500000000e+02 0.000000000000e+00 0.000000000000e+00 0.000000000000e+00
3.200000000000e+02 0.000000000000e+00 0.000000000000e+00 0.000000000000e+00
3.202500000000e+02 0.000000000000e+00 0.000000000000e+00 0.000000000000e+00
3.205000000000e+02 0.000000000000e+00 0.000000000000e+00 0.000000000000e+00
3.207500000000e+02 0.000000000000e+00 0.000000000000e+00 0.000000000000e+00
3.210000000000e+02 0.000000000000e+00 0.000000000000e+00 0.000000000000e+00
3.212500000000e+02 0.000000000000e+00 0.000000000000e+00 0.000000000000e+00
3.215000000000e+02 0.000000000000e+00 0.000000000000e+00 0.000000000000e+00
3.217500000000e+02 0.000000000000e+00 0.000000000000e+00 0.000000000000e+00
3.220000000000e+02 0.000000000000e+00 0.000000000000e+00 0.000000000000e+00
3.222500000000e+02 0.000000000000e+00 0.000000000000e+00 0.000000000000e+00
3.225000000000e+02 0.000000000000e+00 0.000000000000e+00 0.000000000000e+00
3.227500000000e+02 0.000000000000e+00 0.000000000000e+00 0.000000000000e+00
3.230000000000e+02 0.000000000000e+00 0.000000000000e+00 0.000000000000e+00
3.232500000000e+02 0.000000000000e+00 0.000000000000e+00 0.000000000000e+00
3.235000000000e+02 0.000000000000e+00 0.000000000000e+00 0.000000000000e+00
3.237500000000e+02 0.000000000000e+00 0.000000000000e+00 0.000000000000e+00
3.240000000000e+02 0.000000000000e+00 0.000000000000e+00 0.000000000000e+00
3.242500000000e+02 0.000000000000e+00 0.000000000000e+00 0.000000000000e+00
3.245000000000e+02 0.000000000000e+00 0.000000000000e+00 0.000000000000e+00
3.247500000000e+02 0.000000000000e+00 0.000000000000e+00 0.000000000000e+00
3.250000000000e+02 0.000000000000e+00 0.000000000000e+00 0.000000000000e+00
3.252500000000e+02 0.000000000000e+00 0.000000000000e+00 0.000000000000e+00
3.255000000000e+02 0.000000000000e+00 0.000000000000e+00 0.000000000000e+00
3.257500000000e+02 0.000000000000e+00 0.000000000000e+00 0.000000000000e+00
3.260000000000e+02 0.000000000000e+00 0.000000000000e+00 0.000000000000e+00
3.262500000000e+02 0.000000000000e+00 0.000000000000e+00 0.000000000000e+00
3.265000000000e+02 0.000000000000e+00 0.000000000000e+00 0.000000000000e+00
3.267500000000e+02 0.000000000000e+00 0.000000000000e+00 0.000000000000e+00
3.270000000000e+02 0.000000000000e+00 0.000000000000e+00 0.000000000000e+00
3.272500000000e+02 0.000000000000e+00 0.000000000000e+00 0.000000000000e+00
3.275000000000e+02 0.000000000000e+00 0.000000000000e+00 0.000000000000e+00
3.277500000000e+02 0.000000000000e+00 0.000000000000e+00 0.000000000000e+00
3.280000000000e+02 0.000000000000e+00 0.000000000000e+00 0.000000000000e+00
3.282500000000e+02 0.000000000000e+00 0.000000000000e+00 0.000000000000e+00
3.285000000000e+02 0.000000000000e+00 0.000000000000e+00 0.000000000000e+00
3.287500000000e+02 0.000000000000e+00 0.000000000000e+00 0.000000000000e+00
3.290000000000e+02 0.000000000000e+00 0.000000000000e+00 0.000000000000e+00
3.292500000000e+02 0.000000000000e+00 0.000000000000e+00 0.000000000000e+00
3.295000000000e+02 0.000000000000e+00 0.000000000000e+00 0.000000000000e+00
3.297500000000e+02 0.000000000000e+00 0.000000000000e+00 0.000000000000e+00
3.300000000000e+02 0.000000000000e+00 0.000000000000e+00 0.000000000000e+00
3.302500000000e+02 0.000000000000e+00 0.000000000000e+00 0.000000000000e+00
3.305000000000e+02 0.000000000000e+00 0.000000000000e+00 0.000000000000e+00
3.307500000000e+02 0.000000000000e+00 0.000000000000e+00 0.000000000000e+00
3.310000000000e+02 0.000000000000e+00 0.000000000000e+00 0.000000000000e+00
3.312500000000e+02 0.000000000000e+00 0.000000000000e+00 0.000000000000e+00
3.315000000000e+02 0.000000000000e+00 0.000000000000e+00 0.000000000000e+00
3.317500000000e+02 0.000000000000e+00 0.000000000000e+00 0.000000000000e+00
3.320000000000e+02 0.000000000000e+00 0.000000000000e+00 0.000000000000e+00
3.322500000000e+02 0.000000000000e+00 0.000000000000e+00 0.000000000000e+00
3.325000000000e+02 0.000000000000e+00 0.000000000000e+00 0.000000000000e+00
3.327500000000e+02 0.000000000000e+00 0.000000000000e+00 0.000000000000e+00
3.330000000000e+02 0.000000000000e+00 0.000000000000e+00 0.000000000000e+00
3.332500000000e+02 0.000000000000e+00 0.000000000000e+00 0.000000000000e+00
3.335000000000e+02 0.000000000000e+00 0.000000000000e+00 0.000000000000e+00
3.337500000000e+02 0.000000000000e+00 0.000000000000e+00 0.000000000000e+00
3.340000000000e+02 0.000000000000e+00 0.000000000000e+00 0.000000000000e+00
3.342500000000e+02 0.000000000000e+00 0.000000000000e+00 0.000000000000e+00
3.345000000000e+02 0.000000000000e+00 0.000000000000e+00 0.000000000000e+00
3.347500000000e+02 0.000000000000e+00 0.000000000000e+00 0.000000000000e+00
3.350000000000e+02 0.000000000000e+00 0.000000000000e+00 0.000000000000e+00
3.352500000000e+02 0.000000000000e+00 0.000000000000e+00 0.000000000000e+00
3.355000000000e+02 0.000000000000e+00 0.000000000000e+00 0.000000000000e+00
3.357500000000e+02 0.000000000000e+00 0.000000000000e+00 0.000000000000e+00
3.360000000000e+02 0.000000000000e+00 0.000000000000e+00 0.000000000000e+00
3.362500000000e+02 0.000000000000e+00 0.000000000000e+00 0.000000000000e+00
3.365000000000e+02 0.000000000000e+00 0.000000000000e+00 0.000000000000e+00
3.367500000000e+02 0.000000000000e+00 0.000000000000e+00 0.000000000000e+00
3.370000000000e+02 0.000000000000e+00 0.000000000000e+00 0.000000000000e+00
3.372500000000e+02 0.000000000000e+00 0.000000000000e+00 0.000000000000e+00
3.375000000000e+02 0.000000000000e+00 0.000000000000e+00 0.000000000000e+00
3.377500000000e+02 0.000000000000e+00 0.000000000000e+00 0.000000000000e+00
3.380000000000e+02 0.000000000000e+00 0.000000000000e+00 0.000000000000e+00
3.382500000000e+02 0.000000000000e+00 0.000000000000e+00 0.000000000000e+00
3.385000000000e+02 0.000000000000e+00 0.000000000000e+00 0.000000000000e+00
3.387500000000e+02 0.000000000000e+00 0.000000000000e+00 0.000000000000e+00
3.390000000000e+02 0.000000000000e+00 0.000000000000e+00 0.000000000000e+00
3.392500000000e+02 0.000000000000e+00 0.000000000000e+00 0.000000000000e+00
3.395000000000e+02 0.000000000000e+00 0.000000000000e+00 0.000000000000e+00
3.397500000000e+02 0.000000000000e+00 0.000000000000e+00 0.000000000000e+00
3.400000000000e+02 0.000000000000e+00 0.000000000000e+00 0.000000000000e+00
3.402500000000e+02 0.000000000000e+00 0.000000000000e+00 0.000000000000e+00
3.405000000000e+02 0.000000000000e+00 0.000000000000e+00 0.000000000000e+00
3.407500000000e+02 0.000000000000e+00 0.000000000000e+00 0.000000000000e+00
3.410000000000e+02 0.000000000000e+00 0.000000000000e+00 0.000000000000e+00
3.412500000000e+02 0.000000000000e+00 0.000000000000e+00 0.000000000000e+00
3.415000000000e+02 0.000000000000e+00 0.000000000000e+00 0.000000000000e+00
3.417500000000e+02 0.000000000000e+00 0.000000000000e+00 0.000000000000e+00
3.420000000000e+02 0.000000000000e+00 0.000000000000e+00 0.000000000000e+00
3.422500000000e+02 0.000000000000e+00 0.000000000000e+00 0.000000000000e+00
3.425000000000e+02 0.000000000000e+00 0.000000000000e+00 0.000000000000e+00
3.427500000000e+02 0.000000000000e+00 0.000000000000e+00 0.000000000000e+00
3.430000000000e+02 0.000000000000e+00 0.000000000000e+00 0.000000000000e+00
3.432500000000e+02 0.000000000000e+00 0.000000000000e+00 0.000000000000e+00
3.435000000000e+02 0.000000000000e+00 0.000000000000e+00 0.000000000000e+00
3.437500000000e+02 0.000000000000e+00 0.000000000000e+00 0.000000000000e+00
3.440000000000e+02 0.000000000000e+00 0.000000000000e+00 0.000000000000e+00
3.442500000000e+02 0.000000000000e+00 0.000000000000e+00 0.000000000000e+00
3.445000000000e+02 0.000000000000e+00 0.000000000000e+00 0.000000000000e+00
3.447500000000e+02 0.000000000000e+00 0.000000000000e+00 0.000000000000e+00
3.450000000000e+02 0.000000000000e+00 0.000000000000e+00 0.000000000000e+00
3.452500000000e+02 0.000000000000e+00 0.000000000000e+00 0.000000000000e+00
3.455000000000e+02 0.000000000000e+00 0.000000000000e+00 0.000000000000e+00
3.457500000000e+02 0.000000000000e+00 0.000000000000e+00 0.000000000000e+00
3.460000000000e+02 0.000000000000e+00 0.000000000000e+00 0.000000000000e+00
3.462500000000e+02 0.000000000000e+00 0.000000000000e+00 0.000000000000e+00
3.465000000000e+02 0.000000000000e+00 0.000000000000e+00 0.000000000000e+00
3.467500000000e+02 0.000000000000e+00 0.000000000000e+00 0.000000000000e+00
3.470000000000e+02 0.000000000000e+00 0.000000000000e+00 0.000000000000e+00
3.472500000000e+02 0.000000000000e+00 0.000000000000e+00 0.000000000000e+00
3.475000000000e+02 0.000000000000e+00 0.000000000000e+00 0.000000000000e+00
3.477500000000e+02 0.000000000000e+00 0.000000000000e+00 0.000000000000e+00
3.480000000000e+02 0.000000000000e+00 0.000000000000e+00 0.000000000000e+00
3.482500000000e+02 0.000000000000e+00 0.000000000000e+00 0.000000000000e+00
3.485000000000e+02 0.000000000000e+00 0.000000000000e+00 0.000000000000e+00
3.487500000000e+02 0.000000000000e+00 0.000000000000e+00 0.000000000000e+00
3.490000000000e+02 0.000000000000e+00 0.000000000000e+00 0.000000000000e+00
3.492500000000e+02 0.000000000000e+00 0.000000000000e+00 0.000000000000e+00
3.495000000000e+02 0.000000000000e+00 0.000000000000e+00 0.000000000000e+00
3.497500000000e+02 0.000000000000e+00 0.000000000000e+00 0.000000000000e+00
3.500000000000e+02 0.000000000000e+00 0.000000000000e+00 0.000000000000e+00
3.502500000000e+02 0.000000000000e+00 0.000000000000e+00 0.000000000000e+00
3.505000000000e+02 0.000000000000e+00 0.000000000000e+00 0.000000000000e+00
3.507500000000e+02 0.000000000000e+00 0.000000000000e+00 0.000000000000e+00
3.510000000000e+02 0.000000000000e+00 0.000000000000e+00 0.000000000000e+00
3.512500000000e+02 0.000000000000e+00 0.000000000000e+00 0.000000000000e+00
3.515000000000e+02 0.000000000000e+00 0.000000000000e+00 0.000000000000e+00
3.517500000000e+02 0.000000000000e+00 0.000000000000e+00 0.000000000000e+00
3.520000000000e+02 0.000000000000e+00 0.000000000000e+00 0.000000000000e+00
3.522500000000e+02 0.000000000000e+00 0.000000000000e+00 0.000000000000e+00
3.525000000000e+02 0.000000000000e+00 0.000000000000e+00 0.000000000000e+00
3.527500000000e+02 0.000000000000e+00 0.000000000000e+00 0.000000000000e+00
3.530000000000e+02 0.000000000000e+00 0.000000000000e+00 0.000000000000e+00
3.532500000000e+02 0.000000000000e+00 0.000000000000e+00 0.000000000000e+00
3.535000000000e+02 0.000000000000e+00 0.000000000000e+00 0.000000000000e+00
3.537500000000e+02 0.000000000000e+00 0.000000000000e+00 0.000000000000e+00
3.540000000000e+02 0.000000000000e+00 0.000000000000e+00 0.000000000000e+00
3.542500000000e+02 0.000000000000e+00 0.000000000000e+00 0.000000000000e+00
3.545000000000e+02 0.000000000000e+00 0.000000000000e+00 0.000000000000e+00
3.547500000000e+02 0.000000000000e+00 0.000000000000e+00 0.000000000000e+00
3.550000000000e+02 0.000000000000e+00 0.000000000000e+00 0.000000000000e+00
3.552500000000e+02 0.000000000000e+00 0.000000000000e+00 0.000000000000e+00
3.555000000000e+02 0.000000000000e+00 0.000000000000e+00 0.000000000000e+00
3.557500000000e+02 0.000000000000e+00 0.000000000000e+00 0.000000000000e+00
3.560000000000e+02 0.000000000000e+00 0.000000000000e+00 0.000000000000e+00
3.562500000000e+02 0.000000000000e+00 0.000000000000e+00 0.000000000000e+00
3.565000000000e+02 0.000000000000e+00 0.000000000000e+00 0.000000000000e+00
3.567500000000e+02 0.000000000000e+00 0.000000000000e+00 0.000000000000e+00
3.570000000000e+02 0.000000000000e+00 0.000000000000e+00 0.000000000000e+00
3.572500000000e+02 0.000000000000e+00 0.000000000000e+00 0.000000000000e+00
3.575000000000e+02 0.000000000000e+00 0.000000000000e+00 0.000000000000e+00
3.577500000000e+02 0.000000000000e+00 0.000000000000e+00 0.000000000000e+00
3.580000000000e+02 0.000000000000e+00 0.000000000000e+00 0.000000000000e+00
3.582500000000e+02 0.000000000000e+00 0.000000000000e+00 0.000000000000e+00
3.585000000000e+02 0.000000000000e+00 0.000000000000e+00 0.000000000000e+00
3.587500000000e+02 0.000000000000e+00 0.000000000000e+00 0.000000000000e+00
3.590000000000e+02 0.000000000000e+00 0.000000000000e+00 0.000000000000e+00
3.592500000000e+02 0.000000000000e+00 0.000000000000e+00 0.000000000000e+00
3.595000000000e+02 0.000000000000e+00 0.000000000000e+00 0.000000000000e+00
3.597500000000e+02 0.000000000000e+00 0.000000000000e+00 0.000000000000e+00
3.600000000000e+02 0.000000000000e+00 0.000000000000e+00 0.000000000000e+00
3.602500000000e+02 0.000000000000e+00 0.000000000000e+00 0.000000000000e+00
3.605000000000e+02 0.000000000000e+00 0.000000000000e+00 0.000000000000e+00
3.607500000000e+02 0.000000000000e+00 0.000000000000e+00 0.000000000000e+00
3.610000000000e+02 0.000000000000e+00 0.000000000000e+00 0.000000000000e+00
3.612500000000e+02 0.000000000000e+00 0.000000000000e+00 0.000000000000e+00
3.615000000000e+02 0.000000000000e+00 0.000000000000e+00 0.000000000000e+00
3.617500000000e+02 0.000000000000e+00 0.000000000000e+00 0.000000000000e+00
3.620000000000e+02 0.000000000000e+00 0.000000000000e+00 0.000000000000e+00
3.622500000000e+02 0.000000000000e+00 0.000000000000e+00 0.000000000000e+00
3.625000000000e+02 0.000000000000e+00 0.000000000000e+00 0.000000000000e+00
3.627500000000e+02 0.000000000000e+00 0.000000000000e+00 0.000000000000e+00
3.630000000000e+02 0.000000000000e+00 0.000000000000e+00 0.000000000000e+00
3.632500000000e+02 0.000000000000e+00 0.000000000000e+00 0.000000000000e+00
3.635000000000e+02 0.000000000000e+00 0.000000000000e+00 0.000000000000e+00
3.637500000000e+02 0.000000000000e+00 0.000000000000e+00 0.000000000000e+00
3.640000000000e+02 0.000000000000e+00 0.000000000000e+00 0.000000000000e+00
3.642500000000e+02 0.000000000000e+00 0.000000000000e+00 0.000000000000e+00
3.645000000000e+02 0.000000000000e+00 0.000000000000e+00 0.000000000000e+00
3.647500000000e+02 0.000000000000e+00 0.000000000000e+00 0.000000000000e+00
3.650000000000e+02 0.000000000000e+00 0.000000000000e+00 0.000000000000e+00
3.652500000000e+02 0.000000000000e+00 0.000000000000e+00 0.000000000000e+00
3.655000000000e+02 0.000000000000e+00 0.000000000000e+00 0.000000000000e+00
3.657500000000e+02 0.000000000000e+00 0.000000000000e+00 0.000000000000e+00
3.660000000000e+02 0.000000000000e+00 0.000000000000e+00 0.000000000000e+00
3.662500000000e+02 0.000000000000e+00 0.000000000000e+00 0.000000000000e+00
3.665000000000e+02 0.000000000000e+00 0.000000000000e+00 0.000000000000e+00
3.667500000000e+02 0.000000000000e+00 0.000000000000e+00 0.000000000000e+00
3.670000000000e+02 0.000000000000e+00 0.000000000000e+00 0.000000000000e+00
3.672500000000e+02 0.000000000000e+00 0.000000000000e+00 0.000000000000e+00
3.675000000000e+02 0.000000000000e+00 0.000000000000e+00 0.000000000000e+00
3.677500000000e+02 0.000000000000e+00 0.000000000000e+00 0.000000000000e+00
3.680000000000e+02 0.000000000000e+00 0.000000000000e+00 0.000000000000e+00
3.682500000000e+02 0.000000000000e+00 0.000000000000e+00 0.000000000000e+00
3.685000000000e+02 0.000000000000e+00 0.000000000000e+00 0.000000000000e+00
3.687500000000e+02 0.000000000000e+00 0.000000000000e+00 0.000000000000e+00
3.690000000000e+02 0.000000000000e+00 0.000000000000e+00 0.000000000000e+00
3.692500000000e+02 0.000000000000e+00 0.000000000000e+00 0.000000000000e+00
3.695000000000e+02 0.000000000000e+00 0.000000000000e+00 0.000000000000e+00
3.697500000000e+02 0.000000000000e+00 0.000000000000e+00 0.000000000000e+00
3.700000000000e+02 0.000000000000e+00 0.000000000000e+00 0.000000000000e+00
3.702500000000e+02 0.000000000000e+00 0.000000000000e+00 0.000000000000e+00
3.705000000000e+02 0.000000000000e+00 0.000000000000e+00 0.000000000000e+00
3.707500000000e+02 0.000000000000e+00 0.000000000000e+00 0.000000000000e+00
3.710000000000e+02 0.000000000000e+00 0.000000000000e+00 0.000000000000e+00
3.712500000000e+02 0.000000000000e+00 0.000000000000e+00 0.000000000000e+00
3.715000000000e+02 0.000000000000e+00 0.000000000000e+00 0.000000000000e+00
3.717500000000e+02 0.000000000000e+00 0.000000000000e+00 0.000000000000e+00
3.720000000000e+02 0.000000000000e+00 0.000000000000e+00 0.000000000000e+00
3.722500000000e+02 0.000000000000e+00 0.000000000000e+00 0.000000000000e+00
3.725000000000e+02 0.000000000000e+00 0.000000000000e+00 0.000000000000e+00
3.727500000000e+02 0.000000000000e+00 0.000000000000e+00 0.000000000000e+00
3.730000000000e+02 0.000000000000e+00 0.000000000000e+00 0.000000000000e+00
3.732500000000e+02 0.000000000000e+00 0.000000000000e+00 0.000000000000e+00
3.735000000000e+02 0.000000000000e+00 0.000000000000e+00 0.000000000000e+00
3.737500000000e+02 0.000000000000e+00 0.000000000000e+00 0.000000000000e+00
3.740000000000e+02 0.000000000000e+00 0.000000000000e+00 0.000000000000e+00
3.742500000000e+02 0.000000000000e+00 0.000000000000e+00 0.000000000000e+00
3.745000000000e+02 0.000000000000e+00 0.000000000000e+00 0.000000000000e+00
3.747500000000e+02 0.000000000000e+00 0.000000000000e+00 0.000000000000e+00
3.750000000000e+02 0.000000000000e+00 0.000000000000e+00 0.000000000000e+00
3.752500000000e+02 0.000000000000e+00 0.000000000000e+00 0.000000000000e+00
3.755000000000e+02 0.000000000000e+00 0.000000000000e+00 0.000000000000e+00
3.757500000000e+02 0.000000000000e+00 0.000000000000e+00 0.000000000000e+00
3.760000000000e+02 0.000000000000e+00 0.000000000000e+00 0.000000000000e+00
3.762500000000e+02 0.000000000000e+00 0.000000000000e+00 0.000000000000e+00
3.765000000000e+02 0.000000000000e+00 0.000000000000e+00 0.000000000000e+00
3.767500000000e+02 0.000000000000e+00 0.000000000000e+00 0.000000000000e+00
3.770000000000e+02 0.000000000000e+00 0.000000000000e+00 0.000000000000e+00
3.772500000000e+02 0.000000000000e+00 0.000000000000e+00 0.000000000000e+00
3.775000000000e+02 0.000000000000e+00 0.000000000000e+00 0.000000000000e+00
3.777500000000e+02 0.000000000000e+00 0.000000000000e+00 0.000000000000e+00
3.780000000000e+02 0.000000000000e+00 0.000000000000e+00 0.000000000000e+00
3.782500000000e+02 0.000000000000e+00 0.000000000000e+00 0.000000000000e+00
3.785000000000e+02 0.000000000000e+00 0.000000000000e+00 0.000000000000e+00
3.787500000000e+02 0.000000000000e+00 0.000000000000e+00 0.000000000000e+00
3.790000000000e+02 0.000000000000e+00 0.000000000000e+00 0.000000000000e+00
3.792500000000e+02 0.000000000000e+00 0.000000000000e+00 0.000000000000e+00
3.795000000000e+02 0.000000000000e+00 0.000000000000e+00 0.000000000000e+00
3.797500000000e+02 0.000000000000e+00 0.000000000000e+00 0.000000000000e+00
3.800000000000e+02 0.000000000000e+00 0.000000000000e+00 0.000000000000e+00
3.802500000000e+02 0.000000000000e+00 0.000000000000e+00 0.000000000000e+00
3.805000000000e+02 0.000000000000e+00 0.000000000000e+00 0.000000000000e+00
3.807500000000e+02 0.000000000000e+00 0.000000000000e+00 0.000000000000e+00
3.810000000000e+02 0.000000000000e+00 0.000000000000e+00 0.000000000000e+00
3.812500000000e+02 0.000000000000e+00 0.000000000000e+00 0.000000000000e+00
3.815000000000e+02 0.000000000000e+00 0.000000000000e+00 0.000000000000e+00
3.817500000000e+02 0.000000000000e+00 0.000000000000e+00 0.000000000000e+00
3.820000000000e+02 0.000000000000e+00 0.000000000000e+00 0.000000000000e+00
3.822500000000e+02 0.000000000000e+00 0.000000000000e+00 0.000000000000e+00
3.825000000000e+02 0.000000000000e+00 0.000000000000e+00 0.000000000000e+00
3.827500000000e+02 0.000000000000e+00 0.000000000000e+00 0.000000000000e+00
3.830000000000e+02 0.000000000000e+00 0.000000000000e+00 0.000000000000e+00
3.832500000000e+02 0.000000000000e+00 0.000000000000e+00 0.000000000000e+00
3.835000000000e+02 0.000000000000e+00 0.000000000000e+00 0.000000000000e+00
3.837500000000e+02 0.000000000000e+00 0.000000000000e+00 0.000000000000e+00
3.840000000000e+02 0.000000000000e+00 0.000000000000e+00 0.000000000000e+00
3.842500000000e+02 0.000000000000e+00 0.000000000000e+00 0.000000000000e+00
3.845000000000e+02 0.000000000000e+00 0.000000000000e+00 0.000000000000e+00
3.847500000000e+02 0.000000000000e+00 0.000000000000e+00 0.000000000000e+00
3.850000000000e+02 0.000000000000e+00 0.000000000000e+00 0.000000000000e+00
3.852500000000e+02 0.000000000000e+00 0.000000000000e+00 0.000000000000e+00
3.855000000000e+02 0.000000000000e+00 0.000000000000e+00 0.000000000000e+00
3.857500000000e+02 0.000000000000e+00 0.000000000000e+00 0.000000000000e+00
3.860000000000e+02 0.000000000000e+00 0.000000000000e+00 0.000000000000e+00
3.862500000000e+02 0.000000000000e+00 0.000000000000e+00 0.000000000000e+00
3.865000000000e+02 0.000000000000e+00 0.000000000000e+00 0.000000000000e+00
3.867500000000e+02 0.000000000000e+00 0.000000000000e+00 0.000000000000e+00
3.870000000000e+02 0.000000000000e+00 0.000000000000e+00 0.000000000000e+00
3.872500000000e+02 0.000000000000e+00 0.000000000000e+00 0.000000000000e+00
3.875000000000e+02 0.000000000000e+00 0.000000000000e+00 0.000000000000e+00
3.877500000000e+02 0.000000000000e+00 0.000000000000e+00 0.000000000000e+00
3.880000000000e+02 0.000000000000e+00 0.000000000000e+00 0.000000000000e+00
3.882500000000e+02 0.000000000000e+00 0.000000000000e+00 0.000000000000e+00
3.885000000000e+02 0.000000000000e+00 0.000000000000e+00 0.000000000000e+00
3.887500000000e+02 0.000000000000e+00 0.000000000000e+00 0.000000000000e+00
3.890000000000e+02 0.000000000000e+00 0.000000000000e+00 0.000000000000e+00
3.892500000000e+02 0.000000000000e+00 0.000000000000e+00 0.000000000000e+00
3.895000000000e+02 0.000000000000e+00 0.000000000000e+00 0.000000000000e+00
3.897500000000e+02 0.000000000000e+00 0.000000000000e+00 0.000000000000e+00
3.900000000000e+02 0.000000000000e+00 0.000000000000e+00 0.000000000000e+00
3.902500000000e+02 0.000000000000e+00 0.000000000000e+00 0.000000000000e+00
3.905000000000e+02 0.000000000000e+00 0.000000000000e+00 0.000000000000e+00
3.907500000000e+02 0.000000000000e+00 0.000000000000e+00 0.000000000000e+00
3.910000000000e+02 0.000000000000e+00 0.000000000000e+00 0.000000000000e+00
3.912500000000e+02 0.000000000000e+00 0.000000000000e+00 0.000000000000e+00
3.915000000000e+02 0.000000000000e+00 0.000000000000e+00 0.000000000000e+00
3.917500000000e+02 0.000000000000e+00 0.000000000000e+00 0.000000000000e+00
3.920000000000e+02 0.000000000000e+00 0.000000000000e+00 0.000000000000e+00
3.922500000000e+02 0.000000000000e+00 0.000000000000e+00 0.000000000000e+00
3.925000000000e+02 0.000000000000e+00 0.000000000000e+00 0.000000000000e+00
3.927500000000e+02 0.000000000000e+00 0.000000000000e+00 0.000000000000e+00
3.930000000000e+02 0.000000000000e+00 0.000000000000e+00 0.000000000000e+00
3.932500000000e+02 0.000000000000e+00 0.000000000000e+00 0.000000000000e+00
3.935000000000e+02 0.000000000000e+00 0.000000000000e+00 0.000000000000e+00
3.937500000000e+02 0.000000000000e+00 0.000000000000e+00 0.000000000000e+00
3.940000000000e+02 0.000000000000e+00 0.000000000000e+00 0.000000000000e+00
3.942500000000e+02 0.000000000000e+00 0.000000000000e+00 0.000000000000e+00
3.945000000000e+02 0.000000000000e+00 0.000000000000e+00 0.000000000000e+00
3.947500000000e+02 0.000000000000e+00 0.000000000000e+00 0.000000000000e+00
3.950000000000e+02 0.000000000000e+00 0.000000000000e+00 0.000000000000e+00
3.952500000000e+02 0.000000000000e+00 0.000000000000e+00 0.000000000000e+00
3.955000000000e+02 0.000000000000e+00 0.000000000000e+00 0.000000000000e+00
3.957500000000e+02 0.000000000000e+00 0.000000000000e+00 0.000000000000e+00
3.960000000000e+02 0.000000000000e+00 0.000000000000e+00 0.000000000000e+00
3.962500000000e+02 0.000000000000e+00 0.000000000000e+00 0.000000000000e+00
3.965000000000e+02 0.000000000000e+00 0.000000000000e+00 0.000000000000e+00
3.967500000000e+02 0.000000000000e+00 0.000000000000e+00 0.000000000000e+00
3.970000000000e+02 0.000000000000e+00 0.000000000000e+00 0.000000000000e+00
3.972500000000e+02 0.000000000000e+00 0.000000000000e+00 0.000000000000e+00
3.975000000000e+02 0.000000000000e+00 0.000000000000e+00 0.000000000000e+00
3.977500000000e+02 0.000000000000e+00 0.000000000000e+00 0.000000000000e+00
3.980000000000e+02 0.000000000000e+00 0.000000000000e+00 0.000000000000e+00
3.982500000000e+02 0.000000000000e+00 0.000000000000e+00 0.000000000000e+00
3.985000000000e+02 0.000000000000e+00 0.000000000000e+00 0.000000000000e+00
3.987500000000e+02 0.000000000000e+00 0.000000000000e+00 0.000000000000e+00
3.990000000000e+02 0.000000000000e+00 0.000000000000e+00 0.000000000000e+00
3.992500000000e+02 0.000000000000e+00 0.000000000000e+00 0.000000000000e+00
3.995000000000e+02 0.000000000000e+00 0.000000000000e+00 0.000000000000e+00
3.997500000000e+02 0.000000000000e+00 0.000000000000e+00 0.000000000000e+00
4.000000000000e+02 0.000000000000e+00 0.000000000000e+00 0.000000000000e+00
4.002500000000e+02 0.000000000000e+00 0.000000000000e+00 0.000000000000e+00
4.005000000000e+02 0.000000000000e+00 0.000000000000e+00 0.000000000000e+00
4.007500000000e+02 0.000000000000e+00 0.000000000000e+00 0.000000000000e+00
4.010000000000e+02 0.000000000000e+00 0.000000000000e+00 0.000000000000e+00
4.012500000000e+02 0.000000000000e+00 0.000000000000e+00 0.000000000000e+00
4.015000000000e+02 0.000000000000e+00 0.000000000000e+00 0.000000000000e+00
4.017500000000e+02 0.000000000000e+00 0.000000000000e+00 0.000000000000e+00
4.020000000000e+02 0.000000000000e+00 0.000000000000e+00 0.000000000000e+00
4.022500000000e+02 0.000000000000e+00 0.000000000000e+00 0.000000000000e+00
4.025000000000e+02 0.000000000000e+00 0.000000000000e+00 0.000000000000e+00
4.027500000000e+02 0.000000000000e+00 0.000000000000e+00 0.000000000000e+00
4.030000000000e+02 0.000000000000e+00 0.000000000000e+00 0.000000000000e+00
4.032500000000e+02 0.000000000000e+00 0.000000000000e+00 0.000000000000e+00
4.035000000000e+02 0.000000000000e+00 0.000000000000e+00 0.000000000000e+00
4.037500000000e+02 0.000000000000e+00 0.000000000000e+00 0.000000000000e+00
4.040000000000e+02 0.000000000000e+00 0.000000000000e+00 0.000000000000e+00
4.042500000000e+02 0.000000000000e+00 0.000000000000e+00 0.000000000000e+00
4.045000000000e+02 0.000000000000e+00 0.000000000000e+00 0.000000000000e+00
4.047500000000e+02 0.000000000000e+00 0.000000000000e+00 0.000000000000e+00
4.050000000000e+02 0.000000000000e+00 0.000000000000e+00 0.000000000000e+00
4.052500000000e+02 0.000000000000e+00 0.000000000000e+00 0.000000000000e+00
4.055000000000e+02 0.000000000000e+00 0.000000000000e+00 0.000000000000e+00
4.057500000000e+02 0.000000000000e+00 0.000000000000e+00 0.000000000000e+00
4.060000000000e+02 0.000000000000e+00 0.000000000000e+00 0.000000000000e+00
4.062500000000e+02 0.000000000000e+00 0.000000000000e+00 0.000000000000e+00
4.065000000000e+02 0.000000000000e+00 0.000000000000e+00 0.000000000000e+00
4.067500000000e+02 0.000000000000e+00 0.000000000000e+00 0.000000000000e+00
4.070000000000e+02 0.000000000000e+00 0.000000000000e+00 0.000000000000e+00
4.072500000000e+02 0.000000000000e+00 0.000000000000e+00 0.000000000000e+00
4.075000000000e+02 0.000000000000e+00 0.000000000000e+00 0.000000000000e+00
4.077500000000e+02 0.000000000000e+00 0.000000000000e+00 0.000000000000e+00
4.080000000000e+02 0.000000000000e+00 0.000000000000e+00 0.000000000000e+00
4.082500000000e+02 0.000000000000e+00 0.000000000000e+00 0.000000000000e+00
4.085000000000e+02 0.000000000000e+00 0.000000000000e+00 0.000000000000e+00
4.087500000000e+02 0.000000000000e+00 0.000000000000e+00 0.000000000000e+00
4.090000000000e+02 0.000000000000e+00 0.000000000000e+00 0.000000000000e+00
4.092500000000e+02 0.000000000000e+00 0.000000000000e+00 0.000000000000e+00
4.095000000000e+02 0.000000000000e+00 0.000000000000e+00 0.000000000000e+00
4.097500000000e+02 0.000000000000e+00 0.000000000000e+00 0.000000000000e+00
4.100000000000e+02 0.000000000000e+00 0.000000000000e+00 0.000000000000e+00
4.102500000000e+02 0.000000000000e+00 0.000000000000e+00 0.000000000000e+00
4.105000000000e+02 0.000000000000e+00 0.000000000000e+00 0.000000000000e+00
4.107500000000e+02 0.000000000000e+00 0.000000000000e+00 0.000000000000e+00
4.110000000000e+02 0.000000000000e+00 0.000000000000e+00 0.000000000000e+00
4.112500000000e+02 0.000000000000e+00 0.000000000000e+00 0.000000000000e+00
4.115000000000e+02 0.000000000000e+00 0.000000000000e+00 0.000000000000e+00
4.117500000000e+02 0.000000000000e+00 0.000000000000e+00 0.000000000000e+00
4.120000000000e+02 0.000000000000e+00 0.000000000000e+00 0.000000000000e+00
4.122500000000e+02 0.000000000000e+00 0.000000000000e+00 0.000000000000e+00
4.125000000000e+02 0.000000000000e+00 0.000000000000e+00 0.000000000000e+00
4.127500000000e+02 0.000000000000e+00 0.000000000000e+00 0.000000000000e+00
4.130000000000e+02 0.000000000000e+00 0.000000000000e+00 0.000000000000e+00
4.132500000000e+02 0.000000000000e+00 0.000000000000e+00 0.000000000000e+00
4.135000000000e+02 0.000000000000e+00 0.000000000000e+00 0.000000000000e+00
4.137500000000e+02 0.000000000000e+00 0.000000000000e+00 0.000000000000e+00
4.140000000000e+02 0.000000000000e+00 0.000000000000e+00 0.000000000000e+00
4.142500000000e+02 0.000000000000e+00 0.000000000000e+00 0.000000000000e+00
4.145000000000e+02 0.000000000000e+00 0.000000000000e+00 0.000000000000e+00
4.147500000000e+02 0.000000000000e+00 0.000000000000e+00 0.000000000000e+00
4.150000000000e+02 0.000000000000e+00 0.000000000000e+00 0.000000000000e+00
4.152500000000e+02 0.000000000000e+00 0.000000000000e+00 0.000000000000e+00
4.155000000000e+02 0.000000000000e+00 0.000000000000e+00 0.000000000000e+00
4.157500000000e+02 0.000000000000e+00 0.000000000000e+00 0.000000000000e+00
4.160000000000e+02 0.000000000000e+00 0.000000000000e+00 0.000000000000e+00
4.162500000000e+02 0.000000000000e+00 0.000000000000e+00 0.000000000000e+00
4.165000000000e+02 0.000000000000e+00 0.000000000000e+00 0.000000000000e+00
4.167500000000e+02 0.000000000000e+00 0.000000000000e+00 0.000000000000e+00
4.170000000000e+02 0.000000000000e+00 0.000000000000e+00 0.000000000000e+00
4.172500000000e+02 0.000000000000e+00 0.000000000000e+00 0.000000000000e+00
4.175000000000e+02 0.000000000000e+00 0.000000000000e+00 0.000000000000e+00
4.177500000000e+02 0.000000000000e+00 0.000000000000e+00 0.000000000000e+00
4.180000000000e+02 0.000000000000e+00 0.000000000000e+00 0.000000000000e+00
4.182500000000e+02 0.000000000000e+00 0.000000000000e+00 0.000000000000e+00
4.185000000000e+02 0.000000000000e+00 0.000000000000e+00 0.000000000000e+00
4.187500000000e+02 0.000000000000e+00 0.000000000000e+00 0.000000000000e+00
4.190000000000e+02 0.000000000000e+00 0.000000000000e+00 0.000000000000e+00
4.192500000000e+02 0.000000000000e+00 0.000000000000e+00 0.000000000000e+00
4.195000000000e+02 0.000000000000e+00 0.000000000000e+00 0.000000000000e+00
4.197500000000e+02 0.000000000000e+00 0.000000000000e+00 0.000000000000e+00
4.200000000000e+02 0.000000000000e+00 0.000000000000e+00 0.000000000000e+00
4.202500000000e+02 0.000000000000e+00 0.000000000000e+00 0.000000000000e+00
4.205000000000e+02 0.000000000000e+00 0.000000000000e+00 0.000000000000e+00
4.207500000000e+02 0.000000000000e+00 0.000000000000e+00 0.000000000000e+00
4.210000000000e+02 0.000000000000e+00 0.000000000000e+00 0.000000000000e+00
4.212500000000e+02 0.000000000000e+00 0.000000000000e+00 0.000000000000e+00
4.215000000000e+02 0.000000000000e+00 0.000000000000e+00 0.000000000000e+00
4.217500000000e+02 0.000000000000e+00 0.000000000000e+00 0.000000000000e+00
4.220000000000e+02 0.000000000000e+00 0.000000000000e+00 0.000000000000e+00
4.222500000000e+02 0.000000000000e+00 0.000000000000e+00 0.000000000000e+00
4.225000000000e+02 0.000000000000e+00 0.000000000000e+00 0.000000000000e+00
4.227500000000e+02 0.000000000000e+00 0.000000000000e+00 0.000000000000e+00
4.230000000000e+02 0.000000000000e+00 0.000000000000e+00 0.000000000000e+00
4.232500000000e+02 0.000000000000e+00 0.000000000000e+00 0.000000000000e+00
4.235000000000e+02 0.000000000000e+00 0.000000000000e+00 0.000000000000e+00
4.237500000000e+02 0.000000000000e+00 0.000000000000e+00 0.000000000000e+00
4.240000000000e+02 0.000000000000e+00 0.000000000000e+00 0.000000000000e+00
4.242500000000e+02 0.000000000000e+00 0.000000000000e+00 0.000000000000e+00
4.245000000000e+02 0.000000000000e+00 0.000000000000e+00 0.000000000000e+00
4.247500000000e+02 0.000000000000e+00 0.000000000000e+00 0.000000000000e+00
4.250000000000e+02 0.000000000000e+00 0.000000000000e+00 0.000000000000e+00
4.252500000000e+02 0.000000000000e+00 0.000000000000e+00 0.000000000000e+00
4.255000000000e+02 0.000000000000e+00 0.000000000000e+00 0.000000000000e+00
4.257500000000e+02 0.000000000000e+00 0.000000000000e+00 0.000000000000e+00
4.260000000000e+02 0.000000000000e+00 0.000000000000e+00 0.000000000000e+00
4.262500000000e+02 0.000000000000e+00 0.000000000000e+00 0.000000000000e+00
4.265000000000e+02 0.000000000000e+00 0.000000000000e+00 0.000000000000e+00
4.267500000000e+02 0.000000000000e+00 0.000000000000e+00 0.000000000000e+00
4.270000000000e+02 0.000000000000e+00 0.000000000000e+00 0.000000000000e+00
4.272500000000e+02 0.000000000000e+00 0.000000000000e+00 0.000000000000e+00
4.275000000000e+02 0.000000000000e+00 0.000000000000e+00 0.000000000000e+00
4.277500000000e+02 0.000000000000e+00 0.000000000000e+00 0.000000000000e+00
4.280000000000e+02 0.000000000000e+00 0.000000000000e+00 0.000000000000e+00
4.282500000000e+02 0.000000000000e+00 0.000000000000e+00 0.000000000000e+00
4.285000000000e+02 0.000000000000e+00 0.000000000000e+00 0.000000000000e+00
4.287500000000e+02 0.000000000000e+00 0.000000000000e+00 0.000000000000e+00
4.290000000000e+02 0.000000000000e+00 0.000000000000e+00 0.000000000000e+00
4.292500000000e+02 0.000000000000e+00 0.000000000000e+00 0.000000000000e+00
4.295000000000e+02 0.000000000000e+00 0.000000000000e+00 0.000000000000e+00
4.297500000000e+02 0.000000000000e+00 0.000000000000e+00 0.000000000000e+00
4.300000000000e+02 0.000000000000e+00 0.000000000000e+00 0.000000000000e+00
4.302500000000e+02 0.000000000000e+00 0.000000000000e+00 0.000000000000e+00
4.305000000000e+02 0.000000000000e+00 0.000000000000e+00 0.000000000000e+00
4.307500000000e+02 0.000000000000e+00 0.000000000000e+00 0.000000000000e+00
4.310000000000e+02 0.000000000000e+00 0.000000000000e+00 0.000000000000e+00
4.312500000000e+02 0.000000000000e+00 0.000000000000e+00 0.000000000000e+00
4.315000000000e+02 0.000000000000e+00 0.000000000000e+00 0.000000000000e+00
4.317500000000e+02 0.000000000000e+00 0.000000000000e+00 0.000000000000e+00
4.320000000000e+02 0.000000000000e+00 0.000000000000e+00 0.000000000000e+00
4.322500000000e+02 0.000000000000e+00 0.000000000000e+00 0.000000000000e+00
4.325000000000e+02 0.000000000000e+00 0.000000000000e+00 0.000000000000e+00
4.327500000000e+02 0.000000000000e+00 0.000000000000e+00 0.000000000000e+00
4.330000000000e+02 0.000000000000e+00 0.000000000000e+00 0.000000000000e+00
4.332500000000e+02 0.000000000000e+00 0.000000000000e+00 0.000000000000e+00
4.335000000000e+02 0.000000000000e+00 0.000000000000e+00 0.000000000000e+00
4.337500000000e+02 0.000000000000e+00 0.000000000000e+00 0.000000000000e+00
4.340000000000e+02 0.000000000000e+00 0.000000000000e+00 0.000000000000e+00
4.342500000000e+02 0.000000000000e+00 0.000000000000e+00 0.000000000000e+00
4.345000000000e+02 0.000000000000e+00 0.000000000000e+00 0.000000000000e+00
4.347500000000e+02 0.000000000000e+00 0.000000000000e+00 0.000000000000e+00
4.350000000000e+02 0.000000000000e+00 0.000000000000e+00 0.000000000000e+00
4.352500000000e+02 0.000000000000e+00 0.000000000000e+00 0.000000000000e+00
4.355000000000e+02 0.000000000000e+00 0.000000000000e+00 0.000000000000e+00
4.357500000000e+02 0.000000000000e+00 0.000000000000e+00 0.000000000000e+00
4.360000000000e+02 0.000000000000e+00 0.000000000000e+00 0.000000000000e+00
4.362500000000e+02 0.000000000000e+00 0.000000000000e+00 0.000000000000e+00
4.365000000000e+02 0.000000000000e+00 0.000000000000e+00 0.000000000000e+00
4.367500000000e+02 0.000000000000e+00 0.000000000000e+00 0.000000000000e+00
4.370000000000e+02 0.000000000000e+00 0.000000000000e+00 0.000000000000e+00
4.372500000000e+02 0.000000000000e+00 0.000000000000e+00 0.000000000000e+00
4.375000000000e+02 0.000000000000e+00 0.000000000000e+00 0.000000000000e+00
4.377500000000e+02 0.000000000000e+00 0.000000000000e+00 0.000000000000e+00
4.380000000000e+02 0.000000000000e+00 0.000000000000e+00 0.000000000000e+00
4.382500000000e+02 0.000000000000e+00 0.000000000000e+00 0.000000000000e+00
4.385000000000e+02 0.000000000000e+00 0.000000000000e+00 0.000000000000e+00
4.387500000000e+02 0.000000000000e+00 0.000000000000e+00 0.000000000000e+00
4.390000000000e+02 0.000000000000e+00 0.000000000000e+00 0.000000000000e+00
4.392500000000e+02 0.000000000000e+00 0.000000000000e+00 0.000000000000e+00
4.395000000000e+02 0.000000000000e+00 0.000000000000e+00 0.000000000000e+00
4.397500000000e+02 0.000000000000e+00 0.000000000000e+00 0.000000000000e+00
4.400000000000e+02 0.000000000000e+00 0.000000000000e+00 0.000000000000e+00
4.402500000000e+02 0.000000000000e+00 0.000000000000e+00 0.000000000000e+00
4.405000000000e+02 0.000000000000e+00 0.000000000000e+00 0.000000000000e+00
4.407500000000e+02 0.000000000000e+00 0.000000000000e+00 0.000000000000e+00
4.410000000000e+02 0.000000000000e+00 0.000000000000e+00 0.000000000000e+00
4.412500000000e+02 0.000000000000e+00 0.000000000000e+00 0.000000000000e+00
4.415000000000e+02 0.000000000000e+00 0.000000000000e+00 0.000000000000e+00
4.417500000000e+02 0.000000000000e+00 0.000000000000e+00 0.000000000000e+00
4.420000000000e+02 0.000000000000e+00 0.000000000000e+00 0.000000000000e+00
4.422500000000e+02 0.000000000000e+00 0.000000000000e+00 0.000000000000e+00
4.425000000000e+02 0.000000000000e+00 0.000000000000e+00 0.000000000000e+00
4.427500000000e+02 0.000000000000e+00 0.000000000000e+00 0.000000000000e+00
4.430000000000e+02 0.000000000000e+00 0.000000000000e+00 0.000000000000e+00
4.432500000000e+02 0.000000000000e+00 0.000000000000e+00 0.000000000000e+00
4.435000000000e+02 0.000000000000e+00 0.000000000000e+00 0.000000000000e+00
4.437500000000e+02 0.000000000000e+00 0.000000000000e+00 0.000000000000e+00
4.440000000000e+02 0.000000000000e+00 0.000000000000e+00 0.000000000000e+00
4.442500000000e+02 0.000000000000e+00 0.000000000000e+00 0.000000000000e+00
4.445000000000e+02 0.000000000000e+00 0.000000000000e+00 0.000000000000e+00
4.447500000000e+02 0.000000000000e+00 0.000000000000e+00 0.000000000000e+00
4.450000000000e+02 0.000000000000e+00 0.000000000000e+00 0.000000000000e+00
4.452500000000e+02 0.000000000000e+00 0.000000000000e+00 0.000000000000e+00
4.455000000000e+02 0.000000000000e+00 0.000000000000e+00 0.000000000000e+00
4.457500000000e+02 0.000000000000e+00 0.000000000000e+00 0.000000000000e+00
4.460000000000e+02 0.000000000000e+00 0.000000000000e+00 0.000000000000e+00
4.462500000000e+02 0.000000000000e+00 0.000000000000e+00 0.000000000000e+00
4.465000000000e+02 0.000000000000e+00 0.000000000000e+00 0.000000000000e+00
4.467500000000e+02 0.000000000000e+00 0.000000000000e+00 0.000000000000e+00
4.470000000000e+02 0.000000000000e+00 0.000000000000e+00 0.000000000000e+00
4.472500000000e+02 0.000000000000e+00 0.000000000000e+00 0.000000000000e+00
4.475000000000e+02 0.000000000000e+00 0.000000000000e+00 0.000000000000e+00
4.477500000000e+02 0.000000000000e+00 0.000000000000e+00 0.000000000000e+00
4.480000000000e+02 0.000000000000e+00 0.000000000000e+00 0.000000000000e+00
4.482500000000e+02 0.000000000000e+00 0.000000000000e+00 0.000000000000e+00
4.485000000000e+02 0.000000000000e+00 0.000000000000e+00 0.000000000000e+00
4.487500000000e+02 0.000000000000e+00 0.000000000000e+00 0.000000000000e+00
4.490000000000e+02 0.000000000000e+00 0.000000000000e+00 0.000000000000e+00
4.492500000000e+02 0.000000000000e+00 0.000000000000e+00 0.000000000000e+00
4.495000000000e+02 0.000000000000e+00 0.000000000000e+00 0.000000000000e+00
4.497500000000e+02 0.000000000000e+00 0.000000000000e+00 0.000000000000e+00
4.500000000000e+02 0.000000000000e+00 0.000000000000e+00 0.000000000000e+00
4.502500000000e+02 0.000000000000e+00 0.000000000000e+00 0.000000000000e+00
4.505000000000e+02 0.000000000000e+00 0.000000000000e+00 0.000000000000e+00
4.507500000000e+02 0.000000000000e+00 0.000000000000e+00 0.000000000000e+00
4.510000000000e+02 0.000000000000e+00 0.000000000000e+00 0.000000000000e+00
4.512500000000e+02 0.000000000000e+00 0.000000000000e+00 0.000000000000e+00
4.515000000000e+02 0.000000000000e+00 0.000000000000e+00 0.000000000000e+00
4.517500000000e+02 0.000000000000e+00 0.000000000000e+00 0.000000000000e+00
4.520000000000e+02 0.000000000000e+00 0.000000000000e+00 0.000000000000e+00
4.522500000000e+02 0.000000000000e+00 0.000000000000e+00 0.000000000000e+00
4.525000000000e+02 0.000000000000e+00 0.000000000000e+00 0.000000000000e+00
4.527500000000e+02 0.000000000000e+00 0.000000000000e+00 0.000000000000e+00
4.530000000000e+02 0.000000000000e+00 0.000000000000e+00 0.000000000000e+00
4.532500000000e+02 0.000000000000e+00 0.000000000000e+00 0.000000000000e+00
4.535000000000e+02 0.000000000000e+00 0.000000000000e+00 0.000000000000e+00
4.537500000000e+02 0.000000000000e+00 0.000000000000e+00 0.000000000000e+00
4.540000000000e+02 0.000000000000e+00 0.000000000000e+00 0.000000000000e+00
4.542500000000e+02 0.000000000000e+00 0.000000000000e+00 0.000000000000e+00
4.545000000000e+02 0.000000000000e+00 0.000000000000e+00 0.000000000000e+00
4.547500000000e+02 0.000000000000e+00 0.000000000000e+00 0.000000000000e+00
4.550000000000e+02 0.000000000000e+00 0.000000000000e+00 0.000000000000e+00
4.552500000000e+02 0.000000000000e+00 0.000000000000e+00 0.000000000000e+00
4.555000000000e+02 0.000000000000e+00 0.000000000000e+00 0.000000000000e+00
4.557500000000e+02 0.000000000000e+00 0.000000000000e+00 0.000000000000e+00
4.560000000000e+02 0.000000000000e+00 0.000000000000e+00 0.000000000000e+00
4.562500000000e+02 0.000000000000e+00 0.000000000000e+00 0.000000000000e+00
4.565000000000e+02 0.000000000000e+00 0.000000000000e+00 0.000000000000e+00
4.567500000000e+02 0.000000000000e+00 0.000000000000e+00 0.000000000000e+00
4.570000000000e+02 0.000000000000e+00 0.000000000000e+00 0.000000000000e+00
4.572500000000e+02 0.000000000000e+00 0.000000000000e+00 0.000000000000e+00
4.575000000000e+02 0.000000000000e+00 0.000000000000e+00 0.000000000000e+00
4.577500000000e+02 0.000000000000e+00 0.000000000000e+00 0.000000000000e+00
4.580000000000e+02 0.000000000000e+00 0.000000000000e+00 0.000000000000e+00
4.582500000000e+02 0.000000000000e+00 0.000000000000e+00 0.000000000000e+00
4.585000000000e+02 0.000000000000e+00 0.000000000000e+00 0.000000000000e+00
4.587500000000e+02 0.000000000000e+00 0.000000000000e+00 0.000000000000e+00
4.590000000000e+02 0.000000000000e+00 0.000000000000e+00 0.000000000000e+00
4.592500000000e+02 0.000000000000e+00 0.000000000000e+00 0.000000000000e+00
4.595000000000e+02 0.000000000000e+00 0.000000000000e+00 0.000000000000e+00
4.597500000000e+02 0.000000000000e+00 0.000000000000e+00 0.000000000000e+00
4.600000000000e+02 0.000000000000e+00 0.000000000000e+00 0.000000000000e+00
4.602500000000e+02 0.000000000000e+00 0.000000000000e+00 0.000000000000e+00
4.605000000000e+02 0.000000000000e+00 0.000000000000e+00 0.000000000000e+00
4.607500000000e+02 0.000000000000e+00 0.000000000000e+00 0.000000000000e+00
4.610000000000e+02 0.000000000000e+00 0.000000000000e+00 0.000000000000e+00
4.612500000000e+02 0.000000000000e+00 0.000000000000e+00 0.000000000000e+00
4.615000000000e+02 0.000000000000e+00 0.000000000000e+00 0.000000000000e+00
4.617500000000e+02 0.000000000000e+00 0.000000000000e+00 0.000000000000e+00
4.620000000000e+02 0.000000000000e+00 0.000000000000e+00 0.000000000000e+00
4.622500000000e+02 0.000000000000e+00 0.000000000000e+00 0.000000000000e+00
4.625000000000e+02 0.000000000000e+00 0.000000000000e+00 0.000000000000e+00
4.627500000000e+02 0.000000000000e+00 0.000000000000e+00 0.000000000000e+00
4.630000000000e+02 0.000000000000e+00 0.000000000000e+00 0.000000000000e+00
4.632500000000e+02 0.000000000000e+00 0.000000000000e+00 0.000000000000e+00
4.635000000000e+02 0.000000000000e+00 0.000000000000e+00 0.000000000000e+00
4.637500000000e+02 0.000000000000e+00 0.000000000000e+00 0.000000000000e+00
4.640000000000e+02 0.000000000000e+00 0.000000000000e+00 0.000000000000e+00
4.642500000000e+02 0.000000000000e+00 0.000000000000e+00 0.000000000000e+00
4.645000000000e+02 0.000000000000e+00 0.000000000000e+00 0.000000000000e+00
4.647500000000e+02 0.000000000000e+00 0.000000000000e+00 0.000000000000e+00
4.650000000000e+02 0.000000000000e+00 0.000000000000e+00 0.000000000000e+00
4.652500000000e+02 0.000000000000e+00 0.000000000000e+00 0.000000000000e+00
4.655000000000e+02 0.000000000000e+00 0.000000000000e+00 0.000000000000e+00
4.657500000000e+02 0.000000000000e+00 0.000000000000e+00 0.000000000000e+00
4.660000000000e+02 0.000000000000e+00 0.000000000000e+00 0.000000000000e+00
4.662500000000e+02 0.000000000000e+00 0.000000000000e+00 0.000000000000e+00
4.665000000000e+02 0.000000000000e+00 0.000000000000e+00 0.000000000000e+00
4.667500000000e+02 0.000000000000e+00 0.000000000000e+00 0.000000000000e+00
4.670000000000e+02 0.000000000000e+00 0.000000000000e+00 0.000000000000e+00
4.672500000000e+02 0.000000000000e+00 0.000000000000e+00 0.000000000000e+00
4.675000000000e+02 0.000000000000e+00 0.000000000000e+00 0.000000000000e+00
4.677500000000e+02 0.000000000000e+00 0.000000000000e+00 0.000000000000e+00
4.680000000000e+02 0.000000000000e+00 0.000000000000e+00 0.000000000000e+00
4.682500000000e+02 0.000000000000e+00 0.000000000000e+00 0.000000000000e+00
4.685000000000e+02 0.000000000000e+00 0.000000000000e+00 0.000000000000e+00
4.687500000000e+02 0.000000000000e+00 0.000000000000e+00 0.000000000000e+00
4.690000000000e+02 0.000000000000e+00 0.000000000000e+00 0.000000000000e+00
4.692500000000e+02 0.000000000000e+00 0.000000000000e+00 0.000000000000e+00
4.695000000000e+02 0.000000000000e+00 0.000000000000e+00 0.000000000000e+00
4.697500000000e+02 0.000000000000e+00 0.000000000000e+00 0.000000000000e+00
4.700000000000e+02 0.000000000000e+00 0.000000000000e+00 0.000000000000e+00
4.702500000000e+02 0.000000000000e+00 0.000000000000e+00 0.000000000000e+00
4.705000000000e+02 0.000000000000e+00 0.000000000000e+00 0.000000000000e+00
4.707500000000e+02 0.000000000000e+00 0.000000000000e+00 0.000000000000e+00
4.710000000000e+02 0.000000000000e+00 0.000000000000e+00 0.000000000000e+00
4.712500000000e+02 0.000000000000e+00 0.000000000000e+00 0.000000000000e+00
4.715000000000e+02 0.000000000000e+00 0.000000000000e+00 0.000000000000e+00
4.717500000000e+02 0.000000000000e+00 0.000000000000e+00 0.000000000000e+00
4.720000000000e+02 0.000000000000e+00 0.000000000000e+00 0.000000000000e+00
4.722500000000e+02 0.000000000000e+00 0.000000000000e+00 0.000000000000e+00
4.725000000000e+02 0.000000000000e+00 0.000000000000e+00 0.000000000000e+00
4.727500000000e+02 0.000000000000e+00 0.000000000000e+00 0.000000000000e+00
4.730000000000e+02 0.000000000000e+00 0.000000000000e+00 0.000000000000e+00
4.732500000000e+02 0.000000000000e+00 0.000000000000e+00 0.000000000000e+00
4.735000000000e+02 0.000000000000e+00 0.000000000000e+00 0.000000000000e+00
4.737500000000e+02 0.000000000000e+00 0.000000000000e+00 0.000000000000e+00
4.740000000000e+02 0.000000000000e+00 0.000000000000e+00 0.000000000000e+00
4.742500000000e+02 0.000000000000e+00 0.000000000000e+00 0.000000000000e+00
4.745000000000e+02 0.000000000000e+00 0.000000000000e+00 0.000000000000e+00
4.747500000000e+02 0.000000000000e+00 0.000000000000e+00 0.000000000000e+00
4.750000000000e+02 0.000000000000e+00 0.000000000000e+00 0.000000000000e+00
4.752500000000e+02 0.000000000000e+00 0.000000000000e+00 0.000000000000e+00
4.755000000000e+02 0.000000000000e+00 0.000000000000e+00 0.000000000000e+00
4.757500000000e+02 0.000000000000e+00 0.000000000000e+00 0.000000000000e+00
4.760000000000e+02 0.000000000000e+00 0.000000000000e+00 0.000000000000e+00
4.762500000000e+02 0.000000000000e+00 0.000000000000e+00 0.000000000000e+00
4.765000000000e+02 0.000000000000e+00 0.000000000000e+00 0.000000000000e+00
4.767500000000e+02 0.000000000000e+00 0.000000000000e+00 0.000000000000e+00
4.770000000000e+02 0.000000000000e+00 0.000000000000e+00 0.000000000000e+00
4.772500000000e+02 0.000000000000e+00 0.000000000000e+00 0.000000000000e+00
4.775000000000e+02 0.000000000000e+00 0.000000000000e+00 0.000000000000e+00
4.777500000000e+02 0.000000000000e+00 0.000000000000e+00 0.000000000000e+00
4.780000000000e+02 0.000000000000e+00 0.000000000000e+00 0.000000000000e+00
4.782500000000e+02 0.000000000000e+00 0.000000000000e+00 0.000000000000e+00
4.785000000000e+02 0.000000000000e+00 0.000000000000e+00 0.000000000000e+00
4.787500000000e+02 0.000000000000e+00 0.000000000000e+00 0.000000000000e+00
4.790000000000e+02 0.000000000000e+00 0.000000000000e+00 0.000000000000e+00
4.792500000000e+02 0.000000000000e+00 0.000000000000e+00 0.000000000000e+00
4.795000000000e+02 0.000000000000e+00 0.000000000000e+00 0.000000000000e+00
4.797500000000e+02 0.000000000000e+00 0.000000000000e+00 0.000000000000e+00
4.800000000000e+02 0.000000000000e+00 0.000000000000e+00 0.000000000000e+00
4.802500000000e+02 0.000000000000e+00 0.000000000000e+00 0.000000000000e+00
4.805000000000e+02 0.000000000000e+00 0.000000000000e+00 0.000000000000e+00
4.807500000000e+02 0.000000000000e+00 0.000000000000e+00 0.000000000000e+00
4.810000000000e+02 0.000000000000e+00 0.000000000000e+00 0.000000000000e+00
4.812500000000e+02 0.000000000000e+00 0.000000000000e+00 0.000000000000e+00
4.815000000000e+02 0.000000000000e+00 0.000000000000e+00 0.000000000000e+00
4.817500000000e+02 0.000000000000e+00 0.000000000000e+00 0.000000000000e+00
4.820000000000e+02 0.000000000000e+00 0.000000000000e+00 0.000000000000e+00
4.822500000000e+02 0.000000000000e+00 0.000000000000e+00 0.000000000000e+00
4.825000000000e+02 0.000000000000e+00 0.000000000000e+00 0.000000000000e+00
4.827500000000e+02 0.000000000000e+00 0.000000000000e+00 0.000000000000e+00
4.830000000000e+02 0.000000000000e+00 0.000000000000e+00 0.000000000000e+00
4.832500000000e+02 0.000000000000e+00 0.000000000000e+00 0.000000000000e+00
4.835000000000e+02 0.000000000000e+00 0.000000000000e+00 0.000000000000e+00
4.837500000000e+02 0.000000000000e+00 0.000000000000e+00 0.000000000000e+00
4.840000000000e+02 0.000000000000e+00 0.000000000000e+00 0.000000000000e+00
4.842500000000e+02 0.000000000000e+00 0.000000000000e+00 0.000000000000e+00
4.845000000000e+02 0.000000000000e+00 0.000000000000e+00 0.000000000000e+00
4.847500000000e+02 0.000000000000e+00 0.000000000000e+00 0.000000000000e+00
4.850000000000e+02 0.000000000000e+00 0.000000000000e+00 0.000000000000e+00
4.852500000000e+02 0.000000000000e+00 0.000000000000e+00 0.000000000000e+00
4.855000000000e+02 0.000000000000e+00 0.000000000000e+00 0.000000000000e+00
4.857500000000e+02 0.000000000000e+00 0.000000000000e+00 0.000000000000e+00
4.860000000000e+02 0.000000000000e+00 0.000000000000e+00 0.000000000000e+00
4.862500000000e+02 0.000000000000e+00 0.000000000000e+00 0.000000000000e+00
4.865000000000e+02 0.000000000000e+00 0.000000000000e+00 0.000000000000e+00
4.867500000000e+02 0.000000000000e+00 0.000000000000e+00 0.000000000000e+00
4.870000000000e+02 0.000000000000e+00 0.000000000000e+00 0.000000000000e+00
4.872500000000e+02 0.000000000000e+00 0.000000000000e+00 0.000000000000e+00
4.875000000000e+02 0.000000000000e+00 0.000000000000e+00 0.000000000000e+00
4.877500000000e+02 0.000000000000e+00 0.000000000000e+00 0.000000000000e+00
4.880000000000e+02 0.000000000000e+00 0.000000000000e+00 0.000000000000e+00
4.882500000000e+02 0.000000000000e+00 0.000000000000e+00 0.000000000000e+00
4.885000000000e+02 0.000000000000e+00 0.000000000000e+00 0.000000000000e+00
4.887500000000e+02 0.000000000000e+00 0.000000000000e+00 0.000000000000e+00
4.890000000000e+02 0.000000000000e+00 0.000000000000e+00 0.000000000000e+00
4.892500000000e+02 0.000000000000e+00 0.000000000000e+00 0.000000000000e+00
4.895000000000e+02 0.000000000000e+00 0.000000000000e+00 0.000000000000e+00
4.897500000000e+02 0.000000000000e+00 0.000000000000e+00 0.000000000000e+00
4.900000000000e+02 0.000000000000e+00 0.000000000000e+00 0.000000000000e+00
4.902500000000e+02 0.000000000000e+00 0.000000000000e+00 0.000000000000e+00
4.905000000000e+02 0.000000000000e+00 0.000000000000e+00 0.000000000000e+00
4.907500000000e+02 0.000000000000e+00 0.000000000000e+00 0.000000000000e+00
4.910000000000e+02 0.000000000000e+00 0.000000000000e+00 0.000000000000e+00
4.912500000000e+02 0.000000000000e+00 0.000000000000e+00 0.000000000000e+00
4.915000000000e+02 0.000000000000e+00 0.000000000000e+00 0.000000000000e+00
4.917500000000e+02 0.000000000000e+00 0.000000000000e+00 0.000000000000e+00
4.920000000000e+02 0.000000000000e+00 0.000000000000e+00 0.000000000000e+00
4.922500000000e+02 0.000000000000e+00 0.000000000000e+00 0.000000000000e+00
4.925000000000e+02 0.000000000000e+00 0.000000000000e+00 0.000000000000e+00
4.927500000000e+02 0.000000000000e+00 0.000000000000e+00 0.000000000000e+00
4.930000000000e+02 0.000000000000e+00 0.000000000000e+00 0.000000000000e+00
4.932500000000e+02 0.000000000000e+00 0.000000000000e+00 0.000000000000e+00
4.935000000000e+02 0.000000000000e+00 0.000000000000e+00 0.000000000000e+00
4.937500000000e+02 0.000000000000e+00 0.000000000000e+00 0.000000000000e+00
4.940000000000e+02 0.000000000000e+00 0.000000000000e+00 0.000000000000e+00
4.942500000000e+02 0.000000000000e+00 0.000000000000e+00 0.000000000000e+00
4.945000000000e+02 0.000000000000e+00 0.000000000000e+00 0.000000000000e+00
4.947500000000e+02 0.000000000000e+00 0.000000000000e+00 0.000000000000e+00
4.950000000000e+02 0.000000000000e+00 0.000000000000e+00 0.000000000000e+00
4.952500000000e+02 0.000000000000e+00 0.000000000000e+00 0.000000000000e+00
4.955000000000e+02 0.000000000000e+00 0.000000000000e+00 0.000000000000e+00
4.957500000000e+02 0.000000000000e+00 0.000000000000e+00 0.000000000000e+00
4.960000000000e+02 0.000000000000e+00 0.000000000000e+00 0.000000000000e+00
4.962500000000e+02 0.000000000000e+00 0.000000000000e+00 0.000000000000e+00
4.965000000000e+02 0.000000000000e+00 0.000000000000e+00 0.000000000000e+00
4.967500000000e+02 0.000000000000e+00 0.000000000000e+00 0.000000000000e+00
4.970000000000e+02 0.000000000000e+00 0.000000000000e+00 0.000000000000e+00
4.972500000000e+02 0.000000000000e+00 0.000000000000e+00 0.000000000000e+00
4.975000000000e+02 0.000000000000e+00 0.000000000000e+00 0.000000000000e+00
4.977500000000e+02 -1.329092171018e-07 0.000000000000e+00 0.000000000000e+00
4.980000000000e+02 -2.886899125076e-06 0.000000000000e+00 0.000000000000e+00
4.982500000000e+02 -5.650130539906e-06 0.000000000000e+00 0.000000000000e+00
4.985000000000e+02 -4.454728598065e-06 0.000000000000e+00 0.000000000000e+00
4.987500000000e+02 2.115212871573e-06 0.000000000000e+00 0.000000000000e+00
4.990000000000e+02 1.164126500661e-05 0.000000000000e+00 0.000000000000e+00
4.992500000000e+02 1.758016917866e-05 0.000000000000e+00 0.000000000000e+00
4.995000000000e+02 1.012096368323e-05 0.000000000000e+00 0.000000000000e+00
4.997500000000e+02 -2.190792665617e-05 0.000000000000e+00 0.000000000000e+00
5.000000000000e+02 -8.842457487487e-05 0.000000000000e+00 0.000000000000e+00
5.002500000000e+02 -1.953033774790e-04 0.000000000000e+00 0.000000000000e+00
5.005000000000e+02 -3.420303349722e-04 0.000000000000e+00 0.000000000000e+00
5.007500000000e+02 -5.203947280878e-04 0.000000000000e+00 0.000000000000e+00
5.010000000000e+02 -7.146544777049e-04 0.000000000000e+00 0.000000000000e+00
5.012500000000e+02 -9.033568923233e-04 0.000000000000e+00 0.000000000000e+00
5.015000000000e+02 -1.062680626132e-03 0.000000000000e+00 0.000000000000e+00
5.017500000000e+02 -1.170844194594e-03 0.000000000000e+00 0.000000000000e+00
5.020000000000e+02 -1.212861807572e-03 0.000000000000e+00 0.000000000000e+00
5.022500000000e+02 -1.184773176287e-03 0.000000000000e+00 0.000000000000e+00
5.025000000000e+02 -1.096468766329e-03 0.000000000000e+00 0.000000000000e+00
5.027500000000e+02 -9.723899487512e-04 0.000000000000e+00 0.000000000000e+00
5.030000000000e+02 -8.496904362970e-04 0.000000000000e+00 0.000000000000e+00
5.032500000000e+02 -7.738591110505e-04 0.000000000000e+00 0.000000000000e+00
5.035000000000e+02 -7.922601707305e-04 0.000000000000e+00 0.000000000000e+00
5.037500000000e+02 -9.464670234125e-04 0.000000000000e+00 0.000000000000e+00
5.040000000000e+02 -1.264574057117e-03 0.000000000000e+00 0.000000000000e+00
5.042500000000e+02 -1.754801299121e-03 0.000000000000e+00 0.000000000000e+00
5.045000000000e+02 -2.401622686708e-03 0.000000000000e+00 0.000000000000e+00
5.047500000000e+02 -3.165344997884e-03 0.000000000000e+00 0.000000000000e+00
5.050000000000e+02 -3.985574656598e-03 0.000000000000e+00 0.000000000000e+00
5.052500000000e+02 -4.788401308990e-03 0.000000000000e+00 0.000000000000e+00
5.055000000000e+02 -5.496493345338e-03 0.000000000000e+00 0.000000000000e+00
5.057500000000e+02 -6.040745906694e-03 0.000000000000e+00 0.000000000000e+00
5.060000000000e+02 -6.371745402884e-03 0.000000000000e+00 0.000000000000e+00
5.062500000000e+02 -6.469192710215e-03 0.000000000000e+00 0.000000000000e+00
5.065000000000e+02 -6.347599665428e-03 0.000000000000e+00 0.000000000000e+00
5.067500000000e+02 -6.057033897313e-03 0.000000000000e+00 0.000000000000e+00
5.070000000000e+02 -5.678381136833e-03 0.000000000000e+00 0.000000000000e+00
5.072500000000e+02 -5.313425525870e-03 0.000000000000e+00 0.000000000000e+00
5.075000000000e+02 -5.070891841622e-03 0.000000000000e+00 0.000000000000e+00
5.077500000000e+02 -5.050313628203e-03 0.000000000000e+00 0.000000000000e+00
5.080000000000e+02 -5.326064107862e-03 0.000000000000e+00 0.000000000000e+00
5.082500000000e+02 -5.934020918082e-03 0.000000000000e+00 0.000000000000e+00
5.085000000000e+02 -6.863088781361e-03 0.000000000000e+00 0.000000000000e+00
5.087500000000e+02 -8.053192497642e-03 0.000000000000e+00 0.000000000000e+00
5.090000000000e+02 -9.400451809331e-03 0.000000000000e+00 0.000000000000e+00
5.092500000000e+02 -1.076918566723e-02 0.000000000000e+00 0.000000000000e+00
5.095000000000e+02 -1.200932482227e-02 0.000000000000e+00 0.000000000000e+00
5.097500000000e+02 -1.297690597489e-02 0.000000000000e+00 0.000000000000e+00
5.100000000000e+02 -1.355472799509e-02 0.000000000000e+00 0.000000000000e+00
5.102500000000e+02 -1.367007888665e-02 0.000000000000e+00 0.000000000000e+00
5.105000000000e+02 -1.330673789396e-02 0.000000000000e+00 0.000000000000e+00
5.107500000000e+02 -1.250919580731e-02 0.000000000000e+00 0.000000000000e+00
5.110000000000e+02 -1.137812304333e-02 0.000000000000e+00 0.000000000000e+00
5.112500000000e+02 -1.005739607882e-02 0.000000000000e+00 0.000000000000e+00
5.115000000000e+02 -8.714278469081e-03 0.000000000000e+00 0.000000000000e+00
5.117500000000e+02 -7.515445170623e-03 0.000000000000e+00 0.000000000000e+00
5.120000000000e+02 -6.602263153573e-03 0.000000000000e+00 0.000000000000e+00
5.122500000000e+02 -6.068973230514e-03 0.000000000000e+00 0.000000000000e+00
5.125000000000e+02 -5.947105596624e-03 0.000000000000e+00 0.000000000000e+00
5.127500000000e+02 -6.198635181044e-03 0.000000000000e+00 0.000000000000e+00
5.130000000000e+02 -6.719153179108e-03 0.000000000000e+00 0.000000000000e+00
5.132500000000e+02 -7.350874012744e-03 0.000000000000e+00 0.000000000000e+00
5.135000000000e+02 -7.903828162476e-03 0.000000000000e+00 0.000000000000e+00
5.137500000000e+02 -8.182333871160e-03 0.000000000000e+00 0.000000000000e+00
5.140000000000e+02 -8.012990628885e-03 0.000000000000e+00 0.000000000000e+00
5.142500000000e+02 -7.270132598694e-03 0.000000000000e+00 0.000000000000e+00
5.145000000000e+02 -5.894978133431e-03 0.000000000000e+00 0.000000000000e+00
5.147500000000e+02 -3.905578585086e-03 0.000000000000e+00 0.000000000000e+00
5.150000000000e+02 -1.395984445259e-03 0.000000000000e+00 0.000000000000e+00
5.152500000000e+02 1.475382217521e-03 0.000000000000e+00 0.000000000000e+00
5.155000000000e+02 4.506566756369e-03 0.000000000000e+00 0.000000000000e+00
5.157500000000e+02 7.479174806681e-03 0.000000000000e+00 0.000000000000e+00
5.160000000000e+02 1.018781424733e-02 0.000000000000e+00 0.000000000000e+00
5.162500000000e+02 1.246760962684e-02 0.000000000000e+00 0.000000000000e+00
5.165000000000e+02 1.421577681395e-02 0.000000000000e+00 0.000000000000e+00
5.167500000000e+02 1.540411082282e-02 0.000000000000e+00 0.000000000000e+00
5.170000000000e+02 1.608057850521e-02 0.000000000000e+00 0.000000000000e+00
5.172500000000e+02 1.635981998863e-02 0.000000000000e+00 0.000000000000e+00
5.175000000000e+02 1.640400573125e-02 0.000000000000e+00 0.000000000000e+00
5.177500000000e+02 1.639692178673e-02 0.000000000000e+00 0.000000000000e+00
5.180000000000e+02 1.651514892566e-02 0.000000000000e+00 0.000000000000e+00
5.182500000000e+02 1.690061212064e-02 0.000000000000e+00 0.000000000000e+00
5.185000000000e+02 1.763854498535e-02 0.000000000000e+00 0.000000000000e+00
5.187500000000e+02 1.874407674548e-02 0.000000000000e+00 0.000000000000e+00
5.190000000000e+02 2.015933723208e-02 0.000000000000e+00 0.000000000000e+00
5.192500000000e+02 2.176139034051e-02 0.000000000000e+00 0.000000000000e+00
5.195000000000e+02 2.337969117178e-02 0.000000000000e+00 0.000000000000e+00
5.197500000000e+02 2.482036244164e-02 0.000000000000e+00 0.000000000000e+00
5.200000000000e+02 2.589361245136e-02 0.000000000000e+00 0.000000000000e+00
5.202500000000e+02 2.644021326734e-02 0.000000000000e+00 0.000000000000e+00
5.205000000000e+02 2.635317788701e-02 0.000000000000e+00 0.000000000000e+00
5.207500000000e+02 2.559157635942e-02 0.000000000000e+00 0.000000000000e+00
5.210000000000e+02 2.418468103474e-02 0.000000000000e+00 0.000000000000e+00
5.212500000000e+02 2.222613044013e-02 0.000000000000e+00 0.000000000000e+00
5.215000000000e+02 1.985931392042e-02 0.000000000000e+00 0.000000000000e+00
5.217500000000e+02 1.725647078461e-02 0.000000000000e+00 0.000000000000e+00
5.220000000000e+02 1.459487212250e-02 0.000000000000e+00 0.000000000000e+00
5.222500000000e+02 1.203378317561e-02 0.000000000000e+00 0.000000000000e+00
5.225000000000e+02 9.695649481268e-03 0.000000000000e+00 0.000000000000e+00
5.227500000000e+02 7.654164216615e-03 0.000000000000e+00 0.000000000000e+00
5.230000000000e+02 5.930693690370e-03 0.000000000000e+00 0.000000000000e+00
5.232500000000e+02 4.499159469056e-03 0.000000000000e+00 0.000000000000e+00
5.235000000000e+02 3.298123830203e-03 0.000000000000e+00 0.000000000000e+00
5.237500000000e+02 2.247716255544e-03 0.000000000000e+00 0.000000000000e+00
5.240000000000e+02 1.268345476418e-03 0.000000000000e+00 0.000000000000e+00
5.242500000000e+02 2.979666085650e-04 0.000000000000e+00 0.000000000000e+00
5.245000000000e+02 -6.949675265036e-04 0.000000000000e+00 0.000000000000e+00
5.247500000000e+02 -1.704918993275e-03 0.000000000000e+00 0.000000000000e+00
5.250000000000e+02 -2.689949360083e-03 0.000000000000e+00 0.000000000000e+00
5.252500000000e+02 -3.579323174901e-03 0.000000000000e+00 0.000000000000e+00
5.255000000000e+02 -4.286507381166e-03 0.000000000000e+00 0.000000000000e+00
5.257500000000e+02 -4.725159891688e-03 0.000000000000e+00 0.000000000000e+00
5.260000000000e+02 -4.825246351515e-03 0.000000000000e+00 0.000000000000e+00
5.262500000000e+02 -4.546469338005e-03 0.000000000000e+00 0.000000000000e+00
5.265000000000e+02 -3.886723476222e-03 0.000000000000e+00 0.000000000000e+00
5.267500000000e+02 -2.884205864144e-03 0.000000000000e+00 0.000000000000e+00
5.270000000000e+02 -1.612951420328e-03 0.000000000000e+00 0.000000000000e+00
5.272500000000e+02 -1.727275893186e-04 0.000000000000e+00 0.000000000000e+00
5.275000000000e+02 1.324790747872e-03 0.000000000000e+00 0.000000000000e+00
5.277500000000e+02 2.771009071770e-03 0.000000000000e+00 0.000000000000e+00
5.280000000000e+02 4.073831726280e-03 0.000000000000e+00 0.000000000000e+00
5.282500000000e+02 5.167096849900e-03 0.000000000000e+00 0.000000000000e+00
5.285000000000e+02 6.014369573988e-03 0.000000000000e+00 0.000000000000e+00
5.287500000000e+02 6.606498678026e-03 0.000000000000e+00 0.000000000000e+00
5.290000000000e+02 6.953526323597e-03 0.000000000000e+00 0.000000000000e+00
5.292500000000e+02 7.072636252837e-03 0.000000000000e+00 0.000000000000e+00
5.295000000000e+02 6.974635410714e-03 0.000000000000e+00 0.000000000000e+00
5.297500000000e+02 6.651836238507e-03 0.000000000000e+00 0.000000000000e+00
5.300000000000e+02 6.070064028398e-03 0.000000000000e+00 0.000000000000e+00
5.302500000000e+02 5.166865890492e-03 0.000000000000e+00 0.000000000000e+00
5.305000000000e+02 3.856943344143e-03 0.000000000000e+00 0.000000000000e+00
5.307500000000e+02 2.044540840748e-03 0.000000000000e+00 0.000000000000e+00
5.310000000000e+02 -3.587851309370e-04 0.000000000000e+00 0.000000000000e+00
5.312500000000e+02 -3.413690313851e-03 0.000000000000e+00 0.000000000000e+00
5.315000000000e+02 -7.133225400446e-03 0.000000000000e+00 0.000000000000e+00
5.317500000000e+02 -1.146719043346e-02 0.000000000000e+00 0.000000000000e+00
5.320000000000e+02 -1.629373147882e-02 0.000000000000e+00 0.000000000000e+00
5.322500000000e+02 -2.142026702989e-02 0.000000000000e+00 0.000000000000e+00
5.325000000000e+02 -2.659445085003e-02 0.000000000000e+00 0.000000000000e+00
5.327500000000e+02 -3.152431376669e-02 0.000000000000e+00 0.000000000000e+00
5.330000000000e+02 -3.590523114540e-02 0.000000000000e+00 0.000000000000e+00
5.332500000000e+02 -3.945018413308e-02 0.000000000000e+00 0.000000000000e+00
5.335000000000e+02 -4.191912557081e-02 0.000000000000e+00 0.000000000000e+00
5.337500000000e+02 -4.314325056424e-02 0.000000000000e+00 0.000000000000e+00
5.340000000000e+02 -4.304062959839e-02 0.000000000000e+00 0.000000000000e+00
5.342500000000e+02 -4.162090247361e-02 0.000000000000e+00 0.000000000000e+00
5.345000000000e+02 -3.897837024289e-02 0.000000000000e+00 0.000000000000e+00
5.347500000000e+02 -3.527460561407e-02 0.000000000000e+00 0.000000000000e+00
5.350000000000e+02 -3.071334536477e-02 0.000000000000e+00 0.000000000000e+00
5.352500000000e+02 -2.551166186122e-02 0.000000000000e+00 0.000000000000e+00
5.355000000000e+02 -1.987202499964e-02 0.000000000000e+00 0.000000000000e+00
5.357500000000e+02 -1.395974628494e-02 0.000000000000e+00 0.000000000000e+00
5.360000000000e+02 -7.889445102873e-03 0.000000000000e+00 0.000000000000e+00
5.362500000000e+02 -1.722714195282e-03 0.000000000000e+00 0.000000000000e+00
5.365000000000e+02 4.522690204641e-03 0.000000000000e+00 0.000000000000e+00
5.367500000000e+02 1.085375676157e-02 0.000000000000e+00 0.000000000000e+00
5.370000000000e+02 1.727658049631e-02 0.000000000000e+00 0.000000000000e+00
5.372500000000e+02 2.376875896344e-02 0.000000000000e+00 0.000000000000e+00
5.375000000000e+02 3.025491512143e-02 0.000000000000e+00 0.000000000000e+00
5.377500000000e+02 3.659013036534e-02 0.000000000000e+00 0.000000000000e+00
5.380000000000e+02 4.255497127006e-02 0.000000000000e+00 0.000000000000e+00
5.382500000000e+02 4.786405755707e-02 0.000000000000e+00 0.000000000000e+00
5.385000000000e+02 5.218800762697e-02 0.000000000000e+00 0.000000000000e+00
5.387500000000e+02 5.518643861504e-02 0.000000000000e+00 0.000000000000e+00
5.390000000000e+02 5.654783204335e-02 0.000000000000e+00 0.000000000000e+00
5.392500000000e+02 5.603080576484e-02 0.000000000000e+00 0.000000000000e+00
5.395000000000e+02 5.350087119522e-02 0.000000000000e+00 0.000000000000e+00
5.397500000000e+02 4.895719047723e-02 0.000000000000e+00 0.000000000000e+00
5.400000000000e+02 4.254512916131e-02 0.000000000000e+00 0.000000000000e+00
5.402500000000e+02 3.455233964843e-02 0.000000000000e+00 0.000000000000e+00
5.405000000000e+02 2.538841595223e-02 0.000000000000e+00 0.000000000000e+00
5.407500000000e+02 1.555047736260e-02 0.000000000000e+00 0.000000000000e+00
5.410000000000e+02 5.579008663948e-03 0.000000000000e+00 0.000000000000e+00
5.412500000000e+02 -3.990398057479e-03 0.000000000000e+00 0.000000000000e+00
5.415000000000e+02 -1.267329328389e-02 0.000000000000e+00 0.000000000000e+00
5.417500000000e+02 -2.007496540661e-02 0.000000000000e+00 0.000000000000e+00
5.420000000000e+02 -2.591703636217e-02 0.000000000000e+00 0.000000000000e+00
5.422500000000e+02 -3.004963629741e-02 0.000000000000e+00 0.000000000000e+00
5.425000000000e+02 -3.244896412514e-02 0.000000000000e+00 0.000000000000e+00
5.427500000000e+02 -3.320220551605e-02 0.000000000000e+00 0.000000000000e+00
5.430000000000e+02 -3.248352527574e-02 0.000000000000e+00 0.000000000000e+00
5.432500000000e+02 -3.052589286726e-02 0.000000000000e+00 0.000000000000e+00
5.435000000000e+02 -2.759367386975e-02 0.000000000000e+00 0.000000000000e+00
5.437500000000e+02 -2.396021149117e-02 0.000000000000e+00 0.000000000000e+00
5.440000000000e+02 -1.989316964222e-02 0.000000000000e+00 0.000000000000e+00
5.442500000000e+02 -1.564848337045e-02 0.000000000000e+00 0.000000000000e+00
5.445000000000e+02 -1.147172195869e-02 0.000000000000e+00 0.000000000000e+00
5.447500000000e+02 -7.603899851541e-03 0.000000000000e+00 0.000000000000e+00
5.450000000000e+02 -4.287615904566e-03 0.000000000000e+00 0.000000000000e+00
5.452500000000e+02 -1.769105448951e-03 0.000000000000e+00 0.000000000000e+00
5.455000000000e+02 -2.924473049048e-04 0.000000000000e+00 0.000000000000e+00
5.457500000000e+02 -8.370359734326e-05 0.000000000000e+00 0.000000000000e+00
5.460000000000e+02 -1.324944183737e-03 0.000000000000e+00 0.000000000000e+00
5.462500000000e+02 -4.120550385352e-03 0.000000000000e+00 0.000000000000e+00
5.465000000000e+02 -8.460464264210e-03 0.000000000000e+00 0.000000000000e+00
5.467500000000e+02 -1.418671196286e-02 0.000000000000e+00 0.000000000000e+00
5.470000000000e+02 -2.097022317043e-02 0.000000000000e+00 0.000000000000e+00
5.472500000000e+02 -2.830447901604e-02 0.000000000000e+00 0.000000000000e+00
5.475000000000e+02 -3.552082288223e-02 0.000000000000e+00 0.000000000000e+00
5.477500000000e+02 -4.182754295310e-02 0.000000000000e+00 0.000000000000e+00
5.480000000000e+02 -4.637144817537e-02 0.000000000000e+00 0.000000000000e+00
5.482500000000e+02 -4.831711253401e-02 0.000000000000e+00 0.000000000000e+00
5.485000000000e+02 -4.693581739850e-02 0.000000000000e+00 0.000000000000e+00
5.487500000000e+02 -4.169400930405e-02 0.000000000000e+00 0.000000000000e+00
5.490000000000e+02 -3.233022286781e-02 0.000000000000e+00 0.000000000000e+00
5.492500000000e+02 -1.891011477356e-02 0.000000000000e+00 0.000000000000e+00
5.495000000000e+02 -1.851495831819e-03 0.000000000000e+00 0.000000000000e+00
5.497500000000e+02 1.808523168922e-02 0.000000000000e+00 0.000000000000e+00
5.500000000000e+02 3.984150572125e-02 0.000000000000e+00 0.000000000000e+00
5.502500000000e+02 6.213568989083e-02 0.000000000000e+00 0.000000000000e+00
5.505000000000e+02 8.356061624425e-02 0.000000000000e+00 0.000000000000e+00
5.507500000000e+02 1.026925371874e-01 0.000000000000e+00 0.000000000000e+00
5.510000000000e+02 1.181991791310e-01 0.000000000000e+00 0.000000000000e+00
5.512500000000e+02 1.289351426332e-01 0.000000000000e+00 0.000000000000e+00
5.515000000000e+02 1.340151903073e-01 0.000000000000e+00 0.000000000000e+00
5.517500000000e+02 1.328596491417e-01 0.000000000000e+00 0.000000000000e+00
5.520000000000e+02 1.252106326690e-01 0.000000000000e+00 0.000000000000e+00
5.522500000000e+02 1.111223143767e-01 0.000000000000e+00 0.000000000000e+00
5.525000000000e+02 9.093227866642e-02 0.000000000000e+00 0.000000000000e+00
5.527500000000e+02 6.522335941753e-02 0.000000000000e+00 0.000000000000e+00
5.530000000000e+02 3.478588709936e-02 0.000000000000e+00 0.000000000000e+00
5.532500000000e+02 5.887504554879e-04 0.000000000000e+00 0.000000000000e+00
5.535000000000e+02 -3.623566248405e-02 0.000000000000e+00 0.000000000000e+00
5.537500000000e+02 -7.439220777148e-02 0.000000000000e+00 0.000000000000e+00
5.540000000000e+02 -1.124140842661e-01 0.000000000000e+00 0.000000000000e+00
5.542500000000e+02 -1.486535870425e-01 0.000000000000e+00 0.000000000000e+00
5.545000000000e+02 -1.812850101024e-01 0.000000000000e+00 0.000000000000e+00
5.547500000000e+02 -2.083331676042e-01 0.000000000000e+00 0.000000000000e+00
5.550000000000e+02 -2.277392827363e-01 0.000000000000e+00 0.000000000000e+00
5.552500000000e+02 -2.374715247666e-01 0.000000000000e+00 0.000000000000e+00
5.555000000000e+02 -2.356806700388e-01 0.000000000000e+00 0.000000000000e+00
5.557500000000e+02 -2.208930743785e-01 0.000000000000e+00 0.000000000000e+00
5.560000000000e+02 -1.922245668523e-01 0.000000000000e+00 0.000000000000e+00
5.562500000000e+02 -1.495913836161e-01 0.000000000000e+00 0.000000000000e+00
5.565000000000e+02 -9.388921092410e-02 0.000000000000e+00 0.000000000000e+00
5.567500000000e+02 -2.710991938970e-02 0.000000000000e+00 0.000000000000e+00
5.570000000000e+02 4.763165945360e-02 0.000000000000e+00 0.000000000000e+00
5.572500000000e+02 1.261814156969e-01 0.000000000000e+00 0.000000000000e+00
5.575000000000e+02 2.035495925313e-01 0.000000000000e+00 0.000000000000e+00
5.577500000000e+02 2.742301081878e-01 0.000000000000e+00 0.000000000000e+00
5.580000000000e+02 3.326164476536e-01 0.000000000000e+00 0.000000000000e+00
5.582500000000e+02 3.734809473791e-01 0.000000000000e+00 0.000000000000e+00
5.585000000000e+02 3.924730092550e-01 0.000000000000e+00 0.000000000000e+00
5.587500000000e+02 3.865849925332e-01 0.000000000000e+00 0.000000000000e+00
5.590000000000e+02 3.545334831867e-01 0.000000000000e+00 0.000000000000e+00
5.592500000000e+02 2.970088756354e-01 0.000000000000e+00 0.000000000000e+00
5.595000000000e+02 2.167574615484e-01 0.000000000000e+00 0.000000000000e+00
5.597500000000e+02 1.184764330241e-01 0.000000000000e+00 0.000000000000e+00
5.600000000000e+02 8.521599263612e-03 0.000000000000e+00 0.000000000000e+00
5.602500000000e+02 -1.055520767665e-01 0.000000000000e+00 0.000000000000e+00
5.605000000000e+02 -2.155782576628e-01 0.000000000000e+00 0.000000000000e+00
5.607500000000e+02 -3.134415966585e-01 0.000000000000e+00 0.000000000000e+00
5.610000000000e+02 -3.917518826563e-01 0.000000000000e+00 0.000000000000e+00
5.612500000000e+02 -4.444650672894e-01 0.000000000000e+00 0.000000000000e+00
5.615000000000e+02 -4.673914812243e-01 0.000000000000e+00 0.000000000000e+00
5.617500000000e+02 -4.585434313353e-01 0.000000000000e+00 0.000000000000e+00
5.620000000000e+02 -4.182914602236e-01 0.000000000000e+00 0.000000000000e+00
5.622500000000e+02 -3.493187113769e-01 0.000000000000e+00 0.000000000000e+00
5.625000000000e+02 -2.563835742371e-01 0.000000000000e+00 0.000000000000e+00
5.627500000000e+02 -1.459195544947e-01 0.000000000000e+00 0.000000000000e+00
5.630000000000e+02 -2.551591778785e-02 0.000000000000e+00 0.000000000000e+00
5.632500000000e+02 9.666849759274e-02 0.000000000000e+00 0.000000000000e+00
5.635000000000e+02 2.125035684757e-01 0.000000000000e+00 0.000000000000e+00
5.637500000000e+02 3.144475623514e-01 0.000000000000e+00 0.000000000000e+00
5.640000000000e+02 3.960268309185e-01 0.000000000000e+00 0.000000000000e+00
5.642500000000e+02 4.522071023631e-01 0.000000000000e+00 0.000000000000e+00
5.645000000000e+02 4.796423834033e-01 0.000000000000e+00 0.000000000000e+00
5.647500000000e+02 4.768011936349e-01 0.000000000000e+00 0.000000000000e+00
5.650000000000e+02 4.439809241270e-01 0.000000000000e+00 0.000000000000e+00
5.652500000000e+02 3.832281907309e-01 0.000000000000e+00 0.000000000000e+00
5.655000000000e+02 2.981855699480e-01 0.000000000000e+00 0.000000000000e+00
5.657500000000e+02 1.938833455574e-01 0.000000000000e+00 0.000000000000e+00
5.660000000000e+02 7.648992923827e-02 0.000000000000e+00 0.000000000000e+00
5.662500000000e+02 -4.697189313918e-02 0.000000000000e+00 0.000000000000e+00
5.665000000000e+02 -1.689418547113e-01 0.000000000000e+00 0.000000000000e+00
5.667500000000e+02 -2.816750641054e-01 0.000000000000e+00 0.000000000000e+00
5.670000000000e+02 -3.776338221629e-01 0.000000000000e+00 0.000000000000e+00
5.672500000000e+02 -4.499171884819e-01 0.000000000000e+00 0.000000000000e+00
5.675000000000e+02 -4.927187183253e-01 0.000000000000e+00 0.000000000000e+00
5.677500000000e+02 -5.017914237127e-01 0.000000000000e+00 0.000000000000e+00
5.680000000000e+02 -4.748866246597e-01 0.000000000000e+00 0.000000000000e+00
5.682500000000e+02 -4.121224529305e-01 0.000000000000e+00 0.000000000000e+00
5.685000000000e+02 -3.162309879304e-01 0.000000000000e+00 0.000000000000e+00
5.687500000000e+02 -1.926326565516e-01 0.000000000000e+00 0.000000000000e+00
5.690000000000e+02 -4.929416752288e-02 0.000000000000e+00 0.000000000000e+00
5.692500000000e+02 1.036576889672e-01 0.000000000000e+00 0.000000000000e+00
5.695000000000e+02 2.545704513608e-01 0.000000000000e+00 0.000000000000e+00
5.697500000000e+02 3.911237767264e-01 0.000000000000e+00 0.000000000000e+00
5.700000000000e+02 5.013549299095e-01 0.000000000000e+00 0.000000000000e+00
5.702500000000e+02 5.747676098570e-01 0.000000000000e+00 0.000000000000e+00
5.705000000000e+02 6.034175677481e-01 0.000000000000e+00 0.000000000000e+00
5.707500000000e+02 5.828567077542e-01 0.000000000000e+00 0.000000000000e+00
5.710000000000e+02 5.128189203138e-01 0.000000000000e+00 0.000000000000e+00
5.712500000000e+02 3.975471500829e-01 0.000000000000e+00 0.000000000000e+00
5.715000000000e+02 2.456916481990e-01 0.000000000000e+00 0.000000000000e+00
5.717500000000e+02 6.975153930528e-02 0.000000000000e+00 0.000000000000e+00
5.720000000000e+02 -1.149185040875e-01 0.000000000000e+00 0.000000000000e+00
5.722500000000e+02 -2.914631503199e-01 0.000000000000e+00 0.000000000000e+00
5.725000000000e+02 -4.431224274075e-01 0.000000000000e+00 0.000000000000e+00
5.727500000000e+02 -5.549119882906e-01 0.000000000000e+00 0.000000000000e+00
5.730000000000e+02 -6.152102417246e-01 0.000000000000e+00 0.000000000000e+00
5.732500000000e+02 -6.170740524200e-01 0.000000000000e+00 0.000000000000e+00
5.735000000000e+02 -5.591247606296e-01 0.000000000000e+00 0.000000000000e+00
5.737500000000e+02 -4.458861064268e-01 0.000000000000e+00 0.000000000000e+00
5.740000000000e+02 -2.875115528022e-01 0.000000000000e+00 0.000000000000e+00
5.742500000000e+02 -9.890457546084e-02 0.000000000000e+00 0.000000000000e+00
5.745000000000e+02 1.016957298960e-01 0.000000000000e+00 0.000000000000e+00
5.747500000000e+02 2.945280077241e-01 0.000000000000e+00 0.000000000000e+00
5.750000000000e+02 4.603351136203e-01 0.000000000000e+00 0.000000000000e+00
5.752500000000e+02 5.823874109301e-01 0.000000000000e+00 0.000000000000e+00
5.755000000000e+02 6.482802118288e-01 0.000000000000e+00 0.000000000000e+00
5.757500000000e+02 6.513018601012e-01 0.000000000000e+00 0.000000000000e+00
5.760000000000e+02 5.912121952717e-01 0.000000000000e+00 0.000000000000e+00
5.762500000000e+02 4.743339852667e-01 0.000000000000e+00 0.000000000000e+00
5.765000000000e+02 3.129354354049e-01 0.000000000000e+00 0.000000000000e+00
5.767500000000e+02 1.239614649449e-01 0.000000000000e+00 0.000000000000e+00
5.770000000000e+02 -7.275418073335e-02 0.000000000000e+00 0.000000000000e+00
5.772500000000e+02 -2.566035546450e-01 0.000000000000e+00 0.000000000000e+00
5.775000000000e+02 -4.084143737839e-01 0.000000000000e+00 0.000000000000e+00
5.777500000000e+02 -5.125106904797e-01 0.000000000000e+00 0.000000000000e+00
5.780000000000e+02 -5.583949107538e-01 0.000000000000e+00 0.000000000000e+00
5.782500000000e+02 -5.418630900631e-01 0.000000000000e+00 0.000000000000e+00
5.785000000000e+02 -4.654286016064e-01 0.000000000000e+00 0.000000000000e+00
5.787500000000e+02 -3.380069822700e-01 0.000000000000e+00 0.000000000000e+00
5.790000000000e+02 -1.738980483980e-01 0.000000000000e+00 0.000000000000e+00
5.792500000000e+02 8.819400757659e-03 0.000000000000e+00 0.000000000000e+00
5.795000000000e+02 1.902989731191e-01 0.000000000000e+00 0.000000000000e+00
5.797500000000e+02 3.511176748891e-01 0.000000000000e+00 0.000000000000e+00
5.800000000000e+02 4.744008121150e-01 0.000000000000e+00 0.000000000000e+00
5.802500000000e+02 5.476439897095e-01 0.000000000000e+00 0.000000000000e+00
5.805000000000e+02 5.640311727398e-01 0.000000000000e+00 0.000000000000e+00
5.807500000000e+02 5.231061659523e-01 0.000000000000e+00 0.000000000000e+00
5.810000000000e+02 4.307290033526e-01 0.000000000000e+00 0.000000000000e+00
5.812500000000e+02 2.983299973165e-01 0.000000000000e+00 0.000000000000e+00
5.815000000000e+02 1.415532211974e-01 0.000000000000e+00 0.000000000000e+00
5.817500000000e+02 -2.155100338239e-02 0.000000000000e+00 0.000000000000e+00
5.820000000000e+02 -1.725760727700e-01 0.000000000000e+00 0.000000000000e+00
5.822500000000e+02 -2.948181849071e-01 0.000000000000e+00 0.000000000000e+00
5.825000000000e+02 -3.751131055739e-01 0.000000000000e+00 0.000000000000e+00
5.827500000000e+02 -4.052472246402e-01 0.000000000000e+00 0.000000000000e+00
5.830000000000e+02 -3.827901755365e-01 0.000000000000e+00 0.000000000000e+00
5.832500000000e+02 -3.112635492646e-01 0.000000000000e+00 0.000000000000e+00
5.835000000000e+02 -1.996362636961e-01 0.000000000000e+00 0.000000000000e+00
5.837500000000e+02 -6.121325184301e-02 0.000000000000e+00 0.000000000000e+00
5.840000000000e+02 8.794827181100e-02 0.000000000000e+00 0.000000000000e+00
5.842500000000e+02 2.309091229026e-01 0.000000000000e+00 0.000000000000e+00
5.845000000000e+02 3.517892203312e-01 0.000000000000e+00 0.000000000000e+00
5.847500000000e+02 4.375583496292e-01 0.000000000000e+00 0.000000000000e+00
5.850000000000e+02 4.794753058896e-01 0.000000000000e+00 0.000000000000e+00
5.852500000000e+02 4.740163787551e-01 0.000000000000e+00 0.000000000000e+00
5.855000000000e+02 4.231939366524e-01 0.000000000000e+00 0.000000000000e+00
5.857500000000e+02 3.342362863616e-01 0.000000000000e+00 0.000000000000e+00
5.860000000000e+02 2.186730064208e-01 0.000000000000e+00 0.000000000000e+00
5.862500000000e+02 9.093733162827e-02 0.000000000000e+00 0.000000000000e+00
5.865000000000e+02 -3.334865908830e-02 0.000000000000e+00 0.000000000000e+00
5.867500000000e+02 -1.392053686674e-01 0.000000000000e+00 0.000000000000e+00
5.870000000000e+02 -2.140310118290e-01 0.000000000000e+00 0.000000000000e+00
5.872500000000e+02 -2.490409691477e-01 0.000000000000e+00 0.000000000000e+00
5.875000000000e+02 -2.402465841942e-01 0.000000000000e+00 0.000000000000e+00
5.877500000000e+02 -1.888630201067e-01 0.000000000000e+00 0.000000000000e+00
5.880000000000e+02 -1.011025840376e-01 0.000000000000e+00 0.000000000000e+00
5.882500000000e+02 1.261833902545e-02 0.000000000000e+00 0.000000000000e+00
5.885000000000e+02 1.389621786555e-01 0.000000000000e+00 0.000000000000e+00
5.887500000000e+02 2.632891406235e-01 0.000000000000e+00 0.000000000000e+00
5.890000000000e+02 3.714192035885e-01 0.000000000000e+00 0.000000000000e+00
5.892500000000e+02 4.513274254607e-01 0.000000000000e+00 0.000000000000e+00
5.895000000000e+02 4.945708207524e-01 0.000000000000e+00 0.000000000000e+00
5.897500000000e+02 4.972769673750e-01 0.000000000000e+00 0.000000000000e+00
5.900000000000e+02 4.605767251729e-01 0.000000000000e+00 0.000000000000e+00
5.902500000000e+02 3.904299698426e-01 0.000000000000e+00 0.000000000000e+00
5.905000000000e+02 2.968662562700e-01 0.000000000000e+00 0.000000000000e+00
5.907500000000e+02 1.927331294273e-01 0.000000000000e+00 0.000000000000e+00
5.910000000000e+02 9.210483802793e-02 0.000000000000e+00 0.000000000000e+00
5.912500000000e+02 8.546082415849e-03 0.000000000000e+00 0.000000000000e+00
5.915000000000e+02 -4.655616285583e-02 0.000000000000e+00 0.000000000000e+00
5.917500000000e+02 -6.538729703798e-02 0.000000000000e+00 0.000000000000e+00
5.920000000000e+02 -4.465371459274e-02 0.000000000000e+00 0.000000000000e+00
5.922500000000e+02 1.403253418755e-02 0.000000000000e+00 0.000000000000e+00
5.925000000000e+02 1.043813213060e-01 0.000000000000e+00 0.000000000000e+00
5.927500000000e+02 2.162362927470e-01 0.000000000000e+00 0.000000000000e+00
5.930000000000e+02 3.368696749184e-01 0.000000000000e+00 0.000000000000e+00
5.932500000000e+02 4.525975243731e-01 0.000000000000e+00 0.000000000000e+00
5.935000000000e+02 5.505117628272e-01 0.000000000000e+00 0.000000000000e+00
5.937500000000e+02 6.201097026081e-01 0.000000000000e+00 0.000000000000e+00
5.940000000000e+02 6.546139309998e-01 0.000000000000e+00 0.000000000000e+00
5.942500000000e+02 6.518141432082e-01 0.000000000000e+00 0.000000000000e+00
5.945000000000e+02 6.143231079655e-01 0.000000000000e+00 0.000000000000e+00
5.947500000000e+02 5.492138317678e-01 0.000000000000e+00 0.000000000000e+00
5.950000000000e+02 4.670846070091e-01 0.000000000000e+00 0.000000000000e+00
5.952500000000e+02 3.806726861690e-01 0.000000000000e+00 0.000000000000e+00
5.955000000000e+02 3.031961113158e-01 0.000000000000e+00 0.000000000000e+00
5.957500000000e+02 2.466389217094e-01 0.000000000000e+00 0.000000000000e+00
5.960000000000e+02 2.202026884763e-01 0.000000000000e+00 0.000000000000e+00
5.962500000000e+02 2.291258530682e-01 0.000000000000e+00 0.000000000000e+00
5.965000000000e+02 2.740243036366e-01 0.000000000000e+00 0.000000000000e+00
5.967500000000e+02 3.508381988562e-01 0.000000000000e+00 0.000000000000e+00
5.970000000000e+02 4.513902059424e-01 0.000000000000e+00 0.000000000000e+00
5.972500000000e+02 5.644796252937e-01 0.000000000000e+00 0.000000000000e+00
5.975000000000e+02 6.773660904462e-01 0.000000000000e+00 0.000000000000e+00
5.977500000000e+02 7.774451630634e-01 0.000000000000e+00 0.000000000000e+00
5.980000000000e+02 8.538931348253e-01 0.000000000000e+00 0.000000000000e+00
5.982500000000e+02 8.990631242498e-01 0.000000000000e+00 0.000000000000e+00
5.985000000000e+02 9.094485234879e-01 0.000000000000e+00 0.000000000000e+00
5.987500000000e+02 8.860884527427e-01 0.000000000000e+00 0.000000000000e+00
5.990000000000e+02 8.343652009266e-01 0.000000000000e+00 0.000000000000e+00
5.992500000000e+02 7.632254596572e-01 0.000000000000e+00 0.000000000000e+00
5.995000000000e+02 6.839343818621e-01 0.000000000000e+00 0.000000000000e+00
5.997500000000e+02 6.085336287539e-01 0.000000000000e+00 0.000000000000e+00
6.000000000000e+02 5.482131930592e-01 0.000000000000e+00 0.000000000000e+00
6.002500000000e+02 5.118167202794e-01 0.000000000000e+00 0.000000000000e+00
6.005000000000e+02 5.046800638872e-01 0.000000000000e+00 0.000000000000e+00
6.007500000000e+02 5.279557955676e-01 0.000000000000e+00 0.000000000000e+00
6.010000000000e+02 5.785089524516e-01 0.000000000000e+00 0.000000000000e+00
6.012500000000e+02 6.493908323089e-01 0.000000000000e+00 0.000000000000e+00
6.015000000000e+02 7.308190104949e-01 0.000000000000e+00 0.000000000000e+00
6.017500000000e+02 8.115237689247e-01 0.000000000000e+00 0.000000000000e+00
6.020000000000e+02 8.802730634988e-01 0.000000000000e+00 0.000000000000e+00
6.022500000000e+02 9.273664402987e-01 0.000000000000e+00 0.000000000000e+00
6.025000000000e+02 9.458956537206e-01 0.000000000000e+00 0.000000000000e+00
6.027500000000e+02 9.326047852282e-01 0.000000000000e+00 0.000000000000e+00
6.030000000000e+02 8.882402107519e-01 0.000000000000e+00 0.000000000000e+00
6.032500000000e+02 8.173525420364e-01 0.000000000000e+00 0.000000000000e+00
6.035000000000e+02 7.275885130897e-01 0.000000000000e+00 0.000000000000e+00
6.037500000000e+02 6.285801033663e-01 0.000000000000e+00 0.000000000000e+00
6.040000000000e+02 5.305914513412e-01 0.000000000000e+00 0.000000000000e+00
6.042500000000e+02 4.431141720770e-01 0.000000000000e+00 0.000000000000e+00
6.045000000000e+02 3.736047698592e-01 0.000000000000e+00 0.000000000000e+00
6.047500000000e+02 3.265339985891e-01 0.000000000000e+00 0.000000000000e+00
6.050000000000e+02 3.028711126488e-01 0.000000000000e+00 0.000000000000e+00
6.052500000000e+02 3.000629856691e-01 0.000000000000e+00 0.000000000000e+00
6.055000000000e+02 3.124981947021e-01 0.000000000000e+00 0.000000000000e+00
6.057500000000e+02 3.323793046093e-01 0.000000000000e+00 0.000000000000e+00
6.060000000000e+02 3.508720420884e-01 0.000000000000e+00 0.000000000000e+00
6.062500000000e+02 3.593651819158e-01 0.000000000000e+00 0.000000000000e+00
6.065000000000e+02 3.506641965968e-01 0.000000000000e+00 0.000000000000e+00
6.067500000000e+02 3.199559528153e-01 0.000000000000e+00 0.000000000000e+00
6.070000000000e+02 2.654183223804e-01 0.000000000000e+00 0.000000000000e+00
6.072500000000e+02 1.884017609041e-01 0.000000000000e+00 0.000000000000e+00
6.075000000000e+02 9.317173836161e-02 0.000000000000e+00 0.000000000000e+00
6.077500000000e+02 -1.373758858509e-02 0.000000000000e+00 0.000000000000e+00
6.080000000000e+02 -1.244555696458e-01 0.000000000000e+00 0.000000000000e+00
6.082500000000e+02 -2.308538773840e-01 0.000000000000e+00 0.000000000000e+00
6.085000000000e+02 -3.256171522263e-01 0.000000000000e+00 0.000000000000e+00
6.087500000000e+02 -4.031574626066e-01 0.000000000000e+00 0.000000000000e+00
6.090000000000e+02 -4.602519857124e-01 0.000000000000e+00 0.000000000000e+00
6.092500000000e+02 -4.963267776424e-01 0.000000000000e+00 0.000000000000e+00
6.095000000000e+02 -5.133622696383e-01 0.000000000000e+00 0.000000000000e+00
6.097500000000e+02 -5.154503501162e-01 0.000000000000e+00 0.000000000000e+00
6.100000000000e+02 -5.080807795151e-01 0.000000000000e+00 0.000000000000e+00
6.102500000000e+02 -4.972696274385e-01 0.000000000000e+00 0.000000000000e+00
6.105000000000e+02 -4.886599087523e-01 0.000000000000e+00 0.000000000000e+00
6.107500000000e+02 -4.867227974801e-01 0.000000000000e+00 0.000000000000e+00
6.110000000000e+02 -4.941677377950e-01 0.000000000000e+00 0.000000000000e+00
6.112500000000e+02 -5.116350764921e-01 0.000000000000e+00 0.000000000000e+00
6.115000000000e+02 -5.377011182933e-01 0.000000000000e+00 0.000000000000e+00
6.117500000000e+02 -5.691794513307e-01 0.000000000000e+00 0.000000000000e+00
6.120000000000e+02 -6.016607724575e-01 0.000000000000e+00 0.000000000000e+00
6.122500000000e+02 -6.302021042287e-01 0.000000000000e+00 0.000000000000e+00
6.125000000000e+02 -6.500593354475e-01 0.000000000000e+00 0.000000000000e+00
6.127500000000e+02 -6.573562533279e-01 0.000000000000e+00 0.000000000000e+00
6.130000000000e+02 -6.495980289856e-01 0.000000000000e+00 0.000000000000e+00
6.132500000000e+02 -6.259645675535e-01 0.000000000000e+00 0.000000000000e+00
6.135000000000e+02 -5.873545978808e-01 0.000000000000e+00 0.000000000000e+00
6.137500000000e+02 -5.361892343199e-01 0.000000000000e+00 0.000000000000e+00
6.140000000000e+02 -4.760182744659e-01 0.000000000000e+00 0.000000000000e+00
6.142500000000e+02 -4.109987410347e-01 0.000000000000e+00 0.000000000000e+00
6.145000000000e+02 -3.453296429314e-01 0.000000000000e+00 0.000000000000e+00
6.147500000000e+02 -2.827280616508e-01 0.000000000000e+00 0.000000000000e+00
6.150000000000e+02 -2.260199896581e-01 0.000000000000e+00 0.000000000000e+00
6.152500000000e+02 -1.768972957911e-01 0.000000000000e+00 0.000000000000e+00
6.155000000000e+02 -1.358636665172e-01 0.000000000000e+00 0.000000000000e+00
6.157500000000e+02 -1.023620691530e-01 0.000000000000e+00 0.000000000000e+00
6.160000000000e+02 -7.504894793717e-02 0.000000000000e+00 0.000000000000e+00
6.162500000000e+02 -5.216005458043e-02 0.000000000000e+00 0.000000000000e+00
6.165000000000e+02 -3.190230761814e-02 0.000000000000e+00 0.000000000000e+00
6.167500000000e+02 -1.280648819908e-02 0.000000000000e+00 0.000000000000e+00
6.170000000000e+02 6.013727908531e-03 0.000000000000e+00 0.000000000000e+00
6.172500000000e+02 2.473215830564e-02 0.000000000000e+00 0.000000000000e+00
6.175000000000e+02 4.282227805204e-02 0.000000000000e+00 0.000000000000e+00
6.177500000000e+02 5.919944010920e-02 0.000000000000e+00 0.000000000000e+00
6.180000000000e+02 7.246059097892e-02 0.000000000000e+00 0.000000000000e+00
6.182500000000e+02 8.117453352876e-02 0.000000000000e+00 0.000000000000e+00
6.185000000000e+02 8.416989828149e-02 0.000000000000e+00 0.000000000000e+00
6.187500000000e+02 8.077116911208e-02 0.000000000000e+00 0.000000000000e+00
6.190000000000e+02 7.094444585438e-02 0.000000000000e+00 0.000000000000e+00
6.192500000000e+02 5.533189074277e-02 0.000000000000e+00 0.000000000000e+00
6.195000000000e+02 3.517387885082e-02 0.000000000000e+00 0.000000000000e+00
6.197500000000e+02 1.213727887203e-02 0.000000000000e+00 0.000000000000e+00
6.200000000000e+02 -1.191622201922e-02 0.000000000000e+00 0.000000000000e+00
6.202500000000e+02 -3.517876553913e-02 0.000000000000e+00 0.000000000000e+00
6.205000000000e+02 -5.611765846486e-02 0.000000000000e+00 0.000000000000e+00
6.207500000000e+02 -7.363159539892e-02 0.000000000000e+00 0.000000000000e+00
6.210000000000e+02 -8.711692516507e-02 0.000000000000e+00 0.000000000000e+00
6.212500000000e+02 -9.643618204805e-02 0.000000000000e+00 0.000000000000e+00
6.215000000000e+02 -1.017992443595e-01 0.000000000000e+00 0.000000000000e+00
6.217500000000e+02 -1.035835350931e-01 0.000000000000e+00 0.000000000000e+00
6.220000000000e+02 -1.021308701565e-01 0.000000000000e+00 0.000000000000e+00
6.222500000000e+02 -9.756296969091e-02 0.000000000000e+00 0.000000000000e+00
6.225000000000e+02 -8.965452526226e-02 0.000000000000e+00 0.000000000000e+00
6.227500000000e+02 -7.779259303937e-02 0.000000000000e+00 0.000000000000e+00
6.230000000000e+02 -6.103568245527e-02 0.000000000000e+00 0.000000000000e+00
6.232500000000e+02 -3.826785084463e-02 0.000000000000e+00 0.000000000000e+00
6.235000000000e+02 -8.425475736965e-03 0.000000000000e+00 0.000000000000e+00
6.237500000000e+02 2.923981749949e-02 0.000000000000e+00 0.000000000000e+00
6.240000000000e+02 7.490687651721e-02 0.000000000000e+00 0.000000000000e+00
6.242500000000e+02 1.279850649118e-01 0.000000000000e+00 0.000000000000e+00
6.245000000000e+02 1.870074796800e-01 0.000000000000e+00 0.000000000000e+00
6.247500000000e+02 2.496426778304e-01 0.000000000000e+00 0.000000000000e+00
6.250000000000e+02 3.128321433862e-01 0.000000000000e+00 0.000000000000e+00
6.252500000000e+02 3.730409268696e-01 0.000000000000e+00 0.000000000000e+00
6.255000000000e+02 4.265905958072e-01 0.000000000000e+00 0.000000000000e+00
6.257500000000e+02 4.700298403088e-01 0.000000000000e+00 0.000000000000e+00
6.260000000000e+02 5.004910796973e-01 0.000000000000e+00 0.000000000000e+00
6.262500000000e+02 5.159824379337e-01 0.000000000000e+00 0.000000000000e+00
6.265000000000e+02 5.155734405332e-01 0.000000000000e+00 0.000000000000e+00
6.267500000000e+02 4.994483964335e-01 0.000000000000e+00 0.000000000000e+00
6.270000000000e+02 4.688212524020e-01 0.000000000000e+00 0.000000000000e+00
6.272500000000e+02 4.257266372392e-01 0.000000000000e+00 0.000000000000e+00
6.275000000000e+02 3.727205385277e-01 0.000000000000e+00 0.000000000000e+00
6.277500000000e+02 3.125375928820e-01 0.000000000000e+00 0.000000000000e+00
6.280000000000e+02 2.477581442241e-01 0.000000000000e+00 0.000000000000e+00
6.282500000000e+02 1.805360147662e-01 0.000000000000e+00 0.000000000000e+00
6.285000000000e+02 1.124276495506e-01 0.000000000000e+00 0.000000000000e+00
6.287500000000e+02 4.434653373263e-02 0.000000000000e+00 0.000000000000e+00
6.290000000000e+02 -2.335382155888e-02 0.000000000000e+00 0.000000000000e+00
6.292500000000e+02 -9.068621155551e-02 0.000000000000e+00 0.000000000000e+00
6.295000000000e+02 -1.577616635123e-01 0.000000000000e+00 0.000000000000e+00
6.297500000000e+02 -2.244958757444e-01 0.000000000000e+00 0.000000000000e+00
6.300000000000e+02 -2.903439368765e-01 0.000000000000e+00 0.000000000000e+00
6.302500000000e+02 -3.541133109477e-01 0.000000000000e+00 0.000000000000e+00
6.305000000000e+02 -4.138931969283e-01 0.000000000000e+00 0.000000000000e+00
6.307500000000e+02 -4.671202140963e-01 0.000000000000e+00 0.000000000000e+00
6.310000000000e+02 -5.107787451581e-01 0.000000000000e+00 0.000000000000e+00
6.312500000000e+02 -5.417125647726e-01 0.000000000000e+00 0.000000000000e+00
6.315000000000e+02 -5.570059986711e-01 0.000000000000e+00 0.000000000000e+00
6.317500000000e+02 -5.543806957173e-01 0.000000000000e+00 0.000000000000e+00
6.320000000000e+02 -5.325500834103e-01 0.000000000000e+00 0.000000000000e+00
6.322500000000e+02 -4.914783760353e-01 0.000000000000e+00 0.000000000000e+00
6.325000000000e+02 -4.325038971527e-01 0.000000000000e+00 0.000000000000e+00
6.327500000000e+02 -3.583054849676e-01 0.000000000000e+00 0.000000000000e+00
6.330000000000e+02 -2.727129420127e-01 0.000000000000e+00 0.000000000000e+00
6.332500000000e+02 -1.803844563116e-01 0.000000000000e+00 0.000000000000e+00
6.335000000000e+02 -8.639230229842e-02 0.000000000000e+00 0.000000000000e+00
6.337500000000e+02 4.229844840042e-03 0.000000000000e+00 0.000000000000e+00
6.340000000000e+02 8.692072674366e-02 0.000000000000e+00 0.000000000000e+00
6.342500000000e+02 1.579538350070e-01 0.000000000000e+00 0.000000000000e+00
6.345000000000e+02 2.146879388874e-01 0.000000000000e+00 0.000000000000e+00
6.347500000000e+02 2.556833351919e-01 0.000000000000e+00 0.000000000000e+00
6.350000000000e+02 2.806817926141e-01 0.000000000000e+00 0.000000000000e+00
6.352500000000e+02 2.904678793277e-01 0.000000000000e+00 0.000000000000e+00
6.355000000000e+02 2.866452040219e-01 0.000000000000e+00 0.000000000000e+00
6.357500000000e+02 2.713706113998e-01 0.000000000000e+00 0.000000000000e+00
6.360000000000e+02 2.470911899983e-01 0.000000000000e+00 0.000000000000e+00
6.362500000000e+02 2.163230216840e-01 0.000000000000e+00 0.000000000000e+00
6.365000000000e+02 1.814981922239e-01 0.000000000000e+00 0.000000000000e+00
6.367500000000e+02 1.448900542260e-01 0.000000000000e+00 0.000000000000e+00
6.370000000000e+02 1.086091496151e-01 0.000000000000e+00 0.000000000000e+00
6.372500000000e+02 7.464679900270e-02 0.000000000000e+00 0.000000000000e+00
6.375000000000e+02 4.493301297311e-02 0.000000000000e+00 0.000000000000e+00
6.377500000000e+02 2.137206330891e-02 0.000000000000e+00 0.000000000000e+00
6.380000000000e+02 5.823526042760e-03 0.000000000000e+00 0.000000000000e+00
6.382500000000e+02 8.242127163955e-06 0.000000000000e+00 0.000000000000e+00
6.385000000000e+02 5.335496449209e-03 0.000000000000e+00 0.000000000000e+00
6.387500000000e+02 2.266684666186e-02 0.000000000000e+00 0.000000000000e+00
6.390000000000e+02 5.204996839068e-02 0.000000000000e+00 0.000000000000e+00
6.392500000000e+02 9.246920708609e-02 0.000000000000e+00 0.000000000000e+00
6.395000000000e+02 1.416654685647e-01 0.000000000000e+00 0.000000000000e+00
6.397500000000e+02 1.960750135830e-01 0.000000000000e+00 0.000000000000e+00
6.400000000000e+02 2.509244869951e-01 0.000000000000e+00 0.000000000000e+00
6.402500000000e+02 3.004995047785e-01 0.000000000000e+00 0.000000000000e+00
6.405000000000e+02 3.385791255217e-01 0.000000000000e+00 0.000000000000e+00
6.407500000000e+02 3.590023133073e-01 0.000000000000e+00 0.000000000000e+00
6.410000000000e+02 3.563092251889e-01 0.000000000000e+00 0.000000000000e+00
6.412500000000e+02 3.263837318867e-01 0.000000000000e+00 0.000000000000e+00
6.415000000000e+02 2.670169940672e-01 0.000000000000e+00 0.000000000000e+00
6.417500000000e+02 1.783167216275e-01 0.000000000000e+00 0.000000000000e+00
6.420000000000e+02 6.290275014218e-02 0.000000000000e+00 0.000000000000e+00
6.422500000000e+02 -7.414518905888e-02 0.000000000000e+00 0.000000000000e+00
6.425000000000e+02 -2.255906404576e-01 0.000000000000e+00 0.000000000000e+00
6.427500000000e+02 -3.825654435846e-01 0.000000000000e+00 0.000000000000e+00
6.430000000000e+02 -5.352588670012e-01 0.000000000000e+00 0.000000000000e+00
6.432500000000e+02 -6.736924689272e-01 0.000000000000e+00 0.000000000000e+00
6.435000000000e+02 -7.884928630195e-01 0.000000000000e+00 0.000000000000e+00
6.437500000000e+02 -8.715778853101e-01 0.000000000000e+00 0.000000000000e+00
6.440000000000e+02 -9.166872530399e-01 0.000000000000e+00 0.000000000000e+00
6.442500000000e+02 -9.197142236861e-01 0.000000000000e+00 0.000000000000e+00
6.445000000000e+02 -8.788259129513e-01 0.000000000000e+00 0.000000000000e+00
6.447500000000e+02 -7.943917120962e-01 0.000000000000e+00 0.000000000000e+00
6.450000000000e+02 -6.687663548768e-01 0.000000000000e+00 0.000000000000e+00
6.452500000000e+02 -5.059919913471e-01 0.000000000000e+00 0.000000000000e+00
6.455000000000e+02 -3.114889658581e-01 0.000000000000e+00 0.000000000000e+00
6.457500000000e+02 -9.179675797580e-02 0.000000000000e+00 0.000000000000e+00
6.460000000000e+02 1.455940604059e-01 0.000000000000e+00 0.000000000000e+00
6.462500000000e+02 3.923075356949e-01 0.000000000000e+00 0.000000000000e+00
6.465000000000e+02 6.390676776053e-01 0.000000000000e+00 0.000000000000e+00
6.467500000000e+02 8.756562803722e-01 0.000000000000e+00 0.000000000000e+00
6.470000000000e+02 1.090918394583e+00 0.000000000000e+00 0.000000000000e+00
6.472500000000e+02 1.272899332546e+00 0.000000000000e+00 0.000000000000e+00
6.475000000000e+02 1.409189069597e+00 0.000000000000e+00 0.000000000000e+00
6.477500000000e+02 1.487524681607e+00 0.000000000000e+00 0.000000000000e+00
6.480000000000e+02 1.496661465612e+00 0.000000000000e+00 0.000000000000e+00
6.482500000000e+02 1.427473779834e+00 0.000000000000e+00 0.000000000000e+00
6.485000000000e+02 1.274194664299e+00 0.000000000000e+00 0.000000000000e+00
6.487500000000e+02 1.035657317983e+00 0.000000000000e+00 0.000000000000e+00
6.490000000000e+02 7.163697337944e-01 0.000000000000e+00 0.000000000000e+00
6.492500000000e+02 3.272430218961e-01 0.000000000000e+00 0.000000000000e+00
6.495000000000e+02 -1.141916072211e-01 0.000000000000e+00 0.000000000000e+00
6.497500000000e+02 -5.842017903435e-01 0.000000000000e+00 0.000000000000e+00
6.500000000000e+02 -1.053970053163e+00 0.000000000000e+00 0.000000000000e+00
6.502500000000e+02 -1.491388322276e+00 0.000000000000e+00 0.000000000000e+00
6.505000000000e+02 -1.863425665275e+00 0.000000000000e+00 0.000000000000e+00
6.507500000000e+02 -2.138881806152e+00 0.000000000000e+00 0.000000000000e+00
6.510000000000e+02 -2.291272609322e+00 0.000000000000e+00 0.000000000000e+00
6.512500000000e+02 -2.301553275556e+00 0.000000000000e+00 0.000000000000e+00
6.515000000000e+02 -2.160377604693e+00 0.000000000000e+00 0.000000000000e+00
6.517500000000e+02 -1.869620477070e+00 0.000000000000e+00 0.000000000000e+00
6.520000000000e+02 -1.442954155644e+00 0.000000000000e+00 0.000000000000e+00
6.522500000000e+02 -9.053609333303e-01 0.000000000000e+00 0.000000000000e+00
6.525000000000e+02 -2.915748763119e-01 0.000000000000e+00 0.000000000000e+00
6.527500000000e+02 3.564389755679e-01 0.000000000000e+00 0.000000000000e+00
6.530000000000e+02 9.927526110083e-01 0.000000000000e+00 0.000000000000e+00
6.532500000000e+02 1.571189823783e+00 0.000000000000e+00 0.000000000000e+00
6.535000000000e+02 2.049134857492e+00 0.000000000000e+00 0.000000000000e+00
6.537500000000e+02 2.391068851991e+00 0.000000000000e+00 0.000000000000e+00
6.540000000000e+02 2.571495938973e+00 0.000000000000e+00 0.000000000000e+00
6.542500000000e+02 2.576986361905e+00 0.000000000000e+00 0.000000000000e+00
6.545000000000e+02 2.407158908452e+00 0.000000000000e+00 0.000000000000e+00
6.547500000000e+02 2.074537356819e+00 0.000000000000e+00 0.000000000000e+00
6.550000000000e+02 1.603331628199e+00 0.000000000000e+00 0.000000000000e+00
6.552500000000e+02 1.027299843177e+00 0.000000000000e+00 0.000000000000e+00
6.555000000000e+02 3.869302041344e-01 0.000000000000e+00 0.000000000000e+00
6.557500000000e+02 -2.737673217732e-01 0.000000000000e+00 0.000000000000e+00
6.560000000000e+02 -9.105545109708e-01 0.000000000000e+00 0.000000000000e+00
6.562500000000e+02 -1.482058895315e+00 0.000000000000e+00 0.000000000000e+00
6.565000000000e+02 -1.952433849812e+00 0.000000000000e+00 0.000000000000e+00
6.567500000000e+02 -2.293421319586e+00 0.000000000000e+00 0.000000000000e+00
6.570000000000e+02 -2.485733964413e+00 0.000000000000e+00 0.000000000000e+00
6.572500000000e+02 -2.519750944832e+00 0.000000000000e+00 0.000000000000e+00
6.575000000000e+02 -2.395585619125e+00 0.000000000000e+00 0.000000000000e+00
6.577500000000e+02 -2.122626396819e+00 0.000000000000e+00 0.000000000000e+00
6.580000000000e+02 -1.718670299998e+00 0.000000000000e+00 0.000000000000e+00
6.582500000000e+02 -1.208763319270e+00 0.000000000000e+00 0.000000000000e+00
6.585000000000e+02 -6.238375159189e-01 0.000000000000e+00 0.000000000000e+00
6.587500000000e+02 7.996845542506e-04 0.000000000000e+00 0.000000000000e+00
6.590000000000e+02 6.271034756088e-01 0.000000000000e+00 0.000000000000e+00
6.592500000000e+02 1.216061922092e+00 0.000000000000e+00 0.000000000000e+00
6.595000000000e+02 1.729611813873e+00 0.000000000000e+00 0.000000000000e+00
6.597500000000e+02 2.132700340725e+00 0.000000000000e+00 0.000000000000e+00
6.600000000000e+02 2.395458473382e+00 0.000000000000e+00 0.000000000000e+00
6.602500000000e+02 2.495401321230e+00 0.000000000000e+00 0.000000000000e+00
6.605000000000e+02 2.419512913101e+00 0.000000000000e+00 0.000000000000e+00
6.607500000000e+02 2.166019670718e+00 0.000000000000e+00 0.000000000000e+00
6.610000000000e+02 1.745621051472e+00 0.000000000000e+00 0.000000000000e+00
6.612500000000e+02 1.181938853901e+00 0.000000000000e+00 0.000000000000e+00
6.615000000000e+02 5.109764808215e-01 0.000000000000e+00 0.000000000000e+00
6.617500000000e+02 -2.205511714734e-01 0.000000000000e+00 0.000000000000e+00
6.620000000000e+02 -9.580510208466e-01 0.000000000000e+00 0.000000000000e+00
6.622500000000e+02 -1.642950267314e+00 0.000000000000e+00 0.000000000000e+00
6.625000000000e+02 -2.217419041474e+00 0.000000000000e+00 0.000000000000e+00
6.627500000000e+02 -2.629541185522e+00 0.000000000000e+00 0.000000000000e+00
6.630000000000e+02 -2.838450079993e+00 0.000000000000e+00 0.000000000000e+00
6.632500000000e+02 -2.818885885096e+00 0.000000000000e+00 0.000000000000e+00
6.635000000000e+02 -2.564630436174e+00 0.000000000000e+00 0.000000000000e+00
6.637500000000e+02 -2.090343280074e+00 0.000000000000e+00 0.000000000000e+00
6.640000000000e+02 -1.431455377995e+00 0.000000000000e+00 0.000000000000e+00
6.642500000000e+02 -6.419652147207e-01 0.000000000000e+00 0.000000000000e+00
6.645000000000e+02 2.097934492938e-01 0.000000000000e+00 0.000000000000e+00
6.647500000000e+02 1.047107382268e+00 0.000000000000e+00 0.000000000000e+00
6.650000000000e+02 1.792040395817e+00 0.000000000000e+00 0.000000000000e+00
6.652500000000e+02 2.373095570105e+00 0.000000000000e+00 0.000000000000e+00
6.655000000000e+02 2.732586325973e+00 0.000000000000e+00 0.000000000000e+00
6.657500000000e+02 2.832904904153e+00 0.000000000000e+00 0.000000000000e+00
6.660000000000e+02 2.660956500809e+00 0.000000000000e+00 0.000000000000e+00
6.662500000000e+02 2.230196805965e+00 0.000000000000e+00 0.000000000000e+00
6.665000000000e+02 1.579954124843e+00 0.000000000000e+00 0.000000000000e+00
6.667500000000e+02 7.720088542758e-01 0.000000000000e+00 0.000000000000e+00
6.670000000000e+02 -1.152899918500e-01 0.000000000000e+00 0.000000000000e+00
6.672500000000e+02 -9.948052793104e-01 0.000000000000e+00 0.000000000000e+00
6.675000000000e+02 -1.779492595813e+00 0.000000000000e+00 0.000000000000e+00
6.677500000000e+02 -2.391438703427e+00 0.000000000000e+00 0.000000000000e+00
6.680000000000e+02 -2.770073304069e+00 0.000000000000e+00 0.000000000000e+00
6.682500000000e+02 -2.878640467322e+00 0.000000000000e+00 0.000000000000e+00
6.685000000000e+02 -2.708193295119e+00 0.000000000000e+00 0.000000000000e+00
6.687500000000e+02 -2.278640637468e+00 0.000000000000e+00 0.000000000000e+00
6.690000000000e+02 -1.636698454916e+00 0.000000000000e+00 0.000000000000e+00
6.692500000000e+02 -8.509437837136e-01 0.000000000000e+00 0.000000000000e+00
6.695000000000e+02 -4.496135934384e-03 0.000000000000e+00 0.000000000000e+00
6.697500000000e+02 8.138787798869e-01 0.000000000000e+00 0.000000000000e+00
6.700000000000e+02 1.519266863433e+00 0.000000000000e+00 0.000000000000e+00
6.702500000000e+02 2.039657997795e+00 0.000000000000e+00 0.000000000000e+00
6.705000000000e+02 2.323554450480e+00 0.000000000000e+00 0.000000000000e+00
6.707500000000e+02 2.345299089772e+00 0.000000000000e+00 0.000000000000e+00
6.710000000000e+02 2.107544764418e+00 0.000000000000e+00 0.000000000000e+00
6.712500000000e+02 1.640609105883e+00 0.000000000000e+00 0.000000000000e+00
6.715000000000e+02 9.988098184683e-01 0.000000000000e+00 0.000000000000e+00
6.717500000000e+02 2.542136583422e-01 0.000000000000e+00 0.000000000000e+00
6.720000000000e+02 -5.114810821140e-01 0.000000000000e+00 0.000000000000e+00
6.722500000000e+02 -1.216006234922e+00 0.000000000000e+00 0.000000000000e+00
6.725000000000e+02 -1.785511258957e+00 0.000000000000e+00 0.000000000000e+00
6.727500000000e+02 -2.162478810122e+00 0.000000000000e+00 0.000000000000e+00
6.730000000000e+02 -2.311703920611e+00 0.000000000000e+00 0.000000000000e+00
6.732500000000e+02 -2.223701755480e+00 0.000000000000e+00 0.000000000000e+00
6.735000000000e+02 -1.915206937592e+00 0.000000000000e+00 0.000000000000e+00
6.737500000000e+02 -1.426759067178e+00 0.000000000000e+00 0.000000000000e+00
6.740000000000e+02 -8.176960396056e-01 0.000000000000e+00 0.000000000000e+00
6.742500000000e+02 -1.591620064889e-01 0.000000000000e+00 0.000000000000e+00
6.745000000000e+02 4.740513103869e-01 0.000000000000e+00 0.000000000000e+00
6.747500000000e+02 1.011895440179e+00 0.000000000000e+00 0.000000000000e+00
6.750000000000e+02 1.396745187493e+00 0.000000000000e+00 0.000000000000e+00
6.752500000000e+02 1.589522805556e+00 0.000000000000e+00 0.000000000000e+00
6.755000000000e+02 1.573612340293e+00 0.000000000000e+00 0.000000000000e+00
6.757500000000e+02 1.356171092346e+00 0.000000000000e+00 0.000000000000e+00
6.760000000000e+02 9.667451794379e-01 0.000000000000e+00 0.000000000000e+00
6.762500000000e+02 4.534008338295e-01 0.000000000000e+00 0.000000000000e+00
6.765000000000e+02 -1.231419545822e-01 0.000000000000e+00 0.000000000000e+00
6.767500000000e+02 -6.966718009426e-01 0.000000000000e+00 0.000000000000e+00
6.770000000000e+02 -1.203110489244e+00 0.000000000000e+00 0.000000000000e+00
6.772500000000e+02 -1.587729893168e+00 0.000000000000e+00 0.000000000000e+00
6.775000000000e+02 -1.811153750885e+00 0.000000000000e+00 0.000000000000e+00
6.777500000000e+02 -1.853488779424e+00 0.000000000000e+00 0.000000000000e+00
6.780000000000e+02 -1.716152701368e+00 0.000000000000e+00 0.000000000000e+00
6.782500000000e+02 -1.421234804083e+00 0.000000000000e+00 0.000000000000e+00
6.785000000000e+02 -1.008506942363e+00 0.000000000000e+00 0.000000000000e+00
6.787500000000e+02 -5.304675862622e-01 0.000000000000e+00 0.000000000000e+00
6.790000000000e+02 -4.601915687259e-02 0.000000000000e+00 0.000000000000e+00
6.792500000000e+02 3.864743651061e-01 0.000000000000e+00 0.000000000000e+00
6.795000000000e+02 7.159424160031e-01 0.000000000000e+00 0.000000000000e+00
6.797500000000e+02 9.044005687335e-01 0.000000000000e+00 0.000000000000e+00
6.800000000000e+02 9.311263947894e-01 0.000000000000e+00 0.000000000000e+00
6.802500000000e+02 7.947577099208e-01 0.000000000000e+00 0.000000000000e+00
6.805000000000e+02 5.130973465564e-01 0.000000000000e+00 0.000000000000e+00
6.807500000000e+02 1.206763455016e-01 0.000000000000e+00 0.000000000000e+00
6.810000000000e+02 -3.356126748620e-01 0.000000000000e+00 0.000000000000e+00
6.812500000000e+02 -8.022780378565e-01 0.000000000000e+00 0.000000000000e+00
6.815000000000e+02 -1.225694512780e+00 0.000000000000e+00 0.000000000000e+00
6.817500000000e+02 -1.558501450126e+00 0.000000000000e+00 0.000000000000e+00
6.820000000000e+02 -1.765176235197e+00 0.000000000000e+00 0.000000000000e+00
6.822500000000e+02 -1.826127809563e+00 0.000000000000e+00 0.000000000000e+00
6.825000000000e+02 -1.739834246171e+00 0.000000000000e+00 0.000000000000e+00
6.827500000000e+02 -1.522783816788e+00 0.000000000000e+00 0.000000000000e+00
6.830000000000e+02 -1.207242931051e+00 0.000000000000e+00 0.000000000000e+00
6.832500000000e+02 -8.371354280216e-01 0.000000000000e+00 0.000000000000e+00
6.835000000000e+02 -4.625447000618e-01 0.000000000000e+00 0.000000000000e+00
6.837500000000e+02 -1.335155504403e-01 0.000000000000e+00 0.000000000000e+00
6.840000000000e+02 1.060837997738e-01 0.000000000000e+00 0.000000000000e+00
6.842500000000e+02 2.238881521314e-01 0.000000000000e+00 0.000000000000e+00
6.845000000000e+02 2.028998137283e-01 0.000000000000e+00 0.000000000000e+00
6.847500000000e+02 4.342188774571e-02 0.000000000000e+00 0.000000000000e+00
6.850000000000e+02 -2.371693446294e-01 0.000000000000e+00 0.000000000000e+00
6.852500000000e+02 -6.067740941605e-01 0.000000000000e+00 0.000000000000e+00
6.855000000000e+02 -1.022737543031e+00 0.000000000000e+00 0.000000000000e+00
6.857500000000e+02 -1.437306784198e+00 0.000000000000e+00 0.000000000000e+00
6.860000000000e+02 -1.803684813068e+00 0.000000000000e+00 0.000000000000e+00
6.862500000000e+02 -2.081915895743e+00 0.000000000000e+00 0.000000000000e+00
6.865000000000e+02 -2.243859105452e+00 0.000000000000e+00 0.000000000000e+00
6.867500000000e+02 -2.276623738055e+00 0.000000000000e+00 0.000000000000e+00
6.870000000000e+02 -2.184037288714e+00 0.000000000000e+00 0.000000000000e+00
6.872500000000e+02 -1.985968865503e+00 0.000000000000e+00 0.000000000000e+00
6.875000000000e+02 -1.715606148077e+00 0.000000000000e+00 0.000000000000e+00
6.877500000000e+02 -1.415046825206e+00 0.000000000000e+00 0.000000000000e+00
6.880000000000e+02 -1.129781746964e+00 0.000000000000e+00 0.000000000000e+00
6.882500000000e+02 -9.027885068654e-01 0.000000000000e+00 0.000000000000e+00
6.885000000000e+02 -7.690021336523e-01 0.000000000000e+00 0.000000000000e+00
6.887500000000e+02 -7.508775025932e-01 0.000000000000e+00 0.000000000000e+00
6.890000000000e+02 -8.556126052149e-01 0.000000000000e+00 0.000000000000e+00
6.892500000000e+02 -1.074381962457e+00 0.000000000000e+00 0.000000000000e+00
6.895000000000e+02 -1.383664194036e+00 0.000000000000e+00 0.000000000000e+00
6.897500000000e+02 -1.748472174699e+00 0.000000000000e+00 0.000000000000e+00
6.900000000000e+02 -2.127044898212e+00 0.000000000000e+00 0.000000000000e+00
6.902500000000e+02 -2.476370277501e+00 0.000000000000e+00 0.000000000000e+00
6.905000000000e+02 -2.757802858366e+00 0.000000000000e+00 0.000000000000e+00
6.907500000000e+02 -2.942033679547e+00 0.000000000000e+00 0.000000000000e+00
6.910000000000e+02 -3.012761868913e+00 0.000000000000e+00 0.000000000000e+00
6.912500000000e+02 -2.968596242449e+00 0.000000000000e+00 0.000000000000e+00
6.915000000000e+02 -2.822955735009e+00 0.000000000000e+00 0.000000000000e+00
6.917500000000e+02 -2.602007180300e+00 0.000000000000e+00 0.000000000000e+00
6.920000000000e+02 -2.340941168763e+00 0.000000000000e+00 0.000000000000e+00
6.922500000000e+02 -2.079106013370e+00 0.000000000000e+00 0.000000000000e+00
6.925000000000e+02 -1.854666838707e+00 0.000000000000e+00 0.000000000000e+00
6.927500000000e+02 -1.699512117204e+00 0.000000000000e+00 0.000000000000e+00
6.930000000000e+02 -1.635086914578e+00 0.000000000000e+00 0.000000000000e+00
6.932500000000e+02 -1.669697506643e+00 0.000000000000e+00 0.000000000000e+00
6.935000000000e+02 -1.797625226120e+00 0.000000000000e+00 0.000000000000e+00
6.937500000000e+02 -2.000137470544e+00 0.000000000000e+00 0.000000000000e+00
6.940000000000e+02 -2.248225474278e+00 0.000000000000e+00 0.000000000000e+00
6.942500000000e+02 -2.506667225741e+00 0.000000000000e+00 0.000000000000e+00
6.945000000000e+02 -2.738841148202e+00 0.000000000000e+00 0.000000000000e+00
6.947500000000e+02 -2.911624744268e+00 0.000000000000e+00 0.000000000000e+00
6.950000000000e+02 -2.999713657994e+00 0.000000000000e+00 0.000000000000e+00
6.952500000000e+02 -2.988788865257e+00 0.000000000000e+00 0.000000000000e+00
6.955000000000e+02 -2.877128698563e+00 0.000000000000e+00 0.000000000000e+00
6.957500000000e+02 -2.675483453212e+00 0.000000000000e+00 0.000000000000e+00
6.960000000000e+02 -2.405271891038e+00 0.000000000000e+00 0.000000000000e+00
6.962500000000e+02 -2.095387232817e+00 0.000000000000e+00 0.000000000000e+00
6.965000000000e+02 -1.778083859363e+00 0.000000000000e+00 0.000000000000e+00
6.967500000000e+02 -1.484530398682e+00 0.000000000000e+00 0.000000000000e+00
6.970000000000e+02 -1.240645783103e+00 0.000000000000e+00 0.000000000000e+00
6.972500000000e+02 -1.063779811554e+00 0.000000000000e+00 0.000000000000e+00
6.975000000000e+02 -9.606684199257e-01 0.000000000000e+00 0.000000000000e+00
6.977500000000e+02 -9.269063828019e-01 0.000000000000e+00 0.000000000000e+00
6.980000000000e+02 -9.479640802385e-01 0.000000000000e+00 0.000000000000e+00
6.982500000000e+02 -1.001561150900e+00 0.000000000000e+00 0.000000000000e+00
6.985000000000e+02 -1.061028114834e+00 0.000000000000e+00 0.000000000000e+00
6.987500000000e+02 -1.099161905408e+00 0.000000000000e+00 0.000000000000e+00
6.990000000000e+02 -1.092028604208e+00 0.000000000000e+00 0.000000000000e+00
6.992500000000e+02 -1.022191780238e+00 0.000000000000e+00 0.000000000000e+00
6.995000000000e+02 -8.809418388170e-01 0.000000000000e+00 0.000000000000e+00
6.997500000000e+02 -6.692548513491e-01 0.000000000000e+00 0.000000000000e+00
7.000000000000e+02 -3.973951817613e-01 0.000000000000e+00 0.000000000000e+00
7.002500000000e+02 -8.326764456984e-02 0.000000000000e+00 0.000000000000e+00
7.005000000000e+02 2.502052130595e-01 0.000000000000e+00 0.000000000000e+00
7.007500000000e+02 5.782800192443e-01 0.000000000000e+00 0.000000000000e+00
7.010000000000e+02 8.776987395111e-01 0.000000000000e+00 0.000000000000e+00
7.012500000000e+02 1.129642640127e+00 0.000000000000e+00 0.000000000000e+00
7.015000000000e+02 1.321940828485e+00 0.000000000000e+00 0.000000000000e+00
7.017500000000e+02 1.450261018273e+00 0.000000000000e+00 0.000000000000e+00
7.020000000000e+02 1.518164510547e+00 0.000000000000e+00 0.000000000000e+00
7.022500000000e+02 1.536071956925e+00 0.000000000000e+00 0.000000000000e+00
7.025000000000e+02 1.519337455913e+00 0.000000000000e+00 0.000000000000e+00
7.027500000000e+02 1.485744974974e+00 0.000000000000e+00 0.000000000000e+00
7.030000000000e+02 1.452807818724e+00 0.000000000000e+00 0.000000000000e+00
7.032500000000e+02 1.435261461035e+00 0.000000000000e+00 0.000000000000e+00
7.035000000000e+02 1.443093635672e+00 0.000000000000e+00 0.000000000000e+00
7.037500000000e+02 1.480362276799e+00 0.000000000000e+00 0.000000000000e+00
7.040000000000e+02 1.544927240456e+00 0.000000000000e+00 0.000000000000e+00
7.042500000000e+02 1.629085110543e+00 0.000000000000e+00 0.000000000000e+00
7.045000000000e+02 1.720968070639e+00 0.000000000000e+00 0.000000000000e+00
7.047500000000e+02 1.806465965636e+00 0.000000000000e+00 0.000000000000e+00
7.050000000000e+02 1.871368766132e+00 0.000000000000e+00 0.000000000000e+00
7.052500000000e+02 1.903411712656e+00 0.000000000000e+00 0.000000000000e+00
7.055000000000e+02 1.893937282679e+00 0.000000000000e+00 0.000000000000e+00
7.057500000000e+02 1.838959759287e+00 0.000000000000e+00 0.000000000000e+00
7.060000000000e+02 1.739517042503e+00 0.000000000000e+00 0.000000000000e+00
7.062500000000e+02 1.601304482071e+00 0.000000000000e+00 0.000000000000e+00
7.065000000000e+02 1.433690091147e+00 0.000000000000e+00 0.000000000000e+00
7.067500000000e+02 1.248294354106e+00 0.000000000000e+00 0.000000000000e+00
7.070000000000e+02 1.057369650043e+00 0.000000000000e+00 0.000000000000e+00
7.072500000000e+02 8.722281235422e-01 0.000000000000e+00 0.000000000000e+00
7.075000000000e+02 7.019426995935e-01 0.000000000000e+00 0.000000000000e+00
7.077500000000e+02 5.524896279038e-01 0.000000000000e+00 0.000000000000e+00
7.080000000000e+02 4.264227894968e-01 0.000000000000e+00 0.000000000000e+00
7.082500000000e+02 3.230831225789e-01 0.000000000000e+00 0.000000000000e+00
7.085000000000e+02 2.392646898415e-01 0.000000000000e+00 0.000000000000e+00
7.087500000000e+02 1.701943898681e-01 0.000000000000e+00 0.000000000000e+00
7.090000000000e+02 1.106440788898e-01 0.000000000000e+00 0.000000000000e+00
7.092500000000e+02 5.598634949666e-02 0.000000000000e+00 0.000000000000e+00
7.095000000000e+02 3.027835814023e-03 0.000000000000e+00 0.000000000000e+00
7.097500000000e+02 -4.949857896240e-02 0.000000000000e+00 0.000000000000e+00
7.100000000000e+02 -1.008377919385e-01 0.000000000000e+00 0.000000000000e+00
7.102500000000e+02 -1.484994087380e-01 0.000000000000e+00 0.000000000000e+00
7.105000000000e+02 -1.888520025915e-01 0.000000000000e+00 0.000000000000e+00
7.107500000000e+02 -2.179028548392e-01 0.000000000000e+00 0.000000000000e+00
7.110000000000e+02 -2.321176779826e-01 0.000000000000e+00 0.000000000000e+00
7.112500000000e+02 -2.291365291739e-01 0.000000000000e+00 0.000000000000e+00
7.115000000000e+02 -2.082676735354e-01 0.000000000000e+00 0.000000000000e+00
7.117500000000e+02 -1.706852173548e-01 0.000000000000e+00 0.000000000000e+00
7.120000000000e+02 -1.193107515299e-01 0.000000000000e+00 0.000000000000e+00
7.122500000000e+02 -5.841449111444e-02 0.000000000000e+00 0.000000000000e+00
7.125000000000e+02 6.981846455481e-03 0.000000000000e+00 0.000000000000e+00
7.127500000000e+02 7.178748758979e-02 0.000000000000e+00 0.000000000000e+00
7.130000000000e+02 1.314874465206e-01 0.000000000000e+00 0.000000000000e+00
7.132500000000e+02 1.826385852069e-01 0.000000000000e+00 0.000000000000e+00
7.135000000000e+02 2.231365336671e-01 0.000000000000e+00 0.000000000000e+00
7.137500000000e+02 2.522172192777e-01 0.000000000000e+00 0.000000000000e+00
7.140000000000e+02 2.702062190616e-01 0.000000000000e+00 0.000000000000e+00
7.142500000000e+02 2.780753101253e-01 0.000000000000e+00 0.000000000000e+00
7.145000000000e+02 2.769004947884e-01 0.000000000000e+00 0.000000000000e+00
7.147500000000e+02 2.673334906829e-01 0.000000000000e+00 0.000000000000e+00
7.150000000000e+02 2.491962636947e-01 0.000000000000e+00 0.000000000000e+00
7.152500000000e+02 2.212861492578e-01 0.000000000000e+00 0.000000000000e+00
7.155000000000e+02 1.814412873727e-01 0.000000000000e+00 0.000000000000e+00
7.157500000000e+02 1.268689810655e-01 0.000000000000e+00 0.000000000000e+00
7.160000000000e+02 5.469123090650e-02 0.000000000000e+00 0.000000000000e+00
7.162500000000e+02 -3.737963157086e-02 0.000000000000e+00 0.000000000000e+00
7.165000000000e+02 -1.503494815729e-01 0.000000000000e+00 0.000000000000e+00
7.167500000000e+02 -2.833576621308e-01 0.000000000000e+00 0.000000000000e+00
7.170000000000e+02 -4.333092434511e-01 0.000000000000e+00 0.000000000000e+00
7.172500000000e+02 -5.948034693405e-01 0.000000000000e+00 0.000000000000e+00
7.175000000000e+02 -7.603925543805e-01 0.000000000000e+00 0.000000000000e+00
7.177500000000e+02 -9.211532302106e-01 0.000000000000e+00 0.000000000000e+00
7.180000000000e+02 -1.067503293442e+00 0.000000000000e+00 0.000000000000e+00
7.182500000000e+02 -1.190155044541e+00 0.000000000000e+00 0.000000000000e+00
7.185000000000e+02 -1.281073566792e+00 0.000000000000e+00 0.000000000000e+00
7.187500000000e+02 -1.334304313163e+00 0.000000000000e+00 0.000000000000e+00
7.190000000000e+02 -1.346552215476e+00 0.000000000000e+00 0.000000000000e+00
7.192500000000e+02 -1.317430869953e+00 0.000000000000e+00 0.000000000000e+00
7.195000000000e+02 -1.249349656743e+00 0.000000000000e+00 0.000000000000e+00
7.197500000000e+02 -1.147061187503e+00 0.000000000000e+00 0.000000000000e+00
7.200000000000e+02 -1.016942640877e+00 0.000000000000e+00 0.000000000000e+00
7.202500000000e+02 -8.661242378987e-01 0.000000000000e+00 0.000000000000e+00
7.205000000000e+02 -7.016000195215e-01 0.000000000000e+00 0.000000000000e+00
7.207500000000e+02 -5.294567141942e-01 0.000000000000e+00 0.000000000000e+00
7.210000000000e+02 -3.543356925894e-01 0.000000000000e+00 0.000000000000e+00
7.212500000000e+02 -1.792040672195e-01 0.000000000000e+00 0.000000000000e+00
7.215000000000e+02 -5.460062769684e-03 0.000000000000e+00 0.000000000000e+00
7.217500000000e+02 1.666570686692e-01 0.000000000000e+00 0.000000000000e+00
7.220000000000e+02 3.374323722875e-01 0.000000000000e+00 0.000000000000e+00
7.222500000000e+02 5.069328343993e-01 0.000000000000e+00 0.000000000000e+00
7.225000000000e+02 6.742929869709e-01 0.000000000000e+00 0.000000000000e+00
7.227500000000e+02 8.371609288501e-01 0.000000000000e+00 0.000000000000e+00
7.230000000000e+02 9.914127030292e-01 0.000000000000e+00 0.000000000000e+00
7.232500000000e+02 1.131200908060e+00 0.000000000000e+00 0.000000000000e+00
7.235000000000e+02 1.249350377100e+00 0.000000000000e+00 0.000000000000e+00
7.237500000000e+02 1.338058031775e+00 0.000000000000e+00 0.000000000000e+00
7.240000000000e+02 1.389804344027e+00 0.000000000000e+00 0.000000000000e+00
7.242500000000e+02 1.398348008052e+00 0.000000000000e+00 0.000000000000e+00
7.245000000000e+02 1.359659059005e+00 0.000000000000e+00 0.000000000000e+00
7.247500000000e+02 1.272651349750e+00 0.000000000000e+00 0.000000000000e+00
7.250000000000e+02 1.139602141203e+00 0.000000000000e+00 0.000000000000e+00
7.252500000000e+02 9.661904091001e-01 0.000000000000e+00 0.000000000000e+00
7.255000000000e+02 7.611395267703e-01 0.000000000000e+00 0.000000000000e+00
7.257500000000e+02 5.355059118509e-01 0.000000000000e+00 0.000000000000e+00
7.260000000000e+02 3.017044649573e-01 0.000000000000e+00 0.000000000000e+00
7.262500000000e+02 7.239674940280e-02 0.000000000000e+00 0.000000000000e+00
7.265000000000e+02 -1.406162737193e-01 0.000000000000e+00 0.000000000000e+00
7.267500000000e+02 -3.273605822579e-01 0.000000000000e+00 0.000000000000e+00
7.270000000000e+02 -4.804035467442e-01 0.000000000000e+00 0.000000000000e+00
7.272500000000e+02 -5.952464787713e-01 0.000000000000e+00 0.000000000000e+00
7.275000000000e+02 -6.703748545798e-01 0.000000000000e+00 0.000000000000e+00
7.277500000000e+02 -7.069959725432e-01 0.000000000000e+00 0.000000000000e+00
7.280000000000e+02 -7.085365356127e-01 0.000000000000e+00 0.000000000000e+00
7.282500000000e+02 -6.800012963504e-01 0.000000000000e+00 0.000000000000e+00
7.285000000000e+02 -6.273042783928e-01 0.000000000000e+00 0.000000000000e+00
7.287500000000e+02 -5.566751323224e-01 0.000000000000e+00 0.000000000000e+00
7.290000000000e+02 -4.742171077372e-01 0.000000000000e+00 0.000000000000e+00
7.292500000000e+02 -3.856550201880e-01 0.000000000000e+00 0.000000000000e+00
7.295000000000e+02 -2.962685652456e-01 0.000000000000e+00 0.000000000000e+00
7.297500000000e+02 -2.109662866677e-01 0.000000000000e+00 0.000000000000e+00
7.300000000000e+02 -1.344257974018e-01 0.000000000000e+00 0.000000000000e+00
7.302500000000e+02 -7.121202194708e-02 0.000000000000e+00 0.000000000000e+00
7.305000000000e+02 -2.579003014015e-02 0.000000000000e+00 0.000000000000e+00
7.307500000000e+02 -2.371919166958e-03 0.000000000000e+00 0.000000000000e+00
7.310000000000e+02 -4.574363686147e-03 0.000000000000e+00 0.000000000000e+00
7.312500000000e+02 -3.490841308863e-02 0.000000000000e+00 0.000000000000e+00
7.315000000000e+02 -9.416777320125e-02 0.000000000000e+00 0.000000000000e+00
7.317500000000e+02 -1.808178052575e-01 0.000000000000e+00 0.000000000000e+00
7.320000000000e+02 -2.905076102841e-01 0.000000000000e+00 0.000000000000e+00
7.322500000000e+02 -4.158270806250e-01 0.000000000000e+00 0.000000000000e+00
7.325000000000e+02 -5.464082648947e-01 0.000000000000e+00 0.000000000000e+00
7.327500000000e+02 -6.694280827412e-01 0.000000000000e+00 0.000000000000e+00
7.330000000000e+02 -7.705130797447e-01 0.000000000000e+00 0.000000000000e+00
7.332500000000e+02 -8.349849124049e-01 0.000000000000e+00 0.000000000000e+00
7.335000000000e+02 -8.493273401959e-01 0.000000000000e+00 0.000000000000e+00
7.337500000000e+02 -8.027112284021e-01 0.000000000000e+00 0.000000000000e+00
7.340000000000e+02 -6.883912261220e-01 0.000000000000e+00 0.000000000000e+00
7.342500000000e+02 -5.047910820392e-01 0.000000000000e+00 0.000000000000e+00
7.345000000000e+02 -2.561247371670e-01 0.000000000000e+00 0.000000000000e+00
7.347500000000e+02 4.754608967543e-02 0.000000000000e+00 0.000000000000e+00
7.350000000000e+02 3.908474103242e-01 0.000000000000e+00 0.000000000000e+00
7.352500000000e+02 7.541753711440e-01 0.000000000000e+00 0.000000000000e+00
7.355000000000e+02 1.115208746789e+00 0.000000000000e+00 0.000000000000e+00
7.357500000000e+02 1.450680021849e+00 0.000000000000e+00 0.000000000000e+00
7.360000000000e+02 1.738203240279e+00 0.000000000000e+00 0.000000000000e+00
7.362500000000e+02 1.957955650828e+00 0.000000000000e+00 0.000000000000e+00
7.365000000000e+02 2.094038438697e+00 0.000000000000e+00 0.000000000000e+00
7.367500000000e+02 2.135395065031e+00 0.000000000000e+00 0.000000000000e+00
7.370000000000e+02 2.076235406585e+00 0.000000000000e+00 0.000000000000e+00
7.372500000000e+02 1.915988670710e+00 0.000000000000e+00 0.000000000000e+00
7.375000000000e+02 1.658875614856e+00 0.000000000000e+00 0.000000000000e+00
7.377500000000e+02 1.313239577542e+00 0.000000000000e+00 0.000000000000e+00
7.380000000000e+02 8.907977867026e-01 0.000000000000e+00 0.000000000000e+00
7.382500000000e+02 4.059653165842e-01 0.000000000000e+00 0.000000000000e+00
7.385000000000e+02 -1.246348765704e-01 0.000000000000e+00 0.000000000000e+00
7.387500000000e+02 -6.824247416835e-01 0.000000000000e+00 0.000000000000e+00
7.390000000000e+02 -1.246910523239e+00 0.000000000000e+00 0.000000000000e+00
7.392500000000e+02 -1.795606347515e+00 0.000000000000e+00 0.000000000000e+00
7.395000000000e+02 -2.303998112721e+00 0.000000000000e+00 0.000000000000e+00
7.397500000000e+02 -2.745734524547e+00 0.000000000000e+00 0.000000000000e+00
7.400000000000e+02 -3.093226531334e+00 0.000000000000e+00 0.000000000000e+00
7.402500000000e+02 -3.318791593402e+00 0.000000000000e+00 0.000000000000e+00
7.405000000000e+02 -3.396398750505e+00 0.000000000000e+00 0.000000000000e+00
7.407500000000e+02 -3.303964277097e+00 0.000000000000e+00 0.000000000000e+00
7.410000000000e+02 -3.026030998465e+00 0.000000000000e+00 0.000000000000e+00
7.412500000000e+02 -2.556555409418e+00 0.000000000000e+00 0.000000000000e+00
7.415000000000e+02 -1.901444413176e+00 0.000000000000e+00 0.000000000000e+00
7.417500000000e+02 -1.080444184760e+00 0.000000000000e+00 0.000000000000e+00
7.420000000000e+02 -1.279986256170e-01 0.000000000000e+00 0.000000000000e+00
7.422500000000e+02 9.072318574588e-01 0.000000000000e+00 0.000000000000e+00
7.425000000000e+02 1.964373282629e+00 0.000000000000e+00 0.000000000000e+00
7.427500000000e+02 2.973876206080e+00 0.000000000000e+00 0.000000000000e+00
7.430000000000e+02 3.862412249226e+00 0.000000000000e+00 0.000000000000e+00
7.432500000000e+02 4.558764592122e+00 0.000000000000e+00 0.000000000000e+00
7.435000000000e+02 5.000188513228e+00 0.000000000000e+00 0.000000000000e+00
7.437500000000e+02 5.138610270189e+00 0.000000000000e+00 0.000000000000e+00
7.440000000000e+02 4.945994409065e+00 0.000000000000e+00 0.000000000000e+00
7.442500000000e+02 4.418250488027e+00 0.000000000000e+00 0.000000000000e+00
7.445000000000e+02 3.577169663003e+00 0.000000000000e+00 0.000000000000e+00
7.447500000000e+02 2.470068640827e+00 0.000000000000e+00 0.000000000000e+00
7.450000000000e+02 1.167052866266e+00 0.000000000000e+00 0.000000000000e+00
7.452500000000e+02 -2.439347181093e-01 0.000000000000e+00 0.000000000000e+00
7.455000000000e+02 -1.663869045843e+00 0.000000000000e+00 0.000000000000e+00
7.457500000000e+02 -2.990588755428e+00 0.000000000000e+00 0.000000000000e+00
7.460000000000e+02 -4.127181424814e+00 0.000000000000e+00 0.000000000000e+00
7.462500000000e+02 -4.990003188021e+00 0.000000000000e+00 0.000000000000e+00
7.465000000000e+02 -5.515564047048e+00 0.000000000000e+00 0.000000000000e+00
7.467500000000e+02 -5.665632303254e+00 0.000000000000e+00 0.000000000000e+00
7.470000000000e+02 -5.430104011921e+00 0.000000000000e+00 0.000000000000e+00
7.472500000000e+02 -4.827422020794e+00 0.000000000000e+00 0.000000000000e+00
7.475000000000e+02 -3.902584307606e+00 0.000000000000e+00 0.000000000000e+00
7.477500000000e+02 -2.723021859323e+00 0.000000000000e+00 0.000000000000e+00
7.480000000000e+02 -1.372823888007e+00 0.000000000000e+00 0.000000000000e+00
7.482500000000e+02 5.407903303054e-02 0.000000000000e+00 0.000000000000e+00
7.485000000000e+02 1.461107720059e+00 0.000000000000e+00 0.000000000000e+00
7.487500000000e+02 2.755960007167e+00 0.000000000000e+00 0.000000000000e+00
7.490000000000e+02 3.856719173167e+00 0.000000000000e+00 0.000000000000e+00
7.492500000000e+02 4.696739756241e+00 0.000000000000e+00 0.000000000000e+00
7.495000000000e+02 5.228077746293e+00 0.000000000000e+00 0.000000000000e+00
7.497500000000e+02 5.423406078426e+00 0.000000000000e+00 0.000000000000e+00
7.500000000000e+02 5.276507460640e+00 0.000000000000e+00 0.000000000000e+00
7.502500000000e+02 4.801546007447e+00 0.000000000000e+00 0.000000000000e+00
7.505000000000e+02 4.031376305927e+00 0.000000000000e+00 0.000000000000e+00
7.507500000000e+02 3.015152400343e+00 0.000000000000e+00 0.000000000000e+00
7.510000000000e+02 1.815458130755e+00 0.000000000000e+00 0.000000000000e+00
7.512500000000e+02 5.051103365177e-01 0.000000000000e+00 0.000000000000e+00
7.515000000000e+02 -8.362916841269e-01 0.000000000000e+00 0.000000000000e+00
7.517500000000e+02 -2.126061859045e+00 0.000000000000e+00 0.000000000000e+00
7.520000000000e+02 -3.282392645191e+00 0.000000000000e+00 0.000000000000e+00
7.522500000000e+02 -4.228604020205e+00 0.000000000000e+00 0.000000000000e+00
7.525000000000e+02 -4.897633677027e+00 0.000000000000e+00 0.000000000000e+00
7.527500000000e+02 -5.236630573282e+00 0.000000000000e+00 0.000000000000e+00
7.530000000000e+02 -5.211396433676e+00 0.000000000000e+00 0.000000000000e+00
7.532500000000e+02 -4.810303539002e+00 0.000000000000e+00 0.000000000000e+00
7.535000000000e+02 -4.047228775545e+00 0.000000000000e+00 0.000000000000e+00
7.537500000000e+02 -2.963008706664e+00 0.000000000000e+00 0.000000000000e+00
7.540000000000e+02 -1.624957638027e+00 0.000000000000e+00 0.000000000000e+00
7.542500000000e+02 -1.241096347641e-01 0.000000000000e+00 0.000000000000e+00
7.545000000000e+02 1.429956982235e+00 0.000000000000e+00 0.000000000000e+00
7.547500000000e+02 2.916594547800e+00 0.000000000000e+00 0.000000000000e+00
7.550000000000e+02 4.213449355864e+00 0.000000000000e+00 0.000000000000e+00
7.552500000000e+02 5.207013727177e+00 0.000000000000e+00 0.000000000000e+00
7.555000000000e+02 5.803424555225e+00 0.000000000000e+00 0.000000000000e+00
7.557500000000e+02 5.938409207271e+00 0.000000000000e+00 0.000000000000e+00
7.560000000000e+02 5.585240685441e+00 0.000000000000e+00 0.000000000000e+00
7.562500000000e+02 4.759661729303e+00 0.000000000000e+00 0.000000000000e+00
7.565000000000e+02 3.520973974821e+00 0.000000000000e+00 0.000000000000e+00
7.567500000000e+02 1.968846652366e+00 0.000000000000e+00 0.000000000000e+00
7.570000000000e+02 2.358451202737e-01 0.000000000000e+00 0.000000000000e+00
7.572500000000e+02 -1.523836061054e+00 0.000000000000e+00 0.000000000000e+00
7.575000000000e+02 -3.148485424247e+00 0.000000000000e+00 0.000000000000e+00
7.577500000000e+02 -4.484495067696e+00 0.000000000000e+00 0.000000000000e+00
7.580000000000e+02 -5.401896459269e+00 0.000000000000e+00 0.000000000000e+00
7.582500000000e+02 -5.808134252033e+00 0.000000000000e+00 0.000000000000e+00
7.585000000000e+02 -5.658507914770e+00 0.000000000000e+00 0.000000000000e+00
7.587500000000e+02 -4.962007166853e+00 0.000000000000e+00 0.000000000000e+00
7.590000000000e+02 -3.781726230724e+00 0.000000000000e+00 0.000000000000e+00
7.592500000000e+02 -2.229616154631e+00 0.000000000000e+00 0.000000000000e+00
7.595000000000e+02 -4.559600669113e-01 0.000000000000e+00 0.000000000000e+00
7.597500000000e+02 1.365439428498e+00 0.000000000000e+00 0.000000000000e+00
7.600000000000e+02 3.054861021576e+00 0.000000000000e+00 0.000000000000e+00
7.602500000000e+02 4.445200831223e+00 0.000000000000e+00 0.000000000000e+00
7.605000000000e+02 5.399441649900e+00 0.000000000000e+00 0.000000000000e+00
7.607500000000e+02 5.825130093949e+00 0.000000000000e+00 0.000000000000e+00
7.610000000000e+02 5.684236107713e+00 0.000000000000e+00 0.000000000000e+00
7.612500000000e+02 4.997260784651e+00 0.000000000000e+00 0.000000000000e+00
7.615000000000e+02 3.841087568747e+00 0.000000000000e+00 0.000000000000e+00
7.617500000000e+02 2.340767031320e+00 0.000000000000e+00 0.000000000000e+00
7.620000000000e+02 6.561062356019e-01 0.000000000000e+00 0.000000000000e+00
7.622500000000e+02 -1.035479283669e+00 0.000000000000e+00 0.000000000000e+00
7.625000000000e+02 -2.557968697037e+00 0.000000000000e+00 0.000000000000e+00
7.627500000000e+02 -3.755500749744e+00 0.000000000000e+00 0.000000000000e+00
7.630000000000e+02 -4.508833783306e+00 0.000000000000e+00 0.000000000000e+00
7.632500000000e+02 -4.747696620025e+00 0.000000000000e+00 0.000000000000e+00
7.635000000000e+02 -4.457693094599e+00 0.000000000000e+00 0.000000000000e+00
7.637500000000e+02 -3.681040433517e+00 0.000000000000e+00 0.000000000000e+00
7.640000000000e+02 -2.511117571777e+00 0.000000000000e+00 0.000000000000e+00
7.642500000000e+02 -1.081493227688e+00 0.000000000000e+00 0.000000000000e+00
7.645000000000e+02 4.492846482683e-01 0.000000000000e+00 0.000000000000e+00
7.647500000000e+02 1.915396092743e+00 0.000000000000e+00 0.000000000000e+00
7.650000000000e+02 3.161953356407e+00 0.000000000000e+00 0.000000000000e+00
7.652500000000e+02 4.061674489089e+00 0.000000000000e+00 0.000000000000e+00
7.655000000000e+02 4.528200493566e+00 0.000000000000e+00 0.000000000000e+00
7.657500000000e+02 4.524635562956e+00 0.000000000000e+00 0.000000000000e+00
7.660000000000e+02 4.066449246829e+00 0.000000000000e+00 0.000000000000e+00
7.662500000000e+02 3.218526467769e+00 0.000000000000e+00 0.000000000000e+00
7.665000000000e+02 2.086810993744e+00 0.000000000000e+00 0.000000000000e+00
7.667500000000e+02 8.055851177267e-01 0.000000000000e+00 0.000000000000e+00
7.670000000000e+02 -4.781035958756e-01 0.000000000000e+00 0.000000000000e+00
7.672500000000e+02 -1.621068985479e+00 0.000000000000e+00 0.000000000000e+00
7.675000000000e+02 -2.499786613862e+00 0.000000000000e+00 0.000000000000e+00
7.677500000000e+02 -3.023620759640e+00 0.000000000000e+00 0.000000000000e+00
7.680000000000e+02 -3.144057405230e+00 0.000000000000e+00 0.000000000000e+00
7.682500000000e+02 -2.859001408346e+00 0.000000000000e+00 0.000000000000e+00
7.685000000000e+02 -2.211770267244e+00 0.000000000000e+00 0.000000000000e+00
7.687500000000e+02 -1.285019886121e+00 0.000000000000e+00 0.000000000000e+00
7.690000000000e+02 -1.904012409959e-01 0.000000000000e+00 0.000000000000e+00
7.692500000000e+02 9.447914427669e-01 0.000000000000e+00 0.000000000000e+00
7.695000000000e+02 1.992409949341e+00 0.000000000000e+00 0.000000000000e+00
7.697500000000e+02 2.837980047271e+00 0.000000000000e+00 0.000000000000e+00
7.700000000000e+02 3.393335014680e+00 0.000000000000e+00 0.000000000000e+00
7.702500000000e+02 3.605969059531e+00 0.000000000000e+00 0.000000000000e+00
7.705000000000e+02 3.464123186358e+00 0.000000000000e+00 0.000000000000e+00
7.707500000000e+02 2.997117585665e+00 0.000000000000e+00 0.000000000000e+00
7.710000000000e+02 2.270991505842e+00 0.000000000000e+00 0.000000000000e+00
7.712500000000e+02 1.380041840569e+00 0.000000000000e+00 0.000000000000e+00
7.715000000000e+02 4.353062252406e-01 0.000000000000e+00 0.000000000000e+00
7.717500000000e+02 -4.486345056503e-01 0.000000000000e+00 0.000000000000e+00
7.720000000000e+02 -1.166991232064e+00 0.000000000000e+00 0.000000000000e+00
7.722500000000e+02 -1.636704601713e+00 0.000000000000e+00 0.000000000000e+00
7.725000000000e+02 -1.805635309949e+00 0.000000000000e+00 0.000000000000e+00
7.727500000000e+02 -1.657990665820e+00 0.000000000000e+00 0.000000000000e+00
7.730000000000e+02 -1.215418690466e+00 0.000000000000e+00 0.000000000000e+00
7.732500000000e+02 -5.337086019087e-01 0.000000000000e+00 0.000000000000e+00
7.735000000000e+02 3.044537665452e-01 0.000000000000e+00 0.000000000000e+00
7.737500000000e+02 1.199773635836e+00 0.000000000000e+00 0.000000000000e+00
7.740000000000e+02 2.048430695262e+00 0.000000000000e+00 0.000000000000e+00
7.742500000000e+02 2.754513018580e+00 0.000000000000e+00 0.000000000000e+00
7.745000000000e+02 3.241328282250e+00 0.000000000000e+00 0.000000000000e+00
7.747500000000e+02 3.460263969402e+00 0.000000000000e+00 0.000000000000e+00
7.750000000000e+02 3.396168824512e+00 0.000000000000e+00 0.000000000000e+00
7.752500000000e+02 3.068648740261e+00 0.000000000000e+00 0.000000000000e+00
7.755000000000e+02 2.529161872380e+00 0.000000000000e+00 0.000000000000e+00
7.757500000000e+02 1.854301843965e+00 0.000000000000e+00 0.000000000000e+00
7.760000000000e+02 1.136114330559e+00 0.000000000000e+00 0.000000000000e+00
7.762500000000e+02 4.706462898516e-01 0.000000000000e+00 0.000000000000e+00
7.765000000000e+02 -5.386432593205e-02 0.000000000000e+00 0.000000000000e+00
7.767500000000e+02 -3.677131021873e-01 0.000000000000e+00 0.000000000000e+00
7.770000000000e+02 -4.280615616201e-01 0.000000000000e+00 0.000000000000e+00
7.772500000000e+02 -2.238700006539e-01 0.000000000000e+00 0.000000000000e+00
7.775000000000e+02 2.231537333367e-01 0.000000000000e+00 0.000000000000e+00
7.777500000000e+02 8.616787783938e-01 0.000000000000e+00 0.000000000000e+00
7.780000000000e+02 1.617531932467e+00 0.000000000000e+00 0.000000000000e+00
7.782500000000e+02 2.403262738605e+00 0.000000000000e+00 0.000000000000e+00
7.785000000000e+02 3.129275712521e+00 0.000000000000e+00 0.000000000000e+00
7.787500000000e+02 3.715119828372e+00 0.000000000000e+00 0.000000000000e+00
7.790000000000e+02 4.099510637902e+00 0.000000000000e+00 0.000000000000e+00
7.792500000000e+02 4.247826091510e+00 0.000000000000e+00 0.000000000000e+00
7.795000000000e+02 4.156142812052e+00 0.000000000000e+00 0.000000000000e+00
7.797500000000e+02 3.851324141636e+00 0.000000000000e+00 0.000000000000e+00
7.800000000000e+02 3.387178045900e+00 0.000000000000e+00 0.000000000000e+00
7.802500000000e+02 2.837206815987e+00 0.000000000000e+00 0.000000000000e+00
7.805000000000e+02 2.284906329734e+00 0.000000000000e+00 0.000000000000e+00
7.807500000000e+02 1.812883785911e+00 0.000000000000e+00 0.000000000000e+00
7.810000000000e+02 1.492208673078e+00 0.000000000000e+00 0.000000000000e+00
7.812500000000e+02 1.373373127021e+00 0.000000000000e+00 0.000000000000e+00
7.815000000000e+02 1.480019796453e+00 0.000000000000e+00 0.000000000000e+00
7.817500000000e+02 1.806226584401e+00 0.000000000000e+00 0.000000000000e+00
7.820000000000e+02 2.317666878709e+00 0.000000000000e+00 0.000000000000e+00
7.822500000000e+02 2.956453462085e+00 0.000000000000e+00 0.000000000000e+00
7.825000000000e+02 3.648991874121e+00 0.000000000000e+00 0.000000000000e+00
7.827500000000e+02 4.315778543306e+00 0.000000000000e+00 0.000000000000e+00
7.830000000000e+02 4.881832148212e+00 0.000000000000e+00 0.000000000000e+00
7.832500000000e+02 5.286375724834e+00 0.000000000000e+00 0.000000000000e+00
7.835000000000e+02 5.490500631279e+00 0.000000000000e+00 0.000000000000e+00
7.837500000000e+02 5.481825356529e+00 0.000000000000e+00 0.000000000000e+00
7.840000000000e+02 5.275573406980e+00 0.000000000000e+00 0.000000000000e+00
7.842500000000e+02 4.911978884378e+00 0.000000000000e+00 0.000000000000e+00
7.845000000000e+02 4.450420019421e+00 0.000000000000e+00 0.000000000000e+00
7.847500000000e+02 3.961113386492e+00 0.000000000000e+00 0.000000000000e+00
7.850000000000e+02 3.515516833863e+00 0.000000000000e+00 0.000000000000e+00
7.852500000000e+02 3.176745757565e+00 0.000000000000e+00 0.000000000000e+00
7.855000000000e+02 2.991285674564e+00 0.000000000000e+00 0.000000000000e+00
7.857500000000e+02 2.983089113034e+00 0.000000000000e+00 0.000000000000e+00
7.860000000000e+02 3.150805313144e+00 0.000000000000e+00 0.000000000000e+00
7.862500000000e+02 3.468455320096e+00 0.000000000000e+00 0.000000000000e+00
7.865000000000e+02 3.889393630434e+00 0.000000000000e+00 0.000000000000e+00
7.867500000000e+02 4.352955627107e+00 0.000000000000e+00 0.000000000000e+00
7.870000000000e+02 4.792837686491e+00 0.000000000000e+00 0.000000000000e+00
7.872500000000e+02 5.146040937195e+00 0.000000000000e+00 0.000000000000e+00
7.875000000000e+02 5.361157526743e+00 0.000000000000e+00 0.000000000000e+00
7.877500000000e+02 5.404894160483e+00 0.000000000000e+00 0.000000000000e+00
7.880000000000e+02 5.265992534985e+00 0.000000000000e+00 0.000000000000e+00
7.882500000000e+02 4.956080699641e+00 0.000000000000e+00 0.000000000000e+00
7.885000000000e+02 4.507419465219e+00 0.000000000000e+00 0.000000000000e+00
7.887500000000e+02 3.967933150405e+00 0.000000000000e+00 0.000000000000e+00
7.890000000000e+02 3.394275520990e+00 0.000000000000e+00 0.000000000000e+00
7.892500000000e+02 2.843931109612e+00 0.000000000000e+00 0.000000000000e+00
7.895000000000e+02 2.367457277817e+00 0.000000000000e+00 0.000000000000e+00
7.897500000000e+02 2.001922297238e+00 0.000000000000e+00 0.000000000000e+00
7.900000000000e+02 1.766400227269e+00 0.000000000000e+00 0.000000000000e+00
7.902500000000e+02 1.660075227945e+00 0.000000000000e+00 0.000000000000e+00
7.905000000000e+02 1.663132082836e+00 0.000000000000e+00 0.000000000000e+00
7.907500000000e+02 1.740220340152e+00 0.000000000000e+00 0.000000000000e+00
7.910000000000e+02 1.845931288667e+00 0.000000000000e+00 0.000000000000e+00
7.912500000000e+02 1.931467371010e+00 0.000000000000e+00 0.000000000000e+00
7.915000000000e+02 1.951546221129e+00 0.000000000000e+00 0.000000000000e+00
7.917500000000e+02 1.870581753245e+00 0.000000000000e+00 0.000000000000e+00
7.920000000000e+02 1.667318241408e+00 0.000000000000e+00 0.000000000000e+00
7.922500000000e+02 1.337337077520e+00 0.000000000000e+00 0.000000000000e+00
7.925000000000e+02 8.931720175331e-01 0.000000000000e+00 0.000000000000e+00
7.927500000000e+02 3.621103560412e-01 0.000000000000e+00 0.000000000000e+00
7.930000000000e+02 -2.179243127353e-01 0.000000000000e+00 0.000000000000e+00
7.932500000000e+02 -8.037612346093e-01 0.000000000000e+00 0.000000000000e+00
7.935000000000e+02 -1.352846409757e+00 0.000000000000e+00 0.000000000000e+00
7.937500000000e+02 -1.828751275016e+00 0.000000000000e+00 0.000000000000e+00
7.940000000000e+02 -2.205581130394e+00 0.000000000000e+00 0.000000000000e+00
7.942500000000e+02 -2.470724495785e+00 0.000000000000e+00 0.000000000000e+00
7.945000000000e+02 -2.625641597745e+00 0.000000000000e+00 0.000000000000e+00
7.947500000000e+02 -2.684678661075e+00 0.000000000000e+00 0.000000000000e+00
7.950000000000e+02 -2.672172332228e+00 0.000000000000e+00 0.000000000000e+00
7.952500000000e+02 -2.618336356510e+00 0.000000000000e+00 0.000000000000e+00
7.955000000000e+02 -2.554570275346e+00 0.000000000000e+00 0.000000000000e+00
7.957500000000e+02 -2.508879873407e+00 0.000000000000e+00 0.000000000000e+00
7.960000000000e+02 -2.502048639018e+00 0.000000000000e+00 0.000000000000e+00
7.962500000000e+02 -2.545060430104e+00 0.000000000000e+00 0.000000000000e+00
7.965000000000e+02 -2.638069942897e+00 0.000000000000e+00 0.000000000000e+00
7.967500000000e+02 -2.770981785908e+00 0.000000000000e+00 0.000000000000e+00
7.970000000000e+02 -2.925466482165e+00 0.000000000000e+00 0.000000000000e+00
7.972500000000e+02 -3.078045951312e+00 0.000000000000e+00 0.000000000000e+00
7.975000000000e+02 -3.203748450576e+00 0.000000000000e+00 0.000000000000e+00
7.977500000000e+02 -3.279779601401e+00 0.000000000000e+00 0.000000000000e+00
7.980000000000e+02 -3.288685675401e+00 0.000000000000e+00 0.000000000000e+00
7.982500000000e+02 -3.220589119989e+00 0.000000000000e+00 0.000000000000e+00
7.985000000000e+02 -3.074235258323e+00 0.000000000000e+00 0.000000000000e+00
7.987500000000e+02 -2.856776928722e+00 0.000000000000e+00 0.000000000000e+00
7.990000000000e+02 -2.582411335302e+00 0.000000000000e+00 0.000000000000e+00
7.992500000000e+02 -2.270142912335e+00 0.000000000000e+00 0.000000000000e+00
7.995000000000e+02 -1.941055500502e+00 0.000000000000e+00 0.000000000000e+00
7.997500000000e+02 -1.615523152303e+00 0.000000000000e+00 0.000000000000e+00
8.000000000000e+02 -1.310768195920e+00 0.000000000000e+00 0.000000000000e+00
8.002500000000e+02 -1.039094757169e+00 0.000000000000e+00 0.000000000000e+00
8.005000000000e+02 -8.070013736745e-01 0.000000000000e+00 0.000000000000e+00
8.007500000000e+02 -6.152290889863e-01 0.000000000000e+00 0.000000000000e+00
8.010000000000e+02 -4.596552377474e-01 0.000000000000e+00 0.000000000000e+00
8.012500000000e+02 -3.328203326716e-01 0.000000000000e+00 0.000000000000e+00
8.015000000000e+02 -2.257935538802e-01 0.000000000000e+00 0.000000000000e+00
8.017500000000e+02 -1.300515824866e-01 0.000000000000e+00 0.000000000000e+00
8.020000000000e+02 -3.906769112465e-02 0.000000000000e+00 0.000000000000e+00
8.022500000000e+02 5.062346437901e-02 0.000000000000e+00 0.000000000000e+00
8.025000000000e+02 1.390185045533e-01 0.000000000000e+00 0.000000000000e+00
8.027500000000e+02 2.229122802502e-01 0.000000000000e+00 0.000000000000e+00
8.030000000000e+02 2.967441556647e-01 0.000000000000e+00 0.000000000000e+00
8.032500000000e+02 3.538390596413e-01 0.000000000000e+00 0.000000000000e+00
8.035000000000e+02 3.878046455488e-01 0.000000000000e+00 0.000000000000e+00
8.037500000000e+02 3.938342291226e-01 0.000000000000e+00 0.000000000000e+00
8.040000000000e+02 3.696956745630e-01 0.000000000000e+00 0.000000000000e+00
8.042500000000e+02 3.162519701752e-01 0.000000000000e+00 0.000000000000e+00
8.045000000000e+02 2.374473539970e-01 0.000000000000e+00 0.000000000000e+00
8.047500000000e+02 1.397878184968e-01 0.000000000000e+00 0.000000000000e+00
8.050000000000e+02 3.143044252763e-02 0.000000000000e+00 0.000000000000e+00
8.052500000000e+02 -7.894176422240e-02 0.000000000000e+00 0.000000000000e+00
8.055000000000e+02 -1.832536006991e-01 0.000000000000e+00 0.000000000000e+00
8.057500000000e+02 -2.749816895499e-01 0.000000000000e+00 0.000000000000e+00
8.060000000000e+02 -3.497523700860e-01 0.000000000000e+00 0.000000000000e+00
8.062500000000e+02 -4.055050956952e-01 0.000000000000e+00 0.000000000000e+00
8.065000000000e+02 -4.422147036706e-01 0.000000000000e+00 0.000000000000e+00
8.067500000000e+02 -4.612469537858e-01 0.000000000000e+00 0.000000000000e+00
8.070000000000e+02 -4.644880310021e-01 0.000000000000e+00 0.000000000000e+00
8.072500000000e+02 -4.534290050496e-01 0.000000000000e+00 0.000000000000e+00
8.075000000000e+02 -4.283938418854e-01 0.000000000000e+00 0.000000000000e+00
8.077500000000e+02 -3.880734047831e-01 0.000000000000e+00 0.000000000000e+00
8.080000000000e+02 -3.294726372281e-01 0.000000000000e+00 0.000000000000e+00
8.082500000000e+02 -2.483033527418e-01 0.000000000000e+00 0.000000000000e+00
8.085000000000e+02 -1.397735941400e-01 0.000000000000e+00 0.000000000000e+00
8.087500000000e+02 3.497048437731e-04 0.000000000000e+00 0.000000000000e+00
8.090000000000e+02 1.745823069358e-01 0.000000000000e+00 0.000000000000e+00
8.092500000000e+02 3.826710043185e-01 0.000000000000e+00 0.000000000000e+00
8.095000000000e+02 6.208422699147e-01 0.000000000000e+00 0.000000000000e+00
8.097500000000e+02 8.815030809670e-01 0.000000000000e+00 0.000000000000e+00
8.100000000000e+02 1.153477756809e+00 0.000000000000e+00 0.000000000000e+00
8.102500000000e+02 1.422781212912e+00 0.000000000000e+00 0.000000000000e+00
8.105000000000e+02 1.673843625619e+00 0.000000000000e+00 0.000000000000e+00
8.107500000000e+02 1.891027992120e+00 0.000000000000e+00 0.000000000000e+00
8.110000000000e+02 2.060232477974e+00 0.000000000000e+00 0.000000000000e+00
8.112500000000e+02 2.170351992844e+00 0.000000000000e+00 0.000000000000e+00
8.115000000000e+02 2.214391213209e+00 0.000000000000e+00 0.000000000000e+00
8.117500000000e+02 2.190071723778e+00 0.000000000000e+00 0.000000000000e+00
8.120000000000e+02 2.099851276877e+00 0.000000000000e+00 0.000000000000e+00
8.122500000000e+02 1.950361564730e+00 0.000000000000e+00 0.000000000000e+00
8.125000000000e+02 1.751358433507e+00 0.000000000000e+00 0.000000000000e+00
8.127500000000e+02 1.514351308627e+00 0.000000000000e+00 0.000000000000e+00
8.130000000000e+02 1.251125221891e+00 0.000000000000e+00 0.000000000000e+00
8.132500000000e+02 9.723818506216e-01 0.000000000000e+00 0.000000000000e+00
8.135000000000e+02 6.867033384488e-01 0.000000000000e+00 0.000000000000e+00
8.137500000000e+02 3.999879624063e-01 0.000000000000e+00 0.000000000000e+00
8.140000000000e+02 1.154286244213e-01 0.000000000000e+00 0.000000000000e+00
8.142500000000e+02 -1.659839290880e-01 0.000000000000e+00 0.000000000000e+00
8.145000000000e+02 -4.445371767642e-01 0.000000000000e+00 0.000000000000e+00
8.147500000000e+02 -7.206253176261e-01 0.000000000000e+00 0.000000000000e+00
8.150000000000e+02 -9.935446515997e-01 0.000000000000e+00 0.000000000000e+00
8.152500000000e+02 -1.260477227948e+00 0.000000000000e+00 0.000000000000e+00
8.155000000000e+02 -1.515855498369e+00 0.000000000000e+00 0.000000000000e+00
8.157500000000e+02 -1.751240941811e+00 0.000000000000e+00 0.000000000000e+00
8.160000000000e+02 -1.955768088309e+00 0.000000000000e+00 0.000000000000e+00
8.162500000000e+02 -2.117114841096e+00 0.000000000000e+00 0.000000000000e+00
8.165000000000e+02 -2.222874671271e+00 0.000000000000e+00 0.000000000000e+00
8.167500000000e+02 -2.262139501679e+00 0.000000000000e+00 0.000000000000e+00
8.170000000000e+02 -2.227064345248e+00 0.000000000000e+00 0.000000000000e+00
8.172500000000e+02 -2.114181898990e+00 0.000000000000e+00 0.000000000000e+00
8.175000000000e+02 -1.925267737590e+00 0.000000000000e+00 0.000000000000e+00
8.177500000000e+02 -1.667619416029e+00 0.000000000000e+00 0.000000000000e+00
8.180000000000e+02 -1.353695922572e+00 0.000000000000e+00 0.000000000000e+00
8.182500000000e+02 -1.000154654818e+00 0.000000000000e+00 0.000000000000e+00
8.185000000000e+02 -6.264074922756e-01 0.000000000000e+00 0.000000000000e+00
8.187500000000e+02 -2.528828168897e-01 0.000000000000e+00 0.000000000000e+00
8.190000000000e+02 1.007831594872e-01 0.000000000000e+00 0.000000000000e+00
8.192500000000e+02 4.173996757948e-01 0.000000000000e+00 0.000000000000e+00
8.195000000000e+02 6.835239149364e-01 0.000000000000e+00 0.000000000000e+00
8.197500000000e+02 8.902757969018e-01 0.000000000000e+00 0.000000000000e+00
8.200000000000e+02 1.033604526185e+00 0.000000000000e+00 0.000000000000e+00
8.202500000000e+02 1.114028046116e+00 0.000000000000e+00 0.000000000000e+00
8.205000000000e+02 1.135940449479e+00 0.000000000000e+00 0.000000000000e+00
8.207500000000e+02 1.106636916477e+00 0.000000000000e+00 0.000000000000e+00
8.210000000000e+02 1.035232755130e+00 0.000000000000e+00 0.000000000000e+00
8.212500000000e+02 9.316491926471e-01 0.000000000000e+00 0.000000000000e+00
8.215000000000e+02 8.058055411046e-01 0.000000000000e+00 0.000000000000e+00
8.217500000000e+02 6.671019606278e-01 0.000000000000e+00 0.000000000000e+00
8.220000000000e+02 5.242097201652e-01 0.000000000000e+00 0.000000000000e+00
8.222500000000e+02 3.851190053400e-01 0.000000000000e+00 0.000000000000e+00
8.225000000000e+02 2.573401709998e-01 0.000000000000e+00 0.000000000000e+00
8.227500000000e+02 1.481228461485e-01 0.000000000000e+00 0.000000000000e+00
8.230000000000e+02 6.455444475256e-02 0.000000000000e+00 0.000000000000e+00
8.232500000000e+02 1.342633235439e-02 0.000000000000e+00 0.000000000000e+00
8.235000000000e+02 8.077741342997e-04 0.000000000000e+00 0.000000000000e+00
8.237500000000e+02 3.133585062999e-02 0.000000000000e+00 0.000000000000e+00
8.240000000000e+02 1.073016116206e-01 0.000000000000e+00 0.000000000000e+00
8.242500000000e+02 2.276755386269e-01 0.000000000000e+00 0.000000000000e+00
8.245000000000e+02 3.872567044528e-01 0.000000000000e+00 0.000000000000e+00
8.247500000000e+02 5.761408914595e-01 0.000000000000e+00 0.000000000000e+00
8.250000000000e+02 7.796792670234e-01 0.000000000000e+00 0.000000000000e+00
8.252500000000e+02 9.790426597487e-01 0.000000000000e+00 0.000000000000e+00
8.255000000000e+02 1.152424348976e+00 0.000000000000e+00 0.000000000000e+00
8.257500000000e+02 1.276818549436e+00 0.000000000000e+00 0.000000000000e+00
8.260000000000e+02 1.330217268750e+00 0.000000000000e+00 0.000000000000e+00
8.262500000000e+02 1.293990277462e+00 0.000000000000e+00 0.000000000000e+00
8.265000000000e+02 1.155164919532e+00 0.000000000000e+00 0.000000000000e+00
8.267500000000e+02 9.083135400941e-01 0.000000000000e+00 0.000000000000e+00
8.270000000000e+02 5.567896983910e-01 0.000000000000e+00 0.000000000000e+00
8.272500000000e+02 1.131267704666e-01 0.000000000000e+00 0.000000000000e+00
8.275000000000e+02 -4.014855290219e-01 0.000000000000e+00 0.000000000000e+00
8.277500000000e+02 -9.586142422580e-01 0.000000000000e+00 0.000000000000e+00
8.280000000000e+02 -1.524738702458e+00 0.000000000000e+00 0.000000000000e+00
8.282500000000e+02 -2.063906135422e+00 0.000000000000e+00 0.000000000000e+00
8.285000000000e+02 -2.540583901385e+00 0.000000000000e+00 0.000000000000e+00
8.287500000000e+02 -2.922387555450e+00 0.000000000000e+00 0.000000000000e+00
8.290000000000e+02 -3.182392956430e+00 0.000000000000e+00 0.000000000000e+00
8.292500000000e+02 -3.300811595537e+00 0.000000000000e+00 0.000000000000e+00
8.295000000000e+02 -3.265909819201e+00 0.000000000000e+00 0.000000000000e+00
8.297500000000e+02 -3.074168266759e+00 0.000000000000e+00 0.000000000000e+00
8.300000000000e+02 -2.729788686535e+00 0.000000000000e+00 0.000000000000e+00
8.302500000000e+02 -2.243742904579e+00 0.000000000000e+00 0.000000000000e+00
8.305000000000e+02 -1.632608248131e+00 0.000000000000e+00 0.000000000000e+00
8.307500000000e+02 -9.174364714341e-01 0.000000000000e+00 0.000000000000e+00
8.310000000000e+02 -1.228583015223e-01 0.000000000000e+00 0.000000000000e+00
8.312500000000e+02 7.234595372467e-01 0.000000000000e+00 0.000000000000e+00
8.315000000000e+02 1.590998866661e+00 0.000000000000e+00 0.000000000000e+00
8.317500000000e+02 2.446326895442e+00 0.000000000000e+00 0.000000000000e+00
8.320000000000e+02 3.252996586516e+00 0.000000000000e+00 0.000000000000e+00
8.322500000000e+02 3.971685633848e+00 0.000000000000e+00 0.000000000000e+00
8.325000000000e+02 4.560860894833e+00 0.000000000000e+00 0.000000000000e+00
8.327500000000e+02 4.978207258245e+00 0.000000000000e+00 0.000000000000e+00
8.330000000000e+02 5.182954566716e+00 0.000000000000e+00 0.000000000000e+00
8.332500000000e+02 5.139085469502e+00 0.000000000000e+00 0.000000000000e+00
8.335000000000e+02 4.819231774245e+00 0.000000000000e+00 0.000000000000e+00
8.337500000000e+02 4.208893790252e+00 0.000000000000e+00 0.000000000000e+00
8.340000000000e+02 3.310475246469e+00 0.000000000000e+00 0.000000000000e+00
8.342500000000e+02 2.146542303465e+00 0.000000000000e+00 0.000000000000e+00
8.345000000000e+02 7.617090690349e-01 0.000000000000e+00 0.000000000000e+00
8.347500000000e+02 -7.773661517387e-01 0.000000000000e+00 0.000000000000e+00
8.350000000000e+02 -2.384222274113e+00 0.000000000000e+00 0.000000000000e+00
8.352500000000e+02 -3.957185253315e+00 0.000000000000e+00 0.000000000000e+00
8.355000000000e+02 -5.386135783883e+00 0.000000000000e+00 0.000000000000e+00
8.357500000000e+02 -6.560994527109e+00 0.000000000000e+00 0.000000000000e+00
8.360000000000e+02 -7.381204889754e+00 0.000000000000e+00 0.000000000000e+00
8.362500000000e+02 -7.765301178230e+00 0.000000000000e+00 0.000000000000e+00
8.365000000000e+02 -7.659555506535e+00 0.000000000000e+00 0.000000000000e+00
8.367500000000e+02 -7.044718984912e+00 0.000000000000e+00 0.000000000000e+00
8.370000000000e+02 -5.940015667048e+00 0.000000000000e+00 0.000000000000e+00
8.372500000000e+02 -4.403799857890e+00 0.000000000000e+00 0.000000000000e+00
8.375000000000e+02 -2.530622194074e+00 0.000000000000e+00 0.000000000000e+00
8.377500000000e+02 -4.448291405325e-01 0.000000000000e+00 0.000000000000e+00
8.380000000000e+02 1.708801033020e+00 0.000000000000e+00 0.000000000000e+00
8.382500000000e+02 3.776551435018e+00 0.000000000000e+00 0.000000000000e+00
8.385000000000e+02 5.608311584199e+00 0.000000000000e+00 0.000000000000e+00
8.387500000000e+02 7.069972942203e+00 0.000000000000e+00 0.000000000000e+00
8.390000000000e+02 8.054484185314e+00 0.000000000000e+00 0.000000000000e+00
8.392500000000e+02 8.490519343904e+00 0.000000000000e+00 0.000000000000e+00
8.395000000000e+02 8.347970903755e+00 0.000000000000e+00 0.000000000000e+00
8.397500000000e+02 7.639821337638e+00 0.000000000000e+00 0.000000000000e+00
8.400000000000e+02 6.420327663759e+00 0.000000000000e+00 0.000000000000e+00
8.402500000000e+02 4.779827686156e+00 0.000000000000e+00 0.000000000000e+00
8.405000000000e+02 2.836798925080e+00 0.000000000000e+00 0.000000000000e+00
8.407500000000e+02 7.280354307254e-01 0.000000000000e+00 0.000000000000e+00
8.410000000000e+02 -1.402069839199e+00 0.000000000000e+00 0.000000000000e+00
8.412500000000e+02 -3.412146358764e+00 0.000000000000e+00 0.000000000000e+00
8.415000000000e+02 -5.173488209573e+00 0.000000000000e+00 0.000000000000e+00
8.417500000000e+02 -6.578029865886e+00 0.000000000000e+00 0.000000000000e+00
8.420000000000e+02 -7.544218176709e+00 0.000000000000e+00 0.000000000000e+00
8.422500000000e+02 -8.020608242700e+00 0.000000000000e+00 0.000000000000e+00
8.425000000000e+02 -7.987253238646e+00 0.000000000000e+00 0.000000000000e+00
8.427500000000e+02 -7.455146341800e+00 0.000000000000e+00 0.000000000000e+00
8.430000000000e+02 -6.464086473903e+00 0.000000000000e+00 0.000000000000e+00
8.432500000000e+02 -5.079372142402e+00 0.000000000000e+00 0.000000000000e+00
8.435000000000e+02 -3.387687240815e+00 0.000000000000e+00 0.000000000000e+00
8.437500000000e+02 -1.492449699862e+00 0.000000000000e+00 0.000000000000e+00
8.440000000000e+02 4.912226057204e-01 0.000000000000e+00 0.000000000000e+00
8.442500000000e+02 2.441882057761e+00 0.000000000000e+00 0.000000000000e+00
8.445000000000e+02 4.237480484242e+00 0.000000000000e+00 0.000000000000e+00
8.447500000000e+02 5.761490187614e+00 0.000000000000e+00 0.000000000000e+00
8.450000000000e+02 6.909391220766e+00 0.000000000000e+00 0.000000000000e+00
8.452500000000e+02 7.595378228347e+00 0.000000000000e+00 0.000000000000e+00
8.455000000000e+02 7.758976517791e+00 0.000000000000e+00 0.000000000000e+00
8.457500000000e+02 7.371082440458e+00 0.000000000000e+00 0.000000000000e+00
8.460000000000e+02 6.438795890979e+00 0.000000000000e+00 0.000000000000e+00
8.462500000000e+02 5.008331259738e+00 0.000000000000e+00 0.000000000000e+00
8.465000000000e+02 3.165309397794e+00 0.000000000000e+00 0.000000000000e+00
8.467500000000e+02 1.031866162983e+00 0.000000000000e+00 0.000000000000e+00
8.470000000000e+02 -1.239735393502e+00 0.000000000000e+00 0.000000000000e+00
8.472500000000e+02 -3.476949977731e+00 0.000000000000e+00 0.000000000000e+00
8.475000000000e+02 -5.499796565497e+00 0.000000000000e+00 0.000000000000e+00
8.477500000000e+02 -7.135821685960e+00 0.000000000000e+00 0.000000000000e+00
8.480000000000e+02 -8.235912359105e+00 0.000000000000e+00 0.000000000000e+00
8.482500000000e+02 -8.689416103254e+00 0.000000000000e+00 0.000000000000e+00
8.485000000000e+02 -8.436908155571e+00 0.000000000000e+00 0.000000000000e+00
8.487500000000e+02 -7.479021418368e+00 0.000000000000e+00 0.000000000000e+00
8.490000000000e+02 -5.880033843931e+00 0.000000000000e+00 0.000000000000e+00
8.492500000000e+02 -3.765375440865e+00 0.000000000000e+00 0.000000000000e+00
8.495000000000e+02 -1.312830597056e+00 0.000000000000e+00 0.000000000000e+00
8.497500000000e+02 1.262094105828e+00 0.000000000000e+00 0.000000000000e+00
8.500000000000e+02 3.725471659553e+00 0.000000000000e+00 0.000000000000e+00
8.502500000000e+02 5.847152552814e+00 0.000000000000e+00 0.000000000000e+00
8.505000000000e+02 7.423644411329e+00 0.000000000000e+00 0.000000000000e+00
8.507500000000e+02 8.299250329678e+00 0.000000000000e+00 0.000000000000e+00
8.510000000000e+02 8.383106016377e+00 0.000000000000e+00 0.000000000000e+00
8.512500000000e+02 7.660098023664e+00 0.000000000000e+00 0.000000000000e+00
8.515000000000e+02 6.194239283375e+00 0.000000000000e+00 0.000000000000e+00
8.517500000000e+02 4.123864204417e+00 0.000000000000e+00 0.000000000000e+00
8.520000000000e+02 1.648897742650e+00 0.000000000000e+00 0.000000000000e+00
8.522500000000e+02 -9.886512079382e-01 0.000000000000e+00 0.000000000000e+00
8.525000000000e+02 -3.529028454687e+00 0.000000000000e+00 0.000000000000e+00
8.527500000000e+02 -5.721368201115e+00 0.000000000000e+00 0.000000000000e+00
8.530000000000e+02 -7.349767345957e+00 0.000000000000e+00 0.000000000000e+00
8.532500000000e+02 -8.255948791239e+00 0.000000000000e+00 0.000000000000e+00
8.535000000000e+02 -8.355992236304e+00 0.000000000000e+00 0.000000000000e+00
8.537500000000e+02 -7.649235913440e+00 0.000000000000e+00 0.000000000000e+00
8.540000000000e+02 -6.218304381758e+00 0.000000000000e+00 0.000000000000e+00
8.542500000000e+02 -4.220199495690e+00 0.000000000000e+00 0.000000000000e+00
8.545000000000e+02 -1.869390916715e+00 0.000000000000e+00 0.000000000000e+00
8.547500000000e+02 5.852572358452e-01 0.000000000000e+00 0.000000000000e+00
8.550000000000e+02 2.887191225586e+00 0.000000000000e+00 0.000000000000e+00
8.552500000000e+02 4.799562147089e+00 0.000000000000e+00 0.000000000000e+00
8.555000000000e+02 6.130293105704e+00 0.000000000000e+00 0.000000000000e+00
8.557500000000e+02 6.752070681882e+00 0.000000000000e+00 0.000000000000e+00
8.560000000000e+02 6.615092579372e+00 0.000000000000e+00 0.000000000000e+00
8.562500000000e+02 5.751227595435e+00 0.000000000000e+00 0.000000000000e+00
8.565000000000e+02 4.269215903119e+00 0.000000000000e+00 0.000000000000e+00
8.567500000000e+02 2.341544183008e+00 0.000000000000e+00 0.000000000000e+00
8.570000000000e+02 1.845553377358e-01 0.000000000000e+00 0.000000000000e+00
8.572500000000e+02 -1.965909073681e+00 0.000000000000e+00 0.000000000000e+00
8.575000000000e+02 -3.880566474223e+00 0.000000000000e+00 0.000000000000e+00
8.577500000000e+02 -5.361534286200e+00 0.000000000000e+00 0.000000000000e+00
8.580000000000e+02 -6.263220286262e+00 0.000000000000e+00 0.000000000000e+00
8.582500000000e+02 -6.507017054136e+00 0.000000000000e+00 0.000000000000e+00
8.585000000000e+02 -6.088289381606e+00 0.000000000000e+00 0.000000000000e+00
8.587500000000e+02 -5.075034991001e+00 0.000000000000e+00 0.000000000000e+00
8.590000000000e+02 -3.598543452685e+00 0.000000000000e+00 0.000000000000e+00
8.592500000000e+02 -1.837267498942e+00 0.000000000000e+00 0.000000000000e+00
8.595000000000e+02 4.144697011756e-03 0.000000000000e+00 0.000000000000e+00
8.597500000000e+02 1.718208142651e+00 0.000000000000e+00 0.000000000000e+00
8.600000000000e+02 3.117689023456e+00 0.000000000000e+00 0.000000000000e+00
8.602500000000e+02 4.055851047688e+00 0.000000000000e+00 0.000000000000e+00
8.605000000000e+02 4.441666389956e+00 0.000000000000e+00 0.000000000000e+00
8.607500000000e+02 4.248412465600e+00 0.000000000000e+00 0.000000000000e+00
8.610000000000e+02 3.514853776275e+00 0.000000000000e+00 0.000000000000e+00
8.612500000000e+02 2.339057928329e+00 0.000000000000e+00 0.000000000000e+00
8.615000000000e+02 8.657196403576e-01 0.000000000000e+00 0.000000000000e+00
8.617500000000e+02 -7.314256845955e-01 0.000000000000e+00 0.000000000000e+00
8.620000000000e+02 -2.270002952196e+00 0.000000000000e+00 0.000000000000e+00
8.622500000000e+02 -3.579849326564e+00 0.000000000000e+00 0.000000000000e+00
8.625000000000e+02 -4.521956723013e+00 0.000000000000e+00 0.000000000000e+00
8.627500000000e+02 -5.003412240003e+00 0.000000000000e+00 0.000000000000e+00
8.630000000000e+02 -4.986740770871e+00 0.000000000000e+00 0.000000000000e+00
8.632500000000e+02 -4.492719672869e+00 0.000000000000e+00 0.000000000000e+00
8.635000000000e+02 -3.596492069449e+00 0.000000000000e+00 0.000000000000e+00
8.637500000000e+02 -2.417566807613e+00 0.000000000000e+00 0.000000000000e+00
8.640000000000e+02 -1.104974033048e+00 0.000000000000e+00 0.000000000000e+00
8.642500000000e+02 1.806290721699e-01 0.000000000000e+00 0.000000000000e+00
8.645000000000e+02 1.285794030448e+00 0.000000000000e+00 0.000000000000e+00
8.647500000000e+02 2.081879924146e+00 0.000000000000e+00 0.000000000000e+00
8.650000000000e+02 2.479415270179e+00 0.000000000000e+00 0.000000000000e+00
8.652500000000e+02 2.437626063950e+00 0.000000000000e+00 0.000000000000e+00
8.655000000000e+02 1.968113136445e+00 0.000000000000e+00 0.000000000000e+00
8.657500000000e+02 1.132351071377e+00 0.000000000000e+00 0.000000000000e+00
8.660000000000e+02 3.339971384576e-02 0.000000000000e+00 0.000000000000e+00
8.662500000000e+02 -1.197114548752e+00 0.000000000000e+00 0.000000000000e+00
8.665000000000e+02 -2.415153019100e+00 0.000000000000e+00 0.000000000000e+00
8.667500000000e+02 -3.481611895517e+00 0.000000000000e+00 0.000000000000e+00
8.670000000000e+02 -4.278801061673e+00 0.000000000000e+00 0.000000000000e+00
8.672500000000e+02 -4.724116106231e+00 0.000000000000e+00 0.000000000000e+00
8.675000000000e+02 -4.779315081717e+00 0.000000000000e+00 0.000000000000e+00
8.677500000000e+02 -4.454346751665e+00 0.000000000000e+00 0.000000000000e+00
8.680000000000e+02 -3.805334452574e+00 0.000000000000e+00 0.000000000000e+00
8.682500000000e+02 -2.927021380956e+00 0.000000000000e+00 0.000000000000e+00
8.685000000000e+02 -1.940645682751e+00 0.000000000000e+00 0.000000000000e+00
8.687500000000e+02 -9.787579606994e-01 0.000000000000e+00 0.000000000000e+00
8.690000000000e+02 -1.688541959454e-01 0.000000000000e+00 0.000000000000e+00
8.692500000000e+02 3.821702354153e-01 0.000000000000e+00 0.000000000000e+00
8.695000000000e+02 6.008513815606e-01 0.000000000000e+00 0.000000000000e+00
8.697500000000e+02 4.557212135262e-01 0.000000000000e+00 0.000000000000e+00
8.700000000000e+02 -3.941251903896e-02 0.000000000000e+00 0.000000000000e+00
8.702500000000e+02 -8.278316914673e-01 0.000000000000e+00 0.000000000000e+00
8.705000000000e+02 -1.817577494536e+00 0.000000000000e+00 0.000000000000e+00
8.707500000000e+02 -2.893425032742e+00 0.000000000000e+00 0.000000000000e+00
8.710000000000e+02 -3.931630565016e+00 0.000000000000e+00 0.000000000000e+00
8.712500000000e+02 -4.815578958081e+00 0.000000000000e+00 0.000000000000e+00
8.715000000000e+02 -5.450354867997e+00 0.000000000000e+00 0.000000000000e+00
8.717500000000e+02 -5.774407000110e+00 0.000000000000e+00 0.000000000000e+00
8.720000000000e+02 -5.766852591890e+00 0.000000000000e+00 0.000000000000e+00
8.722500000000e+02 -5.449531325301e+00 0.000000000000e+00 0.000000000000e+00
8.725000000000e+02 -4.883592579415e+00 0.000000000000e+00 0.000000000000e+00
8.727500000000e+02 -4.161100744454e+00 0.000000000000e+00 0.000000000000e+00
8.730000000000e+02 -3.392779889804e+00 0.000000000000e+00 0.000000000000e+00
8.732500000000e+02 -2.693509002550e+00 0.000000000000e+00 0.000000000000e+00
8.735000000000e+02 -2.167458669338e+00 0.000000000000e+00 0.000000000000e+00
8.737500000000e+02 -1.894793127064e+00 0.000000000000e+00 0.000000000000e+00
8.740000000000e+02 -1.921643976233e+00 0.000000000000e+00 0.000000000000e+00
8.742500000000e+02 -2.254622439553e+00 0.000000000000e+00 0.000000000000e+00
8.745000000000e+02 -2.860534080347e+00 0.000000000000e+00 0.000000000000e+00
8.747500000000e+02 -3.671273289725e+00 0.000000000000e+00 0.000000000000e+00
8.750000000000e+02 -4.593195631981e+00 0.000000000000e+00 0.000000000000e+00
8.752500000000e+02 -5.519684278347e+00 0.000000000000e+00 0.000000000000e+00
8.755000000000e+02 -6.345219107166e+00 0.000000000000e+00 0.000000000000e+00
8.757500000000e+02 -6.979076969155e+00 0.000000000000e+00 0.000000000000e+00
8.760000000000e+02 -7.356861791767e+00 0.000000000000e+00 0.000000000000e+00
8.762500000000e+02 -7.448372578234e+00 0.000000000000e+00 0.000000000000e+00
8.765000000000e+02 -7.260822715410e+00 0.000000000000e+00 0.000000000000e+00
8.767500000000e+02 -6.837055876987e+00 0.000000000000e+00 0.000000000000e+00
8.770000000000e+02 -6.249076037119e+00 0.000000000000e+00 0.000000000000e+00
8.772500000000e+02 -5.587830657859e+00 0.000000000000e+00 0.000000000000e+00
8.775000000000e+02 -4.950673528904e+00 0.000000000000e+00 0.000000000000e+00
8.777500000000e+02 -4.428222527203e+00 0.000000000000e+00 0.000000000000e+00
8.780000000000e+02 -4.092380907820e+00 0.000000000000e+00 0.000000000000e+00
8.782500000000e+02 -3.987104336614e+00 0.000000000000e+00 0.000000000000e+00
8.785000000000e+02 -4.123098263860e+00 0.000000000000e+00 0.000000000000e+00
8.787500000000e+02 -4.477078544281e+00 0.000000000000e+00 0.000000000000e+00
8.790000000000e+02 -4.995599979566e+00 0.000000000000e+00 0.000000000000e+00
8.792500000000e+02 -5.602839715580e+00 0.000000000000e+00 0.000000000000e+00
8.795000000000e+02 -6.211199508914e+00 0.000000000000e+00 0.000000000000e+00
8.797500000000e+02 -6.733232794201e+00 0.000000000000e+00 0.000000000000e+00
8.800000000000e+02 -7.093255393639e+00 0.000000000000e+00 0.000000000000e+00
8.802500000000e+02 -7.237078859700e+00 0.000000000000e+00 0.000000000000e+00
8.805000000000e+02 -7.138597367660e+00 0.000000000000e+00 0.000000000000e+00
8.807500000000e+02 -6.802418275727e+00 0.000000000000e+00 0.000000000000e+00
8.810000000000e+02 -6.262286112982e+00 0.000000000000e+00 0.000000000000e+00
8.812500000000e+02 -5.575630404054e+00 0.000000000000e+00 0.000000000000e+00
8.815000000000e+02 -4.815088696916e+00 0.000000000000e+00 0.000000000000e+00
8.817500000000e+02 -4.058246779970e+00 0.000000000000e+00 0.000000000000e+00
8.820000000000e+02 -3.377047447557e+00 0.000000000000e+00 0.000000000000e+00
8.822500000000e+02 -2.828322839907e+00 0.000000000000e+00 0.000000000000e+00
8.825000000000e+02 -2.446708177649e+00 0.000000000000e+00 0.000000000000e+00
8.827500000000e+02 -2.240829401066e+00 0.000000000000e+00 0.000000000000e+00
8.830000000000e+02 -2.193179236899e+00 0.000000000000e+00 0.000000000000e+00
8.832500000000e+02 -2.263575271996e+00 0.000000000000e+00 0.000000000000e+00
8.835000000000e+02 -2.395603539570e+00 0.000000000000e+00 0.000000000000e+00
8.837500000000e+02 -2.525059331503e+00 0.000000000000e+00 0.000000000000e+00
8.840000000000e+02 -2.589155093841e+00 0.000000000000e+00 0.000000000000e+00
8.842500000000e+02 -2.535202384825e+00 0.000000000000e+00 0.000000000000e+00
8.845000000000e+02 -2.327593951010e+00 0.000000000000e+00 0.000000000000e+00
8.847500000000e+02 -1.952190269774e+00 0.000000000000e+00 0.000000000000e+00
8.850000000000e+02 -1.417607972341e+00 0.000000000000e+00 0.000000000000e+00
8.852500000000e+02 -7.533562364494e-01 0.000000000000e+00 0.000000000000e+00
8.855000000000e+02 -5.206513251575e-03 0.000000000000e+00 0.000000000000e+00
8.857500000000e+02 7.714505899936e-01 0.000000000000e+00 0.000000000000e+00
8.860000000000e+02 1.519259019090e+00 0.000000000000e+00 0.000000000000e+00
8.862500000000e+02 2.186461323220e+00 0.000000000000e+00 0.000000000000e+00
8.865000000000e+02 2.733333158819e+00 0.000000000000e+00 0.000000000000e+00
8.867500000000e+02 3.136652213107e+00 0.000000000000e+00 0.000000000000e+00
8.870000000000e+02 3.391678150820e+00 0.000000000000e+00 0.000000000000e+00
8.872500000000e+02 3.511492779924e+00 0.000000000000e+00 0.000000000000e+00
8.875000000000e+02 3.523926768261e+00 0.000000000000e+00 0.000000000000e+00
8.877500000000e+02 3.466627142432e+00 0.000000000000e+00 0.000000000000e+00
8.880000000000e+02 3.381053979216e+00 0.000000000000e+00 0.000000000000e+00
8.882500000000e+02 3.306306000952e+00 0.000000000000e+00 0.000000000000e+00
8.885000000000e+02 3.273652953002e+00 0.000000000000e+00 0.000000000000e+00
8.887500000000e+02 3.302507008449e+00 0.000000000000e+00 0.000000000000e+00
8.890000000000e+02 3.398322756172e+00 0.000000000000e+00 0.000000000000e+00
8.892500000000e+02 3.552615108315e+00 0.000000000000e+00 0.000000000000e+00
8.895000000000e+02 3.744972719177e+00 0.000000000000e+00 0.000000000000e+00
8.897500000000e+02 3.946666748840e+00 0.000000000000e+00 0.000000000000e+00
8.900000000000e+02 4.125249430799e+00 0.000000000000e+00 0.000000000000e+00
8.902500000000e+02 4.249429919544e+00 0.000000000000e+00 0.000000000000e+00
8.905000000000e+02 4.293516680428e+00 0.000000000000e+00 0.000000000000e+00
8.907500000000e+02 4.240820201532e+00 0.000000000000e+00 0.000000000000e+00
8.910000000000e+02 4.085596265388e+00 0.000000000000e+00 0.000000000000e+00
8.912500000000e+02 3.833346648146e+00 0.000000000000e+00 0.000000000000e+00
8.915000000000e+02 3.499543395288e+00 0.000000000000e+00 0.000000000000e+00
8.917500000000e+02 3.107067329782e+00 0.000000000000e+00 0.000000000000e+00
8.920000000000e+02 2.682819408274e+00 0.000000000000e+00 0.000000000000e+00
8.922500000000e+02 2.254053293243e+00 0.000000000000e+00 0.000000000000e+00
8.925000000000e+02 1.844980242328e+00 0.000000000000e+00 0.000000000000e+00
8.927500000000e+02 1.474117843832e+00 0.000000000000e+00 0.000000000000e+00
8.930000000000e+02 1.152709096216e+00 0.000000000000e+00 0.000000000000e+00
8.932500000000e+02 8.843536573398e-01 0.000000000000e+00 0.000000000000e+00
8.935000000000e+02 6.657991920712e-01 0.000000000000e+00 0.000000000000e+00
8.937500000000e+02 4.886677716497e-01 0.000000000000e+00 0.000000000000e+00
8.940000000000e+02 3.417655047365e-01 0.000000000000e+00 0.000000000000e+00
8.942500000000e+02 2.135597848817e-01 0.000000000000e+00 0.000000000000e+00
8.945000000000e+02 9.441383572797e-02 0.000000000000e+00 0.000000000000e+00
8.947500000000e+02 -2.176233943470e-02 0.000000000000e+00 0.000000000000e+00
8.950000000000e+02 -1.366666611330e-01 0.000000000000e+00 0.000000000000e+00
8.952500000000e+02 -2.476408349923e-01 0.000000000000e+00 0.000000000000e+00
8.955000000000e+02 -3.485135334223e-01 0.000000000000e+00 0.000000000000e+00
8.957500000000e+02 -4.310490034448e-01 0.000000000000e+00 0.000000000000e+00
8.960000000000e+02 -4.867118848852e-01 0.000000000000e+00 0.000000000000e+00
8.962500000000e+02 -5.084243798326e-01 0.000000000000e+00 0.000000000000e+00
8.965000000000e+02 -4.920128131704e-01 0.000000000000e+00 0.000000000000e+00
8.967500000000e+02 -4.371107870013e-01 0.000000000000e+00 0.000000000000e+00
8.970000000000e+02 -3.473915380412e-01 0.000000000000e+00 0.000000000000e+00
8.972500000000e+02 -2.301235794666e-01 0.000000000000e+00 0.000000000000e+00
8.975000000000e+02 -9.516023417490e-02 0.000000000000e+00 0.000000000000e+00
8.977500000000e+02 4.643410615755e-02 0.000000000000e+00 0.000000000000e+00
8.980000000000e+02 1.838648120757e-01 0.000000000000e+00 0.000000000000e+00
8.982500000000e+02 3.079318559431e-01 0.000000000000e+00 0.000000000000e+00
8.985000000000e+02 4.119746798603e-01 0.000000000000e+00 0.000000000000e+00
8.987500000000e+02 4.922900451577e-01 0.000000000000e+00 0.000000000000e+00
8.990000000000e+02 5.479762732445e-01 0.000000000000e+00 0.000000000000e+00
8.992500000000e+02 5.802633499259e-01 0.000000000000e+00 0.000000000000e+00
8.995000000000e+02 5.914815747604e-01 0.000000000000e+00 0.000000000000e+00
8.997500000000e+02 5.838858808305e-01 0.000000000000e+00 0.000000000000e+00
9.000000000000e+02 5.585778666874e-01 0.000000000000e+00 0.000000000000e+00
9.002500000000e+02 5.147490690529e-01 0.000000000000e+00 0.000000000000e+00
9.005000000000e+02 4.494105694562e-01 0.000000000000e+00 0.000000000000e+00
9.007500000000e+02 3.576859082298e-01 0.000000000000e+00 0.000000000000e+00
9.010000000000e+02 2.336416658294e-01 0.000000000000e+00 0.000000000000e+00
9.012500000000e+02 7.153053604998e-02 0.000000000000e+00 0.000000000000e+00
9.015000000000e+02 -1.327577245726e-01 0.000000000000e+00 0.000000000000e+00
9.017500000000e+02 -3.802877877938e-01 0.000000000000e+00 0.000000000000e+00
9.020000000000e+02 -6.679669344455e-01 0.000000000000e+00 0.000000000000e+00
9.022500000000e+02 -9.879452334715e-01 0.000000000000e+00 0.000000000000e+00
9.025000000000e+02 -1.327667200788e+00 0.000000000000e+00 0.000000000000e+00
9.027500000000e+02 -1.670613797683e+00 0.000000000000e+00 0.000000000000e+00
9.030000000000e+02 -1.997664428028e+00 0.000000000000e+00 0.000000000000e+00
9.032500000000e+02 -2.288908513482e+00 0.000000000000e+00 0.000000000000e+00
9.035000000000e+02 -2.525661571876e+00 0.000000000000e+00 0.000000000000e+00
9.037500000000e+02 -2.692403764692e+00 0.000000000000e+00 0.000000000000e+00
9.040000000000e+02 -2.778365859057e+00 0.000000000000e+00 0.000000000000e+00
9.042500000000e+02 -2.778537674372e+00 0.000000000000e+00 0.000000000000e+00
9.045000000000e+02 -2.693959642021e+00 0.000000000000e+00 0.000000000000e+00
9.047500000000e+02 -2.531265699679e+00 0.000000000000e+00 0.000000000000e+00
9.050000000000e+02 -2.301558423709e+00 0.000000000000e+00 0.000000000000e+00
9.052500000000e+02 -2.018797287159e+00 0.000000000000e+00 0.000000000000e+00
9.055000000000e+02 -1.697952426222e+00 0.000000000000e+00 0.000000000000e+00
9.057500000000e+02 -1.353208025985e+00 0.000000000000e+00 0.000000000000e+00
9.060000000000e+02 -9.964864238679e-01 0.000000000000e+00 0.000000000000e+00
9.062500000000e+02 -6.365083975190e-01 0.000000000000e+00 0.000000000000e+00
9.065000000000e+02 -2.785157275799e-01 0.000000000000e+00 0.000000000000e+00
9.067500000000e+02 7.532677996507e-02 0.000000000000e+00 0.000000000000e+00
9.070000000000e+02 4.249437636927e-01 0.000000000000e+00 0.000000000000e+00
9.072500000000e+02 7.709659495275e-01 0.000000000000e+00 0.000000000000e+00
9.075000000000e+02 1.113205780640e+00 0.000000000000e+00 0.000000000000e+00
9.077500000000e+02 1.449271049243e+00 0.000000000000e+00 0.000000000000e+00
9.080000000000e+02 1.773574950008e+00 0.000000000000e+00 0.000000000000e+00
9.082500000000e+02 2.076938795331e+00 0.000000000000e+00 0.000000000000e+00
9.085000000000e+02 2.346889633274e+00 0.000000000000e+00 0.000000000000e+00
9.087500000000e+02 2.568643953540e+00 0.000000000000e+00 0.000000000000e+00
9.090000000000e+02 2.726657980926e+00 0.000000000000e+00 0.000000000000e+00
9.092500000000e+02 2.806532076892e+00 0.000000000000e+00 0.000000000000e+00
9.095000000000e+02 2.796996022637e+00 0.000000000000e+00 0.000000000000e+00
9.097500000000e+02 2.691682882894e+00 0.000000000000e+00 0.000000000000e+00
9.100000000000e+02 2.490424649116e+00 0.000000000000e+00 0.000000000000e+00
9.102500000000e+02 2.199868875094e+00 0.000000000000e+00 0.000000000000e+00
9.105000000000e+02 1.833311710796e+00 0.000000000000e+00 0.000000000000e+00
9.107500000000e+02 1.409754165633e+00 0.000000000000e+00 0.000000000000e+00
9.110000000000e+02 9.522979211166e-01 0.000000000000e+00 0.000000000000e+00
9.112500000000e+02 4.860878921526e-01 0.000000000000e+00 0.000000000000e+00
9.115000000000e+02 3.606744973394e-02 0.000000000000e+00 0.000000000000e+00
9.117500000000e+02 -3.751695698238e-01 0.000000000000e+00 0.000000000000e+00
9.120000000000e+02 -7.291700923548e-01 0.000000000000e+00 0.000000000000e+00
9.122500000000e+02 -1.012857974845e+00 0.000000000000e+00 0.000000000000e+00
9.125000000000e+02 -1.219105381757e+00 0.000000000000e+00 0.000000000000e+00
9.127500000000e+02 -1.346630382847e+00 0.000000000000e+00 0.000000000000e+00
9.130000000000e+02 -1.399308414832e+00 0.000000000000e+00 0.000000000000e+00
9.132500000000e+02 -1.385062496800e+00 0.000000000000e+00 0.000000000000e+00
9.135000000000e+02 -1.314543213105e+00 0.000000000000e+00 0.000000000000e+00
9.137500000000e+02 -1.199818130029e+00 0.000000000000e+00 0.000000000000e+00
9.140000000000e+02 -1.053261522019e+00 0.000000000000e+00 0.000000000000e+00
9.142500000000e+02 -8.867753799983e-01 0.000000000000e+00 0.000000000000e+00
9.145000000000e+02 -7.113931727704e-01 0.000000000000e+00 0.000000000000e+00
9.147500000000e+02 -5.372334567146e-01 0.000000000000e+00 0.000000000000e+00
9.150000000000e+02 -3.736966004140e-01 0.000000000000e+00 0.000000000000e+00
9.152500000000e+02 -2.297480964850e-01 0.000000000000e+00 0.000000000000e+00
9.155000000000e+02 -1.141154054472e-01 0.000000000000e+00 0.000000000000e+00
9.157500000000e+02 -3.524537599695e-02 0.000000000000e+00 0.000000000000e+00
9.160000000000e+02 -9.228566105935e-04 0.000000000000e+00 0.000000000000e+00
9.162500000000e+02 -1.752893304539e-02 0.000000000000e+00 0.000000000000e+00
9.165000000000e+02 -8.900548857681e-02 0.000000000000e+00 0.000000000000e+00
9.167500000000e+02 -2.156753792701e-01 0.000000000000e+00 0.000000000000e+00
9.170000000000e+02 -3.931287476166e-01 0.000000000000e+00 0.000000000000e+00
9.172500000000e+02 -6.114132833028e-01 0.000000000000e+00 0.000000000000e+00
9.175000000000e+02 -8.547523603765e-01 0.000000000000e+00 0.000000000000e+00
9.177500000000e+02 -1.101959482715e+00 0.000000000000e+00 0.000000000000e+00
9.180000000000e+02 -1.327626981127e+00 0.000000000000e+00 0.000000000000e+00
9.182500000000e+02 -1.504054276834e+00 0.000000000000e+00 0.000000000000e+00
9.185000000000e+02 -1.603763422812e+00 0.000000000000e+00 0.000000000000e+00
9.187500000000e+02 -1.602345858320e+00 0.000000000000e+00 0.000000000000e+00
9.190000000000e+02 -1.481311774814e+00 0.000000000000e+00 0.000000000000e+00
9.192500000000e+02 -1.230585327013e+00 0.000000000000e+00 0.000000000000e+00
9.195000000000e+02 -8.503117098800e-01 0.000000000000e+00 0.000000000000e+00
9.197500000000e+02 -3.517146060729e-01 0.000000000000e+00 0.000000000000e+00
9.200000000000e+02 2.431444445402e-01 0.000000000000e+00 0.000000000000e+00
9.202500000000e+02 9.027153779210e-01 0.000000000000e+00 0.000000000000e+00
9.205000000000e+02 1.588285771115e+00 0.000000000000e+00 0.000000000000e+00
9.207500000000e+02 2.257026134679e+00 0.000000000000e+00 0.000000000000e+00
9.210000000000e+02 2.865406637382e+00 0.000000000000e+00 0.000000000000e+00
9.212500000000e+02 3.372597345232e+00 0.000000000000e+00 0.000000000000e+00
9.215000000000e+02 3.743479911910e+00 0.000000000000e+00 0.000000000000e+00
9.217500000000e+02 3.950968110478e+00 0.000000000000e+00 0.000000000000e+00
9.220000000000e+02 3.977446584054e+00 0.000000000000e+00 0.000000000000e+00
9.222500000000e+02 3.815273675892e+00 0.000000000000e+00 0.000000000000e+00
9.225000000000e+02 3.466432940153e+00 0.000000000000e+00 0.000000000000e+00
9.227500000000e+02 2.941536042463e+00 0.000000000000e+00 0.000000000000e+00
9.230000000000e+02 2.258457441311e+00 0.000000000000e+00 0.000000000000e+00
9.232500000000e+02 1.440905166695e+00 0.000000000000e+00 0.000000000000e+00
9.235000000000e+02 5.171977267014e-01 0.000000000000e+00 0.000000000000e+00
9.237500000000e+02 -4.805698581798e-01 0.000000000000e+00 0.000000000000e+00
9.240000000000e+02 -1.516912830906e+00 0.000000000000e+00 0.000000000000e+00
9.242500000000e+02 -2.552978964048e+00 0.000000000000e+00 0.000000000000e+00
9.245000000000e+02 -3.546419568870e+00 0.000000000000e+00 0.000000000000e+00
9.247500000000e+02 -4.451417235393e+00 0.000000000000e+00 0.000000000000e+00
9.250000000000e+02 -5.219216158681e+00 0.000000000000e+00 0.000000000000e+00
9.252500000000e+02 -5.799469299691e+00 0.000000000000e+00 0.000000000000e+00
9.255000000000e+02 -6.142613989168e+00 0.000000000000e+00 0.000000000000e+00
9.257500000000e+02 -6.203324378705e+00 0.000000000000e+00 0.000000000000e+00
9.260000000000e+02 -5.944886977257e+00 0.000000000000e+00 0.000000000000e+00
9.262500000000e+02 -5.344134404899e+00 0.000000000000e+00 0.000000000000e+00
9.265000000000e+02 -4.396386682680e+00 0.000000000000e+00 0.000000000000e+00
9.267500000000e+02 -3.119722194610e+00 0.000000000000e+00 0.000000000000e+00
9.270000000000e+02 -1.557859073331e+00 0.000000000000e+00 0.000000000000e+00
9.272500000000e+02 2.190114566511e-01 0.000000000000e+00 0.000000000000e+00
9.275000000000e+02 2.115932976313e+00 0.000000000000e+00 0.000000000000e+00
9.277500000000e+02 4.017669499993e+00 0.000000000000e+00 0.000000000000e+00
9.280000000000e+02 5.795884671409e+00 0.000000000000e+00 0.000000000000e+00
9.282500000000e+02 7.318584611945e+00 0.000000000000e+00 0.000000000000e+00
9.285000000000e+02 8.461068908145e+00 0.000000000000e+00 0.000000000000e+00
9.287500000000e+02 9.117374346351e+00 0.000000000000e+00 0.000000000000e+00
9.290000000000e+02 9.211041267555e+00 0.000000000000e+00 0.000000000000e+00
9.292500000000e+02 8.704010268830e+00 0.000000000000e+00 0.000000000000e+00
9.295000000000e+02 7.602578501031e+00 0.000000000000e+00 0.000000000000e+00
9.297500000000e+02 5.959602489696e+00 0.000000000000e+00 0.000000000000e+00
9.300000000000e+02 3.872502425031e+00 0.000000000000e+00 0.000000000000e+00
9.302500000000e+02 1.477059987180e+00 0.000000000000e+00 0.000000000000e+00
9.305000000000e+02 -1.062543575516e+00 0.000000000000e+00 0.000000000000e+00
9.307500000000e+02 -3.566585457889e+00 0.000000000000e+00 0.000000000000e+00
9.310000000000e+02 -5.854364120264e+00 0.000000000000e+00 0.000000000000e+00
9.312500000000e+02 -7.759078369579e+00 0.000000000000e+00 0.000000000000e+00
9.315000000000e+02 -9.141592086715e+00 0.000000000000e+00 0.000000000000e+00
9.317500000000e+02 -9.901772412399e+00 0.000000000000e+00 0.000000000000e+00
9.320000000000e+02 -9.986353031677e+00 0.000000000000e+00 0.000000000000e+00
9.322500000000e+02 -9.392650021186e+00 0.000000000000e+00 0.000000000000e+00
9.325000000000e+02 -8.167898370143e+00 0.000000000000e+00 0.000000000000e+00
9.327500000000e+02 -6.404428254025e+00 0.000000000000e+00 0.000000000000e+00
9.330000000000e+02 -4.231307014134e+00 0.000000000000e+00 0.000000000000e+00
9.332500000000e+02 -1.803388575071e+00 0.000000000000e+00 0.000000000000e+00
9.335000000000e+02 7.110966793948e-01 0.000000000000e+00 0.000000000000e+00
9.337500000000e+02 3.143227367907e+00 0.000000000000e+00 0.000000000000e+00
9.340000000000e+02 5.335252895057e+00 0.000000000000e+00 0.000000000000e+00
9.342500000000e+02 7.150732269234e+00 0.000000000000e+00 0.000000000000e+00
9.345000000000e+02 8.482328847428e+00 0.000000000000e+00 0.000000000000e+00
9.347500000000e+02 9.256952039350e+00 0.000000000000e+00 0.000000000000e+00
9.350000000000e+02 9.438237154895e+00 0.000000000000e+00 0.000000000000e+00
9.352500000000e+02 9.026602332422e+00 0.000000000000e+00 0.000000000000e+00
9.355000000000e+02 8.057287931974e+00 0.000000000000e+00 0.000000000000e+00
9.357500000000e+02 6.596855536418e+00 0.000000000000e+00 0.000000000000e+00
9.360000000000e+02 4.738604395788e+00 0.000000000000e+00 0.000000000000e+00
9.362500000000e+02 2.597272101618e+00 0.000000000000e+00 0.000000000000e+00
9.365000000000e+02 3.032546616312e-01 0.000000000000e+00 0.000000000000e+00
9.367500000000e+02 -2.003553821585e+00 0.000000000000e+00 0.000000000000e+00
9.370000000000e+02 -4.180303540227e+00 0.000000000000e+00 0.000000000000e+00
9.372500000000e+02 -6.088154967227e+00 0.000000000000e+00 0.000000000000e+00
9.375000000000e+02 -7.599671930712e+00 0.000000000000e+00 0.000000000000e+00
9.377500000000e+02 -8.606529944634e+00 0.000000000000e+00 0.000000000000e+00
9.380000000000e+02 -9.027253092379e+00 0.000000000000e+00 0.000000000000e+00
9.382500000000e+02 -8.814490941510e+00 0.000000000000e+00 0.000000000000e+00
9.385000000000e+02 -7.961160688435e+00 0.000000000000e+00 0.000000000000e+00
9.387500000000e+02 -6.504654417534e+00 0.000000000000e+00 0.000000000000e+00
9.390000000000e+02 -4.528287484767e+00 0.000000000000e+00 0.000000000000e+00
9.392500000000e+02 -2.159269524810e+00 0.000000000000e+00 0.000000000000e+00
9.395000000000e+02 4.372762649935e-01 0.000000000000e+00 0.000000000000e+00
9.397500000000e+02 3.068349902578e+00 0.000000000000e+00 0.000000000000e+00
9.400000000000e+02 5.526811072387e+00 0.000000000000e+00 0.000000000000e+00
9.402500000000e+02 7.607961572219e+00 0.000000000000e+00 0.000000000000e+00
9.405000000000e+02 9.127652896800e+00 0.000000000000e+00 0.000000000000e+00
9.407500000000e+02 9.940231280094e+00 0.000000000000e+00 0.000000000000e+00
9.410000000000e+02 9.954429759409e+00 0.000000000000e+00 0.000000000000e+00
9.412500000000e+02 9.145325347855e+00 0.000000000000e+00 0.000000000000e+00
9.415000000000e+02 7.560721732936e+00 0.000000000000e+00 0.000000000000e+00
9.417500000000e+02 5.320786657799e+00 0.000000000000e+00 0.000000000000e+00
9.420000000000e+02 2.610429648015e+00 0.000000000000e+00 0.000000000000e+00
9.422500000000e+02 -3.353168585483e-01 0.000000000000e+00 0.000000000000e+00
9.425000000000e+02 -3.251839640488e+00 0.000000000000e+00 0.000000000000e+00
9.427500000000e+02 -5.869592260241e+00 0.000000000000e+00 0.000000000000e+00
9.430000000000e+02 -7.940448456965e+00 0.000000000000e+00 0.000000000000e+00
9.432500000000e+02 -9.263024855750e+00 0.000000000000e+00 0.000000000000e+00
9.435000000000e+02 -9.704200455814e+00 0.000000000000e+00 0.000000000000e+00
9.437500000000e+02 -9.214346331829e+00 0.000000000000e+00 0.000000000000e+00
9.440000000000e+02 -7.834368869261e+00 0.000000000000e+00 0.000000000000e+00
9.442500000000e+02 -5.693506942221e+00 0.000000000000e+00 0.000000000000e+00
9.445000000000e+02 -2.997818025694e+00 0.000000000000e+00 0.000000000000e+00
9.447500000000e+02 -1.032772202494e-02 0.000000000000e+00 0.000000000000e+00
9.450000000000e+02 2.975220529289e+00 0.000000000000e+00 0.000000000000e+00
9.452500000000e+02 5.664310333701e+00 0.000000000000e+00 0.000000000000e+00
9.455000000000e+02 7.792108452534e+00 0.000000000000e+00 0.000000000000e+00
9.457500000000e+02 9.151124814185e+00 0.000000000000e+00 0.000000000000e+00
9.460000000000e+02 9.613021906147e+00 0.000000000000e+00 0.000000000000e+00
9.462500000000e+02 9.142126356143e+00 0.000000000000e+00 0.000000000000e+00
9.465000000000e+02 7.799092196144e+00 0.000000000000e+00 0.000000000000e+00
9.467500000000e+02 5.734250607834e+00 0.000000000000e+00 0.000000000000e+00
9.470000000000e+02 3.171330386611e+00 0.000000000000e+00 0.000000000000e+00
9.472500000000e+02 3.833135784100e-01 0.000000000000e+00 0.000000000000e+00
9.475000000000e+02 -2.336924411768e+00 0.000000000000e+00 0.000000000000e+00
9.477500000000e+02 -4.707955154268e+00 0.000000000000e+00 0.000000000000e+00
9.480000000000e+02 -6.489664831349e+00 0.000000000000e+00 0.000000000000e+00
9.482500000000e+02 -7.508371096108e+00 0.000000000000e+00 0.000000000000e+00
9.485000000000e+02 -7.674458360392e+00 0.000000000000e+00 0.000000000000e+00
9.487500000000e+02 -6.990655701624e+00 0.000000000000e+00 0.000000000000e+00
9.490000000000e+02 -5.550143997916e+00 0.000000000000e+00 0.000000000000e+00
9.492500000000e+02 -3.524824919479e+00 0.000000000000e+00 0.000000000000e+00
9.495000000000e+02 -1.145181485179e+00 0.000000000000e+00 0.000000000000e+00
9.497500000000e+02 1.325917449461e+00 0.000000000000e+00 0.000000000000e+00
9.500000000000e+02 3.622471904681e+00 0.000000000000e+00 0.000000000000e+00
9.502500000000e+02 5.504371561101e+00 0.000000000000e+00 0.000000000000e+00
9.505000000000e+02 6.782970210475e+00 0.000000000000e+00 0.000000000000e+00
9.507500000000e+02 7.340443900805e+00 0.000000000000e+00 0.000000000000e+00
9.510000000000e+02 7.140910251278e+00 0.000000000000e+00 0.000000000000e+00
9.512500000000e+02 6.232248146428e+00 0.000000000000e+00 0.000000000000e+00
9.515000000000e+02 4.738619511044e+00 0.000000000000e+00 0.000000000000e+00
9.517500000000e+02 2.844735411907e+00 0.000000000000e+00 0.000000000000e+00
9.520000000000e+02 7.738098002591e-01 0.000000000000e+00 0.000000000000e+00
9.522500000000e+02 -1.238193169152e+00 0.000000000000e+00 0.000000000000e+00
9.525000000000e+02 -2.969057662332e+00 0.000000000000e+00 0.000000000000e+00
9.527500000000e+02 -4.234586191741e+00 0.000000000000e+00 0.000000000000e+00
9.530000000000e+02 -4.907987414976e+00 0.000000000000e+00 0.000000000000e+00
9.532500000000e+02 -4.932338839684e+00 0.000000000000e+00 0.000000000000e+00
9.535000000000e+02 -4.324906945760e+00 0.000000000000e+00 0.000000000000e+00
9.537500000000e+02 -3.173049200200e+00 0.000000000000e+00 0.000000000000e+00
9.540000000000e+02 -1.622372484257e+00 0.000000000000e+00 0.000000000000e+00
9.542500000000e+02 1.413260557200e-01 0.000000000000e+00 0.000000000000e+00
9.545000000000e+02 1.914149681696e+00 0.000000000000e+00 0.000000000000e+00
9.547500000000e+02 3.497638811646e+00 0.000000000000e+00 0.000000000000e+00
9.550000000000e+02 4.721068072508e+00 0.000000000000e+00 0.000000000000e+00
9.552500000000e+02 5.460020879203e+00 0.000000000000e+00 0.000000000000e+00
9.555000000000e+02 5.649235489026e+00 0.000000000000e+00 0.000000000000e+00
9.557500000000e+02 5.288407670594e+00 0.000000000000e+00 0.000000000000e+00
9.560000000000e+02 4.440459020027e+00 0.000000000000e+00 0.000000000000e+00
9.562500000000e+02 3.222641804962e+00 0.000000000000e+00 0.000000000000e+00
9.565000000000e+02 1.791653956049e+00 0.000000000000e+00 0.000000000000e+00
9.567500000000e+02 3.245927722054e-01 0.000000000000e+00 0.000000000000e+00
9.570000000000e+02 -1.001987667525e+00 0.000000000000e+00 0.000000000000e+00
9.572500000000e+02 -2.032477793371e+00 0.000000000000e+00 0.000000000000e+00
9.575000000000e+02 -2.649741458546e+00 0.000000000000e+00 0.000000000000e+00
9.577500000000e+02 -2.787811005474e+00 0.000000000000e+00 0.000000000000e+00
9.580000000000e+02 -2.438374487607e+00 0.000000000000e+00 0.000000000000e+00
9.582500000000e+02 -1.650417246660e+00 0.000000000000e+00 0.000000000000e+00
9.585000000000e+02 -5.231797303463e-01 0.000000000000e+00 0.000000000000e+00
9.587500000000e+02 8.066351365843e-01 0.000000000000e+00 0.000000000000e+00
9.590000000000e+02 2.181816529676e+00 0.000000000000e+00 0.000000000000e+00
9.592500000000e+02 3.443709162720e+00 0.000000000000e+00 0.000000000000e+00
9.595000000000e+02 4.451110843114e+00 0.000000000000e+00 0.000000000000e+00
9.597500000000e+02 5.096775033473e+00 0.000000000000e+00 0.000000000000e+00
9.600000000000e+02 5.319595736613e+00 0.000000000000e+00 0.000000000000e+00
9.602500000000e+02 5.111082519751e+00 0.000000000000e+00 0.000000000000e+00
9.605000000000e+02 4.515425173905e+00 0.000000000000e+00 0.000000000000e+00
9.607500000000e+02 3.623218445638e+00 0.000000000000e+00 0.000000000000e+00
9.610000000000e+02 2.559675964272e+00 0.000000000000e+00 0.000000000000e+00
9.612500000000e+02 1.468818502091e+00 0.000000000000e+00 0.000000000000e+00
9.615000000000e+02 4.955964621989e-01 0.000000000000e+00 0.000000000000e+00
9.617500000000e+02 -2.318572640104e-01 0.000000000000e+00 0.000000000000e+00
9.620000000000e+02 -6.176790009574e-01 0.000000000000e+00 0.000000000000e+00
9.622500000000e+02 -6.095604435480e-01 0.000000000000e+00 0.000000000000e+00
9.625000000000e+02 -2.045223571413e-01 0.000000000000e+00 0.000000000000e+00
9.627500000000e+02 5.514834816930e-01 0.000000000000e+00 0.000000000000e+00
9.630000000000e+02 1.570035950005e+00 0.000000000000e+00 0.000000000000e+00
9.632500000000e+02 2.731909371538e+00 0.000000000000e+00 0.000000000000e+00
9.635000000000e+02 3.902437501857e+00 0.000000000000e+00 0.000000000000e+00
9.637500000000e+02 4.948618883581e+00 0.000000000000e+00 0.000000000000e+00
9.640000000000e+02 5.755798807169e+00 0.000000000000e+00 0.000000000000e+00
9.642500000000e+02 6.241829622786e+00 0.000000000000e+00 0.000000000000e+00
9.645000000000e+02 6.366943058880e+00 0.000000000000e+00 0.000000000000e+00
9.647500000000e+02 6.138123576131e+00 0.000000000000e+00 0.000000000000e+00
9.650000000000e+02 5.607479859475e+00 0.000000000000e+00 0.000000000000e+00
9.652500000000e+02 4.864881606162e+00 0.000000000000e+00 0.000000000000e+00
9.655000000000e+02 4.025861711396e+00 0.000000000000e+00 0.000000000000e+00
9.657500000000e+02 3.216385144341e+00 0.000000000000e+00 0.000000000000e+00
9.660000000000e+02 2.556477451089e+00 0.000000000000e+00 0.000000000000e+00
9.662500000000e+02 2.144837276358e+00 0.000000000000e+00 0.000000000000e+00
9.665000000000e+02 2.046411895987e+00 0.000000000000e+00 0.000000000000e+00
9.667500000000e+02 2.284512179996e+00 0.000000000000e+00 0.000000000000e+00
9.670000000000e+02 2.838437242628e+00 0.000000000000e+00 0.000000000000e+00
9.672500000000e+02 3.646849765284e+00 0.000000000000e+00 0.000000000000e+00
9.675000000000e+02 4.616387336738e+00 0.000000000000e+00 0.000000000000e+00
9.677500000000e+02 5.634313236910e+00 0.000000000000e+00 0.000000000000e+00
9.680000000000e+02 6.583491940646e+00 0.000000000000e+00 0.000000000000e+00
9.682500000000e+02 7.357688132655e+00 0.000000000000e+00 0.000000000000e+00
9.685000000000e+02 7.875169819834e+00 0.000000000000e+00 0.000000000000e+00
9.687500000000e+02 8.088846639345e+00 0.000000000000e+00 0.000000000000e+00
9.690000000000e+02 7.991657969778e+00 0.000000000000e+00 0.000000000000e+00
9.692500000000e+02 7.616575038458e+00 0.000000000000e+00 0.000000000000e+00
9.695000000000e+02 7.031307978288e+00 0.000000000000e+00 0.000000000000e+00
9.697500000000e+02 6.328514050836e+00 0.000000000000e+00 0.000000000000e+00
9.700000000000e+02 5.612892094551e+00 0.000000000000e+00 0.000000000000e+00
9.702500000000e+02 4.986942452092e+00 0.000000000000e+00 0.000000000000e+00
9.705000000000e+02 4.537320236795e+00 0.000000000000e+00 0.000000000000e+00
9.707500000000e+02 4.323595917399e+00 0.000000000000e+00 0.000000000000e+00
9.710000000000e+02 4.370879985810e+00 0.000000000000e+00 0.000000000000e+00
9.712500000000e+02 4.667220129850e+00 0.000000000000e+00 0.000000000000e+00
9.715000000000e+02 5.166017560420e+00 0.000000000000e+00 0.000000000000e+00
9.717500000000e+02 5.793026106258e+00 0.000000000000e+00 0.000000000000e+00
9.720000000000e+02 6.456887098926e+00 0.000000000000e+00 0.000000000000e+00
9.722500000000e+02 7.061697187335e+00 0.000000000000e+00 0.000000000000e+00
9.725000000000e+02 7.519864622299e+00 0.000000000000e+00 0.000000000000e+00
9.727500000000e+02 7.763511210416e+00 0.000000000000e+00 0.000000000000e+00
9.730000000000e+02 7.752916891391e+00 0.000000000000e+00 0.000000000000e+00
9.732500000000e+02 7.480943747816e+00 0.000000000000e+00 0.000000000000e+00
9.735000000000e+02 6.972951261653e+00 0.000000000000e+00 0.000000000000e+00
9.737500000000e+02 6.282342446833e+00 0.000000000000e+00 0.000000000000e+00
9.740000000000e+02 5.482473217595e+00 0.000000000000e+00 0.000000000000e+00
9.742500000000e+02 4.656133946063e+00 0.000000000000e+00 0.000000000000e+00
9.745000000000e+02 3.884109605506e+00 0.000000000000e+00 0.000000000000e+00
9.747500000000e+02 3.234406636095e+00 0.000000000000e+00 0.000000000000e+00
9.750000000000e+02 2.753595133970e+00 0.000000000000e+00 0.000000000000e+00
9.752500000000e+02 2.461379599954e+00 0.000000000000e+00 0.000000000000e+00
9.755000000000e+02 2.349032419717e+00 0.000000000000e+00 0.000000000000e+00
9.757500000000e+02 2.381772280201e+00 0.000000000000e+00 0.000000000000e+00
9.760000000000e+02 2.504623866688e+00 0.000000000000e+00 0.000000000000e+00
9.762500000000e+02 2.650831295938e+00 0.000000000000e+00 0.000000000000e+00
9.765000000000e+02 2.751577931559e+00 0.000000000000e+00 0.000000000000e+00
9.767500000000e+02 2.745629478236e+00 0.000000000000e+00 0.000000000000e+00
9.770000000000e+02 2.587578417983e+00 0.000000000000e+00 0.000000000000e+00
9.772500000000e+02 2.253610674724e+00 0.000000000000e+00 0.000000000000e+00
9.775000000000e+02 1.744099535875e+00 0.000000000000e+00 0.000000000000e+00
9.777500000000e+02 1.082798428168e+00 0.000000000000e+00 0.000000000000e+00
9.780000000000e+02 3.128846562150e-01 0.000000000000e+00 0.000000000000e+00
9.782500000000e+02 -5.094673566758e-01 0.000000000000e+00 0.000000000000e+00
9.785000000000e+02 -1.322990340711e+00 0.000000000000e+00 0.000000000000e+00
9.787500000000e+02 -2.069550421123e+00 0.000000000000e+00 0.000000000000e+00
9.790000000000e+02 -2.701545968518e+00 0.000000000000e+00 0.000000000000e+00
9.792500000000e+02 -3.187496875529e+00 0.000000000000e+00 0.000000000000e+00
9.795000000000e+02 -3.515139927958e+00 0.000000000000e+00 0.000000000000e+00
9.797500000000e+02 -3.691726765845e+00 0.000000000000e+00 0.000000000000e+00
9.800000000000e+02 -3.741627171959e+00 0.000000000000e+00 0.000000000000e+00
9.802500000000e+02 -3.701713302054e+00 0.000000000000e+00 0.000000000000e+00
9.805000000000e+02 -3.615288475943e+00 0.000000000000e+00 0.000000000000e+00
9.807500000000e+02 -3.525490156103e+00 0.000000000000e+00 0.000000000000e+00
9.810000000000e+02 -3.469122753927e+00 0.000000000000e+00 0.000000000000e+00
9.812500000000e+02 -3.471764836040e+00 0.000000000000e+00 0.000000000000e+00
9.815000000000e+02 -3.544769652373e+00 0.000000000000e+00 0.000000000000e+00
9.817500000000e+02 -3.684475640265e+00 0.000000000000e+00 0.000000000000e+00
9.820000000000e+02 -3.873611913689e+00 0.000000000000e+00 0.000000000000e+00
9.822500000000e+02 -4.084571952646e+00 0.000000000000e+00 0.000000000000e+00
9.825000000000e+02 -4.283980725606e+00 0.000000000000e+00 0.000000000000e+00
9.827500000000e+02 -4.437828832290e+00 0.000000000000e+00 0.000000000000e+00
9.830000000000e+02 -4.516408816768e+00 0.000000000000e+00 0.000000000000e+00
9.832500000000e+02 -4.498363064349e+00 0.000000000000e+00 0.000000000000e+00
9.835000000000e+02 -4.373322685467e+00 0.000000000000e+00 0.000000000000e+00
9.837500000000e+02 -4.142852365484e+00 0.000000000000e+00 0.000000000000e+00
9.840000000000e+02 -3.819679113098e+00 0.000000000000e+00 0.000000000000e+00
9.842500000000e+02 -3.425432952493e+00 0.000000000000e+00 0.000000000000e+00
9.845000000000e+02 -2.987328716647e+00 0.000000000000e+00 0.000000000000e+00
9.847500000000e+02 -2.534343292039e+00 0.000000000000e+00 0.000000000000e+00
9.850000000000e+02 -2.093477809426e+00 0.000000000000e+00 0.000000000000e+00
9.852500000000e+02 -1.686639496058e+00 0.000000000000e+00 0.000000000000e+00
9.855000000000e+02 -1.328546828304e+00 0.000000000000e+00 0.000000000000e+00
9.857500000000e+02 -1.025878625960e+00 0.000000000000e+00 0.000000000000e+00
9.860000000000e+02 -7.776836872278e-01 0.000000000000e+00 0.000000000000e+00
9.862500000000e+02 -5.768748233864e-01 0.000000000000e+00 0.000000000000e+00
9.865000000000e+02 -4.124785175897e-01 0.000000000000e+00 0.000000000000e+00
9.867500000000e+02 -2.722199314035e-01 0.000000000000e+00 0.000000000000e+00
9.870000000000e+02 -1.450030328742e-01 0.000000000000e+00 0.000000000000e+00
9.872500000000e+02 -2.289596069489e-02 0.000000000000e+00 0.000000000000e+00
9.875000000000e+02 9.765977866096e-02 0.000000000000e+00 0.000000000000e+00
9.877500000000e+02 2.155516553206e-01 0.000000000000e+00 0.000000000000e+00
9.880000000000e+02 3.255871969404e-01 0.000000000000e+00 0.000000000000e+00
9.882500000000e+02 4.198066361924e-01 0.000000000000e+00 0.000000000000e+00
9.885000000000e+02 4.892418085880e-01 0.000000000000e+00 0.000000000000e+00
9.887500000000e+02 5.257895128719e-01 0.000000000000e+00 0.000000000000e+00
9.890000000000e+02 5.238691146810e-01 0.000000000000e+00 0.000000000000e+00
9.892500000000e+02 4.815904490715e-01 0.000000000000e+00 0.000000000000e+00
9.895000000000e+02 4.012569890307e-01 0.000000000000e+00 0.000000000000e+00
9.897500000000e+02 2.891523108726e-01 0.000000000000e+00 0.000000000000e+00
9.900000000000e+02 1.546834662832e-01 0.000000000000e+00 0.000000000000e+00
9.902500000000e+02 9.061822633602e-03 0.000000000000e+00 0.000000000000e+00
9.905000000000e+02 -1.362269519348e-01 0.000000000000e+00 0.000000000000e+00
9.907500000000e+02 -2.708874002474e-01 0.000000000000e+00 0.000000000000e+00
9.910000000000e+02 -3.869611406015e-01 0.000000000000e+00 0.000000000000e+00
9.912500000000e+02 -4.794712346012e-01 0.000000000000e+00 0.000000000000e+00
9.915000000000e+02 -5.464766987904e-01 0.000000000000e+00 0.000000000000e+00
9.917500000000e+02 -5.885598654707e-01 0.000000000000e+00 0.000000000000e+00
9.920000000000e+02 -6.078726321384e-01 0.000000000000e+00 0.000000000000e+00
9.922500000000e+02 -6.069465037356e-01 0.000000000000e+00 0.000000000000e+00
9.925000000000e+02 -5.875124793576e-01 0.000000000000e+00 0.000000000000e+00
9.927500000000e+02 -5.495736317650e-01 0.000000000000e+00 0.000000000000e+00
9.930000000000e+02 -4.909266509071e-01 0.000000000000e+00 0.000000000000e+00
9.932500000000e+02 -4.072469847514e-01 0.000000000000e+00 0.000000000000e+00
9.935000000000e+02 -2.927496837976e-01 0.000000000000e+00 0.000000000000e+00
9.937500000000e+02 -1.413322491113e-01 0.000000000000e+00 0.000000000000e+00
9.940000000000e+02 5.198521214957e-02 0.000000000000e+00 0.000000000000e+00
9.942500000000e+02 2.895678374227e-01 0.000000000000e+00 0.000000000000e+00
9.945000000000e+02 5.698869356196e-01 0.000000000000e+00 0.000000000000e+00
9.947500000000e+02 8.866942637553e-01 0.000000000000e+00 0.000000000000e+00
9.950000000000e+02 1.228824263431e+00 0.000000000000e+00 0.000000000000e+00
9.952500000000e+02 1.580702776769e+00 0.000000000000e+00 0.000000000000e+00
9.955000000000e+02 1.923529718928e+00 0.000000000000e+00 0.000000000000e+00
9.957500000000e+02 2.236995170207e+00 0.000000000000e+00 0.000000000000e+00
9.960000000000e+02 2.501300924455e+00 0.000000000000e+00 0.000000000000e+00
9.962500000000e+02 2.699206982894e+00 0.000000000000e+00 0.000000000000e+00
9.965000000000e+02 2.817813524567e+00 0.000000000000e+00 0.000000000000e+00
9.967500000000e+02 2.849825242319e+00 0.000000000000e+00 0.000000000000e+00
9.970000000000e+02 2.794121069285e+00 0.000000000000e+00 0.000000000000e+00
9.972500000000e+02 2.655556323610e+00 0.000000000000e+00 0.000000000000e+00
9.975000000000e+02 2.444039791707e+00 0.000000000000e+00 0.000000000000e+00
9.977500000000e+02 2.173037029314e+00 0.000000000000e+00 0.000000000000e+00
9.980000000000e+02 1.857736024504e+00 0.000000000000e+00 0.000000000000e+00
9.982500000000e+02 1.513158972189e+00 0.000000000000e+00 0.000000000000e+00
9.985000000000e+02 1.152506808394e+00 0.000000000000e+00 0.000000000000e+00
9.987500000000e+02 7.859809903902e-01 0.000000000000e+00 0.000000000000e+00
9.990000000000e+02 4.202465708369e-01 0.000000000000e+00 0.000000000000e+00
9.992500000000e+02 5.859473569249e-02 0.000000000000e+00 0.000000000000e+00
9.995000000000e+02 -2.982515024701e-01 0.000000000000e+00 0.000000000000e+00
9.997500000000e+02 -6.508496706952e-01 0.000000000000e+00 0.000000000000e+00
1.000000000000e+03 -9.995081875640e-01 0.000000000000e+00 0.000000000000e+00
1.000250000000e+03 -1.342794690438e+00 0.000000000000e+00 0.000000000000e+00
1.000500000000e+03 -1.676357419343e+00 0.000000000000e+00 0.000000000000e+00
1.000750000000e+03 -1.992285644088e+00 0.000000000000e+00 0.000000000000e+00
1.001000000000e+03 -2.279149590274e+00 0.000000000000e+00 0.000000000000e+00
1.001250000000e+03 -2.522751823942e+00 0.000000000000e+00 0.000000000000e+00
1.001500000000e+03 -2.707507645053e+00 0.000000000000e+00 0.000000000000e+00
1.001750000000e+03 -2.818269651732e+00 0.000000000000e+00 0.000000000000e+00
1.002000000000e+03 -2.842337266306e+00 0.000000000000e+00 0.000000000000e+00
1.002250000000e+03 -2.771357214956e+00 0.000000000000e+00 0.000000000000e+00
1.002500000000e+03 -2.602831049395e+00 0.000000000000e+00 0.000000000000e+00
1.002750000000e+03 -2.340999089253e+00 0.000000000000e+00 0.000000000000e+00
1.003000000000e+03 -1.996958236479e+00 0.000000000000e+00 0.000000000000e+00
1.003250000000e+03 -1.587980220866e+00 0.000000000000e+00 0.000000000000e+00
1.003500000000e+03 -1.136110100500e+00 0.000000000000e+00 0.000000000000e+00
1.003750000000e+03 -6.662249354446e-01 0.000000000000e+00 0.000000000000e+00
1.004000000000e+03 -2.038044314554e-01 0.000000000000e+00 0.000000000000e+00
1.004250000000e+03 2.273014083520e-01 0.000000000000e+00 0.000000000000e+00
1.004500000000e+03 6.068321918252e-01 0.000000000000e+00 0.000000000000e+00
1.004750000000e+03 9.195790434860e-01 0.000000000000e+00 0.000000000000e+00
1.005000000000e+03 1.156204210015e+00 0.000000000000e+00 0.000000000000e+00
1.005250000000e+03 1.313373086498e+00 0.000000000000e+00 0.000000000000e+00
1.005500000000e+03 1.393254003425e+00 0.000000000000e+00 0.000000000000e+00
1.005750000000e+03 1.402527314733e+00 0.000000000000e+00 0.000000000000e+00
1.006000000000e+03 1.351103822174e+00 0.000000000000e+00 0.000000000000e+00
1.006250000000e+03 1.250774937011e+00 0.000000000000e+00 0.000000000000e+00
1.006500000000e+03 1.114000973171e+00 0.000000000000e+00 0.000000000000e+00
1.006750000000e+03 9.529938167609e-01 0.000000000000e+00 0.000000000000e+00
1.007000000000e+03 7.791758528681e-01 0.000000000000e+00 0.000000000000e+00
1.007250000000e+03 6.030123580504e-01 0.000000000000e+00 0.000000000000e+00
1.007500000000e+03 4.341350948879e-01 0.000000000000e+00 0.000000000000e+00
1.007750000000e+03 2.816150400825e-01 0.000000000000e+00 0.000000000000e+00
1.008000000000e+03 1.542129893397e-01 0.000000000000e+00 0.000000000000e+00
1.008250000000e+03 6.044374676117e-02 0.000000000000e+00 0.000000000000e+00
1.008500000000e+03 8.331849514310e-03 0.000000000000e+00 0.000000000000e+00
1.008750000000e+03 4.807090225849e-03 0.000000000000e+00 0.000000000000e+00
1.009000000000e+03 5.477407988722e-02 0.000000000000e+00 0.000000000000e+00
1.009250000000e+03 1.599761923413e-01 0.000000000000e+00 0.000000000000e+00
1.009500000000e+03 3.178443526437e-01 0.000000000000e+00 0.000000000000e+00
1.009750000000e+03 5.205613862939e-01 0.000000000000e+00 0.000000000000e+00
1.010000000000e+03 7.545737896164e-01 0.000000000000e+00 0.000000000000e+00
1.010250000000e+03 1.000741931454e+00 0.000000000000e+00 0.000000000000e+00
1.010500000000e+03 1.235241032441e+00 0.000000000000e+00 0.000000000000e+00
1.010750000000e+03 1.431219573634e+00 0.000000000000e+00 0.000000000000e+00
1.011000000000e+03 1.561104882680e+00 0.000000000000e+00 0.000000000000e+00
1.011250000000e+03 1.599335951791e+00 0.000000000000e+00 0.000000000000e+00
1.011500000000e+03 1.525219136048e+00 0.000000000000e+00 0.000000000000e+00
1.011750000000e+03 1.325558035534e+00 0.000000000000e+00 0.000000000000e+00
1.012000000000e+03 9.967135355841e-01 0.000000000000e+00 0.000000000000e+00
1.012250000000e+03 5.458051676575e-01 0.000000000000e+00 0.000000000000e+00
1.012500000000e+03 -9.135766582499e-03 0.000000000000e+00 0.000000000000e+00
1.012750000000e+03 -6.401210515460e-01 0.000000000000e+00 0.000000000000e+00
1.013000000000e+03 -1.311186512871e+00 0.000000000000e+00 0.000000000000e+00
1.013250000000e+03 -1.981184790064e+00 0.000000000000e+00 0.000000000000e+00
1.013500000000e+03 -2.607072522899e+00 0.000000000000e+00 0.000000000000e+00
1.013750000000e+03 -3.147316549541e+00 0.000000000000e+00 0.000000000000e+00
1.014000000000e+03 -3.565039854810e+00 0.000000000000e+00 0.000000000000e+00
1.014250000000e+03 -3.830578879988e+00 0.000000000000e+00 0.000000000000e+00
1.014500000000e+03 -3.923221313647e+00 0.000000000000e+00 0.000000000000e+00
1.014750000000e+03 -3.832021966484e+00 0.000000000000e+00 0.000000000000e+00
1.015000000000e+03 -3.555732953312e+00 0.000000000000e+00 0.000000000000e+00
1.015250000000e+03 -3.102010432187e+00 0.000000000000e+00 0.000000000000e+00
1.015500000000e+03 -2.486152650311e+00 0.000000000000e+00 0.000000000000e+00
1.015750000000e+03 -1.729667382452e+00 0.000000000000e+00 0.000000000000e+00
1.016000000000e+03 -8.589534255801e-01 0.000000000000e+00 0.000000000000e+00
1.016250000000e+03 9.568740394220e-02 0.000000000000e+00 0.000000000000e+00
1.016500000000e+03 1.100602814187e+00 0.000000000000e+00 0.000000000000e+00
1.016750000000e+03 2.118937414286e+00 0.000000000000e+00 0.000000000000e+00
1.017000000000e+03 3.110539658564e+00 0.000000000000e+00 0.000000000000e+00
1.017250000000e+03 4.031901014738e+00 0.000000000000e+00 0.000000000000e+00
1.017500000000e+03 4.836458807643e+00 0.000000000000e+00 0.000000000000e+00
1.017750000000e+03 5.475588321531e+00 0.000000000000e+00 0.000000000000e+00
1.018000000000e+03 5.900533755128e+00 0.000000000000e+00 0.000000000000e+00
1.018250000000e+03 6.065387674472e+00 0.000000000000e+00 0.000000000000e+00
1.018500000000e+03 5.931042230941e+00 0.000000000000e+00 0.000000000000e+00
1.018750000000e+03 5.469829435558e+00 0.000000000000e+00 0.000000000000e+00
1.019000000000e+03 4.670374669034e+00 0.000000000000e+00 0.000000000000e+00
1.019250000000e+03 3.542040698298e+00 0.000000000000e+00 0.000000000000e+00
1.019500000000e+03 2.118267808130e+00 0.000000000000e+00 0.000000000000e+00
1.019750000000e+03 4.581391874957e-01 0.000000000000e+00 0.000000000000e+00
1.020000000000e+03 -1.354373401647e+00 0.000000000000e+00 0.000000000000e+00
1.020250000000e+03 -3.213807972326e+00 0.000000000000e+00 0.000000000000e+00
1.020500000000e+03 -4.999285676785e+00 0.000000000000e+00 0.000000000000e+00
1.020750000000e+03 -6.582958674864e+00 0.000000000000e+00 0.000000000000e+00
1.021000000000e+03 -7.840204687909e+00 0.000000000000e+00 0.000000000000e+00
1.021250000000e+03 -8.660662102976e+00 0.000000000000e+00 0.000000000000e+00
1.021500000000e+03 -8.959011076792e+00 0.000000000000e+00 0.000000000000e+00
1.021750000000e+03 -8.684338653283e+00 0.000000000000e+00 0.000000000000e+00
1.022000000000e+03 -7.826995892776e+00 0.000000000000e+00 0.000000000000e+00
1.022250000000e+03 -6.422061303898e+00 0.000000000000e+00 0.000000000000e+00
1.022500000000e+03 -4.548848261917e+00 0.000000000000e+00 0.000000000000e+00
1.022750000000e+03 -2.326299255177e+00 0.000000000000e+00 0.000000000000e+00
1.023000000000e+03 9.545046007572e-02 0.000000000000e+00 0.000000000000e+00
1.023250000000e+03 2.546635902060e+00 0.000000000000e+00 0.000000000000e+00
1.023500000000e+03 4.851497178185e+00 0.000000000000e+00 0.000000000000e+00
1.023750000000e+03 6.842694174633e+00 0.000000000000e+00 0.000000000000e+00
1.024000000000e+03 8.375116067252e+00 0.000000000000e+00 0.000000000000e+00
1.024250000000e+03 9.337762929620e+00 0.000000000000e+00 0.000000000000e+00
1.024500000000e+03 9.662586485508e+00 0.000000000000e+00 0.000000000000e+00
1.024750000000e+03 9.329507587465e+00 0.000000000000e+00 0.000000000000e+00
1.025000000000e+03 8.367237626198e+00 0.000000000000e+00 0.000000000000e+00
1.025250000000e+03 6.849968813210e+00 0.000000000000e+00 0.000000000000e+00
1.025500000000e+03 4.890410804557e+00 0.000000000000e+00 0.000000000000e+00
1.025750000000e+03 2.629989973053e+00 0.000000000000e+00 0.000000000000e+00
1.026000000000e+03 2.272556053866e-01 0.000000000000e+00 0.000000000000e+00
1.026250000000e+03 -2.154366747187e+00 0.000000000000e+00 0.000000000000e+00
1.026500000000e+03 -4.358373322951e+00 0.000000000000e+00 0.000000000000e+00
1.026750000000e+03 -6.245588288467e+00 0.000000000000e+00 0.000000000000e+00
1.027000000000e+03 -7.702481475597e+00 0.000000000000e+00 0.000000000000e+00
1.027250000000e+03 -8.646995998180e+00 0.000000000000e+00 0.000000000000e+00
1.027500000000e+03 -9.031782229592e+00 0.000000000000e+00 0.000000000000e+00
1.027750000000e+03 -8.844994848018e+00 0.000000000000e+00 0.000000000000e+00
1.028000000000e+03 -8.108999762488e+00 0.000000000000e+00 0.000000000000e+00
1.028250000000e+03 -6.877439408161e+00 0.000000000000e+00 0.000000000000e+00
1.028500000000e+03 -5.231115950577e+00 0.000000000000e+00 0.000000000000e+00
1.028750000000e+03 -3.273085946323e+00 0.000000000000e+00 0.000000000000e+00
1.029000000000e+03 -1.123243417071e+00 0.000000000000e+00 0.000000000000e+00
1.029250000000e+03 1.087464588705e+00 0.000000000000e+00 0.000000000000e+00
1.029500000000e+03 3.223159181344e+00 0.000000000000e+00 0.000000000000e+00
1.029750000000e+03 5.149519690707e+00 0.000000000000e+00 0.000000000000e+00
1.030000000000e+03 6.740667175308e+00 0.000000000000e+00 0.000000000000e+00
1.030250000000e+03 7.886382766807e+00 0.000000000000e+00 0.000000000000e+00
1.030500000000e+03 8.499454648462e+00 0.000000000000e+00 0.000000000000e+00
1.030750000000e+03 8.522761897284e+00 0.000000000000e+00 0.000000000000e+00
1.031000000000e+03 7.935517571705e+00 0.000000000000e+00 0.000000000000e+00
1.031250000000e+03 6.757950220295e+00 0.000000000000e+00 0.000000000000e+00
1.031500000000e+03 5.053643249234e+00 0.000000000000e+00 0.000000000000e+00
1.031750000000e+03 2.928806611493e+00 0.000000000000e+00 0.000000000000e+00
1.032000000000e+03 5.279404629879e-01 0.000000000000e+00 0.000000000000e+00
1.032250000000e+03 -1.974338962359e+00 0.000000000000e+00 0.000000000000e+00
1.032500000000e+03 -4.385131126294e+00 0.000000000000e+00 0.000000000000e+00
1.032750000000e+03 -6.508096878224e+00 0.000000000000e+00 0.000000000000e+00
1.033000000000e+03 -8.160216778897e+00 0.000000000000e+00 0.000000000000e+00
1.033250000000e+03 -9.188975435133e+00 0.000000000000e+00 0.000000000000e+00
1.033500000000e+03 -9.488235373802e+00 0.000000000000e+00 0.000000000000e+00
1.033750000000e+03 -9.011000364633e+00 0.000000000000e+00 0.000000000000e+00
1.034000000000e+03 -7.777420514795e+00 0.000000000000e+00 0.000000000000e+00
1.034250000000e+03 -5.876762767282e+00 0.000000000000e+00 0.000000000000e+00
1.034500000000e+03 -3.462634037581e+00 0.000000000000e+00 0.000000000000e+00
1.034750000000e+03 -7.414455249968e-01 0.000000000000e+00 0.000000000000e+00
1.035000000000e+03 2.045131371581e+00 0.000000000000e+00 0.000000000000e+00
1.035250000000e+03 4.642235329488e+00 0.000000000000e+00 0.000000000000e+00
1.035500000000e+03 6.806320755950e+00 0.000000000000e+00 0.000000000000e+00
1.035750000000e+03 8.329605764294e+00 0.000000000000e+00 0.000000000000e+00
1.036000000000e+03 9.061835449642e+00 0.000000000000e+00 0.000000000000e+00
1.036250000000e+03 8.926899205713e+00 0.000000000000e+00 0.000000000000e+00
1.036500000000e+03 7.932301813322e+00 0.000000000000e+00 0.000000000000e+00
1.036750000000e+03 6.170202752006e+00 0.000000000000e+00 0.000000000000e+00
1.037000000000e+03 3.809631930980e+00 0.000000000000e+00 0.000000000000e+00
1.037250000000e+03 1.080463090536e+00 0.000000000000e+00 0.000000000000e+00
1.037500000000e+03 -1.749334535336e+00 0.000000000000e+00 0.000000000000e+00
1.037750000000e+03 -4.400852671532e+00 0.000000000000e+00 0.000000000000e+00
1.038000000000e+03 -6.612946325018e+00 0.000000000000e+00 0.000000000000e+00
1.038250000000e+03 -8.169386591866e+00 0.000000000000e+00 0.000000000000e+00
1.038500000000e+03 -8.921485526687e+00 0.000000000000e+00 0.000000000000e+00
1.038750000000e+03 -8.803674923096e+00 0.000000000000e+00 0.000000000000e+00
1.039000000000e+03 -7.840276311819e+00 0.000000000000e+00 0.000000000000e+00
1.039250000000e+03 -6.142665972982e+00 0.000000000000e+00 0.000000000000e+00
1.039500000000e+03 -3.897105900775e+00 0.000000000000e+00 0.000000000000e+00
1.039750000000e+03 -1.344556000900e+00 0.000000000000e+00 0.000000000000e+00
1.040000000000e+03 1.245317324280e+00 0.000000000000e+00 0.000000000000e+00
1.040250000000e+03 3.603070823496e+00 0.000000000000e+00 0.000000000000e+00
1.040500000000e+03 5.488162306854e+00 0.000000000000e+00 0.000000000000e+00
1.040750000000e+03 6.714225527329e+00 0.000000000000e+00 0.000000000000e+00
1.041000000000e+03 7.168187526399e+00 0.000000000000e+00 0.000000000000e+00
1.041250000000e+03 6.821181619784e+00 0.000000000000e+00 0.000000000000e+00
1.041500000000e+03 5.730144383414e+00 0.000000000000e+00 0.000000000000e+00
1.041750000000e+03 4.030038268114e+00 0.000000000000e+00 0.000000000000e+00
1.042000000000e+03 1.917690593351e+00 0.000000000000e+00 0.000000000000e+00
1.042250000000e+03 -3.708358078574e-01 0.000000000000e+00 0.000000000000e+00
1.042500000000e+03 -2.586729595130e+00 0.000000000000e+00 0.000000000000e+00
1.042750000000e+03 -4.495775023881e+00 0.000000000000e+00 0.000000000000e+00
1.043000000000e+03 -5.903508226831e+00 0.000000000000e+00 0.000000000000e+00
1.043250000000e+03 -6.675441214217e+00 0.000000000000e+00 0.000000000000e+00
1.043500000000e+03 -6.750213993584e+00 0.000000000000e+00 0.000000000000e+00
1.043750000000e+03 -6.144369796684e+00 0.000000000000e+00 0.000000000000e+00
1.044000000000e+03 -4.948413180014e+00 0.000000000000e+00 0.000000000000e+00
1.044250000000e+03 -3.314793419981e+00 0.000000000000e+00 0.000000000000e+00
1.044500000000e+03 -1.439344312941e+00 0.000000000000e+00 0.000000000000e+00
1.044750000000e+03 4.615922981762e-01 0.000000000000e+00 0.000000000000e+00
1.045000000000e+03 2.175702442996e+00 0.000000000000e+00 0.000000000000e+00
1.045250000000e+03 3.518117857105e+00 0.000000000000e+00 0.000000000000e+00
1.045500000000e+03 4.351132333198e+00 0.000000000000e+00 0.000000000000e+00
1.045750000000e+03 4.598112453080e+00 0.000000000000e+00 0.000000000000e+00
1.046000000000e+03 4.250201852663e+00 0.000000000000e+00 0.000000000000e+00
1.046250000000e+03 3.365260800556e+00 0.000000000000e+00 0.000000000000e+00
1.046500000000e+03 2.059366760059e+00 0.000000000000e+00 0.000000000000e+00
1.046750000000e+03 4.920266701021e-01 0.000000000000e+00 0.000000000000e+00
1.047000000000e+03 -1.153072917563e+00 0.000000000000e+00 0.000000000000e+00
1.047250000000e+03 -2.689497704322e+00 0.000000000000e+00 0.000000000000e+00
1.047500000000e+03 -3.949211959093e+00 0.000000000000e+00 0.000000000000e+00
1.047750000000e+03 -4.801065272116e+00 0.000000000000e+00 0.000000000000e+00
1.048000000000e+03 -5.164603034945e+00 0.000000000000e+00 0.000000000000e+00
1.048250000000e+03 -5.017758913561e+00 0.000000000000e+00 0.000000000000e+00
1.048500000000e+03 -4.397711120931e+00 0.000000000000e+00 0.000000000000e+00
1.048750000000e+03 -3.394972362715e+00 0.000000000000e+00 0.000000000000e+00
1.049000000000e+03 -2.141546552704e+00 0.000000000000e+00 0.000000000000e+00
1.049250000000e+03 -7.946389763960e-01 0.000000000000e+00 0.000000000000e+00
1.049500000000e+03 4.821204914421e-01 0.000000000000e+00 0.000000000000e+00
1.049750000000e+03 1.537738932235e+00 0.000000000000e+00 0.000000000000e+00
1.050000000000e+03 2.251015561414e+00 0.000000000000e+00 0.000000000000e+00
1.050250000000e+03 2.543858787564e+00 0.000000000000e+00 0.000000000000e+00
1.050500000000e+03 2.389308181619e+00 0.000000000000e+00 0.000000000000e+00
1.050750000000e+03 1.813437953957e+00 0.000000000000e+00 0.000000000000e+00
1.051000000000e+03 8.910370854769e-01 0.000000000000e+00 0.000000000000e+00
1.051250000000e+03 -2.643179009872e-01 0.000000000000e+00 0.000000000000e+00
1.051500000000e+03 -1.514540707949e+00 0.000000000000e+00 0.000000000000e+00
1.051750000000e+03 -2.713918614644e+00 0.000000000000e+00 0.000000000000e+00
1.052000000000e+03 -3.726575958953e+00 0.000000000000e+00 0.000000000000e+00
1.052250000000e+03 -4.442450397375e+00 0.000000000000e+00 0.000000000000e+00
1.052500000000e+03 -4.789914737904e+00 0.000000000000e+00 0.000000000000e+00
1.052750000000e+03 -4.743594794264e+00 0.000000000000e+00 0.000000000000e+00
1.053000000000e+03 -4.326519056594e+00 0.000000000000e+00 0.000000000000e+00
1.053250000000e+03 -3.606419566545e+00 0.000000000000e+00 0.000000000000e+00
1.053500000000e+03 -2.686704117838e+00 0.000000000000e+00 0.000000000000e+00
1.053750000000e+03 -1.693254447315e+00 0.000000000000e+00 0.000000000000e+00
1.054000000000e+03 -7.586977129080e-01 0.000000000000e+00 0.000000000000e+00
1.054250000000e+03 -6.090231430797e-03 0.000000000000e+00 0.000000000000e+00
1.054500000000e+03 4.659919624850e-01 0.000000000000e+00 0.000000000000e+00
1.054750000000e+03 5.951484257681e-01 0.000000000000e+00 0.000000000000e+00
1.055000000000e+03 3.622355216787e-01 0.000000000000e+00 0.000000000000e+00
1.055250000000e+03 -2.069887506225e-01 0.000000000000e+00 0.000000000000e+00
1.055500000000e+03 -1.045801584059e+00 0.000000000000e+00 0.000000000000e+00
1.055750000000e+03 -2.055486402259e+00 0.000000000000e+00 0.000000000000e+00
1.056000000000e+03 -3.118168294638e+00 0.000000000000e+00 0.000000000000e+00
1.056250000000e+03 -4.111869752504e+00 0.000000000000e+00 0.000000000000e+00
1.056500000000e+03 -4.925875978329e+00 0.000000000000e+00 0.000000000000e+00
1.056750000000e+03 -5.474473744146e+00 0.000000000000e+00 0.000000000000e+00
1.057000000000e+03 -5.707347100292e+00 0.000000000000e+00 0.000000000000e+00
1.057250000000e+03 -5.615349365360e+00 0.000000000000e+00 0.000000000000e+00
1.057500000000e+03 -5.230968134501e+00 0.000000000000e+00 0.000000000000e+00
1.057750000000e+03 -4.623482018297e+00 0.000000000000e+00 0.000000000000e+00
1.058000000000e+03 -3.889486810705e+00 0.000000000000e+00 0.000000000000e+00
1.058250000000e+03 -3.140057274126e+00 0.000000000000e+00 0.000000000000e+00
1.058500000000e+03 -2.486232769270e+00 0.000000000000e+00 0.000000000000e+00
1.058750000000e+03 -2.024716150690e+00 0.000000000000e+00 0.000000000000e+00
1.059000000000e+03 -1.825630105975e+00 0.000000000000e+00 0.000000000000e+00
1.059250000000e+03 -1.923890150148e+00 0.000000000000e+00 0.000000000000e+00
1.059500000000e+03 -2.315267038778e+00 0.000000000000e+00 0.000000000000e+00
1.059750000000e+03 -2.957588222036e+00 0.000000000000e+00 0.000000000000e+00
1.060000000000e+03 -3.776850897533e+00 0.000000000000e+00 0.000000000000e+00
1.060250000000e+03 -4.677377964903e+00 0.000000000000e+00 0.000000000000e+00
1.060500000000e+03 -5.554627434559e+00 0.000000000000e+00 0.000000000000e+00
1.060750000000e+03 -6.308933897054e+00 0.000000000000e+00 0.000000000000e+00
1.061000000000e+03 -6.858360261311e+00 0.000000000000e+00 0.000000000000e+00
1.061250000000e+03 -7.148980599821e+00 0.000000000000e+00 0.000000000000e+00
1.061500000000e+03 -7.161279356536e+00 0.000000000000e+00 0.000000000000e+00
1.061750000000e+03 -6.911887420628e+00 0.000000000000e+00 0.000000000000e+00
1.062000000000e+03 -6.450508026521e+00 0.000000000000e+00 0.000000000000e+00
1.062250000000e+03 -5.852528962563e+00 0.000000000000e+00 0.000000000000e+00
1.062500000000e+03 -5.208385306203e+00 0.000000000000e+00 0.000000000000e+00
1.062750000000e+03 -4.611153155600e+00 0.000000000000e+00 0.000000000000e+00
1.063000000000e+03 -4.144065314524e+00 0.000000000000e+00 0.000000000000e+00
1.063250000000e+03 -3.869618984210e+00 0.000000000000e+00 0.000000000000e+00
1.063500000000e+03 -3.821699485818e+00 0.000000000000e+00 0.000000000000e+00
1.063750000000e+03 -4.001709825015e+00 0.000000000000e+00 0.000000000000e+00
1.064000000000e+03 -4.379135697295e+00 0.000000000000e+00 0.000000000000e+00
1.064250000000e+03 -4.896367846031e+00 0.000000000000e+00 0.000000000000e+00
1.064500000000e+03 -5.477032335337e+00 0.000000000000e+00 0.000000000000e+00
1.064750000000e+03 -6.036621716348e+00 0.000000000000e+00 0.000000000000e+00
1.065000000000e+03 -6.493936674141e+00 0.000000000000e+00 0.000000000000e+00
1.065250000000e+03 -6.781773860162e+00 0.000000000000e+00 0.000000000000e+00
1.065500000000e+03 -6.855436972900e+00 0.000000000000e+00 0.000000000000e+00
1.065750000000e+03 -6.697980622419e+00 0.000000000000e+00 0.000000000000e+00
1.066000000000e+03 -6.321570034652e+00 0.000000000000e+00 0.000000000000e+00
1.066250000000e+03 -5.764885690209e+00 0.000000000000e+00 0.000000000000e+00
1.066500000000e+03 -5.087043493726e+00 0.000000000000e+00 0.000000000000e+00
1.066750000000e+03 -4.358963389937e+00 0.000000000000e+00 0.000000000000e+00
1.067000000000e+03 -3.653440631548e+00 0.000000000000e+00 0.000000000000e+00
1.067250000000e+03 -3.035313466303e+00 0.000000000000e+00 0.000000000000e+00
1.067500000000e+03 -2.553064503844e+00 0.000000000000e+00 0.000000000000e+00
1.067750000000e+03 -2.232953820623e+00 0.000000000000e+00 0.000000000000e+00
1.068000000000e+03 -2.076398470927e+00 0.000000000000e+00 0.000000000000e+00
1.068250000000e+03 -2.060843065294e+00 0.000000000000e+00 0.000000000000e+00
1.068500000000e+03 -2.143877475991e+00 0.000000000000e+00 0.000000000000e+00
1.068750000000e+03 -2.269919136569e+00 0.000000000000e+00 0.000000000000e+00
1.069000000000e+03 -2.378448320332e+00 0.000000000000e+00 0.000000000000e+00
1.069250000000e+03 -2.412607485785e+00 0.000000000000e+00 0.000000000000e+00
1.069500000000e+03 -2.326969867419e+00 0.000000000000e+00 0.000000000000e+00
1.069750000000e+03 -2.093442833029e+00 0.000000000000e+00 0.000000000000e+00
1.070000000000e+03 -1.704569770071e+00 0.000000000000e+00 0.000000000000e+00
1.070250000000e+03 -1.173883607625e+00 0.000000000000e+00 0.000000000000e+00
1.070500000000e+03 -5.333875429982e-01 0.000000000000e+00 0.000000000000e+00
1.070750000000e+03 1.713664355368e-01 0.000000000000e+00 0.000000000000e+00
1.071000000000e+03 8.878174941282e-01 0.000000000000e+00 0.000000000000e+00
1.071250000000e+03 1.563580159783e+00 0.000000000000e+00 0.000000000000e+00
1.071500000000e+03 2.153252625560e+00 0.000000000000e+00 0.000000000000e+00
1.071750000000e+03 2.623928040940e+00 0.000000000000e+00 0.000000000000e+00
1.072000000000e+03 2.958711605905e+00 0.000000000000e+00 0.000000000000e+00
1.072250000000e+03 3.157858052951e+00 0.000000000000e+00 0.000000000000e+00
1.072500000000e+03 3.237495695606e+00 0.000000000000e+00 0.000000000000e+00
1.072750000000e+03 3.226243006816e+00 0.000000000000e+00 0.000000000000e+00
1.073000000000e+03 3.160303952967e+00 0.000000000000e+00 0.000000000000e+00
1.073250000000e+03 3.077811952953e+00 0.000000000000e+00 0.000000000000e+00
1.073500000000e+03 3.013257762023e+00 0.000000000000e+00 0.000000000000e+00
1.073750000000e+03 2.992780144827e+00 0.000000000000e+00 0.000000000000e+00
1.074000000000e+03 3.030933928314e+00 0.000000000000e+00 0.000000000000e+00
1.074250000000e+03 3.129306800573e+00 0.000000000000e+00 0.000000000000e+00
1.074500000000e+03 3.277072936168e+00 0.000000000000e+00 0.000000000000e+00
1.074750000000e+03 3.453290969234e+00 0.000000000000e+00 0.000000000000e+00
1.075000000000e+03 3.630516284648e+00 0.000000000000e+00 0.000000000000e+00
1.075250000000e+03 3.779135080963e+00 0.000000000000e+00 0.000000000000e+00
1.075500000000e+03 3.871759666191e+00 0.000000000000e+00 0.000000000000e+00
1.075750000000e+03 3.887055687945e+00 0.000000000000e+00 0.000000000000e+00
1.076000000000e+03 3.812492435580e+00 0.000000000000e+00 0.000000000000e+00
1.076250000000e+03 3.645694406851e+00 0.000000000000e+00 0.000000000000e+00
1.076500000000e+03 3.394294844783e+00 0.000000000000e+00 0.000000000000e+00
1.076750000000e+03 3.074415217676e+00 0.000000000000e+00 0.000000000000e+00
1.077000000000e+03 2.708085712948e+00 0.000000000000e+00 0.000000000000e+00
1.077250000000e+03 2.320054403728e+00 0.000000000000e+00 0.000000000000e+00
1.077500000000e+03 1.934490655918e+00 0.000000000000e+00 0.000000000000e+00
1.077750000000e+03 1.572067461863e+00 0.000000000000e+00 0.000000000000e+00
1.078000000000e+03 1.247815648372e+00 0.000000000000e+00 0.000000000000e+00
1.078250000000e+03 9.699984608116e-01 0.000000000000e+00 0.000000000000e+00
1.078500000000e+03 7.400829540165e-01 0.000000000000e+00 0.000000000000e+00
1.078750000000e+03 5.537127683641e-01 0.000000000000e+00 0.000000000000e+00
1.079000000000e+03 4.024414528012e-01 0.000000000000e+00 0.000000000000e+00
1.079250000000e+03 2.758871830937e-01 0.000000000000e+00 0.000000000000e+00
1.079500000000e+03 1.639307485177e-01 0.000000000000e+00 0.000000000000e+00
1.079750000000e+03 5.860140241754e-02 0.000000000000e+00 0.000000000000e+00
1.080000000000e+03 -4.462777742342e-02 0.000000000000e+00 0.000000000000e+00
1.080250000000e+03 -1.462974415052e-01 0.000000000000e+00 0.000000000000e+00
1.080500000000e+03 -2.432007453837e-01 0.000000000000e+00 0.000000000000e+00
1.080750000000e+03 -3.293018064890e-01 0.000000000000e+00 0.000000000000e+00
1.081000000000e+03 -3.971272508276e-01 0.000000000000e+00 0.000000000000e+00
1.081250000000e+03 -4.393595253204e-01 0.000000000000e+00 0.000000000000e+00
1.081500000000e+03 -4.503444598265e-01 0.000000000000e+00 0.000000000000e+00
1.081750000000e+03 -4.272578964131e-01 0.000000000000e+00 0.000000000000e+00
1.082000000000e+03 -3.707491765039e-01 0.000000000000e+00 0.000000000000e+00
1.082250000000e+03 -2.849787545486e-01 0.000000000000e+00 0.000000000000e+00
1.082500000000e+03 -1.770753617109e-01 0.000000000000e+00 0.000000000000e+00
1.082750000000e+03 -5.613650289416e-02 0.000000000000e+00 0.000000000000e+00
1.083000000000e+03 6.803144166254e-02 0.000000000000e+00 0.000000000000e+00
1.083250000000e+03 1.862017631949e-01 0.000000000000e+00 0.000000000000e+00
1.083500000000e+03 2.908189599433e-01 0.000000000000e+00 0.000000000000e+00
1.083750000000e+03 3.767126878386e-01 0.000000000000e+00 0.000000000000e+00
1.084000000000e+03 4.413286089758e-01 0.000000000000e+00 0.000000000000e+00
1.084250000000e+03 4.844618420374e-01 0.000000000000e+00 0.000000000000e+00
1.084500000000e+03 5.075699486448e-01 0.000000000000e+00 0.000000000000e+00
1.084750000000e+03 5.128178648313e-01 0.000000000000e+00 0.000000000000e+00
1.085000000000e+03 5.020541541790e-01 0.000000000000e+00 0.000000000000e+00
1.085250000000e+03 4.759287369912e-01 0.000000000000e+00 0.000000000000e+00
1.085500000000e+03 4.333354134290e-01 0.000000000000e+00 0.000000000000e+00
1.085750000000e+03 3.713030132698e-01 0.000000000000e+00 0.000000000000e+00
1.086000000000e+03 2.853773060360e-01 0.000000000000e+00 0.000000000000e+00
1.086250000000e+03 1.704459917637e-01 0.000000000000e+00 0.000000000000e+00
1.086500000000e+03 2.187654473239e-02 0.000000000000e+00 0.000000000000e+00
1.086750000000e+03 -1.632245021942e-01 0.000000000000e+00 0.000000000000e+00
1.087000000000e+03 -3.848515753248e-01 0.000000000000e+00 0.000000000000e+00
1.087250000000e+03 -6.392524249816e-01 0.000000000000e+00 0.000000000000e+00
1.087500000000e+03 -9.185621260301e-01 0.000000000000e+00 0.000000000000e+00
1.087750000000e+03 -1.211015116980e+00 0.000000000000e+00 0.000000000000e+00
1.088000000000e+03 -1.501741401555e+00 0.000000000000e+00 0.000000000000e+00
1.088250000000e+03 -1.774059979432e+00 0.000000000000e+00 0.000000000000e+00
1.088500000000e+03 -2.011101846947e+00 0.000000000000e+00 0.000000000000e+00
1.088750000000e+03 -2.197539664812e+00 0.000000000000e+00 0.000000000000e+00
1.089000000000e+03 -2.321180494442e+00 0.000000000000e+00 0.000000000000e+00
1.089250000000e+03 -2.374195380508e+00 0.000000000000e+00 0.000000000000e+00
1.089500000000e+03 -2.353812423174e+00 0.000000000000e+00 0.000000000000e+00
1.089750000000e+03 -2.262380074992e+00 0.000000000000e+00 0.000000000000e+00
1.090000000000e+03 -2.106802098131e+00 0.000000000000e+00 0.000000000000e+00
1.090250000000e+03 -1.897439982930e+00 0.000000000000e+00 0.000000000000e+00
1.090500000000e+03 -1.646657774181e+00 0.000000000000e+00 0.000000000000e+00
1.090750000000e+03 -1.367235724218e+00 0.000000000000e+00 0.000000000000e+00
1.091000000000e+03 -1.070894946778e+00 0.000000000000e+00 0.000000000000e+00
1.091250000000e+03 -7.671529130867e-01 0.000000000000e+00 0.000000000000e+00
1.091500000000e+03 -4.626728793183e-01 0.000000000000e+00 0.000000000000e+00
1.091750000000e+03 -1.611882685904e-01 0.000000000000e+00 0.000000000000e+00
1.092000000000e+03 1.360112631307e-01 0.000000000000e+00 0.000000000000e+00
1.092250000000e+03 4.291368877190e-01 0.000000000000e+00 0.000000000000e+00
1.092500000000e+03 7.186798873529e-01 0.000000000000e+00 0.000000000000e+00
1.092750000000e+03 1.004137552659e+00 0.000000000000e+00 0.000000000000e+00
1.093000000000e+03 1.282919285716e+00 0.000000000000e+00 0.000000000000e+00
1.093250000000e+03 1.549638190309e+00 0.000000000000e+00 0.000000000000e+00
1.093500000000e+03 1.795932140695e+00 0.000000000000e+00 0.000000000000e+00
1.093750000000e+03 2.010873741955e+00 0.000000000000e+00 0.000000000000e+00
1.094000000000e+03 2.181934056120e+00 0.000000000000e+00 0.000000000000e+00
1.094250000000e+03 2.296375310830e+00 0.000000000000e+00 0.000000000000e+00
1.094500000000e+03 2.342877048307e+00 0.000000000000e+00 0.000000000000e+00
1.094750000000e+03 2.313159307789e+00 0.000000000000e+00 0.000000000000e+00
1.095000000000e+03 2.203361733357e+00 0.000000000000e+00 0.000000000000e+00
1.095250000000e+03 2.014969553767e+00 0.000000000000e+00 0.000000000000e+00
1.095500000000e+03 1.755141059891e+00 0.000000000000e+00 0.000000000000e+00
1.095750000000e+03 1.436376507581e+00 0.000000000000e+00 0.000000000000e+00
1.096000000000e+03 1.075562043908e+00 0.000000000000e+00 0.000000000000e+00
1.096250000000e+03 6.925098986724e-01 0.000000000000e+00 0.000000000000e+00
1.096500000000e+03 3.081844414549e-01 0.000000000000e+00 0.000000000000e+00
1.096750000000e+03 -5.715727415826e-02 0.000000000000e+00 0.000000000000e+00
1.097000000000e+03 -3.856774761387e-01 0.000000000000e+00 0.000000000000e+00
1.097250000000e+03 -6.633191888652e-01 0.000000000000e+00 0.000000000000e+00
1.097500000000e+03 -8.806731870790e-01 0.000000000000e+00 0.000000000000e+00
1.097750000000e+03 -1.033283901276e+00 0.000000000000e+00 0.000000000000e+00
1.098000000000e+03 -1.121411405019e+00 0.000000000000e+00 0.000000000000e+00
1.098250000000e+03 -1.149342812158e+00 0.000000000000e+00 0.000000000000e+00
1.098500000000e+03 -1.124403314375e+00 0.000000000000e+00 0.000000000000e+00
1.098750000000e+03 -1.055846272653e+00 0.000000000000e+00 0.000000000000e+00
1.099000000000e+03 -9.537995936714e-01 0.000000000000e+00 0.000000000000e+00
1.099250000000e+03 -8.284137376617e-01 0.000000000000e+00 0.000000000000e+00
1.099500000000e+03 -6.893017470122e-01 0.000000000000e+00 0.000000000000e+00
1.099750000000e+03 -5.452940852256e-01 0.000000000000e+00 0.000000000000e+00
1.100000000000e+03 -4.044632742629e-01 0.000000000000e+00 0.000000000000e+00
1.100250000000e+03 -2.743176442741e-01 0.000000000000e+00 0.000000000000e+00
1.100500000000e+03 -1.620300777786e-01 0.000000000000e+00 0.000000000000e+00
1.100750000000e+03 -7.456260383792e-02 0.000000000000e+00 0.000000000000e+00
1.101000000000e+03 -1.857220838317e-02 0.000000000000e+00 0.000000000000e+00
1.101250000000e+03 -3.313448800790e-05 0.000000000000e+00 0.000000000000e+00
1.101500000000e+03 -2.357748593580e-02 0.000000000000e+00 0.000000000000e+00
1.101750000000e+03 -9.162716455223e-02 0.000000000000e+00 0.000000000000e+00
1.102000000000e+03 -2.034529184251e-01 0.000000000000e+00 0.000000000000e+00
1.102250000000e+03 -3.543384442782e-01 0.000000000000e+00 0.000000000000e+00
1.102500000000e+03 -5.350401021116e-01 0.000000000000e+00 0.000000000000e+00
1.102750000000e+03 -7.317116523772e-01 0.000000000000e+00 0.000000000000e+00
1.103000000000e+03 -9.264099256738e-01 0.000000000000e+00 0.000000000000e+00
1.103250000000e+03 -1.098218461046e+00 0.000000000000e+00 0.000000000000e+00
1.103500000000e+03 -1.224933470297e+00 0.000000000000e+00 0.000000000000e+00
1.103750000000e+03 -1.285164397831e+00 0.000000000000e+00 0.000000000000e+00
1.104000000000e+03 -1.260624794464e+00 0.000000000000e+00 0.000000000000e+00
1.104250000000e+03 -1.138341276809e+00 0.000000000000e+00 0.000000000000e+00
1.104500000000e+03 -9.124980019092e-01 0.000000000000e+00 0.000000000000e+00
1.104750000000e+03 -5.856646968845e-01 0.000000000000e+00 0.000000000000e+00
1.105000000000e+03 -1.692248277982e-01 0.000000000000e+00 0.000000000000e+00
1.105250000000e+03 3.170821132681e-01 0.000000000000e+00 0.000000000000e+00
1.105500000000e+03 8.464778428398e-01 0.000000000000e+00 0.000000000000e+00
1.105750000000e+03 1.387184870616e+00 0.000000000000e+00 0.000000000000e+00
1.106000000000e+03 1.904958693666e+00 0.000000000000e+00 0.000000000000e+00
1.106250000000e+03 2.365822671111e+00 0.000000000000e+00 0.000000000000e+00
1.106500000000e+03 2.738697130380e+00 0.000000000000e+00 0.000000000000e+00
1.106750000000e+03 2.997640262679e+00 0.000000000000e+00 0.000000000000e+00
1.107000000000e+03 3.123484738576e+00 0.000000000000e+00 0.000000000000e+00
1.107250000000e+03 3.104750071608e+00 0.000000000000e+00 0.000000000000e+00
1.107500000000e+03 2.937821048025e+00 0.000000000000e+00 0.000000000000e+00
1.107750000000e+03 2.626489034555e+00 0.000000000000e+00 0.000000000000e+00
1.108000000000e+03 2.181038114802e+00 0.000000000000e+00 0.000000000000e+00
1.108250000000e+03 1.617107561725e+00 0.000000000000e+00 0.000000000000e+00
1.108500000000e+03 9.545676720226e-01 0.000000000000e+00 0.000000000000e+00
1.108750000000e+03 2.166063532138e-01 0.000000000000e+00 0.000000000000e+00
1.109000000000e+03 -5.708542887450e-01 0.000000000000e+00 0.000000000000e+00
1.109250000000e+03 -1.379395196961e+00 0.000000000000e+00 0.000000000000e+00
1.109500000000e+03 -2.178084822773e+00 0.000000000000e+00 0.000000000000e+00
1.109750000000e+03 -2.933399665629e+00 0.000000000000e+00 0.000000000000e+00
1.110000000000e+03 -3.609332026876e+00 0.000000000000e+00 0.000000000000e+00
1.110250000000e+03 -4.167950577319e+00 0.000000000000e+00 0.000000000000e+00
1.110500000000e+03 -4.570638741442e+00 0.000000000000e+00 0.000000000000e+00
1.110750000000e+03 -4.780141922600e+00 0.000000000000e+00 0.000000000000e+00
1.111000000000e+03 -4.763418153504e+00 0.000000000000e+00 0.000000000000e+00
1.111250000000e+03 -4.495126841323e+00 0.000000000000e+00 0.000000000000e+00
1.111500000000e+03 -3.961431421793e+00 0.000000000000e+00 0.000000000000e+00
1.111750000000e+03 -3.163660494058e+00 0.000000000000e+00 0.000000000000e+00
1.112000000000e+03 -2.121292901611e+00 0.000000000000e+00 0.000000000000e+00
1.112250000000e+03 -8.737237919852e-01 0.000000000000e+00 0.000000000000e+00
1.112500000000e+03 5.196597813207e-01 0.000000000000e+00 0.000000000000e+00
1.112750000000e+03 1.981415648903e+00 0.000000000000e+00 0.000000000000e+00
1.113000000000e+03 3.420103887510e+00 0.000000000000e+00 0.000000000000e+00
1.113250000000e+03 4.736319093036e+00 0.000000000000e+00 0.000000000000e+00
1.113500000000e+03 5.830289694521e+00 0.000000000000e+00 0.000000000000e+00
1.113750000000e+03 6.610400995293e+00 0.000000000000e+00 0.000000000000e+00
1.114000000000e+03 7.001823665042e+00 0.000000000000e+00 0.000000000000e+00
1.114250000000e+03 6.954342387959e+00 0.000000000000e+00 0.000000000000e+00
1.114500000000e+03 6.448497360681e+00 0.000000000000e+00 0.000000000000e+00
1.114750000000e+03 5.499278168075e+00 0.000000000000e+00 0.000000000000e+00
1.115000000000e+03 4.156834797760e+00 0.000000000000e+00 0.000000000000e+00
1.115250000000e+03 2.503970362940e+00 0.000000000000e+00 0.000000000000e+00
1.115500000000e+03 6.505200920557e-01 0.000000000000e+00 0.000000000000e+00
1.115750000000e+03 -1.274939311554e+00 0.000000000000e+00 0.000000000000e+00
1.116000000000e+03 -3.135308286453e+00 0.000000000000e+00 0.000000000000e+00
1.116250000000e+03 -4.796150741840e+00 0.000000000000e+00 0.000000000000e+00
1.116500000000e+03 -6.136775519595e+00 0.000000000000e+00 0.000000000000e+00
1.116750000000e+03 -7.060148439460e+00 0.000000000000e+00 0.000000000000e+00
1.117000000000e+03 -7.500697553455e+00 0.000000000000e+00 0.000000000000e+00
1.117250000000e+03 -7.429304278269e+00 0.000000000000e+00 0.000000000000e+00
1.117500000000e+03 -6.855076841091e+00 0.000000000000e+00 0.000000000000e+00
1.117750000000e+03 -5.823841951073e+00 0.000000000000e+00 0.000000000000e+00
1.118000000000e+03 -4.413624099881e+00 0.000000000000e+00 0.000000000000e+00
1.118250000000e+03 -2.727669674316e+00 0.000000000000e+00 0.000000000000e+00
1.118500000000e+03 -8.857826811519e-01 0.000000000000e+00 0.000000000000e+00
1.118750000000e+03 9.851506329640e-01 0.000000000000e+00 0.000000000000e+00
1.119000000000e+03 2.760566622904e+00 0.000000000000e+00 0.000000000000e+00
1.119250000000e+03 4.326771206478e+00 0.000000000000e+00 0.000000000000e+00
1.119500000000e+03 5.588014289813e+00 0.000000000000e+00 0.000000000000e+00
1.119750000000e+03 6.471698414255e+00 0.000000000000e+00 0.000000000000e+00
1.120000000000e+03 6.931564229623e+00 0.000000000000e+00 0.000000000000e+00
1.120250000000e+03 6.948912037965e+00 0.000000000000e+00 0.000000000000e+00
1.120500000000e+03 6.532088143040e+00 0.000000000000e+00 0.000000000000e+00
1.120750000000e+03 5.714568875569e+00 0.000000000000e+00 0.000000000000e+00
1.121000000000e+03 4.552007874499e+00 0.000000000000e+00 0.000000000000e+00
1.121250000000e+03 3.118579982234e+00 0.000000000000e+00 0.000000000000e+00
1.121500000000e+03 1.502875391697e+00 0.000000000000e+00 0.000000000000e+00
1.121750000000e+03 -1.965045473582e-01 0.000000000000e+00 0.000000000000e+00
1.122000000000e+03 -1.875595276897e+00 0.000000000000e+00 0.000000000000e+00
1.122250000000e+03 -3.429971814605e+00 0.000000000000e+00 0.000000000000e+00
1.122500000000e+03 -4.759933157364e+00 0.000000000000e+00 0.000000000000e+00
1.122750000000e+03 -5.775952594576e+00 0.000000000000e+00 0.000000000000e+00
1.123000000000e+03 -6.404281759757e+00 0.000000000000e+00 0.000000000000e+00
1.123250000000e+03 -6.592462294324e+00 0.000000000000e+00 0.000000000000e+00
1.123500000000e+03 -6.314353926304e+00 0.000000000000e+00 0.000000000000e+00
1.123750000000e+03 -5.574163685105e+00 0.000000000000e+00 0.000000000000e+00
1.124000000000e+03 -4.408890335386e+00 0.000000000000e+00 0.000000000000e+00
1.124250000000e+03 -2.888607947508e+00 0.000000000000e+00 0.000000000000e+00
1.124500000000e+03 -1.114119183115e+00 0.000000000000e+00 0.000000000000e+00
1.124750000000e+03 7.882858149636e-01 0.000000000000e+00 0.000000000000e+00
1.125000000000e+03 2.674939564491e+00 0.000000000000e+00 0.000000000000e+00
1.125250000000e+03 4.395407509124e+00 0.000000000000e+00 0.000000000000e+00
1.125500000000e+03 5.804874382259e+00 0.000000000000e+00 0.000000000000e+00
1.125750000000e+03 6.777265485423e+00 0.000000000000e+00 0.000000000000e+00
1.126000000000e+03 7.217832221571e+00 0.000000000000e+00 0.000000000000e+00
1.126250000000e+03 7.073831985474e+00 0.000000000000e+00 0.000000000000e+00
1.126500000000e+03 6.341992064627e+00 0.000000000000e+00 0.000000000000e+00
1.126750000000e+03 5.071674834095e+00 0.000000000000e+00 0.000000000000e+00
1.127000000000e+03 3.363044423171e+00 0.000000000000e+00 0.000000000000e+00
1.127250000000e+03 1.360038390603e+00 0.000000000000e+00 0.000000000000e+00
1.127500000000e+03 -7.614818070770e-01 0.000000000000e+00 0.000000000000e+00
1.127750000000e+03 -2.809456979415e+00 0.000000000000e+00 0.000000000000e+00
1.128000000000e+03 -4.593788115717e+00 0.000000000000e+00 0.000000000000e+00
1.128250000000e+03 -5.945117891503e+00 0.000000000000e+00 0.000000000000e+00
1.128500000000e+03 -6.732254441402e+00 0.000000000000e+00 0.000000000000e+00
1.128750000000e+03 -6.876304983169e+00 0.000000000000e+00 0.000000000000e+00
1.129000000000e+03 -6.359863593554e+00 0.000000000000e+00 0.000000000000e+00
1.129250000000e+03 -5.230079526966e+00 0.000000000000e+00 0.000000000000e+00
1.129500000000e+03 -3.595071051572e+00 0.000000000000e+00 0.000000000000e+00
1.129750000000e+03 -1.613874725073e+00 0.000000000000e+00 0.000000000000e+00
1.130000000000e+03 5.191519219841e-01 0.000000000000e+00 0.000000000000e+00
1.130250000000e+03 2.593911550793e+00 0.000000000000e+00 0.000000000000e+00
1.130500000000e+03 4.406086545060e+00 0.000000000000e+00 0.000000000000e+00
1.130750000000e+03 5.778291918091e+00 0.000000000000e+00 0.000000000000e+00
1.131000000000e+03 6.578555963779e+00 0.000000000000e+00 0.000000000000e+00
1.131250000000e+03 6.734086425634e+00 0.000000000000e+00 0.000000000000e+00
1.131500000000e+03 6.238780984907e+00 0.000000000000e+00 0.000000000000e+00
1.131750000000e+03 5.153624249821e+00 0.000000000000e+00 0.000000000000e+00
1.132000000000e+03 3.599901453556e+00 0.000000000000e+00 0.000000000000e+00
1.132250000000e+03 1.745960819328e+00 0.000000000000e+00 0.000000000000e+00
1.132500000000e+03 -2.110211774778e-01 0.000000000000e+00 0.000000000000e+00
1.132750000000e+03 -2.066258865646e+00 0.000000000000e+00 0.000000000000e+00
1.133000000000e+03 -3.629218228324e+00 0.000000000000e+00 0.000000000000e+00
1.133250000000e+03 -4.743714224714e+00 0.000000000000e+00 0.000000000000e+00
1.133500000000e+03 -5.304050041368e+00 0.000000000000e+00 0.000000000000e+00
1.133750000000e+03 -5.265462560149e+00 0.000000000000e+00 0.000000000000e+00
1.134000000000e+03 -4.647790741571e+00 0.000000000000e+00 0.000000000000e+00
1.134250000000e+03 -3.532052914465e+00 0.000000000000e+00 0.000000000000e+00
1.134500000000e+03 -2.050415506778e+00 0.000000000000e+00 0.000000000000e+00
1.134750000000e+03 -3.707677424386e-01 0.000000000000e+00 0.000000000000e+00
1.135000000000e+03 1.322298855509e+00 0.000000000000e+00 0.000000000000e+00
1.135250000000e+03 2.847935457256e+00 0.000000000000e+00 0.000000000000e+00
1.135500000000e+03 4.048614454913e+00 0.000000000000e+00 0.000000000000e+00
1.135750000000e+03 4.806691278876e+00 0.000000000000e+00 0.000000000000e+00
1.136000000000e+03 5.056180025823e+00 0.000000000000e+00 0.000000000000e+00
1.136250000000e+03 4.788546127507e+00 0.000000000000e+00 0.000000000000e+00
1.136500000000e+03 4.052014766764e+00 0.000000000000e+00 0.000000000000e+00
1.136750000000e+03 2.944630302892e+00 0.000000000000e+00 0.000000000000e+00
1.137000000000e+03 1.601995114678e+00 0.000000000000e+00 0.000000000000e+00
1.137250000000e+03 1.811885204278e-01 0.000000000000e+00 0.000000000000e+00
1.137500000000e+03 -1.157243983782e+00 0.000000000000e+00 0.000000000000e+00
1.137750000000e+03 -2.267173436659e+00 0.000000000000e+00 0.000000000000e+00
1.138000000000e+03 -3.032652147467e+00 0.000000000000e+00 0.000000000000e+00
1.138250000000e+03 -3.379859853159e+00 0.000000000000e+00 0.000000000000e+00
1.138500000000e+03 -3.284003148430e+00 0.000000000000e+00 0.000000000000e+00
1.138750000000e+03 -2.770537668839e+00 0.000000000000e+00 0.000000000000e+00
1.139000000000e+03 -1.910734911358e+00 0.000000000000e+00 0.000000000000e+00
1.139250000000e+03 -8.122481866116e-01 0.000000000000e+00 0.000000000000e+00
1.139500000000e+03 3.941252571925e-01 0.000000000000e+00 0.000000000000e+00
1.139750000000e+03 1.569894674358e+00 0.000000000000e+00 0.000000000000e+00
1.140000000000e+03 2.584741778256e+00 0.000000000000e+00 0.000000000000e+00
1.140250000000e+03 3.331005883020e+00 0.000000000000e+00 0.000000000000e+00
1.140500000000e+03 3.735193744023e+00 0.000000000000e+00 0.000000000000e+00
1.140750000000e+03 3.765295027988e+00 0.000000000000e+00 0.000000000000e+00
1.141000000000e+03 3.433187222400e+00 0.000000000000e+00 0.000000000000e+00
1.141250000000e+03 2.791985019644e+00 0.000000000000e+00 0.000000000000e+00
1.141500000000e+03 1.928763475287e+00 0.000000000000e+00 0.000000000000e+00
1.141750000000e+03 9.535973478887e-01 0.000000000000e+00 0.000000000000e+00
1.142000000000e+03 -1.374508885365e-02 0.000000000000e+00 0.000000000000e+00
1.142250000000e+03 -8.578787746338e-01 0.000000000000e+00 0.000000000000e+00
1.142500000000e+03 -1.481020155288e+00 0.000000000000e+00 0.000000000000e+00
1.142750000000e+03 -1.813849589061e+00 0.000000000000e+00 0.000000000000e+00
1.143000000000e+03 -1.822819559002e+00 0.000000000000e+00 0.000000000000e+00
1.143250000000e+03 -1.513140789292e+00 0.000000000000e+00 0.000000000000e+00
1.143500000000e+03 -9.271894429025e-01 0.000000000000e+00 0.000000000000e+00
1.143750000000e+03 -1.386112542538e-01 0.000000000000e+00 0.000000000000e+00
1.144000000000e+03 7.571082089178e-01 0.000000000000e+00 0.000000000000e+00
1.144250000000e+03 1.654439926769e+00 0.000000000000e+00 0.000000000000e+00
1.144500000000e+03 2.450549247830e+00 0.000000000000e+00 0.000000000000e+00
1.144750000000e+03 3.057460536466e+00 0.000000000000e+00 0.000000000000e+00
1.145000000000e+03 3.412222244864e+00 0.000000000000e+00 0.000000000000e+00
1.145250000000e+03 3.483900381078e+00 0.000000000000e+00 0.000000000000e+00
1.145500000000e+03 3.276618196201e+00 0.000000000000e+00 0.000000000000e+00
1.145750000000e+03 2.828338802692e+00 0.000000000000e+00 0.000000000000e+00
1.146000000000e+03 2.205598495292e+00 0.000000000000e+00 0.000000000000e+00
1.146250000000e+03 1.494881076536e+00 0.000000000000e+00 0.000000000000e+00
1.146500000000e+03 7.917200825567e-01 0.000000000000e+00 0.000000000000e+00
1.146750000000e+03 1.888791733042e-01 0.000000000000e+00 0.000000000000e+00
1.147000000000e+03 -2.349403514734e-01 0.000000000000e+00 0.000000000000e+00
1.147250000000e+03 -4.244936174996e-01 0.000000000000e+00 0.000000000000e+00
1.147500000000e+03 -3.543609183537e-01 0.000000000000e+00 0.000000000000e+00
1.147750000000e+03 -3.154533533698e-02 0.000000000000e+00 0.000000000000e+00
1.148000000000e+03 5.059756254699e-01 0.000000000000e+00 0.000000000000e+00
1.148250000000e+03 1.194516606815e+00 0.000000000000e+00 0.000000000000e+00
1.148500000000e+03 1.953069392707e+00 0.000000000000e+00 0.000000000000e+00
1.148750000000e+03 2.693723867935e+00 0.000000000000e+00 0.000000000000e+00
1.149000000000e+03 3.332796990229e+00 0.000000000000e+00 0.000000000000e+00
1.149250000000e+03 3.801264207634e+00 0.000000000000e+00 0.000000000000e+00
1.149500000000e+03 4.053187664412e+00 0.000000000000e+00 0.000000000000e+00
1.149750000000e+03 4.071100112860e+00 0.000000000000e+00 0.000000000000e+00
1.150000000000e+03 3.867698804333e+00 0.000000000000e+00 0.000000000000e+00
1.150250000000e+03 3.483679068414e+00 0.000000000000e+00 0.000000000000e+00
1.150500000000e+03 2.982031710297e+00 0.000000000000e+00 0.000000000000e+00
1.150750000000e+03 2.439578126019e+00 0.000000000000e+00 0.000000000000e+00
1.151000000000e+03 1.936864233820e+00 0.000000000000e+00 0.000000000000e+00
1.151250000000e+03 1.547734332065e+00 0.000000000000e+00 0.000000000000e+00
1.151500000000e+03 1.329933405194e+00 0.000000000000e+00 0.000000000000e+00
1.151750000000e+03 1.317938398847e+00 0.000000000000e+00 0.000000000000e+00
1.152000000000e+03 1.518915794295e+00 0.000000000000e+00 0.000000000000e+00
1.152250000000e+03 1.912285046379e+00 0.000000000000e+00 0.000000000000e+00
1.152500000000e+03 2.452890745875e+00 0.000000000000e+00 0.000000000000e+00
1.152750000000e+03 3.077313981314e+00 0.000000000000e+00 0.000000000000e+00
1.153000000000e+03 3.712447726504e+00 0.000000000000e+00 0.000000000000e+00
1.153250000000e+03 4.285175398394e+00 0.000000000000e+00 0.000000000000e+00
1.153500000000e+03 4.731862931195e+00 0.000000000000e+00 0.000000000000e+00
1.153750000000e+03 5.006418483053e+00 0.000000000000e+00 0.000000000000e+00
1.154000000000e+03 5.085882656753e+00 0.000000000000e+00 0.000000000000e+00
1.154250000000e+03 4.972856179329e+00 0.000000000000e+00 0.000000000000e+00
1.154500000000e+03 4.694503678590e+00 0.000000000000e+00 0.000000000000e+00
1.154750000000e+03 4.298332468569e+00 0.000000000000e+00 0.000000000000e+00
1.155000000000e+03 3.845371800563e+00 0.000000000000e+00 0.000000000000e+00
1.155250000000e+03 3.401713801155e+00 0.000000000000e+00 0.000000000000e+00
1.155500000000e+03 3.029578255993e+00 0.000000000000e+00 0.000000000000e+00
1.155750000000e+03 2.779104358367e+00 0.000000000000e+00 0.000000000000e+00
1.156000000000e+03 2.681950512762e+00 0.000000000000e+00 0.000000000000e+00
1.156250000000e+03 2.747517542113e+00 0.000000000000e+00 0.000000000000e+00
1.156500000000e+03 2.962239824719e+00 0.000000000000e+00 0.000000000000e+00
1.156750000000e+03 3.291965385816e+00 0.000000000000e+00 0.000000000000e+00
1.157000000000e+03 3.687028538071e+00 0.000000000000e+00 0.000000000000e+00
1.157250000000e+03 4.089264187883e+00 0.000000000000e+00 0.000000000000e+00
1.157500000000e+03 4.439968580814e+00 0.000000000000e+00 0.000000000000e+00
1.157750000000e+03 4.687708160207e+00 0.000000000000e+00 0.000000000000e+00
1.158000000000e+03 4.794927372180e+00 0.000000000000e+00 0.000000000000e+00
1.158250000000e+03 4.742497434784e+00 0.000000000000e+00 0.000000000000e+00
1.158500000000e+03 4.531651659231e+00 0.000000000000e+00 0.000000000000e+00
1.158750000000e+03 4.183124343179e+00 0.000000000000e+00 0.000000000000e+00
1.159000000000e+03 3.733696664968e+00 0.000000000000e+00 0.000000000000e+00
1.159250000000e+03 3.230700709366e+00 0.000000000000e+00 0.000000000000e+00
1.159500000000e+03 2.725294782030e+00 0.000000000000e+00 0.000000000000e+00
1.159750000000e+03 2.265465675145e+00 0.000000000000e+00 0.000000000000e+00
1.160000000000e+03 1.889720216897e+00 0.000000000000e+00 0.000000000000e+00
1.160250000000e+03 1.622302328038e+00 0.000000000000e+00 0.000000000000e+00
1.160500000000e+03 1.470534403260e+00 0.000000000000e+00 0.000000000000e+00
1.160750000000e+03 1.424569526556e+00 0.000000000000e+00 0.000000000000e+00
1.161000000000e+03 1.459499587785e+00 0.000000000000e+00 0.000000000000e+00
1.161250000000e+03 1.539442229410e+00 0.000000000000e+00 0.000000000000e+00
1.161500000000e+03 1.622970923091e+00 0.000000000000e+00 0.000000000000e+00
1.161750000000e+03 1.669091228852e+00 0.000000000000e+00 0.000000000000e+00
1.162000000000e+03 1.642921511580e+00 0.000000000000e+00 0.000000000000e+00
1.162250000000e+03 1.520310162129e+00 0.000000000000e+00 0.000000000000e+00
1.162500000000e+03 1.290799036903e+00 0.000000000000e+00 0.000000000000e+00
1.162750000000e+03 9.585956359579e-01 0.000000000000e+00 0.000000000000e+00
1.163000000000e+03 5.415061944368e-01 0.000000000000e+00 0.000000000000e+00
1.163250000000e+03 6.806630489041e-02 0.000000000000e+00 0.000000000000e+00
1.163500000000e+03 -4.266548044370e-01 0.000000000000e+00 0.000000000000e+00
1.163750000000e+03 -9.059374653664e-01 0.000000000000e+00 0.000000000000e+00
1.164000000000e+03 -1.336277089559e+00 0.000000000000e+00 0.000000000000e+00
1.164250000000e+03 -1.691562285123e+00 0.000000000000e+00 0.000000000000e+00
1.164500000000e+03 -1.956023564132e+00 0.000000000000e+00 0.000000000000e+00
1.164750000000e+03 -2.125608537063e+00 0.000000000000e+00 0.000000000000e+00
1.165000000000e+03 -2.207676422199e+00 0.000000000000e+00 0.000000000000e+00
1.165250000000e+03 -2.219145311090e+00 0.000000000000e+00 0.000000000000e+00
1.165500000000e+03 -2.183435621454e+00 0.000000000000e+00 0.000000000000e+00
1.165750000000e+03 -2.126704157099e+00 0.000000000000e+00 0.000000000000e+00
1.166000000000e+03 -2.073936545474e+00 0.000000000000e+00 0.000000000000e+00
1.166250000000e+03 -2.045454896639e+00 0.000000000000e+00 0.000000000000e+00
1.166500000000e+03 -2.054308092486e+00 0.000000000000e+00 0.000000000000e+00
1.166750000000e+03 -2.104860950221e+00 0.000000000000e+00 0.000000000000e+00
1.167000000000e+03 -2.192710457058e+00 0.000000000000e+00 0.000000000000e+00
1.167250000000e+03 -2.305861278861e+00 0.000000000000e+00 0.000000000000e+00
1.167500000000e+03 -2.426917429417e+00 0.000000000000e+00 0.000000000000e+00
1.167750000000e+03 -2.535916514495e+00 0.000000000000e+00 0.000000000000e+00
1.168000000000e+03 -2.613363736668e+00 0.000000000000e+00 0.000000000000e+00
1.168250000000e+03 -2.643021487749e+00 0.000000000000e+00 0.000000000000e+00
1.168500000000e+03 -2.614073234984e+00 0.000000000000e+00 0.000000000000e+00
1.168750000000e+03 -2.522394692293e+00 0.000000000000e+00 0.000000000000e+00
1.169000000000e+03 -2.370811284619e+00 0.000000000000e+00 0.000000000000e+00
1.169250000000e+03 -2.168375403876e+00 0.000000000000e+00 0.000000000000e+00
1.169500000000e+03 -1.928836705464e+00 0.000000000000e+00 0.000000000000e+00
1.169750000000e+03 -1.668583978984e+00 0.000000000000e+00 0.000000000000e+00
1.170000000000e+03 -1.404394457948e+00 0.000000000000e+00 0.000000000000e+00
1.170250000000e+03 -1.151330242890e+00 0.000000000000e+00 0.000000000000e+00
1.170500000000e+03 -9.210745608091e-01 0.000000000000e+00 0.000000000000e+00
1.170750000000e+03 -7.209130958068e-01 0.000000000000e+00 0.000000000000e+00
1.171000000000e+03 -5.534533439391e-01 0.000000000000e+00 0.000000000000e+00
1.171250000000e+03 -4.170564469016e-01 0.000000000000e+00 0.000000000000e+00
1.171500000000e+03 -3.068496788876e-01 0.000000000000e+00 0.000000000000e+00
1.171750000000e+03 -2.161091848816e-01 0.000000000000e+00 0.000000000000e+00
1.172000000000e+03 -1.377620213740e-01 0.000000000000e+00 0.000000000000e+00
1.172250000000e+03 -6.575788476689e-02 0.000000000000e+00 0.000000000000e+00
1.172500000000e+03 3.898738377384e-03 0.000000000000e+00 0.000000000000e+00
1.172750000000e+03 7.259468532225e-02 0.000000000000e+00 0.000000000000e+00
1.173000000000e+03 1.390833895776e-01 0.000000000000e+00 0.000000000000e+00
1.173250000000e+03 1.999501961387e-01 0.000000000000e+00 0.000000000000e+00
1.173500000000e+03 2.504508856936e-01 0.000000000000e+00 0.000000000000e+00
1.173750000000e+03 2.855529043075e-01 0.000000000000e+00 0.000000000000e+00
1.174000000000e+03 3.009864498336e-01 0.000000000000e+00 0.000000000000e+00
1.174250000000e+03 2.941233986455e-01 0.000000000000e+00 0.000000000000e+00
1.174500000000e+03 2.645424584457e-01 0.000000000000e+00 0.000000000000e+00
1.174750000000e+03 2.142006692854e-01 0.000000000000e+00 0.000000000000e+00
1.175000000000e+03 1.472031202003e-01 0.000000000000e+00 0.000000000000e+00
1.175250000000e+03 6.923205856809e-02 0.000000000000e+00 0.000000000000e+00
1.175500000000e+03 -1.324804753756e-02 0.000000000000e+00 0.000000000000e+00
1.175750000000e+03 -9.386017525681e-02 0.000000000000e+00 0.000000000000e+00
1.176000000000e+03 -1.671042747106e-01 0.000000000000e+00 0.000000000000e+00
1.176250000000e+03 -2.289333243755e-01 0.000000000000e+00 0.000000000000e+00
1.176500000000e+03 -2.770265273205e-01 0.000000000000e+00 0.000000000000e+00
1.176750000000e+03 -3.107283440770e-01 0.000000000000e+00 0.000000000000e+00
1.177000000000e+03 -3.306838607740e-01 0.000000000000e+00 0.000000000000e+00
1.177250000000e+03 -3.382557546765e-01 0.000000000000e+00 0.000000000000e+00
1.177500000000e+03 -3.348465371834e-01 0.000000000000e+00 0.000000000000e+00
1.177750000000e+03 -3.212654892537e-01 0.000000000000e+00 0.000000000000e+00
1.178000000000e+03 -2.972703802336e-01 0.000000000000e+00 0.000000000000e+00
1.178250000000e+03 -2.613815838464e-01 0.000000000000e+00 0.000000000000e+00
1.178500000000e+03 -2.110163718063e-01 0.000000000000e+00 0.000000000000e+00
1.178750000000e+03 -1.429326414897e-01 0.000000000000e+00 0.000000000000e+00
1.179000000000e+03 -5.391417492365e-02 0.000000000000e+00 0.000000000000e+00
1.179250000000e+03 5.841650664005e-02 0.000000000000e+00 0.000000000000e+00
1.179500000000e+03 1.947986819777e-01 0.000000000000e+00 0.000000000000e+00
1.179750000000e+03 3.536917636794e-01 0.000000000000e+00 0.000000000000e+00
1.180000000000e+03 5.309148693806e-01 0.000000000000e+00 0.000000000000e+00
1.180250000000e+03 7.196490523622e-01 0.000000000000e+00 0.000000000000e+00
1.180500000000e+03 9.108273059109e-01 0.000000000000e+00 0.000000000000e+00
1.180750000000e+03 1.093875987264e+00 0.000000000000e+00 0.000000000000e+00
1.181000000000e+03 1.257714656522e+00 0.000000000000e+00 0.000000000000e+00
1.181250000000e+03 1.391878702968e+00 0.000000000000e+00 0.000000000000e+00
1.181500000000e+03 1.487607486040e+00 0.000000000000e+00 0.000000000000e+00
1.181750000000e+03 1.538743625802e+00 0.000000000000e+00 0.000000000000e+00
1.182000000000e+03 1.542316170729e+00 0.000000000000e+00 0.000000000000e+00
1.182250000000e+03 1.498727409047e+00 0.000000000000e+00 0.000000000000e+00
1.182500000000e+03 1.411522650688e+00 0.000000000000e+00 0.000000000000e+00
1.182750000000e+03 1.286784981152e+00 0.000000000000e+00 0.000000000000e+00
1.183000000000e+03 1.132252888259e+00 0.000000000000e+00 0.000000000000e+00
1.183250000000e+03 9.562989989075e-01 0.000000000000e+00 0.000000000000e+00
1.183500000000e+03 7.669266390638e-01 0.000000000000e+00 0.000000000000e+00
1.183750000000e+03 5.709347336796e-01 0.000000000000e+00 0.000000000000e+00
1.184000000000e+03 3.733717972521e-01 0.000000000000e+00 0.000000000000e+00
1.184250000000e+03 1.773512577540e-01 0.000000000000e+00 0.000000000000e+00
1.184500000000e+03 -1.575912285167e-02 0.000000000000e+00 0.000000000000e+00
1.184750000000e+03 -2.058219492040e-01 0.000000000000e+00 0.000000000000e+00
1.185000000000e+03 -3.931900501386e-01 0.000000000000e+00 0.000000000000e+00
1.185250000000e+03 -5.778788544730e-01 0.000000000000e+00 0.000000000000e+00
1.185500000000e+03 -7.588027906367e-01 0.000000000000e+00 0.000000000000e+00
1.185750000000e+03 -9.332170170081e-01 0.000000000000e+00 0.000000000000e+00
1.186000000000e+03 -1.096472932304e+00 0.000000000000e+00 0.000000000000e+00
1.186250000000e+03 -1.242145643160e+00 0.000000000000e+00 0.000000000000e+00
1.186500000000e+03 -1.362531835956e+00 0.000000000000e+00 0.000000000000e+00
1.186750000000e+03 -1.449456713370e+00 0.000000000000e+00 0.000000000000e+00
1.187000000000e+03 -1.495278171967e+00 0.000000000000e+00 0.000000000000e+00
1.187250000000e+03 -1.493943063383e+00 0.000000000000e+00 0.000000000000e+00
1.187500000000e+03 -1.441939315648e+00 0.000000000000e+00 0.000000000000e+00
1.187750000000e+03 -1.339000500698e+00 0.000000000000e+00 0.000000000000e+00
1.188000000000e+03 -1.188453997423e+00 0.000000000000e+00 0.000000000000e+00
1.188250000000e+03 -9.971547351074e-01 0.000000000000e+00 0.000000000000e+00
1.188500000000e+03 -7.750056639060e-01 0.000000000000e+00 0.000000000000e+00
1.188750000000e+03 -5.341244514966e-01 0.000000000000e+00 0.000000000000e+00
1.189000000000e+03 -2.877645719334e-01 0.000000000000e+00 0.000000000000e+00
1.189250000000e+03 -4.913070795816e-02 0.000000000000e+00 0.000000000000e+00
1.189500000000e+03 1.697612306104e-01 0.000000000000e+00 0.000000000000e+00
1.189750000000e+03 3.590411997702e-01 0.000000000000e+00 0.000000000000e+00
1.190000000000e+03 5.116528992533e-01 0.000000000000e+00 0.000000000000e+00
1.190250000000e+03 6.236724018157e-01 0.000000000000e+00 0.000000000000e+00
1.190500000000e+03 6.942704375178e-01 0.000000000000e+00 0.000000000000e+00
1.190750000000e+03 7.253622594412e-01 0.000000000000e+00 0.000000000000e+00
1.191000000000e+03 7.210301051279e-01 0.000000000000e+00 0.000000000000e+00
1.191250000000e+03 6.868282305572e-01 0.000000000000e+00 0.000000000000e+00
1.191500000000e+03 6.290859495501e-01 0.000000000000e+00 0.000000000000e+00
1.191750000000e+03 5.543099983990e-01 0.000000000000e+00 0.000000000000e+00
1.192000000000e+03 4.687570787672e-01 0.000000000000e+00 0.000000000000e+00
1.192250000000e+03 3.782065245649e-01 0.000000000000e+00 0.000000000000e+00
1.192500000000e+03 2.879192777640e-01 0.000000000000e+00 0.000000000000e+00
1.192750000000e+03 2.027307082230e-01 0.000000000000e+00 0.000000000000e+00
1.193000000000e+03 1.271982582709e-01 0.000000000000e+00 0.000000000000e+00
1.193250000000e+03 6.571524735060e-02 0.000000000000e+00 0.000000000000e+00
1.193500000000e+03 2.251124753007e-02 0.000000000000e+00 0.000000000000e+00
1.193750000000e+03 1.485719677230e-03 0.000000000000e+00 0.000000000000e+00
1.194000000000e+03 5.860465886668e-03 0.000000000000e+00 0.000000000000e+00
1.194250000000e+03 3.768094583619e-02 0.000000000000e+00 0.000000000000e+00
1.194500000000e+03 9.723847870980e-02 0.000000000000e+00 0.000000000000e+00
1.194750000000e+03 1.825168563297e-01 0.000000000000e+00 0.000000000000e+00
1.195000000000e+03 2.887815355571e-01 0.000000000000e+00 0.000000000000e+00
1.195250000000e+03 4.084236592842e-01 0.000000000000e+00 0.000000000000e+00
1.195500000000e+03 5.311443730074e-01 0.000000000000e+00 0.000000000000e+00
1.195750000000e+03 6.445205070733e-01 0.000000000000e+00 0.000000000000e+00
1.196000000000e+03 7.349370517415e-01 0.000000000000e+00 0.000000000000e+00
1.196250000000e+03 7.888134923693e-01 0.000000000000e+00 0.000000000000e+00
1.196500000000e+03 7.939993461367e-01 0.000000000000e+00 0.000000000000e+00
1.196750000000e+03 7.411778142536e-01 0.000000000000e+00 0.000000000000e+00
1.197000000000e+03 6.251018780226e-01 0.000000000000e+00 0.000000000000e+00
1.197250000000e+03 4.454977202016e-01 0.000000000000e+00 0.000000000000e+00
1.197500000000e+03 2.075054674383e-01 0.000000000000e+00 0.000000000000e+00
1.197750000000e+03 -7.841754231049e-02 0.000000000000e+00 0.000000000000e+00
1.198000000000e+03 -3.971382074496e-01 0.000000000000e+00 0.000000000000e+00
1.198250000000e+03 -7.299710316349e-01 0.000000000000e+00 0.000000000000e+00
1.198500000000e+03 -1.056158578992e+00 0.000000000000e+00 0.000000000000e+00
1.198750000000e+03 -1.354539550066e+00 0.000000000000e+00 0.000000000000e+00
1.199000000000e+03 -1.605214634285e+00 0.000000000000e+00 0.000000000000e+00
1.199250000000e+03 -1.791027293077e+00 0.000000000000e+00 0.000000000000e+00
1.199500000000e+03 -1.898709842681e+00 0.000000000000e+00 0.000000000000e+00
1.199750000000e+03 -1.919599301934e+00 0.000000000000e+00 0.000000000000e+00
1.200000000000e+03 -1.849893724097e+00 0.000000000000e+00 0.000000000000e+00
1.200250000000e+03 -1.690487384379e+00 0.000000000000e+00 0.000000000000e+00
1.200500000000e+03 -1.446481167536e+00 0.000000000000e+00 0.000000000000e+00
1.200750000000e+03 -1.126503204443e+00 0.000000000000e+00 0.000000000000e+00
1.201000000000e+03 -7.419877599039e-01 0.000000000000e+00 0.000000000000e+00
1.201250000000e+03 -3.065453517524e-01 0.000000000000e+00 0.000000000000e+00
1.201500000000e+03 1.644833907283e-01 0.000000000000e+00 0.000000000000e+00
1.201750000000e+03 6.542565380071e-01 0.000000000000e+00 0.000000000000e+00
1.202000000000e+03 1.144475642068e+00 0.000000000000e+00 0.000000000000e+00
1.202250000000e+03 1.615342341645e+00 0.000000000000e+00 0.000000000000e+00
1.202500000000e+03 2.045568682402e+00 0.000000000000e+00 0.000000000000e+00
1.202750000000e+03 2.412602584752e+00 0.000000000000e+00 0.000000000000e+00
1.203000000000e+03 2.693216925554e+00 0.000000000000e+00 0.000000000000e+00
1.203250000000e+03 2.864564412716e+00 0.000000000000e+00 0.000000000000e+00
1.203500000000e+03 2.905725654753e+00 0.000000000000e+00 0.000000000000e+00
1.203750000000e+03 2.799684599694e+00 0.000000000000e+00 0.000000000000e+00
1.204000000000e+03 2.535567799319e+00 0.000000000000e+00 0.000000000000e+00
1.204250000000e+03 2.110897650720e+00 0.000000000000e+00 0.000000000000e+00
1.204500000000e+03 1.533550340408e+00 0.000000000000e+00 0.000000000000e+00
1.204750000000e+03 8.230892389247e-01 0.000000000000e+00 0.000000000000e+00
1.205000000000e+03 1.117151222439e-02 0.000000000000e+00 0.000000000000e+00
1.205250000000e+03 -8.591992343772e-01 0.000000000000e+00 0.000000000000e+00
1.205500000000e+03 -1.735684434967e+00 0.000000000000e+00 0.000000000000e+00
1.205750000000e+03 -2.559849997733e+00 0.000000000000e+00 0.000000000000e+00
1.206000000000e+03 -3.271439773129e+00 0.000000000000e+00 0.000000000000e+00
1.206250000000e+03 -3.813340685058e+00 0.000000000000e+00 0.000000000000e+00
1.206500000000e+03 -4.136778820638e+00 0.000000000000e+00 0.000000000000e+00
1.206750000000e+03 -4.206215476991e+00 0.000000000000e+00 0.000000000000e+00
1.207000000000e+03 -4.003402287107e+00 0.000000000000e+00 0.000000000000e+00
1.207250000000e+03 -3.530109968805e+00 0.000000000000e+00 0.000000000000e+00
1.207500000000e+03 -2.809162357357e+00 0.000000000000e+00 0.000000000000e+00
1.207750000000e+03 -1.883574294535e+00 0.000000000000e+00 0.000000000000e+00
1.208000000000e+03 -8.137898115875e-01 0.000000000000e+00 0.000000000000e+00
1.208250000000e+03 3.267775746959e-01 0.000000000000e+00 0.000000000000e+00
1.208500000000e+03 1.457512723852e+00 0.000000000000e+00 0.000000000000e+00
1.208750000000e+03 2.497137955202e+00 0.000000000000e+00 0.000000000000e+00
1.209000000000e+03 3.370398265046e+00 0.000000000000e+00 0.000000000000e+00
1.209250000000e+03 4.014249484270e+00 0.000000000000e+00 0.000000000000e+00
1.209500000000e+03 4.382960254364e+00 0.000000000000e+00 0.000000000000e+00
1.209750000000e+03 4.451657931298e+00 0.000000000000e+00 0.000000000000e+00
1.210000000000e+03 4.218017720012e+00 0.000000000000e+00 0.000000000000e+00
1.210250000000e+03 3.701992205371e+00 0.000000000000e+00 0.000000000000e+00
1.210500000000e+03 2.943680505805e+00 0.000000000000e+00 0.000000000000e+00
1.210750000000e+03 1.999618205970e+00 0.000000000000e+00 0.000000000000e+00
1.211000000000e+03 9.379101044674e-01 0.000000000000e+00 0.000000000000e+00
1.211250000000e+03 -1.672871365540e-01 0.000000000000e+00 0.000000000000e+00
1.211500000000e+03 -1.241402948094e+00 0.000000000000e+00 0.000000000000e+00
1.211750000000e+03 -2.214720369950e+00 0.000000000000e+00 0.000000000000e+00
1.212000000000e+03 -3.026871556837e+00 0.000000000000e+00 0.000000000000e+00
1.212250000000e+03 -3.630284123984e+00 0.000000000000e+00 0.000000000000e+00
1.212500000000e+03 -3.992440767899e+00 0.000000000000e+00 0.000000000000e+00
1.212750000000e+03 -4.096948985658e+00 0.000000000000e+00 0.000000000000e+00
1.213000000000e+03 -3.943529010910e+00 0.000000000000e+00 0.000000000000e+00
1.213250000000e+03 -3.547103472856e+00 0.000000000000e+00 0.000000000000e+00
1.213500000000e+03 -2.936205774489e+00 0.000000000000e+00 0.000000000000e+00
1.213750000000e+03 -2.150917232795e+00 0.000000000000e+00 0.000000000000e+00
1.214000000000e+03 -1.240503940314e+00 0.000000000000e+00 0.000000000000e+00
1.214250000000e+03 -2.608665765209e-01 0.000000000000e+00 0.000000000000e+00
1.214500000000e+03 7.281438546602e-01 0.000000000000e+00 0.000000000000e+00
1.214750000000e+03 1.665538336963e+00 0.000000000000e+00 0.000000000000e+00
1.215000000000e+03 2.492145212332e+00 0.000000000000e+00 0.000000000000e+00
1.215250000000e+03 3.153711689232e+00 0.000000000000e+00 0.000000000000e+00
1.215500000000e+03 3.604109656597e+00 0.000000000000e+00 0.000000000000e+00
1.215750000000e+03 3.808533352558e+00 0.000000000000e+00 0.000000000000e+00
1.216000000000e+03 3.746493692908e+00 0.000000000000e+00 0.000000000000e+00
1.216250000000e+03 3.414336965442e+00 0.000000000000e+00 0.000000000000e+00
1.216500000000e+03 2.826963157571e+00 0.000000000000e+00 0.000000000000e+00
1.216750000000e+03 2.018408340903e+00 0.000000000000e+00 0.000000000000e+00
1.217000000000e+03 1.040997961639e+00 0.000000000000e+00 0.000000000000e+00
1.217250000000e+03 -3.712252776882e-02 0.000000000000e+00 0.000000000000e+00
1.217500000000e+03 -1.136121824408e+00 0.000000000000e+00 0.000000000000e+00
1.217750000000e+03 -2.170135122942e+00 0.000000000000e+00 0.000000000000e+00
1.218000000000e+03 -3.054084441933e+00 0.000000000000e+00 0.000000000000e+00
1.218250000000e+03 -3.711125684345e+00 0.000000000000e+00 0.000000000000e+00
1.218500000000e+03 -4.080031599824e+00 0.000000000000e+00 0.000000000000e+00
1.218750000000e+03 -4.121737698268e+00 0.000000000000e+00 0.000000000000e+00
1.219000000000e+03 -3.824282652880e+00 0.000000000000e+00 0.000000000000e+00
1.219250000000e+03 -3.205474736211e+00 0.000000000000e+00 0.000000000000e+00
1.219500000000e+03 -2.312807963815e+00 0.000000000000e+00 0.000000000000e+00
1.219750000000e+03 -1.220419734220e+00 0.000000000000e+00 0.000000000000e+00
1.220000000000e+03 -2.319827680071e-02 0.000000000000e+00 0.000000000000e+00
1.220250000000e+03 1.171522865656e+00 0.000000000000e+00 0.000000000000e+00
1.220500000000e+03 2.253944926042e+00 0.000000000000e+00 0.000000000000e+00
1.220750000000e+03 3.122485922220e+00 0.000000000000e+00 0.000000000000e+00
1.221000000000e+03 3.694057545024e+00 0.000000000000e+00 0.000000000000e+00
1.221250000000e+03 3.912817488585e+00 0.000000000000e+00 0.000000000000e+00
1.221500000000e+03 3.756395295085e+00 0.000000000000e+00 0.000000000000e+00
1.221750000000e+03 3.238829240679e+00 0.000000000000e+00 0.000000000000e+00
1.222000000000e+03 2.409789740050e+00 0.000000000000e+00 0.000000000000e+00
1.222250000000e+03 1.350064652589e+00 0.000000000000e+00 0.000000000000e+00
1.222500000000e+03 1.636982726613e-01 0.000000000000e+00 0.000000000000e+00
1.222750000000e+03 -1.032440263713e+00 0.000000000000e+00 0.000000000000e+00
1.223000000000e+03 -2.120578326494e+00 0.000000000000e+00 0.000000000000e+00
1.223250000000e+03 -2.994181845882e+00 0.000000000000e+00 0.000000000000e+00
1.223500000000e+03 -3.569002438248e+00 0.000000000000e+00 0.000000000000e+00
1.223750000000e+03 -3.791817184341e+00 0.000000000000e+00 0.000000000000e+00
1.224000000000e+03 -3.645891973415e+00 0.000000000000e+00 0.000000000000e+00
1.224250000000e+03 -3.152556175455e+00 0.000000000000e+00 0.000000000000e+00
1.224500000000e+03 -2.368706307211e+00 0.000000000000e+00 0.000000000000e+00
1.224750000000e+03 -1.380509798697e+00 0.000000000000e+00 0.000000000000e+00
1.225000000000e+03 -2.940043189767e-01 0.000000000000e+00 0.000000000000e+00
1.225250000000e+03 7.763660006544e-01 0.000000000000e+00 0.000000000000e+00
1.225500000000e+03 1.720008884858e+00 0.000000000000e+00 0.000000000000e+00
1.225750000000e+03 2.441885802225e+00 0.000000000000e+00 0.000000000000e+00
1.226000000000e+03 2.872377887108e+00 0.000000000000e+00 0.000000000000e+00
1.226250000000e+03 2.974252552841e+00 0.000000000000e+00 0.000000000000e+00
1.226500000000e+03 2.746002404241e+00 0.000000000000e+00 0.000000000000e+00
1.226750000000e+03 2.221242093134e+00 0.000000000000e+00 0.000000000000e+00
1.227000000000e+03 1.464293393655e+00 0.000000000000e+00 0.000000000000e+00
1.227250000000e+03 5.625125487988e-01 0.000000000000e+00 0.000000000000e+00
1.227500000000e+03 -3.837314495153e-01 0.000000000000e+00 0.000000000000e+00
1.227750000000e+03 -1.272273055831e+00 0.000000000000e+00 0.000000000000e+00
1.228000000000e+03 -2.010295247857e+00 0.000000000000e+00 0.000000000000e+00
1.228250000000e+03 -2.524171963325e+00 0.000000000000e+00 0.000000000000e+00
1.228500000000e+03 -2.766948728365e+00 0.000000000000e+00 0.000000000000e+00
1.228750000000e+03 -2.722690364699e+00 0.000000000000e+00 0.000000000000e+00
1.229000000000e+03 -2.407293059572e+00 0.000000000000e+00 0.000000000000e+00
1.229250000000e+03 -1.865763084678e+00 0.000000000000e+00 0.000000000000e+00
1.229500000000e+03 -1.166359221073e+00 0.000000000000e+00 0.000000000000e+00
1.229750000000e+03 -3.923360273161e-01 0.000000000000e+00 0.000000000000e+00
1.230000000000e+03 3.677265626975e-01 0.000000000000e+00 0.000000000000e+00
1.230250000000e+03 1.029890801072e+00 0.000000000000e+00 0.000000000000e+00
1.230500000000e+03 1.524007199827e+00 0.000000000000e+00 0.000000000000e+00
1.230750000000e+03 1.801043869786e+00 0.000000000000e+00 0.000000000000e+00
1.231000000000e+03 1.837835378511e+00 0.000000000000e+00 0.000000000000e+00
1.231250000000e+03 1.638797890646e+00 0.000000000000e+00 0.000000000000e+00
1.231500000000e+03 1.234509762736e+00 0.000000000000e+00 0.000000000000e+00
1.231750000000e+03 6.774103777789e-01 0.000000000000e+00 0.000000000000e+00
1.232000000000e+03 3.518521418613e-02 0.000000000000e+00 0.000000000000e+00
1.232250000000e+03 -6.173521829945e-01 0.000000000000e+00 0.000000000000e+00
1.232500000000e+03 -1.206925554102e+00 0.000000000000e+00 0.000000000000e+00
1.232750000000e+03 -1.670018719808e+00 0.000000000000e+00 0.000000000000e+00
1.233000000000e+03 -1.959743542246e+00 0.000000000000e+00 0.000000000000e+00
1.233250000000e+03 -2.050618377353e+00 0.000000000000e+00 0.000000000000e+00
1.233500000000e+03 -1.940777467401e+00 0.000000000000e+00 0.000000000000e+00
1.233750000000e+03 -1.651433906112e+00 0.000000000000e+00 0.000000000000e+00
1.234000000000e+03 -1.223733164765e+00 0.000000000000e+00 0.000000000000e+00
1.234250000000e+03 -7.134253266842e-01 0.000000000000e+00 0.000000000000e+00
1.234500000000e+03 -1.840201750414e-01 0.000000000000e+00 0.000000000000e+00
1.234750000000e+03 3.007550221712e-01 0.000000000000e+00 0.000000000000e+00
1.235000000000e+03 6.843154881638e-01 0.000000000000e+00 0.000000000000e+00
1.235250000000e+03 9.235581697584e-01 0.000000000000e+00 0.000000000000e+00
1.235500000000e+03 9.934769386395e-01 0.000000000000e+00 0.000000000000e+00
1.235750000000e+03 8.895629310078e-01 0.000000000000e+00 0.000000000000e+00
1.236000000000e+03 6.277635855102e-01 0.000000000000e+00 0.000000000000e+00
1.236250000000e+03 2.420594918895e-01 0.000000000000e+00 0.000000000000e+00
1.236500000000e+03 -2.200078848842e-01 0.000000000000e+00 0.000000000000e+00
1.236750000000e+03 -7.032932755947e-01 0.000000000000e+00 0.000000000000e+00
1.237000000000e+03 -1.151762512590e+00 0.000000000000e+00 0.000000000000e+00
1.237250000000e+03 -1.515162228520e+00 0.000000000000e+00 0.000000000000e+00
1.237500000000e+03 -1.754859663829e+00 0.000000000000e+00 0.000000000000e+00
1.237750000000e+03 -1.848177685906e+00 0.000000000000e+00 0.000000000000e+00
1.238000000000e+03 -1.790737781575e+00 0.000000000000e+00 0.000000000000e+00
1.238250000000e+03 -1.596566763621e+00 0.000000000000e+00 0.000000000000e+00
1.238500000000e+03 -1.295992281068e+00 0.000000000000e+00 0.000000000000e+00
1.238750000000e+03 -9.316159483412e-01 0.000000000000e+00 0.000000000000e+00
1.239000000000e+03 -5.528797145520e-01 0.000000000000e+00 0.000000000000e+00
1.239250000000e+03 -2.099040818812e-01 0.000000000000e+00 0.000000000000e+00
1.239500000000e+03 5.264333052625e-02 0.000000000000e+00 0.000000000000e+00
1.239750000000e+03 2.009029059187e-01 0.000000000000e+00 0.000000000000e+00
1.240000000000e+03 2.157589571899e-01 0.000000000000e+00 0.000000000000e+00
1.240250000000e+03 9.489440501065e-02 0.000000000000e+00 0.000000000000e+00
1.240500000000e+03 -1.472616735440e-01 0.000000000000e+00 0.000000000000e+00
1.240750000000e+03 -4.816571748581e-01 0.000000000000e+00 0.000000000000e+00
1.241000000000e+03 -8.685183270755e-01 0.000000000000e+00 0.000000000000e+00
1.241250000000e+03 -1.262518921016e+00 0.000000000000e+00 0.000000000000e+00
1.241500000000e+03 -1.618554310368e+00 0.000000000000e+00 0.000000000000e+00
1.241750000000e+03 -1.897388429442e+00 0.000000000000e+00 0.000000000000e+00
1.242000000000e+03 -2.070465903245e+00 0.000000000000e+00 0.000000000000e+00
1.242250000000e+03 -2.123294311189e+00 0.000000000000e+00 0.000000000000e+00
1.242500000000e+03 -2.056989164849e+00 0.000000000000e+00 0.000000000000e+00
1.242750000000e+03 -1.887812009035e+00 0.000000000000e+00 0.000000000000e+00
1.243000000000e+03 -1.644789639955e+00 0.000000000000e+00 0.000000000000e+00
1.243250000000e+03 -1.365746616562e+00 0.000000000000e+00 0.000000000000e+00
1.243500000000e+03 -1.092282648510e+00 0.000000000000e+00 0.000000000000e+00
1.243750000000e+03 -8.643555566970e-01 0.000000000000e+00 0.000000000000e+00
1.244000000000e+03 -7.151730006155e-01 0.000000000000e+00 0.000000000000e+00
1.244250000000e+03 -6.670470821492e-01 0.000000000000e+00 0.000000000000e+00
1.244500000000e+03 -7.287323117855e-01 0.000000000000e+00 0.000000000000e+00
1.244750000000e+03 -8.945673828945e-01 0.000000000000e+00 0.000000000000e+00
1.245000000000e+03 -1.145501533422e+00 0.000000000000e+00 0.000000000000e+00
1.245250000000e+03 -1.451838865934e+00 0.000000000000e+00 0.000000000000e+00
1.245500000000e+03 -1.777311562440e+00 0.000000000000e+00 0.000000000000e+00
1.245750000000e+03 -2.083924644037e+00 0.000000000000e+00 0.000000000000e+00
1.246000000000e+03 -2.336922526207e+00 0.000000000000e+00 0.000000000000e+00
1.246250000000e+03 -2.509222531013e+00 0.000000000000e+00 0.000000000000e+00
1.246500000000e+03 -2.584742366127e+00 0.000000000000e+00 0.000000000000e+00
1.246750000000e+03 -2.560205333275e+00 0.000000000000e+00 0.000000000000e+00
1.247000000000e+03 -2.445216704389e+00 0.000000000000e+00 0.000000000000e+00
1.247250000000e+03 -2.260638439288e+00 0.000000000000e+00 0.000000000000e+00
1.247500000000e+03 -2.035515453410e+00 0.000000000000e+00 0.000000000000e+00
1.247750000000e+03 -1.802994671594e+00 0.000000000000e+00 0.000000000000e+00
1.248000000000e+03 -1.595803388580e+00 0.000000000000e+00 0.000000000000e+00
1.248250000000e+03 -1.441900145487e+00 0.000000000000e+00 0.000000000000e+00
1.248500000000e+03 -1.360874508228e+00 0.000000000000e+00 0.000000000000e+00
1.248750000000e+03 -1.361558343607e+00 0.000000000000e+00 0.000000000000e+00
1.249000000000e+03 -1.441137371028e+00 0.000000000000e+00 0.000000000000e+00
1.249250000000e+03 -1.585842765620e+00 0.000000000000e+00 0.000000000000e+00
1.249500000000e+03 -1.773087598444e+00 0.000000000000e+00 0.000000000000e+00
1.249750000000e+03 -1.974721369078e+00 0.000000000000e+00 0.000000000000e+00
1.250000000000e+03 -2.160933442474e+00 0.000000000000e+00 0.000000000000e+00
1.250250000000e+03 -2.304261181138e+00 0.000000000000e+00 0.000000000000e+00
1.250500000000e+03 -2.383159614626e+00 0.000000000000e+00 0.000000000000e+00
1.250750000000e+03 -2.384664575813e+00 0.000000000000e+00 0.000000000000e+00
1.251000000000e+03 -2.305818150968e+00 0.000000000000e+00 0.000000000000e+00
1.251250000000e+03 -2.153703585916e+00 0.000000000000e+00 0.000000000000e+00
1.251500000000e+03 -1.944130803508e+00 0.000000000000e+00 0.000000000000e+00
1.251750000000e+03 -1.699196251703e+00 0.000000000000e+00 0.000000000000e+00
1.252000000000e+03 -1.444087070506e+00 0.000000000000e+00 0.000000000000e+00
1.252250000000e+03 -1.203590422752e+00 0.000000000000e+00 0.000000000000e+00
1.252500000000e+03 -9.987934097106e-01 0.000000000000e+00 0.000000000000e+00
1.252750000000e+03 -8.444159609539e-01 0.000000000000e+00 0.000000000000e+00
1.253000000000e+03 -7.471165781446e-01 0.000000000000e+00 0.000000000000e+00
1.253250000000e+03 -7.049649939866e-01 0.000000000000e+00 0.000000000000e+00
1.253500000000e+03 -7.081083781057e-01 0.000000000000e+00 0.000000000000e+00
1.253750000000e+03 -7.404926880370e-01 0.000000000000e+00 0.000000000000e+00
1.254000000000e+03 -7.823609919208e-01 0.000000000000e+00 0.000000000000e+00
1.254250000000e+03 -8.131546237371e-01 0.000000000000e+00 0.000000000000e+00
1.254500000000e+03 -8.144026243233e-01 0.000000000000e+00 0.000000000000e+00
1.254750000000e+03 -7.722036077012e-01 0.000000000000e+00 0.000000000000e+00
1.255000000000e+03 -6.789770797989e-01 0.000000000000e+00 0.000000000000e+00
1.255250000000e+03 -5.342759981651e-01 0.000000000000e+00 0.000000000000e+00
1.255500000000e+03 -3.445912512614e-01 0.000000000000e+00 0.000000000000e+00
1.255750000000e+03 -1.222213069779e-01 0.000000000000e+00 0.000000000000e+00
1.256000000000e+03 1.165936146693e-01 0.000000000000e+00 0.000000000000e+00
1.256250000000e+03 3.539808483565e-01 0.000000000000e+00 0.000000000000e+00
1.256500000000e+03 5.728484556195e-01 0.000000000000e+00 0.000000000000e+00
1.256750000000e+03 7.590647506683e-01 0.000000000000e+00 0.000000000000e+00
1.257000000000e+03 9.031159399875e-01 0.000000000000e+00 0.000000000000e+00
1.257250000000e+03 1.001040947147e+00 0.000000000000e+00 0.000000000000e+00
1.257500000000e+03 1.054553721676e+00 0.000000000000e+00 0.000000000000e+00
1.257750000000e+03 1.070381594701e+00 0.000000000000e+00 0.000000000000e+00
1.258000000000e+03 1.058956446719e+00 0.000000000000e+00 0.000000000000e+00
1.258250000000e+03 1.032678739926e+00 0.000000000000e+00 0.000000000000e+00
1.258500000000e+03 1.004022257296e+00 0.000000000000e+00 0.000000000000e+00
1.258750000000e+03 9.837546969555e-01 0.000000000000e+00 0.000000000000e+00
1.259000000000e+03 9.795171564146e-01 0.000000000000e+00 0.000000000000e+00
1.259250000000e+03 9.949406760432e-01 0.000000000000e+00 0.000000000000e+00
1.259500000000e+03 1.029391434021e+00 0.000000000000e+00 0.000000000000e+00
1.259750000000e+03 1.078341491936e+00 0.000000000000e+00 0.000000000000e+00
1.260000000000e+03 1.134273235164e+00 0.000000000000e+00 0.000000000000e+00
1.260250000000e+03 1.187955281763e+00 0.000000000000e+00 0.000000000000e+00
1.260500000000e+03 1.229884757355e+00 0.000000000000e+00 0.000000000000e+00
1.260750000000e+03 1.251680067717e+00 0.000000000000e+00 0.000000000000e+00
1.261000000000e+03 1.247229328975e+00 0.000000000000e+00 0.000000000000e+00
1.261250000000e+03 1.213447495349e+00 0.000000000000e+00 0.000000000000e+00
1.261500000000e+03 1.150561362746e+00 0.000000000000e+00 0.000000000000e+00
1.261750000000e+03 1.061915240403e+00 0.000000000000e+00 0.000000000000e+00
1.262000000000e+03 9.533599130149e-01 0.000000000000e+00 0.000000000000e+00
1.262250000000e+03 8.323435197349e-01 0.000000000000e+00 0.000000000000e+00
1.262500000000e+03 7.068577534590e-01 0.000000000000e+00 0.000000000000e+00
1.262750000000e+03 5.844025301104e-01 0.000000000000e+00 0.000000000000e+00
1.263000000000e+03 4.711171540123e-01 0.000000000000e+00 0.000000000000e+00
1.263250000000e+03 3.711898894117e-01 0.000000000000e+00 0.000000000000e+00
1.263500000000e+03 2.866075405749e-01 0.000000000000e+00 0.000000000000e+00
1.263750000000e+03 2.172506743008e-01 0.000000000000e+00 0.000000000000e+00
1.264000000000e+03 1.612873580678e-01 0.000000000000e+00 0.000000000000e+00
1.264250000000e+03 1.157765719233e-01 0.000000000000e+00 0.000000000000e+00
1.264500000000e+03 7.736744952345e-02 0.000000000000e+00 0.000000000000e+00
1.264750000000e+03 4.297496272041e-02 0.000000000000e+00 0.000000000000e+00
1.265000000000e+03 1.032615710057e-02 0.000000000000e+00 0.000000000000e+00
1.265250000000e+03 -2.169978745824e-02 0.000000000000e+00 0.000000000000e+00
1.265500000000e+03 -5.297516441654e-02 0.000000000000e+00 0.000000000000e+00
1.265750000000e+03 -8.226606612432e-02 0.000000000000e+00 0.000000000000e+00
1.266000000000e+03 -1.075697826310e-01 0.000000000000e+00 0.000000000000e+00
1.266250000000e+03 -1.265746458308e-01 0.000000000000e+00 0.000000000000e+00
1.266500000000e+03 -1.371544922960e-01 0.000000000000e+00 0.000000000000e+00
1.266750000000e+03 -1.378101390791e-01 0.000000000000e+00 0.000000000000e+00
1.267000000000e+03 -1.279849669145e-01 0.000000000000e+00 0.000000000000e+00
1.267250000000e+03 -1.082076471663e-01 0.000000000000e+00 0.000000000000e+00
1.267500000000e+03 -8.004733041019e-02 0.000000000000e+00 0.000000000000e+00
1.267750000000e+03 -4.589953965957e-02 0.000000000000e+00 0.000000000000e+00
1.268000000000e+03 -8.649050901085e-03 0.000000000000e+00 0.000000000000e+00
1.268250000000e+03 2.872527029777e-02 0.000000000000e+00 0.000000000000e+00
1.268500000000e+03 6.353209536258e-02 0.000000000000e+00 0.000000000000e+00
1.268750000000e+03 9.367020016220e-02 0.000000000000e+00 0.000000000000e+00
1.269000000000e+03 1.178036344546e-01 0.000000000000e+00 0.000000000000e+00
1.269250000000e+03 1.353861077994e-01 0.000000000000e+00 0.000000000000e+00
1.269500000000e+03 1.465393814740e-01 0.000000000000e+00 0.000000000000e+00
1.269750000000e+03 1.518169033416e-01 0.000000000000e+00 0.000000000000e+00
1.270000000000e+03 1.519041257924e-01 0.000000000000e+00 0.000000000000e+00
1.270250000000e+03 1.473175612873e-01 0.000000000000e+00 0.000000000000e+00
1.270500000000e+03 1.381640104818e-01 0.000000000000e+00 0.000000000000e+00
1.270750000000e+03 1.240098334837e-01 0.000000000000e+00 0.000000000000e+00
1.271000000000e+03 1.038897605456e-01 0.000000000000e+00 0.000000000000e+00
1.271250000000e+03 7.645914563764e-02 0.000000000000e+00 0.000000000000e+00
1.271500000000e+03 4.026718093823e-02 0.000000000000e+00 0.000000000000e+00
1.271750000000e+03 -5.894073792169e-03 0.000000000000e+00 0.000000000000e+00
1.272000000000e+03 -6.262508296356e-02 0.000000000000e+00 0.000000000000e+00
1.272250000000e+03 -1.296038373313e-01 0.000000000000e+00 0.000000000000e+00
1.272500000000e+03 -2.053796092035e-01 0.000000000000e+00 0.000000000000e+00
1.272750000000e+03 -2.873185189356e-01 0.000000000000e+00 0.000000000000e+00
1.273000000000e+03 -3.717204640218e-01 0.000000000000e+00 0.000000000000e+00
1.273250000000e+03 -4.540998606089e-01 0.000000000000e+00 0.000000000000e+00
1.273500000000e+03 -5.295963601616e-01 0.000000000000e+00 0.000000000000e+00
1.273750000000e+03 -5.934605009072e-01 0.000000000000e+00 0.000000000000e+00
1.274000000000e+03 -6.415465739506e-01 0.000000000000e+00 0.000000000000e+00
1.274250000000e+03 -6.707428856730e-01 0.000000000000e+00 0.000000000000e+00
1.274500000000e+03 -6.792784340260e-01 0.000000000000e+00 0.000000000000e+00
1.274750000000e+03 -6.668633868329e-01 0.000000000000e+00 0.000000000000e+00
1.275000000000e+03 -6.346457368765e-01 0.000000000000e+00 0.000000000000e+00
1.275250000000e+03 -5.849941498895e-01 0.000000000000e+00 0.000000000000e+00
1.275500000000e+03 -5.211429512479e-01 0.000000000000e+00 0.000000000000e+00
1.275750000000e+03 -4.467553420929e-01 0.000000000000e+00 0.000000000000e+00
1.276000000000e+03 -3.654721618050e-01 0.000000000000e+00 0.000000000000e+00
1.276250000000e+03 -2.805141179101e-01 0.000000000000e+00 0.000000000000e+00
1.276500000000e+03 -1.943953742527e-01 0.000000000000e+00 0.000000000000e+00
1.276750000000e+03 -1.087873922490e-01 0.000000000000e+00 0.000000000000e+00
1.277000000000e+03 -2.454703128941e-02 0.000000000000e+00 0.000000000000e+00
1.277250000000e+03 5.810388605142e-02 0.000000000000e+00 0.000000000000e+00
1.277500000000e+03 1.392847976000e-01 0.000000000000e+00 0.000000000000e+00
1.277750000000e+03 2.191039346319e-01 0.000000000000e+00 0.000000000000e+00
1.278000000000e+03 2.973119151339e-01 0.000000000000e+00 0.000000000000e+00
1.278250000000e+03 3.730249427715e-01 0.000000000000e+00 0.000000000000e+00
1.278500000000e+03 4.445697726579e-01 0.000000000000e+00 0.000000000000e+00
1.278750000000e+03 5.094828976177e-01 0.000000000000e+00 0.000000000000e+00
1.279000000000e+03 5.646715281248e-01 0.000000000000e+00 0.000000000000e+00
1.279250000000e+03 6.067178221568e-01 0.000000000000e+00 0.000000000000e+00
1.279500000000e+03 6.322845656894e-01 0.000000000000e+00 0.000000000000e+00
1.279750000000e+03 6.385637248553e-01 0.000000000000e+00 0.000000000000e+00
1.280000000000e+03 6.237015563364e-01 0.000000000000e+00 0.000000000000e+00
1.280250000000e+03 5.871364067879e-01 0.000000000000e+00 0.000000000000e+00
1.280500000000e+03 5.297974920241e-01 0.000000000000e+00 0.000000000000e+00
1.280750000000e+03 4.541328553701e-01 0.000000000000e+00 0.000000000000e+00
1.281000000000e+03 3.639592192933e-01 0.000000000000e+00 0.000000000000e+00
1.281250000000e+03 2.641517556164e-01 0.000000000000e+00 0.000000000000e+00
1.281500000000e+03 1.602140380918e-01 0.000000000000e+00 0.000000000000e+00
1.281750000000e+03 5.778428600689e-02 0.000000000000e+00 0.000000000000e+00
1.282000000000e+03 -3.785880139261e-02 0.000000000000e+00 0.000000000000e+00
1.282250000000e+03 -1.222296454062e-01 0.000000000000e+00 0.000000000000e+00
1.282500000000e+03 -1.919590472573e-01 0.000000000000e+00 0.000000000000e+00
1.282750000000e+03 -2.449753823428e-01 0.000000000000e+00 0.000000000000e+00
1.283000000000e+03 -2.805338670256e-01 0.000000000000e+00 0.000000000000e+00
1.283250000000e+03 -2.991061454275e-01 0.000000000000e+00 0.000000000000e+00
1.283500000000e+03 -3.021613059290e-01 0.000000000000e+00 0.000000000000e+00
1.283750000000e+03 -2.918821854907e-01 0.000000000000e+00 0.000000000000e+00
1.284000000000e+03 -2.708656703581e-01 0.000000000000e+00 0.000000000000e+00
1.284250000000e+03 -2.418522224106e-01 0.000000000000e+00 0.000000000000e+00
1.284500000000e+03 -2.075190171792e-01 0.000000000000e+00 0.000000000000e+00
1.284750000000e+03 -1.703550508292e-01 0.000000000000e+00 0.000000000000e+00
1.285000000000e+03 -1.326183671221e-01 0.000000000000e+00 0.000000000000e+00
1.285250000000e+03 -9.635849174135e-02 0.000000000000e+00 0.000000000000e+00
1.285500000000e+03 -6.347430731058e-02 0.000000000000e+00 0.000000000000e+00
1.285750000000e+03 -3.577125107748e-02 0.000000000000e+00 0.000000000000e+00
1.286000000000e+03 -1.498299835364e-02 0.000000000000e+00 0.000000000000e+00
1.286250000000e+03 -2.731480656463e-03 0.000000000000e+00 0.000000000000e+00
1.286500000000e+03 -4.136265903487e-04 0.000000000000e+00 0.000000000000e+00
1.286750000000e+03 -9.020987427513e-03 0.000000000000e+00 0.000000000000e+00
1.287000000000e+03 -2.891617138051e-02 0.000000000000e+00 0.000000000000e+00
1.287250000000e+03 -5.960443448225e-02 0.000000000000e+00 0.000000000000e+00
1.287500000000e+03 -9.954702516165e-02 0.000000000000e+00 0.000000000000e+00
1.287750000000e+03 -1.460631021963e-01 0.000000000000e+00 0.000000000000e+00
1.288000000000e+03 -1.953587133172e-01 0.000000000000e+00 0.000000000000e+00
1.288250000000e+03 -2.427053532616e-01 0.000000000000e+00 0.000000000000e+00
1.288500000000e+03 -2.827692674890e-01 0.000000000000e+00 0.000000000000e+00
1.288750000000e+03 -3.100691786446e-01 0.000000000000e+00 0.000000000000e+00
1.289000000000e+03 -3.195182213914e-01 0.000000000000e+00 0.000000000000e+00
1.289250000000e+03 -3.069891981814e-01 0.000000000000e+00 0.000000000000e+00
1.289500000000e+03 -2.698337263828e-01 0.000000000000e+00 0.000000000000e+00
1.289750000000e+03 -2.072871473860e-01 0.000000000000e+00 0.000000000000e+00
1.290000000000e+03 -1.207024128962e-01 0.000000000000e+00 0.000000000000e+00
1.290250000000e+03 -1.357617424362e-02 0.000000000000e+00 0.000000000000e+00
1.290500000000e+03 1.086437986878e-01 0.000000000000e+00 0.000000000000e+00
1.290750000000e+03 2.389527131996e-01 0.000000000000e+00 0.000000000000e+00
1.291000000000e+03 3.693412201805e-01 0.000000000000e+00 0.000000000000e+00
1.291250000000e+03 4.914430809215e-01 0.000000000000e+00 0.000000000000e+00
1.291500000000e+03 5.972038450709e-01 0.000000000000e+00 0.000000000000e+00
1.291750000000e+03 6.794960085838e-01 0.000000000000e+00 0.000000000000e+00
1.292000000000e+03 7.326164628983e-01 0.000000000000e+00 0.000000000000e+00
1.292250000000e+03 7.526213920584e-01 0.000000000000e+00 0.000000000000e+00
1.292500000000e+03 7.374789997371e-01 0.000000000000e+00 0.000000000000e+00
1.292750000000e+03 6.870474709934e-01 0.000000000000e+00 0.000000000000e+00
1.293000000000e+03 6.029100013984e-01 0.000000000000e+00 0.000000000000e+00
1.293250000000e+03 4.881165674058e-01 0.000000000000e+00 0.000000000000e+00
1.293500000000e+03 3.468904386153e-01 0.000000000000e+00 0.000000000000e+00
1.293750000000e+03 1.843548852583e-01 0.000000000000e+00 0.000000000000e+00
1.294000000000e+03 6.322583080153e-03 0.000000000000e+00 0.000000000000e+00
1.294250000000e+03 -1.808308673364e-01 0.000000000000e+00 0.000000000000e+00
1.294500000000e+03 -3.702133648601e-01 0.000000000000e+00 0.000000000000e+00
1.294750000000e+03 -5.544119579621e-01 0.000000000000e+00 0.000000000000e+00
1.295000000000e+03 -7.254871823156e-01 0.000000000000e+00 0.000000000000e+00
1.295250000000e+03 -8.750265316383e-01 0.000000000000e+00 0.000000000000e+00
1.295500000000e+03 -9.943165136135e-01 0.000000000000e+00 0.000000000000e+00
1.295750000000e+03 -1.074678887245e+00 0.000000000000e+00 0.000000000000e+00
1.296000000000e+03 -1.107991226603e+00 0.000000000000e+00 0.000000000000e+00
1.296250000000e+03 -1.087378238969e+00 0.000000000000e+00 0.000000000000e+00
1.296500000000e+03 -1.008023260430e+00 0.000000000000e+00 0.000000000000e+00
1.296750000000e+03 -8.680149845805e-01 0.000000000000e+00 0.000000000000e+00
1.297000000000e+03 -6.691187412225e-01 0.000000000000e+00 0.000000000000e+00
1.297250000000e+03 -4.173496504964e-01 0.000000000000e+00 0.000000000000e+00
1.297500000000e+03 -1.232301305348e-01 0.000000000000e+00 0.000000000000e+00
1.297750000000e+03 1.983624207694e-01 0.000000000000e+00 0.000000000000e+00
1.298000000000e+03 5.288120252851e-01 0.000000000000e+00 0.000000000000e+00
1.298250000000e+03 8.468465369425e-01 0.000000000000e+00 0.000000000000e+00
1.298500000000e+03 1.130029561309e+00 0.000000000000e+00 0.000000000000e+00
1.298750000000e+03 1.356548419209e+00 0.000000000000e+00 0.000000000000e+00
1.299000000000e+03 1.507137085341e+00 0.000000000000e+00 0.000000000000e+00
1.299250000000e+03 1.566941824010e+00 0.000000000000e+00 0.000000000000e+00
1.299500000000e+03 1.527127618484e+00 0.000000000000e+00 0.000000000000e+00
1.299750000000e+03 1.386037972507e+00 0.000000000000e+00 0.000000000000e+00
1.300000000000e+03 1.149758663080e+00 0.000000000000e+00 0.000000000000e+00
1.300250000000e+03 8.319938132962e-01 0.000000000000e+00 0.000000000000e+00
1.300500000000e+03 4.532337751532e-01 0.000000000000e+00 0.000000000000e+00
1.300750000000e+03 3.927038133297e-02 0.000000000000e+00 0.000000000000e+00
1.301000000000e+03 -3.808130825778e-01 0.000000000000e+00 0.000000000000e+00
1.301250000000e+03 -7.769911634103e-01 0.000000000000e+00 0.000000000000e+00
1.301500000000e+03 -1.120760495302e+00 0.000000000000e+00 0.000000000000e+00
1.301750000000e+03 -1.387481613632e+00 0.000000000000e+00 0.000000000000e+00
1.302000000000e+03 -1.558374494982e+00 0.000000000000e+00 0.000000000000e+00
1.302250000000e+03 -1.621982437784e+00 0.000000000000e+00 0.000000000000e+00
1.302500000000e+03 -1.574977259524e+00 0.000000000000e+00 0.000000000000e+00
1.302750000000e+03 -1.422249664682e+00 0.000000000000e+00 0.000000000000e+00
1.303000000000e+03 -1.176303213999e+00 0.000000000000e+00 0.000000000000e+00
1.303250000000e+03 -8.560395590916e-01 0.000000000000e+00 0.000000000000e+00
1.303500000000e+03 -4.850784486032e-01 0.000000000000e+00 0.000000000000e+00
1.303750000000e+03 -8.979246105329e-02 0.000000000000e+00 0.000000000000e+00
1.304000000000e+03 3.027497339284e-01 0.000000000000e+00 0.000000000000e+00
1.304250000000e+03 6.667466224731e-01 0.000000000000e+00 0.000000000000e+00
1.304500000000e+03 9.793772343745e-01 0.000000000000e+00 0.000000000000e+00
1.304750000000e+03 1.222151271342e+00 0.000000000000e+00 0.000000000000e+00
1.305000000000e+03 1.381832947667e+00 0.000000000000e+00 0.000000000000e+00
1.305250000000e+03 1.450925844907e+00 0.000000000000e+00 0.000000000000e+00
1.305500000000e+03 1.427749558113e+00 0.000000000000e+00 0.000000000000e+00
1.305750000000e+03 1.316170352840e+00 0.000000000000e+00 0.000000000000e+00
1.306000000000e+03 1.125064616858e+00 0.000000000000e+00 0.000000000000e+00
1.306250000000e+03 8.675953938924e-01 0.000000000000e+00 0.000000000000e+00
1.306500000000e+03 5.603710933480e-01 0.000000000000e+00 0.000000000000e+00
1.306750000000e+03 2.225359749881e-01 0.000000000000e+00 0.000000000000e+00
1.307000000000e+03 -1.251802028559e-01 0.000000000000e+00 0.000000000000e+00
1.307250000000e+03 -4.614451564978e-01 0.000000000000e+00 0.000000000000e+00
1.307500000000e+03 -7.653427191084e-01 0.000000000000e+00 0.000000000000e+00
1.307750000000e+03 -1.017430449078e+00 0.000000000000e+00 0.000000000000e+00
1.308000000000e+03 -1.200828004061e+00 0.000000000000e+00 0.000000000000e+00
1.308250000000e+03 -1.302306665632e+00 0.000000000000e+00 0.000000000000e+00
1.308500000000e+03 -1.313323219705e+00 0.000000000000e+00 0.000000000000e+00
1.308750000000e+03 -1.230914274004e+00 0.000000000000e+00 0.000000000000e+00
1.309000000000e+03 -1.058346548650e+00 0.000000000000e+00 0.000000000000e+00
1.309250000000e+03 -8.054108004840e-01 0.000000000000e+00 0.000000000000e+00
1.309500000000e+03 -4.882563711304e-01 0.000000000000e+00 0.000000000000e+00
1.309750000000e+03 -1.286919325083e-01 0.000000000000e+00 0.000000000000e+00
[truncated: 62,902 more chars]
