# Supplementary material for: Tracking Charge Migration with Frequency-Matched Strobo-Spectroscopy
Source: J Phys Chem A. 2024 Jan 2;128(1):20–7. doi: 10.1021/acs.jpca.3c04234 (PMC10788909; doi:10.1021/acs.jpca.3c04234)
Supplement: Supplementary file 2 — jp3c04234_si_002.zip [file jp3c04234_si_002.zip › supplemental data/Data/dipoles/model/tau=5.2500.txt]

# Model dipole moment for tau = 5.2500 o.c.
0.000000000000e+00 0.000000000000e+00 0.000000000000e+00 0.000000000000e+00
2.500000000000e-01 0.000000000000e+00 0.000000000000e+00 0.000000000000e+00
5.000000000000e-01 0.000000000000e+00 0.000000000000e+00 0.000000000000e+00
7.500000000000e-01 0.000000000000e+00 0.000000000000e+00 0.000000000000e+00
1.000000000000e+00 0.000000000000e+00 0.000000000000e+00 0.000000000000e+00
1.250000000000e+00 0.000000000000e+00 0.000000000000e+00 0.000000000000e+00
1.500000000000e+00 0.000000000000e+00 0.000000000000e+00 0.000000000000e+00
1.750000000000e+00 0.000000000000e+00 0.000000000000e+00 0.000000000000e+00
2.000000000000e+00 0.000000000000e+00 0.000000000000e+00 0.000000000000e+00
2.250000000000e+00 0.000000000000e+00 0.000000000000e+00 0.000000000000e+00
2.500000000000e+00 0.000000000000e+00 0.000000000000e+00 0.000000000000e+00
2.750000000000e+00 0.000000000000e+00 0.000000000000e+00 0.000000000000e+00
3.000000000000e+00 0.000000000000e+00 0.000000000000e+00 0.000000000000e+00
3.250000000000e+00 0.000000000000e+00 0.000000000000e+00 0.000000000000e+00
3.500000000000e+00 0.000000000000e+00 0.000000000000e+00 0.000000000000e+00
3.750000000000e+00 0.000000000000e+00 0.000000000000e+00 0.000000000000e+00
4.000000000000e+00 0.000000000000e+00 0.000000000000e+00 0.000000000000e+00
4.250000000000e+00 0.000000000000e+00 0.000000000000e+00 0.000000000000e+00
4.500000000000e+00 0.000000000000e+00 0.000000000000e+00 0.000000000000e+00
4.750000000000e+00 0.000000000000e+00 0.000000000000e+00 0.000000000000e+00
5.000000000000e+00 0.000000000000e+00 0.000000000000e+00 0.000000000000e+00
5.250000000000e+00 0.000000000000e+00 0.000000000000e+00 0.000000000000e+00
5.500000000000e+00 0.000000000000e+00 0.000000000000e+00 0.000000000000e+00
5.750000000000e+00 0.000000000000e+00 0.000000000000e+00 0.000000000000e+00
6.000000000000e+00 0.000000000000e+00 0.000000000000e+00 0.000000000000e+00
6.250000000000e+00 0.000000000000e+00 0.000000000000e+00 0.000000000000e+00
6.500000000000e+00 0.000000000000e+00 0.000000000000e+00 0.000000000000e+00
6.750000000000e+00 0.000000000000e+00 0.000000000000e+00 0.000000000000e+00
7.000000000000e+00 0.000000000000e+00 0.000000000000e+00 0.000000000000e+00
7.250000000000e+00 0.000000000000e+00 0.000000000000e+00 0.000000000000e+00
7.500000000000e+00 0.000000000000e+00 0.000000000000e+00 0.000000000000e+00
7.750000000000e+00 0.000000000000e+00 0.000000000000e+00 0.000000000000e+00
8.000000000000e+00 0.000000000000e+00 0.000000000000e+00 0.000000000000e+00
8.250000000000e+00 0.000000000000e+00 0.000000000000e+00 0.000000000000e+00
8.500000000000e+00 0.000000000000e+00 0.000000000000e+00 0.000000000000e+00
8.750000000000e+00 0.000000000000e+00 0.000000000000e+00 0.000000000000e+00
9.000000000000e+00 0.000000000000e+00 0.000000000000e+00 0.000000000000e+00
9.250000000000e+00 0.000000000000e+00 0.000000000000e+00 0.000000000000e+00
9.500000000000e+00 0.000000000000e+00 0.000000000000e+00 0.000000000000e+00
9.750000000000e+00 0.000000000000e+00 0.000000000000e+00 0.000000000000e+00
1.000000000000e+01 0.000000000000e+00 0.000000000000e+00 0.000000000000e+00
1.025000000000e+01 0.000000000000e+00 0.000000000000e+00 0.000000000000e+00
1.050000000000e+01 0.000000000000e+00 0.000000000000e+00 0.000000000000e+00
1.075000000000e+01 0.000000000000e+00 0.000000000000e+00 0.000000000000e+00
1.100000000000e+01 0.000000000000e+00 0.000000000000e+00 0.000000000000e+00
1.125000000000e+01 0.000000000000e+00 0.000000000000e+00 0.000000000000e+00
1.150000000000e+01 0.000000000000e+00 0.000000000000e+00 0.000000000000e+00
1.175000000000e+01 0.000000000000e+00 0.000000000000e+00 0.000000000000e+00
1.200000000000e+01 0.000000000000e+00 0.000000000000e+00 0.000000000000e+00
1.225000000000e+01 0.000000000000e+00 0.000000000000e+00 0.000000000000e+00
1.250000000000e+01 0.000000000000e+00 0.000000000000e+00 0.000000000000e+00
1.275000000000e+01 0.000000000000e+00 0.000000000000e+00 0.000000000000e+00
1.300000000000e+01 0.000000000000e+00 0.000000000000e+00 0.000000000000e+00
1.325000000000e+01 0.000000000000e+00 0.000000000000e+00 0.000000000000e+00
1.350000000000e+01 0.000000000000e+00 0.000000000000e+00 0.000000000000e+00
1.375000000000e+01 0.000000000000e+00 0.000000000000e+00 0.000000000000e+00
1.400000000000e+01 0.000000000000e+00 0.000000000000e+00 0.000000000000e+00
1.425000000000e+01 0.000000000000e+00 0.000000000000e+00 0.000000000000e+00
1.450000000000e+01 0.000000000000e+00 0.000000000000e+00 0.000000000000e+00
1.475000000000e+01 0.000000000000e+00 0.000000000000e+00 0.000000000000e+00
1.500000000000e+01 0.000000000000e+00 0.000000000000e+00 0.000000000000e+00
1.525000000000e+01 0.000000000000e+00 0.000000000000e+00 0.000000000000e+00
1.550000000000e+01 0.000000000000e+00 0.000000000000e+00 0.000000000000e+00
1.575000000000e+01 0.000000000000e+00 0.000000000000e+00 0.000000000000e+00
1.600000000000e+01 0.000000000000e+00 0.000000000000e+00 0.000000000000e+00
1.625000000000e+01 0.000000000000e+00 0.000000000000e+00 0.000000000000e+00
1.650000000000e+01 0.000000000000e+00 0.000000000000e+00 0.000000000000e+00
1.675000000000e+01 0.000000000000e+00 0.000000000000e+00 0.000000000000e+00
1.700000000000e+01 0.000000000000e+00 0.000000000000e+00 0.000000000000e+00
1.725000000000e+01 0.000000000000e+00 0.000000000000e+00 0.000000000000e+00
1.750000000000e+01 0.000000000000e+00 0.000000000000e+00 0.000000000000e+00
1.775000000000e+01 0.000000000000e+00 0.000000000000e+00 0.000000000000e+00
1.800000000000e+01 0.000000000000e+00 0.000000000000e+00 0.000000000000e+00
1.825000000000e+01 0.000000000000e+00 0.000000000000e+00 0.000000000000e+00
1.850000000000e+01 0.000000000000e+00 0.000000000000e+00 0.000000000000e+00
1.875000000000e+01 0.000000000000e+00 0.000000000000e+00 0.000000000000e+00
1.900000000000e+01 0.000000000000e+00 0.000000000000e+00 0.000000000000e+00
1.925000000000e+01 0.000000000000e+00 0.000000000000e+00 0.000000000000e+00
1.950000000000e+01 0.000000000000e+00 0.000000000000e+00 0.000000000000e+00
1.975000000000e+01 0.000000000000e+00 0.000000000000e+00 0.000000000000e+00
2.000000000000e+01 0.000000000000e+00 0.000000000000e+00 0.000000000000e+00
2.025000000000e+01 0.000000000000e+00 0.000000000000e+00 0.000000000000e+00
2.050000000000e+01 0.000000000000e+00 0.000000000000e+00 0.000000000000e+00
2.075000000000e+01 0.000000000000e+00 0.000000000000e+00 0.000000000000e+00
2.100000000000e+01 0.000000000000e+00 0.000000000000e+00 0.000000000000e+00
2.125000000000e+01 0.000000000000e+00 0.000000000000e+00 0.000000000000e+00
2.150000000000e+01 0.000000000000e+00 0.000000000000e+00 0.000000000000e+00
2.175000000000e+01 0.000000000000e+00 0.000000000000e+00 0.000000000000e+00
2.200000000000e+01 0.000000000000e+00 0.000000000000e+00 0.000000000000e+00
2.225000000000e+01 0.000000000000e+00 0.000000000000e+00 0.000000000000e+00
2.250000000000e+01 0.000000000000e+00 0.000000000000e+00 0.000000000000e+00
2.275000000000e+01 0.000000000000e+00 0.000000000000e+00 0.000000000000e+00
2.300000000000e+01 0.000000000000e+00 0.000000000000e+00 0.000000000000e+00
2.325000000000e+01 0.000000000000e+00 0.000000000000e+00 0.000000000000e+00
2.350000000000e+01 0.000000000000e+00 0.000000000000e+00 0.000000000000e+00
2.375000000000e+01 0.000000000000e+00 0.000000000000e+00 0.000000000000e+00
2.400000000000e+01 0.000000000000e+00 0.000000000000e+00 0.000000000000e+00
2.425000000000e+01 0.000000000000e+00 0.000000000000e+00 0.000000000000e+00
2.450000000000e+01 0.000000000000e+00 0.000000000000e+00 0.000000000000e+00
2.475000000000e+01 0.000000000000e+00 0.000000000000e+00 0.000000000000e+00
2.500000000000e+01 0.000000000000e+00 0.000000000000e+00 0.000000000000e+00
2.525000000000e+01 0.000000000000e+00 0.000000000000e+00 0.000000000000e+00
2.550000000000e+01 0.000000000000e+00 0.000000000000e+00 0.000000000000e+00
2.575000000000e+01 0.000000000000e+00 0.000000000000e+00 0.000000000000e+00
2.600000000000e+01 0.000000000000e+00 0.000000000000e+00 0.000000000000e+00
2.625000000000e+01 0.000000000000e+00 0.000000000000e+00 0.000000000000e+00
2.650000000000e+01 0.000000000000e+00 0.000000000000e+00 0.000000000000e+00
2.675000000000e+01 0.000000000000e+00 0.000000000000e+00 0.000000000000e+00
2.700000000000e+01 0.000000000000e+00 0.000000000000e+00 0.000000000000e+00
2.725000000000e+01 0.000000000000e+00 0.000000000000e+00 0.000000000000e+00
2.750000000000e+01 0.000000000000e+00 0.000000000000e+00 0.000000000000e+00
2.775000000000e+01 0.000000000000e+00 0.000000000000e+00 0.000000000000e+00
2.800000000000e+01 0.000000000000e+00 0.000000000000e+00 0.000000000000e+00
2.825000000000e+01 0.000000000000e+00 0.000000000000e+00 0.000000000000e+00
2.850000000000e+01 0.000000000000e+00 0.000000000000e+00 0.000000000000e+00
2.875000000000e+01 0.000000000000e+00 0.000000000000e+00 0.000000000000e+00
2.900000000000e+01 0.000000000000e+00 0.000000000000e+00 0.000000000000e+00
2.925000000000e+01 0.000000000000e+00 0.000000000000e+00 0.000000000000e+00
2.950000000000e+01 0.000000000000e+00 0.000000000000e+00 0.000000000000e+00
2.975000000000e+01 0.000000000000e+00 0.000000000000e+00 0.000000000000e+00
3.000000000000e+01 0.000000000000e+00 0.000000000000e+00 0.000000000000e+00
3.025000000000e+01 0.000000000000e+00 0.000000000000e+00 0.000000000000e+00
3.050000000000e+01 0.000000000000e+00 0.000000000000e+00 0.000000000000e+00
3.075000000000e+01 0.000000000000e+00 0.000000000000e+00 0.000000000000e+00
3.100000000000e+01 0.000000000000e+00 0.000000000000e+00 0.000000000000e+00
3.125000000000e+01 0.000000000000e+00 0.000000000000e+00 0.000000000000e+00
3.150000000000e+01 0.000000000000e+00 0.000000000000e+00 0.000000000000e+00
3.175000000000e+01 0.000000000000e+00 0.000000000000e+00 0.000000000000e+00
3.200000000000e+01 0.000000000000e+00 0.000000000000e+00 0.000000000000e+00
3.225000000000e+01 0.000000000000e+00 0.000000000000e+00 0.000000000000e+00
3.250000000000e+01 0.000000000000e+00 0.000000000000e+00 0.000000000000e+00
3.275000000000e+01 0.000000000000e+00 0.000000000000e+00 0.000000000000e+00
3.300000000000e+01 0.000000000000e+00 0.000000000000e+00 0.000000000000e+00
3.325000000000e+01 0.000000000000e+00 0.000000000000e+00 0.000000000000e+00
3.350000000000e+01 0.000000000000e+00 0.000000000000e+00 0.000000000000e+00
3.375000000000e+01 0.000000000000e+00 0.000000000000e+00 0.000000000000e+00
3.400000000000e+01 0.000000000000e+00 0.000000000000e+00 0.000000000000e+00
3.425000000000e+01 0.000000000000e+00 0.000000000000e+00 0.000000000000e+00
3.450000000000e+01 0.000000000000e+00 0.000000000000e+00 0.000000000000e+00
3.475000000000e+01 0.000000000000e+00 0.000000000000e+00 0.000000000000e+00
3.500000000000e+01 0.000000000000e+00 0.000000000000e+00 0.000000000000e+00
3.525000000000e+01 0.000000000000e+00 0.000000000000e+00 0.000000000000e+00
3.550000000000e+01 0.000000000000e+00 0.000000000000e+00 0.000000000000e+00
3.575000000000e+01 0.000000000000e+00 0.000000000000e+00 0.000000000000e+00
3.600000000000e+01 0.000000000000e+00 0.000000000000e+00 0.000000000000e+00
3.625000000000e+01 0.000000000000e+00 0.000000000000e+00 0.000000000000e+00
3.650000000000e+01 0.000000000000e+00 0.000000000000e+00 0.000000000000e+00
3.675000000000e+01 0.000000000000e+00 0.000000000000e+00 0.000000000000e+00
3.700000000000e+01 0.000000000000e+00 0.000000000000e+00 0.000000000000e+00
3.725000000000e+01 0.000000000000e+00 0.000000000000e+00 0.000000000000e+00
3.750000000000e+01 0.000000000000e+00 0.000000000000e+00 0.000000000000e+00
3.775000000000e+01 0.000000000000e+00 0.000000000000e+00 0.000000000000e+00
3.800000000000e+01 0.000000000000e+00 0.000000000000e+00 0.000000000000e+00
3.825000000000e+01 0.000000000000e+00 0.000000000000e+00 0.000000000000e+00
3.850000000000e+01 0.000000000000e+00 0.000000000000e+00 0.000000000000e+00
3.875000000000e+01 0.000000000000e+00 0.000000000000e+00 0.000000000000e+00
3.900000000000e+01 0.000000000000e+00 0.000000000000e+00 0.000000000000e+00
3.925000000000e+01 0.000000000000e+00 0.000000000000e+00 0.000000000000e+00
3.950000000000e+01 0.000000000000e+00 0.000000000000e+00 0.000000000000e+00
3.975000000000e+01 0.000000000000e+00 0.000000000000e+00 0.000000000000e+00
4.000000000000e+01 0.000000000000e+00 0.000000000000e+00 0.000000000000e+00
4.025000000000e+01 0.000000000000e+00 0.000000000000e+00 0.000000000000e+00
4.050000000000e+01 0.000000000000e+00 0.000000000000e+00 0.000000000000e+00
4.075000000000e+01 0.000000000000e+00 0.000000000000e+00 0.000000000000e+00
4.100000000000e+01 0.000000000000e+00 0.000000000000e+00 0.000000000000e+00
4.125000000000e+01 0.000000000000e+00 0.000000000000e+00 0.000000000000e+00
4.150000000000e+01 0.000000000000e+00 0.000000000000e+00 0.000000000000e+00
4.175000000000e+01 0.000000000000e+00 0.000000000000e+00 0.000000000000e+00
4.200000000000e+01 0.000000000000e+00 0.000000000000e+00 0.000000000000e+00
4.225000000000e+01 0.000000000000e+00 0.000000000000e+00 0.000000000000e+00
4.250000000000e+01 0.000000000000e+00 0.000000000000e+00 0.000000000000e+00
4.275000000000e+01 0.000000000000e+00 0.000000000000e+00 0.000000000000e+00
4.300000000000e+01 0.000000000000e+00 0.000000000000e+00 0.000000000000e+00
4.325000000000e+01 0.000000000000e+00 0.000000000000e+00 0.000000000000e+00
4.350000000000e+01 0.000000000000e+00 0.000000000000e+00 0.000000000000e+00
4.375000000000e+01 0.000000000000e+00 0.000000000000e+00 0.000000000000e+00
4.400000000000e+01 0.000000000000e+00 0.000000000000e+00 0.000000000000e+00
4.425000000000e+01 0.000000000000e+00 0.000000000000e+00 0.000000000000e+00
4.450000000000e+01 0.000000000000e+00 0.000000000000e+00 0.000000000000e+00
4.475000000000e+01 0.000000000000e+00 0.000000000000e+00 0.000000000000e+00
4.500000000000e+01 0.000000000000e+00 0.000000000000e+00 0.000000000000e+00
4.525000000000e+01 0.000000000000e+00 0.000000000000e+00 0.000000000000e+00
4.550000000000e+01 0.000000000000e+00 0.000000000000e+00 0.000000000000e+00
4.575000000000e+01 0.000000000000e+00 0.000000000000e+00 0.000000000000e+00
4.600000000000e+01 0.000000000000e+00 0.000000000000e+00 0.000000000000e+00
4.625000000000e+01 0.000000000000e+00 0.000000000000e+00 0.000000000000e+00
4.650000000000e+01 0.000000000000e+00 0.000000000000e+00 0.000000000000e+00
4.675000000000e+01 0.000000000000e+00 0.000000000000e+00 0.000000000000e+00
4.700000000000e+01 0.000000000000e+00 0.000000000000e+00 0.000000000000e+00
4.725000000000e+01 0.000000000000e+00 0.000000000000e+00 0.000000000000e+00
4.750000000000e+01 0.000000000000e+00 0.000000000000e+00 0.000000000000e+00
4.775000000000e+01 0.000000000000e+00 0.000000000000e+00 0.000000000000e+00
4.800000000000e+01 0.000000000000e+00 0.000000000000e+00 0.000000000000e+00
4.825000000000e+01 0.000000000000e+00 0.000000000000e+00 0.000000000000e+00
4.850000000000e+01 0.000000000000e+00 0.000000000000e+00 0.000000000000e+00
4.875000000000e+01 0.000000000000e+00 0.000000000000e+00 0.000000000000e+00
4.900000000000e+01 0.000000000000e+00 0.000000000000e+00 0.000000000000e+00
4.925000000000e+01 0.000000000000e+00 0.000000000000e+00 0.000000000000e+00
4.950000000000e+01 0.000000000000e+00 0.000000000000e+00 0.000000000000e+00
4.975000000000e+01 0.000000000000e+00 0.000000000000e+00 0.000000000000e+00
5.000000000000e+01 0.000000000000e+00 0.000000000000e+00 0.000000000000e+00
5.025000000000e+01 0.000000000000e+00 0.000000000000e+00 0.000000000000e+00
5.050000000000e+01 0.000000000000e+00 0.000000000000e+00 0.000000000000e+00
5.075000000000e+01 0.000000000000e+00 0.000000000000e+00 0.000000000000e+00
5.100000000000e+01 0.000000000000e+00 0.000000000000e+00 0.000000000000e+00
5.125000000000e+01 0.000000000000e+00 0.000000000000e+00 0.000000000000e+00
5.150000000000e+01 0.000000000000e+00 0.000000000000e+00 0.000000000000e+00
5.175000000000e+01 0.000000000000e+00 0.000000000000e+00 0.000000000000e+00
5.200000000000e+01 0.000000000000e+00 0.000000000000e+00 0.000000000000e+00
5.225000000000e+01 0.000000000000e+00 0.000000000000e+00 0.000000000000e+00
5.250000000000e+01 0.000000000000e+00 0.000000000000e+00 0.000000000000e+00
5.275000000000e+01 0.000000000000e+00 0.000000000000e+00 0.000000000000e+00
5.300000000000e+01 0.000000000000e+00 0.000000000000e+00 0.000000000000e+00
5.325000000000e+01 0.000000000000e+00 0.000000000000e+00 0.000000000000e+00
5.350000000000e+01 0.000000000000e+00 0.000000000000e+00 0.000000000000e+00
5.375000000000e+01 0.000000000000e+00 0.000000000000e+00 0.000000000000e+00
5.400000000000e+01 0.000000000000e+00 0.000000000000e+00 0.000000000000e+00
5.425000000000e+01 0.000000000000e+00 0.000000000000e+00 0.000000000000e+00
5.450000000000e+01 0.000000000000e+00 0.000000000000e+00 0.000000000000e+00
5.475000000000e+01 0.000000000000e+00 0.000000000000e+00 0.000000000000e+00
5.500000000000e+01 0.000000000000e+00 0.000000000000e+00 0.000000000000e+00
5.525000000000e+01 0.000000000000e+00 0.000000000000e+00 0.000000000000e+00
5.550000000000e+01 0.000000000000e+00 0.000000000000e+00 0.000000000000e+00
5.575000000000e+01 0.000000000000e+00 0.000000000000e+00 0.000000000000e+00
5.600000000000e+01 0.000000000000e+00 0.000000000000e+00 0.000000000000e+00
5.625000000000e+01 0.000000000000e+00 0.000000000000e+00 0.000000000000e+00
5.650000000000e+01 0.000000000000e+00 0.000000000000e+00 0.000000000000e+00
5.675000000000e+01 0.000000000000e+00 0.000000000000e+00 0.000000000000e+00
5.700000000000e+01 0.000000000000e+00 0.000000000000e+00 0.000000000000e+00
5.725000000000e+01 0.000000000000e+00 0.000000000000e+00 0.000000000000e+00
5.750000000000e+01 0.000000000000e+00 0.000000000000e+00 0.000000000000e+00
5.775000000000e+01 0.000000000000e+00 0.000000000000e+00 0.000000000000e+00
5.800000000000e+01 0.000000000000e+00 0.000000000000e+00 0.000000000000e+00
5.825000000000e+01 0.000000000000e+00 0.000000000000e+00 0.000000000000e+00
5.850000000000e+01 0.000000000000e+00 0.000000000000e+00 0.000000000000e+00
5.875000000000e+01 0.000000000000e+00 0.000000000000e+00 0.000000000000e+00
5.900000000000e+01 0.000000000000e+00 0.000000000000e+00 0.000000000000e+00
5.925000000000e+01 0.000000000000e+00 0.000000000000e+00 0.000000000000e+00
5.950000000000e+01 0.000000000000e+00 0.000000000000e+00 0.000000000000e+00
5.975000000000e+01 0.000000000000e+00 0.000000000000e+00 0.000000000000e+00
6.000000000000e+01 0.000000000000e+00 0.000000000000e+00 0.000000000000e+00
6.025000000000e+01 0.000000000000e+00 0.000000000000e+00 0.000000000000e+00
6.050000000000e+01 0.000000000000e+00 0.000000000000e+00 0.000000000000e+00
6.075000000000e+01 0.000000000000e+00 0.000000000000e+00 0.000000000000e+00
6.100000000000e+01 0.000000000000e+00 0.000000000000e+00 0.000000000000e+00
6.125000000000e+01 0.000000000000e+00 0.000000000000e+00 0.000000000000e+00
6.150000000000e+01 0.000000000000e+00 0.000000000000e+00 0.000000000000e+00
6.175000000000e+01 0.000000000000e+00 0.000000000000e+00 0.000000000000e+00
6.200000000000e+01 0.000000000000e+00 0.000000000000e+00 0.000000000000e+00
6.225000000000e+01 0.000000000000e+00 0.000000000000e+00 0.000000000000e+00
6.250000000000e+01 0.000000000000e+00 0.000000000000e+00 0.000000000000e+00
6.275000000000e+01 0.000000000000e+00 0.000000000000e+00 0.000000000000e+00
6.300000000000e+01 0.000000000000e+00 0.000000000000e+00 0.000000000000e+00
6.325000000000e+01 0.000000000000e+00 0.000000000000e+00 0.000000000000e+00
6.350000000000e+01 0.000000000000e+00 0.000000000000e+00 0.000000000000e+00
6.375000000000e+01 0.000000000000e+00 0.000000000000e+00 0.000000000000e+00
6.400000000000e+01 0.000000000000e+00 0.000000000000e+00 0.000000000000e+00
6.425000000000e+01 0.000000000000e+00 0.000000000000e+00 0.000000000000e+00
6.450000000000e+01 0.000000000000e+00 0.000000000000e+00 0.000000000000e+00
6.475000000000e+01 0.000000000000e+00 0.000000000000e+00 0.000000000000e+00
6.500000000000e+01 0.000000000000e+00 0.000000000000e+00 0.000000000000e+00
6.525000000000e+01 0.000000000000e+00 0.000000000000e+00 0.000000000000e+00
6.550000000000e+01 0.000000000000e+00 0.000000000000e+00 0.000000000000e+00
6.575000000000e+01 0.000000000000e+00 0.000000000000e+00 0.000000000000e+00
6.600000000000e+01 0.000000000000e+00 0.000000000000e+00 0.000000000000e+00
6.625000000000e+01 0.000000000000e+00 0.000000000000e+00 0.000000000000e+00
6.650000000000e+01 0.000000000000e+00 0.000000000000e+00 0.000000000000e+00
6.675000000000e+01 0.000000000000e+00 0.000000000000e+00 0.000000000000e+00
6.700000000000e+01 0.000000000000e+00 0.000000000000e+00 0.000000000000e+00
6.725000000000e+01 0.000000000000e+00 0.000000000000e+00 0.000000000000e+00
6.750000000000e+01 0.000000000000e+00 0.000000000000e+00 0.000000000000e+00
6.775000000000e+01 0.000000000000e+00 0.000000000000e+00 0.000000000000e+00
6.800000000000e+01 0.000000000000e+00 0.000000000000e+00 0.000000000000e+00
6.825000000000e+01 0.000000000000e+00 0.000000000000e+00 0.000000000000e+00
6.850000000000e+01 0.000000000000e+00 0.000000000000e+00 0.000000000000e+00
6.875000000000e+01 0.000000000000e+00 0.000000000000e+00 0.000000000000e+00
6.900000000000e+01 0.000000000000e+00 0.000000000000e+00 0.000000000000e+00
6.925000000000e+01 0.000000000000e+00 0.000000000000e+00 0.000000000000e+00
6.950000000000e+01 0.000000000000e+00 0.000000000000e+00 0.000000000000e+00
6.975000000000e+01 0.000000000000e+00 0.000000000000e+00 0.000000000000e+00
7.000000000000e+01 0.000000000000e+00 0.000000000000e+00 0.000000000000e+00
7.025000000000e+01 0.000000000000e+00 0.000000000000e+00 0.000000000000e+00
7.050000000000e+01 0.000000000000e+00 0.000000000000e+00 0.000000000000e+00
7.075000000000e+01 0.000000000000e+00 0.000000000000e+00 0.000000000000e+00
7.100000000000e+01 0.000000000000e+00 0.000000000000e+00 0.000000000000e+00
7.125000000000e+01 0.000000000000e+00 0.000000000000e+00 0.000000000000e+00
7.150000000000e+01 0.000000000000e+00 0.000000000000e+00 0.000000000000e+00
7.175000000000e+01 0.000000000000e+00 0.000000000000e+00 0.000000000000e+00
7.200000000000e+01 0.000000000000e+00 0.000000000000e+00 0.000000000000e+00
7.225000000000e+01 0.000000000000e+00 0.000000000000e+00 0.000000000000e+00
7.250000000000e+01 0.000000000000e+00 0.000000000000e+00 0.000000000000e+00
7.275000000000e+01 0.000000000000e+00 0.000000000000e+00 0.000000000000e+00
7.300000000000e+01 0.000000000000e+00 0.000000000000e+00 0.000000000000e+00
7.325000000000e+01 0.000000000000e+00 0.000000000000e+00 0.000000000000e+00
7.350000000000e+01 0.000000000000e+00 0.000000000000e+00 0.000000000000e+00
7.375000000000e+01 0.000000000000e+00 0.000000000000e+00 0.000000000000e+00
7.400000000000e+01 0.000000000000e+00 0.000000000000e+00 0.000000000000e+00
7.425000000000e+01 0.000000000000e+00 0.000000000000e+00 0.000000000000e+00
7.450000000000e+01 0.000000000000e+00 0.000000000000e+00 0.000000000000e+00
7.475000000000e+01 0.000000000000e+00 0.000000000000e+00 0.000000000000e+00
7.500000000000e+01 0.000000000000e+00 0.000000000000e+00 0.000000000000e+00
7.525000000000e+01 0.000000000000e+00 0.000000000000e+00 0.000000000000e+00
7.550000000000e+01 0.000000000000e+00 0.000000000000e+00 0.000000000000e+00
7.575000000000e+01 0.000000000000e+00 0.000000000000e+00 0.000000000000e+00
7.600000000000e+01 0.000000000000e+00 0.000000000000e+00 0.000000000000e+00
7.625000000000e+01 0.000000000000e+00 0.000000000000e+00 0.000000000000e+00
7.650000000000e+01 0.000000000000e+00 0.000000000000e+00 0.000000000000e+00
7.675000000000e+01 0.000000000000e+00 0.000000000000e+00 0.000000000000e+00
7.700000000000e+01 0.000000000000e+00 0.000000000000e+00 0.000000000000e+00
7.725000000000e+01 0.000000000000e+00 0.000000000000e+00 0.000000000000e+00
7.750000000000e+01 0.000000000000e+00 0.000000000000e+00 0.000000000000e+00
7.775000000000e+01 0.000000000000e+00 0.000000000000e+00 0.000000000000e+00
7.800000000000e+01 0.000000000000e+00 0.000000000000e+00 0.000000000000e+00
7.825000000000e+01 0.000000000000e+00 0.000000000000e+00 0.000000000000e+00
7.850000000000e+01 0.000000000000e+00 0.000000000000e+00 0.000000000000e+00
7.875000000000e+01 0.000000000000e+00 0.000000000000e+00 0.000000000000e+00
7.900000000000e+01 0.000000000000e+00 0.000000000000e+00 0.000000000000e+00
7.925000000000e+01 0.000000000000e+00 0.000000000000e+00 0.000000000000e+00
7.950000000000e+01 0.000000000000e+00 0.000000000000e+00 0.000000000000e+00
7.975000000000e+01 0.000000000000e+00 0.000000000000e+00 0.000000000000e+00
8.000000000000e+01 0.000000000000e+00 0.000000000000e+00 0.000000000000e+00
8.025000000000e+01 0.000000000000e+00 0.000000000000e+00 0.000000000000e+00
8.050000000000e+01 0.000000000000e+00 0.000000000000e+00 0.000000000000e+00
8.075000000000e+01 0.000000000000e+00 0.000000000000e+00 0.000000000000e+00
8.100000000000e+01 0.000000000000e+00 0.000000000000e+00 0.000000000000e+00
8.125000000000e+01 0.000000000000e+00 0.000000000000e+00 0.000000000000e+00
8.150000000000e+01 0.000000000000e+00 0.000000000000e+00 0.000000000000e+00
8.175000000000e+01 0.000000000000e+00 0.000000000000e+00 0.000000000000e+00
8.200000000000e+01 0.000000000000e+00 0.000000000000e+00 0.000000000000e+00
8.225000000000e+01 0.000000000000e+00 0.000000000000e+00 0.000000000000e+00
8.250000000000e+01 0.000000000000e+00 0.000000000000e+00 0.000000000000e+00
8.275000000000e+01 0.000000000000e+00 0.000000000000e+00 0.000000000000e+00
8.300000000000e+01 0.000000000000e+00 0.000000000000e+00 0.000000000000e+00
8.325000000000e+01 0.000000000000e+00 0.000000000000e+00 0.000000000000e+00
8.350000000000e+01 0.000000000000e+00 0.000000000000e+00 0.000000000000e+00
8.375000000000e+01 0.000000000000e+00 0.000000000000e+00 0.000000000000e+00
8.400000000000e+01 0.000000000000e+00 0.000000000000e+00 0.000000000000e+00
8.425000000000e+01 0.000000000000e+00 0.000000000000e+00 0.000000000000e+00
8.450000000000e+01 0.000000000000e+00 0.000000000000e+00 0.000000000000e+00
8.475000000000e+01 0.000000000000e+00 0.000000000000e+00 0.000000000000e+00
8.500000000000e+01 0.000000000000e+00 0.000000000000e+00 0.000000000000e+00
8.525000000000e+01 0.000000000000e+00 0.000000000000e+00 0.000000000000e+00
8.550000000000e+01 0.000000000000e+00 0.000000000000e+00 0.000000000000e+00
8.575000000000e+01 0.000000000000e+00 0.000000000000e+00 0.000000000000e+00
8.600000000000e+01 0.000000000000e+00 0.000000000000e+00 0.000000000000e+00
8.625000000000e+01 0.000000000000e+00 0.000000000000e+00 0.000000000000e+00
8.650000000000e+01 0.000000000000e+00 0.000000000000e+00 0.000000000000e+00
8.675000000000e+01 0.000000000000e+00 0.000000000000e+00 0.000000000000e+00
8.700000000000e+01 0.000000000000e+00 0.000000000000e+00 0.000000000000e+00
8.725000000000e+01 0.000000000000e+00 0.000000000000e+00 0.000000000000e+00
8.750000000000e+01 0.000000000000e+00 0.000000000000e+00 0.000000000000e+00
8.775000000000e+01 0.000000000000e+00 0.000000000000e+00 0.000000000000e+00
8.800000000000e+01 0.000000000000e+00 0.000000000000e+00 0.000000000000e+00
8.825000000000e+01 0.000000000000e+00 0.000000000000e+00 0.000000000000e+00
8.850000000000e+01 0.000000000000e+00 0.000000000000e+00 0.000000000000e+00
8.875000000000e+01 0.000000000000e+00 0.000000000000e+00 0.000000000000e+00
8.900000000000e+01 0.000000000000e+00 0.000000000000e+00 0.000000000000e+00
8.925000000000e+01 0.000000000000e+00 0.000000000000e+00 0.000000000000e+00
8.950000000000e+01 0.000000000000e+00 0.000000000000e+00 0.000000000000e+00
8.975000000000e+01 0.000000000000e+00 0.000000000000e+00 0.000000000000e+00
9.000000000000e+01 0.000000000000e+00 0.000000000000e+00 0.000000000000e+00
9.025000000000e+01 0.000000000000e+00 0.000000000000e+00 0.000000000000e+00
9.050000000000e+01 0.000000000000e+00 0.000000000000e+00 0.000000000000e+00
9.075000000000e+01 0.000000000000e+00 0.000000000000e+00 0.000000000000e+00
9.100000000000e+01 0.000000000000e+00 0.000000000000e+00 0.000000000000e+00
9.125000000000e+01 0.000000000000e+00 0.000000000000e+00 0.000000000000e+00
9.150000000000e+01 0.000000000000e+00 0.000000000000e+00 0.000000000000e+00
9.175000000000e+01 0.000000000000e+00 0.000000000000e+00 0.000000000000e+00
9.200000000000e+01 0.000000000000e+00 0.000000000000e+00 0.000000000000e+00
9.225000000000e+01 0.000000000000e+00 0.000000000000e+00 0.000000000000e+00
9.250000000000e+01 0.000000000000e+00 0.000000000000e+00 0.000000000000e+00
9.275000000000e+01 0.000000000000e+00 0.000000000000e+00 0.000000000000e+00
9.300000000000e+01 0.000000000000e+00 0.000000000000e+00 0.000000000000e+00
9.325000000000e+01 0.000000000000e+00 0.000000000000e+00 0.000000000000e+00
9.350000000000e+01 0.000000000000e+00 0.000000000000e+00 0.000000000000e+00
9.375000000000e+01 0.000000000000e+00 0.000000000000e+00 0.000000000000e+00
9.400000000000e+01 0.000000000000e+00 0.000000000000e+00 0.000000000000e+00
9.425000000000e+01 0.000000000000e+00 0.000000000000e+00 0.000000000000e+00
9.450000000000e+01 0.000000000000e+00 0.000000000000e+00 0.000000000000e+00
9.475000000000e+01 0.000000000000e+00 0.000000000000e+00 0.000000000000e+00
9.500000000000e+01 0.000000000000e+00 0.000000000000e+00 0.000000000000e+00
9.525000000000e+01 0.000000000000e+00 0.000000000000e+00 0.000000000000e+00
9.550000000000e+01 0.000000000000e+00 0.000000000000e+00 0.000000000000e+00
9.575000000000e+01 0.000000000000e+00 0.000000000000e+00 0.000000000000e+00
9.600000000000e+01 0.000000000000e+00 0.000000000000e+00 0.000000000000e+00
9.625000000000e+01 0.000000000000e+00 0.000000000000e+00 0.000000000000e+00
9.650000000000e+01 0.000000000000e+00 0.000000000000e+00 0.000000000000e+00
9.675000000000e+01 0.000000000000e+00 0.000000000000e+00 0.000000000000e+00
9.700000000000e+01 0.000000000000e+00 0.000000000000e+00 0.000000000000e+00
9.725000000000e+01 0.000000000000e+00 0.000000000000e+00 0.000000000000e+00
9.750000000000e+01 0.000000000000e+00 0.000000000000e+00 0.000000000000e+00
9.775000000000e+01 0.000000000000e+00 0.000000000000e+00 0.000000000000e+00
9.800000000000e+01 0.000000000000e+00 0.000000000000e+00 0.000000000000e+00
9.825000000000e+01 0.000000000000e+00 0.000000000000e+00 0.000000000000e+00
9.850000000000e+01 0.000000000000e+00 0.000000000000e+00 0.000000000000e+00
9.875000000000e+01 0.000000000000e+00 0.000000000000e+00 0.000000000000e+00
9.900000000000e+01 0.000000000000e+00 0.000000000000e+00 0.000000000000e+00
9.925000000000e+01 0.000000000000e+00 0.000000000000e+00 0.000000000000e+00
9.950000000000e+01 0.000000000000e+00 0.000000000000e+00 0.000000000000e+00
9.975000000000e+01 0.000000000000e+00 0.000000000000e+00 0.000000000000e+00
1.000000000000e+02 0.000000000000e+00 0.000000000000e+00 0.000000000000e+00
1.002500000000e+02 0.000000000000e+00 0.000000000000e+00 0.000000000000e+00
1.005000000000e+02 0.000000000000e+00 0.000000000000e+00 0.000000000000e+00
1.007500000000e+02 0.000000000000e+00 0.000000000000e+00 0.000000000000e+00
1.010000000000e+02 0.000000000000e+00 0.000000000000e+00 0.000000000000e+00
1.012500000000e+02 0.000000000000e+00 0.000000000000e+00 0.000000000000e+00
1.015000000000e+02 0.000000000000e+00 0.000000000000e+00 0.000000000000e+00
1.017500000000e+02 0.000000000000e+00 0.000000000000e+00 0.000000000000e+00
1.020000000000e+02 0.000000000000e+00 0.000000000000e+00 0.000000000000e+00
1.022500000000e+02 0.000000000000e+00 0.000000000000e+00 0.000000000000e+00
1.025000000000e+02 0.000000000000e+00 0.000000000000e+00 0.000000000000e+00
1.027500000000e+02 0.000000000000e+00 0.000000000000e+00 0.000000000000e+00
1.030000000000e+02 0.000000000000e+00 0.000000000000e+00 0.000000000000e+00
1.032500000000e+02 0.000000000000e+00 0.000000000000e+00 0.000000000000e+00
1.035000000000e+02 0.000000000000e+00 0.000000000000e+00 0.000000000000e+00
1.037500000000e+02 0.000000000000e+00 0.000000000000e+00 0.000000000000e+00
1.040000000000e+02 0.000000000000e+00 0.000000000000e+00 0.000000000000e+00
1.042500000000e+02 0.000000000000e+00 0.000000000000e+00 0.000000000000e+00
1.045000000000e+02 0.000000000000e+00 0.000000000000e+00 0.000000000000e+00
1.047500000000e+02 0.000000000000e+00 0.000000000000e+00 0.000000000000e+00
1.050000000000e+02 0.000000000000e+00 0.000000000000e+00 0.000000000000e+00
1.052500000000e+02 0.000000000000e+00 0.000000000000e+00 0.000000000000e+00
1.055000000000e+02 0.000000000000e+00 0.000000000000e+00 0.000000000000e+00
1.057500000000e+02 0.000000000000e+00 0.000000000000e+00 0.000000000000e+00
1.060000000000e+02 0.000000000000e+00 0.000000000000e+00 0.000000000000e+00
1.062500000000e+02 0.000000000000e+00 0.000000000000e+00 0.000000000000e+00
1.065000000000e+02 0.000000000000e+00 0.000000000000e+00 0.000000000000e+00
1.067500000000e+02 0.000000000000e+00 0.000000000000e+00 0.000000000000e+00
1.070000000000e+02 0.000000000000e+00 0.000000000000e+00 0.000000000000e+00
1.072500000000e+02 0.000000000000e+00 0.000000000000e+00 0.000000000000e+00
1.075000000000e+02 0.000000000000e+00 0.000000000000e+00 0.000000000000e+00
1.077500000000e+02 0.000000000000e+00 0.000000000000e+00 0.000000000000e+00
1.080000000000e+02 0.000000000000e+00 0.000000000000e+00 0.000000000000e+00
1.082500000000e+02 0.000000000000e+00 0.000000000000e+00 0.000000000000e+00
1.085000000000e+02 0.000000000000e+00 0.000000000000e+00 0.000000000000e+00
1.087500000000e+02 0.000000000000e+00 0.000000000000e+00 0.000000000000e+00
1.090000000000e+02 0.000000000000e+00 0.000000000000e+00 0.000000000000e+00
1.092500000000e+02 0.000000000000e+00 0.000000000000e+00 0.000000000000e+00
1.095000000000e+02 0.000000000000e+00 0.000000000000e+00 0.000000000000e+00
1.097500000000e+02 0.000000000000e+00 0.000000000000e+00 0.000000000000e+00
1.100000000000e+02 0.000000000000e+00 0.000000000000e+00 0.000000000000e+00
1.102500000000e+02 0.000000000000e+00 0.000000000000e+00 0.000000000000e+00
1.105000000000e+02 0.000000000000e+00 0.000000000000e+00 0.000000000000e+00
1.107500000000e+02 0.000000000000e+00 0.000000000000e+00 0.000000000000e+00
1.110000000000e+02 0.000000000000e+00 0.000000000000e+00 0.000000000000e+00
1.112500000000e+02 0.000000000000e+00 0.000000000000e+00 0.000000000000e+00
1.115000000000e+02 0.000000000000e+00 0.000000000000e+00 0.000000000000e+00
1.117500000000e+02 0.000000000000e+00 0.000000000000e+00 0.000000000000e+00
1.120000000000e+02 0.000000000000e+00 0.000000000000e+00 0.000000000000e+00
1.122500000000e+02 0.000000000000e+00 0.000000000000e+00 0.000000000000e+00
1.125000000000e+02 0.000000000000e+00 0.000000000000e+00 0.000000000000e+00
1.127500000000e+02 0.000000000000e+00 0.000000000000e+00 0.000000000000e+00
1.130000000000e+02 0.000000000000e+00 0.000000000000e+00 0.000000000000e+00
1.132500000000e+02 0.000000000000e+00 0.000000000000e+00 0.000000000000e+00
1.135000000000e+02 0.000000000000e+00 0.000000000000e+00 0.000000000000e+00
1.137500000000e+02 0.000000000000e+00 0.000000000000e+00 0.000000000000e+00
1.140000000000e+02 0.000000000000e+00 0.000000000000e+00 0.000000000000e+00
1.142500000000e+02 0.000000000000e+00 0.000000000000e+00 0.000000000000e+00
1.145000000000e+02 0.000000000000e+00 0.000000000000e+00 0.000000000000e+00
1.147500000000e+02 0.000000000000e+00 0.000000000000e+00 0.000000000000e+00
1.150000000000e+02 0.000000000000e+00 0.000000000000e+00 0.000000000000e+00
1.152500000000e+02 0.000000000000e+00 0.000000000000e+00 0.000000000000e+00
1.155000000000e+02 0.000000000000e+00 0.000000000000e+00 0.000000000000e+00
1.157500000000e+02 0.000000000000e+00 0.000000000000e+00 0.000000000000e+00
1.160000000000e+02 0.000000000000e+00 0.000000000000e+00 0.000000000000e+00
1.162500000000e+02 0.000000000000e+00 0.000000000000e+00 0.000000000000e+00
1.165000000000e+02 0.000000000000e+00 0.000000000000e+00 0.000000000000e+00
1.167500000000e+02 0.000000000000e+00 0.000000000000e+00 0.000000000000e+00
1.170000000000e+02 0.000000000000e+00 0.000000000000e+00 0.000000000000e+00
1.172500000000e+02 0.000000000000e+00 0.000000000000e+00 0.000000000000e+00
1.175000000000e+02 0.000000000000e+00 0.000000000000e+00 0.000000000000e+00
1.177500000000e+02 0.000000000000e+00 0.000000000000e+00 0.000000000000e+00
1.180000000000e+02 0.000000000000e+00 0.000000000000e+00 0.000000000000e+00
1.182500000000e+02 0.000000000000e+00 0.000000000000e+00 0.000000000000e+00
1.185000000000e+02 0.000000000000e+00 0.000000000000e+00 0.000000000000e+00
1.187500000000e+02 0.000000000000e+00 0.000000000000e+00 0.000000000000e+00
1.190000000000e+02 0.000000000000e+00 0.000000000000e+00 0.000000000000e+00
1.192500000000e+02 0.000000000000e+00 0.000000000000e+00 0.000000000000e+00
1.195000000000e+02 0.000000000000e+00 0.000000000000e+00 0.000000000000e+00
1.197500000000e+02 0.000000000000e+00 0.000000000000e+00 0.000000000000e+00
1.200000000000e+02 0.000000000000e+00 0.000000000000e+00 0.000000000000e+00
1.202500000000e+02 0.000000000000e+00 0.000000000000e+00 0.000000000000e+00
1.205000000000e+02 0.000000000000e+00 0.000000000000e+00 0.000000000000e+00
1.207500000000e+02 0.000000000000e+00 0.000000000000e+00 0.000000000000e+00
1.210000000000e+02 0.000000000000e+00 0.000000000000e+00 0.000000000000e+00
1.212500000000e+02 0.000000000000e+00 0.000000000000e+00 0.000000000000e+00
1.215000000000e+02 0.000000000000e+00 0.000000000000e+00 0.000000000000e+00
1.217500000000e+02 0.000000000000e+00 0.000000000000e+00 0.000000000000e+00
1.220000000000e+02 0.000000000000e+00 0.000000000000e+00 0.000000000000e+00
1.222500000000e+02 0.000000000000e+00 0.000000000000e+00 0.000000000000e+00
1.225000000000e+02 0.000000000000e+00 0.000000000000e+00 0.000000000000e+00
1.227500000000e+02 0.000000000000e+00 0.000000000000e+00 0.000000000000e+00
1.230000000000e+02 0.000000000000e+00 0.000000000000e+00 0.000000000000e+00
1.232500000000e+02 0.000000000000e+00 0.000000000000e+00 0.000000000000e+00
1.235000000000e+02 0.000000000000e+00 0.000000000000e+00 0.000000000000e+00
1.237500000000e+02 0.000000000000e+00 0.000000000000e+00 0.000000000000e+00
1.240000000000e+02 0.000000000000e+00 0.000000000000e+00 0.000000000000e+00
1.242500000000e+02 0.000000000000e+00 0.000000000000e+00 0.000000000000e+00
1.245000000000e+02 0.000000000000e+00 0.000000000000e+00 0.000000000000e+00
1.247500000000e+02 0.000000000000e+00 0.000000000000e+00 0.000000000000e+00
1.250000000000e+02 0.000000000000e+00 0.000000000000e+00 0.000000000000e+00
1.252500000000e+02 0.000000000000e+00 0.000000000000e+00 0.000000000000e+00
1.255000000000e+02 0.000000000000e+00 0.000000000000e+00 0.000000000000e+00
1.257500000000e+02 0.000000000000e+00 0.000000000000e+00 0.000000000000e+00
1.260000000000e+02 0.000000000000e+00 0.000000000000e+00 0.000000000000e+00
1.262500000000e+02 0.000000000000e+00 0.000000000000e+00 0.000000000000e+00
1.265000000000e+02 0.000000000000e+00 0.000000000000e+00 0.000000000000e+00
1.267500000000e+02 0.000000000000e+00 0.000000000000e+00 0.000000000000e+00
1.270000000000e+02 0.000000000000e+00 0.000000000000e+00 0.000000000000e+00
1.272500000000e+02 0.000000000000e+00 0.000000000000e+00 0.000000000000e+00
1.275000000000e+02 0.000000000000e+00 0.000000000000e+00 0.000000000000e+00
1.277500000000e+02 0.000000000000e+00 0.000000000000e+00 0.000000000000e+00
1.280000000000e+02 0.000000000000e+00 0.000000000000e+00 0.000000000000e+00
1.282500000000e+02 0.000000000000e+00 0.000000000000e+00 0.000000000000e+00
1.285000000000e+02 0.000000000000e+00 0.000000000000e+00 0.000000000000e+00
1.287500000000e+02 0.000000000000e+00 0.000000000000e+00 0.000000000000e+00
1.290000000000e+02 0.000000000000e+00 0.000000000000e+00 0.000000000000e+00
1.292500000000e+02 0.000000000000e+00 0.000000000000e+00 0.000000000000e+00
1.295000000000e+02 0.000000000000e+00 0.000000000000e+00 0.000000000000e+00
1.297500000000e+02 0.000000000000e+00 0.000000000000e+00 0.000000000000e+00
1.300000000000e+02 0.000000000000e+00 0.000000000000e+00 0.000000000000e+00
1.302500000000e+02 0.000000000000e+00 0.000000000000e+00 0.000000000000e+00
1.305000000000e+02 0.000000000000e+00 0.000000000000e+00 0.000000000000e+00
1.307500000000e+02 0.000000000000e+00 0.000000000000e+00 0.000000000000e+00
1.310000000000e+02 0.000000000000e+00 0.000000000000e+00 0.000000000000e+00
1.312500000000e+02 0.000000000000e+00 0.000000000000e+00 0.000000000000e+00
1.315000000000e+02 0.000000000000e+00 0.000000000000e+00 0.000000000000e+00
1.317500000000e+02 0.000000000000e+00 0.000000000000e+00 0.000000000000e+00
1.320000000000e+02 0.000000000000e+00 0.000000000000e+00 0.000000000000e+00
1.322500000000e+02 0.000000000000e+00 0.000000000000e+00 0.000000000000e+00
1.325000000000e+02 0.000000000000e+00 0.000000000000e+00 0.000000000000e+00
1.327500000000e+02 0.000000000000e+00 0.000000000000e+00 0.000000000000e+00
1.330000000000e+02 0.000000000000e+00 0.000000000000e+00 0.000000000000e+00
1.332500000000e+02 0.000000000000e+00 0.000000000000e+00 0.000000000000e+00
1.335000000000e+02 0.000000000000e+00 0.000000000000e+00 0.000000000000e+00
1.337500000000e+02 0.000000000000e+00 0.000000000000e+00 0.000000000000e+00
1.340000000000e+02 0.000000000000e+00 0.000000000000e+00 0.000000000000e+00
1.342500000000e+02 0.000000000000e+00 0.000000000000e+00 0.000000000000e+00
1.345000000000e+02 0.000000000000e+00 0.000000000000e+00 0.000000000000e+00
1.347500000000e+02 0.000000000000e+00 0.000000000000e+00 0.000000000000e+00
1.350000000000e+02 0.000000000000e+00 0.000000000000e+00 0.000000000000e+00
1.352500000000e+02 0.000000000000e+00 0.000000000000e+00 0.000000000000e+00
1.355000000000e+02 0.000000000000e+00 0.000000000000e+00 0.000000000000e+00
1.357500000000e+02 0.000000000000e+00 0.000000000000e+00 0.000000000000e+00
1.360000000000e+02 0.000000000000e+00 0.000000000000e+00 0.000000000000e+00
1.362500000000e+02 0.000000000000e+00 0.000000000000e+00 0.000000000000e+00
1.365000000000e+02 0.000000000000e+00 0.000000000000e+00 0.000000000000e+00
1.367500000000e+02 0.000000000000e+00 0.000000000000e+00 0.000000000000e+00
1.370000000000e+02 0.000000000000e+00 0.000000000000e+00 0.000000000000e+00
1.372500000000e+02 0.000000000000e+00 0.000000000000e+00 0.000000000000e+00
1.375000000000e+02 0.000000000000e+00 0.000000000000e+00 0.000000000000e+00
1.377500000000e+02 0.000000000000e+00 0.000000000000e+00 0.000000000000e+00
1.380000000000e+02 0.000000000000e+00 0.000000000000e+00 0.000000000000e+00
1.382500000000e+02 0.000000000000e+00 0.000000000000e+00 0.000000000000e+00
1.385000000000e+02 0.000000000000e+00 0.000000000000e+00 0.000000000000e+00
1.387500000000e+02 0.000000000000e+00 0.000000000000e+00 0.000000000000e+00
1.390000000000e+02 0.000000000000e+00 0.000000000000e+00 0.000000000000e+00
1.392500000000e+02 0.000000000000e+00 0.000000000000e+00 0.000000000000e+00
1.395000000000e+02 0.000000000000e+00 0.000000000000e+00 0.000000000000e+00
1.397500000000e+02 0.000000000000e+00 0.000000000000e+00 0.000000000000e+00
1.400000000000e+02 0.000000000000e+00 0.000000000000e+00 0.000000000000e+00
1.402500000000e+02 0.000000000000e+00 0.000000000000e+00 0.000000000000e+00
1.405000000000e+02 0.000000000000e+00 0.000000000000e+00 0.000000000000e+00
1.407500000000e+02 0.000000000000e+00 0.000000000000e+00 0.000000000000e+00
1.410000000000e+02 0.000000000000e+00 0.000000000000e+00 0.000000000000e+00
1.412500000000e+02 0.000000000000e+00 0.000000000000e+00 0.000000000000e+00
1.415000000000e+02 0.000000000000e+00 0.000000000000e+00 0.000000000000e+00
1.417500000000e+02 0.000000000000e+00 0.000000000000e+00 0.000000000000e+00
1.420000000000e+02 0.000000000000e+00 0.000000000000e+00 0.000000000000e+00
1.422500000000e+02 0.000000000000e+00 0.000000000000e+00 0.000000000000e+00
1.425000000000e+02 0.000000000000e+00 0.000000000000e+00 0.000000000000e+00
1.427500000000e+02 0.000000000000e+00 0.000000000000e+00 0.000000000000e+00
1.430000000000e+02 0.000000000000e+00 0.000000000000e+00 0.000000000000e+00
1.432500000000e+02 0.000000000000e+00 0.000000000000e+00 0.000000000000e+00
1.435000000000e+02 0.000000000000e+00 0.000000000000e+00 0.000000000000e+00
1.437500000000e+02 0.000000000000e+00 0.000000000000e+00 0.000000000000e+00
1.440000000000e+02 0.000000000000e+00 0.000000000000e+00 0.000000000000e+00
1.442500000000e+02 0.000000000000e+00 0.000000000000e+00 0.000000000000e+00
1.445000000000e+02 0.000000000000e+00 0.000000000000e+00 0.000000000000e+00
1.447500000000e+02 0.000000000000e+00 0.000000000000e+00 0.000000000000e+00
1.450000000000e+02 0.000000000000e+00 0.000000000000e+00 0.000000000000e+00
1.452500000000e+02 0.000000000000e+00 0.000000000000e+00 0.000000000000e+00
1.455000000000e+02 0.000000000000e+00 0.000000000000e+00 0.000000000000e+00
1.457500000000e+02 0.000000000000e+00 0.000000000000e+00 0.000000000000e+00
1.460000000000e+02 0.000000000000e+00 0.000000000000e+00 0.000000000000e+00
1.462500000000e+02 0.000000000000e+00 0.000000000000e+00 0.000000000000e+00
1.465000000000e+02 0.000000000000e+00 0.000000000000e+00 0.000000000000e+00
1.467500000000e+02 0.000000000000e+00 0.000000000000e+00 0.000000000000e+00
1.470000000000e+02 0.000000000000e+00 0.000000000000e+00 0.000000000000e+00
1.472500000000e+02 0.000000000000e+00 0.000000000000e+00 0.000000000000e+00
1.475000000000e+02 0.000000000000e+00 0.000000000000e+00 0.000000000000e+00
1.477500000000e+02 0.000000000000e+00 0.000000000000e+00 0.000000000000e+00
1.480000000000e+02 0.000000000000e+00 0.000000000000e+00 0.000000000000e+00
1.482500000000e+02 0.000000000000e+00 0.000000000000e+00 0.000000000000e+00
1.485000000000e+02 0.000000000000e+00 0.000000000000e+00 0.000000000000e+00
1.487500000000e+02 0.000000000000e+00 0.000000000000e+00 0.000000000000e+00
1.490000000000e+02 0.000000000000e+00 0.000000000000e+00 0.000000000000e+00
1.492500000000e+02 0.000000000000e+00 0.000000000000e+00 0.000000000000e+00
1.495000000000e+02 0.000000000000e+00 0.000000000000e+00 0.000000000000e+00
1.497500000000e+02 0.000000000000e+00 0.000000000000e+00 0.000000000000e+00
1.500000000000e+02 0.000000000000e+00 0.000000000000e+00 0.000000000000e+00
1.502500000000e+02 0.000000000000e+00 0.000000000000e+00 0.000000000000e+00
1.505000000000e+02 0.000000000000e+00 0.000000000000e+00 0.000000000000e+00
1.507500000000e+02 0.000000000000e+00 0.000000000000e+00 0.000000000000e+00
1.510000000000e+02 0.000000000000e+00 0.000000000000e+00 0.000000000000e+00
1.512500000000e+02 0.000000000000e+00 0.000000000000e+00 0.000000000000e+00
1.515000000000e+02 0.000000000000e+00 0.000000000000e+00 0.000000000000e+00
1.517500000000e+02 0.000000000000e+00 0.000000000000e+00 0.000000000000e+00
1.520000000000e+02 0.000000000000e+00 0.000000000000e+00 0.000000000000e+00
1.522500000000e+02 0.000000000000e+00 0.000000000000e+00 0.000000000000e+00
1.525000000000e+02 0.000000000000e+00 0.000000000000e+00 0.000000000000e+00
1.527500000000e+02 0.000000000000e+00 0.000000000000e+00 0.000000000000e+00
1.530000000000e+02 0.000000000000e+00 0.000000000000e+00 0.000000000000e+00
1.532500000000e+02 0.000000000000e+00 0.000000000000e+00 0.000000000000e+00
1.535000000000e+02 0.000000000000e+00 0.000000000000e+00 0.000000000000e+00
1.537500000000e+02 0.000000000000e+00 0.000000000000e+00 0.000000000000e+00
1.540000000000e+02 0.000000000000e+00 0.000000000000e+00 0.000000000000e+00
1.542500000000e+02 0.000000000000e+00 0.000000000000e+00 0.000000000000e+00
1.545000000000e+02 0.000000000000e+00 0.000000000000e+00 0.000000000000e+00
1.547500000000e+02 0.000000000000e+00 0.000000000000e+00 0.000000000000e+00
1.550000000000e+02 0.000000000000e+00 0.000000000000e+00 0.000000000000e+00
1.552500000000e+02 0.000000000000e+00 0.000000000000e+00 0.000000000000e+00
1.555000000000e+02 0.000000000000e+00 0.000000000000e+00 0.000000000000e+00
1.557500000000e+02 0.000000000000e+00 0.000000000000e+00 0.000000000000e+00
1.560000000000e+02 0.000000000000e+00 0.000000000000e+00 0.000000000000e+00
1.562500000000e+02 0.000000000000e+00 0.000000000000e+00 0.000000000000e+00
1.565000000000e+02 0.000000000000e+00 0.000000000000e+00 0.000000000000e+00
1.567500000000e+02 0.000000000000e+00 0.000000000000e+00 0.000000000000e+00
1.570000000000e+02 0.000000000000e+00 0.000000000000e+00 0.000000000000e+00
1.572500000000e+02 0.000000000000e+00 0.000000000000e+00 0.000000000000e+00
1.575000000000e+02 0.000000000000e+00 0.000000000000e+00 0.000000000000e+00
1.577500000000e+02 0.000000000000e+00 0.000000000000e+00 0.000000000000e+00
1.580000000000e+02 0.000000000000e+00 0.000000000000e+00 0.000000000000e+00
1.582500000000e+02 0.000000000000e+00 0.000000000000e+00 0.000000000000e+00
1.585000000000e+02 0.000000000000e+00 0.000000000000e+00 0.000000000000e+00
1.587500000000e+02 0.000000000000e+00 0.000000000000e+00 0.000000000000e+00
1.590000000000e+02 0.000000000000e+00 0.000000000000e+00 0.000000000000e+00
1.592500000000e+02 0.000000000000e+00 0.000000000000e+00 0.000000000000e+00
1.595000000000e+02 0.000000000000e+00 0.000000000000e+00 0.000000000000e+00
1.597500000000e+02 0.000000000000e+00 0.000000000000e+00 0.000000000000e+00
1.600000000000e+02 0.000000000000e+00 0.000000000000e+00 0.000000000000e+00
1.602500000000e+02 0.000000000000e+00 0.000000000000e+00 0.000000000000e+00
1.605000000000e+02 0.000000000000e+00 0.000000000000e+00 0.000000000000e+00
1.607500000000e+02 0.000000000000e+00 0.000000000000e+00 0.000000000000e+00
1.610000000000e+02 0.000000000000e+00 0.000000000000e+00 0.000000000000e+00
1.612500000000e+02 0.000000000000e+00 0.000000000000e+00 0.000000000000e+00
1.615000000000e+02 0.000000000000e+00 0.000000000000e+00 0.000000000000e+00
1.617500000000e+02 0.000000000000e+00 0.000000000000e+00 0.000000000000e+00
1.620000000000e+02 0.000000000000e+00 0.000000000000e+00 0.000000000000e+00
1.622500000000e+02 0.000000000000e+00 0.000000000000e+00 0.000000000000e+00
1.625000000000e+02 0.000000000000e+00 0.000000000000e+00 0.000000000000e+00
1.627500000000e+02 0.000000000000e+00 0.000000000000e+00 0.000000000000e+00
1.630000000000e+02 0.000000000000e+00 0.000000000000e+00 0.000000000000e+00
1.632500000000e+02 0.000000000000e+00 0.000000000000e+00 0.000000000000e+00
1.635000000000e+02 0.000000000000e+00 0.000000000000e+00 0.000000000000e+00
1.637500000000e+02 0.000000000000e+00 0.000000000000e+00 0.000000000000e+00
1.640000000000e+02 0.000000000000e+00 0.000000000000e+00 0.000000000000e+00
1.642500000000e+02 0.000000000000e+00 0.000000000000e+00 0.000000000000e+00
1.645000000000e+02 0.000000000000e+00 0.000000000000e+00 0.000000000000e+00
1.647500000000e+02 0.000000000000e+00 0.000000000000e+00 0.000000000000e+00
1.650000000000e+02 0.000000000000e+00 0.000000000000e+00 0.000000000000e+00
1.652500000000e+02 0.000000000000e+00 0.000000000000e+00 0.000000000000e+00
1.655000000000e+02 0.000000000000e+00 0.000000000000e+00 0.000000000000e+00
1.657500000000e+02 0.000000000000e+00 0.000000000000e+00 0.000000000000e+00
1.660000000000e+02 0.000000000000e+00 0.000000000000e+00 0.000000000000e+00
1.662500000000e+02 0.000000000000e+00 0.000000000000e+00 0.000000000000e+00
1.665000000000e+02 0.000000000000e+00 0.000000000000e+00 0.000000000000e+00
1.667500000000e+02 0.000000000000e+00 0.000000000000e+00 0.000000000000e+00
1.670000000000e+02 0.000000000000e+00 0.000000000000e+00 0.000000000000e+00
1.672500000000e+02 0.000000000000e+00 0.000000000000e+00 0.000000000000e+00
1.675000000000e+02 0.000000000000e+00 0.000000000000e+00 0.000000000000e+00
1.677500000000e+02 0.000000000000e+00 0.000000000000e+00 0.000000000000e+00
1.680000000000e+02 0.000000000000e+00 0.000000000000e+00 0.000000000000e+00
1.682500000000e+02 0.000000000000e+00 0.000000000000e+00 0.000000000000e+00
1.685000000000e+02 0.000000000000e+00 0.000000000000e+00 0.000000000000e+00
1.687500000000e+02 0.000000000000e+00 0.000000000000e+00 0.000000000000e+00
1.690000000000e+02 0.000000000000e+00 0.000000000000e+00 0.000000000000e+00
1.692500000000e+02 0.000000000000e+00 0.000000000000e+00 0.000000000000e+00
1.695000000000e+02 0.000000000000e+00 0.000000000000e+00 0.000000000000e+00
1.697500000000e+02 0.000000000000e+00 0.000000000000e+00 0.000000000000e+00
1.700000000000e+02 0.000000000000e+00 0.000000000000e+00 0.000000000000e+00
1.702500000000e+02 0.000000000000e+00 0.000000000000e+00 0.000000000000e+00
1.705000000000e+02 0.000000000000e+00 0.000000000000e+00 0.000000000000e+00
1.707500000000e+02 0.000000000000e+00 0.000000000000e+00 0.000000000000e+00
1.710000000000e+02 0.000000000000e+00 0.000000000000e+00 0.000000000000e+00
1.712500000000e+02 0.000000000000e+00 0.000000000000e+00 0.000000000000e+00
1.715000000000e+02 0.000000000000e+00 0.000000000000e+00 0.000000000000e+00
1.717500000000e+02 0.000000000000e+00 0.000000000000e+00 0.000000000000e+00
1.720000000000e+02 0.000000000000e+00 0.000000000000e+00 0.000000000000e+00
1.722500000000e+02 0.000000000000e+00 0.000000000000e+00 0.000000000000e+00
1.725000000000e+02 0.000000000000e+00 0.000000000000e+00 0.000000000000e+00
1.727500000000e+02 0.000000000000e+00 0.000000000000e+00 0.000000000000e+00
1.730000000000e+02 0.000000000000e+00 0.000000000000e+00 0.000000000000e+00
1.732500000000e+02 0.000000000000e+00 0.000000000000e+00 0.000000000000e+00
1.735000000000e+02 0.000000000000e+00 0.000000000000e+00 0.000000000000e+00
1.737500000000e+02 0.000000000000e+00 0.000000000000e+00 0.000000000000e+00
1.740000000000e+02 0.000000000000e+00 0.000000000000e+00 0.000000000000e+00
1.742500000000e+02 0.000000000000e+00 0.000000000000e+00 0.000000000000e+00
1.745000000000e+02 0.000000000000e+00 0.000000000000e+00 0.000000000000e+00
1.747500000000e+02 0.000000000000e+00 0.000000000000e+00 0.000000000000e+00
1.750000000000e+02 0.000000000000e+00 0.000000000000e+00 0.000000000000e+00
1.752500000000e+02 0.000000000000e+00 0.000000000000e+00 0.000000000000e+00
1.755000000000e+02 0.000000000000e+00 0.000000000000e+00 0.000000000000e+00
1.757500000000e+02 0.000000000000e+00 0.000000000000e+00 0.000000000000e+00
1.760000000000e+02 0.000000000000e+00 0.000000000000e+00 0.000000000000e+00
1.762500000000e+02 0.000000000000e+00 0.000000000000e+00 0.000000000000e+00
1.765000000000e+02 0.000000000000e+00 0.000000000000e+00 0.000000000000e+00
1.767500000000e+02 0.000000000000e+00 0.000000000000e+00 0.000000000000e+00
1.770000000000e+02 0.000000000000e+00 0.000000000000e+00 0.000000000000e+00
1.772500000000e+02 0.000000000000e+00 0.000000000000e+00 0.000000000000e+00
1.775000000000e+02 0.000000000000e+00 0.000000000000e+00 0.000000000000e+00
1.777500000000e+02 0.000000000000e+00 0.000000000000e+00 0.000000000000e+00
1.780000000000e+02 0.000000000000e+00 0.000000000000e+00 0.000000000000e+00
1.782500000000e+02 0.000000000000e+00 0.000000000000e+00 0.000000000000e+00
1.785000000000e+02 0.000000000000e+00 0.000000000000e+00 0.000000000000e+00
1.787500000000e+02 0.000000000000e+00 0.000000000000e+00 0.000000000000e+00
1.790000000000e+02 0.000000000000e+00 0.000000000000e+00 0.000000000000e+00
1.792500000000e+02 0.000000000000e+00 0.000000000000e+00 0.000000000000e+00
1.795000000000e+02 0.000000000000e+00 0.000000000000e+00 0.000000000000e+00
1.797500000000e+02 0.000000000000e+00 0.000000000000e+00 0.000000000000e+00
1.800000000000e+02 0.000000000000e+00 0.000000000000e+00 0.000000000000e+00
1.802500000000e+02 0.000000000000e+00 0.000000000000e+00 0.000000000000e+00
1.805000000000e+02 0.000000000000e+00 0.000000000000e+00 0.000000000000e+00
1.807500000000e+02 0.000000000000e+00 0.000000000000e+00 0.000000000000e+00
1.810000000000e+02 0.000000000000e+00 0.000000000000e+00 0.000000000000e+00
1.812500000000e+02 0.000000000000e+00 0.000000000000e+00 0.000000000000e+00
1.815000000000e+02 0.000000000000e+00 0.000000000000e+00 0.000000000000e+00
1.817500000000e+02 0.000000000000e+00 0.000000000000e+00 0.000000000000e+00
1.820000000000e+02 0.000000000000e+00 0.000000000000e+00 0.000000000000e+00
1.822500000000e+02 0.000000000000e+00 0.000000000000e+00 0.000000000000e+00
1.825000000000e+02 0.000000000000e+00 0.000000000000e+00 0.000000000000e+00
1.827500000000e+02 0.000000000000e+00 0.000000000000e+00 0.000000000000e+00
1.830000000000e+02 0.000000000000e+00 0.000000000000e+00 0.000000000000e+00
1.832500000000e+02 0.000000000000e+00 0.000000000000e+00 0.000000000000e+00
1.835000000000e+02 0.000000000000e+00 0.000000000000e+00 0.000000000000e+00
1.837500000000e+02 0.000000000000e+00 0.000000000000e+00 0.000000000000e+00
1.840000000000e+02 0.000000000000e+00 0.000000000000e+00 0.000000000000e+00
1.842500000000e+02 0.000000000000e+00 0.000000000000e+00 0.000000000000e+00
1.845000000000e+02 0.000000000000e+00 0.000000000000e+00 0.000000000000e+00
1.847500000000e+02 0.000000000000e+00 0.000000000000e+00 0.000000000000e+00
1.850000000000e+02 0.000000000000e+00 0.000000000000e+00 0.000000000000e+00
1.852500000000e+02 0.000000000000e+00 0.000000000000e+00 0.000000000000e+00
1.855000000000e+02 0.000000000000e+00 0.000000000000e+00 0.000000000000e+00
1.857500000000e+02 0.000000000000e+00 0.000000000000e+00 0.000000000000e+00
1.860000000000e+02 0.000000000000e+00 0.000000000000e+00 0.000000000000e+00
1.862500000000e+02 0.000000000000e+00 0.000000000000e+00 0.000000000000e+00
1.865000000000e+02 0.000000000000e+00 0.000000000000e+00 0.000000000000e+00
1.867500000000e+02 0.000000000000e+00 0.000000000000e+00 0.000000000000e+00
1.870000000000e+02 0.000000000000e+00 0.000000000000e+00 0.000000000000e+00
1.872500000000e+02 0.000000000000e+00 0.000000000000e+00 0.000000000000e+00
1.875000000000e+02 0.000000000000e+00 0.000000000000e+00 0.000000000000e+00
1.877500000000e+02 0.000000000000e+00 0.000000000000e+00 0.000000000000e+00
1.880000000000e+02 0.000000000000e+00 0.000000000000e+00 0.000000000000e+00
1.882500000000e+02 0.000000000000e+00 0.000000000000e+00 0.000000000000e+00
1.885000000000e+02 0.000000000000e+00 0.000000000000e+00 0.000000000000e+00
1.887500000000e+02 0.000000000000e+00 0.000000000000e+00 0.000000000000e+00
1.890000000000e+02 0.000000000000e+00 0.000000000000e+00 0.000000000000e+00
1.892500000000e+02 0.000000000000e+00 0.000000000000e+00 0.000000000000e+00
1.895000000000e+02 0.000000000000e+00 0.000000000000e+00 0.000000000000e+00
1.897500000000e+02 0.000000000000e+00 0.000000000000e+00 0.000000000000e+00
1.900000000000e+02 0.000000000000e+00 0.000000000000e+00 0.000000000000e+00
1.902500000000e+02 0.000000000000e+00 0.000000000000e+00 0.000000000000e+00
1.905000000000e+02 0.000000000000e+00 0.000000000000e+00 0.000000000000e+00
1.907500000000e+02 0.000000000000e+00 0.000000000000e+00 0.000000000000e+00
1.910000000000e+02 0.000000000000e+00 0.000000000000e+00 0.000000000000e+00
1.912500000000e+02 0.000000000000e+00 0.000000000000e+00 0.000000000000e+00
1.915000000000e+02 0.000000000000e+00 0.000000000000e+00 0.000000000000e+00
1.917500000000e+02 0.000000000000e+00 0.000000000000e+00 0.000000000000e+00
1.920000000000e+02 0.000000000000e+00 0.000000000000e+00 0.000000000000e+00
1.922500000000e+02 0.000000000000e+00 0.000000000000e+00 0.000000000000e+00
1.925000000000e+02 0.000000000000e+00 0.000000000000e+00 0.000000000000e+00
1.927500000000e+02 0.000000000000e+00 0.000000000000e+00 0.000000000000e+00
1.930000000000e+02 0.000000000000e+00 0.000000000000e+00 0.000000000000e+00
1.932500000000e+02 0.000000000000e+00 0.000000000000e+00 0.000000000000e+00
1.935000000000e+02 0.000000000000e+00 0.000000000000e+00 0.000000000000e+00
1.937500000000e+02 0.000000000000e+00 0.000000000000e+00 0.000000000000e+00
1.940000000000e+02 0.000000000000e+00 0.000000000000e+00 0.000000000000e+00
1.942500000000e+02 0.000000000000e+00 0.000000000000e+00 0.000000000000e+00
1.945000000000e+02 0.000000000000e+00 0.000000000000e+00 0.000000000000e+00
1.947500000000e+02 0.000000000000e+00 0.000000000000e+00 0.000000000000e+00
1.950000000000e+02 0.000000000000e+00 0.000000000000e+00 0.000000000000e+00
1.952500000000e+02 0.000000000000e+00 0.000000000000e+00 0.000000000000e+00
1.955000000000e+02 0.000000000000e+00 0.000000000000e+00 0.000000000000e+00
1.957500000000e+02 0.000000000000e+00 0.000000000000e+00 0.000000000000e+00
1.960000000000e+02 0.000000000000e+00 0.000000000000e+00 0.000000000000e+00
1.962500000000e+02 0.000000000000e+00 0.000000000000e+00 0.000000000000e+00
1.965000000000e+02 0.000000000000e+00 0.000000000000e+00 0.000000000000e+00
1.967500000000e+02 0.000000000000e+00 0.000000000000e+00 0.000000000000e+00
1.970000000000e+02 0.000000000000e+00 0.000000000000e+00 0.000000000000e+00
1.972500000000e+02 0.000000000000e+00 0.000000000000e+00 0.000000000000e+00
1.975000000000e+02 0.000000000000e+00 0.000000000000e+00 0.000000000000e+00
1.977500000000e+02 0.000000000000e+00 0.000000000000e+00 0.000000000000e+00
1.980000000000e+02 0.000000000000e+00 0.000000000000e+00 0.000000000000e+00
1.982500000000e+02 0.000000000000e+00 0.000000000000e+00 0.000000000000e+00
1.985000000000e+02 0.000000000000e+00 0.000000000000e+00 0.000000000000e+00
1.987500000000e+02 0.000000000000e+00 0.000000000000e+00 0.000000000000e+00
1.990000000000e+02 0.000000000000e+00 0.000000000000e+00 0.000000000000e+00
1.992500000000e+02 0.000000000000e+00 0.000000000000e+00 0.000000000000e+00
1.995000000000e+02 0.000000000000e+00 0.000000000000e+00 0.000000000000e+00
1.997500000000e+02 0.000000000000e+00 0.000000000000e+00 0.000000000000e+00
2.000000000000e+02 0.000000000000e+00 0.000000000000e+00 0.000000000000e+00
2.002500000000e+02 0.000000000000e+00 0.000000000000e+00 0.000000000000e+00
2.005000000000e+02 0.000000000000e+00 0.000000000000e+00 0.000000000000e+00
2.007500000000e+02 0.000000000000e+00 0.000000000000e+00 0.000000000000e+00
2.010000000000e+02 0.000000000000e+00 0.000000000000e+00 0.000000000000e+00
2.012500000000e+02 0.000000000000e+00 0.000000000000e+00 0.000000000000e+00
2.015000000000e+02 0.000000000000e+00 0.000000000000e+00 0.000000000000e+00
2.017500000000e+02 0.000000000000e+00 0.000000000000e+00 0.000000000000e+00
2.020000000000e+02 0.000000000000e+00 0.000000000000e+00 0.000000000000e+00
2.022500000000e+02 0.000000000000e+00 0.000000000000e+00 0.000000000000e+00
2.025000000000e+02 0.000000000000e+00 0.000000000000e+00 0.000000000000e+00
2.027500000000e+02 0.000000000000e+00 0.000000000000e+00 0.000000000000e+00
2.030000000000e+02 0.000000000000e+00 0.000000000000e+00 0.000000000000e+00
2.032500000000e+02 0.000000000000e+00 0.000000000000e+00 0.000000000000e+00
2.035000000000e+02 0.000000000000e+00 0.000000000000e+00 0.000000000000e+00
2.037500000000e+02 0.000000000000e+00 0.000000000000e+00 0.000000000000e+00
2.040000000000e+02 0.000000000000e+00 0.000000000000e+00 0.000000000000e+00
2.042500000000e+02 0.000000000000e+00 0.000000000000e+00 0.000000000000e+00
2.045000000000e+02 0.000000000000e+00 0.000000000000e+00 0.000000000000e+00
2.047500000000e+02 0.000000000000e+00 0.000000000000e+00 0.000000000000e+00
2.050000000000e+02 0.000000000000e+00 0.000000000000e+00 0.000000000000e+00
2.052500000000e+02 0.000000000000e+00 0.000000000000e+00 0.000000000000e+00
2.055000000000e+02 0.000000000000e+00 0.000000000000e+00 0.000000000000e+00
2.057500000000e+02 0.000000000000e+00 0.000000000000e+00 0.000000000000e+00
2.060000000000e+02 0.000000000000e+00 0.000000000000e+00 0.000000000000e+00
2.062500000000e+02 0.000000000000e+00 0.000000000000e+00 0.000000000000e+00
2.065000000000e+02 0.000000000000e+00 0.000000000000e+00 0.000000000000e+00
2.067500000000e+02 0.000000000000e+00 0.000000000000e+00 0.000000000000e+00
2.070000000000e+02 0.000000000000e+00 0.000000000000e+00 0.000000000000e+00
2.072500000000e+02 0.000000000000e+00 0.000000000000e+00 0.000000000000e+00
2.075000000000e+02 0.000000000000e+00 0.000000000000e+00 0.000000000000e+00
2.077500000000e+02 0.000000000000e+00 0.000000000000e+00 0.000000000000e+00
2.080000000000e+02 0.000000000000e+00 0.000000000000e+00 0.000000000000e+00
2.082500000000e+02 0.000000000000e+00 0.000000000000e+00 0.000000000000e+00
2.085000000000e+02 0.000000000000e+00 0.000000000000e+00 0.000000000000e+00
2.087500000000e+02 0.000000000000e+00 0.000000000000e+00 0.000000000000e+00
2.090000000000e+02 0.000000000000e+00 0.000000000000e+00 0.000000000000e+00
2.092500000000e+02 0.000000000000e+00 0.000000000000e+00 0.000000000000e+00
2.095000000000e+02 0.000000000000e+00 0.000000000000e+00 0.000000000000e+00
2.097500000000e+02 0.000000000000e+00 0.000000000000e+00 0.000000000000e+00
2.100000000000e+02 0.000000000000e+00 0.000000000000e+00 0.000000000000e+00
2.102500000000e+02 0.000000000000e+00 0.000000000000e+00 0.000000000000e+00
2.105000000000e+02 0.000000000000e+00 0.000000000000e+00 0.000000000000e+00
2.107500000000e+02 0.000000000000e+00 0.000000000000e+00 0.000000000000e+00
2.110000000000e+02 0.000000000000e+00 0.000000000000e+00 0.000000000000e+00
2.112500000000e+02 0.000000000000e+00 0.000000000000e+00 0.000000000000e+00
2.115000000000e+02 0.000000000000e+00 0.000000000000e+00 0.000000000000e+00
2.117500000000e+02 0.000000000000e+00 0.000000000000e+00 0.000000000000e+00
2.120000000000e+02 0.000000000000e+00 0.000000000000e+00 0.000000000000e+00
2.122500000000e+02 0.000000000000e+00 0.000000000000e+00 0.000000000000e+00
2.125000000000e+02 0.000000000000e+00 0.000000000000e+00 0.000000000000e+00
2.127500000000e+02 0.000000000000e+00 0.000000000000e+00 0.000000000000e+00
2.130000000000e+02 0.000000000000e+00 0.000000000000e+00 0.000000000000e+00
2.132500000000e+02 0.000000000000e+00 0.000000000000e+00 0.000000000000e+00
2.135000000000e+02 0.000000000000e+00 0.000000000000e+00 0.000000000000e+00
2.137500000000e+02 0.000000000000e+00 0.000000000000e+00 0.000000000000e+00
2.140000000000e+02 0.000000000000e+00 0.000000000000e+00 0.000000000000e+00
2.142500000000e+02 0.000000000000e+00 0.000000000000e+00 0.000000000000e+00
2.145000000000e+02 0.000000000000e+00 0.000000000000e+00 0.000000000000e+00
2.147500000000e+02 0.000000000000e+00 0.000000000000e+00 0.000000000000e+00
2.150000000000e+02 0.000000000000e+00 0.000000000000e+00 0.000000000000e+00
2.152500000000e+02 0.000000000000e+00 0.000000000000e+00 0.000000000000e+00
2.155000000000e+02 0.000000000000e+00 0.000000000000e+00 0.000000000000e+00
2.157500000000e+02 0.000000000000e+00 0.000000000000e+00 0.000000000000e+00
2.160000000000e+02 0.000000000000e+00 0.000000000000e+00 0.000000000000e+00
2.162500000000e+02 0.000000000000e+00 0.000000000000e+00 0.000000000000e+00
2.165000000000e+02 0.000000000000e+00 0.000000000000e+00 0.000000000000e+00
2.167500000000e+02 0.000000000000e+00 0.000000000000e+00 0.000000000000e+00
2.170000000000e+02 0.000000000000e+00 0.000000000000e+00 0.000000000000e+00
2.172500000000e+02 0.000000000000e+00 0.000000000000e+00 0.000000000000e+00
2.175000000000e+02 0.000000000000e+00 0.000000000000e+00 0.000000000000e+00
2.177500000000e+02 0.000000000000e+00 0.000000000000e+00 0.000000000000e+00
2.180000000000e+02 0.000000000000e+00 0.000000000000e+00 0.000000000000e+00
2.182500000000e+02 0.000000000000e+00 0.000000000000e+00 0.000000000000e+00
2.185000000000e+02 0.000000000000e+00 0.000000000000e+00 0.000000000000e+00
2.187500000000e+02 0.000000000000e+00 0.000000000000e+00 0.000000000000e+00
2.190000000000e+02 0.000000000000e+00 0.000000000000e+00 0.000000000000e+00
2.192500000000e+02 0.000000000000e+00 0.000000000000e+00 0.000000000000e+00
2.195000000000e+02 0.000000000000e+00 0.000000000000e+00 0.000000000000e+00
2.197500000000e+02 0.000000000000e+00 0.000000000000e+00 0.000000000000e+00
2.200000000000e+02 0.000000000000e+00 0.000000000000e+00 0.000000000000e+00
2.202500000000e+02 0.000000000000e+00 0.000000000000e+00 0.000000000000e+00
2.205000000000e+02 0.000000000000e+00 0.000000000000e+00 0.000000000000e+00
2.207500000000e+02 0.000000000000e+00 0.000000000000e+00 0.000000000000e+00
2.210000000000e+02 0.000000000000e+00 0.000000000000e+00 0.000000000000e+00
2.212500000000e+02 0.000000000000e+00 0.000000000000e+00 0.000000000000e+00
2.215000000000e+02 0.000000000000e+00 0.000000000000e+00 0.000000000000e+00
2.217500000000e+02 0.000000000000e+00 0.000000000000e+00 0.000000000000e+00
2.220000000000e+02 0.000000000000e+00 0.000000000000e+00 0.000000000000e+00
2.222500000000e+02 0.000000000000e+00 0.000000000000e+00 0.000000000000e+00
2.225000000000e+02 0.000000000000e+00 0.000000000000e+00 0.000000000000e+00
2.227500000000e+02 0.000000000000e+00 0.000000000000e+00 0.000000000000e+00
2.230000000000e+02 0.000000000000e+00 0.000000000000e+00 0.000000000000e+00
2.232500000000e+02 0.000000000000e+00 0.000000000000e+00 0.000000000000e+00
2.235000000000e+02 0.000000000000e+00 0.000000000000e+00 0.000000000000e+00
2.237500000000e+02 0.000000000000e+00 0.000000000000e+00 0.000000000000e+00
2.240000000000e+02 0.000000000000e+00 0.000000000000e+00 0.000000000000e+00
2.242500000000e+02 0.000000000000e+00 0.000000000000e+00 0.000000000000e+00
2.245000000000e+02 0.000000000000e+00 0.000000000000e+00 0.000000000000e+00
2.247500000000e+02 0.000000000000e+00 0.000000000000e+00 0.000000000000e+00
2.250000000000e+02 0.000000000000e+00 0.000000000000e+00 0.000000000000e+00
2.252500000000e+02 0.000000000000e+00 0.000000000000e+00 0.000000000000e+00
2.255000000000e+02 0.000000000000e+00 0.000000000000e+00 0.000000000000e+00
2.257500000000e+02 0.000000000000e+00 0.000000000000e+00 0.000000000000e+00
2.260000000000e+02 0.000000000000e+00 0.000000000000e+00 0.000000000000e+00
2.262500000000e+02 0.000000000000e+00 0.000000000000e+00 0.000000000000e+00
2.265000000000e+02 0.000000000000e+00 0.000000000000e+00 0.000000000000e+00
2.267500000000e+02 0.000000000000e+00 0.000000000000e+00 0.000000000000e+00
2.270000000000e+02 0.000000000000e+00 0.000000000000e+00 0.000000000000e+00
2.272500000000e+02 0.000000000000e+00 0.000000000000e+00 0.000000000000e+00
2.275000000000e+02 0.000000000000e+00 0.000000000000e+00 0.000000000000e+00
2.277500000000e+02 0.000000000000e+00 0.000000000000e+00 0.000000000000e+00
2.280000000000e+02 0.000000000000e+00 0.000000000000e+00 0.000000000000e+00
2.282500000000e+02 0.000000000000e+00 0.000000000000e+00 0.000000000000e+00
2.285000000000e+02 0.000000000000e+00 0.000000000000e+00 0.000000000000e+00
2.287500000000e+02 0.000000000000e+00 0.000000000000e+00 0.000000000000e+00
2.290000000000e+02 0.000000000000e+00 0.000000000000e+00 0.000000000000e+00
2.292500000000e+02 0.000000000000e+00 0.000000000000e+00 0.000000000000e+00
2.295000000000e+02 0.000000000000e+00 0.000000000000e+00 0.000000000000e+00
2.297500000000e+02 0.000000000000e+00 0.000000000000e+00 0.000000000000e+00
2.300000000000e+02 0.000000000000e+00 0.000000000000e+00 0.000000000000e+00
2.302500000000e+02 0.000000000000e+00 0.000000000000e+00 0.000000000000e+00
2.305000000000e+02 0.000000000000e+00 0.000000000000e+00 0.000000000000e+00
2.307500000000e+02 0.000000000000e+00 0.000000000000e+00 0.000000000000e+00
2.310000000000e+02 0.000000000000e+00 0.000000000000e+00 0.000000000000e+00
2.312500000000e+02 0.000000000000e+00 0.000000000000e+00 0.000000000000e+00
2.315000000000e+02 0.000000000000e+00 0.000000000000e+00 0.000000000000e+00
2.317500000000e+02 0.000000000000e+00 0.000000000000e+00 0.000000000000e+00
2.320000000000e+02 0.000000000000e+00 0.000000000000e+00 0.000000000000e+00
2.322500000000e+02 0.000000000000e+00 0.000000000000e+00 0.000000000000e+00
2.325000000000e+02 0.000000000000e+00 0.000000000000e+00 0.000000000000e+00
2.327500000000e+02 0.000000000000e+00 0.000000000000e+00 0.000000000000e+00
2.330000000000e+02 0.000000000000e+00 0.000000000000e+00 0.000000000000e+00
2.332500000000e+02 0.000000000000e+00 0.000000000000e+00 0.000000000000e+00
2.335000000000e+02 0.000000000000e+00 0.000000000000e+00 0.000000000000e+00
2.337500000000e+02 0.000000000000e+00 0.000000000000e+00 0.000000000000e+00
2.340000000000e+02 0.000000000000e+00 0.000000000000e+00 0.000000000000e+00
2.342500000000e+02 0.000000000000e+00 0.000000000000e+00 0.000000000000e+00
2.345000000000e+02 0.000000000000e+00 0.000000000000e+00 0.000000000000e+00
2.347500000000e+02 0.000000000000e+00 0.000000000000e+00 0.000000000000e+00
2.350000000000e+02 0.000000000000e+00 0.000000000000e+00 0.000000000000e+00
2.352500000000e+02 0.000000000000e+00 0.000000000000e+00 0.000000000000e+00
2.355000000000e+02 0.000000000000e+00 0.000000000000e+00 0.000000000000e+00
2.357500000000e+02 0.000000000000e+00 0.000000000000e+00 0.000000000000e+00
2.360000000000e+02 0.000000000000e+00 0.000000000000e+00 0.000000000000e+00
2.362500000000e+02 0.000000000000e+00 0.000000000000e+00 0.000000000000e+00
2.365000000000e+02 0.000000000000e+00 0.000000000000e+00 0.000000000000e+00
2.367500000000e+02 0.000000000000e+00 0.000000000000e+00 0.000000000000e+00
2.370000000000e+02 0.000000000000e+00 0.000000000000e+00 0.000000000000e+00
2.372500000000e+02 0.000000000000e+00 0.000000000000e+00 0.000000000000e+00
2.375000000000e+02 0.000000000000e+00 0.000000000000e+00 0.000000000000e+00
2.377500000000e+02 0.000000000000e+00 0.000000000000e+00 0.000000000000e+00
2.380000000000e+02 0.000000000000e+00 0.000000000000e+00 0.000000000000e+00
2.382500000000e+02 0.000000000000e+00 0.000000000000e+00 0.000000000000e+00
2.385000000000e+02 0.000000000000e+00 0.000000000000e+00 0.000000000000e+00
2.387500000000e+02 0.000000000000e+00 0.000000000000e+00 0.000000000000e+00
2.390000000000e+02 0.000000000000e+00 0.000000000000e+00 0.000000000000e+00
2.392500000000e+02 0.000000000000e+00 0.000000000000e+00 0.000000000000e+00
2.395000000000e+02 0.000000000000e+00 0.000000000000e+00 0.000000000000e+00
2.397500000000e+02 0.000000000000e+00 0.000000000000e+00 0.000000000000e+00
2.400000000000e+02 0.000000000000e+00 0.000000000000e+00 0.000000000000e+00
2.402500000000e+02 0.000000000000e+00 0.000000000000e+00 0.000000000000e+00
2.405000000000e+02 0.000000000000e+00 0.000000000000e+00 0.000000000000e+00
2.407500000000e+02 0.000000000000e+00 0.000000000000e+00 0.000000000000e+00
2.410000000000e+02 0.000000000000e+00 0.000000000000e+00 0.000000000000e+00
2.412500000000e+02 0.000000000000e+00 0.000000000000e+00 0.000000000000e+00
2.415000000000e+02 0.000000000000e+00 0.000000000000e+00 0.000000000000e+00
2.417500000000e+02 0.000000000000e+00 0.000000000000e+00 0.000000000000e+00
2.420000000000e+02 0.000000000000e+00 0.000000000000e+00 0.000000000000e+00
2.422500000000e+02 0.000000000000e+00 0.000000000000e+00 0.000000000000e+00
2.425000000000e+02 0.000000000000e+00 0.000000000000e+00 0.000000000000e+00
2.427500000000e+02 0.000000000000e+00 0.000000000000e+00 0.000000000000e+00
2.430000000000e+02 0.000000000000e+00 0.000000000000e+00 0.000000000000e+00
2.432500000000e+02 0.000000000000e+00 0.000000000000e+00 0.000000000000e+00
2.435000000000e+02 0.000000000000e+00 0.000000000000e+00 0.000000000000e+00
2.437500000000e+02 0.000000000000e+00 0.000000000000e+00 0.000000000000e+00
2.440000000000e+02 0.000000000000e+00 0.000000000000e+00 0.000000000000e+00
2.442500000000e+02 0.000000000000e+00 0.000000000000e+00 0.000000000000e+00
2.445000000000e+02 0.000000000000e+00 0.000000000000e+00 0.000000000000e+00
2.447500000000e+02 0.000000000000e+00 0.000000000000e+00 0.000000000000e+00
2.450000000000e+02 0.000000000000e+00 0.000000000000e+00 0.000000000000e+00
2.452500000000e+02 0.000000000000e+00 0.000000000000e+00 0.000000000000e+00
2.455000000000e+02 0.000000000000e+00 0.000000000000e+00 0.000000000000e+00
2.457500000000e+02 0.000000000000e+00 0.000000000000e+00 0.000000000000e+00
2.460000000000e+02 0.000000000000e+00 0.000000000000e+00 0.000000000000e+00
2.462500000000e+02 0.000000000000e+00 0.000000000000e+00 0.000000000000e+00
2.465000000000e+02 0.000000000000e+00 0.000000000000e+00 0.000000000000e+00
2.467500000000e+02 0.000000000000e+00 0.000000000000e+00 0.000000000000e+00
2.470000000000e+02 0.000000000000e+00 0.000000000000e+00 0.000000000000e+00
2.472500000000e+02 0.000000000000e+00 0.000000000000e+00 0.000000000000e+00
2.475000000000e+02 0.000000000000e+00 0.000000000000e+00 0.000000000000e+00
2.477500000000e+02 0.000000000000e+00 0.000000000000e+00 0.000000000000e+00
2.480000000000e+02 0.000000000000e+00 0.000000000000e+00 0.000000000000e+00
2.482500000000e+02 0.000000000000e+00 0.000000000000e+00 0.000000000000e+00
2.485000000000e+02 0.000000000000e+00 0.000000000000e+00 0.000000000000e+00
2.487500000000e+02 0.000000000000e+00 0.000000000000e+00 0.000000000000e+00
2.490000000000e+02 0.000000000000e+00 0.000000000000e+00 0.000000000000e+00
2.492500000000e+02 0.000000000000e+00 0.000000000000e+00 0.000000000000e+00
2.495000000000e+02 0.000000000000e+00 0.000000000000e+00 0.000000000000e+00
2.497500000000e+02 0.000000000000e+00 0.000000000000e+00 0.000000000000e+00
2.500000000000e+02 0.000000000000e+00 0.000000000000e+00 0.000000000000e+00
2.502500000000e+02 0.000000000000e+00 0.000000000000e+00 0.000000000000e+00
2.505000000000e+02 0.000000000000e+00 0.000000000000e+00 0.000000000000e+00
2.507500000000e+02 0.000000000000e+00 0.000000000000e+00 0.000000000000e+00
2.510000000000e+02 0.000000000000e+00 0.000000000000e+00 0.000000000000e+00
2.512500000000e+02 0.000000000000e+00 0.000000000000e+00 0.000000000000e+00
2.515000000000e+02 0.000000000000e+00 0.000000000000e+00 0.000000000000e+00
2.517500000000e+02 0.000000000000e+00 0.000000000000e+00 0.000000000000e+00
2.520000000000e+02 0.000000000000e+00 0.000000000000e+00 0.000000000000e+00
2.522500000000e+02 0.000000000000e+00 0.000000000000e+00 0.000000000000e+00
2.525000000000e+02 0.000000000000e+00 0.000000000000e+00 0.000000000000e+00
2.527500000000e+02 0.000000000000e+00 0.000000000000e+00 0.000000000000e+00
2.530000000000e+02 0.000000000000e+00 0.000000000000e+00 0.000000000000e+00
2.532500000000e+02 0.000000000000e+00 0.000000000000e+00 0.000000000000e+00
2.535000000000e+02 0.000000000000e+00 0.000000000000e+00 0.000000000000e+00
2.537500000000e+02 0.000000000000e+00 0.000000000000e+00 0.000000000000e+00
2.540000000000e+02 0.000000000000e+00 0.000000000000e+00 0.000000000000e+00
2.542500000000e+02 0.000000000000e+00 0.000000000000e+00 0.000000000000e+00
2.545000000000e+02 0.000000000000e+00 0.000000000000e+00 0.000000000000e+00
2.547500000000e+02 0.000000000000e+00 0.000000000000e+00 0.000000000000e+00
2.550000000000e+02 0.000000000000e+00 0.000000000000e+00 0.000000000000e+00
2.552500000000e+02 0.000000000000e+00 0.000000000000e+00 0.000000000000e+00
2.555000000000e+02 0.000000000000e+00 0.000000000000e+00 0.000000000000e+00
2.557500000000e+02 0.000000000000e+00 0.000000000000e+00 0.000000000000e+00
2.560000000000e+02 0.000000000000e+00 0.000000000000e+00 0.000000000000e+00
2.562500000000e+02 0.000000000000e+00 0.000000000000e+00 0.000000000000e+00
2.565000000000e+02 0.000000000000e+00 0.000000000000e+00 0.000000000000e+00
2.567500000000e+02 0.000000000000e+00 0.000000000000e+00 0.000000000000e+00
2.570000000000e+02 0.000000000000e+00 0.000000000000e+00 0.000000000000e+00
2.572500000000e+02 0.000000000000e+00 0.000000000000e+00 0.000000000000e+00
2.575000000000e+02 0.000000000000e+00 0.000000000000e+00 0.000000000000e+00
2.577500000000e+02 0.000000000000e+00 0.000000000000e+00 0.000000000000e+00
2.580000000000e+02 0.000000000000e+00 0.000000000000e+00 0.000000000000e+00
2.582500000000e+02 0.000000000000e+00 0.000000000000e+00 0.000000000000e+00
2.585000000000e+02 0.000000000000e+00 0.000000000000e+00 0.000000000000e+00
2.587500000000e+02 0.000000000000e+00 0.000000000000e+00 0.000000000000e+00
2.590000000000e+02 0.000000000000e+00 0.000000000000e+00 0.000000000000e+00
2.592500000000e+02 0.000000000000e+00 0.000000000000e+00 0.000000000000e+00
2.595000000000e+02 0.000000000000e+00 0.000000000000e+00 0.000000000000e+00
2.597500000000e+02 0.000000000000e+00 0.000000000000e+00 0.000000000000e+00
2.600000000000e+02 0.000000000000e+00 0.000000000000e+00 0.000000000000e+00
2.602500000000e+02 0.000000000000e+00 0.000000000000e+00 0.000000000000e+00
2.605000000000e+02 0.000000000000e+00 0.000000000000e+00 0.000000000000e+00
2.607500000000e+02 0.000000000000e+00 0.000000000000e+00 0.000000000000e+00
2.610000000000e+02 0.000000000000e+00 0.000000000000e+00 0.000000000000e+00
2.612500000000e+02 0.000000000000e+00 0.000000000000e+00 0.000000000000e+00
2.615000000000e+02 0.000000000000e+00 0.000000000000e+00 0.000000000000e+00
2.617500000000e+02 0.000000000000e+00 0.000000000000e+00 0.000000000000e+00
2.620000000000e+02 0.000000000000e+00 0.000000000000e+00 0.000000000000e+00
2.622500000000e+02 0.000000000000e+00 0.000000000000e+00 0.000000000000e+00
2.625000000000e+02 0.000000000000e+00 0.000000000000e+00 0.000000000000e+00
2.627500000000e+02 0.000000000000e+00 0.000000000000e+00 0.000000000000e+00
2.630000000000e+02 0.000000000000e+00 0.000000000000e+00 0.000000000000e+00
2.632500000000e+02 0.000000000000e+00 0.000000000000e+00 0.000000000000e+00
2.635000000000e+02 0.000000000000e+00 0.000000000000e+00 0.000000000000e+00
2.637500000000e+02 0.000000000000e+00 0.000000000000e+00 0.000000000000e+00
2.640000000000e+02 0.000000000000e+00 0.000000000000e+00 0.000000000000e+00
2.642500000000e+02 0.000000000000e+00 0.000000000000e+00 0.000000000000e+00
2.645000000000e+02 0.000000000000e+00 0.000000000000e+00 0.000000000000e+00
2.647500000000e+02 0.000000000000e+00 0.000000000000e+00 0.000000000000e+00
2.650000000000e+02 0.000000000000e+00 0.000000000000e+00 0.000000000000e+00
2.652500000000e+02 0.000000000000e+00 0.000000000000e+00 0.000000000000e+00
2.655000000000e+02 0.000000000000e+00 0.000000000000e+00 0.000000000000e+00
2.657500000000e+02 0.000000000000e+00 0.000000000000e+00 0.000000000000e+00
2.660000000000e+02 0.000000000000e+00 0.000000000000e+00 0.000000000000e+00
2.662500000000e+02 0.000000000000e+00 0.000000000000e+00 0.000000000000e+00
2.665000000000e+02 0.000000000000e+00 0.000000000000e+00 0.000000000000e+00
2.667500000000e+02 0.000000000000e+00 0.000000000000e+00 0.000000000000e+00
2.670000000000e+02 0.000000000000e+00 0.000000000000e+00 0.000000000000e+00
2.672500000000e+02 0.000000000000e+00 0.000000000000e+00 0.000000000000e+00
2.675000000000e+02 0.000000000000e+00 0.000000000000e+00 0.000000000000e+00
2.677500000000e+02 0.000000000000e+00 0.000000000000e+00 0.000000000000e+00
2.680000000000e+02 0.000000000000e+00 0.000000000000e+00 0.000000000000e+00
2.682500000000e+02 0.000000000000e+00 0.000000000000e+00 0.000000000000e+00
2.685000000000e+02 0.000000000000e+00 0.000000000000e+00 0.000000000000e+00
2.687500000000e+02 0.000000000000e+00 0.000000000000e+00 0.000000000000e+00
2.690000000000e+02 0.000000000000e+00 0.000000000000e+00 0.000000000000e+00
2.692500000000e+02 0.000000000000e+00 0.000000000000e+00 0.000000000000e+00
2.695000000000e+02 0.000000000000e+00 0.000000000000e+00 0.000000000000e+00
2.697500000000e+02 0.000000000000e+00 0.000000000000e+00 0.000000000000e+00
2.700000000000e+02 0.000000000000e+00 0.000000000000e+00 0.000000000000e+00
2.702500000000e+02 0.000000000000e+00 0.000000000000e+00 0.000000000000e+00
2.705000000000e+02 0.000000000000e+00 0.000000000000e+00 0.000000000000e+00
2.707500000000e+02 0.000000000000e+00 0.000000000000e+00 0.000000000000e+00
2.710000000000e+02 0.000000000000e+00 0.000000000000e+00 0.000000000000e+00
2.712500000000e+02 0.000000000000e+00 0.000000000000e+00 0.000000000000e+00
2.715000000000e+02 0.000000000000e+00 0.000000000000e+00 0.000000000000e+00
2.717500000000e+02 0.000000000000e+00 0.000000000000e+00 0.000000000000e+00
2.720000000000e+02 0.000000000000e+00 0.000000000000e+00 0.000000000000e+00
2.722500000000e+02 0.000000000000e+00 0.000000000000e+00 0.000000000000e+00
2.725000000000e+02 0.000000000000e+00 0.000000000000e+00 0.000000000000e+00
2.727500000000e+02 0.000000000000e+00 0.000000000000e+00 0.000000000000e+00
2.730000000000e+02 0.000000000000e+00 0.000000000000e+00 0.000000000000e+00
2.732500000000e+02 0.000000000000e+00 0.000000000000e+00 0.000000000000e+00
2.735000000000e+02 0.000000000000e+00 0.000000000000e+00 0.000000000000e+00
2.737500000000e+02 0.000000000000e+00 0.000000000000e+00 0.000000000000e+00
2.740000000000e+02 0.000000000000e+00 0.000000000000e+00 0.000000000000e+00
2.742500000000e+02 0.000000000000e+00 0.000000000000e+00 0.000000000000e+00
2.745000000000e+02 0.000000000000e+00 0.000000000000e+00 0.000000000000e+00
2.747500000000e+02 0.000000000000e+00 0.000000000000e+00 0.000000000000e+00
2.750000000000e+02 0.000000000000e+00 0.000000000000e+00 0.000000000000e+00
2.752500000000e+02 0.000000000000e+00 0.000000000000e+00 0.000000000000e+00
2.755000000000e+02 0.000000000000e+00 0.000000000000e+00 0.000000000000e+00
2.757500000000e+02 0.000000000000e+00 0.000000000000e+00 0.000000000000e+00
2.760000000000e+02 0.000000000000e+00 0.000000000000e+00 0.000000000000e+00
2.762500000000e+02 0.000000000000e+00 0.000000000000e+00 0.000000000000e+00
2.765000000000e+02 0.000000000000e+00 0.000000000000e+00 0.000000000000e+00
2.767500000000e+02 0.000000000000e+00 0.000000000000e+00 0.000000000000e+00
2.770000000000e+02 0.000000000000e+00 0.000000000000e+00 0.000000000000e+00
2.772500000000e+02 0.000000000000e+00 0.000000000000e+00 0.000000000000e+00
2.775000000000e+02 0.000000000000e+00 0.000000000000e+00 0.000000000000e+00
2.777500000000e+02 0.000000000000e+00 0.000000000000e+00 0.000000000000e+00
2.780000000000e+02 0.000000000000e+00 0.000000000000e+00 0.000000000000e+00
2.782500000000e+02 0.000000000000e+00 0.000000000000e+00 0.000000000000e+00
2.785000000000e+02 0.000000000000e+00 0.000000000000e+00 0.000000000000e+00
2.787500000000e+02 0.000000000000e+00 0.000000000000e+00 0.000000000000e+00
2.790000000000e+02 0.000000000000e+00 0.000000000000e+00 0.000000000000e+00
2.792500000000e+02 0.000000000000e+00 0.000000000000e+00 0.000000000000e+00
2.795000000000e+02 0.000000000000e+00 0.000000000000e+00 0.000000000000e+00
2.797500000000e+02 0.000000000000e+00 0.000000000000e+00 0.000000000000e+00
2.800000000000e+02 0.000000000000e+00 0.000000000000e+00 0.000000000000e+00
2.802500000000e+02 0.000000000000e+00 0.000000000000e+00 0.000000000000e+00
2.805000000000e+02 0.000000000000e+00 0.000000000000e+00 0.000000000000e+00
2.807500000000e+02 0.000000000000e+00 0.000000000000e+00 0.000000000000e+00
2.810000000000e+02 0.000000000000e+00 0.000000000000e+00 0.000000000000e+00
2.812500000000e+02 0.000000000000e+00 0.000000000000e+00 0.000000000000e+00
2.815000000000e+02 0.000000000000e+00 0.000000000000e+00 0.000000000000e+00
2.817500000000e+02 0.000000000000e+00 0.000000000000e+00 0.000000000000e+00
2.820000000000e+02 0.000000000000e+00 0.000000000000e+00 0.000000000000e+00
2.822500000000e+02 0.000000000000e+00 0.000000000000e+00 0.000000000000e+00
2.825000000000e+02 0.000000000000e+00 0.000000000000e+00 0.000000000000e+00
2.827500000000e+02 0.000000000000e+00 0.000000000000e+00 0.000000000000e+00
2.830000000000e+02 0.000000000000e+00 0.000000000000e+00 0.000000000000e+00
2.832500000000e+02 0.000000000000e+00 0.000000000000e+00 0.000000000000e+00
2.835000000000e+02 0.000000000000e+00 0.000000000000e+00 0.000000000000e+00
2.837500000000e+02 0.000000000000e+00 0.000000000000e+00 0.000000000000e+00
2.840000000000e+02 0.000000000000e+00 0.000000000000e+00 0.000000000000e+00
2.842500000000e+02 0.000000000000e+00 0.000000000000e+00 0.000000000000e+00
2.845000000000e+02 0.000000000000e+00 0.000000000000e+00 0.000000000000e+00
2.847500000000e+02 0.000000000000e+00 0.000000000000e+00 0.000000000000e+00
2.850000000000e+02 0.000000000000e+00 0.000000000000e+00 0.000000000000e+00
2.852500000000e+02 0.000000000000e+00 0.000000000000e+00 0.000000000000e+00
2.855000000000e+02 0.000000000000e+00 0.000000000000e+00 0.000000000000e+00
2.857500000000e+02 0.000000000000e+00 0.000000000000e+00 0.000000000000e+00
2.860000000000e+02 0.000000000000e+00 0.000000000000e+00 0.000000000000e+00
2.862500000000e+02 0.000000000000e+00 0.000000000000e+00 0.000000000000e+00
2.865000000000e+02 0.000000000000e+00 0.000000000000e+00 0.000000000000e+00
2.867500000000e+02 0.000000000000e+00 0.000000000000e+00 0.000000000000e+00
2.870000000000e+02 0.000000000000e+00 0.000000000000e+00 0.000000000000e+00
2.872500000000e+02 0.000000000000e+00 0.000000000000e+00 0.000000000000e+00
2.875000000000e+02 0.000000000000e+00 0.000000000000e+00 0.000000000000e+00
2.877500000000e+02 0.000000000000e+00 0.000000000000e+00 0.000000000000e+00
2.880000000000e+02 0.000000000000e+00 0.000000000000e+00 0.000000000000e+00
2.882500000000e+02 0.000000000000e+00 0.000000000000e+00 0.000000000000e+00
2.885000000000e+02 0.000000000000e+00 0.000000000000e+00 0.000000000000e+00
2.887500000000e+02 0.000000000000e+00 0.000000000000e+00 0.000000000000e+00
2.890000000000e+02 0.000000000000e+00 0.000000000000e+00 0.000000000000e+00
2.892500000000e+02 0.000000000000e+00 0.000000000000e+00 0.000000000000e+00
2.895000000000e+02 0.000000000000e+00 0.000000000000e+00 0.000000000000e+00
2.897500000000e+02 0.000000000000e+00 0.000000000000e+00 0.000000000000e+00
2.900000000000e+02 0.000000000000e+00 0.000000000000e+00 0.000000000000e+00
2.902500000000e+02 0.000000000000e+00 0.000000000000e+00 0.000000000000e+00
2.905000000000e+02 0.000000000000e+00 0.000000000000e+00 0.000000000000e+00
2.907500000000e+02 0.000000000000e+00 0.000000000000e+00 0.000000000000e+00
2.910000000000e+02 0.000000000000e+00 0.000000000000e+00 0.000000000000e+00
2.912500000000e+02 0.000000000000e+00 0.000000000000e+00 0.000000000000e+00
2.915000000000e+02 0.000000000000e+00 0.000000000000e+00 0.000000000000e+00
2.917500000000e+02 0.000000000000e+00 0.000000000000e+00 0.000000000000e+00
2.920000000000e+02 0.000000000000e+00 0.000000000000e+00 0.000000000000e+00
2.922500000000e+02 0.000000000000e+00 0.000000000000e+00 0.000000000000e+00
2.925000000000e+02 0.000000000000e+00 0.000000000000e+00 0.000000000000e+00
2.927500000000e+02 0.000000000000e+00 0.000000000000e+00 0.000000000000e+00
2.930000000000e+02 0.000000000000e+00 0.000000000000e+00 0.000000000000e+00
2.932500000000e+02 0.000000000000e+00 0.000000000000e+00 0.000000000000e+00
2.935000000000e+02 0.000000000000e+00 0.000000000000e+00 0.000000000000e+00
2.937500000000e+02 0.000000000000e+00 0.000000000000e+00 0.000000000000e+00
2.940000000000e+02 0.000000000000e+00 0.000000000000e+00 0.000000000000e+00
2.942500000000e+02 0.000000000000e+00 0.000000000000e+00 0.000000000000e+00
2.945000000000e+02 0.000000000000e+00 0.000000000000e+00 0.000000000000e+00
2.947500000000e+02 0.000000000000e+00 0.000000000000e+00 0.000000000000e+00
2.950000000000e+02 0.000000000000e+00 0.000000000000e+00 0.000000000000e+00
2.952500000000e+02 0.000000000000e+00 0.000000000000e+00 0.000000000000e+00
2.955000000000e+02 0.000000000000e+00 0.000000000000e+00 0.000000000000e+00
2.957500000000e+02 0.000000000000e+00 0.000000000000e+00 0.000000000000e+00
2.960000000000e+02 0.000000000000e+00 0.000000000000e+00 0.000000000000e+00
2.962500000000e+02 0.000000000000e+00 0.000000000000e+00 0.000000000000e+00
2.965000000000e+02 0.000000000000e+00 0.000000000000e+00 0.000000000000e+00
2.967500000000e+02 0.000000000000e+00 0.000000000000e+00 0.000000000000e+00
2.970000000000e+02 0.000000000000e+00 0.000000000000e+00 0.000000000000e+00
2.972500000000e+02 0.000000000000e+00 0.000000000000e+00 0.000000000000e+00
2.975000000000e+02 0.000000000000e+00 0.000000000000e+00 0.000000000000e+00
2.977500000000e+02 0.000000000000e+00 0.000000000000e+00 0.000000000000e+00
2.980000000000e+02 0.000000000000e+00 0.000000000000e+00 0.000000000000e+00
2.982500000000e+02 0.000000000000e+00 0.000000000000e+00 0.000000000000e+00
2.985000000000e+02 0.000000000000e+00 0.000000000000e+00 0.000000000000e+00
2.987500000000e+02 0.000000000000e+00 0.000000000000e+00 0.000000000000e+00
2.990000000000e+02 0.000000000000e+00 0.000000000000e+00 0.000000000000e+00
2.992500000000e+02 0.000000000000e+00 0.000000000000e+00 0.000000000000e+00
2.995000000000e+02 0.000000000000e+00 0.000000000000e+00 0.000000000000e+00
2.997500000000e+02 0.000000000000e+00 0.000000000000e+00 0.000000000000e+00
3.000000000000e+02 0.000000000000e+00 0.000000000000e+00 0.000000000000e+00
3.002500000000e+02 0.000000000000e+00 0.000000000000e+00 0.000000000000e+00
3.005000000000e+02 0.000000000000e+00 0.000000000000e+00 0.000000000000e+00
3.007500000000e+02 0.000000000000e+00 0.000000000000e+00 0.000000000000e+00
3.010000000000e+02 0.000000000000e+00 0.000000000000e+00 0.000000000000e+00
3.012500000000e+02 0.000000000000e+00 0.000000000000e+00 0.000000000000e+00
3.015000000000e+02 0.000000000000e+00 0.000000000000e+00 0.000000000000e+00
3.017500000000e+02 0.000000000000e+00 0.000000000000e+00 0.000000000000e+00
3.020000000000e+02 0.000000000000e+00 0.000000000000e+00 0.000000000000e+00
3.022500000000e+02 0.000000000000e+00 0.000000000000e+00 0.000000000000e+00
3.025000000000e+02 0.000000000000e+00 0.000000000000e+00 0.000000000000e+00
3.027500000000e+02 0.000000000000e+00 0.000000000000e+00 0.000000000000e+00
3.030000000000e+02 0.000000000000e+00 0.000000000000e+00 0.000000000000e+00
3.032500000000e+02 0.000000000000e+00 0.000000000000e+00 0.000000000000e+00
3.035000000000e+02 0.000000000000e+00 0.000000000000e+00 0.000000000000e+00
3.037500000000e+02 0.000000000000e+00 0.000000000000e+00 0.000000000000e+00
3.040000000000e+02 0.000000000000e+00 0.000000000000e+00 0.000000000000e+00
3.042500000000e+02 0.000000000000e+00 0.000000000000e+00 0.000000000000e+00
3.045000000000e+02 0.000000000000e+00 0.000000000000e+00 0.000000000000e+00
3.047500000000e+02 0.000000000000e+00 0.000000000000e+00 0.000000000000e+00
3.050000000000e+02 0.000000000000e+00 0.000000000000e+00 0.000000000000e+00
3.052500000000e+02 0.000000000000e+00 0.000000000000e+00 0.000000000000e+00
3.055000000000e+02 0.000000000000e+00 0.000000000000e+00 0.000000000000e+00
3.057500000000e+02 0.000000000000e+00 0.000000000000e+00 0.000000000000e+00
3.060000000000e+02 0.000000000000e+00 0.000000000000e+00 0.000000000000e+00
3.062500000000e+02 0.000000000000e+00 0.000000000000e+00 0.000000000000e+00
3.065000000000e+02 0.000000000000e+00 0.000000000000e+00 0.000000000000e+00
3.067500000000e+02 0.000000000000e+00 0.000000000000e+00 0.000000000000e+00
3.070000000000e+02 0.000000000000e+00 0.000000000000e+00 0.000000000000e+00
3.072500000000e+02 0.000000000000e+00 0.000000000000e+00 0.000000000000e+00
3.075000000000e+02 0.000000000000e+00 0.000000000000e+00 0.000000000000e+00
3.077500000000e+02 0.000000000000e+00 0.000000000000e+00 0.000000000000e+00
3.080000000000e+02 0.000000000000e+00 0.000000000000e+00 0.000000000000e+00
3.082500000000e+02 0.000000000000e+00 0.000000000000e+00 0.000000000000e+00
3.085000000000e+02 0.000000000000e+00 0.000000000000e+00 0.000000000000e+00
3.087500000000e+02 0.000000000000e+00 0.000000000000e+00 0.000000000000e+00
3.090000000000e+02 0.000000000000e+00 0.000000000000e+00 0.000000000000e+00
3.092500000000e+02 0.000000000000e+00 0.000000000000e+00 0.000000000000e+00
3.095000000000e+02 0.000000000000e+00 0.000000000000e+00 0.000000000000e+00
3.097500000000e+02 0.000000000000e+00 0.000000000000e+00 0.000000000000e+00
3.100000000000e+02 0.000000000000e+00 0.000000000000e+00 0.000000000000e+00
3.102500000000e+02 0.000000000000e+00 0.000000000000e+00 0.000000000000e+00
3.105000000000e+02 0.000000000000e+00 0.000000000000e+00 0.000000000000e+00
3.107500000000e+02 0.000000000000e+00 0.000000000000e+00 0.000000000000e+00
3.110000000000e+02 0.000000000000e+00 0.000000000000e+00 0.000000000000e+00
3.112500000000e+02 0.000000000000e+00 0.000000000000e+00 0.000000000000e+00
3.115000000000e+02 0.000000000000e+00 0.000000000000e+00 0.000000000000e+00
3.117500000000e+02 0.000000000000e+00 0.000000000000e+00 0.000000000000e+00
3.120000000000e+02 0.000000000000e+00 0.000000000000e+00 0.000000000000e+00
3.122500000000e+02 0.000000000000e+00 0.000000000000e+00 0.000000000000e+00
3.125000000000e+02 0.000000000000e+00 0.000000000000e+00 0.000000000000e+00
3.127500000000e+02 0.000000000000e+00 0.000000000000e+00 0.000000000000e+00
3.130000000000e+02 0.000000000000e+00 0.000000000000e+00 0.000000000000e+00
3.132500000000e+02 0.000000000000e+00 0.000000000000e+00 0.000000000000e+00
3.135000000000e+02 0.000000000000e+00 0.000000000000e+00 0.000000000000e+00
3.137500000000e+02 0.000000000000e+00 0.000000000000e+00 0.000000000000e+00
3.140000000000e+02 0.000000000000e+00 0.000000000000e+00 0.000000000000e+00
3.142500000000e+02 0.000000000000e+00 0.000000000000e+00 0.000000000000e+00
3.145000000000e+02 0.000000000000e+00 0.000000000000e+00 0.000000000000e+00
3.147500000000e+02 0.000000000000e+00 0.000000000000e+00 0.000000000000e+00
3.150000000000e+02 0.000000000000e+00 0.000000000000e+00 0.000000000000e+00
3.152500000000e+02 0.000000000000e+00 0.000000000000e+00 0.000000000000e+00
3.155000000000e+02 0.000000000000e+00 0.000000000000e+00 0.000000000000e+00
3.157500000000e+02 0.000000000000e+00 0.000000000000e+00 0.000000000000e+00
3.160000000000e+02 0.000000000000e+00 0.000000000000e+00 0.000000000000e+00
3.162500000000e+02 0.000000000000e+00 0.000000000000e+00 0.000000000000e+00
3.165000000000e+02 0.000000000000e+00 0.000000000000e+00 0.000000000000e+00
3.167500000000e+02 0.000000000000e+00 0.000000000000e+00 0.000000000000e+00
3.170000000000e+02 0.000000000000e+00 0.000000000000e+00 0.000000000000e+00
3.172500000000e+02 0.000000000000e+00 0.000000000000e+00 0.000000000000e+00
3.175000000000e+02 0.000000000000e+00 0.000000000000e+00 0.000000000000e+00
3.177500000000e+02 0.000000000000e+00 0.000000000000e+00 0.000000000000e+00
3.180000000000e+02 0.000000000000e+00 0.000000000000e+00 0.000000000000e+00
3.182500000000e+02 0.000000000000e+00 0.000000000000e+00 0.000000000000e+00
3.185000000000e+02 0.000000000000e+00 0.000000000000e+00 0.000000000000e+00
3.187500000000e+02 0.000000000000e+00 0.000000000000e+00 0.000000000000e+00
3.190000000000e+02 0.000000000000e+00 0.000000000000e+00 0.000000000000e+00
3.192500000000e+02 0.000000000000e+00 0.000000000000e+00 0.000000000000e+00
3.195000000000e+02 0.000000000000e+00 0.000000000000e+00 0.000000000000e+00
3.197500000000e+02 0.000000000000e+00 0.000000000000e+00 0.000000000000e+00
3.200000000000e+02 0.000000000000e+00 0.000000000000e+00 0.000000000000e+00
3.202500000000e+02 0.000000000000e+00 0.000000000000e+00 0.000000000000e+00
3.205000000000e+02 0.000000000000e+00 0.000000000000e+00 0.000000000000e+00
3.207500000000e+02 0.000000000000e+00 0.000000000000e+00 0.000000000000e+00
3.210000000000e+02 0.000000000000e+00 0.000000000000e+00 0.000000000000e+00
3.212500000000e+02 0.000000000000e+00 0.000000000000e+00 0.000000000000e+00
3.215000000000e+02 0.000000000000e+00 0.000000000000e+00 0.000000000000e+00
3.217500000000e+02 0.000000000000e+00 0.000000000000e+00 0.000000000000e+00
3.220000000000e+02 0.000000000000e+00 0.000000000000e+00 0.000000000000e+00
3.222500000000e+02 0.000000000000e+00 0.000000000000e+00 0.000000000000e+00
3.225000000000e+02 0.000000000000e+00 0.000000000000e+00 0.000000000000e+00
3.227500000000e+02 0.000000000000e+00 0.000000000000e+00 0.000000000000e+00
3.230000000000e+02 0.000000000000e+00 0.000000000000e+00 0.000000000000e+00
3.232500000000e+02 0.000000000000e+00 0.000000000000e+00 0.000000000000e+00
3.235000000000e+02 0.000000000000e+00 0.000000000000e+00 0.000000000000e+00
3.237500000000e+02 0.000000000000e+00 0.000000000000e+00 0.000000000000e+00
3.240000000000e+02 0.000000000000e+00 0.000000000000e+00 0.000000000000e+00
3.242500000000e+02 0.000000000000e+00 0.000000000000e+00 0.000000000000e+00
3.245000000000e+02 0.000000000000e+00 0.000000000000e+00 0.000000000000e+00
3.247500000000e+02 0.000000000000e+00 0.000000000000e+00 0.000000000000e+00
3.250000000000e+02 0.000000000000e+00 0.000000000000e+00 0.000000000000e+00
3.252500000000e+02 0.000000000000e+00 0.000000000000e+00 0.000000000000e+00
3.255000000000e+02 0.000000000000e+00 0.000000000000e+00 0.000000000000e+00
3.257500000000e+02 0.000000000000e+00 0.000000000000e+00 0.000000000000e+00
3.260000000000e+02 0.000000000000e+00 0.000000000000e+00 0.000000000000e+00
3.262500000000e+02 0.000000000000e+00 0.000000000000e+00 0.000000000000e+00
3.265000000000e+02 0.000000000000e+00 0.000000000000e+00 0.000000000000e+00
3.267500000000e+02 0.000000000000e+00 0.000000000000e+00 0.000000000000e+00
3.270000000000e+02 0.000000000000e+00 0.000000000000e+00 0.000000000000e+00
3.272500000000e+02 0.000000000000e+00 0.000000000000e+00 0.000000000000e+00
3.275000000000e+02 0.000000000000e+00 0.000000000000e+00 0.000000000000e+00
3.277500000000e+02 0.000000000000e+00 0.000000000000e+00 0.000000000000e+00
3.280000000000e+02 0.000000000000e+00 0.000000000000e+00 0.000000000000e+00
3.282500000000e+02 0.000000000000e+00 0.000000000000e+00 0.000000000000e+00
3.285000000000e+02 0.000000000000e+00 0.000000000000e+00 0.000000000000e+00
3.287500000000e+02 0.000000000000e+00 0.000000000000e+00 0.000000000000e+00
3.290000000000e+02 0.000000000000e+00 0.000000000000e+00 0.000000000000e+00
3.292500000000e+02 0.000000000000e+00 0.000000000000e+00 0.000000000000e+00
3.295000000000e+02 0.000000000000e+00 0.000000000000e+00 0.000000000000e+00
3.297500000000e+02 0.000000000000e+00 0.000000000000e+00 0.000000000000e+00
3.300000000000e+02 0.000000000000e+00 0.000000000000e+00 0.000000000000e+00
3.302500000000e+02 0.000000000000e+00 0.000000000000e+00 0.000000000000e+00
3.305000000000e+02 0.000000000000e+00 0.000000000000e+00 0.000000000000e+00
3.307500000000e+02 0.000000000000e+00 0.000000000000e+00 0.000000000000e+00
3.310000000000e+02 0.000000000000e+00 0.000000000000e+00 0.000000000000e+00
3.312500000000e+02 0.000000000000e+00 0.000000000000e+00 0.000000000000e+00
3.315000000000e+02 0.000000000000e+00 0.000000000000e+00 0.000000000000e+00
3.317500000000e+02 0.000000000000e+00 0.000000000000e+00 0.000000000000e+00
3.320000000000e+02 0.000000000000e+00 0.000000000000e+00 0.000000000000e+00
3.322500000000e+02 0.000000000000e+00 0.000000000000e+00 0.000000000000e+00
3.325000000000e+02 0.000000000000e+00 0.000000000000e+00 0.000000000000e+00
3.327500000000e+02 0.000000000000e+00 0.000000000000e+00 0.000000000000e+00
3.330000000000e+02 0.000000000000e+00 0.000000000000e+00 0.000000000000e+00
3.332500000000e+02 0.000000000000e+00 0.000000000000e+00 0.000000000000e+00
3.335000000000e+02 0.000000000000e+00 0.000000000000e+00 0.000000000000e+00
3.337500000000e+02 0.000000000000e+00 0.000000000000e+00 0.000000000000e+00
3.340000000000e+02 0.000000000000e+00 0.000000000000e+00 0.000000000000e+00
3.342500000000e+02 0.000000000000e+00 0.000000000000e+00 0.000000000000e+00
3.345000000000e+02 0.000000000000e+00 0.000000000000e+00 0.000000000000e+00
3.347500000000e+02 0.000000000000e+00 0.000000000000e+00 0.000000000000e+00
3.350000000000e+02 0.000000000000e+00 0.000000000000e+00 0.000000000000e+00
3.352500000000e+02 0.000000000000e+00 0.000000000000e+00 0.000000000000e+00
3.355000000000e+02 0.000000000000e+00 0.000000000000e+00 0.000000000000e+00
3.357500000000e+02 0.000000000000e+00 0.000000000000e+00 0.000000000000e+00
3.360000000000e+02 0.000000000000e+00 0.000000000000e+00 0.000000000000e+00
3.362500000000e+02 0.000000000000e+00 0.000000000000e+00 0.000000000000e+00
3.365000000000e+02 0.000000000000e+00 0.000000000000e+00 0.000000000000e+00
3.367500000000e+02 0.000000000000e+00 0.000000000000e+00 0.000000000000e+00
3.370000000000e+02 0.000000000000e+00 0.000000000000e+00 0.000000000000e+00
3.372500000000e+02 0.000000000000e+00 0.000000000000e+00 0.000000000000e+00
3.375000000000e+02 0.000000000000e+00 0.000000000000e+00 0.000000000000e+00
3.377500000000e+02 0.000000000000e+00 0.000000000000e+00 0.000000000000e+00
3.380000000000e+02 0.000000000000e+00 0.000000000000e+00 0.000000000000e+00
3.382500000000e+02 0.000000000000e+00 0.000000000000e+00 0.000000000000e+00
3.385000000000e+02 0.000000000000e+00 0.000000000000e+00 0.000000000000e+00
3.387500000000e+02 0.000000000000e+00 0.000000000000e+00 0.000000000000e+00
3.390000000000e+02 0.000000000000e+00 0.000000000000e+00 0.000000000000e+00
3.392500000000e+02 0.000000000000e+00 0.000000000000e+00 0.000000000000e+00
3.395000000000e+02 0.000000000000e+00 0.000000000000e+00 0.000000000000e+00
3.397500000000e+02 0.000000000000e+00 0.000000000000e+00 0.000000000000e+00
3.400000000000e+02 0.000000000000e+00 0.000000000000e+00 0.000000000000e+00
3.402500000000e+02 0.000000000000e+00 0.000000000000e+00 0.000000000000e+00
3.405000000000e+02 0.000000000000e+00 0.000000000000e+00 0.000000000000e+00
3.407500000000e+02 0.000000000000e+00 0.000000000000e+00 0.000000000000e+00
3.410000000000e+02 0.000000000000e+00 0.000000000000e+00 0.000000000000e+00
3.412500000000e+02 0.000000000000e+00 0.000000000000e+00 0.000000000000e+00
3.415000000000e+02 0.000000000000e+00 0.000000000000e+00 0.000000000000e+00
3.417500000000e+02 0.000000000000e+00 0.000000000000e+00 0.000000000000e+00
3.420000000000e+02 0.000000000000e+00 0.000000000000e+00 0.000000000000e+00
3.422500000000e+02 0.000000000000e+00 0.000000000000e+00 0.000000000000e+00
3.425000000000e+02 0.000000000000e+00 0.000000000000e+00 0.000000000000e+00
3.427500000000e+02 0.000000000000e+00 0.000000000000e+00 0.000000000000e+00
3.430000000000e+02 0.000000000000e+00 0.000000000000e+00 0.000000000000e+00
3.432500000000e+02 0.000000000000e+00 0.000000000000e+00 0.000000000000e+00
3.435000000000e+02 0.000000000000e+00 0.000000000000e+00 0.000000000000e+00
3.437500000000e+02 0.000000000000e+00 0.000000000000e+00 0.000000000000e+00
3.440000000000e+02 0.000000000000e+00 0.000000000000e+00 0.000000000000e+00
3.442500000000e+02 0.000000000000e+00 0.000000000000e+00 0.000000000000e+00
3.445000000000e+02 0.000000000000e+00 0.000000000000e+00 0.000000000000e+00
3.447500000000e+02 0.000000000000e+00 0.000000000000e+00 0.000000000000e+00
3.450000000000e+02 0.000000000000e+00 0.000000000000e+00 0.000000000000e+00
3.452500000000e+02 0.000000000000e+00 0.000000000000e+00 0.000000000000e+00
3.455000000000e+02 0.000000000000e+00 0.000000000000e+00 0.000000000000e+00
3.457500000000e+02 0.000000000000e+00 0.000000000000e+00 0.000000000000e+00
3.460000000000e+02 0.000000000000e+00 0.000000000000e+00 0.000000000000e+00
3.462500000000e+02 0.000000000000e+00 0.000000000000e+00 0.000000000000e+00
3.465000000000e+02 0.000000000000e+00 0.000000000000e+00 0.000000000000e+00
3.467500000000e+02 0.000000000000e+00 0.000000000000e+00 0.000000000000e+00
3.470000000000e+02 0.000000000000e+00 0.000000000000e+00 0.000000000000e+00
3.472500000000e+02 0.000000000000e+00 0.000000000000e+00 0.000000000000e+00
3.475000000000e+02 0.000000000000e+00 0.000000000000e+00 0.000000000000e+00
3.477500000000e+02 0.000000000000e+00 0.000000000000e+00 0.000000000000e+00
3.480000000000e+02 0.000000000000e+00 0.000000000000e+00 0.000000000000e+00
3.482500000000e+02 0.000000000000e+00 0.000000000000e+00 0.000000000000e+00
3.485000000000e+02 0.000000000000e+00 0.000000000000e+00 0.000000000000e+00
3.487500000000e+02 0.000000000000e+00 0.000000000000e+00 0.000000000000e+00
3.490000000000e+02 0.000000000000e+00 0.000000000000e+00 0.000000000000e+00
3.492500000000e+02 0.000000000000e+00 0.000000000000e+00 0.000000000000e+00
3.495000000000e+02 0.000000000000e+00 0.000000000000e+00 0.000000000000e+00
3.497500000000e+02 0.000000000000e+00 0.000000000000e+00 0.000000000000e+00
3.500000000000e+02 0.000000000000e+00 0.000000000000e+00 0.000000000000e+00
3.502500000000e+02 0.000000000000e+00 0.000000000000e+00 0.000000000000e+00
3.505000000000e+02 0.000000000000e+00 0.000000000000e+00 0.000000000000e+00
3.507500000000e+02 0.000000000000e+00 0.000000000000e+00 0.000000000000e+00
3.510000000000e+02 0.000000000000e+00 0.000000000000e+00 0.000000000000e+00
3.512500000000e+02 0.000000000000e+00 0.000000000000e+00 0.000000000000e+00
3.515000000000e+02 0.000000000000e+00 0.000000000000e+00 0.000000000000e+00
3.517500000000e+02 0.000000000000e+00 0.000000000000e+00 0.000000000000e+00
3.520000000000e+02 0.000000000000e+00 0.000000000000e+00 0.000000000000e+00
3.522500000000e+02 0.000000000000e+00 0.000000000000e+00 0.000000000000e+00
3.525000000000e+02 0.000000000000e+00 0.000000000000e+00 0.000000000000e+00
3.527500000000e+02 0.000000000000e+00 0.000000000000e+00 0.000000000000e+00
3.530000000000e+02 0.000000000000e+00 0.000000000000e+00 0.000000000000e+00
3.532500000000e+02 0.000000000000e+00 0.000000000000e+00 0.000000000000e+00
3.535000000000e+02 0.000000000000e+00 0.000000000000e+00 0.000000000000e+00
3.537500000000e+02 0.000000000000e+00 0.000000000000e+00 0.000000000000e+00
3.540000000000e+02 0.000000000000e+00 0.000000000000e+00 0.000000000000e+00
3.542500000000e+02 0.000000000000e+00 0.000000000000e+00 0.000000000000e+00
3.545000000000e+02 0.000000000000e+00 0.000000000000e+00 0.000000000000e+00
3.547500000000e+02 0.000000000000e+00 0.000000000000e+00 0.000000000000e+00
3.550000000000e+02 0.000000000000e+00 0.000000000000e+00 0.000000000000e+00
3.552500000000e+02 0.000000000000e+00 0.000000000000e+00 0.000000000000e+00
3.555000000000e+02 0.000000000000e+00 0.000000000000e+00 0.000000000000e+00
3.557500000000e+02 0.000000000000e+00 0.000000000000e+00 0.000000000000e+00
3.560000000000e+02 0.000000000000e+00 0.000000000000e+00 0.000000000000e+00
3.562500000000e+02 0.000000000000e+00 0.000000000000e+00 0.000000000000e+00
3.565000000000e+02 0.000000000000e+00 0.000000000000e+00 0.000000000000e+00
3.567500000000e+02 0.000000000000e+00 0.000000000000e+00 0.000000000000e+00
3.570000000000e+02 0.000000000000e+00 0.000000000000e+00 0.000000000000e+00
3.572500000000e+02 0.000000000000e+00 0.000000000000e+00 0.000000000000e+00
3.575000000000e+02 0.000000000000e+00 0.000000000000e+00 0.000000000000e+00
3.577500000000e+02 0.000000000000e+00 0.000000000000e+00 0.000000000000e+00
3.580000000000e+02 0.000000000000e+00 0.000000000000e+00 0.000000000000e+00
3.582500000000e+02 0.000000000000e+00 0.000000000000e+00 0.000000000000e+00
3.585000000000e+02 0.000000000000e+00 0.000000000000e+00 0.000000000000e+00
3.587500000000e+02 0.000000000000e+00 0.000000000000e+00 0.000000000000e+00
3.590000000000e+02 0.000000000000e+00 0.000000000000e+00 0.000000000000e+00
3.592500000000e+02 0.000000000000e+00 0.000000000000e+00 0.000000000000e+00
3.595000000000e+02 0.000000000000e+00 0.000000000000e+00 0.000000000000e+00
3.597500000000e+02 0.000000000000e+00 0.000000000000e+00 0.000000000000e+00
3.600000000000e+02 0.000000000000e+00 0.000000000000e+00 0.000000000000e+00
3.602500000000e+02 0.000000000000e+00 0.000000000000e+00 0.000000000000e+00
3.605000000000e+02 0.000000000000e+00 0.000000000000e+00 0.000000000000e+00
3.607500000000e+02 0.000000000000e+00 0.000000000000e+00 0.000000000000e+00
3.610000000000e+02 0.000000000000e+00 0.000000000000e+00 0.000000000000e+00
3.612500000000e+02 0.000000000000e+00 0.000000000000e+00 0.000000000000e+00
3.615000000000e+02 0.000000000000e+00 0.000000000000e+00 0.000000000000e+00
3.617500000000e+02 0.000000000000e+00 0.000000000000e+00 0.000000000000e+00
3.620000000000e+02 0.000000000000e+00 0.000000000000e+00 0.000000000000e+00
3.622500000000e+02 0.000000000000e+00 0.000000000000e+00 0.000000000000e+00
3.625000000000e+02 0.000000000000e+00 0.000000000000e+00 0.000000000000e+00
3.627500000000e+02 0.000000000000e+00 0.000000000000e+00 0.000000000000e+00
3.630000000000e+02 0.000000000000e+00 0.000000000000e+00 0.000000000000e+00
3.632500000000e+02 0.000000000000e+00 0.000000000000e+00 0.000000000000e+00
3.635000000000e+02 0.000000000000e+00 0.000000000000e+00 0.000000000000e+00
3.637500000000e+02 0.000000000000e+00 0.000000000000e+00 0.000000000000e+00
3.640000000000e+02 0.000000000000e+00 0.000000000000e+00 0.000000000000e+00
3.642500000000e+02 0.000000000000e+00 0.000000000000e+00 0.000000000000e+00
3.645000000000e+02 0.000000000000e+00 0.000000000000e+00 0.000000000000e+00
3.647500000000e+02 0.000000000000e+00 0.000000000000e+00 0.000000000000e+00
3.650000000000e+02 0.000000000000e+00 0.000000000000e+00 0.000000000000e+00
3.652500000000e+02 0.000000000000e+00 0.000000000000e+00 0.000000000000e+00
3.655000000000e+02 0.000000000000e+00 0.000000000000e+00 0.000000000000e+00
3.657500000000e+02 0.000000000000e+00 0.000000000000e+00 0.000000000000e+00
3.660000000000e+02 0.000000000000e+00 0.000000000000e+00 0.000000000000e+00
3.662500000000e+02 0.000000000000e+00 0.000000000000e+00 0.000000000000e+00
3.665000000000e+02 0.000000000000e+00 0.000000000000e+00 0.000000000000e+00
3.667500000000e+02 0.000000000000e+00 0.000000000000e+00 0.000000000000e+00
3.670000000000e+02 0.000000000000e+00 0.000000000000e+00 0.000000000000e+00
3.672500000000e+02 0.000000000000e+00 0.000000000000e+00 0.000000000000e+00
3.675000000000e+02 0.000000000000e+00 0.000000000000e+00 0.000000000000e+00
3.677500000000e+02 0.000000000000e+00 0.000000000000e+00 0.000000000000e+00
3.680000000000e+02 0.000000000000e+00 0.000000000000e+00 0.000000000000e+00
3.682500000000e+02 0.000000000000e+00 0.000000000000e+00 0.000000000000e+00
3.685000000000e+02 0.000000000000e+00 0.000000000000e+00 0.000000000000e+00
3.687500000000e+02 0.000000000000e+00 0.000000000000e+00 0.000000000000e+00
3.690000000000e+02 0.000000000000e+00 0.000000000000e+00 0.000000000000e+00
3.692500000000e+02 0.000000000000e+00 0.000000000000e+00 0.000000000000e+00
3.695000000000e+02 0.000000000000e+00 0.000000000000e+00 0.000000000000e+00
3.697500000000e+02 0.000000000000e+00 0.000000000000e+00 0.000000000000e+00
3.700000000000e+02 0.000000000000e+00 0.000000000000e+00 0.000000000000e+00
3.702500000000e+02 0.000000000000e+00 0.000000000000e+00 0.000000000000e+00
3.705000000000e+02 0.000000000000e+00 0.000000000000e+00 0.000000000000e+00
3.707500000000e+02 0.000000000000e+00 0.000000000000e+00 0.000000000000e+00
3.710000000000e+02 0.000000000000e+00 0.000000000000e+00 0.000000000000e+00
3.712500000000e+02 0.000000000000e+00 0.000000000000e+00 0.000000000000e+00
3.715000000000e+02 0.000000000000e+00 0.000000000000e+00 0.000000000000e+00
3.717500000000e+02 0.000000000000e+00 0.000000000000e+00 0.000000000000e+00
3.720000000000e+02 0.000000000000e+00 0.000000000000e+00 0.000000000000e+00
3.722500000000e+02 0.000000000000e+00 0.000000000000e+00 0.000000000000e+00
3.725000000000e+02 0.000000000000e+00 0.000000000000e+00 0.000000000000e+00
3.727500000000e+02 0.000000000000e+00 0.000000000000e+00 0.000000000000e+00
3.730000000000e+02 0.000000000000e+00 0.000000000000e+00 0.000000000000e+00
3.732500000000e+02 0.000000000000e+00 0.000000000000e+00 0.000000000000e+00
3.735000000000e+02 0.000000000000e+00 0.000000000000e+00 0.000000000000e+00
3.737500000000e+02 0.000000000000e+00 0.000000000000e+00 0.000000000000e+00
3.740000000000e+02 0.000000000000e+00 0.000000000000e+00 0.000000000000e+00
3.742500000000e+02 0.000000000000e+00 0.000000000000e+00 0.000000000000e+00
3.745000000000e+02 0.000000000000e+00 0.000000000000e+00 0.000000000000e+00
3.747500000000e+02 0.000000000000e+00 0.000000000000e+00 0.000000000000e+00
3.750000000000e+02 0.000000000000e+00 0.000000000000e+00 0.000000000000e+00
3.752500000000e+02 0.000000000000e+00 0.000000000000e+00 0.000000000000e+00
3.755000000000e+02 0.000000000000e+00 0.000000000000e+00 0.000000000000e+00
3.757500000000e+02 0.000000000000e+00 0.000000000000e+00 0.000000000000e+00
3.760000000000e+02 0.000000000000e+00 0.000000000000e+00 0.000000000000e+00
3.762500000000e+02 0.000000000000e+00 0.000000000000e+00 0.000000000000e+00
3.765000000000e+02 0.000000000000e+00 0.000000000000e+00 0.000000000000e+00
3.767500000000e+02 0.000000000000e+00 0.000000000000e+00 0.000000000000e+00
3.770000000000e+02 0.000000000000e+00 0.000000000000e+00 0.000000000000e+00
3.772500000000e+02 0.000000000000e+00 0.000000000000e+00 0.000000000000e+00
3.775000000000e+02 0.000000000000e+00 0.000000000000e+00 0.000000000000e+00
3.777500000000e+02 0.000000000000e+00 0.000000000000e+00 0.000000000000e+00
3.780000000000e+02 0.000000000000e+00 0.000000000000e+00 0.000000000000e+00
3.782500000000e+02 0.000000000000e+00 0.000000000000e+00 0.000000000000e+00
3.785000000000e+02 0.000000000000e+00 0.000000000000e+00 0.000000000000e+00
3.787500000000e+02 0.000000000000e+00 0.000000000000e+00 0.000000000000e+00
3.790000000000e+02 0.000000000000e+00 0.000000000000e+00 0.000000000000e+00
3.792500000000e+02 0.000000000000e+00 0.000000000000e+00 0.000000000000e+00
3.795000000000e+02 0.000000000000e+00 0.000000000000e+00 0.000000000000e+00
3.797500000000e+02 0.000000000000e+00 0.000000000000e+00 0.000000000000e+00
3.800000000000e+02 0.000000000000e+00 0.000000000000e+00 0.000000000000e+00
3.802500000000e+02 0.000000000000e+00 0.000000000000e+00 0.000000000000e+00
3.805000000000e+02 0.000000000000e+00 0.000000000000e+00 0.000000000000e+00
3.807500000000e+02 0.000000000000e+00 0.000000000000e+00 0.000000000000e+00
3.810000000000e+02 0.000000000000e+00 0.000000000000e+00 0.000000000000e+00
3.812500000000e+02 0.000000000000e+00 0.000000000000e+00 0.000000000000e+00
3.815000000000e+02 0.000000000000e+00 0.000000000000e+00 0.000000000000e+00
3.817500000000e+02 0.000000000000e+00 0.000000000000e+00 0.000000000000e+00
3.820000000000e+02 0.000000000000e+00 0.000000000000e+00 0.000000000000e+00
3.822500000000e+02 0.000000000000e+00 0.000000000000e+00 0.000000000000e+00
3.825000000000e+02 0.000000000000e+00 0.000000000000e+00 0.000000000000e+00
3.827500000000e+02 0.000000000000e+00 0.000000000000e+00 0.000000000000e+00
3.830000000000e+02 0.000000000000e+00 0.000000000000e+00 0.000000000000e+00
3.832500000000e+02 0.000000000000e+00 0.000000000000e+00 0.000000000000e+00
3.835000000000e+02 0.000000000000e+00 0.000000000000e+00 0.000000000000e+00
3.837500000000e+02 0.000000000000e+00 0.000000000000e+00 0.000000000000e+00
3.840000000000e+02 0.000000000000e+00 0.000000000000e+00 0.000000000000e+00
3.842500000000e+02 0.000000000000e+00 0.000000000000e+00 0.000000000000e+00
3.845000000000e+02 0.000000000000e+00 0.000000000000e+00 0.000000000000e+00
3.847500000000e+02 0.000000000000e+00 0.000000000000e+00 0.000000000000e+00
3.850000000000e+02 0.000000000000e+00 0.000000000000e+00 0.000000000000e+00
3.852500000000e+02 0.000000000000e+00 0.000000000000e+00 0.000000000000e+00
3.855000000000e+02 0.000000000000e+00 0.000000000000e+00 0.000000000000e+00
3.857500000000e+02 0.000000000000e+00 0.000000000000e+00 0.000000000000e+00
3.860000000000e+02 0.000000000000e+00 0.000000000000e+00 0.000000000000e+00
3.862500000000e+02 0.000000000000e+00 0.000000000000e+00 0.000000000000e+00
3.865000000000e+02 0.000000000000e+00 0.000000000000e+00 0.000000000000e+00
3.867500000000e+02 0.000000000000e+00 0.000000000000e+00 0.000000000000e+00
3.870000000000e+02 0.000000000000e+00 0.000000000000e+00 0.000000000000e+00
3.872500000000e+02 0.000000000000e+00 0.000000000000e+00 0.000000000000e+00
3.875000000000e+02 0.000000000000e+00 0.000000000000e+00 0.000000000000e+00
3.877500000000e+02 0.000000000000e+00 0.000000000000e+00 0.000000000000e+00
3.880000000000e+02 0.000000000000e+00 0.000000000000e+00 0.000000000000e+00
3.882500000000e+02 0.000000000000e+00 0.000000000000e+00 0.000000000000e+00
3.885000000000e+02 0.000000000000e+00 0.000000000000e+00 0.000000000000e+00
3.887500000000e+02 0.000000000000e+00 0.000000000000e+00 0.000000000000e+00
3.890000000000e+02 0.000000000000e+00 0.000000000000e+00 0.000000000000e+00
3.892500000000e+02 0.000000000000e+00 0.000000000000e+00 0.000000000000e+00
3.895000000000e+02 0.000000000000e+00 0.000000000000e+00 0.000000000000e+00
3.897500000000e+02 0.000000000000e+00 0.000000000000e+00 0.000000000000e+00
3.900000000000e+02 0.000000000000e+00 0.000000000000e+00 0.000000000000e+00
3.902500000000e+02 0.000000000000e+00 0.000000000000e+00 0.000000000000e+00
3.905000000000e+02 0.000000000000e+00 0.000000000000e+00 0.000000000000e+00
3.907500000000e+02 0.000000000000e+00 0.000000000000e+00 0.000000000000e+00
3.910000000000e+02 0.000000000000e+00 0.000000000000e+00 0.000000000000e+00
3.912500000000e+02 0.000000000000e+00 0.000000000000e+00 0.000000000000e+00
3.915000000000e+02 0.000000000000e+00 0.000000000000e+00 0.000000000000e+00
3.917500000000e+02 0.000000000000e+00 0.000000000000e+00 0.000000000000e+00
3.920000000000e+02 0.000000000000e+00 0.000000000000e+00 0.000000000000e+00
3.922500000000e+02 0.000000000000e+00 0.000000000000e+00 0.000000000000e+00
3.925000000000e+02 0.000000000000e+00 0.000000000000e+00 0.000000000000e+00
3.927500000000e+02 0.000000000000e+00 0.000000000000e+00 0.000000000000e+00
3.930000000000e+02 0.000000000000e+00 0.000000000000e+00 0.000000000000e+00
3.932500000000e+02 0.000000000000e+00 0.000000000000e+00 0.000000000000e+00
3.935000000000e+02 0.000000000000e+00 0.000000000000e+00 0.000000000000e+00
3.937500000000e+02 0.000000000000e+00 0.000000000000e+00 0.000000000000e+00
3.940000000000e+02 0.000000000000e+00 0.000000000000e+00 0.000000000000e+00
3.942500000000e+02 0.000000000000e+00 0.000000000000e+00 0.000000000000e+00
3.945000000000e+02 0.000000000000e+00 0.000000000000e+00 0.000000000000e+00
3.947500000000e+02 0.000000000000e+00 0.000000000000e+00 0.000000000000e+00
3.950000000000e+02 0.000000000000e+00 0.000000000000e+00 0.000000000000e+00
3.952500000000e+02 0.000000000000e+00 0.000000000000e+00 0.000000000000e+00
3.955000000000e+02 0.000000000000e+00 0.000000000000e+00 0.000000000000e+00
3.957500000000e+02 0.000000000000e+00 0.000000000000e+00 0.000000000000e+00
3.960000000000e+02 0.000000000000e+00 0.000000000000e+00 0.000000000000e+00
3.962500000000e+02 0.000000000000e+00 0.000000000000e+00 0.000000000000e+00
3.965000000000e+02 0.000000000000e+00 0.000000000000e+00 0.000000000000e+00
3.967500000000e+02 0.000000000000e+00 0.000000000000e+00 0.000000000000e+00
3.970000000000e+02 0.000000000000e+00 0.000000000000e+00 0.000000000000e+00
3.972500000000e+02 0.000000000000e+00 0.000000000000e+00 0.000000000000e+00
3.975000000000e+02 0.000000000000e+00 0.000000000000e+00 0.000000000000e+00
3.977500000000e+02 0.000000000000e+00 0.000000000000e+00 0.000000000000e+00
3.980000000000e+02 0.000000000000e+00 0.000000000000e+00 0.000000000000e+00
3.982500000000e+02 0.000000000000e+00 0.000000000000e+00 0.000000000000e+00
3.985000000000e+02 0.000000000000e+00 0.000000000000e+00 0.000000000000e+00
3.987500000000e+02 0.000000000000e+00 0.000000000000e+00 0.000000000000e+00
3.990000000000e+02 0.000000000000e+00 0.000000000000e+00 0.000000000000e+00
3.992500000000e+02 0.000000000000e+00 0.000000000000e+00 0.000000000000e+00
3.995000000000e+02 0.000000000000e+00 0.000000000000e+00 0.000000000000e+00
3.997500000000e+02 0.000000000000e+00 0.000000000000e+00 0.000000000000e+00
4.000000000000e+02 0.000000000000e+00 0.000000000000e+00 0.000000000000e+00
4.002500000000e+02 0.000000000000e+00 0.000000000000e+00 0.000000000000e+00
4.005000000000e+02 0.000000000000e+00 0.000000000000e+00 0.000000000000e+00
4.007500000000e+02 0.000000000000e+00 0.000000000000e+00 0.000000000000e+00
4.010000000000e+02 0.000000000000e+00 0.000000000000e+00 0.000000000000e+00
4.012500000000e+02 0.000000000000e+00 0.000000000000e+00 0.000000000000e+00
4.015000000000e+02 0.000000000000e+00 0.000000000000e+00 0.000000000000e+00
4.017500000000e+02 0.000000000000e+00 0.000000000000e+00 0.000000000000e+00
4.020000000000e+02 0.000000000000e+00 0.000000000000e+00 0.000000000000e+00
4.022500000000e+02 0.000000000000e+00 0.000000000000e+00 0.000000000000e+00
4.025000000000e+02 0.000000000000e+00 0.000000000000e+00 0.000000000000e+00
4.027500000000e+02 0.000000000000e+00 0.000000000000e+00 0.000000000000e+00
4.030000000000e+02 0.000000000000e+00 0.000000000000e+00 0.000000000000e+00
4.032500000000e+02 0.000000000000e+00 0.000000000000e+00 0.000000000000e+00
4.035000000000e+02 0.000000000000e+00 0.000000000000e+00 0.000000000000e+00
4.037500000000e+02 0.000000000000e+00 0.000000000000e+00 0.000000000000e+00
4.040000000000e+02 0.000000000000e+00 0.000000000000e+00 0.000000000000e+00
4.042500000000e+02 0.000000000000e+00 0.000000000000e+00 0.000000000000e+00
4.045000000000e+02 0.000000000000e+00 0.000000000000e+00 0.000000000000e+00
4.047500000000e+02 0.000000000000e+00 0.000000000000e+00 0.000000000000e+00
4.050000000000e+02 0.000000000000e+00 0.000000000000e+00 0.000000000000e+00
4.052500000000e+02 0.000000000000e+00 0.000000000000e+00 0.000000000000e+00
4.055000000000e+02 0.000000000000e+00 0.000000000000e+00 0.000000000000e+00
4.057500000000e+02 0.000000000000e+00 0.000000000000e+00 0.000000000000e+00
4.060000000000e+02 0.000000000000e+00 0.000000000000e+00 0.000000000000e+00
4.062500000000e+02 0.000000000000e+00 0.000000000000e+00 0.000000000000e+00
4.065000000000e+02 0.000000000000e+00 0.000000000000e+00 0.000000000000e+00
4.067500000000e+02 0.000000000000e+00 0.000000000000e+00 0.000000000000e+00
4.070000000000e+02 0.000000000000e+00 0.000000000000e+00 0.000000000000e+00
4.072500000000e+02 0.000000000000e+00 0.000000000000e+00 0.000000000000e+00
4.075000000000e+02 0.000000000000e+00 0.000000000000e+00 0.000000000000e+00
4.077500000000e+02 0.000000000000e+00 0.000000000000e+00 0.000000000000e+00
4.080000000000e+02 0.000000000000e+00 0.000000000000e+00 0.000000000000e+00
4.082500000000e+02 0.000000000000e+00 0.000000000000e+00 0.000000000000e+00
4.085000000000e+02 0.000000000000e+00 0.000000000000e+00 0.000000000000e+00
4.087500000000e+02 0.000000000000e+00 0.000000000000e+00 0.000000000000e+00
4.090000000000e+02 0.000000000000e+00 0.000000000000e+00 0.000000000000e+00
4.092500000000e+02 0.000000000000e+00 0.000000000000e+00 0.000000000000e+00
4.095000000000e+02 0.000000000000e+00 0.000000000000e+00 0.000000000000e+00
4.097500000000e+02 0.000000000000e+00 0.000000000000e+00 0.000000000000e+00
4.100000000000e+02 0.000000000000e+00 0.000000000000e+00 0.000000000000e+00
4.102500000000e+02 0.000000000000e+00 0.000000000000e+00 0.000000000000e+00
4.105000000000e+02 0.000000000000e+00 0.000000000000e+00 0.000000000000e+00
4.107500000000e+02 0.000000000000e+00 0.000000000000e+00 0.000000000000e+00
4.110000000000e+02 0.000000000000e+00 0.000000000000e+00 0.000000000000e+00
4.112500000000e+02 0.000000000000e+00 0.000000000000e+00 0.000000000000e+00
4.115000000000e+02 0.000000000000e+00 0.000000000000e+00 0.000000000000e+00
4.117500000000e+02 0.000000000000e+00 0.000000000000e+00 0.000000000000e+00
4.120000000000e+02 0.000000000000e+00 0.000000000000e+00 0.000000000000e+00
4.122500000000e+02 0.000000000000e+00 0.000000000000e+00 0.000000000000e+00
4.125000000000e+02 0.000000000000e+00 0.000000000000e+00 0.000000000000e+00
4.127500000000e+02 0.000000000000e+00 0.000000000000e+00 0.000000000000e+00
4.130000000000e+02 0.000000000000e+00 0.000000000000e+00 0.000000000000e+00
4.132500000000e+02 0.000000000000e+00 0.000000000000e+00 0.000000000000e+00
4.135000000000e+02 0.000000000000e+00 0.000000000000e+00 0.000000000000e+00
4.137500000000e+02 0.000000000000e+00 0.000000000000e+00 0.000000000000e+00
4.140000000000e+02 0.000000000000e+00 0.000000000000e+00 0.000000000000e+00
4.142500000000e+02 0.000000000000e+00 0.000000000000e+00 0.000000000000e+00
4.145000000000e+02 0.000000000000e+00 0.000000000000e+00 0.000000000000e+00
4.147500000000e+02 0.000000000000e+00 0.000000000000e+00 0.000000000000e+00
4.150000000000e+02 0.000000000000e+00 0.000000000000e+00 0.000000000000e+00
4.152500000000e+02 0.000000000000e+00 0.000000000000e+00 0.000000000000e+00
4.155000000000e+02 0.000000000000e+00 0.000000000000e+00 0.000000000000e+00
4.157500000000e+02 0.000000000000e+00 0.000000000000e+00 0.000000000000e+00
4.160000000000e+02 0.000000000000e+00 0.000000000000e+00 0.000000000000e+00
4.162500000000e+02 0.000000000000e+00 0.000000000000e+00 0.000000000000e+00
4.165000000000e+02 0.000000000000e+00 0.000000000000e+00 0.000000000000e+00
4.167500000000e+02 0.000000000000e+00 0.000000000000e+00 0.000000000000e+00
4.170000000000e+02 0.000000000000e+00 0.000000000000e+00 0.000000000000e+00
4.172500000000e+02 0.000000000000e+00 0.000000000000e+00 0.000000000000e+00
4.175000000000e+02 0.000000000000e+00 0.000000000000e+00 0.000000000000e+00
4.177500000000e+02 0.000000000000e+00 0.000000000000e+00 0.000000000000e+00
4.180000000000e+02 0.000000000000e+00 0.000000000000e+00 0.000000000000e+00
4.182500000000e+02 0.000000000000e+00 0.000000000000e+00 0.000000000000e+00
4.185000000000e+02 0.000000000000e+00 0.000000000000e+00 0.000000000000e+00
4.187500000000e+02 0.000000000000e+00 0.000000000000e+00 0.000000000000e+00
4.190000000000e+02 0.000000000000e+00 0.000000000000e+00 0.000000000000e+00
4.192500000000e+02 0.000000000000e+00 0.000000000000e+00 0.000000000000e+00
4.195000000000e+02 0.000000000000e+00 0.000000000000e+00 0.000000000000e+00
4.197500000000e+02 0.000000000000e+00 0.000000000000e+00 0.000000000000e+00
4.200000000000e+02 0.000000000000e+00 0.000000000000e+00 0.000000000000e+00
4.202500000000e+02 0.000000000000e+00 0.000000000000e+00 0.000000000000e+00
4.205000000000e+02 0.000000000000e+00 0.000000000000e+00 0.000000000000e+00
4.207500000000e+02 0.000000000000e+00 0.000000000000e+00 0.000000000000e+00
4.210000000000e+02 0.000000000000e+00 0.000000000000e+00 0.000000000000e+00
4.212500000000e+02 0.000000000000e+00 0.000000000000e+00 0.000000000000e+00
4.215000000000e+02 0.000000000000e+00 0.000000000000e+00 0.000000000000e+00
4.217500000000e+02 0.000000000000e+00 0.000000000000e+00 0.000000000000e+00
4.220000000000e+02 0.000000000000e+00 0.000000000000e+00 0.000000000000e+00
4.222500000000e+02 0.000000000000e+00 0.000000000000e+00 0.000000000000e+00
4.225000000000e+02 0.000000000000e+00 0.000000000000e+00 0.000000000000e+00
4.227500000000e+02 0.000000000000e+00 0.000000000000e+00 0.000000000000e+00
4.230000000000e+02 0.000000000000e+00 0.000000000000e+00 0.000000000000e+00
4.232500000000e+02 0.000000000000e+00 0.000000000000e+00 0.000000000000e+00
4.235000000000e+02 0.000000000000e+00 0.000000000000e+00 0.000000000000e+00
4.237500000000e+02 0.000000000000e+00 0.000000000000e+00 0.000000000000e+00
4.240000000000e+02 0.000000000000e+00 0.000000000000e+00 0.000000000000e+00
4.242500000000e+02 0.000000000000e+00 0.000000000000e+00 0.000000000000e+00
4.245000000000e+02 0.000000000000e+00 0.000000000000e+00 0.000000000000e+00
4.247500000000e+02 0.000000000000e+00 0.000000000000e+00 0.000000000000e+00
4.250000000000e+02 0.000000000000e+00 0.000000000000e+00 0.000000000000e+00
4.252500000000e+02 0.000000000000e+00 0.000000000000e+00 0.000000000000e+00
4.255000000000e+02 0.000000000000e+00 0.000000000000e+00 0.000000000000e+00
4.257500000000e+02 0.000000000000e+00 0.000000000000e+00 0.000000000000e+00
4.260000000000e+02 0.000000000000e+00 0.000000000000e+00 0.000000000000e+00
4.262500000000e+02 0.000000000000e+00 0.000000000000e+00 0.000000000000e+00
4.265000000000e+02 0.000000000000e+00 0.000000000000e+00 0.000000000000e+00
4.267500000000e+02 0.000000000000e+00 0.000000000000e+00 0.000000000000e+00
4.270000000000e+02 0.000000000000e+00 0.000000000000e+00 0.000000000000e+00
4.272500000000e+02 0.000000000000e+00 0.000000000000e+00 0.000000000000e+00
4.275000000000e+02 0.000000000000e+00 0.000000000000e+00 0.000000000000e+00
4.277500000000e+02 0.000000000000e+00 0.000000000000e+00 0.000000000000e+00
4.280000000000e+02 0.000000000000e+00 0.000000000000e+00 0.000000000000e+00
4.282500000000e+02 0.000000000000e+00 0.000000000000e+00 0.000000000000e+00
4.285000000000e+02 0.000000000000e+00 0.000000000000e+00 0.000000000000e+00
4.287500000000e+02 0.000000000000e+00 0.000000000000e+00 0.000000000000e+00
4.290000000000e+02 0.000000000000e+00 0.000000000000e+00 0.000000000000e+00
4.292500000000e+02 0.000000000000e+00 0.000000000000e+00 0.000000000000e+00
4.295000000000e+02 0.000000000000e+00 0.000000000000e+00 0.000000000000e+00
4.297500000000e+02 0.000000000000e+00 0.000000000000e+00 0.000000000000e+00
4.300000000000e+02 0.000000000000e+00 0.000000000000e+00 0.000000000000e+00
4.302500000000e+02 0.000000000000e+00 0.000000000000e+00 0.000000000000e+00
4.305000000000e+02 0.000000000000e+00 0.000000000000e+00 0.000000000000e+00
4.307500000000e+02 0.000000000000e+00 0.000000000000e+00 0.000000000000e+00
4.310000000000e+02 0.000000000000e+00 0.000000000000e+00 0.000000000000e+00
4.312500000000e+02 0.000000000000e+00 0.000000000000e+00 0.000000000000e+00
4.315000000000e+02 0.000000000000e+00 0.000000000000e+00 0.000000000000e+00
4.317500000000e+02 0.000000000000e+00 0.000000000000e+00 0.000000000000e+00
4.320000000000e+02 0.000000000000e+00 0.000000000000e+00 0.000000000000e+00
4.322500000000e+02 0.000000000000e+00 0.000000000000e+00 0.000000000000e+00
4.325000000000e+02 0.000000000000e+00 0.000000000000e+00 0.000000000000e+00
4.327500000000e+02 0.000000000000e+00 0.000000000000e+00 0.000000000000e+00
4.330000000000e+02 0.000000000000e+00 0.000000000000e+00 0.000000000000e+00
4.332500000000e+02 0.000000000000e+00 0.000000000000e+00 0.000000000000e+00
4.335000000000e+02 0.000000000000e+00 0.000000000000e+00 0.000000000000e+00
4.337500000000e+02 0.000000000000e+00 0.000000000000e+00 0.000000000000e+00
4.340000000000e+02 0.000000000000e+00 0.000000000000e+00 0.000000000000e+00
4.342500000000e+02 0.000000000000e+00 0.000000000000e+00 0.000000000000e+00
4.345000000000e+02 0.000000000000e+00 0.000000000000e+00 0.000000000000e+00
4.347500000000e+02 0.000000000000e+00 0.000000000000e+00 0.000000000000e+00
4.350000000000e+02 0.000000000000e+00 0.000000000000e+00 0.000000000000e+00
4.352500000000e+02 0.000000000000e+00 0.000000000000e+00 0.000000000000e+00
4.355000000000e+02 0.000000000000e+00 0.000000000000e+00 0.000000000000e+00
4.357500000000e+02 0.000000000000e+00 0.000000000000e+00 0.000000000000e+00
4.360000000000e+02 0.000000000000e+00 0.000000000000e+00 0.000000000000e+00
4.362500000000e+02 0.000000000000e+00 0.000000000000e+00 0.000000000000e+00
4.365000000000e+02 0.000000000000e+00 0.000000000000e+00 0.000000000000e+00
4.367500000000e+02 0.000000000000e+00 0.000000000000e+00 0.000000000000e+00
4.370000000000e+02 0.000000000000e+00 0.000000000000e+00 0.000000000000e+00
4.372500000000e+02 0.000000000000e+00 0.000000000000e+00 0.000000000000e+00
4.375000000000e+02 0.000000000000e+00 0.000000000000e+00 0.000000000000e+00
4.377500000000e+02 0.000000000000e+00 0.000000000000e+00 0.000000000000e+00
4.380000000000e+02 0.000000000000e+00 0.000000000000e+00 0.000000000000e+00
4.382500000000e+02 0.000000000000e+00 0.000000000000e+00 0.000000000000e+00
4.385000000000e+02 0.000000000000e+00 0.000000000000e+00 0.000000000000e+00
4.387500000000e+02 0.000000000000e+00 0.000000000000e+00 0.000000000000e+00
4.390000000000e+02 0.000000000000e+00 0.000000000000e+00 0.000000000000e+00
4.392500000000e+02 0.000000000000e+00 0.000000000000e+00 0.000000000000e+00
4.395000000000e+02 0.000000000000e+00 0.000000000000e+00 0.000000000000e+00
4.397500000000e+02 0.000000000000e+00 0.000000000000e+00 0.000000000000e+00
4.400000000000e+02 0.000000000000e+00 0.000000000000e+00 0.000000000000e+00
4.402500000000e+02 0.000000000000e+00 0.000000000000e+00 0.000000000000e+00
4.405000000000e+02 0.000000000000e+00 0.000000000000e+00 0.000000000000e+00
4.407500000000e+02 0.000000000000e+00 0.000000000000e+00 0.000000000000e+00
4.410000000000e+02 0.000000000000e+00 0.000000000000e+00 0.000000000000e+00
4.412500000000e+02 0.000000000000e+00 0.000000000000e+00 0.000000000000e+00
4.415000000000e+02 0.000000000000e+00 0.000000000000e+00 0.000000000000e+00
4.417500000000e+02 0.000000000000e+00 0.000000000000e+00 0.000000000000e+00
4.420000000000e+02 0.000000000000e+00 0.000000000000e+00 0.000000000000e+00
4.422500000000e+02 0.000000000000e+00 0.000000000000e+00 0.000000000000e+00
4.425000000000e+02 0.000000000000e+00 0.000000000000e+00 0.000000000000e+00
4.427500000000e+02 0.000000000000e+00 0.000000000000e+00 0.000000000000e+00
4.430000000000e+02 0.000000000000e+00 0.000000000000e+00 0.000000000000e+00
4.432500000000e+02 0.000000000000e+00 0.000000000000e+00 0.000000000000e+00
4.435000000000e+02 0.000000000000e+00 0.000000000000e+00 0.000000000000e+00
4.437500000000e+02 0.000000000000e+00 0.000000000000e+00 0.000000000000e+00
4.440000000000e+02 0.000000000000e+00 0.000000000000e+00 0.000000000000e+00
4.442500000000e+02 0.000000000000e+00 0.000000000000e+00 0.000000000000e+00
4.445000000000e+02 0.000000000000e+00 0.000000000000e+00 0.000000000000e+00
4.447500000000e+02 0.000000000000e+00 0.000000000000e+00 0.000000000000e+00
4.450000000000e+02 0.000000000000e+00 0.000000000000e+00 0.000000000000e+00
4.452500000000e+02 0.000000000000e+00 0.000000000000e+00 0.000000000000e+00
4.455000000000e+02 0.000000000000e+00 0.000000000000e+00 0.000000000000e+00
4.457500000000e+02 0.000000000000e+00 0.000000000000e+00 0.000000000000e+00
4.460000000000e+02 0.000000000000e+00 0.000000000000e+00 0.000000000000e+00
4.462500000000e+02 0.000000000000e+00 0.000000000000e+00 0.000000000000e+00
4.465000000000e+02 0.000000000000e+00 0.000000000000e+00 0.000000000000e+00
4.467500000000e+02 0.000000000000e+00 0.000000000000e+00 0.000000000000e+00
4.470000000000e+02 0.000000000000e+00 0.000000000000e+00 0.000000000000e+00
4.472500000000e+02 0.000000000000e+00 0.000000000000e+00 0.000000000000e+00
4.475000000000e+02 0.000000000000e+00 0.000000000000e+00 0.000000000000e+00
4.477500000000e+02 0.000000000000e+00 0.000000000000e+00 0.000000000000e+00
4.480000000000e+02 0.000000000000e+00 0.000000000000e+00 0.000000000000e+00
4.482500000000e+02 0.000000000000e+00 0.000000000000e+00 0.000000000000e+00
4.485000000000e+02 0.000000000000e+00 0.000000000000e+00 0.000000000000e+00
4.487500000000e+02 0.000000000000e+00 0.000000000000e+00 0.000000000000e+00
4.490000000000e+02 0.000000000000e+00 0.000000000000e+00 0.000000000000e+00
4.492500000000e+02 0.000000000000e+00 0.000000000000e+00 0.000000000000e+00
4.495000000000e+02 0.000000000000e+00 0.000000000000e+00 0.000000000000e+00
4.497500000000e+02 0.000000000000e+00 0.000000000000e+00 0.000000000000e+00
4.500000000000e+02 0.000000000000e+00 0.000000000000e+00 0.000000000000e+00
4.502500000000e+02 0.000000000000e+00 0.000000000000e+00 0.000000000000e+00
4.505000000000e+02 0.000000000000e+00 0.000000000000e+00 0.000000000000e+00
4.507500000000e+02 0.000000000000e+00 0.000000000000e+00 0.000000000000e+00
4.510000000000e+02 0.000000000000e+00 0.000000000000e+00 0.000000000000e+00
4.512500000000e+02 0.000000000000e+00 0.000000000000e+00 0.000000000000e+00
4.515000000000e+02 0.000000000000e+00 0.000000000000e+00 0.000000000000e+00
4.517500000000e+02 0.000000000000e+00 0.000000000000e+00 0.000000000000e+00
4.520000000000e+02 0.000000000000e+00 0.000000000000e+00 0.000000000000e+00
4.522500000000e+02 0.000000000000e+00 0.000000000000e+00 0.000000000000e+00
4.525000000000e+02 0.000000000000e+00 0.000000000000e+00 0.000000000000e+00
4.527500000000e+02 0.000000000000e+00 0.000000000000e+00 0.000000000000e+00
4.530000000000e+02 0.000000000000e+00 0.000000000000e+00 0.000000000000e+00
4.532500000000e+02 0.000000000000e+00 0.000000000000e+00 0.000000000000e+00
4.535000000000e+02 0.000000000000e+00 0.000000000000e+00 0.000000000000e+00
4.537500000000e+02 0.000000000000e+00 0.000000000000e+00 0.000000000000e+00
4.540000000000e+02 0.000000000000e+00 0.000000000000e+00 0.000000000000e+00
4.542500000000e+02 0.000000000000e+00 0.000000000000e+00 0.000000000000e+00
4.545000000000e+02 0.000000000000e+00 0.000000000000e+00 0.000000000000e+00
4.547500000000e+02 0.000000000000e+00 0.000000000000e+00 0.000000000000e+00
4.550000000000e+02 0.000000000000e+00 0.000000000000e+00 0.000000000000e+00
4.552500000000e+02 0.000000000000e+00 0.000000000000e+00 0.000000000000e+00
4.555000000000e+02 0.000000000000e+00 0.000000000000e+00 0.000000000000e+00
4.557500000000e+02 0.000000000000e+00 0.000000000000e+00 0.000000000000e+00
4.560000000000e+02 0.000000000000e+00 0.000000000000e+00 0.000000000000e+00
4.562500000000e+02 0.000000000000e+00 0.000000000000e+00 0.000000000000e+00
4.565000000000e+02 0.000000000000e+00 0.000000000000e+00 0.000000000000e+00
4.567500000000e+02 0.000000000000e+00 0.000000000000e+00 0.000000000000e+00
4.570000000000e+02 0.000000000000e+00 0.000000000000e+00 0.000000000000e+00
4.572500000000e+02 0.000000000000e+00 0.000000000000e+00 0.000000000000e+00
4.575000000000e+02 0.000000000000e+00 0.000000000000e+00 0.000000000000e+00
4.577500000000e+02 0.000000000000e+00 0.000000000000e+00 0.000000000000e+00
4.580000000000e+02 0.000000000000e+00 0.000000000000e+00 0.000000000000e+00
4.582500000000e+02 0.000000000000e+00 0.000000000000e+00 0.000000000000e+00
4.585000000000e+02 0.000000000000e+00 0.000000000000e+00 0.000000000000e+00
4.587500000000e+02 0.000000000000e+00 0.000000000000e+00 0.000000000000e+00
4.590000000000e+02 0.000000000000e+00 0.000000000000e+00 0.000000000000e+00
4.592500000000e+02 0.000000000000e+00 0.000000000000e+00 0.000000000000e+00
4.595000000000e+02 0.000000000000e+00 0.000000000000e+00 0.000000000000e+00
4.597500000000e+02 0.000000000000e+00 0.000000000000e+00 0.000000000000e+00
4.600000000000e+02 0.000000000000e+00 0.000000000000e+00 0.000000000000e+00
4.602500000000e+02 0.000000000000e+00 0.000000000000e+00 0.000000000000e+00
4.605000000000e+02 0.000000000000e+00 0.000000000000e+00 0.000000000000e+00
4.607500000000e+02 0.000000000000e+00 0.000000000000e+00 0.000000000000e+00
4.610000000000e+02 0.000000000000e+00 0.000000000000e+00 0.000000000000e+00
4.612500000000e+02 0.000000000000e+00 0.000000000000e+00 0.000000000000e+00
4.615000000000e+02 0.000000000000e+00 0.000000000000e+00 0.000000000000e+00
4.617500000000e+02 0.000000000000e+00 0.000000000000e+00 0.000000000000e+00
4.620000000000e+02 0.000000000000e+00 0.000000000000e+00 0.000000000000e+00
4.622500000000e+02 0.000000000000e+00 0.000000000000e+00 0.000000000000e+00
4.625000000000e+02 0.000000000000e+00 0.000000000000e+00 0.000000000000e+00
4.627500000000e+02 0.000000000000e+00 0.000000000000e+00 0.000000000000e+00
4.630000000000e+02 0.000000000000e+00 0.000000000000e+00 0.000000000000e+00
4.632500000000e+02 0.000000000000e+00 0.000000000000e+00 0.000000000000e+00
4.635000000000e+02 0.000000000000e+00 0.000000000000e+00 0.000000000000e+00
4.637500000000e+02 0.000000000000e+00 0.000000000000e+00 0.000000000000e+00
4.640000000000e+02 0.000000000000e+00 0.000000000000e+00 0.000000000000e+00
4.642500000000e+02 0.000000000000e+00 0.000000000000e+00 0.000000000000e+00
4.645000000000e+02 0.000000000000e+00 0.000000000000e+00 0.000000000000e+00
4.647500000000e+02 0.000000000000e+00 0.000000000000e+00 0.000000000000e+00
4.650000000000e+02 0.000000000000e+00 0.000000000000e+00 0.000000000000e+00
4.652500000000e+02 0.000000000000e+00 0.000000000000e+00 0.000000000000e+00
4.655000000000e+02 0.000000000000e+00 0.000000000000e+00 0.000000000000e+00
4.657500000000e+02 0.000000000000e+00 0.000000000000e+00 0.000000000000e+00
4.660000000000e+02 0.000000000000e+00 0.000000000000e+00 0.000000000000e+00
4.662500000000e+02 0.000000000000e+00 0.000000000000e+00 0.000000000000e+00
4.665000000000e+02 0.000000000000e+00 0.000000000000e+00 0.000000000000e+00
4.667500000000e+02 0.000000000000e+00 0.000000000000e+00 0.000000000000e+00
4.670000000000e+02 0.000000000000e+00 0.000000000000e+00 0.000000000000e+00
4.672500000000e+02 0.000000000000e+00 0.000000000000e+00 0.000000000000e+00
4.675000000000e+02 0.000000000000e+00 0.000000000000e+00 0.000000000000e+00
4.677500000000e+02 0.000000000000e+00 0.000000000000e+00 0.000000000000e+00
4.680000000000e+02 0.000000000000e+00 0.000000000000e+00 0.000000000000e+00
4.682500000000e+02 0.000000000000e+00 0.000000000000e+00 0.000000000000e+00
4.685000000000e+02 0.000000000000e+00 0.000000000000e+00 0.000000000000e+00
4.687500000000e+02 0.000000000000e+00 0.000000000000e+00 0.000000000000e+00
4.690000000000e+02 0.000000000000e+00 0.000000000000e+00 0.000000000000e+00
4.692500000000e+02 0.000000000000e+00 0.000000000000e+00 0.000000000000e+00
4.695000000000e+02 0.000000000000e+00 0.000000000000e+00 0.000000000000e+00
4.697500000000e+02 0.000000000000e+00 0.000000000000e+00 0.000000000000e+00
4.700000000000e+02 0.000000000000e+00 0.000000000000e+00 0.000000000000e+00
4.702500000000e+02 0.000000000000e+00 0.000000000000e+00 0.000000000000e+00
4.705000000000e+02 0.000000000000e+00 0.000000000000e+00 0.000000000000e+00
4.707500000000e+02 0.000000000000e+00 0.000000000000e+00 0.000000000000e+00
4.710000000000e+02 0.000000000000e+00 0.000000000000e+00 0.000000000000e+00
4.712500000000e+02 0.000000000000e+00 0.000000000000e+00 0.000000000000e+00
4.715000000000e+02 0.000000000000e+00 0.000000000000e+00 0.000000000000e+00
4.717500000000e+02 0.000000000000e+00 0.000000000000e+00 0.000000000000e+00
4.720000000000e+02 0.000000000000e+00 0.000000000000e+00 0.000000000000e+00
4.722500000000e+02 0.000000000000e+00 0.000000000000e+00 0.000000000000e+00
4.725000000000e+02 0.000000000000e+00 0.000000000000e+00 0.000000000000e+00
4.727500000000e+02 0.000000000000e+00 0.000000000000e+00 0.000000000000e+00
4.730000000000e+02 0.000000000000e+00 0.000000000000e+00 0.000000000000e+00
4.732500000000e+02 0.000000000000e+00 0.000000000000e+00 0.000000000000e+00
4.735000000000e+02 0.000000000000e+00 0.000000000000e+00 0.000000000000e+00
4.737500000000e+02 0.000000000000e+00 0.000000000000e+00 0.000000000000e+00
4.740000000000e+02 0.000000000000e+00 0.000000000000e+00 0.000000000000e+00
4.742500000000e+02 0.000000000000e+00 0.000000000000e+00 0.000000000000e+00
4.745000000000e+02 0.000000000000e+00 0.000000000000e+00 0.000000000000e+00
4.747500000000e+02 0.000000000000e+00 0.000000000000e+00 0.000000000000e+00
4.750000000000e+02 0.000000000000e+00 0.000000000000e+00 0.000000000000e+00
4.752500000000e+02 0.000000000000e+00 0.000000000000e+00 0.000000000000e+00
4.755000000000e+02 0.000000000000e+00 0.000000000000e+00 0.000000000000e+00
4.757500000000e+02 0.000000000000e+00 0.000000000000e+00 0.000000000000e+00
4.760000000000e+02 0.000000000000e+00 0.000000000000e+00 0.000000000000e+00
4.762500000000e+02 0.000000000000e+00 0.000000000000e+00 0.000000000000e+00
4.765000000000e+02 0.000000000000e+00 0.000000000000e+00 0.000000000000e+00
4.767500000000e+02 0.000000000000e+00 0.000000000000e+00 0.000000000000e+00
4.770000000000e+02 0.000000000000e+00 0.000000000000e+00 0.000000000000e+00
4.772500000000e+02 0.000000000000e+00 0.000000000000e+00 0.000000000000e+00
4.775000000000e+02 0.000000000000e+00 0.000000000000e+00 0.000000000000e+00
4.777500000000e+02 0.000000000000e+00 0.000000000000e+00 0.000000000000e+00
4.780000000000e+02 0.000000000000e+00 0.000000000000e+00 0.000000000000e+00
4.782500000000e+02 0.000000000000e+00 0.000000000000e+00 0.000000000000e+00
4.785000000000e+02 0.000000000000e+00 0.000000000000e+00 0.000000000000e+00
4.787500000000e+02 0.000000000000e+00 0.000000000000e+00 0.000000000000e+00
4.790000000000e+02 0.000000000000e+00 0.000000000000e+00 0.000000000000e+00
4.792500000000e+02 0.000000000000e+00 0.000000000000e+00 0.000000000000e+00
4.795000000000e+02 0.000000000000e+00 0.000000000000e+00 0.000000000000e+00
4.797500000000e+02 0.000000000000e+00 0.000000000000e+00 0.000000000000e+00
4.800000000000e+02 0.000000000000e+00 0.000000000000e+00 0.000000000000e+00
4.802500000000e+02 0.000000000000e+00 0.000000000000e+00 0.000000000000e+00
4.805000000000e+02 0.000000000000e+00 0.000000000000e+00 0.000000000000e+00
4.807500000000e+02 0.000000000000e+00 0.000000000000e+00 0.000000000000e+00
4.810000000000e+02 0.000000000000e+00 0.000000000000e+00 0.000000000000e+00
4.812500000000e+02 0.000000000000e+00 0.000000000000e+00 0.000000000000e+00
4.815000000000e+02 0.000000000000e+00 0.000000000000e+00 0.000000000000e+00
4.817500000000e+02 0.000000000000e+00 0.000000000000e+00 0.000000000000e+00
4.820000000000e+02 0.000000000000e+00 0.000000000000e+00 0.000000000000e+00
4.822500000000e+02 0.000000000000e+00 0.000000000000e+00 0.000000000000e+00
4.825000000000e+02 0.000000000000e+00 0.000000000000e+00 0.000000000000e+00
4.827500000000e+02 0.000000000000e+00 0.000000000000e+00 0.000000000000e+00
4.830000000000e+02 0.000000000000e+00 0.000000000000e+00 0.000000000000e+00
4.832500000000e+02 0.000000000000e+00 0.000000000000e+00 0.000000000000e+00
4.835000000000e+02 0.000000000000e+00 0.000000000000e+00 0.000000000000e+00
4.837500000000e+02 0.000000000000e+00 0.000000000000e+00 0.000000000000e+00
4.840000000000e+02 0.000000000000e+00 0.000000000000e+00 0.000000000000e+00
4.842500000000e+02 0.000000000000e+00 0.000000000000e+00 0.000000000000e+00
4.845000000000e+02 0.000000000000e+00 0.000000000000e+00 0.000000000000e+00
4.847500000000e+02 0.000000000000e+00 0.000000000000e+00 0.000000000000e+00
4.850000000000e+02 0.000000000000e+00 0.000000000000e+00 0.000000000000e+00
4.852500000000e+02 0.000000000000e+00 0.000000000000e+00 0.000000000000e+00
4.855000000000e+02 0.000000000000e+00 0.000000000000e+00 0.000000000000e+00
4.857500000000e+02 0.000000000000e+00 0.000000000000e+00 0.000000000000e+00
4.860000000000e+02 0.000000000000e+00 0.000000000000e+00 0.000000000000e+00
4.862500000000e+02 0.000000000000e+00 0.000000000000e+00 0.000000000000e+00
4.865000000000e+02 0.000000000000e+00 0.000000000000e+00 0.000000000000e+00
4.867500000000e+02 0.000000000000e+00 0.000000000000e+00 0.000000000000e+00
4.870000000000e+02 0.000000000000e+00 0.000000000000e+00 0.000000000000e+00
4.872500000000e+02 0.000000000000e+00 0.000000000000e+00 0.000000000000e+00
4.875000000000e+02 0.000000000000e+00 0.000000000000e+00 0.000000000000e+00
4.877500000000e+02 0.000000000000e+00 0.000000000000e+00 0.000000000000e+00
4.880000000000e+02 0.000000000000e+00 0.000000000000e+00 0.000000000000e+00
4.882500000000e+02 0.000000000000e+00 0.000000000000e+00 0.000000000000e+00
4.885000000000e+02 0.000000000000e+00 0.000000000000e+00 0.000000000000e+00
4.887500000000e+02 0.000000000000e+00 0.000000000000e+00 0.000000000000e+00
4.890000000000e+02 0.000000000000e+00 0.000000000000e+00 0.000000000000e+00
4.892500000000e+02 0.000000000000e+00 0.000000000000e+00 0.000000000000e+00
4.895000000000e+02 0.000000000000e+00 0.000000000000e+00 0.000000000000e+00
4.897500000000e+02 0.000000000000e+00 0.000000000000e+00 0.000000000000e+00
4.900000000000e+02 0.000000000000e+00 0.000000000000e+00 0.000000000000e+00
4.902500000000e+02 0.000000000000e+00 0.000000000000e+00 0.000000000000e+00
4.905000000000e+02 0.000000000000e+00 0.000000000000e+00 0.000000000000e+00
4.907500000000e+02 0.000000000000e+00 0.000000000000e+00 0.000000000000e+00
4.910000000000e+02 0.000000000000e+00 0.000000000000e+00 0.000000000000e+00
4.912500000000e+02 0.000000000000e+00 0.000000000000e+00 0.000000000000e+00
4.915000000000e+02 0.000000000000e+00 0.000000000000e+00 0.000000000000e+00
4.917500000000e+02 0.000000000000e+00 0.000000000000e+00 0.000000000000e+00
4.920000000000e+02 0.000000000000e+00 0.000000000000e+00 0.000000000000e+00
4.922500000000e+02 0.000000000000e+00 0.000000000000e+00 0.000000000000e+00
4.925000000000e+02 0.000000000000e+00 0.000000000000e+00 0.000000000000e+00
4.927500000000e+02 0.000000000000e+00 0.000000000000e+00 0.000000000000e+00
4.930000000000e+02 0.000000000000e+00 0.000000000000e+00 0.000000000000e+00
4.932500000000e+02 0.000000000000e+00 0.000000000000e+00 0.000000000000e+00
4.935000000000e+02 0.000000000000e+00 0.000000000000e+00 0.000000000000e+00
4.937500000000e+02 0.000000000000e+00 0.000000000000e+00 0.000000000000e+00
4.940000000000e+02 0.000000000000e+00 0.000000000000e+00 0.000000000000e+00
4.942500000000e+02 0.000000000000e+00 0.000000000000e+00 0.000000000000e+00
4.945000000000e+02 0.000000000000e+00 0.000000000000e+00 0.000000000000e+00
4.947500000000e+02 0.000000000000e+00 0.000000000000e+00 0.000000000000e+00
4.950000000000e+02 0.000000000000e+00 0.000000000000e+00 0.000000000000e+00
4.952500000000e+02 0.000000000000e+00 0.000000000000e+00 0.000000000000e+00
4.955000000000e+02 0.000000000000e+00 0.000000000000e+00 0.000000000000e+00
4.957500000000e+02 0.000000000000e+00 0.000000000000e+00 0.000000000000e+00
4.960000000000e+02 0.000000000000e+00 0.000000000000e+00 0.000000000000e+00
4.962500000000e+02 0.000000000000e+00 0.000000000000e+00 0.000000000000e+00
4.965000000000e+02 0.000000000000e+00 0.000000000000e+00 0.000000000000e+00
4.967500000000e+02 0.000000000000e+00 0.000000000000e+00 0.000000000000e+00
4.970000000000e+02 0.000000000000e+00 0.000000000000e+00 0.000000000000e+00
4.972500000000e+02 0.000000000000e+00 0.000000000000e+00 0.000000000000e+00
4.975000000000e+02 0.000000000000e+00 0.000000000000e+00 0.000000000000e+00
4.977500000000e+02 0.000000000000e+00 0.000000000000e+00 0.000000000000e+00
4.980000000000e+02 0.000000000000e+00 0.000000000000e+00 0.000000000000e+00
4.982500000000e+02 0.000000000000e+00 0.000000000000e+00 0.000000000000e+00
4.985000000000e+02 0.000000000000e+00 0.000000000000e+00 0.000000000000e+00
4.987500000000e+02 0.000000000000e+00 0.000000000000e+00 0.000000000000e+00
4.990000000000e+02 0.000000000000e+00 0.000000000000e+00 0.000000000000e+00
4.992500000000e+02 0.000000000000e+00 0.000000000000e+00 0.000000000000e+00
4.995000000000e+02 0.000000000000e+00 0.000000000000e+00 0.000000000000e+00
4.997500000000e+02 0.000000000000e+00 0.000000000000e+00 0.000000000000e+00
5.000000000000e+02 0.000000000000e+00 0.000000000000e+00 0.000000000000e+00
5.002500000000e+02 0.000000000000e+00 0.000000000000e+00 0.000000000000e+00
5.005000000000e+02 0.000000000000e+00 0.000000000000e+00 0.000000000000e+00
5.007500000000e+02 0.000000000000e+00 0.000000000000e+00 0.000000000000e+00
5.010000000000e+02 0.000000000000e+00 0.000000000000e+00 0.000000000000e+00
5.012500000000e+02 0.000000000000e+00 0.000000000000e+00 0.000000000000e+00
5.015000000000e+02 0.000000000000e+00 0.000000000000e+00 0.000000000000e+00
5.017500000000e+02 0.000000000000e+00 0.000000000000e+00 0.000000000000e+00
5.020000000000e+02 0.000000000000e+00 0.000000000000e+00 0.000000000000e+00
5.022500000000e+02 0.000000000000e+00 0.000000000000e+00 0.000000000000e+00
5.025000000000e+02 0.000000000000e+00 0.000000000000e+00 0.000000000000e+00
5.027500000000e+02 0.000000000000e+00 0.000000000000e+00 0.000000000000e+00
5.030000000000e+02 0.000000000000e+00 0.000000000000e+00 0.000000000000e+00
5.032500000000e+02 0.000000000000e+00 0.000000000000e+00 0.000000000000e+00
5.035000000000e+02 0.000000000000e+00 0.000000000000e+00 0.000000000000e+00
5.037500000000e+02 0.000000000000e+00 0.000000000000e+00 0.000000000000e+00
5.040000000000e+02 0.000000000000e+00 0.000000000000e+00 0.000000000000e+00
5.042500000000e+02 0.000000000000e+00 0.000000000000e+00 0.000000000000e+00
5.045000000000e+02 0.000000000000e+00 0.000000000000e+00 0.000000000000e+00
5.047500000000e+02 0.000000000000e+00 0.000000000000e+00 0.000000000000e+00
5.050000000000e+02 0.000000000000e+00 0.000000000000e+00 0.000000000000e+00
5.052500000000e+02 0.000000000000e+00 0.000000000000e+00 0.000000000000e+00
5.055000000000e+02 0.000000000000e+00 0.000000000000e+00 0.000000000000e+00
5.057500000000e+02 0.000000000000e+00 0.000000000000e+00 0.000000000000e+00
5.060000000000e+02 0.000000000000e+00 0.000000000000e+00 0.000000000000e+00
5.062500000000e+02 0.000000000000e+00 0.000000000000e+00 0.000000000000e+00
5.065000000000e+02 0.000000000000e+00 0.000000000000e+00 0.000000000000e+00
5.067500000000e+02 0.000000000000e+00 0.000000000000e+00 0.000000000000e+00
5.070000000000e+02 0.000000000000e+00 0.000000000000e+00 0.000000000000e+00
5.072500000000e+02 0.000000000000e+00 0.000000000000e+00 0.000000000000e+00
5.075000000000e+02 0.000000000000e+00 0.000000000000e+00 0.000000000000e+00
5.077500000000e+02 0.000000000000e+00 0.000000000000e+00 0.000000000000e+00
5.080000000000e+02 0.000000000000e+00 0.000000000000e+00 0.000000000000e+00
5.082500000000e+02 0.000000000000e+00 0.000000000000e+00 0.000000000000e+00
5.085000000000e+02 0.000000000000e+00 0.000000000000e+00 0.000000000000e+00
5.087500000000e+02 0.000000000000e+00 0.000000000000e+00 0.000000000000e+00
5.090000000000e+02 0.000000000000e+00 0.000000000000e+00 0.000000000000e+00
5.092500000000e+02 0.000000000000e+00 0.000000000000e+00 0.000000000000e+00
5.095000000000e+02 -2.294164432237e-06 0.000000000000e+00 0.000000000000e+00
5.097500000000e+02 -6.278225488546e-06 0.000000000000e+00 0.000000000000e+00
5.100000000000e+02 -6.580602359630e-06 0.000000000000e+00 0.000000000000e+00
5.102500000000e+02 -4.091324400577e-07 0.000000000000e+00 0.000000000000e+00
5.105000000000e+02 1.065286936800e-05 0.000000000000e+00 0.000000000000e+00
5.107500000000e+02 2.005907538769e-05 0.000000000000e+00 0.000000000000e+00
5.110000000000e+02 1.712648431540e-05 0.000000000000e+00 0.000000000000e+00
5.112500000000e+02 -1.082690597343e-05 0.000000000000e+00 0.000000000000e+00
5.115000000000e+02 -7.544995257194e-05 0.000000000000e+00 0.000000000000e+00
5.117500000000e+02 -1.840831008590e-04 0.000000000000e+00 0.000000000000e+00
5.120000000000e+02 -3.369948564762e-04 0.000000000000e+00 0.000000000000e+00
5.122500000000e+02 -5.258313879603e-04 0.000000000000e+00 0.000000000000e+00
5.125000000000e+02 -7.337749029792e-04 0.000000000000e+00 0.000000000000e+00
5.127500000000e+02 -9.375835476395e-04 0.000000000000e+00 0.000000000000e+00
5.130000000000e+02 -1.111305088744e-03 0.000000000000e+00 0.000000000000e+00
5.132500000000e+02 -1.231091720320e-03 0.000000000000e+00 0.000000000000e+00
5.135000000000e+02 -1.280267148609e-03 0.000000000000e+00 0.000000000000e+00
5.137500000000e+02 -1.253668829349e-03 0.000000000000e+00 0.000000000000e+00
5.140000000000e+02 -1.160341307015e-03 0.000000000000e+00 0.000000000000e+00
5.142500000000e+02 -1.023891487671e-03 0.000000000000e+00 0.000000000000e+00
5.145000000000e+02 -8.801994659314e-04 0.000000000000e+00 0.000000000000e+00
5.147500000000e+02 -7.726459527194e-04 0.000000000000e+00 0.000000000000e+00
5.150000000000e+02 -7.454873394967e-04 0.000000000000e+00 0.000000000000e+00
5.152500000000e+02 -8.363954825242e-04 0.000000000000e+00 0.000000000000e+00
5.155000000000e+02 -1.069406136508e-03 0.000000000000e+00 0.000000000000e+00
5.157500000000e+02 -1.449537753869e-03 0.000000000000e+00 0.000000000000e+00
5.160000000000e+02 -1.960136681963e-03 0.000000000000e+00 0.000000000000e+00
5.162500000000e+02 -2.563600659228e-03 0.000000000000e+00 0.000000000000e+00
5.165000000000e+02 -3.205591436031e-03 0.000000000000e+00 0.000000000000e+00
5.167500000000e+02 -3.822257736578e-03 0.000000000000e+00 0.000000000000e+00
5.170000000000e+02 -4.349452276000e-03 0.000000000000e+00 0.000000000000e+00
5.172500000000e+02 -4.732536711589e-03 0.000000000000e+00 0.000000000000e+00
5.175000000000e+02 -4.935199761611e-03 0.000000000000e+00 0.000000000000e+00
5.177500000000e+02 -4.945804159184e-03 0.000000000000e+00 0.000000000000e+00
5.180000000000e+02 -4.780122128111e-03 0.000000000000e+00 0.000000000000e+00
5.182500000000e+02 -4.479867400303e-03 0.000000000000e+00 0.000000000000e+00
5.185000000000e+02 -4.107098607355e-03 0.000000000000e+00 0.000000000000e+00
5.187500000000e+02 -3.735245531326e-03 0.000000000000e+00 0.000000000000e+00
5.190000000000e+02 -3.438082792613e-03 0.000000000000e+00 0.000000000000e+00
5.192500000000e+02 -3.278346231737e-03 0.000000000000e+00 0.000000000000e+00
5.195000000000e+02 -3.297788437555e-03 0.000000000000e+00 0.000000000000e+00
5.197500000000e+02 -3.510278451356e-03 0.000000000000e+00 0.000000000000e+00
5.200000000000e+02 -3.899092291787e-03 0.000000000000e+00 0.000000000000e+00
5.202500000000e+02 -4.418886644036e-03 0.000000000000e+00 0.000000000000e+00
5.205000000000e+02 -5.002103038960e-03 0.000000000000e+00 0.000000000000e+00
5.207500000000e+02 -5.568836214336e-03 0.000000000000e+00 0.000000000000e+00
5.210000000000e+02 -6.038636689674e-03 0.000000000000e+00 0.000000000000e+00
5.212500000000e+02 -6.342398863183e-03 0.000000000000e+00 0.000000000000e+00
5.215000000000e+02 -6.432467140657e-03 0.000000000000e+00 0.000000000000e+00
5.217500000000e+02 -6.289378990966e-03 0.000000000000e+00 0.000000000000e+00
5.220000000000e+02 -5.924209537094e-03 0.000000000000e+00 0.000000000000e+00
5.222500000000e+02 -5.376197672554e-03 0.000000000000e+00 0.000000000000e+00
5.225000000000e+02 -4.706100108343e-03 0.000000000000e+00 0.000000000000e+00
5.227500000000e+02 -3.986409508654e-03 0.000000000000e+00 0.000000000000e+00
5.230000000000e+02 -3.290070808706e-03 0.000000000000e+00 0.000000000000e+00
5.232500000000e+02 -2.679552926927e-03 0.000000000000e+00 0.000000000000e+00
5.235000000000e+02 -2.198044792321e-03 0.000000000000e+00 0.000000000000e+00
5.237500000000e+02 -1.864161107654e-03 0.000000000000e+00 0.000000000000e+00
5.240000000000e+02 -1.670930939310e-03 0.000000000000e+00 0.000000000000e+00
5.242500000000e+02 -1.589106386384e-03 0.000000000000e+00 0.000000000000e+00
5.245000000000e+02 -1.574095520525e-03 0.000000000000e+00 0.000000000000e+00
5.247500000000e+02 -1.575219093111e-03 0.000000000000e+00 0.000000000000e+00
5.250000000000e+02 -1.545617435529e-03 0.000000000000e+00 0.000000000000e+00
5.252500000000e+02 -1.451055588482e-03 0.000000000000e+00 0.000000000000e+00
5.255000000000e+02 -1.276102847645e-03 0.000000000000e+00 0.000000000000e+00
5.257500000000e+02 -1.026656094601e-03 0.000000000000e+00 0.000000000000e+00
5.260000000000e+02 -7.284466898886e-04 0.000000000000e+00 0.000000000000e+00
5.262500000000e+02 -4.218994088733e-04 0.000000000000e+00 0.000000000000e+00
5.265000000000e+02 -1.543695217092e-04 0.000000000000e+00 0.000000000000e+00
5.267500000000e+02 2.874653686817e-05 0.000000000000e+00 0.000000000000e+00
5.270000000000e+02 9.233472882576e-05 0.000000000000e+00 0.000000000000e+00
5.272500000000e+02 1.774129177109e-05 0.000000000000e+00 0.000000000000e+00
5.275000000000e+02 -1.943720983604e-04 0.000000000000e+00 0.000000000000e+00
5.277500000000e+02 -5.250498685228e-04 0.000000000000e+00 0.000000000000e+00
5.280000000000e+02 -9.417621983847e-04 0.000000000000e+00 0.000000000000e+00
5.282500000000e+02 -1.405933795768e-03 0.000000000000e+00 0.000000000000e+00
5.285000000000e+02 -1.881834412936e-03 0.000000000000e+00 0.000000000000e+00
5.287500000000e+02 -2.345082115108e-03 0.000000000000e+00 0.000000000000e+00
5.290000000000e+02 -2.789026327651e-03 0.000000000000e+00 0.000000000000e+00
5.292500000000e+02 -3.227616541883e-03 0.000000000000e+00 0.000000000000e+00
5.295000000000e+02 -3.693971803645e-03 0.000000000000e+00 0.000000000000e+00
5.297500000000e+02 -4.234643630047e-03 0.000000000000e+00 0.000000000000e+00
5.300000000000e+02 -4.900375875861e-03 0.000000000000e+00 0.000000000000e+00
5.302500000000e+02 -5.734864523224e-03 0.000000000000e+00 0.000000000000e+00
5.305000000000e+02 -6.763478946346e-03 0.000000000000e+00 0.000000000000e+00
5.307500000000e+02 -7.984032888137e-03 0.000000000000e+00 0.000000000000e+00
5.310000000000e+02 -9.361452575438e-03 0.000000000000e+00 0.000000000000e+00
5.312500000000e+02 -1.082760871038e-02 0.000000000000e+00 0.000000000000e+00
5.315000000000e+02 -1.228674641779e-02 0.000000000000e+00 0.000000000000e+00
5.317500000000e+02 -1.362599740990e-02 0.000000000000e+00 0.000000000000e+00
5.320000000000e+02 -1.472955153960e-02 0.000000000000e+00 0.000000000000e+00
5.322500000000e+02 -1.549435881784e-02 0.000000000000e+00 0.000000000000e+00
5.325000000000e+02 -1.584485735613e-02 0.000000000000e+00 0.000000000000e+00
5.327500000000e+02 -1.574425526622e-02 0.000000000000e+00 0.000000000000e+00
5.330000000000e+02 -1.520034638803e-02 0.000000000000e+00 0.000000000000e+00
5.332500000000e+02 -1.426465131595e-02 0.000000000000e+00 0.000000000000e+00
5.335000000000e+02 -1.302472429555e-02 0.000000000000e+00 0.000000000000e+00
5.337500000000e+02 -1.159058678510e-02 0.000000000000e+00 0.000000000000e+00
5.340000000000e+02 -1.007725585282e-02 0.000000000000e+00 0.000000000000e+00
5.342500000000e+02 -8.586058771774e-03 0.000000000000e+00 0.000000000000e+00
5.345000000000e+02 -7.187734376365e-03 0.000000000000e+00 0.000000000000e+00
5.347500000000e+02 -5.910151463748e-03 0.000000000000e+00 0.000000000000e+00
5.350000000000e+02 -4.732836257442e-03 0.000000000000e+00 0.000000000000e+00
5.352500000000e+02 -3.589483450546e-03 0.000000000000e+00 0.000000000000e+00
5.355000000000e+02 -2.378382119835e-03 0.000000000000e+00 0.000000000000e+00
5.357500000000e+02 -9.794136300841e-04 0.000000000000e+00 0.000000000000e+00
5.360000000000e+02 7.248212543837e-04 0.000000000000e+00 0.000000000000e+00
5.362500000000e+02 2.826932095363e-03 0.000000000000e+00 0.000000000000e+00
5.365000000000e+02 5.375168777750e-03 0.000000000000e+00 0.000000000000e+00
5.367500000000e+02 8.359512915383e-03 0.000000000000e+00 0.000000000000e+00
5.370000000000e+02 1.170580185895e-02 0.000000000000e+00 0.000000000000e+00
5.372500000000e+02 1.527907344357e-02 0.000000000000e+00 0.000000000000e+00
5.375000000000e+02 1.889592361581e-02 0.000000000000e+00 0.000000000000e+00
5.377500000000e+02 2.234427805592e-02 0.000000000000e+00 0.000000000000e+00
5.380000000000e+02 2.540781397735e-02 0.000000000000e+00 0.000000000000e+00
5.382500000000e+02 2.789151805722e-02 0.000000000000e+00 0.000000000000e+00
5.385000000000e+02 2.964465600473e-02 0.000000000000e+00 0.000000000000e+00
5.387500000000e+02 3.057779891089e-02 0.000000000000e+00 0.000000000000e+00
5.390000000000e+02 3.067144896371e-02 0.000000000000e+00 0.000000000000e+00
5.392500000000e+02 2.997509462900e-02 0.000000000000e+00 0.000000000000e+00
5.395000000000e+02 2.859700093694e-02 0.000000000000e+00 0.000000000000e+00
5.397500000000e+02 2.668646961439e-02 0.000000000000e+00 0.000000000000e+00
5.400000000000e+02 2.441145722591e-02 0.000000000000e+00 0.000000000000e+00
5.402500000000e+02 2.193513052436e-02 0.000000000000e+00 0.000000000000e+00
5.405000000000e+02 1.939505355632e-02 0.000000000000e+00 0.000000000000e+00
5.407500000000e+02 1.688822007889e-02 0.000000000000e+00 0.000000000000e+00
5.410000000000e+02 1.446414391971e-02 0.000000000000e+00 0.000000000000e+00
5.412500000000e+02 1.212686099008e-02 0.000000000000e+00 0.000000000000e+00
5.415000000000e+02 9.845201551385e-03 0.000000000000e+00 0.000000000000e+00
5.417500000000e+02 7.569305859413e-03 0.000000000000e+00 0.000000000000e+00
5.420000000000e+02 5.250310043315e-03 0.000000000000e+00 0.000000000000e+00
5.422500000000e+02 2.859597231780e-03 0.000000000000e+00 0.000000000000e+00
5.425000000000e+02 4.040827642510e-04 0.000000000000e+00 0.000000000000e+00
5.427500000000e+02 -2.065326999069e-03 0.000000000000e+00 0.000000000000e+00
5.430000000000e+02 -4.453803804437e-03 0.000000000000e+00 0.000000000000e+00
5.432500000000e+02 -6.631440293626e-03 0.000000000000e+00 0.000000000000e+00
5.435000000000e+02 -8.449602765196e-03 0.000000000000e+00 0.000000000000e+00
5.437500000000e+02 -9.762222161441e-03 0.000000000000e+00 0.000000000000e+00
5.440000000000e+02 -1.044856874622e-02 0.000000000000e+00 0.000000000000e+00
5.442500000000e+02 -1.043375302158e-02 0.000000000000e+00 0.000000000000e+00
5.445000000000e+02 -9.703530407210e-03 0.000000000000e+00 0.000000000000e+00
5.447500000000e+02 -8.310910034716e-03 0.000000000000e+00 0.000000000000e+00
5.450000000000e+02 -6.373427150430e-03 0.000000000000e+00 0.000000000000e+00
5.452500000000e+02 -4.061504952032e-03 0.000000000000e+00 0.000000000000e+00
5.455000000000e+02 -1.579836123560e-03 0.000000000000e+00 0.000000000000e+00
5.457500000000e+02 8.551068358151e-04 0.000000000000e+00 0.000000000000e+00
5.460000000000e+02 3.037682969503e-03 0.000000000000e+00 0.000000000000e+00
5.462500000000e+02 4.792088168216e-03 0.000000000000e+00 0.000000000000e+00
5.465000000000e+02 5.984721526250e-03 0.000000000000e+00 0.000000000000e+00
5.467500000000e+02 6.528140358101e-03 0.000000000000e+00 0.000000000000e+00
5.470000000000e+02 6.376446764915e-03 0.000000000000e+00 0.000000000000e+00
5.472500000000e+02 5.513637369727e-03 0.000000000000e+00 0.000000000000e+00
5.475000000000e+02 3.937904558570e-03 0.000000000000e+00 0.000000000000e+00
5.477500000000e+02 1.645824887649e-03 0.000000000000e+00 0.000000000000e+00
5.480000000000e+02 -1.379391586090e-03 0.000000000000e+00 0.000000000000e+00
5.482500000000e+02 -5.171972438643e-03 0.000000000000e+00 0.000000000000e+00
5.485000000000e+02 -9.777652322702e-03 0.000000000000e+00 0.000000000000e+00
5.487500000000e+02 -1.523727061887e-02 0.000000000000e+00 0.000000000000e+00
5.490000000000e+02 -2.156154034648e-02 0.000000000000e+00 0.000000000000e+00
5.492500000000e+02 -2.870064707032e-02 0.000000000000e+00 0.000000000000e+00
5.495000000000e+02 -3.651388983102e-02 0.000000000000e+00 0.000000000000e+00
5.497500000000e+02 -4.474535747674e-02 0.000000000000e+00 0.000000000000e+00
5.500000000000e+02 -5.301144460853e-02 0.000000000000e+00 0.000000000000e+00
5.502500000000e+02 -6.080480400506e-02 0.000000000000e+00 0.000000000000e+00
5.505000000000e+02 -6.751722700669e-02 0.000000000000e+00 0.000000000000e+00
5.507500000000e+02 -7.248121781857e-02 0.000000000000e+00 0.000000000000e+00
5.510000000000e+02 -7.502708105059e-02 0.000000000000e+00 0.000000000000e+00
5.512500000000e+02 -7.454963563517e-02 0.000000000000e+00 0.000000000000e+00
5.515000000000e+02 -7.057665479021e-02 0.000000000000e+00 0.000000000000e+00
5.517500000000e+02 -6.283017959989e-02 0.000000000000e+00 0.000000000000e+00
5.520000000000e+02 -5.127218363404e-02 0.000000000000e+00 0.000000000000e+00
5.522500000000e+02 -3.612770634003e-02 0.000000000000e+00 0.000000000000e+00
5.525000000000e+02 -1.788134501519e-02 0.000000000000e+00 0.000000000000e+00
5.527500000000e+02 2.753469507079e-03 0.000000000000e+00 0.000000000000e+00
5.530000000000e+02 2.488919923795e-02 0.000000000000e+00 0.000000000000e+00
5.532500000000e+02 4.753624695958e-02 0.000000000000e+00 0.000000000000e+00
5.535000000000e+02 6.968305685898e-02 0.000000000000e+00 0.000000000000e+00
5.537500000000e+02 9.037373307634e-02 0.000000000000e+00 0.000000000000e+00
5.540000000000e+02 1.087729550291e-01 0.000000000000e+00 0.000000000000e+00
5.542500000000e+02 1.242098813628e-01 0.000000000000e+00 0.000000000000e+00
5.545000000000e+02 1.361960136990e-01 0.000000000000e+00 0.000000000000e+00
5.547500000000e+02 1.444161753420e-01 0.000000000000e+00 0.000000000000e+00
5.550000000000e+02 1.486962199105e-01 0.000000000000e+00 0.000000000000e+00
5.552500000000e+02 1.489551153410e-01 0.000000000000e+00 0.000000000000e+00
5.555000000000e+02 1.451519759663e-01 0.000000000000e+00 0.000000000000e+00
5.557500000000e+02 1.372399047815e-01 0.000000000000e+00 0.000000000000e+00
5.560000000000e+02 1.251378558387e-01 0.000000000000e+00 0.000000000000e+00
5.562500000000e+02 1.087291203050e-01 0.000000000000e+00 0.000000000000e+00
5.565000000000e+02 8.789077527257e-02 0.000000000000e+00 0.000000000000e+00
5.567500000000e+02 6.255308767561e-02 0.000000000000e+00 0.000000000000e+00
5.570000000000e+02 3.278221775108e-02 0.000000000000e+00 0.000000000000e+00
5.572500000000e+02 -1.125505743868e-03 0.000000000000e+00 0.000000000000e+00
5.575000000000e+02 -3.855312017023e-02 0.000000000000e+00 0.000000000000e+00
5.577500000000e+02 -7.849331311466e-02 0.000000000000e+00 0.000000000000e+00
5.580000000000e+02 -1.195154580552e-01 0.000000000000e+00 0.000000000000e+00
5.582500000000e+02 -1.597819243113e-01 0.000000000000e+00 0.000000000000e+00
5.585000000000e+02 -1.971204957141e-01 0.000000000000e+00 0.000000000000e+00
5.587500000000e+02 -2.291525172259e-01 0.000000000000e+00 0.000000000000e+00
5.590000000000e+02 -2.534685938226e-01 0.000000000000e+00 0.000000000000e+00
5.592500000000e+02 -2.678363763976e-01 0.000000000000e+00 0.000000000000e+00
5.595000000000e+02 -2.704192548336e-01 0.000000000000e+00 0.000000000000e+00
5.597500000000e+02 -2.599815352271e-01 0.000000000000e+00 0.000000000000e+00
5.600000000000e+02 -2.360554916995e-01 0.000000000000e+00 0.000000000000e+00
5.602500000000e+02 -1.990487292641e-01 0.000000000000e+00 0.000000000000e+00
5.605000000000e+02 -1.502762983572e-01 0.000000000000e+00 0.000000000000e+00
5.607500000000e+02 -9.191026227276e-02 0.000000000000e+00 0.000000000000e+00
5.610000000000e+02 -2.684889376818e-02 0.000000000000e+00 0.000000000000e+00
5.612500000000e+02 4.148287686759e-02 0.000000000000e+00 0.000000000000e+00
5.615000000000e+02 1.093819948357e-01 0.000000000000e+00 0.000000000000e+00
5.617500000000e+02 1.731393016743e-01 0.000000000000e+00 0.000000000000e+00
5.620000000000e+02 2.293070448341e-01 0.000000000000e+00 0.000000000000e+00
5.622500000000e+02 2.749349517322e-01 0.000000000000e+00 0.000000000000e+00
5.625000000000e+02 3.077524595856e-01 0.000000000000e+00 0.000000000000e+00
5.627500000000e+02 3.262820191847e-01 0.000000000000e+00 0.000000000000e+00
5.630000000000e+02 3.298774934984e-01 0.000000000000e+00 0.000000000000e+00
5.632500000000e+02 3.186912540213e-01 0.000000000000e+00 0.000000000000e+00
5.635000000000e+02 2.935822677399e-01 0.000000000000e+00 0.000000000000e+00
5.637500000000e+02 2.559840206564e-01 0.000000000000e+00 0.000000000000e+00
5.640000000000e+02 2.077546080072e-01 0.000000000000e+00 0.000000000000e+00
5.642500000000e+02 1.510312612212e-01 0.000000000000e+00 0.000000000000e+00
5.645000000000e+02 8.810803663889e-02 0.000000000000e+00 0.000000000000e+00
5.647500000000e+02 2.134895501462e-02 0.000000000000e+00 0.000000000000e+00
5.650000000000e+02 -4.685939815413e-02 0.000000000000e+00 0.000000000000e+00
5.652500000000e+02 -1.141205722226e-01 0.000000000000e+00 0.000000000000e+00
5.655000000000e+02 -1.780188201820e-01 0.000000000000e+00 0.000000000000e+00
5.657500000000e+02 -2.361056161014e-01 0.000000000000e+00 0.000000000000e+00
5.660000000000e+02 -2.859024037991e-01 0.000000000000e+00 0.000000000000e+00
5.662500000000e+02 -3.249382394194e-01 0.000000000000e+00 0.000000000000e+00
5.665000000000e+02 -3.508356209741e-01 0.000000000000e+00 0.000000000000e+00
5.667500000000e+02 -3.614493514915e-01 0.000000000000e+00 0.000000000000e+00
5.670000000000e+02 -3.550529523792e-01 0.000000000000e+00 0.000000000000e+00
5.672500000000e+02 -3.305564833122e-01 0.000000000000e+00 0.000000000000e+00
5.675000000000e+02 -2.877303284403e-01 0.000000000000e+00 0.000000000000e+00
5.677500000000e+02 -2.274031623612e-01 0.000000000000e+00 0.000000000000e+00
5.680000000000e+02 -1.516001504302e-01 0.000000000000e+00 0.000000000000e+00
5.682500000000e+02 -6.359015569574e-02 0.000000000000e+00 0.000000000000e+00
5.685000000000e+02 3.218166626127e-02 0.000000000000e+00 0.000000000000e+00
5.687500000000e+02 1.302876959643e-01 0.000000000000e+00 0.000000000000e+00
5.690000000000e+02 2.246352407126e-01 0.000000000000e+00 0.000000000000e+00
5.692500000000e+02 3.088888989834e-01 0.000000000000e+00 0.000000000000e+00
5.695000000000e+02 3.769645846435e-01 0.000000000000e+00 0.000000000000e+00
5.697500000000e+02 4.235501953758e-01 0.000000000000e+00 0.000000000000e+00
5.700000000000e+02 4.446009419741e-01 0.000000000000e+00 0.000000000000e+00
5.702500000000e+02 4.377562742380e-01 0.000000000000e+00 0.000000000000e+00
5.705000000000e+02 4.026305673237e-01 0.000000000000e+00 0.000000000000e+00
5.707500000000e+02 3.409408838823e-01 0.000000000000e+00 0.000000000000e+00
5.710000000000e+02 2.564510400547e-01 0.000000000000e+00 0.000000000000e+00
5.712500000000e+02 1.547300764660e-01 0.000000000000e+00 0.000000000000e+00
5.715000000000e+02 4.274285497589e-02 0.000000000000e+00 0.000000000000e+00
5.717500000000e+02 -7.169147438236e-02 0.000000000000e+00 0.000000000000e+00
5.720000000000e+02 -1.805231313631e-01 0.000000000000e+00 0.000000000000e+00
5.722500000000e+02 -2.761186961317e-01 0.000000000000e+00 0.000000000000e+00
5.725000000000e+02 -3.518703571292e-01 0.000000000000e+00 0.000000000000e+00
5.727500000000e+02 -4.027107828015e-01 0.000000000000e+00 0.000000000000e+00
5.730000000000e+02 -4.254875397500e-01 0.000000000000e+00 0.000000000000e+00
5.732500000000e+02 -4.191662943494e-01 0.000000000000e+00 0.000000000000e+00
5.735000000000e+02 -3.848501951489e-01 0.000000000000e+00 0.000000000000e+00
5.737500000000e+02 -3.256216274249e-01 0.000000000000e+00 0.000000000000e+00
5.740000000000e+02 -2.462297414885e-01 0.000000000000e+00 0.000000000000e+00
5.742500000000e+02 -1.526608478715e-01 0.000000000000e+00 0.000000000000e+00
5.745000000000e+02 -5.163753639651e-02 0.000000000000e+00 0.000000000000e+00
5.747500000000e+02 4.990450502280e-02 0.000000000000e+00 0.000000000000e+00
5.750000000000e+02 1.453154816559e-01 0.000000000000e+00 0.000000000000e+00
5.752500000000e+02 2.286671345451e-01 0.000000000000e+00 0.000000000000e+00
5.755000000000e+02 2.950967137781e-01 0.000000000000e+00 0.000000000000e+00
5.757500000000e+02 3.410436011227e-01 0.000000000000e+00 0.000000000000e+00
5.760000000000e+02 3.643755268950e-01 0.000000000000e+00 0.000000000000e+00
5.762500000000e+02 3.644122792282e-01 0.000000000000e+00 0.000000000000e+00
5.765000000000e+02 3.418628097115e-01 0.000000000000e+00 0.000000000000e+00
5.767500000000e+02 2.986959737348e-01 0.000000000000e+00 0.000000000000e+00
5.770000000000e+02 2.379657108579e-01 0.000000000000e+00 0.000000000000e+00
5.772500000000e+02 1.636087823617e-01 0.000000000000e+00 0.000000000000e+00
5.775000000000e+02 8.022824801593e-02 0.000000000000e+00 0.000000000000e+00
5.777500000000e+02 -7.129999495721e-03 0.000000000000e+00 0.000000000000e+00
5.780000000000e+02 -9.320571732527e-02 0.000000000000e+00 0.000000000000e+00
5.782500000000e+02 -1.727595696710e-01 0.000000000000e+00 0.000000000000e+00
5.785000000000e+02 -2.408180167858e-01 0.000000000000e+00 0.000000000000e+00
5.787500000000e+02 -2.929288586282e-01 0.000000000000e+00 0.000000000000e+00
5.790000000000e+02 -3.254239214545e-01 0.000000000000e+00 0.000000000000e+00
5.792500000000e+02 -3.356789354415e-01 0.000000000000e+00 0.000000000000e+00
5.795000000000e+02 -3.223535423886e-01 0.000000000000e+00 0.000000000000e+00
5.797500000000e+02 -2.855880825224e-01 0.000000000000e+00 0.000000000000e+00
5.800000000000e+02 -2.271298396618e-01 0.000000000000e+00 0.000000000000e+00
5.802500000000e+02 -1.503610400897e-01 0.000000000000e+00 0.000000000000e+00
5.805000000000e+02 -6.020490889475e-02 0.000000000000e+00 0.000000000000e+00
5.807500000000e+02 3.710532860285e-02 0.000000000000e+00 0.000000000000e+00
5.810000000000e+02 1.343969728647e-01 0.000000000000e+00 0.000000000000e+00
5.812500000000e+02 2.240548820050e-01 0.000000000000e+00 0.000000000000e+00
5.815000000000e+02 2.986154037097e-01 0.000000000000e+00 0.000000000000e+00
5.817500000000e+02 3.514120467671e-01 0.000000000000e+00 0.000000000000e+00
5.820000000000e+02 3.772154140366e-01 0.000000000000e+00 0.000000000000e+00
5.822500000000e+02 3.728028374420e-01 0.000000000000e+00 0.000000000000e+00
5.825000000000e+02 3.373928187314e-01 0.000000000000e+00 0.000000000000e+00
5.827500000000e+02 2.728865686141e-01 0.000000000000e+00 0.000000000000e+00
5.830000000000e+02 1.838735527096e-01 0.000000000000e+00 0.000000000000e+00
5.832500000000e+02 7.737896721702e-02 0.000000000000e+00 0.000000000000e+00
5.835000000000e+02 -3.764341280948e-02 0.000000000000e+00 0.000000000000e+00
5.837500000000e+02 -1.510421272593e-01 0.000000000000e+00 0.000000000000e+00
5.840000000000e+02 -2.523654215847e-01 0.000000000000e+00 0.000000000000e+00
5.842500000000e+02 -3.318457063610e-01 0.000000000000e+00 0.000000000000e+00
5.845000000000e+02 -3.813764781149e-01 0.000000000000e+00 0.000000000000e+00
5.847500000000e+02 -3.953811279399e-01 0.000000000000e+00 0.000000000000e+00
5.850000000000e+02 -3.714776188099e-01 0.000000000000e+00 0.000000000000e+00
5.852500000000e+02 -3.108582874760e-01 0.000000000000e+00 0.000000000000e+00
5.855000000000e+02 -2.183290320426e-01 0.000000000000e+00 0.000000000000e+00
5.857500000000e+02 -1.019847457137e-01 0.000000000000e+00 0.000000000000e+00
5.860000000000e+02 2.746505564983e-02 0.000000000000e+00 0.000000000000e+00
5.862500000000e+02 1.576686746266e-01 0.000000000000e+00 0.000000000000e+00
5.865000000000e+02 2.758165939068e-01 0.000000000000e+00 0.000000000000e+00
5.867500000000e+02 3.699245246281e-01 0.000000000000e+00 0.000000000000e+00
5.870000000000e+02 4.300855133084e-01 0.000000000000e+00 0.000000000000e+00
5.872500000000e+02 4.495581631983e-01 0.000000000000e+00 0.000000000000e+00
5.875000000000e+02 4.255688762812e-01 0.000000000000e+00 0.000000000000e+00
5.877500000000e+02 3.597306362515e-01 0.000000000000e+00 0.000000000000e+00
5.880000000000e+02 2.580172947978e-01 0.000000000000e+00 0.000000000000e+00
5.882500000000e+02 1.302772484754e-01 0.000000000000e+00 0.000000000000e+00
5.885000000000e+02 -1.068066675057e-02 0.000000000000e+00 0.000000000000e+00
5.887500000000e+02 -1.503484455168e-01 0.000000000000e+00 0.000000000000e+00
5.890000000000e+02 -2.740054168741e-01 0.000000000000e+00 0.000000000000e+00
5.892500000000e+02 -3.682781258859e-01 0.000000000000e+00 0.000000000000e+00
5.895000000000e+02 -4.226071166324e-01 0.000000000000e+00 0.000000000000e+00
5.897500000000e+02 -4.304572489747e-01 0.000000000000e+00 0.000000000000e+00
5.900000000000e+02 -3.901295860988e-01 0.000000000000e+00 0.000000000000e+00
5.902500000000e+02 -3.050711225490e-01 0.000000000000e+00 0.000000000000e+00
5.905000000000e+02 -1.836302241281e-01 0.000000000000e+00 0.000000000000e+00
5.907500000000e+02 -3.826544719021e-02 0.000000000000e+00 0.000000000000e+00
5.910000000000e+02 1.157230017410e-01 0.000000000000e+00 0.000000000000e+00
5.912500000000e+02 2.618134665144e-01 0.000000000000e+00 0.000000000000e+00
5.915000000000e+02 3.840644488828e-01 0.000000000000e+00 0.000000000000e+00
5.917500000000e+02 4.689004078334e-01 0.000000000000e+00 0.000000000000e+00
5.920000000000e+02 5.066791168379e-01 0.000000000000e+00 0.000000000000e+00
5.922500000000e+02 4.928556975931e-01 0.000000000000e+00 0.000000000000e+00
5.925000000000e+02 4.285983507645e-01 0.000000000000e+00 0.000000000000e+00
5.927500000000e+02 3.207691586263e-01 0.000000000000e+00 0.000000000000e+00
5.930000000000e+02 1.812540661783e-01 0.000000000000e+00 0.000000000000e+00
5.932500000000e+02 2.570140826271e-02 0.000000000000e+00 0.000000000000e+00
5.935000000000e+02 -1.282006222817e-01 0.000000000000e+00 0.000000000000e+00
5.937500000000e+02 -2.627190334408e-01 0.000000000000e+00 0.000000000000e+00
5.940000000000e+02 -3.621173282562e-01 0.000000000000e+00 0.000000000000e+00
5.942500000000e+02 -4.145046994420e-01 0.000000000000e+00 0.000000000000e+00
5.945000000000e+02 -4.132708904727e-01 0.000000000000e+00 0.000000000000e+00
5.947500000000e+02 -3.579278156431e-01 0.000000000000e+00 0.000000000000e+00
5.950000000000e+02 -2.542452778448e-01 0.000000000000e+00 0.000000000000e+00
5.952500000000e+02 -1.136499841621e-01 0.000000000000e+00 0.000000000000e+00
5.955000000000e+02 4.805498229377e-02 0.000000000000e+00 0.000000000000e+00
5.957500000000e+02 2.125096485300e-01 0.000000000000e+00 0.000000000000e+00
5.960000000000e+02 3.609465559287e-01 0.000000000000e+00 0.000000000000e+00
5.962500000000e+02 4.764164905429e-01 0.000000000000e+00 0.000000000000e+00
5.965000000000e+02 5.458225217479e-01 0.000000000000e+00 0.000000000000e+00
5.967500000000e+02 5.615126626980e-01 0.000000000000e+00 0.000000000000e+00
5.970000000000e+02 5.222311277535e-01 0.000000000000e+00 0.000000000000e+00
5.972500000000e+02 4.333037177260e-01 0.000000000000e+00 0.000000000000e+00
5.975000000000e+02 3.060254344628e-01 0.000000000000e+00 0.000000000000e+00
5.977500000000e+02 1.563167266931e-01 0.000000000000e+00 0.000000000000e+00
5.980000000000e+02 2.806492573528e-03 0.000000000000e+00 0.000000000000e+00
5.982500000000e+02 -1.354266537261e-01 0.000000000000e+00 0.000000000000e+00
5.985000000000e+02 -2.411779861009e-01 0.000000000000e+00 0.000000000000e+00
5.987500000000e+02 -3.012172295974e-01 0.000000000000e+00 0.000000000000e+00
5.990000000000e+02 -3.079034269198e-01 0.000000000000e+00 0.000000000000e+00
5.992500000000e+02 -2.601103461496e-01 0.000000000000e+00 0.000000000000e+00
5.995000000000e+02 -1.633441247103e-01 0.000000000000e+00 0.000000000000e+00
5.997500000000e+02 -2.903622175313e-02 0.000000000000e+00 0.000000000000e+00
6.000000000000e+02 1.269008352333e-01 0.000000000000e+00 0.000000000000e+00
6.002500000000e+02 2.860734390397e-01 0.000000000000e+00 0.000000000000e+00
6.005000000000e+02 4.299098792996e-01 0.000000000000e+00 0.000000000000e+00
6.007500000000e+02 5.419744410989e-01 0.000000000000e+00 0.000000000000e+00
6.010000000000e+02 6.099991276614e-01 0.000000000000e+00 0.000000000000e+00
6.012500000000e+02 6.273758097538e-01 0.000000000000e+00 0.000000000000e+00
6.015000000000e+02 5.939212856989e-01 0.000000000000e+00 0.000000000000e+00
6.017500000000e+02 5.158218027866e-01 0.000000000000e+00 0.000000000000e+00
6.020000000000e+02 4.047697668866e-01 0.000000000000e+00 0.000000000000e+00
6.022500000000e+02 2.764097113297e-01 0.000000000000e+00 0.000000000000e+00
6.025000000000e+02 1.482993619364e-01 0.000000000000e+00 0.000000000000e+00
6.027500000000e+02 3.765311765122e-02 0.000000000000e+00 0.000000000000e+00
6.030000000000e+02 -4.083861314548e-02 0.000000000000e+00 0.000000000000e+00
6.032500000000e+02 -7.683337433302e-02 0.000000000000e+00 0.000000000000e+00
6.035000000000e+02 -6.557254797075e-02 0.000000000000e+00 0.000000000000e+00
6.037500000000e+02 -8.377363307944e-03 0.000000000000e+00 0.000000000000e+00
6.040000000000e+02 8.764789985834e-02 0.000000000000e+00 0.000000000000e+00
6.042500000000e+02 2.106536187050e-01 0.000000000000e+00 0.000000000000e+00
6.045000000000e+02 3.456748501163e-01 0.000000000000e+00 0.000000000000e+00
6.047500000000e+02 4.766293727038e-01 0.000000000000e+00 0.000000000000e+00
6.050000000000e+02 5.884146829778e-01 0.000000000000e+00 0.000000000000e+00
6.052500000000e+02 6.688266857903e-01 0.000000000000e+00 0.000000000000e+00
6.055000000000e+02 7.100518141404e-01 0.000000000000e+00 0.000000000000e+00
6.057500000000e+02 7.095460441408e-01 0.000000000000e+00 0.000000000000e+00
6.060000000000e+02 6.701998758254e-01 0.000000000000e+00 0.000000000000e+00
6.062500000000e+02 5.997858289033e-01 0.000000000000e+00 0.000000000000e+00
6.065000000000e+02 5.097809081679e-01 0.000000000000e+00 0.000000000000e+00
6.067500000000e+02 4.137378115276e-01 0.000000000000e+00 0.000000000000e+00
6.070000000000e+02 3.254345977523e-01 0.000000000000e+00 0.000000000000e+00
6.072500000000e+02 2.570560040929e-01 0.000000000000e+00 0.000000000000e+00
6.075000000000e+02 2.176481243733e-01 0.000000000000e+00 0.000000000000e+00
6.077500000000e+02 2.120441241069e-01 0.000000000000e+00 0.000000000000e+00
6.080000000000e+02 2.403889328769e-01 0.000000000000e+00 0.000000000000e+00
6.082500000000e+02 2.983056761182e-01 0.000000000000e+00 0.000000000000e+00
6.085000000000e+02 3.776581494916e-01 0.000000000000e+00 0.000000000000e+00
6.087500000000e+02 4.677842126787e-01 0.000000000000e+00 0.000000000000e+00
6.090000000000e+02 5.570153170850e-01 0.000000000000e+00 0.000000000000e+00
6.092500000000e+02 6.342651595099e-01 0.000000000000e+00 0.000000000000e+00
6.095000000000e+02 6.904692851492e-01 0.000000000000e+00 0.000000000000e+00
6.097500000000e+02 7.196864954855e-01 0.000000000000e+00 0.000000000000e+00
6.100000000000e+02 7.197270729766e-01 0.000000000000e+00 0.000000000000e+00
6.102500000000e+02 6.922436552596e-01 0.000000000000e+00 0.000000000000e+00
6.105000000000e+02 6.422975379570e-01 0.000000000000e+00 0.000000000000e+00
6.107500000000e+02 5.774852061496e-01 0.000000000000e+00 0.000000000000e+00
6.110000000000e+02 5.067670238647e-01 0.000000000000e+00 0.000000000000e+00
6.112500000000e+02 4.391747605775e-01 0.000000000000e+00 0.000000000000e+00
6.115000000000e+02 3.825829875738e-01 0.000000000000e+00 0.000000000000e+00
6.117500000000e+02 3.427112498346e-01 0.000000000000e+00 0.000000000000e+00
6.120000000000e+02 3.224830299101e-01 0.000000000000e+00 0.000000000000e+00
6.122500000000e+02 3.218107154124e-01 0.000000000000e+00 0.000000000000e+00
6.125000000000e+02 3.378119241302e-01 0.000000000000e+00 0.000000000000e+00
6.127500000000e+02 3.654011418065e-01 0.000000000000e+00 0.000000000000e+00
6.130000000000e+02 3.981504326693e-01 0.000000000000e+00 0.000000000000e+00
6.132500000000e+02 4.292807203601e-01 0.000000000000e+00 0.000000000000e+00
6.135000000000e+02 4.526346119177e-01 0.000000000000e+00 0.000000000000e+00
6.137500000000e+02 4.634933918850e-01 0.000000000000e+00 0.000000000000e+00
6.140000000000e+02 4.591318032763e-01 0.000000000000e+00 0.000000000000e+00
6.142500000000e+02 4.390489905326e-01 0.000000000000e+00 0.000000000000e+00
6.145000000000e+02 4.048651659150e-01 0.000000000000e+00 0.000000000000e+00
6.147500000000e+02 3.599232361420e-01 0.000000000000e+00 0.000000000000e+00
6.150000000000e+02 3.086754714437e-01 0.000000000000e+00 0.000000000000e+00
6.152500000000e+02 2.559616895955e-01 0.000000000000e+00 0.000000000000e+00
6.155000000000e+02 2.062942045325e-01 0.000000000000e+00 0.000000000000e+00
6.157500000000e+02 1.632556260908e-01 0.000000000000e+00 0.000000000000e+00
6.160000000000e+02 1.290909165727e-01 0.000000000000e+00 0.000000000000e+00
6.162500000000e+02 1.045395824238e-01 0.000000000000e+00 0.000000000000e+00
6.165000000000e+02 8.891360108230e-02 0.000000000000e+00 0.000000000000e+00
6.167500000000e+02 8.038816543159e-02 0.000000000000e+00 0.000000000000e+00
6.170000000000e+02 7.644146846505e-02 0.000000000000e+00 0.000000000000e+00
6.172500000000e+02 7.436094157731e-02 0.000000000000e+00 0.000000000000e+00
6.175000000000e+02 7.172887258339e-02 0.000000000000e+00 0.000000000000e+00
6.177500000000e+02 6.681005535513e-02 0.000000000000e+00 0.000000000000e+00
6.180000000000e+02 5.878570011316e-02 0.000000000000e+00 0.000000000000e+00
6.182500000000e+02 4.780712488372e-02 0.000000000000e+00 0.000000000000e+00
6.185000000000e+02 3.487458171568e-02 0.000000000000e+00 0.000000000000e+00
6.187500000000e+02 2.157561215058e-02 0.000000000000e+00 0.000000000000e+00
6.190000000000e+02 9.738945833313e-03 0.000000000000e+00 0.000000000000e+00
6.192500000000e+02 1.070948191145e-03 0.000000000000e+00 0.000000000000e+00
6.195000000000e+02 -3.159331985025e-03 0.000000000000e+00 0.000000000000e+00
6.197500000000e+02 -2.332659167850e-03 0.000000000000e+00 0.000000000000e+00
6.200000000000e+02 3.443311059750e-03 0.000000000000e+00 0.000000000000e+00
6.202500000000e+02 1.339963763190e-02 0.000000000000e+00 0.000000000000e+00
6.205000000000e+02 2.629569932224e-02 0.000000000000e+00 0.000000000000e+00
6.207500000000e+02 4.069236075385e-02 0.000000000000e+00 0.000000000000e+00
6.210000000000e+02 5.525429700864e-02 0.000000000000e+00 0.000000000000e+00
6.212500000000e+02 6.902308508059e-02 0.000000000000e+00 0.000000000000e+00
6.215000000000e+02 8.160909321181e-02 0.000000000000e+00 0.000000000000e+00
6.217500000000e+02 9.326570166415e-02 0.000000000000e+00 0.000000000000e+00
6.220000000000e+02 1.048311291854e-01 0.000000000000e+00 0.000000000000e+00
6.222500000000e+02 1.175472738442e-01 0.000000000000e+00 0.000000000000e+00
6.225000000000e+02 1.327873182586e-01 0.000000000000e+00 0.000000000000e+00
6.227500000000e+02 1.517405728241e-01 0.000000000000e+00 0.000000000000e+00
6.230000000000e+02 1.751113057591e-01 0.000000000000e+00 0.000000000000e+00
6.232500000000e+02 2.028867569864e-01 0.000000000000e+00 0.000000000000e+00
6.235000000000e+02 2.342184390951e-01 0.000000000000e+00 0.000000000000e+00
6.237500000000e+02 2.674420767575e-01 0.000000000000e+00 0.000000000000e+00
6.240000000000e+02 3.002382817669e-01 0.000000000000e+00 0.000000000000e+00
6.242500000000e+02 3.299122001025e-01 0.000000000000e+00 0.000000000000e+00
6.245000000000e+02 3.537498881118e-01 0.000000000000e+00 0.000000000000e+00
6.247500000000e+02 3.693955004507e-01 0.000000000000e+00 0.000000000000e+00
6.250000000000e+02 3.751888025021e-01 0.000000000000e+00 0.000000000000e+00
6.252500000000e+02 3.704078587103e-01 0.000000000000e+00 0.000000000000e+00
6.255000000000e+02 3.553761780507e-01 0.000000000000e+00 0.000000000000e+00
6.257500000000e+02 3.314148172686e-01 0.000000000000e+00 0.000000000000e+00
6.260000000000e+02 3.006445434445e-01 0.000000000000e+00 0.000000000000e+00
6.262500000000e+02 2.656671790107e-01 0.000000000000e+00 0.000000000000e+00
6.265000000000e+02 2.291748211789e-01 0.000000000000e+00 0.000000000000e+00
6.267500000000e+02 1.935475811091e-01 0.000000000000e+00 0.000000000000e+00
6.270000000000e+02 1.605028802427e-01 0.000000000000e+00 0.000000000000e+00
6.272500000000e+02 1.308517523749e-01 0.000000000000e+00 0.000000000000e+00
6.275000000000e+02 1.044012006971e-01 0.000000000000e+00 0.000000000000e+00
6.277500000000e+02 8.001901992083e-02 0.000000000000e+00 0.000000000000e+00
6.280000000000e+02 5.585217374129e-02 0.000000000000e+00 0.000000000000e+00
6.282500000000e+02 2.966579761372e-02 0.000000000000e+00 0.000000000000e+00
6.285000000000e+02 -7.490536352552e-04 0.000000000000e+00 0.000000000000e+00
6.287500000000e+02 -3.716170906027e-02 0.000000000000e+00 0.000000000000e+00
6.290000000000e+02 -8.054621547135e-02 0.000000000000e+00 0.000000000000e+00
6.292500000000e+02 -1.308389695445e-01 0.000000000000e+00 0.000000000000e+00
6.295000000000e+02 -1.868476917556e-01 0.000000000000e+00 0.000000000000e+00
6.297500000000e+02 -2.463267575600e-01 0.000000000000e+00 0.000000000000e+00
6.300000000000e+02 -3.062086672267e-01 0.000000000000e+00 0.000000000000e+00
6.302500000000e+02 -3.629579145537e-01 0.000000000000e+00 0.000000000000e+00
6.305000000000e+02 -4.129953289621e-01 0.000000000000e+00 0.000000000000e+00
6.307500000000e+02 -4.531308765408e-01 0.000000000000e+00 0.000000000000e+00
6.310000000000e+02 -4.809423882199e-01 0.000000000000e+00 0.000000000000e+00
6.312500000000e+02 -4.950467061797e-01 0.000000000000e+00 0.000000000000e+00
6.315000000000e+02 -4.952267849903e-01 0.000000000000e+00 0.000000000000e+00
6.317500000000e+02 -4.824006006338e-01 0.000000000000e+00 0.000000000000e+00
6.320000000000e+02 -4.584417689133e-01 0.000000000000e+00 0.000000000000e+00
6.322500000000e+02 -4.258837919120e-01 0.000000000000e+00 0.000000000000e+00
6.325000000000e+02 -3.875564455419e-01 0.000000000000e+00 0.000000000000e+00
6.327500000000e+02 -3.462115024569e-01 0.000000000000e+00 0.000000000000e+00
6.330000000000e+02 -3.041945455405e-01 0.000000000000e+00 0.000000000000e+00
6.332500000000e+02 -2.632103185741e-01 0.000000000000e+00 0.000000000000e+00
6.335000000000e+02 -2.242125328076e-01 0.000000000000e+00 0.000000000000e+00
6.337500000000e+02 -1.874280705895e-01 0.000000000000e+00 0.000000000000e+00
6.340000000000e+02 -1.525035334057e-01 0.000000000000e+00 0.000000000000e+00
6.342500000000e+02 -1.187426122977e-01 0.000000000000e+00 0.000000000000e+00
6.345000000000e+02 -8.538889344920e-02 0.000000000000e+00 0.000000000000e+00
6.347500000000e+02 -5.190258103818e-02 0.000000000000e+00 0.000000000000e+00
6.350000000000e+02 -1.818207266375e-02 0.000000000000e+00 0.000000000000e+00
6.352500000000e+02 1.530819388563e-02 0.000000000000e+00 0.000000000000e+00
6.355000000000e+02 4.752554141599e-02 0.000000000000e+00 0.000000000000e+00
6.357500000000e+02 7.695441411210e-02 0.000000000000e+00 0.000000000000e+00
6.360000000000e+02 1.018112069337e-01 0.000000000000e+00 0.000000000000e+00
6.362500000000e+02 1.203137782784e-01 0.000000000000e+00 0.000000000000e+00
6.365000000000e+02 1.309702027234e-01 0.000000000000e+00 0.000000000000e+00
6.367500000000e+02 1.328384002968e-01 0.000000000000e+00 0.000000000000e+00
6.370000000000e+02 1.257134983670e-01 0.000000000000e+00 0.000000000000e+00
6.372500000000e+02 1.102121856918e-01 0.000000000000e+00 0.000000000000e+00
6.375000000000e+02 8.774075459545e-02 0.000000000000e+00 0.000000000000e+00
6.377500000000e+02 6.035301217091e-02 0.000000000000e+00 0.000000000000e+00
6.380000000000e+02 3.052245581374e-02 0.000000000000e+00 0.000000000000e+00
6.382500000000e+02 8.669542535024e-04 0.000000000000e+00 0.000000000000e+00
6.385000000000e+02 -2.612870386109e-02 0.000000000000e+00 0.000000000000e+00
6.387500000000e+02 -4.834785087652e-02 0.000000000000e+00 0.000000000000e+00
6.390000000000e+02 -6.419864830338e-02 0.000000000000e+00 0.000000000000e+00
6.392500000000e+02 -7.267148272232e-02 0.000000000000e+00 0.000000000000e+00
6.395000000000e+02 -7.329475070744e-02 0.000000000000e+00 0.000000000000e+00
6.397500000000e+02 -6.600588918037e-02 0.000000000000e+00 0.000000000000e+00
6.400000000000e+02 -5.097073813885e-02 0.000000000000e+00 0.000000000000e+00
6.402500000000e+02 -2.839467054902e-02 0.000000000000e+00 0.000000000000e+00
6.405000000000e+02 1.628615214856e-03 0.000000000000e+00 0.000000000000e+00
6.407500000000e+02 3.919085944359e-02 0.000000000000e+00 0.000000000000e+00
6.410000000000e+02 8.453969034962e-02 0.000000000000e+00 0.000000000000e+00
6.412500000000e+02 1.379394352319e-01 0.000000000000e+00 0.000000000000e+00
6.415000000000e+02 1.994379461343e-01 0.000000000000e+00 0.000000000000e+00
6.417500000000e+02 2.685757389540e-01 0.000000000000e+00 0.000000000000e+00
6.420000000000e+02 3.440893706775e-01 0.000000000000e+00 0.000000000000e+00
6.422500000000e+02 4.236685799503e-01 0.000000000000e+00 0.000000000000e+00
6.425000000000e+02 5.038245003581e-01 0.000000000000e+00 0.000000000000e+00
6.427500000000e+02 5.799139902915e-01 0.000000000000e+00 0.000000000000e+00
6.430000000000e+02 6.463442332307e-01 0.000000000000e+00 0.000000000000e+00
6.432500000000e+02 6.969551647079e-01 0.000000000000e+00 0.000000000000e+00
6.435000000000e+02 7.255489707004e-01 0.000000000000e+00 0.000000000000e+00
6.437500000000e+02 7.265103427772e-01 0.000000000000e+00 0.000000000000e+00
6.440000000000e+02 6.954426042311e-01 0.000000000000e+00 0.000000000000e+00
6.442500000000e+02 6.297365550243e-01 0.000000000000e+00 0.000000000000e+00
6.445000000000e+02 5.289927504568e-01 0.000000000000e+00 0.000000000000e+00
6.447500000000e+02 3.952339200091e-01 0.000000000000e+00 0.000000000000e+00
6.450000000000e+02 2.328704315542e-01 0.000000000000e+00 0.000000000000e+00
6.452500000000e+02 4.841451650384e-02 0.000000000000e+00 0.000000000000e+00
6.455000000000e+02 -1.500263769601e-01 0.000000000000e+00 0.000000000000e+00
6.457500000000e+02 -3.534154814071e-01 0.000000000000e+00 0.000000000000e+00
6.460000000000e+02 -5.525272832725e-01 0.000000000000e+00 0.000000000000e+00
6.462500000000e+02 -7.386673287321e-01 0.000000000000e+00 0.000000000000e+00
6.465000000000e+02 -9.042790767207e-01 0.000000000000e+00 0.000000000000e+00
6.467500000000e+02 -1.043362906424e+00 0.000000000000e+00 0.000000000000e+00
6.470000000000e+02 -1.151661437668e+00 0.000000000000e+00 0.000000000000e+00
6.472500000000e+02 -1.226601944107e+00 0.000000000000e+00 0.000000000000e+00
6.475000000000e+02 -1.267025318065e+00 0.000000000000e+00 0.000000000000e+00
6.477500000000e+02 -1.272765755243e+00 0.000000000000e+00 0.000000000000e+00
6.480000000000e+02 -1.244170444483e+00 0.000000000000e+00 0.000000000000e+00
6.482500000000e+02 -1.181659741947e+00 0.000000000000e+00 0.000000000000e+00
6.485000000000e+02 -1.085423261305e+00 0.000000000000e+00 0.000000000000e+00
6.487500000000e+02 -9.553261485779e-01 0.000000000000e+00 0.000000000000e+00
6.490000000000e+02 -7.910651784092e-01 0.000000000000e+00 0.000000000000e+00
6.492500000000e+02 -5.925710635945e-01 0.000000000000e+00 0.000000000000e+00
6.495000000000e+02 -3.606079182103e-01 0.000000000000e+00 0.000000000000e+00
6.497500000000e+02 -9.748019561275e-02 0.000000000000e+00 0.000000000000e+00
6.500000000000e+02 1.922717401052e-01 0.000000000000e+00 0.000000000000e+00
6.502500000000e+02 5.013187689026e-01 0.000000000000e+00 0.000000000000e+00
6.505000000000e+02 8.192572179376e-01 0.000000000000e+00 0.000000000000e+00
6.507500000000e+02 1.132687734149e+00 0.000000000000e+00 0.000000000000e+00
6.510000000000e+02 1.425712905057e+00 0.000000000000e+00 0.000000000000e+00
6.512500000000e+02 1.680852768240e+00 0.000000000000e+00 0.000000000000e+00
6.515000000000e+02 1.880318377620e+00 0.000000000000e+00 0.000000000000e+00
6.517500000000e+02 2.007528855214e+00 0.000000000000e+00 0.000000000000e+00
6.520000000000e+02 2.048714845621e+00 0.000000000000e+00 0.000000000000e+00
6.522500000000e+02 1.994427559569e+00 0.000000000000e+00 0.000000000000e+00
6.525000000000e+02 1.840771759037e+00 0.000000000000e+00 0.000000000000e+00
6.527500000000e+02 1.590204115954e+00 0.000000000000e+00 0.000000000000e+00
6.530000000000e+02 1.251783054848e+00 0.000000000000e+00 0.000000000000e+00
6.532500000000e+02 8.408170689851e-01 0.000000000000e+00 0.000000000000e+00
6.535000000000e+02 3.779277970645e-01 0.000000000000e+00 0.000000000000e+00
6.537500000000e+02 -1.123872458346e-01 0.000000000000e+00 0.000000000000e+00
6.540000000000e+02 -6.035486395467e-01 0.000000000000e+00 0.000000000000e+00
6.542500000000e+02 -1.068861119276e+00 0.000000000000e+00 0.000000000000e+00
6.545000000000e+02 -1.483449461753e+00 0.000000000000e+00 0.000000000000e+00
6.547500000000e+02 -1.825969943353e+00 0.000000000000e+00 0.000000000000e+00
6.550000000000e+02 -2.079935565756e+00 0.000000000000e+00 0.000000000000e+00
6.552500000000e+02 -2.234545498989e+00 0.000000000000e+00 0.000000000000e+00
6.555000000000e+02 -2.284973844715e+00 0.000000000000e+00 0.000000000000e+00
6.557500000000e+02 -2.232140747841e+00 0.000000000000e+00 0.000000000000e+00
6.560000000000e+02 -2.082050545228e+00 0.000000000000e+00 0.000000000000e+00
6.562500000000e+02 -1.844828471564e+00 0.000000000000e+00 0.000000000000e+00
6.565000000000e+02 -1.533613101298e+00 0.000000000000e+00 0.000000000000e+00
6.567500000000e+02 -1.163463006730e+00 0.000000000000e+00 0.000000000000e+00
6.570000000000e+02 -7.504135060664e-01 0.000000000000e+00 0.000000000000e+00
6.572500000000e+02 -3.107768939055e-01 0.000000000000e+00 0.000000000000e+00
6.575000000000e+02 1.392757801158e-01 0.000000000000e+00 0.000000000000e+00
6.577500000000e+02 5.838724989986e-01 0.000000000000e+00 0.000000000000e+00
6.580000000000e+02 1.007412165175e+00 0.000000000000e+00 0.000000000000e+00
6.582500000000e+02 1.394463985418e+00 0.000000000000e+00 0.000000000000e+00
6.585000000000e+02 1.729725447483e+00 0.000000000000e+00 0.000000000000e+00
6.587500000000e+02 1.998163098748e+00 0.000000000000e+00 0.000000000000e+00
6.590000000000e+02 2.185429262984e+00 0.000000000000e+00 0.000000000000e+00
6.592500000000e+02 2.278596772692e+00 0.000000000000e+00 0.000000000000e+00
6.595000000000e+02 2.267190233777e+00 0.000000000000e+00 0.000000000000e+00
6.597500000000e+02 2.144425995120e+00 0.000000000000e+00 0.000000000000e+00
6.600000000000e+02 1.908514426858e+00 0.000000000000e+00 0.000000000000e+00
6.602500000000e+02 1.563837166148e+00 0.000000000000e+00 0.000000000000e+00
6.605000000000e+02 1.121796319961e+00 0.000000000000e+00 0.000000000000e+00
6.607500000000e+02 6.011464761467e-01 0.000000000000e+00 0.000000000000e+00
6.610000000000e+02 2.766388640256e-02 0.000000000000e+00 0.000000000000e+00
6.612500000000e+02 -5.669238278215e-01 0.000000000000e+00 0.000000000000e+00
6.615000000000e+02 -1.146737652648e+00 0.000000000000e+00 0.000000000000e+00
6.617500000000e+02 -1.674174004591e+00 0.000000000000e+00 0.000000000000e+00
6.620000000000e+02 -2.112768171795e+00 0.000000000000e+00 0.000000000000e+00
6.622500000000e+02 -2.430234407882e+00 0.000000000000e+00 0.000000000000e+00
6.625000000000e+02 -2.601380702013e+00 0.000000000000e+00 0.000000000000e+00
6.627500000000e+02 -2.610588702210e+00 0.000000000000e+00 0.000000000000e+00
6.630000000000e+02 -2.453578592623e+00 0.000000000000e+00 0.000000000000e+00
6.632500000000e+02 -2.138242586791e+00 0.000000000000e+00 0.000000000000e+00
6.635000000000e+02 -1.684422256181e+00 0.000000000000e+00 0.000000000000e+00
6.637500000000e+02 -1.122613657358e+00 0.000000000000e+00 0.000000000000e+00
6.640000000000e+02 -4.916973164755e-01 0.000000000000e+00 0.000000000000e+00
6.642500000000e+02 1.641059271584e-01 0.000000000000e+00 0.000000000000e+00
6.645000000000e+02 7.987698482923e-01 0.000000000000e+00 0.000000000000e+00
6.647500000000e+02 1.368154108630e+00 0.000000000000e+00 0.000000000000e+00
6.650000000000e+02 1.833503525079e+00 0.000000000000e+00 0.000000000000e+00
6.652500000000e+02 2.164431371641e+00 0.000000000000e+00 0.000000000000e+00
6.655000000000e+02 2.341121918113e+00 0.000000000000e+00 0.000000000000e+00
6.657500000000e+02 2.355573625508e+00 0.000000000000e+00 0.000000000000e+00
6.660000000000e+02 2.211806854592e+00 0.000000000000e+00 0.000000000000e+00
6.662500000000e+02 1.925066126760e+00 0.000000000000e+00 0.000000000000e+00
6.665000000000e+02 1.520144440353e+00 0.000000000000e+00 0.000000000000e+00
6.667500000000e+02 1.029035035791e+00 0.000000000000e+00 0.000000000000e+00
6.670000000000e+02 4.881664155186e-01 0.000000000000e+00 0.000000000000e+00
6.672500000000e+02 -6.450469321478e-02 0.000000000000e+00 0.000000000000e+00
6.675000000000e+02 -5.922802458817e-01 0.000000000000e+00 0.000000000000e+00
6.677500000000e+02 -1.062165240275e+00 0.000000000000e+00 0.000000000000e+00
6.680000000000e+02 -1.446806827167e+00 0.000000000000e+00 0.000000000000e+00
6.682500000000e+02 -1.725835786987e+00 0.000000000000e+00 0.000000000000e+00
6.685000000000e+02 -1.886588923612e+00 0.000000000000e+00 0.000000000000e+00
6.687500000000e+02 -1.924253301124e+00 0.000000000000e+00 0.000000000000e+00
6.690000000000e+02 -1.841519923640e+00 0.000000000000e+00 0.000000000000e+00
6.692500000000e+02 -1.647861228612e+00 0.000000000000e+00 0.000000000000e+00
6.695000000000e+02 -1.358552785983e+00 0.000000000000e+00 0.000000000000e+00
6.697500000000e+02 -9.935472918368e-01 0.000000000000e+00 0.000000000000e+00
6.700000000000e+02 -5.762834283279e-01 0.000000000000e+00 0.000000000000e+00
6.702500000000e+02 -1.324802712335e-01 0.000000000000e+00 0.000000000000e+00
6.705000000000e+02 3.110629642138e-01 0.000000000000e+00 0.000000000000e+00
6.707500000000e+02 7.276652719192e-01 0.000000000000e+00 0.000000000000e+00
6.710000000000e+02 1.091974422067e+00 0.000000000000e+00 0.000000000000e+00
6.712500000000e+02 1.381199759487e+00 0.000000000000e+00 0.000000000000e+00
6.715000000000e+02 1.576359022844e+00 0.000000000000e+00 0.000000000000e+00
6.717500000000e+02 1.663502186006e+00 0.000000000000e+00 0.000000000000e+00
6.720000000000e+02 1.634841807524e+00 0.000000000000e+00 0.000000000000e+00
6.722500000000e+02 1.489688325829e+00 0.000000000000e+00 0.000000000000e+00
6.725000000000e+02 1.235067539662e+00 0.000000000000e+00 0.000000000000e+00
6.727500000000e+02 8.858925113322e-01 0.000000000000e+00 0.000000000000e+00
6.730000000000e+02 4.645775307603e-01 0.000000000000e+00 0.000000000000e+00
6.732500000000e+02 1.883251400972e-05 0.000000000000e+00 0.000000000000e+00
6.735000000000e+02 -4.740766383005e-01 0.000000000000e+00 0.000000000000e+00
6.737500000000e+02 -9.214623447010e-01 0.000000000000e+00 0.000000000000e+00
6.740000000000e+02 -1.306094257979e+00 0.000000000000e+00 0.000000000000e+00
6.742500000000e+02 -1.595141981287e+00 0.000000000000e+00 0.000000000000e+00
6.745000000000e+02 -1.762007994017e+00 0.000000000000e+00 0.000000000000e+00
6.747500000000e+02 -1.789058699829e+00 0.000000000000e+00 0.000000000000e+00
6.750000000000e+02 -1.669766252704e+00 0.000000000000e+00 0.000000000000e+00
6.752500000000e+02 -1.409989965038e+00 0.000000000000e+00 0.000000000000e+00
6.755000000000e+02 -1.028190242083e+00 0.000000000000e+00 0.000000000000e+00
6.757500000000e+02 -5.544619222862e-01 0.000000000000e+00 0.000000000000e+00
6.760000000000e+02 -2.838913099559e-02 0.000000000000e+00 0.000000000000e+00
6.762500000000e+02 5.041514043186e-01 0.000000000000e+00 0.000000000000e+00
6.765000000000e+02 9.949908010456e-01 0.000000000000e+00 0.000000000000e+00
6.767500000000e+02 1.398121690969e+00 0.000000000000e+00 0.000000000000e+00
6.770000000000e+02 1.674182720797e+00 0.000000000000e+00 0.000000000000e+00
6.772500000000e+02 1.794520634972e+00 0.000000000000e+00 0.000000000000e+00
6.775000000000e+02 1.744392848204e+00 0.000000000000e+00 0.000000000000e+00
6.777500000000e+02 1.524937650594e+00 0.000000000000e+00 0.000000000000e+00
6.780000000000e+02 1.153647253677e+00 0.000000000000e+00 0.000000000000e+00
6.782500000000e+02 6.632214368838e-01 0.000000000000e+00 0.000000000000e+00
6.785000000000e+02 9.884294793164e-02 0.000000000000e+00 0.000000000000e+00
6.787500000000e+02 -4.859165891639e-01 0.000000000000e+00 0.000000000000e+00
6.790000000000e+02 -1.034197639668e+00 0.000000000000e+00 0.000000000000e+00
6.792500000000e+02 -1.491475190039e+00 0.000000000000e+00 0.000000000000e+00
6.795000000000e+02 -1.811140345367e+00 0.000000000000e+00 0.000000000000e+00
6.797500000000e+02 -1.959458351034e+00 0.000000000000e+00 0.000000000000e+00
6.800000000000e+02 -1.919361251325e+00 0.000000000000e+00 0.000000000000e+00
6.802500000000e+02 -1.692634257339e+00 0.000000000000e+00 0.000000000000e+00
6.805000000000e+02 -1.300207584656e+00 0.000000000000e+00 0.000000000000e+00
6.807500000000e+02 -7.804559209514e-01 0.000000000000e+00 0.000000000000e+00
6.810000000000e+02 -1.856168714939e-01 0.000000000000e+00 0.000000000000e+00
6.812500000000e+02 4.233542012287e-01 0.000000000000e+00 0.000000000000e+00
6.815000000000e+02 9.829952215711e-01 0.000000000000e+00 0.000000000000e+00
6.817500000000e+02 1.433982985695e+00 0.000000000000e+00 0.000000000000e+00
6.820000000000e+02 1.727511808350e+00 0.000000000000e+00 0.000000000000e+00
6.822500000000e+02 1.830707689549e+00 0.000000000000e+00 0.000000000000e+00
6.825000000000e+02 1.730461335314e+00 0.000000000000e+00 0.000000000000e+00
6.827500000000e+02 1.435215587681e+00 0.000000000000e+00 0.000000000000e+00
6.830000000000e+02 9.744525074632e-01 0.000000000000e+00 0.000000000000e+00
6.832500000000e+02 3.958714765775e-01 0.000000000000e+00 0.000000000000e+00
6.835000000000e+02 -2.394939282193e-01 0.000000000000e+00 0.000000000000e+00
6.837500000000e+02 -8.637344801255e-01 0.000000000000e+00 0.000000000000e+00
6.840000000000e+02 -1.409421561544e+00 0.000000000000e+00 0.000000000000e+00
6.842500000000e+02 -1.817061526159e+00 0.000000000000e+00 0.000000000000e+00
6.845000000000e+02 -2.041813455190e+00 0.000000000000e+00 0.000000000000e+00
6.847500000000e+02 -2.058694810980e+00 0.000000000000e+00 0.000000000000e+00
6.850000000000e+02 -1.865649831425e+00 0.000000000000e+00 0.000000000000e+00
6.852500000000e+02 -1.484082966650e+00 0.000000000000e+00 0.000000000000e+00
6.855000000000e+02 -9.567405318760e-01 0.000000000000e+00 0.000000000000e+00
6.857500000000e+02 -3.431270142585e-01 0.000000000000e+00 0.000000000000e+00
6.860000000000e+02 2.870668334663e-01 0.000000000000e+00 0.000000000000e+00
6.862500000000e+02 8.618037115386e-01 0.000000000000e+00 0.000000000000e+00
6.865000000000e+02 1.314921587792e+00 0.000000000000e+00 0.000000000000e+00
6.867500000000e+02 1.593786820399e+00 0.000000000000e+00 0.000000000000e+00
6.870000000000e+02 1.665473953485e+00 0.000000000000e+00 0.000000000000e+00
6.872500000000e+02 1.520722787704e+00 0.000000000000e+00 0.000000000000e+00
6.875000000000e+02 1.175172130459e+00 0.000000000000e+00 0.000000000000e+00
6.877500000000e+02 6.676845036768e-01 0.000000000000e+00 0.000000000000e+00
6.880000000000e+02 5.592052893574e-02 0.000000000000e+00 0.000000000000e+00
6.882500000000e+02 -5.903455643146e-01 0.000000000000e+00 0.000000000000e+00
6.885000000000e+02 -1.197397921652e+00 0.000000000000e+00 0.000000000000e+00
6.887500000000e+02 -1.696275692598e+00 0.000000000000e+00 0.000000000000e+00
6.890000000000e+02 -2.030954135437e+00 0.000000000000e+00 0.000000000000e+00
6.892500000000e+02 -2.165018900761e+00 0.000000000000e+00 0.000000000000e+00
6.895000000000e+02 -2.086013812482e+00 0.000000000000e+00 0.000000000000e+00
6.897500000000e+02 -1.806917853176e+00 0.000000000000e+00 0.000000000000e+00
6.900000000000e+02 -1.364553734542e+00 0.000000000000e+00 0.000000000000e+00
6.902500000000e+02 -8.151061985810e-01 0.000000000000e+00 0.000000000000e+00
6.905000000000e+02 -2.272863175212e-01 0.000000000000e+00 0.000000000000e+00
6.907500000000e+02 3.260268307187e-01 0.000000000000e+00 0.000000000000e+00
6.910000000000e+02 7.766417769520e-01 0.000000000000e+00 0.000000000000e+00
6.912500000000e+02 1.069315255546e+00 0.000000000000e+00 0.000000000000e+00
6.915000000000e+02 1.168395428141e+00 0.000000000000e+00 0.000000000000e+00
6.917500000000e+02 1.062024771450e+00 0.000000000000e+00 0.000000000000e+00
6.920000000000e+02 7.633842109150e-01 0.000000000000e+00 0.000000000000e+00
6.922500000000e+02 3.088316645855e-01 0.000000000000e+00 0.000000000000e+00
6.925000000000e+02 -2.468204107462e-01 0.000000000000e+00 0.000000000000e+00
6.927500000000e+02 -8.372828002341e-01 0.000000000000e+00 0.000000000000e+00
6.930000000000e+02 -1.393132882558e+00 0.000000000000e+00 0.000000000000e+00
6.932500000000e+02 -1.850463632880e+00 0.000000000000e+00 0.000000000000e+00
6.935000000000e+02 -2.158744373736e+00 0.000000000000e+00 0.000000000000e+00
6.937500000000e+02 -2.286906104309e+00 0.000000000000e+00 0.000000000000e+00
6.940000000000e+02 -2.226897794429e+00 0.000000000000e+00 0.000000000000e+00
6.942500000000e+02 -1.994289823827e+00 0.000000000000e+00 0.000000000000e+00
6.945000000000e+02 -1.625883503716e+00 0.000000000000e+00 0.000000000000e+00
6.947500000000e+02 -1.174671092305e+00 0.000000000000e+00 0.000000000000e+00
6.950000000000e+02 -7.028283833682e-01 0.000000000000e+00 0.000000000000e+00
6.952500000000e+02 -2.736677516483e-01 0.000000000000e+00 0.000000000000e+00
6.955000000000e+02 5.639821522903e-02 0.000000000000e+00 0.000000000000e+00
6.957500000000e+02 2.448487915995e-01 0.000000000000e+00 0.000000000000e+00
6.960000000000e+02 2.681208265936e-01 0.000000000000e+00 0.000000000000e+00
6.962500000000e+02 1.241314065135e-01 0.000000000000e+00 0.000000000000e+00
6.965000000000e+02 -1.680165976016e-01 0.000000000000e+00 0.000000000000e+00
6.967500000000e+02 -5.710467885179e-01 0.000000000000e+00 0.000000000000e+00
6.970000000000e+02 -1.034785998915e+00 0.000000000000e+00 0.000000000000e+00
6.972500000000e+02 -1.502964532235e+00 0.000000000000e+00 0.000000000000e+00
6.975000000000e+02 -1.920614849020e+00 0.000000000000e+00 0.000000000000e+00
6.977500000000e+02 -2.241086173612e+00 0.000000000000e+00 0.000000000000e+00
6.980000000000e+02 -2.431766956221e+00 0.000000000000e+00 0.000000000000e+00
6.982500000000e+02 -2.477800975640e+00 0.000000000000e+00 0.000000000000e+00
6.985000000000e+02 -2.383367569754e+00 0.000000000000e+00 0.000000000000e+00
6.987500000000e+02 -2.170431673946e+00 0.000000000000e+00 0.000000000000e+00
6.990000000000e+02 -1.875208588080e+00 0.000000000000e+00 0.000000000000e+00
6.992500000000e+02 -1.542885651167e+00 0.000000000000e+00 0.000000000000e+00
6.995000000000e+02 -1.221358997421e+00 0.000000000000e+00 0.000000000000e+00
6.997500000000e+02 -9.548510524390e-01 0.000000000000e+00 0.000000000000e+00
7.000000000000e+02 -7.782617075917e-01 0.000000000000e+00 0.000000000000e+00
7.002500000000e+02 -7.129783132366e-01 0.000000000000e+00 0.000000000000e+00
7.005000000000e+02 -7.646476069063e-01 0.000000000000e+00 0.000000000000e+00
7.007500000000e+02 -9.231297284073e-01 0.000000000000e+00 0.000000000000e+00
7.010000000000e+02 -1.164551339044e+00 0.000000000000e+00 0.000000000000e+00
7.012500000000e+02 -1.455093916369e+00 0.000000000000e+00 0.000000000000e+00
7.015000000000e+02 -1.755932517729e+00 0.000000000000e+00 0.000000000000e+00
7.017500000000e+02 -2.028608093881e+00 0.000000000000e+00 0.000000000000e+00
7.020000000000e+02 -2.240087900723e+00 0.000000000000e+00 0.000000000000e+00
7.022500000000e+02 -2.366843809675e+00 0.000000000000e+00 0.000000000000e+00
7.025000000000e+02 -2.397442918473e+00 0.000000000000e+00 0.000000000000e+00
7.027500000000e+02 -2.333372351320e+00 0.000000000000e+00 0.000000000000e+00
7.030000000000e+02 -2.188076178942e+00 0.000000000000e+00 0.000000000000e+00
7.032500000000e+02 -1.984429935544e+00 0.000000000000e+00 0.000000000000e+00
7.035000000000e+02 -1.751082865656e+00 0.000000000000e+00 0.000000000000e+00
7.037500000000e+02 -1.518232869567e+00 0.000000000000e+00 0.000000000000e+00
7.040000000000e+02 -1.313448237675e+00 0.000000000000e+00 0.000000000000e+00
7.042500000000e+02 -1.158110665617e+00 0.000000000000e+00 0.000000000000e+00
7.045000000000e+02 -1.064935525586e+00 0.000000000000e+00 0.000000000000e+00
7.047500000000e+02 -1.036848610724e+00 0.000000000000e+00 0.000000000000e+00
7.050000000000e+02 -1.067291677599e+00 0.000000000000e+00 0.000000000000e+00
7.052500000000e+02 -1.141823236611e+00 0.000000000000e+00 0.000000000000e+00
7.055000000000e+02 -1.240705712326e+00 0.000000000000e+00 0.000000000000e+00
7.057500000000e+02 -1.342048991467e+00 0.000000000000e+00 0.000000000000e+00
7.060000000000e+02 -1.425028117889e+00 0.000000000000e+00 0.000000000000e+00
7.062500000000e+02 -1.472713319181e+00 0.000000000000e+00 0.000000000000e+00
7.065000000000e+02 -1.474136650205e+00 0.000000000000e+00 0.000000000000e+00
7.067500000000e+02 -1.425355008935e+00 0.000000000000e+00 0.000000000000e+00
7.070000000000e+02 -1.329431380130e+00 0.000000000000e+00 0.000000000000e+00
7.072500000000e+02 -1.195419416036e+00 0.000000000000e+00 0.000000000000e+00
7.075000000000e+02 -1.036576595249e+00 0.000000000000e+00 0.000000000000e+00
7.077500000000e+02 -8.681287156628e-01 0.000000000000e+00 0.000000000000e+00
7.080000000000e+02 -7.049513517856e-01 0.000000000000e+00 0.000000000000e+00
7.082500000000e+02 -5.595190261283e-01 0.000000000000e+00 0.000000000000e+00
7.085000000000e+02 -4.404060195027e-01 0.000000000000e+00 0.000000000000e+00
7.087500000000e+02 -3.515173675377e-01 0.000000000000e+00 0.000000000000e+00
7.090000000000e+02 -2.921031923780e-01 0.000000000000e+00 0.000000000000e+00
7.092500000000e+02 -2.574846579384e-01 0.000000000000e+00 0.000000000000e+00
7.095000000000e+02 -2.403148211632e-01 0.000000000000e+00 0.000000000000e+00
7.097500000000e+02 -2.321276070806e-01 0.000000000000e+00 0.000000000000e+00
7.100000000000e+02 -2.249018677283e-01 0.000000000000e+00 0.000000000000e+00
7.102500000000e+02 -2.123864252966e-01 0.000000000000e+00 0.000000000000e+00
7.105000000000e+02 -1.909903549037e-01 0.000000000000e+00 0.000000000000e+00
7.107500000000e+02 -1.601287939812e-01 0.000000000000e+00 0.000000000000e+00
7.110000000000e+02 -1.220127484771e-01 0.000000000000e+00 0.000000000000e+00
7.112500000000e+02 -8.096505028624e-02 0.000000000000e+00 0.000000000000e+00
7.115000000000e+02 -4.241874991710e-02 0.000000000000e+00 0.000000000000e+00
7.117500000000e+02 -1.179769014109e-02 0.000000000000e+00 0.000000000000e+00
7.120000000000e+02 6.513755738740e-03 0.000000000000e+00 0.000000000000e+00
7.122500000000e+02 9.933127920933e-03 0.000000000000e+00 0.000000000000e+00
7.125000000000e+02 -1.946740001778e-03 0.000000000000e+00 0.000000000000e+00
7.127500000000e+02 -2.741919455201e-02 0.000000000000e+00 0.000000000000e+00
7.130000000000e+02 -6.312594004439e-02 0.000000000000e+00 0.000000000000e+00
7.132500000000e+02 -1.048151344588e-01 0.000000000000e+00 0.000000000000e+00
7.135000000000e+02 -1.482409973808e-01 0.000000000000e+00 0.000000000000e+00
7.137500000000e+02 -1.900297002803e-01 0.000000000000e+00 0.000000000000e+00
7.140000000000e+02 -2.283469656783e-01 0.000000000000e+00 0.000000000000e+00
7.142500000000e+02 -2.632422343590e-01 0.000000000000e+00 0.000000000000e+00
7.145000000000e+02 -2.966049809369e-01 0.000000000000e+00 0.000000000000e+00
7.147500000000e+02 -3.317398679674e-01 0.000000000000e+00 0.000000000000e+00
7.150000000000e+02 -3.726365128812e-01 0.000000000000e+00 0.000000000000e+00
7.152500000000e+02 -4.230648710733e-01 0.000000000000e+00 0.000000000000e+00
7.155000000000e+02 -4.856593238226e-01 0.000000000000e+00 0.000000000000e+00
7.157500000000e+02 -5.611582488383e-01 0.000000000000e+00 0.000000000000e+00
7.160000000000e+02 -6.479407299478e-01 0.000000000000e+00 0.000000000000e+00
7.162500000000e+02 -7.419525477715e-01 0.000000000000e+00 0.000000000000e+00
7.165000000000e+02 -8.370481339364e-01 0.000000000000e+00 0.000000000000e+00
7.167500000000e+02 -9.257048011532e-01 0.000000000000e+00 0.000000000000e+00
7.170000000000e+02 -1.000002051219e+00 0.000000000000e+00 0.000000000000e+00
7.172500000000e+02 -1.052712678624e+00 0.000000000000e+00 0.000000000000e+00
7.175000000000e+02 -1.078331369571e+00 0.000000000000e+00 0.000000000000e+00
7.177500000000e+02 -1.073874036727e+00 0.000000000000e+00 0.000000000000e+00
7.180000000000e+02 -1.039316036009e+00 0.000000000000e+00 0.000000000000e+00
7.182500000000e+02 -9.775940339875e-01 0.000000000000e+00 0.000000000000e+00
7.185000000000e+02 -8.941654742143e-01 0.000000000000e+00 0.000000000000e+00
7.187500000000e+02 -7.961901622233e-01 0.000000000000e+00 0.000000000000e+00
7.190000000000e+02 -6.914590919267e-01 0.000000000000e+00 0.000000000000e+00
7.192500000000e+02 -5.872365424089e-01 0.000000000000e+00 0.000000000000e+00
7.195000000000e+02 -4.891961371511e-01 0.000000000000e+00 0.000000000000e+00
7.197500000000e+02 -4.006176398604e-01 0.000000000000e+00 0.000000000000e+00
7.200000000000e+02 -3.219709810317e-01 0.000000000000e+00 0.000000000000e+00
7.202500000000e+02 -2.509537611858e-01 0.000000000000e+00 0.000000000000e+00
7.205000000000e+02 -1.829777886142e-01 0.000000000000e+00 0.000000000000e+00
7.207500000000e+02 -1.120302144448e-01 0.000000000000e+00 0.000000000000e+00
7.210000000000e+02 -3.177649357183e-02 0.000000000000e+00 0.000000000000e+00
7.212500000000e+02 6.326519969626e-02 0.000000000000e+00 0.000000000000e+00
7.215000000000e+02 1.766595712773e-01 0.000000000000e+00 0.000000000000e+00
7.217500000000e+02 3.092643110258e-01 0.000000000000e+00 0.000000000000e+00
7.220000000000e+02 4.588369472713e-01 0.000000000000e+00 0.000000000000e+00
7.222500000000e+02 6.200999317941e-01 0.000000000000e+00 0.000000000000e+00
7.225000000000e+02 7.852557018385e-01 0.000000000000e+00 0.000000000000e+00
7.227500000000e+02 9.448756251180e-01 0.000000000000e+00 0.000000000000e+00
7.230000000000e+02 1.089031230910e+00 0.000000000000e+00 0.000000000000e+00
7.232500000000e+02 1.208501370052e+00 0.000000000000e+00 0.000000000000e+00
7.235000000000e+02 1.295880004462e+00 0.000000000000e+00 0.000000000000e+00
7.237500000000e+02 1.346427197951e+00 0.000000000000e+00 0.000000000000e+00
7.240000000000e+02 1.358547377801e+00 0.000000000000e+00 0.000000000000e+00
7.242500000000e+02 1.333837248218e+00 0.000000000000e+00 0.000000000000e+00
7.245000000000e+02 1.276711541559e+00 0.000000000000e+00 0.000000000000e+00
7.247500000000e+02 1.193677759597e+00 0.000000000000e+00 0.000000000000e+00
7.250000000000e+02 1.092381478157e+00 0.000000000000e+00 0.000000000000e+00
7.252500000000e+02 9.805740967895e-01 0.000000000000e+00 0.000000000000e+00
7.255000000000e+02 8.651608388014e-01 0.000000000000e+00 0.000000000000e+00
7.257500000000e+02 7.514679890068e-01 0.000000000000e+00 0.000000000000e+00
7.260000000000e+02 6.428283468588e-01 0.000000000000e+00 0.000000000000e+00
7.262500000000e+02 5.405295008779e-01 0.000000000000e+00 0.000000000000e+00
7.265000000000e+02 4.441097681079e-01 0.000000000000e+00 0.000000000000e+00
7.267500000000e+02 3.519311405054e-01 0.000000000000e+00 0.000000000000e+00
7.270000000000e+02 2.619161188742e-01 0.000000000000e+00 0.000000000000e+00
7.272500000000e+02 1.723124140624e-01 0.000000000000e+00 0.000000000000e+00
7.275000000000e+02 8.234940515929e-02 0.000000000000e+00 0.000000000000e+00
7.277500000000e+02 -7.327524935942e-03 0.000000000000e+00 0.000000000000e+00
7.280000000000e+02 -9.451820028967e-02 0.000000000000e+00 0.000000000000e+00
7.282500000000e+02 -1.756461367626e-01 0.000000000000e+00 0.000000000000e+00
7.285000000000e+02 -2.462217941188e-01 0.000000000000e+00 0.000000000000e+00
7.287500000000e+02 -3.015102950064e-01 0.000000000000e+00 0.000000000000e+00
7.290000000000e+02 -3.372897457818e-01 0.000000000000e+00 0.000000000000e+00
7.292500000000e+02 -3.505722942947e-01 0.000000000000e+00 0.000000000000e+00
7.295000000000e+02 -3.401676576446e-01 0.000000000000e+00 0.000000000000e+00
7.297500000000e+02 -3.069964752236e-01 0.000000000000e+00 0.000000000000e+00
7.300000000000e+02 -2.541035990817e-01 0.000000000000e+00 0.000000000000e+00
7.302500000000e+02 -1.863719518282e-01 0.000000000000e+00 0.000000000000e+00
7.305000000000e+02 -1.099872453721e-01 0.000000000000e+00 0.000000000000e+00
7.307500000000e+02 -3.174424350100e-02 0.000000000000e+00 0.000000000000e+00
7.310000000000e+02 4.169044515792e-02 0.000000000000e+00 0.000000000000e+00
7.312500000000e+02 1.044399053690e-01 0.000000000000e+00 0.000000000000e+00
7.315000000000e+02 1.519002768919e-01 0.000000000000e+00 0.000000000000e+00
7.317500000000e+02 1.809779225511e-01 0.000000000000e+00 0.000000000000e+00
7.320000000000e+02 1.900587353844e-01 0.000000000000e+00 0.000000000000e+00
7.322500000000e+02 1.787380354848e-01 0.000000000000e+00 0.000000000000e+00
7.325000000000e+02 1.473845645420e-01 0.000000000000e+00 0.000000000000e+00
7.327500000000e+02 9.664400335877e-02 0.000000000000e+00 0.000000000000e+00
7.330000000000e+02 2.700026808095e-02 0.000000000000e+00 0.000000000000e+00
7.332500000000e+02 -6.149618101377e-02 0.000000000000e+00 0.000000000000e+00
7.335000000000e+02 -1.692537078003e-01 0.000000000000e+00 0.000000000000e+00
7.337500000000e+02 -2.968854675726e-01 0.000000000000e+00 0.000000000000e+00
7.340000000000e+02 -4.446978841608e-01 0.000000000000e+00 0.000000000000e+00
7.342500000000e+02 -6.119979721616e-01 0.000000000000e+00 0.000000000000e+00
7.345000000000e+02 -7.963401219303e-01 0.000000000000e+00 0.000000000000e+00
7.347500000000e+02 -9.928588663899e-01 0.000000000000e+00 0.000000000000e+00
7.350000000000e+02 -1.193836186300e+00 0.000000000000e+00 0.000000000000e+00
7.352500000000e+02 -1.388628362743e+00 0.000000000000e+00 0.000000000000e+00
7.355000000000e+02 -1.564030710606e+00 0.000000000000e+00 0.000000000000e+00
7.357500000000e+02 -1.705095112540e+00 0.000000000000e+00 0.000000000000e+00
7.360000000000e+02 -1.796344539406e+00 0.000000000000e+00 0.000000000000e+00
7.362500000000e+02 -1.823261726482e+00 0.000000000000e+00 0.000000000000e+00
7.365000000000e+02 -1.773876804261e+00 0.000000000000e+00 0.000000000000e+00
7.367500000000e+02 -1.640250020802e+00 0.000000000000e+00 0.000000000000e+00
7.370000000000e+02 -1.419646416182e+00 0.000000000000e+00 0.000000000000e+00
7.372500000000e+02 -1.115230682396e+00 0.000000000000e+00 0.000000000000e+00
7.375000000000e+02 -7.361689562154e-01 0.000000000000e+00 0.000000000000e+00
7.377500000000e+02 -2.971020542073e-01 0.000000000000e+00 0.000000000000e+00
7.380000000000e+02 1.829595200286e-01 0.000000000000e+00 0.000000000000e+00
7.382500000000e+02 6.821874244990e-01 0.000000000000e+00 0.000000000000e+00
7.385000000000e+02 1.177739080607e+00 0.000000000000e+00 0.000000000000e+00
7.387500000000e+02 1.647581762573e+00 0.000000000000e+00 0.000000000000e+00
7.390000000000e+02 2.072103621964e+00 0.000000000000e+00 0.000000000000e+00
7.392500000000e+02 2.435310933063e+00 0.000000000000e+00 0.000000000000e+00
7.395000000000e+02 2.725474644213e+00 0.000000000000e+00 0.000000000000e+00
7.397500000000e+02 2.935174979819e+00 0.000000000000e+00 0.000000000000e+00
7.400000000000e+02 3.060787576589e+00 0.000000000000e+00 0.000000000000e+00
7.402500000000e+02 3.101543862942e+00 0.000000000000e+00 0.000000000000e+00
7.405000000000e+02 3.058367901820e+00 0.000000000000e+00 0.000000000000e+00
7.407500000000e+02 2.932730120166e+00 0.000000000000e+00 0.000000000000e+00
7.410000000000e+02 2.725758135422e+00 0.000000000000e+00 0.000000000000e+00
7.412500000000e+02 2.437804888809e+00 0.000000000000e+00 0.000000000000e+00
7.415000000000e+02 2.068599280377e+00 0.000000000000e+00 0.000000000000e+00
7.417500000000e+02 1.618004870163e+00 0.000000000000e+00 0.000000000000e+00
7.420000000000e+02 1.087302592539e+00 0.000000000000e+00 0.000000000000e+00
7.422500000000e+02 4.808106025072e-01 0.000000000000e+00 0.000000000000e+00
7.425000000000e+02 -1.924252207288e-01 0.000000000000e+00 0.000000000000e+00
7.427500000000e+02 -9.171793357191e-01 0.000000000000e+00 0.000000000000e+00
7.430000000000e+02 -1.671139674759e+00 0.000000000000e+00 0.000000000000e+00
7.432500000000e+02 -2.424802037833e+00 0.000000000000e+00 0.000000000000e+00
7.435000000000e+02 -3.142328868762e+00 0.000000000000e+00 0.000000000000e+00
7.437500000000e+02 -3.783411165657e+00 0.000000000000e+00 0.000000000000e+00
7.440000000000e+02 -4.306033101371e+00 0.000000000000e+00 0.000000000000e+00
7.442500000000e+02 -4.669904286922e+00 0.000000000000e+00 0.000000000000e+00
7.445000000000e+02 -4.840213934122e+00 0.000000000000e+00 0.000000000000e+00
7.447500000000e+02 -4.791291166389e+00 0.000000000000e+00 0.000000000000e+00
7.450000000000e+02 -4.509737868147e+00 0.000000000000e+00 0.000000000000e+00
7.452500000000e+02 -3.996639212255e+00 0.000000000000e+00 0.000000000000e+00
7.455000000000e+02 -3.268548984656e+00 0.000000000000e+00 0.000000000000e+00
7.457500000000e+02 -2.357081124123e+00 0.000000000000e+00 0.000000000000e+00
7.460000000000e+02 -1.307098463624e+00 0.000000000000e+00 0.000000000000e+00
7.462500000000e+02 -1.736536200425e-01 0.000000000000e+00 0.000000000000e+00
7.465000000000e+02 9.820164782632e-01 0.000000000000e+00 0.000000000000e+00
7.467500000000e+02 2.097031474587e+00 0.000000000000e+00 0.000000000000e+00
7.470000000000e+02 3.111475252994e+00 0.000000000000e+00 0.000000000000e+00
7.472500000000e+02 3.972603506320e+00 0.000000000000e+00 0.000000000000e+00
7.475000000000e+02 4.638244866556e+00 0.000000000000e+00 0.000000000000e+00
7.477500000000e+02 5.079099847196e+00 0.000000000000e+00 0.000000000000e+00
7.480000000000e+02 5.279786731215e+00 0.000000000000e+00 0.000000000000e+00
7.482500000000e+02 5.238642258101e+00 0.000000000000e+00 0.000000000000e+00
7.485000000000e+02 4.966435265007e+00 0.000000000000e+00 0.000000000000e+00
7.487500000000e+02 4.484272485797e+00 0.000000000000e+00 0.000000000000e+00
7.490000000000e+02 3.821051112921e+00 0.000000000000e+00 0.000000000000e+00
7.492500000000e+02 3.010832913740e+00 0.000000000000e+00 0.000000000000e+00
7.495000000000e+02 2.090478326334e+00 0.000000000000e+00 0.000000000000e+00
7.497500000000e+02 1.097793127001e+00 0.000000000000e+00 0.000000000000e+00
7.500000000000e+02 7.031943329785e-02 0.000000000000e+00 0.000000000000e+00
7.502500000000e+02 -9.552333049315e-01 0.000000000000e+00 0.000000000000e+00
7.505000000000e+02 -1.943051048050e+00 0.000000000000e+00 0.000000000000e+00
7.507500000000e+02 -2.858006976265e+00 0.000000000000e+00 0.000000000000e+00
7.510000000000e+02 -3.665474709835e+00 0.000000000000e+00 0.000000000000e+00
7.512500000000e+02 -4.331457637424e+00 0.000000000000e+00 0.000000000000e+00
7.515000000000e+02 -4.823275107503e+00 0.000000000000e+00 0.000000000000e+00
7.517500000000e+02 -5.110943167175e+00 0.000000000000e+00 0.000000000000e+00
7.520000000000e+02 -5.169250406643e+00 0.000000000000e+00 0.000000000000e+00
7.522500000000e+02 -4.980379166849e+00 0.000000000000e+00 0.000000000000e+00
7.525000000000e+02 -4.536782589586e+00 0.000000000000e+00 0.000000000000e+00
7.527500000000e+02 -3.843921777914e+00 0.000000000000e+00 0.000000000000e+00
7.530000000000e+02 -2.922413638201e+00 0.000000000000e+00 0.000000000000e+00
7.532500000000e+02 -1.809150725640e+00 0.000000000000e+00 0.000000000000e+00
7.535000000000e+02 -5.570325647370e-01 0.000000000000e+00 0.000000000000e+00
7.537500000000e+02 7.669132735463e-01 0.000000000000e+00 0.000000000000e+00
7.540000000000e+02 2.085058350214e+00 0.000000000000e+00 0.000000000000e+00
7.542500000000e+02 3.314181027865e+00 0.000000000000e+00 0.000000000000e+00
7.545000000000e+02 4.371585901627e+00 0.000000000000e+00 0.000000000000e+00
7.547500000000e+02 5.181797410478e+00 0.000000000000e+00 0.000000000000e+00
7.550000000000e+02 5.683177279032e+00 0.000000000000e+00 0.000000000000e+00
7.552500000000e+02 5.833776026489e+00 0.000000000000e+00 0.000000000000e+00
7.555000000000e+02 5.615770816968e+00 0.000000000000e+00 0.000000000000e+00
7.557500000000e+02 5.037963071372e+00 0.000000000000e+00 0.000000000000e+00
7.560000000000e+02 4.135996883736e+00 0.000000000000e+00 0.000000000000e+00
7.562500000000e+02 2.970192005977e+00 0.000000000000e+00 0.000000000000e+00
7.565000000000e+02 1.621135586909e+00 0.000000000000e+00 0.000000000000e+00
7.567500000000e+02 1.834151012132e-01 0.000000000000e+00 0.000000000000e+00
7.570000000000e+02 -1.241927494559e+00 0.000000000000e+00 0.000000000000e+00
7.572500000000e+02 -2.555506793159e+00 0.000000000000e+00 0.000000000000e+00
7.575000000000e+02 -3.667502424322e+00 0.000000000000e+00 0.000000000000e+00
7.577500000000e+02 -4.504627937047e+00 0.000000000000e+00 0.000000000000e+00
7.580000000000e+02 -5.015533412060e+00 0.000000000000e+00 0.000000000000e+00
7.582500000000e+02 -5.174190526700e+00 0.000000000000e+00 0.000000000000e+00
7.585000000000e+02 -4.981026872205e+00 0.000000000000e+00 0.000000000000e+00
7.587500000000e+02 -4.461810284127e+00 0.000000000000e+00 0.000000000000e+00
7.590000000000e+02 -3.664506038437e+00 0.000000000000e+00 0.000000000000e+00
7.592500000000e+02 -2.654514884938e+00 0.000000000000e+00 0.000000000000e+00
7.595000000000e+02 -1.508828706075e+00 0.000000000000e+00 0.000000000000e+00
7.597500000000e+02 -3.097017980562e-01 0.000000000000e+00 0.000000000000e+00
7.600000000000e+02 8.615728175934e-01 0.000000000000e+00 0.000000000000e+00
7.602500000000e+02 1.930264285531e+00 0.000000000000e+00 0.000000000000e+00
7.605000000000e+02 2.832784645517e+00 0.000000000000e+00 0.000000000000e+00
7.607500000000e+02 3.520001707189e+00 0.000000000000e+00 0.000000000000e+00
7.610000000000e+02 3.959193611671e+00 0.000000000000e+00 0.000000000000e+00
7.612500000000e+02 4.134698600077e+00 0.000000000000e+00 0.000000000000e+00
7.615000000000e+02 4.047427176690e+00 0.000000000000e+00 0.000000000000e+00
7.617500000000e+02 3.713476079878e+00 0.000000000000e+00 0.000000000000e+00
7.620000000000e+02 3.162110261860e+00 0.000000000000e+00 0.000000000000e+00
7.622500000000e+02 2.433363675920e+00 0.000000000000e+00 0.000000000000e+00
7.625000000000e+02 1.575461588870e+00 0.000000000000e+00 0.000000000000e+00
7.627500000000e+02 6.422002811407e-01 0.000000000000e+00 0.000000000000e+00
7.630000000000e+02 -3.096498071288e-01 0.000000000000e+00 0.000000000000e+00
7.632500000000e+02 -1.222909104785e+00 0.000000000000e+00 0.000000000000e+00
7.635000000000e+02 -2.042547442424e+00 0.000000000000e+00 0.000000000000e+00
7.637500000000e+02 -2.718264443022e+00 0.000000000000e+00 0.000000000000e+00
7.640000000000e+02 -3.207091940283e+00 0.000000000000e+00 0.000000000000e+00
7.642500000000e+02 -3.475964924847e+00 0.000000000000e+00 0.000000000000e+00
7.645000000000e+02 -3.504139394320e+00 0.000000000000e+00 0.000000000000e+00
7.647500000000e+02 -3.285267454953e+00 0.000000000000e+00 0.000000000000e+00
7.650000000000e+02 -2.828887791476e+00 0.000000000000e+00 0.000000000000e+00
7.652500000000e+02 -2.161067443451e+00 0.000000000000e+00 0.000000000000e+00
7.655000000000e+02 -1.323949079260e+00 0.000000000000e+00 0.000000000000e+00
7.657500000000e+02 -3.740212291992e-01 0.000000000000e+00 0.000000000000e+00
7.660000000000e+02 6.209650770607e-01 0.000000000000e+00 0.000000000000e+00
7.662500000000e+02 1.586370437404e+00 0.000000000000e+00 0.000000000000e+00
7.665000000000e+02 2.446111760504e+00 0.000000000000e+00 0.000000000000e+00
7.667500000000e+02 3.128801617761e+00 0.000000000000e+00 0.000000000000e+00
7.670000000000e+02 3.574073851301e+00 0.000000000000e+00 0.000000000000e+00
7.672500000000e+02 3.738498014895e+00 0.000000000000e+00 0.000000000000e+00
7.675000000000e+02 3.600456145722e+00 0.000000000000e+00 0.000000000000e+00
7.677500000000e+02 3.163396245176e+00 0.000000000000e+00 0.000000000000e+00
7.680000000000e+02 2.456989607030e+00 0.000000000000e+00 0.000000000000e+00
7.682500000000e+02 1.535896838956e+00 0.000000000000e+00 0.000000000000e+00
7.685000000000e+02 4.760746364792e-01 0.000000000000e+00 0.000000000000e+00
7.687500000000e+02 -6.311904454086e-01 0.000000000000e+00 0.000000000000e+00
7.690000000000e+02 -1.687081092727e+00 0.000000000000e+00 0.000000000000e+00
7.692500000000e+02 -2.594216491536e+00 0.000000000000e+00 0.000000000000e+00
7.695000000000e+02 -3.265955136378e+00 0.000000000000e+00 0.000000000000e+00
7.697500000000e+02 -3.635111863391e+00 0.000000000000e+00 0.000000000000e+00
7.700000000000e+02 -3.661173010566e+00 0.000000000000e+00 0.000000000000e+00
7.702500000000e+02 -3.335197756149e+00 0.000000000000e+00 0.000000000000e+00
7.705000000000e+02 -2.681790930625e+00 0.000000000000e+00 0.000000000000e+00
7.707500000000e+02 -1.757806466488e+00 0.000000000000e+00 0.000000000000e+00
7.710000000000e+02 -6.477653774529e-01 0.000000000000e+00 0.000000000000e+00
7.712500000000e+02 5.436848815757e-01 0.000000000000e+00 0.000000000000e+00
7.715000000000e+02 1.701617834784e+00 0.000000000000e+00 0.000000000000e+00
7.717500000000e+02 2.712059306927e+00 0.000000000000e+00 0.000000000000e+00
7.720000000000e+02 3.473494483973e+00 0.000000000000e+00 0.000000000000e+00
7.722500000000e+02 3.907467015670e+00 0.000000000000e+00 0.000000000000e+00
7.725000000000e+02 3.967133881520e+00 0.000000000000e+00 0.000000000000e+00
7.727500000000e+02 3.642810602558e+00 0.000000000000e+00 0.000000000000e+00
7.730000000000e+02 2.963822804715e+00 0.000000000000e+00 0.000000000000e+00
7.732500000000e+02 1.996346642131e+00 0.000000000000e+00 0.000000000000e+00
7.735000000000e+02 8.373362496391e-01 0.000000000000e+00 0.000000000000e+00
7.737500000000e+02 -3.949417384578e-01 0.000000000000e+00 0.000000000000e+00
7.740000000000e+02 -1.572864123138e+00 0.000000000000e+00 0.000000000000e+00
7.742500000000e+02 -2.572695472062e+00 0.000000000000e+00 0.000000000000e+00
7.745000000000e+02 -3.287738437977e+00 0.000000000000e+00 0.000000000000e+00
7.747500000000e+02 -3.639971420672e+00 0.000000000000e+00 0.000000000000e+00
7.750000000000e+02 -3.588872897590e+00 0.000000000000e+00 0.000000000000e+00
7.752500000000e+02 -3.136397308129e+00 0.000000000000e+00 0.000000000000e+00
7.755000000000e+02 -2.327457109614e+00 0.000000000000e+00 0.000000000000e+00
7.757500000000e+02 -1.245741083882e+00 0.000000000000e+00 0.000000000000e+00
7.760000000000e+02 -5.210283666339e-03 0.000000000000e+00 0.000000000000e+00
7.762500000000e+02 1.261896039019e+00 0.000000000000e+00 0.000000000000e+00
7.765000000000e+02 2.419297992919e+00 0.000000000000e+00 0.000000000000e+00
7.767500000000e+02 3.341622261679e+00 0.000000000000e+00 0.000000000000e+00
7.770000000000e+02 3.928402418417e+00 0.000000000000e+00 0.000000000000e+00
7.772500000000e+02 4.115537939311e+00 0.000000000000e+00 0.000000000000e+00
7.775000000000e+02 3.882864190039e+00 0.000000000000e+00 0.000000000000e+00
7.777500000000e+02 3.256894935368e+00 0.000000000000e+00 0.000000000000e+00
7.780000000000e+02 2.308328894417e+00 0.000000000000e+00 0.000000000000e+00
7.782500000000e+02 1.144504716801e+00 0.000000000000e+00 0.000000000000e+00
7.785000000000e+02 -1.024230348724e-01 0.000000000000e+00 0.000000000000e+00
7.787500000000e+02 -1.290300284098e+00 0.000000000000e+00 0.000000000000e+00
7.790000000000e+02 -2.283119017164e+00 0.000000000000e+00 0.000000000000e+00
7.792500000000e+02 -2.966638706328e+00 0.000000000000e+00 0.000000000000e+00
7.795000000000e+02 -3.261654850226e+00 0.000000000000e+00 0.000000000000e+00
7.797500000000e+02 -3.133328461198e+00 0.000000000000e+00 0.000000000000e+00
7.800000000000e+02 -2.595427689948e+00 0.000000000000e+00 0.000000000000e+00
7.802500000000e+02 -1.708917286901e+00 0.000000000000e+00 0.000000000000e+00
7.805000000000e+02 -5.749961315955e-01 0.000000000000e+00 0.000000000000e+00
7.807500000000e+02 6.766513098546e-01 0.000000000000e+00 0.000000000000e+00
7.810000000000e+02 1.903038293932e+00 0.000000000000e+00 0.000000000000e+00
7.812500000000e+02 2.964710851607e+00 0.000000000000e+00 0.000000000000e+00
7.815000000000e+02 3.742229911007e+00 0.000000000000e+00 0.000000000000e+00
7.817500000000e+02 4.150315794418e+00 0.000000000000e+00 0.000000000000e+00
7.820000000000e+02 4.147934082453e+00 0.000000000000e+00 0.000000000000e+00
7.822500000000e+02 3.743080826007e+00 0.000000000000e+00 0.000000000000e+00
7.825000000000e+02 2.991663296072e+00 0.000000000000e+00 0.000000000000e+00
7.827500000000e+02 1.990592639559e+00 0.000000000000e+00 0.000000000000e+00
7.830000000000e+02 8.659179194373e-01 0.000000000000e+00 0.000000000000e+00
7.832500000000e+02 -2.425526056150e-01 0.000000000000e+00 0.000000000000e+00
7.835000000000e+02 -1.198256254321e+00 0.000000000000e+00 0.000000000000e+00
7.837500000000e+02 -1.884412283415e+00 0.000000000000e+00 0.000000000000e+00
7.840000000000e+02 -2.218049260070e+00 0.000000000000e+00 0.000000000000e+00
7.842500000000e+02 -2.159793782326e+00 0.000000000000e+00 0.000000000000e+00
7.845000000000e+02 -1.718221127228e+00 0.000000000000e+00 0.000000000000e+00
7.847500000000e+02 -9.482516806480e-01 0.000000000000e+00 0.000000000000e+00
7.850000000000e+02 5.617331391382e-02 0.000000000000e+00 0.000000000000e+00
7.852500000000e+02 1.174182909951e+00 0.000000000000e+00 0.000000000000e+00
7.855000000000e+02 2.273282568772e+00 0.000000000000e+00 0.000000000000e+00
7.857500000000e+02 3.225924407558e+00 0.000000000000e+00 0.000000000000e+00
7.860000000000e+02 3.925242757531e+00 0.000000000000e+00 0.000000000000e+00
7.862500000000e+02 4.297978020074e+00 0.000000000000e+00 0.000000000000e+00
7.865000000000e+02 4.312987143275e+00 0.000000000000e+00 0.000000000000e+00
7.867500000000e+02 3.984318360631e+00 0.000000000000e+00 0.000000000000e+00
7.870000000000e+02 3.368534857457e+00 0.000000000000e+00 0.000000000000e+00
7.872500000000e+02 2.556713831585e+00 0.000000000000e+00 0.000000000000e+00
7.875000000000e+02 1.662226780836e+00 0.000000000000e+00 0.000000000000e+00
7.877500000000e+02 8.059352459442e-01 0.000000000000e+00 0.000000000000e+00
7.880000000000e+02 1.007456077571e-01 0.000000000000e+00 0.000000000000e+00
7.882500000000e+02 -3.624816647075e-01 0.000000000000e+00 0.000000000000e+00
7.885000000000e+02 -5.258827046805e-01 0.000000000000e+00 0.000000000000e+00
7.887500000000e+02 -3.710557776813e-01 0.000000000000e+00 0.000000000000e+00
7.890000000000e+02 7.969353759560e-02 0.000000000000e+00 0.000000000000e+00
7.892500000000e+02 7.673666786430e-01 0.000000000000e+00 0.000000000000e+00
7.895000000000e+02 1.604896736934e+00 0.000000000000e+00 0.000000000000e+00
7.897500000000e+02 2.489144991286e+00 0.000000000000e+00 0.000000000000e+00
7.900000000000e+02 3.314617685230e+00 0.000000000000e+00 0.000000000000e+00
7.902500000000e+02 3.987066041924e+00 0.000000000000e+00 0.000000000000e+00
7.905000000000e+02 4.435195327799e+00 0.000000000000e+00 0.000000000000e+00
7.907500000000e+02 4.619006142593e+00 0.000000000000e+00 0.000000000000e+00
7.910000000000e+02 4.533777900016e+00 0.000000000000e+00 0.000000000000e+00
7.912500000000e+02 4.209310751074e+00 0.000000000000e+00 0.000000000000e+00
7.915000000000e+02 3.704683316505e+00 0.000000000000e+00 0.000000000000e+00
7.917500000000e+02 3.099372014590e+00 0.000000000000e+00 0.000000000000e+00
7.920000000000e+02 2.482035221783e+00 0.000000000000e+00 0.000000000000e+00
7.922500000000e+02 1.938533542591e+00 0.000000000000e+00 0.000000000000e+00
7.925000000000e+02 1.540805094972e+00 0.000000000000e+00 0.000000000000e+00
7.927500000000e+02 1.338042020686e+00 0.000000000000e+00 0.000000000000e+00
7.930000000000e+02 1.351251783912e+00 0.000000000000e+00 0.000000000000e+00
7.932500000000e+02 1.571789894772e+00 0.000000000000e+00 0.000000000000e+00
7.935000000000e+02 1.963892021384e+00 0.000000000000e+00 0.000000000000e+00
7.937500000000e+02 2.470691851980e+00 0.000000000000e+00 0.000000000000e+00
7.940000000000e+02 3.022760448855e+00 0.000000000000e+00 0.000000000000e+00
7.942500000000e+02 3.547902010271e+00 0.000000000000e+00 0.000000000000e+00
7.945000000000e+02 3.980825862554e+00 0.000000000000e+00 0.000000000000e+00
7.947500000000e+02 4.271393895556e+00 0.000000000000e+00 0.000000000000e+00
7.950000000000e+02 4.390397771711e+00 0.000000000000e+00 0.000000000000e+00
7.952500000000e+02 4.332208404340e+00 0.000000000000e+00 0.000000000000e+00
7.955000000000e+02 4.114101699012e+00 0.000000000000e+00 0.000000000000e+00
7.957500000000e+02 3.772531714272e+00 0.000000000000e+00 0.000000000000e+00
7.960000000000e+02 3.357029514393e+00 0.000000000000e+00 0.000000000000e+00
7.962500000000e+02 2.922698588062e+00 0.000000000000e+00 0.000000000000e+00
7.965000000000e+02 2.522419898601e+00 0.000000000000e+00 0.000000000000e+00
7.967500000000e+02 2.199858481837e+00 0.000000000000e+00 0.000000000000e+00
7.970000000000e+02 1.984189955559e+00 0.000000000000e+00 0.000000000000e+00
7.972500000000e+02 1.887171576362e+00 0.000000000000e+00 0.000000000000e+00
7.975000000000e+02 1.902816523728e+00 0.000000000000e+00 0.000000000000e+00
7.977500000000e+02 2.009547947960e+00 0.000000000000e+00 0.000000000000e+00
7.980000000000e+02 2.174366628321e+00 0.000000000000e+00 0.000000000000e+00
7.982500000000e+02 2.358310013360e+00 0.000000000000e+00 0.000000000000e+00
7.985000000000e+02 2.522343155476e+00 0.000000000000e+00 0.000000000000e+00
7.987500000000e+02 2.632816837426e+00 0.000000000000e+00 0.000000000000e+00
7.990000000000e+02 2.665748255279e+00 0.000000000000e+00 0.000000000000e+00
7.992500000000e+02 2.609400186811e+00 0.000000000000e+00 0.000000000000e+00
7.995000000000e+02 2.464917394062e+00 0.000000000000e+00 0.000000000000e+00
7.997500000000e+02 2.245078734382e+00 0.000000000000e+00 0.000000000000e+00
8.000000000000e+02 1.971494745451e+00 0.000000000000e+00 0.000000000000e+00
8.002500000000e+02 1.670784771407e+00 0.000000000000e+00 0.000000000000e+00
8.005000000000e+02 1.370378671953e+00 0.000000000000e+00 0.000000000000e+00
8.007500000000e+02 1.094595009117e+00 0.000000000000e+00 0.000000000000e+00
8.010000000000e+02 8.615558951297e-01 0.000000000000e+00 0.000000000000e+00
8.012500000000e+02 6.813286048759e-01 0.000000000000e+00 0.000000000000e+00
8.015000000000e+02 5.554665762508e-01 0.000000000000e+00 0.000000000000e+00
8.017500000000e+02 4.778939607180e-01 0.000000000000e+00 0.000000000000e+00
8.020000000000e+02 4.368744167579e-01 0.000000000000e+00 0.000000000000e+00
8.022500000000e+02 4.176563489789e-01 0.000000000000e+00 0.000000000000e+00
8.025000000000e+02 4.053129535217e-01 0.000000000000e+00 0.000000000000e+00
8.027500000000e+02 3.873030657225e-01 0.000000000000e+00 0.000000000000e+00
8.030000000000e+02 3.553615203178e-01 0.000000000000e+00 0.000000000000e+00
8.032500000000e+02 3.064676038200e-01 0.000000000000e+00 0.000000000000e+00
8.035000000000e+02 2.428111884512e-01 0.000000000000e+00 0.000000000000e+00
8.037500000000e+02 1.708487318265e-01 0.000000000000e+00 0.000000000000e+00
8.040000000000e+02 9.968730848231e-02 0.000000000000e+00 0.000000000000e+00
8.042500000000e+02 3.913182406607e-02 0.000000000000e+00 0.000000000000e+00
8.045000000000e+02 -2.234694236072e-03 0.000000000000e+00 0.000000000000e+00
8.047500000000e+02 -1.859772883280e-02 0.000000000000e+00 0.000000000000e+00
8.050000000000e+02 -7.830994113728e-03 0.000000000000e+00 0.000000000000e+00
8.052500000000e+02 2.833939051818e-02 0.000000000000e+00 0.000000000000e+00
8.055000000000e+02 8.491367785565e-02 0.000000000000e+00 0.000000000000e+00
8.057500000000e+02 1.547950006444e-01 0.000000000000e+00 0.000000000000e+00
8.060000000000e+02 2.303166309318e-01 0.000000000000e+00 0.000000000000e+00
8.062500000000e+02 3.048183478265e-01 0.000000000000e+00 0.000000000000e+00
8.065000000000e+02 3.739704525792e-01 0.000000000000e+00 0.000000000000e+00
8.067500000000e+02 4.365972646041e-01 0.000000000000e+00 0.000000000000e+00
8.070000000000e+02 4.948477050877e-01 0.000000000000e+00 0.000000000000e+00
8.072500000000e+02 5.536813184955e-01 0.000000000000e+00 0.000000000000e+00
8.075000000000e+02 6.197625132768e-01 0.000000000000e+00 0.000000000000e+00
8.077500000000e+02 6.999624964055e-01 0.000000000000e+00 0.000000000000e+00
8.080000000000e+02 7.997393295639e-01 0.000000000000e+00 0.000000000000e+00
8.082500000000e+02 9.216900837364e-01 0.000000000000e+00 0.000000000000e+00
8.085000000000e+02 1.064541697271e+00 0.000000000000e+00 0.000000000000e+00
8.087500000000e+02 1.222773914989e+00 0.000000000000e+00 0.000000000000e+00
8.090000000000e+02 1.386961267353e+00 0.000000000000e+00 0.000000000000e+00
8.092500000000e+02 1.544799495836e+00 0.000000000000e+00 0.000000000000e+00
8.095000000000e+02 1.682665541977e+00 0.000000000000e+00 0.000000000000e+00
8.097500000000e+02 1.787468550397e+00 0.000000000000e+00 0.000000000000e+00
8.100000000000e+02 1.848497445436e+00 0.000000000000e+00 0.000000000000e+00
8.102500000000e+02 1.858967048305e+00 0.000000000000e+00 0.000000000000e+00
8.105000000000e+02 1.817009972342e+00 0.000000000000e+00 0.000000000000e+00
8.107500000000e+02 1.725948261853e+00 0.000000000000e+00 0.000000000000e+00
8.110000000000e+02 1.593792819729e+00 0.000000000000e+00 0.000000000000e+00
8.112500000000e+02 1.432041633127e+00 0.000000000000e+00 0.000000000000e+00
8.115000000000e+02 1.253959838700e+00 0.000000000000e+00 0.000000000000e+00
8.117500000000e+02 1.072607799874e+00 0.000000000000e+00 0.000000000000e+00
8.120000000000e+02 8.989243420695e-01 0.000000000000e+00 0.000000000000e+00
8.122500000000e+02 7.401646464621e-01 0.000000000000e+00 0.000000000000e+00
8.125000000000e+02 5.989373499712e-01 0.000000000000e+00 0.000000000000e+00
8.127500000000e+02 4.729919515519e-01 0.000000000000e+00 0.000000000000e+00
8.130000000000e+02 3.557905380334e-01 0.000000000000e+00 0.000000000000e+00
8.132500000000e+02 2.377756123743e-01 0.000000000000e+00 0.000000000000e+00
8.135000000000e+02 1.081376157587e-01 0.000000000000e+00 0.000000000000e+00
8.137500000000e+02 -4.319157902227e-02 0.000000000000e+00 0.000000000000e+00
8.140000000000e+02 -2.236274954197e-01 0.000000000000e+00 0.000000000000e+00
8.142500000000e+02 -4.363992420508e-01 0.000000000000e+00 0.000000000000e+00
8.145000000000e+02 -6.796294636101e-01 0.000000000000e+00 0.000000000000e+00
8.147500000000e+02 -9.461699184018e-01 0.000000000000e+00 0.000000000000e+00
8.150000000000e+02 -1.224219090348e+00 0.000000000000e+00 0.000000000000e+00
8.152500000000e+02 -1.498629924216e+00 0.000000000000e+00 0.000000000000e+00
8.155000000000e+02 -1.752712871315e+00 0.000000000000e+00 0.000000000000e+00
8.157500000000e+02 -1.970267593321e+00 0.000000000000e+00 0.000000000000e+00
8.160000000000e+02 -2.137546496582e+00 0.000000000000e+00 0.000000000000e+00
8.162500000000e+02 -2.244868734927e+00 0.000000000000e+00 0.000000000000e+00
8.165000000000e+02 -2.287661253956e+00 0.000000000000e+00 0.000000000000e+00
8.167500000000e+02 -2.266794138382e+00 0.000000000000e+00 0.000000000000e+00
8.170000000000e+02 -2.188186329034e+00 0.000000000000e+00 0.000000000000e+00
8.172500000000e+02 -2.061767508697e+00 0.000000000000e+00 0.000000000000e+00
8.175000000000e+02 -1.899975609835e+00 0.000000000000e+00 0.000000000000e+00
8.177500000000e+02 -1.716032812101e+00 0.000000000000e+00 0.000000000000e+00
8.180000000000e+02 -1.522266932103e+00 0.000000000000e+00 0.000000000000e+00
8.182500000000e+02 -1.328726988139e+00 0.000000000000e+00 0.000000000000e+00
8.185000000000e+02 -1.142285362516e+00 0.000000000000e+00 0.000000000000e+00
8.187500000000e+02 -9.663342451865e-01 0.000000000000e+00 0.000000000000e+00
8.190000000000e+02 -8.010850626846e-01 0.000000000000e+00 0.000000000000e+00
8.192500000000e+02 -6.443824675656e-01 0.000000000000e+00 0.000000000000e+00
8.195000000000e+02 -4.928646355856e-01 0.000000000000e+00 0.000000000000e+00
8.197500000000e+02 -3.432514452883e-01 0.000000000000e+00 0.000000000000e+00
8.200000000000e+02 -1.935289363674e-01 0.000000000000e+00 0.000000000000e+00
8.202500000000e+02 -4.382349298327e-02 0.000000000000e+00 0.000000000000e+00
8.205000000000e+02 1.031824885641e-01 0.000000000000e+00 0.000000000000e+00
8.207500000000e+02 2.423603708126e-01 0.000000000000e+00 0.000000000000e+00
8.210000000000e+02 3.667468938335e-01 0.000000000000e+00 0.000000000000e+00
8.212500000000e+02 4.685494015282e-01 0.000000000000e+00 0.000000000000e+00
8.215000000000e+02 5.403714945076e-01 0.000000000000e+00 0.000000000000e+00
8.217500000000e+02 5.764510776733e-01 0.000000000000e+00 0.000000000000e+00
8.220000000000e+02 5.737032731531e-01 0.000000000000e+00 0.000000000000e+00
8.222500000000e+02 5.323958651343e-01 0.000000000000e+00 0.000000000000e+00
8.225000000000e+02 4.563484203796e-01 0.000000000000e+00 0.000000000000e+00
8.227500000000e+02 3.526269365160e-01 0.000000000000e+00 0.000000000000e+00
8.230000000000e+02 2.307899905994e-01 0.000000000000e+00 0.000000000000e+00
8.232500000000e+02 1.018156219726e-01 0.000000000000e+00 0.000000000000e+00
8.235000000000e+02 -2.311175375436e-02 0.000000000000e+00 0.000000000000e+00
8.237500000000e+02 -1.337565886328e-01 0.000000000000e+00 0.000000000000e+00
8.240000000000e+02 -2.217477918827e-01 0.000000000000e+00 0.000000000000e+00
8.242500000000e+02 -2.811204396199e-01 0.000000000000e+00 0.000000000000e+00
8.245000000000e+02 -3.084202175224e-01 0.000000000000e+00 0.000000000000e+00
8.247500000000e+02 -3.023889286571e-01 0.000000000000e+00 0.000000000000e+00
8.250000000000e+02 -2.633276599600e-01 0.000000000000e+00 0.000000000000e+00
8.252500000000e+02 -1.922951037923e-01 0.000000000000e+00 0.000000000000e+00
8.255000000000e+02 -9.033097728493e-02 0.000000000000e+00 0.000000000000e+00
8.257500000000e+02 4.210790009318e-02 0.000000000000e+00 0.000000000000e+00
8.260000000000e+02 2.053490023121e-01 0.000000000000e+00 0.000000000000e+00
8.262500000000e+02 4.002604880321e-01 0.000000000000e+00 0.000000000000e+00
8.265000000000e+02 6.275663040911e-01 0.000000000000e+00 0.000000000000e+00
8.267500000000e+02 8.868142425411e-01 0.000000000000e+00 0.000000000000e+00
8.270000000000e+02 1.175170328132e+00 0.000000000000e+00 0.000000000000e+00
8.272500000000e+02 1.486266292001e+00 0.000000000000e+00 0.000000000000e+00
8.275000000000e+02 1.809343930819e+00 0.000000000000e+00 0.000000000000e+00
8.277500000000e+02 2.128915948155e+00 0.000000000000e+00 0.000000000000e+00
8.280000000000e+02 2.425099185200e+00 0.000000000000e+00 0.000000000000e+00
8.282500000000e+02 2.674681340508e+00 0.000000000000e+00 0.000000000000e+00
8.285000000000e+02 2.852870196721e+00 0.000000000000e+00 0.000000000000e+00
8.287500000000e+02 2.935562277492e+00 0.000000000000e+00 0.000000000000e+00
8.290000000000e+02 2.901873758901e+00 0.000000000000e+00 0.000000000000e+00
8.292500000000e+02 2.736616241826e+00 0.000000000000e+00 0.000000000000e+00
8.295000000000e+02 2.432384798038e+00 0.000000000000e+00 0.000000000000e+00
8.297500000000e+02 1.990959992975e+00 0.000000000000e+00 0.000000000000e+00
8.300000000000e+02 1.423806200191e+00 0.000000000000e+00 0.000000000000e+00
8.302500000000e+02 7.515649154850e-01 0.000000000000e+00 0.000000000000e+00
8.305000000000e+02 2.577447669139e-03 0.000000000000e+00 0.000000000000e+00
8.307500000000e+02 -7.893937630194e-01 0.000000000000e+00 0.000000000000e+00
8.310000000000e+02 -1.587962475910e+00 0.000000000000e+00 0.000000000000e+00
8.312500000000e+02 -2.357077777595e+00 0.000000000000e+00 0.000000000000e+00
8.315000000000e+02 -3.063765758668e+00 0.000000000000e+00 0.000000000000e+00
8.317500000000e+02 -3.680308578034e+00 0.000000000000e+00 0.000000000000e+00
8.320000000000e+02 -4.185602452432e+00 0.000000000000e+00 0.000000000000e+00
8.322500000000e+02 -4.565563280873e+00 0.000000000000e+00 0.000000000000e+00
8.325000000000e+02 -4.812597484383e+00 0.000000000000e+00 0.000000000000e+00
8.327500000000e+02 -4.924303514694e+00 0.000000000000e+00 0.000000000000e+00
8.330000000000e+02 -4.901693142663e+00 0.000000000000e+00 0.000000000000e+00
8.332500000000e+02 -4.747300915670e+00 0.000000000000e+00 0.000000000000e+00
8.335000000000e+02 -4.463571180458e+00 0.000000000000e+00 0.000000000000e+00
8.337500000000e+02 -4.051869525188e+00 0.000000000000e+00 0.000000000000e+00
8.340000000000e+02 -3.512363829691e+00 0.000000000000e+00 0.000000000000e+00
8.342500000000e+02 -2.844873098848e+00 0.000000000000e+00 0.000000000000e+00
8.345000000000e+02 -2.050611209166e+00 0.000000000000e+00 0.000000000000e+00
8.347500000000e+02 -1.134583484485e+00 0.000000000000e+00 0.000000000000e+00
8.350000000000e+02 -1.082532537070e-01 0.000000000000e+00 0.000000000000e+00
8.352500000000e+02 1.007993401933e+00 0.000000000000e+00 0.000000000000e+00
8.355000000000e+02 2.183077163032e+00 0.000000000000e+00 0.000000000000e+00
8.357500000000e+02 3.374587214395e+00 0.000000000000e+00 0.000000000000e+00
8.360000000000e+02 4.529587669475e+00 0.000000000000e+00 0.000000000000e+00
8.362500000000e+02 5.586999434031e+00 0.000000000000e+00 0.000000000000e+00
8.365000000000e+02 6.481474120896e+00 0.000000000000e+00 0.000000000000e+00
8.367500000000e+02 7.148459453485e+00 0.000000000000e+00 0.000000000000e+00
8.370000000000e+02 7.529966366729e+00 0.000000000000e+00 0.000000000000e+00
8.372500000000e+02 7.580414795745e+00 0.000000000000e+00 0.000000000000e+00
8.375000000000e+02 7.271878943657e+00 0.000000000000e+00 0.000000000000e+00
8.377500000000e+02 6.598084378249e+00 0.000000000000e+00 0.000000000000e+00
8.380000000000e+02 5.576627296265e+00 0.000000000000e+00 0.000000000000e+00
8.382500000000e+02 4.249077244118e+00 0.000000000000e+00 0.000000000000e+00
8.385000000000e+02 2.678864553567e+00 0.000000000000e+00 0.000000000000e+00
8.387500000000e+02 9.471115428528e-01 0.000000000000e+00 0.000000000000e+00
8.390000000000e+02 -8.531919975454e-01 0.000000000000e+00 0.000000000000e+00
8.392500000000e+02 -2.624075668165e+00 0.000000000000e+00 0.000000000000e+00
8.395000000000e+02 -4.269825941169e+00 0.000000000000e+00 0.000000000000e+00
8.397500000000e+02 -5.703834350386e+00 0.000000000000e+00 0.000000000000e+00
8.400000000000e+02 -6.854381755417e+00 0.000000000000e+00 0.000000000000e+00
8.402500000000e+02 -7.668833057775e+00 0.000000000000e+00 0.000000000000e+00
8.405000000000e+02 -8.115928165887e+00 0.000000000000e+00 0.000000000000e+00
8.407500000000e+02 -8.186098896860e+00 0.000000000000e+00 0.000000000000e+00
8.410000000000e+02 -7.889983619118e+00 0.000000000000e+00 0.000000000000e+00
8.412500000000e+02 -7.255518151700e+00 0.000000000000e+00 0.000000000000e+00
8.415000000000e+02 -6.324124589786e+00 0.000000000000e+00 0.000000000000e+00
8.417500000000e+02 -5.146580723747e+00 0.000000000000e+00 0.000000000000e+00
8.420000000000e+02 -3.779125215317e+00 0.000000000000e+00 0.000000000000e+00
8.422500000000e+02 -2.280244506415e+00 0.000000000000e+00 0.000000000000e+00
8.425000000000e+02 -7.084155227556e-01 0.000000000000e+00 0.000000000000e+00
8.427500000000e+02 8.791281212440e-01 0.000000000000e+00 0.000000000000e+00
8.430000000000e+02 2.426746111178e+00 0.000000000000e+00 0.000000000000e+00
8.432500000000e+02 3.880172245904e+00 0.000000000000e+00 0.000000000000e+00
8.435000000000e+02 5.186154604115e+00 0.000000000000e+00 0.000000000000e+00
8.437500000000e+02 6.292417185982e+00 0.000000000000e+00 0.000000000000e+00
8.440000000000e+02 7.148351507771e+00 0.000000000000e+00 0.000000000000e+00
8.442500000000e+02 7.706712381376e+00 0.000000000000e+00 0.000000000000e+00
8.445000000000e+02 7.926396696524e+00 0.000000000000e+00 0.000000000000e+00
8.447500000000e+02 7.776156995770e+00 0.000000000000e+00 0.000000000000e+00
8.450000000000e+02 7.238878447001e+00 0.000000000000e+00 0.000000000000e+00
8.452500000000e+02 6.315864665897e+00 0.000000000000e+00 0.000000000000e+00
8.455000000000e+02 5.030466277791e+00 0.000000000000e+00 0.000000000000e+00
8.457500000000e+02 3.430368258337e+00 0.000000000000e+00 0.000000000000e+00
8.460000000000e+02 1.587937126277e+00 0.000000000000e+00 0.000000000000e+00
8.462500000000e+02 -4.017885215693e-01 0.000000000000e+00 0.000000000000e+00
8.465000000000e+02 -2.425620660123e+00 0.000000000000e+00 0.000000000000e+00
8.467500000000e+02 -4.359108373772e+00 0.000000000000e+00 0.000000000000e+00
8.470000000000e+02 -6.075326810040e+00 0.000000000000e+00 0.000000000000e+00
8.472500000000e+02 -7.454830491979e+00 0.000000000000e+00 0.000000000000e+00
8.475000000000e+02 -8.395830581186e+00 0.000000000000e+00 0.000000000000e+00
8.477500000000e+02 -8.823557535768e+00 0.000000000000e+00 0.000000000000e+00
8.480000000000e+02 -8.697793699704e+00 0.000000000000e+00 0.000000000000e+00
8.482500000000e+02 -8.017706262566e+00 0.000000000000e+00 0.000000000000e+00
8.485000000000e+02 -6.823365396821e+00 0.000000000000e+00 0.000000000000e+00
8.487500000000e+02 -5.193666658497e+00 0.000000000000e+00 0.000000000000e+00
8.490000000000e+02 -3.240751789509e+00 0.000000000000e+00 0.000000000000e+00
8.492500000000e+02 -1.101393227454e+00 0.000000000000e+00 0.000000000000e+00
8.495000000000e+02 1.073869475652e+00 0.000000000000e+00 0.000000000000e+00
8.497500000000e+02 3.132816875166e+00 0.000000000000e+00 0.000000000000e+00
8.500000000000e+02 4.933713898541e+00 0.000000000000e+00 0.000000000000e+00
8.502500000000e+02 6.356409628835e+00 0.000000000000e+00 0.000000000000e+00
8.505000000000e+02 7.311360675298e+00 0.000000000000e+00 0.000000000000e+00
8.507500000000e+02 7.745802415102e+00 0.000000000000e+00 0.000000000000e+00
8.510000000000e+02 7.646604754681e+00 0.000000000000e+00 0.000000000000e+00
8.512500000000e+02 7.039698734713e+00 0.000000000000e+00 0.000000000000e+00
8.515000000000e+02 5.986305301290e+00 0.000000000000e+00 0.000000000000e+00
8.517500000000e+02 4.576498230310e+00 0.000000000000e+00 0.000000000000e+00
8.520000000000e+02 2.920857197194e+00 0.000000000000e+00 0.000000000000e+00
8.522500000000e+02 1.141093189100e+00 0.000000000000e+00 0.000000000000e+00
8.525000000000e+02 -6.394508774939e-01 0.000000000000e+00 0.000000000000e+00
8.527500000000e+02 -2.304600356232e+00 0.000000000000e+00 0.000000000000e+00
8.530000000000e+02 -3.752786171551e+00 0.000000000000e+00 0.000000000000e+00
8.532500000000e+02 -4.902669915108e+00 0.000000000000e+00 0.000000000000e+00
8.535000000000e+02 -5.696743938232e+00 0.000000000000e+00 0.000000000000e+00
8.537500000000e+02 -6.102920053961e+00 0.000000000000e+00 0.000000000000e+00
8.540000000000e+02 -6.114308935341e+00 0.000000000000e+00 0.000000000000e+00
8.542500000000e+02 -5.747522953103e+00 0.000000000000e+00 0.000000000000e+00
8.545000000000e+02 -5.039898430956e+00 0.000000000000e+00 0.000000000000e+00
8.547500000000e+02 -4.046030469047e+00 0.000000000000e+00 0.000000000000e+00
8.550000000000e+02 -2.833955955907e+00 0.000000000000e+00 0.000000000000e+00
8.552500000000e+02 -1.481227109546e+00 0.000000000000e+00 0.000000000000e+00
8.555000000000e+02 -7.101194976700e-02 0.000000000000e+00 0.000000000000e+00
8.557500000000e+02 1.311737216166e+00 0.000000000000e+00 0.000000000000e+00
8.560000000000e+02 2.584071291513e+00 0.000000000000e+00 0.000000000000e+00
8.562500000000e+02 3.668833896079e+00 0.000000000000e+00 0.000000000000e+00
8.565000000000e+02 4.498473889050e+00 0.000000000000e+00 0.000000000000e+00
8.567500000000e+02 5.018835261550e+00 0.000000000000e+00 0.000000000000e+00
8.570000000000e+02 5.192784325549e+00 0.000000000000e+00 0.000000000000e+00
8.572500000000e+02 5.003431988103e+00 0.000000000000e+00 0.000000000000e+00
8.575000000000e+02 4.456622024006e+00 0.000000000000e+00 0.000000000000e+00
8.577500000000e+02 3.582306748426e+00 0.000000000000e+00 0.000000000000e+00
8.580000000000e+02 2.434436852127e+00 0.000000000000e+00 0.000000000000e+00
8.582500000000e+02 1.089062194445e+00 0.000000000000e+00 0.000000000000e+00
8.585000000000e+02 -3.595248919919e-01 0.000000000000e+00 0.000000000000e+00
8.587500000000e+02 -1.804583080991e+00 0.000000000000e+00 0.000000000000e+00
8.590000000000e+02 -3.134407934467e+00 0.000000000000e+00 0.000000000000e+00
8.592500000000e+02 -4.241034706096e+00 0.000000000000e+00 0.000000000000e+00
8.595000000000e+02 -5.029475022669e+00 0.000000000000e+00 0.000000000000e+00
8.597500000000e+02 -5.426651071547e+00 0.000000000000e+00 0.000000000000e+00
8.600000000000e+02 -5.389118054860e+00 0.000000000000e+00 0.000000000000e+00
8.602500000000e+02 -4.908691189332e+00 0.000000000000e+00 0.000000000000e+00
8.605000000000e+02 -4.015224182811e+00 0.000000000000e+00 0.000000000000e+00
8.607500000000e+02 -2.776015920093e+00 0.000000000000e+00 0.000000000000e+00
8.610000000000e+02 -1.291632330199e+00 0.000000000000e+00 0.000000000000e+00
8.612500000000e+02 3.117087501439e-01 0.000000000000e+00 0.000000000000e+00
8.615000000000e+02 1.892668373748e+00 0.000000000000e+00 0.000000000000e+00
8.617500000000e+02 3.307367241704e+00 0.000000000000e+00 0.000000000000e+00
8.620000000000e+02 4.422876565205e+00 0.000000000000e+00 0.000000000000e+00
8.622500000000e+02 5.130310549234e+00 0.000000000000e+00 0.000000000000e+00
8.625000000000e+02 5.356174216545e+00 0.000000000000e+00 0.000000000000e+00
8.627500000000e+02 5.070725178071e+00 0.000000000000e+00 0.000000000000e+00
8.630000000000e+02 4.292352019080e+00 0.000000000000e+00 0.000000000000e+00
8.632500000000e+02 3.087336026521e+00 0.000000000000e+00 0.000000000000e+00
8.635000000000e+02 1.564813629841e+00 0.000000000000e+00 0.000000000000e+00
8.637500000000e+02 -1.327503739206e-01 0.000000000000e+00 0.000000000000e+00
8.640000000000e+02 -1.842785241818e+00 0.000000000000e+00 0.000000000000e+00
8.642500000000e+02 -3.398317122926e+00 0.000000000000e+00 0.000000000000e+00
8.645000000000e+02 -4.644625589538e+00 0.000000000000e+00 0.000000000000e+00
8.647500000000e+02 -5.455164394426e+00 0.000000000000e+00 0.000000000000e+00
8.650000000000e+02 -5.745067194867e+00 0.000000000000e+00 0.000000000000e+00
8.652500000000e+02 -5.480748706580e+00 0.000000000000e+00 0.000000000000e+00
8.655000000000e+02 -4.684468399635e+00 0.000000000000e+00 0.000000000000e+00
8.657500000000e+02 -3.433216174842e+00 0.000000000000e+00 0.000000000000e+00
8.660000000000e+02 -1.851860081345e+00 0.000000000000e+00 0.000000000000e+00
8.662500000000e+02 -1.011059360085e-01 0.000000000000e+00 0.000000000000e+00
8.665000000000e+02 1.638607283013e+00 0.000000000000e+00 0.000000000000e+00
8.667500000000e+02 3.185678160093e+00 0.000000000000e+00 0.000000000000e+00
8.670000000000e+02 4.376463052785e+00 0.000000000000e+00 0.000000000000e+00
8.672500000000e+02 5.082907678354e+00 0.000000000000e+00 0.000000000000e+00
8.675000000000e+02 5.226748947954e+00 0.000000000000e+00 0.000000000000e+00
8.677500000000e+02 4.788659511307e+00 0.000000000000e+00 0.000000000000e+00
8.680000000000e+02 3.811211594038e+00 0.000000000000e+00 0.000000000000e+00
8.682500000000e+02 2.395182778223e+00 0.000000000000e+00 0.000000000000e+00
8.685000000000e+02 6.894476888589e-01 0.000000000000e+00 0.000000000000e+00
8.687500000000e+02 -1.124582044713e+00 0.000000000000e+00 0.000000000000e+00
8.690000000000e+02 -2.852372910037e+00 0.000000000000e+00 0.000000000000e+00
8.692500000000e+02 -4.307468056243e+00 0.000000000000e+00 0.000000000000e+00
8.695000000000e+02 -5.332141888214e+00 0.000000000000e+00 0.000000000000e+00
8.697500000000e+02 -5.815184196151e+00 0.000000000000e+00 0.000000000000e+00
8.700000000000e+02 -5.704753815408e+00 0.000000000000e+00 0.000000000000e+00
8.702500000000e+02 -5.014752472240e+00 0.000000000000e+00 0.000000000000e+00
8.705000000000e+02 -3.823873360178e+00 0.000000000000e+00 0.000000000000e+00
8.707500000000e+02 -2.267300485288e+00 0.000000000000e+00 0.000000000000e+00
8.710000000000e+02 -5.218815278817e-01 0.000000000000e+00 0.000000000000e+00
8.712500000000e+02 1.213629909659e+00 0.000000000000e+00 0.000000000000e+00
8.715000000000e+02 2.741060858421e+00 0.000000000000e+00 0.000000000000e+00
8.717500000000e+02 3.885470630926e+00 0.000000000000e+00 0.000000000000e+00
8.720000000000e+02 4.515336122331e+00 0.000000000000e+00 0.000000000000e+00
8.722500000000e+02 4.557882038464e+00 0.000000000000e+00 0.000000000000e+00
8.725000000000e+02 4.007699636757e+00 0.000000000000e+00 0.000000000000e+00
8.727500000000e+02 2.927562759044e+00 0.000000000000e+00 0.000000000000e+00
8.730000000000e+02 1.441261169583e+00 0.000000000000e+00 0.000000000000e+00
8.732500000000e+02 -2.807787185005e-01 0.000000000000e+00 0.000000000000e+00
8.735000000000e+02 -2.041441638414e+00 0.000000000000e+00 0.000000000000e+00
8.737500000000e+02 -3.640106247469e+00 0.000000000000e+00 0.000000000000e+00
8.740000000000e+02 -4.896312777625e+00 0.000000000000e+00 0.000000000000e+00
8.742500000000e+02 -5.671078244128e+00 0.000000000000e+00 0.000000000000e+00
8.745000000000e+02 -5.883280740929e+00 0.000000000000e+00 0.000000000000e+00
8.747500000000e+02 -5.519112994741e+00 0.000000000000e+00 0.000000000000e+00
8.750000000000e+02 -4.633436899483e+00 0.000000000000e+00 0.000000000000e+00
8.752500000000e+02 -3.342855241930e+00 0.000000000000e+00 0.000000000000e+00
8.755000000000e+02 -1.811333243562e+00 0.000000000000e+00 0.000000000000e+00
8.757500000000e+02 -2.301238623335e-01 0.000000000000e+00 0.000000000000e+00
8.760000000000e+02 1.205539840285e+00 0.000000000000e+00 0.000000000000e+00
8.762500000000e+02 2.320116063861e+00 0.000000000000e+00 0.000000000000e+00
8.765000000000e+02 2.978871674434e+00 0.000000000000e+00 0.000000000000e+00
8.767500000000e+02 3.103845733188e+00 0.000000000000e+00 0.000000000000e+00
8.770000000000e+02 2.682705246881e+00 0.000000000000e+00 0.000000000000e+00
8.772500000000e+02 1.769432954808e+00 0.000000000000e+00 0.000000000000e+00
8.775000000000e+02 4.768153075016e-01 0.000000000000e+00 0.000000000000e+00
8.777500000000e+02 -1.038269439870e+00 0.000000000000e+00 0.000000000000e+00
8.780000000000e+02 -2.594860239794e+00 0.000000000000e+00 0.000000000000e+00
8.782500000000e+02 -4.010658807218e+00 0.000000000000e+00 0.000000000000e+00
8.785000000000e+02 -5.124623084916e+00 0.000000000000e+00 0.000000000000e+00
8.787500000000e+02 -5.816563464630e+00 0.000000000000e+00 0.000000000000e+00
8.790000000000e+02 -6.021304974678e+00 0.000000000000e+00 0.000000000000e+00
8.792500000000e+02 -5.735697500589e+00 0.000000000000e+00 0.000000000000e+00
8.795000000000e+02 -5.017690439552e+00 0.000000000000e+00 0.000000000000e+00
8.797500000000e+02 -3.977714958070e+00 0.000000000000e+00 0.000000000000e+00
8.800000000000e+02 -2.763601517226e+00 0.000000000000e+00 0.000000000000e+00
8.802500000000e+02 -1.541074128435e+00 0.000000000000e+00 0.000000000000e+00
8.805000000000e+02 -4.724008687581e-01 0.000000000000e+00 0.000000000000e+00
8.807500000000e+02 3.040252049172e-01 0.000000000000e+00 0.000000000000e+00
8.810000000000e+02 6.905710062288e-01 0.000000000000e+00 0.000000000000e+00
8.812500000000e+02 6.416187277996e-01 0.000000000000e+00 0.000000000000e+00
8.815000000000e+02 1.678701689692e-01 0.000000000000e+00 0.000000000000e+00
8.817500000000e+02 -6.666876636368e-01 0.000000000000e+00 0.000000000000e+00
8.820000000000e+02 -1.754576832829e+00 0.000000000000e+00 0.000000000000e+00
8.822500000000e+02 -2.959933201540e+00 0.000000000000e+00 0.000000000000e+00
8.825000000000e+02 -4.136811783925e+00 0.000000000000e+00 0.000000000000e+00
8.827500000000e+02 -5.148216620291e+00 0.000000000000e+00 0.000000000000e+00
8.830000000000e+02 -5.883349829637e+00 0.000000000000e+00 0.000000000000e+00
8.832500000000e+02 -6.270878826532e+00 0.000000000000e+00 0.000000000000e+00
8.835000000000e+02 -6.286610130705e+00 0.000000000000e+00 0.000000000000e+00
8.837500000000e+02 -5.954746665582e+00 0.000000000000e+00 0.000000000000e+00
8.840000000000e+02 -5.342781743606e+00 0.000000000000e+00 0.000000000000e+00
8.842500000000e+02 -4.550926518278e+00 0.000000000000e+00 0.000000000000e+00
8.845000000000e+02 -3.697665385277e+00 0.000000000000e+00 0.000000000000e+00
8.847500000000e+02 -2.903495270717e+00 0.000000000000e+00 0.000000000000e+00
8.850000000000e+02 -2.275074297917e+00 0.000000000000e+00 0.000000000000e+00
8.852500000000e+02 -1.891868859354e+00 0.000000000000e+00 0.000000000000e+00
8.855000000000e+02 -1.796973947181e+00 0.000000000000e+00 0.000000000000e+00
8.857500000000e+02 -1.993155386465e+00 0.000000000000e+00 0.000000000000e+00
8.860000000000e+02 -2.444417244959e+00 0.000000000000e+00 0.000000000000e+00
8.862500000000e+02 -3.082639527242e+00 0.000000000000e+00 0.000000000000e+00
8.865000000000e+02 -3.818164920605e+00 0.000000000000e+00 0.000000000000e+00
8.867500000000e+02 -4.552727158998e+00 0.000000000000e+00 0.000000000000e+00
8.870000000000e+02 -5.192867675396e+00 0.000000000000e+00 0.000000000000e+00
8.872500000000e+02 -5.662006131548e+00 0.000000000000e+00 0.000000000000e+00
8.875000000000e+02 -5.909600772442e+00 0.000000000000e+00 0.000000000000e+00
8.877500000000e+02 -5.916308310264e+00 0.000000000000e+00 0.000000000000e+00
8.880000000000e+02 -5.694655530797e+00 0.000000000000e+00 0.000000000000e+00
8.882500000000e+02 -5.285376297799e+00 0.000000000000e+00 0.000000000000e+00
8.885000000000e+02 -4.750156608212e+00 0.000000000000e+00 0.000000000000e+00
8.887500000000e+02 -4.161986639466e+00 0.000000000000e+00 0.000000000000e+00
8.890000000000e+02 -3.594584435440e+00 0.000000000000e+00 0.000000000000e+00
8.892500000000e+02 -3.112402748734e+00 0.000000000000e+00 0.000000000000e+00
8.895000000000e+02 -2.762562783582e+00 0.000000000000e+00 0.000000000000e+00
8.897500000000e+02 -2.569710796521e+00 0.000000000000e+00 0.000000000000e+00
8.900000000000e+02 -2.534324455561e+00 0.000000000000e+00 0.000000000000e+00
8.902500000000e+02 -2.634478825595e+00 0.000000000000e+00 0.000000000000e+00
8.905000000000e+02 -2.830593398745e+00 0.000000000000e+00 0.000000000000e+00
8.907500000000e+02 -3.072290280957e+00 0.000000000000e+00 0.000000000000e+00
8.910000000000e+02 -3.306250429161e+00 0.000000000000e+00 0.000000000000e+00
8.912500000000e+02 -3.483886454552e+00 0.000000000000e+00 0.000000000000e+00
8.915000000000e+02 -3.567756783342e+00 0.000000000000e+00 0.000000000000e+00
8.917500000000e+02 -3.535901152834e+00 0.000000000000e+00 0.000000000000e+00
8.920000000000e+02 -3.383635307909e+00 0.000000000000e+00 0.000000000000e+00
8.922500000000e+02 -3.122744567595e+00 0.000000000000e+00 0.000000000000e+00
8.925000000000e+02 -2.778399685612e+00 0.000000000000e+00 0.000000000000e+00
8.927500000000e+02 -2.384428390885e+00 0.000000000000e+00 0.000000000000e+00
8.930000000000e+02 -1.977770662860e+00 0.000000000000e+00 0.000000000000e+00
8.932500000000e+02 -1.593003386328e+00 0.000000000000e+00 0.000000000000e+00
8.935000000000e+02 -1.257740693493e+00 0.000000000000e+00 0.000000000000e+00
8.937500000000e+02 -9.895209110564e-01 0.000000000000e+00 0.000000000000e+00
8.940000000000e+02 -7.945168735136e-01 0.000000000000e+00 0.000000000000e+00
8.942500000000e+02 -6.681005403078e-01 0.000000000000e+00 0.000000000000e+00
8.945000000000e+02 -5.970045068449e-01 0.000000000000e+00 0.000000000000e+00
8.947500000000e+02 -5.625956233357e-01 0.000000000000e+00 0.000000000000e+00
8.950000000000e+02 -5.446409513768e-01 0.000000000000e+00 0.000000000000e+00
8.952500000000e+02 -5.249188121392e-01 0.000000000000e+00 0.000000000000e+00
8.955000000000e+02 -4.901050472907e-01 0.000000000000e+00 0.000000000000e+00
8.957500000000e+02 -4.335277578615e-01 0.000000000000e+00 0.000000000000e+00
8.960000000000e+02 -3.556011249047e-01 0.000000000000e+00 0.000000000000e+00
8.962500000000e+02 -2.629820197432e-01 0.000000000000e+00 0.000000000000e+00
8.965000000000e+02 -1.667031822354e-01 0.000000000000e+00 0.000000000000e+00
8.967500000000e+02 -7.969084244356e-02 0.000000000000e+00 0.000000000000e+00
8.970000000000e+02 -1.415070367083e-02 0.000000000000e+00 0.000000000000e+00
8.972500000000e+02 2.070399382163e-02 0.000000000000e+00 0.000000000000e+00
8.975000000000e+02 2.019867514766e-02 0.000000000000e+00 0.000000000000e+00
8.977500000000e+02 -1.521504747113e-02 0.000000000000e+00 0.000000000000e+00
8.980000000000e+02 -8.038050078169e-02 0.000000000000e+00 0.000000000000e+00
8.982500000000e+02 -1.667329080687e-01 0.000000000000e+00 0.000000000000e+00
8.985000000000e+02 -2.641878387937e-01 0.000000000000e+00 0.000000000000e+00
8.987500000000e+02 -3.632411437212e-01 0.000000000000e+00 0.000000000000e+00
8.990000000000e+02 -4.568748625443e-01 0.000000000000e+00 0.000000000000e+00
8.992500000000e+02 -5.419102556142e-01 0.000000000000e+00 0.000000000000e+00
8.995000000000e+02 -6.195577398349e-01 0.000000000000e+00 0.000000000000e+00
8.997500000000e+02 -6.950637541656e-01 0.000000000000e+00 0.000000000000e+00
9.000000000000e+02 -7.765196333981e-01 0.000000000000e+00 0.000000000000e+00
9.002500000000e+02 -8.730487902419e-01 0.000000000000e+00 0.000000000000e+00
9.005000000000e+02 -9.927002296365e-01 0.000000000000e+00 0.000000000000e+00
9.007500000000e+02 -1.140430145412e+00 0.000000000000e+00 0.000000000000e+00
9.010000000000e+02 -1.316540655507e+00 0.000000000000e+00 0.000000000000e+00
9.012500000000e+02 -1.515868465138e+00 0.000000000000e+00 0.000000000000e+00
9.015000000000e+02 -1.727889843206e+00 0.000000000000e+00 0.000000000000e+00
9.017500000000e+02 -1.937753379001e+00 0.000000000000e+00 0.000000000000e+00
9.020000000000e+02 -2.128094671330e+00 0.000000000000e+00 0.000000000000e+00
9.022500000000e+02 -2.281353642064e+00 0.000000000000e+00 0.000000000000e+00
9.025000000000e+02 -2.382227638780e+00 0.000000000000e+00 0.000000000000e+00
9.027500000000e+02 -2.419866242105e+00 0.000000000000e+00 0.000000000000e+00
9.030000000000e+02 -2.389451086027e+00 0.000000000000e+00 0.000000000000e+00
9.032500000000e+02 -2.292899815639e+00 0.000000000000e+00 0.000000000000e+00
9.035000000000e+02 -2.138571866246e+00 0.000000000000e+00 0.000000000000e+00
9.037500000000e+02 -1.940012538891e+00 0.000000000000e+00 0.000000000000e+00
9.040000000000e+02 -1.713925223511e+00 0.000000000000e+00 0.000000000000e+00
9.042500000000e+02 -1.477684954937e+00 0.000000000000e+00 0.000000000000e+00
9.045000000000e+02 -1.246780111174e+00 0.000000000000e+00 0.000000000000e+00
9.047500000000e+02 -1.032581370745e+00 0.000000000000e+00 0.000000000000e+00
9.050000000000e+02 -8.407862682486e-01 0.000000000000e+00 0.000000000000e+00
9.052500000000e+02 -6.707820870028e-01 0.000000000000e+00 0.000000000000e+00
9.055000000000e+02 -5.160262928842e-01 0.000000000000e+00 0.000000000000e+00
9.057500000000e+02 -3.653850019048e-01 0.000000000000e+00 0.000000000000e+00
9.060000000000e+02 -2.052210594844e-01 0.000000000000e+00 0.000000000000e+00
9.062500000000e+02 -2.190742086289e-02 0.000000000000e+00 0.000000000000e+00
9.065000000000e+02 1.956234939647e-01 0.000000000000e+00 0.000000000000e+00
9.067500000000e+02 4.536882234408e-01 0.000000000000e+00 0.000000000000e+00
9.070000000000e+02 7.523558983756e-01 0.000000000000e+00 0.000000000000e+00
9.072500000000e+02 1.084876770693e+00 0.000000000000e+00 0.000000000000e+00
9.075000000000e+02 1.438123360883e+00 0.000000000000e+00 0.000000000000e+00
9.077500000000e+02 1.793978099935e+00 0.000000000000e+00 0.000000000000e+00
9.080000000000e+02 2.131459480918e+00 0.000000000000e+00 0.000000000000e+00
9.082500000000e+02 2.429270541342e+00 0.000000000000e+00 0.000000000000e+00
9.085000000000e+02 2.668395101823e+00 0.000000000000e+00 0.000000000000e+00
9.087500000000e+02 2.834366741639e+00 0.000000000000e+00 0.000000000000e+00
9.090000000000e+02 2.918892023658e+00 0.000000000000e+00 0.000000000000e+00
9.092500000000e+02 2.920613190635e+00 0.000000000000e+00 0.000000000000e+00
9.095000000000e+02 2.844929495916e+00 0.000000000000e+00 0.000000000000e+00
9.097500000000e+02 2.702939183378e+00 0.000000000000e+00 0.000000000000e+00
9.100000000000e+02 2.509693610957e+00 0.000000000000e+00 0.000000000000e+00
9.102500000000e+02 2.282051381590e+00 0.000000000000e+00 0.000000000000e+00
9.105000000000e+02 2.036469459450e+00 0.000000000000e+00 0.000000000000e+00
9.107500000000e+02 1.787063671028e+00 0.000000000000e+00 0.000000000000e+00
9.110000000000e+02 1.544214855273e+00 0.000000000000e+00 0.000000000000e+00
9.112500000000e+02 1.313899438189e+00 0.000000000000e+00 0.000000000000e+00
9.115000000000e+02 1.097800866233e+00 0.000000000000e+00 0.000000000000e+00
9.117500000000e+02 8.941311996412e-01 0.000000000000e+00 0.000000000000e+00
9.120000000000e+02 6.989806051506e-01 0.000000000000e+00 0.000000000000e+00
9.122500000000e+02 5.079339158281e-01 0.000000000000e+00 0.000000000000e+00
9.125000000000e+02 3.176595922518e-01 0.000000000000e+00 0.000000000000e+00
9.127500000000e+02 1.271916292080e-01 0.000000000000e+00 0.000000000000e+00
9.130000000000e+02 -6.131448632948e-02 0.000000000000e+00 0.000000000000e+00
9.132500000000e+02 -2.424756957555e-01 0.000000000000e+00 0.000000000000e+00
9.135000000000e+02 -4.082360409827e-01 0.000000000000e+00 0.000000000000e+00
9.137500000000e+02 -5.489807509404e-01 0.000000000000e+00 0.000000000000e+00
9.140000000000e+02 -6.550154883876e-01 0.000000000000e+00 0.000000000000e+00
9.142500000000e+02 -7.181578354665e-01 0.000000000000e+00 0.000000000000e+00
9.145000000000e+02 -7.331727474981e-01 0.000000000000e+00 0.000000000000e+00
9.147500000000e+02 -6.988134484661e-01 0.000000000000e+00 0.000000000000e+00
9.150000000000e+02 -6.182983553001e-01 0.000000000000e+00 0.000000000000e+00
9.152500000000e+02 -4.991509083426e-01 0.000000000000e+00 0.000000000000e+00
9.155000000000e+02 -3.524360706325e-01 0.000000000000e+00 0.000000000000e+00
9.157500000000e+02 -1.915265582269e-01 0.000000000000e+00 0.000000000000e+00
9.160000000000e+02 -3.060683646350e-02 0.000000000000e+00 0.000000000000e+00
9.162500000000e+02 1.168389505219e-01 0.000000000000e+00 0.000000000000e+00
9.165000000000e+02 2.393138612190e-01 0.000000000000e+00 0.000000000000e+00
9.167500000000e+02 3.281754094490e-01 0.000000000000e+00 0.000000000000e+00
9.170000000000e+02 3.779691733278e-01 0.000000000000e+00 0.000000000000e+00
9.172500000000e+02 3.862147036871e-01 0.000000000000e+00 0.000000000000e+00
9.175000000000e+02 3.527316608144e-01 0.000000000000e+00 0.000000000000e+00
9.177500000000e+02 2.786801198851e-01 0.000000000000e+00 0.000000000000e+00
9.180000000000e+02 1.655435695985e-01 0.000000000000e+00 0.000000000000e+00
9.182500000000e+02 1.429603181150e-02 0.000000000000e+00 0.000000000000e+00
9.185000000000e+02 -1.750372838532e-01 0.000000000000e+00 0.000000000000e+00
9.187500000000e+02 -4.032888519051e-01 0.000000000000e+00 0.000000000000e+00
9.190000000000e+02 -6.714916756709e-01 0.000000000000e+00 0.000000000000e+00
9.192500000000e+02 -9.797339816647e-01 0.000000000000e+00 0.000000000000e+00
9.195000000000e+02 -1.325709644602e+00 0.000000000000e+00 0.000000000000e+00
9.197500000000e+02 -1.703227913178e+00 0.000000000000e+00 0.000000000000e+00
9.200000000000e+02 -2.100984247020e+00 0.000000000000e+00 0.000000000000e+00
9.202500000000e+02 -2.501882117312e+00 0.000000000000e+00 0.000000000000e+00
9.205000000000e+02 -2.883132753346e+00 0.000000000000e+00 0.000000000000e+00
9.207500000000e+02 -3.217253737435e+00 0.000000000000e+00 0.000000000000e+00
9.210000000000e+02 -3.473953202449e+00 0.000000000000e+00 0.000000000000e+00
9.212500000000e+02 -3.622744537304e+00 0.000000000000e+00 0.000000000000e+00
9.215000000000e+02 -3.636009430194e+00 0.000000000000e+00 0.000000000000e+00
9.217500000000e+02 -3.492135808578e+00 0.000000000000e+00 0.000000000000e+00
9.220000000000e+02 -3.178317936356e+00 0.000000000000e+00 0.000000000000e+00
9.222500000000e+02 -2.692627160770e+00 0.000000000000e+00 0.000000000000e+00
9.225000000000e+02 -2.045042900451e+00 0.000000000000e+00 0.000000000000e+00
9.227500000000e+02 -1.257264346918e+00 0.000000000000e+00 0.000000000000e+00
9.230000000000e+02 -3.612857954918e-01 0.000000000000e+00 0.000000000000e+00
9.232500000000e+02 6.031112205699e-01 0.000000000000e+00 0.000000000000e+00
9.235000000000e+02 1.591643474945e+00 0.000000000000e+00 0.000000000000e+00
9.237500000000e+02 2.559173070944e+00 0.000000000000e+00 0.000000000000e+00
9.240000000000e+02 3.463248720264e+00 0.000000000000e+00 0.000000000000e+00
9.242500000000e+02 4.267091984423e+00 0.000000000000e+00 0.000000000000e+00
9.245000000000e+02 4.941664935885e+00 0.000000000000e+00 0.000000000000e+00
9.247500000000e+02 5.466597603687e+00 0.000000000000e+00 0.000000000000e+00
9.250000000000e+02 5.829930938943e+00 0.000000000000e+00 0.000000000000e+00
9.252500000000e+02 6.026817093164e+00 0.000000000000e+00 0.000000000000e+00
9.255000000000e+02 6.057484662542e+00 0.000000000000e+00 0.000000000000e+00
9.257500000000e+02 5.924895629511e+00 0.000000000000e+00 0.000000000000e+00
9.260000000000e+02 5.632572923421e+00 0.000000000000e+00 0.000000000000e+00
9.262500000000e+02 5.183052498305e+00 0.000000000000e+00 0.000000000000e+00
9.265000000000e+02 4.577312933177e+00 0.000000000000e+00 0.000000000000e+00
9.267500000000e+02 3.815371977004e+00 0.000000000000e+00 0.000000000000e+00
9.270000000000e+02 2.898036553357e+00 0.000000000000e+00 0.000000000000e+00
9.272500000000e+02 1.829580821613e+00 0.000000000000e+00 0.000000000000e+00
9.275000000000e+02 6.209388280830e-01 0.000000000000e+00 0.000000000000e+00
9.277500000000e+02 -7.071354163911e-01 0.000000000000e+00 0.000000000000e+00
9.280000000000e+02 -2.121543462242e+00 0.000000000000e+00 0.000000000000e+00
9.282500000000e+02 -3.575521969030e+00 0.000000000000e+00 0.000000000000e+00
9.285000000000e+02 -5.008970030721e+00 0.000000000000e+00 0.000000000000e+00
9.287500000000e+02 -6.350667183999e+00 0.000000000000e+00 0.000000000000e+00
9.290000000000e+02 -7.522373653894e+00 0.000000000000e+00 0.000000000000e+00
9.292500000000e+02 -8.444536628382e+00 0.000000000000e+00 0.000000000000e+00
9.295000000000e+02 -9.043079932351e+00 0.000000000000e+00 0.000000000000e+00
9.297500000000e+02 -9.256565407694e+00 0.000000000000e+00 0.000000000000e+00
9.300000000000e+02 -9.042911607104e+00 0.000000000000e+00 0.000000000000e+00
9.302500000000e+02 -8.384856702189e+00 0.000000000000e+00 0.000000000000e+00
9.305000000000e+02 -7.293461233127e+00 0.000000000000e+00 0.000000000000e+00
9.307500000000e+02 -5.809150936275e+00 0.000000000000e+00 0.000000000000e+00
9.310000000000e+02 -4.000075182003e+00 0.000000000000e+00 0.000000000000e+00
9.312500000000e+02 -1.957867035830e+00 0.000000000000e+00 0.000000000000e+00
9.315000000000e+02 2.088043106991e-01 0.000000000000e+00 0.000000000000e+00
9.317500000000e+02 2.382239647668e+00 0.000000000000e+00 0.000000000000e+00
9.320000000000e+02 4.444447941702e+00 0.000000000000e+00 0.000000000000e+00
9.322500000000e+02 6.285717404056e+00 0.000000000000e+00 0.000000000000e+00
9.325000000000e+02 7.812161264087e+00 0.000000000000e+00 0.000000000000e+00
9.327500000000e+02 8.951528380643e+00 0.000000000000e+00 0.000000000000e+00
9.330000000000e+02 9.656802945413e+00 0.000000000000e+00 0.000000000000e+00
9.332500000000e+02 9.907404202134e+00 0.000000000000e+00 0.000000000000e+00
9.335000000000e+02 9.708095970806e+00 0.000000000000e+00 0.000000000000e+00
9.337500000000e+02 9.085985194061e+00 0.000000000000e+00 0.000000000000e+00
9.340000000000e+02 8.086191805004e+00 0.000000000000e+00 0.000000000000e+00
9.342500000000e+02 6.766882099054e+00 0.000000000000e+00 0.000000000000e+00
9.345000000000e+02 5.194361556795e+00 0.000000000000e+00 0.000000000000e+00
9.347500000000e+02 3.438823572938e+00 0.000000000000e+00 0.000000000000e+00
9.350000000000e+02 1.571165979499e+00 0.000000000000e+00 0.000000000000e+00
9.352500000000e+02 -3.389516084042e-01 0.000000000000e+00 0.000000000000e+00
9.355000000000e+02 -2.223890955838e+00 0.000000000000e+00 0.000000000000e+00
9.357500000000e+02 -4.017969067534e+00 0.000000000000e+00 0.000000000000e+00
9.360000000000e+02 -5.657019225791e+00 0.000000000000e+00 0.000000000000e+00
9.362500000000e+02 -7.078131939362e+00 0.000000000000e+00 0.000000000000e+00
9.365000000000e+02 -8.220101076312e+00 0.000000000000e+00 0.000000000000e+00
9.367500000000e+02 -9.024971677854e+00 0.000000000000e+00 0.000000000000e+00
9.370000000000e+02 -9.440874188752e+00 0.000000000000e+00 0.000000000000e+00
9.372500000000e+02 -9.426066874662e+00 0.000000000000e+00 0.000000000000e+00
9.375000000000e+02 -8.953834744725e+00 0.000000000000e+00 0.000000000000e+00
9.377500000000e+02 -8.017653104416e+00 0.000000000000e+00 0.000000000000e+00
9.380000000000e+02 -6.635857249876e+00 0.000000000000e+00 0.000000000000e+00
9.382500000000e+02 -4.854997609232e+00 0.000000000000e+00 0.000000000000e+00
9.385000000000e+02 -2.751118377019e+00 0.000000000000e+00 0.000000000000e+00
9.387500000000e+02 -4.283768059396e-01 0.000000000000e+00 0.000000000000e+00
9.390000000000e+02 1.985298267601e+00 0.000000000000e+00 0.000000000000e+00
9.392500000000e+02 4.345459886390e+00 0.000000000000e+00 0.000000000000e+00
9.395000000000e+02 6.500885257925e+00 0.000000000000e+00 0.000000000000e+00
9.397500000000e+02 8.305034854906e+00 0.000000000000e+00 0.000000000000e+00
9.400000000000e+02 9.628181104593e+00 0.000000000000e+00 0.000000000000e+00
9.402500000000e+02 1.036899761020e+01 0.000000000000e+00 0.000000000000e+00
9.405000000000e+02 1.046437725815e+01 0.000000000000e+00 0.000000000000e+00
9.407500000000e+02 9.896372409763e+00 0.000000000000e+00 0.000000000000e+00
9.410000000000e+02 8.695411812452e+00 0.000000000000e+00 0.000000000000e+00
9.412500000000e+02 6.939318219144e+00 0.000000000000e+00 0.000000000000e+00
9.415000000000e+02 4.748085082422e+00 0.000000000000e+00 0.000000000000e+00
9.417500000000e+02 2.274818520801e+00 0.000000000000e+00 0.000000000000e+00
9.420000000000e+02 -3.063415197172e-01 0.000000000000e+00 0.000000000000e+00
9.422500000000e+02 -2.814187965909e+00 0.000000000000e+00 0.000000000000e+00
9.425000000000e+02 -5.074975328906e+00 0.000000000000e+00 0.000000000000e+00
9.427500000000e+02 -6.936139287969e+00 0.000000000000e+00 0.000000000000e+00
9.430000000000e+02 -8.277941399662e+00 0.000000000000e+00 0.000000000000e+00
9.432500000000e+02 -9.022013799354e+00 0.000000000000e+00 0.000000000000e+00
9.435000000000e+02 -9.136122980381e+00 0.000000000000e+00 0.000000000000e+00
9.437500000000e+02 -8.634876226572e+00 0.000000000000e+00 0.000000000000e+00
9.440000000000e+02 -7.576509860934e+00 0.000000000000e+00 0.000000000000e+00
9.442500000000e+02 -6.056276620358e+00 0.000000000000e+00 0.000000000000e+00
9.445000000000e+02 -4.197248468511e+00 0.000000000000e+00 0.000000000000e+00
9.447500000000e+02 -2.139541220179e+00 0.000000000000e+00 0.000000000000e+00
9.450000000000e+02 -2.903388221245e-02 0.000000000000e+00 0.000000000000e+00
9.452500000000e+02 1.993399627764e+00 0.000000000000e+00 0.000000000000e+00
9.455000000000e+02 3.801288766641e+00 0.000000000000e+00 0.000000000000e+00
9.457500000000e+02 5.289972809775e+00 0.000000000000e+00 0.000000000000e+00
9.460000000000e+02 6.381668587772e+00 0.000000000000e+00 0.000000000000e+00
9.462500000000e+02 7.028128296730e+00 0.000000000000e+00 0.000000000000e+00
9.465000000000e+02 7.211057362821e+00 0.000000000000e+00 0.000000000000e+00
9.467500000000e+02 6.940642088958e+00 0.000000000000e+00 0.000000000000e+00
9.470000000000e+02 6.252639479673e+00 0.000000000000e+00 0.000000000000e+00
9.472500000000e+02 5.204504450480e+00 0.000000000000e+00 0.000000000000e+00
9.475000000000e+02 3.870982148717e+00 0.000000000000e+00 0.000000000000e+00
9.477500000000e+02 2.339494958531e+00 0.000000000000e+00 0.000000000000e+00
9.480000000000e+02 7.055308821799e-01 0.000000000000e+00 0.000000000000e+00
9.482500000000e+02 -9.318798491854e-01 0.000000000000e+00 0.000000000000e+00
9.485000000000e+02 -2.474604917514e+00 0.000000000000e+00 0.000000000000e+00
9.487500000000e+02 -3.829817503518e+00 0.000000000000e+00 0.000000000000e+00
9.490000000000e+02 -4.914413153206e+00 0.000000000000e+00 0.000000000000e+00
9.492500000000e+02 -5.659416854604e+00 0.000000000000e+00 0.000000000000e+00
9.495000000000e+02 -6.014261242315e+00 0.000000000000e+00 0.000000000000e+00
9.497500000000e+02 -5.950698960923e+00 0.000000000000e+00 0.000000000000e+00
9.500000000000e+02 -5.466002478225e+00 0.000000000000e+00 0.000000000000e+00
9.502500000000e+02 -4.585029580038e+00 0.000000000000e+00 0.000000000000e+00
9.505000000000e+02 -3.360715015215e+00 0.000000000000e+00 0.000000000000e+00
9.507500000000e+02 -1.872603064103e+00 0.000000000000e+00 0.000000000000e+00
9.510000000000e+02 -2.231662718348e-01 0.000000000000e+00 0.000000000000e+00
9.512500000000e+02 1.468145672901e+00 0.000000000000e+00 0.000000000000e+00
9.515000000000e+02 3.072935380717e+00 0.000000000000e+00 0.000000000000e+00
9.517500000000e+02 4.463506526282e+00 0.000000000000e+00 0.000000000000e+00
9.520000000000e+02 5.523420326159e+00 0.000000000000e+00 0.000000000000e+00
9.522500000000e+02 6.158046476307e+00 0.000000000000e+00 0.000000000000e+00
9.525000000000e+02 6.304077140852e+00 0.000000000000e+00 0.000000000000e+00
9.527500000000e+02 5.936962222937e+00 0.000000000000e+00 0.000000000000e+00
9.530000000000e+02 5.075333926554e+00 0.000000000000e+00 0.000000000000e+00
9.532500000000e+02 3.781716587539e+00 0.000000000000e+00 0.000000000000e+00
9.535000000000e+02 2.159147080736e+00 0.000000000000e+00 0.000000000000e+00
9.537500000000e+02 3.437313476089e-01 0.000000000000e+00 0.000000000000e+00
9.540000000000e+02 -1.506407330276e+00 0.000000000000e+00 0.000000000000e+00
9.542500000000e+02 -3.224920020041e+00 0.000000000000e+00 0.000000000000e+00
9.545000000000e+02 -4.652548367152e+00 0.000000000000e+00 0.000000000000e+00
9.547500000000e+02 -5.652511708898e+00 0.000000000000e+00 0.000000000000e+00
9.550000000000e+02 -6.124415394521e+00 0.000000000000e+00 0.000000000000e+00
9.552500000000e+02 -6.015195820459e+00 0.000000000000e+00 0.000000000000e+00
9.555000000000e+02 -5.325845936050e+00 0.000000000000e+00 0.000000000000e+00
9.557500000000e+02 -4.113040042732e+00 0.000000000000e+00 0.000000000000e+00
9.560000000000e+02 -2.485265298922e+00 0.000000000000e+00 0.000000000000e+00
9.562500000000e+02 -5.936220668593e-01 0.000000000000e+00 0.000000000000e+00
9.565000000000e+02 1.381980743067e+00 0.000000000000e+00 0.000000000000e+00
9.567500000000e+02 3.249996313231e+00 0.000000000000e+00 0.000000000000e+00
9.570000000000e+02 4.826133434148e+00 0.000000000000e+00 0.000000000000e+00
9.572500000000e+02 5.952082832979e+00 0.000000000000e+00 0.000000000000e+00
9.575000000000e+02 6.512129934703e+00 0.000000000000e+00 0.000000000000e+00
9.577500000000e+02 6.445856314873e+00 0.000000000000e+00 0.000000000000e+00
9.580000000000e+02 5.755478476304e+00 0.000000000000e+00 0.000000000000e+00
9.582500000000e+02 4.506887740345e+00 0.000000000000e+00 0.000000000000e+00
9.585000000000e+02 2.824090476160e+00 0.000000000000e+00 0.000000000000e+00
9.587500000000e+02 8.774399037862e-01 0.000000000000e+00 0.000000000000e+00
9.590000000000e+02 -1.133273349058e+00 0.000000000000e+00 0.000000000000e+00
9.592500000000e+02 -2.999218969900e+00 0.000000000000e+00 0.000000000000e+00
9.595000000000e+02 -4.524331855296e+00 0.000000000000e+00 0.000000000000e+00
9.597500000000e+02 -5.546225717391e+00 0.000000000000e+00 0.000000000000e+00
9.600000000000e+02 -5.953942644651e+00 0.000000000000e+00 0.000000000000e+00
9.602500000000e+02 -5.700541381310e+00 0.000000000000e+00 0.000000000000e+00
9.605000000000e+02 -4.809031740511e+00 0.000000000000e+00 0.000000000000e+00
9.607500000000e+02 -3.370849161620e+00 0.000000000000e+00 0.000000000000e+00
9.610000000000e+02 -1.536862323768e+00 0.000000000000e+00 0.000000000000e+00
9.612500000000e+02 4.982673600387e-01 0.000000000000e+00 0.000000000000e+00
9.615000000000e+02 2.516794612233e+00 0.000000000000e+00 0.000000000000e+00
9.617500000000e+02 4.301480289408e+00 0.000000000000e+00 0.000000000000e+00
9.620000000000e+02 5.659495851455e+00 0.000000000000e+00 0.000000000000e+00
9.622500000000e+02 6.443975707818e+00 0.000000000000e+00 0.000000000000e+00
9.625000000000e+02 6.570751620698e+00 0.000000000000e+00 0.000000000000e+00
9.627500000000e+02 6.028291961908e+00 0.000000000000e+00 0.000000000000e+00
9.630000000000e+02 4.879598125714e+00 0.000000000000e+00 0.000000000000e+00
9.632500000000e+02 3.255703805088e+00 0.000000000000e+00 0.000000000000e+00
9.635000000000e+02 1.341380980531e+00 0.000000000000e+00 0.000000000000e+00
9.637500000000e+02 -6.454310737631e-01 0.000000000000e+00 0.000000000000e+00
9.640000000000e+02 -2.478199584182e+00 0.000000000000e+00 0.000000000000e+00
9.642500000000e+02 -3.947591562390e+00 0.000000000000e+00 0.000000000000e+00
9.645000000000e+02 -4.885510367980e+00 0.000000000000e+00 0.000000000000e+00
9.647500000000e+02 -5.184554228668e+00 0.000000000000e+00 0.000000000000e+00
9.650000000000e+02 -4.810568582620e+00 0.000000000000e+00 0.000000000000e+00
9.652500000000e+02 -3.806744732572e+00 0.000000000000e+00 0.000000000000e+00
9.655000000000e+02 -2.288698017471e+00 0.000000000000e+00 0.000000000000e+00
9.657500000000e+02 -4.310252700022e-01 0.000000000000e+00 0.000000000000e+00
9.660000000000e+02 1.553134078660e+00 0.000000000000e+00 0.000000000000e+00
9.662500000000e+02 3.437152148954e+00 0.000000000000e+00 0.000000000000e+00
9.665000000000e+02 5.007620218360e+00 0.000000000000e+00 0.000000000000e+00
9.667500000000e+02 6.089519740168e+00 0.000000000000e+00 0.000000000000e+00
9.670000000000e+02 6.566825177556e+00 0.000000000000e+00 0.000000000000e+00
9.672500000000e+02 6.396038844341e+00 0.000000000000e+00 0.000000000000e+00
9.675000000000e+02 5.611002731491e+00 0.000000000000e+00 0.000000000000e+00
9.677500000000e+02 4.318389335492e+00 0.000000000000e+00 0.000000000000e+00
9.680000000000e+02 2.684413608762e+00 0.000000000000e+00 0.000000000000e+00
9.682500000000e+02 9.143896279463e-01 0.000000000000e+00 0.000000000000e+00
9.685000000000e+02 -7.723578888575e-01 0.000000000000e+00 0.000000000000e+00
9.687500000000e+02 -2.169138841067e+00 0.000000000000e+00 0.000000000000e+00
9.690000000000e+02 -3.106816902488e+00 0.000000000000e+00 0.000000000000e+00
9.692500000000e+02 -3.473936201855e+00 0.000000000000e+00 0.000000000000e+00
9.695000000000e+02 -3.229591584503e+00 0.000000000000e+00 0.000000000000e+00
9.697500000000e+02 -2.407492064871e+00 0.000000000000e+00 0.000000000000e+00
9.700000000000e+02 -1.110776396058e+00 0.000000000000e+00 0.000000000000e+00
9.702500000000e+02 5.016965138317e-01 0.000000000000e+00 0.000000000000e+00
9.705000000000e+02 2.235790302525e+00 0.000000000000e+00 0.000000000000e+00
9.707500000000e+02 3.886637395558e+00 0.000000000000e+00 0.000000000000e+00
9.710000000000e+02 5.264160942729e+00 0.000000000000e+00 0.000000000000e+00
9.712500000000e+02 6.216349089422e+00 0.000000000000e+00 0.000000000000e+00
9.715000000000e+02 6.647376443440e+00 0.000000000000e+00 0.000000000000e+00
9.717500000000e+02 6.528356456994e+00 0.000000000000e+00 0.000000000000e+00
9.720000000000e+02 5.899476422096e+00 0.000000000000e+00 0.000000000000e+00
9.722500000000e+02 4.863386060743e+00 0.000000000000e+00 0.000000000000e+00
9.725000000000e+02 3.570834174692e+00 0.000000000000e+00 0.000000000000e+00
9.727500000000e+02 2.200528709427e+00 0.000000000000e+00 0.000000000000e+00
9.730000000000e+02 9.359069426037e-01 0.000000000000e+00 0.000000000000e+00
9.732500000000e+02 -5.814592513747e-02 0.000000000000e+00 0.000000000000e+00
9.735000000000e+02 -6.556414539512e-01 0.000000000000e+00 0.000000000000e+00
9.737500000000e+02 -7.843470614371e-01 0.000000000000e+00 0.000000000000e+00
9.740000000000e+02 -4.333759444212e-01 0.000000000000e+00 0.000000000000e+00
9.742500000000e+02 3.472909866141e-01 0.000000000000e+00 0.000000000000e+00
9.745000000000e+02 1.455079847947e+00 0.000000000000e+00 0.000000000000e+00
9.747500000000e+02 2.749611973079e+00 0.000000000000e+00 0.000000000000e+00
9.750000000000e+02 4.071902077154e+00 0.000000000000e+00 0.000000000000e+00
9.752500000000e+02 5.265339739907e+00 0.000000000000e+00 0.000000000000e+00
9.755000000000e+02 6.195664951037e+00 0.000000000000e+00 0.000000000000e+00
9.757500000000e+02 6.767360103465e+00 0.000000000000e+00 0.000000000000e+00
9.760000000000e+02 6.934429541495e+00 0.000000000000e+00 0.000000000000e+00
9.762500000000e+02 6.704341602710e+00 0.000000000000e+00 0.000000000000e+00
9.765000000000e+02 6.134852345131e+00 0.000000000000e+00 0.000000000000e+00
9.767500000000e+02 5.324383798330e+00 0.000000000000e+00 0.000000000000e+00
9.770000000000e+02 4.397463583457e+00 0.000000000000e+00 0.000000000000e+00
9.772500000000e+02 3.487337750332e+00 0.000000000000e+00 0.000000000000e+00
9.775000000000e+02 2.718169568703e+00 0.000000000000e+00 0.000000000000e+00
9.777500000000e+02 2.189202418205e+00 0.000000000000e+00 0.000000000000e+00
9.780000000000e+02 1.962910406148e+00 0.000000000000e+00 0.000000000000e+00
9.782500000000e+02 2.058544948125e+00 0.000000000000e+00 0.000000000000e+00
9.785000000000e+02 2.451702375538e+00 0.000000000000e+00 0.000000000000e+00
9.787500000000e+02 3.079699900750e+00 0.000000000000e+00 0.000000000000e+00
9.790000000000e+02 3.851771921198e+00 0.000000000000e+00 0.000000000000e+00
9.792500000000e+02 4.662489921020e+00 0.000000000000e+00 0.000000000000e+00
9.795000000000e+02 5.406444512198e+00 0.000000000000e+00 0.000000000000e+00
9.797500000000e+02 5.992148028530e+00 0.000000000000e+00 0.000000000000e+00
9.800000000000e+02 6.353319911133e+00 0.000000000000e+00 0.000000000000e+00
9.802500000000e+02 6.456164619531e+00 0.000000000000e+00 0.000000000000e+00
9.805000000000e+02 6.301870174594e+00 0.000000000000e+00 0.000000000000e+00
9.807500000000e+02 5.924250904996e+00 0.000000000000e+00 0.000000000000e+00
9.810000000000e+02 5.383129853394e+00 0.000000000000e+00 0.000000000000e+00
9.812500000000e+02 4.754611606385e+00 0.000000000000e+00 0.000000000000e+00
9.815000000000e+02 4.119762647731e+00 0.000000000000e+00 0.000000000000e+00
9.817500000000e+02 3.553351368409e+00 0.000000000000e+00 0.000000000000e+00
9.820000000000e+02 3.114196105771e+00 0.000000000000e+00 0.000000000000e+00
9.822500000000e+02 2.838353918850e+00 0.000000000000e+00 0.000000000000e+00
9.825000000000e+02 2.735911112039e+00 0.000000000000e+00 0.000000000000e+00
9.827500000000e+02 2.791584275453e+00 0.000000000000e+00 0.000000000000e+00
9.830000000000e+02 2.968791079714e+00 0.000000000000e+00 0.000000000000e+00
9.832500000000e+02 3.216381849754e+00 0.000000000000e+00 0.000000000000e+00
9.835000000000e+02 3.476898786230e+00 0.000000000000e+00 0.000000000000e+00
9.837500000000e+02 3.695088107120e+00 0.000000000000e+00 0.000000000000e+00
9.840000000000e+02 3.825441187308e+00 0.000000000000e+00 0.000000000000e+00
9.842500000000e+02 3.837765166998e+00 0.000000000000e+00 0.000000000000e+00
9.845000000000e+02 3.720138256386e+00 0.000000000000e+00 0.000000000000e+00
9.847500000000e+02 3.479030108999e+00 0.000000000000e+00 0.000000000000e+00
9.850000000000e+02 3.136796222282e+00 0.000000000000e+00 0.000000000000e+00
9.852500000000e+02 2.727123770336e+00 0.000000000000e+00 0.000000000000e+00
9.855000000000e+02 2.289263683571e+00 0.000000000000e+00 0.000000000000e+00
9.857500000000e+02 1.861998895737e+00 0.000000000000e+00 0.000000000000e+00
9.860000000000e+02 1.478263471936e+00 0.000000000000e+00 0.000000000000e+00
9.862500000000e+02 1.161156988887e+00 0.000000000000e+00 0.000000000000e+00
9.865000000000e+02 9.218278292403e-01 0.000000000000e+00 0.000000000000e+00
9.867500000000e+02 7.593759393168e-01 0.000000000000e+00 0.000000000000e+00
9.870000000000e+02 6.626031590411e-01 0.000000000000e+00 0.000000000000e+00
9.872500000000e+02 6.131671972752e-01 0.000000000000e+00 0.000000000000e+00
9.875000000000e+02 5.895125875721e-01 0.000000000000e+00 0.000000000000e+00
9.877500000000e+02 5.708811369889e-01 0.000000000000e+00 0.000000000000e+00
9.880000000000e+02 5.407491949171e-01 0.000000000000e+00 0.000000000000e+00
9.882500000000e+02 4.891848041489e-01 0.000000000000e+00 0.000000000000e+00
9.885000000000e+02 4.138346264038e-01 0.000000000000e+00 0.000000000000e+00
9.887500000000e+02 3.194990590717e-01 0.000000000000e+00 0.000000000000e+00
9.890000000000e+02 2.164919776448e-01 0.000000000000e+00 0.000000000000e+00
9.892500000000e+02 1.181709314902e-01 0.000000000000e+00 0.000000000000e+00
9.895000000000e+02 3.813625768429e-02 0.000000000000e+00 0.000000000000e+00
9.897500000000e+02 -1.238065898146e-02 0.000000000000e+00 0.000000000000e+00
9.900000000000e+02 -2.648737059077e-02 0.000000000000e+00 0.000000000000e+00
9.902500000000e+02 -2.646874084066e-03 0.000000000000e+00 0.000000000000e+00
9.905000000000e+02 5.538435388141e-02 0.000000000000e+00 0.000000000000e+00
9.907500000000e+02 1.396229902172e-01 0.000000000000e+00 0.000000000000e+00
9.910000000000e+02 2.396797597482e-01 0.000000000000e+00 0.000000000000e+00
9.912500000000e+02 3.449589115112e-01 0.000000000000e+00 0.000000000000e+00
9.915000000000e+02 4.468060370613e-01 0.000000000000e+00 0.000000000000e+00
9.917500000000e+02 5.401969317250e-01 0.000000000000e+00 0.000000000000e+00
9.920000000000e+02 6.246541619678e-01 0.000000000000e+00 0.000000000000e+00
9.922500000000e+02 7.042247508485e-01 0.000000000000e+00 0.000000000000e+00
9.925000000000e+02 7.865253342175e-01 0.000000000000e+00 0.000000000000e+00
9.927500000000e+02 8.810299797717e-01 0.000000000000e+00 0.000000000000e+00
9.930000000000e+02 9.969117399597e-01 0.000000000000e+00 0.000000000000e+00
9.932500000000e+02 1.140829257002e+00 0.000000000000e+00 0.000000000000e+00
9.935000000000e+02 1.315061485672e+00 0.000000000000e+00 0.000000000000e+00
9.937500000000e+02 1.516335698514e+00 0.000000000000e+00 0.000000000000e+00
9.940000000000e+02 1.735576911500e+00 0.000000000000e+00 0.000000000000e+00
9.942500000000e+02 1.958650951272e+00 0.000000000000e+00 0.000000000000e+00
9.945000000000e+02 2.168005020145e+00 0.000000000000e+00 0.000000000000e+00
9.947500000000e+02 2.344957000340e+00 0.000000000000e+00 0.000000000000e+00
9.950000000000e+02 2.472273174750e+00 0.000000000000e+00 0.000000000000e+00
9.952500000000e+02 2.536621829029e+00 0.000000000000e+00 0.000000000000e+00
9.955000000000e+02 2.530505746008e+00 0.000000000000e+00 0.000000000000e+00
9.957500000000e+02 2.453357174341e+00 0.000000000000e+00 0.000000000000e+00
9.960000000000e+02 2.311611149687e+00 0.000000000000e+00 0.000000000000e+00
9.962500000000e+02 2.117735474891e+00 0.000000000000e+00 0.000000000000e+00
9.965000000000e+02 1.888361912774e+00 0.000000000000e+00 0.000000000000e+00
9.967500000000e+02 1.641806463856e+00 0.000000000000e+00 0.000000000000e+00
9.970000000000e+02 1.395364106707e+00 0.000000000000e+00 0.000000000000e+00
9.972500000000e+02 1.162799671974e+00 0.000000000000e+00 0.000000000000e+00
9.975000000000e+02 9.524260717819e-01 0.000000000000e+00 0.000000000000e+00
9.977500000000e+02 7.660690324036e-01 0.000000000000e+00 0.000000000000e+00
9.980000000000e+02 5.990786239806e-01 0.000000000000e+00 0.000000000000e+00
9.982500000000e+02 4.413843638856e-01 0.000000000000e+00 0.000000000000e+00
9.985000000000e+02 2.794283056128e-01 0.000000000000e+00 0.000000000000e+00
9.987500000000e+02 9.867471400715e-02 0.000000000000e+00 0.000000000000e+00
9.990000000000e+02 -1.136933380723e-01 0.000000000000e+00 0.000000000000e+00
9.992500000000e+02 -3.663075019243e-01 0.000000000000e+00 0.000000000000e+00
9.995000000000e+02 -6.617576905909e-01 0.000000000000e+00 0.000000000000e+00
9.997500000000e+02 -9.956301978360e-01 0.000000000000e+00 0.000000000000e+00
1.000000000000e+03 -1.356586950959e+00 0.000000000000e+00 0.000000000000e+00
1.000250000000e+03 -1.727473549202e+00 0.000000000000e+00 0.000000000000e+00
1.000500000000e+03 -2.087288746387e+00 0.000000000000e+00 0.000000000000e+00
1.000750000000e+03 -2.413720763498e+00 0.000000000000e+00 0.000000000000e+00
1.001000000000e+03 -2.685875405563e+00 0.000000000000e+00 0.000000000000e+00
1.001250000000e+03 -2.886798967154e+00 0.000000000000e+00 0.000000000000e+00
1.001500000000e+03 -3.005437643230e+00 0.000000000000e+00 0.000000000000e+00
1.001750000000e+03 -3.037767458669e+00 0.000000000000e+00 0.000000000000e+00
1.002000000000e+03 -2.986959257033e+00 0.000000000000e+00 0.000000000000e+00
1.002250000000e+03 -2.862591080595e+00 0.000000000000e+00 0.000000000000e+00
1.002500000000e+03 -2.679062111629e+00 0.000000000000e+00 0.000000000000e+00
1.002750000000e+03 -2.453476435854e+00 0.000000000000e+00 0.000000000000e+00
1.003000000000e+03 -2.203334248689e+00 0.000000000000e+00 0.000000000000e+00
1.003250000000e+03 -1.944383148379e+00 0.000000000000e+00 0.000000000000e+00
1.003500000000e+03 -1.688941980413e+00 0.000000000000e+00 0.000000000000e+00
1.003750000000e+03 -1.444922144576e+00 0.000000000000e+00 0.000000000000e+00
1.004000000000e+03 -1.215651460191e+00 0.000000000000e+00 0.000000000000e+00
1.004250000000e+03 -1.000473457308e+00 0.000000000000e+00 0.000000000000e+00
1.004500000000e+03 -7.959716664134e-01 0.000000000000e+00 0.000000000000e+00
1.004750000000e+03 -5.975735313638e-01 0.000000000000e+00 0.000000000000e+00
1.005000000000e+03 -4.012363983752e-01 0.000000000000e+00 0.000000000000e+00
1.005250000000e+03 -2.049158753149e-01 0.000000000000e+00 0.000000000000e+00
1.005500000000e+03 -9.563738046343e-03 0.000000000000e+00 0.000000000000e+00
1.005750000000e+03 1.805103821565e-01 0.000000000000e+00 0.000000000000e+00
1.006000000000e+03 3.579672460900e-01 0.000000000000e+00 0.000000000000e+00
1.006250000000e+03 5.133917894268e-01 0.000000000000e+00 0.000000000000e+00
1.006500000000e+03 6.367033966211e-01 0.000000000000e+00 0.000000000000e+00
1.006750000000e+03 7.187794044157e-01 0.000000000000e+00 0.000000000000e+00
1.007000000000e+03 7.530164335082e-01 0.000000000000e+00 0.000000000000e+00
1.007250000000e+03 7.365685994188e-01 0.000000000000e+00 0.000000000000e+00
1.007500000000e+03 6.710594359069e-01 0.000000000000e+00 0.000000000000e+00
1.007750000000e+03 5.626550719487e-01 0.000000000000e+00 0.000000000000e+00
1.008000000000e+03 4.214940904557e-01 0.000000000000e+00 0.000000000000e+00
1.008250000000e+03 2.605761393358e-01 0.000000000000e+00 0.000000000000e+00
1.008500000000e+03 9.429874596438e-02 0.000000000000e+00 0.000000000000e+00
1.008750000000e+03 -6.311470465486e-02 0.000000000000e+00 0.000000000000e+00
1.009000000000e+03 -1.990420062136e-01 0.000000000000e+00 0.000000000000e+00
1.009250000000e+03 -3.035236373722e-01 0.000000000000e+00 0.000000000000e+00
1.009500000000e+03 -3.698095738103e-01 0.000000000000e+00 0.000000000000e+00
1.009750000000e+03 -3.943391720586e-01 0.000000000000e+00 0.000000000000e+00
1.010000000000e+03 -3.762073977647e-01 0.000000000000e+00 0.000000000000e+00
1.010250000000e+03 -3.162662048235e-01 0.000000000000e+00 0.000000000000e+00
1.010500000000e+03 -2.160784333613e-01 0.000000000000e+00 0.000000000000e+00
1.010750000000e+03 -7.697062956446e-02 0.000000000000e+00 0.000000000000e+00
1.011000000000e+03 1.005852257024e-01 0.000000000000e+00 0.000000000000e+00
1.011250000000e+03 3.170911464370e-01 0.000000000000e+00 0.000000000000e+00
1.011500000000e+03 5.735681012109e-01 0.000000000000e+00 0.000000000000e+00
1.011750000000e+03 8.705638969934e-01 0.000000000000e+00 0.000000000000e+00
1.012000000000e+03 1.206773910058e+00 0.000000000000e+00 0.000000000000e+00
1.012250000000e+03 1.577516867617e+00 0.000000000000e+00 0.000000000000e+00
1.012500000000e+03 1.973362902154e+00 0.000000000000e+00 0.000000000000e+00
1.012750000000e+03 2.379217494469e+00 0.000000000000e+00 0.000000000000e+00
1.013000000000e+03 2.774119034337e+00 0.000000000000e+00 0.000000000000e+00
1.013250000000e+03 3.131914451955e+00 0.000000000000e+00 0.000000000000e+00
1.013500000000e+03 3.422849623766e+00 0.000000000000e+00 0.000000000000e+00
1.013750000000e+03 3.615968126375e+00 0.000000000000e+00 0.000000000000e+00
1.014000000000e+03 3.682075781091e+00 0.000000000000e+00 0.000000000000e+00
1.014250000000e+03 3.596921461022e+00 0.000000000000e+00 0.000000000000e+00
1.014500000000e+03 3.344185201195e+00 0.000000000000e+00 0.000000000000e+00
1.014750000000e+03 2.917864294091e+00 0.000000000000e+00 0.000000000000e+00
1.015000000000e+03 2.323709400461e+00 0.000000000000e+00 0.000000000000e+00
1.015250000000e+03 1.579478787020e+00 0.000000000000e+00 0.000000000000e+00
1.015500000000e+03 7.139338415751e-01 0.000000000000e+00 0.000000000000e+00
1.015750000000e+03 -2.353293605676e-01 0.000000000000e+00 0.000000000000e+00
1.016000000000e+03 -1.224955118053e+00 0.000000000000e+00 0.000000000000e+00
1.016250000000e+03 -2.209424034575e+00 0.000000000000e+00 0.000000000000e+00
1.016500000000e+03 -3.144710216381e+00 0.000000000000e+00 0.000000000000e+00
1.016750000000e+03 -3.991533493225e+00 0.000000000000e+00 0.000000000000e+00
1.017000000000e+03 -4.717803546855e+00 0.000000000000e+00 0.000000000000e+00
1.017250000000e+03 -5.299977557823e+00 0.000000000000e+00 0.000000000000e+00
1.017500000000e+03 -5.723221382815e+00 0.000000000000e+00 0.000000000000e+00
1.017750000000e+03 -5.980451176901e+00 0.000000000000e+00 0.000000000000e+00
1.018000000000e+03 -6.070509052648e+00 0.000000000000e+00 0.000000000000e+00
1.018250000000e+03 -5.995864889579e+00 0.000000000000e+00 0.000000000000e+00
1.018500000000e+03 -5.760313975728e+00 0.000000000000e+00 0.000000000000e+00
1.018750000000e+03 -5.367142783117e+00 0.000000000000e+00 0.000000000000e+00
1.019000000000e+03 -4.818160074961e+00 0.000000000000e+00 0.000000000000e+00
1.019250000000e+03 -4.113846921588e+00 0.000000000000e+00 0.000000000000e+00
1.019500000000e+03 -3.254687209060e+00 0.000000000000e+00 0.000000000000e+00
1.019750000000e+03 -2.243528198252e+00 0.000000000000e+00 0.000000000000e+00
1.020000000000e+03 -1.088621101545e+00 0.000000000000e+00 0.000000000000e+00
1.020250000000e+03 1.931637166415e-01 0.000000000000e+00 0.000000000000e+00
1.020500000000e+03 1.573537157587e+00 0.000000000000e+00 0.000000000000e+00
1.020750000000e+03 3.010995371770e+00 0.000000000000e+00 0.000000000000e+00
1.021000000000e+03 4.450521647340e+00 0.000000000000e+00 0.000000000000e+00
1.021250000000e+03 5.825104931843e+00 0.000000000000e+00 0.000000000000e+00
1.021500000000e+03 7.059157936731e+00 0.000000000000e+00 0.000000000000e+00
1.021750000000e+03 8.073653347246e+00 0.000000000000e+00 0.000000000000e+00
1.022000000000e+03 8.792540448476e+00 0.000000000000e+00 0.000000000000e+00
1.022250000000e+03 9.149793456557e+00 0.000000000000e+00 0.000000000000e+00
1.022500000000e+03 9.096308728771e+00 0.000000000000e+00 0.000000000000e+00
1.022750000000e+03 8.605832555588e+00 0.000000000000e+00 0.000000000000e+00
1.023000000000e+03 7.679172805144e+00 0.000000000000e+00 0.000000000000e+00
1.023250000000e+03 6.346119851082e+00 0.000000000000e+00 0.000000000000e+00
1.023500000000e+03 4.664754309641e+00 0.000000000000e+00 0.000000000000e+00
1.023750000000e+03 2.718118957675e+00 0.000000000000e+00 0.000000000000e+00
1.024000000000e+03 6.085404794528e-01 0.000000000000e+00 0.000000000000e+00
1.024250000000e+03 -1.549837587531e+00 0.000000000000e+00 0.000000000000e+00
1.024500000000e+03 -3.639543039318e+00 0.000000000000e+00 0.000000000000e+00
1.024750000000e+03 -5.548407293795e+00 0.000000000000e+00 0.000000000000e+00
1.025000000000e+03 -7.177466526559e+00 0.000000000000e+00 0.000000000000e+00
1.025250000000e+03 -8.447368147231e+00 0.000000000000e+00 0.000000000000e+00
1.025500000000e+03 -9.302724412806e+00 0.000000000000e+00 0.000000000000e+00
1.025750000000e+03 -9.714124502019e+00 0.000000000000e+00 0.000000000000e+00
1.026000000000e+03 -9.677812067971e+00 0.000000000000e+00 0.000000000000e+00
1.026250000000e+03 -9.213315828121e+00 0.000000000000e+00 0.000000000000e+00
1.026500000000e+03 -8.359547514972e+00 0.000000000000e+00 0.000000000000e+00
1.026750000000e+03 -7.170024130590e+00 0.000000000000e+00 0.000000000000e+00
1.027000000000e+03 -5.707912190158e+00 0.000000000000e+00 0.000000000000e+00
1.027250000000e+03 -4.041527939257e+00 0.000000000000e+00 0.000000000000e+00
1.027500000000e+03 -2.240772306836e+00 0.000000000000e+00 0.000000000000e+00
1.027750000000e+03 -3.747590588500e-01 0.000000000000e+00 0.000000000000e+00
1.028000000000e+03 1.489354734176e+00 0.000000000000e+00 0.000000000000e+00
1.028250000000e+03 3.286565001324e+00 0.000000000000e+00 0.000000000000e+00
1.028500000000e+03 4.953661512023e+00 0.000000000000e+00 0.000000000000e+00
1.028750000000e+03 6.428839440971e+00 0.000000000000e+00 0.000000000000e+00
1.029000000000e+03 7.651817603998e+00 0.000000000000e+00 0.000000000000e+00
1.029250000000e+03 8.564907236312e+00 0.000000000000e+00 0.000000000000e+00
1.029500000000e+03 9.115294014312e+00 0.000000000000e+00 0.000000000000e+00
1.029750000000e+03 9.258552727646e+00 0.000000000000e+00 0.000000000000e+00
1.030000000000e+03 8.963145981790e+00 0.000000000000e+00 0.000000000000e+00
1.030250000000e+03 8.215407963832e+00 0.000000000000e+00 0.000000000000e+00
1.030500000000e+03 7.024322837543e+00 0.000000000000e+00 0.000000000000e+00
1.030750000000e+03 5.425308589681e+00 0.000000000000e+00 0.000000000000e+00
1.031000000000e+03 3.482232424472e+00 0.000000000000e+00 0.000000000000e+00
1.031250000000e+03 1.287018394817e+00 0.000000000000e+00 0.000000000000e+00
1.031500000000e+03 -1.043550042163e+00 0.000000000000e+00 0.000000000000e+00
1.031750000000e+03 -3.373908326275e+00 0.000000000000e+00 0.000000000000e+00
1.032000000000e+03 -5.558384974005e+00 0.000000000000e+00 0.000000000000e+00
1.032250000000e+03 -7.451834048552e+00 0.000000000000e+00 0.000000000000e+00
1.032500000000e+03 -8.921291883059e+00 0.000000000000e+00 0.000000000000e+00
1.032750000000e+03 -9.857525761897e+00 0.000000000000e+00 0.000000000000e+00
1.033000000000e+03 -1.018527236616e+01 0.000000000000e+00 0.000000000000e+00
1.033250000000e+03 -9.871036248813e+00 0.000000000000e+00 0.000000000000e+00
1.033500000000e+03 -8.927529114219e+00 0.000000000000e+00 0.000000000000e+00
1.033750000000e+03 -7.414156961113e+00 0.000000000000e+00 0.000000000000e+00
1.034000000000e+03 -5.433366736818e+00 0.000000000000e+00 0.000000000000e+00
1.034250000000e+03 -3.123099204947e+00 0.000000000000e+00 0.000000000000e+00
1.034500000000e+03 -6.460082523986e-01 0.000000000000e+00 0.000000000000e+00
1.034750000000e+03 1.823550546980e+00 0.000000000000e+00 0.000000000000e+00
1.035000000000e+03 4.113528076276e+00 0.000000000000e+00 0.000000000000e+00
1.035250000000e+03 6.067859002055e+00 0.000000000000e+00 0.000000000000e+00
1.035500000000e+03 7.558534067044e+00 0.000000000000e+00 0.000000000000e+00
1.035750000000e+03 8.494984142794e+00 0.000000000000e+00 0.000000000000e+00
1.036000000000e+03 8.829995820692e+00 0.000000000000e+00 0.000000000000e+00
1.036250000000e+03 8.561754606763e+00 0.000000000000e+00 0.000000000000e+00
1.036500000000e+03 7.732015061790e+00 0.000000000000e+00 0.000000000000e+00
1.036750000000e+03 6.420779699979e+00 0.000000000000e+00 0.000000000000e+00
1.037000000000e+03 4.738187021898e+00 0.000000000000e+00 0.000000000000e+00
1.037250000000e+03 2.814530631446e+00 0.000000000000e+00 0.000000000000e+00
1.037500000000e+03 7.894367272509e-01 0.000000000000e+00 0.000000000000e+00
1.037750000000e+03 -1.198787235682e+00 0.000000000000e+00 0.000000000000e+00
1.038000000000e+03 -3.022742575143e+00 0.000000000000e+00 0.000000000000e+00
1.038250000000e+03 -4.573784250449e+00 0.000000000000e+00 0.000000000000e+00
1.038500000000e+03 -5.767693301883e+00 0.000000000000e+00 0.000000000000e+00
1.038750000000e+03 -6.548019390276e+00 0.000000000000e+00 0.000000000000e+00
1.039000000000e+03 -6.887183482466e+00 0.000000000000e+00 0.000000000000e+00
1.039250000000e+03 -6.785626867501e+00 0.000000000000e+00 0.000000000000e+00
1.039500000000e+03 -6.269418416212e+00 0.000000000000e+00 0.000000000000e+00
1.039750000000e+03 -5.386780357148e+00 0.000000000000e+00 0.000000000000e+00
1.040000000000e+03 -4.203969109955e+00 0.000000000000e+00 0.000000000000e+00
1.040250000000e+03 -2.800867739224e+00 0.000000000000e+00 0.000000000000e+00
1.040500000000e+03 -1.266533624139e+00 0.000000000000e+00 0.000000000000e+00
1.040750000000e+03 3.051744908263e-01 0.000000000000e+00 0.000000000000e+00
1.041000000000e+03 1.819866463479e+00 0.000000000000e+00 0.000000000000e+00
1.041250000000e+03 3.186825829703e+00 0.000000000000e+00 0.000000000000e+00
1.041500000000e+03 4.323199365781e+00 0.000000000000e+00 0.000000000000e+00
1.041750000000e+03 5.158180096684e+00 0.000000000000e+00 0.000000000000e+00
1.042000000000e+03 5.637109593008e+00 0.000000000000e+00 0.000000000000e+00
1.042250000000e+03 5.725317354108e+00 0.000000000000e+00 0.000000000000e+00
1.042500000000e+03 5.411405686730e+00 0.000000000000e+00 0.000000000000e+00
1.042750000000e+03 4.709603272613e+00 0.000000000000e+00 0.000000000000e+00
1.043000000000e+03 3.660772783212e+00 0.000000000000e+00 0.000000000000e+00
1.043250000000e+03 2.331684385313e+00 0.000000000000e+00 0.000000000000e+00
1.043500000000e+03 8.122653685931e-01 0.000000000000e+00 0.000000000000e+00
1.043750000000e+03 -7.892971249574e-01 0.000000000000e+00 0.000000000000e+00
1.044000000000e+03 -2.353502997618e+00 0.000000000000e+00 0.000000000000e+00
1.044250000000e+03 -3.758189211569e+00 0.000000000000e+00 0.000000000000e+00
1.044500000000e+03 -4.888289657248e+00 0.000000000000e+00 0.000000000000e+00
1.044750000000e+03 -5.645901509020e+00 0.000000000000e+00 0.000000000000e+00
1.045000000000e+03 -5.959713614730e+00 0.000000000000e+00 0.000000000000e+00
1.045250000000e+03 -5.792806365413e+00 0.000000000000e+00 0.000000000000e+00
1.045500000000e+03 -5.147897109398e+00 0.000000000000e+00 0.000000000000e+00
1.045750000000e+03 -4.069283314295e+00 0.000000000000e+00 0.000000000000e+00
1.046000000000e+03 -2.641016099807e+00 0.000000000000e+00 0.000000000000e+00
1.046250000000e+03 -9.811948034622e-01 0.000000000000e+00 0.000000000000e+00
1.046500000000e+03 7.673268534298e-01 0.000000000000e+00 0.000000000000e+00
1.046750000000e+03 2.449133728538e+00 0.000000000000e+00 0.000000000000e+00
1.047000000000e+03 3.910300154912e+00 0.000000000000e+00 0.000000000000e+00
1.047250000000e+03 5.012995245309e+00 0.000000000000e+00 0.000000000000e+00
1.047500000000e+03 5.649201256606e+00 0.000000000000e+00 0.000000000000e+00
1.047750000000e+03 5.752112977744e+00 0.000000000000e+00 0.000000000000e+00
1.048000000000e+03 5.303949756467e+00 0.000000000000e+00 0.000000000000e+00
1.048250000000e+03 4.339220081587e+00 0.000000000000e+00 0.000000000000e+00
1.048500000000e+03 2.942905372772e+00 0.000000000000e+00 0.000000000000e+00
1.048750000000e+03 1.243534288139e+00 0.000000000000e+00 0.000000000000e+00
1.049000000000e+03 -5.983494761388e-01 0.000000000000e+00 0.000000000000e+00
1.049250000000e+03 -2.405320403447e+00 0.000000000000e+00 0.000000000000e+00
1.049500000000e+03 -4.000381993253e+00 0.000000000000e+00 0.000000000000e+00
1.049750000000e+03 -5.224747216789e+00 0.000000000000e+00 0.000000000000e+00
1.050000000000e+03 -5.954265658098e+00 0.000000000000e+00 0.000000000000e+00
1.050250000000e+03 -6.112748706135e+00 0.000000000000e+00 0.000000000000e+00
1.050500000000e+03 -5.680707636580e+00 0.000000000000e+00 0.000000000000e+00
1.050750000000e+03 -4.698451546158e+00 0.000000000000e+00 0.000000000000e+00
1.051000000000e+03 -3.263053224510e+00 0.000000000000e+00 0.000000000000e+00
1.051250000000e+03 -1.519325840317e+00 0.000000000000e+00 0.000000000000e+00
1.051500000000e+03 3.544039156256e-01 0.000000000000e+00 0.000000000000e+00
1.051750000000e+03 2.164359223606e+00 0.000000000000e+00 0.000000000000e+00
1.052000000000e+03 3.721391741550e+00 0.000000000000e+00 0.000000000000e+00
1.052250000000e+03 4.860981378336e+00 0.000000000000e+00 0.000000000000e+00
1.052500000000e+03 5.461008973846e+00 0.000000000000e+00 0.000000000000e+00
1.052750000000e+03 5.455332300982e+00 0.000000000000e+00 0.000000000000e+00
1.053000000000e+03 4.841596544010e+00 0.000000000000e+00 0.000000000000e+00
1.053250000000e+03 3.682297197244e+00 0.000000000000e+00 0.000000000000e+00
1.053500000000e+03 2.098827816435e+00 0.000000000000e+00 0.000000000000e+00
1.053750000000e+03 2.590120825593e-01 0.000000000000e+00 0.000000000000e+00
1.054000000000e+03 -1.640645022182e+00 0.000000000000e+00 0.000000000000e+00
1.054250000000e+03 -3.396132576180e+00 0.000000000000e+00 0.000000000000e+00
1.054500000000e+03 -4.818251825873e+00 0.000000000000e+00 0.000000000000e+00
1.054750000000e+03 -5.753609417793e+00 0.000000000000e+00 0.000000000000e+00
1.055000000000e+03 -6.101909314944e+00 0.000000000000e+00 0.000000000000e+00
1.055250000000e+03 -5.827531838077e+00 0.000000000000e+00 0.000000000000e+00
1.055500000000e+03 -4.963993641186e+00 0.000000000000e+00 0.000000000000e+00
1.055750000000e+03 -3.610665714378e+00 0.000000000000e+00 0.000000000000e+00
1.056000000000e+03 -1.922001947899e+00 0.000000000000e+00 0.000000000000e+00
1.056250000000e+03 -9.039870401834e-02 0.000000000000e+00 0.000000000000e+00
1.056500000000e+03 1.675436013574e+00 0.000000000000e+00 0.000000000000e+00
1.056750000000e+03 3.174169435076e+00 0.000000000000e+00 0.000000000000e+00
1.057000000000e+03 4.234870608652e+00 0.000000000000e+00 0.000000000000e+00
1.057250000000e+03 4.736692946742e+00 0.000000000000e+00 0.000000000000e+00
1.057500000000e+03 4.622880219497e+00 0.000000000000e+00 0.000000000000e+00
1.057750000000e+03 3.907398957042e+00 0.000000000000e+00 0.000000000000e+00
1.058000000000e+03 2.673350016937e+00 0.000000000000e+00 0.000000000000e+00
1.058250000000e+03 1.063278207735e+00 0.000000000000e+00 0.000000000000e+00
1.058500000000e+03 -7.375334345522e-01 0.000000000000e+00 0.000000000000e+00
1.058750000000e+03 -2.522846644231e+00 0.000000000000e+00 0.000000000000e+00
1.059000000000e+03 -4.089761115581e+00 0.000000000000e+00 0.000000000000e+00
1.059250000000e+03 -5.262625332602e+00 0.000000000000e+00 0.000000000000e+00
1.059500000000e+03 -5.913695648308e+00 0.000000000000e+00 0.000000000000e+00
1.059750000000e+03 -5.978048568589e+00 0.000000000000e+00 0.000000000000e+00
1.060000000000e+03 -5.460935436470e+00 0.000000000000e+00 0.000000000000e+00
1.060250000000e+03 -4.436681989823e+00 0.000000000000e+00 0.000000000000e+00
1.060500000000e+03 -3.039266608738e+00 0.000000000000e+00 0.000000000000e+00
1.060750000000e+03 -1.445732950902e+00 0.000000000000e+00 0.000000000000e+00
1.061000000000e+03 1.455229984948e-01 0.000000000000e+00 0.000000000000e+00
1.061250000000e+03 1.538916927571e+00 0.000000000000e+00 0.000000000000e+00
1.061500000000e+03 2.565313810004e+00 0.000000000000e+00 0.000000000000e+00
1.061750000000e+03 3.102230736118e+00 0.000000000000e+00 0.000000000000e+00
1.062000000000e+03 3.088130746115e+00 0.000000000000e+00 0.000000000000e+00
1.062250000000e+03 2.529079103929e+00 0.000000000000e+00 0.000000000000e+00
1.062500000000e+03 1.496996584990e+00 0.000000000000e+00 0.000000000000e+00
1.062750000000e+03 1.198024711124e-01 0.000000000000e+00 0.000000000000e+00
1.063000000000e+03 -1.435242203503e+00 0.000000000000e+00 0.000000000000e+00
1.063250000000e+03 -2.982833470760e+00 0.000000000000e+00 0.000000000000e+00
1.063500000000e+03 -4.342839736536e+00 0.000000000000e+00 0.000000000000e+00
1.063750000000e+03 -5.362491683435e+00 0.000000000000e+00 0.000000000000e+00
1.064000000000e+03 -5.934766630156e+00 0.000000000000e+00 0.000000000000e+00
1.064250000000e+03 -6.010704169405e+00 0.000000000000e+00 0.000000000000e+00
1.064500000000e+03 -5.604192825748e+00 0.000000000000e+00 0.000000000000e+00
1.064750000000e+03 -4.788749930095e+00 0.000000000000e+00 0.000000000000e+00
1.065000000000e+03 -3.686849470685e+00 0.000000000000e+00 0.000000000000e+00
1.065250000000e+03 -2.453300169772e+00 0.000000000000e+00 0.000000000000e+00
1.065500000000e+03 -1.254915515769e+00 0.000000000000e+00 0.000000000000e+00
1.065750000000e+03 -2.491545718595e-01 0.000000000000e+00 0.000000000000e+00
1.066000000000e+03 4.355063393759e-01 0.000000000000e+00 0.000000000000e+00
1.066250000000e+03 7.149911598488e-01 0.000000000000e+00 0.000000000000e+00
1.066500000000e+03 5.589501154688e-01 0.000000000000e+00 0.000000000000e+00
1.066750000000e+03 -7.052605570124e-03 0.000000000000e+00 0.000000000000e+00
1.067000000000e+03 -9.065822274797e-01 0.000000000000e+00 0.000000000000e+00
1.067250000000e+03 -2.023754861312e+00 0.000000000000e+00 0.000000000000e+00
1.067500000000e+03 -3.219372346964e+00 0.000000000000e+00 0.000000000000e+00
1.067750000000e+03 -4.349533068854e+00 0.000000000000e+00 0.000000000000e+00
1.068000000000e+03 -5.284218910693e+00 0.000000000000e+00 0.000000000000e+00
1.068250000000e+03 -5.923434204942e+00 0.000000000000e+00 0.000000000000e+00
1.068500000000e+03 -6.208868061260e+00 0.000000000000e+00 0.000000000000e+00
1.068750000000e+03 -6.129705715350e+00 0.000000000000e+00 0.000000000000e+00
1.069000000000e+03 -5.722032810686e+00 0.000000000000e+00 0.000000000000e+00
1.069250000000e+03 -5.062144164468e+00 0.000000000000e+00 0.000000000000e+00
1.069500000000e+03 -4.254867150840e+00 0.000000000000e+00 0.000000000000e+00
1.069750000000e+03 -3.418633496088e+00 0.000000000000e+00 0.000000000000e+00
1.070000000000e+03 -2.669402962572e+00 0.000000000000e+00 0.000000000000e+00
1.070250000000e+03 -2.105616041017e+00 0.000000000000e+00 0.000000000000e+00
1.070500000000e+03 -1.796130120518e+00 0.000000000000e+00 0.000000000000e+00
1.070750000000e+03 -1.772615077668e+00 0.000000000000e+00 0.000000000000e+00
1.071000000000e+03 -2.027224122629e+00 0.000000000000e+00 0.000000000000e+00
1.071250000000e+03 -2.515610914247e+00 0.000000000000e+00 0.000000000000e+00
1.071500000000e+03 -3.164639638978e+00 0.000000000000e+00 0.000000000000e+00
1.071750000000e+03 -3.883529612639e+00 0.000000000000e+00 0.000000000000e+00
1.072000000000e+03 -4.576768565567e+00 0.000000000000e+00 0.000000000000e+00
1.072250000000e+03 -5.156967248852e+00 0.000000000000e+00 0.000000000000e+00
1.072500000000e+03 -5.555924399807e+00 0.000000000000e+00 0.000000000000e+00
1.072750000000e+03 -5.732501009164e+00 0.000000000000e+00 0.000000000000e+00
1.073000000000e+03 -5.676410158675e+00 0.000000000000e+00 0.000000000000e+00
1.073250000000e+03 -5.407634836367e+00 0.000000000000e+00 0.000000000000e+00
1.073500000000e+03 -4.971801959560e+00 0.000000000000e+00 0.000000000000e+00
1.073750000000e+03 -4.432379760394e+00 0.000000000000e+00 0.000000000000e+00
1.074000000000e+03 -3.860955876859e+00 0.000000000000e+00 0.000000000000e+00
1.074250000000e+03 -3.327047459071e+00 0.000000000000e+00 0.000000000000e+00
1.074500000000e+03 -2.888874937283e+00 0.000000000000e+00 0.000000000000e+00
1.074750000000e+03 -2.586311629992e+00 0.000000000000e+00 0.000000000000e+00
1.075000000000e+03 -2.436843755255e+00 0.000000000000e+00 0.000000000000e+00
1.075250000000e+03 -2.434901851588e+00 0.000000000000e+00 0.000000000000e+00
1.075500000000e+03 -2.554427921902e+00 0.000000000000e+00 0.000000000000e+00
1.075750000000e+03 -2.754095140955e+00 0.000000000000e+00 0.000000000000e+00
1.076000000000e+03 -2.984260138148e+00 0.000000000000e+00 0.000000000000e+00
1.076250000000e+03 -3.194543775861e+00 0.000000000000e+00 0.000000000000e+00
1.076500000000e+03 -3.340922579297e+00 0.000000000000e+00 0.000000000000e+00
1.076750000000e+03 -3.391361306944e+00 0.000000000000e+00 0.000000000000e+00
1.077000000000e+03 -3.329296087228e+00 0.000000000000e+00 0.000000000000e+00
1.077250000000e+03 -3.154638204464e+00 0.000000000000e+00 0.000000000000e+00
1.077500000000e+03 -2.882352893070e+00 0.000000000000e+00 0.000000000000e+00
1.077750000000e+03 -2.539017202083e+00 0.000000000000e+00 0.000000000000e+00
1.078000000000e+03 -2.158026525443e+00 0.000000000000e+00 0.000000000000e+00
1.078250000000e+03 -1.774266704122e+00 0.000000000000e+00 0.000000000000e+00
1.078500000000e+03 -1.419083435153e+00 0.000000000000e+00 0.000000000000e+00
1.078750000000e+03 -1.116269645051e+00 0.000000000000e+00 0.000000000000e+00
1.079000000000e+03 -8.795797357584e-01 0.000000000000e+00 0.000000000000e+00
1.079250000000e+03 -7.120061849020e-01 0.000000000000e+00 0.000000000000e+00
1.079500000000e+03 -6.067648901197e-01 0.000000000000e+00 0.000000000000e+00
1.079750000000e+03 -5.496764533584e-01 0.000000000000e+00 0.000000000000e+00
1.080000000000e+03 -5.224394219465e-01 0.000000000000e+00 0.000000000000e+00
1.080250000000e+03 -5.061935275461e-01 0.000000000000e+00 0.000000000000e+00
1.080500000000e+03 -4.847752671221e-01 0.000000000000e+00 0.000000000000e+00
1.080750000000e+03 -4.471672046143e-01 0.000000000000e+00 0.000000000000e+00
1.081000000000e+03 -3.888140855334e-01 0.000000000000e+00 0.000000000000e+00
1.081250000000e+03 -3.116909765436e-01 0.000000000000e+00 0.000000000000e+00
1.081500000000e+03 -2.232243526012e-01 0.000000000000e+00 0.000000000000e+00
1.081750000000e+03 -1.343511063581e-01 0.000000000000e+00 0.000000000000e+00
1.082000000000e+03 -5.712472296590e-02 0.000000000000e+00 0.000000000000e+00
1.082250000000e+03 -2.325496384355e-03 0.000000000000e+00 0.000000000000e+00
1.082500000000e+03 2.250076972064e-02 0.000000000000e+00 0.000000000000e+00
1.082750000000e+03 1.425374911434e-02 0.000000000000e+00 0.000000000000e+00
1.083000000000e+03 -2.543071140443e-02 0.000000000000e+00 0.000000000000e+00
1.083250000000e+03 -9.080717147569e-02 0.000000000000e+00 0.000000000000e+00
1.083500000000e+03 -1.733975886088e-01 0.000000000000e+00 0.000000000000e+00
1.083750000000e+03 -2.638245993945e-01 0.000000000000e+00 0.000000000000e+00
1.084000000000e+03 -3.537364729538e-01 0.000000000000e+00 0.000000000000e+00
1.084250000000e+03 -4.374552544616e-01 0.000000000000e+00 0.000000000000e+00
1.084500000000e+03 -5.130406921944e-01 0.000000000000e+00 0.000000000000e+00
1.084750000000e+03 -5.825759966501e-01 0.000000000000e+00 0.000000000000e+00
1.085000000000e+03 -6.516263286368e-01 0.000000000000e+00 0.000000000000e+00
1.085250000000e+03 -7.279714895501e-01 0.000000000000e+00 0.000000000000e+00
1.085500000000e+03 -8.198446447744e-01 0.000000000000e+00 0.000000000000e+00
1.085750000000e+03 -9.339971367087e-01 0.000000000000e+00 0.000000000000e+00
1.086000000000e+03 -1.073941188860e+00 0.000000000000e+00 0.000000000000e+00
1.086250000000e+03 -1.238692981240e+00 0.000000000000e+00 0.000000000000e+00
1.086500000000e+03 -1.422253910085e+00 0.000000000000e+00 0.000000000000e+00
1.086750000000e+03 -1.613942700109e+00 0.000000000000e+00 0.000000000000e+00
1.087000000000e+03 -1.799546803790e+00 0.000000000000e+00 0.000000000000e+00
1.087250000000e+03 -1.963122472120e+00 0.000000000000e+00 0.000000000000e+00
1.087500000000e+03 -2.089162136920e+00 0.000000000000e+00 0.000000000000e+00
1.087750000000e+03 -2.164783508686e+00 0.000000000000e+00 0.000000000000e+00
1.088000000000e+03 -2.181587446871e+00 0.000000000000e+00 0.000000000000e+00
1.088250000000e+03 -2.136882177910e+00 0.000000000000e+00 0.000000000000e+00
1.088500000000e+03 -2.034071356526e+00 0.000000000000e+00 0.000000000000e+00
1.088750000000e+03 -1.882136374568e+00 0.000000000000e+00 0.000000000000e+00
1.089000000000e+03 -1.694287602134e+00 0.000000000000e+00 0.000000000000e+00
1.089250000000e+03 -1.485991621842e+00 0.000000000000e+00 0.000000000000e+00
1.089500000000e+03 -1.272680809589e+00 0.000000000000e+00 0.000000000000e+00
1.089750000000e+03 -1.067502110616e+00 0.000000000000e+00 0.000000000000e+00
1.090000000000e+03 -8.794557589247e-01 0.000000000000e+00 0.000000000000e+00
1.090250000000e+03 -7.122132590761e-01 0.000000000000e+00 0.000000000000e+00
1.090500000000e+03 -5.637972236115e-01 0.000000000000e+00 0.000000000000e+00
1.090750000000e+03 -4.271707404536e-01 0.000000000000e+00 0.000000000000e+00
1.091000000000e+03 -2.916422210473e-01 0.000000000000e+00 0.000000000000e+00
1.091250000000e+03 -1.448653978177e-01 0.000000000000e+00 0.000000000000e+00
1.091500000000e+03 2.487711150564e-02 0.000000000000e+00 0.000000000000e+00
1.091750000000e+03 2.264605878547e-01 0.000000000000e+00 0.000000000000e+00
1.092000000000e+03 4.641165928163e-01 0.000000000000e+00 0.000000000000e+00
1.092250000000e+03 7.363191095986e-01 0.000000000000e+00 0.000000000000e+00
1.092500000000e+03 1.035527796865e+00 0.000000000000e+00 0.000000000000e+00
1.092750000000e+03 1.348826228247e+00 0.000000000000e+00 0.000000000000e+00
1.093000000000e+03 1.659357461701e+00 0.000000000000e+00 0.000000000000e+00
1.093250000000e+03 1.948340641254e+00 0.000000000000e+00 0.000000000000e+00
1.093500000000e+03 2.197368552690e+00 0.000000000000e+00 0.000000000000e+00
1.093750000000e+03 2.390649394800e+00 0.000000000000e+00 0.000000000000e+00
1.094000000000e+03 2.516871225526e+00 0.000000000000e+00 0.000000000000e+00
1.094250000000e+03 2.570431206305e+00 0.000000000000e+00 0.000000000000e+00
1.094500000000e+03 2.551873059426e+00 0.000000000000e+00 0.000000000000e+00
1.094750000000e+03 2.467498618116e+00 0.000000000000e+00 0.000000000000e+00
1.095000000000e+03 2.328243597326e+00 0.000000000000e+00 0.000000000000e+00
1.095250000000e+03 2.148014507933e+00 0.000000000000e+00 0.000000000000e+00
1.095500000000e+03 1.941756901443e+00 0.000000000000e+00 0.000000000000e+00
1.095750000000e+03 1.723554402821e+00 0.000000000000e+00 0.000000000000e+00
1.096000000000e+03 1.505039938738e+00 0.000000000000e+00 0.000000000000e+00
1.096250000000e+03 1.294339376574e+00 0.000000000000e+00 0.000000000000e+00
1.096500000000e+03 1.095674319747e+00 0.000000000000e+00 0.000000000000e+00
1.096750000000e+03 9.096407441457e-01 0.000000000000e+00 0.000000000000e+00
1.097000000000e+03 7.340714294066e-01 0.000000000000e+00 0.000000000000e+00
1.097250000000e+03 5.652999987690e-01 0.000000000000e+00 0.000000000000e+00
1.097500000000e+03 3.995867016059e-01 0.000000000000e+00 0.000000000000e+00
1.097750000000e+03 2.344491898089e-01 0.000000000000e+00 0.000000000000e+00
1.098000000000e+03 6.966703920256e-02 0.000000000000e+00 0.000000000000e+00
1.098250000000e+03 -9.220862881124e-02 0.000000000000e+00 0.000000000000e+00
1.098500000000e+03 -2.459205176396e-01 0.000000000000e+00 0.000000000000e+00
1.098750000000e+03 -3.841262248716e-01 0.000000000000e+00 0.000000000000e+00
1.099000000000e+03 -4.984620526156e-01 0.000000000000e+00 0.000000000000e+00
1.099250000000e+03 -5.808639317962e-01 0.000000000000e+00 0.000000000000e+00
1.099500000000e+03 -6.249196920378e-01 0.000000000000e+00 0.000000000000e+00
1.099750000000e+03 -6.270252597650e-01 0.000000000000e+00 0.000000000000e+00
1.100000000000e+03 -5.871537164231e-01 0.000000000000e+00 0.000000000000e+00
1.100250000000e+03 -5.091137170198e-01 0.000000000000e+00 0.000000000000e+00
1.100500000000e+03 -4.002606924493e-01 0.000000000000e+00 0.000000000000e+00
1.100750000000e+03 -2.707156108427e-01 0.000000000000e+00 0.000000000000e+00
1.101000000000e+03 -1.322263730024e-01 0.000000000000e+00 0.000000000000e+00
1.101250000000e+03 3.137288636328e-03 0.000000000000e+00 0.000000000000e+00
1.101500000000e+03 1.242424445192e-01 0.000000000000e+00 0.000000000000e+00
1.101750000000e+03 2.219072009563e-01 0.000000000000e+00 0.000000000000e+00
1.102000000000e+03 2.895218369557e-01 0.000000000000e+00 0.000000000000e+00
1.102250000000e+03 3.232028606914e-01 0.000000000000e+00 0.000000000000e+00
1.102500000000e+03 3.214930732478e-01 0.000000000000e+00 0.000000000000e+00
1.102750000000e+03 2.847048839517e-01 0.000000000000e+00 0.000000000000e+00
1.103000000000e+03 2.140704880030e-01 0.000000000000e+00 0.000000000000e+00
1.103250000000e+03 1.108991398483e-01 0.000000000000e+00 0.000000000000e+00
1.103500000000e+03 -2.405834200052e-02 0.000000000000e+00 0.000000000000e+00
1.103750000000e+03 -1.908752734681e-01 0.000000000000e+00 0.000000000000e+00
1.104000000000e+03 -3.902517849767e-01 0.000000000000e+00 0.000000000000e+00
1.104250000000e+03 -6.228510680412e-01 0.000000000000e+00 0.000000000000e+00
1.104500000000e+03 -8.882609102872e-01 0.000000000000e+00 0.000000000000e+00
1.104750000000e+03 -1.183756203841e+00 0.000000000000e+00 0.000000000000e+00
1.105000000000e+03 -1.503095752947e+00 0.000000000000e+00 0.000000000000e+00
1.105250000000e+03 -1.835606793716e+00 0.000000000000e+00 0.000000000000e+00
1.105500000000e+03 -2.165787831593e+00 0.000000000000e+00 0.000000000000e+00
1.105750000000e+03 -2.473596307435e+00 0.000000000000e+00 0.000000000000e+00
1.106000000000e+03 -2.735490724887e+00 0.000000000000e+00 0.000000000000e+00
1.106250000000e+03 -2.926181436724e+00 0.000000000000e+00 0.000000000000e+00
1.106500000000e+03 -3.020928116433e+00 0.000000000000e+00 0.000000000000e+00
1.106750000000e+03 -2.998123680721e+00 0.000000000000e+00 0.000000000000e+00
1.107000000000e+03 -2.841840581236e+00 0.000000000000e+00 0.000000000000e+00
1.107250000000e+03 -2.543997597202e+00 0.000000000000e+00 0.000000000000e+00
1.107500000000e+03 -2.105838320287e+00 0.000000000000e+00 0.000000000000e+00
1.107750000000e+03 -1.538493379507e+00 0.000000000000e+00 0.000000000000e+00
1.108000000000e+03 -8.625164665123e-01 0.000000000000e+00 0.000000000000e+00
1.108250000000e+03 -1.064226053347e-01 0.000000000000e+00 0.000000000000e+00
1.108500000000e+03 6.956046102136e-01 0.000000000000e+00 0.000000000000e+00
1.108750000000e+03 1.506552983055e+00 0.000000000000e+00 0.000000000000e+00
1.109000000000e+03 2.289607515412e+00 0.000000000000e+00 0.000000000000e+00
1.109250000000e+03 3.010975482680e+00 0.000000000000e+00 0.000000000000e+00
1.109500000000e+03 3.642156383020e+00 0.000000000000e+00 0.000000000000e+00
1.109750000000e+03 4.161388185592e+00 0.000000000000e+00 0.000000000000e+00
1.110000000000e+03 4.554128656611e+00 0.000000000000e+00 0.000000000000e+00
1.110250000000e+03 4.812580584769e+00 0.000000000000e+00 0.000000000000e+00
1.110500000000e+03 4.934419604885e+00 0.000000000000e+00 0.000000000000e+00
1.110750000000e+03 4.921009607813e+00 0.000000000000e+00 0.000000000000e+00
1.111000000000e+03 4.775473036017e+00 0.000000000000e+00 0.000000000000e+00
1.111250000000e+03 4.501007571045e+00 0.000000000000e+00 0.000000000000e+00
1.111500000000e+03 4.099801312078e+00 0.000000000000e+00 0.000000000000e+00
1.111750000000e+03 3.572799724121e+00 0.000000000000e+00 0.000000000000e+00
1.112000000000e+03 2.920432949910e+00 0.000000000000e+00 0.000000000000e+00
1.112250000000e+03 2.144242631215e+00 0.000000000000e+00 0.000000000000e+00
1.112500000000e+03 1.249178830700e+00 0.000000000000e+00 0.000000000000e+00
1.112750000000e+03 2.461964341393e-01 0.000000000000e+00 0.000000000000e+00
1.113000000000e+03 -8.453101989477e-01 0.000000000000e+00 0.000000000000e+00
1.113250000000e+03 -1.995719127557e+00 0.000000000000e+00 0.000000000000e+00
1.113500000000e+03 -3.164473597613e+00 0.000000000000e+00 0.000000000000e+00
1.113750000000e+03 -4.300769401570e+00 0.000000000000e+00 0.000000000000e+00
1.114000000000e+03 -5.345774202666e+00 0.000000000000e+00 0.000000000000e+00
1.114250000000e+03 -6.236307328497e+00 0.000000000000e+00 0.000000000000e+00
1.114500000000e+03 -6.909695939462e+00 0.000000000000e+00 0.000000000000e+00
1.114750000000e+03 -7.309337488037e+00 0.000000000000e+00 0.000000000000e+00
1.115000000000e+03 -7.390366512645e+00 0.000000000000e+00 0.000000000000e+00
1.115250000000e+03 -7.124766676248e+00 0.000000000000e+00 0.000000000000e+00
1.115500000000e+03 -6.505297166986e+00 0.000000000000e+00 0.000000000000e+00
1.115750000000e+03 -5.547714972400e+00 0.000000000000e+00 0.000000000000e+00
1.116000000000e+03 -4.290958146108e+00 0.000000000000e+00 0.000000000000e+00
1.116250000000e+03 -2.795186852980e+00 0.000000000000e+00 0.000000000000e+00
1.116500000000e+03 -1.137828505994e+00 0.000000000000e+00 0.000000000000e+00
1.116750000000e+03 5.919923666519e-01 0.000000000000e+00 0.000000000000e+00
1.117000000000e+03 2.300071040397e+00 0.000000000000e+00 0.000000000000e+00
1.117250000000e+03 3.894101513197e+00 0.000000000000e+00 0.000000000000e+00
1.117500000000e+03 5.290303147801e+00 0.000000000000e+00 0.000000000000e+00
1.117750000000e+03 6.419041359212e+00 0.000000000000e+00 0.000000000000e+00
1.118000000000e+03 7.228930155790e+00 0.000000000000e+00 0.000000000000e+00
1.118250000000e+03 7.689106341506e+00 0.000000000000e+00 0.000000000000e+00
1.118500000000e+03 7.789599063611e+00 0.000000000000e+00 0.000000000000e+00
1.118750000000e+03 7.539951362871e+00 0.000000000000e+00 0.000000000000e+00
1.119000000000e+03 6.966450241383e+00 0.000000000000e+00 0.000000000000e+00
1.119250000000e+03 6.108461501560e+00 0.000000000000e+00 0.000000000000e+00
1.119500000000e+03 5.014427314109e+00 0.000000000000e+00 0.000000000000e+00
1.119750000000e+03 3.738061873587e+00 0.000000000000e+00 0.000000000000e+00
1.120000000000e+03 2.335179830303e+00 0.000000000000e+00 0.000000000000e+00
1.120250000000e+03 8.614312035065e-01 0.000000000000e+00 0.000000000000e+00
1.120500000000e+03 -6.289782091440e-01 0.000000000000e+00 0.000000000000e+00
1.120750000000e+03 -2.083698832247e+00 0.000000000000e+00 0.000000000000e+00
1.121000000000e+03 -3.452067154793e+00 0.000000000000e+00 0.000000000000e+00
1.121250000000e+03 -4.684749948652e+00 0.000000000000e+00 0.000000000000e+00
1.121500000000e+03 -5.733635756512e+00 0.000000000000e+00 0.000000000000e+00
1.121750000000e+03 -6.552361366559e+00 0.000000000000e+00 0.000000000000e+00
1.122000000000e+03 -7.097740172621e+00 0.000000000000e+00 0.000000000000e+00
1.122250000000e+03 -7.332180703069e+00 0.000000000000e+00 0.000000000000e+00
1.122500000000e+03 -7.226974485044e+00 0.000000000000e+00 0.000000000000e+00
1.122750000000e+03 -6.766125605044e+00 0.000000000000e+00 0.000000000000e+00
1.123000000000e+03 -5.950223360838e+00 0.000000000000e+00 0.000000000000e+00
1.123250000000e+03 -4.799753540817e+00 0.000000000000e+00 0.000000000000e+00
1.123500000000e+03 -3.357223689675e+00 0.000000000000e+00 0.000000000000e+00
1.123750000000e+03 -1.687551865138e+00 0.000000000000e+00 0.000000000000e+00
1.124000000000e+03 1.236680001265e-01 0.000000000000e+00 0.000000000000e+00
1.124250000000e+03 1.974175957475e+00 0.000000000000e+00 0.000000000000e+00
1.124500000000e+03 3.751205372812e+00 0.000000000000e+00 0.000000000000e+00
1.124750000000e+03 5.339381927171e+00 0.000000000000e+00 0.000000000000e+00
1.125000000000e+03 6.629700222861e+00 0.000000000000e+00 0.000000000000e+00
1.125250000000e+03 7.528730693455e+00 0.000000000000e+00 0.000000000000e+00
1.125500000000e+03 7.967118609721e+00 0.000000000000e+00 0.000000000000e+00
1.125750000000e+03 7.906455911970e+00 0.000000000000e+00 0.000000000000e+00
1.126000000000e+03 7.343736826946e+00 0.000000000000e+00 0.000000000000e+00
1.126250000000e+03 6.312836745007e+00 0.000000000000e+00 0.000000000000e+00
1.126500000000e+03 4.882754780205e+00 0.000000000000e+00 0.000000000000e+00
1.126750000000e+03 3.152698409401e+00 0.000000000000e+00 0.000000000000e+00
1.127000000000e+03 1.244423242801e+00 0.000000000000e+00 0.000000000000e+00
1.127250000000e+03 -7.074677214440e-01 0.000000000000e+00 0.000000000000e+00
1.127500000000e+03 -2.566347618474e+00 0.000000000000e+00 0.000000000000e+00
1.127750000000e+03 -4.204483469169e+00 0.000000000000e+00 0.000000000000e+00
1.128000000000e+03 -5.513023133380e+00 0.000000000000e+00 0.000000000000e+00
1.128250000000e+03 -6.410141772292e+00 0.000000000000e+00 0.000000000000e+00
1.128500000000e+03 -6.846649167634e+00 0.000000000000e+00 0.000000000000e+00
1.128750000000e+03 -6.808638613334e+00 0.000000000000e+00 0.000000000000e+00
1.129000000000e+03 -6.317070974670e+00 0.000000000000e+00 0.000000000000e+00
1.129250000000e+03 -5.424496318456e+00 0.000000000000e+00 0.000000000000e+00
1.129500000000e+03 -4.209384807687e+00 0.000000000000e+00 0.000000000000e+00
1.129750000000e+03 -2.768739465767e+00 0.000000000000e+00 0.000000000000e+00
1.130000000000e+03 -1.209777092362e+00 0.000000000000e+00 0.000000000000e+00
1.130250000000e+03 3.585168502520e-01 0.000000000000e+00 0.000000000000e+00
1.130500000000e+03 1.833222855310e+00 0.000000000000e+00 0.000000000000e+00
1.130750000000e+03 3.124116961113e+00 0.000000000000e+00 0.000000000000e+00
1.131000000000e+03 4.158691309436e+00 0.000000000000e+00 0.000000000000e+00
1.131250000000e+03 4.885372305525e+00 0.000000000000e+00 0.000000000000e+00
1.131500000000e+03 5.274945195424e+00 0.000000000000e+00 0.000000000000e+00
1.131750000000e+03 5.320362873743e+00 0.000000000000e+00 0.000000000000e+00
1.132000000000e+03 5.035234830932e+00 0.000000000000e+00 0.000000000000e+00
1.132250000000e+03 4.451350664143e+00 0.000000000000e+00 0.000000000000e+00
1.132500000000e+03 3.615592467673e+00 0.000000000000e+00 0.000000000000e+00
1.132750000000e+03 2.586541439110e+00 0.000000000000e+00 0.000000000000e+00
1.133000000000e+03 1.431002623202e+00 0.000000000000e+00 0.000000000000e+00
1.133250000000e+03 2.205779772654e-01 0.000000000000e+00 0.000000000000e+00
1.133500000000e+03 -9.716677762457e-01 0.000000000000e+00 0.000000000000e+00
1.133750000000e+03 -2.074464501752e+00 0.000000000000e+00 0.000000000000e+00
1.134000000000e+03 -3.021556995408e+00 0.000000000000e+00 0.000000000000e+00
1.134250000000e+03 -3.754911427670e+00 0.000000000000e+00 0.000000000000e+00
1.134500000000e+03 -4.227878088582e+00 0.000000000000e+00 0.000000000000e+00
1.134750000000e+03 -4.408203079376e+00 0.000000000000e+00 0.000000000000e+00
1.135000000000e+03 -4.280696270324e+00 0.000000000000e+00 0.000000000000e+00
1.135250000000e+03 -3.849289204584e+00 0.000000000000e+00 0.000000000000e+00
1.135500000000e+03 -3.138173438720e+00 0.000000000000e+00 0.000000000000e+00
1.135750000000e+03 -2.191711995897e+00 0.000000000000e+00 0.000000000000e+00
1.136000000000e+03 -1.072872607800e+00 0.000000000000e+00 0.000000000000e+00
1.136250000000e+03 1.399585229556e-01 0.000000000000e+00 0.000000000000e+00
1.136500000000e+03 1.357768089696e+00 0.000000000000e+00 0.000000000000e+00
1.136750000000e+03 2.487113133160e+00 0.000000000000e+00 0.000000000000e+00
1.137000000000e+03 3.437334312544e+00 0.000000000000e+00 0.000000000000e+00
1.137250000000e+03 4.128222729214e+00 0.000000000000e+00 0.000000000000e+00
1.137500000000e+03 4.497450761022e+00 0.000000000000e+00 0.000000000000e+00
1.137750000000e+03 4.507016554912e+00 0.000000000000e+00 0.000000000000e+00
1.138000000000e+03 4.147972282767e+00 0.000000000000e+00 0.000000000000e+00
1.138250000000e+03 3.442813485229e+00 0.000000000000e+00 0.000000000000e+00
1.138500000000e+03 2.445095746059e+00 0.000000000000e+00 0.000000000000e+00
1.138750000000e+03 1.236099982758e+00 0.000000000000e+00 0.000000000000e+00
1.139000000000e+03 -8.133589747087e-02 0.000000000000e+00 0.000000000000e+00
1.139250000000e+03 -1.391394624737e+00 0.000000000000e+00 0.000000000000e+00
1.139500000000e+03 -2.575559789746e+00 0.000000000000e+00 0.000000000000e+00
1.139750000000e+03 -3.523667496882e+00 0.000000000000e+00 0.000000000000e+00
1.140000000000e+03 -4.144660442375e+00 0.000000000000e+00 0.000000000000e+00
1.140250000000e+03 -4.375944647296e+00 0.000000000000e+00 0.000000000000e+00
1.140500000000e+03 -4.190334752909e+00 0.000000000000e+00 0.000000000000e+00
1.140750000000e+03 -3.599772686669e+00 0.000000000000e+00 0.000000000000e+00
1.141000000000e+03 -2.655300662180e+00 0.000000000000e+00 0.000000000000e+00
1.141250000000e+03 -1.443135433446e+00 0.000000000000e+00 0.000000000000e+00
1.141500000000e+03 -7.709012784357e-02 0.000000000000e+00 0.000000000000e+00
1.141750000000e+03 1.312018775443e+00 0.000000000000e+00 0.000000000000e+00
1.142000000000e+03 2.589001188800e+00 0.000000000000e+00 0.000000000000e+00
1.142250000000e+03 3.627730678237e+00 0.000000000000e+00 0.000000000000e+00
1.142500000000e+03 4.324029223462e+00 0.000000000000e+00 0.000000000000e+00
1.142750000000e+03 4.606647925303e+00 0.000000000000e+00 0.000000000000e+00
1.143000000000e+03 4.445144640550e+00 0.000000000000e+00 0.000000000000e+00
1.143250000000e+03 3.853745521165e+00 0.000000000000e+00 0.000000000000e+00
1.143500000000e+03 2.890671437351e+00 0.000000000000e+00 0.000000000000e+00
1.143750000000e+03 1.652874069705e+00 0.000000000000e+00 0.000000000000e+00
1.144000000000e+03 2.666127139474e-01 0.000000000000e+00 0.000000000000e+00
1.144250000000e+03 -1.125240200404e+00 0.000000000000e+00 0.000000000000e+00
1.144500000000e+03 -2.377899926630e+00 0.000000000000e+00 0.000000000000e+00
1.144750000000e+03 -3.359858730938e+00 0.000000000000e+00 0.000000000000e+00
1.145000000000e+03 -3.966949413963e+00 0.000000000000e+00 0.000000000000e+00
1.145250000000e+03 -4.133744987489e+00 0.000000000000e+00 0.000000000000e+00
1.145500000000e+03 -3.841003535409e+00 0.000000000000e+00 0.000000000000e+00
1.145750000000e+03 -3.118264078310e+00 0.000000000000e+00 0.000000000000e+00
1.146000000000e+03 -2.041207155092e+00 0.000000000000e+00 0.000000000000e+00
1.146250000000e+03 -7.239601822315e-01 0.000000000000e+00 0.000000000000e+00
1.146500000000e+03 6.929089136428e-01 0.000000000000e+00 0.000000000000e+00
1.146750000000e+03 2.057469265752e+00 0.000000000000e+00 0.000000000000e+00
1.147000000000e+03 3.222963148998e+00 0.000000000000e+00 0.000000000000e+00
1.147250000000e+03 4.063987041781e+00 0.000000000000e+00 0.000000000000e+00
1.147500000000e+03 4.490503186460e+00 0.000000000000e+00 0.000000000000e+00
1.147750000000e+03 4.458072673525e+00 0.000000000000e+00 0.000000000000e+00
1.148000000000e+03 3.973095887602e+00 0.000000000000e+00 0.000000000000e+00
1.148250000000e+03 3.092390427333e+00 0.000000000000e+00 0.000000000000e+00
1.148500000000e+03 1.917071576064e+00 0.000000000000e+00 0.000000000000e+00
1.148750000000e+03 5.813545783062e-01 0.000000000000e+00 0.000000000000e+00
1.149000000000e+03 -7.625047873967e-01 0.000000000000e+00 0.000000000000e+00
1.149250000000e+03 -1.961446435582e+00 0.000000000000e+00 0.000000000000e+00
1.149500000000e+03 -2.879053295040e+00 0.000000000000e+00 0.000000000000e+00
1.149750000000e+03 -3.411188935325e+00 0.000000000000e+00 0.000000000000e+00
1.150000000000e+03 -3.497987423254e+00 0.000000000000e+00 0.000000000000e+00
1.150250000000e+03 -3.130761535093e+00 0.000000000000e+00 0.000000000000e+00
1.150500000000e+03 -2.352977519411e+00 0.000000000000e+00 0.000000000000e+00
1.150750000000e+03 -1.255138123266e+00 0.000000000000e+00 0.000000000000e+00
1.151000000000e+03 3.586114470089e-02 0.000000000000e+00 0.000000000000e+00
1.151250000000e+03 1.371671841666e+00 0.000000000000e+00 0.000000000000e+00
1.151500000000e+03 2.599971900532e+00 0.000000000000e+00 0.000000000000e+00
1.151750000000e+03 3.582408349030e+00 0.000000000000e+00 0.000000000000e+00
1.152000000000e+03 4.210856842530e+00 0.000000000000e+00 0.000000000000e+00
1.152250000000e+03 4.420042168253e+00 0.000000000000e+00 0.000000000000e+00
1.152500000000e+03 4.194995871743e+00 0.000000000000e+00 0.000000000000e+00
1.152750000000e+03 3.572449839342e+00 0.000000000000e+00 0.000000000000e+00
1.153000000000e+03 2.636002783268e+00 0.000000000000e+00 0.000000000000e+00
1.153250000000e+03 1.505659262836e+00 0.000000000000e+00 0.000000000000e+00
1.153500000000e+03 3.230329984892e-01 0.000000000000e+00 0.000000000000e+00
1.153750000000e+03 -7.659595319835e-01 0.000000000000e+00 0.000000000000e+00
1.154000000000e+03 -1.628781094426e+00 0.000000000000e+00 0.000000000000e+00
1.154250000000e+03 -2.162155224451e+00 0.000000000000e+00 0.000000000000e+00
1.154500000000e+03 -2.304201883211e+00 0.000000000000e+00 0.000000000000e+00
1.154750000000e+03 -2.041356778054e+00 0.000000000000e+00 0.000000000000e+00
1.155000000000e+03 -1.409263219139e+00 0.000000000000e+00 0.000000000000e+00
1.155250000000e+03 -4.875853075432e-01 0.000000000000e+00 0.000000000000e+00
1.155500000000e+03 6.105452850876e-01 0.000000000000e+00 0.000000000000e+00
1.155750000000e+03 1.753067388509e+00 0.000000000000e+00 0.000000000000e+00
1.156000000000e+03 2.805642179192e+00 0.000000000000e+00 0.000000000000e+00
1.156250000000e+03 3.648300238645e+00 0.000000000000e+00 0.000000000000e+00
1.156500000000e+03 4.189990530312e+00 0.000000000000e+00 0.000000000000e+00
1.156750000000e+03 4.379231109385e+00 0.000000000000e+00 0.000000000000e+00
1.157000000000e+03 4.209582477808e+00 0.000000000000e+00 0.000000000000e+00
1.157250000000e+03 3.719344102435e+00 0.000000000000e+00 0.000000000000e+00
1.157500000000e+03 2.985622894927e+00 0.000000000000e+00 0.000000000000e+00
1.157750000000e+03 2.113641211496e+00 0.000000000000e+00 0.000000000000e+00
1.158000000000e+03 1.222747692414e+00 0.000000000000e+00 0.000000000000e+00
1.158250000000e+03 4.309906727418e-01 0.000000000000e+00 0.000000000000e+00
1.158500000000e+03 -1.597382257156e-01 0.000000000000e+00 0.000000000000e+00
1.158750000000e+03 -4.760990508902e-01 0.000000000000e+00 0.000000000000e+00
1.159000000000e+03 -4.817067366269e-01 0.000000000000e+00 0.000000000000e+00
1.159250000000e+03 -1.805660929918e-01 0.000000000000e+00 0.000000000000e+00
1.159500000000e+03 3.847679987779e-01 0.000000000000e+00 0.000000000000e+00
1.159750000000e+03 1.139916669004e+00 0.000000000000e+00 0.000000000000e+00
1.160000000000e+03 1.989273353050e+00 0.000000000000e+00 0.000000000000e+00
1.160250000000e+03 2.828976146387e+00 0.000000000000e+00 0.000000000000e+00
1.160500000000e+03 3.560493702981e+00 0.000000000000e+00 0.000000000000e+00
1.160750000000e+03 4.103034290298e+00 0.000000000000e+00 0.000000000000e+00
1.161000000000e+03 4.403197955865e+00 0.000000000000e+00 0.000000000000e+00
1.161250000000e+03 4.440705923512e+00 0.000000000000e+00 0.000000000000e+00
1.161500000000e+03 4.229598205024e+00 0.000000000000e+00 0.000000000000e+00
1.161750000000e+03 3.814911082957e+00 0.000000000000e+00 0.000000000000e+00
1.162000000000e+03 3.265445116557e+00 0.000000000000e+00 0.000000000000e+00
1.162250000000e+03 2.663731470040e+00 0.000000000000e+00 0.000000000000e+00
1.162500000000e+03 2.094635659326e+00 0.000000000000e+00 0.000000000000e+00
1.162750000000e+03 1.634163802136e+00 0.000000000000e+00 0.000000000000e+00
1.163000000000e+03 1.339946978973e+00 0.000000000000e+00 0.000000000000e+00
1.163250000000e+03 1.244594065012e+00 0.000000000000e+00 0.000000000000e+00
1.163500000000e+03 1.352668306072e+00 0.000000000000e+00 0.000000000000e+00
1.163750000000e+03 1.641522969201e+00 0.000000000000e+00 0.000000000000e+00
1.164000000000e+03 2.065700999232e+00 0.000000000000e+00 0.000000000000e+00
1.164250000000e+03 2.564135905240e+00 0.000000000000e+00 0.000000000000e+00
1.164500000000e+03 3.069047824883e+00 0.000000000000e+00 0.000000000000e+00
1.164750000000e+03 3.515251976484e+00 0.000000000000e+00 0.000000000000e+00
1.165000000000e+03 3.848603797897e+00 0.000000000000e+00 0.000000000000e+00
1.165250000000e+03 4.032486961300e+00 0.000000000000e+00 0.000000000000e+00
1.165500000000e+03 4.051574080853e+00 0.000000000000e+00 0.000000000000e+00
1.165750000000e+03 3.912503802669e+00 0.000000000000e+00 0.000000000000e+00
1.166000000000e+03 3.641560179281e+00 0.000000000000e+00 0.000000000000e+00
1.166250000000e+03 3.279847664017e+00 0.000000000000e+00 0.000000000000e+00
1.166500000000e+03 2.876772387907e+00 0.000000000000e+00 0.000000000000e+00
1.166750000000e+03 2.482827602730e+00 0.000000000000e+00 0.000000000000e+00
1.167000000000e+03 2.142718638096e+00 0.000000000000e+00 0.000000000000e+00
1.167250000000e+03 1.889753014859e+00 0.000000000000e+00 0.000000000000e+00
1.167500000000e+03 1.742187904961e+00 0.000000000000e+00 0.000000000000e+00
1.167750000000e+03 1.701909839232e+00 0.000000000000e+00 0.000000000000e+00
1.168000000000e+03 1.755470291135e+00 0.000000000000e+00 0.000000000000e+00
1.168250000000e+03 1.877167607140e+00 0.000000000000e+00 0.000000000000e+00
1.168500000000e+03 2.033597400453e+00 0.000000000000e+00 0.000000000000e+00
1.168750000000e+03 2.188924735308e+00 0.000000000000e+00 0.000000000000e+00
1.169000000000e+03 2.310080586114e+00 0.000000000000e+00 0.000000000000e+00
1.169250000000e+03 2.371152331397e+00 0.000000000000e+00 0.000000000000e+00
1.169500000000e+03 2.356406342255e+00 0.000000000000e+00 0.000000000000e+00
1.169750000000e+03 2.261619135206e+00 0.000000000000e+00 0.000000000000e+00
1.170000000000e+03 2.093662669719e+00 0.000000000000e+00 0.000000000000e+00
1.170250000000e+03 1.868547587532e+00 0.000000000000e+00 0.000000000000e+00
1.170500000000e+03 1.608338049482e+00 0.000000000000e+00 0.000000000000e+00
1.170750000000e+03 1.337485353870e+00 0.000000000000e+00 0.000000000000e+00
1.171000000000e+03 1.079169893824e+00 0.000000000000e+00 0.000000000000e+00
1.171250000000e+03 8.521920302889e-01 0.000000000000e+00 0.000000000000e+00
1.171500000000e+03 6.688257336877e-01 0.000000000000e+00 0.000000000000e+00
1.171750000000e+03 5.338689348856e-01 0.000000000000e+00 0.000000000000e+00
1.172000000000e+03 4.449225399264e-01 0.000000000000e+00 0.000000000000e+00
1.172250000000e+03 3.937385302407e-01 0.000000000000e+00 0.000000000000e+00
1.172500000000e+03 3.683253439591e-01 0.000000000000e+00 0.000000000000e+00
1.172750000000e+03 3.554067493172e-01 0.000000000000e+00 0.000000000000e+00
1.173000000000e+03 3.428089054520e-01 0.000000000000e+00 0.000000000000e+00
1.173250000000e+03 3.213978051372e-01 0.000000000000e+00 0.000000000000e+00
1.173500000000e+03 2.862935735487e-01 0.000000000000e+00 0.000000000000e+00
1.173750000000e+03 2.372286836623e-01 0.000000000000e+00 0.000000000000e+00
1.174000000000e+03 1.780690342101e-01 0.000000000000e+00 0.000000000000e+00
1.174250000000e+03 1.156547040067e-01 0.000000000000e+00 0.000000000000e+00
1.174500000000e+03 5.821948077629e-02 0.000000000000e+00 0.000000000000e+00
1.174750000000e+03 1.370040349731e-02 0.000000000000e+00 0.000000000000e+00
1.175000000000e+03 -1.175502340752e-02 0.000000000000e+00 0.000000000000e+00
1.175250000000e+03 -1.483174408398e-02 0.000000000000e+00 0.000000000000e+00
1.175500000000e+03 4.516841000082e-03 0.000000000000e+00 0.000000000000e+00
1.175750000000e+03 4.328004572190e-02 0.000000000000e+00 0.000000000000e+00
1.176000000000e+03 9.617097081418e-02 0.000000000000e+00 0.000000000000e+00
1.176250000000e+03 1.568018415692e-01 0.000000000000e+00 0.000000000000e+00
1.176500000000e+03 2.190146930458e-01 0.000000000000e+00 0.000000000000e+00
1.176750000000e+03 2.781096377882e-01 0.000000000000e+00 0.000000000000e+00
1.177000000000e+03 3.317400690353e-01 0.000000000000e+00 0.000000000000e+00
1.177250000000e+03 3.803109841346e-01 0.000000000000e+00 0.000000000000e+00
1.177500000000e+03 4.268104363598e-01 0.000000000000e+00 0.000000000000e+00
1.177750000000e+03 4.761080731424e-01 0.000000000000e+00 0.000000000000e+00
1.178000000000e+03 5.338507152313e-01 0.000000000000e+00 0.000000000000e+00
1.178250000000e+03 6.051567164106e-01 0.000000000000e+00 0.000000000000e+00
1.178500000000e+03 6.933466265496e-01 0.000000000000e+00 0.000000000000e+00
1.178750000000e+03 7.989419765791e-01 0.000000000000e+00 0.000000000000e+00
1.179000000000e+03 9.191183872999e-01 0.000000000000e+00 0.000000000000e+00
1.179250000000e+03 1.047721889023e+00 0.000000000000e+00 0.000000000000e+00
1.179500000000e+03 1.175861683591e+00 0.000000000000e+00 0.000000000000e+00
1.179750000000e+03 1.292994783617e+00 0.000000000000e+00 0.000000000000e+00
1.180000000000e+03 1.388334352432e+00 0.000000000000e+00 0.000000000000e+00
1.180250000000e+03 1.452357917978e+00 0.000000000000e+00 0.000000000000e+00
1.180500000000e+03 1.478172959654e+00 0.000000000000e+00 0.000000000000e+00
1.180750000000e+03 1.462518527787e+00 0.000000000000e+00 0.000000000000e+00
1.181000000000e+03 1.406238880210e+00 0.000000000000e+00 0.000000000000e+00
1.181250000000e+03 1.314149097643e+00 0.000000000000e+00 0.000000000000e+00
1.181500000000e+03 1.194309533500e+00 0.000000000000e+00 0.000000000000e+00
1.181750000000e+03 1.056820075798e+00 0.000000000000e+00 0.000000000000e+00
1.182000000000e+03 9.123214535088e-01 0.000000000000e+00 0.000000000000e+00
1.182250000000e+03 7.704371170521e-01 0.000000000000e+00 0.000000000000e+00
1.182500000000e+03 6.383983716592e-01 0.000000000000e+00 0.000000000000e+00
1.182750000000e+03 5.200662354405e-01 0.000000000000e+00 0.000000000000e+00
1.183000000000e+03 4.155008222366e-01 0.000000000000e+00 0.000000000000e+00
1.183250000000e+03 3.211430486286e-01 0.000000000000e+00 0.000000000000e+00
1.183500000000e+03 2.305778430007e-01 0.000000000000e+00 0.000000000000e+00
1.183750000000e+03 1.357578611883e-01 0.000000000000e+00 0.000000000000e+00
1.184000000000e+03 2.849602500534e-02 0.000000000000e+00 0.000000000000e+00
1.184250000000e+03 -9.800519088663e-02 0.000000000000e+00 0.000000000000e+00
1.184500000000e+03 -2.478239550227e-01 0.000000000000e+00 0.000000000000e+00
1.184750000000e+03 -4.213927090083e-01 0.000000000000e+00 0.000000000000e+00
1.185000000000e+03 -6.151159398528e-01 0.000000000000e+00 0.000000000000e+00
1.185250000000e+03 -8.215888070471e-01 0.000000000000e+00 0.000000000000e+00
1.185500000000e+03 -1.030381856182e+00 0.000000000000e+00 0.000000000000e+00
1.185750000000e+03 -1.229272296709e+00 0.000000000000e+00 0.000000000000e+00
1.186000000000e+03 -1.405737213104e+00 0.000000000000e+00 0.000000000000e+00
1.186250000000e+03 -1.548488255179e+00 0.000000000000e+00 0.000000000000e+00
1.186500000000e+03 -1.648825732786e+00 0.000000000000e+00 0.000000000000e+00
1.186750000000e+03 -1.701622144229e+00 0.000000000000e+00 0.000000000000e+00
1.187000000000e+03 -1.705805303110e+00 0.000000000000e+00 0.000000000000e+00
1.187250000000e+03 -1.664289479713e+00 0.000000000000e+00 0.000000000000e+00
1.187500000000e+03 -1.583386838102e+00 0.000000000000e+00 0.000000000000e+00
1.187750000000e+03 -1.471807846417e+00 0.000000000000e+00 0.000000000000e+00
1.188000000000e+03 -1.339416660314e+00 0.000000000000e+00 0.000000000000e+00
1.188250000000e+03 -1.195937383584e+00 0.000000000000e+00 0.000000000000e+00
1.188500000000e+03 -1.049805746728e+00 0.000000000000e+00 0.000000000000e+00
1.188750000000e+03 -9.073292608293e-01 0.000000000000e+00 0.000000000000e+00
1.189000000000e+03 -7.722631487690e-01 0.000000000000e+00 0.000000000000e+00
1.189250000000e+03 -6.458388454892e-01 0.000000000000e+00 0.000000000000e+00
1.189500000000e+03 -5.272081898013e-01 0.000000000000e+00 0.000000000000e+00
1.189750000000e+03 -4.142013911147e-01 0.000000000000e+00 0.000000000000e+00
1.190000000000e+03 -3.042505501062e-01 0.000000000000e+00 0.000000000000e+00
1.190250000000e+03 -1.953097921478e-01 0.000000000000e+00 0.000000000000e+00
1.190500000000e+03 -8.661051038790e-02 0.000000000000e+00 0.000000000000e+00
1.190750000000e+03 2.087620605240e-02 0.000000000000e+00 0.000000000000e+00
1.191000000000e+03 1.243443488529e-01 0.000000000000e+00 0.000000000000e+00
1.191250000000e+03 2.194351376754e-01 0.000000000000e+00 0.000000000000e+00
1.191500000000e+03 3.008425733655e-01 0.000000000000e+00 0.000000000000e+00
1.191750000000e+03 3.631349232825e-01 0.000000000000e+00 0.000000000000e+00
1.192000000000e+03 4.016503351123e-01 0.000000000000e+00 0.000000000000e+00
1.192250000000e+03 4.133148589364e-01 0.000000000000e+00 0.000000000000e+00
1.192500000000e+03 3.972467631371e-01 0.000000000000e+00 0.000000000000e+00
1.192750000000e+03 3.550490282262e-01 0.000000000000e+00 0.000000000000e+00
1.193000000000e+03 2.907455048797e-01 0.000000000000e+00 0.000000000000e+00
1.193250000000e+03 2.103761517243e-01 0.000000000000e+00 0.000000000000e+00
1.193500000000e+03 1.213228279380e-01 0.000000000000e+00 0.000000000000e+00
1.193750000000e+03 3.147989227884e-02 0.000000000000e+00 0.000000000000e+00
1.194000000000e+03 -5.159371522288e-02 0.000000000000e+00 0.000000000000e+00
1.194250000000e+03 -1.214057216437e-01 0.000000000000e+00 0.000000000000e+00
1.194500000000e+03 -1.730347928487e-01 0.000000000000e+00 0.000000000000e+00
1.194750000000e+03 -2.033412905319e-01 0.000000000000e+00 0.000000000000e+00
1.195000000000e+03 -2.108729132607e-01 0.000000000000e+00 0.000000000000e+00
1.195250000000e+03 -1.955100855990e-01 0.000000000000e+00 0.000000000000e+00
1.195500000000e+03 -1.579440175991e-01 0.000000000000e+00 0.000000000000e+00
1.195750000000e+03 -9.911145238392e-02 0.000000000000e+00 0.000000000000e+00
1.196000000000e+03 -1.971853513670e-02 0.000000000000e+00 0.000000000000e+00
1.196250000000e+03 8.002990858284e-02 0.000000000000e+00 0.000000000000e+00
1.196500000000e+03 2.004177798692e-01 0.000000000000e+00 0.000000000000e+00
1.196750000000e+03 3.418983099685e-01 0.000000000000e+00 0.000000000000e+00
1.197000000000e+03 5.045057127530e-01 0.000000000000e+00 0.000000000000e+00
1.197250000000e+03 6.870934610293e-01 0.000000000000e+00 0.000000000000e+00
1.197500000000e+03 8.865386189267e-01 0.000000000000e+00 0.000000000000e+00
1.197750000000e+03 1.097073423672e+00 0.000000000000e+00 0.000000000000e+00
1.198000000000e+03 1.309900177823e+00 0.000000000000e+00 0.000000000000e+00
1.198250000000e+03 1.513213012432e+00 0.000000000000e+00 0.000000000000e+00
1.198500000000e+03 1.692694261095e+00 0.000000000000e+00 0.000000000000e+00
1.198750000000e+03 1.832482086821e+00 0.000000000000e+00 0.000000000000e+00
1.199000000000e+03 1.916530475056e+00 0.000000000000e+00 0.000000000000e+00
1.199250000000e+03 1.930214727064e+00 0.000000000000e+00 0.000000000000e+00
1.199500000000e+03 1.861986376046e+00 0.000000000000e+00 0.000000000000e+00
1.199750000000e+03 1.704859638706e+00 0.000000000000e+00 0.000000000000e+00
1.200000000000e+03 1.457521704731e+00 0.000000000000e+00 0.000000000000e+00
1.200250000000e+03 1.124901065802e+00 0.000000000000e+00 0.000000000000e+00
1.200500000000e+03 7.180964209889e-01 0.000000000000e+00 0.000000000000e+00
1.200750000000e+03 2.536538980694e-01 0.000000000000e+00 0.000000000000e+00
1.201000000000e+03 -2.477300810435e-01 0.000000000000e+00 0.000000000000e+00
1.201250000000e+03 -7.629225090965e-01 0.000000000000e+00 0.000000000000e+00
1.201500000000e+03 -1.268267454180e+00 0.000000000000e+00 0.000000000000e+00
1.201750000000e+03 -1.741455286412e+00 0.000000000000e+00 0.000000000000e+00
1.202000000000e+03 -2.163111300733e+00 0.000000000000e+00 0.000000000000e+00
1.202250000000e+03 -2.517911226519e+00 0.000000000000e+00 0.000000000000e+00
1.202500000000e+03 -2.795104195146e+00 0.000000000000e+00 0.000000000000e+00
1.202750000000e+03 -2.988415519594e+00 0.000000000000e+00 0.000000000000e+00
1.203000000000e+03 -3.095398258118e+00 0.000000000000e+00 0.000000000000e+00
1.203250000000e+03 -3.116389034914e+00 0.000000000000e+00 0.000000000000e+00
1.203500000000e+03 -3.053286220258e+00 0.000000000000e+00 0.000000000000e+00
1.203750000000e+03 -2.908396927462e+00 0.000000000000e+00 0.000000000000e+00
1.204000000000e+03 -2.683588002105e+00 0.000000000000e+00 0.000000000000e+00
1.204250000000e+03 -2.379925898767e+00 0.000000000000e+00 0.000000000000e+00
1.204500000000e+03 -1.997907765509e+00 0.000000000000e+00 0.000000000000e+00
1.204750000000e+03 -1.538283096656e+00 0.000000000000e+00 0.000000000000e+00
1.205000000000e+03 -1.003357413885e+00 0.000000000000e+00 0.000000000000e+00
1.205250000000e+03 -3.985733213210e-01 0.000000000000e+00 0.000000000000e+00
1.205500000000e+03 2.659045382543e-01 0.000000000000e+00 0.000000000000e+00
1.205750000000e+03 9.739037096735e-01 0.000000000000e+00 0.000000000000e+00
1.206000000000e+03 1.702544403872e+00 0.000000000000e+00 0.000000000000e+00
1.206250000000e+03 2.422351860592e+00 0.000000000000e+00 0.000000000000e+00
1.206500000000e+03 3.098306345602e+00 0.000000000000e+00 0.000000000000e+00
1.206750000000e+03 3.691831125003e+00 0.000000000000e+00 0.000000000000e+00
1.207000000000e+03 4.163584941694e+00 0.000000000000e+00 0.000000000000e+00
1.207250000000e+03 4.476802209688e+00 0.000000000000e+00 0.000000000000e+00
1.207500000000e+03 4.600829347782e+00 0.000000000000e+00 0.000000000000e+00
1.207750000000e+03 4.514453858049e+00 0.000000000000e+00 0.000000000000e+00
1.208000000000e+03 4.208622668486e+00 0.000000000000e+00 0.000000000000e+00
1.208250000000e+03 3.688199568294e+00 0.000000000000e+00 0.000000000000e+00
1.208500000000e+03 2.972512476975e+00 0.000000000000e+00 0.000000000000e+00
1.208750000000e+03 2.094577256153e+00 0.000000000000e+00 0.000000000000e+00
1.209000000000e+03 1.099038175193e+00 0.000000000000e+00 0.000000000000e+00
1.209250000000e+03 3.901571910229e-02 0.000000000000e+00 0.000000000000e+00
1.209500000000e+03 -1.027819880011e+00 0.000000000000e+00 0.000000000000e+00
1.209750000000e+03 -2.043543224743e+00 0.000000000000e+00 0.000000000000e+00
1.210000000000e+03 -2.954193986508e+00 0.000000000000e+00 0.000000000000e+00
1.210250000000e+03 -3.713499985719e+00 0.000000000000e+00 0.000000000000e+00
1.210500000000e+03 -4.285752642338e+00 0.000000000000e+00 0.000000000000e+00
1.210750000000e+03 -4.647598775545e+00 0.000000000000e+00 0.000000000000e+00
1.211000000000e+03 -4.788652998137e+00 0.000000000000e+00 0.000000000000e+00
1.211250000000e+03 -4.710981305624e+00 0.000000000000e+00 0.000000000000e+00
1.211500000000e+03 -4.427638601766e+00 0.000000000000e+00 0.000000000000e+00
1.211750000000e+03 -3.960542874899e+00 0.000000000000e+00 0.000000000000e+00
1.212000000000e+03 -3.338023505560e+00 0.000000000000e+00 0.000000000000e+00
1.212250000000e+03 -2.592384483160e+00 0.000000000000e+00 0.000000000000e+00
1.212500000000e+03 -1.757776515148e+00 0.000000000000e+00 0.000000000000e+00
1.212750000000e+03 -8.685838890350e-01 0.000000000000e+00 0.000000000000e+00
1.213000000000e+03 4.158269393244e-02 0.000000000000e+00 0.000000000000e+00
1.213250000000e+03 9.403186244994e-01 0.000000000000e+00 0.000000000000e+00
1.213500000000e+03 1.796425301978e+00 0.000000000000e+00 0.000000000000e+00
1.213750000000e+03 2.579700788114e+00 0.000000000000e+00 0.000000000000e+00
1.214000000000e+03 3.260783132714e+00 0.000000000000e+00 0.000000000000e+00
1.214250000000e+03 3.811297722883e+00 0.000000000000e+00 0.000000000000e+00
1.214500000000e+03 4.204501323832e+00 0.000000000000e+00 0.000000000000e+00
1.214750000000e+03 4.416517328154e+00 0.000000000000e+00 0.000000000000e+00
1.215000000000e+03 4.428134082875e+00 0.000000000000e+00 0.000000000000e+00
1.215250000000e+03 4.227010170474e+00 0.000000000000e+00 0.000000000000e+00
1.215500000000e+03 3.810017714203e+00 0.000000000000e+00 0.000000000000e+00
1.215750000000e+03 3.185376038085e+00 0.000000000000e+00 0.000000000000e+00
1.216000000000e+03 2.374197726881e+00 0.000000000000e+00 0.000000000000e+00
1.216250000000e+03 1.411094979159e+00 0.000000000000e+00 0.000000000000e+00
1.216500000000e+03 3.435758130888e-01 0.000000000000e+00 0.000000000000e+00
1.216750000000e+03 -7.699112861627e-01 0.000000000000e+00 0.000000000000e+00
1.217000000000e+03 -1.863264878882e+00 0.000000000000e+00 0.000000000000e+00
1.217250000000e+03 -2.867158920544e+00 0.000000000000e+00 0.000000000000e+00
1.217500000000e+03 -3.714260547984e+00 0.000000000000e+00 0.000000000000e+00
1.217750000000e+03 -4.344759775553e+00 0.000000000000e+00 0.000000000000e+00
1.218000000000e+03 -4.711659591581e+00 0.000000000000e+00 0.000000000000e+00
1.218250000000e+03 -4.785264824194e+00 0.000000000000e+00 0.000000000000e+00
1.218500000000e+03 -4.556365452112e+00 0.000000000000e+00 0.000000000000e+00
1.218750000000e+03 -4.037729603037e+00 0.000000000000e+00 0.000000000000e+00
1.219000000000e+03 -3.263690012802e+00 0.000000000000e+00 0.000000000000e+00
1.219250000000e+03 -2.287805490885e+00 0.000000000000e+00 0.000000000000e+00
1.219500000000e+03 -1.178782371018e+00 0.000000000000e+00 0.000000000000e+00
1.219750000000e+03 -1.502565333270e-02 0.000000000000e+00 0.000000000000e+00
1.220000000000e+03 1.121666425304e+00 0.000000000000e+00 0.000000000000e+00
1.220250000000e+03 2.152664124487e+00 0.000000000000e+00 0.000000000000e+00
1.220500000000e+03 3.008704450620e+00 0.000000000000e+00 0.000000000000e+00
1.220750000000e+03 3.635154758340e+00 0.000000000000e+00 0.000000000000e+00
1.221000000000e+03 3.995880052755e+00 0.000000000000e+00 0.000000000000e+00
1.221250000000e+03 4.075408264607e+00 0.000000000000e+00 0.000000000000e+00
1.221500000000e+03 3.879270411460e+00 0.000000000000e+00 0.000000000000e+00
1.221750000000e+03 3.432579705323e+00 0.000000000000e+00 0.000000000000e+00
1.222000000000e+03 2.777083507826e+00 0.000000000000e+00 0.000000000000e+00
1.222250000000e+03 1.967055926892e+00 0.000000000000e+00 0.000000000000e+00
1.222500000000e+03 1.064483573432e+00 0.000000000000e+00 0.000000000000e+00
1.222750000000e+03 1.340261924812e-01 0.000000000000e+00 0.000000000000e+00
1.223000000000e+03 -7.617914881981e-01 0.000000000000e+00 0.000000000000e+00
1.223250000000e+03 -1.566772546890e+00 0.000000000000e+00 0.000000000000e+00
1.223500000000e+03 -2.234347085193e+00 0.000000000000e+00 0.000000000000e+00
1.223750000000e+03 -2.729822992058e+00 0.000000000000e+00 0.000000000000e+00
1.224000000000e+03 -3.031556910381e+00 0.000000000000e+00 0.000000000000e+00
1.224250000000e+03 -3.131122205868e+00 0.000000000000e+00 0.000000000000e+00
1.224500000000e+03 -3.032631516813e+00 0.000000000000e+00 0.000000000000e+00
1.224750000000e+03 -2.751417962665e+00 0.000000000000e+00 0.000000000000e+00
1.225000000000e+03 -2.312290068743e+00 0.000000000000e+00 0.000000000000e+00
1.225250000000e+03 -1.747555116031e+00 0.000000000000e+00 0.000000000000e+00
1.225500000000e+03 -1.094962540544e+00 0.000000000000e+00 0.000000000000e+00
1.225750000000e+03 -3.956645414704e-01 0.000000000000e+00 0.000000000000e+00
1.226000000000e+03 3.077626466956e-01 0.000000000000e+00 0.000000000000e+00
1.226250000000e+03 9.732353868063e-01 0.000000000000e+00 0.000000000000e+00
1.226500000000e+03 1.561038134788e+00 0.000000000000e+00 0.000000000000e+00
1.226750000000e+03 2.035677740679e+00 0.000000000000e+00 0.000000000000e+00
1.227000000000e+03 2.367713013112e+00 0.000000000000e+00 0.000000000000e+00
1.227250000000e+03 2.535515467253e+00 0.000000000000e+00 0.000000000000e+00
1.227500000000e+03 2.526868532718e+00 0.000000000000e+00 0.000000000000e+00
1.227750000000e+03 2.340266733138e+00 0.000000000000e+00 0.000000000000e+00
1.228000000000e+03 1.985744655109e+00 0.000000000000e+00 0.000000000000e+00
1.228250000000e+03 1.485057424381e+00 0.000000000000e+00 0.000000000000e+00
1.228500000000e+03 8.710561061748e-01 0.000000000000e+00 0.000000000000e+00
1.228750000000e+03 1.861546558328e-01 0.000000000000e+00 0.000000000000e+00
1.229000000000e+03 -5.201335415598e-01 0.000000000000e+00 0.000000000000e+00
1.229250000000e+03 -1.194510007625e+00 0.000000000000e+00 0.000000000000e+00
1.229500000000e+03 -1.783867279771e+00 0.000000000000e+00 0.000000000000e+00
1.229750000000e+03 -2.239634441286e+00 0.000000000000e+00 0.000000000000e+00
1.230000000000e+03 -2.522117661811e+00 0.000000000000e+00 0.000000000000e+00
1.230250000000e+03 -2.604413771270e+00 0.000000000000e+00 0.000000000000e+00
1.230500000000e+03 -2.475471648494e+00 0.000000000000e+00 0.000000000000e+00
1.230750000000e+03 -2.141922133969e+00 0.000000000000e+00 0.000000000000e+00
1.231000000000e+03 -1.628391216835e+00 0.000000000000e+00 0.000000000000e+00
1.231250000000e+03 -9.761462489884e-01 0.000000000000e+00 0.000000000000e+00
1.231500000000e+03 -2.400882365032e-01 0.000000000000e+00 0.000000000000e+00
1.231750000000e+03 5.157220506171e-01 0.000000000000e+00 0.000000000000e+00
1.232000000000e+03 1.223649613202e+00 0.000000000000e+00 0.000000000000e+00
1.232250000000e+03 1.818688442153e+00 0.000000000000e+00 0.000000000000e+00
1.232500000000e+03 2.244693791346e+00 0.000000000000e+00 0.000000000000e+00
1.232750000000e+03 2.460018117900e+00 0.000000000000e+00 0.000000000000e+00
1.233000000000e+03 2.441953717942e+00 0.000000000000e+00 0.000000000000e+00
1.233250000000e+03 2.189478950063e+00 0.000000000000e+00 0.000000000000e+00
1.233500000000e+03 1.723957248098e+00 0.000000000000e+00 0.000000000000e+00
1.233750000000e+03 1.087635093049e+00 0.000000000000e+00 0.000000000000e+00
1.234000000000e+03 3.400074418456e-01 0.000000000000e+00 0.000000000000e+00
1.234250000000e+03 -4.476560927282e-01 0.000000000000e+00 0.000000000000e+00
1.234500000000e+03 -1.199127859971e+00 0.000000000000e+00 0.000000000000e+00
1.234750000000e+03 -1.840726360145e+00 0.000000000000e+00 0.000000000000e+00
1.235000000000e+03 -2.308757230502e+00 0.000000000000e+00 0.000000000000e+00
1.235250000000e+03 -2.556120700831e+00 0.000000000000e+00 0.000000000000e+00
1.235500000000e+03 -2.557376693880e+00 0.000000000000e+00 0.000000000000e+00
1.235750000000e+03 -2.311697821260e+00 0.000000000000e+00 0.000000000000e+00
1.236000000000e+03 -1.843345177706e+00 0.000000000000e+00 0.000000000000e+00
1.236250000000e+03 -1.199552514744e+00 0.000000000000e+00 0.000000000000e+00
1.236500000000e+03 -4.459757791373e-01 0.000000000000e+00 0.000000000000e+00
1.236750000000e+03 3.398714101824e-01 0.000000000000e+00 0.000000000000e+00
1.237000000000e+03 1.076548818342e+00 0.000000000000e+00 0.000000000000e+00
1.237250000000e+03 1.687175295551e+00 0.000000000000e+00 0.000000000000e+00
1.237500000000e+03 2.107575608940e+00 0.000000000000e+00 0.000000000000e+00
1.237750000000e+03 2.293207851457e+00 0.000000000000e+00 0.000000000000e+00
1.238000000000e+03 2.224100313287e+00 0.000000000000e+00 0.000000000000e+00
1.238250000000e+03 1.907223907074e+00 0.000000000000e+00 0.000000000000e+00
1.238500000000e+03 1.375992398958e+00 0.000000000000e+00 0.000000000000e+00
1.238750000000e+03 6.868905671562e-01 0.000000000000e+00 0.000000000000e+00
1.239000000000e+03 -8.645298901272e-02 0.000000000000e+00 0.000000000000e+00
1.239250000000e+03 -8.611415553811e-01 0.000000000000e+00 0.000000000000e+00
1.239500000000e+03 -1.553997614875e+00 0.000000000000e+00 0.000000000000e+00
1.239750000000e+03 -2.090682770714e+00 0.000000000000e+00 0.000000000000e+00
1.240000000000e+03 -2.413936094601e+00 0.000000000000e+00 0.000000000000e+00
1.240250000000e+03 -2.489995696331e+00 0.000000000000e+00 0.000000000000e+00
1.240500000000e+03 -2.312455802315e+00 0.000000000000e+00 0.000000000000e+00
1.240750000000e+03 -1.903089157234e+00 0.000000000000e+00 0.000000000000e+00
1.241000000000e+03 -1.309502515161e+00 0.000000000000e+00 0.000000000000e+00
1.241250000000e+03 -5.998536903548e-01 0.000000000000e+00 0.000000000000e+00
1.241500000000e+03 1.447994657625e-01 0.000000000000e+00 0.000000000000e+00
1.241750000000e+03 8.396653271320e-01 0.000000000000e+00 0.000000000000e+00
1.242000000000e+03 1.405858892412e+00 0.000000000000e+00 0.000000000000e+00
1.242250000000e+03 1.779405674982e+00 0.000000000000e+00 0.000000000000e+00
1.242500000000e+03 1.918558585508e+00 0.000000000000e+00 0.000000000000e+00
1.242750000000e+03 1.808562786166e+00 0.000000000000e+00 0.000000000000e+00
1.243000000000e+03 1.463294668570e+00 0.000000000000e+00 0.000000000000e+00
1.243250000000e+03 9.235650255335e-01 0.000000000000e+00 0.000000000000e+00
1.243500000000e+03 2.522705604081e-01 0.000000000000e+00 0.000000000000e+00
1.243750000000e+03 -4.730451212849e-01 0.000000000000e+00 0.000000000000e+00
1.244000000000e+03 -1.169346093310e+00 0.000000000000e+00 0.000000000000e+00
1.244250000000e+03 -1.757887980367e+00 0.000000000000e+00 0.000000000000e+00
1.244500000000e+03 -2.173463288726e+00 0.000000000000e+00 0.000000000000e+00
1.244750000000e+03 -2.372000315156e+00 0.000000000000e+00 0.000000000000e+00
1.245000000000e+03 -2.335603495548e+00 0.000000000000e+00 0.000000000000e+00
1.245250000000e+03 -2.074431846046e+00 0.000000000000e+00 0.000000000000e+00
1.245500000000e+03 -1.625196779370e+00 0.000000000000e+00 0.000000000000e+00
1.245750000000e+03 -1.046473843918e+00 0.000000000000e+00 0.000000000000e+00
1.246000000000e+03 -4.114134857108e-01 0.000000000000e+00 0.000000000000e+00
1.246250000000e+03 2.012452283931e-01 0.000000000000e+00 0.000000000000e+00
1.246500000000e+03 7.167472224795e-01 0.000000000000e+00 0.000000000000e+00
1.246750000000e+03 1.073301403050e+00 0.000000000000e+00 0.000000000000e+00
1.247000000000e+03 1.229368316559e+00 0.000000000000e+00 0.000000000000e+00
1.247250000000e+03 1.168372696683e+00 0.000000000000e+00 0.000000000000e+00
1.247500000000e+03 9.002853020692e-01 0.000000000000e+00 0.000000000000e+00
1.247750000000e+03 4.599141878208e-01 0.000000000000e+00 0.000000000000e+00
1.248000000000e+03 -9.784069773633e-02 0.000000000000e+00 0.000000000000e+00
1.248250000000e+03 -7.051368489494e-01 0.000000000000e+00 0.000000000000e+00
1.248500000000e+03 -1.289814133896e+00 0.000000000000e+00 0.000000000000e+00
1.248750000000e+03 -1.784392128358e+00 0.000000000000e+00 0.000000000000e+00
1.249000000000e+03 -2.134304248838e+00 0.000000000000e+00 0.000000000000e+00
1.249250000000e+03 -2.304346198328e+00 0.000000000000e+00 0.000000000000e+00
1.249500000000e+03 -2.282558988935e+00 0.000000000000e+00 0.000000000000e+00
1.249750000000e+03 -2.081106468111e+00 0.000000000000e+00 0.000000000000e+00
1.250000000000e+03 -1.734098701737e+00 0.000000000000e+00 0.000000000000e+00
1.250250000000e+03 -1.292704225735e+00 0.000000000000e+00 0.000000000000e+00
1.250500000000e+03 -8.182350279260e-01 0.000000000000e+00 0.000000000000e+00
1.250750000000e+03 -3.741343891470e-01 0.000000000000e+00 0.000000000000e+00
1.251000000000e+03 -1.791864677752e-02 0.000000000000e+00 0.000000000000e+00
1.251250000000e+03 2.058942187327e-01 0.000000000000e+00 0.000000000000e+00
1.251500000000e+03 2.709886686136e-01 0.000000000000e+00 0.000000000000e+00
1.251750000000e+03 1.719718802430e-01 0.000000000000e+00 0.000000000000e+00
1.252000000000e+03 -7.566768022463e-02 0.000000000000e+00 0.000000000000e+00
1.252250000000e+03 -4.382744497264e-01 0.000000000000e+00 0.000000000000e+00
1.252500000000e+03 -8.689779247350e-01 0.000000000000e+00 0.000000000000e+00
1.252750000000e+03 -1.314168485250e+00 0.000000000000e+00 0.000000000000e+00
1.253000000000e+03 -1.720604988635e+00 0.000000000000e+00 0.000000000000e+00
1.253250000000e+03 -2.042207579427e+00 0.000000000000e+00 0.000000000000e+00
1.253500000000e+03 -2.245661461501e+00 0.000000000000e+00 0.000000000000e+00
1.253750000000e+03 -2.314143438992e+00 0.000000000000e+00 0.000000000000e+00
1.254000000000e+03 -2.248754637829e+00 0.000000000000e+00 0.000000000000e+00
1.254250000000e+03 -2.067560946753e+00 0.000000000000e+00 0.000000000000e+00
1.254500000000e+03 -1.802463133887e+00 0.000000000000e+00 0.000000000000e+00
1.254750000000e+03 -1.494398052754e+00 0.000000000000e+00 0.000000000000e+00
1.255000000000e+03 -1.187574484579e+00 0.000000000000e+00 0.000000000000e+00
1.255250000000e+03 -9.235472893315e-01 0.000000000000e+00 0.000000000000e+00
1.255500000000e+03 -7.359217082715e-01 0.000000000000e+00 0.000000000000e+00
1.255750000000e+03 -6.463615825985e-01 0.000000000000e+00 0.000000000000e+00
1.256000000000e+03 -6.623710036219e-01 0.000000000000e+00 0.000000000000e+00
1.256250000000e+03 -7.770596876648e-01 0.000000000000e+00 0.000000000000e+00
1.256500000000e+03 -9.708257899294e-01 0.000000000000e+00 0.000000000000e+00
1.256750000000e+03 -1.214634519038e+00 0.000000000000e+00 0.000000000000e+00
1.257000000000e+03 -1.474370931457e+00 0.000000000000e+00 0.000000000000e+00
1.257250000000e+03 -1.715625776743e+00 0.000000000000e+00 0.000000000000e+00
1.257500000000e+03 -1.908247129462e+00 0.000000000000e+00 0.000000000000e+00
1.257750000000e+03 -2.030057145302e+00 0.000000000000e+00 0.000000000000e+00
1.258000000000e+03 -2.069279077641e+00 0.000000000000e+00 0.000000000000e+00
1.258250000000e+03 -2.025420680069e+00 0.000000000000e+00 0.000000000000e+00
1.258500000000e+03 -1.908585653382e+00 0.000000000000e+00 0.000000000000e+00
1.258750000000e+03 -1.737402204250e+00 0.000000000000e+00 0.000000000000e+00
1.259000000000e+03 -1.535937095380e+00 0.000000000000e+00 0.000000000000e+00
1.259250000000e+03 -1.330081642782e+00 0.000000000000e+00 0.000000000000e+00
1.259500000000e+03 -1.143939624344e+00 0.000000000000e+00 0.000000000000e+00
1.259750000000e+03 -9.967139254104e-01 0.000000000000e+00 0.000000000000e+00
1.260000000000e+03 -9.004878887759e-01 0.000000000000e+00 0.000000000000e+00
1.260250000000e+03 -8.591468725643e-01 0.000000000000e+00 0.000000000000e+00
1.260500000000e+03 -8.685096862826e-01 0.000000000000e+00 0.000000000000e+00
1.260750000000e+03 -9.175649239189e-01 0.000000000000e+00 0.000000000000e+00
1.261000000000e+03 -9.905586481999e-01 0.000000000000e+00 0.000000000000e+00
1.261250000000e+03 -1.069577133998e+00 0.000000000000e+00 0.000000000000e+00
1.261500000000e+03 -1.137223415318e+00 0.000000000000e+00 0.000000000000e+00
1.261750000000e+03 -1.179002070401e+00 0.000000000000e+00 0.000000000000e+00
1.262000000000e+03 -1.185096881719e+00 0.000000000000e+00 0.000000000000e+00
1.262250000000e+03 -1.151336973469e+00 0.000000000000e+00 0.000000000000e+00
1.262500000000e+03 -1.079279860317e+00 0.000000000000e+00 0.000000000000e+00
1.262750000000e+03 -9.754735804537e-01 0.000000000000e+00 0.000000000000e+00
1.263000000000e+03 -8.500749486999e-01 0.000000000000e+00 0.000000000000e+00
1.263250000000e+03 -7.150812195471e-01 0.000000000000e+00 0.000000000000e+00
1.263500000000e+03 -5.824685312575e-01 0.000000000000e+00 0.000000000000e+00
1.263750000000e+03 -4.625200839491e-01 0.000000000000e+00 0.000000000000e+00
1.264000000000e+03 -3.625749155519e-01 0.000000000000e+00 0.000000000000e+00
1.264250000000e+03 -2.863452015283e-01 0.000000000000e+00 0.000000000000e+00
1.264500000000e+03 -2.338510238360e-01 0.000000000000e+00 0.000000000000e+00
1.264750000000e+03 -2.019228195385e-01 0.000000000000e+00 0.000000000000e+00
1.265000000000e+03 -1.851384094166e-01 0.000000000000e+00 0.000000000000e+00
1.265250000000e+03 -1.770054212591e-01 0.000000000000e+00 0.000000000000e+00
1.265500000000e+03 -1.711778581708e-01 0.000000000000e+00 0.000000000000e+00
1.265750000000e+03 -1.625085589976e-01 0.000000000000e+00 0.000000000000e+00
1.266000000000e+03 -1.477828220872e-01 0.000000000000e+00 0.000000000000e+00
1.266250000000e+03 -1.260434524804e-01 0.000000000000e+00 0.000000000000e+00
1.266500000000e+03 -9.849205233098e-02 0.000000000000e+00 0.000000000000e+00
1.266750000000e+03 -6.802283012361e-02 0.000000000000e+00 0.000000000000e+00
1.267000000000e+03 -3.850216355256e-02 0.000000000000e+00 0.000000000000e+00
1.267250000000e+03 -1.394125267856e-02 0.000000000000e+00 0.000000000000e+00
1.267500000000e+03 2.283710922927e-03 0.000000000000e+00 0.000000000000e+00
1.267750000000e+03 8.028864645138e-03 0.000000000000e+00 0.000000000000e+00
1.268000000000e+03 2.703629193176e-03 0.000000000000e+00 0.000000000000e+00
1.268250000000e+03 -1.272384163190e-02 0.000000000000e+00 0.000000000000e+00
1.268500000000e+03 -3.601750966137e-02 0.000000000000e+00 0.000000000000e+00
1.268750000000e+03 -6.418947945144e-02 0.000000000000e+00 0.000000000000e+00
1.269000000000e+03 -9.413310694516e-02 0.000000000000e+00 0.000000000000e+00
1.269250000000e+03 -1.232486794335e-01 0.000000000000e+00 0.000000000000e+00
1.269500000000e+03 -1.499432459393e-01 0.000000000000e+00 0.000000000000e+00
1.269750000000e+03 -1.739128532606e-01 0.000000000000e+00 0.000000000000e+00
1.270000000000e+03 -1.961574010374e-01 0.000000000000e+00 0.000000000000e+00
1.270250000000e+03 -2.187278802496e-01 0.000000000000e+00 0.000000000000e+00
1.270500000000e+03 -2.442541882080e-01 0.000000000000e+00 0.000000000000e+00
1.270750000000e+03 -2.753407569782e-01 0.000000000000e+00 0.000000000000e+00
1.271000000000e+03 -3.139404374911e-01 0.000000000000e+00 0.000000000000e+00
1.271250000000e+03 -3.608208193982e-01 0.000000000000e+00 0.000000000000e+00
1.271500000000e+03 -4.152211557062e-01 0.000000000000e+00 0.000000000000e+00
1.271750000000e+03 -4.747653272727e-01 0.000000000000e+00 0.000000000000e+00
1.272000000000e+03 -5.356525784759e-01 0.000000000000e+00 0.000000000000e+00
1.272250000000e+03 -5.931005516989e-01 0.000000000000e+00 0.000000000000e+00
1.272500000000e+03 -6.419723665060e-01 0.000000000000e+00 0.000000000000e+00
1.272750000000e+03 -6.774881949386e-01 0.000000000000e+00 0.000000000000e+00
1.273000000000e+03 -6.959070473566e-01 0.000000000000e+00 0.000000000000e+00
1.273250000000e+03 -6.950685884743e-01 0.000000000000e+00 0.000000000000e+00
1.273500000000e+03 -6.747069279164e-01 0.000000000000e+00 0.000000000000e+00
1.273750000000e+03 -6.364847299183e-01 0.000000000000e+00 0.000000000000e+00
1.274000000000e+03 -5.837406516206e-01 0.000000000000e+00 0.000000000000e+00
1.274250000000e+03 -5.209887761977e-01 0.000000000000e+00 0.000000000000e+00
1.274500000000e+03 -4.532480111793e-01 0.000000000000e+00 0.000000000000e+00
1.274750000000e+03 -3.853061357805e-01 0.000000000000e+00 0.000000000000e+00
1.275000000000e+03 -3.210331530923e-01 0.000000000000e+00 0.000000000000e+00
1.275250000000e+03 -2.628503999916e-01 0.000000000000e+00 0.000000000000e+00
1.275500000000e+03 -2.114369596479e-01 0.000000000000e+00 0.000000000000e+00
1.275750000000e+03 -1.657174042245e-01 0.000000000000e+00 0.000000000000e+00
1.276000000000e+03 -1.231308011015e-01 0.000000000000e+00 0.000000000000e+00
1.276250000000e+03 -8.013723046266e-02 0.000000000000e+00 0.000000000000e+00
1.276500000000e+03 -3.288160855733e-02 0.000000000000e+00 0.000000000000e+00
1.276750000000e+03 2.208902034134e-02 0.000000000000e+00 0.000000000000e+00
1.277000000000e+03 8.716586875120e-02 0.000000000000e+00 0.000000000000e+00
1.277250000000e+03 1.631777004482e-01 0.000000000000e+00 0.000000000000e+00
1.277500000000e+03 2.491249324162e-01 0.000000000000e+00 0.000000000000e+00
1.277750000000e+03 3.421878501091e-01 0.000000000000e+00 0.000000000000e+00
1.278000000000e+03 4.380062310170e-01 0.000000000000e+00 0.000000000000e+00
1.278250000000e+03 5.311868101433e-01 0.000000000000e+00 0.000000000000e+00
1.278500000000e+03 6.159615697892e-01 0.000000000000e+00 0.000000000000e+00
1.278750000000e+03 6.868987796111e-01 0.000000000000e+00 0.000000000000e+00
1.279000000000e+03 7.395630106322e-01 0.000000000000e+00 0.000000000000e+00
1.279250000000e+03 7.710305160136e-01 0.000000000000e+00 0.000000000000e+00
1.279500000000e+03 7.801904606232e-01 0.000000000000e+00 0.000000000000e+00
1.279750000000e+03 7.677964309083e-01 0.000000000000e+00 0.000000000000e+00
1.280000000000e+03 7.362709792986e-01 0.000000000000e+00 0.000000000000e+00
1.280250000000e+03 6.893026288110e-01 0.000000000000e+00 0.000000000000e+00
1.280500000000e+03 6.313041748976e-01 0.000000000000e+00 0.000000000000e+00
1.280750000000e+03 5.668189460201e-01 0.000000000000e+00 0.000000000000e+00
1.281000000000e+03 4.999655220506e-01 0.000000000000e+00 0.000000000000e+00
1.281250000000e+03 4.340011145123e-01 0.000000000000e+00 0.000000000000e+00
1.281500000000e+03 3.710614580427e-01 0.000000000000e+00 0.000000000000e+00
1.281750000000e+03 3.121045565373e-01 0.000000000000e+00 0.000000000000e+00
1.282000000000e+03 2.570520492558e-01 0.000000000000e+00 0.000000000000e+00
1.282250000000e+03 2.050907279053e-01 0.000000000000e+00 0.000000000000e+00
1.282500000000e+03 1.550727311202e-01 0.000000000000e+00 0.000000000000e+00
1.282750000000e+03 1.059397604290e-01 0.000000000000e+00 0.000000000000e+00
1.283000000000e+03 5.709606163556e-02 0.000000000000e+00 0.000000000000e+00
1.283250000000e+03 8.666589982314e-03 0.000000000000e+00 0.000000000000e+00
1.283500000000e+03 -3.840154760988e-02 0.000000000000e+00 0.000000000000e+00
1.283750000000e+03 -8.240843144224e-02 0.000000000000e+00 0.000000000000e+00
1.284000000000e+03 -1.211262107195e-01 0.000000000000e+00 0.000000000000e+00
1.284250000000e+03 -1.521383838364e-01 0.000000000000e+00 0.000000000000e+00
1.284500000000e+03 -1.732339826962e-01 0.000000000000e+00 0.000000000000e+00
1.284750000000e+03 -1.827891988747e-01 0.000000000000e+00 0.000000000000e+00
1.285000000000e+03 -1.800724609275e-01 0.000000000000e+00 0.000000000000e+00
1.285250000000e+03 -1.654230299581e-01 0.000000000000e+00 0.000000000000e+00
1.285500000000e+03 -1.402752383965e-01 0.000000000000e+00 0.000000000000e+00
1.285750000000e+03 -1.070266910493e-01 0.000000000000e+00 0.000000000000e+00
1.286000000000e+03 -6.877459557370e-02 0.000000000000e+00 0.000000000000e+00
1.286250000000e+03 -2.896554246618e-02 0.000000000000e+00 0.000000000000e+00
1.286500000000e+03 8.982982467431e-03 0.000000000000e+00 0.000000000000e+00
1.286750000000e+03 4.202836537687e-02 0.000000000000e+00 0.000000000000e+00
1.287000000000e+03 6.776278599150e-02 0.000000000000e+00 0.000000000000e+00
1.287250000000e+03 8.455110975494e-02 0.000000000000e+00 0.000000000000e+00
1.287500000000e+03 9.153356172010e-02 0.000000000000e+00 0.000000000000e+00
1.287750000000e+03 8.850499323091e-02 0.000000000000e+00 0.000000000000e+00
1.288000000000e+03 7.570516799786e-02 0.000000000000e+00 0.000000000000e+00
1.288250000000e+03 5.357073677464e-02 0.000000000000e+00 0.000000000000e+00
1.288500000000e+03 2.250652590543e-02 0.000000000000e+00 0.000000000000e+00
1.288750000000e+03 -1.726990468907e-02 0.000000000000e+00 0.000000000000e+00
1.289000000000e+03 -6.577029854593e-02 0.000000000000e+00 0.000000000000e+00
1.289250000000e+03 -1.231459386247e-01 0.000000000000e+00 0.000000000000e+00
1.289500000000e+03 -1.894737097347e-01 0.000000000000e+00 0.000000000000e+00
1.289750000000e+03 -2.644514709835e-01 0.000000000000e+00 0.000000000000e+00
1.290000000000e+03 -3.470573726301e-01 0.000000000000e+00 0.000000000000e+00
1.290250000000e+03 -4.352403296440e-01 0.000000000000e+00 0.000000000000e+00
1.290500000000e+03 -5.257103294250e-01 0.000000000000e+00 0.000000000000e+00
1.290750000000e+03 -6.138868433602e-01 0.000000000000e+00 0.000000000000e+00
1.291000000000e+03 -6.940425202937e-01 0.000000000000e+00 0.000000000000e+00
1.291250000000e+03 -7.596505584921e-01 0.000000000000e+00 0.000000000000e+00
1.291500000000e+03 -8.039120399712e-01 0.000000000000e+00 0.000000000000e+00
1.291750000000e+03 -8.204091205561e-01 0.000000000000e+00 0.000000000000e+00
1.292000000000e+03 -8.038062528152e-01 0.000000000000e+00 0.000000000000e+00
1.292250000000e+03 -7.505086302681e-01 0.000000000000e+00 0.000000000000e+00
1.292500000000e+03 -6.591872628953e-01 0.000000000000e+00 0.000000000000e+00
1.292750000000e+03 -5.310940020354e-01 0.000000000000e+00 0.000000000000e+00
1.293000000000e+03 -3.701157684549e-01 0.000000000000e+00 0.000000000000e+00
1.293250000000e+03 -1.825516136669e-01 0.000000000000e+00 0.000000000000e+00
1.293500000000e+03 2.336593901699e-02 0.000000000000e+00 0.000000000000e+00
1.293750000000e+03 2.381482365368e-01 0.000000000000e+00 0.000000000000e+00
1.294000000000e+03 4.518415819794e-01 0.000000000000e+00 0.000000000000e+00
1.294250000000e+03 6.548313162501e-01 0.000000000000e+00 0.000000000000e+00
1.294500000000e+03 8.385570702435e-01 0.000000000000e+00 0.000000000000e+00
1.294750000000e+03 9.960514401744e-01 0.000000000000e+00 0.000000000000e+00
1.295000000000e+03 1.122241666771e+00 0.000000000000e+00 0.000000000000e+00
1.295250000000e+03 1.213990488067e+00 0.000000000000e+00 0.000000000000e+00
1.295500000000e+03 1.269892684245e+00 0.000000000000e+00 0.000000000000e+00
1.295750000000e+03 1.289881744986e+00 0.000000000000e+00 0.000000000000e+00
1.296000000000e+03 1.274730614734e+00 0.000000000000e+00 0.000000000000e+00
1.296250000000e+03 1.225546827495e+00 0.000000000000e+00 0.000000000000e+00
1.296500000000e+03 1.143362679998e+00 0.000000000000e+00 0.000000000000e+00
1.296750000000e+03 1.028904973679e+00 0.000000000000e+00 0.000000000000e+00
1.297000000000e+03 8.825983831413e-01 0.000000000000e+00 0.000000000000e+00
1.297250000000e+03 7.048160591752e-01 0.000000000000e+00 0.000000000000e+00
1.297500000000e+03 4.963466896611e-01 0.000000000000e+00 0.000000000000e+00
1.297750000000e+03 2.590057483154e-01 0.000000000000e+00 0.000000000000e+00
1.298000000000e+03 -3.713345386274e-03 0.000000000000e+00 0.000000000000e+00
1.298250000000e+03 -2.860695912869e-01 0.000000000000e+00 0.000000000000e+00
1.298500000000e+03 -5.797067610521e-01 0.000000000000e+00 0.000000000000e+00
1.298750000000e+03 -8.735884282060e-01 0.000000000000e+00 0.000000000000e+00
1.299000000000e+03 -1.154299917127e+00 0.000000000000e+00 0.000000000000e+00
1.299250000000e+03 -1.406732952868e+00 0.000000000000e+00 0.000000000000e+00
1.299500000000e+03 -1.615114905943e+00 0.000000000000e+00 0.000000000000e+00
1.299750000000e+03 -1.764292789484e+00 0.000000000000e+00 0.000000000000e+00
1.300000000000e+03 -1.841140071987e+00 0.000000000000e+00 0.000000000000e+00
1.300250000000e+03 -1.835928230737e+00 0.000000000000e+00 0.000000000000e+00
1.300500000000e+03 -1.743498989015e+00 0.000000000000e+00 0.000000000000e+00
1.300750000000e+03 -1.564088797579e+00 0.000000000000e+00 0.000000000000e+00
1.301000000000e+03 -1.303692773078e+00 0.000000000000e+00 0.000000000000e+00
1.301250000000e+03 -9.739065994503e-01 0.000000000000e+00 0.000000000000e+00
1.301500000000e+03 -5.912452006655e-01 0.000000000000e+00 0.000000000000e+00
1.301750000000e+03 -1.759983499962e-01 0.000000000000e+00 0.000000000000e+00
1.302000000000e+03 2.492623699985e-01 0.000000000000e+00 0.000000000000e+00
1.302250000000e+03 6.613709208848e-01 0.000000000000e+00 0.000000000000e+00
1.302500000000e+03 1.038273800462e+00 0.000000000000e+00 0.000000000000e+00
1.302750000000e+03 1.360583791533e+00 0.000000000000e+00 0.000000000000e+00
1.303000000000e+03 1.612830994383e+00 0.000000000000e+00 0.000000000000e+00
1.303250000000e+03 1.784303198895e+00 0.000000000000e+00 0.000000000000e+00
1.303500000000e+03 1.869421332599e+00 0.000000000000e+00 0.000000000000e+00
1.303750000000e+03 1.867653976349e+00 0.000000000000e+00 0.000000000000e+00
1.304000000000e+03 1.783029677613e+00 0.000000000000e+00 0.000000000000e+00
1.304250000000e+03 1.623349567387e+00 0.000000000000e+00 0.000000000000e+00
1.304500000000e+03 1.399229865754e+00 0.000000000000e+00 0.000000000000e+00
1.304750000000e+03 1.123111029551e+00 0.000000000000e+00 0.000000000000e+00
1.305000000000e+03 8.083573004686e-01 0.000000000000e+00 0.000000000000e+00
1.305250000000e+03 4.685399663127e-01 0.000000000000e+00 0.000000000000e+00
1.305500000000e+03 1.169550028145e-01 0.000000000000e+00 0.000000000000e+00
1.305750000000e+03 -2.336220928240e-01 0.000000000000e+00 0.000000000000e+00
1.306000000000e+03 -5.709868573035e-01 0.000000000000e+00 0.000000000000e+00
1.306250000000e+03 -8.834401032188e-01 0.000000000000e+00 0.000000000000e+00
1.306500000000e+03 -1.159704522046e+00 0.000000000000e+00 0.000000000000e+00
1.306750000000e+03 -1.388924089738e+00 0.000000000000e+00 0.000000000000e+00
1.307000000000e+03 -1.560829499260e+00 0.000000000000e+00 0.000000000000e+00
1.307250000000e+03 -1.666119231466e+00 0.000000000000e+00 0.000000000000e+00
1.307500000000e+03 -1.697061051500e+00 0.000000000000e+00 0.000000000000e+00
1.307750000000e+03 -1.648269707436e+00 0.000000000000e+00 0.000000000000e+00
1.308000000000e+03 -1.517571246011e+00 0.000000000000e+00 0.000000000000e+00
1.308250000000e+03 -1.306830131926e+00 0.000000000000e+00 0.000000000000e+00
1.308500000000e+03 -1.022598279712e+00 0.000000000000e+00 0.000000000000e+00
1.308750000000e+03 -6.764488138976e-01 0.000000000000e+00 0.000000000000e+00
1.309000000000e+03 -2.848825350198e-01 0.000000000000e+00 0.000000000000e+00
1.309250000000e+03 1.312607640765e-01 0.000000000000e+00 0.000000000000e+00
1.309500000000e+03 5.478960974339e-01 0.000000000000e+00 0.000000000000e+00
1.309750000000e+03 9.392379725528e-01 0.000000000000e+00 0.000000000000e+00
[truncated: 66,480 more chars]
