# Supplementary material for: Tracking Charge Migration with Frequency-Matched Strobo-Spectroscopy
Source: J Phys Chem A. 2024 Jan 2;128(1):20–7. doi: 10.1021/acs.jpca.3c04234 (PMC10788909; doi:10.1021/acs.jpca.3c04234)
Supplement: Supplementary file 2 — jp3c04234_si_002.zip [file jp3c04234_si_002.zip › supplemental data/Data/dipoles/pi_x-system/tau=3.2500.txt]

# pi_x-system-resolved dipole moment for tau = 3.2500 o.c.
0.000000000000e+00 -2.734161457674e-02 3.925451152663e-04 2.794313746110e+01
2.500000000000e-01 -2.733758221557e-02 3.924877278110e-04 2.794079038413e+01
5.000000000000e-01 -2.732600356578e-02 3.923257818978e-04 2.793388588144e+01
7.500000000000e-01 -2.730818132558e-02 3.920743939143e-04 2.792271051624e+01
1.000000000000e+00 -2.728559713108e-02 3.917509423872e-04 2.790751688712e+01
1.250000000000e+00 -2.725953945315e-02 3.913715167748e-04 2.788845539254e+01
1.500000000000e+00 -2.723099084488e-02 3.909495894869e-04 2.786559721560e+01
1.750000000000e+00 -2.720063523556e-02 3.904959092124e-04 2.783898581279e+01
2.000000000000e+00 -2.716891235652e-02 3.900189725224e-04 2.780868097392e+01
2.250000000000e+00 -2.713609817242e-02 3.895256286038e-04 2.777478242677e+01
2.500000000000e+00 -2.710238381347e-02 3.890214923736e-04 2.773743286330e+01
2.750000000000e+00 -2.706793439436e-02 3.885112066361e-04 2.769681280162e+01
3.000000000000e+00 -2.703291036348e-02 3.879986082618e-04 2.765313581082e+01
3.250000000000e+00 -2.699745894896e-02 3.874867544077e-04 2.760664462281e+01
3.500000000000e+00 -2.696170044872e-02 3.869779609485e-04 2.755760860653e+01
3.750000000000e+00 -2.692571568250e-02 3.864737638962e-04 2.750631554342e+01
4.000000000000e+00 -2.688954169588e-02 3.859750867692e-04 2.745306166554e+01
4.250000000000e+00 -2.685316911839e-02 3.854822269469e-04 2.739813980809e+01
4.500000000000e+00 -2.681654160517e-02 3.849949338380e-04 2.734182889833e+01
4.750000000000e+00 -2.677955639846e-02 3.845123794336e-04 2.728438551618e+01
5.000000000000e+00 -2.674207093037e-02 3.840333590300e-04 2.722603996017e+01
5.250000000000e+00 -2.670391716319e-02 3.835562945650e-04 2.716699584041e+01
5.500000000000e+00 -2.666492067508e-02 3.830793293314e-04 2.710743271631e+01
5.750000000000e+00 -2.662491644470e-02 3.826003741392e-04 2.704751028727e+01
6.000000000000e+00 -2.658375482728e-02 3.821171443385e-04 2.698737291399e+01
6.250000000000e+00 -2.654130081485e-02 3.816272086029e-04 2.692715339266e+01
6.500000000000e+00 -2.649743272026e-02 3.811280530379e-04 2.686697468552e+01
6.750000000000e+00 -2.645204617474e-02 3.806171715075e-04 2.680695056055e+01
7.000000000000e+00 -2.640506675129e-02 3.800921438129e-04 2.674718502219e+01
7.250000000000e+00 -2.635646655549e-02 3.795507572610e-04 2.668777149840e+01
7.500000000000e+00 -2.630627676375e-02 3.789910767767e-04 2.662879231439e+01
7.750000000000e+00 -2.625458960078e-02 3.784113994491e-04 2.657031928824e+01
8.000000000000e+00 -2.620154520475e-02 3.778101573938e-04 2.651241533066e+01
8.250000000000e+00 -2.614730996376e-02 3.771859765995e-04 2.645513705191e+01
8.500000000000e+00 -2.609205707997e-02 3.765377272012e-04 2.639853758459e+01
8.750000000000e+00 -2.603595744261e-02 3.758645683824e-04 2.634266928438e+01
9.000000000000e+00 -2.597918489235e-02 3.751660885903e-04 2.628758572391e+01
9.250000000000e+00 -2.592193038195e-02 3.744424548162e-04 2.623334270769e+01
9.500000000000e+00 -2.586441388450e-02 3.736944870841e-04 2.617999858540e+01
9.750000000000e+00 -2.580688863965e-02 3.729235533869e-04 2.612761423070e+01
1.000000000000e+01 -2.574963337804e-02 3.721315607765e-04 2.607625226229e+01
1.025000000000e+01 -2.569293540523e-02 3.713207732695e-04 2.602597641501e+01
1.050000000000e+01 -2.563707170539e-02 3.704937142036e-04 2.597685059983e+01
1.075000000000e+01 -2.558229546017e-02 3.696530759016e-04 2.592893800332e+01
1.100000000000e+01 -2.552882986357e-02 3.688016401964e-04 2.588229992289e+01
1.125000000000e+01 -2.547686745964e-02 3.679421386772e-04 2.583699250806e+01
1.150000000000e+01 -2.542657678515e-02 3.670774890438e-04 2.579306868256e+01
1.175000000000e+01 -2.537810613472e-02 3.662107348428e-04 2.575057474441e+01
1.200000000000e+01 -2.533158466525e-02 3.653446563098e-04 2.570954968566e+01
1.225000000000e+01 -2.528711885588e-02 3.644819833271e-04 2.567002542435e+01
1.250000000000e+01 -2.524478617141e-02 3.636254154231e-04 2.563202610400e+01
1.275000000000e+01 -2.520462724169e-02 3.627775335277e-04 2.559556889409e+01
1.300000000000e+01 -2.516663640720e-02 3.619406450781e-04 2.556066365271e+01
1.325000000000e+01 -2.513075758489e-02 3.611169391789e-04 2.552731312100e+01
1.350000000000e+01 -2.509688289185e-02 3.603083823960e-04 2.549551307062e+01
1.375000000000e+01 -2.506485394050e-02 3.595166924281e-04 2.546525067553e+01
1.400000000000e+01 -2.503446911604e-02 3.587433174991e-04 2.543650486061e+01
1.425000000000e+01 -2.500549006436e-02 3.579893863365e-04 2.540924443006e+01
1.450000000000e+01 -2.497764696960e-02 3.572556531047e-04 2.538342595624e+01
1.475000000000e+01 -2.495064437282e-02 3.565424719983e-04 2.535899294798e+01
1.500000000000e+01 -2.492416511169e-02 3.558497853622e-04 2.533587489447e+01
1.525000000000e+01 -2.489787468462e-02 3.551770846499e-04 2.531398675673e+01
1.550000000000e+01 -2.487142701714e-02 3.545234703419e-04 2.529322910522e+01
1.575000000000e+01 -2.484447267314e-02 3.538877015089e-04 2.527348873691e+01
1.600000000000e+01 -2.481666971578e-02 3.532683053313e-04 2.525463987796e+01
1.625000000000e+01 -2.478769662786e-02 3.526637123185e-04 2.523654627752e+01
1.650000000000e+01 -2.475726556726e-02 3.520723371560e-04 2.521906345077e+01
1.675000000000e+01 -2.472513438803e-02 3.514927069190e-04 2.520204148167e+01
1.700000000000e+01 -2.469111640029e-02 3.509235688317e-04 2.518532793643e+01
1.725000000000e+01 -2.465508669604e-02 3.503639697698e-04 2.516877097766e+01
1.750000000000e+01 -2.461698513672e-02 3.498133108731e-04 2.515222213512e+01
1.775000000000e+01 -2.457681635184e-02 3.492713707121e-04 2.513553895059e+01
1.800000000000e+01 -2.453464748337e-02 3.487383059583e-04 2.511858714306e+01
1.825000000000e+01 -2.449060478535e-02 3.482146312369e-04 2.510124229695e+01
1.850000000000e+01 -2.444486926947e-02 3.477011711837e-04 2.508339128741e+01
1.875000000000e+01 -2.439767256038e-02 3.471990415363e-04 2.506493308884e+01
1.900000000000e+01 -2.434929124592e-02 3.467095804725e-04 2.504577935354e+01
1.925000000000e+01 -2.430004211830e-02 3.462342864517e-04 2.502585445990e+01
1.950000000000e+01 -2.425027597140e-02 3.457747535860e-04 2.500509555575e+01
1.975000000000e+01 -2.420037192106e-02 3.453326341667e-04 2.498345207513e+01
2.000000000000e+01 -2.415072958152e-02 3.449095789016e-04 2.496088498720e+01
2.025000000000e+01 -2.410176241283e-02 3.445071893612e-04 2.493736607183e+01
2.050000000000e+01 -2.405388929856e-02 3.441269728016e-04 2.491287666227e+01
2.075000000000e+01 -2.400752805486e-02 3.437702889496e-04 2.488740618796e+01
2.100000000000e+01 -2.396308835934e-02 3.434383116901e-04 2.486095079301e+01
2.125000000000e+01 -2.392096545101e-02 3.431319952778e-04 2.483351132759e+01
2.150000000000e+01 -2.388153450617e-02 3.428520380349e-04 2.480509169593e+01
2.175000000000e+01 -2.384514411830e-02 3.425988493684e-04 2.477569666402e+01
2.200000000000e+01 -2.381211049443e-02 3.423725230336e-04 2.474533014128e+01
2.225000000000e+01 -2.378271145655e-02 3.421728184427e-04 2.471399309635e+01
2.250000000000e+01 -2.375717927618e-02 3.419991019524e-04 2.468168216899e+01
2.275000000000e+01 -2.373569635531e-02 3.418504264085e-04 2.464838804547e+01
2.300000000000e+01 -2.371838880348e-02 3.417254584917e-04 2.461409473425e+01
2.325000000000e+01 -2.370532259640e-02 3.416225263798e-04 2.457877877296e+01
2.350000000000e+01 -2.369650183845e-02 3.415395583430e-04 2.454240942105e+01
2.375000000000e+01 -2.369186618397e-02 3.414741149674e-04 2.450494882695e+01
2.400000000000e+01 -2.369129064762e-02 3.414234118744e-04 2.446635321068e+01
2.425000000000e+01 -2.369458827518e-02 3.413845780041e-04 2.442657395920e+01
2.450000000000e+01 -2.370151091045e-02 3.413546058433e-04 2.438555958446e+01
2.475000000000e+01 -2.371175233651e-02 3.413302831100e-04 2.434325747986e+01
2.500000000000e+01 -2.372495353121e-02 3.413083175945e-04 2.429961630393e+01
2.525000000000e+01 -2.374070700814e-02 3.412854551242e-04 2.425458814644e+01
2.550000000000e+01 -2.375856158012e-02 3.412582469580e-04 2.420813065941e+01
2.575000000000e+01 -2.377802984645e-02 3.412234158022e-04 2.416020939447e+01
2.600000000000e+01 -2.379859589419e-02 3.411777290262e-04 2.411079965851e+01
2.625000000000e+01 -2.381972116108e-02 3.411181038780e-04 2.405988813362e+01
2.650000000000e+01 -2.384085233997e-02 3.410416228287e-04 2.400747452718e+01
2.675000000000e+01 -2.386143097850e-02 3.409456703631e-04 2.395357260705e+01
2.700000000000e+01 -2.388090116618e-02 3.408278874096e-04 2.389821088391e+01
2.725000000000e+01 -2.389871714823e-02 3.406861764352e-04 2.384143326338e+01
2.750000000000e+01 -2.391435114551e-02 3.405187488811e-04 2.378329900197e+01
2.775000000000e+01 -2.392730182335e-02 3.403241529458e-04 2.372388243488e+01
2.800000000000e+01 -2.393710117343e-02 3.401012891986e-04 2.366327228323e+01
2.825000000000e+01 -2.394332015837e-02 3.398494456472e-04 2.360157080112e+01
2.850000000000e+01 -2.394557363526e-02 3.395682980356e-04 2.353889218564e+01
2.875000000000e+01 -2.394352645836e-02 3.392578054520e-04 2.347536103854e+01
2.900000000000e+01 -2.393689833223e-02 3.389183251804e-04 2.341111058077e+01
2.925000000000e+01 -2.392546554547e-02 3.385505782592e-04 2.334628022976e+01
2.950000000000e+01 -2.390906367045e-02 3.381556228487e-04 2.328101363274e+01
2.975000000000e+01 -2.388758930420e-02 3.377348176558e-04 2.321545620893e+01
3.000000000000e+01 -2.386100225068e-02 3.372897710264e-04 2.314975290504e+01
3.025000000000e+01 -2.382932619124e-02 3.368224457852e-04 2.308404607395e+01
3.050000000000e+01 -2.379264793332e-02 3.363350394699e-04 2.301847349894e+01
3.075000000000e+01 -2.375111754253e-02 3.358299688739e-04 2.295316689725e+01
3.100000000000e+01 -2.370494756412e-02 3.353098711419e-04 2.288825041059e+01
3.125000000000e+01 -2.365441348830e-02 3.347775308572e-04 2.282383996770e+01
3.150000000000e+01 -2.359985177536e-02 3.342359292670e-04 2.276004255664e+01
3.175000000000e+01 -2.354165793532e-02 3.336882651283e-04 2.269695634974e+01
3.200000000000e+01 -2.348028310093e-02 3.331379291488e-04 2.263467089203e+01
3.225000000000e+01 -2.341623058961e-02 3.325884954251e-04 2.257326766145e+01
3.250000000000e+01 -2.335005175372e-02 3.320437131070e-04 2.251282105941e+01
3.275000000000e+01 -2.328233980137e-02 3.315074743576e-04 2.245339925767e+01
3.300000000000e+01 -2.321372249104e-02 3.309837843609e-04 2.239506548515e+01
3.325000000000e+01 -2.314485319139e-02 3.304767225649e-04 2.233787905945e+01
3.350000000000e+01 -2.307640128349e-02 3.299903886015e-04 2.228189652630e+01
3.375000000000e+01 -2.300904166183e-02 3.295288388616e-04 2.222717268559e+01
3.400000000000e+01 -2.294344388547e-02 3.290960165225e-04 2.217376139231e+01
3.425000000000e+01 -2.288026058264e-02 3.286956646125e-04 2.212171627032e+01
3.450000000000e+01 -2.282011551067e-02 3.283312068882e-04 2.207109119491e+01
3.475000000000e+01 -2.276359176669e-02 3.280057379929e-04 2.202194059024e+01
3.500000000000e+01 -2.271122108660e-02 3.277220196499e-04 2.197431953029e+01
3.525000000000e+01 -2.266347466325e-02 3.274822909999e-04 2.192828366777e+01
3.550000000000e+01 -2.262075548128e-02 3.272882027495e-04 2.188388899448e+01
3.575000000000e+01 -2.258339185883e-02 3.271407040138e-04 2.184119145569e+01
3.600000000000e+01 -2.255163269811e-02 3.270403118453e-04 2.180024643047e+01
3.625000000000e+01 -2.252564484747e-02 3.269869027168e-04 2.176110810470e+01
3.650000000000e+01 -2.250551252299e-02 3.269796216787e-04 2.172382875737e+01
3.675000000000e+01 -2.249123896687e-02 3.270170730214e-04 2.168845796882e+01
3.700000000000e+01 -2.248274931893e-02 3.270972816810e-04 2.165504178933e+01
3.725000000000e+01 -2.247989615134e-02 3.272177096325e-04 2.162362187630e+01
3.750000000000e+01 -2.248246653551e-02 3.273754655717e-04 2.159423462385e+01
3.775000000000e+01 -2.249018957381e-02 3.275671150528e-04 2.156691031611e+01
3.800000000000e+01 -2.250274501468e-02 3.277888726221e-04 2.154167232776e+01
3.825000000000e+01 -2.251977271723e-02 3.280367855531e-04 2.151853640187e+01
3.850000000000e+01 -2.254088254848e-02 3.283067765562e-04 2.149751004030e+01
3.875000000000e+01 -2.256566434387e-02 3.285947179159e-04 2.147859202366e+01
3.900000000000e+01 -2.259369762894e-02 3.288965171878e-04 2.146177209052e+01
3.925000000000e+01 -2.262456086832e-02 3.292082002969e-04 2.144703079851e+01
3.950000000000e+01 -2.265783994823e-02 3.295259903017e-04 2.143433956807e+01
3.975000000000e+01 -2.269313578215e-02 3.298463764098e-04 2.142366093021e+01
4.000000000000e+01 -2.273007083108e-02 3.301661805343e-04 2.141494898151e+01
4.025000000000e+01 -2.276829463574e-02 3.304826086460e-04 2.140814991216e+01
4.050000000000e+01 -2.280748807250e-02 3.307932563573e-04 2.140320291276e+01
4.075000000000e+01 -2.284736661017e-02 3.310961714235e-04 2.140004100023e+01
4.100000000000e+01 -2.288768219724e-02 3.313898715027e-04 2.139859204654e+01
4.125000000000e+01 -2.292822390976e-02 3.316733240596e-04 2.139877989285e+01
4.150000000000e+01 -2.296881727549e-02 3.319459767178e-04 2.140052533371e+01
4.175000000000e+01 -2.300932311959e-02 3.322077265615e-04 2.140374741192e+01
4.200000000000e+01 -2.304963536222e-02 3.324588693747e-04 2.140836437272e+01
4.225000000000e+01 -2.308967775432e-02 3.327001471067e-04 2.141429470794e+01
4.250000000000e+01 -2.312940027899e-02 3.329326283592e-04 2.142145812578e+01
4.275000000000e+01 -2.316877515943e-02 3.331576908796e-04 2.142977623183e+01
4.300000000000e+01 -2.320779311729e-02 3.333769017989e-04 2.143917346562e+01
4.325000000000e+01 -2.324645987507e-02 3.335921162778e-04 2.144957754682e+01
4.350000000000e+01 -2.328479225318e-02 3.338052095438e-04 2.146091998703e+01
4.375000000000e+01 -2.332281419487e-02 3.340183063445e-04 2.147313647746e+01
4.400000000000e+01 -2.336055309602e-02 3.342335197418e-04 2.148616696008e+01
4.425000000000e+01 -2.339803739749e-02 3.344529211875e-04 2.149995598969e+01
4.450000000000e+01 -2.343529350000e-02 3.346785668113e-04 2.151445259539e+01
4.475000000000e+01 -2.347234359019e-02 3.349124326645e-04 2.152961023188e+01
4.500000000000e+01 -2.350920373251e-02 3.351563706288e-04 2.154538661132e+01
4.525000000000e+01 -2.354588232368e-02 3.354120692202e-04 2.156174346070e+01
4.550000000000e+01 -2.358237877828e-02 3.356810222579e-04 2.157864619912e+01
4.575000000000e+01 -2.361868251450e-02 3.359645107059e-04 2.159606357669e+01
4.600000000000e+01 -2.365477216744e-02 3.362635631615e-04 2.161396726989e+01
4.625000000000e+01 -2.369061487312e-02 3.365789344535e-04 2.163233146168e+01
4.650000000000e+01 -2.372616568768e-02 3.369110866307e-04 2.165113240716e+01
4.675000000000e+01 -2.376136709723e-02 3.372601703655e-04 2.167034803344e+01
4.700000000000e+01 -2.379614865535e-02 3.376260075308e-04 2.168995756585e+01
4.725000000000e+01 -2.383042675890e-02 3.380080734318e-04 2.170994120297e+01
4.750000000000e+01 -2.386410447127e-02 3.384054954848e-04 2.173027985440e+01
4.775000000000e+01 -2.389707120021e-02 3.388170465666e-04 2.175095497610e+01
4.800000000000e+01 -2.392920280541e-02 3.392411289637e-04 2.177194853843e+01
4.825000000000e+01 -2.396036158009e-02 3.396757439375e-04 2.179324279736e+01
4.850000000000e+01 -2.399039742746e-02 3.401185437033e-04 2.181482073863e+01
4.875000000000e+01 -2.401914853874e-02 3.405668278811e-04 2.183666604553e+01
4.900000000000e+01 -2.404644269151e-02 3.410175535827e-04 2.185876341045e+01
4.925000000000e+01 -2.407209905769e-02 3.414673557014e-04 2.188109894889e+01
4.950000000000e+01 -2.409593009164e-02 3.419125710482e-04 2.190366030353e+01
4.975000000000e+01 -2.411774458097e-02 3.423492561613e-04 2.192643746938e+01
5.000000000000e+01 -2.413735054349e-02 3.427732283790e-04 2.194942301884e+01
5.025000000000e+01 -2.415455855796e-02 3.431801751937e-04 2.197261228929e+01
5.050000000000e+01 -2.416918594423e-02 3.435657961143e-04 2.199600418958e+01
5.075000000000e+01 -2.418106013284e-02 3.439255657153e-04 2.201960122885e+01
5.100000000000e+01 -2.419002373633e-02 3.442549073666e-04 2.204340990571e+01
5.125000000000e+01 -2.419593862910e-02 3.445493989656e-04 2.206744055326e+01
5.150000000000e+01 -2.419869125233e-02 3.448048517012e-04 2.209170781996e+01
5.175000000000e+01 -2.419819723482e-02 3.450173316434e-04 2.211623037443e+01
5.200000000000e+01 -2.419440531316e-02 3.451831775571e-04 2.214103043845e+01
5.225000000000e+01 -2.418730122755e-02 3.452991251295e-04 2.216613390677e+01
5.250000000000e+01 -2.417691071324e-02 3.453623961838e-04 2.219156955098e+01
5.275000000000e+01 -2.416330240969e-02 3.453708163369e-04 2.221736854998e+01
5.300000000000e+01 -2.414658895615e-02 3.453228730701e-04 2.224356342393e+01
5.325000000000e+01 -2.412692804213e-02 3.452177823485e-04 2.227018767879e+01
5.350000000000e+01 -2.410452152348e-02 3.450555069692e-04 2.229727462651e+01
5.375000000000e+01 -2.407961356575e-02 3.448367832874e-04 2.232485614283e+01
5.400000000000e+01 -2.405248783996e-02 3.445632728417e-04 2.235296214278e+01
5.425000000000e+01 -2.402346289632e-02 3.442376111816e-04 2.238161930018e+01
5.450000000000e+01 -2.399288627475e-02 3.438631889077e-04 2.241084984299e+01
5.475000000000e+01 -2.396112921804e-02 3.434442104830e-04 2.244067110072e+01
5.500000000000e+01 -2.392857949350e-02 3.429856734155e-04 2.247109446230e+01
5.525000000000e+01 -2.389563299878e-02 3.424932568598e-04 2.250212446884e+01
5.550000000000e+01 -2.386268529326e-02 3.419732744323e-04 2.253375876394e+01
5.575000000000e+01 -2.383012276169e-02 3.414325574149e-04 2.256598752400e+01
5.600000000000e+01 -2.379831377213e-02 3.408782670168e-04 2.259879311116e+01
5.625000000000e+01 -2.376760028355e-02 3.403178912461e-04 2.263215060958e+01
5.650000000000e+01 -2.373828969056e-02 3.397590267321e-04 2.266602789219e+01
5.675000000000e+01 -2.371064799120e-02 3.392092000785e-04 2.270038591490e+01
5.700000000000e+01 -2.368489407172e-02 3.386756788185e-04 2.273517987697e+01
5.725000000000e+01 -2.366119493670e-02 3.381654161998e-04 2.277035980568e+01
5.750000000000e+01 -2.363966258042e-02 3.376849388374e-04 2.280587173948e+01
5.775000000000e+01 -2.362035269546e-02 3.372401980226e-04 2.284165859023e+01
5.800000000000e+01 -2.360326528283e-02 3.368364606831e-04 2.287766180485e+01
5.825000000000e+01 -2.358834658311e-02 3.364782233877e-04 2.291382230054e+01
5.850000000000e+01 -2.357549298215e-02 3.361691490828e-04 2.295008171089e+01
5.875000000000e+01 -2.356455672482e-02 3.359120289883e-04 2.298638379980e+01
5.900000000000e+01 -2.355535227451e-02 3.357087638880e-04 2.302267508007e+01
5.925000000000e+01 -2.354766436307e-02 3.355603733103e-04 2.305890598134e+01
5.950000000000e+01 -2.354125663977e-02 3.354670228689e-04 2.309503147060e+01
5.975000000000e+01 -2.353588078629e-02 3.354280761268e-04 2.313101155627e+01
6.000000000000e+01 -2.353128593583e-02 3.354421571441e-04 2.316681156730e+01
6.025000000000e+01 -2.352722782239e-02 3.355072261990e-04 2.320240222228e+01
6.050000000000e+01 -2.352347737520e-02 3.356206651240e-04 2.323775949821e+01
6.075000000000e+01 -2.351982864070e-02 3.357793780365e-04 2.327286431395e+01
6.100000000000e+01 -2.351610563845e-02 3.359798864668e-04 2.330770205969e+01
6.125000000000e+01 -2.351216804646e-02 3.362184249944e-04 2.334226206034e+01
6.150000000000e+01 -2.350791536584e-02 3.364910311994e-04 2.337653666923e+01
6.175000000000e+01 -2.350329014710e-02 3.367936327048e-04 2.341052092544e+01
6.200000000000e+01 -2.349827911436e-02 3.371221189719e-04 2.344421137439e+01
6.225000000000e+01 -2.349291371725e-02 3.374724147002e-04 2.347760576491e+01
6.250000000000e+01 -2.348726847994e-02 3.378405441649e-04 2.351070197689e+01
6.275000000000e+01 -2.348145877132e-02 3.382226646509e-04 2.354349777829e+01
6.300000000000e+01 -2.347563732298e-02 3.386151058399e-04 2.357599019283e+01
6.325000000000e+01 -2.346998993975e-02 3.390143997190e-04 2.360817502782e+01
6.350000000000e+01 -2.346473070065e-02 3.394173035030e-04 2.364004695753e+01
6.375000000000e+01 -2.346009646009e-02 3.398208123587e-04 2.367159914206e+01
6.400000000000e+01 -2.345634128914e-02 3.402221724834e-04 2.370282360275e+01
6.425000000000e+01 -2.345373069478e-02 3.406188880118e-04 2.373371135241e+01
6.450000000000e+01 -2.345253590428e-02 3.410087259764e-04 2.376425271361e+01
6.475000000000e+01 -2.345302835712e-02 3.413897237813e-04 2.379443809331e+01
6.500000000000e+01 -2.345547427081e-02 3.417601971698e-04 2.382425839379e+01
6.525000000000e+01 -2.346012955066e-02 3.421187434038e-04 2.385370598746e+01
6.550000000000e+01 -2.346723521505e-02 3.424641921203e-04 2.388277544483e+01
6.575000000000e+01 -2.347701306608e-02 3.427957259046e-04 2.391146431325e+01
6.600000000000e+01 -2.348966164833e-02 3.431128178229e-04 2.393977412139e+01
6.625000000000e+01 -2.350535242093e-02 3.434152068966e-04 2.396771109510e+01
6.650000000000e+01 -2.352422659172e-02 3.437029240581e-04 2.399528681691e+01
6.675000000000e+01 -2.354639229654e-02 3.439762888037e-04 2.402251896276e+01
6.700000000000e+01 -2.357192245230e-02 3.442359230862e-04 2.404943169715e+01
6.725000000000e+01 -2.360085298583e-02 3.444827043033e-04 2.407605593003e+01
6.750000000000e+01 -2.363318190965e-02 3.447177346206e-04 2.410242956359e+01
6.775000000000e+01 -2.366886888624e-02 3.449423816807e-04 2.412859731644e+01
6.800000000000e+01 -2.370783550971e-02 3.451582499633e-04 2.415461061087e+01
6.825000000000e+01 -2.374996613227e-02 3.453671506265e-04 2.418052713191e+01
6.850000000000e+01 -2.379510931435e-02 3.455710761344e-04 2.420641028778e+01
6.875000000000e+01 -2.384308013567e-02 3.457721612076e-04 2.423232862102e+01
6.900000000000e+01 -2.389366286264e-02 3.459726573991e-04 2.425835502820e+01
6.925000000000e+01 -2.394661401948e-02 3.461750134589e-04 2.428456596359e+01
6.950000000000e+01 -2.400166598750e-02 3.463816682104e-04 2.431104060619e+01
6.975000000000e+01 -2.405853058495e-02 3.465950341029e-04 2.433785998734e+01
7.000000000000e+01 -2.411690328592e-02 3.468176121693e-04 2.436510614378e+01
7.025000000000e+01 -2.417646784015e-02 3.470518120695e-04 2.439286126137e+01
7.050000000000e+01 -2.423689992476e-02 3.472999035411e-04 2.442120690015e+01
7.075000000000e+01 -2.429787247518e-02 3.475642117214e-04 2.445022319150e+01
7.100000000000e+01 -2.435906003144e-02 3.478468541572e-04 2.447998811903e+01
7.125000000000e+01 -2.442014282627e-02 3.481497391470e-04 2.451057690114e+01
7.150000000000e+01 -2.448081129589e-02 3.484746071908e-04 2.454206127671e+01
7.175000000000e+01 -2.454076982426e-02 3.488229741872e-04 2.457450898706e+01
7.200000000000e+01 -2.459974030930e-02 3.491959580378e-04 2.460798322327e+01
7.225000000000e+01 -2.465746584305e-02 3.495944706476e-04 2.464254214263e+01
7.250000000000e+01 -2.471371410435e-02 3.500191638963e-04 2.467823842946e+01
7.275000000000e+01 -2.476828036980e-02 3.504704078806e-04 2.471511888529e+01
7.300000000000e+01 -2.482099017387e-02 3.509482908666e-04 2.475322407201e+01
7.325000000000e+01 -2.487170132941e-02 3.514526285656e-04 2.479258799323e+01
7.350000000000e+01 -2.492030542345e-02 3.519829818850e-04 2.483323782857e+01
7.375000000000e+01 -2.496672970137e-02 3.525386764704e-04 2.487519360361e+01
7.400000000000e+01 -2.501093784280e-02 3.531188247743e-04 2.491846813465e+01
7.425000000000e+01 -2.505293050955e-02 3.537223560578e-04 2.496306677395e+01
7.450000000000e+01 -2.509274516219e-02 3.543480476784e-04 2.500898733245e+01
7.475000000000e+01 -2.513045533554e-02 3.549945551168e-04 2.505622003947e+01
7.500000000000e+01 -2.516616976202e-02 3.556604519486e-04 2.510474754175e+01
7.525000000000e+01 -2.520003033975e-02 3.563442733533e-04 2.515454499586e+01
7.550000000000e+01 -2.523220955074e-02 3.570445332704e-04 2.520558017463e+01
7.575000000000e+01 -2.526290802828e-02 3.577597489397e-04 2.525781377721e+01
7.600000000000e+01 -2.529235171812e-02 3.584884132569e-04 2.531119953820e+01
7.625000000000e+01 -2.532078798663e-02 3.592292062504e-04 2.536568473229e+01
7.650000000000e+01 -2.534848101483e-02 3.599808938498e-04 2.542121035533e+01
7.675000000000e+01 -2.537570777971e-02 3.607423610615e-04 2.547771171618e+01
7.700000000000e+01 -2.540275347565e-02 3.615124581018e-04 2.553511864148e+01
7.725000000000e+01 -2.542990706200e-02 3.622901751066e-04 2.559335606786e+01
7.750000000000e+01 -2.545745561647e-02 3.630746208607e-04 2.565234422558e+01
7.775000000000e+01 -2.548567966472e-02 3.638649930832e-04 2.571199914245e+01
7.800000000000e+01 -2.551484775078e-02 3.646605527259e-04 2.577223271781e+01
7.825000000000e+01 -2.554521180561e-02 3.654606005838e-04 2.583295309657e+01
7.850000000000e+01 -2.557700165011e-02 3.662644569083e-04 2.589406458938e+01
7.875000000000e+01 -2.561042114009e-02 3.670714338019e-04 2.595546787298e+01
7.900000000000e+01 -2.564564312283e-02 3.678807926328e-04 2.601705978272e+01
7.925000000000e+01 -2.568280523130e-02 3.686917145762e-04 2.607873327491e+01
7.950000000000e+01 -2.572200592889e-02 3.695032682132e-04 2.614037733891e+01
7.975000000000e+01 -2.576329985807e-02 3.703143750833e-04 2.620187668993e+01
8.000000000000e+01 -2.580669483094e-02 3.711237848620e-04 2.626311178877e+01
8.025000000000e+01 -2.585214800019e-02 3.719300367599e-04 2.632395860545e+01
8.050000000000e+01 -2.589956346013e-02 3.727314506079e-04 2.638428866911e+01
8.075000000000e+01 -2.594879064174e-02 3.735261143036e-04 2.644396919742e+01
8.100000000000e+01 -2.599962272218e-02 3.743118689665e-04 2.650286322180e+01
8.125000000000e+01 -2.605179727989e-02 3.750863141771e-04 2.656083008660e+01
8.150000000000e+01 -2.610499685015e-02 3.758468092839e-04 2.661772590994e+01
8.175000000000e+01 -2.615885165641e-02 3.765904764731e-04 2.667340437547e+01
8.200000000000e+01 -2.621294366084e-02 3.773142476249e-04 2.672771768176e+01
8.225000000000e+01 -2.626681136416e-02 3.780148892715e-04 2.678051759420e+01
8.250000000000e+01 -2.631995674060e-02 3.786889701122e-04 2.683165680177e+01
8.275000000000e+01 -2.637185285811e-02 3.793330898800e-04 2.688099031249e+01
8.300000000000e+01 -2.642195349170e-02 3.799438374299e-04 2.692837707318e+01
8.325000000000e+01 -2.646970427241e-02 3.805177475533e-04 2.697368167372e+01
8.350000000000e+01 -2.651455496926e-02 3.810514141371e-04 2.701677610931e+01
8.375000000000e+01 -2.655597214911e-02 3.815416592593e-04 2.705754164077e+01
8.400000000000e+01 -2.659345228581e-02 3.819854883917e-04 2.709587060800e+01
8.425000000000e+01 -2.662653499824e-02 3.823801140873e-04 2.713166824359e+01
8.450000000000e+01 -2.665481651336e-02 3.827231790792e-04 2.716485439483e+01
8.475000000000e+01 -2.667796203238e-02 3.830127828786e-04 2.719536509539e+01
8.500000000000e+01 -2.669571723646e-02 3.832475431998e-04 2.722315397434e+01
8.525000000000e+01 -2.670791845565e-02 3.834266616092e-04 2.724819344110e+01
8.550000000000e+01 -2.671450076716e-02 3.835499790139e-04 2.727047556426e+01
8.575000000000e+01 -2.671550423368e-02 3.836180284583e-04 2.729001268790e+01
8.600000000000e+01 -2.671107743329e-02 3.836320668764e-04 2.730683764459e+01
8.625000000000e+01 -2.670147872803e-02 3.835940988817e-04 2.732100363962e+01
8.650000000000e+01 -2.668707404125e-02 3.835068793751e-04 2.733258373419e+01
8.675000000000e+01 -2.666833209640e-02 3.833738918433e-04 2.734166994502e+01
8.700000000000e+01 -2.664581679483e-02 3.831993255416e-04 2.734837196706e+01
8.725000000000e+01 -2.662017688497e-02 3.829879857282e-04 2.735281554792e+01
8.750000000000e+01 -2.659213331846e-02 3.827452003530e-04 2.735514054538e+01
8.775000000000e+01 -2.656246441089e-02 3.824767802800e-04 2.735549872288e+01
8.800000000000e+01 -2.653199071031e-02 3.821889855264e-04 2.735405132946e+01
8.825000000000e+01 -2.650155692917e-02 3.818882499537e-04 2.735096654322e+01
8.850000000000e+01 -2.647201222174e-02 3.815811165450e-04 2.734641683077e+01
8.875000000000e+01 -2.644419203809e-02 3.812741499432e-04 2.734057631365e+01
8.900000000000e+01 -2.641889993531e-02 3.809736290326e-04 2.733361818923e+01
8.925000000000e+01 -2.639688994859e-02 3.806855679504e-04 2.732571228831e+01
8.950000000000e+01 -2.637885042730e-02 3.804155784284e-04 2.731702281833e+01
8.975000000000e+01 -2.636538952420e-02 3.801687383324e-04 2.730770633619e+01
9.000000000000e+01 -2.635702265358e-02 3.799494890853e-04 2.729790999598e+01
9.025000000000e+01 -2.635416229519e-02 3.797615608929e-04 2.728777009209e+01
9.050000000000e+01 -2.635711013519e-02 3.796079109560e-04 2.727741086587e+01
9.075000000000e+01 -2.636605237943e-02 3.794906386788e-04 2.726694380320e+01
9.100000000000e+01 -2.638105645423e-02 3.794110235544e-04 2.725646687113e+01
9.125000000000e+01 -2.640207131362e-02 3.793695087088e-04 2.724606433038e+01
9.150000000000e+01 -2.642892981178e-02 3.793657116229e-04 2.723580682311e+01
9.175000000000e+01 -2.646135256105e-02 3.793984555145e-04 2.722575125490e+01
9.200000000000e+01 -2.649895450481e-02 3.794658244573e-04 2.721594146017e+01
9.225000000000e+01 -2.654125220509e-02 3.795652205490e-04 2.720640831213e+01
9.250000000000e+01 -2.658767297354e-02 3.796934369558e-04 2.719717062582e+01
9.275000000000e+01 -2.663756465640e-02 3.798467294736e-04 2.718823537796e+01
9.300000000000e+01 -2.669020616124e-02 3.800208982286e-04 2.717959869892e+01
9.325000000000e+01 -2.674481876595e-02 3.802113644479e-04 2.717124607925e+01
9.350000000000e+01 -2.680057716973e-02 3.804132455041e-04 2.716315334324e+01
9.375000000000e+01 -2.685662164536e-02 3.806214328763e-04 2.715528677008e+01
9.400000000000e+01 -2.691206902623e-02 3.808306682207e-04 2.714760399954e+01
9.425000000000e+01 -2.696602516024e-02 3.810356050674e-04 2.714005406066e+01
9.450000000000e+01 -2.701759556119e-02 3.812308735624e-04 2.713257822597e+01
9.475000000000e+01 -2.706589785341e-02 3.814111429896e-04 2.712510998833e+01
9.500000000000e+01 -2.711007176153e-02 3.815711768764e-04 2.711757592271e+01
9.525000000000e+01 -2.714929103949e-02 3.817058913675e-04 2.710989575896e+01
9.550000000000e+01 -2.718277357856e-02 3.818104076861e-04 2.710198305508e+01
9.575000000000e+01 -2.720979090595e-02 3.818801044360e-04 2.709374596420e+01
9.600000000000e+01 -2.722967921183e-02 3.819106720325e-04 2.708508753753e+01
9.625000000000e+01 -2.724184692284e-02 3.818981625768e-04 2.707590699148e+01
9.650000000000e+01 -2.724578462609e-02 3.818390459028e-04 2.706610025985e+01
9.675000000000e+01 -2.724107192997e-02 3.817302435224e-04 2.705556124620e+01
9.700000000000e+01 -2.722738426171e-02 3.815692085103e-04 2.704418320207e+01
9.725000000000e+01 -2.720450079444e-02 3.813539665114e-04 2.703185966007e+01
9.750000000000e+01 -2.717230711366e-02 3.810831448828e-04 2.701848630583e+01
9.775000000000e+01 -2.713079898596e-02 3.807559999412e-04 2.700396205697e+01
9.800000000000e+01 -2.708008401476e-02 3.803724745215e-04 2.698819074045e+01
9.825000000000e+01 -2.702038042182e-02 3.799331255023e-04 2.697108272968e+01
9.850000000000e+01 -2.695201571470e-02 3.794392287946e-04 2.695255595674e+01
9.875000000000e+01 -2.687542179727e-02 3.788928170154e-04 2.693253764776e+01
9.900000000000e+01 -2.679112863137e-02 3.782965224350e-04 2.691096504084e+01
9.925000000000e+01 -2.669975448258e-02 3.776535935233e-04 2.688778647595e+01
9.950000000000e+01 -2.660199420105e-02 3.769676478817e-04 2.686296223595e+01
9.975000000000e+01 -2.649860633893e-02 3.762427886300e-04 2.683646457896e+01
1.000000000000e+02 -2.639039862905e-02 3.754834825909e-04 2.680827835021e+01
1.002500000000e+02 -2.627821239192e-02 3.746944230294e-04 2.677840048915e+01
1.005000000000e+02 -2.616290644199e-02 3.738804135330e-04 2.674683991498e+01
1.007500000000e+02 -2.604534081381e-02 3.730462440936e-04 2.671361685848e+01
1.010000000000e+02 -2.592636157625e-02 3.721965774829e-04 2.667876236154e+01
1.012500000000e+02 -2.580678558174e-02 3.713358282827e-04 2.664231706026e+01
1.015000000000e+02 -2.568738808033e-02 3.704680650085e-04 2.660433046224e+01
1.017500000000e+02 -2.556889190101e-02 3.695969196273e-04 2.656485987287e+01
1.020000000000e+02 -2.545195916938e-02 3.687255214019e-04 2.652396938643e+01
1.022500000000e+02 -2.533718576338e-02 3.678564491634e-04 2.648172891356e+01
1.025000000000e+02 -2.522509852517e-02 3.669917058929e-04 2.643821325927e+01
1.027500000000e+02 -2.511615528070e-02 3.661327263025e-04 2.639350129032e+01
1.030000000000e+02 -2.501074709291e-02 3.652803862632e-04 2.634767521165e+01
1.032500000000e+02 -2.490920344897e-02 3.644350630673e-04 2.630081992839e+01
1.035000000000e+02 -2.481179975601e-02 3.635967326907e-04 2.625302252584e+01
1.037500000000e+02 -2.471876573711e-02 3.627649858915e-04 2.620437183993e+01
1.040000000000e+02 -2.463029484337e-02 3.619391623333e-04 2.615495809436e+01
1.042500000000e+02 -2.454655465691e-02 3.611184489932e-04 2.610487262028e+01
1.045000000000e+02 -2.446769666753e-02 3.603019841840e-04 2.605420760138e+01
1.047500000000e+02 -2.439386600236e-02 3.594889523202e-04 2.600305585185e+01
1.050000000000e+02 -2.432520883994e-02 3.586786914879e-04 2.595151053812e+01
1.052500000000e+02 -2.426187891066e-02 3.578707904125e-04 2.589966512699e+01
1.055000000000e+02 -2.420404052242e-02 3.570651479856e-04 2.584761280698e+01
1.057500000000e+02 -2.415187113355e-02 3.562620447136e-04 2.579544635040e+01
1.060000000000e+02 -2.410556040029e-02 3.554621635084e-04 2.574325761625e+01
1.062500000000e+02 -2.406530723537e-02 3.546666101708e-04 2.569113725075e+01
1.065000000000e+02 -2.403131304581e-02 3.538768993794e-04 2.563917389283e+01
1.067500000000e+02 -2.400377408730e-02 3.530949709038e-04 2.558745369718e+01
1.070000000000e+02 -2.398287174433e-02 3.523231351909e-04 2.553605978120e+01
1.072500000000e+02 -2.396876025468e-02 3.515640166833e-04 2.548507126751e+01
1.075000000000e+02 -2.396155555618e-02 3.508204688817e-04 2.543456282380e+01
1.077500000000e+02 -2.396132258286e-02 3.500954845391e-04 2.538460385109e+01
1.080000000000e+02 -2.396806287832e-02 3.493921106105e-04 2.533525773443e+01
1.082500000000e+02 -2.398170434602e-02 3.487133710192e-04 2.528658146380e+01
1.085000000000e+02 -2.400209188219e-02 3.480621358544e-04 2.523862491588e+01
1.087500000000e+02 -2.402897912833e-02 3.474410179679e-04 2.519143070023e+01
1.090000000000e+02 -2.406202301189e-02 3.468523041047e-04 2.514503374201e+01
1.092500000000e+02 -2.410078113314e-02 3.462979097738e-04 2.509946140642e+01
1.095000000000e+02 -2.414471218001e-02 3.457792647019e-04 2.505473342462e+01
1.097500000000e+02 -2.419317821210e-02 3.452972823606e-04 2.501086232445e+01
1.100000000000e+02 -2.424545104613e-02 3.448523130030e-04 2.496785368863e+01
1.102500000000e+02 -2.430071893407e-02 3.444441182995e-04 2.492570684719e+01
1.105000000000e+02 -2.435809922352e-02 3.440719114867e-04 2.488441537967e+01
1.107500000000e+02 -2.441664965854e-02 3.437343587414e-04 2.484396796051e+01
1.110000000000e+02 -2.447538448925e-02 3.434296210898e-04 2.480434898039e+01
1.112500000000e+02 -2.453328988141e-02 3.431553999682e-04 2.476553932922e+01
1.115000000000e+02 -2.458933960622e-02 3.429089934831e-04 2.472751710565e+01
1.117500000000e+02 -2.464251391603e-02 3.426873730013e-04 2.469025811700e+01
1.120000000000e+02 -2.469181378896e-02 3.424872430311e-04 2.465373646463e+01
1.122500000000e+02 -2.473627976349e-02 3.423051269283e-04 2.461792478029e+01
1.125000000000e+02 -2.477500447057e-02 3.421374272361e-04 2.458279452524e+01
1.127500000000e+02 -2.480714897953e-02 3.419805043015e-04 2.454831594329e+01
1.130000000000e+02 -2.483195406776e-02 3.418307349389e-04 2.451445799486e+01
1.132500000000e+02 -2.484874974539e-02 3.416845701406e-04 2.448118817560e+01
1.135000000000e+02 -2.485696664474e-02 3.415385823032e-04 2.444847208745e+01
1.137500000000e+02 -2.485613979875e-02 3.413894981223e-04 2.441627315800e+01
1.140000000000e+02 -2.484591650945e-02 3.412342513483e-04 2.438455210313e+01
1.142500000000e+02 -2.482605670881e-02 3.410700063364e-04 2.435326664589e+01
1.145000000000e+02 -2.479643694176e-02 3.408941564166e-04 2.432237107021e+01
1.147500000000e+02 -2.475704929577e-02 3.407043523439e-04 2.429181602957e+01
1.150000000000e+02 -2.470799875014e-02 3.404984858323e-04 2.426154853085e+01
1.152500000000e+02 -2.464950268965e-02 3.402747939735e-04 2.423151191413e+01
1.155000000000e+02 -2.458188613989e-02 3.400318547794e-04 2.420164621518e+01
1.157500000000e+02 -2.450557662416e-02 3.397685347951e-04 2.417188875306e+01
1.160000000000e+02 -2.442110080038e-02 3.394840399000e-04 2.414217474747e+01
1.162500000000e+02 -2.432907761598e-02 3.391779446689e-04 2.411243836569e+01
1.165000000000e+02 -2.423021258457e-02 3.388502224450e-04 2.408261384034e+01
1.167500000000e+02 -2.412529133188e-02 3.385013042695e-04 2.405263678456e+01
1.170000000000e+02 -2.401517271535e-02 3.381320639806e-04 2.402244560598e+01
1.172500000000e+02 -2.390078159046e-02 3.377436819788e-04 2.399198300425e+01
1.175000000000e+02 -2.378310079969e-02 3.373380359342e-04 2.396119747160e+01
1.177500000000e+02 -2.366316269242e-02 3.369176123621e-04 2.393004474011e+01
1.180000000000e+02 -2.354204037043e-02 3.364853785204e-04 2.389848922293e+01
1.182500000000e+02 -2.342083863873e-02 3.360448455701e-04 2.386650511614e+01
1.185000000000e+02 -2.330068368681e-02 3.356001542019e-04 2.383407748979e+01
1.187500000000e+02 -2.318271263653e-02 3.351559525051e-04 2.380120304583e+01
1.190000000000e+02 -2.306806232721e-02 3.347171814893e-04 2.376789061674e+01
1.192500000000e+02 -2.295785730400e-02 3.342892645217e-04 2.373416137212e+01
1.195000000000e+02 -2.285319702867e-02 3.338780154455e-04 2.370004869827e+01
1.197500000000e+02 -2.275514302419e-02 3.334895063907e-04 2.366559777521e+01
1.200000000000e+02 -2.266470549161e-02 3.331299471953e-04 2.363086482742e+01
1.202500000000e+02 -2.258283031559e-02 3.328055600188e-04 2.359591609526e+01
1.205000000000e+02 -2.251038567551e-02 3.325224422862e-04 2.356082651961e+01
1.207500000000e+02 -2.244815123376e-02 3.322864210167e-04 2.352567826250e+01
1.210000000000e+02 -2.239680471611e-02 3.321028800875e-04 2.349055892544e+01
1.212500000000e+02 -2.235691266036e-02 3.319767404800e-04 2.345555975465e+01
1.215000000000e+02 -2.232892259663e-02 3.319122340421e-04 2.342077376219e+01
1.217500000000e+02 -2.231315391552e-02 3.319127928040e-04 2.338629375105e+01
1.220000000000e+02 -2.230979411087e-02 3.319809875123e-04 2.335221049199e+01
1.222500000000e+02 -2.231889685883e-02 3.321184718204e-04 2.331861099479e+01
1.225000000000e+02 -2.234037837361e-02 3.323258054088e-04 2.328557687780e+01
1.227500000000e+02 -2.237402170173e-02 3.326025405924e-04 2.325318304920e+01
1.230000000000e+02 -2.241947889677e-02 3.329472266137e-04 2.322149656576e+01
1.232500000000e+02 -2.247627534360e-02 3.333574229829e-04 2.319057578449e+01
1.235000000000e+02 -2.254381983220e-02 3.338297651664e-04 2.316046983282e+01
1.237500000000e+02 -2.262141057313e-02 3.343600303718e-04 2.313121832830e+01
1.240000000000e+02 -2.270824854016e-02 3.349432558439e-04 2.310285140398e+01
1.242500000000e+02 -2.280344626623e-02 3.355738547246e-04 2.307538999007e+01
1.245000000000e+02 -2.290604285746e-02 3.362456831645e-04 2.304884630028e+01
1.247500000000e+02 -2.301501472047e-02 3.369522073433e-04 2.302322455704e+01
1.250000000000e+02 -2.312929123734e-02 3.376866560104e-04 2.299852177794e+01
1.252500000000e+02 -2.324776660547e-02 3.384421411994e-04 2.297472877053e+01
1.255000000000e+02 -2.336931504920e-02 3.392117841200e-04 2.295183102871e+01
1.257500000000e+02 -2.349280283680e-02 3.399888216370e-04 2.292980979417e+01
1.260000000000e+02 -2.361710257231e-02 3.407667166715e-04 2.290864287334e+01
1.262500000000e+02 -2.374110493875e-02 3.415392486666e-04 2.288830558679e+01
1.265000000000e+02 -2.386373122856e-02 3.423005918740e-04 2.286877133566e+01
1.267500000000e+02 -2.398394434715e-02 3.430453737721e-04 2.285001227961e+01
1.270000000000e+02 -2.410076000704e-02 3.437687100561e-04 2.283199966886e+01
1.272500000000e+02 -2.421325625262e-02 3.444662061267e-04 2.281470397011e+01
1.275000000000e+02 -2.432058289192e-02 3.451340550667e-04 2.279809506620e+01
1.277500000000e+02 -2.442196802257e-02 3.457690122712e-04 2.278214193179e+01
1.280000000000e+02 -2.451672583877e-02 3.463683285985e-04 2.276681258578e+01
1.282500000000e+02 -2.460426064082e-02 3.469299277054e-04 2.275207349256e+01
1.285000000000e+02 -2.468407102335e-02 3.474521974850e-04 2.273788932966e+01
1.287500000000e+02 -2.475575100717e-02 3.479339230833e-04 2.272422244400e+01
1.290000000000e+02 -2.481898945250e-02 3.483742923138e-04 2.271103229330e+01
1.292500000000e+02 -2.487357043683e-02 3.487728871631e-04 2.269827528678e+01
1.295000000000e+02 -2.491936811864e-02 3.491296926476e-04 2.268590422304e+01
1.297500000000e+02 -2.495634460345e-02 3.494448688308e-04 2.267386835759e+01
1.300000000000e+02 -2.498454391084e-02 3.497187613847e-04 2.266211327276e+01
1.302500000000e+02 -2.500408663002e-02 3.499519151618e-04 2.265058111290e+01
1.305000000000e+02 -2.501516183728e-02 3.501450624463e-04 2.263921080666e+01
1.307500000000e+02 -2.501802167222e-02 3.502990988282e-04 2.262793884071e+01
1.310000000000e+02 -2.501297252801e-02 3.504150143977e-04 2.261669984876e+01
1.312500000000e+02 -2.500036810951e-02 3.504938994907e-04 2.260542758478e+01
1.315000000000e+02 -2.498060081349e-02 3.505369316480e-04 2.259405577086e+01
1.317500000000e+02 -2.495409656966e-02 3.505453283307e-04 2.258251947857e+01
1.320000000000e+02 -2.492130699364e-02 3.505203468954e-04 2.257075613135e+01
1.322500000000e+02 -2.488270363489e-02 3.504632946319e-04 2.255870674089e+01
1.325000000000e+02 -2.483877257619e-02 3.503754319435e-04 2.254631706592e+01
1.327500000000e+02 -2.479000961294e-02 3.502580345316e-04 2.253353870538e+01
1.330000000000e+02 -2.473691593016e-02 3.501124557425e-04 2.252033011510e+01
1.332500000000e+02 -2.467999367419e-02 3.499400379043e-04 2.250665726339e+01
1.335000000000e+02 -2.461974466006e-02 3.497420901126e-04 2.249249455363e+01
1.337500000000e+02 -2.455666696005e-02 3.495199229809e-04 2.247782509455e+01
1.340000000000e+02 -2.449125313669e-02 3.492747940475e-04 2.246264099066e+01
1.342500000000e+02 -2.442398883150e-02 3.490078366401e-04 2.244694334991e+01
1.345000000000e+02 -2.435535163078e-02 3.487202836557e-04 2.243074209389e+01
1.347500000000e+02 -2.428581078938e-02 3.484133954008e-04 2.241405553892e+01
1.350000000000e+02 -2.421582699175e-02 3.480883341558e-04 2.239690979702e+01
1.352500000000e+02 -2.414585243059e-02 3.477461002482e-04 2.237933801909e+01
1.355000000000e+02 -2.407633115112e-02 3.473877331490e-04 2.236137952144e+01
1.357500000000e+02 -2.400769956620e-02 3.470143798787e-04 2.234307865575e+01
1.360000000000e+02 -2.394038740809e-02 3.466271700616e-04 2.232448396929e+01
1.362500000000e+02 -2.387481831168e-02 3.462272698347e-04 2.230564699917e+01
1.365000000000e+02 -2.381141033067e-02 3.458159485460e-04 2.228662128647e+01
1.367500000000e+02 -2.375057670362e-02 3.453944629089e-04 2.226746128986e+01
1.370000000000e+02 -2.369272514739e-02 3.449642058924e-04 2.224822171448e+01
1.372500000000e+02 -2.363825808140e-02 3.445267320536e-04 2.222895654149e+01
1.375000000000e+02 -2.358756965905e-02 3.440837518574e-04 2.220971866451e+01
1.377500000000e+02 -2.354104516939e-02 3.436371408247e-04 2.219055926220e+01
1.380000000000e+02 -2.349905618291e-02 3.431889484570e-04 2.217152777504e+01
1.382500000000e+02 -2.346195838050e-02 3.427413991449e-04 2.215267166751e+01
1.385000000000e+02 -2.343008399500e-02 3.422968743679e-04 2.213403672138e+01
1.387500000000e+02 -2.340373792078e-02 3.418579029575e-04 2.211566715821e+01
1.390000000000e+02 -2.338318826387e-02 3.414271087835e-04 2.209760619138e+01
1.392500000000e+02 -2.336865821941e-02 3.410072180980e-04 2.207989640029e+01
1.395000000000e+02 -2.336030735186e-02 3.406010074759e-04 2.206258036002e+01
1.397500000000e+02 -2.335822012767e-02 3.402112102188e-04 2.204570127075e+01
1.400000000000e+02 -2.336240308539e-02 3.398404749270e-04 2.202930344267e+01
1.402500000000e+02 -2.337277740089e-02 3.394912952019e-04 2.201343294642e+01
1.405000000000e+02 -2.338917795712e-02 3.391659519096e-04 2.199813797367e+01
1.407500000000e+02 -2.341134777945e-02 3.388664340336e-04 2.198346930374e+01
1.410000000000e+02 -2.343893890577e-02 3.385943832797e-04 2.196948045240e+01
1.412500000000e+02 -2.347150943541e-02 3.383510147454e-04 2.195622786576e+01
1.415000000000e+02 -2.350852691136e-02 3.381370670009e-04 2.194377080463e+01
1.417500000000e+02 -2.354936889709e-02 3.379527957507e-04 2.193217125159e+01
1.420000000000e+02 -2.359332980968e-02 3.377979087137e-04 2.192149352633e+01
1.422500000000e+02 -2.363962573190e-02 3.376716585356e-04 2.191180394092e+01
1.425000000000e+02 -2.368740379932e-02 3.375726541098e-04 2.190317025270e+01
1.427500000000e+02 -2.373575371350e-02 3.374989140636e-04 2.189566107131e+01
1.430000000000e+02 -2.378371953498e-02 3.374479965300e-04 2.188934528587e+01
1.432500000000e+02 -2.383031522838e-02 3.374170195834e-04 2.188429137470e+01
1.435000000000e+02 -2.387453996803e-02 3.374026902778e-04 2.188056683832e+01
1.437500000000e+02 -2.391539603201e-02 3.374013757323e-04 2.187823755422e+01
1.440000000000e+02 -2.395190670011e-02 3.374093191417e-04 2.187736728490e+01
1.442500000000e+02 -2.398313555922e-02 3.374226631311e-04 2.187801714852e+01
1.445000000000e+02 -2.400820482489e-02 3.374374899723e-04 2.188024525946e+01
1.447500000000e+02 -2.402631281996e-02 3.374498938219e-04 2.188410638159e+01
1.450000000000e+02 -2.403675074834e-02 3.374561614752e-04 2.188965163954e+01
1.452500000000e+02 -2.403891830870e-02 3.374528888673e-04 2.189692839120e+01
1.455000000000e+02 -2.403233646871e-02 3.374370735142e-04 2.190598006782e+01
1.457500000000e+02 -2.401665731285e-02 3.374061620938e-04 2.191684609409e+01
1.460000000000e+02 -2.399167174596e-02 3.373580598336e-04 2.192956189247e+01
1.462500000000e+02 -2.395731323864e-02 3.372911876623e-04 2.194415886650e+01
1.465000000000e+02 -2.391365813078e-02 3.372047587090e-04 2.196066441251e+01
1.467500000000e+02 -2.386092274244e-02 3.370984919009e-04 2.197910196138e+01
1.470000000000e+02 -2.379945697424e-02 3.369726969583e-04 2.199949094327e+01
1.472500000000e+02 -2.372973570776e-02 3.368283056708e-04 2.202184684986e+01
1.475000000000e+02 -2.365234645732e-02 3.366665735709e-04 2.204618115643e+01
1.477500000000e+02 -2.356797523627e-02 3.364891207128e-04 2.207250126397e+01
1.480000000000e+02 -2.347739022178e-02 3.362979608149e-04 2.210081040194e+01
1.482500000000e+02 -2.338142311778e-02 3.360953928697e-04 2.213110741162e+01
1.485000000000e+02 -2.328095291266e-02 3.358838855365e-04 2.216338663904e+01
1.487500000000e+02 -2.317688767576e-02 3.356659759336e-04 2.219763763361e+01
1.490000000000e+02 -2.307014764022e-02 3.354441837287e-04 2.223384488785e+01
1.492500000000e+02 -2.296164949321e-02 3.352209350834e-04 2.227198755074e+01
1.495000000000e+02 -2.285229248508e-02 3.349984994220e-04 2.231203910810e+01
1.497500000000e+02 -2.274294664588e-02 3.347789428647e-04 2.235396709187e+01
1.500000000000e+02 -2.263444365133e-02 3.345641022334e-04 2.239773280603e+01
1.502500000000e+02 -2.252756893792e-02 3.343555707783e-04 2.244329102691e+01
1.505000000000e+02 -2.242305897006e-02 3.341547521363e-04 2.249058990261e+01
1.507500000000e+02 -2.232159821553e-02 3.339628324470e-04 2.253957077372e+01
1.510000000000e+02 -2.222381945250e-02 3.337807865824e-04 2.259016815200e+01
1.512500000000e+02 -2.213030554720e-02 3.336095350496e-04 2.264230977717e+01
1.515000000000e+02 -2.204159263402e-02 3.334499932735e-04 2.269591678524e+01
1.517500000000e+02 -2.195817317482e-02 3.333031486065e-04 2.275090393150e+01
1.520000000000e+02 -2.188050141690e-02 3.331700794319e-04 2.280718003065e+01
1.522500000000e+02 -2.180899582524e-02 3.330520157476e-04 2.286464835337e+01
1.525000000000e+02 -2.174404369226e-02 3.329504724701e-04 2.292320725642e+01
1.527500000000e+02 -2.168600209994e-02 3.328672718124e-04 2.298275076775e+01
1.530000000000e+02 -2.163519990926e-02 3.328045271399e-04 2.304316934862e+01
1.532500000000e+02 -2.159193625547e-02 3.327646234635e-04 2.310435060567e+01
1.535000000000e+02 -2.155647887341e-02 3.327502039464e-04 2.316618011625e+01
1.537500000000e+02 -2.152905987688e-02 3.327640699697e-04 2.322854219966e+01
1.540000000000e+02 -2.150987037058e-02 3.328091576338e-04 2.329132073928e+01
1.542500000000e+02 -2.149905400033e-02 3.328885114662e-04 2.335439993615e+01
1.545000000000e+02 -2.149669872512e-02 3.330051108739e-04 2.341766506683e+01
1.547500000000e+02 -2.150282916102e-02 3.331616636181e-04 2.348100316908e+01
1.550000000000e+02 -2.151739753445e-02 3.333604356019e-04 2.354430368060e+01
1.552500000000e+02 -2.154027674445e-02 3.336032545568e-04 2.360745900883e+01
1.555000000000e+02 -2.157125299266e-02 3.338914302048e-04 2.367036503640e+01
1.557500000000e+02 -2.161001917376e-02 3.342255075017e-04 2.373292153507e+01
1.560000000000e+02 -2.165617177297e-02 3.346051824289e-04 2.379503253331e+01
1.562500000000e+02 -2.170920730482e-02 3.350292882945e-04 2.385660656317e+01
1.565000000000e+02 -2.176852274108e-02 3.354957911647e-04 2.391755686206e+01
1.567500000000e+02 -2.183341851987e-02 3.360017446741e-04 2.397780151144e+01
1.570000000000e+02 -2.190310218322e-02 3.365430145583e-04 2.403726344533e+01
1.572500000000e+02 -2.197669740664e-02 3.371145782996e-04 2.409587049346e+01
1.575000000000e+02 -2.205325297267e-02 3.377106746937e-04 2.415355525079e+01
1.577500000000e+02 -2.213175689049e-02 3.383248220876e-04 2.421025504463e+01
1.580000000000e+02 -2.221115000156e-02 3.389498343936e-04 2.426591171377e+01
1.582500000000e+02 -2.229034322254e-02 3.395780425586e-04 2.432047154978e+01
1.585000000000e+02 -2.236823470771e-02 3.402015073201e-04 2.437388505715e+01
1.587500000000e+02 -2.244372937535e-02 3.408121804388e-04 2.442610684692e+01
1.590000000000e+02 -2.251575879789e-02 3.414021081996e-04 2.447709559073e+01
1.592500000000e+02 -2.258330027811e-02 3.419636257201e-04 2.452681382435e+01
1.595000000000e+02 -2.264539624481e-02 3.424895524814e-04 2.457522807516e+01
1.597500000000e+02 -2.270117268812e-02 3.429733870893e-04 2.462230876656e+01
1.600000000000e+02 -2.274985646704e-02 3.434094826218e-04 2.466803036101e+01
1.602500000000e+02 -2.279079009627e-02 3.437931997729e-04 2.471237156087e+01
1.605000000000e+02 -2.282344403468e-02 3.441210423857e-04 2.475531536840e+01
1.607500000000e+02 -2.284742605386e-02 3.443907279805e-04 2.479684937839e+01
1.610000000000e+02 -2.286248716940e-02 3.446013450301e-04 2.483696596505e+01
1.612500000000e+02 -2.286852438009e-02 3.447532816082e-04 2.487566259287e+01
1.615000000000e+02 -2.286558005016e-02 3.448482241637e-04 2.491294190319e+01
1.617500000000e+02 -2.285383736158e-02 3.448891113316e-04 2.494881197471e+01
1.620000000000e+02 -2.283361238427e-02 3.448800163724e-04 2.498328641448e+01
1.622500000000e+02 -2.280534259376e-02 3.448260807117e-04 2.501638451566e+01
1.625000000000e+02 -2.276957295423e-02 3.447333721401e-04 2.504813114255e+01
1.627500000000e+02 -2.272693919742e-02 3.446086206296e-04 2.507855675534e+01
1.630000000000e+02 -2.267814953228e-02 3.444590836463e-04 2.510769726131e+01
1.632500000000e+02 -2.262396507413e-02 3.442923603233e-04 2.513559382382e+01
1.635000000000e+02 -2.256517970851e-02 3.441161823485e-04 2.516229259231e+01
1.637500000000e+02 -2.250260014749e-02 3.439381428523e-04 2.518784449387e+01
1.640000000000e+02 -2.243702737493e-02 3.437656276439e-04 2.521230477163e+01
1.642500000000e+02 -2.236923920332e-02 3.436056448649e-04 2.523573272207e+01
1.645000000000e+02 -2.229997511846e-02 3.434646769026e-04 2.525819130347e+01
1.647500000000e+02 -2.222992374733e-02 3.433485758635e-04 2.527974677529e+01
1.650000000000e+02 -2.215971324806e-02 3.432624899624e-04 2.530046834094e+01
1.652500000000e+02 -2.208990484873e-02 3.432108200620e-04 2.532042778875e+01
1.655000000000e+02 -2.202098948680e-02 3.431972046722e-04 2.533969927058e+01
1.657500000000e+02 -2.195338786723e-02 3.432245322396e-04 2.535835886235e+01
1.660000000000e+02 -2.188745328255e-02 3.432949755749e-04 2.537648438437e+01
1.662500000000e+02 -2.182347730588e-02 3.434100430200e-04 2.539415512627e+01
1.665000000000e+02 -2.176169789918e-02 3.435706301707e-04 2.541145156963e+01
1.667500000000e+02 -2.170230988693e-02 3.437771733412e-04 2.542845529376e+01
1.670000000000e+02 -2.164547675268e-02 3.440296738616e-04 2.544524853316e+01
1.672500000000e+02 -2.159134289750e-02 3.443277791541e-04 2.546191401937e+01
1.675000000000e+02 -2.154004576393e-02 3.446708697450e-04 2.547853484752e+01
1.677500000000e+02 -2.149172723035e-02 3.450581325037e-04 2.549519388267e+01
1.680000000000e+02 -2.144654331126e-02 3.454886101245e-04 2.551197378123e+01
1.682500000000e+02 -2.140467162742e-02 3.459612466399e-04 2.552895625343e+01
1.685000000000e+02 -2.136631675538e-02 3.464749177603e-04 2.554622204534e+01
1.687500000000e+02 -2.133171279537e-02 3.470284851641e-04 2.556385009491e+01
1.690000000000e+02 -2.130112357892e-02 3.476207630878e-04 2.558191742177e+01
1.692500000000e+02 -2.127484048249e-02 3.482505159551e-04 2.560049848337e+01
1.695000000000e+02 -2.125317858284e-02 3.489164447384e-04 2.561966447688e+01
1.697500000000e+02 -2.123647113689e-02 3.496171881213e-04 2.563948325336e+01
1.700000000000e+02 -2.122506269478e-02 3.503512463249e-04 2.566001833060e+01
1.702500000000e+02 -2.121930193638e-02 3.511169671702e-04 2.568132892933e+01
1.705000000000e+02 -2.121953413861e-02 3.519125474902e-04 2.570346902757e+01
1.707500000000e+02 -2.122609449973e-02 3.527359958597e-04 2.572648752083e+01
1.710000000000e+02 -2.123930114866e-02 3.535850984895e-04 2.575042736619e+01
1.712500000000e+02 -2.125944957502e-02 3.544574048737e-04 2.577532589906e+01
1.715000000000e+02 -2.128680837619e-02 3.553502066537e-04 2.580121410742e+01
1.717500000000e+02 -2.132161606492e-02 3.562605586981e-04 2.582811711056e+01
1.720000000000e+02 -2.136407928413e-02 3.571852882888e-04 2.585605356830e+01
1.722500000000e+02 -2.141437236906e-02 3.581210171756e-04 2.588503631353e+01
1.725000000000e+02 -2.147263820982e-02 3.590641766405e-04 2.591507187316e+01
1.727500000000e+02 -2.153898979720e-02 3.600110394321e-04 2.594616121070e+01
1.730000000000e+02 -2.161351258550e-02 3.609577699635e-04 2.597829939522e+01
1.732500000000e+02 -2.169626692044e-02 3.619004626111e-04 2.601147603191e+01
1.735000000000e+02 -2.178729059747e-02 3.628352067775e-04 2.604567570791e+01
1.737500000000e+02 -2.188660111293e-02 3.637581384730e-04 2.608087768404e+01
1.740000000000e+02 -2.199419701254e-02 3.646654566675e-04 2.611705670734e+01
1.742500000000e+02 -2.211005914796e-02 3.655535092836e-04 2.615418267160e+01
1.745000000000e+02 -2.223414999976e-02 3.664188535777e-04 2.619222102491e+01
1.747500000000e+02 -2.236641142743e-02 3.672583093176e-04 2.623113313466e+01
1.750000000000e+02 -2.250676091698e-02 3.680689927275e-04 2.627087597906e+01
1.752500000000e+02 -2.265508585596e-02 3.688483012405e-04 2.631140247039e+01
1.755000000000e+02 -2.281123551157e-02 3.695942204092e-04 2.635266176728e+01
1.757500000000e+02 -2.297501142270e-02 3.703051758339e-04 2.639459891081e+01
1.760000000000e+02 -2.314615642292e-02 3.709801203722e-04 2.643715518306e+01
1.762500000000e+02 -2.332434291572e-02 3.716183513959e-04 2.648026802201e+01
1.765000000000e+02 -2.350916032427e-02 3.722197424043e-04 2.652387135294e+01
1.767500000000e+02 -2.370010147067e-02 3.727847719373e-04 2.656789522594e+01
1.770000000000e+02 -2.389654982514e-02 3.733144668148e-04 2.661226615424e+01
1.772500000000e+02 -2.409776786712e-02 3.738103821747e-04 2.665690704150e+01
1.775000000000e+02 -2.430288767368e-02 3.742746046174e-04 2.670173751529e+01
1.777500000000e+02 -2.451090285251e-02 3.747097087113e-04 2.674667361383e+01
1.780000000000e+02 -2.472066504690e-02 3.751187110884e-04 2.679162814331e+01
1.782500000000e+02 -2.493088387783e-02 3.755050100443e-04 2.683651070667e+01
1.785000000000e+02 -2.514013090439e-02 3.758723174490e-04 2.688122783214e+01
1.787500000000e+02 -2.534684763713e-02 3.762245798138e-04 2.692568303766e+01
1.790000000000e+02 -2.554935975006e-02 3.765658935053e-04 2.696977719466e+01
1.792500000000e+02 -2.574589547431e-02 3.769004110078e-04 2.701340835147e+01
1.795000000000e+02 -2.593461164373e-02 3.772322480396e-04 2.705647212715e+01
1.797500000000e+02 -2.611362435546e-02 3.775653715496e-04 2.709886183472e+01
1.800000000000e+02 -2.628104493370e-02 3.779035650929e-04 2.714046867953e+01
1.802500000000e+02 -2.643501948436e-02 3.782502997462e-04 2.718118192989e+01
1.805000000000e+02 -2.657377128459e-02 3.786086452689e-04 2.722088930265e+01
1.807500000000e+02 -2.669564268040e-02 3.789811915473e-04 2.725947695797e+01
1.810000000000e+02 -2.679913754067e-02 3.793699865183e-04 2.729682992683e+01
1.812500000000e+02 -2.688296063643e-02 3.797764531174e-04 2.733283232671e+01
1.815000000000e+02 -2.694605397660e-02 3.802013267466e-04 2.736736779970e+01
1.817500000000e+02 -2.698762827585e-02 3.806446182257e-04 2.740031968169e+01
1.820000000000e+02 -2.700718980874e-02 3.811055715731e-04 2.743157150218e+01
1.822500000000e+02 -2.700456113043e-02 3.815826416595e-04 2.746100750049e+01
1.825000000000e+02 -2.697989564202e-02 3.820734774359e-04 2.748851297945e+01
1.827500000000e+02 -2.693368605473e-02 3.825749344874e-04 2.751397495866e+01
1.830000000000e+02 -2.686676649385e-02 3.830830997982e-04 2.753728284515e+01
1.832500000000e+02 -2.678030863772e-02 3.835933477286e-04 2.755832909071e+01
1.835000000000e+02 -2.667581194392e-02 3.841004149683e-04 2.757700992178e+01
1.837500000000e+02 -2.655508780832e-02 3.845984872879e-04 2.759322629744e+01
1.840000000000e+02 -2.642023980999e-02 3.850813107137e-04 2.760688468365e+01
1.842500000000e+02 -2.627363813216e-02 3.855423307505e-04 2.761789812236e+01
1.845000000000e+02 -2.611789042992e-02 3.859748358946e-04 2.762618711227e+01
1.847500000000e+02 -2.595580791952e-02 3.863721292171e-04 2.763168072285e+01
1.850000000000e+02 -2.579036956291e-02 3.867276907658e-04 2.763431750718e+01
1.852500000000e+02 -2.562468209274e-02 3.870353584140e-04 2.763404657178e+01
1.855000000000e+02 -2.546193841091e-02 3.872894942581e-04 2.763082847851e+01
1.857500000000e+02 -2.530537421419e-02 3.874851464940e-04 2.762463608512e+01
1.860000000000e+02 -2.515822246502e-02 3.876182010614e-04 2.761545537042e+01
1.862500000000e+02 -2.502366823312e-02 3.876855042684e-04 2.760328600069e+01
1.865000000000e+02 -2.490480215244e-02 3.876849712461e-04 2.758814188200e+01
1.867500000000e+02 -2.480457484720e-02 3.876156570417e-04 2.757005140878e+01
1.870000000000e+02 -2.472575184783e-02 3.874778200238e-04 2.754905765416e+01
1.872500000000e+02 -2.467086978657e-02 3.872728802189e-04 2.752521822777e+01
1.875000000000e+02 -2.464219491774e-02 3.870033968796e-04 2.749860506237e+01
1.877500000000e+02 -2.464168384266e-02 3.866731903071e-04 2.746930385765e+01
1.880000000000e+02 -2.467094802823e-02 3.862871021276e-04 2.743741340437e+01
1.882500000000e+02 -2.473122278038e-02 3.858509156155e-04 2.740304472707e+01
1.885000000000e+02 -2.482334029194e-02 3.853712489243e-04 2.736631992235e+01
1.887500000000e+02 -2.494770903516e-02 3.848554441536e-04 2.732737102565e+01
1.890000000000e+02 -2.510429680700e-02 3.843113745871e-04 2.728633854333e+01
1.892500000000e+02 -2.529262178867e-02 3.837471951440e-04 2.724337001744e+01
1.895000000000e+02 -2.551175037217e-02 3.831712996592e-04 2.719861853436e+01
1.897500000000e+02 -2.576029921561e-02 3.825921209745e-04 2.715224101923e+01
1.900000000000e+02 -2.603644848342e-02 3.820179181512e-04 2.710439680774e+01
1.902500000000e+02 -2.633795886822e-02 3.814566209786e-04 2.705524596502e+01
1.905000000000e+02 -2.666219819114e-02 3.809156635603e-04 2.700494789504e+01
1.907500000000e+02 -2.700617350097e-02 3.804018339013e-04 2.695365993671e+01
1.910000000000e+02 -2.736657210804e-02 3.799211299905e-04 2.690153623250e+01
1.912500000000e+02 -2.773980646190e-02 3.794786348775e-04 2.684872651322e+01
1.915000000000e+02 -2.812206767138e-02 3.790784120023e-04 2.679537526704e+01
1.917500000000e+02 -2.850938437818e-02 3.787234169000e-04 2.674162113412e+01
1.920000000000e+02 -2.889768323325e-02 3.784154386646e-04 2.668759620843e+01
1.922500000000e+02 -2.928285549002e-02 3.781550642922e-04 2.663342583525e+01
1.925000000000e+02 -2.966082368331e-02 3.779416638793e-04 2.657922838828e+01
1.927500000000e+02 -3.002760972590e-02 3.777733387617e-04 2.652511542565e+01
1.930000000000e+02 -3.037940070666e-02 3.776470822908e-04 2.647119163436e+01
1.932500000000e+02 -3.071261418217e-02 3.775588422237e-04 2.641755523745e+01
1.935000000000e+02 -3.102395860638e-02 3.775034986741e-04 2.636429829640e+01
1.937500000000e+02 -3.131048799374e-02 3.774749406404e-04 2.631150709644e+01
1.940000000000e+02 -3.156965185875e-02 3.774662051586e-04 2.625926269647e+01
1.942500000000e+02 -3.179933835239e-02 3.774696466078e-04 2.620764115929e+01
1.945000000000e+02 -3.199790925684e-02 3.774770961604e-04 2.615671406089e+01
1.947500000000e+02 -3.216422710338e-02 3.774799091222e-04 2.610654881573e+01
1.950000000000e+02 -3.229767285879e-02 3.774690829739e-04 2.605720891958e+01
1.952500000000e+02 -3.239815530382e-02 3.774355320382e-04 2.600875411733e+01
1.955000000000e+02 -3.246611004958e-02 3.773702136463e-04 2.596124061303e+01
1.957500000000e+02 -3.250249251046e-02 3.772642876784e-04 2.591472088050e+01
1.960000000000e+02 -3.250875939457e-02 3.771092734238e-04 2.586924368585e+01
1.962500000000e+02 -3.248684292574e-02 3.768971486014e-04 2.582485389687e+01
1.965000000000e+02 -3.243911795326e-02 3.766207240922e-04 2.578159217947e+01
1.967500000000e+02 -3.236835943784e-02 3.762736760671e-04 2.573949483148e+01
1.970000000000e+02 -3.227769861989e-02 3.758506629316e-04 2.569859320325e+01
1.972500000000e+02 -3.217056933152e-02 3.753475214921e-04 2.565891340580e+01
1.975000000000e+02 -3.205064966095e-02 3.747613748691e-04 2.562047598709e+01
1.977500000000e+02 -3.192180507851e-02 3.740908389967e-04 2.558329527120e+01
1.980000000000e+02 -3.178802183800e-02 3.733359506395e-04 2.554737920465e+01
1.982500000000e+02 -3.165334692357e-02 3.724983445733e-04 2.551272869819e+01
1.985000000000e+02 -3.152182099594e-02 3.715813673338e-04 2.547933750471e+01
1.987500000000e+02 -3.139741844094e-02 3.705900836530e-04 2.544719166781e+01
1.990000000000e+02 -3.128398454895e-02 3.695312205666e-04 2.541626945907e+01
1.992500000000e+02 -3.118518016975e-02 3.684131616349e-04 2.538654095669e+01
1.995000000000e+02 -3.110442676504e-02 3.672458641975e-04 2.535796807442e+01
1.997500000000e+02 -3.104485892491e-02 3.660407667142e-04 2.533050439444e+01
2.000000000000e+02 -3.100928099999e-02 3.648106355672e-04 2.530409510554e+01
2.002500000000e+02 -3.100012941360e-02 3.635693741836e-04 2.527867722577e+01
2.005000000000e+02 -3.101944128823e-02 3.623318186850e-04 2.525417961297e+01
2.007500000000e+02 -3.106883020828e-02 3.611134959533e-04 2.523052335289e+01
2.010000000000e+02 -3.114946654919e-02 3.599303435040e-04 2.520762198119e+01
2.012500000000e+02 -3.126206741616e-02 3.587984658236e-04 2.518538204247e+01
2.015000000000e+02 -3.140688938770e-02 3.577338068098e-04 2.516370353396e+01
2.017500000000e+02 -3.158373263331e-02 3.567517886843e-04 2.514248062715e+01
2.020000000000e+02 -3.179194607016e-02 3.558671048992e-04 2.512160233771e+01
2.022500000000e+02 -3.203044502048e-02 3.550934966499e-04 2.510095341222e+01
2.025000000000e+02 -3.229772905798e-02 3.544433051068e-04 2.508041520967e+01
2.027500000000e+02 -3.259191374044e-02 3.539273311805e-04 2.505986671985e+01
2.030000000000e+02 -3.291076046174e-02 3.535545159179e-04 2.503918562343e+01
2.032500000000e+02 -3.325172123996e-02 3.533316867592e-04 2.501824940687e+01
2.035000000000e+02 -3.361197932787e-02 3.532635681131e-04 2.499693654372e+01
2.037500000000e+02 -3.398850451342e-02 3.533526299617e-04 2.497512763952e+01
2.040000000000e+02 -3.437810436871e-02 3.535990020592e-04 2.495270665052e+01
2.042500000000e+02 -3.477748485328e-02 3.540004564838e-04 2.492956203473e+01
2.045000000000e+02 -3.518331364721e-02 3.545524398463e-04 2.490558782156e+01
2.047500000000e+02 -3.559228020094e-02 3.552481381636e-04 2.488068475656e+01
2.050000000000e+02 -3.600116359927e-02 3.560785975929e-04 2.485476115040e+01
2.052500000000e+02 -3.640689276694e-02 3.570328509295e-04 2.482773384220e+01
2.055000000000e+02 -3.680660905479e-02 3.580981482327e-04 2.479952886767e+01
2.057500000000e+02 -3.719772277289e-02 3.592601835212e-04 2.477008208452e+01
2.060000000000e+02 -3.757796613033e-02 3.605032798488e-04 2.473933950708e+01
2.062500000000e+02 -3.794543660533e-02 3.618106550093e-04 2.470725771764e+01
2.065000000000e+02 -3.829863448566e-02 3.631646994752e-04 2.467380390305e+01
2.067500000000e+02 -3.863649018501e-02 3.645472480737e-04 2.463895570816e+01
2.070000000000e+02 -3.895838158437e-02 3.659398586460e-04 2.460270117515e+01
2.072500000000e+02 -3.926414113847e-02 3.673240902899e-04 2.456503830028e+01
2.075000000000e+02 -3.955405123642e-02 3.686817657497e-04 2.452597443997e+01
2.077500000000e+02 -3.982883007896e-02 3.699952196879e-04 2.448552587602e+01
2.080000000000e+02 -4.008960646685e-02 3.712475407362e-04 2.444371698944e+01
2.082500000000e+02 -4.033788509519e-02 3.724228204181e-04 2.440057955090e+01
2.085000000000e+02 -4.057550234011e-02 3.735063758643e-04 2.435615177472e+01
2.087500000000e+02 -4.080457771417e-02 3.744849593239e-04 2.431047767570e+01
2.090000000000e+02 -4.102745613978e-02 3.753469307460e-04 2.426360610912e+01
2.092500000000e+02 -4.124664792679e-02 3.760824250008e-04 2.421559000395e+01
2.095000000000e+02 -4.146476608217e-02 3.766834993442e-04 2.416648563694e+01
2.097500000000e+02 -4.168445968237e-02 3.771442370574e-04 2.411635180412e+01
2.100000000000e+02 -4.190835318908e-02 3.774608647631e-04 2.406524939879e+01
2.102500000000e+02 -4.213898205735e-02 3.776318026828e-04 2.401324073334e+01
2.105000000000e+02 -4.237873440012e-02 3.776577147643e-04 2.396038911390e+01
2.107500000000e+02 -4.262979740637e-02 3.775415257397e-04 2.390675849635e+01
2.110000000000e+02 -4.289410712530e-02 3.772883518523e-04 2.385241304550e+01
2.112500000000e+02 -4.317331098256e-02 3.769054663793e-04 2.379741710542e+01
2.115000000000e+02 -4.346873260347e-02 3.764022324065e-04 2.374183488441e+01
2.117500000000e+02 -4.378134799815e-02 3.757899716102e-04 2.368573038631e+01
2.120000000000e+02 -4.411176800320e-02 3.750817862864e-04 2.362916717087e+01
2.122500000000e+02 -4.446023303640e-02 3.742923782493e-04 2.357220846974e+01
2.125000000000e+02 -4.482661180465e-02 3.734378066230e-04 2.351491700017e+01
2.127500000000e+02 -4.521040733687e-02 3.725352174125e-04 2.345735477658e+01
2.130000000000e+02 -4.561077247897e-02 3.716025650016e-04 2.339958325045e+01
2.132500000000e+02 -4.602652594066e-02 3.706582775217e-04 2.334166293059e+01
2.135000000000e+02 -4.645617628810e-02 3.697209323962e-04 2.328365351951e+01
2.137500000000e+02 -4.689794578355e-02 3.688088948618e-04 2.322561352902e+01
2.140000000000e+02 -4.734979862524e-02 3.679399690692e-04 2.316760039378e+01
2.142500000000e+02 -4.780946980474e-02 3.671310569676e-04 2.310967011257e+01
2.145000000000e+02 -4.827449445993e-02 3.663978110324e-04 2.305187739030e+01
2.147500000000e+02 -4.874223877592e-02 3.657543199318e-04 2.299427534847e+01
2.150000000000e+02 -4.920992930968e-02 3.652128051524e-04 2.293691575562e+01
2.152500000000e+02 -4.967468463064e-02 3.647833620891e-04 2.287984886594e+01
2.155000000000e+02 -5.013354423290e-02 3.644737284562e-04 2.282312377703e+01
2.157500000000e+02 -5.058350194512e-02 3.642893077997e-04 2.276678846518e+01
2.160000000000e+02 -5.102153656683e-02 3.642328939062e-04 2.271089016975e+01
2.162500000000e+02 -5.144464376916e-02 3.643046163209e-04 2.265547585297e+01
2.165000000000e+02 -5.184987344589e-02 3.645019998939e-04 2.260059247402e+01
2.167500000000e+02 -5.223436238819e-02 3.648199676755e-04 2.254628770066e+01
2.170000000000e+02 -5.259537620518e-02 3.652510402014e-04 2.249261025077e+01
2.172500000000e+02 -5.293034598406e-02 3.657855231018e-04 2.243961064690e+01
2.175000000000e+02 -5.323691476734e-02 3.664117266745e-04 2.238734155064e+01
2.177500000000e+02 -5.351297841663e-02 3.671161458655e-04 2.233585845492e+01
2.180000000000e+02 -5.375673577997e-02 3.678839377017e-04 2.228521989529e+01
2.182500000000e+02 -5.396673211956e-02 3.686992726305e-04 2.223548793697e+01
2.185000000000e+02 -5.414190878670e-02 3.695455187292e-04 2.218672827791e+01
2.187500000000e+02 -5.428165231542e-02 3.704056700091e-04 2.213901019534e+01
2.190000000000e+02 -5.438583673509e-02 3.712627455337e-04 2.209240658106e+01
2.192500000000e+02 -5.445487148487e-02 3.721002393647e-04 2.204699340626e+01
2.195000000000e+02 -5.448973788526e-02 3.729022761400e-04 2.200284941594e+01
2.197500000000e+02 -5.449202826251e-02 3.736539578343e-04 2.196005522706e+01
2.200000000000e+02 -5.446397203837e-02 3.743418191879e-04 2.191869264307e+01
2.202500000000e+02 -5.440845902147e-02 3.749540345080e-04 2.187884355947e+01
2.205000000000e+02 -5.432905368176e-02 3.754806156827e-04 2.184058874659e+01
2.207500000000e+02 -5.422999633259e-02 3.759135919640e-04 2.180400676490e+01
2.210000000000e+02 -5.411619719726e-02 3.762471376726e-04 2.176917259687e+01
2.212500000000e+02 -5.399322112150e-02 3.764776576565e-04 2.173615625856e+01
2.215000000000e+02 -5.386725721320e-02 3.766038431651e-04 2.170502167244e+01
2.217500000000e+02 -5.374507926383e-02 3.766266728736e-04 2.167582534594e+01
2.220000000000e+02 -5.363398645248e-02 3.765493835192e-04 2.164861531608e+01
2.222500000000e+02 -5.354172490507e-02 3.763773975905e-04 2.162343007902e+01
2.225000000000e+02 -5.347638691618e-02 3.761182335848e-04 2.160029796164e+01
2.227500000000e+02 -5.344628987067e-02 3.757813806362e-04 2.157923645708e+01
2.230000000000e+02 -5.345983752663e-02 3.753781546661e-04 2.156025176775e+01
2.232500000000e+02 -5.352536714170e-02 3.749215493480e-04 2.154333883679e+01
2.235000000000e+02 -5.365098783823e-02 3.744260654647e-04 2.152848132104e+01
2.237500000000e+02 -5.384441566287e-02 3.739075352109e-04 2.151565195970e+01
2.240000000000e+02 -5.411280704898e-02 3.733829344195e-04 2.150481295430e+01
2.242500000000e+02 -5.446259823499e-02 3.728701896159e-04 2.149591686111e+01
2.245000000000e+02 -5.489934965874e-02 3.723879708012e-04 2.148890730897e+01
2.247500000000e+02 -5.542760039394e-02 3.719554720215e-04 2.148372000833e+01
2.250000000000e+02 -5.605073431513e-02 3.715921794137e-04 2.148028385615e+01
2.252500000000e+02 -5.677085690822e-02 3.713176010324e-04 2.147852190170e+01
2.255000000000e+02 -5.758869237602e-02 3.711510911275e-04 2.147835272876e+01
2.257500000000e+02 -5.850349169723e-02 3.711115127063e-04 2.147969144849e+01
2.260000000000e+02 -5.951296096517e-02 3.712169182050e-04 2.148245084814e+01
2.262500000000e+02 -6.061320930679e-02 3.714842479274e-04 2.148654249593e+01
2.265000000000e+02 -6.179871251965e-02 3.719290035406e-04 2.149187754208e+01
2.267500000000e+02 -6.306230948609e-02 3.725648760035e-04 2.149836789089e+01
2.270000000000e+02 -6.439521252702e-02 3.734034252105e-04 2.150592682316e+01
2.272500000000e+02 -6.578704914113e-02 3.744537823425e-04 2.151446980108e+01
2.275000000000e+02 -6.722592332981e-02 3.757222169069e-04 2.152391487863e+01
2.277500000000e+02 -6.869851816773e-02 3.772118378319e-04 2.153418357043e+01
2.280000000000e+02 -7.019020767089e-02 3.789223441781e-04 2.154520089516e+01
2.282500000000e+02 -7.168521773694e-02 3.808496417549e-04 2.155689615983e+01
2.285000000000e+02 -7.316679324600e-02 3.829856412191e-04 2.156920285711e+01
2.287500000000e+02 -7.461741581848e-02 3.853183197542e-04 2.158205937729e+01
2.290000000000e+02 -7.601902371698e-02 3.878314592788e-04 2.159540881876e+01
2.292500000000e+02 -7.735327960234e-02 3.905046742602e-04 2.160919966734e+01
2.295000000000e+02 -7.860183729292e-02 3.933134849867e-04 2.162338558014e+01
2.297500000000e+02 -7.974664823745e-02 3.962293969029e-04 2.163792606538e+01
2.300000000000e+02 -8.077026146679e-02 3.992202189936e-04 2.165278624943e+01
2.302500000000e+02 -8.165615355116e-02 4.022504593606e-04 2.166793758480e+01
2.305000000000e+02 -8.238904407780e-02 4.052816949381e-04 2.168335759887e+01
2.307500000000e+02 -8.295522473867e-02 4.082731353676e-04 2.169903058412e+01
2.310000000000e+02 -8.334286895554e-02 4.111821758122e-04 2.171494731731e+01
2.312500000000e+02 -8.354233560495e-02 4.139650757693e-04 2.173110568572e+01
2.315000000000e+02 -8.354644394038e-02 4.165776269717e-04 2.174751036129e+01
2.317500000000e+02 -8.335072625889e-02 4.189759080201e-04 2.176417300714e+01
2.320000000000e+02 -8.295364184866e-02 4.211170628460e-04 2.178111233194e+01
2.322500000000e+02 -8.235674962781e-02 4.229600684681e-04 2.179835379701e+01
2.325000000000e+02 -8.156483701988e-02 4.244664899850e-04 2.181592914220e+01
2.327500000000e+02 -8.058598969513e-02 4.256012513822e-04 2.183387639055e+01
2.330000000000e+02 -7.943161494415e-02 4.263333052662e-04 2.185223881459e+01
2.332500000000e+02 -7.811639032813e-02 4.266363075519e-04 2.187106471860e+01
2.335000000000e+02 -7.665816715780e-02 4.264892021127e-04 2.189040613964e+01
2.337500000000e+02 -7.507778560439e-02 4.258767490327e-04 2.191031836664e+01
2.340000000000e+02 -7.339884721625e-02 4.247900413289e-04 2.193085841308e+01
2.342500000000e+02 -7.164739330121e-02 4.232268289912e-04 2.195208427000e+01
2.345000000000e+02 -6.985153575809e-02 4.211915808967e-04 2.197405351697e+01
2.347500000000e+02 -6.804102776731e-02 4.186960269530e-04 2.199682188016e+01
2.350000000000e+02 -6.624676743122e-02 4.157590135949e-04 2.202044232879e+01
2.352500000000e+02 -6.450027697615e-02 4.124063326662e-04 2.204496365941e+01
2.355000000000e+02 -6.283315563814e-02 4.086707034148e-04 2.207042914889e+01
2.357500000000e+02 -6.127649922599e-02 4.045918093393e-04 2.209687583121e+01
2.360000000000e+02 -5.986033807801e-02 4.002156381884e-04 2.212433337543e+01
2.362500000000e+02 -5.861308487123e-02 3.955942562426e-04 2.215282311202e+01
2.365000000000e+02 -5.756099067801e-02 3.907853648460e-04 2.218235778350e+01
2.367500000000e+02 -5.672765167893e-02 3.858516361187e-04 2.221294094682e+01
2.370000000000e+02 -5.613355543536e-02 3.808603098971e-04 2.224456659864e+01
2.372500000000e+02 -5.579567134820e-02 3.758824740604e-04 2.227721954455e+01
2.375000000000e+02 -5.572710990185e-02 3.709921206568e-04 2.231087543283e+01
2.377500000000e+02 -5.593684327364e-02 3.662653815860e-04 2.234550099931e+01
2.380000000000e+02 -5.642949183972e-02 3.617795212479e-04 2.238105502509e+01
2.382500000000e+02 -5.720518713398e-02 3.576119829502e-04 2.241748885599e+01
2.385000000000e+02 -5.825950723663e-02 3.538392810540e-04 2.245474741752e+01
2.387500000000e+02 -5.958348377879e-02 3.505358252712e-04 2.249276991987e+01
2.390000000000e+02 -6.116368975348e-02 3.477726530454e-04 2.253149129926e+01
2.392500000000e+02 -6.298239273746e-02 3.456161456252e-04 2.257084300430e+01
2.395000000000e+02 -6.501777939415e-02 3.441266417465e-04 2.261075412050e+01
2.397500000000e+02 -6.724424606124e-02 3.433571219999e-04 2.265115242463e+01
2.400000000000e+02 -6.963273765210e-02 3.433518673775e-04 2.269196503929e+01
2.402500000000e+02 -7.215116037056e-02 3.441451350673e-04 2.273311965696e+01
2.405000000000e+02 -7.476482200263e-02 3.457599516319e-04 2.277454497992e+01
2.407500000000e+02 -7.743692306282e-02 3.482069456267e-04 2.281617133511e+01
2.410000000000e+02 -8.012908244159e-02 3.514833546761e-04 2.285793119485e+01
2.412500000000e+02 -8.280187929795e-02 3.555723816667e-04 2.289975915088e+01
2.415000000000e+02 -8.541544110217e-02 3.604426057849e-04 2.294159253110e+01
2.417500000000e+02 -8.793002242230e-02 3.660477537550e-04 2.298337112221e+01
2.420000000000e+02 -9.030660626858e-02 3.723267569984e-04 2.302503727073e+01
2.422500000000e+02 -9.250749446191e-02 3.792041773897e-04 2.306653543329e+01
2.425000000000e+02 -9.449691712541e-02 3.865908948650e-04 2.310781243096e+01
2.427500000000e+02 -9.624160817897e-02 3.943851472797e-04 2.314881700943e+01
2.430000000000e+02 -9.771136448522e-02 4.024740240357e-04 2.318949938063e+01
2.432500000000e+02 -9.887959938343e-02 4.107352312009e-04 2.322981158528e+01
2.435000000000e+02 -9.972383076385e-02 4.190390740186e-04 2.326970673379e+01
2.437500000000e+02 -1.002261568996e-01 4.272507983131e-04 2.330913956118e+01
2.440000000000e+02 -1.003736525408e-01 4.352330218222e-04 2.334806585027e+01
2.442500000000e+02 -1.001587277920e-01 4.428484315317e-04 2.338644317573e+01
2.445000000000e+02 -9.957939483669e-02 4.499624241353e-04 2.342423053263e+01
2.447500000000e+02 -9.863947409369e-02 4.564459080941e-04 2.346138930318e+01
2.450000000000e+02 -9.734869551315e-02 4.621778915617e-04 2.349788307091e+01
2.452500000000e+02 -9.572271818527e-02 4.670480921226e-04 2.353367877897e+01
2.455000000000e+02 -9.378303632293e-02 4.709592043767e-04 2.356874669553e+01
2.457500000000e+02 -9.155678007487e-02 4.738290753765e-04 2.360306165319e+01
2.460000000000e+02 -8.907639757899e-02 4.755924171140e-04 2.363660307888e+01
2.462500000000e+02 -8.637922058224e-02 4.762023378467e-04 2.366935621859e+01
2.465000000000e+02 -8.350691638874e-02 4.756313117633e-04 2.370131217392e+01
2.467500000000e+02 -8.050482914503e-02 4.738719538569e-04 2.373246860913e+01
2.470000000000e+02 -7.742122180269e-02 4.709373096958e-04 2.376283035726e+01
2.472500000000e+02 -7.430644554214e-02 4.668605836369e-04 2.379240914682e+01
2.475000000000e+02 -7.121202937596e-02 4.616946763698e-04 2.382122421033e+01
2.477500000000e+02 -6.818973691908e-02 4.555112593965e-04 2.384930198055e+01
2.480000000000e+02 -6.529060713666e-02 4.483995232324e-04 2.387667565832e+01
2.482500000000e+02 -6.256397582636e-02 4.404646363109e-04 2.390338526575e+01
2.485000000000e+02 -6.005655282585e-02 4.318260685152e-04 2.392947653638e+01
2.487500000000e+02 -5.781151235301e-02 4.226154256486e-04 2.395500070608e+01
2.490000000000e+02 -5.586768762516e-02 4.129743981599e-04 2.398001315977e+01
2.492500000000e+02 -5.425881597931e-02 4.030524826715e-04 2.400457291263e+01
2.495000000000e+02 -5.301290906947e-02 3.930046241274e-04 2.402874140248e+01
2.497500000000e+02 -5.215173975284e-02 3.829891638789e-04 2.405258128298e+01
2.500000000000e+02 -5.169042824966e-02 3.731651628628e-04 2.407615577775e+01
2.502500000000e+02 -5.163719721284e-02 3.636901529359e-04 2.409952725866e+01
2.505000000000e+02 -5.199322640226e-02 3.547178998057e-04 2.412275668790e+01
2.507500000000e+02 -5.275266787745e-02 3.463962069577e-04 2.414590267239e+01
2.510000000000e+02 -5.390279072134e-02 3.388648135835e-04 2.416902068402e+01
2.512500000000e+02 -5.542423774817e-02 3.322532962398e-04 2.419216282668e+01
2.515000000000e+02 -5.729141782337e-02 3.266791631512e-04 2.421537735672e+01
2.517500000000e+02 -5.947299511991e-02 3.222460453385e-04 2.423870863782e+01
2.520000000000e+02 -6.193247712609e-02 3.190420122530e-04 2.426219708052e+01
2.522500000000e+02 -6.462887340316e-02 3.171378308612e-04 2.428587958706e+01
2.525000000000e+02 -6.751742720060e-02 3.165857488612e-04 2.430978984594e+01
2.527500000000e+02 -7.055038447220e-02 3.174183443053e-04 2.433395883659e+01
2.530000000000e+02 -7.367780233739e-02 3.196474741672e-04 2.435841562935e+01
2.532500000000e+02 -7.684836436873e-02 3.232635821947e-04 2.438318803746e+01
2.535000000000e+02 -8.001020373489e-02 3.282353381285e-04 2.440830343995e+01
2.537500000000e+02 -8.311169984531e-02 3.345094952039e-04 2.443378953337e+01
2.540000000000e+02 -8.610226931636e-02 3.420110772984e-04 2.445967517088e+01
2.542500000000e+02 -8.893310194907e-02 3.506440113382e-04 2.448599101472e+01
2.545000000000e+02 -9.155786590306e-02 3.602921003560e-04 2.451277015986e+01
2.547500000000e+02 -9.393334382729e-02 3.708203586374e-04 2.454004860328e+01
2.550000000000e+02 -9.602003981399e-02 3.820767535918e-04 2.456786561882e+01
2.552500000000e+02 -9.778270240674e-02 3.938943761038e-04 2.459626392234e+01
2.555000000000e+02 -9.919079328166e-02 4.060938865714e-04 2.462528970464e+01
2.557500000000e+02 -1.002188966846e-01 4.184862334853e-04 2.465499248081e+01
2.560000000000e+02 -1.008470401481e-01 4.308756483933e-04 2.468542481916e+01
2.562500000000e+02 -1.010609873470e-01 4.430629564743e-04 2.471664184987e+01
2.565000000000e+02 -1.008524220293e-01 4.548489271895e-04 2.474870070369e+01
2.567500000000e+02 -1.002190847142e-01 4.660378284671e-04 2.478165978417e+01
2.570000000000e+02 -9.916481326601e-02 4.764407728516e-04 2.481557802678e+01
2.572500000000e+02 -9.769954597579e-02 4.858792515975e-04 2.485051394006e+01
2.575000000000e+02 -9.583921475213e-02 4.941883972039e-04 2.488652471113e+01
2.577500000000e+02 -9.360556243678e-02 5.012200252660e-04 2.492366532198e+01
2.580000000000e+02 -9.102591111010e-02 5.068454195574e-04 2.496198746794e+01
2.582500000000e+02 -8.813282170474e-02 5.109578133561e-04 2.500153865544e+01
2.585000000000e+02 -8.496368043695e-02 5.134744854851e-04 2.504236137478e+01
2.587500000000e+02 -8.156023148516e-02 5.143385235205e-04 2.508449202812e+01
2.590000000000e+02 -7.796800755189e-02 5.135198764739e-04 2.512796034601e+01
2.592500000000e+02 -7.423571963526e-02 5.110162154003e-04 2.517278837021e+01
2.595000000000e+02 -7.041456700667e-02 5.068530238178e-04 2.521899005259e+01
2.597500000000e+02 -6.655750880890e-02 5.010834505808e-04 2.526657033111e+01
2.600000000000e+02 -6.271848443278e-02 4.937874424041e-04 2.531552493660e+01
2.602500000000e+02 -5.895160661469e-02 4.850705838677e-04 2.536583956499e+01
2.605000000000e+02 -5.531034068590e-02 4.750623061726e-04 2.541748989802e+01
2.607500000000e+02 -5.184666456748e-02 4.639138146544e-04 2.547044088450e+01
2.610000000000e+02 -4.861026314170e-02 4.517955756559e-04 2.552464697419e+01
2.612500000000e+02 -4.564771190660e-02 4.388946439290e-04 2.558005150860e+01
2.615000000000e+02 -4.300173928696e-02 4.254114155889e-04 2.563658719119e+01
2.617500000000e+02 -4.071049705364e-02 4.115561118289e-04 2.569417559221e+01
2.620000000000e+02 -3.880694641301e-02 3.975454805024e-04 2.575272785521e+01
2.622500000000e+02 -3.731826267277e-02 3.835991272825e-04 2.581214435522e+01
2.625000000000e+02 -3.626538989779e-02 3.699358899251e-04 2.587231564238e+01
2.627500000000e+02 -3.566262290202e-02 3.567700855494e-04 2.593312227216e+01
2.630000000000e+02 -3.551735958288e-02 3.443080502165e-04 2.599443598317e+01
2.632500000000e+02 -3.582988706606e-02 3.327445773249e-04 2.605611972696e+01
2.635000000000e+02 -3.659334728407e-02 3.222597651671e-04 2.611802907936e+01
2.637500000000e+02 -3.779374080319e-02 3.130159001893e-04 2.618001246617e+01
2.640000000000e+02 -3.941010913108e-02 3.051549435537e-04 2.624191277764e+01
2.642500000000e+02 -4.141476897820e-02 2.987960397194e-04 2.630356787967e+01
2.645000000000e+02 -4.377369737337e-02 2.940336687676e-04 2.636481200371e+01
2.647500000000e+02 -4.644701715397e-02 2.909362620423e-04 2.642547719353e+01
2.650000000000e+02 -4.938957119807e-02 2.895450835081e-04 2.648539414383e+01
2.652500000000e+02 -5.255161874736e-02 2.898738364641e-04 2.654439377100e+01
2.655000000000e+02 -5.587960640158e-02 2.919087655908e-04 2.660230878604e+01
2.657500000000e+02 -5.931702475157e-02 2.956090581008e-04 2.665897461609e+01
2.660000000000e+02 -6.280532133916e-02 3.009080384029e-04 2.671423134073e+01
2.662500000000e+02 -6.628487799286e-02 3.077145630866e-04 2.676792462102e+01
2.665000000000e+02 -6.969600990938e-02 3.159150042863e-04 2.681990732818e+01
2.667500000000e+02 -7.297999649131e-02 3.253757076092e-04 2.687004073378e+01
2.670000000000e+02 -7.608008493746e-02 3.359456514383e-04 2.691819597713e+01
2.672500000000e+02 -7.894252743960e-02 3.474592949044e-04 2.696425489516e+01
2.675000000000e+02 -8.151754336721e-02 3.597397640162e-04 2.700811125926e+01
2.677500000000e+02 -8.376021560620e-02 3.726022688207e-04 2.704967182876e+01
2.680000000000e+02 -8.563137347137e-02 3.858574676241e-04 2.708885685413e+01
2.682500000000e+02 -8.709832623325e-02 3.993146606732e-04 2.712560085215e+01
2.685000000000e+02 -8.813548185198e-02 4.127852156340e-04 2.715985316432e+01
2.687500000000e+02 -8.872490085681e-02 4.260856587927e-04 2.719157796093e+01
2.690000000000e+02 -8.885663583314e-02 4.390405150438e-04 2.722075447628e+01
2.692500000000e+02 -8.852895584794e-02 4.514848905199e-04 2.724737678249e+01
2.695000000000e+02 -8.774836203714e-02 4.632666675396e-04 2.727145360508e+01
2.697500000000e+02 -8.652949956160e-02 4.742484187823e-04 2.729300757566e+01
2.700000000000e+02 -8.489482491249e-02 4.843088826653e-04 2.731207468080e+01
2.702500000000e+02 -8.287414208580e-02 4.933440369574e-04 2.732870332714e+01
2.705000000000e+02 -8.050394171263e-02 5.012676778964e-04 2.734295347049e+01
2.707500000000e+02 -7.782664423301e-02 5.080118175908e-04 2.735489530242e+01
2.710000000000e+02 -7.488965427145e-02 5.135265525719e-04 2.736460817681e+01
2.712500000000e+02 -7.174433485778e-02 5.177797095309e-04 2.737217927444e+01
2.715000000000e+02 -6.844487331316e-02 5.207560955374e-04 2.737770243933e+01
2.717500000000e+02 -6.504712184773e-02 5.224566977458e-04 2.738127666778e+01
2.720000000000e+02 -6.160737507057e-02 5.228975188560e-04 2.738300495535e+01
2.722500000000e+02 -5.818116791096e-02 5.221083697911e-04 2.738299297519e+01
2.725000000000e+02 -5.482209677137e-02 5.201314868088e-04 2.738134803623e+01
2.727500000000e+02 -5.158071459271e-02 5.170202316755e-04 2.737817774559e+01
2.730000000000e+02 -4.850350143145e-02 5.128376385331e-04 2.737358908248e+01
2.732500000000e+02 -4.563195751080e-02 5.076549921269e-04 2.736768757748e+01
2.735000000000e+02 -4.300182607660e-02 5.015505879246e-04 2.736057618395e+01
2.737500000000e+02 -4.064247399560e-02 4.946083132453e-04 2.735235485474e+01
2.740000000000e+02 -3.857642672204e-02 4.869165560639e-04 2.734311952803e+01
2.742500000000e+02 -3.681908975598e-02 4.785670069767e-04 2.733296190020e+01
2.745000000000e+02 -3.537862627949e-02 4.696537086343e-04 2.732196855560e+01
2.747500000000e+02 -3.425603098346e-02 4.602720501052e-04 2.731022090413e+01
2.750000000000e+02 -3.344534661922e-02 4.505179754458e-04 2.729779441331e+01
2.752500000000e+02 -3.293406142765e-02 4.404871592717e-04 2.728475869952e+01
2.755000000000e+02 -3.270362303712e-02 4.302743640242e-04 2.727117683195e+01
2.757500000000e+02 -3.273009705949e-02 4.199728114959e-04 2.725710554608e+01
2.760000000000e+02 -3.298490552148e-02 4.096735977572e-04 2.724259461343e+01
2.762500000000e+02 -3.343566090313e-02 3.994651854642e-04 2.722768716258e+01
2.765000000000e+02 -3.404703629890e-02 3.894328636704e-04 2.721241911450e+01
2.767500000000e+02 -3.478167673542e-02 3.796582939146e-04 2.719681955315e+01
2.770000000000e+02 -3.560110557165e-02 3.702190583112e-04 2.718091053930e+01
2.772500000000e+02 -3.646661650836e-02 3.611882592480e-04 2.716470703737e+01
2.775000000000e+02 -3.734012602911e-02 3.526339967514e-04 2.714821713931e+01
2.777500000000e+02 -3.818496347789e-02 3.446190464965e-04 2.713144241438e+01
2.780000000000e+02 -3.896659172654e-02 3.372003709621e-04 2.711437768189e+01
2.782500000000e+02 -3.965323261566e-02 3.304288578336e-04 2.709701179858e+01
2.785000000000e+02 -4.021640816488e-02 3.243488579746e-04 2.707932748261e+01
2.787500000000e+02 -4.063136755603e-02 3.189978896559e-04 2.706130221442e+01
2.790000000000e+02 -4.087743013922e-02 3.144062367503e-04 2.704290816548e+01
2.792500000000e+02 -4.093820928205e-02 3.105968519992e-04 2.702411320139e+01
2.795000000000e+02 -4.080176111249e-02 3.075850629800e-04 2.700488096436e+01
2.797500000000e+02 -4.046063109429e-02 3.053784719184e-04 2.698517162179e+01
2.800000000000e+02 -3.991181261079e-02 3.039769647371e-04 2.696494264926e+01
2.802500000000e+02 -3.915665084536e-02 3.033726543527e-04 2.694414905268e+01
2.805000000000e+02 -3.820065857000e-02 3.035500376806e-04 2.692274417469e+01
2.807500000000e+02 -3.705327337850e-02 3.044862748760e-04 2.690068048977e+01
2.810000000000e+02 -3.572758065130e-02 3.061513506517e-04 2.687790978082e+01
2.812500000000e+02 -3.423996071273e-02 3.085085051548e-04 2.685438421859e+01
2.815000000000e+02 -3.260972388352e-02 3.115145601660e-04 2.683005649967e+01
2.817500000000e+02 -3.085869062015e-02 3.151204554726e-04 2.680488056991e+01
2.820000000000e+02 -2.901074421202e-02 3.192716403830e-04 2.677881230585e+01
2.822500000000e+02 -2.709137090186e-02 3.239085230966e-04 2.675180962230e+01
2.825000000000e+02 -2.512716543889e-02 3.289670270880e-04 2.672383314404e+01
2.827500000000e+02 -2.314532802026e-02 3.343790891248e-04 2.669484646772e+01
2.830000000000e+02 -2.117314509823e-02 3.400732048281e-04 2.666481674208e+01
2.832500000000e+02 -1.923747897357e-02 3.459749392877e-04 2.663371462863e+01
2.835000000000e+02 -1.736424663963e-02 3.520075024081e-04 2.660151473884e+01
2.837500000000e+02 -1.557791199513e-02 3.580922674844e-04 2.656819604302e+01
2.840000000000e+02 -1.390100495769e-02 3.641495429004e-04 2.653374171337e+01
2.842500000000e+02 -1.235365982317e-02 3.700991273644e-04 2.649813953352e+01
2.845000000000e+02 -1.095319447945e-02 3.758609375215e-04 2.646138191102e+01
2.847500000000e+02 -9.713733386459e-03 3.813558419528e-04 2.642346623824e+01
2.850000000000e+02 -8.645895544742e-03 3.865065704845e-04 2.638439462853e+01
2.852500000000e+02 -7.756541164756e-03 3.912383343319e-04 2.634417422863e+01
2.855000000000e+02 -7.048595671033e-03 3.954799061353e-04 2.630281714722e+01
2.857500000000e+02 -6.520951434064e-03 3.991645990661e-04 2.626034073511e+01
2.860000000000e+02 -6.168468535366e-03 4.022312840863e-04 2.621676723403e+01
2.862500000000e+02 -5.982055055398e-03 4.046253469458e-04 2.617212400713e+01
2.865000000000e+02 -5.948842061435e-03 4.062997277038e-04 2.612644344248e+01
2.867500000000e+02 -6.052456081567e-03 4.072158633025e-04 2.607976282937e+01
2.870000000000e+02 -6.273357068375e-03 4.073446299838e-04 2.603212451756e+01
2.872500000000e+02 -6.589291267103e-03 4.066670835618e-04 2.598357540785e+01
2.875000000000e+02 -6.975782539915e-03 4.051750763388e-04 2.593416696790e+01
2.877500000000e+02 -7.406679820569e-03 4.028716401919e-04 2.588395523105e+01
2.880000000000e+02 -7.854778253585e-03 3.997713374866e-04 2.583300014222e+01
2.882500000000e+02 -8.292434820188e-03 3.959002973486e-04 2.578136545345e+01
2.885000000000e+02 -8.692188319063e-03 3.912958513609e-04 2.572911856721e+01
2.887500000000e+02 -9.027407049659e-03 3.860059922279e-04 2.567632967826e+01
2.890000000000e+02 -9.272846537722e-03 3.800886426567e-04 2.562307183749e+01
2.892500000000e+02 -9.405224504057e-03 3.736106436169e-04 2.556941993508e+01
2.895000000000e+02 -9.403663498238e-03 3.666463372922e-04 2.551545065796e+01
2.897500000000e+02 -9.250123108773e-03 3.592760914886e-04 2.546124139966e+01
2.900000000000e+02 -8.929675480732e-03 3.515845308060e-04 2.540687011959e+01
2.902500000000e+02 -8.430752915147e-03 3.436587426056e-04 2.535241421477e+01
2.905000000000e+02 -7.745229338892e-03 3.355863423583e-04 2.529795029852e+01
2.907500000000e+02 -6.868467454143e-03 3.274535766170e-04 2.524355308313e+01
2.910000000000e+02 -5.799215906611e-03 3.193434913691e-04 2.518929510450e+01
2.912500000000e+02 -4.539473000047e-03 3.113341821951e-04 2.513524567135e+01
2.915000000000e+02 -3.094234606616e-03 3.034973140759e-04 2.508147058165e+01
2.917500000000e+02 -1.471224840795e-03 2.958967729313e-04 2.502803118837e+01
2.920000000000e+02 3.194511892180e-04 2.885877923780e-04 2.497498415286e+01
2.922500000000e+02 2.265644624138e-03 2.816161347592e-04 2.492238068600e+01
2.925000000000e+02 4.353537117270e-03 2.750178377361e-04 2.487026638009e+01
2.927500000000e+02 6.567984024806e-03 2.688191151919e-04 2.481868066401e+01
2.930000000000e+02 8.892857978140e-03 2.630367896069e-04 2.476765675437e+01
2.932500000000e+02 1.131134196988e-02 2.576787817888e-04 2.471722134790e+01
2.935000000000e+02 1.380620420062e-02 2.527450986322e-04 2.466739471900e+01
2.937500000000e+02 1.636001973613e-02 2.482287634226e-04 2.461819066119e+01
2.940000000000e+02 1.895535976118e-02 2.441172016026e-04 2.456961673071e+01
2.942500000000e+02 2.157493982456e-02 2.403934204685e-04 2.452167442956e+01
2.945000000000e+02 2.420173932949e-02 2.370374065374e-04 2.447435958397e+01
2.947500000000e+02 2.681909716193e-02 2.340274743051e-04 2.442766272704e+01
2.950000000000e+02 2.941078762693e-02 2.313413866449e-04 2.438156960788e+01
2.952500000000e+02 3.196109378697e-02 2.289574776984e-04 2.433606173437e+01
2.955000000000e+02 3.445488011021e-02 2.268555912616e-04 2.429111691041e+01
2.957500000000e+02 3.687767392945e-02 2.250176633836e-04 2.424670995330e+01
2.960000000000e+02 3.921576031202e-02 2.234283016917e-04 2.420281320622e+01
2.962500000000e+02 4.145629512894e-02 2.220749306111e-04 2.415939731521e+01
2.965000000000e+02 4.358743575938e-02 2.209478416611e-04 2.411643182280e+01
2.967500000000e+02 4.559848887376e-02 2.200400309412e-04 2.407388570027e+01
2.970000000000e+02 4.748006983199e-02 2.193468813339e-04 2.403172810960e+01
2.972500000000e+02 4.922426761244e-02 2.188656493852e-04 2.398992885581e+01
2.975000000000e+02 5.082480921629e-02 2.185948330748e-04 2.394845897150e+01
2.977500000000e+02 5.227721003810e-02 2.185336295528e-04 2.390729102301e+01
2.980000000000e+02 5.357890249921e-02 2.186812590759e-04 2.386639976423e+01
2.982500000000e+02 5.472933137687e-02 2.190362669247e-04 2.382576238697e+01
2.985000000000e+02 5.573000876071e-02 2.195959886182e-04 2.378535868962e+01
2.987500000000e+02 5.658451539417e-02 2.203560285205e-04 2.374517160056e+01
2.990000000000e+02 5.729844490831e-02 2.213099402543e-04 2.370518721402e+01
2.992500000000e+02 5.787929057247e-02 2.224490791983e-04 2.366539505185e+01
2.995000000000e+02 5.833626922880e-02 2.237621672916e-04 2.362578799263e+01
2.997500000000e+02 5.868008097313e-02 2.252353346257e-04 2.358636265878e+01
3.000000000000e+02 5.892261866920e-02 2.268521644559e-04 2.354711928697e+01
3.002500000000e+02 5.907663374151e-02 2.285939132666e-04 2.350806186417e+01
3.005000000000e+02 5.915537199311e-02 2.304395351552e-04 2.346919793602e+01
3.007500000000e+02 5.917217616922e-02 2.323659404201e-04 2.343053889888e+01
3.010000000000e+02 5.914009926882e-02 2.343484288815e-04 2.339209976351e+01
3.012500000000e+02 5.907152687440e-02 2.363610087332e-04 2.335389920255e+01
3.015000000000e+02 5.897784368338e-02 2.383766231733e-04 2.331595924697e+01
3.017500000000e+02 5.886911919051e-02 2.403675128521e-04 2.327830549303e+01
3.020000000000e+02 5.875388726224e-02 2.423054440399e-04 2.324096673414e+01
3.022500000000e+02 5.863898758283e-02 2.441619742587e-04 2.320397488845e+01
3.025000000000e+02 5.852951848620e-02 2.459086874915e-04 2.316736455421e+01
3.027500000000e+02 5.842883086077e-02 2.475175449063e-04 2.313117311729e+01
3.030000000000e+02 5.833869813459e-02 2.489609753122e-04 2.309544001067e+01
3.032500000000e+02 5.825949435194e-02 2.502122043586e-04 2.306020673055e+01
3.035000000000e+02 5.819052098040e-02 2.512454356427e-04 2.302551628806e+01
3.037500000000e+02 5.813041148942e-02 2.520360755074e-04 2.299141260178e+01
3.040000000000e+02 5.807752695359e-02 2.525610990220e-04 2.295794041642e+01
3.042500000000e+02 5.803050001591e-02 2.527992641176e-04 2.292514436525e+01
3.045000000000e+02 5.798868955384e-02 2.527314918419e-04 2.289306884447e+01
3.047500000000e+02 5.795270407292e-02 2.523412253665e-04 2.286175733051e+01
3.050000000000e+02 5.792489621134e-02 2.516148413510e-04 2.283125167383e+01
3.052500000000e+02 5.790973233312e-02 2.505420449521e-04 2.280159199632e+01
3.055000000000e+02 5.791419364994e-02 2.491162689938e-04 2.277281572367e+01
3.057500000000e+02 5.794796614216e-02 2.473350216540e-04 2.274495760845e+01
3.060000000000e+02 5.802362982848e-02 2.452002520949e-04 2.271804880782e+01
3.062500000000e+02 5.815660944918e-02 2.427185581212e-04 2.269211701998e+01
3.065000000000e+02 5.836509331492e-02 2.399013965290e-04 2.266718570732e+01
3.067500000000e+02 5.866974664630e-02 2.367651163288e-04 2.264327402699e+01
3.070000000000e+02 5.909330137347e-02 2.333308392595e-04 2.262039683579e+01
3.072500000000e+02 5.966007147720e-02 2.296243135012e-04 2.259856408728e+01
3.075000000000e+02 6.039529507576e-02 2.256754627481e-04 2.257778123288e+01
3.077500000000e+02 6.132443827078e-02 2.215180092747e-04 2.255804901974e+01
3.080000000000e+02 6.247242339408e-02 2.171887734383e-04 2.253936332972e+01
3.082500000000e+02 6.386279686474e-02 2.127267480424e-04 2.252171579575e+01
3.085000000000e+02 6.551691897118e-02 2.081723780310e-04 2.250509338600e+01
3.087500000000e+02 6.745313879229e-02 2.035664270980e-04 2.248947920561e+01
3.090000000000e+02 6.968602466029e-02 1.989491068255e-04 2.247485215960e+01
3.092500000000e+02 7.222565351926e-02 1.943588430507e-04 2.246118775524e+01
3.095000000000e+02 7.507698808420e-02 1.898314751690e-04 2.244845819610e+01
3.097500000000e+02 7.823933561043e-02 1.853993227161e-04 2.243663249428e+01
3.100000000000e+02 8.170596509998e-02 1.810901989659e-04 2.242567733754e+01
3.102500000000e+02 8.546379438032e-02 1.769268827752e-04 2.241555686218e+01
3.105000000000e+02 8.949327577457e-02 1.729264780653e-04 2.240623353027e+01
3.107500000000e+02 9.376837925678e-02 1.691002718704e-04 2.239766828298e+01
3.110000000000e+02 9.825670457244e-02 1.654539560248e-04 2.238982067224e+01
3.112500000000e+02 1.029197969743e-01 1.619876412180e-04 2.238264966446e+01
3.115000000000e+02 1.077135372571e-01 1.586963240621e-04 2.237611375629e+01
3.117500000000e+02 1.125886538875e-01 1.555706758668e-04 2.237017109055e+01
3.120000000000e+02 1.174914239284e-01 1.525979193070e-04 2.236478020076e+01
3.122500000000e+02 1.223644120464e-01 1.497630188920e-04 2.235990007476e+01
3.125000000000e+02 1.271473049557e-01 1.470498831469e-04 2.235549020548e+01
3.127500000000e+02 1.317778960983e-01 1.444425921480e-04 2.235151125326e+01
3.130000000000e+02 1.361930675987e-01 1.419268011870e-04 2.234792503405e+01
3.132500000000e+02 1.403298286455e-01 1.394911101081e-04 2.234469446616e+01
3.135000000000e+02 1.441264477485e-01 1.371282910767e-04 2.234178413334e+01
3.137500000000e+02 1.475235400854e-01 1.348364285143e-04 2.233916009650e+01
3.140000000000e+02 1.504651888947e-01 1.326198127584e-04 2.233679009450e+01
3.142500000000e+02 1.529000356071e-01 1.304895469196e-04 2.233464327948e+01
3.145000000000e+02 1.547823621583e-01 1.284639928240e-04 2.233269064089e+01
3.147500000000e+02 1.560730935774e-01 1.265688473042e-04 2.233090467988e+01
3.150000000000e+02 1.567407373510e-01 1.248369806655e-04 2.232925947735e+01
3.152500000000e+02 1.567622442130e-01 1.233078452096e-04 2.232773032944e+01
3.155000000000e+02 1.561237359839e-01 1.220267301976e-04 2.232629405884e+01
3.157500000000e+02 1.548211237751e-01 1.210435860720e-04 2.232492861754e+01
3.160000000000e+02 1.528605668087e-01 1.204116690946e-04 2.232361301474e+01
3.162500000000e+02 1.502587694408e-01 1.201859481314e-04 2.232232727181e+01
3.165000000000e+02 1.470431326598e-01 1.204213144747e-04 2.232105198159e+01
3.167500000000e+02 1.432516509427e-01 1.211707596828e-04 2.231976862901e+01
3.170000000000e+02 1.389326661402e-01 1.224834123703e-04 2.231845924148e+01
3.172500000000e+02 1.341444472591e-01 1.244025743446e-04 2.231710605422e+01
3.175000000000e+02 1.289544611840e-01 1.269639784285e-04 2.231569185262e+01
3.177500000000e+02 1.234385430984e-01 1.301939015406e-04 2.231419966432e+01
3.180000000000e+02 1.176798879350e-01 1.341076570877e-04 2.231261245418e+01
3.182500000000e+02 1.117677465641e-01 1.387082594660e-04 2.231091352586e+01
3.185000000000e+02 1.057960819586e-01 1.439852851776e-04 2.230908627109e+01
3.187500000000e+02 9.986209488929e-02 1.499140415372e-04 2.230711391198e+01
3.190000000000e+02 9.406450171721e-02 1.564551490411e-04 2.230498007299e+01
3.192500000000e+02 8.850194817551e-02 1.635543316244e-04 2.230266819018e+01
3.195000000000e+02 8.327116722859e-02 1.711426189185e-04 2.230016213941e+01
3.197500000000e+02 7.846527497604e-02 1.791365936121e-04 2.229744611985e+01
3.200000000000e+02 7.417209902135e-02 1.874393536612e-04 2.229450453530e+01
3.202500000000e+02 7.047243432078e-02 1.959418088287e-04 2.229132275837e+01
3.205000000000e+02 6.743861632690e-02 2.045239342190e-04 2.228788668652e+01
3.207500000000e+02 6.513302282853e-02 2.130565831807e-04 2.228418365355e+01
3.210000000000e+02 6.360695383920e-02 2.214033205876e-04 2.228020204913e+01
3.212500000000e+02 6.289952580099e-02 2.294227224101e-04 2.227593231497e+01
3.215000000000e+02 6.303697231559e-02 2.369706057745e-04 2.227136660421e+01
3.217500000000e+02 6.403203216686e-02 2.439026424407e-04 2.226649983511e+01
3.220000000000e+02 6.588373964535e-02 2.500768969552e-04 2.226132939250e+01
3.222500000000e+02 6.857735955004e-02 2.553566099053e-04 2.225585621486e+01
3.225000000000e+02 7.208469784034e-02 2.596127176861e-04 2.225008450810e+01
3.227500000000e+02 7.636458723332e-02 2.627266357157e-04 2.224402283440e+01
3.230000000000e+02 8.136369036313e-02 2.645927652866e-04 2.223768381822e+01
3.232500000000e+02 8.701749254878e-02 2.651209883976e-04 2.223108519195e+01
3.235000000000e+02 9.325151772170e-02 2.642388478303e-04 2.222424946957e+01
3.237500000000e+02 9.998272679131e-02 2.618936158012e-04 2.221720491473e+01
3.240000000000e+02 1.071210315725e-01 2.580537570512e-04 2.220998513814e+01
3.242500000000e+02 1.145709558457e-01 2.527104502372e-04 2.220262987718e+01
3.245000000000e+02 1.222333349009e-01 2.458786657148e-04 2.219518489172e+01
3.247500000000e+02 1.300070253399e-01 2.375974975995e-04 2.218770180085e+01
3.250000000000e+02 1.377906762657e-01 2.279301825413e-04 2.218023854779e+01
3.252500000000e+02 1.454843934470e-01 2.169637648977e-04 2.217285907375e+01
3.255000000000e+02 1.529913120169e-01 2.048083567830e-04 2.216563292961e+01
3.257500000000e+02 1.602191598852e-01 1.915956342985e-04 2.215863552768e+01
3.260000000000e+02 1.670815344034e-01 1.774770859721e-04 2.215194720600e+01
3.262500000000e+02 1.734991724753e-01 1.626216554259e-04 2.214565329252e+01
3.265000000000e+02 1.794009381544e-01 1.472132076890e-04 2.213984335738e+01
3.267500000000e+02 1.847246157380e-01 1.314476947817e-04 2.213461042175e+01
3.270000000000e+02 1.894176013906e-01 1.155297183844e-04 2.213005067128e+01
3.272500000000e+02 1.934372905605e-01 9.966932490918e-05 2.212626250957e+01
3.275000000000e+02 1.967512704746e-01 8.407823831980e-05 2.212334559852e+01
3.277500000000e+02 1.993374070906e-01 6.896624643532e-05 2.212140037890e+01
3.280000000000e+02 2.011836476259e-01 5.453775369207e-05 2.212052696578e+01
3.282500000000e+02 2.022877173696e-01 4.098820213270e-05 2.212082438814e+01
3.285000000000e+02 2.026566257512e-01 2.850097015340e-05 2.212238951183e+01
3.287500000000e+02 2.023061144221e-01 1.724399001349e-05 2.212531647811e+01
3.290000000000e+02 2.012599460336e-01 7.367435040700e-06 2.212969571368e+01
3.292500000000e+02 1.995491322919e-01 -9.987070079400e-07 2.213561301277e+01
3.295000000000e+02 1.972111488318e-01 -7.747032493750e-06 2.214314906636e+01
3.297500000000e+02 1.942890852135e-01 -1.279385339259e-05 2.215237860400e+01
3.300000000000e+02 1.908308206502e-01 -1.608020585861e-05 2.216336987749e+01
3.302500000000e+02 1.868882261166e-01 -1.757233153418e-05 2.217618398579e+01
3.305000000000e+02 1.825163914327e-01 -1.726185683105e-05 2.219087467033e+01
3.307500000000e+02 1.777729254131e-01 -1.516531515328e-05 2.220748781586e+01
3.310000000000e+02 1.727173024438e-01 -1.132325661799e-05 2.222606126611e+01
3.312500000000e+02 1.674103163623e-01 -5.799075494334e-06 2.224662453119e+01
3.315000000000e+02 1.619135434342e-01 1.322687958686e-06 2.226919891825e+01
3.317500000000e+02 1.562889206458e-01 9.938352550380e-06 2.229379741098e+01
3.320000000000e+02 1.505983529109e-01 1.992722489771e-05 2.232042482922e+01
3.322500000000e+02 1.449034033108e-01 3.115393083410e-05 2.234907788138e+01
3.325000000000e+02 1.392649268448e-01 4.347111764529e-05 2.237974558582e+01
3.327500000000e+02 1.337427913963e-01 5.672200330791e-05 2.241240947740e+01
3.330000000000e+02 1.283956045936e-01 7.074289575534e-05 2.244704387474e+01
3.332500000000e+02 1.232803110724e-01 8.536593903522e-05 2.248361644457e+01
3.335000000000e+02 1.184518550652e-01 1.004215189595e-04 2.252208853966e+01
3.337500000000e+02 1.139627943685e-01 1.157404993647e-04 2.256241557871e+01
3.340000000000e+02 1.098627277023e-01 1.311566477687e-04 2.260454769669e+01
3.342500000000e+02 1.061978514120e-01 1.465083020364e-04 2.264843002064e+01
3.345000000000e+02 1.030102598068e-01 1.616403874529e-04 2.269400332663e+01
3.347500000000e+02 1.003373269056e-01 1.764057872918e-04 2.274120444523e+01
3.350000000000e+02 9.821105494580e-02 1.906664945047e-04 2.278996666661e+01
3.352500000000e+02 9.665727903547e-02 2.042949398674e-04 2.284022035923e+01
3.355000000000e+02 9.569508324360e-02 2.171744433713e-04 2.289189323915e+01
3.357500000000e+02 9.533605309329e-02 2.292000789948e-04 2.294491097258e+01
3.360000000000e+02 9.558380405082e-02 2.402787277459e-04 2.299919742113e+01
3.362500000000e+02 9.643342206439e-02 2.503295661250e-04 2.305467519915e+01
3.365000000000e+02 9.787121396691e-02 2.592838869497e-04 2.311126589493e+01
3.367500000000e+02 9.987445614328e-02 2.670853300773e-04 2.316889058788e+01
3.370000000000e+02 1.024114589342e-01 2.736894119675e-04 2.322747004506e+01
3.372500000000e+02 1.054417009138e-01 2.790633998720e-04 2.328692519935e+01
3.375000000000e+02 1.089162691312e-01 2.831859955099e-04 2.334717732681e+01
3.377500000000e+02 1.127784120402e-01 2.860471701121e-04 2.340814848113e+01
3.380000000000e+02 1.169643542456e-01 2.876477157611e-04 2.346976164987e+01
3.382500000000e+02 1.214042563160e-01 2.879989685313e-04 2.353194114440e+01
3.385000000000e+02 1.260233464791e-01 2.871224763852e-04 2.359461272504e+01
3.387500000000e+02 1.307432150756e-01 2.850496261063e-04 2.365770392860e+01
3.390000000000e+02 1.354832015969e-01 2.818213078910e-04 2.372114422129e+01
3.392500000000e+02 1.401618297439e-01 2.774876398942e-04 2.378486512773e+01
3.395000000000e+02 1.446983754675e-01 2.721075519034e-04 2.384880045817e+01
3.397500000000e+02 1.490143657149e-01 2.657483564265e-04 2.391288636829e+01
3.400000000000e+02 1.530350216082e-01 2.584854701670e-04 2.397706139366e+01
3.402500000000e+02 1.566907908656e-01 2.504016177577e-04 2.404126658025e+01
3.405000000000e+02 1.599185523766e-01 2.415866134571e-04 2.410544536469e+01
3.407500000000e+02 1.626629381136e-01 2.321364410407e-04 2.416954363592e+01
3.410000000000e+02 1.648773373941e-01 2.221526793327e-04 2.423350961160e+01
3.412500000000e+02 1.665247118024e-01 2.117419756056e-04 2.429729367971e+01
3.415000000000e+02 1.675784201498e-01 2.010147481481e-04 2.436084835972e+01
3.417500000000e+02 1.680225426531e-01 1.900847298882e-04 2.442412800857e+01
3.420000000000e+02 1.678522933364e-01 1.790675196923e-04 2.448708873701e+01
3.422500000000e+02 1.670739981593e-01 1.680798707483e-04 2.454968814235e+01
3.425000000000e+02 1.657049784080e-01 1.572385230642e-04 2.461188512575e+01
3.427500000000e+02 1.637731221306e-01 1.466590828526e-04 2.467363959837e+01
3.430000000000e+02 1.613164212917e-01 1.364546645334e-04 2.473491238655e+01
3.432500000000e+02 1.583821642225e-01 1.267348995134e-04 2.479566497503e+01
3.435000000000e+02 1.550259770602e-01 1.176048882757e-04 2.485585926576e+01
3.437500000000e+02 1.513108097526e-01 1.091637637639e-04 2.491545754120e+01
3.440000000000e+02 1.473056604279e-01 1.015038379671e-04 2.497442227723e+01
3.442500000000e+02 1.430842291139e-01 9.470964121725e-05 2.503271598750e+01
3.445000000000e+02 1.387235072373e-01 8.885671842115e-05 2.509030128538e+01
3.447500000000e+02 1.343022557253e-01 8.401072596068e-05 2.514714078207e+01
3.450000000000e+02 1.298994605342e-01 8.022680290682e-05 2.520319714090e+01
3.452500000000e+02 1.255928062761e-01 7.754875678363e-05 2.525843306282e+01
3.455000000000e+02 1.214571207870e-01 7.600856660638e-05 2.531281148739e+01
3.457500000000e+02 1.175629176984e-01 7.562577733150e-05 2.536629564787e+01
3.460000000000e+02 1.139749851725e-01 7.640723132717e-05 2.541884926304e+01
3.462500000000e+02 1.107511575932e-01 7.834673837564e-05 2.547043666432e+01
3.465000000000e+02 1.079410983773e-01 8.142524432189e-05 2.552102310743e+01
3.467500000000e+02 1.055853736617e-01 8.561082633849e-05 2.557057493869e+01
3.470000000000e+02 1.037146285926e-01 9.085909619555e-05 2.561905988082e+01
3.472500000000e+02 1.023490736292e-01 9.711348633709e-05 2.566644723804e+01
3.475000000000e+02 1.014980152269e-01 1.043062348187e-04 2.571270824884e+01
3.477500000000e+02 1.011597701403e-01 1.123591390617e-04 2.575781631224e+01
3.480000000000e+02 1.013218118442e-01 1.211843746353e-04 2.580174722166e+01
3.482500000000e+02 1.019609799830e-01 1.306861634007e-04 2.584447950120e+01
3.485000000000e+02 1.030441636144e-01 1.407617598143e-04 2.588599456199e+01
3.487500000000e+02 1.045289475898e-01 1.513033730459e-04 2.592627699956e+01
3.490000000000e+02 1.063646180999e-01 1.621996803094e-04 2.596531476379e+01
3.492500000000e+02 1.084933178508e-01 1.733374389817e-04 2.600309931464e+01
3.495000000000e+02 1.108512158058e-01 1.846036763337e-04 2.603962582715e+01
3.497500000000e+02 1.133699659377e-01 1.958871624610e-04 2.607489325252e+01
3.500000000000e+02 1.159780729306e-01 2.070805428757e-04 2.610890445521e+01
3.502500000000e+02 1.186024077386e-01 2.180819332774e-04 2.614166624706e+01
3.505000000000e+02 1.211696940405e-01 2.287964573002e-04 2.617318940089e+01
3.507500000000e+02 1.236079329252e-01 2.391378914972e-04 2.620348867548e+01
3.510000000000e+02 1.258478091373e-01 2.490296712839e-04 2.623258274785e+01
3.512500000000e+02 1.278239887407e-01 2.584059212694e-04 2.626049417472e+01
3.515000000000e+02 1.294762905004e-01 2.672121420159e-04 2.628724928249e+01
3.517500000000e+02 1.307507305682e-01 2.754056327310e-04 2.631287806242e+01
3.520000000000e+02 1.316004457617e-01 2.829552807901e-04 2.633741403597e+01
3.522500000000e+02 1.319864173848e-01 2.898412385311e-04 2.636089409532e+01
3.525000000000e+02 1.318779946653e-01 2.960543538976e-04 2.638335833810e+01
3.527500000000e+02 1.312533862239e-01 3.015950895972e-04 2.640484987775e+01
3.530000000000e+02 1.300997775590e-01 3.064725305340e-04 2.642541465718e+01
3.532500000000e+02 1.284135338203e-01 3.107027136461e-04 2.644510122823e+01
3.535000000000e+02 1.261999770124e-01 3.143074329430e-04 2.646396055342e+01
3.537500000000e+02 1.234733152783e-01 3.173122854167e-04 2.648204575539e+01
3.540000000000e+02 1.202561355615e-01 3.197454948761e-04 2.649941190672e+01
3.542500000000e+02 1.165790969101e-01 3.216359739301e-04 2.651611574724e+01
3.545000000000e+02 1.124801936588e-01 3.230124247219e-04 2.653221545689e+01
3.547500000000e+02 1.080042382723e-01 3.239017388581e-04 2.654777033916e+01
3.550000000000e+02 1.032020593464e-01 3.243281628158e-04 2.656284053660e+01
3.552500000000e+02 9.812964015822e-02 3.243130624829e-04 2.657748673455e+01
3.555000000000e+02 9.284739446318e-02 3.238740202805e-04 2.659176976648e+01
3.557500000000e+02 8.741912429005e-02 3.230250641123e-04 2.660575032071e+01
3.560000000000e+02 8.191121302356e-02 3.217765852018e-04 2.661948848535e+01
3.562500000000e+02 7.639162061279e-02 3.201358897298e-04 2.663304336645e+01
3.565000000000e+02 7.092889463709e-02 3.181080120655e-04 2.664647270090e+01
3.567500000000e+02 6.559128911839e-02 3.156964243185e-04 2.665983233388e+01
3.570000000000e+02 6.044576862549e-02 3.129041275902e-04 2.667317579248e+01
3.572500000000e+02 5.555706080877e-02 3.097348115218e-04 2.668655387579e+01
3.575000000000e+02 5.098679215305e-02 3.061938371329e-04 2.670001408489e+01
3.577500000000e+02 4.679258117590e-02 3.022894634020e-04 2.671360020845e+01
3.580000000000e+02 4.302720272626e-02 2.980339287242e-04 2.672735193111e+01
3.582500000000e+02 3.973780782761e-02 2.934444140104e-04 2.674130428411e+01
3.585000000000e+02 3.696517049625e-02 2.885439670527e-04 2.675548729250e+01
3.587500000000e+02 3.474302711870e-02 2.833621191163e-04 2.676992567125e+01
3.590000000000e+02 3.309744849226e-02 2.779355000728e-04 2.678463835850e+01
3.592500000000e+02 3.204631221941e-02 2.723081365770e-04 2.679963828410e+01
3.595000000000e+02 3.159888712453e-02 2.665313985617e-04 2.681493221809e+01
3.597500000000e+02 3.175544479885e-02 2.606640733672e-04 2.683052043286e+01
3.600000000000e+02 3.250705251907e-02 2.547718662661e-04 2.684639668778e+01
3.602500000000e+02 3.383544156565e-02 2.489268386593e-04 2.686254811775e+01
3.605000000000e+02 3.571306678472e-02 2.432063456932e-04 2.687895534999e+01
3.607500000000e+02 3.810320807737e-02 2.376922798786e-04 2.689559242535e+01
3.610000000000e+02 4.096032306528e-02 2.324696038642e-04 2.691242704269e+01
3.612500000000e+02 4.423049829368e-02 2.276250272217e-04 2.692942071871e+01
3.615000000000e+02 4.785212077729e-02 2.232452152404e-04 2.694652916383e+01
3.617500000000e+02 5.175660972630e-02 2.194154668827e-04 2.696370245177e+01
3.620000000000e+02 5.586939505652e-02 2.162178261937e-04 2.698088548108e+01
3.622500000000e+02 6.011102760651e-02 2.137292301808e-04 2.699801848215e+01
3.625000000000e+02 6.439834856308e-02 2.120201541787e-04 2.701503732325e+01
3.627500000000e+02 6.864584276483e-02 2.111528541792e-04 2.703187408740e+01
3.630000000000e+02 7.276705651964e-02 2.111798332084e-04 2.704845766306e+01
3.632500000000e+02 7.667602576800e-02 2.121428778941e-04 2.706471409610e+01
3.635000000000e+02 8.028878828293e-02 2.140717332428e-04 2.708056731937e+01
3.637500000000e+02 8.352483259272e-02 2.169835390928e-04 2.709593950555e+01
3.640000000000e+02 8.630853439412e-02 2.208821805060e-04 2.711075165290e+01
3.642500000000e+02 8.857048997971e-02 2.257579936685e-04 2.712492414117e+01
3.645000000000e+02 9.024876195829e-02 2.315878598395e-04 2.713837702878e+01
3.647500000000e+02 9.128995014186e-02 2.383353924668e-04 2.715103066412e+01
3.650000000000e+02 9.165015642353e-02 2.459514785065e-04 2.716280589324e+01
3.652500000000e+02 9.129568729756e-02 2.543749837333e-04 2.717362459204e+01
3.655000000000e+02 9.020366557871e-02 2.635336252059e-04 2.718340980375e+01
3.657500000000e+02 8.836231173381e-02 2.733451401292e-04 2.719208618908e+01
3.660000000000e+02 8.577116757649e-02 2.837183764359e-04 2.719958010092e+01
3.662500000000e+02 8.244094977404e-02 2.945547961859e-04 2.720581997009e+01
3.665000000000e+02 7.839339434665e-02 3.057496873566e-04 2.721073633152e+01
3.667500000000e+02 7.366071433323e-02 3.171938843852e-04 2.721426217420e+01
3.670000000000e+02 6.828510587316e-02 3.287750366721e-04 2.721633294199e+01
3.672500000000e+02 6.231787642460e-02 3.403794466437e-04 2.721688687259e+01
3.675000000000e+02 5.581867571900e-02 3.518933333222e-04 2.721586499983e+01
3.677500000000e+02 4.885437508543e-02 3.632046980421e-04 2.721321150797e+01
3.680000000000e+02 4.149810650641e-02 3.742045287697e-04 2.720887375391e+01
3.682500000000e+02 3.382798112945e-02 3.847886191434e-04 2.720280266012e+01
3.685000000000e+02 2.592601849192e-02 3.948586303012e-04 2.719495276862e+01
3.687500000000e+02 1.787681236492e-02 4.043237290015e-04 2.718528265637e+01
3.690000000000e+02 9.766352216784e-03 4.131016731744e-04 2.717375514485e+01
3.692500000000e+02 1.680837699043e-03 4.211198173547e-04 2.716033754183e+01
3.695000000000e+02 -6.294538946051e-03 4.283161454538e-04 2.714500199309e+01
3.697500000000e+02 -1.407676457866e-02 4.346401228172e-04 2.712772587421e+01
3.700000000000e+02 -2.158600033513e-02 4.400530244194e-04 2.710849192475e+01
3.702500000000e+02 -2.874668444740e-02 4.445285480749e-04 2.708728876343e+01
3.705000000000e+02 -3.548838952213e-02 4.480527471476e-04 2.706411099877e+01
3.707500000000e+02 -4.174670411505e-02 4.506240524587e-04 2.703895957400e+01
3.710000000000e+02 -4.746400279875e-02 4.522529993411e-04 2.701184209474e+01
3.712500000000e+02 -5.259005918909e-02 4.529616239216e-04 2.698277283197e+01
3.715000000000e+02 -5.708264940421e-02 4.527828340675e-04 2.695177310270e+01
3.717500000000e+02 -6.090797804998e-02 4.517594295978e-04 2.691887117403e+01
3.720000000000e+02 -6.404104983647e-02 4.499432511035e-04 2.688410239049e+01
3.722500000000e+02 -6.646592395813e-02 4.473938256661e-04 2.684750926102e+01
3.725000000000e+02 -6.817585624180e-02 4.441772041404e-04 2.680914116689e+01
3.727500000000e+02 -6.917335126732e-02 4.403646188713e-04 2.676905448273e+01
3.730000000000e+02 -6.947011100304e-02 4.360312599560e-04 2.672731216766e+01
3.732500000000e+02 -6.908687704926e-02 4.312548837613e-04 2.668398365067e+01
3.735000000000e+02 -6.805318000340e-02 4.261145999822e-04 2.663914447883e+01
3.737500000000e+02 -6.640696871032e-02 4.206895785185e-04 2.659287612293e+01
3.740000000000e+02 -6.419418038471e-02 4.150581656874e-04 2.654526537930e+01
3.742500000000e+02 -6.146816034146e-02 4.092966260411e-04 2.649640424972e+01
3.745000000000e+02 -5.828904122142e-02 4.034785115749e-04 2.644638929143e+01
3.747500000000e+02 -5.472299243477e-02 3.976739022561e-04 2.639532132604e+01
3.750000000000e+02 -5.084140422399e-02 3.919488800220e-04 2.634330493512e+01
3.752500000000e+02 -4.671997307762e-02 3.863649471004e-04 2.629044815454e+01
3.755000000000e+02 -4.243775161066e-02 3.809790000942e-04 2.623686181785e+01
3.757500000000e+02 -3.807610405828e-02 3.758430882042e-04 2.618265920824e+01
3.760000000000e+02 -3.371762420385e-02 3.710043116572e-04 2.612795571110e+01
3.762500000000e+02 -2.944503447283e-02 3.665051495188e-04 2.607286814385e+01
3.765000000000e+02 -2.534004906257e-02 3.623835151809e-04 2.601751443209e+01
3.767500000000e+02 -2.148224502727e-02 3.586731241661e-04 2.596201307022e+01
3.770000000000e+02 -1.794795753910e-02 3.554036565715e-04 2.590648277602e+01
3.772500000000e+02 -1.480920084756e-02 3.526013245860e-04 2.585104179030e+01
3.775000000000e+02 -1.213265357006e-02 3.502891808290e-04 2.579580747251e+01
3.777500000000e+02 -9.978733565767e-03 3.484874505367e-04 2.574089588334e+01
3.780000000000e+02 -8.400728238559e-03 3.472139824533e-04 2.568642101032e+01
3.782500000000e+02 -7.444092263363e-03 3.464844691681e-04 2.563249448958e+01
3.785000000000e+02 -7.145804299914e-03 3.463127945427e-04 2.557922481432e+01
3.787500000000e+02 -7.533903004304e-03 3.467111828076e-04 2.552671687234e+01
3.790000000000e+02 -8.627180003447e-03 3.476903422069e-04 2.547507147242e+01
3.792500000000e+02 -1.043495462281e-02 3.492595005697e-04 2.542438459039e+01
3.795000000000e+02 -1.295705610028e-02 3.514263224048e-04 2.537474691173e+01
3.797500000000e+02 -1.618397437687e-02 3.541968884754e-04 2.532624336877e+01
3.800000000000e+02 -2.009705144124e-02 3.575754131776e-04 2.527895241478e+01
3.802500000000e+02 -2.466895789378e-02 3.615640884728e-04 2.523294575545e+01
3.805000000000e+02 -2.986413531573e-02 3.661626449238e-04 2.518828764890e+01
3.807500000000e+02 -3.563951433473e-02 3.713681285542e-04 2.514503468979e+01
3.810000000000e+02 -4.194516412225e-02 3.771743529125e-04 2.510323519705e+01
3.812500000000e+02 -4.872519254994e-02 3.835716619319e-04 2.506292906007e+01
3.815000000000e+02 -5.591853582499e-02 3.905462828018e-04 2.502414723203e+01
3.817500000000e+02 -6.345996835265e-02 3.980801046163e-04 2.498691165267e+01
3.820000000000e+02 -7.128096755253e-02 4.061500909835e-04 2.495123484795e+01
3.822500000000e+02 -7.931075568911e-02 4.147280861656e-04 2.491711995233e+01
3.825000000000e+02 -8.747717771964e-02 4.237803035647e-04 2.488456041692e+01
3.827500000000e+02 -9.570771291890e-02 4.332672413149e-04 2.485354013284e+01
3.830000000000e+02 -1.039303081767e-01 4.431433259602e-04 2.482403326722e+01
3.832500000000e+02 -1.120743069609e-01 4.533569702185e-04 2.479600449045e+01
3.835000000000e+02 -1.200711944143e-01 4.638504286257e-04 2.476940894542e+01
3.837500000000e+02 -1.278553987592e-01 4.745600200437e-04 2.474419256899e+01
3.840000000000e+02 -1.353649439283e-01 4.854162913871e-04 2.472029229550e+01
3.842500000000e+02 -1.425420518752e-01 4.963443577133e-04 2.469763634082e+01
3.845000000000e+02 -1.493336877683e-01 5.072644130898e-04 2.467614464002e+01
3.847500000000e+02 -1.556920270783e-01 5.180923378417e-04 2.465572934905e+01
3.850000000000e+02 -1.615748121360e-01 5.287404504405e-04 2.463629527613e+01
3.852500000000e+02 -1.669456857089e-01 5.391183826516e-04 2.461774059883e+01
3.855000000000e+02 -1.717744082338e-01 5.491341314849e-04 2.459995743946e+01
3.857500000000e+02 -1.760370368326e-01 5.586952062814e-04 2.458283264179e+01
3.860000000000e+02 -1.797160261978e-01 5.677098167912e-04 2.456624859481e+01
3.862500000000e+02 -1.828002690765e-01 5.760883370920e-04 2.455008400427e+01
3.865000000000e+02 -1.852850809102e-01 5.837445670202e-04 2.453421486595e+01
3.867500000000e+02 -1.871721344188e-01 5.905973582240e-04 2.451851531935e+01
3.870000000000e+02 -1.884693326398e-01 5.965718783756e-04 2.450285867314e+01
3.872500000000e+02 -1.891906492659e-01 6.016012281999e-04 2.448711832279e+01
3.875000000000e+02 -1.893559119323e-01 6.056277457725e-04 2.447116875616e+01
3.877500000000e+02 -1.889905349905e-01 6.086041763674e-04 2.445488654625e+01
3.880000000000e+02 -1.881252302697e-01 6.104950137869e-04 2.443815127611e+01
3.882500000000e+02 -1.867956520302e-01 6.112773029427e-04 2.442084649648e+01
3.885000000000e+02 -1.850420122150e-01 6.109415887551e-04 2.440286061699e+01
3.887500000000e+02 -1.829086394506e-01 6.094923597999e-04 2.438408777099e+01
3.890000000000e+02 -1.804435185031e-01 6.069483464171e-04 2.436442858975e+01
3.892500000000e+02 -1.776977673417e-01 6.033428475670e-04 2.434379095091e+01
3.895000000000e+02 -1.747250808791e-01 5.987233203156e-04 2.432209064348e+01
3.897500000000e+02 -1.715811507842e-01 5.931511249190e-04 2.429925194231e+01
3.900000000000e+02 -1.683230372918e-01 5.867004077286e-04 2.427520811204e+01
3.902500000000e+02 -1.650085347442e-01 5.794574869539e-04 2.424990183401e+01
3.905000000000e+02 -1.616955003391e-01 5.715197667442e-04 2.422328551475e+01
3.907500000000e+02 -1.584411894194e-01 5.629943865395e-04 2.419532152908e+01
3.910000000000e+02 -1.553015814891e-01 5.539967388253e-04 2.416598235892e+01
3.912500000000e+02 -1.523307373199e-01 5.446488472158e-04 2.413525064381e+01
3.915000000000e+02 -1.495801451654e-01 5.350777616213e-04 2.410311913744e+01
3.917500000000e+02 -1.470981325501e-01 5.254138020656e-04 2.406959057999e+01
3.920000000000e+02 -1.449293070791e-01 5.157888612362e-04 2.403467749039e+01
3.922500000000e+02 -1.431140858446e-01 5.063347366881e-04 2.399840188302e+01
3.925000000000e+02 -1.416882263433e-01 4.971814782040e-04 2.396079491059e+01
3.927500000000e+02 -1.406824864644e-01 4.884558394813e-04 2.392189644406e+01
3.930000000000e+02 -1.401223885877e-01 4.802799208468e-04 2.388175461160e+01
3.932500000000e+02 -1.400279708948e-01 4.727697823366e-04 2.384042526807e+01
3.935000000000e+02 -1.404137202505e-01 4.660342904042e-04 2.379797144303e+01
3.937500000000e+02 -1.412885973325e-01 4.601741963963e-04 2.375446275310e+01
3.940000000000e+02 -1.426560463419e-01 4.552811446942e-04 2.370997478065e+01
3.942500000000e+02 -1.445142011980e-01 4.514369783682e-04 2.366458844426e+01
3.945000000000e+02 -1.468560921024e-01 4.487130419509e-04 2.361838934787e+01
3.947500000000e+02 -1.496699918475e-01 4.471698182518e-04 2.357146711922e+01
3.950000000000e+02 -1.529396840528e-01 4.468562956051e-04 2.352391474947e+01
3.952500000000e+02 -1.566449448507e-01 4.478099068812e-04 2.347582791472e+01
3.955000000000e+02 -1.607618825031e-01 4.500560981030e-04 2.342730431172e+01
3.957500000000e+02 -1.652634022253e-01 4.536081110531e-04 2.337844298280e+01
3.960000000000e+02 -1.701196680930e-01 4.584668967445e-04 2.332934364073e+01
3.962500000000e+02 -1.752984507052e-01 4.646208126887e-04 2.328010601881e+01
3.965000000000e+02 -1.807656011557e-01 4.720456076911e-04 2.323082919501e+01
3.967500000000e+02 -1.864853412983e-01 4.807042113210e-04 2.318161097401e+01
3.970000000000e+02 -1.924206560871e-01 4.905468184256e-04 2.313254722786e+01
3.972500000000e+02 -1.985335159570e-01 5.015108270412e-04 2.308373133014e+01
3.975000000000e+02 -2.047851696016e-01 5.135209506190e-04 2.303525353685e+01
3.977500000000e+02 -2.111362925993e-01 5.264893790435e-04 2.298720049219e+01
3.980000000000e+02 -2.175471930093e-01 5.403160738300e-04 2.293965468440e+01
3.982500000000e+02 -2.239779015235e-01 5.548892376912e-04 2.289269404854e+01
3.985000000000e+02 -2.303883174071e-01 5.700858904900e-04 2.284639152675e+01
3.987500000000e+02 -2.367382857733e-01 5.857727524400e-04 2.280081479511e+01
3.990000000000e+02 -2.429877180514e-01 6.018072483060e-04 2.275602599675e+01
3.992500000000e+02 -2.490967180010e-01 6.180386979845e-04 2.271208153480e+01
3.995000000000e+02 -2.550257353715e-01 6.343099414420e-04 2.266903204912e+01
3.997500000000e+02 -2.607357697018e-01 6.504588675957e-04 2.262692232428e+01
4.000000000000e+02 -2.661886302230e-01 6.663204825787e-04 2.258579143226e+01
4.002500000000e+02 -2.713472579796e-01 6.817289680354e-04 2.254567285143e+01
4.005000000000e+02 -2.761761087621e-01 6.965198284240e-04 2.250659465492e+01
4.007500000000e+02 -2.806416214931e-01 7.105324062199e-04 2.246857987299e+01
4.010000000000e+02 -2.847127366485e-01 7.236122095274e-04 2.243164681407e+01
4.012500000000e+02 -2.883614659822e-01 7.356132274596e-04 2.239580943167e+01
4.015000000000e+02 -2.915635302772e-01 7.464003981355e-04 2.236107786349e+01
4.017500000000e+02 -2.942989807470e-01 7.558517687720e-04 2.232745880419e+01
4.020000000000e+02 -2.965528622190e-01 7.638609045150e-04 2.229495609872e+01
4.022500000000e+02 -2.983158239152e-01 7.703383992498e-04 2.226357121055e+01
4.025000000000e+02 -2.995846738852e-01 7.752134846159e-04 2.223330367854e+01
4.027500000000e+02 -3.003628841595e-01 7.784356898890e-04 2.220415169643e+01
4.030000000000e+02 -3.006609506570e-01 7.799755084053e-04 2.217611251746e+01
4.032500000000e+02 -3.004966329495e-01 7.798251909934e-04 2.214918291541e+01
4.035000000000e+02 -2.998950228764e-01 7.779992125365e-04 2.212335951044e+01
4.037500000000e+02 -2.988884534936e-01 7.745343908239e-04 2.209863920093e+01
4.040000000000e+02 -2.975161961357e-01 7.694895587837e-04 2.207501940107e+01
4.042500000000e+02 -2.958239751440e-01 7.629449817716e-04 2.205249821803e+01
4.045000000000e+02 -2.938632899535e-01 7.550015745209e-04 2.203107470923e+01
4.047500000000e+02 -2.916905530893e-01 7.457797508226e-04 2.201074892026e+01
4.050000000000e+02 -2.893660621910e-01 7.354180612006e-04 2.199152195485e+01
4.052500000000e+02 -2.869528528115e-01 7.240715933032e-04 2.197339589043e+01
4.055000000000e+02 -2.845154279456e-01 7.119101461924e-04 2.195637379728e+01
4.057500000000e+02 -2.821184555452e-01 6.991161931330e-04 2.194045954964e+01
4.060000000000e+02 -2.798254392995e-01 6.858826419090e-04 2.192565768658e+01
4.062500000000e+02 -2.776974577972e-01 6.724104710817e-04 2.191197314486e+01
4.065000000000e+02 -2.757919383893e-01 6.589061168694e-04 2.189941111823e+01
4.067500000000e+02 -2.741615944216e-01 6.455787838216e-04 2.188797675452e+01
4.070000000000e+02 -2.728535308666e-01 6.326376917791e-04 2.187767484460e+01
4.072500000000e+02 -2.719084664418e-01 6.202891337531e-04 2.186850964222e+01
4.075000000000e+02 -2.713602031989e-01 6.087335964036e-04 2.186048455129e+01
4.077500000000e+02 -2.712352947499e-01 5.981629046287e-04 2.185360182733e+01
4.080000000000e+02 -2.715528231639e-01 5.887572959708e-04 2.184786242716e+01
4.082500000000e+02 -2.723244067151e-01 5.806827282066e-04 2.184326575132e+01
4.085000000000e+02 -2.735543490744e-01 5.740883560274e-04 2.183980941617e+01
4.087500000000e+02 -2.752398167138e-01 5.691040944537e-04 2.183748918339e+01
4.090000000000e+02 -2.773711789442e-01 5.658385944952e-04 2.183629878312e+01
4.092500000000e+02 -2.799323453319e-01 5.643774705558e-04 2.183622985377e+01
4.095000000000e+02 -2.829011832281e-01 5.647819271310e-04 2.183727184024e+01
4.097500000000e+02 -2.862498474019e-01 5.670876311146e-04 2.183941206671e+01
4.100000000000e+02 -2.899452492403e-01 5.713041774404e-04 2.184263565355e+01
4.102500000000e+02 -2.939494008864e-01 5.774147509708e-04 2.184692565289e+01
4.105000000000e+02 -2.982198679446e-01 5.853763088193e-04 2.185226309050e+01
4.107500000000e+02 -3.027102573386e-01 5.951200834134e-04 2.185862703920e+01
4.110000000000e+02 -3.073706855121e-01 6.065522860406e-04 2.186599482930e+01
4.112500000000e+02 -3.121484483754e-01 6.195552855720e-04 2.187434211511e+01
4.115000000000e+02 -3.169886736760e-01 6.339888676180e-04 2.188364313365e+01
4.117500000000e+02 -3.218352066546e-01 6.496918476116e-04 2.189387081069e+01
4.120000000000e+02 -3.266315054641e-01 6.664837235796e-04 2.190499704683e+01
4.122500000000e+02 -3.313217490615e-01 6.841666222552e-04 2.191699285130e+01
4.125000000000e+02 -3.358519364021e-01 7.025273065051e-04 2.192982864188e+01
4.127500000000e+02 -3.401711121023e-01 7.213394230748e-04 2.194347439456e+01
4.130000000000e+02 -3.442325071682e-01 7.403658307031e-04 2.195789995009e+01
4.132500000000e+02 -3.479946755126e-01 7.593612436033e-04 2.197307516585e+01
4.135000000000e+02 -3.514224346267e-01 7.780750545208e-04 2.198897022257e+01
4.137500000000e+02 -3.544876581889e-01 7.962544832163e-04 2.200555577413e+01
4.140000000000e+02 -3.571697777530e-01 8.136479433081e-04 2.202280324740e+01
4.142500000000e+02 -3.594560239245e-01 8.300086677221e-04 2.204068498812e+01
4.145000000000e+02 -3.613413358889e-01 8.450986003772e-04 2.205917454441e+01
4.147500000000e+02 -3.628279721392e-01 8.586924430567e-04 2.207824685147e+01
4.150000000000e+02 -3.639248230233e-01 8.705817617034e-04 2.209787841291e+01
4.152500000000e+02 -3.646464819681e-01 8.805791481924e-04 2.211804756599e+01
4.155000000000e+02 -3.650121271060e-01 8.885221662946e-04 2.213873465834e+01
4.157500000000e+02 -3.650442815025e-01 8.942769648724e-04 2.215992221863e+01
4.160000000000e+02 -3.647675639037e-01 8.977415870289e-04 2.218159523240e+01
4.162500000000e+02 -3.642074590786e-01 8.988484744929e-04 2.220374125592e+01
4.165000000000e+02 -3.633892536043e-01 8.975665496488e-04 2.222635069916e+01
4.167500000000e+02 -3.623371198535e-01 8.939021670613e-04 2.224941692397e+01
4.170000000000e+02 -3.610734827475e-01 8.878994957113e-04 2.227293650025e+01
4.172500000000e+02 -3.596186168925e-01 8.796396759837e-04 2.229690933079e+01
4.175000000000e+02 -3.579905007298e-01 8.692394627977e-04 2.232133874855e+01
4.177500000000e+02 -3.562049484086e-01 8.568489463684e-04 2.234623169147e+01
4.180000000000e+02 -3.542759043949e-01 8.426483116862e-04 2.237159872790e+01
4.182500000000e+02 -3.522158787893e-01 8.268441608649e-04 2.239745403208e+01
4.185000000000e+02 -3.500365027248e-01 8.096656914370e-04 2.242381541736e+01
4.187500000000e+02 -3.477490614662e-01 7.913600408984e-04 2.245070419182e+01
4.190000000000e+02 -3.453649919853e-01 7.721876732731e-04 2.247814494173e+01
4.192500000000e+02 -3.428963389114e-01 7.524180778153e-04 2.250616536032e+01
4.195000000000e+02 -3.403560698405e-01 7.323251256487e-04 2.253479588237e+01
4.197500000000e+02 -3.377582887470e-01 7.121826672266e-04 2.256406924556e+01
4.200000000000e+02 -3.351183881976e-01 6.922604623608e-04 2.259402009134e+01
4.202500000000e+02 -3.324531000375e-01 6.728201748567e-04 2.262468436426e+01
4.205000000000e+02 -3.297805383943e-01 6.541118903168e-04 2.265609872737e+01
4.207500000000e+02 -3.271202366249e-01 6.363705948121e-04 2.268829985168e+01
4.210000000000e+02 -3.244932375242e-01 6.198130530713e-04 2.272132377254e+01
4.212500000000e+02 -3.219222164985e-01 6.046351932313e-04 2.275520511425e+01
4.215000000000e+02 -3.194316637047e-01 5.910096275307e-04 2.278997630473e+01
4.217500000000e+02 -3.170480832213e-01 5.790834749323e-04 2.282566687929e+01
4.220000000000e+02 -3.148001683860e-01 5.689766705184e-04 2.286230270757e+01
4.222500000000e+02 -3.127189037816e-01 5.607808264364e-04 2.289990526652e+01
4.225000000000e+02 -3.108374864286e-01 5.545584913983e-04 2.293849103628e+01
4.227500000000e+02 -3.091910354585e-01 5.503430005455e-04 2.297807088574e+01
4.230000000000e+02 -3.078160318402e-01 5.481389953671e-04 2.301864955092e+01
4.232500000000e+02 -3.067493745440e-01 5.479233727032e-04 2.306022526185e+01
4.235000000000e+02 -3.060271424045e-01 5.496469628664e-04 2.310278941223e+01
4.237500000000e+02 -3.056830543288e-01 5.532367620197e-04 2.314632634334e+01
4.240000000000e+02 -3.057466013931e-01 5.585983871465e-04 2.319081328350e+01
4.242500000000e+02 -3.062410917687e-01 5.656190118511e-04 2.323622033954e+01
4.245000000000e+02 -3.071816853767e-01 5.741706436386e-04 2.328251059929e+01
4.247500000000e+02 -3.085734522759e-01 5.841128646936e-04 2.332964035365e+01
4.250000000000e+02 -3.104098019332e-01 5.952959405472e-04 2.337755935702e+01
4.252500000000e+02 -3.126713533375e-01 6.075636966722e-04 2.342621116091e+01
4.255000000000e+02 -3.153252357670e-01 6.207552878951e-04 2.347553350889e+01
4.257500000000e+02 -3.183252200686e-01 6.347073469395e-04 2.352545874045e+01
4.260000000000e+02 -3.216123563284e-01 6.492548248204e-04 2.357591423508e+01
4.262500000000e+02 -3.251164921531e-01 6.642319182423e-04 2.362682285348e+01
4.265000000000e+02 -3.287582433333e-01 6.794723294104e-04 2.367810338995e+01
4.267500000000e+02 -3.324516789478e-01 6.948096362628e-04 2.372967102007e+01
4.270000000000e+02 -3.361072226590e-01 7.100768146832e-04 2.378143774163e+01
4.272500000000e+02 -3.396349326114e-01 7.251064673325e-04 2.383331282837e+01
4.275000000000e+02 -3.429476638280e-01 7.397307356601e-04 2.388520326671e+01
4.277500000000e+02 -3.459642110248e-01 7.537820448488e-04 2.393701423204e+01
4.280000000000e+02 -3.486120192762e-01 7.670938238467e-04 2.398864954066e+01
4.282500000000e+02 -3.508295372970e-01 7.795021863125e-04 2.404001216929e+01
4.285000000000e+02 -3.525679456158e-01 7.908477646187e-04 2.409100474019e+01
4.287500000000e+02 -3.537923422510e-01 8.009781453926e-04 2.414153009831e+01
4.290000000000e+02 -3.544822772952e-01 8.097507014879e-04 2.419149184254e+01
4.292500000000e+02 -3.546317324943e-01 8.170357399995e-04 2.424079496509e+01
4.295000000000e+02 -3.542485708057e-01 8.227195969404e-04 2.428934642510e+01
4.297500000000e+02 -3.533535423740e-01 8.267077107037e-04 2.433705584504e+01
4.300000000000e+02 -3.519789495051e-01 8.289274985619e-04 2.438383611862e+01
4.302500000000e+02 -3.501670463704e-01 8.293308739724e-04 2.442960410257e+01
4.305000000000e+02 -3.479682432761e-01 8.278962023629e-04 2.447428132100e+01
4.307500000000e+02 -3.454392350277e-01 8.246299038126e-04 2.451779458282e+01
4.310000000000e+02 -3.426410447814e-01 8.195673348906e-04 2.456007667290e+01
4.312500000000e+02 -3.396370375000e-01 8.127729957062e-04 2.460106703362e+01
4.315000000000e+02 -3.364910008167e-01 8.043404561865e-04 2.464071231070e+01
4.317500000000e+02 -3.332651793718e-01 7.943912261826e-04 2.467896703408e+01
4.320000000000e+02 -3.300184701900e-01 7.830735888806e-04 2.471579407560e+01
4.322500000000e+02 -3.268046155171e-01 7.705602802346e-04 2.475116525107e+01
4.325000000000e+02 -3.236706479034e-01 7.570461643213e-04 2.478506167355e+01
4.327500000000e+02 -3.206554846621e-01 7.427449596289e-04 2.481747417387e+01
4.330000000000e+02 -3.177888056686e-01 7.278853201486e-04 2.484840364823e+01
4.332500000000e+02 -3.150903872162e-01 7.127067478428e-04 2.487786119179e+01
4.335000000000e+02 -3.125698231994e-01 6.974545713961e-04 2.490586826474e+01
4.337500000000e+02 -3.102267715983e-01 6.823743717062e-04 2.493245676382e+01
4.340000000000e+02 -3.080518640162e-01 6.677064818683e-04 2.495766883473e+01
4.342500000000e+02 -3.060281112977e-01 6.536798668402e-04 2.498155671099e+01
4.345000000000e+02 -3.041328462174e-01 6.405058627134e-04 2.500418244836e+01
4.347500000000e+02 -3.023402026682e-01 6.283725788913e-04 2.502561736422e+01
4.350000000000e+02 -3.006237988890e-01 6.174395082033e-04 2.504594153763e+01
4.352500000000e+02 -2.989595352972e-01 6.078330471138e-04 2.506524319375e+01
4.355000000000e+02 -2.973283516563e-01 5.996432823961e-04 2.508361783698e+01
4.357500000000e+02 -2.957185509662e-01 5.929219000980e-04 2.510116745964e+01
4.360000000000e+02 -2.941275527991e-01 5.876817936602e-04 2.511799971029e+01
4.362500000000e+02 -2.925629360172e-01 5.838983924188e-04 2.513422683165e+01
4.365000000000e+02 -2.910424980040e-01 5.815124567309e-04 2.514996478043e+01
4.367500000000e+02 -2.895933704198e-01 5.804344915234e-04 2.516533222892e+01
4.370000000000e+02 -2.882501643558e-01 5.805504476521e-04 2.518044969740e+01
4.372500000000e+02 -2.870522725865e-01 5.817282816938e-04 2.519543849569e+01
4.375000000000e+02 -2.860405000574e-01 5.838251798614e-04 2.521042000864e+01
4.377500000000e+02 -2.852532934979e-01 5.866947068021e-04 2.522551470966e+01
4.380000000000e+02 -2.847228887969e-01 5.901936301952e-04 2.524084142614e+01
4.382500000000e+02 -2.844717420474e-01 5.941879627197e-04 2.525651663642e+01
4.385000000000e+02 -2.845094940864e-01 5.985575234439e-04 2.527265361470e+01
4.387500000000e+02 -2.848308569560e-01 6.031991548895e-04 2.528936178483e+01
4.390000000000e+02 -2.854146109341e-01 6.080282976153e-04 2.530674609181e+01
4.392500000000e+02 -2.862237389789e-01 6.129785127711e-04 2.532490620728e+01
4.395000000000e+02 -2.872068611474e-01 6.179997306392e-04 2.534393593992e+01
4.397500000000e+02 -2.883008022862e-01 6.230551815985e-04 2.536392267720e+01
4.400000000000e+02 -2.894340121979e-01 6.281169726047e-04 2.538494667649e+01
4.402500000000e+02 -2.905307164801e-01 6.331615547577e-04 2.540708060128e+01
4.405000000000e+02 -2.915153788562e-01 6.381652143149e-04 2.543038913199e+01
4.407500000000e+02 -2.923170365941e-01 6.430995450230e-04 2.545492844508e+01
4.410000000000e+02 -2.928733561381e-01 6.479285617944e-04 2.548074612121e+01
4.412500000000e+02 -2.931338547310e-01 6.526063166733e-04 2.550788080125e+01
4.415000000000e+02 -2.930622780202e-01 6.570767045872e-04 2.553636230668e+01
4.417500000000e+02 -2.926377494977e-01 6.612740343423e-04 2.556621149297e+01
4.420000000000e+02 -2.918548454060e-01 6.651257282170e-04 2.559744054558e+01
4.422500000000e+02 -2.907224343961e-01 6.685555768260e-04 2.563005296100e+01
4.425000000000e+02 -2.892616093376e-01 6.714884144169e-04 2.566404393093e+01
4.427500000000e+02 -2.875027537570e-01 6.738546712319e-04 2.569940033806e+01
4.430000000000e+02 -2.854821838266e-01 6.755953217820e-04 2.573610111371e+01
4.432500000000e+02 -2.832385324507e-01 6.766659116510e-04 2.577411713143e+01
4.435000000000e+02 -2.808093136212e-01 6.770399470124e-04 2.581341145334e+01
4.437500000000e+02 -2.782278641388e-01 6.767108040445e-04 2.585393905488e+01
4.440000000000e+02 -2.755209717822e-01 6.756923234686e-04 2.589564693990e+01
4.442500000000e+02 -2.727073238342e-01 6.740178497600e-04 2.593847372160e+01
4.445000000000e+02 -2.697968769826e-01 6.717378596256e-04 2.598234966780e+01
4.447500000000e+02 -2.667911647285e-01 6.689163949266e-04 2.602719628708e+01
4.450000000000e+02 -2.636844442237e-01 6.656266484866e-04 2.607292626778e+01
4.452500000000e+02 -2.604655058848e-01 6.619459249043e-04 2.611944353576e+01
4.455000000000e+02 -2.571200216109e-01 6.579509053655e-04 2.616664310801e+01
4.457500000000e+02 -2.536330872502e-01 6.537131029625e-04 2.621441142931e+01
4.460000000000e+02 -2.499917315730e-01 6.492947014094e-04 2.626262689547e+01
4.462500000000e+02 -2.461872836737e-01 6.447459333644e-04 2.631116020026e+01
4.465000000000e+02 -2.422171395041e-01 6.401032131674e-04 2.635987544018e+01
4.467500000000e+02 -2.380861112627e-01 6.353887118353e-04 2.640863078620e+01
4.470000000000e+02 -2.338069055334e-01 6.306109539902e-04 2.645727993533e+01
4.472500000000e+02 -2.294000974617e-01 6.257667934681e-04 2.650567306487e+01
4.475000000000e+02 -2.248932388290e-01 6.208436034136e-04 2.655365849066e+01
4.477500000000e+02 -2.203196120873e-01 6.158225421175e-04 2.660108380046e+01
4.480000000000e+02 -2.157164240381e-01 6.106817428385e-04 2.664779736236e+01
4.482500000000e+02 -2.111227690655e-01 6.053993516544e-04 2.669364979387e+01
4.485000000000e+02 -2.065776536860e-01 5.999566412954e-04 2.673849503325e+01
4.487500000000e+02 -2.021179970977e-01 5.943402244601e-04 2.678219165834e+01
4.490000000000e+02 -1.977770037764e-01 5.885439060765e-04 2.682460389084e+01
4.492500000000e+02 -1.935828458883e-01 5.825695053033e-04 2.686560264314e+01
4.495000000000e+02 -1.895579452359e-01 5.764275020791e-04 2.690506612608e+01
4.497500000000e+02 -1.857186319364e-01 5.701366275949e-04 2.694288060104e+01
4.500000000000e+02 -1.820753311576e-01 5.637231160119e-04 2.697894103589e+01
4.502500000000e+02 -1.786331975482e-01 5.572196611018e-04 2.701315136407e+01
4.505000000000e+02 -1.753930315197e-01 5.506640376052e-04 2.704542496310e+01
4.507500000000e+02 -1.723523854958e-01 5.440977498481e-04 2.707568507280e+01
4.510000000000e+02 -1.695068048852e-01 5.375648183679e-04 2.710386492713e+01
4.512500000000e+02 -1.668509443925e-01 5.311106173403e-04 2.712990811506e+01
4.515000000000e+02 -1.643795681342e-01 5.247811611177e-04 2.715376895708e+01
4.517500000000e+02 -1.620882804949e-01 5.186224652505e-04 2.717541261496e+01
4.520000000000e+02 -1.599739561560e-01 5.126803163246e-04 2.719481544992e+01
4.522500000000e+02 -1.580348571107e-01 5.070003424075e-04 2.721196531905e+01
4.525000000000e+02 -1.562704188064e-01 5.016279908877e-04 2.722686164953e+01
4.527500000000e+02 -1.546807797881e-01 4.966087784764e-04 2.723951561522e+01
4.530000000000e+02 -1.532661342033e-01 4.919885872548e-04 2.724995020656e+01
4.532500000000e+02 -1.520259144247e-01 4.878134744201e-04 2.725819996422e+01
4.535000000000e+02 -1.509579940615e-01 4.841296091283e-04 2.726431075179e+01
4.537500000000e+02 -1.500579589327e-01 4.809829267966e-04 2.726833930134e+01
4.540000000000e+02 -1.493184538059e-01 4.784181059572e-04 2.727035240354e+01
4.542500000000e+02 -1.487287871114e-01 4.764775762724e-04 2.727042607010e+01
4.545000000000e+02 -1.482747742363e-01 4.752002128785e-04 2.726864448161e+01
4.547500000000e+02 -1.479387591674e-01 4.746194037802e-04 2.726509863484e+01
4.550000000000e+02 -1.476999411578e-01 4.747612887707e-04 2.725988501537e+01
4.552500000000e+02 -1.475349132080e-01 4.756429501109e-04 2.725310416815e+01
4.555000000000e+02 -1.474182742989e-01 4.772701785947e-04 2.724485910614e+01
4.557500000000e+02 -1.473234559466e-01 4.796359832663e-04 2.723525394258e+01
4.560000000000e+02 -1.472234668860e-01 4.827188135186e-04 2.722439237840e+01
4.562500000000e+02 -1.470917077994e-01 4.864816729407e-04 2.721237650659e+01
4.565000000000e+02 -1.469026044703e-01 4.908711694730e-04 2.719930556243e+01
4.567500000000e+02 -1.466321876247e-01 4.958175809015e-04 2.718527502381e+01
4.570000000000e+02 -1.462584327915e-01 5.012350163131e-04 2.717037571901e+01
4.572500000000e+02 -1.457614718714e-01 5.070224608756e-04 2.715469321777e+01
4.575000000000e+02 -1.451235958733e-01 5.130652297616e-04 2.713830737250e+01
4.577500000000e+02 -1.443291038995e-01 5.192368012654e-04 2.712129191109e+01
4.580000000000e+02 -1.433640138805e-01 5.254012118076e-04 2.710371427923e+01
4.582500000000e+02 -1.422157060234e-01 5.314156232068e-04 2.708563543851e+01
4.585000000000e+02 -1.408724873149e-01 5.371331493655e-04 2.706710985348e+01
4.587500000000e+02 -1.393231892892e-01 5.424057509466e-04 2.704818544576e+01
4.590000000000e+02 -1.375568361844e-01 5.470871955602e-04 2.702890358080e+01
4.592500000000e+02 -1.355623357867e-01 5.510357839113e-04 2.700929915160e+01
4.595000000000e+02 -1.333284018152e-01 5.541171368596e-04 2.698940057527e+01
4.597500000000e+02 -1.308434919455e-01 5.562064554412e-04 2.696922991378e+01
4.600000000000e+02 -1.280960342170e-01 5.571908651250e-04 2.694880293916e+01
4.602500000000e+02 -1.250747050652e-01 5.569712199972e-04 2.692812928396e+01
4.605000000000e+02 -1.217688310687e-01 5.554635725615e-04 2.690721263260e+01
4.607500000000e+02 -1.181690165229e-01 5.526007098593e-04 2.688605093500e+01
4.610000000000e+02 -1.142676605026e-01 5.483328616442e-04 2.686463671578e+01
4.612500000000e+02 -1.100596976854e-01 5.426287127734e-04 2.684295741731e+01
4.615000000000e+02 -1.055432058955e-01 5.354757495206e-04 2.682099581229e+01
4.617500000000e+02 -1.007199663421e-01 5.268805300065e-04 2.679873047833e+01
4.620000000000e+02 -9.559608178201e-02 5.168689940291e-04 2.677613629880e+01
4.622500000000e+02 -9.018228077667e-02 5.054859911592e-04 2.675318502082e+01
4.625000000000e+02 -8.449430417022e-02 4.927953240600e-04 2.672984582229e+01
4.627500000000e+02 -7.855293503327e-02 4.788789905779e-04 2.670608588818e+01
4.630000000000e+02 -7.238407025552e-02 4.638367935906e-04 2.668187100646e+01
4.632500000000e+02 -6.601844956479e-02 4.477852406134e-04 2.665716610317e+01
4.635000000000e+02 -5.949140378741e-02 4.308567263570e-04 2.663193580084e+01
4.637500000000e+02 -5.284235669181e-02 4.131981853097e-04 2.660614490624e+01
4.640000000000e+02 -4.611422386178e-02 3.949695963331e-04 2.657975885718e+01
4.642500000000e+02 -3.935278825765e-02 3.763424024696e-04 2.655274413963e+01
4.645000000000e+02 -3.260592146303e-02 3.574975370049e-04 2.652506863484e+01
4.647500000000e+02 -2.592278355402e-02 3.386233416140e-04 2.649670190987e+01
4.650000000000e+02 -1.935302509584e-02 3.199132143850e-04 2.646761548261e+01
4.652500000000e+02 -1.294594233490e-02 3.015630604785e-04 2.643778303480e+01
4.655000000000e+02 -6.749676099220e-03 2.837689086648e-04 2.640718053242e+01
4.657500000000e+02 -8.104213741700e-04 2.667237814736e-04 2.637578641745e+01
4.660000000000e+02 4.828296460580e-03 2.506150277056e-04 2.634358166324e+01
4.662500000000e+02 1.012632762016e-02 2.356212457842e-04 2.631054989841e+01
4.665000000000e+02 1.504752290574e-02 2.219093004322e-04 2.627667747531e+01
4.667500000000e+02 1.956027178888e-02 2.096317467998e-04 2.624195351109e+01
4.670000000000e+02 2.363804477208e-02 1.989238132261e-04 2.620637001384e+01
4.672500000000e+02 2.725980734176e-02 1.899009217915e-04 2.616992194787e+01
4.675000000000e+02 3.041035233240e-02 1.826566114674e-04 2.613260726461e+01
4.677500000000e+02 3.308065195687e-02 1.772599749714e-04 2.609442706307e+01
4.680000000000e+02 3.526805741932e-02 1.737542214488e-04 2.605538564086e+01
4.682500000000e+02 3.697641736867e-02 1.721556348151e-04 2.601549055694e+01
4.685000000000e+02 3.821622688263e-02 1.724523303309e-04 2.597475274940e+01
4.687500000000e+02 3.900459911650e-02 1.746040261458e-04 2.593318656986e+01
4.690000000000e+02 3.936516106394e-02 1.785423002808e-04 2.589080978897e+01
4.692500000000e+02 3.932796514078e-02 1.841708470727e-04 2.584764364740e+01
4.695000000000e+02 3.892921448488e-02 1.913667365787e-04 2.580371279604e+01
4.697500000000e+02 3.821091319871e-02 1.999820945877e-04 2.575904519538e+01
4.700000000000e+02 3.722050740147e-02 2.098458050431e-04 2.571367205660e+01
4.702500000000e+02 3.601031936392e-02 2.207662529854e-04 2.566762760499e+01
4.705000000000e+02 3.463699575961e-02 2.325338499284e-04 2.562094895029e+01
4.707500000000e+02 3.316078245788e-02 2.449243881312e-04 2.557367576909e+01
4.710000000000e+02 3.164478297307e-02 2.577022537360e-04 2.552585007538e+01
4.712500000000e+02 3.015409206863e-02 2.706240528020e-04 2.547751588091e+01
4.715000000000e+02 2.875489135611e-02 2.834423507854e-04 2.542871883143e+01
4.717500000000e+02 2.751347230611e-02 2.959094233464e-04 2.537950588432e+01
4.720000000000e+02 2.649522022115e-02 3.077810773386e-04 2.532992490512e+01
4.722500000000e+02 2.576360539014e-02 3.188202865484e-04 2.528002426403e+01
4.725000000000e+02 2.537909278494e-02 3.288009027133e-04 2.522985248111e+01
4.727500000000e+02 2.539817725126e-02 3.375108832878e-04 2.517945778871e+01
4.730000000000e+02 2.587231171674e-02 3.447556436309e-04 2.512888778701e+01
4.732500000000e+02 2.684705553489e-02 3.503607183261e-04 2.507818901983e+01
4.735000000000e+02 2.836110556539e-02 3.541747627150e-04 2.502740664667e+01
4.737500000000e+02 3.044563357487e-02 3.560712444853e-04 2.497658404772e+01
4.740000000000e+02 3.312350248189e-02 3.559507096781e-04 2.492576252050e+01
4.742500000000e+02 3.640885700827e-02 3.537418320704e-04 2.487498092517e+01
4.745000000000e+02 4.030659378386e-02 3.494028747699e-04 2.482427541401e+01
4.747500000000e+02 4.481224801943e-02 3.429219009033e-04 2.477367912998e+01
4.750000000000e+02 4.991178378620e-02 3.343173906796e-04 2.472322197487e+01
4.752500000000e+02 5.558171584108e-02 3.236378702666e-04 2.467293037821e+01
4.755000000000e+02 6.178938948796e-02 3.109612076163e-04 2.462282710467e+01
4.757500000000e+02 6.849325846867e-02 2.963940784451e-04 2.457293110954e+01
4.760000000000e+02 7.564355104298e-02 2.800701937460e-04 2.452325740827e+01
4.762500000000e+02 8.318285177084e-02 2.621489953429e-04 2.447381701702e+01
4.765000000000e+02 9.104696915871e-02 2.428135355339e-04 2.442461691189e+01
4.767500000000e+02 9.916589717002e-02 2.222681517361e-04 2.437566004608e+01
4.770000000000e+02 1.074647831076e-01 2.007361374632e-04 2.432694543004e+01
4.772500000000e+02 1.158651225674e-01 1.784567288100e-04 2.427846823730e+01
4.775000000000e+02 1.242858958385e-01 1.556822419023e-04 2.423021999309e+01
4.777500000000e+02 1.326448381125e-01 1.326748155382e-04 2.418218879903e+01
4.780000000000e+02 1.408597032302e-01 1.097030930069e-04 2.413435961174e+01
4.782500000000e+02 1.488495408375e-01 8.703866022133e-05 2.408671458737e+01
4.785000000000e+02 1.565359769263e-01 6.495247464980e-05 2.403923346094e+01
4.787500000000e+02 1.638444699568e-01 4.371124173048e-05 2.399189397874e+01
4.790000000000e+02 1.707054881225e-01 2.357385786017e-05 2.394467235816e+01
4.792500000000e+02 1.770557007088e-01 4.787426780640e-06 2.389754380301e+01
4.795000000000e+02 1.828390222919e-01 -1.241630109873e-05 2.385048302212e+01
4.797500000000e+02 1.880076104384e-01 -2.782431553201e-05 2.380346478180e+01
4.800000000000e+02 1.925226833867e-01 -4.124546293702e-05 2.375646444005e+01
4.802500000000e+02 1.963553433812e-01 -5.251398305360e-05 2.370945852672e+01
4.805000000000e+02 1.994871364524e-01 -6.149212432885e-05 2.366242526865e+01
4.807500000000e+02 2.019105371632e-01 -6.807276102261e-05 2.361534512239e+01
4.810000000000e+02 2.036291786809e-01 -7.218143103117e-05 2.356820126236e+01
4.812500000000e+02 2.046580763494e-01 -7.377853366662e-05 2.352098006212e+01
4.815000000000e+02 2.050235071915e-01 -7.286025366563e-05 2.347367150483e+01
4.817500000000e+02 2.047628028610e-01 -6.945951967529e-05 2.342626956352e+01
4.820000000000e+02 2.039238625428e-01 -6.364597302003e-05 2.337877251145e+01
4.822500000000e+02 2.025646401271e-01 -5.552637430798e-05 2.333118320531e+01
4.825000000000e+02 2.007522910906e-01 -4.524325972819e-05 2.328350928229e+01
4.827500000000e+02 1.985622397035e-01 -3.297375734792e-05 2.323576330731e+01
4.830000000000e+02 1.960770128781e-01 -1.892739185784e-05 2.318796285091e+01
4.832500000000e+02 1.933850429490e-01 -3.343910165060e-06 2.314013052731e+01
4.835000000000e+02 1.905792250344e-01 1.351003515937e-05 2.309229395087e+01
4.837500000000e+02 1.877554331746e-01 3.134435507541e-05 2.304448564547e+01
4.840000000000e+02 1.850109231601e-01 4.984972875058e-05 2.299674289171e+01
4.842500000000e+02 1.824427230108e-01 6.870172491868e-05 2.294910754189e+01
4.845000000000e+02 1.801459522844e-01 8.756560097844e-05 2.290162576379e+01
4.847500000000e+02 1.782121707046e-01 1.061012931293e-04 2.285434775947e+01
4.850000000000e+02 1.767277776065e-01 1.239685036047e-04 2.280732742052e+01
4.852500000000e+02 1.757724402206e-01 1.408319545870e-04 2.276062198818e+01
4.855000000000e+02 1.754176945282e-01 1.563663704574e-04 2.271429163029e+01
4.857500000000e+02 1.757255976196e-01 1.702617877575e-04 2.266839904265e+01
4.860000000000e+02 1.767475908148e-01 1.822284751469e-04 2.262300900160e+01
4.862500000000e+02 1.785235931808e-01 1.920012978124e-04 2.257818787828e+01
4.865000000000e+02 1.810811735069e-01 1.993443460803e-04 2.253400320883e+01
4.867500000000e+02 1.844350675550e-01 2.040546516349e-04 2.249052318834e+01
4.870000000000e+02 1.885869278099e-01 2.059654214427e-04 2.244781617572e+01
4.872500000000e+02 1.935251969567e-01 2.049492895340e-04 2.240595025647e+01
4.875000000000e+02 1.992253480662e-01 2.009204954883e-04 2.236499274100e+01
4.877500000000e+02 2.056503609644e-01 1.938364164148e-04 2.232500968341e+01
4.880000000000e+02 2.127512794810e-01 1.836991333058e-04 2.228606551068e+01
4.882500000000e+02 2.204682079546e-01 1.705553112527e-04 2.224822250049e+01
4.885000000000e+02 2.287312510635e-01 1.544966021323e-04 2.221154049573e+01
4.887500000000e+02 2.374618667357e-01 1.356582294838e-04 2.217607643456e+01
4.890000000000e+02 2.465741337924e-01 1.142180369045e-04 2.214188413258e+01
4.892500000000e+02 2.559763466832e-01 9.039386668913e-05 2.210901386665e+01
4.895000000000e+02 2.655725108317e-01 6.444128888978e-05 2.207751225015e+01
4.897500000000e+02 2.752640186470e-01 3.665004266404e-05 2.204742198688e+01
4.900000000000e+02 2.849513281223e-01 7.340211406890e-06 2.201878164065e+01
4.902500000000e+02 2.945355665432e-01 -2.314178081114e-05 2.199162564593e+01
4.905000000000e+02 3.039201895666e-01 -5.442820186864e-05 2.196598419571e+01
4.907500000000e+02 3.130125198473e-01 -8.613516429861e-05 2.194188324026e+01
4.910000000000e+02 3.217252283027e-01 -1.178681034554e-04 2.191934445067e+01
4.912500000000e+02 3.299776712808e-01 -1.492274876800e-04 2.189838544332e+01
4.915000000000e+02 3.376971252232e-01 -1.798148323632e-04 2.187901982443e+01
4.917500000000e+02 3.448198148468e-01 -2.092388549256e-04 2.186125727207e+01
4.920000000000e+02 3.512918348330e-01 -2.371215869263e-04 2.184510389019e+01
4.922500000000e+02 3.570698262654e-01 -2.631043224455e-04 2.183056235836e+01
4.925000000000e+02 3.621214380545e-01 -2.868534977738e-04 2.181763206128e+01
4.927500000000e+02 3.664256592810e-01 -3.080664988763e-04 2.180630954189e+01
4.930000000000e+02 3.699728651381e-01 -3.264767211472e-04 2.179658865360e+01
4.932500000000e+02 3.727646459930e-01 -3.418581371061e-04 2.178846073348e+01
4.935000000000e+02 3.748135079026e-01 -3.540298320941e-04 2.178191502248e+01
4.937500000000e+02 3.761423232274e-01 -3.628593119387e-04 2.177693877931e+01
4.940000000000e+02 3.767836247844e-01 -3.682651949840e-04 2.177351751301e+01
4.942500000000e+02 3.767787607956e-01 -3.702190169795e-04 2.177163517643e+01
4.945000000000e+02 3.761768937180e-01 -3.687458803518e-04 2.177127420551e+01
4.947500000000e+02 3.750339910509e-01 -3.639246909393e-04 2.177241577357e+01
4.950000000000e+02 3.734116679319e-01 -3.558867909543e-04 2.177503975274e+01
4.952500000000e+02 3.713760342699e-01 -3.448138346372e-04 2.177912473148e+01
4.955000000000e+02 3.689965574508e-01 -3.309347278637e-04 2.178464803563e+01
4.957500000000e+02 3.663448762818e-01 -3.145212640588e-04 2.179158550746e+01
4.960000000000e+02 3.634937798469e-01 -2.958835698189e-04 2.179991158723e+01
4.962500000000e+02 3.605161342521e-01 -2.753641469213e-04 2.180959905850e+01
4.965000000000e+02 3.574839062648e-01 -2.533314140656e-04 2.182061874564e+01
4.967500000000e+02 3.544673234591e-01 -2.301731370524e-04 2.183293949711e+01
4.970000000000e+02 3.515340383302e-01 -2.062890707716e-04 2.184652780706e+01
4.972500000000e+02 3.487484070560e-01 -1.820836824186e-04 2.186134760091e+01
4.975000000000e+02 3.461708314343e-01 -1.579587772363e-04 2.187735985104e+01
4.977500000000e+02 3.438571873676e-01 -1.343064709580e-04 2.189452250691e+01
4.980000000000e+02 3.418582925503e-01 -1.115023202312e-04 2.191279009073e+01
4.982500000000e+02 3.402194529828e-01 -8.989904563592e-05 2.193211350846e+01
4.985000000000e+02 3.389800584852e-01 -6.982081257748e-05 2.195243988715e+01
4.987500000000e+02 3.381732624893e-01 -5.155833415435e-05 2.197371227182e+01
4.990000000000e+02 3.378256929160e-01 -3.536463690227e-05 2.199586972593e+01
4.992500000000e+02 3.379572499360e-01 -2.145173230464e-05 2.201884719415e+01
4.995000000000e+02 3.385810059800e-01 -9.988328140330e-06 2.204257541053e+01
4.997500000000e+02 3.397031138975e-01 -1.098113232740e-06 2.206698123490e+01
5.000000000000e+02 3.413228622912e-01 5.140736899560e-06 2.209198767954e+01
5.002500000000e+02 3.434327989705e-01 8.695288954170e-06 2.211751413116e+01
5.005000000000e+02 3.460188733576e-01 9.576971968590e-06 2.214347692692e+01
5.007500000000e+02 3.490607601814e-01 7.839386212210e-06 2.216978946369e+01
5.010000000000e+02 3.525321130079e-01 3.576021823110e-06 2.219636305591e+01
5.012500000000e+02 3.564009777051e-01 -3.083145082372e-06 2.222310735489e+01
5.015000000000e+02 3.606302270251e-01 -1.197568208056e-05 2.224993093569e+01
5.017500000000e+02 3.651779660415e-01 -2.291083325174e-05 2.227674225325e+01
5.020000000000e+02 3.699980703444e-01 -3.567432282434e-05 2.230345026095e+01
5.022500000000e+02 3.750406917560e-01 -5.003315020733e-05 2.232996531430e+01
5.025000000000e+02 3.802528526518e-01 -6.574078617540e-05 2.235619980601e+01
5.027500000000e+02 3.855790215212e-01 -8.254196787301e-05 2.238206935734e+01
5.030000000000e+02 3.909618372637e-01 -1.001778909319e-04 2.240749320528e+01
5.032500000000e+02 3.963428087592e-01 -1.183904902904e-04 2.243239542333e+01
5.035000000000e+02 4.016631640898e-01 -1.369267863014e-04 2.245670521521e+01
5.037500000000e+02 4.068647056000e-01 -1.555423120517e-04 2.248035802026e+01
5.040000000000e+02 4.118907693871e-01 -1.740043154354e-04 2.250329565863e+01
5.042500000000e+02 4.166871873460e-01 -1.920940921194e-04 2.252546727039e+01
5.045000000000e+02 4.212032673142e-01 -2.096089382262e-04 2.254682927283e+01
5.047500000000e+02 4.253927288024e-01 -2.263634282949e-04 2.256734605329e+01
5.050000000000e+02 4.292145442957e-01 -2.421903028056e-04 2.258698992256e+01
5.052500000000e+02 4.326336550494e-01 -2.569409833578e-04 2.260574133036e+01
5.055000000000e+02 4.356214879164e-01 -2.704857499908e-04 2.262358868095e+01
5.057500000000e+02 4.381562878398e-01 -2.827138053893e-04 2.264052852770e+01
5.060000000000e+02 4.402231849893e-01 -2.935332717400e-04 2.265656520513e+01
5.062500000000e+02 4.418140626662e-01 -3.028709666244e-04 2.267171054422e+01
5.065000000000e+02 4.429271939366e-01 -3.106721811174e-04 2.268598371645e+01
5.067500000000e+02 4.435667337386e-01 -3.169007313593e-04 2.269941082979e+01
5.070000000000e+02 4.437420449863e-01 -3.215386982277e-04 2.271202429380e+01
5.072500000000e+02 4.434670318481e-01 -3.245862207108e-04 2.272386274502e+01
5.075000000000e+02 4.427593926673e-01 -3.260610335976e-04 2.273497014785e+01
5.077500000000e+02 4.416400002039e-01 -3.259978458473e-04 2.274539565528e+01
5.080000000000e+02 4.401323188332e-01 -3.244473632087e-04 2.275519290297e+01
5.082500000000e+02 4.382619481223e-01 -3.214751835759e-04 2.276441955761e+01
5.085000000000e+02 4.360563002671e-01 -3.171603991189e-04 2.277313671831e+01
5.087500000000e+02 4.335443638424e-01 -3.115939132456e-04 2.278140861775e+01
5.090000000000e+02 4.307565708677e-01 -3.048766984114e-04 2.278930203211e+01
5.092500000000e+02 4.277247066816e-01 -2.971178719617e-04 2.279688585953e+01
5.095000000000e+02 4.244818504014e-01 -2.884322522229e-04 2.280423070084e+01
5.097500000000e+02 4.210623381807e-01 -2.789386015246e-04 2.281140833230e+01
5.100000000000e+02 4.175017077034e-01 -2.687576472301e-04 2.281849145968e+01
5.102500000000e+02 4.138366529624e-01 -2.580101200228e-04 2.282555315805e+01
5.105000000000e+02 4.101049657842e-01 -2.468151905976e-04 2.283266647850e+01
5.107500000000e+02 4.063455004778e-01 -2.352889920626e-04 2.283990384633e+01
5.110000000000e+02 4.025981366363e-01 -2.235433591833e-04 2.284733674654e+01
5.112500000000e+02 3.989037462170e-01 -2.116847755484e-04 2.285503507100e+01
5.115000000000e+02 3.953041234480e-01 -1.998136372359e-04 2.286306662538e+01
5.117500000000e+02 3.918418429784e-01 -1.880237092384e-04 2.287149646090e+01
5.120000000000e+02 3.885599806481e-01 -1.764019254728e-04 2.288038651091e+01
5.122500000000e+02 3.855016389145e-01 -1.650283678547e-04 2.288979501013e+01
5.125000000000e+02 3.827092294990e-01 -1.539765480964e-04 2.289977596425e+01
5.127500000000e+02 3.802234631594e-01 -1.433139527681e-04 2.291037897225e+01
5.130000000000e+02 3.780820820539e-01 -1.331029314417e-04 2.292164884846e+01
5.132500000000e+02 3.763183518062e-01 -1.234017064665e-04 2.293362553231e+01
5.135000000000e+02 3.749594378217e-01 -1.142655562095e-04 2.294634407670e+01
5.137500000000e+02 3.740247827457e-01 -1.057479576251e-04 2.295983467502e+01
5.140000000000e+02 3.735246605419e-01 -9.790172174167e-05 2.297412300692e+01
5.142500000000e+02 3.734590997723e-01 -9.077981759845e-05 2.298923046054e+01
5.145000000000e+02 3.738172957731e-01 -8.443569742981e-05 2.300517447678e+01
5.147500000000e+02 3.745776873724e-01 -7.892321735531e-05 2.302196910170e+01
5.150000000000e+02 3.757087081157e-01 -7.429580160723e-05 2.303962530422e+01
5.152500000000e+02 3.771702243717e-01 -7.060499318722e-05 2.305815160152e+01
5.155000000000e+02 3.789155524282e-01 -6.789838897786e-05 2.307755440425e+01
5.157500000000e+02 3.808939240195e-01 -6.621716302766e-05 2.309783858260e+01
5.160000000000e+02 3.830531328880e-01 -6.559321960189e-05 2.311900788162e+01
5.162500000000e+02 3.853421622949e-01 -6.604641490433e-05 2.314106530137e+01
5.165000000000e+02 3.877135767113e-01 -6.758201031226e-05 2.316401356396e+01
5.167500000000e+02 3.901254014740e-01 -7.018856777948e-05 2.318785544021e+01
5.170000000000e+02 3.925424201383e-01 -7.383664588418e-05 2.321259407956e+01
5.172500000000e+02 3.949367465245e-01 -7.847830554346e-05 2.323823326697e+01
5.175000000000e+02 3.972877320675e-01 -8.404755550585e-05 2.326477769704e+01
5.177500000000e+02 3.995812116452e-01 -9.046169279851e-05 2.329223312934e+01
5.180000000000e+02 4.018082670650e-01 -9.762355697717e-05 2.332060645901e+01
5.182500000000e+02 4.039636427116e-01 -1.054242215682e-04 2.334990584336e+01
5.185000000000e+02 4.060440080855e-01 -1.137463424659e-04 2.338014061999e+01
5.187500000000e+02 4.080462316569e-01 -1.224675696958e-04 2.341132129240e+01
5.190000000000e+02 4.099658026972e-01 -1.314639908464e-04 2.344345944263e+01
5.192500000000e+02 4.117955586981e-01 -1.406135625743e-04 2.347656757605e+01
5.195000000000e+02 4.135247165760e-01 -1.497986419500e-04 2.351065902036e+01
5.197500000000e+02 4.151383298196e-01 -1.589085497165e-04 2.354574778041e+01
5.200000000000e+02 4.166171428729e-01 -1.678414708031e-04 2.358184838748e+01
5.202500000000e+02 4.179377885430e-01 -1.765053297135e-04 2.361897577092e+01
5.205000000000e+02 4.190734094621e-01 -1.848182627341e-04 2.365714509543e+01
5.207500000000e+02 4.199945787060e-01 -1.927081729957e-04 2.369637158113e+01
5.210000000000e+02 4.206705455459e-01 -2.001116808820e-04 2.373667024717e+01
5.212500000000e+02 4.210707216699e-01 -2.069722206490e-04 2.377805563970e+01
5.215000000000e+02 4.211663805784e-01 -2.132378039839e-04 2.382054143778e+01
5.217500000000e+02 4.209325058708e-01 -2.188583978117e-04 2.386413998528e+01
5.220000000000e+02 4.203495752568e-01 -2.237829438528e-04 2.390886174927e+01
5.222500000000e+02 4.194052896240e-01 -2.279569550630e-04 2.395471469485e+01
5.225000000000e+02 4.180959124284e-01 -2.313206106245e-04 2.400170363269e+01
5.227500000000e+02 4.164271359574e-01 -2.338076602029e-04 2.404982953395e+01
5.230000000000e+02 4.144142962541e-01 -2.353455610930e-04 2.409908891632e+01
5.232500000000e+02 4.120817250297e-01 -2.358569747155e-04 2.414947325797e+01
5.235000000000e+02 4.094612809616e-01 -2.352628208889e-04 2.420096855716e+01
5.237500000000e+02 4.065900213300e-01 -2.334865428015e-04 2.425355501062e+01
5.240000000000e+02 4.035072239568e-01 -2.304594653821e-04 2.430720687861e+01
5.242500000000e+02 4.002509637585e-01 -2.261265703443e-04 2.436189246318e+01
5.245000000000e+02 3.968546429429e-01 -2.204521894142e-04 2.441757427476e+01
5.247500000000e+02 3.933438933876e-01 -2.134250041954e-04 2.447420930151e+01
5.250000000000e+02 3.897342099205e-01 -2.050614910781e-04 2.453174939080e+01
5.252500000000e+02 3.860297785928e-01 -1.954076696577e-04 2.459014163678e+01
5.255000000000e+02 3.822236302072e-01 -1.845384223482e-04 2.464932882893e+01
5.257500000000e+02 3.782992924098e-01 -1.725546364638e-04 2.470924985572e+01
5.260000000000e+02 3.742337232803e-01 -1.595781138215e-04 2.476984011749e+01
5.262500000000e+02 3.700013647806e-01 -1.457452139063e-04 2.483103181740e+01
5.265000000000e+02 3.655786979731e-01 -1.311994178497e-04 2.489275428195e+01
5.267500000000e+02 3.609487742790e-01 -1.160838712181e-04 2.495493427415e+01
5.270000000000e+02 3.561052575637e-01 -1.005351151000e-04 2.501749619786e+01
5.272500000000e+02 3.510552302139e-01 -8.467804266348e-05 2.508036240831e+01
5.275000000000e+02 3.458204568013e-01 -6.862308162625e-05 2.514345357385e+01
5.277500000000e+02 3.404370069229e-01 -5.246615944685e-05 2.520668892956e+01
5.280000000000e+02 3.349530380944e-01 -3.629063339752e-05 2.526998670876e+01
5.282500000000e+02 3.294251974465e-01 -2.017151031470e-05 2.533326448599e+01
5.285000000000e+02 3.239139749392e-01 -4.180807409360e-06 2.539643963909e+01
5.287500000000e+02 3.184787743712e-01 1.160625276668e-05 2.545942955373e+01
5.290000000000e+02 3.131731898473e-01 2.710570296067e-05 2.552215194769e+01
5.292500000000e+02 3.080411791126e-01 4.222062419774e-05 2.558452510723e+01
5.295000000000e+02 3.031147347087e-01 5.683861158493e-05 2.564646782431e+01
5.297500000000e+02 2.984130846467e-01 7.083213246707e-05 2.570789955604e+01
5.300000000000e+02 2.939437499128e-01 8.406108285850e-05 2.576874018046e+01
5.302500000000e+02 2.897050032797e-01 9.637790052476e-05 2.582891008428e+01
5.305000000000e+02 2.856895067318e-01 1.076343771579e-04 2.588832990798e+01
5.307500000000e+02 2.818884468717e-01 1.176894845879e-04 2.594692061544e+01
5.310000000000e+02 2.782955939074e-01 1.264171851992e-04 2.600460363869e+01
5.312500000000e+02 2.749107033610e-01 1.337136498664e-04 2.606130096301e+01
5.315000000000e+02 2.717417336698e-01 1.395028209656e-04 2.611693554323e+01
5.317500000000e+02 2.688056259237e-01 1.437393868177e-04 2.617143185243e+01
5.320000000000e+02 2.661274969138e-01 1.464099153342e-04 2.622471630747e+01
5.322500000000e+02 2.637384265642e-01 1.475312767406e-04 2.627671796973e+01
5.325000000000e+02 2.616721444159e-01 1.471467903173e-04 2.632736920880e+01
5.327500000000e+02 2.599610189911e-01 1.453213567368e-04 2.637660611805e+01
5.330000000000e+02 2.586320241154e-01 1.421353660135e-04 2.642436914240e+01
5.332500000000e+02 2.577030297157e-01 1.376791892688e-04 2.647060325403e+01
5.335000000000e+02 2.571800947425e-01 1.320477512700e-04 2.651525830959e+01
5.337500000000e+02 2.570558453883e-01 1.253374146651e-04 2.655828900132e+01
5.340000000000e+02 2.573093398745e-01 1.176436880102e-04 2.659965498809e+01
5.342500000000e+02 2.579071265621e-01 1.090616402088e-04 2.663932073230e+01
5.345000000000e+02 2.588055441742e-01 9.968686298637e-05 2.667725559081e+01
5.347500000000e+02 2.599536860595e-01 8.961847685951e-05 2.671343372135e+01
5.350000000000e+02 2.612968046324e-01 7.896227251835e-05 2.674783423045e+01
5.352500000000e+02 2.627796359957e-01 6.783363578041e-05 2.678044141552e+01
5.355000000000e+02 2.643492031078e-01 5.636024579285e-05 2.681124497032e+01
5.357500000000e+02 2.659569209589e-01 4.468325071796e-05 2.684024041237e+01
5.360000000000e+02 2.675597184304e-01 3.295703888883e-05 2.686742945153e+01
5.362500000000e+02 2.691201945115e-01 2.134726596183e-05 2.689282046061e+01
5.365000000000e+02 2.706058761116e-01 1.002760548724e-05 2.691642867817e+01
5.367500000000e+02 2.719878218090e-01 -8.249661773060e-07 2.693827658280e+01
5.370000000000e+02 2.732388434924e-01 -1.103539726628e-05 2.695839384112e+01
5.372500000000e+02 2.743316807141e-01 -2.043614550308e-05 2.697681727834e+01
5.375000000000e+02 2.752374116446e-01 -2.887235308338e-05 2.699359067610e+01
5.377500000000e+02 2.759244328569e-01 -3.620627618376e-05 2.700876420646e+01
5.380000000000e+02 2.763580513052e-01 -4.232047764336e-05 2.702239402141e+01
5.382500000000e+02 2.765009149302e-01 -4.711977909436e-05 2.703454142545e+01
5.385000000000e+02 2.763141027446e-01 -5.053183648345e-05 2.704527216898e+01
5.387500000000e+02 2.757587687384e-01 -5.250629970137e-05 2.705465571743e+01
5.390000000000e+02 2.747982518958e-01 -5.301328081549e-05 2.706276429867e+01
5.392500000000e+02 2.734002068814e-01 -5.204108275807e-05 2.706967219622e+01
5.395000000000e+02 2.715386603753e-01 -4.959378605826e-05 2.707545493108e+01
5.397500000000e+02 2.691956184719e-01 -4.568868360157e-05 2.708018865115e+01
5.400000000000e+02 2.663622771015e-01 -4.035459832584e-05 2.708394928067e+01
5.402500000000e+02 2.630394588812e-01 -3.363044894694e-05 2.708681195727e+01
5.405000000000e+02 2.592373780871e-01 -2.556447593427e-05 2.708885050817e+01
5.407500000000e+02 2.549749379084e-01 -1.621455456132e-05 2.709013667551e+01
5.410000000000e+02 2.502784020125e-01 -5.648565783810e-06 2.709073962413e+01
5.412500000000e+02 2.451797513768e-01 6.054952685850e-06 2.709072545934e+01
5.415000000000e+02 2.397150520964e-01 1.880566868035e-05 2.709015647486e+01
5.417500000000e+02 2.339227456025e-01 3.250097399753e-05 2.708909068546e+01
5.420000000000e+02 2.278421644472e-01 4.702594608436e-05 2.708758139682e+01
5.422500000000e+02 2.215125133363e-01 6.225359010683e-05 2.708567649894e+01
5.425000000000e+02 2.149721158632e-01 7.804616656470e-05 2.708341811387e+01
5.427500000000e+02 2.082580732356e-01 9.425718104442e-05 2.708084230084e+01
5.430000000000e+02 2.014063834121e-01 1.107337677391e-04 2.707797853849e+01
5.432500000000e+02 1.944521934298e-01 1.273198544802e-04 2.707484963326e+01
5.435000000000e+02 1.874302685184e-01 1.438594466554e-04 2.707147152502e+01
5.437500000000e+02 1.803754229954e-01 1.601999873725e-04 2.706785339587e+01
5.440000000000e+02 1.733229379006e-01 1.761955653726e-04 2.706399751275e+01
5.442500000000e+02 1.663086795175e-01 1.917097736611e-04 2.705989966404e+01
5.445000000000e+02 1.593690563065e-01 2.066180154915e-04 2.705554919659e+01
5.447500000000e+02 1.525406430091e-01 2.208092207410e-04 2.705092944777e+01
5.450000000000e+02 1.458595771935e-01 2.341868169199e-04 2.704601823901e+01
5.452500000000e+02 1.393607478638e-01 2.466693304119e-04 2.704078810830e+01
5.455000000000e+02 1.330768677434e-01 2.581901244908e-04 2.703520702792e+01
5.457500000000e+02 1.270374907374e-01 2.686971462752e-04 2.702923868128e+01
5.460000000000e+02 1.212681363937e-01 2.781519342552e-04 2.702284319662e+01
5.462500000000e+02 1.157895086469e-01 2.865291252022e-04 2.701597747865e+01
5.465000000000e+02 1.106169720094e-01 2.938154576582e-04 2.700859581149e+01
5.467500000000e+02 1.057603027324e-01 3.000089246924e-04 2.700065044441e+01
5.470000000000e+02 1.012236515788e-01 3.051185284050e-04 2.699209195984e+01
5.472500000000e+02 9.700583203771e-02 3.091637733938e-04 2.698286985877e+01
5.475000000000e+02 9.310084687899e-02 3.121743459242e-04 2.697293312222e+01
5.477500000000e+02 8.949850304365e-02 3.141903766814e-04 2.696223055769e+01
5.480000000000e+02 8.618526461806e-02 3.152619700320e-04 2.695071145296e+01
5.482500000000e+02 8.314500859295e-02 3.154494582214e-04 2.693832588207e+01
5.485000000000e+02 8.035989468837e-02 3.148226969971e-04 2.692502531842e+01
5.487500000000e+02 7.781101663868e-02 3.134608992775e-04 2.691076289881e+01
5.490000000000e+02 7.547906533683e-02 3.114514223167e-04 2.689549397008e+01
5.492500000000e+02 7.334471633115e-02 3.088889549516e-04 2.687917628670e+01
5.495000000000e+02 7.138898344256e-02 3.058737026590e-04 2.686177046220e+01
5.497500000000e+02 6.959331399684e-02 3.025100142655e-04 2.684324007312e+01
5.500000000000e+02 6.793965912794e-02 2.989039642703e-04 2.682355200849e+01
5.502500000000e+02 6.641036579398e-02 2.951616193335e-04 2.680267648538e+01
5.505000000000e+02 6.498806646802e-02 2.913868678208e-04 2.678058720144e+01
5.507500000000e+02 6.365553157672e-02 2.876793412642e-04 2.675726144072e+01
5.510000000000e+02 6.239551572002e-02 2.841326972539e-04 2.673267996955e+01
5.512500000000e+02 6.119067229417e-02 2.808329568664e-04 2.670682706404e+01
5.515000000000e+02 6.002349985091e-02 2.778572579225e-04 2.667969052184e+01
5.517500000000e+02 5.887637620913e-02 2.752729574999e-04 2.665126146287e+01
5.520000000000e+02 5.773165027708e-02 2.731371637880e-04 2.662153429747e+01
5.522500000000e+02 5.657177181493e-02 2.714965362884e-04 2.659050669615e+01
5.525000000000e+02 5.537952304010e-02 2.703873494102e-04 2.655817932114e+01
5.527500000000e+02 5.413818851024e-02 2.698360468342e-04 2.652455590087e+01
5.530000000000e+02 5.283183800008e-02 2.698597669518e-04 2.648964292200e+01
5.532500000000e+02 5.144546536447e-02 2.704670611154e-04 2.645344971627e+01
5.535000000000e+02 4.996522633821e-02 2.716588602844e-04 2.641598817117e+01
5.537500000000e+02 4.837852466831e-02 2.734293261081e-04 2.637727272588e+01
5.540000000000e+02 4.667410346371e-02 2.757666277739e-04 2.633732021399e+01
5.542500000000e+02 4.484199957543e-02 2.786538630390e-04 2.629614989362e+01
5.545000000000e+02 4.287357565209e-02 2.820695660079e-04 2.625378319031e+01
5.547500000000e+02 4.076138848349e-02 2.859883874033e-04 2.621024371622e+01
5.550000000000e+02 3.849901448450e-02 2.903816916106e-04 2.616555731731e+01
5.552500000000e+02 3.608098655391e-02 2.952177705582e-04 2.611975185268e+01
5.555000000000e+02 3.350258389869e-02 3.004623252419e-04 2.607285730356e+01
5.557500000000e+02 3.075971595624e-02 3.060787215789e-04 2.602490571400e+01
5.560000000000e+02 2.784874388206e-02 3.120284347140e-04 2.597593134813e+01
5.562500000000e+02 2.476649922878e-02 3.182711633538e-04 2.592597049064e+01
5.565000000000e+02 2.151012155823e-02 3.247654548573e-04 2.587506177170e+01
5.567500000000e+02 1.807715976526e-02 3.314689399018e-04 2.582324598651e+01
5.570000000000e+02 1.446557146709e-02 3.383389342481e-04 2.577056626984e+01
5.572500000000e+02 1.067376707642e-02 3.453330755337e-04 2.571706827505e+01
5.575000000000e+02 6.700805835280e-03 3.524098260555e-04 2.566280003522e+01
5.577500000000e+02 2.546494005633e-03 3.595292286989e-04 2.560781214245e+01
5.580000000000e+02 -1.788490888392e-03 3.666536317409e-04 2.555215791022e+01
5.582500000000e+02 -6.302375948371e-03 3.737483137780e-04 2.549589322214e+01
5.585000000000e+02 -1.099217855554e-02 3.807821965626e-04 2.543907667862e+01
5.587500000000e+02 -1.585359077026e-02 3.877284299514e-04 2.538176970373e+01
5.590000000000e+02 -2.088081920351e-02 3.945648937232e-04 2.532403636738e+01
5.592500000000e+02 -2.606653041711e-02 4.012746077759e-04 2.526594345655e+01
5.595000000000e+02 -3.140180853883e-02 4.078459421664e-04 2.520756047139e+01
5.597500000000e+02 -3.687612429417e-02 4.142727228032e-04 2.514895948759e+01
5.600000000000e+02 -4.247734810832e-02 4.205542443183e-04 2.509021497182e+01
5.602500000000e+02 -4.819181939567e-02 4.266949129174e-04 2.503140378600e+01
5.605000000000e+02 -5.400440539249e-02 4.327040133161e-04 2.497260482278e+01
5.607500000000e+02 -5.989861190229e-02 4.385950077746e-04 2.491389892025e+01
5.610000000000e+02 -6.585669503516e-02 4.443850301862e-04 2.485536846244e+01
5.612500000000e+02 -7.185979724402e-02 4.500940754123e-04 2.479709711650e+01
5.615000000000e+02 -7.788808149429e-02 4.557440112735e-04 2.473916949638e+01
5.617500000000e+02 -8.392088881554e-02 4.613578544533e-04 2.468167069649e+01
5.620000000000e+02 -8.993687446022e-02 4.669585975047e-04 2.462468593216e+01
5.622500000000e+02 -9.591417671188e-02 4.725683874313e-04 2.456830002424e+01
5.625000000000e+02 -1.018305644458e-01 4.782075061904e-04 2.451259694243e+01
5.627500000000e+02 -1.076635890962e-01 4.838933884822e-04 2.445765929991e+01
5.630000000000e+02 -1.133907490214e-01 4.896398147040e-04 2.440356782412e+01
5.632500000000e+02 -1.189896636019e-01 4.954561813309e-04 2.435040083114e+01
5.635000000000e+02 -1.244382287985e-01 5.013465955887e-04 2.429823369961e+01
5.637500000000e+02 -1.297148082664e-01 5.073094450970e-04 2.424713833825e+01
5.640000000000e+02 -1.347984409345e-01 5.133370097904e-04 2.419718267148e+01
5.642500000000e+02 -1.396690370073e-01 5.194149883360e-04 2.414843013040e+01
5.645000000000e+02 -1.443076232984e-01 5.255224086560e-04 2.410093916844e+01
5.647500000000e+02 -1.486966042960e-01 5.316316573764e-04 2.405476281474e+01
5.650000000000e+02 -1.528200230999e-01 5.377084909548e-04 2.400994822999e+01
5.652500000000e+02 -1.566638725684e-01 5.437124822197e-04 2.396653634169e+01
5.655000000000e+02 -1.602163903359e-01 5.495973631509e-04 2.392456147171e+01
5.657500000000e+02 -1.634683883481e-01 5.553117764038e-04 2.388405106341e+01
5.660000000000e+02 -1.664135691084e-01 5.608000257450e-04 2.384502542275e+01
5.662500000000e+02 -1.690488427018e-01 5.660030014909e-04 2.380749750473e+01
5.665000000000e+02 -1.713746274286e-01 5.708593248560e-04 2.377147281362e+01
5.667500000000e+02 -1.733951213825e-01 5.753064759865e-04 2.373694926997e+01
5.670000000000e+02 -1.751185231263e-01 5.792821525083e-04 2.370391724442e+01
5.672500000000e+02 -1.765572083999e-01 5.827256247270e-04 2.367235954105e+01
5.675000000000e+02 -1.777278310119e-01 5.855792327383e-04 2.364225150770e+01
5.677500000000e+02 -1.786513404496e-01 5.877899234191e-04 2.361356122806e+01
5.680000000000e+02 -1.793529470959e-01 5.893108117698e-04 2.358624964797e+01
5.682500000000e+02 -1.798619582099e-01 5.901027525685e-04 2.356027093657e+01
5.685000000000e+02 -1.802115837025e-01 5.901358888074e-04 2.353557269327e+01
5.687500000000e+02 -1.804385939558e-01 5.893910960990e-04 2.351209642933e+01
5.690000000000e+02 -1.805829643968e-01 5.878613597563e-04 2.348977785542e+01
5.692500000000e+02 -1.806873702082e-01 5.855529393762e-04 2.346854745166e+01
5.695000000000e+02 -1.807966541088e-01 5.824863848679e-04 2.344833092710e+01
5.697500000000e+02 -1.809572299843e-01 5.786973225178e-04 2.342904968345e+01
5.700000000000e+02 -1.812163710195e-01 5.742369227045e-04 2.341062151946e+01
5.702500000000e+02 -1.816215016739e-01 5.691720428182e-04 2.339296117694e+01
5.705000000000e+02 -1.822194483571e-01 5.635854455730e-04 2.337598089177e+01
5.707500000000e+02 -1.830556095290e-01 5.575752322815e-04 2.335959120056e+01
5.710000000000e+02 -1.841731672914e-01 5.512540697574e-04 2.334370154613e+01
5.712500000000e+02 -1.856123091495e-01 5.447481475811e-04 2.332822085657e+01
5.715000000000e+02 -1.874094024401e-01 5.381957901776e-04 2.331305842221e+01
5.717500000000e+02 -1.895962701726e-01 5.317459244189e-04 2.329812449373e+01
5.720000000000e+02 -1.921995135839e-01 5.255558252499e-04 2.328333084504e+01
5.722500000000e+02 -1.952398412534e-01 5.197890579742e-04 2.326859165428e+01
5.725000000000e+02 -1.987315413934e-01 5.146130902215e-04 2.325382404873e+01
5.727500000000e+02 -2.026820467384e-01 5.101966300155e-04 2.323894857939e+01
5.730000000000e+02 -2.070915594700e-01 5.067067828763e-04 2.322389005944e+01
5.732500000000e+02 -2.119528561467e-01 5.043060772317e-04 2.320857798264e+01
5.735000000000e+02 -2.172512228779e-01 5.031495471230e-04 2.319294687967e+01
5.737500000000e+02 -2.229644962430e-01 5.033817094259e-04 2.317693704390e+01
5.740000000000e+02 -2.290633018277e-01 5.051336841161e-04 2.316049479749e+01
5.742500000000e+02 -2.355114377075e-01 5.085202643296e-04 2.314357267808e+01
5.745000000000e+02 -2.422663817261e-01 5.136370450454e-04 2.312613002791e+01
5.747500000000e+02 -2.492799777616e-01 5.205579147163e-04 2.310813307296e+01
5.750000000000e+02 -2.564992472456e-01 5.293327767932e-04 2.308955492548e+01
5.752500000000e+02 -2.638673095686e-01 5.399855124950e-04 2.307037606390e+01
5.755000000000e+02 -2.713244315178e-01 5.525123538677e-04 2.305058393983e+01
5.757500000000e+02 -2.788091429881e-01 5.668806437876e-04 2.303017334665e+01
5.760000000000e+02 -2.862594270769e-01 5.830279352649e-04 2.300914611656e+01
5.762500000000e+02 -2.936139403399e-01 6.008616827981e-04 2.298751109916e+01
5.765000000000e+02 -3.008132440078e-01 6.202594012473e-04 2.296528374097e+01
5.767500000000e+02 -3.078010357461e-01 6.410694375009e-04 2.294248618062e+01
5.770000000000e+02 -3.145253329970e-01 6.631122202975e-04 2.291914673272e+01
5.772500000000e+02 -3.209395863269e-01 6.861820446148e-04 2.289529959850e+01
5.775000000000e+02 -3.270036807671e-01 7.100493193531e-04 2.287098449365e+01
5.777500000000e+02 -3.326847999903e-01 7.344635027290e-04 2.284624628376e+01
5.780000000000e+02 -3.379581044395e-01 7.591564234155e-04 2.282113432578e+01
5.782500000000e+02 -3.428072583696e-01 7.838462158783e-04 2.279570238042e+01
5.785000000000e+02 -3.472247069397e-01 8.082413908929e-04 2.277000769335e+01
5.787500000000e+02 -3.512117989476e-01 8.320456079084e-04 2.274411092035e+01
5.790000000000e+02 -3.547786430480e-01 8.549623788982e-04 2.271807518763e+01
5.792500000000e+02 -3.579438098074e-01 8.767004073692e-04 2.269196598513e+01
5.795000000000e+02 -3.607337748845e-01 8.969785635507e-04 2.266585022723e+01
5.797500000000e+02 -3.631822153209e-01 9.155312423787e-04 2.263979608447e+01
5.800000000000e+02 -3.653290898066e-01 9.321133988012e-04 2.261387225568e+01
5.802500000000e+02 -3.672195675436e-01 9.465054249090e-04 2.258814750865e+01
5.805000000000e+02 -3.689028105102e-01 9.585176582342e-04 2.256269018034e+01
5.807500000000e+02 -3.704306366443e-01 9.679945298339e-04 2.253756770374e+01
5.810000000000e+02 -3.718560957375e-01 9.748181480078e-04 2.251284614777e+01
5.812500000000e+02 -3.732319888185e-01 9.789112357759e-04 2.248858979023e+01
5.815000000000e+02 -3.746093715662e-01 9.802394441517e-04 2.246486071399e+01
5.817500000000e+02 -3.760360854323e-01 9.788128574231e-04 2.244171848762e+01
5.820000000000e+02 -3.775553485573e-01 9.746865675629e-04 2.241921964050e+01
5.822500000000e+02 -3.792044789805e-01 9.679605646845e-04 2.239741764152e+01
5.825000000000e+02 -3.810137597481e-01 9.587785911850e-04 2.237636245019e+01
5.827500000000e+02 -3.830055176983e-01 9.473262768358e-04 2.235610034206e+01
5.830000000000e+02 -3.851934315098e-01 9.338281334187e-04 2.233667373130e+01
5.832500000000e+02 -3.875821309771e-01 9.185439133424e-04 2.231812089836e+01
5.835000000000e+02 -3.901670782748e-01 9.017642439350e-04 2.230047609681e+01
5.837500000000e+02 -3.929347752300e-01 8.838054359453e-04 2.228376932712e+01
5.840000000000e+02 -3.958632748485e-01 8.650036610779e-04 2.226802629324e+01
5.842500000000e+02 -3.989230345461e-01 8.457087471925e-04 2.225326845676e+01
5.845000000000e+02 -4.020780365256e-01 8.262775073468e-04 2.223951297801e+01
5.847500000000e+02 -4.052871868864e-01 8.070668437106e-04 2.222677294570e+01
5.850000000000e+02 -4.085059372330e-01 7.884268232291e-04 2.221505716814e+01
5.852500000000e+02 -4.116881026407e-01 7.706939368083e-04 2.220437049901e+01
5.855000000000e+02 -4.147877541291e-01 7.541844004890e-04 2.219471386570e+01
5.857500000000e+02 -4.177611481137e-01 7.391879979967e-04 2.218608441629e+01
5.860000000000e+02 -4.205685905305e-01 7.259625223656e-04 2.217847566191e+01
5.862500000000e+02 -4.231761564163e-01 7.147289649293e-04 2.217187762857e+01
5.865000000000e+02 -4.255571890567e-01 7.056675157855e-04 2.216627703072e+01
5.867500000000e+02 -4.276935189435e-01 6.989146204812e-04 2.216165745011e+01
5.870000000000e+02 -4.295763287657e-01 6.945610775554e-04 2.215799952737e+01
5.872500000000e+02 -4.312066881352e-01 6.926513660745e-04 2.215528102759e+01
5.875000000000e+02 -4.325956211395e-01 6.931838824877e-04 2.215347725209e+01
5.877500000000e+02 -4.337638142403e-01 6.961125368023e-04 2.215256107887e+01
5.880000000000e+02 -4.347408875842e-01 7.013493067540e-04 2.215250317982e+01
5.882500000000e+02 -4.355642999029e-01 7.087677964231e-04 2.215327227564e+01
5.885000000000e+02 -4.362778773895e-01 7.182076507677e-04 2.215483530399e+01
5.887500000000e+02 -4.369300664392e-01 7.294796792773e-04 2.215715769913e+01
5.890000000000e+02 -4.375719208255e-01 7.423715099693e-04 2.216020358588e+01
5.892500000000e+02 -4.382549438278e-01 7.566535776712e-04 2.216393612581e+01
5.895000000000e+02 -4.390288594967e-01 7.720852693525e-04 2.216831755766e+01
5.897500000000e+02 -4.399393617048e-01 7.884209999241e-04 2.217330979033e+01
5.900000000000e+02 -4.410260110885e-01 8.054160835312e-04 2.217887451505e+01
5.902500000000e+02 -4.423203319912e-01 8.228319982159e-04 2.218497337277e+01
5.905000000000e+02 -4.438441898107e-01 8.404411784041e-04 2.219156851383e+01
5.907500000000e+02 -4.456085856090e-01 8.580311591312e-04 2.219862268493e+01
5.910000000000e+02 -4.476129054016e-01 8.754073366960e-04 2.220609954418e+01
5.912500000000e+02 -4.498447054552e-01 8.923951750216e-04 2.221396390770e+01
5.915000000000e+02 -4.522800697047e-01 9.088414960801e-04 2.222218197077e+01
5.917500000000e+02 -4.548845739299e-01 9.246145509977e-04 2.223072151258e+01
5.920000000000e+02 -4.576148389576e-01 9.396031845563e-04 2.223955204349e+01
5.922500000000e+02 -4.604206371088e-01 9.537151367745e-04 2.224864496421e+01
5.925000000000e+02 -4.632475033272e-01 9.668747083896e-04 2.225797370019e+01
5.927500000000e+02 -4.660397213620e-01 9.790197785053e-04 2.226751357273e+01
5.930000000000e+02 -4.687435980917e-01 9.900987973646e-04 2.227724218007e+01
5.932500000000e+02 -4.713107538675e-01 1.000067390386e-03 2.228713903552e+01
5.935000000000e+02 -4.737013526551e-01 1.008885646076e-03 2.229718591813e+01
5.937500000000e+02 -4.758869214871e-01 1.016515334828e-03 2.230736649935e+01
5.940000000000e+02 -4.778527136214e-01 1.022918464308e-03 2.231766664063e+01
5.942500000000e+02 -4.795993266213e-01 1.028056446416e-03 2.232807418431e+01
5.945000000000e+02 -4.811435083482e-01 1.031890368078e-03 2.233857906004e+01
5.947500000000e+02 -4.825180248050e-01 1.034382236129e-03 2.234917312023e+01
5.950000000000e+02 -4.837706122534e-01 1.035497531032e-03 2.235985046429e+01
5.952500000000e+02 -4.849619211968e-01 1.035208423811e-03 2.237060734847e+01
5.955000000000e+02 -4.861626057165e-01 1.033497924043e-03 2.238144234427e+01
5.957500000000e+02 -4.874496290211e-01 1.030364356311e-03 2.239235652352e+01
5.960000000000e+02 -4.889019801129e-01 1.025826042964e-03 2.240335365872e+01
5.962500000000e+02 -4.905960039504e-01 1.019925757460e-03 2.241444047629e+01
5.965000000000e+02 -4.926005929684e-01 1.012734545980e-03 2.242562693567e+01
5.967500000000e+02 -4.949725166588e-01 1.004354591198e-03 2.243692653220e+01
5.970000000000e+02 -4.977521691796e-01 9.949208084903e-04 2.244835664888e+01
5.972500000000e+02 -5.009599666216e-01 9.846008563668e-04 2.245993867267e+01
5.975000000000e+02 -5.045937140215e-01 9.735935917348e-04 2.247169853582e+01
5.977500000000e+02 -5.086270376289e-01 9.621256341787e-04 2.248366675684e+01
5.980000000000e+02 -5.130091122748e-01 9.504462222102e-04 2.249587869427e+01
5.982500000000e+02 -5.176656973096e-01 9.388206791596e-04 2.250837447253e+01
5.985000000000e+02 -5.225015661479e-01 9.275225655077e-04 2.252119924452e+01
5.987500000000e+02 -5.274041775501e-01 9.168244312160e-04 2.253440295063e+01
5.990000000000e+02 -5.322484894353e-01 9.069882463087e-04 2.254804018167e+01
5.992500000000e+02 -5.369027399818e-01 8.982555850601e-04 2.256216994122e+01
5.995000000000e+02 -5.412348387213e-01 8.908377644654e-04 2.257685528907e+01
5.997500000000e+02 -5.451190928029e-01 8.849072250991e-04 2.259216291877e+01
6.000000000000e+02 -5.484428244938e-01 8.805897427687e-04 2.260816264446e+01
6.002500000000e+02 -5.511125554814e-01 8.779584911143e-04 2.262492684193e+01
6.005000000000e+02 -5.530592466371e-01 8.770300466289e-04 2.264252983769e+01
6.007500000000e+02 -5.542423171804e-01 8.777629038091e-04 2.266104710298e+01
6.010000000000e+02 -5.546520828157e-01 8.800585544060e-04 2.268055472712e+01
6.012500000000e+02 -5.543104436932e-01 8.837653794695e-04 2.270112852827e+01
6.015000000000e+02 -5.532696803597e-01 8.886852222135e-04 2.272284332719e+01
6.017500000000e+02 -5.516093505083e-01 8.945821455964e-04 2.274577219142e+01
6.020000000000e+02 -5.494314918793e-01 9.011934003266e-04 2.276998571444e+01
6.022500000000e+02 -5.468542977862e-01 9.082418016179e-04 2.279555123536e+01
6.025000000000e+02 -5.440047144690e-01 9.154488995559e-04 2.282253234447e+01
6.027500000000e+02 -5.410104124298e-01 9.225478360912e-04 2.285098826909e+01
6.030000000000e+02 -5.379917674187e-01 9.292955734944e-04 2.288097340959e+01
6.032500000000e+02 -5.350543696284e-01 9.354832230957e-04 2.291253700320e+01
6.035000000000e+02 -5.322827318935e-01 9.409438910920e-04 2.294572273981e+01
6.037500000000e+02 -5.297356601335e-01 9.455574095470e-04 2.298056868221e+01
6.040000000000e+02 -5.274437549832e-01 9.492517832547e-04 2.301710685777e+01
6.042500000000e+02 -5.254091651740e-01 9.520011177865e-04 2.305536325438e+01
6.045000000000e+02 -5.236077127824e-01 9.538205326310e-04 2.309535750816e+01
6.047500000000e+02 -5.219931162116e-01 9.547584065784e-04 2.313710263799e+01
6.050000000000e+02 -5.205029677146e-01 9.548869453327e-04 2.318060491162e+01
6.052500000000e+02 -5.190658778336e-01 9.542917852489e-04 2.322586349601e+01
6.055000000000e+02 -5.176091474972e-01 9.530617282459e-04 2.327287014301e+01
6.057500000000e+02 -5.160662625434e-01 9.512795007651e-04 2.332160907871e+01
6.060000000000e+02 -5.143835668835e-01 9.490142809913e-04 2.337205671919e+01
6.062500000000e+02 -5.125255055032e-01 9.463165341386e-04 2.342418161376e+01
6.065000000000e+02 -5.104780688556e-01 9.432156192384e-04 2.347794443504e+01
6.067500000000e+02 -5.082501362975e-01 9.397198779809e-04 2.353329804260e+01
6.070000000000e+02 -5.058727069760e-01 9.358193960982e-04 2.359018777453e+01
6.072500000000e+02 -5.033961206331e-01 9.314908104041e-04 2.364855169971e+01
6.075000000000e+02 -5.008855390989e-01 9.267036409821e-04 2.370832097044e+01
6.077500000000e+02 -4.984151553187e-01 9.214275259287e-04 2.376942034352e+01
6.080000000000e+02 -4.960615728385e-01 9.156398289782e-04 2.383176854288e+01
6.082500000000e+02 -4.938969956077e-01 9.093326809672e-04 2.389527883670e+01
6.085000000000e+02 -4.919827232931e-01 9.025187522338e-04 2.395985940873e+01
6.087500000000e+02 -4.903636148307e-01 8.952357233435e-04 2.402541390151e+01
6.090000000000e+02 -4.890638896349e-01 8.875485219793e-04 2.409184172583e+01
6.092500000000e+02 -4.880848144376e-01 8.795495424601e-04 2.415903855879e+01
6.095000000000e+02 -4.874043464637e-01 8.713562327046e-04 2.422689661958e+01
6.097500000000e+02 -4.869789474536e-01 8.631066036102e-04 2.429530503668e+01
6.100000000000e+02 -4.867473520203e-01 8.549526629780e-04 2.436415008639e+01
6.102500000000e+02 -4.866361143113e-01 8.470523903196e-04 2.443331555635e+01
6.105000000000e+02 -4.865663291679e-01 8.395605766087e-04 2.450268296662e+01
6.107500000000e+02 -4.864610144548e-01 8.326197883203e-04 2.457213183222e+01
6.110000000000e+02 -4.862524281898e-01 8.263519770820e-04 2.464153995469e+01
6.112500000000e+02 -4.858885335014e-01 8.208514010643e-04 2.471078366792e+01
6.115000000000e+02 -4.853380261409e-01 8.161798959483e-04 2.477973827186e+01
6.117500000000e+02 -4.845932071897e-01 8.123647883401e-04 2.484827842792e+01
6.120000000000e+02 -4.836703871055e-01 8.093999319041e-04 2.491627863903e+01
6.122500000000e+02 -4.826077214668e-01 8.072497294195e-04 2.498361400448e+01
6.125000000000e+02 -4.814605312099e-01 8.058557501112e-04 2.505016095243e+01
6.127500000000e+02 -4.802945966311e-01 8.051452812636e-04 2.511579811273e+01
6.130000000000e+02 -4.791781785127e-01 8.050408418749e-04 2.518040740860e+01
6.132500000000e+02 -4.781735556041e-01 8.054693020107e-04 2.524387505378e+01
6.135000000000e+02 -4.773291421877e-01 8.063696991423e-04 2.530609264663e+01
6.137500000000e+02 -4.766731196018e-01 8.076987416956e-04 2.536695809697e+01
6.140000000000e+02 -4.762094087459e-01 8.094330605679e-04 2.542637657171e+01
6.142500000000e+02 -4.759164783056e-01 8.115681010289e-04 2.548426110577e+01
6.145000000000e+02 -4.757492275699e-01 8.141137361038e-04 2.554053306868e+01
6.147500000000e+02 -4.756436747368e-01 8.170872458116e-04 2.559512232345e+01
6.150000000000e+02 -4.755239212697e-01 8.205044362082e-04 2.564796728309e+01
6.152500000000e+02 -4.753104505480e-01 8.243705778698e-04 2.569901466479e+01
6.155000000000e+02 -4.749287372024e-01 8.286720449302e-04 2.574821919823e+01
6.157500000000e+02 -4.743170612064e-01 8.333700620998e-04 2.579554323399e+01
6.160000000000e+02 -4.734325637705e-01 8.383971949254e-04 2.584095647509e+01
6.162500000000e+02 -4.722548142233e-01 8.436574226748e-04 2.588443570345e+01
6.165000000000e+02 -4.707865237849e-01 8.490294408886e-04 2.592596469518e+01
6.167500000000e+02 -4.690514296998e-01 8.543730725495e-04 2.596553424896e+01
6.170000000000e+02 -4.670897462128e-01 8.595376029649e-04 2.600314244248e+01
6.172500000000e+02 -4.649519252181e-01 8.643714022480e-04 2.603879495287e+01
6.175000000000e+02 -4.626916303012e-01 8.687313694631e-04 2.607250547798e+01
6.177500000000e+02 -4.603589409491e-01 8.724910451099e-04 2.610429623330e+01
6.180000000000e+02 -4.579947168449e-01 8.755467077425e-04 2.613419837537e+01
6.182500000000e+02 -4.556268125325e-01 8.778207767727e-04 2.616225234642e+01
6.185000000000e+02 -4.532685823562e-01 8.792624404058e-04 2.618850809624e+01
6.187500000000e+02 -4.509197056196e-01 8.798458565259e-04 2.621302508947e+01
6.190000000000e+02 -4.485690723121e-01 8.795662534051e-04 2.623587212098e+01
6.192500000000e+02 -4.461991356867e-01 8.784351317407e-04 2.625712690413e+01
6.195000000000e+02 -4.437910001289e-01 8.764751023029e-04 2.627687543838e+01
6.197500000000e+02 -4.413294035742e-01 8.737154942822e-04 2.629521118915e+01
6.200000000000e+02 -4.388068354756e-01 8.701891894501e-04 2.631223412766e+01
6.202500000000e+02 -4.362262367946e-01 8.659310869007e-04 2.632804960846e+01
6.205000000000e+02 -4.336018961569e-01 8.609783244828e-04 2.634276720394e+01
6.207500000000e+02 -4.309584798019e-01 8.553718937555e-04 2.635649954459e+01
6.210000000000e+02 -4.283284810688e-01 8.491592959733e-04 2.636936110927e+01
6.212500000000e+02 -4.257484276247e-01 8.423974944129e-04 2.638146714785e+01
6.215000000000e+02 -4.232545133227e-01 8.351555623906e-04 2.639293267532e+01
6.217500000000e+02 -4.208782232689e-01 8.275163531552e-04 2.640387164100e+01
6.220000000000e+02 -4.186426546310e-01 8.195768726323e-04 2.641439610279e+01
6.222500000000e+02 -4.165598746830e-01 8.114470123760e-04 2.642461563869e+01
6.225000000000e+02 -4.146296421483e-01 8.032466986227e-04 2.643463685702e+01
6.227500000000e+02 -4.128396676403e-01 7.951018835155e-04 2.644456281101e+01
6.230000000000e+02 -4.111670589926e-01 7.871395057262e-04 2.645449265320e+01
6.232500000000e+02 -4.095808797829e-01 7.794823086544e-04 2.646452113677e+01
6.235000000000e+02 -4.080453145581e-01 7.722438539162e-04 2.647473799016e+01
6.237500000000e+02 -4.065229040988e-01 7.655241993151e-04 2.648522750535e+01
6.240000000000e+02 -4.049776802927e-01 7.594068049107e-04 2.649606764712e+01
6.242500000000e+02 -4.033775562996e-01 7.539565507541e-04 2.650732952246e+01
6.245000000000e+02 -4.016960871756e-01 7.492191910381e-04 2.651907642565e+01
6.247500000000e+02 -3.999132457840e-01 7.452217587893e-04 2.653136315203e+01
6.250000000000e+02 -3.980154606034e-01 7.419739475856e-04 2.654423524915e+01
6.252500000000e+02 -3.959949304258e-01 7.394698601428e-04 2.655772851882e+01
6.255000000000e+02 -3.938486266296e-01 7.376902343436e-04 2.657186842331e+01
6.257500000000e+02 -3.915769944783e-01 7.366044254033e-04 2.658666993278e+01
6.260000000000e+02 -3.891827694518e-01 7.361719004831e-04 2.660213746821e+01
6.262500000000e+02 -3.866699533256e-01 7.363435839274e-04 2.661826516928e+01
6.265000000000e+02 -3.840432231840e-01 7.370628516687e-04 2.663503710066e+01
6.267500000000e+02 -3.813076145466e-01 7.382662142410e-04 2.665242783098e+01
6.270000000000e+02 -3.784685442318e-01 7.398839504181e-04 2.667040316792e+01
6.272500000000e+02 -3.755321406527e-01 7.418407301263e-04 2.668892057293e+01
6.275000000000e+02 -3.725055711408e-01 7.440565545972e-04 2.670793010022e+01
6.277500000000e+02 -3.693974475988e-01 7.464479501022e-04 2.672737478200e+01
6.280000000000e+02 -3.662180130172e-01 7.489292700865e-04 2.674719133083e+01
6.282500000000e+02 -3.629791104171e-01 7.514146444779e-04 2.676731075711e+01
6.285000000000e+02 -3.596939225697e-01 7.538198798744e-04 2.678765860693e+01
6.287500000000e+02 -3.563763781029e-01 7.560645039488e-04 2.680815571096e+01
6.290000000000e+02 -3.530404107895e-01 7.580734900445e-04 2.682871838542e+01
6.292500000000e+02 -3.496990385963e-01 7.597788642724e-04 2.684925909162e+01
6.295000000000e+02 -3.463634456158e-01 7.611208048664e-04 2.686968688110e+01
6.297500000000e+02 -3.430421150016e-01 7.620483549577e-04 2.688990816465e+01
6.300000000000e+02 -3.397401524715e-01 7.625194428615e-04 2.690982717947e+01
6.302500000000e+02 -3.364588240644e-01 7.625006653529e-04 2.692934681536e+01
6.305000000000e+02 -3.331953685976e-01 7.619666723036e-04 2.694836946541e+01
6.307500000000e+02 -3.299430926266e-01 7.608990722612e-04 2.696679761882e+01
6.310000000000e+02 -3.266917196814e-01 7.592854814518e-04 2.698453469113e+01
6.312500000000e+02 -3.234279470186e-01 7.571184234380e-04 2.700148566379e+01
6.315000000000e+02 -3.201361516690e-01 7.543944073305e-04 2.701755779468e+01
6.317500000000e+02 -3.167992002902e-01 7.511129909763e-04 2.703266097199e+01
6.320000000000e+02 -3.133992764666e-01 7.472762517229e-04 2.704670822012e+01
6.322500000000e+02 -3.099186855132e-01 7.428884452964e-04 2.705961613541e+01
6.325000000000e+02 -3.063406230406e-01 7.379557124564e-04 2.707130501482e+01
6.327500000000e+02 -3.026498455929e-01 7.324861130123e-04 2.708169920062e+01
6.330000000000e+02 -2.988332444028e-01 7.264897528407e-04 2.709072737107e+01
6.332500000000e+02 -2.948803622926e-01 7.199788379980e-04 2.709832263110e+01
6.335000000000e+02 -2.907837567287e-01 7.129679403051e-04 2.710442296643e+01
6.337500000000e+02 -2.865393521444e-01 7.054740839809e-04 2.710897133560e+01
6.340000000000e+02 -2.821466177512e-01 6.975169329542e-04 2.711191620168e+01
6.342500000000e+02 -2.776087638076e-01 6.891188620179e-04 2.711321166515e+01
6.345000000000e+02 -2.729327387381e-01 6.803050763864e-04 2.711281801143e+01
6.347500000000e+02 -2.681292498730e-01 6.711036575760e-04 2.711070185598e+01
6.350000000000e+02 -2.632126146499e-01 6.615456784623e-04 2.710683651316e+01
6.352500000000e+02 -2.582004893800e-01 6.516652669834e-04 2.710120228752e+01
6.355000000000e+02 -2.531136035717e-01 6.414997933233e-04 2.709378649151e+01
6.357500000000e+02 -2.479752930874e-01 6.310900068428e-04 2.708458358307e+01
6.360000000000e+02 -2.428109341603e-01 6.204801555206e-04 2.707359523438e+01
6.362500000000e+02 -2.376474165821e-01 6.097181942220e-04 2.706083007709e+01
6.365000000000e+02 -2.325124495043e-01 5.988558372072e-04 2.704630360521e+01
6.367500000000e+02 -2.274338260298e-01 5.879484875894e-04 2.703003801189e+01
6.370000000000e+02 -2.224388198703e-01 5.770552066535e-04 2.701206174910e+01
6.372500000000e+02 -2.175534752983e-01 5.662383609191e-04 2.699240926428e+01
6.375000000000e+02 -2.128019474876e-01 5.555630981288e-04 2.697112071486e+01
6.377500000000e+02 -2.082060753497e-01 5.450967991410e-04 2.694824140299e+01
6.380000000000e+02 -2.037848288607e-01 5.349081216425e-04 2.692382153878e+01
6.382500000000e+02 -1.995540236528e-01 5.250660534030e-04 2.689791574507e+01
6.385000000000e+02 -1.955261460321e-01 5.156388110610e-04 2.687058250547e+01
6.387500000000e+02 -1.917101365958e-01 5.066925257053e-04 2.684188390085e+01
6.390000000000e+02 -1.881115126409e-01 4.982900737465e-04 2.681188486611e+01
6.392500000000e+02 -1.847323436614e-01 4.904896908002e-04 2.678065291026e+01
6.395000000000e+02 -1.815715322963e-01 4.833438376085e-04 2.674825735298e+01
6.397500000000e+02 -1.786250134862e-01 4.768980506343e-04 2.671476885185e+01
6.400000000000e+02 -1.758860078410e-01 4.711899242267e-04 2.668025893118e+01
6.402500000000e+02 -1.733454224824e-01 4.662482876693e-04 2.664479922776e+01
6.405000000000e+02 -1.709921443628e-01 4.620925939043e-04 2.660846104217e+01
6.407500000000e+02 -1.688133446153e-01 4.587323516260e-04 2.657131492891e+01
6.410000000000e+02 -1.667948601687e-01 4.561668793189e-04 2.653343004070e+01
6.412500000000e+02 -1.649214453300e-01 4.543850769998e-04 2.649487385712e+01
6.415000000000e+02 -1.631770452754e-01 4.533654535758e-04 2.645571178923e+01
6.417500000000e+02 -1.615449927842e-01 4.530765067698e-04 2.641600705209e+01
6.420000000000e+02 -1.600082291372e-01 4.534768386035e-04 2.637582025432e+01
6.422500000000e+02 -1.585493935766e-01 4.545158568594e-04 2.633520955168e+01
6.425000000000e+02 -1.571509517890e-01 4.561342118470e-04 2.629423037613e+01
6.427500000000e+02 -1.557952348969e-01 4.582644947111e-04 2.625293555449e+01
6.430000000000e+02 -1.544644504897e-01 4.608321457183e-04 2.621137546904e+01
6.432500000000e+02 -1.531406998252e-01 4.637561321629e-04 2.616959794194e+01
6.435000000000e+02 -1.518059268533e-01 4.669501608991e-04 2.612764862194e+01
6.437500000000e+02 -1.504418989331e-01 4.703234528841e-04 2.608557088246e+01
6.440000000000e+02 -1.490301499514e-01 4.737821012192e-04 2.604340623438e+01
6.442500000000e+02 -1.475519548380e-01 4.772299720721e-04 2.600119426525e+01
6.445000000000e+02 -1.459883027541e-01 4.805699753932e-04 2.595897288973e+01
6.447500000000e+02 -1.443198925490e-01 4.837053332019e-04 2.591677858022e+01
6.450000000000e+02 -1.425271715244e-01 4.865405613300e-04 2.587464632159e+01
6.452500000000e+02 -1.405903969419e-01 4.889827342170e-04 2.583260981332e+01
6.455000000000e+02 -1.384897329352e-01 4.909426559695e-04 2.579070164711e+01
6.457500000000e+02 -1.362054157415e-01 4.923357418233e-04 2.574895321775e+01
6.460000000000e+02 -1.337179408300e-01 4.930830849802e-04 2.570739488522e+01
6.462500000000e+02 -1.310083122477e-01 4.931122804529e-04 2.566605596234e+01
6.465000000000e+02 -1.280583073763e-01 4.923582313914e-04 2.562496482564e+01
6.467500000000e+02 -1.248508301139e-01 4.907637018532e-04 2.558414875524e+01
6.470000000000e+02 -1.213702566215e-01 4.882799124437e-04 2.554363399062e+01
6.472500000000e+02 -1.176027885358e-01 4.848669473733e-04 2.550344575125e+01
6.475000000000e+02 -1.135368891363e-01 4.804940147643e-04 2.546360803090e+01
6.477500000000e+02 -1.091636553275e-01 4.751396678718e-04 2.542414359945e+01
6.480000000000e+02 -1.044771680118e-01 4.687919115385e-04 2.538507397748e+01
6.482500000000e+02 -9.947491679172e-02 4.614482743443e-04 2.534641918687e+01
6.485000000000e+02 -9.415803676551e-02 4.531156773761e-04 2.530819783588e+01
6.487500000000e+02 -8.853167140626e-02 4.438104001659e-04 2.527042684369e+01
6.490000000000e+02 -8.260510352879e-02 4.335578834170e-04 2.523312150474e+01
6.492500000000e+02 -7.639193289453e-02 4.223925515647e-04 2.519629534331e+01
6.495000000000e+02 -6.991017461047e-02 4.103576468949e-04 2.515996000470e+01
6.497500000000e+02 -6.318221833205e-02 3.975049716499e-04 2.512412524842e+01
6.500000000000e+02 -5.623468269596e-02 3.838945809515e-04 2.508879895966e+01
6.502500000000e+02 -4.909832629347e-02 3.695946117010e-04 2.505398700284e+01
6.505000000000e+02 -4.180765303148e-02 3.546808414497e-04 2.501969336131e+01
6.507500000000e+02 -3.440065210159e-02 3.392364867180e-04 2.498592002765e+01
6.510000000000e+02 -2.691829902077e-02 3.233517432387e-04 2.495266709498e+01
6.512500000000e+02 -1.940407089834e-02 3.071233812492e-04 2.491993276512e+01
6.515000000000e+02 -1.190331542446e-02 2.906541795631e-04 2.488771344712e+01
6.517500000000e+02 -4.462721110716e-03 2.740524759179e-04 2.485600370976e+01
6.520000000000e+02 2.870458618296e-03 2.574313831487e-04 2.482479643957e+01
6.522500000000e+02 1.004899628727e-02 2.409081763440e-04 2.479408278673e+01
6.525000000000e+02 1.702650624381e-02 2.246033171394e-04 2.476385230969e+01
6.527500000000e+02 2.375806004782e-02 2.086396327457e-04 2.473409291679e+01
6.530000000000e+02 3.020097906059e-02 1.931412066621e-04 2.470479097947e+01
6.532500000000e+02 3.631547729302e-02 1.782322889281e-04 2.467593131321e+01
6.535000000000e+02 4.206528649435e-02 1.640360607247e-04 2.464749716308e+01
6.537500000000e+02 4.741831910279e-02 1.506733202894e-04 2.461947026408e+01
6.540000000000e+02 5.234718280144e-02 1.382611304929e-04 2.459183080216e+01
6.542500000000e+02 5.682964902055e-02 1.269113542447e-04 2.456455737769e+01
6.545000000000e+02 6.084911078784e-02 1.167292544115e-04 2.453762704679e+01
6.547500000000e+02 6.439486310778e-02 1.078119301698e-04 2.451101523695e+01
6.550000000000e+02 6.746238755373e-02 1.002469511613e-04 2.448469579000e+01
6.552500000000e+02 7.005346473032e-02 9.411077141527e-05 2.445864089088e+01
6.555000000000e+02 7.217625463521e-02 8.946748004119e-05 2.443282111428e+01
6.557500000000e+02 7.384522491553e-02 8.636731827166e-05 2.440720538384e+01
6.560000000000e+02 7.508101406187e-02 8.484549781089e-05 2.438176101016e+01
6.562500000000e+02 7.591018267048e-02 8.492118291135e-05 2.435645373610e+01
6.565000000000e+02 7.636486665962e-02 8.659631570865e-05 2.433124775564e+01
6.567500000000e+02 7.648234938259e-02 8.985506766430e-05 2.430610582175e+01
6.570000000000e+02 7.630454807050e-02 9.466295679259e-05 2.428098930601e+01
6.572500000000e+02 7.587742429247e-02 1.009667203049e-04 2.425585834444e+01
6.575000000000e+02 7.525033908702e-02 1.086941256587e-04 2.423067194744e+01
6.577500000000e+02 7.447534189508e-02 1.177541997189e-04 2.420538818367e+01
6.580000000000e+02 7.360642314916e-02 1.280373788828e-04 2.417996434956e+01
6.582500000000e+02 7.269873819976e-02 1.394160851120e-04 2.415435716929e+01
6.585000000000e+02 7.180779664732e-02 1.517460546302e-04 2.412852302780e+01
6.587500000000e+02 7.098866519561e-02 1.648672415860e-04 2.410241819607e+01
6.590000000000e+02 7.029515725668e-02 1.786055387634e-04 2.407599909237e+01
6.592500000000e+02 6.977905706298e-02 1.927742664232e-04 2.404922253637e+01
6.595000000000e+02 6.948936565824e-02 2.071763746375e-04 2.402204602263e+01
6.597500000000e+02 6.947159531275e-02 2.216064179946e-04 2.399442799260e+01
6.600000000000e+02 6.976711906328e-02 2.358531524147e-04 2.396632810570e+01
6.602500000000e+02 7.041257639129e-02 2.497018630236e-04 2.393770751555e+01
6.605000000000e+02 7.143936997413e-02 2.629371530972e-04 2.390852912955e+01
6.607500000000e+02 7.287321731610e-02 2.753456517243e-04 2.387875787119e+01
6.610000000000e+02 7.473382648252e-02 2.867188880433e-04 2.384836091956e+01
6.612500000000e+02 7.703462375737e-02 2.968560464174e-04 2.381730794706e+01
6.615000000000e+02 7.978260670538e-02 3.055667931543e-04 2.378557133393e+01
6.617500000000e+02 8.297830675159e-02 3.126740079082e-04 2.375312635855e+01
6.620000000000e+02 8.661580167651e-02 3.180163877713e-04 2.371995139353e+01
6.622500000000e+02 9.068291095627e-02 3.214509640037e-04 2.368602804317e+01
6.625000000000e+02 9.516140070146e-02 3.228554052489e-04 2.365134131608e+01
6.627500000000e+02 1.000273948217e-01 3.221300944603e-04 2.361587971071e+01
6.630000000000e+02 1.052517695662e-01 3.192001232235e-04 2.357963536265e+01
6.632500000000e+02 1.108007547761e-01 3.140166572717e-04 2.354260409289e+01
6.635000000000e+02 1.166365394401e-01 3.065583636799e-04 2.350478550029e+01
6.637500000000e+02 1.227179403245e-01 2.968324386993e-04 2.346618303775e+01
6.640000000000e+02 1.290012146962e-01 2.848750739211e-04 2.342680401988e+01
6.642500000000e+02 1.354408310028e-01 2.707517457036e-04 2.338665967978e+01
6.645000000000e+02 1.419902629251e-01 2.545571262990e-04 2.334576521613e+01
6.647500000000e+02 1.486029042842e-01 2.364143394630e-04 2.330413975166e+01
6.650000000000e+02 1.552328290245e-01 2.164741846724e-04 2.326180640748e+01
6.652500000000e+02 1.618357092683e-01 1.949135564199e-04 2.321879222995e+01
6.655000000000e+02 1.683695487922e-01 1.719338352202e-04 2.317512823474e+01
6.657500000000e+02 1.747954814994e-01 1.477586286891e-04 2.313084936654e+01
6.660000000000e+02 1.810785120308e-01 1.226311277116e-04 2.308599443133e+01
6.662500000000e+02 1.871880829669e-01 9.681134143299e-05 2.304060611302e+01
6.665000000000e+02 1.930986420105e-01 7.057276211172e-05 2.299473089941e+01
6.667500000000e+02 1.987900942974e-01 4.419876707905e-05 2.294841897520e+01
6.670000000000e+02 2.042480388903e-01 1.797887904815e-05 2.290172421875e+01
6.672500000000e+02 2.094639629760e-01 -7.795373767430e-06 2.285470407234e+01
6.675000000000e+02 2.144352811671e-01 -3.283460687511e-05 2.280741941264e+01
6.677500000000e+02 2.191651987675e-01 -5.685576865070e-05 2.275993445035e+01
6.680000000000e+02 2.236624316025e-01 -7.958659658987e-05 2.271231662309e+01
6.682500000000e+02 2.279408587227e-01 -1.007698484037e-04 2.266463636141e+01
6.685000000000e+02 2.320189688524e-01 -1.201675227584e-04 2.261696695138e+01
6.687500000000e+02 2.359191929368e-01 -1.375649275202e-04 2.256938437264e+01
6.690000000000e+02 2.396671819083e-01 -1.527743851498e-04 2.252196701137e+01
6.692500000000e+02 2.432909286203e-01 -1.656386934544e-04 2.247479546483e+01
6.695000000000e+02 2.468198365449e-01 -1.760342809151e-04 2.242795232082e+01
6.697500000000e+02 2.502837567344e-01 -1.838734087209e-04 2.238152186385e+01
6.700000000000e+02 2.537119967818e-01 -1.891061595281e-04 2.233558975293e+01
6.702500000000e+02 2.571323108106e-01 -1.917221002815e-04 2.229024280154e+01
6.705000000000e+02 2.605699475441e-01 -1.917509255335e-04 2.224556860885e+01
6.707500000000e+02 2.640467354791e-01 -1.892622313690e-04 2.220165525756e+01
6.710000000000e+02 2.675802455946e-01 -1.843646741676e-04 2.215859092011e+01
6.712500000000e+02 2.711830545961e-01 -1.772046837026e-04 2.211646358090e+01
6.715000000000e+02 2.748621268025e-01 -1.679641850430e-04 2.207536061992e+01
6.717500000000e+02 2.786183399222e-01 -1.568577502560e-04 2.203536844828e+01
6.720000000000e+02 2.824461711560e-01 -1.441290916078e-04 2.199657213405e+01
6.722500000000e+02 2.863335464461e-01 -1.300468331954e-04 2.195905496152e+01
6.725000000000e+02 2.902619068122e-01 -1.149000082861e-04 2.192289810198e+01
6.727500000000e+02 2.942064452674e-01 -9.899288854154e-05 2.188818017663e+01
6.730000000000e+02 2.981365299259e-01 -8.263948124020e-05 2.185497682484e+01
6.732500000000e+02 3.020163721607e-01 -6.615801813812e-05 2.182336038850e+01
6.735000000000e+02 3.058058032858e-01 -4.986498136138e-05 2.179339944818e+01
6.737500000000e+02 3.094613100617e-01 -3.406946165110e-05 2.176515853034e+01
6.740000000000e+02 3.129371728955e-01 -1.906740580088e-05 2.173869773745e+01
6.742500000000e+02 3.161867405646e-01 -5.136119055180e-06 2.171407240488e+01
6.745000000000e+02 3.191638798539e-01 7.470727026930e-06 2.169133287899e+01
6.747500000000e+02 3.218244448185e-01 1.852779658336e-05 2.167052424853e+01
6.750000000000e+02 3.241278379603e-01 2.784213464605e-05 2.165168613964e+01
6.752500000000e+02 3.260385790834e-01 3.525658234706e-05 2.163485257502e+01
6.755000000000e+02 3.275278483651e-01 4.065244637066e-05 2.162005187017e+01
6.757500000000e+02 3.285749483607e-01 4.395135083962e-05 2.160730658150e+01
6.760000000000e+02 3.291686289374e-01 4.511621414943e-05 2.159663350268e+01
6.762500000000e+02 3.293082168254e-01 4.415127706327e-05 2.158804373755e+01
6.765000000000e+02 3.290045029080e-01 4.110124494488e-05 2.158154277784e+01
6.767500000000e+02 3.282803169430e-01 3.604952283152e-05 2.157713062424e+01
6.770000000000e+02 3.271707959136e-01 2.911544360955e-05 2.157480204139e+01
6.772500000000e+02 3.257232518665e-01 2.045077508263e-05 2.157454670247e+01
6.775000000000e+02 3.239966619329e-01 1.023542348156e-05 2.157634945515e+01
6.777500000000e+02 3.220607483429e-01 -1.327507433200e-06 2.158019060681e+01
6.780000000000e+02 3.199946679773e-01 -1.401717688291e-05 2.158604612499e+01
6.782500000000e+02 3.178852934924e-01 -2.760091883323e-05 2.159388800602e+01
6.785000000000e+02 3.158251789419e-01 -4.184029460924e-05 2.160368446599e+01
6.787500000000e+02 3.139101774553e-01 -5.649725706643e-05 2.161540028217e+01
6.790000000000e+02 3.122368519166e-01 -7.134016228847e-05 2.162899702125e+01
6.792500000000e+02 3.108997447077e-01 -8.614944233576e-05 2.164443325005e+01
6.795000000000e+02 3.099885164127e-01 -1.007227825479e-04 2.166166482321e+01
6.797500000000e+02 3.095851740380e-01 -1.148796115744e-04 2.168064505566e+01
6.800000000000e+02 3.097614546910e-01 -1.284647789623e-04 2.170132487183e+01
6.802500000000e+02 3.105763655479e-01 -1.413512169276e-04 2.172365303133e+01
6.805000000000e+02 3.120741594442e-01 -1.534415787201e-04 2.174757622741e+01
6.807500000000e+02 3.142826986822e-01 -1.646687392689e-04 2.177303921724e+01
6.810000000000e+02 3.172123311134e-01 -1.749951610226e-04 2.179998492748e+01
6.812500000000e+02 3.208553224842e-01 -1.844111672304e-04 2.182835454341e+01
6.815000000000e+02 3.251858730091e-01 -1.929321921054e-04 2.185808759704e+01
6.817500000000e+02 3.301607236908e-01 -2.005951594772e-04 2.188912202687e+01
6.820000000000e+02 3.357203126079e-01 -2.074541013468e-04 2.192139427891e+01
6.822500000000e+02 3.417905151709e-01 -2.135754834221e-04 2.195483932600e+01
6.825000000000e+02 3.482847364914e-01 -2.190327826365e-04 2.198939083243e+01
6.827500000000e+02 3.551064990534e-01 -2.239010997383e-04 2.202498121146e+01
6.830000000000e+02 3.621523088347e-01 -2.282523780602e-04 2.206154173090e+01
6.832500000000e+02 3.693146823873e-01 -2.321506224091e-04 2.209900267573e+01
6.835000000000e+02 3.764852549217e-01 -2.356476237281e-04 2.213729355030e+01
6.837500000000e+02 3.835579452562e-01 -2.387797623342e-04 2.217634320752e+01
6.840000000000e+02 3.904318795327e-01 -2.415652406543e-04 2.221608015735e+01
6.842500000000e+02 3.970141594870e-01 -2.440027746510e-04 2.225643280427e+01
6.845000000000e+02 4.032223110713e-01 -2.460713150555e-04 2.229732973097e+01
6.847500000000e+02 4.089862636962e-01 -2.477304573305e-04 2.233870009184e+01
6.850000000000e+02 4.142499219684e-01 -2.489223363785e-04 2.238047395075e+01
6.852500000000e+02 4.189721457680e-01 -2.495744139311e-04 2.242258269555e+01
6.855000000000e+02 4.231271371374e-01 -2.496032513008e-04 2.246495946873e+01
6.857500000000e+02 4.267041691316e-01 -2.489191020402e-04 2.250753962584e+01
6.860000000000e+02 4.297066707660e-01 -2.474312337320e-04 2.255026120675e+01
6.862500000000e+02 4.321506377075e-01 -2.450537114626e-04 2.259306541359e+01
6.865000000000e+02 4.340624557517e-01 -2.417114645755e-04 2.263589711741e+01
6.867500000000e+02 4.354762061248e-01 -2.373463540088e-04 2.267870532312e+01
6.870000000000e+02 4.364305926563e-01 -2.319228516364e-04 2.272144364070e+01
6.872500000000e+02 4.369656796718e-01 -2.254331995248e-04 2.276407072222e+01
6.875000000000e+02 4.371196313843e-01 -2.179014525945e-04 2.280655065758e+01
6.877500000000e+02 4.369257005582e-01 -2.093862899820e-04 2.284885327576e+01
6.880000000000e+02 4.364096696696e-01 -1.999820897438e-04 2.289095440311e+01
6.882500000000e+02 4.355880321778e-01 -1.898185106654e-04 2.293283601204e+01
6.885000000000e+02 4.344670035277e-01 -1.790578235774e-04 2.297448624970e+01
6.887500000000e+02 4.330424875694e-01 -1.678904117978e-04 2.301589933521e+01
6.890000000000e+02 4.313011592474e-01 -1.565287944267e-04 2.305707536672e+01
6.892500000000e+02 4.292224261307e-01 -1.451998732656e-04 2.309801995087e+01
6.895000000000e+02 4.267812848970e-01 -1.341362451377e-04 2.313874374255e+01
6.897500000000e+02 4.239517796447e-01 -1.235668421605e-04 2.317926183864e+01
6.900000000000e+02 4.207109157251e-01 -1.137078517449e-04 2.321959311310e+01
6.902500000000e+02 4.170425837855e-01 -1.047539620723e-04 2.325975943867e+01
6.905000000000e+02 4.129412939604e-01 -9.687066061699e-05 2.329978489045e+01
6.907500000000e+02 4.084154012903e-01 -9.018817024012e-05 2.333969491321e+01
6.910000000000e+02 4.034895884733e-01 -8.479707472219e-05 2.337951550019e+01
6.912500000000e+02 3.982064455371e-01 -8.074614571491e-05 2.341927236908e+01
6.915000000000e+02 3.926270566814e-01 -7.804229129142e-05 2.345899025929e+01
6.917500000000e+02 3.868305855078e-01 -7.665232482716e-05 2.349869220870e+01
6.920000000000e+02 3.809129012968e-01 -7.650662363255e-05 2.353839894100e+01
6.922500000000e+02 3.749843052089e-01 -7.750402127341e-05 2.357812839513e+01
6.925000000000e+02 3.691665208111e-01 -7.951790709357e-05 2.361789525261e+01
6.927500000000e+02 3.635889692518e-01 -8.240314993588e-05 2.365771061147e+01
6.930000000000e+02 3.583845004190e-01 -8.600335783536e-05 2.369758180042e+01
6.932500000000e+02 3.536846630096e-01 -9.015866998904e-05 2.373751218897e+01
6.935000000000e+02 3.496146175001e-01 -9.471260927031e-05 2.377750118886e+01
6.937500000000e+02 3.462878447315e-01 -9.951899629003e-05 2.381754425769e+01
6.940000000000e+02 3.438008596302e-01 -1.044479889854e-04 2.385763307359e+01
6.942500000000e+02 3.422281246133e-01 -1.093912766555e-04 2.389775567350e+01
6.945000000000e+02 3.416175353649e-01 -1.142658809505e-04 2.393789673886e+01
6.947500000000e+02 3.419868257532e-01 -1.190164603668e-04 2.397803790451e+01
6.950000000000e+02 3.433211873218e-01 -1.236156814691e-04 2.401815802650e+01
6.952500000000e+02 3.455726070318e-01 -1.280626645242e-04 2.405823355017e+01
6.955000000000e+02 3.486610312398e-01 -1.323791527465e-04 2.409823879946e+01
6.957500000000e+02 3.524775978655e-01 -1.366037342905e-04 2.413814629286e+01
6.960000000000e+02 3.568898168976e-01 -1.407842293372e-04 2.417792699668e+01
6.962500000000e+02 3.617484614355e-01 -1.449687900101e-04 2.421755054880e+01
6.965000000000e+02 3.668957584186e-01 -1.491966158915e-04 2.425698550291e+01
6.967500000000e+02 3.721741038038e-01 -1.534885963026e-04 2.429619944006e+01
6.970000000000e+02 3.774347718145e-01 -1.578395282538e-04 2.433515919614e+01
6.972500000000e+02 3.825456754137e-01 -1.622121910017e-04 2.437383101627e+01
6.975000000000e+02 3.873976032545e-01 -1.665345071142e-04 2.441218082786e+01
6.977500000000e+02 3.919082022217e-01 -1.706996072280e-04 2.445017440345e+01
6.980000000000e+02 3.960235881157e-01 -1.745699696274e-04 2.448777778228e+01
6.982500000000e+02 3.997172871795e-01 -1.779845214781e-04 2.452495760785e+01
6.985000000000e+02 4.029867707890e-01 -1.807685329679e-04 2.456168149377e+01
6.987500000000e+02 4.058481526215e-01 -1.827458447129e-04 2.459791863785e+01
6.990000000000e+02 4.083294392585e-01 -1.837513938399e-04 2.463364018314e+01
6.992500000000e+02 4.104633663452e-01 -1.836438024751e-04 2.466881981037e+01
6.995000000000e+02 4.122804463508e-01 -1.823162359398e-04 2.470343422531e+01
6.997500000000e+02 4.138030159752e-01 -1.797046686868e-04 2.473746357152e+01
7.000000000000e+02 4.150408690756e-01 -1.757929079773e-04 2.477089182557e+01
7.002500000000e+02 4.159888582432e-01 -1.706139954273e-04 2.480370712933e+01
7.005000000000e+02 4.166265334405e-01 -1.642479128726e-04 2.483590206589e+01
7.007500000000e+02 4.169197338549e-01 -1.568160626660e-04 2.486747374192e+01
7.010000000000e+02 4.168238285065e-01 -1.484732464572e-04 2.489842395204e+01
7.012500000000e+02 4.162881206871e-01 -1.393979021219e-04 2.492875917707e+01
7.015000000000e+02 4.152609688324e-01 -1.297816754541e-04 2.495849060731e+01
7.017500000000e+02 4.136950825698e-01 -1.198190808048e-04 2.498763404771e+01
7.020000000000e+02 4.115525663261e-01 -1.096980396634e-04 2.501620989929e+01
7.022500000000e+02 4.088094690468e-01 -9.959200726842e-05 2.504424293983e+01
7.025000000000e+02 4.054594925986e-01 -8.965384987536e-05 2.507176222525e+01
7.027500000000e+02 4.015167632733e-01 -8.001164688187e-05 2.509880097452e+01
7.030000000000e+02 3.970176662122e-01 -7.076668819547e-05 2.512539623865e+01
7.032500000000e+02 3.920214754739e-01 -6.199315439611e-05 2.515158885832e+01
7.035000000000e+02 3.866099373484e-01 -5.373979857243e-05 2.517742310369e+01
7.037500000000e+02 3.808855151389e-01 -4.603297630129e-05 2.520294647515e+01
7.040000000000e+02 3.749682962830e-01 -3.888098044739e-05 2.522820954336e+01
7.042500000000e+02 3.689915701035e-01 -3.227978410443e-05 2.525326554282e+01
7.045000000000e+02 3.630959683126e-01 -2.621928145380e-05 2.527817017284e+01
7.047500000000e+02 3.574224211154e-01 -2.068995889648e-05 2.530298132514e+01
7.050000000000e+02 3.521043326425e-01 -1.568973977043e-05 2.532775860375e+01
7.052500000000e+02 3.472593870124e-01 -1.122980089744e-05 2.535256299193e+01
7.055000000000e+02 3.429818118355e-01 -7.339123292540e-06 2.537745631895e+01
7.057500000000e+02 3.393358764202e-01 -4.066856066670e-06 2.540250064546e+01
7.060000000000e+02 3.363514582007e-01 -1.481926926120e-06 2.542775756054e+01
7.062500000000e+02 3.340223648119e-01 3.305466773700e-07 2.545328744655e+01
7.065000000000e+02 3.323078855930e-01 1.275931445270e-06 2.547914850310e+01
7.067500000000e+02 3.311375755419e-01 1.259728524550e-06 2.550539591129e+01
7.070000000000e+02 3.304190174486e-01 1.992293964500e-07 2.553208089545e+01
7.072500000000e+02 3.300477700487e-01 -1.963788755740e-06 2.555924996021e+01
7.075000000000e+02 3.299185000261e-01 -5.250918013790e-06 2.558694401813e+01
7.077500000000e+02 3.299359390101e-01 -9.636853201591e-06 2.561519796498e+01
7.080000000000e+02 3.300243843030e-01 -1.504252563042e-05 2.564404012482e+01
7.082500000000e+02 3.301344767325e-01 -2.133283452444e-05 2.567349222922e+01
7.085000000000e+02 3.302463788807e-01 -2.831952522525e-05 2.570356927270e+01
7.087500000000e+02 3.303688532311e-01 -3.576946871844e-05 2.573427986707e+01
7.090000000000e+02 3.305343034668e-01 -4.341754391041e-05 2.576562640905e+01
7.092500000000e+02 3.307904007123e-01 -5.098322182092e-05 2.579760564850e+01
7.095000000000e+02 3.311893422103e-01 -5.818879807074e-05 2.583020896019e+01
7.097500000000e+02 3.317762294711e-01 -6.477758972336e-05 2.586342279893e+01
7.100000000000e+02 3.325781356609e-01 -7.052985357302e-05 2.589722891078e+01
7.102500000000e+02 3.335954305280e-01 -7.527473721159e-05 2.593160455206e+01
7.105000000000e+02 3.347965324933e-01 -7.889674855627e-05 2.596652233655e+01
7.107500000000e+02 3.361169241732e-01 -8.133630249733e-05 2.600195016192e+01
7.110000000000e+02 3.374625280888e-01 -8.258454973793e-05 2.603785093078e+01
7.112500000000e+02 3.387170268521e-01 -8.267329389123e-05 2.607418223388e+01
7.115000000000e+02 3.397521758733e-01 -8.166168916758e-05 2.611089615603e+01
7.117500000000e+02 3.404396932728e-01 -7.962132139103e-05 2.614793895008e+01
7.120000000000e+02 3.406632653189e-01 -7.662216091275e-05 2.618525102559e+01
7.122500000000e+02 3.403290694815e-01 -7.272098169652e-05 2.622276710216e+01
7.125000000000e+02 3.393735622878e-01 -6.795368262247e-05 2.626041628951e+01
7.127500000000e+02 3.377676300505e-01 -6.233264728382e-05 2.629812267096e+01
7.130000000000e+02 3.355167565589e-01 -5.584909667794e-05 2.633580563635e+01
7.132500000000e+02 3.326573276309e-01 -4.848009123024e-05 2.637338066517e+01
7.135000000000e+02 3.292497811864e-01 -4.019886576618e-05 2.641075992971e+01
7.137500000000e+02 3.253696743870e-01 -3.098707299112e-05 2.644785290879e+01
7.140000000000e+02 3.210979016691e-01 -2.084695479638e-05 2.648456725405e+01
7.142500000000e+02 3.165114921252e-01 -9.811775832696e-06 2.652080927383e+01
7.145000000000e+02 3.116760849793e-01 2.047130554152e-06 2.655648464830e+01
7.147500000000e+02 3.066410281627e-01 1.461758759171e-05 2.659149910398e+01
7.150000000000e+02 3.014375611280e-01 2.774850208414e-05 2.662575885302e+01
7.152500000000e+02 2.960800829333e-01 4.125622967048e-05 2.665917126450e+01
7.155000000000e+02 2.905701111671e-01 5.493452738009e-05 2.669164540464e+01
7.157500000000e+02 2.849021712143e-01 6.856680452848e-05 2.672309272209e+01
7.160000000000e+02 2.790706908908e-01 8.193913909523e-05 2.675342749789e+01
7.162500000000e+02 2.730768142820e-01 9.485260437708e-05 2.678256755508e+01
7.165000000000e+02 2.669342176409e-01 1.071334786017e-04 2.681043480658e+01
7.167500000000e+02 2.606731196565e-01 1.186403815807e-04 2.683695592399e+01
7.170000000000e+02 2.543420563306e-01 1.292676723142e-04 2.686206274468e+01
7.172500000000e+02 2.480071770894e-01 1.389451476991e-04 2.688569286153e+01
7.175000000000e+02 2.417492640114e-01 1.476343752854e-04 2.690779015329e+01
7.177500000000e+02 2.356589734285e-01 1.553224030825e-04 2.692830505290e+01
7.180000000000e+02 2.298308453736e-01 1.620140529388e-04 2.694719511068e+01
7.182500000000e+02 2.243569628499e-01 1.677237872411e-04 2.696442516305e+01
7.185000000000e+02 2.193209306069e-01 1.724683685934e-04 2.697996770947e+01
7.187500000000e+02 2.147928596062e-01 1.762612158551e-04 2.699380321758e+01
7.190000000000e+02 2.108258733612e-01 1.791089572849e-04 2.700592015368e+01
7.192500000000e+02 2.074543218174e-01 1.810105693755e-04 2.701631529580e+01
7.195000000000e+02 2.046937870075e-01 1.819588510378e-04 2.702499361906e+01
7.197500000000e+02 2.025426379198e-01 1.819438416761e-04 2.703196831895e+01
7.200000000000e+02 2.009847658089e-01 1.809574652542e-04 2.703726073781e+01
7.202500000000e+02 1.999930375711e-01 1.789986885463e-04 2.704089998216e+01
7.205000000000e+02 1.995329175295e-01 1.760783570188e-04 2.704292264971e+01
7.207500000000e+02 1.995658051997e-01 1.722229919729e-04 2.704337233017e+01
7.210000000000e+02 2.000516940792e-01 1.674771614148e-04 2.704229913739e+01
7.212500000000e+02 2.009508831466e-01 1.619040065540e-04 2.703975895247e+01
7.215000000000e+02 2.022246836543e-01 1.555839834081e-04 2.703581280842e+01
7.217500000000e+02 2.038351537756e-01 1.486121860321e-04 2.703052611602e+01
7.220000000000e+02 2.057440750166e-01 1.410944757941e-04 2.702396797523e+01
7.222500000000e+02 2.079114390347e-01 1.331431309192e-04 2.701621025090e+01
7.225000000000e+02 2.102938119903e-01 1.248723845571e-04 2.700732685052e+01
7.227500000000e+02 2.128428948368e-01 1.163944919773e-04 2.699739296779e+01
7.230000000000e+02 2.155045588449e-01 1.078168985709e-04 2.698648416177e+01
7.232500000000e+02 2.182185725296e-01 9.924035744202e-05 2.697467570220e+01
7.235000000000e+02 2.209190940384e-01 9.075857526231e-05 2.696204165627e+01
7.237500000000e+02 2.235359323431e-01 8.245877753941e-05 2.694865424715e+01
7.240000000000e+02 2.259964456509e-01 7.442335696905e-05 2.693458307399e+01
7.242500000000e+02 2.282278971454e-01 6.673206558449e-05 2.691989437654e+01
7.245000000000e+02 2.301600267310e-01 5.946428608501e-05 2.690465042748e+01
7.247500000000e+02 2.317275704727e-01 5.270107514946e-05 2.688890900742e+01
7.250000000000e+02 2.328725209795e-01 4.652667511296e-05 2.687272279345e+01
7.252500000000e+02 2.335458965642e-01 4.102911447488e-05 2.685613902884e+01
7.255000000000e+02 2.337089290302e-01 3.629986226533e-05 2.683919917798e+01
7.257500000000e+02 2.333335694677e-01 3.243248461731e-05 2.682193878875e+01
7.260000000000e+02 2.324023753954e-01 2.952050761834e-05 2.680438731878e+01
7.262500000000e+02 2.309078036479e-01 2.765458035962e-05 2.678656821549e+01
7.265000000000e+02 2.288510938861e-01 2.691929178345e-05 2.676849899802e+01
7.267500000000e+02 2.262408411084e-01 2.738986034565e-05 2.675019150250e+01
7.270000000000e+02 2.230915084750e-01 2.912909029385e-05 2.673165207154e+01
7.272500000000e+02 2.194219299518e-01 3.218484790200e-05 2.671288195408e+01
7.275000000000e+02 2.152540766036e-01 3.658802898698e-05 2.669387757795e+01
7.277500000000e+02 2.106120283410e-01 4.235136489030e-05 2.667463098164e+01
7.280000000000e+02 2.055213416807e-01 4.946888032752e-05 2.665513013790e+01
7.282500000000e+02 2.000087029598e-01 5.791611177644e-05 2.663535935629e+01
7.285000000000e+02 1.941019356903e-01 6.765066907572e-05 2.661529960484e+01
7.287500000000e+02 1.878301748452e-01 7.861367555256e-05 2.659492887167e+01
7.290000000000e+02 1.812242402967e-01 9.073093352762e-05 2.657422246815e+01
7.292500000000e+02 1.743170454492e-01 1.039142147168e-04 2.655315333285e+01
7.295000000000e+02 1.671439543209e-01 1.180628516222e-04 2.653169232676e+01
7.297500000000e+02 1.597429981632e-01 1.330650472630e-04 2.650980851660e+01
7.300000000000e+02 1.521549896286e-01 1.487988685243e-04 2.648746945398e+01
7.302500000000e+02 1.444233710304e-01 1.651332937392e-04 2.646464146676e+01
7.305000000000e+02 1.365938725124e-01 1.819291466341e-04 2.644128992273e+01
7.307500000000e+02 1.287140388829e-01 1.990398772957e-04 2.641737955240e+01
7.310000000000e+02 1.208325682426e-01 2.163126425487e-04 2.639287472023e+01
7.312500000000e+02 1.129985998641e-01 2.335895186992e-04 2.636773973797e+01
7.315000000000e+02 1.052609530789e-01 2.507088565894e-04 2.634193911503e+01
7.317500000000e+02 9.766744991082e-02 2.675069646328e-04 2.631543789741e+01
7.320000000000e+02 9.026426998296e-02 2.838202204872e-04 2.628820190463e+01
7.322500000000e+02 8.309542706683e-02 2.994874040350e-04 2.626019795282e+01
7.325000000000e+02 7.620240482049e-02 3.143522573810e-04 2.623139413464e+01
7.327500000000e+02 6.962387900721e-02 3.282662265201e-04 2.620176000145e+01
7.330000000000e+02 6.339556340454e-02 3.410911840730e-04 2.617126669209e+01
7.332500000000e+02 5.755013906804e-02 3.527021558027e-04 2.613988718469e+01
7.335000000000e+02 5.211720952315e-02 3.629897356455e-04 2.610759632195e+01
7.337500000000e+02 4.712327773362e-02 3.718623092573e-04 2.607437104738e+01
7.340000000000e+02 4.259166789307e-02 3.792477614873e-04 2.604019040971e+01
7.342500000000e+02 3.854240083664e-02 3.850948733902e-04 2.600503579219e+01
7.345000000000e+02 3.499197857538e-02 3.893740446052e-04 2.596889091306e+01
7.347500000000e+02 3.195308092290e-02 3.920777158718e-04 2.593174206097e+01
7.350000000000e+02 2.943417505442e-02 3.932201826206e-04 2.589357817209e+01
7.352500000000e+02 2.743906686478e-02 3.928370345522e-04 2.585439100244e+01
7.355000000000e+02 2.596641786483e-02 3.909841264741e-04 2.581417521116e+01
7.357500000000e+02 2.500923350852e-02 3.877364776179e-04 2.577292860937e+01
7.360000000000e+02 2.455442710870e-02 3.831866717082e-04 2.573065223146e+01
7.362500000000e+02 2.458242694690e-02 3.774432714747e-04 2.568735048669e+01
7.365000000000e+02 2.506693922748e-02 3.706289893721e-04 2.564303118297e+01
7.367500000000e+02 2.597480239438e-02 3.628790255555e-04 2.559770569469e+01
7.370000000000e+02 2.726606013022e-02 3.543391532080e-04 2.555138892142e+01
7.372500000000e+02 2.889421065286e-02 3.451637614299e-04 2.550409921256e+01
7.375000000000e+02 3.080660390779e-02 3.355142636948e-04 2.545585841081e+01
7.377500000000e+02 3.294508207349e-02 3.255570636297e-04 2.540669159346e+01
7.380000000000e+02 3.524672046638e-02 3.154619384449e-04 2.535662704504e+01
7.382500000000e+02 3.764476552400e-02 3.054000108479e-04 2.530569591937e+01
7.385000000000e+02 4.006963947142e-02 2.955420786453e-04 2.525393214861e+01
7.387500000000e+02 4.245006157694e-02 2.860565665487e-04 2.520137205798e+01
7.390000000000e+02 4.471419005212e-02 2.771077693944e-04 2.514805424078e+01
7.392500000000e+02 4.679079019265e-02 2.688538061868e-04 2.509401917368e+01
7.395000000000e+02 4.861038822485e-02 2.614448253694e-04 2.503930908902e+01
7.397500000000e+02 5.010636039510e-02 2.550208699230e-04 2.498396762152e+01
7.400000000000e+02 5.121598625331e-02 2.497101414240e-04 2.492803969725e+01
7.402500000000e+02 5.188138603020e-02 2.456272439712e-04 2.487157128710e+01
7.405000000000e+02 5.205038390524e-02 2.428714739803e-04 2.481460927020e+01
7.407500000000e+02 5.167722182502e-02 2.415253224142e-04 2.475720125161e+01
7.410000000000e+02 5.072322741546e-02 2.416532318144e-04 2.469939553096e+01
7.412500000000e+02 4.915731027573e-02 2.433004878323e-04 2.464124096342e+01
7.415000000000e+02 4.695637973906e-02 2.464923895466e-04 2.458278692170e+01
7.417500000000e+02 4.410559918770e-02 2.512338240916e-04 2.452408321660e+01
7.420000000000e+02 4.059864187362e-02 2.575089706455e-04 2.446518012789e+01
7.422500000000e+02 3.643769439995e-02 2.652815420870e-04 2.440612831932e+01
7.425000000000e+02 3.163352343606e-02 2.744950091401e-04 2.434697888853e+01
7.427500000000e+02 2.620526807547e-02 2.850735475243e-04 2.428778330362e+01
7.430000000000e+02 2.018031479147e-02 2.969228778718e-04 2.422859345142e+01
7.432500000000e+02 1.359390875787e-02 3.099316784413e-04 2.416946158197e+01
7.435000000000e+02 6.488778197806e-03 3.239730606660e-04 2.411044032452e+01
7.437500000000e+02 -1.085323528302e-03 3.389062137685e-04 2.405158266224e+01
7.440000000000e+02 -9.072290000536e-03 3.545785004402e-04 2.399294189360e+01
7.442500000000e+02 -1.741024282061e-02 3.708273355364e-04 2.393457159428e+01
7.445000000000e+02 -2.603237117476e-02 3.874825412756e-04 2.387652555793e+01
7.447500000000e+02 -3.486768740412e-02 4.043684688900e-04 2.381885771554e+01
7.450000000000e+02 -4.384195629106e-02 4.213063905967e-04 2.376162204246e+01
7.452500000000e+02 -5.287865535084e-02 4.381168313669e-04 2.370487243932e+01
7.455000000000e+02 -6.189993183723e-02 4.546218388211e-04 2.364866259013e+01
7.457500000000e+02 -7.082764998678e-02 4.706472992180e-04 2.359304579395e+01
7.460000000000e+02 -7.958442140177e-02 4.860251219723e-04 2.353807477470e+01
7.462500000000e+02 -8.809464377202e-02 5.005953009456e-04 2.348380148341e+01
7.465000000000e+02 -9.628550873394e-02 5.142079255467e-04 2.343027684110e+01
7.467500000000e+02 -1.040879928543e-01 5.267250411688e-04 2.337755048443e+01
7.470000000000e+02 -1.114377709675e-01 5.380222785304e-04 2.332567051382e+01
7.472500000000e+02 -1.182760938217e-01 5.479904352021e-04 2.327468317284e+01
7.475000000000e+02 -1.245505695180e-01 5.565367332626e-04 2.322463255359e+01
7.477500000000e+02 -1.302158345792e-01 5.635858373116e-04 2.317556031641e+01
7.480000000000e+02 -1.352341922607e-01 5.690808636401e-04 2.312750533076e+01
7.482500000000e+02 -1.395760484023e-01 5.729837739689e-04 2.308050343144e+01
7.485000000000e+02 -1.432203540067e-01 5.752760526133e-04 2.303458706052e+01
7.487500000000e+02 -1.461548015389e-01 5.759585317922e-04 2.298978505712e+01
7.490000000000e+02 -1.483760466973e-01 5.750515691260e-04 2.294612233924e+01
7.492500000000e+02 -1.498896660797e-01 5.725944113938e-04 2.290361974335e+01
7.495000000000e+02 -1.507101398227e-01 5.686449072514e-04 2.286229377937e+01
7.497500000000e+02 -1.508606236803e-01 5.632785664023e-04 2.282215650466e+01
7.500000000000e+02 -1.503726178107e-01 5.565874123071e-04 2.278321543635e+01
7.502500000000e+02 -1.492856075799e-01 5.486789810793e-04 2.274547344978e+01
7.505000000000e+02 -1.476465191934e-01 5.396747902876e-04 2.270892879794e+01
7.507500000000e+02 -1.455091141396e-01 5.297086872312e-04 2.267357515308e+01
7.510000000000e+02 -1.429333346636e-01 5.189253593008e-04 2.263940168951e+01
7.512500000000e+02 -1.399845371106e-01 5.074784747715e-04 2.260639323837e+01
7.515000000000e+02 -1.367326716250e-01 4.955286518048e-04 2.257453049404e+01
7.517500000000e+02 -1.332514315728e-01 4.832417222159e-04 2.254379025829e+01
7.520000000000e+02 -1.296173406179e-01 4.707866427419e-04 2.251414574092e+01
7.522500000000e+02 -1.259088203817e-01 4.583334745513e-04 2.248556690408e+01
7.525000000000e+02 -1.222052361160e-01 4.460514703090e-04 2.245802084328e+01
7.527500000000e+02 -1.185859219984e-01 4.341072763406e-04 2.243147221379e+01
7.530000000000e+02 -1.151292328364e-01 4.226628833260e-04 2.240588366498e+01
7.532500000000e+02 -1.119115552497e-01 4.118738983883e-04 2.238121633845e+01
7.535000000000e+02 -1.090063972204e-01 4.018878709816e-04 2.235743033423e+01
7.537500000000e+02 -1.064834634135e-01 3.928427561536e-04 2.233448522327e+01
7.540000000000e+02 -1.044077481932e-01 3.848654818946e-04 2.231234058174e+01
7.542500000000e+02 -1.028387667950e-01 3.780707657111e-04 2.229095644516e+01
7.545000000000e+02 -1.018297133232e-01 3.725599303027e-04 2.227029387594e+01
7.547500000000e+02 -1.014268441203e-01 3.684200961697e-04 2.225031536453e+01
7.550000000000e+02 -1.016687900273e-01 3.657233422386e-04 2.223098536571e+01
7.552500000000e+02 -1.025860636570e-01 3.645260906425e-04 2.221227070470e+01
7.555000000000e+02 -1.042006743989e-01 3.648689578274e-04 2.219414092196e+01
7.557500000000e+02 -1.065257316997e-01 3.667764566936e-04 2.217656874195e+01
7.560000000000e+02 -1.095653324699e-01 3.702569331893e-04 2.215953025975e+01
7.562500000000e+02 -1.133143947867e-01 3.753026334766e-04 2.214300532826e+01
7.565000000000e+02 -1.177587247554e-01 3.818900851073e-04 2.212697772628e+01
7.567500000000e+02 -1.228752001858e-01 3.899806084372e-04 2.211143525588e+01
7.570000000000e+02 -1.286319777923e-01 3.995207966873e-04 2.209636999347e+01
7.572500000000e+02 -1.349889668556e-01 4.104433487865e-04 2.208177816599e+01
7.575000000000e+02 -1.418982748397e-01 4.226677834891e-04 2.206766032425e+01
7.577500000000e+02 -1.493048976566e-01 4.361014553080e-04 2.205402110980e+01
7.580000000000e+02 -1.571474156330e-01 4.506404877125e-04 2.204086923183e+01
7.582500000000e+02 -1.653588354502e-01 4.661709000030e-04 2.202821724121e+01
7.585000000000e+02 -1.738674772118e-01 4.825697212896e-04 2.201608142388e+01
7.587500000000e+02 -1.825979747379e-01 4.997060104854e-04 2.200448136300e+01
7.590000000000e+02 -1.914722780153e-01 5.174421279541e-04 2.199343971905e+01
7.592500000000e+02 -2.004107161226e-01 5.356350842042e-04 2.198298198393e+01
7.595000000000e+02 -2.093330790335e-01 5.541376812879e-04 2.197313589619e+01
7.597500000000e+02 -2.181597028664e-01 5.727998172572e-04 2.196393130717e+01
7.600000000000e+02 -2.268125369379e-01 5.914696472165e-04 2.195539951386e+01
7.602500000000e+02 -2.352162122642e-01 6.099949446774e-04 2.194757310956e+01
7.605000000000e+02 -2.432990184419e-01 6.282241858092e-04 2.194048530044e+01
7.607500000000e+02 -2.509938956869e-01 6.460079503804e-04 2.193416976196e+01
7.610000000000e+02 -2.582392665642e-01 6.631999339251e-04 2.192865996572e+01
7.612500000000e+02 -2.649798785295e-01 6.796583233651e-04 2.192398902743e+01
7.615000000000e+02 -2.711674837328e-01 6.952468988723e-04 2.192018924108e+01
7.617500000000e+02 -2.767614198658e-01 7.098361257030e-04 2.191729162736e+01
7.620000000000e+02 -2.817291355717e-01 7.233043987451e-04 2.191532582869e+01
7.622500000000e+02 -2.860465394248e-01 7.355391556127e-04 2.191431971616e+01
7.625000000000e+02 -2.896982269200e-01 7.464380173967e-04 2.191429906401e+01
7.627500000000e+02 -2.926776155388e-01 7.559098778207e-04 2.191528740011e+01
7.630000000000e+02 -2.949869381515e-01 7.638759624615e-04 2.191730592042e+01
7.632500000000e+02 -2.966370557860e-01 7.702707173331e-04 2.192037309311e+01
7.635000000000e+02 -2.976472154020e-01 7.750429873302e-04 2.192450481336e+01
7.637500000000e+02 -2.980445983443e-01 7.781567229432e-04 2.192971403283e+01
7.640000000000e+02 -2.978638212433e-01 7.795919784674e-04 2.193601098080e+01
7.642500000000e+02 -2.971462560970e-01 7.793454238374e-04 2.194340284423e+01
7.645000000000e+02 -2.959393012670e-01 7.774310625880e-04 2.195189404361e+01
7.647500000000e+02 -2.942955221117e-01 7.738804703722e-04 2.196148595568e+01
7.650000000000e+02 -2.922717380816e-01 7.687431130591e-04 2.197217722675e+01
7.652500000000e+02 -2.899280496550e-01 7.620862453238e-04 2.198396353629e+01
7.655000000000e+02 -2.873268065579e-01 7.539947163950e-04 2.199683789407e+01
7.657500000000e+02 -2.845315724753e-01 7.445704577595e-04 2.201079060658e+01
7.660000000000e+02 -2.816060928916e-01 7.339317114871e-04 2.202580923376e+01
7.662500000000e+02 -2.786132399443e-01 7.222120146257e-04 2.204187891561e+01
7.665000000000e+02 -2.756140718226e-01 7.095589063978e-04 2.205898216581e+01
7.667500000000e+02 -2.726668527749e-01 6.961322644015e-04 2.207709918078e+01
7.670000000000e+02 -2.698262259912e-01 6.821024944146e-04 2.209620782087e+01
7.672500000000e+02 -2.671424753835e-01 6.676485549318e-04 2.211628355823e+01
7.675000000000e+02 -2.646607988242e-01 6.529555552902e-04 2.213729979334e+01
7.677500000000e+02 -2.624208444492e-01 6.382123974008e-04 2.215922762667e+01
7.680000000000e+02 -2.604561943877e-01 6.236090442730e-04 2.218203620226e+01
7.682500000000e+02 -2.587941515177e-01 6.093340184102e-04 2.220569246866e+01
7.685000000000e+02 -2.574554719752e-01 5.955713027301e-04 2.223016152465e+01
7.687500000000e+02 -2.564543995253e-01 5.824978165317e-04 2.225540640953e+01
7.690000000000e+02 -2.557987064204e-01 5.702807166499e-04 2.228138826651e+01
7.692500000000e+02 -2.554898733483e-01 5.590747593482e-04 2.230806650559e+01
7.695000000000e+02 -2.555234714635e-01 5.490199480117e-04 2.233539861243e+01
7.697500000000e+02 -2.558895212266e-01 5.402391858043e-04 2.236334046761e+01
7.700000000000e+02 -2.565730419149e-01 5.328363333625e-04 2.239184631393e+01
7.702500000000e+02 -2.575546647945e-01 5.268945182931e-04 2.242086873217e+01
7.705000000000e+02 -2.588112603201e-01 5.224747340550e-04 2.245035896803e+01
7.707500000000e+02 -2.603166777112e-01 5.196148591476e-04 2.248026693489e+01
7.710000000000e+02 -2.620424972169e-01 5.183290439211e-04 2.251054122893e+01
7.712500000000e+02 -2.639587772331e-01 5.186075497412e-04 2.254112950504e+01
7.715000000000e+02 -2.660348205781e-01 5.204169871895e-04 2.257197849620e+01
7.717500000000e+02 -2.682399055378e-01 5.237010081903e-04 2.260303426744e+01
7.720000000000e+02 -2.705439621065e-01 5.283813777044e-04 2.263424225691e+01
7.722500000000e+02 -2.729181930306e-01 5.343595623240e-04 2.266554779005e+01
7.725000000000e+02 -2.753355833297e-01 5.415185720421e-04 2.269689598588e+01
7.727500000000e+02 -2.777713493700e-01 5.497253621376e-04 2.272823236487e+01
7.730000000000e+02 -2.802032254663e-01 5.588334371636e-04 2.275950281216e+01
7.732500000000e+02 -2.826116582939e-01 5.686857876748e-04 2.279065402272e+01
7.735000000000e+02 -2.849799055960e-01 5.791180936771e-04 2.282163393799e+01
7.737500000000e+02 -2.872939571033e-01 5.899618202248e-04 2.285239179600e+01
7.740000000000e+02 -2.895424022498e-01 6.010475479599e-04 2.288287861964e+01
7.742500000000e+02 -2.917162285114e-01 6.122083912426e-04 2.291304765153e+01
7.745000000000e+02 -2.938084647644e-01 6.232829910088e-04 2.294285441516e+01
7.747500000000e+02 -2.958138940183e-01 6.341186577873e-04 2.297225732135e+01
7.750000000000e+02 -2.977286621669e-01 6.445739957747e-04 2.300121786422e+01
7.752500000000e+02 -2.995498958338e-01 6.545212095105e-04 2.302970078743e+01
7.755000000000e+02 -3.012754072071e-01 6.638481888617e-04 2.305767460638e+01
7.757500000000e+02 -3.029033711233e-01 6.724599567307e-04 2.308511168861e+01
7.760000000000e+02 -3.044321012106e-01 6.802798297230e-04 2.311198852634e+01
7.762500000000e+02 -3.058598789415e-01 6.872498213299e-04 2.313828575462e+01
7.765000000000e+02 -3.071848871013e-01 6.933307899501e-04 2.316398852141e+01
7.767500000000e+02 -3.084051874521e-01 6.985019991172e-04 2.318908639448e+01
7.770000000000e+02 -3.095187978626e-01 7.027602684221e-04 2.321357346123e+01
7.772500000000e+02 -3.105238173325e-01 7.061186720968e-04 2.323744835652e+01
7.775000000000e+02 -3.114186284477e-01 7.086048718477e-04 2.326071407048e+01
7.777500000000e+02 -3.122020957923e-01 7.102593179746e-04 2.328337814336e+01
7.780000000000e+02 -3.128738517883e-01 7.111331908975e-04 2.330545225288e+01
7.782500000000e+02 -3.134345236949e-01 7.112861079986e-04 2.332695235202e+01
7.785000000000e+02 -3.138860011165e-01 7.107838609889e-04 2.334789839280e+01
7.787500000000e+02 -3.142316959994e-01 7.096961938343e-04 2.336831403920e+01
7.790000000000e+02 -3.144767094418e-01 7.080945704316e-04 2.338822675173e+01
7.792500000000e+02 -3.146280651207e-01 7.060502778771e-04 2.340766730055e+01
7.795000000000e+02 -3.146947593486e-01 7.036324940507e-04 2.342666984586e+01
7.797500000000e+02 -3.146879164820e-01 7.009069256324e-04 2.344527148026e+01
7.800000000000e+02 -3.146207232962e-01 6.979344487202e-04 2.346351226684e+01
7.802500000000e+02 -3.145083987193e-01 6.947702877587e-04 2.348143491455e+01
7.805000000000e+02 -3.143680391175e-01 6.914634681665e-04 2.349908466765e+01
7.807500000000e+02 -3.142184155001e-01 6.880566887053e-04 2.351650902180e+01
7.810000000000e+02 -3.140795778091e-01 6.845863845086e-04 2.353375772323e+01
7.812500000000e+02 -3.139724612094e-01 6.810833201886e-04 2.355088251253e+01
7.815000000000e+02 -3.139183194700e-01 6.775733729121e-04 2.356793700311e+01
7.817500000000e+02 -3.139380571549e-01 6.740785946528e-04 2.358497655529e+01
7.820000000000e+02 -3.140515018043e-01 6.706185385582e-04 2.360205806873e+01
7.822500000000e+02 -3.142765214016e-01 6.672116182318e-04 2.361923996678e+01
7.825000000000e+02 -3.146281618485e-01 6.638765217174e-04 2.363658199355e+01
7.827500000000e+02 -3.151177488062e-01 6.606336824834e-04 2.365414502101e+01
7.830000000000e+02 -3.157520093570e-01 6.575065720993e-04 2.367199100478e+01
7.832500000000e+02 -3.165323190207e-01 6.545226479583e-04 2.369018275870e+01
7.835000000000e+02 -3.174540802581e-01 6.517139728213e-04 2.370878373843e+01
7.837500000000e+02 -3.185063231068e-01 6.491174950078e-04 2.372785793332e+01
7.840000000000e+02 -3.196715502254e-01 6.467746804797e-04 2.374746955173e+01
7.842500000000e+02 -3.209258991857e-01 6.447307548538e-04 2.376768285842e+01
7.845000000000e+02 -3.222396093402e-01 6.430333224307e-04 2.378856187397e+01
7.847500000000e+02 -3.235777861634e-01 6.417303978169e-04 2.381017010338e+01
7.850000000000e+02 -3.249015059515e-01 6.408682259619e-04 2.383257026072e+01
7.852500000000e+02 -3.261691197170e-01 6.404885412876e-04 2.385582395821e+01
7.855000000000e+02 -3.273377675535e-01 6.406257802891e-04 2.387999139165e+01
7.857500000000e+02 -3.283649937536e-01 6.413042304972e-04 2.390513103418e+01
7.860000000000e+02 -3.292103476257e-01 6.425352399003e-04 2.393129932383e+01
7.862500000000e+02 -3.298369809198e-01 6.443149877824e-04 2.395855033594e+01
7.865000000000e+02 -3.302130174673e-01 6.466224780465e-04 2.398693548988e+01
7.867500000000e+02 -3.303127344613e-01 6.494183094195e-04 2.401650324188e+01
7.870000000000e+02 -3.301174578838e-01 6.526441555723e-04 2.404729879007e+01
7.872500000000e+02 -3.296161145079e-01 6.562229488720e-04 2.407936381698e+01
7.875000000000e+02 -3.288055197537e-01 6.600600830441e-04 2.411273616272e+01
7.877500000000e+02 -3.276902632887e-01 6.640451039662e-04 2.414744962479e+01
7.880000000000e+02 -3.262823856070e-01 6.680544731093e-04 2.418353362776e+01
7.882500000000e+02 -3.246007351237e-01 6.719547625046e-04 2.422101303614e+01
7.885000000000e+02 -3.226701629445e-01 6.756062818831e-04 2.425990789371e+01
7.887500000000e+02 -3.205205496138e-01 6.788671351770e-04 2.430023314017e+01
7.890000000000e+02 -3.181856988313e-01 6.815974556015e-04 2.434199849457e+01
7.892500000000e+02 -3.157021784471e-01 6.836637454488e-04 2.438520815099e+01
7.895000000000e+02 -3.131080908660e-01 6.849430474465e-04 2.442986063666e+01
7.897500000000e+02 -3.104418413225e-01 6.853269771349e-04 2.447594870078e+01
7.900000000000e+02 -3.077408779570e-01 6.847253028631e-04 2.452345908150e+01
7.902500000000e+02 -3.050404743251e-01 6.830690081557e-04 2.457237246107e+01
7.905000000000e+02 -3.023725432372e-01 6.803130129922e-04 2.462266336944e+01
7.907500000000e+02 -2.997645356778e-01 6.764381110838e-04 2.467430012030e+01
7.910000000000e+02 -2.972384985094e-01 6.714522280410e-04 2.472724485139e+01
7.912500000000e+02 -2.948102554420e-01 6.653907657624e-04 2.478145343062e+01
7.915000000000e+02 -2.924888964706e-01 6.583162373406e-04 2.483687555509e+01
7.917500000000e+02 -2.902765482591e-01 6.503169385713e-04 2.489345478030e+01
7.920000000000e+02 -2.881685211314e-01 6.415047986771e-04 2.495112859084e+01
7.922500000000e+02 -2.861538367301e-01 6.320123002574e-04 2.500982846868e+01
7.925000000000e+02 -2.842162297482e-01 6.219887901462e-04 2.506948006542e+01
7.927500000000e+02 -2.823354287758e-01 6.115958557495e-04 2.513000321039e+01
7.930000000000e+02 -2.804888716012e-01 6.010024839595e-04 2.519131209758e+01
7.932500000000e+02 -2.786536580704e-01 5.903799564324e-04 2.525331549705e+01
7.935000000000e+02 -2.768085297567e-01 5.798965207967e-04 2.531591682360e+01
7.937500000000e+02 -2.749359170298e-01 5.697124382798e-04 2.537901440347e+01
7.940000000000e+02 -2.730238133823e-01 5.599755935038e-04 2.544250177370e+01
7.942500000000e+02 -2.710672224051e-01 5.508175924443e-04 2.550626784151e+01
7.945000000000e+02 -2.690692856158e-01 5.423511368524e-04 2.557019736177e+01
7.947500000000e+02 -2.670417270305e-01 5.346681604545e-04 2.563417119321e+01
7.950000000000e+02 -2.650047791896e-01 5.278393294259e-04 2.569806680162e+01
7.952500000000e+02 -2.629864396190e-01 5.219145730243e-04 2.576175871222e+01
7.955000000000e+02 -2.610211763076e-01 5.169247110220e-04 2.582511910963e+01
7.957500000000e+02 -2.591481121209e-01 5.128838798233e-04 2.588801832592e+01
7.960000000000e+02 -2.574088874466e-01 5.097926697151e-04 2.595032553358e+01
7.962500000000e+02 -2.558453072645e-01 5.076417098884e-04 2.601190940840e+01
7.965000000000e+02 -2.544969680034e-01 5.064151601118e-04 2.607263882271e+01
7.967500000000e+02 -2.533990202571e-01 5.060940232756e-04 2.613238363042e+01
7.970000000000e+02 -2.525802548253e-01 5.066591213475e-04 2.619101536302e+01
7.972500000000e+02 -2.520616026665e-01 5.080933074296e-04 2.624840805912e+01
7.975000000000e+02 -2.518551162886e-01 5.103827207318e-04 2.630443907277e+01
7.977500000000e+02 -2.519635594947e-01 5.135173298733e-04 2.635898984071e+01
7.980000000000e+02 -2.523804963374e-01 5.174904547606e-04 2.641194671124e+01
7.982500000000e+02 -2.530908481457e-01 5.222973681731e-04 2.646320174850e+01
7.985000000000e+02 -2.540719562890e-01 5.279335228905e-04 2.651265348827e+01
7.987500000000e+02 -2.552948306876e-01 5.343918999194e-04 2.656020771542e+01
7.990000000000e+02 -2.567257043440e-01 5.416604062766e-04 2.660577816457e+01
7.992500000000e+02 -2.583275982216e-01 5.497190364710e-04 2.664928719458e+01
7.995000000000e+02 -2.600618437650e-01 5.585371430779e-04 2.669066640128e+01
7.997500000000e+02 -2.618895823381e-01 5.680712705393e-04 2.672985713888e+01
8.000000000000e+02 -2.637730117341e-01 5.782633176194e-04 2.676681098323e+01
8.002500000000e+02 -2.656764532040e-01 5.890393689518e-04 2.680149008506e+01
8.005000000000e+02 -2.675672094618e-01 6.003091416684e-04 2.683386742345e+01
8.007500000000e+02 -2.694161450691e-01 6.119661771768e-04 2.686392695681e+01
8.010000000000e+02 -2.711981380942e-01 6.238888113602e-04 2.689166365955e+01
8.012500000000e+02 -2.728922508972e-01 6.359416356853e-04 2.691708344698e+01
8.015000000000e+02 -2.744817597490e-01 6.479776337258e-04 2.694020300212e+01
8.017500000000e+02 -2.759540012560e-01 6.598407876994e-04 2.696104949712e+01
8.020000000000e+02 -2.773000446116e-01 6.713691301827e-04 2.697966022235e+01
8.022500000000e+02 -2.785142330776e-01 6.823981202983e-04 2.699608214020e+01
8.025000000000e+02 -2.795935341064e-01 6.927642160157e-04 2.701037136555e+01
8.027500000000e+02 -2.805367704848e-01 7.023084877438e-04 2.702259258021e+01
8.030000000000e+02 -2.813437189211e-01 7.108804387023e-04 2.703281841218e+01
8.032500000000e+02 -2.820141132424e-01 7.183415437588e-04 2.704112874636e+01
8.035000000000e+02 -2.825466276167e-01 7.245686980155e-04 2.704761002910e+01
8.037500000000e+02 -2.829378536502e-01 7.294571102066e-04 2.705235449532e+01
8.040000000000e+02 -2.831814374722e-01 7.329229854625e-04 2.705545941857e+01
8.042500000000e+02 -2.832673427663e-01 7.349053285664e-04 2.705702626259e+01
8.045000000000e+02 -2.831814569584e-01 7.353673441798e-04 2.705715987731e+01
8.047500000000e+02 -2.829054829692e-01 7.342968367277e-04 2.705596759089e+01
8.050000000000e+02 -2.824172571814e-01 7.317059548926e-04 2.705355833532e+01
8.052500000000e+02 -2.816914790652e-01 7.276301094151e-04 2.705004171388e+01
8.055000000000e+02 -2.807008421266e-01 7.221261813896e-04 2.704552711035e+01
8.057500000000e+02 -2.794174922294e-01 7.152699780198e-04 2.704012270370e+01
8.060000000000e+02 -2.778147721461e-01 7.071532718887e-04 2.703393458610e+01
8.062500000000e+02 -2.758691143197e-01 6.978806022913e-04 2.702706585287e+01
8.065000000000e+02 -2.735619211671e-01 6.875658417156e-04 2.701961573040e+01
8.067500000000e+02 -2.708813343496e-01 6.763290003552e-04 2.701167883250e+01
8.070000000000e+02 -2.678236943626e-01 6.642931237024e-04 2.700334432547e+01
8.072500000000e+02 -2.643946116414e-01 6.515819666343e-04 2.699469532875e+01
8.075000000000e+02 -2.606095212386e-01 6.383182489102e-04 2.698580829390e+01
8.077500000000e+02 -2.564936686092e-01 6.246226503172e-04 2.697675260162e+01
8.080000000000e+02 -2.520815284537e-01 6.106135268607e-04 2.696759005398e+01
8.082500000000e+02 -2.474156659507e-01 5.964074240904e-04 2.695837464479e+01
8.085000000000e+02 -2.425451142156e-01 5.821201365912e-04 2.694915241393e+01
8.087500000000e+02 -2.375234555727e-01 5.678682141061e-04 2.693996122293e+01
8.090000000000e+02 -2.324066234774e-01 5.537706176952e-04 2.693083089451e+01
8.092500000000e+02 -2.272507445407e-01 5.399503570430e-04 2.692178315395e+01
8.095000000000e+02 -2.221100541642e-01 5.265357804390e-04 2.691283184254e+01
8.097500000000e+02 -2.170350775284e-01 5.136612608900e-04 2.690398322439e+01
8.100000000000e+02 -2.120712773223e-01 5.014672403404e-04 2.689523614191e+01
8.102500000000e+02 -2.072581213362e-01 4.900992770337e-04 2.688658244710e+01
8.105000000000e+02 -2.026286759445e-01 4.797061551933e-04 2.687800747630e+01
8.107500000000e+02 -1.982097809513e-01 4.704371902576e-04 2.686949037282e+01
8.110000000000e+02 -1.940226215858e-01 4.624386271450e-04 2.686100467154e+01
8.112500000000e+02 -1.900836994801e-01 4.558494405900e-04 2.685251876575e+01
8.115000000000e+02 -1.864060187864e-01 4.507967281159e-04 2.684399653173e+01
8.117500000000e+02 -1.830004457989e-01 4.473911336098e-04 2.683539775445e+01
8.120000000000e+02 -1.798769476838e-01 4.457222740436e-04 2.682667872938e+01
8.122500000000e+02 -1.770456753445e-01 4.458547112237e-04 2.681779285906e+01
8.125000000000e+02 -1.745178061450e-01 4.478247109132e-04 2.680869106209e+01
8.127500000000e+02 -1.723059411277e-01 4.516377373939e-04 2.679932232029e+01
8.130000000000e+02 -1.704241115470e-01 4.572670389610e-04 2.678963420366e+01
8.132500000000e+02 -1.688873988571e-01 4.646535853839e-04 2.677957317406e+01
8.135000000000e+02 -1.677110958022e-01 4.737066529355e-04 2.676908511468e+01
8.137500000000e+02 -1.669096277051e-01 4.843056270975e-04 2.675811558114e+01
8.140000000000e+02 -1.664951925415e-01 4.963026255084e-04 2.674661016779e+01
8.142500000000e+02 -1.664763393338e-01 5.095259091393e-04 2.673451484087e+01
8.145000000000e+02 -1.668565429400e-01 5.237835979594e-04 2.672177612604e+01
8.147500000000e+02 -1.676329285441e-01 5.388677931637e-04 2.670834140038e+01
8.150000000000e+02 -1.687952336548e-01 5.545587417205e-04 2.669415915950e+01
8.152500000000e+02 -1.703250864175e-01 5.706287879234e-04 2.667917918961e+01
8.155000000000e+02 -1.721956643437e-01 5.868461644558e-04 2.666335285346e+01
8.157500000000e+02 -1.743717532048e-01 6.029783705167e-04 2.664663331851e+01
8.160000000000e+02 -1.768101805853e-01 6.187950877345e-04 2.662897581634e+01
8.162500000000e+02 -1.794606368545e-01 6.340708204856e-04 2.661033793255e+01
8.165000000000e+02 -1.822667252281e-01 6.485867487222e-04 2.659067984606e+01
8.167500000000e+02 -1.851672781606e-01 6.621324662634e-04 2.656996463380e+01
8.170000000000e+02 -1.880978116731e-01 6.745076005338e-04 2.654815854947e+01
8.172500000000e+02 -1.909919506569e-01 6.855228621381e-04 2.652523125139e+01
8.175000000000e+02 -1.937829238621e-01 6.950013621994e-04 2.650115605940e+01
8.177500000000e+02 -1.964048387679e-01 7.027795832643e-04 2.647591010749e+01
8.180000000000e+02 -1.987939134234e-01 7.087088063591e-04 2.644947450107e+01
8.182500000000e+02 -2.008894109311e-01 7.126562988593e-04 2.642183435594e+01
8.185000000000e+02 -2.026344642473e-01 7.145069966815e-04 2.639297881624e+01
8.187500000000e+02 -2.039766164888e-01 7.141649920755e-04 2.636290095159e+01
8.190000000000e+02 -2.048682627152e-01 7.115554782622e-04 2.633159763128e+01
8.192500000000e+02 -2.052668895886e-01 7.066264244049e-04 2.629906928926e+01
8.195000000000e+02 -2.051352377594e-01 6.993504220506e-04 2.626531967075e+01
8.197500000000e+02 -2.044414192057e-01 6.897262957329e-04 2.623035551617e+01
8.200000000000e+02 -2.031589972074e-01 6.777804747342e-04 2.619418623287e+01
8.202500000000e+02 -2.012670998122e-01 6.635680187653e-04 2.615682357187e+01
8.205000000000e+02 -1.987505897200e-01 6.471731653037e-04 2.611828129637e+01
8.207500000000e+02 -1.956002931791e-01 6.287094847583e-04 2.607857490893e+01
8.210000000000e+02 -1.918132874739e-01 6.083193468276e-04 2.603772140683e+01
8.212500000000e+02 -1.873932271525e-01 5.861727646721e-04 2.599573911899e+01
8.215000000000e+02 -1.823507478553e-01 5.624656991452e-04 2.595264757762e+01
8.217500000000e+02 -1.767038164117e-01 5.374177958096e-04 2.590846748426e+01
8.220000000000e+02 -1.704780605768e-01 5.112696122039e-04 2.586322073181e+01
8.222500000000e+02 -1.637069747763e-01 4.842793635855e-04 2.581693049915e+01
8.225000000000e+02 -1.564320912931e-01 4.567194228256e-04 2.576962136383e+01
8.227500000000e+02 -1.487029072916e-01 4.288724988316e-04 2.572131947066e+01
8.230000000000e+02 -1.405766111308e-01 4.010276387399e-04 2.567205274350e+01
8.232500000000e+02 -1.321177207843e-01 3.734763541071e-04 2.562185103206e+01
8.235000000000e+02 -1.233973979169e-01 3.465086208271e-04 2.557074631281e+01
8.237500000000e+02 -1.144925616112e-01 3.204089995608e-04 2.551877284143e+01
8.240000000000e+02 -1.054849355923e-01 2.954530718177e-04 2.546596723445e+01
8.242500000000e+02 -9.645975161520e-02 2.719038442539e-04 2.541236857283e+01
8.245000000000e+02 -8.750451921846e-02 2.500086619786e-04 2.535801836792e+01
8.247500000000e+02 -7.870757504344e-02 2.299961414528e-04 2.530296055165e+01
8.250000000000e+02 -7.015660756748e-02 2.120734350432e-04 2.524724140251e+01
8.252500000000e+02 -6.193728894838e-02 1.964238732682e-04 2.519090938556e+01
8.255000000000e+02 -5.413182846788e-02 1.832046794836e-04 2.513401501889e+01
8.257500000000e+02 -4.681763631300e-02 1.725450478990e-04 2.507661071126e+01
8.260000000000e+02 -4.006616361774e-02 1.645444971779e-04 2.501875055789e+01
8.262500000000e+02 -3.394180533925e-02 1.592715047569e-04 2.496049017939e+01
8.265000000000e+02 -2.850093979170e-02 1.567623850151e-04 2.490188658857e+01
8.267500000000e+02 -2.379120513791e-02 1.570205638936e-04 2.484299801547e+01
8.270000000000e+02 -1.985086710428e-02 1.600161924256e-04 2.478388383703e+01
8.272500000000e+02 -1.670834306917e-02 1.656861016946e-04 2.472460451344e+01
8.275000000000e+02 -1.438192183901e-02 1.739341608245e-04 2.466522151022e+01
8.277500000000e+02 -1.287958551127e-02 1.846321622031e-04 2.460579733264e+01
8.280000000000e+02 -1.219896946104e-02 1.976209544751e-04 2.454639545235e+01
8.282500000000e+02 -1.232744772720e-02 2.127122260203e-04 2.448708037916e+01
8.285000000000e+02 -1.324233870999e-02 2.296905888887e-04 2.442791758078e+01
8.287500000000e+02 -1.491118567358e-02 2.483161457452e-04 2.436897347331e+01
8.290000000000e+02 -1.729218862004e-02 2.683275333272e-04 2.431031538463e+01
8.292500000000e+02 -2.033467204101e-02 2.894451437308e-04 2.425201136843e+01
8.295000000000e+02 -2.397969679890e-02 3.113748747875e-04 2.419413007793e+01
8.297500000000e+02 -2.816075518962e-02 3.338119955574e-04 2.413674057480e+01
8.300000000000e+02 -3.280452479449e-02 3.564452488762e-04 2.407991197816e+01
8.302500000000e+02 -3.783176089890e-02 3.789611765588e-04 2.402371318742e+01
8.305000000000e+02 -4.315823762766e-02 4.010484002962e-04 2.396821247588e+01
8.307500000000e+02 -4.869580265559e-02 4.224019924864e-04 2.391347713689e+01
8.310000000000e+02 -5.435346144638e-02 4.427277109404e-04 2.385957296914e+01
8.312500000000e+02 -6.003856057798e-02 4.617461590052e-04 2.380656387822e+01
8.315000000000e+02 -6.565799758101e-02 4.791966272252e-04 2.375451141174e+01
8.317500000000e+02 -7.111947405044e-02 4.948407716499e-04 2.370347438494e+01
8.320000000000e+02 -7.633274236975e-02 5.084659125138e-04 2.365350838184e+01
8.322500000000e+02 -8.121086730599e-02 5.198880330449e-04 2.360466550909e+01
8.325000000000e+02 -8.567144016059e-02 5.289542923263e-04 2.355699396869e+01
8.327500000000e+02 -8.963775523471e-02 5.355450989731e-04 2.351053790646e+01
8.330000000000e+02 -9.303990320539e-02 5.395757227493e-04 2.346533710543e+01
8.332500000000e+02 -9.581578756287e-02 5.409974873846e-04 2.342142691806e+01
8.335000000000e+02 -9.791201262776e-02 5.397983165243e-04 2.337883814447e+01
8.337500000000e+02 -9.928466778705e-02 5.360028330264e-04 2.333759695756e+01
8.340000000000e+02 -9.989992699431e-02 5.296718790512e-04 2.329772498641e+01
8.342500000000e+02 -9.973456085450e-02 5.209016106047e-04 2.325923928751e+01
8.345000000000e+02 -9.877620189992e-02 5.098219650061e-04 2.322215249753e+01
8.347500000000e+02 -9.702352804959e-02 4.965947714596e-04 2.318647289574e+01
8.350000000000e+02 -9.448619784506e-02 4.814112765408e-04 2.315220457772e+01
8.352500000000e+02 -9.118467663207e-02 4.644893766012e-04 2.311934758773e+01
8.355000000000e+02 -8.714982806095e-02 4.460703497911e-04 2.308789809631e+01
8.357500000000e+02 -8.242242884674e-02 4.264153460361e-04 2.305784856584e+01
8.360000000000e+02 -7.705245903754e-02 4.058014722429e-04 2.302918792709e+01
8.362500000000e+02 -7.109827967040e-02 3.845177753819e-04 2.300190174421e+01
8.365000000000e+02 -6.462570671755e-02 3.628611347127e-04 2.297597240950e+01
8.367500000000e+02 -5.770695186834e-02 3.411318128392e-04 2.295137929372e+01
8.370000000000e+02 -5.041948695794e-02 3.196288763867e-04 2.292809892894e+01
8.372500000000e+02 -4.284481587197e-02 2.986457926195e-04 2.290610514510e+01
8.375000000000e+02 -3.506725089670e-02 2.784663033576e-04 2.288536927037e+01
8.377500000000e+02 -2.717260856057e-02 2.593601775450e-04 2.286586027041e+01
8.380000000000e+02 -1.924690683271e-02 2.415792063379e-04 2.284754487616e+01
8.382500000000e+02 -1.137511642144e-02 2.253534025847e-04 2.283038781375e+01
8.385000000000e+02 -3.639884685053e-03 2.108876714870e-04 2.281435186657e+01
8.387500000000e+02 3.879622999457e-03 1.983587582582e-04 2.279939813516e+01
8.390000000000e+02 1.110885910004e-02 1.879125182196e-04 2.278548615786e+01
8.392500000000e+02 1.797892678571e-02 1.796618471262e-04 2.277257401887e+01
8.395000000000e+02 2.442748274681e-02 1.736849147350e-04 2.276061865602e+01
8.397500000000e+02 3.039957385033e-02 1.700240870401e-04 2.274957586771e+01
8.400000000000e+02 3.584830215393e-02 1.686851549875e-04 2.273940063953e+01
8.402500000000e+02 4.073538603332e-02 1.696372846168e-04 2.273004726432e+01
8.405000000000e+02 4.503156553707e-02 1.728135853089e-04 2.272146943887e+01
8.407500000000e+02 4.871687912518e-02 1.781120010103e-04 2.271362059761e+01
8.410000000000e+02 5.178079016045e-02 1.853968822506e-04 2.270645401683e+01
8.412500000000e+02 5.422216548127e-02 1.945011420740e-04 2.269992290056e+01
8.415000000000e+02 5.604913558739e-02 2.052287819194e-04 2.269398075969e+01
8.417500000000e+02 5.727880204264e-02 2.173578746219e-04 2.268858133723e+01
8.420000000000e+02 5.793682324860e-02 2.306440652814e-04 2.268367898933e+01
8.422500000000e+02 5.805689372624e-02 2.448243462967e-04 2.267922875148e+01
8.425000000000e+02 5.768009928717e-02 2.596211680408e-04 2.267518638023e+01
8.427500000000e+02 5.685417560471e-02 2.747468135593e-04 2.267150874266e+01
8.430000000000e+02 5.563269670295e-02 2.899079774905e-04 2.266815366614e+01
8.432500000000e+02 5.407416518156e-02 3.048105343628e-04 2.266508035751e+01
8.435000000000e+02 5.224106411623e-02 3.191640978143e-04 2.266224923139e+01
8.437500000000e+02 5.019884872198e-02 3.326867741947e-04 2.265962228143e+01
8.440000000000e+02 4.801490928451e-02 3.451097106013e-04 2.265716308385e+01
8.442500000000e+02 4.575753810787e-02 3.561814940434e-04 2.265483677197e+01
8.445000000000e+02 4.349485811744e-02 3.656723724177e-04 2.265261037044e+01
8.447500000000e+02 4.129379242796e-02 3.733780713464e-04 2.265045276954e+01
8.450000000000e+02 3.921908138403e-02 3.791231119023e-04 2.264833467686e+01
8.452500000000e+02 3.733228338138e-02 3.827639386811e-04 2.264622894421e+01
8.455000000000e+02 3.569089379442e-02 3.841913282287e-04 2.264411047398e+01
8.457500000000e+02 3.434749626413e-02 3.833324030199e-04 2.264195636335e+01
8.460000000000e+02 3.334904654067e-02 3.801518442789e-04 2.263974578987e+01
8.462500000000e+02 3.273616199247e-02 3.746528336964e-04 2.263746031509e+01
8.465000000000e+02 3.254258868563e-02 3.668771388104e-04 2.263508380352e+01
8.467500000000e+02 3.279478760176e-02 3.569045222409e-04 2.263260230532e+01
8.470000000000e+02 3.351154116678e-02 3.448518015084e-04 2.263000435363e+01
8.472500000000e+02 3.470377092751e-02 3.308710278297e-04 2.262728083498e+01
8.475000000000e+02 3.637447242550e-02 3.151471144243e-04 2.262442489879e+01
8.477500000000e+02 3.851872416421e-02 2.978951129264e-04 2.262143202803e+01
8.480000000000e+02 4.112380686065e-02 2.793568531991e-04 2.261830015869e+01
8.482500000000e+02 4.416954792995e-02 2.597969803459e-04 2.261502931412e+01
8.485000000000e+02 4.762861080837e-02 2.394988649920e-04 2.261162193235e+01
8.487500000000e+02 5.146704721823e-02 2.187600211082e-04 2.260808248140e+01
8.490000000000e+02 5.564483328317e-02 1.978874198189e-04 2.260441753159e+01
8.492500000000e+02 6.011650875516e-02 1.771925367348e-04 2.260063577888e+01
8.495000000000e+02 6.483192508570e-02 1.569863053812e-04 2.259674787056e+01
8.497500000000e+02 6.973705496612e-02 1.375741392780e-04 2.259276617894e+01
8.500000000000e+02 7.477478965421e-02 1.192509745698e-04 2.258870499511e+01
8.502500000000e+02 7.988584538953e-02 1.022965088809e-04 2.258458030318e+01
8.505000000000e+02 8.500967342873e-02 8.697076624398e-05 2.258040954698e+01
8.507500000000e+02 9.008535550531e-02 7.350970849675e-05 2.257621182484e+01
8.510000000000e+02 9.505253525946e-02 6.212159319576e-05 2.257200765848e+01
8.512500000000e+02 9.985231281268e-02 5.298377161537e-05 2.256781877140e+01
8.515000000000e+02 1.044281187448e-01 4.623946896103e-05 2.256366827944e+01
8.517500000000e+02 1.087265507965e-01 4.199556938658e-05 2.255958046547e+01
8.520000000000e+02 1.126981360254e-01 4.032104065066e-05 2.255558055759e+01
8.522500000000e+02 1.162980712432e-01 4.124553185222e-05 2.255169491243e+01
8.525000000000e+02 1.194868585014e-01 4.475898486919e-05 2.254795078055e+01
8.527500000000e+02 1.222308416788e-01 5.081186608595e-05 2.254437607702e+01
8.530000000000e+02 1.245027222646e-01 5.931561239142e-05 2.254099953021e+01
8.532500000000e+02 1.262819210514e-01 7.014408477917e-05 2.253785043244e+01
8.535000000000e+02 1.275548293283e-01 8.313560016203e-05 2.253495836811e+01
8.537500000000e+02 1.283150555521e-01 9.809508952852e-05 2.253235337506e+01
8.540000000000e+02 1.285634291955e-01 1.147973925627e-04 2.253006542336e+01
8.542500000000e+02 1.283080498729e-01 1.329903961340e-04 2.252812454635e+01
8.545000000000e+02 1.275641364748e-01 1.523990130384e-04 2.252656050737e+01
8.547500000000e+02 1.263537827244e-01 1.727294532937e-04 2.252540245829e+01
8.550000000000e+02 1.247057166861e-01 1.936734893764e-04 2.252467902087e+01
8.552500000000e+02 1.226548331960e-01 2.149133423906e-04 2.252441770241e+01
8.555000000000e+02 1.202417791167e-01 2.361263563672e-04 2.252464495932e+01
8.557500000000e+02 1.175123748944e-01 2.569899765573e-04 2.252538582155e+01
8.560000000000e+02 1.145169827488e-01 2.771865992197e-04 2.252666351766e+01
8.562500000000e+02 1.113098654951e-01 2.964083295074e-04 2.252849950082e+01
8.565000000000e+02 1.079484384533e-01 3.143617240796e-04 2.253091309426e+01
8.567500000000e+02 1.044924982454e-01 3.307720664555e-04 2.253392115044e+01
8.570000000000e+02 1.010034337170e-01 3.453874977281e-04 2.253753817291e+01
8.572500000000e+02 9.754339475468e-02 3.579827854454e-04 2.254177580963e+01
8.575000000000e+02 9.417445008059e-02 3.683627500775e-04 2.254664307857e+01
8.577500000000e+02 9.095776426130e-02 3.763647882980e-04 2.255214592848e+01
8.580000000000e+02 8.795274174968e-02 3.818614058227e-04 2.255828750197e+01
8.582500000000e+02 8.521621525758e-02 3.847620055447e-04 2.256506799642e+01
8.585000000000e+02 8.280169272322e-02 3.850139126772e-04 2.257248457884e+01
8.587500000000e+02 8.075854086531e-02 3.826032558848e-04 2.258053177829e+01
8.590000000000e+02 7.913136622705e-02 3.775546174112e-04 2.258920127302e+01
8.592500000000e+02 7.795929054364e-02 3.699307539292e-04 2.259848237482e+01
8.595000000000e+02 7.727541630118e-02 3.598312393258e-04 2.260836208075e+01
8.597500000000e+02 7.710629142564e-02 3.473908218909e-04 2.261882542694e+01
8.600000000000e+02 7.747155089129e-02 3.327769730407e-04 2.262985561202e+01
8.602500000000e+02 7.838347732981e-02 3.161874323312e-04 2.264143459358e+01
8.605000000000e+02 7.984680074475e-02 2.978468829432e-04 2.265354331531e+01
8.607500000000e+02 8.185860499505e-02 2.780033072344e-04 2.266616196328e+01
8.610000000000e+02 8.440816948117e-02 2.569243401802e-04 2.267927061041e+01
8.612500000000e+02 8.747709334360e-02 2.348929260413e-04 2.269284945268e+01
8.615000000000e+02 9.103941891460e-02 2.122031194004e-04 2.270687929365e+01
8.617500000000e+02 9.506196203330e-02 1.891556474901e-04 2.272134177216e+01
8.620000000000e+02 9.950455388997e-02 1.660536446575e-04 2.273622004021e+01
8.622500000000e+02 1.043206394210e-01 1.431980543922e-04 2.275149879666e+01
8.625000000000e+02 1.094577052050e-01 1.208835067476e-04 2.276716495589e+01
8.627500000000e+02 1.148580343422e-01 9.939409329604e-05 2.278320767499e+01
8.630000000000e+02 1.204593811875e-01 7.899956624456e-05 2.279961875362e+01
8.632500000000e+02 1.261957443152e-01 5.995172682299e-05 2.281639299223e+01
8.635000000000e+02 1.319982999872e-01 4.248121565845e-05 2.283352811768e+01
8.637500000000e+02 1.377962407925e-01 2.679459483714e-05 2.285102524716e+01
8.640000000000e+02 1.435177848739e-01 1.307201177285e-05 2.286888869317e+01
8.642500000000e+02 1.490911125360e-01 1.465034587160e-06 2.288712633073e+01
8.645000000000e+02 1.544453809970e-01 -7.904680591340e-06 2.290574931717e+01
8.647500000000e+02 1.595117068324e-01 -1.494670367108e-05 2.292477235367e+01
8.650000000000e+02 1.642241340227e-01 -1.960217237587e-05 2.294421333110e+01
8.652500000000e+02 1.685205974498e-01 -2.184419218522e-05 2.296409344775e+01
8.655000000000e+02 1.723438207178e-01 -2.167738718951e-05 2.298443691511e+01
8.657500000000e+02 1.756421807934e-01 -1.913726206472e-05 2.300527082052e+01
8.660000000000e+02 1.783704485017e-01 -1.428886810736e-05 2.302662476804e+01
8.662500000000e+02 1.804905603200e-01 -7.225593430490e-06 2.304853078724e+01
8.665000000000e+02 1.819722064363e-01 1.932816296290e-06 2.307102293910e+01
8.667500000000e+02 1.827932953594e-01 1.304255804155e-05 2.309413691166e+01
8.670000000000e+02 1.829404459373e-01 2.593786368992e-05 2.311790983422e+01
8.672500000000e+02 1.824092304371e-01 4.043377557079e-05 2.314237982435e+01
8.675000000000e+02 1.812042739595e-01 5.632913096096e-05 2.316758555547e+01
8.677500000000e+02 1.793393823482e-01 7.340919875482e-05 2.319356600830e+01
8.680000000000e+02 1.768373738097e-01 9.144884817471e-05 2.322036002212e+01
8.682500000000e+02 1.737297739367e-01 1.102157709198e-04 2.324800586138e+01
8.685000000000e+02 1.700565217349e-01 1.294734006042e-04 2.327654097287e+01
8.687500000000e+02 1.658653830344e-01 1.489840166511e-04 2.330600156814e+01
8.690000000000e+02 1.612112409655e-01 1.685118832460e-04 2.333642225311e+01
8.692500000000e+02 1.561554054131e-01 1.878259612632e-04 2.336783583304e+01
8.695000000000e+02 1.507645979882e-01 2.067028699078e-04 2.340027290819e+01
8.697500000000e+02 1.451100374834e-01 2.249293963190e-04 2.343376174811e+01
8.700000000000e+02 1.392662635636e-01 2.423050383681e-04 2.346832795431e+01
8.702500000000e+02 1.333100426648e-01 2.586441680042e-04 2.350399438749e+01
8.705000000000e+02 1.273191092695e-01 2.737780044323e-04 2.354078090773e+01
8.707500000000e+02 1.213709732764e-01 2.875566420639e-04 2.357870434289e+01
8.710000000000e+02 1.155416663025e-01 2.998503648070e-04 2.361777835210e+01
8.712500000000e+02 1.099045564331e-01 3.105508151477e-04 2.365801332605e+01
8.715000000000e+02 1.045291781578e-01 3.195721381563e-04 2.369941641960e+01
8.717500000000e+02 9.948018618411e-02 3.268515691897e-04 2.374199143330e+01
8.720000000000e+02 9.481632778384e-02 3.323498426905e-04 2.378573888235e+01
8.722500000000e+02 9.058964603740e-02 3.360511230194e-04 2.383065590636e+01
8.725000000000e+02 8.684468210751e-02 3.379631802424e-04 2.387673633453e+01
8.727500000000e+02 8.361791924403e-02 3.381167913579e-04 2.392397064948e+01
8.730000000000e+02 8.093741035004e-02 3.365648665283e-04 2.397234593909e+01
8.732500000000e+02 7.882240757468e-02 3.333817938970e-04 2.402184594480e+01
8.735000000000e+02 7.728339900363e-02 3.286618371799e-04 2.407245094273e+01
8.737500000000e+02 7.632203444753e-02 3.225180820230e-04 2.412413777206e+01
8.740000000000e+02 7.593149571733e-02 3.150803579403e-04 2.417687967991e+01
8.742500000000e+02 7.609673580301e-02 3.064937175390e-04 2.423064631336e+01
8.745000000000e+02 7.679505609849e-02 2.969162314867e-04 2.428540357107e+01
8.747500000000e+02 7.799669302470e-02 2.865168885881e-04 2.434111351710e+01
8.750000000000e+02 7.966561746171e-02 2.754731302511e-04 2.439773420730e+01
8.752500000000e+02 8.176022761563e-02 2.639687174386e-04 2.445521963664e+01
8.755000000000e+02 8.423428252982e-02 2.521910919954e-04 2.451351958245e+01
8.757500000000e+02 8.703786364256e-02 2.403287957469e-04 2.457257944666e+01
8.760000000000e+02 9.011821536608e-02 2.285691857035e-04 2.463234023731e+01
8.762500000000e+02 9.342074895985e-02 2.170958154482e-04 2.469273844825e+01
8.765000000000e+02 9.689000709122e-02 2.060859706212e-04 2.475370597690e+01
8.767500000000e+02 1.004704826007e-01 1.957084384634e-04 2.481517020861e+01
8.770000000000e+02 1.041075643184e-01 1.861211704114e-04 2.487705393431e+01
8.772500000000e+02 1.077482573542e-01 1.774692716083e-04 2.493927555705e+01
8.775000000000e+02 1.113419673376e-01 1.698830738204e-04 2.500174910502e+01
8.777500000000e+02 1.148410940123e-01 1.634764105798e-04 2.506438455236e+01
8.780000000000e+02 1.182016093319e-01 1.583452112794e-04 2.512708794891e+01
8.782500000000e+02 1.213834905410e-01 1.545661684181e-04 2.518976187052e+01
8.785000000000e+02 1.243510717819e-01 1.521959044080e-04 2.525230568331e+01
8.787500000000e+02 1.270732789393e-01 1.512702461288e-04 2.531461603123e+01
8.790000000000e+02 1.295237926428e-01 1.518037165263e-04 2.537658740005e+01
8.792500000000e+02 1.316810467666e-01 1.537896885147e-04 2.543811254159e+01
8.795000000000e+02 1.335282308002e-01 1.572002789692e-04 2.549908323073e+01
8.797500000000e+02 1.350530805545e-01 1.619872073638e-04 2.555939077025e+01
8.800000000000e+02 1.362477441003e-01 1.680822506133e-04 2.561892683257e+01
8.802500000000e+02 1.371084121407e-01 1.753986577546e-04 2.567758403337e+01
8.805000000000e+02 1.376350758129e-01 1.838321774391e-04 2.573525681443e+01
8.807500000000e+02 1.378311149216e-01 1.932628540079e-04 2.579184213019e+01
8.810000000000e+02 1.377029459744e-01 2.035567634871e-04 2.584724026063e+01
8.812500000000e+02 1.372595790007e-01 2.145682541367e-04 2.590135549466e+01
8.815000000000e+02 1.365123366042e-01 2.261418339098e-04 2.595409701334e+01
8.817500000000e+02 1.354744632401e-01 2.381147259214e-04 2.600537955800e+01
8.820000000000e+02 1.341607775421e-01 2.503194435845e-04 2.605512407420e+01
8.822500000000e+02 1.325874950592e-01 2.625861160390e-04 2.610325849266e+01
8.825000000000e+02 1.307719740435e-01 2.747452098867e-04 2.614971827851e+01
8.827500000000e+02 1.287325254038e-01 2.866301838373e-04 2.619444691413e+01
8.830000000000e+02 1.264883861274e-01 2.980798755050e-04 2.623739650526e+01
8.832500000000e+02 1.240596264186e-01 3.089410607487e-04 2.627852812005e+01
8.835000000000e+02 1.214671178078e-01 3.190707925176e-04 2.631781204373e+01
8.837500000000e+02 1.187326177988e-01 3.283384888999e-04 2.635522815332e+01
8.840000000000e+02 1.158787542633e-01 3.366279113998e-04 2.639076588886e+01
8.842500000000e+02 1.129291279834e-01 3.438388404522e-04 2.642442445332e+01
8.845000000000e+02 1.099083265154e-01 3.498884223515e-04 2.645621259967e+01
8.847500000000e+02 1.068419762537e-01 3.547123503507e-04 2.648614860741e+01
8.850000000000e+02 1.037567282894e-01 3.582655301454e-04 2.651425997829e+01
8.852500000000e+02 1.006802307037e-01 3.605223571958e-04 2.654058304736e+01
8.855000000000e+02 9.764101515273e-02 3.614769327243e-04 2.656516267635e+01
8.857500000000e+02 9.466837970523e-02 3.611424604227e-04 2.658805162248e+01
8.860000000000e+02 9.179213351688e-02 3.595508118039e-04 2.660931009081e+01
8.862500000000e+02 8.904238155820e-02 3.567511832400e-04 2.662900498523e+01
8.865000000000e+02 8.644911952240e-02 3.528090742662e-04 2.664720933016e+01
8.867500000000e+02 8.404192632968e-02 3.478043402335e-04 2.666400144663e+01
8.870000000000e+02 8.184944510715e-02 3.418296337325e-04 2.667946427498e+01
8.872500000000e+02 7.989893419463e-02 3.349882614095e-04 2.669368455091e+01
8.875000000000e+02 7.821580962584e-02 3.273919408384e-04 2.670675199372e+01
8.877500000000e+02 7.682301992140e-02 3.191589039467e-04 2.671875855373e+01
8.880000000000e+02 7.574064829946e-02 3.104112798195e-04 2.672979755499e+01
8.882500000000e+02 7.498529916445e-02 3.012732837409e-04 2.673996294410e+01
8.885000000000e+02 7.456967448039e-02 2.918689996400e-04 2.674934847988e+01
8.887500000000e+02 7.450220033588e-02 2.823203612571e-04 2.675804696952e+01
8.890000000000e+02 7.478656946612e-02 2.727456080894e-04 2.676614952579e+01
8.892500000000e+02 7.542150577651e-02 2.632576345852e-04 2.677374482833e+01
8.895000000000e+02 7.640060684034e-02 2.539626385979e-04 2.678091843765e+01
8.897500000000e+02 7.771215326078e-02 2.449592004485e-04 2.678775209724e+01
8.900000000000e+02 7.933915476727e-02 2.363373886853e-04 2.679432308826e+01
8.902500000000e+02 8.125948282830e-02 2.281781769665e-04 2.680070363933e+01
8.905000000000e+02 8.344601403108e-02 2.205531545390e-04 2.680696029789e+01
8.907500000000e+02 8.586699168763e-02 2.135243336849e-04 2.681315340672e+01
8.910000000000e+02 8.848642774100e-02 2.071441721292e-04 2.681933657568e+01
8.912500000000e+02 9.126462896131e-02 2.014557750782e-04 2.682555627073e+01
8.915000000000e+02 9.415876675538e-02 1.964930919745e-04 2.683185129639e+01
8.917500000000e+02 9.712356735593e-02 1.922813611395e-04 2.683825255231e+01
8.920000000000e+02 1.001120322900e-01 1.888374526298e-04 2.684478261368e+01
8.922500000000e+02 1.030762255347e-01 1.861701991075e-04 2.685145552983e+01
8.925000000000e+02 1.059680641624e-01 1.842808226630e-04 2.685827669422e+01
8.927500000000e+02 1.087401389751e-01 1.831634181306e-04 2.686524270446e+01
8.930000000000e+02 1.113465673006e-01 1.828051117255e-04 2.687234126230e+01
8.932500000000e+02 1.137437361977e-01 1.831867922331e-04 2.687955136368e+01
8.935000000000e+02 1.158910822298e-01 1.842831101313e-04 2.688684336955e+01
8.937500000000e+02 1.177518424655e-01 1.860626522512e-04 2.689417914726e+01
8.940000000000e+02 1.192935961160e-01 1.884885080071e-04 2.690151255595e+01
8.942500000000e+02 1.204889337162e-01 1.915182241059e-04 2.690878962300e+01
8.945000000000e+02 1.213157934037e-01 1.951044102761e-04 2.691594923627e+01
8.947500000000e+02 1.217579267182e-01 1.991947697393e-04 2.692292350114e+01
8.950000000000e+02 1.218050943517e-01 2.037325843051e-04 2.692963844745e+01
8.952500000000e+02 1.214531390549e-01 2.086572335371e-04 2.693601481403e+01
8.955000000000e+02 1.207040915488e-01 2.139044685953e-04 2.694196863421e+01
8.957500000000e+02 1.195660034137e-01 2.194070767501e-04 2.694741213835e+01
8.960000000000e+02 1.180526719744e-01 2.250955843570e-04 2.695225469947e+01
8.962500000000e+02 1.161833914302e-01 2.308987689736e-04 2.695640356429e+01
8.965000000000e+02 1.139824585666e-01 2.367445205642e-04 2.695976486842e+01
8.967500000000e+02 1.114786078556e-01 2.425606932473e-04 2.696224466703e+01
8.970000000000e+02 1.087044764412e-01 2.482758379221e-04 2.696374972490e+01
8.972500000000e+02 1.056958849211e-01 2.538201630853e-04 2.696418857847e+01
8.975000000000e+02 1.024911449470e-01 2.591263996622e-04 2.696347242506e+01
8.977500000000e+02 9.913029945201e-02 2.641306965079e-04 2.696151613871e+01
8.980000000000e+02 9.565442466794e-02 2.687734574429e-04 2.695823898763e+01
8.982500000000e+02 9.210487543135e-02 2.730001913666e-04 2.695356554405e+01
8.985000000000e+02 8.852259315814e-02 2.767622598301e-04 2.694742653480e+01
8.987500000000e+02 8.494746870216e-02 2.800176228733e-04 2.693975938410e+01
8.990000000000e+02 8.141774179524e-02 2.827314503818e-04 2.693050891416e+01
8.992500000000e+02 7.796950284400e-02 2.848765737953e-04 2.691962796590e+01
8.995000000000e+02 7.463623116370e-02 2.864340787511e-04 2.690707765501e+01
8.997500000000e+02 7.144847835138e-02 2.873934419121e-04 2.689282792910e+01
9.000000000000e+02 6.843355622668e-02 2.877529424584e-04 2.687685759518e+01
9.002500000000e+02 6.561541110656e-02 2.875195454829e-04 2.685915467064e+01
9.005000000000e+02 6.301445441033e-02 2.867091136456e-04 2.683971619309e+01
9.007500000000e+02 6.064760402052e-02 2.853459661774e-04 2.681854836523e+01
9.010000000000e+02 5.852823511816e-02 2.834628274859e-04 2.679566615448e+01
9.012500000000e+02 5.666634565853e-02 2.811002151762e-04 2.677109325130e+01
9.015000000000e+02 5.506859781861e-02 2.783060665815e-04 2.674486150837e+01
9.017500000000e+02 5.373849731560e-02 2.751349391315e-04 2.671701058960e+01
9.020000000000e+02 5.267658804381e-02 2.716471258460e-04 2.668758756680e+01
9.022500000000e+02 5.188053576330e-02 2.679079340819e-04 2.665664614268e+01
9.025000000000e+02 5.134537461602e-02 2.639864427916e-04 2.662424630888e+01
9.027500000000e+02 5.106357696181e-02 2.599545598295e-04 2.659045349477e+01
9.030000000000e+02 5.102521756836e-02 2.558857436447e-04 2.655533802222e+01
9.032500000000e+02 5.121810385664e-02 2.518537448806e-04 2.651897456141e+01
9.035000000000e+02 5.162781735622e-02 2.479314366690e-04 2.648144129075e+01
9.037500000000e+02 5.223782183030e-02 2.441894156504e-04 2.644281936696e+01
9.040000000000e+02 5.302953625132e-02 2.406948661768e-04 2.640319244359e+01
9.042500000000e+02 5.398237306074e-02 2.375104044272e-04 2.636264588374e+01
9.045000000000e+02 5.507383315334e-02 2.346929695465e-04 2.632126631806e+01
9.047500000000e+02 5.627958146757e-02 2.322929494679e-04 2.627914127993e+01
9.050000000000e+02 5.757357264681e-02 2.303533086091e-04 2.623635848994e+01
9.052500000000e+02 5.892819833339e-02 2.289090326495e-04 2.619300559564e+01
9.055000000000e+02 6.031449887973e-02 2.279866534858e-04 2.614916967996e+01
9.057500000000e+02 6.170238273055e-02 2.276041248793e-04 2.610493706241e+01
9.060000000000e+02 6.306097388405e-02 2.277706156414e-04 2.606039271471e+01
9.062500000000e+02 6.435895126370e-02 2.284869009381e-04 2.601562009830e+01
9.065000000000e+02 6.556498891807e-02 2.297456049106e-04 2.597070077567e+01
9.067500000000e+02 6.664817041051e-02 2.315318420327e-04 2.592571429954e+01
9.070000000000e+02 6.757859332766e-02 2.338236954548e-04 2.588073763498e+01
9.072500000000e+02 6.832779682710e-02 2.365932870212e-04 2.583584523942e+01
9.075000000000e+02 6.886943157204e-02 2.398074174613e-04 2.579110846897e+01
9.077500000000e+02 6.917969014045e-02 2.434287832134e-04 2.574659566957e+01
9.080000000000e+02 6.923796098649e-02 2.474167009801e-04 2.570237160563e+01
9.082500000000e+02 6.902720636429e-02 2.517281766804e-04 2.565849753622e+01
9.085000000000e+02 6.853444169537e-02 2.563188553720e-04 2.561503087362e+01
9.087500000000e+02 6.775113119856e-02 2.611437948342e-04 2.557202487477e+01
9.090000000000e+02 6.667334371505e-02 2.661583598966e-04 2.552952873864e+01
9.092500000000e+02 6.530201635470e-02 2.713187381198e-04 2.548758714521e+01
9.095000000000e+02 6.364288269399e-02 2.765826082522e-04 2.544624043355e+01
9.097500000000e+02 6.170648352249e-02 2.819094723137e-04 2.540552418423e+01
9.100000000000e+02 5.950786700029e-02 2.872610300775e-04 2.536546944145e+01
9.102500000000e+02 5.706632781605e-02 2.926013211232e-04 2.532610240738e+01
9.105000000000e+02 5.440492202768e-02 2.978968413308e-04 2.528744455542e+01
9.107500000000e+02 5.154993884433e-02 3.031165247879e-04 2.524951257854e+01
9.110000000000e+02 4.853026492961e-02 3.082316338454e-04 2.521231854631e+01
9.112500000000e+02 4.537671740279e-02 3.132156716234e-04 2.517586977190e+01
9.115000000000e+02 4.212130452759e-02 3.180441962224e-04 2.514016902451e+01
9.117500000000e+02 3.879649305542e-02 3.226946286413e-04 2.510521458649e+01
9.120000000000e+02 3.543450515301e-02 3.271459947545e-04 2.507100050478e+01
9.122500000000e+02 3.206661113396e-02 3.313789248652e-04 2.503751656020e+01
9.125000000000e+02 2.872252636954e-02 3.353754347977e-04 2.500474856011e+01
9.127500000000e+02 2.542986925213e-02 3.391189214259e-04 2.497267847314e+01
9.130000000000e+02 2.221376815453e-02 3.425940492646e-04 2.494128474022e+01
9.132500000000e+02 1.909648889357e-02 3.457869980936e-04 2.491054231767e+01
9.135000000000e+02 1.609726125462e-02 3.486855205128e-04 2.488042298064e+01
9.137500000000e+02 1.323225623519e-02 3.512789978056e-04 2.485089565061e+01
9.140000000000e+02 1.051455454791e-02 3.535589073963e-04 2.482192645760e+01
9.142500000000e+02 7.954340438068e-03 3.555189804116e-04 2.479347907117e+01
9.145000000000e+02 5.559196081206e-03 3.571553727966e-04 2.476551503988e+01
9.147500000000e+02 3.334343709164e-03 3.584671748752e-04 2.473799385485e+01
9.150000000000e+02 1.283126467496e-03 3.594563912812e-04 2.471087342959e+01
9.152500000000e+02 -5.926630539730e-04 3.601283249447e-04 2.468411015634e+01
9.155000000000e+02 -2.292275359740e-03 3.604914583071e-04 2.465765938821e+01
9.157500000000e+02 -3.815669622075e-03 3.605576651654e-04 2.463147551253e+01
9.160000000000e+02 -5.163084079157e-03 3.603419120540e-04 2.460551243191e+01
9.162500000000e+02 -6.334778667241e-03 3.598621191930e-04 2.457972367619e+01
9.165000000000e+02 -7.330778136556e-03 3.591389287536e-04 2.455406276490e+01
9.167500000000e+02 -8.150735684783e-03 3.581951362930e-04 2.452848355614e+01
9.170000000000e+02 -8.793898459170e-03 3.570551736552e-04 2.450294038062e+01
9.172500000000e+02 -9.259162665564e-03 3.557445526627e-04 2.447738849212e+01
9.175000000000e+02 -9.545221590899e-03 3.542892094296e-04 2.445178419918e+01
9.177500000000e+02 -9.650799963104e-03 3.527148506952e-04 2.442608520130e+01
9.180000000000e+02 -9.575001514705e-03 3.510464376336e-04 2.440025089020e+01
9.182500000000e+02 -9.317638991042e-03 3.493075152286e-04 2.437424249488e+01
9.185000000000e+02 -8.879669890064e-03 3.475197121606e-04 2.434802336244e+01
9.187500000000e+02 -8.263656679682e-03 3.457024061715e-04 2.432155920853e+01
9.190000000000e+02 -7.474142417913e-03 3.438724274182e-04 2.429481821938e+01
9.192500000000e+02 -6.518081099237e-03 3.420440143958e-04 2.426777127684e+01
9.195000000000e+02 -5.405173332578e-03 3.402287921493e-04 2.424039207327e+01
9.197500000000e+02 -4.148199588394e-03 3.384361108020e-04 2.421265726198e+01
9.200000000000e+02 -2.763132809772e-03 3.366731323610e-04 2.418454649032e+01
9.202500000000e+02 -1.269292745341e-03 3.349454556629e-04 2.415604249101e+01
9.205000000000e+02 3.107051633170e-04 3.332575825717e-04 2.412713110407e+01
9.207500000000e+02 1.951008233934e-03 3.316137150992e-04 2.409780128524e+01
9.210000000000e+02 3.622877623092e-03 3.300181771102e-04 2.406804506153e+01
9.212500000000e+02 5.294977134653e-03 3.284762590059e-04 2.403785748792e+01
9.215000000000e+02 6.933871764974e-03 3.269947896486e-04 2.400723656623e+01
9.217500000000e+02 8.504521638268e-03 3.255828232725e-04 2.397618313687e+01
9.220000000000e+02 9.971025509034e-03 3.242519286922e-04 2.394470075845e+01
9.222500000000e+02 1.129719004707e-02 3.230167333014e-04 2.391279554582e+01
9.225000000000e+02 1.244738370022e-02 3.218949605918e-04 2.388047603399e+01
9.227500000000e+02 1.338716705784e-02 3.209075835385e-04 2.384775296117e+01
9.230000000000e+02 1.408414931206e-02 3.200785852116e-04 2.381463912641e+01
9.232500000000e+02 1.450861202781e-02 3.194346842614e-04 2.378114914651e+01
9.235000000000e+02 1.463422570905e-02 3.190047846483e-04 2.374729926841e+01
9.237500000000e+02 1.443867649546e-02 3.188193681571e-04 2.371310719960e+01
9.240000000000e+02 1.390413292959e-02 3.189095756414e-04 2.367859182873e+01
9.242500000000e+02 1.301773654599e-02 3.193063613768e-04 2.364377311242e+01
9.245000000000e+02 1.177188392497e-02 3.200393591015e-04 2.360867178561e+01
9.247500000000e+02 1.016447861607e-02 3.211359243657e-04 2.357330925942e+01
9.250000000000e+02 8.199014616337e-03 3.226199756791e-04 2.353770741374e+01
9.252500000000e+02 5.884588648729e-03 3.245107673606e-04 2.350188837872e+01
9.255000000000e+02 3.235772820904e-03 3.268220555047e-04 2.346587448164e+01
9.257500000000e+02 2.724102754720e-04 3.295609981315e-04 2.342968804792e+01
9.260000000000e+02 -2.980706724757e-03 3.327273929100e-04 2.339335132202e+01
9.262500000000e+02 -6.494180731395e-03 3.363128135300e-04 2.335688629022e+01
9.265000000000e+02 -1.023452450653e-02 3.403003404653e-04 2.332031471350e+01
9.267500000000e+02 -1.416463561516e-02 3.446640284339e-04 2.328365798860e+01
9.270000000000e+02 -1.824437718748e-02 3.493689824601e-04 2.324693714947e+01
9.272500000000e+02 -2.243110426935e-02 3.543712414097e-04 2.321017275213e+01
9.275000000000e+02 -2.668035371698e-02 3.596183377065e-04 2.317338499895e+01
9.277500000000e+02 -3.094639873465e-02 3.650496952999e-04 2.313659366094e+01
9.280000000000e+02 -3.518287053481e-02 3.705973715600e-04 2.309981812979e+01
9.282500000000e+02 -3.934336876343e-02 3.761871443002e-04 2.306307747813e+01
9.285000000000e+02 -4.338197967835e-02 3.817395149442e-04 2.302639042341e+01
9.287500000000e+02 -4.725393203514e-02 3.871711891138e-04 2.298977555845e+01
9.290000000000e+02 -5.091600791812e-02 3.923962935422e-04 2.295325123581e+01
9.292500000000e+02 -5.432713359431e-02 3.973281676153e-04 2.291683582297e+01
9.295000000000e+02 -5.744879532600e-02 4.018807709013e-04 2.288054772223e+01
9.297500000000e+02 -6.024544749197e-02 4.059702746724e-04 2.284440538180e+01
9.300000000000e+02 -6.268497163877e-02 4.095167794423e-04 2.280842757881e+01
9.302500000000e+02 -6.473898350874e-02 4.124458379950e-04 2.277263329963e+01
9.305000000000e+02 -6.638321331527e-02 4.146899964569e-04 2.273704205116e+01
9.307500000000e+02 -6.759778333157e-02 4.161901489705e-04 2.270167372986e+01
9.310000000000e+02 -6.836749734242e-02 4.168968381822e-04 2.266654890038e+01
9.312500000000e+02 -6.868207090337e-02 4.167713706348e-04 2.263168878896e+01
9.315000000000e+02 -6.853636682329e-02 4.157868235115e-04 2.259711526538e+01
9.317500000000e+02 -6.793052901392e-02 4.139286618510e-04 2.256285110160e+01
9.320000000000e+02 -6.687017812711e-02 4.111954607258e-04 2.252891979301e+01
9.322500000000e+02 -6.536643114860e-02 4.075990418730e-04 2.249534582083e+01
9.325000000000e+02 -6.343603952084e-02 4.031648058241e-04 2.246215445613e+01
9.327500000000e+02 -6.110129830881e-02 3.979315076306e-04 2.242937196407e+01
9.330000000000e+02 -5.839001798133e-02 3.919509899270e-04 2.239702552406e+01
9.332500000000e+02 -5.533546238990e-02 3.852878139007e-04 2.236514313942e+01
9.335000000000e+02 -5.197605139789e-02 3.780183496918e-04 2.233375377244e+01
9.337500000000e+02 -4.835517098577e-02 3.702300300780e-04 2.230288720463e+01
9.340000000000e+02 -4.452079993613e-02 3.620202195966e-04 2.227257403558e+01
9.342500000000e+02 -4.052518502650e-02 3.534952572443e-04 2.224284552820e+01
9.345000000000e+02 -3.642422060525e-02 3.447689601667e-04 2.221373368209e+01
9.347500000000e+02 -3.227696934106e-02 3.359612048568e-04 2.218527105146e+01
9.350000000000e+02 -2.814499834779e-02 3.271963591302e-04 2.215749067523e+01
9.352500000000e+02 -2.409164504046e-02 3.186016475686e-04 2.213042599076e+01
9.355000000000e+02 -2.018132943542e-02 3.103056166356e-04 2.210411063375e+01
9.357500000000e+02 -1.647859010385e-02 3.024361709718e-04 2.207857843720e+01
9.360000000000e+02 -1.304729277887e-02 2.951189733324e-04 2.205386320953e+01
9.362500000000e+02 -9.949678057492e-03 2.884756250293e-04 2.202999863028e+01
9.365000000000e+02 -7.245503615232e-03 2.826220351011e-04 2.200701802356e+01
9.367500000000e+02 -4.990990327248e-03 2.776665552106e-04 2.198495430959e+01
9.370000000000e+02 -3.237955896146e-03 2.737084437193e-04 2.196383978361e+01
9.372500000000e+02 -2.032954365330e-03 2.708363492396e-04 2.194370590444e+01
9.375000000000e+02 -1.416313016480e-03 2.691267470755e-04 2.192458323756e+01
9.377500000000e+02 -1.421440123490e-03 2.686427278667e-04 2.190650118116e+01
9.380000000000e+02 -2.074056847420e-03 2.694327514532e-04 2.188948785255e+01
9.382500000000e+02 -3.391552741950e-03 2.715296659907e-04 2.187356996893e+01
9.385000000000e+02 -5.382533775490e-03 2.749498893216e-04 2.185877261118e+01
9.387500000000e+02 -8.046367582440e-03 2.796927805352e-04 2.184511918873e+01
9.390000000000e+02 -1.137297182087e-02 2.857402031709e-04 2.183263123431e+01
9.392500000000e+02 -1.534267229068e-02 2.930563377876e-04 2.182132833866e+01
9.395000000000e+02 -1.992624185759e-02 3.015877815942e-04 2.181122808338e+01
9.397500000000e+02 -2.508509938874e-02 3.112638412728e-04 2.180234595503e+01
9.400000000000e+02 -3.077163828850e-02 3.219969896953e-04 2.179469528083e+01
9.402500000000e+02 -3.692973951683e-02 3.336837890571e-04 2.178828726376e+01
9.405000000000e+02 -4.349541659348e-02 3.462058695445e-04 2.178313096375e+01
9.407500000000e+02 -5.039757117322e-02 3.594310925185e-04 2.177923331034e+01
9.410000000000e+02 -5.755895291701e-02 3.732152218705e-04 2.177659920598e+01
9.412500000000e+02 -6.489716224997e-02 3.874035039203e-04 2.177523157934e+01
9.415000000000e+02 -7.232580090251e-02 4.018326235611e-04 2.177513150414e+01
9.417500000000e+02 -7.975563628809e-02 4.163326126330e-04 2.177629829927e+01
9.420000000000e+02 -8.709595644214e-02 4.307292459817e-04 2.177872971628e+01
9.422500000000e+02 -9.425584168569e-02 4.448461943444e-04 2.178242207051e+01
9.425000000000e+02 -1.011455237155e-01 4.585074859356e-04 2.178737042568e+01
9.427500000000e+02 -1.076777448679e-01 4.715400739641e-04 2.179356878303e+01
9.430000000000e+02 -1.137690184445e-01 4.837760695423e-04 2.180101024317e+01
9.432500000000e+02 -1.193410031208e-01 4.950554855247e-04 2.180968724165e+01
9.435000000000e+02 -1.243216665293e-01 5.052284568566e-04 2.181959171614e+01
9.437500000000e+02 -1.286463659992e-01 5.141574617132e-04 2.183071527268e+01
9.440000000000e+02 -1.322589629292e-01 5.217197701170e-04 2.184304939985e+01
9.442500000000e+02 -1.351126721753e-01 5.278093701532e-04 2.185658561258e+01
9.445000000000e+02 -1.371707798966e-01 5.323386533058e-04 2.187131557365e+01
9.447500000000e+02 -1.384073505343e-01 5.352402571442e-04 2.188723126992e+01
9.450000000000e+02 -1.388075638784e-01 5.364681271101e-04 2.190432505816e+01
9.452500000000e+02 -1.383680953394e-01 5.359987025549e-04 2.192258979805e+01
9.455000000000e+02 -1.370971224733e-01 5.338314996809e-04 2.194201884652e+01
9.457500000000e+02 -1.350143390842e-01 5.299897175509e-04 2.196260613569e+01
9.460000000000e+02 -1.321506319487e-01 5.245200358626e-04 2.198434610997e+01
9.462500000000e+02 -1.285477270661e-01 5.174924347105e-04 2.200723374285e+01
9.465000000000e+02 -1.242575570199e-01 5.089993865085e-04 2.203126441917e+01
9.467500000000e+02 -1.193415645533e-01 4.991549255181e-04 2.205643388553e+01
9.470000000000e+02 -1.138698042537e-01 4.880931845043e-04 2.208273810738e+01
9.472500000000e+02 -1.079199482541e-01 4.759666677923e-04 2.211017311325e+01
9.475000000000e+02 -1.015761631255e-01 4.629443385221e-04 2.213873486091e+01
9.477500000000e+02 -9.492792128083e-02 4.492090575662e-04 2.216841901997e+01
9.480000000000e+02 -8.806869246461e-02 4.349551228704e-04 2.219922080055e+01
9.482500000000e+02 -8.109462106609e-02 4.203855538741e-04 2.223113472955e+01
9.485000000000e+02 -7.410313572209e-02 4.057091471038e-04 2.226415444223e+01
9.487500000000e+02 -6.719161482454e-02 3.911374475597e-04 2.229827246861e+01
9.490000000000e+02 -6.045593250240e-02 3.768814891617e-04 2.233348002365e+01
9.492500000000e+02 -5.398914912935e-02 3.631486173075e-04 2.236976680727e+01
9.495000000000e+02 -4.788017463946e-02 3.501393888366e-04 2.240712080901e+01
9.497500000000e+02 -4.221260145585e-02 3.380446483231e-04 2.244552815572e+01
9.500000000000e+02 -3.706342288703e-02 3.270423532121e-04 2.248497293792e+01
9.502500000000e+02 -3.250204658082e-02 3.172949891848e-04 2.252543709579e+01
9.505000000000e+02 -2.858931822831e-02 3.089468889667e-04 2.256690031602e+01
9.507500000000e+02 -2.537669273708e-02 3.021220248426e-04 2.260933995997e+01
9.510000000000e+02 -2.290551027813e-02 2.969219771249e-04 2.265273100907e+01
9.512500000000e+02 -2.120654653459e-02 2.934245082767e-04 2.269704609631e+01
9.515000000000e+02 -2.029946150248e-02 2.916819243590e-04 2.274225545225e+01
9.517500000000e+02 -2.019263244442e-02 2.917203499451e-04 2.278832698033e+01
9.520000000000e+02 -2.088314199317e-02 2.935394117327e-04 2.283522637101e+01
9.522500000000e+02 -2.235668658676e-02 2.971117338701e-04 2.288291708833e+01
9.525000000000e+02 -2.458800937562e-02 3.023837554631e-04 2.293136061202e+01
9.527500000000e+02 -2.754110684510e-02 3.092759561220e-04 2.298051643065e+01
9.530000000000e+02 -3.116993817208e-02 3.176845373662e-04 2.303034230991e+01
9.532500000000e+02 -3.541904035019e-02 3.274826504079e-04 2.308079439753e+01
9.535000000000e+02 -4.022430405405e-02 3.385221134148e-04 2.313182732152e+01
9.537500000000e+02 -4.551404331220e-02 3.506360379976e-04 2.318339450019e+01
9.540000000000e+02 -5.120991783710e-02 3.636409618354e-04 2.323544814575e+01
9.542500000000e+02 -5.722819272475e-02 3.773399587700e-04 2.328793959633e+01
9.545000000000e+02 -6.348086368391e-02 3.915252595815e-04 2.334081931157e+01
9.547500000000e+02 -6.987701341440e-02 4.059816492383e-04 2.339403719907e+01
9.550000000000e+02 -7.632407064013e-02 4.204895926528e-04 2.344754261825e+01
9.552500000000e+02 -8.272917813002e-02 4.348286913154e-04 2.350128458833e+01
9.555000000000e+02 -8.900051431941e-02 4.487809104400e-04 2.355521198209e+01
9.557500000000e+02 -9.504860442056e-02 4.621338817880e-04 2.360927353566e+01
9.560000000000e+02 -1.007875899283e-01 4.746841077300e-04 2.366341805048e+01
9.562500000000e+02 -1.061364456819e-01 4.862400364173e-04 2.371759447156e+01
9.565000000000e+02 -1.110200657840e-01 4.966247673269e-04 2.377175205869e+01
9.567500000000e+02 -1.153703494341e-01 5.056788285814e-04 2.382584039294e+01
9.570000000000e+02 -1.191270823925e-01 5.132623377114e-04 2.387980954099e+01
9.572500000000e+02 -1.222387362922e-01 5.192572388511e-04 2.393361013089e+01
9.575000000000e+02 -1.246631416468e-01 5.235688174994e-04 2.398719343274e+01
9.577500000000e+02 -1.263679259675e-01 5.261267412724e-04 2.404051149129e+01
9.580000000000e+02 -1.273309742663e-01 5.268863187636e-04 2.409351713963e+01
9.582500000000e+02 -1.275405626584e-01 5.258287372288e-04 2.414616412853e+01
9.585000000000e+02 -1.269954406119e-01 5.229612614573e-04 2.419840718475e+01
9.587500000000e+02 -1.257046423298e-01 5.183166018323e-04 2.425020212335e+01
9.590000000000e+02 -1.236873673168e-01 5.119527120283e-04 2.430150585805e+01
9.592500000000e+02 -1.209724216075e-01 5.039511057949e-04 2.435227654288e+01
9.595000000000e+02 -1.175978212240e-01 4.944158658217e-04 2.440247358182e+01
9.597500000000e+02 -1.136100756078e-01 4.834716811286e-04 2.445205772333e+01
9.600000000000e+02 -1.090633680326e-01 4.712615582987e-04 2.450099114516e+01
9.602500000000e+02 -1.040188210173e-01 4.579448176514e-04 2.454923747066e+01
9.605000000000e+02 -9.854341993078e-02 4.436941764063e-04 2.459676188926e+01
9.607500000000e+02 -9.270913653321e-02 4.286935244197e-04 2.464353116901e+01
9.610000000000e+02 -8.659176373832e-02 4.131346518315e-04 2.468951377831e+01
9.612500000000e+02 -8.026993882269e-02 3.972147055232e-04 2.473467990513e+01
9.615000000000e+02 -7.382395985193e-02 3.811329661867e-04 2.477900158840e+01
9.617500000000e+02 -6.733476502479e-02 3.650882062342e-04 2.482245274477e+01
9.620000000000e+02 -6.088279797473e-02 3.492756678399e-04 2.486500931886e+01
9.622500000000e+02 -5.454699914769e-02 3.338845034554e-04 2.490664932729e+01
9.625000000000e+02 -4.840377284420e-02 3.190951342572e-04 2.494735298920e+01
9.627500000000e+02 -4.252605296622e-02 3.050769614141e-04 2.498710287343e+01
9.630000000000e+02 -3.698239667174e-02 2.919861881155e-04 2.502588397259e+01
9.632500000000e+02 -3.183616138734e-02 2.799639296546e-04 2.506368386284e+01
9.635000000000e+02 -2.714480938877e-02 2.691347574783e-04 2.510049289315e+01
9.637500000000e+02 -2.295919203763e-02 2.596051872494e-04 2.513630426990e+01
9.640000000000e+02 -1.932300864977e-02 2.514627408148e-04 2.517111425322e+01
9.642500000000e+02 -1.627240976761e-02 2.447754682256e-04 2.520492237148e+01
9.645000000000e+02 -1.383552397879e-02 2.395912102028e-04 2.523773150951e+01
9.647500000000e+02 -1.203226862299e-02 2.359377466043e-04 2.526954813460e+01
9.650000000000e+02 -1.087418035079e-02 2.338229591089e-04 2.530038245382e+01
9.652500000000e+02 -1.036436793068e-02 2.332353288410e-04 2.533024857673e+01
9.655000000000e+02 -1.049754585982e-02 2.341446047528e-04 2.535916464375e+01
9.657500000000e+02 -1.126031741130e-02 2.365031459374e-04 2.538715305133e+01
9.660000000000e+02 -1.263127537477e-02 2.402466363896e-04 2.541424043874e+01
9.662500000000e+02 -1.458149116936e-02 2.452958208557e-04 2.544045786533e+01
9.665000000000e+02 -1.707492977746e-02 2.515579013681e-04 2.546584082781e+01
9.667500000000e+02 -2.006913605715e-02 2.589285673156e-04 2.549042939477e+01
9.670000000000e+02 -2.351567144903e-02 2.672931981944e-04 2.551426800799e+01
9.672500000000e+02 -2.736108202996e-02 2.765293745846e-04 2.553740565663e+01
9.675000000000e+02 -3.154745763222e-02 2.865081430441e-04 2.555989554429e+01
9.677500000000e+02 -3.601348453139e-02 2.970964426892e-04 2.558179515325e+01
9.680000000000e+02 -4.069524848340e-02 3.081587262139e-04 2.560316596061e+01
9.682500000000e+02 -4.552709859030e-02 3.195586409178e-04 2.562407308055e+01
9.685000000000e+02 -5.044274988707e-02 3.311611654221e-04 2.564458519540e+01
9.687500000000e+02 -5.537606577407e-02 3.428338628840e-04 2.566477392255e+01
9.690000000000e+02 -6.026213924506e-02 3.544487257270e-04 2.568471368862e+01
9.692500000000e+02 -6.503808220823e-02 3.658833458805e-04 2.570448097067e+01
9.695000000000e+02 -6.964399147076e-02 3.770223346502e-04 2.572415409450e+01
9.697500000000e+02 -7.402369268169e-02 3.877583425510e-04 2.574381236281e+01
9.700000000000e+02 -7.812552787229e-02 3.979930083136e-04 2.576353579220e+01
9.702500000000e+02 -8.190299930532e-02 4.076377771598e-04 2.578340419493e+01
9.705000000000e+02 -8.531536246513e-02 4.166145002509e-04 2.580349664320e+01
9.707500000000e+02 -8.832805541133e-02 4.248557392713e-04 2.582389093877e+01
9.710000000000e+02 -9.091311590060e-02 4.323053095065e-04 2.584466265048e+01
9.712500000000e+02 -9.304939886575e-02 4.389182307086e-04 2.586588459093e+01
9.715000000000e+02 -9.472271878198e-02 4.446607455323e-04 2.588762607478e+01
9.717500000000e+02 -9.592589261518e-02 4.495102477785e-04 2.590995217958e+01
9.720000000000e+02 -9.665854246916e-02 4.534546812749e-04 2.593292326406e+01
9.722500000000e+02 -9.692703853945e-02 4.564926221839e-04 2.595659400883e+01
9.725000000000e+02 -9.674409010648e-02 4.586324639462e-04 2.598101298410e+01
9.727500000000e+02 -9.612836516324e-02 4.598919125915e-04 2.600622200345e+01
9.730000000000e+02 -9.510403343468e-02 4.602974224590e-04 2.603225551119e+01
9.732500000000e+02 -9.370007183134e-02 4.598831027182e-04 2.605914029149e+01
9.735000000000e+02 -9.194983532165e-02 4.586905019151e-04 2.608689467522e+01
9.737500000000e+02 -8.989028809591e-02 4.567675301303e-04 2.611552829222e+01
9.740000000000e+02 -8.756120548968e-02 4.541673028757e-04 2.614504192147e+01
9.742500000000e+02 -8.500464680226e-02 4.509480464199e-04 2.617542684633e+01
9.745000000000e+02 -8.226412671198e-02 4.471718712386e-04 2.620666481814e+01
9.747500000000e+02 -7.938381482620e-02 4.429036905029e-04 2.623872811847e+01
9.750000000000e+02 -7.640804277038e-02 4.382110122820e-04 2.627157905032e+01
9.752500000000e+02 -7.338041869798e-02 4.331625957201e-04 2.630517044945e+01
9.755000000000e+02 -7.034341203511e-02 4.278282738165e-04 2.633944528140e+01
9.757500000000e+02 -6.733761443834e-02 4.222778463737e-04 2.637433724451e+01
9.760000000000e+02 -6.440131143437e-02 4.165807108409e-04 2.640977082136e+01
9.762500000000e+02 -6.157006799731e-02 4.108052095265e-04 2.644566143174e+01
9.765000000000e+02 -5.887625006137e-02 4.050179837115e-04 2.648191625526e+01
9.767500000000e+02 -5.634880673011e-02 3.992837731618e-04 2.651843428068e+01
9.770000000000e+02 -5.401297870475e-02 3.936648608053e-04 2.655510704352e+01
9.772500000000e+02 -5.189013356960e-02 3.882207584286e-04 2.659181939774e+01
9.775000000000e+02 -4.999767489573e-02 3.830078709253e-04 2.662844981120e+01
9.777500000000e+02 -4.834900502671e-02 3.780793341114e-04 2.666487154331e+01
9.780000000000e+02 -4.695353031411e-02 3.734847104397e-04 2.670095305396e+01
9.782500000000e+02 -4.581673771312e-02 3.692698311201e-04 2.673655901571e+01
9.785000000000e+02 -4.494036711072e-02 3.654767836476e-04 2.677155134658e+01
9.787500000000e+02 -4.432251522318e-02 3.621435560618e-04 2.680578982126e+01
9.790000000000e+02 -4.395789227451e-02 3.593040826799e-04 2.683913324168e+01
9.792500000000e+02 -4.383803803070e-02 3.569880435312e-04 2.687144030639e+01
9.795000000000e+02 -4.395167960428e-02 3.552210038499e-04 2.690257078367e+01
9.797500000000e+02 -4.428490797459e-02 3.540239519362e-04 2.693238625108e+01
9.800000000000e+02 -4.482157581718e-02 3.534134715358e-04 2.696075128046e+01
9.802500000000e+02 -4.554360916793e-02 3.534015085099e-04 2.698753439890e+01
9.805000000000e+02 -4.643132310263e-02 3.539951832347e-04 2.701260904337e+01
9.807500000000e+02 -4.746386357665e-02 3.551969473278e-04 2.703585465935e+01
9.810000000000e+02 -4.861940329814e-02 3.570040185448e-04 2.705715745501e+01
9.812500000000e+02 -4.987555649487e-02 3.594083693872e-04 2.707641140576e+01
9.815000000000e+02 -5.120978231304e-02 3.623968570530e-04 2.709351919730e+01
9.817500000000e+02 -5.259955926635e-02 3.659506511885e-04 2.710839286429e+01
9.820000000000e+02 -5.402276591087e-02 3.700453492624e-04 2.712095462861e+01
9.822500000000e+02 -5.545800560990e-02 3.746510192156e-04 2.713113760934e+01
9.825000000000e+02 -5.688482055785e-02 3.797320169375e-04 2.713888636897e+01
9.827500000000e+02 -5.828388177347e-02 3.852468435394e-04 2.714415735870e+01
9.830000000000e+02 -5.963730475526e-02 3.911485142818e-04 2.714691944644e+01
9.832500000000e+02 -6.092876557309e-02 3.973845555586e-04 2.714715415623e+01
9.835000000000e+02 -6.214361784166e-02 4.038971849857e-04 2.714485580590e+01
9.837500000000e+02 -6.326907892512e-02 4.106238287420e-04 2.714003170139e+01
9.840000000000e+02 -6.429422650189e-02 4.174973807577e-04 2.713270195243e+01
9.842500000000e+02 -6.521009136820e-02 4.244468550377e-04 2.712289942970e+01
9.845000000000e+02 -6.600961824404e-02 4.313979614653e-04 2.711066933563e+01
9.847500000000e+02 -6.668764717763e-02 4.382738485141e-04 2.709606890693e+01
9.850000000000e+02 -6.724084453500e-02 4.449959919705e-04 2.707916674438e+01
9.852500000000e+02 -6.766758058929e-02 4.514850057212e-04 2.706004227127e+01
9.855000000000e+02 -6.796783121779e-02 4.576617747643e-04 2.703878485185e+01
9.857500000000e+02 -6.814302090233e-02 4.634484830053e-04 2.701549296066e+01
9.860000000000e+02 -6.819580816282e-02 4.687695724221e-04 2.699027326470e+01
9.862500000000e+02 -6.812997699017e-02 4.735531085491e-04 2.696323947978e+01
9.865000000000e+02 -6.795020302688e-02 4.777318204018e-04 2.693451132645e+01
9.867500000000e+02 -6.766189645455e-02 4.812443198542e-04 2.690421333208e+01
9.870000000000e+02 -6.727094260711e-02 4.840359223008e-04 2.687247370753e+01
9.872500000000e+02 -6.678364436111e-02 4.860600547549e-04 2.683942303193e+01
9.875000000000e+02 -6.620649270956e-02 4.872789505372e-04 2.680519310591e+01
9.877500000000e+02 -6.554605215380e-02 4.876645519191e-04 2.676991574014e+01
9.880000000000e+02 -6.480887302960e-02 4.871992840474e-04 2.673372156865e+01
9.882500000000e+02 -6.400132162378e-02 4.858763393036e-04 2.669673901103e+01
9.885000000000e+02 -6.312966257816e-02 4.837004573659e-04 2.665909310619e+01
9.887500000000e+02 -6.219996691146e-02 4.806879178877e-04 2.662090458869e+01
9.890000000000e+02 -6.121805947222e-02 4.768663964578e-04 2.658228905922e+01
9.892500000000e+02 -6.018969303409e-02 4.722751627917e-04 2.654335606260e+01
9.895000000000e+02 -5.912045053674e-02 4.669642455353e-04 2.650420854673e+01
9.897500000000e+02 -5.801596811400e-02 4.609942883910e-04 2.646494215248e+01
9.900000000000e+02 -5.688189023494e-02 4.544354174779e-04 2.642564489048e+01
9.902500000000e+02 -5.572409511837e-02 4.473666190158e-04 2.638639667241e+01
9.905000000000e+02 -5.454868770567e-02 4.398743757288e-04 2.634726921916e+01
9.907500000000e+02 -5.336219956685e-02 4.320516540488e-04 2.630832582591e+01
9.910000000000e+02 -5.217159776155e-02 4.239963509711e-04 2.626962149269e+01
9.912500000000e+02 -5.098442947616e-02 4.158100195075e-04 2.623120291829e+01
9.915000000000e+02 -4.980883123764e-02 4.075964359283e-04 2.619310881017e+01
9.917500000000e+02 -4.865359174144e-02 3.994598925838e-04 2.615537008324e+01
9.920000000000e+02 -4.752814300417e-02 3.915036279630e-04 2.611801031400e+01
9.922500000000e+02 -4.644252406444e-02 3.838283684269e-04 2.608104610651e+01
9.925000000000e+02 -4.540734488178e-02 3.765310128459e-04 2.604448763279e+01
9.927500000000e+02 -4.443365367759e-02 3.697030369991e-04 2.600833912638e+01
9.930000000000e+02 -4.353281218743e-02 3.634291948121e-04 2.597259945690e+01
9.932500000000e+02 -4.271637755013e-02 3.577864661830e-04 2.593726269535e+01
9.935000000000e+02 -4.199583117620e-02 3.528427603271e-04 2.590231869545e+01
9.937500000000e+02 -4.138238357803e-02 3.486560827191e-04 2.586775366555e+01
9.940000000000e+02 -4.088679570213e-02 3.452739397953e-04 2.583355069126e+01
9.942500000000e+02 -4.051900814368e-02 3.427323487898e-04 2.579969030200e+01
9.945000000000e+02 -4.028794356554e-02 3.410555990918e-04 2.576615093915e+01
9.947500000000e+02 -4.020121421630e-02 3.402558761395e-04 2.573290941048e+01
9.950000000000e+02 -4.026483112859e-02 3.403330535294e-04 2.569994131905e+01
9.952500000000e+02 -4.048303825351e-02 3.412749548130e-04 2.566722135258e+01
9.955000000000e+02 -4.085793366221e-02 3.430570943808e-04 2.563472370279e+01
9.957500000000e+02 -4.138934938534e-02 3.456432622992e-04 2.560242226505e+01
9.960000000000e+02 -4.207464453507e-02 3.489859209108e-04 2.557029087131e+01
9.962500000000e+02 -4.290854266932e-02 3.530267265293e-04 2.553830349755e+01
9.965000000000e+02 -4.388311277232e-02 3.576974118983e-04 2.550643429465e+01
9.967500000000e+02 -4.498757964750e-02 3.629203168162e-04 2.547465787198e+01
9.970000000000e+02 -4.620847392105e-02 3.686096370498e-04 2.544294915450e+01
9.972500000000e+02 -4.752955262100e-02 3.746722058889e-04 2.541128365082e+01
9.975000000000e+02 -4.893203257674e-02 3.810088402748e-04 2.537963724611e+01
9.977500000000e+02 -5.039465591548e-02 3.875154032029e-04 2.534798645803e+01
9.980000000000e+02 -5.189399780617e-02 3.940842029556e-04 2.531630821487e+01
9.982500000000e+02 -5.340470359064e-02 4.006052791490e-04 2.528457994980e+01
9.985000000000e+02 -5.489982079176e-02 4.069678627991e-04 2.525277969988e+01
9.987500000000e+02 -5.635119878629e-02 4.130617591334e-04 2.522088590226e+01
9.990000000000e+02 -5.772988403564e-02 4.187787941203e-04 2.518887749843e+01
9.992500000000e+02 -5.900659972317e-02 4.240143933867e-04 2.515673406231e+01
9.995000000000e+02 -6.015218596434e-02 4.286688176828e-04 2.512443556903e+01
9.997500000000e+02 -6.113815111426e-02 4.326488350940e-04 2.509196272174e+01
1.000000000000e+03 -6.193710032327e-02 4.358687630549e-04 2.505929670136e+01
1.000250000000e+03 -6.252331203504e-02 4.382520428737e-04 2.502641947847e+01
1.000500000000e+03 -6.287320085772e-02 4.397322997098e-04 2.499331377065e+01
1.000750000000e+03 -6.296572032989e-02 4.402542230424e-04 2.495996298625e+01
1.001000000000e+03 -6.278290634057e-02 4.397748462570e-04 2.492635153401e+01
1.001250000000e+03 -6.231019858783e-02 4.382640979949e-04 2.489246474005e+01
1.001500000000e+03 -6.153682631518e-02 4.357055361390e-04 2.485828900144e+01
1.001750000000e+03 -6.045600744909e-02 4.320965457328e-04 2.482381168716e+01
1.002000000000e+03 -5.906530812544e-02 4.274489471704e-04 2.478902145004e+01
1.002250000000e+03 -5.736671396847e-02 4.217888092379e-04 2.475390811682e+01
1.002500000000e+03 -5.536676165222e-02 4.151564112515e-04 2.471846281063e+01
1.002750000000e+03 -5.307647010286e-02 4.076056969641e-04 2.468267781030e+01
1.003000000000e+03 -5.051141218840e-02 3.992040265721e-04 2.464654682484e+01
1.003250000000e+03 -4.769149950052e-02 3.900312394530e-04 2.461006481982e+01
1.003500000000e+03 -4.464081793928e-02 3.801788128164e-04 2.457322809295e+01
1.003750000000e+03 -4.138729670273e-02 3.697486451806e-04 2.453603405894e+01
1.004000000000e+03 -3.796247561928e-02 3.588519779766e-04 2.449848147877e+01
1.004250000000e+03 -3.440105907846e-02 3.476078676643e-04 2.446057026402e+01
1.004500000000e+03 -3.074045219172e-02 3.361416268157e-04 2.442230126811e+01
1.004750000000e+03 -2.702034171378e-02 3.245833335318e-04 2.438367652600e+01
1.005000000000e+03 -2.328211219555e-02 3.130660829072e-04 2.434469879322e+01
1.005250000000e+03 -1.956833120338e-02 3.017241348588e-04 2.430537182217e+01
1.005500000000e+03 -1.592215565990e-02 2.906911864874e-04 2.426569989177e+01
1.005750000000e+03 -1.238674039967e-02 2.800984521177e-04 2.422568807437e+01
1.006000000000e+03 -9.004654935602e-03 2.700729947188e-04 2.418534181841e+01
1.006250000000e+03 -5.817292674468e-03 2.607359306728e-04 2.414466699059e+01
1.006500000000e+03 -2.864243967940e-03 2.522005928402e-04 2.410366992110e+01
1.006750000000e+03 -1.828102111500e-04 2.445712088850e-04 2.406235701538e+01
1.007000000000e+03 2.192623110340e-03 2.379410920260e-04 2.402073499236e+01
1.007250000000e+03 4.231066099990e-03 2.323914848468e-04 2.397881070019e+01
1.007500000000e+03 5.905327531710e-03 2.279904763955e-04 2.393659094902e+01
1.007750000000e+03 7.192577176760e-03 2.247916301416e-04 2.389408277592e+01
1.008000000000e+03 8.074555173700e-03 2.228335390536e-04 2.385129311052e+01
1.008250000000e+03 8.538037777780e-03 2.221387109254e-04 2.380822906004e+01
1.008500000000e+03 8.575030280930e-03 2.227134830930e-04 2.376489780916e+01
1.008750000000e+03 8.182880181420e-03 2.245480027336e-04 2.372130655553e+01
1.009000000000e+03 7.364538941610e-03 2.276158359183e-04 2.367746278058e+01
1.009250000000e+03 6.128512954479e-03 2.318744726820e-04 2.363337417031e+01
1.009500000000e+03 4.488857649065e-03 2.372657659286e-04 2.358904873504e+01
1.009750000000e+03 2.465092159886e-03 2.437166121334e-04 2.354449493491e+01
1.010000000000e+03 8.193680681300e-05 2.511399656367e-04 2.349972166470e+01
1.010250000000e+03 -2.630821105330e-03 2.594357627153e-04 2.345473854653e+01
1.010500000000e+03 -5.638742715086e-03 2.684923958318e-04 2.340955593196e+01
1.010750000000e+03 -8.903119192712e-03 2.781881319956e-04 2.336418505727e+01
1.011000000000e+03 -1.238143382262e-02 2.883927177515e-04 2.331863819715e+01
1.011250000000e+03 -1.602793127072e-02 2.989691606303e-04 2.327292870909e+01
1.011500000000e+03 -1.979414817636e-02 3.097755867957e-04 2.322707129828e+01
1.011750000000e+03 -2.362959267388e-02 3.206671741107e-04 2.318108207344e+01
1.012000000000e+03 -2.748241517161e-02 3.314980639675e-04 2.313497862379e+01
1.012250000000e+03 -3.130011367280e-02 3.421234665443e-04 2.308878026026e+01
1.012500000000e+03 -3.503025545078e-02 3.524015379823e-04 2.304250798971e+01
1.012750000000e+03 -3.862124957812e-02 3.621955336820e-04 2.299618473723e+01
1.013000000000e+03 -4.202304694259e-02 3.713754846165e-04 2.294983532958e+01
1.013250000000e+03 -4.518788034983e-02 3.798201085838e-04 2.290348661346e+01
1.013500000000e+03 -4.807102430006e-02 3.874186859234e-04 2.285716753648e+01
1.013750000000e+03 -5.063138198096e-02 3.940723284435e-04 2.281090912251e+01
1.014000000000e+03 -5.283214647243e-02 3.996955600366e-04 2.276474452469e+01
1.014250000000e+03 -5.464144151289e-02 4.042177001709e-04 2.271870904187e+01
1.014500000000e+03 -5.603268229361e-02 4.075834562685e-04 2.267284004697e+01
1.014750000000e+03 -5.698514885590e-02 4.097541456421e-04 2.262717699245e+01
1.015000000000e+03 -5.748427030355e-02 4.107081364747e-04 2.258176131989e+01
1.015250000000e+03 -5.752180827149e-02 4.104408868785e-04 2.253663636851e+01
1.015500000000e+03 -5.709616939107e-02 4.089654319103e-04 2.249184729526e+01
1.015750000000e+03 -5.621229116909e-02 4.063118624611e-04 2.244744092485e+01
1.016000000000e+03 -5.488174863552e-02 4.025272449986e-04 2.240346562566e+01
1.016250000000e+03 -5.312252614438e-02 3.976747458826e-04 2.235997114134e+01
1.016500000000e+03 -5.095881061623e-02 3.918328116436e-04 2.231700842451e+01
1.016750000000e+03 -4.842059552371e-02 3.850939277461e-04 2.227462944260e+01
1.017000000000e+03 -4.554334762537e-02 3.775634691678e-04 2.223288699600e+01
1.017250000000e+03 -4.236743342486e-02 3.693581278279e-04 2.219183450882e+01
1.017500000000e+03 -3.893755153567e-02 3.606042316591e-04 2.215152582031e+01
1.017750000000e+03 -3.530208706319e-02 3.514358932722e-04 2.211201498043e+01
1.018000000000e+03 -3.151238828817e-02 3.419930411719e-04 2.207335603311e+01
1.018250000000e+03 -2.762204849868e-02 3.324196374574e-04 2.203560281199e+01
1.018500000000e+03 -2.368610129186e-02 3.228613869677e-04 2.199880873221e+01
1.018750000000e+03 -1.976022102251e-02 3.134636036041e-04 2.196302658650e+01
1.019000000000e+03 -1.589993057993e-02 3.043691894778e-04 2.192830835644e+01
1.019250000000e+03 -1.215977368392e-02 2.957164846141e-04 2.189470501828e+01
1.019500000000e+03 -8.592528783372e-03 2.876372558608e-04 2.186226636795e+01
1.019750000000e+03 -5.248485845016e-03 2.802548643700e-04 2.183104085026e+01
1.020000000000e+03 -2.174653609392e-03 2.736822995125e-04 2.180107539443e+01
1.020250000000e+03 5.858394836880e-04 2.680204932244e-04 2.177241526599e+01
1.020500000000e+03 2.994389877092e-03 2.633568398758e-04 2.174510392112e+01
1.020750000000e+03 5.017513149114e-03 2.597637945619e-04 2.171918287299e+01
1.021000000000e+03 6.627220977002e-03 2.572979534688e-04 2.169469157011e+01
1.021250000000e+03 7.801532216662e-03 2.559988562681e-04 2.167166727386e+01
1.021500000000e+03 8.524670295853e-03 2.558885924500e-04 2.165014495542e+01
1.021750000000e+03 8.787404749033e-03 2.569711043323e-04 2.163015718907e+01
1.022000000000e+03 8.587075276460e-03 2.592322828947e-04 2.161173406324e+01
1.022250000000e+03 7.927746838158e-03 2.626398101980e-04 2.159490308862e+01
1.022500000000e+03 6.820062286603e-03 2.671437303302e-04 2.157968912056e+01
1.022750000000e+03 5.281199173053e-03 2.726769224999e-04 2.156611428288e+01
1.023000000000e+03 3.334606538837e-03 2.791559938728e-04 2.155419790301e+01
1.023250000000e+03 1.009680917932e-03 2.864824754891e-04 2.154395645234e+01
1.023500000000e+03 -1.658561374694e-03 2.945440863268e-04 2.153540349568e+01
1.023750000000e+03 -4.629973979495e-03 3.032162704046e-04 2.152854964405e+01
1.024000000000e+03 -7.859812276591e-03 3.123639665039e-04 2.152340252305e+01
1.024250000000e+03 -1.129929277422e-02 3.218434918060e-04 2.151996674871e+01
1.024500000000e+03 -1.489625403097e-02 3.315046571873e-04 2.151824390747e+01
1.024750000000e+03 -1.859584111374e-02 3.411928409350e-04 2.151823255716e+01
1.025000000000e+03 -2.234123345690e-02 3.507512927634e-04 2.151992822919e+01
1.025250000000e+03 -2.607441175450e-02 3.600234937503e-04 2.152332344898e+01
1.025500000000e+03 -2.973691345178e-02 3.688553828698e-04 2.152840776347e+01
1.025750000000e+03 -3.327065921019e-02 3.770977734398e-04 2.153516778603e+01
1.026000000000e+03 -3.661872362753e-02 3.846085417793e-04 2.154358724891e+01
1.026250000000e+03 -3.972612454782e-02 3.912548068981e-04 2.155364707119e+01
1.026500000000e+03 -4.254059871893e-02 3.969149702525e-04 2.156532543518e+01
1.026750000000e+03 -4.501328938558e-02 4.014805110750e-04 2.157859787351e+01
1.027000000000e+03 -4.709952217882e-02 4.048579165772e-04 2.159343737598e+01
1.027250000000e+03 -4.875935540836e-02 4.069699054714e-04 2.160981448893e+01
1.027500000000e+03 -4.995826925322e-02 4.077569502284e-04 2.162769744706e+01
1.027750000000e+03 -5.066759679844e-02 4.071780436293e-04 2.164705228766e+01
1.028000000000e+03 -5.086501401949e-02 4.052115312530e-04 2.166784298811e+01
1.028250000000e+03 -5.053494708940e-02 4.018556023715e-04 2.169003162161e+01
1.028500000000e+03 -4.966877601723e-02 3.971283411944e-04 2.171357847923e+01
1.028750000000e+03 -4.826506912624e-02 3.910677237990e-04 2.173844223332e+01
1.029000000000e+03 -4.632971271409e-02 3.837311873063e-04 2.176458010753e+01
1.029250000000e+03 -4.387583275396e-02 3.751947491508e-04 2.179194799557e+01
1.029500000000e+03 -4.092378197244e-02 3.655522321453e-04 2.182050067109e+01
1.029750000000e+03 -3.750086760492e-02 3.549138757574e-04 2.185019189207e+01
1.030000000000e+03 -3.364112149880e-02 3.434049959067e-04 2.188097461253e+01
1.030250000000e+03 -2.938488230215e-02 3.311642354130e-04 2.191280112397e+01
1.030500000000e+03 -2.477831681138e-02 3.183417419161e-04 2.194562317570e+01
1.030750000000e+03 -1.987288549900e-02 3.050971009344e-04 2.197939219508e+01
1.031000000000e+03 -1.472468998897e-02 2.915971121613e-04 2.201405941400e+01
1.031250000000e+03 -9.393783538423e-03 2.780136755389e-04 2.204957596328e+01
1.031500000000e+03 -3.943404231199e-03 2.645213625842e-04 2.208589310730e+01
1.031750000000e+03 1.560828982668e-03 2.512951146639e-04 2.212296232079e+01
1.032000000000e+03 7.051761731522e-03 2.385079077204e-04 2.216073543869e+01
1.032250000000e+03 1.246158257507e-02 2.263283927599e-04 2.219916480041e+01
1.032500000000e+03 1.772266949057e-02 2.149187557778e-04 2.223820328527e+01
1.032750000000e+03 2.276852648443e-02 2.044323903657e-04 2.227780455110e+01
1.033000000000e+03 2.753462199028e-02 1.950119718262e-04 2.231792305877e+01
1.033250000000e+03 3.195924644728e-02 1.867875422578e-04 2.235851419215e+01
1.033500000000e+03 3.598434025843e-02 1.798747537353e-04 2.239953437723e+01
1.033750000000e+03 3.955620486381e-02 1.743735007514e-04 2.244094105051e+01
1.034000000000e+03 4.262629783109e-02 1.703663612734e-04 2.248269290866e+01
1.034250000000e+03 4.515183756586e-02 1.679176331721e-04 2.252474990097e+01
1.034500000000e+03 4.709632728090e-02 1.670726317714e-04 2.256707317335e+01
1.034750000000e+03 4.843014818931e-02 1.678567732070e-04 2.260962536377e+01
1.035000000000e+03 4.913083970237e-02 1.702755331133e-04 2.265237036305e+01
1.035250000000e+03 4.918352389200e-02 1.743140588140e-04 2.269527363344e+01
1.035500000000e+03 4.858100200952e-02 1.799376106148e-04 2.273830192648e+01
1.035750000000e+03 4.732397138349e-02 1.870917197310e-04 2.278142360982e+01
1.036000000000e+03 4.542093528782e-02 1.957030676843e-04 2.282460833500e+01
1.036250000000e+03 4.288820857514e-02 2.056801785084e-04 2.286782735690e+01
1.036500000000e+03 3.974964276065e-02 2.169147713411e-04 2.291105316967e+01
1.036750000000e+03 3.603642202323e-02 2.292828450622e-04 2.295425981496e+01
1.037000000000e+03 3.178662480708e-02 2.426463420197e-04 2.299742247861e+01
1.037250000000e+03 2.704482475164e-02 2.568547450289e-04 2.304051778839e+01
1.037500000000e+03 2.186150905334e-02 2.717469949846e-04 2.308352338525e+01
1.037750000000e+03 1.629251009183e-02 2.871534449687e-04 2.312641820764e+01
1.038000000000e+03 1.039831412705e-02 3.028978417580e-04 2.316918204310e+01
1.038250000000e+03 4.243355323422e-03 3.187995113692e-04 2.321179575565e+01
1.038500000000e+03 -2.104757508740e-03 3.346755769305e-04 2.325424101355e+01
1.038750000000e+03 -8.576041362143e-03 3.503431362632e-04 2.329650028032e+01
1.039000000000e+03 -1.509894685172e-02 3.656214550346e-04 2.333855653564e+01
1.039250000000e+03 -2.160122191495e-02 3.803341976203e-04 2.338039346787e+01
1.039500000000e+03 -2.801074040979e-02 3.943114408985e-04 2.342199518899e+01
1.039750000000e+03 -3.425634458680e-02 4.073917701291e-04 2.346334621297e+01
1.040000000000e+03 -4.026867923411e-02 4.194241925681e-04 2.350443141728e+01
1.040250000000e+03 -4.598095614408e-02 4.302698084547e-04 2.354523581199e+01
1.040500000000e+03 -5.132977352870e-02 4.398036980478e-04 2.358574475693e+01
1.040750000000e+03 -5.625580989187e-02 4.479162523400e-04 2.362594374137e+01
1.041000000000e+03 -6.070450567487e-02 4.545144871363e-04 2.366581841667e+01
1.041250000000e+03 -6.462669792122e-02 4.595231891286e-04 2.370535462597e+01
1.041500000000e+03 -6.797912951037e-02 4.628856709246e-04 2.374453824368e+01
1.041750000000e+03 -7.072500298138e-02 4.645646317552e-04 2.378335546295e+01
1.042000000000e+03 -7.283435903987e-02 4.645424948960e-04 2.382179269598e+01
1.042250000000e+03 -7.428438732973e-02 4.628215545937e-04 2.385983654834e+01
1.042500000000e+03 -7.505970052096e-02 4.594240194861e-04 2.389747396432e+01
1.042750000000e+03 -7.515252641785e-02 4.543918045015e-04 2.393469243887e+01
1.043000000000e+03 -7.456272667005e-02 4.477858962008e-04 2.397147984260e+01
1.043250000000e+03 -7.329782092212e-02 4.396857201143e-04 2.400782464267e+01
1.043500000000e+03 -7.137291157997e-02 4.301882265230e-04 2.404371613597e+01
1.043750000000e+03 -6.881044631347e-02 4.194066193023e-04 2.407914425338e+01
1.044000000000e+03 -6.564001262463e-02 4.074691533799e-04 2.411410000473e+01
1.044250000000e+03 -6.189793980417e-02 3.945174891586e-04 2.414857525031e+01
1.044500000000e+03 -5.762692190196e-02 3.807051036251e-04 2.418256314443e+01
1.044750000000e+03 -5.287548754931e-02 3.661954165110e-04 2.421605790471e+01
1.045000000000e+03 -4.769747142201e-02 3.511598932134e-04 2.424905524514e+01
1.045250000000e+03 -4.215137652548e-02 3.357759940459e-04 2.428155214419e+01
1.045500000000e+03 -3.629972035050e-02 3.202250815468e-04 2.431354721802e+01
1.045750000000e+03 -3.020831388665e-02 3.046902692893e-04 2.434504068187e+01
1.046000000000e+03 -2.394552015191e-02 2.893543006717e-04 2.437603432073e+01
1.046250000000e+03 -1.758147613928e-02 2.743973611677e-04 2.440653178225e+01
1.046500000000e+03 -1.118729969875e-02 2.599949863721e-04 2.443653852446e+01
1.046750000000e+03 -4.834303920204e-03 2.463160765517e-04 2.446606178055e+01
1.047000000000e+03 1.406820833982e-03 2.335208628593e-04 2.449511080845e+01
1.047250000000e+03 7.466781891060e-03 2.217591325883e-04 2.452369680430e+01
1.047500000000e+03 1.327845496061e-02 2.111685200095e-04 2.455183297196e+01
1.047750000000e+03 1.877762815102e-02 2.018729549482e-04 2.457953458553e+01
1.048000000000e+03 2.390367678188e-02 1.939813940333e-04 2.460681890799e+01
1.048250000000e+03 2.860025814551e-02 1.875865104494e-04 2.463370537441e+01
1.048500000000e+03 3.281588402631e-02 1.827638421970e-04 2.466021549886e+01
1.048750000000e+03 3.650447263588e-02 1.795710200245e-04 2.468637290905e+01
1.049000000000e+03 3.962582675858e-02 1.780472379306e-04 2.471220336784e+01
1.049250000000e+03 4.214601144588e-02 1.782130402326e-04 2.473773469194e+01
1.049500000000e+03 4.403773184573e-02 1.800701108851e-04 2.476299686439e+01
1.049750000000e+03 4.528052881278e-02 1.836015979287e-04 2.478802187725e+01
1.050000000000e+03 4.586100497258e-02 1.887722997642e-04 2.481284381354e+01
1.050250000000e+03 4.577286043022e-02 1.955294431276e-04 2.483749870132e+01
1.050500000000e+03 4.501695988077e-02 2.038033954464e-04 2.486202453525e+01
1.050750000000e+03 4.360120885687e-02 2.135086507593e-04 2.488646114028e+01
1.051000000000e+03 4.154043651491e-02 2.245449207350e-04 2.491085011596e+01
1.051250000000e+03 3.885618967784e-02 2.367984054142e-04 2.493523471782e+01
1.051500000000e+03 3.557640160476e-02 2.501433152384e-04 2.495965972926e+01
1.051750000000e+03 3.173508275514e-02 2.644433028031e-04 2.498417129861e+01
1.052000000000e+03 2.737186735322e-02 2.795531740656e-04 2.500881679855e+01
1.052250000000e+03 2.253158518701e-02 2.953205069110e-04 2.503364457581e+01
1.052500000000e+03 1.726371113095e-02 3.115874626109e-04 2.505870380172e+01
1.052750000000e+03 1.162184059991e-02 3.281925053884e-04 2.508404414771e+01
1.053000000000e+03 5.663086477812e-03 3.449722187899e-04 2.510971553324e+01
1.053250000000e+03 -5.525450302020e-04 3.617630607501e-04 2.513576788928e+01
1.053500000000e+03 -6.962773677795e-03 3.784030811445e-04 2.516225071542e+01
1.053750000000e+03 -1.350370935540e-02 3.947336653799e-04 2.518921276734e+01
1.054000000000e+03 -2.011051328524e-02 4.106010016389e-04 2.521670176703e+01
1.054250000000e+03 -2.671805206018e-02 4.258577193423e-04 2.524476383829e+01
1.054500000000e+03 -3.326156041257e-02 4.403643438484e-04 2.527344318574e+01
1.054750000000e+03 -3.967728499358e-02 4.539905831199e-04 2.530278162355e+01
1.055000000000e+03 -4.590311605693e-02 4.666165334811e-04 2.533281812247e+01
1.055250000000e+03 -5.187919455034e-02 4.781337677471e-04 2.536358829730e+01
1.055500000000e+03 -5.754848583157e-02 4.884462320019e-04 2.539512409400e+01
1.055750000000e+03 -6.285734041947e-02 4.974711142795e-04 2.542745308820e+01
1.056000000000e+03 -6.775599578889e-02 5.051394419385e-04 2.546059816838e+01
1.056250000000e+03 -7.219905276568e-02 5.113965892389e-04 2.549457699914e+01
1.056500000000e+03 -7.614588925745e-02 5.162025868423e-04 2.552940176969e+01
1.056750000000e+03 -7.956105471222e-02 5.195323924947e-04 2.556507851399e+01
1.057000000000e+03 -8.241459324017e-02 5.213759424154e-04 2.560160686189e+01
1.057250000000e+03 -8.468229492003e-02 5.217379343921e-04 2.563897984747e+01
1.057500000000e+03 -8.634595344752e-02 5.206377631146e-04 2.567718328199e+01
1.057750000000e+03 -8.739348602881e-02 5.181090129397e-04 2.571619584501e+01
1.058000000000e+03 -8.781905462373e-02 5.141990186219e-04 2.575598876520e+01
1.058250000000e+03 -8.762312077375e-02 5.089682949783e-04 2.579652552928e+01
1.058500000000e+03 -8.681239705144e-02 5.024897136472e-04 2.583776214431e+01
1.058750000000e+03 -8.539978434381e-02 4.948477101647e-04 2.587964699791e+01
1.059000000000e+03 -8.340425331416e-02 4.861374321815e-04 2.592212078258e+01
1.059250000000e+03 -8.085060838999e-02 4.764636247552e-04 2.596511703502e+01
1.059500000000e+03 -7.776928375185e-02 4.659396591068e-04 2.600856195361e+01
1.059750000000e+03 -7.419598602324e-02 4.546862587072e-04 2.605237513699e+01
1.060000000000e+03 -7.017138562325e-02 4.428304288766e-04 2.609646956092e+01
1.060250000000e+03 -6.574065491222e-02 4.305041023358e-04 2.614075245360e+01
1.060500000000e+03 -6.095305753062e-02 4.178429595976e-04 2.618512548190e+01
1.060750000000e+03 -5.586142702502e-02 4.049850731891e-04 2.622948550762e+01
1.061000000000e+03 -5.052161469648e-02 3.920696062161e-04 2.627372538972e+01
1.061250000000e+03 -4.499194869741e-02 3.792355153808e-04 2.631773442151e+01
1.061500000000e+03 -3.933261125631e-02 3.666201856194e-04 2.636139929284e+01
1.061750000000e+03 -3.360502189721e-02 3.543581423438e-04 2.640460481040e+01
1.062000000000e+03 -2.787118057352e-02 3.425797539700e-04 2.644723490583e+01
1.062250000000e+03 -2.219303660491e-02 3.314099960438e-04 2.648917326322e+01
1.062500000000e+03 -1.663181299008e-02 3.209672165097e-04 2.653030437362e+01
1.062750000000e+03 -1.124735617395e-02 3.113619789017e-04 2.657051439111e+01
1.063000000000e+03 -6.097486925881e-03 3.026959450912e-04 2.660969202932e+01
1.063250000000e+03 -1.237372643669e-03 2.950608300866e-04 2.664772942005e+01
1.063500000000e+03 3.281078409656e-03 2.885374707615e-04 2.668452309555e+01
1.063750000000e+03 7.409791827948e-03 2.831949017926e-04 2.671997465608e+01
1.064000000000e+03 1.110506360059e-02 2.790895998011e-04 2.675399166393e+01
1.064250000000e+03 1.432804288122e-02 2.762648576053e-04 2.678648846264e+01
1.064500000000e+03 1.704518120102e-02 2.747501446178e-04 2.681738673459e+01
1.064750000000e+03 1.922861249661e-02 2.745607480970e-04 2.684661621384e+01
1.065000000000e+03 2.085645331625e-02 2.756975571796e-04 2.687411530015e+01
1.065250000000e+03 2.191308202874e-02 2.781467549164e-04 2.689983141253e+01
1.065500000000e+03 2.238927567216e-02 2.818799676967e-04 2.692372151514e+01
1.065750000000e+03 2.228232572832e-02 2.868543762284e-04 2.694575236382e+01
1.066000000000e+03 2.159609495858e-02 2.930129735794e-04 2.696590067938e+01
1.066250000000e+03 2.034092459708e-02 3.002852040090e-04 2.698415335365e+01
1.066500000000e+03 1.853356820693e-02 3.085873899929e-04 2.700050734640e+01
1.066750000000e+03 1.619693904072e-02 3.178237454340e-04 2.701496969057e+01
1.067000000000e+03 1.335990163778e-02 3.278871596941e-04 2.702755719411e+01
1.067250000000e+03 1.005687218321e-02 3.386604616495e-04 2.703829622487e+01
1.067500000000e+03 6.327480516750e-03 3.500174943865e-04 2.704722222035e+01
1.067750000000e+03 2.216047003289e-03 3.618246321315e-04 2.705437927221e+01
1.068000000000e+03 -2.228873432691e-03 3.739421222659e-04 2.705981946937e+01
1.068250000000e+03 -6.955074802396e-03 3.862257163219e-04 2.706360226096e+01
1.068500000000e+03 -1.190731689279e-02 3.985283553729e-04 2.706579373947e+01
1.068750000000e+03 -1.702790837994e-02 4.107017772336e-04 2.706646578367e+01
1.069000000000e+03 -2.225738922109e-02 4.225983227937e-04 2.706569524331e+01
1.069250000000e+03 -2.753518565604e-02 4.340726646845e-04 2.706356302567e+01
1.069500000000e+03 -3.280030585112e-02 4.449835393492e-04 2.706015320380e+01
1.069750000000e+03 -3.799198963046e-02 4.551954679163e-04 2.705555203475e+01
1.070000000000e+03 -4.305039914414e-02 4.645804198816e-04 2.704984704604e+01
1.070250000000e+03 -4.791727737577e-02 4.730193957587e-04 2.704312610376e+01
1.070500000000e+03 -5.253658363281e-02 4.804038910444e-04 2.703547649528e+01
1.070750000000e+03 -5.685511234715e-02 4.866372814539e-04 2.702698405032e+01
1.071000000000e+03 -6.082306723901e-02 4.916359921452e-04 2.701773233667e+01
1.071250000000e+03 -6.439460651550e-02 4.953306032562e-04 2.700780182462e+01
1.071500000000e+03 -6.752834387471e-02 4.976667099096e-04 2.699726920239e+01
1.071750000000e+03 -7.018779304730e-02 4.986056240281e-04 2.698620669461e+01
1.072000000000e+03 -7.234175083055e-02 4.981248304915e-04 2.697468152026e+01
1.072250000000e+03 -7.396465430561e-02 4.962183237280e-04 2.696275530986e+01
1.072500000000e+03 -7.503682637494e-02 4.928965744851e-04 2.695048374520e+01
1.072750000000e+03 -7.554468357178e-02 4.881864261383e-04 2.693791617002e+01
1.073000000000e+03 -7.548090732157e-02 4.821307957263e-04 2.692509529430e+01
1.073250000000e+03 -7.484445548125e-02 4.747878794750e-04 2.691205704578e+01
1.073500000000e+03 -7.364058358141e-02 4.662306355718e-04 2.689883042467e+01
1.073750000000e+03 -7.188079718406e-02 4.565457396923e-04 2.688543743059e+01
1.074000000000e+03 -6.958263397130e-02 4.458323162024e-04 2.687189313319e+01
1.074250000000e+03 -6.676953064242e-02 4.342006636560e-04 2.685820570348e+01
1.074500000000e+03 -6.347045437130e-02 4.217707424645e-04 2.684437660528e+01
1.074750000000e+03 -5.971964202699e-02 4.086708587493e-04 2.683040074931e+01
1.075000000000e+03 -5.555610542415e-02 3.950357865554e-04 2.681626677552e+01
1.075250000000e+03 -5.102325044214e-02 3.810052335742e-04 2.680195731618e+01
1.075500000000e+03 -4.616833095912e-02 3.667220159125e-04 2.678744933898e+01
1.075750000000e+03 -4.104186731539e-02 3.523302455576e-04 2.677271450193e+01
1.076000000000e+03 -3.569712015574e-02 3.379737184712e-04 2.675771953858e+01
1.076250000000e+03 -3.018943968464e-02 3.237941360397e-04 2.674242667718e+01
1.076500000000e+03 -2.457560244247e-02 3.099294237419e-04 2.672679404773e+01
1.076750000000e+03 -1.891321395571e-02 2.965122558829e-04 2.671077614890e+01
1.077000000000e+03 -1.326001650570e-02 2.836685425478e-04 2.669432428380e+01
1.077250000000e+03 -7.673241570344e-03 2.715161022931e-04 2.667738702286e+01
1.077500000000e+03 -2.208973956658e-03 2.601634379688e-04 2.665991067766e+01
1.077750000000e+03 3.078493320640e-03 2.497086502614e-04 2.664183971201e+01
1.078000000000e+03 8.137229643818e-03 2.402385449217e-04 2.662311727873e+01
1.078250000000e+03 1.291824996511e-02 2.318278608916e-04 2.660368562874e+01
1.078500000000e+03 1.737603943469e-02 2.245386529390e-04 2.658348657487e+01
1.078750000000e+03 2.146903105831e-02 2.184198694014e-04 2.656246196184e+01
1.079000000000e+03 2.516003094259e-02 2.135071168447e-04 2.654055401863e+01
1.079250000000e+03 2.841659632531e-02 2.098224934871e-04 2.651770591727e+01
1.079500000000e+03 3.121134618986e-02 2.073746659271e-04 2.649386213697e+01
1.079750000000e+03 3.352219287678e-02 2.061591345083e-04 2.646896879458e+01
1.080000000000e+03 3.533255415371e-02 2.061584594083e-04 2.644297422959e+01
1.080250000000e+03 3.663141882774e-02 2.073429197913e-04 2.641582918068e+01
1.080500000000e+03 3.741344409822e-02 2.096709846574e-04 2.638748739274e+01
1.080750000000e+03 3.767887221938e-02 2.130902146217e-04 2.635790578211e+01
1.081000000000e+03 3.743345508794e-02 2.175380535821e-04 2.632704487814e+01
1.081250000000e+03 3.668832426554e-02 2.229426953157e-04 2.629486926723e+01
1.081500000000e+03 3.545968661651e-02 2.292243514403e-04 2.626134769433e+01
1.081750000000e+03 3.376862630851e-02 2.362961208531e-04 2.622645363672e+01
1.082000000000e+03 3.164066583044e-02 2.440654264647e-04 2.619016533544e+01
1.082250000000e+03 2.910546928582e-02 2.524349771523e-04 2.615246633515e+01
1.082500000000e+03 2.619630270447e-02 2.613042784793e-04 2.611334547105e+01
1.082750000000e+03 2.294964933163e-02 2.705706601651e-04 2.607279733104e+01
1.083000000000e+03 1.940466417718e-02 2.801306328066e-04 2.603082235378e+01
1.083250000000e+03 1.560260754786e-02 2.898812084270e-04 2.598742690457e+01
1.083500000000e+03 1.158638056597e-02 2.997209080471e-04 2.594262360614e+01
1.083750000000e+03 7.399934871013e-03 3.095510034710e-04 2.589643133546e+01
1.084000000000e+03 3.087691472698e-03 3.192766595825e-04 2.584887520220e+01
1.084250000000e+03 -1.305928119485e-03 3.288077540334e-04 2.579998673979e+01
1.084500000000e+03 -5.737072428459e-03 3.380599293517e-04 2.574980376070e+01
1.084750000000e+03 -1.016294823563e-02 3.469553470488e-04 2.569837030798e+01
1.085000000000e+03 -1.454228494334e-02 3.554233506582e-04 2.564573655176e+01
1.085250000000e+03 -1.883579804677e-02 3.634010885481e-04 2.559195853145e+01
1.085500000000e+03 -2.300654203166e-02 3.708338990217e-04 2.553709805364e+01
1.085750000000e+03 -2.702029163553e-02 3.776756855561e-04 2.548122233370e+01
1.086000000000e+03 -3.084583954934e-02 3.838891288666e-04 2.542440368943e+01
1.086250000000e+03 -3.445525125750e-02 3.894457368145e-04 2.536671917617e+01
1.086500000000e+03 -3.782406974531e-02 3.943257831648e-04 2.530825014803e+01
1.086750000000e+03 -4.093146175090e-02 3.985182292898e-04 2.524908184427e+01
1.087000000000e+03 -4.376032359541e-02 4.020204475026e-04 2.518930286708e+01
1.087250000000e+03 -4.629731540346e-02 4.048378063522e-04 2.512900467749e+01
1.087500000000e+03 -4.853287910267e-02 4.069833545784e-04 2.506828103282e+01
1.087750000000e+03 -5.046116167124e-02 4.084771717389e-04 2.500722745021e+01
1.088000000000e+03 -5.207992228796e-02 4.093458278713e-04 2.494594063353e+01
1.088250000000e+03 -5.339042155549e-02 4.096218429179e-04 2.488451782687e+01
1.088500000000e+03 -5.439719377828e-02 4.093428254739e-04 2.482305633120e+01
1.088750000000e+03 -5.510785247822e-02 4.085508332428e-04 2.476165289551e+01
1.089000000000e+03 -5.553288009035e-02 4.072917354266e-04 2.470040306294e+01
1.089250000000e+03 -5.568528129993e-02 4.056142204662e-04 2.463940081578e+01
1.089500000000e+03 -5.558037812400e-02 4.035693077932e-04 2.457873782081e+01
1.089750000000e+03 -5.523540775779e-02 4.012093167977e-04 2.451850319140e+01
1.090000000000e+03 -5.466929600114e-02 3.985874023154e-04 2.445878274309e+01
1.090250000000e+03 -5.390223059654e-02 3.957565578263e-04 2.439965886757e+01
1.090500000000e+03 -5.295541657647e-02 3.927691565083e-04 2.434120986184e+01
1.090750000000e+03 -5.185070866804e-02 3.896761827183e-04 2.428350968907e+01
1.091000000000e+03 -5.061025404155e-02 3.865265672665e-04 2.422662781316e+01
1.091250000000e+03 -4.925625033958e-02 3.833667530809e-04 2.417062865307e+01
1.091500000000e+03 -4.781061024720e-02 3.802400592287e-04 2.411557148804e+01
1.091750000000e+03 -4.629464958450e-02 3.771861682452e-04 2.406151043247e+01
1.092000000000e+03 -4.472888976909e-02 3.742408593714e-04 2.400849399603e+01
1.092250000000e+03 -4.313277586944e-02 3.714355276547e-04 2.395656518640e+01
1.092500000000e+03 -4.152447690882e-02 3.687969415698e-04 2.390576140993e+01
1.092750000000e+03 -3.992070391813e-02 3.663470249703e-04 2.385611440365e+01
1.093000000000e+03 -3.833653390683e-02 3.641026862351e-04 2.380765048280e+01
1.093250000000e+03 -3.678531567432e-02 3.620757455219e-04 2.376039028675e+01
1.093500000000e+03 -3.527855028350e-02 3.602728896549e-04 2.371434910144e+01
1.093750000000e+03 -3.382583184453e-02 3.586957392592e-04 2.366953694694e+01
1.094000000000e+03 -3.243480999421e-02 3.573409843918e-04 2.362595870080e+01
1.094250000000e+03 -3.111118984743e-02 3.562006206494e-04 2.358361451760e+01
1.094500000000e+03 -2.985875050704e-02 3.552621300687e-04 2.354249969609e+01
1.094750000000e+03 -2.867941390737e-02 3.545088943141e-04 2.350260535544e+01
1.095000000000e+03 -2.757330553949e-02 3.539205320904e-04 2.346391831522e+01
1.095250000000e+03 -2.653889697923e-02 3.534734505627e-04 2.342642179440e+01
1.095500000000e+03 -2.557310133860e-02 3.531411573018e-04 2.339009534698e+01
1.095750000000e+03 -2.467148123073e-02 3.528949293583e-04 2.335491557100e+01
1.096000000000e+03 -2.382837063809e-02 3.527043715179e-04 2.332085609333e+01
1.096250000000e+03 -2.303712548734e-02 3.525381090884e-04 2.328788822581e+01
1.096500000000e+03 -2.229031266766e-02 3.523643028468e-04 2.325598118068e+01
1.096750000000e+03 -2.157989808131e-02 3.521512128214e-04 2.322510232262e+01
1.097000000000e+03 -2.089754510335e-02 3.518680263365e-04 2.319521777467e+01
1.097250000000e+03 -2.023476197864e-02 3.514851653066e-04 2.316629247895e+01
1.097500000000e+03 -1.958321541092e-02 3.509750424099e-04 2.313829079562e+01
1.097750000000e+03 -1.893487771889e-02 3.503125506846e-04 2.311117660563e+01
1.098000000000e+03 -1.828227239041e-02 3.494756538795e-04 2.308491371662e+01
1.098250000000e+03 -1.761870438538e-02 3.484458229631e-04 2.305946621752e+01
1.098500000000e+03 -1.693837964877e-02 3.472082968340e-04 2.303479860327e+01
1.098750000000e+03 -1.623660101998e-02 3.457525082087e-04 2.301087610926e+01
1.099000000000e+03 -1.550993052613e-02 3.440723631604e-04 2.298766497526e+01
1.099250000000e+03 -1.475624780059e-02 3.421663396598e-04 2.296513255391e+01
1.099500000000e+03 -1.397486797168e-02 3.400376046202e-04 2.294324755911e+01
1.099750000000e+03 -1.316658190982e-02 3.376940220319e-04 2.292198019552e+01
1.100000000000e+03 -1.233369788279e-02 3.351481529350e-04 2.290130232412e+01
1.100250000000e+03 -1.147999867795e-02 3.324169942109e-04 2.288118752004e+01
1.100500000000e+03 -1.061072245655e-02 3.295218135980e-04 2.286161119794e+01
1.100750000000e+03 -9.732484422875e-03 3.264878580585e-04 2.284255066055e+01
1.101000000000e+03 -8.853172817125e-03 3.233440031620e-04 2.282398514945e+01
1.101250000000e+03 -7.981816926892e-03 3.201222814744e-04 2.280589585163e+01
1.101500000000e+03 -7.128431090315e-03 3.168574420977e-04 2.278826592945e+01
1.101750000000e+03 -6.303838803837e-03 3.135864008142e-04 2.277108050306e+01
1.102000000000e+03 -5.519455171008e-03 3.103476320738e-04 2.275432659979e+01
1.102250000000e+03 -4.787101143847e-03 3.071807045510e-04 2.273799317908e+01
1.102500000000e+03 -4.118733092049e-03 3.041254892167e-04 2.272207100843e+01
1.102750000000e+03 -3.526255444042e-03 3.012217225586e-04 2.270655270542e+01
1.103000000000e+03 -3.021229069268e-03 2.985081996380e-04 2.269143258678e+01
1.103250000000e+03 -2.614648469402e-03 2.960222290432e-04 2.267670664565e+01
1.103500000000e+03 -2.316738177179e-03 2.937991279951e-04 2.266237253819e+01
1.103750000000e+03 -2.136651143508e-03 2.918714368029e-04 2.264842939638e+01
1.104000000000e+03 -2.082341013404e-03 2.902686340499e-04 2.263487790942e+01
1.104250000000e+03 -2.160270207717e-03 2.890163810362e-04 2.262172009510e+01
1.104500000000e+03 -2.375329480110e-03 2.881362807683e-04 2.260895940697e+01
1.104750000000e+03 -2.730585548149e-03 2.876454379032e-04 2.259660049242e+01
1.105000000000e+03 -3.227256555459e-03 2.875562672946e-04 2.258464931349e+01
1.105250000000e+03 -3.864515401838e-03 2.878759825004e-04 2.257311289456e+01
1.105500000000e+03 -4.639527973156e-03 2.886067229560e-04 2.256199946421e+01
1.105750000000e+03 -5.547323907345e-03 2.897452377672e-04 2.255131818731e+01
1.106000000000e+03 -6.580889805913e-03 2.912829261118e-04 2.254107929334e+01
1.106250000000e+03 -7.731161644399e-03 2.932059669018e-04 2.253129391136e+01
1.106500000000e+03 -8.987126904527e-03 2.954955021503e-04 2.252197406619e+01
1.106750000000e+03 -1.033590293366e-02 2.981278008313e-04 2.251313250131e+01
1.107000000000e+03 -1.176294602187e-02 3.010746637307e-04 2.250478279221e+01
1.107250000000e+03 -1.325219973451e-02 3.043037541826e-04 2.249693916249e+01
1.107500000000e+03 -1.478632675782e-02 3.077790736285e-04 2.248961647911e+01
1.107750000000e+03 -1.634693819126e-02 3.114614858503e-04 2.248283005139e+01
1.108000000000e+03 -1.791489670166e-02 3.153092876280e-04 2.247659574588e+01
1.108250000000e+03 -1.947058861005e-02 3.192788110507e-04 2.247092977786e+01
1.108500000000e+03 -2.099424019656e-02 3.233251871233e-04 2.246584865633e+01
1.108750000000e+03 -2.246623398671e-02 3.274028981986e-04 2.246136912790e+01
1.109000000000e+03 -2.386744397167e-02 3.314665469443e-04 2.245750793928e+01
1.109250000000e+03 -2.517954710145e-02 3.354714594383e-04 2.245428193576e+01
1.109500000000e+03 -2.638533934502e-02 3.393744217113e-04 2.245170784458e+01
1.109750000000e+03 -2.746906294186e-02 3.431343591666e-04 2.244980204959e+01
1.110000000000e+03 -2.841664355444e-02 3.467127076835e-04 2.244858069655e+01
1.110250000000e+03 -2.921600740374e-02 3.500744622148e-04 2.244805927869e+01
1.110500000000e+03 -2.985723991485e-02 3.531882440088e-04 2.244825275924e+01
1.110750000000e+03 -3.033285858086e-02 3.560269896694e-04 2.244917512792e+01
1.111000000000e+03 -3.063787686277e-02 3.585680698260e-04 2.245083951528e+01
1.111250000000e+03 -3.077000183460e-02 3.607938187273e-04 2.245325775819e+01
1.111500000000e+03 -3.072966829297e-02 3.626915935195e-04 2.245644031436e+01
1.111750000000e+03 -3.052001250236e-02 3.642538066193e-04 2.246039618261e+01
1.112000000000e+03 -3.014695721795e-02 3.654782163819e-04 2.246513243370e+01
1.112250000000e+03 -2.961901848274e-02 3.663675552321e-04 2.247065430740e+01
1.112500000000e+03 -2.894732098685e-02 3.669296914717e-04 2.247696469990e+01
1.112750000000e+03 -2.814533111178e-02 3.671771996325e-04 2.248406422965e+01
1.113000000000e+03 -2.722871381569e-02 3.671270692157e-04 2.249195092743e+01
1.113250000000e+03 -2.621515239189e-02 3.668004785802e-04 2.250061991425e+01
1.113500000000e+03 -2.512399256827e-02 3.662222616928e-04 2.251006347126e+01
1.113750000000e+03 -2.397600518178e-02 3.654205293982e-04 2.252027076271e+01
1.114000000000e+03 -2.279312181166e-02 3.644262390695e-04 2.253122755699e+01
1.114250000000e+03 -2.159802000649e-02 3.632725126273e-04 2.254291636907e+01
1.114500000000e+03 -2.041383616596e-02 3.619941740572e-04 2.255531624130e+01
1.114750000000e+03 -1.926385290546e-02 3.606272346495e-04 2.256840254430e+01
1.115000000000e+03 -1.817108388772e-02 3.592082526342e-04 2.258214722013e+01
1.115250000000e+03 -1.715798198511e-02 3.577738365347e-04 2.259651860675e+01
1.115500000000e+03 -1.624609614830e-02 3.563600824701e-04 2.261148153168e+01
1.115750000000e+03 -1.545575354480e-02 3.550020231688e-04 2.262699738988e+01
1.116000000000e+03 -1.480575741353e-02 3.537331455858e-04 2.264302432602e+01
1.116250000000e+03 -1.431312442174e-02 3.525848970261e-04 2.265951719820e+01
1.116500000000e+03 -1.399281103330e-02 3.515862820586e-04 2.267642808256e+01
1.116750000000e+03 -1.385751115415e-02 3.507634664527e-04 2.269370637543e+01
1.117000000000e+03 -1.391745979836e-02 3.501393760513e-04 2.271129893261e+01
1.117250000000e+03 -1.418028876733e-02 3.497335069754e-04 2.272915075526e+01
1.117500000000e+03 -1.465089435862e-02 3.495615468075e-04 2.274720494453e+01
1.117750000000e+03 -1.533139041362e-02 3.496353323374e-04 2.276540352324e+01
1.118000000000e+03 -1.622103114035e-02 3.499625540378e-04 2.278368744396e+01
1.118250000000e+03 -1.731626704091e-02 3.505468827899e-04 2.280199748489e+01
1.118500000000e+03 -1.861073733796e-02 3.513877725281e-04 2.282027435542e+01
1.118750000000e+03 -2.009537049505e-02 3.524805795953e-04 2.283845936294e+01
1.119000000000e+03 -2.175854672225e-02 3.538167750552e-04 2.285649510951e+01
1.119250000000e+03 -2.358616991935e-02 3.553838762633e-04 2.287432562077e+01
1.119500000000e+03 -2.556195867414e-02 3.571659243682e-04 2.289189733596e+01
1.119750000000e+03 -2.766755941924e-02 3.591434786085e-04 2.290915917807e+01
1.120000000000e+03 -2.988290446514e-02 3.612941906504e-04 2.292606353270e+01
1.120250000000e+03 -3.218636587902e-02 3.635928810026e-04 2.294256628930e+01
1.120500000000e+03 -3.455516135031e-02 3.660121700863e-04 2.295862777895e+01
1.120750000000e+03 -3.696553511547e-02 3.685226656215e-04 2.297421276658e+01
1.121000000000e+03 -3.939317374555e-02 3.710935542749e-04 2.298929126364e+01
1.121250000000e+03 -4.181347370496e-02 3.736929567466e-04 2.300383872748e+01
1.121500000000e+03 -4.420181136729e-02 3.762883066249e-04 2.301783621356e+01
1.121750000000e+03 -4.653393909033e-02 3.788469349795e-04 2.303127098739e+01
1.122000000000e+03 -4.878622549833e-02 3.813364073219e-04 2.304413651753e+01
1.122250000000e+03 -5.093596218510e-02 3.837250419187e-04 2.305643273216e+01
1.122500000000e+03 -5.296158899856e-02 3.859821876769e-04 2.306816590107e+01
1.122750000000e+03 -5.484300453626e-02 3.880787074539e-04 2.307934898845e+01
1.123000000000e+03 -5.656174174314e-02 3.899872746360e-04 2.309000139925e+01
1.123250000000e+03 -5.810117307456e-02 3.916827132648e-04 2.310014893022e+01
1.123500000000e+03 -5.944667938842e-02 3.931423011943e-04 2.310982365853e+01
1.123750000000e+03 -6.058576942889e-02 3.943460098938e-04 2.311906351067e+01
1.124000000000e+03 -6.150821017144e-02 3.952766583147e-04 2.312791228416e+01
1.124250000000e+03 -6.220608046962e-02 3.959201622148e-04 2.313641910492e+01
1.124500000000e+03 -6.267381604380e-02 3.962656396457e-04 2.314463812923e+01
1.124750000000e+03 -6.290822878097e-02 3.963055593181e-04 2.315262793920e+01
1.125000000000e+03 -6.290847263855e-02 3.960356983658e-04 2.316045137285e+01
1.125250000000e+03 -6.267602406364e-02 3.954551952861e-04 2.316817467918e+01
1.125500000000e+03 -6.221457078969e-02 3.945664348047e-04 2.317586731525e+01
1.125750000000e+03 -6.152996805354e-02 3.933751930302e-04 2.318360107699e+01
1.126000000000e+03 -6.063005609135e-02 3.918903219652e-04 2.319144984763e+01
1.126250000000e+03 -5.952458807057e-02 3.901237901060e-04 2.319948876422e+01
1.126500000000e+03 -5.822505453170e-02 3.880904458750e-04 2.320779377379e+01
1.126750000000e+03 -5.674447350146e-02 3.858077279931e-04 2.321644116484e+01
1.127000000000e+03 -5.509730910437e-02 3.832956589621e-04 2.322550680482e+01
1.127250000000e+03 -5.329918230337e-02 3.805763651383e-04 2.323506586366e+01
1.127500000000e+03 -5.136679585291e-02 3.776740520605e-04 2.324519209073e+01
1.127750000000e+03 -4.931763515076e-02 3.746144826018e-04 2.325595756925e+01
1.128000000000e+03 -4.716989914066e-02 3.714249092183e-04 2.326743208142e+01
1.128250000000e+03 -4.494221882704e-02 3.681336082116e-04 2.327968289623e+01
1.128500000000e+03 -4.265352950574e-02 3.647697164039e-04 2.329277434383e+01
1.128750000000e+03 -4.032294575939e-02 3.613628723284e-04 2.330676745581e+01
1.129000000000e+03 -3.796952369231e-02 3.579428070891e-04 2.332171983231e+01
1.129250000000e+03 -3.561217468138e-02 3.545392983546e-04 2.333768534343e+01
1.129500000000e+03 -3.326951012368e-02 3.511817437758e-04 2.335471399922e+01
1.129750000000e+03 -3.095976238316e-02 3.478989646609e-04 2.337285175816e+01
1.130000000000e+03 -2.870061602944e-02 3.447189269003e-04 2.339214054451e+01
1.130250000000e+03 -2.650915419571e-02 3.416685910825e-04 2.341261813494e+01
1.130500000000e+03 -2.440176258263e-02 3.387735573568e-04 2.343431816739e+01
1.130750000000e+03 -2.239405222510e-02 3.360580577732e-04 2.345727016505e+01
1.131000000000e+03 -2.050079062053e-02 3.335447908921e-04 2.348149959927e+01
1.131250000000e+03 -1.873584566245e-02 3.312547555841e-04 2.350702791785e+01
1.131500000000e+03 -1.711211422566e-02 3.292071684807e-04 2.353387270998e+01
1.131750000000e+03 -1.564147850134e-02 3.274193707033e-04 2.356204778622e+01
1.132000000000e+03 -1.433473974138e-02 3.259067057108e-04 2.359156325918e+01
1.132250000000e+03 -1.320158093304e-02 3.246825454157e-04 2.362242575562e+01
1.132500000000e+03 -1.225048098354e-02 3.237581142741e-04 2.365463845960e+01
1.132750000000e+03 -1.148869834906e-02 3.231425826033e-04 2.368820132398e+01
1.133000000000e+03 -1.092215790822e-02 3.228428622956e-04 2.372311111813e+01
1.133250000000e+03 -1.055544959567e-02 3.228637375093e-04 2.375936162538e+01
1.133500000000e+03 -1.039170860800e-02 3.232076774220e-04 2.379694368030e+01
1.133750000000e+03 -1.043257051487e-02 3.238748616217e-04 2.383584530646e+01
1.134000000000e+03 -1.067815272429e-02 3.248632018537e-04 2.387605181522e+01
1.134250000000e+03 -1.112690888601e-02 3.261681367100e-04 2.391754582902e+01
1.134500000000e+03 -1.177567892891e-02 3.277828305818e-04 2.396030739893e+01
1.134750000000e+03 -1.261953486024e-02 3.296979169187e-04 2.400431399123e+01
1.135000000000e+03 -1.365185555260e-02 3.319016925136e-04 2.404954057980e+01
1.135250000000e+03 -1.486419005938e-02 3.343798895292e-04 2.409595960253e+01
1.135500000000e+03 -1.624634582842e-02 3.371158534229e-04 2.414354102432e+01
1.135750000000e+03 -1.778634872271e-02 3.400904637135e-04 2.419225231797e+01
1.136000000000e+03 -1.947042650710e-02 3.432820928230e-04 2.424205842168e+01
1.136250000000e+03 -2.128313156922e-02 3.466667764113e-04 2.429292178071e+01
1.136500000000e+03 -2.320736048280e-02 3.502181902435e-04 2.434480229847e+01
1.136750000000e+03 -2.522440495475e-02 3.539076774847e-04 2.439765728306e+01
1.137000000000e+03 -2.731413067197e-02 3.577044451127e-04 2.445144148774e+01
1.137250000000e+03 -2.945506172864e-02 3.615756376848e-04 2.450610704310e+01
1.137500000000e+03 -3.162454698823e-02 3.654864568965e-04 2.456160345549e+01
1.137750000000e+03 -3.379894606053e-02 3.694003905369e-04 2.461787760371e+01
1.138000000000e+03 -3.595380954314e-02 3.732793990656e-04 2.467487367120e+01
1.138250000000e+03 -3.806414019799e-02 3.770841469991e-04 2.473253324279e+01
1.138500000000e+03 -4.010461383933e-02 3.807742726543e-04 2.479079525915e+01
1.138750000000e+03 -4.204985008873e-02 3.843087022361e-04 2.484959605087e+01
1.139000000000e+03 -4.387469375135e-02 3.876459926289e-04 2.490886938460e+01
1.139250000000e+03 -4.555450362208e-02 3.907446953447e-04 2.496854654211e+01
1.139500000000e+03 -4.706547082508e-02 3.935638122039e-04 2.502855627479e+01
1.139750000000e+03 -4.838490793382e-02 3.960631667944e-04 2.508882507092e+01
1.140000000000e+03 -4.949155985976e-02 3.982038874825e-04 2.514927718631e+01
1.140250000000e+03 -5.036594380327e-02 3.999489618307e-04 2.520983465022e+01
1.140500000000e+03 -5.099058285965e-02 4.012636269565e-04 2.527041768856e+01
1.140750000000e+03 -5.135036747969e-02 4.021160270039e-04 2.533094457467e+01
1.141000000000e+03 -5.143273031956e-02 4.024775808509e-04 2.539133217766e+01
1.141250000000e+03 -5.122796683405e-02 4.023236430370e-04 2.545149586172e+01
1.141500000000e+03 -5.072941165539e-02 4.016339594202e-04 2.551134986993e+01
1.141750000000e+03 -4.993356267282e-02 4.003930940434e-04 2.557080775940e+01
1.142000000000e+03 -4.884031831225e-02 3.985910217221e-04 2.562978231563e+01
1.142250000000e+03 -4.745296365740e-02 3.962234069569e-04 2.568818625513e+01
1.142500000000e+03 -4.577825787825e-02 3.932920335794e-04 2.574593240339e+01
1.142750000000e+03 -4.382647607765e-02 3.898051498893e-04 2.580293385312e+01
1.143000000000e+03 -4.161124727511e-02 3.857775861109e-04 2.585910477304e+01
1.143250000000e+03 -3.914956698533e-02 3.812310277400e-04 2.591436029829e+01
1.143500000000e+03 -3.646153970086e-02 3.761939764130e-04 2.596861736191e+01
1.143750000000e+03 -3.357023285060e-02 3.707017767136e-04 2.602179486035e+01
1.144000000000e+03 -3.050140380270e-02 3.647964634142e-04 2.607381417879e+01
1.144250000000e+03 -2.728324866619e-02 3.585265507885e-04 2.612459937203e+01
1.144500000000e+03 -2.394601451495e-02 3.519466467370e-04 2.617407794486e+01
1.144750000000e+03 -2.052168092014e-02 3.451170562666e-04 2.622218101375e+01
1.145000000000e+03 -1.704356752970e-02 3.381032459817e-04 2.626884377178e+01
1.145250000000e+03 -1.354593038161e-02 3.309751495926e-04 2.631400588150e+01
1.145500000000e+03 -1.006354810930e-02 3.238064349886e-04 2.635761184449e+01
1.145750000000e+03 -6.631304304209e-03 3.166737208099e-04 2.639961136061e+01
1.146000000000e+03 -3.283773545638e-03 3.096556848857e-04 2.643995970710e+01
1.146250000000e+03 -5.480278071800e-05 3.028320765566e-04 2.647861784073e+01
1.146500000000e+03 3.022864615173e-03 2.962827645590e-04 2.651555298110e+01
1.146750000000e+03 5.917967643230e-03 2.900866743262e-04 2.655073864151e+01
1.147000000000e+03 8.601061273322e-03 2.843207582300e-04 2.658415492758e+01
1.147250000000e+03 1.104485751703e-02 2.790589102646e-04 2.661578852573e+01
1.147500000000e+03 1.322444901024e-02 2.743709971353e-04 2.664563312987e+01
1.147750000000e+03 1.511761143529e-02 2.703217871856e-04 2.667368916587e+01
1.148000000000e+03 1.670493280078e-02 2.669700643099e-04 2.669996415407e+01
1.148250000000e+03 1.797003459336e-02 2.643676941578e-04 2.672447239547e+01
1.148500000000e+03 1.889966045146e-02 2.625588562014e-04 2.674723501896e+01
1.148750000000e+03 1.948372694205e-02 2.615793246112e-04 2.676827996190e+01
1.149000000000e+03 1.971542403026e-02 2.614558550511e-04 2.678764152029e+01
1.149250000000e+03 1.959114803644e-02 2.622057128492e-04 2.680536041526e+01
1.149500000000e+03 1.911053558313e-02 2.638363279430e-04 2.682148320469e+01
1.149750000000e+03 1.827634093422e-02 2.663450409462e-04 2.683606223925e+01
1.150000000000e+03 1.709440190859e-02 2.697190551351e-04 2.684915498242e+01
1.150250000000e+03 1.557348101422e-02 2.739354500869e-04 2.686082382896e+01
1.150500000000e+03 1.372515822851e-02 2.789613790373e-04 2.687113552063e+01
1.150750000000e+03 1.156368293396e-02 2.847544393991e-04 2.688016052585e+01
1.151000000000e+03 9.105797320034e-03 2.912630615816e-04 2.688797269985e+01
1.151250000000e+03 6.370574408397e-03 2.984271371568e-04 2.689464856649e+01
1.151500000000e+03 3.379241712451e-03 3.061786704605e-04 2.690026678266e+01
1.151750000000e+03 1.549788037850e-04 3.144426250384e-04 2.690490738035e+01
1.152000000000e+03 -3.277247818176e-03 3.231378784808e-04 2.690865133490e+01
1.152250000000e+03 -6.890888452440e-03 3.321781190742e-04 2.691157978526e+01
1.152500000000e+03 -1.065799668025e-02 3.414728793440e-04 2.691377342577e+01
1.152750000000e+03 -1.454942379734e-02 3.509286519056e-04 2.691531186120e+01
1.153000000000e+03 -1.853500938405e-02 3.604500187541e-04 2.691627298093e+01
1.153250000000e+03 -2.258377716974e-02 3.699407981155e-04 2.691673233868e+01
1.153500000000e+03 -2.666411418664e-02 3.793051791807e-04 2.691676259200e+01
1.153750000000e+03 -3.074402788423e-02 3.884489306602e-04 2.691643281387e+01
1.154000000000e+03 -3.479126181800e-02 3.972804168385e-04 2.691580813229e+01
1.154250000000e+03 -3.877355678265e-02 4.057117392729e-04 2.691494910473e+01
1.154500000000e+03 -4.265884956919e-02 4.136597239815e-04 2.691391128899e+01
1.154750000000e+03 -4.641547158320e-02 4.210468874448e-04 2.691274483703e+01
1.155000000000e+03 -5.001243244168e-02 4.278023638616e-04 2.691149403790e+01
1.155250000000e+03 -5.341954618904e-02 4.338626747028e-04 2.691019713440e+01
1.155500000000e+03 -5.660777590742e-02 4.391724792964e-04 2.690888588813e+01
1.155750000000e+03 -5.954936936725e-02 4.436850309288e-04 2.690758549850e+01
1.156000000000e+03 -6.221819952026e-02 4.473628530478e-04 2.690631430818e+01
1.156250000000e+03 -6.458992075653e-02 4.501781234083e-04 2.690508379046e+01
1.156500000000e+03 -6.664229418921e-02 4.521129342185e-04 2.690389840595e+01
1.156750000000e+03 -6.835536892327e-02 4.531595155294e-04 2.690275567150e+01
1.157000000000e+03 -6.971176798252e-02 4.533202311339e-04 2.690164614647e+01
1.157250000000e+03 -7.069689294774e-02 4.526076320606e-04 2.690055359515e+01
1.157500000000e+03 -7.129915849689e-02 4.510441820869e-04 2.689945510550e+01
1.157750000000e+03 -7.151020214094e-02 4.486621266626e-04 2.689832132941e+01
1.158000000000e+03 -7.132505086330e-02 4.455029566340e-04 2.689711672637e+01
1.158250000000e+03 -7.074231777278e-02 4.416170741171e-04 2.689579988768e+01
1.158500000000e+03 -6.976432151970e-02 4.370631113377e-04 2.689432388604e+01
1.158750000000e+03 -6.839721445330e-02 4.319073397999e-04 2.689263667503e+01
1.159000000000e+03 -6.665099977357e-02 4.262227221809e-04 2.689068153792e+01
1.159250000000e+03 -6.453964836881e-02 4.200882645151e-04 2.688839755192e+01
1.159500000000e+03 -6.208104077949e-02 4.135879745191e-04 2.688572010563e+01
1.159750000000e+03 -5.929692967460e-02 4.068098957908e-04 2.688258143662e+01
1.160000000000e+03 -5.621284102643e-02 3.998450613072e-04 2.687891119396e+01
1.160250000000e+03 -5.285793093858e-02 3.927864078773e-04 2.687463702754e+01
1.160500000000e+03 -4.926478733472e-02 3.857276583652e-04 2.686968518560e+01
1.160750000000e+03 -4.546920876076e-02 3.787622169693e-04 2.686398112756e+01
1.161000000000e+03 -4.150982070983e-02 3.719819196259e-04 2.685745016014e+01
1.161250000000e+03 -3.742786316304e-02 3.654760809331e-04 2.685001803424e+01
1.161500000000e+03 -3.326671437671e-02 3.593302818614e-04 2.684161157937e+01
1.161750000000e+03 -2.907148029692e-02 3.536253375646e-04 2.683215931092e+01
1.162000000000e+03 -2.488854259684e-02 3.484363143582e-04 2.682159201554e+01
1.162250000000e+03 -2.076497540211e-02 3.438315140772e-04 2.680984335371e+01
1.162500000000e+03 -1.674814284508e-02 3.398717492231e-04 2.679685036089e+01
1.162750000000e+03 -1.288501268283e-02 3.366094526567e-04 2.678255401298e+01
1.163000000000e+03 -9.221644295307e-03 3.340880774114e-04 2.676689969001e+01
1.163250000000e+03 -5.802640143459e-03 3.323415665101e-04 2.674983758518e+01
1.163500000000e+03 -2.670477203053e-03 3.313938713947e-04 2.673132316646e+01
1.163750000000e+03 1.349766191710e-04 3.312586927162e-04 2.671131743965e+01
1.164000000000e+03 2.577087544236e-03 3.319392796910e-04 2.668978731566e+01
1.164250000000e+03 4.622947545560e-03 3.334284211212e-04 2.666670581907e+01
1.164500000000e+03 6.243874329427e-03 3.357085422980e-04 2.664205223135e+01
1.164750000000e+03 7.415878568192e-03 3.387519180339e-04 2.661581222978e+01
1.165000000000e+03 8.120052338843e-03 3.425210713522e-04 2.658797800875e+01
1.165250000000e+03 8.342933204865e-03 3.469691952763e-04 2.655854814182e+01
1.165500000000e+03 8.076751323061e-03 3.520409131285e-04 2.652752768043e+01
1.165750000000e+03 7.319680118141e-03 3.576728312166e-04 2.649492788456e+01
1.166000000000e+03 6.075947801627e-03 3.637944371043e-04 2.646076613394e+01
1.166250000000e+03 4.355912862833e-03 3.703289601808e-04 2.642506564720e+01
1.166500000000e+03 2.175987159547e-03 3.771944180327e-04 2.638785532873e+01
1.166750000000e+03 -4.413942896010e-04 3.843046536837e-04 2.634916927253e+01
1.167000000000e+03 -3.468014695125e-03 3.915703666676e-04 2.630904652476e+01
1.167250000000e+03 -6.870136848878e-03 3.989002000077e-04 2.626753066837e+01
1.167500000000e+03 -1.060883715839e-02 4.062018954074e-04 2.622466937365e+01
1.167750000000e+03 -1.464050746423e-02 4.133834997479e-04 2.618051412404e+01
1.168000000000e+03 -1.891724949611e-02 4.203543168495e-04 2.613511954712e+01
1.168250000000e+03 -2.338751330764e-02 4.270260855690e-04 2.608854312571e+01
1.168500000000e+03 -2.799670620631e-02 4.333139936989e-04 2.604084471865e+01
1.168750000000e+03 -3.268787099524e-02 4.391376339096e-04 2.599208613297e+01
1.169000000000e+03 -3.740240770835e-02 4.444218887101e-04 2.594233071814e+01
1.169250000000e+03 -4.208081432698e-02 4.490978310949e-04 2.589164292424e+01
1.169500000000e+03 -4.666352206834e-02 4.531035104084e-04 2.584008813988e+01
1.169750000000e+03 -5.109160229738e-02 4.563845162865e-04 2.578773207739e+01
1.170000000000e+03 -5.530761202629e-02 4.588946317324e-04 2.573464062742e+01
1.170250000000e+03 -5.925639991035e-02 4.605963241422e-04 2.568087975684e+01
1.170500000000e+03 -6.288581535247e-02 4.614611161853e-04 2.562651495993e+01
1.170750000000e+03 -6.614750160586e-02 4.614698889980e-04 2.557161147862e+01
1.171000000000e+03 -6.899755022126e-02 4.606130938569e-04 2.551623378805e+01
1.171250000000e+03 -7.139716851877e-02 4.588908106253e-04 2.546044589632e+01
1.171500000000e+03 -7.331325084967e-02 4.563127989728e-04 2.540431090389e+01
1.171750000000e+03 -7.471888651813e-02 4.528983263566e-04 2.534789132293e+01
1.172000000000e+03 -7.559377771886e-02 4.486759674771e-04 2.529124893305e+01
1.172250000000e+03 -7.592459903716e-02 4.436833380206e-04 2.523444472000e+01
1.172500000000e+03 -7.570523285028e-02 4.379666471931e-04 2.517753901804e+01
1.172750000000e+03 -7.493687175055e-02 4.315801055501e-04 2.512059169357e+01
1.173000000000e+03 -7.362812679349e-02 4.245854626057e-04 2.506366189267e+01
1.173250000000e+03 -7.179486368599e-02 4.170511133088e-04 2.500680845072e+01
1.173500000000e+03 -6.946010363355e-02 4.090514608333e-04 2.495008963396e+01
1.173750000000e+03 -6.665368435976e-02 4.006659388087e-04 2.489356335113e+01
1.174000000000e+03 -6.341188981024e-02 3.919781018404e-04 2.483728708253e+01
1.174250000000e+03 -5.977689062898e-02 3.830745037842e-04 2.478131804305e+01
1.174500000000e+03 -5.579624600577e-02 3.740437747072e-04 2.472571290629e+01
1.174750000000e+03 -5.152216246200e-02 3.649753968454e-04 2.467052791257e+01
1.175000000000e+03 -4.701075292784e-02 3.559586046704e-04 2.461581873972e+01
1.175250000000e+03 -4.232121801379e-02 3.470812461900e-04 2.456164039319e+01
1.175500000000e+03 -3.751498572730e-02 3.384286561801e-04 2.450804702899e+01
1.175750000000e+03 -3.265474060572e-02 3.300824634437e-04 2.445509191849e+01
1.176000000000e+03 -2.780357724256e-02 3.221196425919e-04 2.440282705241e+01
1.176250000000e+03 -2.302399436211e-02 3.146114320228e-04 2.435130305736e+01
1.176500000000e+03 -1.837697102323e-02 3.076224210758e-04 2.430056893198e+01
1.176750000000e+03 -1.392106058905e-02 3.012097388407e-04 2.425067176551e+01
1.177000000000e+03 -9.711469651733e-03 2.954222830690e-04 2.420165660637e+01
1.177250000000e+03 -5.799307522308e-03 2.903001417531e-04 2.415356597879e+01
1.177500000000e+03 -2.230748340854e-03 2.858740685017e-04 2.410643986895e+01
1.177750000000e+03 9.535776082406e-04 2.821652224519e-04 2.406031522504e+01
1.178000000000e+03 3.719223659149e-03 2.791849444860e-04 2.401522592096e+01
1.178250000000e+03 6.038384673976e-03 2.769347268190e-04 2.397120242916e+01
1.178500000000e+03 7.890264287546e-03 2.754063554413e-04 2.392827153385e+01
1.178750000000e+03 9.261354994828e-03 2.745820981308e-04 2.388645632199e+01
1.179000000000e+03 1.014555453825e-02 2.744350947662e-04 2.384577582104e+01
1.179250000000e+03 1.054418848353e-02 2.749300407147e-04 2.380624505479e+01
1.179500000000e+03 1.046590312286e-02 2.760237585431e-04 2.376787475888e+01
1.179750000000e+03 9.926420732844e-03 2.776660638732e-04 2.373067148730e+01
1.180000000000e+03 8.948220165077e-03 2.798005875631e-04 2.369463741105e+01
1.180250000000e+03 7.560045048794e-03 2.823658747616e-04 2.365977047455e+01
1.180500000000e+03 5.796384342472e-03 2.852963646120e-04 2.362606429827e+01
1.180750000000e+03 3.696812526862e-03 2.885235620828e-04 2.359350830960e+01
1.181000000000e+03 1.305237083297e-03 2.919772614728e-04 2.356208786878e+01
1.181250000000e+03 -1.330846134440e-03 2.955866454945e-04 2.353178432968e+01
1.181500000000e+03 -4.161213168416e-03 2.992815269597e-04 2.350257523354e+01
1.181750000000e+03 -7.133825135639e-03 3.029935843968e-04 2.347443451006e+01
1.182000000000e+03 -1.019566462594e-02 3.066573995623e-04 2.344733263599e+01
1.182250000000e+03 -1.329367972774e-02 3.102116148614e-04 2.342123689686e+01
1.182500000000e+03 -1.637566431631e-02 3.135999332750e-04 2.339611160882e+01
1.182750000000e+03 -1.939111244645e-02 3.167720235367e-04 2.337191838039e+01
1.183000000000e+03 -2.229209226028e-02 3.196844123168e-04 2.334861636939e+01
1.183250000000e+03 -2.503394436260e-02 3.223010751877e-04 2.332616255911e+01
1.183500000000e+03 -2.757603447531e-02 3.245940428504e-04 2.330451204022e+01
1.183750000000e+03 -2.988236895209e-02 3.265438325623e-04 2.328361827459e+01
1.184000000000e+03 -3.192212165951e-02 3.281396781153e-04 2.326343340542e+01
1.184250000000e+03 -3.367012888951e-02 3.293797067969e-04 2.324390846215e+01
1.184500000000e+03 -3.510715666903e-02 3.302707707028e-04 2.322499372453e+01
1.184750000000e+03 -3.622017479051e-02 3.308282662856e-04 2.320663895382e+01
1.185000000000e+03 -3.700251900413e-02 3.310757896395e-04 2.318879357794e+01
1.185250000000e+03 -3.745383438625e-02 3.310444743724e-04 2.317140706976e+01
1.185500000000e+03 -3.758002029056e-02 3.307723460065e-04 2.315442912664e+01
1.185750000000e+03 -3.739305632429e-02 3.303035624881e-04 2.313780982146e+01
1.186000000000e+03 -3.691062594518e-02 3.296872870639e-04 2.312150000872e+01
1.186250000000e+03 -3.615578512602e-02 3.289767148027e-04 2.310545133538e+01
1.186500000000e+03 -3.515643550569e-02 3.282278619511e-04 2.308961652620e+01
1.186750000000e+03 -3.394473259546e-02 3.274982999616e-04 2.307394966381e+01
1.187000000000e+03 -3.255649116280e-02 3.268459433548e-04 2.305840614406e+01
1.187250000000e+03 -3.103042729110e-02 3.263276676641e-04 2.304294311244e+01
1.187500000000e+03 -2.940745332258e-02 3.259980759751e-04 2.302751934486e+01
1.187750000000e+03 -2.772985616492e-02 3.259081658493e-04 2.301209565004e+01
1.188000000000e+03 -2.604050996833e-02 3.261042072953e-04 2.299663491734e+01
1.188250000000e+03 -2.438206676648e-02 3.266265497585e-04 2.298110211986e+01
1.188500000000e+03 -2.279613969071e-02 3.275086228620e-04 2.296546471049e+01
1.188750000000e+03 -2.132253290190e-02 3.287761176251e-04 2.294969262555e+01
1.189000000000e+03 -1.999848982688e-02 3.304461661928e-04 2.293375827217e+01
1.189250000000e+03 -1.885800236528e-02 3.325267842271e-04 2.291763692836e+01
1.189500000000e+03 -1.793117514829e-02 3.350164945708e-04 2.290130667742e+01
1.189750000000e+03 -1.724366598569e-02 3.379042122129e-04 2.288474857073e+01
1.190000000000e+03 -1.681620785292e-02 3.411691535655e-04 2.286794673255e+01
1.190250000000e+03 -1.666423126472e-02 3.447810626219e-04 2.285088851338e+01
1.190500000000e+03 -1.679755124486e-02 3.487005756937e-04 2.283356438100e+01
1.190750000000e+03 -1.722022179810e-02 3.528798736208e-04 2.281596830405e+01
1.191000000000e+03 -1.793043587673e-02 3.572634320225e-04 2.279809762128e+01
1.191250000000e+03 -1.892056313006e-02 3.617888850836e-04 2.277995315089e+01
1.191500000000e+03 -2.017729816619e-02 3.663881993627e-04 2.276153927804e+01
1.191750000000e+03 -2.168186486532e-02 3.709887786429e-04 2.274286377681e+01
1.192000000000e+03 -2.341041906575e-02 3.755148975187e-04 2.272393812041e+01
1.192250000000e+03 -2.533445670346e-02 3.798890480785e-04 2.270477730998e+01
1.192500000000e+03 -2.742130009635e-02 3.840333187470e-04 2.268539967703e+01
1.192750000000e+03 -2.963477798344e-02 3.878710491177e-04 2.266582718814e+01
1.193000000000e+03 -3.193580547953e-02 3.913281119605e-04 2.264608498627e+01
1.193250000000e+03 -3.428313634075e-02 3.943344368856e-04 2.262620143542e+01
1.193500000000e+03 -3.663415639011e-02 3.968254868197e-04 2.260620813022e+01
1.193750000000e+03 -3.894558254207e-02 3.987433942613e-04 2.258613937119e+01
1.194000000000e+03 -4.117435733771e-02 4.000383755845e-04 2.256603237422e+01
1.194250000000e+03 -4.327834769721e-02 4.006696102782e-04 2.254592664437e+01
1.194500000000e+03 -4.521722400592e-02 4.006063865124e-04 2.252586412802e+01
1.194750000000e+03 -4.695312045458e-02 3.998286776619e-04 2.250588854700e+01
1.195000000000e+03 -4.845143804452e-02 3.983279383150e-04 2.248604548490e+01
1.195250000000e+03 -4.968141984932e-02 3.961073330786e-04 2.246638169488e+01
1.195500000000e+03 -5.061681984854e-02 3.931821047725e-04 2.244694508747e+01
1.195750000000e+03 -5.123639022304e-02 3.895795308925e-04 2.242778423594e+01
1.196000000000e+03 -5.152429836324e-02 3.853387388839e-04 2.240894788277e+01
1.196250000000e+03 -5.147052155632e-02 3.805103753049e-04 2.239048482510e+01
1.196500000000e+03 -5.107106226682e-02 3.751559342332e-04 2.237244336149e+01
1.196750000000e+03 -5.032810577446e-02 3.693470334704e-04 2.235487099040e+01
1.197000000000e+03 -4.925004481627e-02 3.631644468936e-04 2.233781387934e+01
1.197250000000e+03 -4.785143587539e-02 3.566970247339e-04 2.232131672692e+01
1.197500000000e+03 -4.615280697378e-02 3.500403859668e-04 2.230542224972e+01
1.197750000000e+03 -4.418038144731e-02 3.432955213808e-04 2.229017088396e+01
1.198000000000e+03 -4.196569536188e-02 3.365672770693e-04 2.227560046735e+01
1.198250000000e+03 -3.954511491264e-02 3.299627461133e-04 2.226174598199e+01
1.198500000000e+03 -3.695928074948e-02 3.235896057644e-04 2.224863916568e+01
1.198750000000e+03 -3.425244034005e-02 3.175543134243e-04 2.223630848533e+01
1.199000000000e+03 -3.147173811080e-02 3.119604554692e-04 2.222477881894e+01
1.199250000000e+03 -2.866642379274e-02 3.069069893133e-04 2.221407137639e+01
1.199500000000e+03 -2.588705505443e-02 3.024866333395e-04 2.220420347949e+01
1.199750000000e+03 -2.318459094254e-02 2.987841313724e-04 2.219518868414e+01
1.200000000000e+03 -2.060952830461e-02 2.958747405546e-04 2.218703668068e+01
1.200250000000e+03 -1.821104571461e-02 2.938229239169e-04 2.217975325141e+01
1.200500000000e+03 -1.603605703260e-02 2.926808715041e-04 2.217334054600e+01
1.200750000000e+03 -1.412843865374e-02 2.924877289923e-04 2.216779699137e+01
1.201000000000e+03 -1.252813085851e-02 2.932683624307e-04 2.216311767674e+01
1.201250000000e+03 -1.127046332889e-02 2.950328486147e-04 2.215929435253e+01
1.201500000000e+03 -1.038537276418e-02 2.977757576795e-04 2.215631588678e+01
1.201750000000e+03 -9.896877713845e-03 3.014761303331e-04 2.215416833743e+01
1.202000000000e+03 -9.822465681145e-03 3.060972098235e-04 2.215283546387e+01
1.202250000000e+03 -1.017275875619e-02 3.115868869584e-04 2.215229885609e+01
1.202500000000e+03 -1.095111534165e-02 3.178779468959e-04 2.215253848130e+01
1.202750000000e+03 -1.215351458237e-02 3.248889197084e-04 2.215353284700e+01
1.203000000000e+03 -1.376841271448e-02 3.325248859616e-04 2.215525953699e+01
1.203250000000e+03 -1.577682357693e-02 3.406786862757e-04 2.215769550436e+01
1.203500000000e+03 -1.815250773024e-02 3.492323648652e-04 2.216081736382e+01
1.203750000000e+03 -2.086222933179e-02 3.580586052996e-04 2.216460188131e+01
1.204000000000e+03 -2.386620040358e-02 3.670225275865e-04 2.216902621786e+01
1.204250000000e+03 -2.711860526179e-02 3.759836294306e-04 2.217406828612e+01
1.204500000000e+03 -3.056824369259e-02 3.847977825302e-04 2.217970696255e+01
1.204750000000e+03 -3.415926010613e-02 3.933193694309e-04 2.218592247419e+01
1.205000000000e+03 -3.783197469009e-02 4.014034123466e-04 2.219269655076e+01
1.205250000000e+03 -4.152378063809e-02 4.089078036280e-04 2.220001264872e+01
1.205500000000e+03 -4.517010276310e-02 4.156955226080e-04 2.220785611984e+01
1.205750000000e+03 -4.870540204784e-02 4.216368303591e-04 2.221621434807e+01
1.206000000000e+03 -5.206421797112e-02 4.266113964883e-04 2.222507686572e+01
1.206250000000e+03 -5.518217711698e-02 4.305101720232e-04 2.223443536477e+01
1.206500000000e+03 -5.799708767448e-02 4.332373945457e-04 2.224428382255e+01
1.206750000000e+03 -6.044993637417e-02 4.347122130684e-04 2.225461845647e+01
1.207000000000e+03 -6.248582672468e-02 4.348700719949e-04 2.226543767999e+01
1.207250000000e+03 -6.405497933477e-02 4.336641693720e-04 2.227674211647e+01
1.207500000000e+03 -6.511355387062e-02 4.310663001807e-04 2.228853449024e+01
1.207750000000e+03 -6.562438811535e-02 4.270675158648e-04 2.230081952944e+01
1.208000000000e+03 -6.555769929488e-02 4.216786484834e-04 2.231360387606e+01
1.208250000000e+03 -6.489169802302e-02 4.149305853213e-04 2.232689596584e+01
1.208500000000e+03 -6.361292866318e-02 4.068736993988e-04 2.234070587901e+01
1.208750000000e+03 -6.171671368001e-02 3.975777752753e-04 2.235504520533e+01
1.209000000000e+03 -5.920723684968e-02 3.871310163663e-04 2.236992689861e+01
1.209250000000e+03 -5.609764752311e-02 3.756390677180e-04 2.238536513335e+01
1.209500000000e+03 -5.241000629156e-02 3.632237163941e-04 2.240137513326e+01
1.209750000000e+03 -4.817503692005e-02 3.500212307499e-04 2.241797302522e+01
1.210000000000e+03 -4.343174801901e-02 3.361805005246e-04 2.243517574069e+01
1.210250000000e+03 -3.822703214869e-02 3.218611067840e-04 2.245300078770e+01
1.210500000000e+03 -3.261498802372e-02 3.072310203215e-04 2.247146623096e+01
1.210750000000e+03 -2.665627311104e-02 2.924643163976e-04 2.249059045705e+01
1.211000000000e+03 -2.041725410674e-02 2.777386815911e-04 2.251039212280e+01
1.211250000000e+03 -1.396911226419e-02 2.632328859113e-04 2.253089000054e+01
1.211500000000e+03 -7.386858251674e-03 2.491242751681e-04 2.255210299421e+01
1.211750000000e+03 -7.482932895060e-04 2.355861559665e-04 2.257404988260e+01
1.212000000000e+03 5.867091561434e-03 2.227853338745e-04 2.259674934373e+01
1.212250000000e+03 1.237924757491e-02 2.108796597607e-04 2.262021981452e+01
1.212500000000e+03 1.870867942654e-02 2.000158553227e-04 2.264447957844e+01
1.212750000000e+03 2.477762803506e-02 1.903272087618e-04 2.266954647530e+01
1.213000000000e+03 3.051116712838e-02 1.819317412212e-04 2.269543799151e+01
1.213250000000e+03 3.583829494341e-02 1.749304704752e-04 2.272217117392e+01
1.213500000000e+03 4.069298823330e-02 1.694059056905e-04 2.274976252169e+01
1.213750000000e+03 4.501510067330e-02 1.654209087582e-04 2.277822814882e+01
1.214000000000e+03 4.875134917504e-02 1.630176946815e-04 2.280758341895e+01
1.214250000000e+03 5.185603557461e-02 1.622173663464e-04 2.283784310108e+01
1.214500000000e+03 5.429176497051e-02 1.630194661340e-04 2.286902119524e+01
1.214750000000e+03 5.602991583856e-02 1.654022328361e-04 2.290113112062e+01
1.215000000000e+03 5.705119742135e-02 1.693226650068e-04 2.293418528060e+01
1.215250000000e+03 5.734587616991e-02 1.747173867546e-04 2.296819516790e+01
1.215500000000e+03 5.691385249807e-02 1.815037563211e-04 2.300317148698e+01
1.215750000000e+03 5.576481984067e-02 1.895808276234e-04 2.303912360267e+01
1.216000000000e+03 5.391793613520e-02 1.988312336258e-04 2.307605998485e+01
1.216250000000e+03 5.140170900475e-02 2.091226912067e-04 2.311398756064e+01
1.216500000000e+03 4.825338946545e-02 2.203103073935e-04 2.315291215750e+01
1.216750000000e+03 4.451856709898e-02 2.322385017715e-04 2.319283784199e+01
1.217000000000e+03 4.025032211942e-02 2.447436052613e-04 2.323376735028e+01
1.217250000000e+03 3.550856090307e-02 2.576561242334e-04 2.327570142187e+01
1.217500000000e+03 3.035897427572e-02 2.708034505334e-04 2.331863922393e+01
1.217750000000e+03 2.487216115338e-02 2.840122939304e-04 2.336257768611e+01
1.218000000000e+03 1.912245951163e-02 2.971113413905e-04 2.340751191990e+01
1.218250000000e+03 1.318691119359e-02 3.099337057417e-04 2.345343463430e+01
1.218500000000e+03 7.144067894938e-03 3.223193774836e-04 2.350033622901e+01
1.218750000000e+03 1.072820436534e-03 3.341174677185e-04 2.354820487479e+01
1.219000000000e+03 -4.948735732110e-03 3.451883304344e-04 2.359702603862e+01
1.219250000000e+03 -1.084446127938e-02 3.554055623020e-04 2.364678265294e+01
1.219500000000e+03 -1.654127179497e-02 3.646577293764e-04 2.369745492739e+01
1.219750000000e+03 -2.197016084775e-02 3.728496665300e-04 2.374902050814e+01
1.220000000000e+03 -2.706719234478e-02 3.799038221116e-04 2.380145410279e+01
1.220250000000e+03 -3.177436692182e-02 3.857610900684e-04 2.385472767365e+01
1.220500000000e+03 -3.604040386866e-02 3.903814571474e-04 2.390881037160e+01
1.220750000000e+03 -3.982142109240e-02 3.937443505893e-04 2.396366850138e+01
1.221000000000e+03 -4.308143044660e-02 3.958484541672e-04 2.401926570971e+01
1.221250000000e+03 -4.579283193104e-02 3.967117428194e-04 2.407556276828e+01
1.221500000000e+03 -4.793664954041e-02 3.963707365449e-04 2.413251780687e+01
1.221750000000e+03 -4.950271182434e-02 3.948797324553e-04 2.419008630066e+01
1.222000000000e+03 -5.048959726879e-02 3.923095616756e-04 2.424822128602e+01
1.222250000000e+03 -5.090463120335e-02 3.887465051032e-04 2.430687324051e+01
1.222500000000e+03 -5.076349930633e-02 3.842904843843e-04 2.436599042299e+01
1.222750000000e+03 -5.009000766896e-02 3.790535671080e-04 2.442551878109e+01
1.223000000000e+03 -4.891544981159e-02 3.731578145368e-04 2.448540226883e+01
1.223250000000e+03 -4.727813853318e-02 3.667335112142e-04 2.454558281476e+01
1.223500000000e+03 -4.522258500699e-02 3.599168382427e-04 2.460600058975e+01
1.223750000000e+03 -4.279876607813e-02 3.528477309603e-04 2.466659409217e+01
1.224000000000e+03 -4.006129796090e-02 3.456677349377e-04 2.472730026950e+01
1.224250000000e+03 -3.706842460082e-02 3.385176812768e-04 2.478805474221e+01
1.224500000000e+03 -3.388115138108e-02 3.315356100794e-04 2.484879188460e+01
1.224750000000e+03 -3.056216666857e-02 3.248545787440e-04 2.490944503864e+01
1.225000000000e+03 -2.717490641652e-02 3.186007093417e-04 2.496994663431e+01
1.225250000000e+03 -2.378251624341e-02 3.128912746914e-04 2.503022837436e+01
1.225500000000e+03 -2.044686637944e-02 3.078330154196e-04 2.509022140473e+01
1.225750000000e+03 -1.722762564366e-02 3.035205762372e-04 2.514985648696e+01
1.226000000000e+03 -1.418134155420e-02 3.000351774123e-04 2.520906419759e+01
1.226250000000e+03 -1.136061475200e-02 2.974435748496e-04 2.526777511708e+01
1.226500000000e+03 -8.813324591104e-03 2.957970983545e-04 2.532592005942e+01
1.226750000000e+03 -6.581953382704e-03 2.951310917688e-04 2.538343029650e+01
1.227000000000e+03 -4.702990001956e-03 2.954645108293e-04 2.544023780939e+01
1.227250000000e+03 -3.206479655223e-03 2.967999237001e-04 2.549627554945e+01
1.227500000000e+03 -2.115597134638e-03 2.991235085160e-04 2.555147773885e+01
1.227750000000e+03 -1.446414893819e-03 3.024055633268e-04 2.560578016723e+01
1.228000000000e+03 -1.207732233768e-03 3.066010990201e-04 2.565912052402e+01
1.228250000000e+03 -1.401093375619e-03 3.116508379916e-04 2.571143874054e+01
1.228500000000e+03 -2.020795790163e-03 3.174821369351e-04 2.576267735395e+01
1.228750000000e+03 -3.054132790086e-03 3.240103965556e-04 2.581278188083e+01
1.229000000000e+03 -4.481685775084e-03 3.311405051372e-04 2.586170120033e+01
1.229250000000e+03 -6.277715778775e-03 3.387684331963e-04 2.590938794016e+01
1.229500000000e+03 -8.410713351895e-03 3.467830708851e-04 2.595579888072e+01
1.229750000000e+03 -1.084390960493e-02 3.550679242619e-04 2.600089531314e+01
1.230000000000e+03 -1.353597714041e-02 3.635030703524e-04 2.604464341485e+01
1.230250000000e+03 -1.644178061008e-02 3.719672447367e-04 2.608701462154e+01
1.230500000000e+03 -1.951308805779e-02 3.803396141806e-04 2.612798589365e+01
1.230750000000e+03 -2.269945332182e-02 3.885017689580e-04 2.616754006226e+01
1.231000000000e+03 -2.594899947130e-02 3.963395368567e-04 2.620566599353e+01
1.231250000000e+03 -2.920931554492e-02 4.037448018848e-04 2.624235885558e+01
1.231500000000e+03 -3.242827145139e-02 4.106171525424e-04 2.627762015552e+01
1.231750000000e+03 -3.555487073707e-02 4.168654026864e-04 2.631145789897e+01
1.232000000000e+03 -3.854004417152e-02 4.224089191728e-04 2.634388647672e+01
1.232250000000e+03 -4.133740299622e-02 4.271787278572e-04 2.637492669290e+01
1.232500000000e+03 -4.390396201370e-02 4.311186057814e-04 2.640460548621e+01
1.232750000000e+03 -4.620074696139e-02 4.341856743457e-04 2.643295581667e+01
1.233000000000e+03 -4.819340241144e-02 4.363510442920e-04 2.646001621174e+01
1.233250000000e+03 -4.985261910965e-02 4.375999251303e-04 2.648583050952e+01
1.233500000000e+03 -5.115457912327e-02 4.379318090351e-04 2.651044726342e+01
1.233750000000e+03 -5.208123578283e-02 4.373602127532e-04 2.653391925144e+01
1.234000000000e+03 -5.262047844269e-02 4.359121753997e-04 2.655630293265e+01
1.234250000000e+03 -5.276630259470e-02 4.336277708136e-04 2.657765766835e+01
1.234500000000e+03 -5.251877462931e-02 4.305591737139e-04 2.659804508825e+01
1.234750000000e+03 -5.188395456535e-02 4.267696675933e-04 2.661752832585e+01
1.235000000000e+03 -5.087372884459e-02 4.223324884359e-04 2.663617121479e+01
1.235250000000e+03 -4.950549763841e-02 4.173294290422e-04 2.665403759258e+01
1.235500000000e+03 -4.780190273838e-02 4.118495472029e-04 2.667119036290e+01
1.235750000000e+03 -4.579036149503e-02 4.059875682734e-04 2.668769079013e+01
1.236000000000e+03 -4.350259936351e-02 3.998423470531e-04 2.670359770526e+01
1.236250000000e+03 -4.097412140867e-02 3.935152786589e-04 2.671896672520e+01
1.236500000000e+03 -3.824359841776e-02 3.871086631460e-04 2.673384964653e+01
1.236750000000e+03 -3.535230259605e-02 3.807241414254e-04 2.674829362981e+01
1.237000000000e+03 -3.234343320457e-02 3.744613225187e-04 2.676234066120e+01
1.237250000000e+03 -2.926145039602e-02 3.684160726159e-04 2.677602709577e+01
1.237500000000e+03 -2.615144318108e-02 3.626792370613e-04 2.678938299317e+01
1.237750000000e+03 -2.305844106348e-02 3.573354223896e-04 2.680243191518e+01
1.238000000000e+03 -2.002678386502e-02 3.524618362918e-04 2.681519052513e+01
1.238250000000e+03 -1.709948670983e-02 3.481272277288e-04 2.682766828616e+01
1.238500000000e+03 -1.431765226459e-02 3.443911138203e-04 2.683986750234e+01
1.238750000000e+03 -1.171989067923e-02 3.413029544216e-04 2.685178305490e+01
1.239000000000e+03 -9.341832996658e-03 3.389017431176e-04 2.686340265777e+01
1.239250000000e+03 -7.215617409285e-03 3.372154581998e-04 2.687470675446e+01
1.239500000000e+03 -5.369529346087e-03 3.362610148389e-04 2.688566896254e+01
1.239750000000e+03 -3.827576248430e-03 3.360440099670e-04 2.689625613086e+01
1.240000000000e+03 -2.609266036869e-03 3.365590200723e-04 2.690642894612e+01
1.240250000000e+03 -1.729290477776e-03 3.377896316595e-04 2.691614214387e+01
1.240500000000e+03 -1.197447658080e-03 3.397090490141e-04 2.692534525348e+01
1.240750000000e+03 -1.018458962466e-03 3.422804350593e-04 2.693398297195e+01
1.241000000000e+03 -1.191970216855e-03 3.454576454530e-04 2.694199587191e+01
1.241250000000e+03 -1.712628635604e-03 3.491860679567e-04 2.694932116925e+01
1.241500000000e+03 -2.570101723805e-03 3.534033130210e-04 2.695589325717e+01
1.241750000000e+03 -3.749295387340e-03 3.580403579125e-04 2.696164457218e+01
1.242000000000e+03 -5.230554372636e-03 3.630224983172e-04 2.696650629059e+01
1.242250000000e+03 -6.989996855310e-03 3.682704842512e-04 2.697040922386e+01
1.242500000000e+03 -8.999777258387e-03 3.737015558815e-04 2.697328443099e+01
1.242750000000e+03 -1.122851785345e-02 3.792306855506e-04 2.697506407292e+01
1.243000000000e+03 -1.364177152798e-02 3.847717793781e-04 2.697568225712e+01
1.243250000000e+03 -1.620243286359e-02 3.902387800902e-04 2.697507561659e+01
1.243500000000e+03 -1.887128974811e-02 3.955468757156e-04 2.697318412016e+01
1.243750000000e+03 -2.160754114473e-02 4.006136083582e-04 2.696995169922e+01
1.244000000000e+03 -2.436937525439e-02 4.053599488855e-04 2.696532696793e+01
1.244250000000e+03 -2.711450120219e-02 4.097113028443e-04 2.695926365633e+01
1.244500000000e+03 -2.980074771849e-02 4.135984536234e-04 2.695172121964e+01
1.244750000000e+03 -3.238662927485e-02 4.169584483908e-04 2.694266525431e+01
1.245000000000e+03 -3.483190834309e-02 4.197353008079e-04 2.693206798431e+01
1.245250000000e+03 -3.709814354718e-02 4.218806969664e-04 2.691990840958e+01
1.245500000000e+03 -3.914920193923e-02 4.233544617865e-04 2.690617275591e+01
1.245750000000e+03 -4.095177312902e-02 4.241251297981e-04 2.689085445119e+01
1.246000000000e+03 -4.247578952703e-02 4.241701089637e-04 2.687395442768e+01
1.246250000000e+03 -4.369488395206e-02 4.234760837976e-04 2.685548094906e+01
1.246500000000e+03 -4.458669437629e-02 4.220388233456e-04 2.683544976875e+01
1.246750000000e+03 -4.513324112846e-02 4.198634121811e-04 2.681388380861e+01
1.247000000000e+03 -4.532110028271e-02 4.169639223789e-04 2.679081318029e+01
1.247250000000e+03 -4.514168188087e-02 4.133633751557e-04 2.676627473065e+01
1.247500000000e+03 -4.459126331149e-02 4.090931843437e-04 2.674031193427e+01
1.247750000000e+03 -4.367115540418e-02 4.041929517471e-04 2.671297432422e+01
1.248000000000e+03 -4.238759658858e-02 3.987097474738e-04 2.668431728164e+01
1.248250000000e+03 -4.075178539901e-02 3.926977278234e-04 2.665440139012e+01
1.248500000000e+03 -3.877971488185e-02 3.862174115183e-04 2.662329201364e+01
1.248750000000e+03 -3.649194569055e-02 3.793349317379e-04 2.659105884932e+01
1.249000000000e+03 -3.391344798357e-02 3.721214382672e-04 2.655777520411e+01
1.249250000000e+03 -3.107326302880e-02 3.646522553406e-04 2.652351750163e+01
1.249500000000e+03 -2.800412620726e-02 3.570060562695e-04 2.648836478189e+01
1.249750000000e+03 -2.474215022876e-02 3.492641333830e-04 2.645239793993e+01
1.250000000000e+03 -2.132634828953e-02 3.415095080709e-04 2.641569924771e+01
1.250250000000e+03 -1.779818389022e-02 3.338261028594e-04 2.637835174640e+01
1.250500000000e+03 -1.420108216694e-02 3.262978891761e-04 2.634043864807e+01
1.250750000000e+03 -1.057989495041e-02 3.190080477030e-04 2.630204290415e+01
1.251000000000e+03 -6.980395711531e-03 3.120381010606e-04 2.626324650496e+01
1.251250000000e+03 -3.448709230020e-03 3.054670669055e-04 2.622413009375e+01
1.251500000000e+03 -3.075703873000e-05 2.993705784189e-04 2.618477244977e+01
1.251750000000e+03 3.228292107713e-03 2.938201254121e-04 2.614525017000e+01
1.252000000000e+03 6.284597682244e-03 2.888821013149e-04 2.610563706149e+01
1.252250000000e+03 9.096167649300e-03 2.846171396330e-04 2.606600402824e+01
1.252500000000e+03 1.162343875664e-02 2.810791281889e-04 2.602641850523e+01
1.252750000000e+03 1.382973641698e-02 2.783146760295e-04 2.598694442131e+01
1.253000000000e+03 1.568184144001e-02 2.763621908953e-04 2.594764171499e+01
1.253250000000e+03 1.715037398126e-02 2.752513860692e-04 2.590856636782e+01
1.253500000000e+03 1.821031991566e-02 2.750024751422e-04 2.586977000763e+01
1.253750000000e+03 1.884133600429e-02 2.756258036958e-04 2.583129996860e+01
1.254000000000e+03 1.902813371222e-02 2.771213007779e-04 2.579319911431e+01
1.254250000000e+03 1.876082569131e-02 2.794781040042e-04 2.575550569111e+01
1.254500000000e+03 1.803505734250e-02 2.826745295308e-04 2.571825347208e+01
1.254750000000e+03 1.685229603003e-02 2.866777705924e-04 2.568147157620e+01
1.255000000000e+03 1.521989535910e-02 2.914440507097e-04 2.564518455857e+01
1.255250000000e+03 1.315109032752e-02 2.969189011888e-04 2.560941251410e+01
1.255500000000e+03 1.066507259461e-02 3.030373701066e-04 2.557417099651e+01
1.255750000000e+03 7.786758765698e-03 3.097247407487e-04 2.553947125459e+01
1.256000000000e+03 4.546702344674e-03 3.168970974294e-04 2.550532020529e+01
1.256250000000e+03 9.807728318704e-04 3.244623054750e-04 2.547172061879e+01
1.256500000000e+03 -2.870225444672e-03 3.323210467438e-04 2.543867126531e+01
1.256750000000e+03 -6.960916107918e-03 3.403679357982e-04 2.540616700798e+01
1.257000000000e+03 -1.124189785963e-02 3.484929143760e-04 2.537419900008e+01
1.257250000000e+03 -1.566033406600e-02 3.565826900618e-04 2.534275486030e+01
1.257500000000e+03 -2.016055396229e-02 3.645222743690e-04 2.531181883671e+01
1.257750000000e+03 -2.468477953469e-02 3.721965907084e-04 2.528137202105e+01
1.258000000000e+03 -2.917386516962e-02 3.794921765485e-04 2.525139254765e+01
1.258250000000e+03 -3.356807777305e-02 3.862988144211e-04 2.522185580823e+01
1.258500000000e+03 -3.780791348729e-02 3.925112959031e-04 2.519273468983e+01
1.258750000000e+03 -4.183492350989e-02 3.980310105015e-04 2.516399979588e+01
1.259000000000e+03 -4.559255592168e-02 4.027675630047e-04 2.513561971408e+01
1.259250000000e+03 -4.902694336082e-02 4.066401552361e-04 2.510756121770e+01
1.259500000000e+03 -5.208775263599e-02 4.095790978097e-04 2.507978959195e+01
1.259750000000e+03 -5.472893296377e-02 4.115269600561e-04 2.505226886853e+01
1.260000000000e+03 -5.690939177432e-02 4.124395186344e-04 2.502496205694e+01
1.260250000000e+03 -5.859372770558e-02 4.122867945512e-04 2.499783149359e+01
1.260500000000e+03 -5.975278877438e-02 4.110536196380e-04 2.497083908747e+01
1.260750000000e+03 -6.036412930950e-02 4.087399741513e-04 2.494394654059e+01
1.261000000000e+03 -6.041253768089e-02 4.053614093012e-04 2.491711574288e+01
1.261250000000e+03 -5.989023166535e-02 4.009487805433e-04 2.489030890337e+01
1.261500000000e+03 -5.879720442683e-02 3.955482185583e-04 2.486348896710e+01
1.261750000000e+03 -5.714120316606e-02 3.892204150885e-04 2.483661971499e+01
1.262000000000e+03 -5.493785695457e-02 3.820401146079e-04 2.480966618060e+01
1.262250000000e+03 -5.221043248629e-02 3.740949863809e-04 2.478259470996e+01
1.262500000000e+03 -4.898973117122e-02 3.654846638058e-04 2.475537336964e+01
1.262750000000e+03 -4.531363039373e-02 3.563192698227e-04 2.472797195276e+01
1.263000000000e+03 -4.122675098451e-02 3.467180574474e-04 2.470036236881e+01
1.263250000000e+03 -3.677980839500e-02 3.368076760296e-04 2.467251859947e+01
1.263500000000e+03 -3.202906301440e-02 3.267204927473e-04 2.464441704399e+01
1.263750000000e+03 -2.703551652366e-02 3.165927019723e-04 2.461603642543e+01
1.264000000000e+03 -2.186417196870e-02 3.065624353962e-04 2.458735806532e+01
1.264250000000e+03 -1.658313462855e-02 2.967677872338e-04 2.455836586533e+01
1.264500000000e+03 -1.126269567345e-02 2.873448991537e-04 2.452904624886e+01
1.264750000000e+03 -5.974389300372e-03 2.784259607486e-04 2.449938834287e+01
1.265000000000e+03 -7.899981449530e-04 2.701373500727e-04 2.446938383582e+01
1.265250000000e+03 4.219438368819e-03 2.625978044129e-04 2.443902695931e+01
1.265500000000e+03 8.984624393258e-03 2.559166740616e-04 2.440831443525e+01
1.265750000000e+03 1.343894816812e-02 2.501924421236e-04 2.437724525752e+01
1.266000000000e+03 1.751947561998e-02 2.455111160567e-04 2.434582074822e+01
1.266250000000e+03 2.116781802872e-02 2.419450600242e-04 2.431404428662e+01
1.266500000000e+03 2.433099764279e-02 2.395518481028e-04 2.428192121041e+01
1.266750000000e+03 2.696215303284e-02 2.383735261758e-04 2.424945850497e+01
1.267000000000e+03 2.902132338323e-02 2.384357372929e-04 2.421666479804e+01
1.267250000000e+03 3.047600760326e-02 2.397473459856e-04 2.418355007052e+01
1.267500000000e+03 3.130161304216e-02 2.423003490998e-04 2.415012536790e+01
1.267750000000e+03 3.148188330110e-02 2.460698904167e-04 2.411640265997e+01
1.268000000000e+03 3.100923927189e-02 2.510143197070e-04 2.408239472295e+01
1.268250000000e+03 2.988478727162e-02 2.570759675630e-04 2.404811469683e+01
1.268500000000e+03 2.811852469933e-02 2.641816039673e-04 2.401357614850e+01
1.268750000000e+03 2.572908001090e-02 2.722436506407e-04 2.397879260135e+01
1.269000000000e+03 2.274367403888e-02 2.811610851981e-04 2.394377762985e+01
1.269250000000e+03 1.919762422949e-02 2.908210102045e-04 2.390854440991e+01
1.269500000000e+03 1.513405656825e-02 3.010999727939e-04 2.387310584146e+01
1.269750000000e+03 1.060320276572e-02 3.118657984371e-04 2.383747413895e+01
1.270000000000e+03 5.661876670368e-03 3.229792582989e-04 2.380166099184e+01
1.270250000000e+03 3.725980955060e-04 3.342960716304e-04 2.376567719290e+01
1.270500000000e+03 -5.197145545046e-03 3.456688227098e-04 2.372953281265e+01
1.270750000000e+03 -1.097586307999e-02 3.569490575427e-04 2.369323704252e+01
1.271000000000e+03 -1.688903759989e-02 3.679893034570e-04 2.365679807678e+01
1.271250000000e+03 -2.286011151611e-02 3.786450507460e-04 2.362022330834e+01
1.271500000000e+03 -2.881156552091e-02 3.887768610687e-04 2.358351922174e+01
1.271750000000e+03 -3.466598966008e-02 3.982523311019e-04 2.354669150343e+01
1.272000000000e+03 -4.034713591587e-02 4.069478308542e-04 2.350974498463e+01
1.272250000000e+03 -4.578101006984e-02 4.147503873855e-04 2.347268392269e+01
1.272500000000e+03 -5.089690250409e-02 4.215592059441e-04 2.343551201023e+01
1.272750000000e+03 -5.562832965178e-02 4.272870199446e-04 2.339823242323e+01
1.273000000000e+03 -5.991404292421e-02 4.318614732295e-04 2.336084813924e+01
1.273250000000e+03 -6.369884230371e-02 4.352260031442e-04 2.332336198126e+01
1.273500000000e+03 -6.693438498906e-02 4.373407573938e-04 2.328577684537e+01
1.273750000000e+03 -6.957978109913e-02 4.381829445895e-04 2.324809577582e+01
1.274000000000e+03 -7.160228997319e-02 4.377474218268e-04 2.321032231508e+01
1.274250000000e+03 -7.297769598088e-02 4.360465926730e-04 2.317246059112e+01
1.274500000000e+03 -7.369068182789e-02 4.331102879239e-04 2.313451556254e+01
1.274750000000e+03 -7.373493552907e-02 4.289851529576e-04 2.309649311644e+01
1.275000000000e+03 -7.311336381052e-02 4.237342083481e-04 2.305840040542e+01
1.275250000000e+03 -7.183795093076e-02 4.174357776269e-04 2.302024595381e+01
1.275500000000e+03 -6.992948940429e-02 4.101822182619e-04 2.298203976256e+01
1.275750000000e+03 -6.741738766719e-02 4.020787978884e-04 2.294379360664e+01
1.276000000000e+03 -6.433913650072e-02 3.932420212414e-04 2.290552110741e+01
1.276250000000e+03 -6.073967453851e-02 3.837978082021e-04 2.286723779050e+01
1.276500000000e+03 -5.667083295441e-02 3.738797728767e-04 2.282896134255e+01
1.276750000000e+03 -5.219040222456e-02 3.636271450811e-04 2.279071151620e+01
1.277000000000e+03 -4.736138064794e-02 3.531827899853e-04 2.275251035669e+01
1.277250000000e+03 -4.225091505627e-02 3.426909946029e-04 2.271438206125e+01
1.277500000000e+03 -3.692937638035e-02 3.322953671288e-04 2.267635314835e+01
1.277750000000e+03 -3.146924073912e-02 3.221366877430e-04 2.263845226810e+01
1.278000000000e+03 -2.594404996639e-02 3.123507946256e-04 2.260071031513e+01
1.278250000000e+03 -2.042730198961e-02 3.030666562912e-04 2.256316018851e+01
1.278500000000e+03 -1.499137066139e-02 2.944043475555e-04 2.252583683120e+01
1.278750000000e+03 -9.706435149010e-03 2.864733145146e-04 2.248877704486e+01
1.279000000000e+03 -4.639499254855e-03 2.793708368091e-04 2.245201928379e+01
1.279250000000e+03 1.466226747670e-04 2.731804871419e-04 2.241560360656e+01
1.279500000000e+03 4.594180571194e-03 2.679710006108e-04 2.237957143303e+01
1.279750000000e+03 8.651240306446e-03 2.637954147525e-04 2.234396529204e+01
1.280000000000e+03 1.227248206941e-02 2.606901527988e-04 2.230882872427e+01
1.280250000000e+03 1.541974343784e-02 2.586747202346e-04 2.227420599085e+01
1.280500000000e+03 1.806251578291e-02 2.577514979117e-04 2.224014187005e+01
1.280750000000e+03 2.017832511774e-02 2.579058181508e-04 2.220668144891e+01
1.281000000000e+03 2.175288082960e-02 2.591064497095e-04 2.217386983267e+01
1.281250000000e+03 2.278029752737e-02 2.613060052603e-04 2.214175203123e+01
1.281500000000e+03 2.326297884506e-02 2.644420203960e-04 2.211037267794e+01
1.281750000000e+03 2.321149341010e-02 2.684380361029e-04 2.207977586554e+01
1.282000000000e+03 2.264420666206e-02 2.732050564270e-04 2.205000489344e+01
1.282250000000e+03 2.158699647190e-02 2.786429524555e-04 2.202110221168e+01
1.282500000000e+03 2.007258676183e-02 2.846423740203e-04 2.199310914258e+01
1.282750000000e+03 1.814004297245e-02 2.910865053067e-04 2.196606587073e+01
1.283000000000e+03 1.583393094352e-02 2.978531821522e-04 2.194001121100e+01
1.283250000000e+03 1.320361227007e-02 3.048168841522e-04 2.191498263594e+01
1.283500000000e+03 1.030229004374e-02 3.118508950656e-04 2.189101610397e+01
1.283750000000e+03 7.186124424891e-03 3.188295352213e-04 2.186814605987e+01
1.284000000000e+03 3.913273122259e-03 3.256302102849e-04 2.184640544203e+01
1.284250000000e+03 5.428840069612e-04 3.321354089505e-04 2.182582558448e+01
1.284500000000e+03 -2.865879573635e-03 3.382347636863e-04 2.180643633100e+01
1.284750000000e+03 -6.254810646262e-03 3.438267696722e-04 2.178826595857e+01
1.285000000000e+03 -9.567623758709e-03 3.488205925278e-04 2.177134130298e+01
1.285250000000e+03 -1.275086221173e-02 3.531373647802e-04 2.175568776813e+01
1.285500000000e+03 -1.575471295801e-02 3.567114966483e-04 2.174132935508e+01
1.285750000000e+03 -1.853384333175e-02 3.594918514509e-04 2.172828878840e+01
1.286000000000e+03 -2.104808008868e-02 3.614424184559e-04 2.171658754350e+01
1.286250000000e+03 -2.326297164894e-02 3.625427333912e-04 2.170624589438e+01
1.286500000000e+03 -2.515037617256e-02 3.627883053412e-04 2.169728301664e+01
1.286750000000e+03 -2.668882585515e-02 3.621904919092e-04 2.168971702374e+01
1.287000000000e+03 -2.786375955268e-02 3.607760993368e-04 2.168356498899e+01
1.287250000000e+03 -2.866778830280e-02 3.585869978004e-04 2.167884302862e+01
1.287500000000e+03 -2.910067814472e-02 3.556791670812e-04 2.167556629510e+01
1.287750000000e+03 -2.916930894652e-02 3.521216852730e-04 2.167374899857e+01
1.288000000000e+03 -2.888742636223e-02 3.479953597772e-04 2.167340439708e+01
1.288250000000e+03 -2.827542318260e-02 3.433913771598e-04 2.167454478657e+01
1.288500000000e+03 -2.735986563679e-02 3.384095654082e-04 2.167718146519e+01
1.288750000000e+03 -2.617299970656e-02 3.331566347630e-04 2.168132466934e+01
1.289000000000e+03 -2.475210363547e-02 3.277442569553e-04 2.168698351123e+01
1.289250000000e+03 -2.313885336235e-02 3.222871303053e-04 2.169416589573e+01
1.289500000000e+03 -2.137851844961e-02 3.169009237696e-04 2.170287840778e+01
1.289750000000e+03 -1.951913854454e-02 3.117003570206e-04 2.171312620761e+01
1.290000000000e+03 -1.761067656228e-02 3.067971147322e-04 2.172491288751e+01
1.290250000000e+03 -1.570410190027e-02 3.022979097524e-04 2.173824033798e+01
1.290500000000e+03 -1.385049340012e-02 2.983027303595e-04 2.175310860093e+01
1.290750000000e+03 -1.210011178579e-02 2.949030336082e-04 2.176951570361e+01
1.291000000000e+03 -1.050149968180e-02 2.921801639451e-04 2.178745750465e+01
1.291250000000e+03 -9.100650494760e-03 2.902040459295e-04 2.180692754079e+01
1.291500000000e+03 -7.940118279210e-03 2.890318409611e-04 2.182791685608e+01
1.291750000000e+03 -7.058338523580e-03 2.887071876094e-04 2.185041387241e+01
1.292000000000e+03 -6.488834599520e-03 2.892591709119e-04 2.187440422737e+01
1.292250000000e+03 -6.259717910160e-03 2.907020838210e-04 2.189987067733e+01
1.292500000000e+03 -6.393047015720e-03 2.930348703604e-04 2.192679295979e+01
1.292750000000e+03 -6.904541830420e-03 2.962413619776e-04 2.195514773840e+01
1.293000000000e+03 -7.803136341530e-03 3.002903058538e-04 2.198490850639e+01
1.293250000000e+03 -9.090926888290e-03 3.051361375942e-04 2.201604558831e+01
1.293500000000e+03 -1.076296720851e-02 3.107193766866e-04 2.204852609681e+01
1.293750000000e+03 -1.280736549937e-02 3.169677217298e-04 2.208231397386e+01
1.294000000000e+03 -1.520549771955e-02 3.237972987879e-04 2.211737006161e+01
1.294250000000e+03 -1.793217416267e-02 3.311138393461e-04 2.215365216281e+01
1.294500000000e+03 -2.095608460753e-02 3.388143100445e-04 2.219111518202e+01
1.294750000000e+03 -2.424033005482e-02 3.467886301243e-04 2.222971129547e+01
1.295000000000e+03 -2.774291928674e-02 3.549213361898e-04 2.226939012096e+01
1.295250000000e+03 -3.141750401426e-02 3.630935789042e-04 2.231009895431e+01
1.295500000000e+03 -3.521411136166e-02 3.711849786727e-04 2.235178302263e+01
1.295750000000e+03 -3.907995062838e-02 3.790755540551e-04 2.239438576271e+01
1.296000000000e+03 -4.296028587364e-02 3.866477348289e-04 2.243784914112e+01
1.296250000000e+03 -4.679930053475e-02 3.937882792920e-04 2.248211395869e+01
1.296500000000e+03 -5.054102486727e-02 4.003900839903e-04 2.252712021344e+01
1.296750000000e+03 -5.413024915282e-02 4.063539354433e-04 2.257280744647e+01
1.297000000000e+03 -5.751339172105e-02 4.115900731772e-04 2.261911511253e+01
1.297250000000e+03 -6.063941413009e-02 4.160197742355e-04 2.266598294145e+01
1.297500000000e+03 -6.346057578874e-02 4.195763631189e-04 2.271335130181e+01
1.297750000000e+03 -6.593328791475e-02 4.222066024168e-04 2.276116155896e+01
1.298000000000e+03 -6.801869950608e-02 4.238712613959e-04 2.280935641050e+01
1.298250000000e+03 -6.968344008875e-02 4.245460103993e-04 2.285788021491e+01
1.298500000000e+03 -7.089999595325e-02 4.242214698254e-04 2.290667928708e+01
1.298750000000e+03 -7.164729894427e-02 4.229036978487e-04 2.295570217559e+01
1.299000000000e+03 -7.191087184989e-02 4.206137395510e-04 2.300489988792e+01
1.299250000000e+03 -7.168322918643e-02 4.173876854746e-04 2.305422612156e+01
1.299500000000e+03 -7.096378848599e-02 4.132756787793e-04 2.310363739300e+01
1.299750000000e+03 -6.975906627754e-02 4.083415169890e-04 2.315309320125e+01
1.300000000000e+03 -6.808236355556e-02 4.026612489797e-04 2.320255607071e+01
1.300250000000e+03 -6.595373041534e-02 3.963223197037e-04 2.325199162135e+01
1.300500000000e+03 -6.339957163793e-02 3.894220551263e-04 2.330136855773e+01
1.300750000000e+03 -6.045217422231e-02 3.820659821875e-04 2.335065857875e+01
1.301000000000e+03 -5.714935753668e-02 3.743664704138e-04 2.339983634375e+01
1.301250000000e+03 -5.353383183937e-02 3.664408578935e-04 2.344887932008e+01
1.301500000000e+03 -4.965251723504e-02 3.584095827276e-04 2.349776756250e+01
1.301750000000e+03 -4.555597073460e-02 3.503944841369e-04 2.354648359126e+01
1.302000000000e+03 -4.129757900367e-02 3.425168413369e-04 2.359501210052e+01
1.302250000000e+03 -3.693282384467e-02 3.348955651531e-04 2.364333973324e+01
[truncated: 12,517 more chars]
