# Supplementary material for: Tracking Charge Migration with Frequency-Matched Strobo-Spectroscopy
Source: J Phys Chem A. 2024 Jan 2;128(1):20–7. doi: 10.1021/acs.jpca.3c04234 (PMC10788909; doi:10.1021/acs.jpca.3c04234)
Supplement: Supplementary file 2 — jp3c04234_si_002.zip [file jp3c04234_si_002.zip › supplemental data/Data/dipoles/pi_x-system/tau=3.3125.txt]

# pi_x-system-resolved dipole moment for tau = 3.3125 o.c.
0.000000000000e+00 -2.734161457674e-02 3.925451152663e-04 2.794313746110e+01
2.500000000000e-01 -2.733758221558e-02 3.924877278096e-04 2.794079038413e+01
5.000000000000e-01 -2.732600356566e-02 3.923257818979e-04 2.793388588144e+01
7.500000000000e-01 -2.730818132557e-02 3.920743939143e-04 2.792271051624e+01
1.000000000000e+00 -2.728559713108e-02 3.917509423872e-04 2.790751688712e+01
1.250000000000e+00 -2.725953945315e-02 3.913715168120e-04 2.788845539254e+01
1.500000000000e+00 -2.723099084488e-02 3.909495894691e-04 2.786559721560e+01
1.750000000000e+00 -2.720063523556e-02 3.904959092046e-04 2.783898581279e+01
2.000000000000e+00 -2.716891235652e-02 3.900189725272e-04 2.780868097392e+01
2.250000000000e+00 -2.713609817251e-02 3.895256286028e-04 2.777478242677e+01
2.500000000000e+00 -2.710238381351e-02 3.890214923751e-04 2.773743286330e+01
2.750000000000e+00 -2.706793439444e-02 3.885112065939e-04 2.769681280162e+01
3.000000000000e+00 -2.703291036338e-02 3.879986082490e-04 2.765313581082e+01
3.250000000000e+00 -2.699745894926e-02 3.874867544276e-04 2.760664462281e+01
3.500000000000e+00 -2.696170044870e-02 3.869779610000e-04 2.755760860651e+01
3.750000000000e+00 -2.692571568230e-02 3.864737640246e-04 2.750631554340e+01
4.000000000000e+00 -2.688954169590e-02 3.859750867991e-04 2.745306166560e+01
4.250000000000e+00 -2.685316911784e-02 3.854822267850e-04 2.739813980810e+01
4.500000000000e+00 -2.681654160495e-02 3.849949339168e-04 2.734182889842e+01
4.750000000000e+00 -2.677955639796e-02 3.845123794466e-04 2.728438551621e+01
5.000000000000e+00 -2.674207092995e-02 3.840333589336e-04 2.722603996022e+01
5.250000000000e+00 -2.670391715597e-02 3.835562944507e-04 2.716699581723e+01
5.500000000000e+00 -2.666492067439e-02 3.830793293225e-04 2.710743271641e+01
5.750000000000e+00 -2.662491644399e-02 3.826003740359e-04 2.704751028738e+01
6.000000000000e+00 -2.658375482662e-02 3.821171444122e-04 2.698737291413e+01
6.250000000000e+00 -2.654130081280e-02 3.816272084848e-04 2.692715337010e+01
6.500000000000e+00 -2.649743271961e-02 3.811280531380e-04 2.686697468558e+01
6.750000000000e+00 -2.645204617382e-02 3.806171715732e-04 2.680695056076e+01
7.000000000000e+00 -2.640506675070e-02 3.800921437723e-04 2.674718502244e+01
7.250000000000e+00 -2.635646655502e-02 3.795507572519e-04 2.668777149882e+01
7.500000000000e+00 -2.630627676356e-02 3.789910767186e-04 2.662879231498e+01
7.750000000000e+00 -2.625458960060e-02 3.784113994508e-04 2.657031928901e+01
8.000000000000e+00 -2.620154520504e-02 3.778101572905e-04 2.651241533146e+01
8.250000000000e+00 -2.614730996399e-02 3.771859765255e-04 2.645513704044e+01
8.500000000000e+00 -2.609205708040e-02 3.765377271121e-04 2.639853758540e+01
8.750000000000e+00 -2.603595744335e-02 3.758645683930e-04 2.634266928539e+01
9.000000000000e+00 -2.597918489351e-02 3.751660885724e-04 2.628758572512e+01
9.250000000000e+00 -2.592193038346e-02 3.744424547299e-04 2.623334270900e+01
9.500000000000e+00 -2.586441388574e-02 3.736944870935e-04 2.617999858688e+01
9.750000000000e+00 -2.580688864092e-02 3.729235532653e-04 2.612761423227e+01
1.000000000000e+01 -2.574963337961e-02 3.721315606928e-04 2.607625226395e+01
1.025000000000e+01 -2.569293540680e-02 3.713207733719e-04 2.602597641677e+01
1.050000000000e+01 -2.563707170706e-02 3.704937142637e-04 2.597685060159e+01
1.075000000000e+01 -2.558229541027e-02 3.696530754545e-04 2.592893791544e+01
1.100000000000e+01 -2.552882977701e-02 3.688016394198e-04 2.588229978777e+01
1.125000000000e+01 -2.547686749675e-02 3.679421390762e-04 2.583699255874e+01
1.150000000000e+01 -2.542657682350e-02 3.670774894865e-04 2.579306873169e+01
1.175000000000e+01 -2.537810610957e-02 3.662107346831e-04 2.575057471289e+01
1.200000000000e+01 -2.533158470213e-02 3.653446568564e-04 2.570954973105e+01
1.225000000000e+01 -2.528711889058e-02 3.644819836948e-04 2.567002546624e+01
1.250000000000e+01 -2.524478620287e-02 3.636254157309e-04 2.563202614201e+01
1.275000000000e+01 -2.520462721929e-02 3.627775331974e-04 2.559556887186e+01
1.300000000000e+01 -2.516663638730e-02 3.619406446762e-04 2.556066363243e+01
1.325000000000e+01 -2.513075756908e-02 3.611169386849e-04 2.552731310182e+01
1.350000000000e+01 -2.509688287975e-02 3.603083820476e-04 2.549551304952e+01
1.375000000000e+01 -2.506485393282e-02 3.595166919030e-04 2.546525064933e+01
1.400000000000e+01 -2.503446911454e-02 3.587433170817e-04 2.543650482688e+01
1.425000000000e+01 -2.500549007025e-02 3.579893858295e-04 2.540924438533e+01
1.450000000000e+01 -2.497764700672e-02 3.572556530678e-04 2.538342591475e+01
1.475000000000e+01 -2.495064441596e-02 3.565424719242e-04 2.535899288462e+01
1.500000000000e+01 -2.492416515017e-02 3.558497845879e-04 2.533587479067e+01
1.525000000000e+01 -2.489787474761e-02 3.551770841217e-04 2.531398663850e+01
1.550000000000e+01 -2.487142708492e-02 3.545234690588e-04 2.529322894915e+01
1.575000000000e+01 -2.484447276649e-02 3.538877009039e-04 2.527348856084e+01
1.600000000000e+01 -2.481666981851e-02 3.532683049021e-04 2.525463967133e+01
1.625000000000e+01 -2.478769673063e-02 3.526637123359e-04 2.523654603190e+01
1.650000000000e+01 -2.475726565993e-02 3.520723370179e-04 2.521906315463e+01
1.675000000000e+01 -2.472513445978e-02 3.514927065312e-04 2.520204112786e+01
1.700000000000e+01 -2.469111643757e-02 3.509235679124e-04 2.518532752578e+01
1.725000000000e+01 -2.465508667719e-02 3.503639686874e-04 2.516877050177e+01
1.750000000000e+01 -2.461698505142e-02 3.498133094737e-04 2.515222160811e+01
1.775000000000e+01 -2.457681618175e-02 3.492713684700e-04 2.513553838334e+01
1.800000000000e+01 -2.453464721480e-02 3.487383034514e-04 2.511858651742e+01
1.825000000000e+01 -2.449060439720e-02 3.482146280820e-04 2.510124164503e+01
1.850000000000e+01 -2.444486874426e-02 3.477011669729e-04 2.508339061871e+01
1.875000000000e+01 -2.439767189195e-02 3.471990366842e-04 2.506493240415e+01
1.900000000000e+01 -2.434929043649e-02 3.467095750506e-04 2.504577863596e+01
1.925000000000e+01 -2.430004113493e-02 3.462342800412e-04 2.502585375255e+01
1.950000000000e+01 -2.425027480314e-02 3.457747460918e-04 2.500509486745e+01
1.975000000000e+01 -2.420037060181e-02 3.453326260845e-04 2.498345137669e+01
2.000000000000e+01 -2.415072807286e-02 3.449095698336e-04 2.496088432122e+01
2.025000000000e+01 -2.410176073551e-02 3.445071795585e-04 2.493736543636e+01
2.050000000000e+01 -2.405388748084e-02 3.441269624290e-04 2.491287603924e+01
2.075000000000e+01 -2.400752608539e-02 3.437702778971e-04 2.488740561381e+01
2.100000000000e+01 -2.396308629836e-02 3.434383005615e-04 2.486095024309e+01
2.125000000000e+01 -2.392096331454e-02 3.431319841363e-04 2.483351083141e+01
2.150000000000e+01 -2.388153233325e-02 3.428520267623e-04 2.480509124228e+01
2.175000000000e+01 -2.384514192456e-02 3.425988386831e-04 2.477569628182e+01
2.200000000000e+01 -2.381210837447e-02 3.423725132491e-04 2.474532980397e+01
2.225000000000e+01 -2.378270941193e-02 3.421728094887e-04 2.471399283891e+01
2.250000000000e+01 -2.375717740297e-02 3.419990945200e-04 2.468168196437e+01
2.275000000000e+01 -2.373569466397e-02 3.418504205138e-04 2.464838792776e+01
2.300000000000e+01 -2.371838738758e-02 3.417254547779e-04 2.461409467621e+01
2.325000000000e+01 -2.370532147287e-02 3.416225250751e-04 2.457877880811e+01
2.350000000000e+01 -2.369650109730e-02 3.415395599390e-04 2.454240952206e+01
2.375000000000e+01 -2.369186584341e-02 3.414741200406e-04 2.450494903528e+01
2.400000000000e+01 -2.369129079728e-02 3.414234204332e-04 2.446635349180e+01
2.425000000000e+01 -2.369458895272e-02 3.413845906626e-04 2.442657434675e+01
2.450000000000e+01 -2.370151218523e-02 3.413546229861e-04 2.438556005221e+01
2.475000000000e+01 -2.371175425292e-02 3.413303052984e-04 2.434325806294e+01
2.500000000000e+01 -2.372495614665e-02 3.413083452507e-04 2.429961700828e+01
2.525000000000e+01 -2.374071035676e-02 3.412854883743e-04 2.425458893785e+01
2.550000000000e+01 -2.375856571998e-02 3.412582863430e-04 2.420813158546e+01
2.575000000000e+01 -2.377803482485e-02 3.412234620897e-04 2.416021046348e+01
2.600000000000e+01 -2.379860170948e-02 3.411777817103e-04 2.411080084474e+01
2.625000000000e+01 -2.381972785336e-02 3.411181638504e-04 2.405988947106e+01
2.650000000000e+01 -2.384085994953e-02 3.410416903014e-04 2.400747603425e+01
2.675000000000e+01 -2.386143944752e-02 3.409457447773e-04 2.395357425631e+01
2.700000000000e+01 -2.388091053406e-02 3.408279694705e-04 2.389821271118e+01
2.725000000000e+01 -2.389872743183e-02 3.406862663402e-04 2.384143528949e+01
2.750000000000e+01 -2.391436232056e-02 3.405188466938e-04 2.378330123247e+01
2.775000000000e+01 -2.392731386135e-02 3.403242583981e-04 2.372388487771e+01
2.800000000000e+01 -2.393711413155e-02 3.401014029417e-04 2.366327498358e+01
2.825000000000e+01 -2.394333388090e-02 3.398495665545e-04 2.360157372134e+01
2.850000000000e+01 -2.394558805178e-02 3.395684257180e-04 2.353889532561e+01
2.875000000000e+01 -2.394354160670e-02 3.392579403486e-04 2.347536443801e+01
2.900000000000e+01 -2.393691400631e-02 3.389184655897e-04 2.341111419204e+01
2.925000000000e+01 -2.392548176381e-02 3.385507245495e-04 2.334628408170e+01
2.950000000000e+01 -2.390908031354e-02 3.381557740827e-04 2.328101771200e+01
2.975000000000e+01 -2.388760624992e-02 3.377349731249e-04 2.321546049620e+01
3.000000000000e+01 -2.386101940119e-02 3.372899297006e-04 2.314975738852e+01
3.025000000000e+01 -2.382934336863e-02 3.368226063949e-04 2.308405072350e+01
3.050000000000e+01 -2.379266510674e-02 3.363352011573e-04 2.301847832402e+01
3.075000000000e+01 -2.375113443991e-02 3.358301299584e-04 2.295317183763e+01
3.100000000000e+01 -2.370496412728e-02 3.353100311174e-04 2.288825547126e+01
3.125000000000e+01 -2.365442945810e-02 3.347776877459e-04 2.282384508745e+01
3.150000000000e+01 -2.359986707191e-02 3.342360825913e-04 2.276004773166e+01
3.175000000000e+01 -2.354167237847e-02 3.336884129870e-04 2.269696154934e+01
3.200000000000e+01 -2.348029649349e-02 3.331380705916e-04 2.263467606551e+01
3.225000000000e+01 -2.341624283073e-02 3.325886295924e-04 2.257327279903e+01
3.250000000000e+01 -2.335006269352e-02 3.320438392020e-04 2.251282610320e+01
3.275000000000e+01 -2.328234937722e-02 3.315075916971e-04 2.245340420049e+01
3.300000000000e+01 -2.321373064612e-02 3.309838928419e-04 2.239507029328e+01
3.325000000000e+01 -2.314485989970e-02 3.304768218553e-04 2.233788371571e+01
3.350000000000e+01 -2.307640649805e-02 3.299904785991e-04 2.228190102420e+01
3.375000000000e+01 -2.300904545055e-02 3.295289198833e-04 2.222717699879e+01
3.400000000000e+01 -2.294344626454e-02 3.290960885609e-04 2.217376550920e+01
3.425000000000e+01 -2.288026162818e-02 3.286957283784e-04 2.212172018693e+01
3.450000000000e+01 -2.282011529257e-02 3.283312628112e-04 2.207109489722e+01
3.475000000000e+01 -2.276359037131e-02 3.280057867267e-04 2.202194408980e+01
3.500000000000e+01 -2.271121860067e-02 3.277220621023e-04 2.197432282761e+01
3.525000000000e+01 -2.266347122775e-02 3.274823276858e-04 2.192828676332e+01
3.550000000000e+01 -2.262075117645e-02 3.272882340840e-04 2.188389190216e+01
3.575000000000e+01 -2.258338681464e-02 3.271407314552e-04 2.184119418420e+01
3.600000000000e+01 -2.255162706017e-02 3.270403360226e-04 2.180024899249e+01
3.625000000000e+01 -2.252563875006e-02 3.269869243602e-04 2.176111050231e+01
3.650000000000e+01 -2.250550608268e-02 3.269796415936e-04 2.172383100860e+01
3.675000000000e+01 -2.249123230336e-02 3.270170920021e-04 2.168846008373e+01
3.700000000000e+01 -2.248274259997e-02 3.270973002921e-04 2.165504377626e+01
3.725000000000e+01 -2.247988949686e-02 3.272177287740e-04 2.162362375384e+01
3.750000000000e+01 -2.248246006172e-02 3.273754857884e-04 2.159423640268e+01
3.775000000000e+01 -2.249018342651e-02 3.275671369412e-04 2.156691201060e+01
3.800000000000e+01 -2.250273929587e-02 3.277888967844e-04 2.154167395342e+01
3.825000000000e+01 -2.251976756724e-02 3.280368125115e-04 2.151853796854e+01
3.850000000000e+01 -2.254087807161e-02 3.283068064743e-04 2.149751155967e+01
3.875000000000e+01 -2.256566065053e-02 3.285947511094e-04 2.147859351277e+01
3.900000000000e+01 -2.259369482102e-02 3.288965540034e-04 2.146177355835e+01
3.925000000000e+01 -2.262455904017e-02 3.292082412596e-04 2.144703226060e+01
3.950000000000e+01 -2.265783918706e-02 3.295260351934e-04 2.143434103496e+01
3.975000000000e+01 -2.269313616268e-02 3.298464256850e-04 2.142366241655e+01
4.000000000000e+01 -2.273007243237e-02 3.301662338074e-04 2.141495047557e+01
4.025000000000e+01 -2.276829748711e-02 3.304826663061e-04 2.140815144883e+01
4.050000000000e+01 -2.280749221505e-02 3.307933180595e-04 2.140320450462e+01
4.075000000000e+01 -2.284737206338e-02 3.310962372578e-04 2.140004265996e+01
4.100000000000e+01 -2.288768897009e-02 3.313899410697e-04 2.139859378669e+01
4.125000000000e+01 -2.292823197198e-02 3.316733971075e-04 2.139878169608e+01
4.150000000000e+01 -2.296882661784e-02 3.319460530807e-04 2.140052724175e+01
4.175000000000e+01 -2.300933370035e-02 3.322078060859e-04 2.140374943771e+01
4.200000000000e+01 -2.304964712997e-02 3.324589514251e-04 2.140836652955e+01
4.225000000000e+01 -2.308969062654e-02 3.327002315984e-04 2.141429700763e+01
4.250000000000e+01 -2.312941409939e-02 3.329327141425e-04 2.142146054335e+01
4.275000000000e+01 -2.316878987890e-02 3.331577782935e-04 2.142977881528e+01
4.300000000000e+01 -2.320780862361e-02 3.333769905747e-04 2.143917622829e+01
4.325000000000e+01 -2.324647602526e-02 3.335922053413e-04 2.144958049880e+01
4.350000000000e+01 -2.328480890670e-02 3.338052990461e-04 2.146092313736e+01
4.375000000000e+01 -2.332283111838e-02 3.340183947881e-04 2.147313979579e+01
4.400000000000e+01 -2.336057020244e-02 3.342336073129e-04 2.148617049290e+01
4.425000000000e+01 -2.339805451865e-02 3.344530074100e-04 2.149995974410e+01
4.450000000000e+01 -2.343531047134e-02 3.346786512411e-04 2.151445657822e+01
4.475000000000e+01 -2.347236023769e-02 3.349125148451e-04 2.152961444563e+01
4.500000000000e+01 -2.350921989241e-02 3.351564499450e-04 2.154539106030e+01
4.525000000000e+01 -2.354589783314e-02 3.354121455100e-04 2.156174814478e+01
4.550000000000e+01 -2.358239348689e-02 3.356810948428e-04 2.157865112091e+01
4.575000000000e+01 -2.361869628138e-02 3.359645796690e-04 2.159606873342e+01
4.600000000000e+01 -2.365478486197e-02 3.362636280049e-04 2.161397265897e+01
4.625000000000e+01 -2.369062638356e-02 3.365789951288e-04 2.163233707945e+01
4.650000000000e+01 -2.372617591513e-02 3.369111426927e-04 2.165113824594e+01
4.675000000000e+01 -2.376137596830e-02 3.372602218549e-04 2.167035408726e+01
4.700000000000e+01 -2.379615611205e-02 3.376260545561e-04 2.168996382591e+01
4.725000000000e+01 -2.383043276483e-02 3.380081159010e-04 2.170994765688e+01
4.750000000000e+01 -2.386410901596e-02 3.384055335676e-04 2.173028649272e+01
4.775000000000e+01 -2.389707429496e-02 3.388170805286e-04 2.175096178820e+01
4.800000000000e+01 -2.392920442683e-02 3.392411588041e-04 2.177195545423e+01
4.825000000000e+01 -2.396036184500e-02 3.396757703999e-04 2.179324986056e+01
4.850000000000e+01 -2.399039642002e-02 3.401185671830e-04 2.181482793812e+01
4.875000000000e+01 -2.401914635546e-02 3.405668488995e-04 2.183667336316e+01
4.900000000000e+01 -2.404643945496e-02 3.410175727936e-04 2.185877083558e+01
4.925000000000e+01 -2.407209483789e-02 3.414673730428e-04 2.188110639918e+01
4.950000000000e+01 -2.409592510849e-02 3.419125879738e-04 2.190366782990e+01
4.975000000000e+01 -2.411773900342e-02 3.423492733336e-04 2.192644506108e+01
5.000000000000e+01 -2.413734447523e-02 3.427732455868e-04 2.194943059045e+01
5.025000000000e+01 -2.415455226258e-02 3.431801940363e-04 2.197261990077e+01
5.050000000000e+01 -2.416917961272e-02 3.435658173084e-04 2.199601182780e+01
5.075000000000e+01 -2.418105396772e-02 3.439255899531e-04 2.201960888830e+01
5.100000000000e+01 -2.419001784397e-02 3.442549345091e-04 2.204341749937e+01
5.125000000000e+01 -2.419593328645e-02 3.445494304879e-04 2.206744814878e+01
5.150000000000e+01 -2.419868664847e-02 3.448048884311e-04 2.209171541215e+01
5.175000000000e+01 -2.419819345725e-02 3.450173728211e-04 2.211623788240e+01
5.200000000000e+01 -2.419440261390e-02 3.451832248462e-04 2.214103793431e+01
5.225000000000e+01 -2.418729975666e-02 3.452991789495e-04 2.216614139066e+01
5.250000000000e+01 -2.417691059951e-02 3.453624566610e-04 2.219157701919e+01
5.275000000000e+01 -2.416330367129e-02 3.453708823904e-04 2.221737592250e+01
5.300000000000e+01 -2.414659178113e-02 3.453229463624e-04 2.224357078590e+01
5.325000000000e+01 -2.412693248827e-02 3.452178622370e-04 2.227019502830e+01
5.350000000000e+01 -2.410452755002e-02 3.450555926918e-04 2.229728188700e+01
5.375000000000e+01 -2.407962127047e-02 3.448368751524e-04 2.232486339502e+01
5.400000000000e+01 -2.405249721305e-02 3.445633707445e-04 2.235296939005e+01
5.425000000000e+01 -2.402347381878e-02 3.442377133530e-04 2.238162646299e+01
5.450000000000e+01 -2.399289876681e-02 3.438632954580e-04 2.241085700258e+01
5.475000000000e+01 -2.396114318387e-02 3.434443209182e-04 2.244067825600e+01
5.500000000000e+01 -2.392859476123e-02 3.429857859454e-04 2.247110153572e+01
5.525000000000e+01 -2.389564950058e-02 3.424933710768e-04 2.250213154098e+01
5.550000000000e+01 -2.386270286630e-02 3.419733892590e-04 2.253376583070e+01
5.575000000000e+01 -2.383014119447e-02 3.414326709913e-04 2.256599451098e+01
5.600000000000e+01 -2.379833292148e-02 3.408783786659e-04 2.259880008965e+01
5.625000000000e+01 -2.376761994983e-02 3.403179997588e-04 2.263215757417e+01
5.650000000000e+01 -2.373830962999e-02 3.397591304281e-04 2.266603476805e+01
5.675000000000e+01 -2.371066802529e-02 3.392092981094e-04 2.270039277071e+01
5.700000000000e+01 -2.368491398469e-02 3.386757701199e-04 2.273518670724e+01
5.725000000000e+01 -2.366121451441e-02 3.381654993094e-04 2.277036660731e+01
5.750000000000e+01 -2.363968156806e-02 3.376850125379e-04 2.280587843196e+01
5.775000000000e+01 -2.362037092612e-02 3.372402616424e-04 2.284166524288e+01
5.800000000000e+01 -2.360328256031e-02 3.368365134125e-04 2.287766841180e+01
5.825000000000e+01 -2.358836271822e-02 3.364782645002e-04 2.291382885736e+01
5.850000000000e+01 -2.357550786019e-02 3.361691782890e-04 2.295008828441e+01
5.875000000000e+01 -2.356457013823e-02 3.359120457597e-04 2.298639031402e+01
5.900000000000e+01 -2.355536408685e-02 3.357087677424e-04 2.302268153301e+01
5.925000000000e+01 -2.354767446565e-02 3.355603642542e-04 2.305891237153e+01
5.950000000000e+01 -2.354126492935e-02 3.354670011055e-04 2.309503779659e+01
5.975000000000e+01 -2.353588720060e-02 3.354280416993e-04 2.313101781773e+01
6.000000000000e+01 -2.353129042302e-02 3.354421108859e-04 2.316681776599e+01
6.025000000000e+01 -2.352723035193e-02 3.355071684438e-04 2.320240835801e+01
6.050000000000e+01 -2.352347794775e-02 3.356205966715e-04 2.323776557179e+01
6.075000000000e+01 -2.351982727801e-02 3.357792997899e-04 2.327287032821e+01
6.100000000000e+01 -2.351610237984e-02 3.359797995350e-04 2.330770801589e+01
6.125000000000e+01 -2.351216290764e-02 3.362183299790e-04 2.334226790423e+01
6.150000000000e+01 -2.350790847596e-02 3.364909296075e-04 2.337654245839e+01
6.175000000000e+01 -2.350328156419e-02 3.367935255926e-04 2.341052660937e+01
6.200000000000e+01 -2.349826899243e-02 3.371220080278e-04 2.344421700498e+01
6.225000000000e+01 -2.349290215207e-02 3.374723008076e-04 2.347761129363e+01
6.250000000000e+01 -2.348725564797e-02 3.378404286684e-04 2.351070745126e+01
6.275000000000e+01 -2.348144481992e-02 3.382225492254e-04 2.354350319557e+01
6.300000000000e+01 -2.347562239250e-02 3.386149909354e-04 2.357599550757e+01
6.325000000000e+01 -2.346997421781e-02 3.390142871232e-04 2.360818027833e+01
6.350000000000e+01 -2.346471434601e-02 3.394171938548e-04 2.364005210250e+01
6.375000000000e+01 -2.346007966256e-02 3.398207069359e-04 2.367160421614e+01
6.400000000000e+01 -2.345632422753e-02 3.402220723413e-04 2.370282859967e+01
6.425000000000e+01 -2.345371353981e-02 3.406187936354e-04 2.373371623418e+01
6.450000000000e+01 -2.345251884164e-02 3.410086383568e-04 2.376425750866e+01
6.475000000000e+01 -2.345301155885e-02 3.413896432829e-04 2.379444276609e+01
6.500000000000e+01 -2.345545791075e-02 3.417601246558e-04 2.382426297072e+01
6.525000000000e+01 -2.346011378703e-02 3.421186795601e-04 2.385371046426e+01
6.550000000000e+01 -2.346722020428e-02 3.424641367883e-04 2.388277979175e+01
6.575000000000e+01 -2.347699895554e-02 3.427956798448e-04 2.391146855384e+01
6.600000000000e+01 -2.348964856879e-02 3.431127813282e-04 2.393977825375e+01
6.625000000000e+01 -2.350534049270e-02 3.434151799459e-04 2.396771509565e+01
6.650000000000e+01 -2.352421591953e-02 3.437029069321e-04 2.399529070747e+01
6.675000000000e+01 -2.354638297257e-02 3.439762816317e-04 2.402252274389e+01
6.700000000000e+01 -2.357191453175e-02 3.442359254707e-04 2.404943535329e+01
6.725000000000e+01 -2.360084652478e-02 3.444827168712e-04 2.407605948090e+01
6.750000000000e+01 -2.363317692717e-02 3.447177564687e-04 2.410243299775e+01
6.775000000000e+01 -2.366886539742e-02 3.449424132398e-04 2.412860065117e+01
6.800000000000e+01 -2.370783349937e-02 3.451582907946e-04 2.415461384888e+01
6.825000000000e+01 -2.374996553957e-02 3.453671998048e-04 2.418053026759e+01
6.850000000000e+01 -2.379511009864e-02 3.455711336146e-04 2.420641333380e+01
6.875000000000e+01 -2.384308221079e-02 3.457722264661e-04 2.423233157872e+01
6.900000000000e+01 -2.389366609967e-02 3.459727293652e-04 2.425835789724e+01
6.925000000000e+01 -2.394661832106e-02 3.461750914142e-04 2.428456874866e+01
6.950000000000e+01 -2.400167121811e-02 3.463817512917e-04 2.431104330767e+01
6.975000000000e+01 -2.405853655502e-02 3.465951206686e-04 2.433786260842e+01
7.000000000000e+01 -2.411690986761e-02 3.468177014932e-04 2.436510868150e+01
7.025000000000e+01 -2.417647481755e-02 3.470519023418e-04 2.439286372154e+01
7.050000000000e+01 -2.423690716565e-02 3.472999938339e-04 2.442120927437e+01
7.075000000000e+01 -2.429787979956e-02 3.475643005549e-04 2.445022547611e+01
7.100000000000e+01 -2.435906721273e-02 3.478469395871e-04 2.447999032432e+01
7.125000000000e+01 -2.442014975331e-02 3.481498201279e-04 2.451057901104e+01
7.150000000000e+01 -2.448081780246e-02 3.484746823723e-04 2.454206328699e+01
7.175000000000e+01 -2.454077577361e-02 3.488230419704e-04 2.457451089358e+01
7.200000000000e+01 -2.459974556532e-02 3.491960169459e-04 2.460798502164e+01
7.225000000000e+01 -2.465747030141e-02 3.495945194349e-04 2.464254382939e+01
7.250000000000e+01 -2.471371767901e-02 3.500192014156e-04 2.467824000104e+01
7.275000000000e+01 -2.476828299000e-02 3.504704333962e-04 2.471512033893e+01
7.300000000000e+01 -2.482099180227e-02 3.509483033944e-04 2.475322540450e+01
7.325000000000e+01 -2.487170194637e-02 3.514526278414e-04 2.479258920163e+01
7.350000000000e+01 -2.492030508518e-02 3.519829675900e-04 2.483323888718e+01
7.375000000000e+01 -2.496672839568e-02 3.525386484710e-04 2.487519453299e+01
7.400000000000e+01 -2.501093563014e-02 3.531187835690e-04 2.491846893204e+01
7.425000000000e+01 -2.505292747239e-02 3.537223015380e-04 2.496306743586e+01
7.450000000000e+01 -2.509274139378e-02 3.543479808916e-04 2.500898785604e+01
7.475000000000e+01 -2.513045096004e-02 3.549944768296e-04 2.505622042050e+01
7.500000000000e+01 -2.516616490863e-02 3.556603633224e-04 2.510474777647e+01
7.525000000000e+01 -2.520002514767e-02 3.563441755551e-04 2.515454507900e+01
7.550000000000e+01 -2.523220417816e-02 3.570444280333e-04 2.520558012493e+01
7.575000000000e+01 -2.526290261596e-02 3.577596374265e-04 2.525781356589e+01
7.600000000000e+01 -2.529234644090e-02 3.584882976611e-04 2.531119918291e+01
7.625000000000e+01 -2.532078296137e-02 3.592290875894e-04 2.536568420265e+01
7.650000000000e+01 -2.534847641709e-02 3.599807745377e-04 2.542120966907e+01
7.675000000000e+01 -2.537570368890e-02 3.607422419987e-04 2.547771084202e+01
7.700000000000e+01 -2.540275004768e-02 3.615123417688e-04 2.553511759564e+01
7.725000000000e+01 -2.542990432505e-02 3.622900621854e-04 2.559335481937e+01
7.750000000000e+01 -2.545745369644e-02 3.630745132826e-04 2.565234279007e+01
7.775000000000e+01 -2.548567854605e-02 3.638648912205e-04 2.571199748751e+01
7.800000000000e+01 -2.551484751767e-02 3.646604586183e-04 2.577223085901e+01
7.825000000000e+01 -2.554521238709e-02 3.654605140326e-04 2.583295100206e+01
7.850000000000e+01 -2.557700308990e-02 3.662643791924e-04 2.589406227231e+01
7.875000000000e+01 -2.561042331458e-02 3.670713647749e-04 2.595546530016e+01
7.900000000000e+01 -2.564564595239e-02 3.678807324111e-04 2.601705694431e+01
7.925000000000e+01 -2.568280871278e-02 3.686916636861e-04 2.607873018073e+01
7.950000000000e+01 -2.572200986398e-02 3.695032257024e-04 2.614037395528e+01
7.975000000000e+01 -2.576330420395e-02 3.703143411682e-04 2.620187302273e+01
8.000000000000e+01 -2.580669935516e-02 3.711237579917e-04 2.626310780314e+01
8.025000000000e+01 -2.585215254232e-02 3.719300161387e-04 2.632395428563e+01
8.050000000000e+01 -2.589956793440e-02 3.727314360675e-04 2.638428401265e+01
8.075000000000e+01 -2.594879478242e-02 3.735261040776e-04 2.644396416850e+01
8.100000000000e+01 -2.599962642077e-02 3.743118622341e-04 2.650285781223e+01
8.125000000000e+01 -2.605180026337e-02 3.750863089652e-04 2.656082425938e+01
8.150000000000e+01 -2.610499892674e-02 3.758468043179e-04 2.661771964040e+01
8.175000000000e+01 -2.615885269074e-02 3.765904708377e-04 2.667339764581e+01
8.200000000000e+01 -2.621294339366e-02 3.773142388491e-04 2.672771045296e+01
8.225000000000e+01 -2.626680966290e-02 3.780148768458e-04 2.678050984377e+01
8.250000000000e+01 -2.631995336252e-02 3.786889518027e-04 2.683164849053e+01
8.275000000000e+01 -2.637184764514e-02 3.793330640055e-04 2.688098140986e+01
8.300000000000e+01 -2.642194631102e-02 3.799438030407e-04 2.692836755084e+01
8.325000000000e+01 -2.646969494872e-02 3.805177026106e-04 2.697367149451e+01
8.350000000000e+01 -2.651454339543e-02 3.810513579679e-04 2.701676524520e+01
8.375000000000e+01 -2.655595819826e-02 3.815415898746e-04 2.705753005744e+01
8.400000000000e+01 -2.659343586934e-02 3.819854044553e-04 2.709585827680e+01
8.425000000000e+01 -2.662651607009e-02 3.823800151737e-04 2.713165513925e+01
8.450000000000e+01 -2.665479502383e-02 3.827230634030e-04 2.716484049032e+01
8.475000000000e+01 -2.667793795984e-02 3.830126495636e-04 2.719535036749e+01
8.500000000000e+01 -2.669569061870e-02 3.832473919198e-04 2.722313840765e+01
8.525000000000e+01 -2.670788931036e-02 3.834264910051e-04 2.724817701525e+01
8.550000000000e+01 -2.671446919160e-02 3.835497889647e-04 2.727045827142e+01
8.575000000000e+01 -2.671547029694e-02 3.836178181421e-04 2.728999451306e+01
8.600000000000e+01 -2.671104126295e-02 3.836318356270e-04 2.730681858129e+01
8.625000000000e+01 -2.670144046487e-02 3.835938468585e-04 2.732098368363e+01
8.650000000000e+01 -2.668703386282e-02 3.835066060620e-04 2.733256288533e+01
8.675000000000e+01 -2.666829019612e-02 3.833735976316e-04 2.734164820489e+01
8.700000000000e+01 -2.664577339167e-02 3.831990104363e-04 2.734834934007e+01
8.725000000000e+01 -2.662013221871e-02 3.829876500094e-04 2.735279204176e+01
8.750000000000e+01 -2.659208764784e-02 3.827448444856e-04 2.735511616892e+01
8.775000000000e+01 -2.656241801526e-02 3.824764049067e-04 2.735547348731e+01
8.800000000000e+01 -2.653194388327e-02 3.821885914909e-04 2.735402524670e+01
8.825000000000e+01 -2.650150997633e-02 3.818878379819e-04 2.735093962671e+01
8.850000000000e+01 -2.647196547082e-02 3.815806879136e-04 2.734638909571e+01
8.875000000000e+01 -2.644414581829e-02 3.812737059499e-04 2.734054777458e+01
8.900000000000e+01 -2.641885458096e-02 3.809731710130e-04 2.733358886309e+01
8.925000000000e+01 -2.639684581249e-02 3.806850975719e-04 2.732568219282e+01
8.950000000000e+01 -2.637880784948e-02 3.804150974902e-04 2.731699197127e+01
8.975000000000e+01 -2.636534885702e-02 3.801682486063e-04 2.730767475723e+01
9.000000000000e+01 -2.635698423862e-02 3.799489926451e-04 2.729787770571e+01
9.025000000000e+01 -2.635412646628e-02 3.797610599169e-04 2.728773711136e+01
9.050000000000e+01 -2.635707731464e-02 3.796074086453e-04 2.727737725344e+01
9.075000000000e+01 -2.636602276046e-02 3.794901362390e-04 2.726690954979e+01
9.100000000000e+01 -2.638103032813e-02 3.794105237297e-04 2.725643200236e+01
9.125000000000e+01 -2.640204899051e-02 3.793690142728e-04 2.724602891409e+01
9.150000000000e+01 -2.642891144137e-02 3.793652242667e-04 2.723577084953e+01
9.175000000000e+01 -2.646133836421e-02 3.793979779723e-04 2.722571479899e+01
9.200000000000e+01 -2.649894456827e-02 3.794653583792e-04 2.721590451125e+01
9.225000000000e+01 -2.654124662711e-02 3.795647682164e-04 2.720637095034e+01
9.250000000000e+01 -2.658767177440e-02 3.796929994157e-04 2.719713283867e+01
9.275000000000e+01 -2.663756778757e-02 3.798463084653e-04 2.718819724956e+01
9.300000000000e+01 -2.669021356593e-02 3.800204945237e-04 2.717956021528e+01
9.325000000000e+01 -2.674483023435e-02 3.802109789472e-04 2.717120732564e+01
9.350000000000e+01 -2.680059255892e-02 3.804128784420e-04 2.716311430128e+01
9.375000000000e+01 -2.685664058619e-02 3.806210837957e-04 2.715524752327e+01
9.400000000000e+01 -2.691209128619e-02 3.808303366107e-04 2.714756452292e+01
9.425000000000e+01 -2.696605021523e-02 3.810352896438e-04 2.714001443432e+01
9.450000000000e+01 -2.701762309553e-02 3.812305732293e-04 2.713253841664e+01
9.475000000000e+01 -2.706592720881e-02 3.814108553049e-04 2.712507006899e+01
9.500000000000e+01 -2.711010254802e-02 3.815708999465e-04 2.711753585251e+01
9.525000000000e+01 -2.714932267785e-02 3.817056226491e-04 2.710985554551e+01
9.550000000000e+01 -2.718280525976e-02 3.818101436843e-04 2.710194275868e+01
9.575000000000e+01 -2.720982217679e-02 3.818798422054e-04 2.709370552764e+01
9.600000000000e+01 -2.722970922062e-02 3.819104078502e-04 2.708504701077e+01
9.625000000000e+01 -2.724187519748e-02 3.818978934332e-04 2.707586630903e+01
9.650000000000e+01 -2.724581050226e-02 3.818387683117e-04 2.706605940791e+01
9.675000000000e+01 -2.724109457325e-02 3.817299532356e-04 2.705552026069e+01
9.700000000000e+01 -2.722740323798e-02 3.815689027110e-04 2.704414200589e+01
9.725000000000e+01 -2.720451533380e-02 3.813536414430e-04 2.703181828325e+01
9.750000000000e+01 -2.717231684912e-02 3.810827979423e-04 2.701844466467e+01
9.775000000000e+01 -2.713080341172e-02 3.807556283585e-04 2.700392012094e+01
9.800000000000e+01 -2.708008253387e-02 3.803720756601e-04 2.698814853478e+01
9.825000000000e+01 -2.702037280334e-02 3.799326974967e-04 2.697104016322e+01
9.850000000000e+01 -2.695200152538e-02 3.794387699319e-04 2.695251305315e+01
9.875000000000e+01 -2.687540090894e-02 3.788923261720e-04 2.693249431381e+01
9.900000000000e+01 -2.679110085182e-02 3.782959986738e-04 2.691092124223e+01
9.925000000000e+01 -2.669971966711e-02 3.776530367110e-04 2.688774223458e+01
9.950000000000e+01 -2.660195236010e-02 3.769670578231e-04 2.686291745943e+01
9.975000000000e+01 -2.649855752492e-02 3.762421662900e-04 2.683641929076e+01
1.000000000000e+02 -2.639034294363e-02 3.754828279059e-04 2.680823245922e+01
1.002500000000e+02 -2.627815000359e-02 3.746937374216e-04 2.677835396248e+01
1.005000000000e+02 -2.616283757492e-02 3.738796979049e-04 2.674679271890e+01
1.007500000000e+02 -2.604526588899e-02 3.730455011761e-04 2.671356902037e+01
1.010000000000e+02 -2.592628083318e-02 3.721958078707e-04 2.667871379357e+01
1.012500000000e+02 -2.580669943022e-02 3.713350341298e-04 2.664226773756e+01
1.015000000000e+02 -2.568729696848e-02 3.704672482572e-04 2.660428035827e+01
1.017500000000e+02 -2.556879631467e-02 3.695960826137e-04 2.656480896260e+01
1.020000000000e+02 -2.545185965716e-02 3.687246665358e-04 2.652391765228e+01
1.022500000000e+02 -2.533708288326e-02 3.678555787401e-04 2.648167633651e+01
1.025000000000e+02 -2.522499288225e-02 3.669908225648e-04 2.643815982516e+01
1.027500000000e+02 -2.511604749490e-02 3.661318326742e-04 2.639344698930e+01
1.030000000000e+02 -2.501063781580e-02 3.652794849299e-04 2.634762003776e+01
1.032500000000e+02 -2.490909333406e-02 3.644341566872e-04 2.630076387998e+01
1.035000000000e+02 -2.481168949662e-02 3.635958241072e-04 2.625296560928e+01
1.037500000000e+02 -2.471865600135e-02 3.627640779079e-04 2.620431406204e+01
1.040000000000e+02 -2.463018630581e-02 3.619382576960e-04 2.615489946837e+01
1.042500000000e+02 -2.454644800157e-02 3.611175508217e-04 2.610481316608e+01
1.045000000000e+02 -2.446759254772e-02 3.603010953078e-04 2.605414734213e+01
1.047500000000e+02 -2.439376507654e-02 3.594880756541e-04 2.600299481789e+01
1.050000000000e+02 -2.432511196779e-02 3.586778311301e-04 2.595144881146e+01
1.052500000000e+02 -2.426178642769e-02 3.578699480430e-04 2.589960269532e+01
1.055000000000e+02 -2.420395300332e-02 3.570643265120e-04 2.584754971547e+01
1.057500000000e+02 -2.415178910015e-02 3.562612470222e-04 2.579538264498e+01
1.060000000000e+02 -2.410548450463e-02 3.554613930565e-04 2.574319338912e+01
1.062500000000e+02 -2.406523770575e-02 3.546658687019e-04 2.569107251322e+01
1.065000000000e+02 -2.403125023702e-02 3.538761894474e-04 2.563910869969e+01
1.067500000000e+02 -2.400371842609e-02 3.530942947695e-04 2.558738814082e+01
1.070000000000e+02 -2.398282330861e-02 3.523224943322e-04 2.553599388118e+01
1.072500000000e+02 -2.396871930470e-02 3.515634127718e-04 2.548500511511e+01
1.075000000000e+02 -2.396152215195e-02 3.508199032932e-04 2.543449647604e+01
1.077500000000e+02 -2.396129662758e-02 3.500949576391e-04 2.538453733223e+01
1.080000000000e+02 -2.396804436551e-02 3.493916233979e-04 2.533519113054e+01
1.082500000000e+02 -2.398169309482e-02 3.487129234572e-04 2.528651480237e+01
1.085000000000e+02 -2.400208770002e-02 3.480617277178e-04 2.523855827624e+01
1.087500000000e+02 -2.402898176299e-02 3.474406489186e-04 2.519136411255e+01
1.090000000000e+02 -2.406203210981e-02 3.468519728233e-04 2.514496728108e+01
1.092500000000e+02 -2.410079639738e-02 3.462976158066e-04 2.509939510111e+01
1.095000000000e+02 -2.414473310606e-02 3.457790058467e-04 2.505466734459e+01
1.097500000000e+02 -2.419320448117e-02 3.452970575508e-04 2.501079649805e+01
1.100000000000e+02 -2.424548204237e-02 3.448521194689e-04 2.496778818085e+01
1.102500000000e+02 -2.430075434186e-02 3.444439549166e-04 2.492564168545e+01
1.105000000000e+02 -2.435813833921e-02 3.440717748048e-04 2.488435062274e+01
1.107500000000e+02 -2.441669219919e-02 3.437342474967e-04 2.484390363309e+01
1.110000000000e+02 -2.447542996431e-02 3.434295327319e-04 2.480428512165e+01
1.112500000000e+02 -2.453333752599e-02 3.431553304084e-04 2.476547598815e+01
1.115000000000e+02 -2.458938919861e-02 3.429089417550e-04 2.472745430042e+01
1.117500000000e+02 -2.464256465227e-02 3.426873343916e-04 2.469019588942e+01
1.120000000000e+02 -2.469186553798e-02 3.424872165178e-04 2.465367482561e+01
1.122500000000e+02 -2.473633171691e-02 3.423051082644e-04 2.461786376205e+01
1.125000000000e+02 -2.477505655569e-02 3.421374149804e-04 2.458273412963e+01
1.127500000000e+02 -2.480720077158e-02 3.419804954993e-04 2.454825617850e+01
1.130000000000e+02 -2.483200482502e-02 3.418307257666e-04 2.451439887892e+01
1.132500000000e+02 -2.484879942395e-02 3.416845590109e-04 2.448112969251e+01
1.135000000000e+02 -2.485701455087e-02 3.415385652418e-04 2.444841424374e+01
1.137500000000e+02 -2.485618595269e-02 3.413894738705e-04 2.441621592533e+01
1.140000000000e+02 -2.484596025563e-02 3.412342160934e-04 2.438449547887e+01
1.142500000000e+02 -2.482609812821e-02 3.410699591068e-04 2.435321059023e+01
1.145000000000e+02 -2.479647575291e-02 3.408940944277e-04 2.432231555485e+01
1.147500000000e+02 -2.475708493417e-02 3.407042727422e-04 2.429176104157e+01
1.150000000000e+02 -2.470803132943e-02 3.404983873085e-04 2.426149401744e+01
1.152500000000e+02 -2.464953202342e-02 3.402746748064e-04 2.423145783853e+01
1.155000000000e+02 -2.458191174181e-02 3.400317124109e-04 2.420159256203e+01
1.157500000000e+02 -2.450559866185e-02 3.397683688459e-04 2.417183546349e+01
1.160000000000e+02 -2.442111911494e-02 3.394838488450e-04 2.414212178639e+01
1.162500000000e+02 -2.432909211235e-02 3.391777278713e-04 2.411238569658e+01
1.165000000000e+02 -2.423022314736e-02 3.388499790530e-04 2.408256143254e+01
1.167500000000e+02 -2.412529788603e-02 3.385010339127e-04 2.405258460710e+01
1.170000000000e+02 -2.401517518200e-02 3.381317668125e-04 2.402239363503e+01
1.172500000000e+02 -2.390077992200e-02 3.377433578954e-04 2.399193121696e+01
1.175000000000e+02 -2.378309494358e-02 3.373376857187e-04 2.396114585170e+01
1.177500000000e+02 -2.366315259977e-02 3.369172366679e-04 2.392999329205e+01
1.180000000000e+02 -2.354202605691e-02 3.364849788458e-04 2.389843791966e+01
1.182500000000e+02 -2.342082006741e-02 3.360444231315e-04 2.386645395111e+01
1.185000000000e+02 -2.330066083830e-02 3.355997108447e-04 2.383402646214e+01
1.187500000000e+02 -2.318268546930e-02 3.351554901768e-04 2.380115215678e+01
1.190000000000e+02 -2.306803081952e-02 3.347167020994e-04 2.376783987313e+01
1.192500000000e+02 -2.295782141045e-02 3.342887699233e-04 2.373411077892e+01
1.195000000000e+02 -2.285315673389e-02 3.338775081780e-04 2.369999826650e+01
1.197500000000e+02 -2.275509827633e-02 3.334889886584e-04 2.366554751454e+01
1.200000000000e+02 -2.266465626321e-02 3.331294212392e-04 2.363081474924e+01
1.202500000000e+02 -2.258277658124e-02 3.328050279423e-04 2.359586621272e+01
1.205000000000e+02 -2.251032775378e-02 3.325219079540e-04 2.356077685542e+01
1.207500000000e+02 -2.244808882544e-02 3.322858851991e-04 2.352562881694e+01
1.210000000000e+02 -2.239673784826e-02 3.321023448775e-04 2.349050971058e+01
1.212500000000e+02 -2.235684177222e-02 3.319762093398e-04 2.345551079210e+01
1.215000000000e+02 -2.232884739479e-02 3.319117072226e-04 2.342072505218e+01
1.217500000000e+02 -2.231307453784e-02 3.319122718663e-04 2.338624530596e+01
1.220000000000e+02 -2.230971113272e-02 3.319804756549e-04 2.335216233101e+01
1.222500000000e+02 -2.231881008415e-02 3.321179687510e-04 2.331856312179e+01
1.225000000000e+02 -2.234028850306e-02 3.323253137246e-04 2.328552931167e+01
1.227500000000e+02 -2.237392905002e-02 3.326020615127e-04 2.325313580243e+01
1.230000000000e+02 -2.241938346727e-02 3.329467594573e-04 2.322144964864e+01
1.232500000000e+02 -2.247617796824e-02 3.333569703215e-04 2.319052921749e+01
1.235000000000e+02 -2.254372064242e-02 3.338293262432e-04 2.316042363373e+01
1.237500000000e+02 -2.262131048199e-02 3.343596074680e-04 2.313117251934e+01
1.240000000000e+02 -2.270814786779e-02 3.349428482834e-04 2.310280601194e+01
1.242500000000e+02 -2.280334601807e-02 3.355734646383e-04 2.307534503967e+01
1.245000000000e+02 -2.290594349462e-02 3.362453105641e-04 2.304880182772e+01
1.247500000000e+02 -2.301491729502e-02 3.369518539359e-04 2.302318058876e+01
1.250000000000e+02 -2.312919635365e-02 3.376863218712e-04 2.299847835909e+01
1.252500000000e+02 -2.324767531921e-02 3.384418280368e-04 2.297468592857e+01
1.255000000000e+02 -2.336922808377e-02 3.392114924027e-04 2.295178881527e+01
1.257500000000e+02 -2.349272119862e-02 3.399885526046e-04 2.292976823614e+01
1.260000000000e+02 -2.361702707740e-02 3.407664711219e-04 2.290860202712e+01
1.262500000000e+02 -2.374103650915e-02 3.415390281425e-04 2.288826547407e+01
1.265000000000e+02 -2.386367070134e-02 3.423003971526e-04 2.286873201460e+01
1.267500000000e+02 -2.398389257552e-02 3.430452060238e-04 2.284997378782e+01
1.270000000000e+02 -2.410071767515e-02 3.437685696793e-04 2.283196201808e+01
1.272500000000e+02 -2.421322414106e-02 3.444660943263e-04 2.281466721122e+01
1.275000000000e+02 -2.432056149930e-02 3.451339720682e-04 2.279805920019e+01
1.277500000000e+02 -2.442195804948e-02 3.457689592291e-04 2.278210700618e+01
1.280000000000e+02 -2.451672753429e-02 3.463683050029e-04 2.276677858718e+01
1.282500000000e+02 -2.460427455458e-02 3.469299349620e-04 2.275204046005e+01
1.285000000000e+02 -2.468409742294e-02 3.474522356983e-04 2.273785727083e+01
1.287500000000e+02 -2.475578973516e-02 3.479339910671e-04 2.272419132415e+01
1.290000000000e+02 -2.481904078363e-02 3.483743910388e-04 2.271100214306e+01
1.292500000000e+02 -2.487363395474e-02 3.487730152238e-04 2.269824606208e+01
1.295000000000e+02 -2.491944386553e-02 3.491298502729e-04 2.268587594506e+01
1.297500000000e+02 -2.495643221951e-02 3.494450552288e-04 2.267384101335e+01
1.300000000000e+02 -2.498464288804e-02 3.497189754984e-04 2.266208684368e+01
1.302500000000e+02 -2.500419604106e-02 3.499521549515e-04 2.265055554263e+01
1.305000000000e+02 -2.501528123481e-02 3.501453276615e-04 2.263918611190e+01
1.307500000000e+02 -2.501815021293e-02 3.502993878748e-04 2.262791500379e+01
1.310000000000e+02 -2.501310924386e-02 3.504153252427e-04 2.261667685163e+01
1.312500000000e+02 -2.500051160070e-02 3.504942297608e-04 2.260540536468e+01
1.315000000000e+02 -2.498075023472e-02 3.505372797485e-04 2.259403435584e+01
1.317500000000e+02 -2.495425064271e-02 3.505456919225e-04 2.258249885244e+01
1.320000000000e+02 -2.492146439472e-02 3.505207230580e-04 2.257073628290e+01
1.322500000000e+02 -2.488286294919e-02 3.504636807666e-04 2.255868766015e+01
1.325000000000e+02 -2.483893234553e-02 3.503758246838e-04 2.254629874453e+01
1.327500000000e+02 -2.479016835922e-02 3.502584306760e-04 2.253352113900e+01
1.330000000000e+02 -2.473707188780e-02 3.501128510495e-04 2.252031325304e+01
1.332500000000e+02 -2.468014555957e-02 3.499404291166e-04 2.250664114909e+01
1.335000000000e+02 -2.461989093359e-02 3.497424732109e-04 2.249247918234e+01
1.337500000000e+02 -2.455680611476e-02 3.495202938463e-04 2.247781046478e+01
1.340000000000e+02 -2.449138368400e-02 3.492751477389e-04 2.246262709654e+01
1.342500000000e+02 -2.442410935777e-02 3.490081692329e-04 2.244693018980e+01
1.345000000000e+02 -2.435546076773e-02 3.487205907007e-04 2.243072965924e+01
1.347500000000e+02 -2.428590725684e-02 3.484136722937e-04 2.241404382152e+01
1.350000000000e+02 -2.421590961062e-02 3.480885762558e-04 2.239689878674e+01
1.352500000000e+02 -2.414592014121e-02 3.477463034507e-04 2.237932769949e+01
1.355000000000e+02 -2.407638299631e-02 3.473878927740e-04 2.236136984183e+01
1.357500000000e+02 -2.400773479177e-02 3.470144924461e-04 2.234306963096e+01
1.360000000000e+02 -2.394040536342e-02 3.466272318713e-04 2.232447557694e+01
1.362500000000e+02 -2.387481850583e-02 3.462272776420e-04 2.230563921296e+01
1.365000000000e+02 -2.381139255080e-02 3.458158993390e-04 2.228661404721e+01
1.367500000000e+02 -2.375054072066e-02 3.453943540601e-04 2.226745459762e+01
1.370000000000e+02 -2.369267115509e-02 3.449640359521e-04 2.224821551188e+01
1.372500000000e+02 -2.363818614558e-02 3.445264990616e-04 2.222895082324e+01
1.375000000000e+02 -2.358748039514e-02 3.440834550349e-04 2.220971337198e+01
1.377500000000e+02 -2.354093891849e-02 3.436367796579e-04 2.219055438828e+01
1.380000000000e+02 -2.349893394788e-02 3.431885229883e-04 2.217152326660e+01
1.382500000000e+02 -2.346182075182e-02 3.427409093608e-04 2.215266751681e+01
1.385000000000e+02 -2.342993234019e-02 3.422963222553e-04 2.213403288183e+01
1.387500000000e+02 -2.340357308463e-02 3.418572886982e-04 2.211566362393e+01
1.390000000000e+02 -2.338301191626e-02 3.414264355495e-04 2.209760292444e+01
1.392500000000e+02 -2.336847476030e-02 3.410064891725e-04 2.207989338514e+01
1.395000000000e+02 -2.336013649756e-02 3.406002277098e-04 2.206257759858e+01
1.397500000000e+02 -2.335811276932e-02 3.402103921465e-04 2.204569874029e+01
1.400000000000e+02 -2.336245210693e-02 3.398396348686e-04 2.202930114988e+01
1.402500000000e+02 -2.337312837779e-02 3.394904581738e-04 2.201343087714e+01
1.405000000000e+02 -2.339003431576e-02 3.391651461920e-04 2.199813614184e+01
1.407500000000e+02 -2.341297605586e-02 3.388656957855e-04 2.198346770387e+01
1.410000000000e+02 -2.344166924516e-02 3.385937528885e-04 2.196947910350e+01
1.412500000000e+02 -2.347573675668e-02 3.383505440935e-04 2.195622676883e+01
1.415000000000e+02 -2.351470840715e-02 3.381368173166e-04 2.194376998365e+01
1.417500000000e+02 -2.355802265074e-02 3.379528487770e-04 2.193217071148e+01
1.420000000000e+02 -2.360503068369e-02 3.377983674766e-04 2.192149329411e+01
1.422500000000e+02 -2.365500238978e-02 3.376726603666e-04 2.191180403365e+01
1.425000000000e+02 -2.370713477094e-02 3.375743788013e-04 2.190317068397e+01
1.427500000000e+02 -2.376056297730e-02 3.375015918991e-04 2.189566186675e+01
1.430000000000e+02 -2.381437320588e-02 3.374519223797e-04 2.188934646101e+01
1.432500000000e+02 -2.386761735924e-02 3.374225617653e-04 2.188429295658e+01
1.435000000000e+02 -2.391932937286e-02 3.374103057335e-04 2.188056884436e+01
1.437500000000e+02 -2.396854267603e-02 3.374116180403e-04 2.187824001168e+01
1.440000000000e+02 -2.401430873023e-02 3.374228521649e-04 2.187737021225e+01
1.442500000000e+02 -2.405571619874e-02 3.374402700291e-04 2.187802057500e+01
1.445000000000e+02 -2.409190948708e-02 3.374600842283e-04 2.188024921242e+01
1.447500000000e+02 -2.412210612596e-02 3.374785268918e-04 2.188411087760e+01
1.450000000000e+02 -2.414561353301e-02 3.374920289253e-04 2.188965671555e+01
1.452500000000e+02 -2.416184431778e-02 3.374973351432e-04 2.189693407352e+01
1.455000000000e+02 -2.417032872320e-02 3.374915950239e-04 2.190598637977e+01
1.457500000000e+02 -2.417072452052e-02 3.374724059519e-04 2.191685307264e+01
1.460000000000e+02 -2.416282381803e-02 3.374378220502e-04 2.192956957199e+01
1.462500000000e+02 -2.414655683654e-02 3.373864078697e-04 2.194416727707e+01
1.465000000000e+02 -2.412199169515e-02 3.373175123074e-04 2.196067358981e+01
1.467500000000e+02 -2.408933123983e-02 3.372309793571e-04 2.197911192649e+01
1.470000000000e+02 -2.404890674003e-02 3.371272309073e-04 2.199950174195e+01
1.472500000000e+02 -2.400116866407e-02 3.370072958790e-04 2.202185851361e+01
1.475000000000e+02 -2.394667456299e-02 3.368725087582e-04 2.204619371923e+01
1.477500000000e+02 -2.388607522211e-02 3.367245502753e-04 2.207251475474e+01
1.480000000000e+02 -2.382009820662e-02 3.365654728111e-04 2.210082483558e+01
1.482500000000e+02 -2.374953062286e-02 3.363975935151e-04 2.213112283013e+01
1.485000000000e+02 -2.367520236975e-02 3.362233754116e-04 2.216340306364e+01
1.487500000000e+02 -2.359796951650e-02 3.360453272991e-04 2.219765508598e+01
1.490000000000e+02 -2.351869815135e-02 3.358659171121e-04 2.223386338558e+01
1.492500000000e+02 -2.343824994446e-02 3.356874972749e-04 2.227200710462e+01
1.495000000000e+02 -2.335746940914e-02 3.355122415002e-04 2.231205972851e+01
1.497500000000e+02 -2.327717349332e-02 3.353420998136e-04 2.235398878360e+01
1.500000000000e+02 -2.319814368425e-02 3.351787716682e-04 2.239775555476e+01
1.502500000000e+02 -2.312112040693e-02 3.350237006048e-04 2.244331484521e+01
1.505000000000e+02 -2.304680030764e-02 3.348781207469e-04 2.249061478355e+01
1.507500000000e+02 -2.297583424955e-02 3.347430349541e-04 2.253959670751e+01
1.510000000000e+02 -2.290881981772e-02 3.346192221218e-04 2.259019512487e+01
1.512500000000e+02 -2.284629893447e-02 3.345073957438e-04 2.264233777388e+01
1.515000000000e+02 -2.278876363683e-02 3.344082535779e-04 2.269594577776e+01
1.517500000000e+02 -2.273666329798e-02 3.343225654083e-04 2.275093391171e+01
1.520000000000e+02 -2.269041174583e-02 3.342511816745e-04 2.280721096918e+01
1.522500000000e+02 -2.265039374335e-02 3.341951098373e-04 2.286468023751e+01
1.525000000000e+02 -2.261696995559e-02 3.341556360591e-04 2.292324005794e+01
1.527500000000e+02 -2.259048010563e-02 3.341343610105e-04 2.298278447106e+01
1.530000000000e+02 -2.257124407131e-02 3.341331717694e-04 2.304320392736e+01
1.532500000000e+02 -2.255956068183e-02 3.341542331713e-04 2.310438604302e+01
1.535000000000e+02 -2.255570418735e-02 3.341999645306e-04 2.316621638786e+01
1.537500000000e+02 -2.255991855017e-02 3.342729479104e-04 2.322857928928e+01
1.540000000000e+02 -2.257240967992e-02 3.343759013145e-04 2.329135862494e+01
1.542500000000e+02 -2.259333605112e-02 3.345116538785e-04 2.335443860066e+01
1.545000000000e+02 -2.262279795677e-02 3.346829727557e-04 2.341770449119e+01
1.547500000000e+02 -2.266082606120e-02 3.348923585628e-04 2.348104333631e+01
1.550000000000e+02 -2.270737011149e-02 3.351418756818e-04 2.354434457347e+01
1.552500000000e+02 -2.276228814309e-02 3.354331613987e-04 2.360750061221e+01
1.555000000000e+02 -2.282533681666e-02 3.357673413091e-04 2.367040733192e+01
1.557500000000e+02 -2.289616294362e-02 3.361447902462e-04 2.373296451140e+01
1.560000000000e+02 -2.297429738923e-02 3.365650445018e-04 2.379507617124e+01
1.562500000000e+02 -2.305915142086e-02 3.370267957116e-04 2.385665084696e+01
1.565000000000e+02 -2.315001602819e-02 3.375278836861e-04 2.391760178292e+01
1.567500000000e+02 -2.324606432741e-02 3.380652516471e-04 2.397784704858e+01
1.570000000000e+02 -2.334635723543e-02 3.386346771937e-04 2.403730959305e+01
1.572500000000e+02 -2.344985239807e-02 3.392310628055e-04 2.409591722879e+01
1.575000000000e+02 -2.355541654519e-02 3.398485947832e-04 2.415360257055e+01
1.577500000000e+02 -2.366184072996e-02 3.404807502020e-04 2.421030292340e+01
1.580000000000e+02 -2.376785810704e-02 3.411203228753e-04 2.426596015032e+01
1.582500000000e+02 -2.387216342496e-02 3.417596311724e-04 2.432052051514e+01
1.585000000000e+02 -2.397343454160e-02 3.423907363386e-04 2.437393453412e+01
1.587500000000e+02 -2.407035530529e-02 3.430055979269e-04 2.442615683526e+01
1.590000000000e+02 -2.416163899665e-02 3.435962747146e-04 2.447714605397e+01
1.592500000000e+02 -2.424605160492e-02 3.441551162721e-04 2.452686475958e+01
1.595000000000e+02 -2.432243429393e-02 3.446749558563e-04 2.457527943968e+01
1.597500000000e+02 -2.438972551268e-02 3.451493041036e-04 2.462236053218e+01
1.600000000000e+02 -2.444698117419e-02 3.455725225906e-04 2.466808251861e+01
1.602500000000e+02 -2.449339213453e-02 3.459399757068e-04 2.471242405363e+01
1.605000000000e+02 -2.452829895960e-02 3.462481698973e-04 2.475536815888e+01
1.607500000000e+02 -2.455120315845e-02 3.464948211351e-04 2.479690242099e+01
1.610000000000e+02 -2.456177488406e-02 3.466790172559e-04 2.483701923365e+01
1.612500000000e+02 -2.455985702319e-02 3.468011539179e-04 2.487571601131e+01
1.615000000000e+02 -2.454546560178e-02 3.468629333930e-04 2.491299541407e+01
1.617500000000e+02 -2.451878610881e-02 3.468673270397e-04 2.494886551329e+01
1.620000000000e+02 -2.448016625055e-02 3.468184621510e-04 2.498333993288e+01
1.622500000000e+02 -2.443010519184e-02 3.467215671482e-04 2.501643792049e+01
1.625000000000e+02 -2.436923982091e-02 3.465828267216e-04 2.504818435675e+01
1.627500000000e+02 -2.429832866058e-02 3.464091346711e-04 2.507860970031e+01
1.630000000000e+02 -2.421823379823e-02 3.462079571175e-04 2.510774985340e+01
1.632500000000e+02 -2.412990170877e-02 3.459871542331e-04 2.513564598006e+01
1.635000000000e+02 -2.403434317738e-02 3.457547706565e-04 2.516234424821e+01
1.637500000000e+02 -2.393261362956e-02 3.455187659691e-04 2.518789554353e+01
1.640000000000e+02 -2.382579417038e-02 3.452869416326e-04 2.521235513253e+01
1.642500000000e+02 -2.371497383249e-02 3.450667667622e-04 2.523578231187e+01
1.645000000000e+02 -2.360123359722e-02 3.448652232698e-04 2.525824004289e+01
1.647500000000e+02 -2.348563261954e-02 3.446886901035e-04 2.527979458909e+01
1.650000000000e+02 -2.336919679363e-02 3.445428593063e-04 2.530051515921e+01
1.652500000000e+02 -2.325290983882e-02 3.444326782074e-04 2.532047357097e+01
1.655000000000e+02 -2.313770682037e-02 3.443623201402e-04 2.533974393180e+01
1.657500000000e+02 -2.302447002342e-02 3.443351820000e-04 2.535840234850e+01
1.660000000000e+02 -2.291402698192e-02 3.443539032024e-04 2.537652664658e+01
1.662500000000e+02 -2.280715023963e-02 3.444204044031e-04 2.539419612434e+01
1.665000000000e+02 -2.270455864212e-02 3.445359222067e-04 2.541149130389e+01
1.667500000000e+02 -2.260692007314e-02 3.447011533857e-04 2.542849370232e+01
1.670000000000e+02 -2.251485474555e-02 3.449162778474e-04 2.544528559506e+01
1.672500000000e+02 -2.242893867255e-02 3.451810321122e-04 2.546194976131e+01
1.675000000000e+02 -2.234970690699e-02 3.454947991724e-04 2.547856921951e+01
1.677500000000e+02 -2.227765628715e-02 3.458566863554e-04 2.549522692919e+01
1.680000000000e+02 -2.221324717037e-02 3.462655861791e-04 2.551200545899e+01
1.682500000000e+02 -2.215690376366e-02 3.467202325777e-04 2.552898662101e+01
1.685000000000e+02 -2.210901329341e-02 3.472192476077e-04 2.554625106419e+01
1.687500000000e+02 -2.206992372294e-02 3.477612113245e-04 2.556387783802e+01
1.690000000000e+02 -2.203994016000e-02 3.483446466085e-04 2.558194391324e+01
1.692500000000e+02 -2.201932038434e-02 3.489680329421e-04 2.560052369006e+01
1.695000000000e+02 -2.200826971882e-02 3.496298102935e-04 2.561968848744e+01
1.697500000000e+02 -2.200693560183e-02 3.503283944541e-04 2.563950603843e+01
1.700000000000e+02 -2.201540181020e-02 3.510621098193e-04 2.566003998768e+01
1.702500000000e+02 -2.203368338102e-02 3.518291892399e-04 2.568134942871e+01
1.705000000000e+02 -2.206172219674e-02 3.526277759972e-04 2.570348847485e+01
1.707500000000e+02 -2.209938392102e-02 3.534558897728e-04 2.572650588489e+01
1.710000000000e+02 -2.214645572736e-02 3.543113873315e-04 2.575044475805e+01
1.712500000000e+02 -2.220264554260e-02 3.551919410785e-04 2.577534228893e+01
1.715000000000e+02 -2.226758353474e-02 3.560950072292e-04 2.580122960681e+01
1.717500000000e+02 -2.234082468290e-02 3.570178281802e-04 2.582813168668e+01
1.720000000000e+02 -2.242185337389e-02 3.579574268789e-04 2.585606733262e+01
1.722500000000e+02 -2.251008935173e-02 3.589106047775e-04 2.588504923074e+01
1.725000000000e+02 -2.260489533367e-02 3.598739384875e-04 2.591508405171e+01
1.727500000000e+02 -2.270558541603e-02 3.608437860248e-04 2.594617260778e+01
1.730000000000e+02 -2.281143455743e-02 3.618163169147e-04 2.597831003749e+01
1.732500000000e+02 -2.292168834548e-02 3.627875310913e-04 2.601148601902e+01
1.735000000000e+02 -2.303557331115e-02 3.637533054614e-04 2.604568498260e+01
1.737500000000e+02 -2.315230713897e-02 3.647094345078e-04 2.608088633552e+01
1.740000000000e+02 -2.327110871832e-02 3.656516350029e-04 2.611706466585e+01
1.742500000000e+02 -2.339120835000e-02 3.665756288655e-04 2.615418994003e+01
1.745000000000e+02 -2.351185677798e-02 3.674772038900e-04 2.619222766983e+01
1.747500000000e+02 -2.363233339140e-02 3.683522722955e-04 2.623113907068e+01
1.750000000000e+02 -2.375195306468e-02 3.691969152661e-04 2.627088118453e+01
1.752500000000e+02 -2.387007193268e-02 3.700073839697e-04 2.631140699103e+01
1.755000000000e+02 -2.398609099135e-02 3.707804235360e-04 2.635266549909e+01
1.757500000000e+02 -2.409945810998e-02 3.715131479697e-04 2.639460181489e+01
1.760000000000e+02 -2.420966871044e-02 3.722031536017e-04 2.643715721909e+01
1.762500000000e+02 -2.431626500290e-02 3.728483611556e-04 2.648026921071e+01
1.765000000000e+02 -2.441883347765e-02 3.734472763351e-04 2.652387157673e+01
1.767500000000e+02 -2.451700017188e-02 3.739990446819e-04 2.656789443203e+01
1.770000000000e+02 -2.461042495144e-02 3.745034237865e-04 2.661226429075e+01
1.772500000000e+02 -2.469879489025e-02 3.749607881208e-04 2.665690412494e+01
1.775000000000e+02 -2.478181681827e-02 3.753721556363e-04 2.670173342900e+01
1.777500000000e+02 -2.485920944988e-02 3.757391686141e-04 2.674666831450e+01
1.780000000000e+02 -2.493069582774e-02 3.760640655650e-04 2.679162158588e+01
1.782500000000e+02 -2.499599654305e-02 3.763496399176e-04 2.683650285785e+01
1.785000000000e+02 -2.505482359741e-02 3.765991871393e-04 2.688121865879e+01
1.787500000000e+02 -2.510687552004e-02 3.768164407190e-04 2.692567256993e+01
1.790000000000e+02 -2.515183440089e-02 3.770054984914e-04 2.696976535741e+01
1.792500000000e+02 -2.518936547684e-02 3.771707407350e-04 2.701339513469e+01
1.795000000000e+02 -2.521911952597e-02 3.773167445049e-04 2.705645752381e+01
1.797500000000e+02 -2.524073811600e-02 3.774481764839e-04 2.709884584492e+01
1.800000000000e+02 -2.525386192879e-02 3.775697644807e-04 2.714045130665e+01
1.802500000000e+02 -2.525814151530e-02 3.776861660595e-04 2.718116322173e+01
1.805000000000e+02 -2.525324977399e-02 3.778018782658e-04 2.722086922686e+01
1.807500000000e+02 -2.523889586949e-02 3.779211621446e-04 2.725945552487e+01
1.810000000000e+02 -2.521483972223e-02 3.780479698564e-04 2.729680714719e+01
1.812500000000e+02 -2.518090638844e-02 3.781858603538e-04 2.733280823795e+01
1.815000000000e+02 -2.513699963768e-02 3.783379160668e-04 2.736734237363e+01
1.817500000000e+02 -2.508311482871e-02 3.785066992478e-04 2.740029291656e+01
1.820000000000e+02 -2.501934994576e-02 3.786941864144e-04 2.743154341329e+01
1.822500000000e+02 -2.494591483241e-02 3.789017146030e-04 2.746097804474e+01
1.825000000000e+02 -2.486313849771e-02 3.791299414556e-04 2.748848213063e+01
1.827500000000e+02 -2.477147418962e-02 3.793788139838e-04 2.751394269967e+01
1.830000000000e+02 -2.467150233381e-02 3.796475458092e-04 2.753724912610e+01
1.832500000000e+02 -2.456393151516e-02 3.799346240386e-04 2.755829383457e+01
1.835000000000e+02 -2.444959705596e-02 3.802378317375e-04 2.757697307530e+01
1.837500000000e+02 -2.432945758379e-02 3.805542621167e-04 2.759318776624e+01
1.840000000000e+02 -2.420459025483e-02 3.808803748612e-04 2.760684439276e+01
1.842500000000e+02 -2.407618390633e-02 3.812120592804e-04 2.761785596168e+01
1.845000000000e+02 -2.394553022275e-02 3.815447190824e-04 2.762614299158e+01
1.847500000000e+02 -2.381401339997e-02 3.818733703059e-04 2.763163452194e+01
1.850000000000e+02 -2.368309825946e-02 3.821927517187e-04 2.763426912610e+01
1.852500000000e+02 -2.355431665860e-02 3.824974431173e-04 2.763399589751e+01
1.855000000000e+02 -2.342925226301e-02 3.827819903057e-04 2.763077539099e+01
1.857500000000e+02 -2.330952374881e-02 3.830410322858e-04 2.762458048512e+01
1.860000000000e+02 -2.319676661703e-02 3.832694254686e-04 2.761539714713e+01
1.862500000000e+02 -2.309261365450e-02 3.834623609021e-04 2.760322506691e+01
1.865000000000e+02 -2.299867411084e-02 3.836154728896e-04 2.758807814436e+01
1.867500000000e+02 -2.291651175957e-02 3.837249348823e-04 2.756998480003e+01
1.870000000000e+02 -2.284762217209e-02 3.837875528288e-04 2.754898810332e+01
1.872500000000e+02 -2.279340914369e-02 3.838007784552e-04 2.752514569464e+01
1.875000000000e+02 -2.275516085265e-02 3.837627458280e-04 2.749852950349e+01
1.877500000000e+02 -2.273402601897e-02 3.836724711232e-04 2.746922525321e+01
1.880000000000e+02 -2.273099069707e-02 3.835296981444e-04 2.743733176251e+01
1.882500000000e+02 -2.274685587440e-02 3.833349151354e-04 2.740296004796e+01
1.885000000000e+02 -2.278221723378e-02 3.830893485471e-04 2.736623224766e+01
1.887500000000e+02 -2.283744571263e-02 3.827949552466e-04 2.732728038377e+01
1.890000000000e+02 -2.291267041837e-02 3.824543413049e-04 2.728624499139e+01
1.892500000000e+02 -2.300776447325e-02 3.820706121384e-04 2.724327364315e+01
1.895000000000e+02 -2.312233345107e-02 3.816474322671e-04 2.719851940343e+01
1.897500000000e+02 -2.325570731144e-02 3.811889212324e-04 2.715213924532e+01
1.900000000000e+02 -2.340693611825e-02 3.806995275816e-04 2.710429247419e+01
1.902500000000e+02 -2.357479053171e-02 3.801839481611e-04 2.705513918153e+01
1.905000000000e+02 -2.375776595321e-02 3.796470277543e-04 2.700483877842e+01
1.907500000000e+02 -2.395409122576e-02 3.790936598007e-04 2.695354863423e+01
1.910000000000e+02 -2.416174265817e-02 3.785286798006e-04 2.690142284418e+01
1.912500000000e+02 -2.437846302265e-02 3.779567634903e-04 2.684861116482e+01
1.915000000000e+02 -2.460178588168e-02 3.773823308103e-04 2.679525811454e+01
1.917500000000e+02 -2.482906483585e-02 3.768094496119e-04 2.674150227348e+01
1.920000000000e+02 -2.505750759493e-02 3.762417573125e-04 2.668747576144e+01
1.922500000000e+02 -2.528421447130e-02 3.756823917058e-04 2.663330391889e+01
1.925000000000e+02 -2.550622033683e-02 3.751339292508e-04 2.657910514780e+01
1.927500000000e+02 -2.572053987276e-02 3.745982744071e-04 2.652499093547e+01
1.930000000000e+02 -2.592421469699e-02 3.740767600054e-04 2.647106599342e+01
1.932500000000e+02 -2.611436259277e-02 3.735701248718e-04 2.641742853641e+01
1.935000000000e+02 -2.628822600274e-02 3.730784169064e-04 2.636417061903e+01
1.937500000000e+02 -2.644321942368e-02 3.726009717233e-04 2.631137855271e+01
1.940000000000e+02 -2.657697618649e-02 3.721364849849e-04 2.625913331741e+01
1.942500000000e+02 -2.668739270887e-02 3.716830772703e-04 2.620751100290e+01
1.945000000000e+02 -2.677266899134e-02 3.712383269583e-04 2.615658317721e+01
1.947500000000e+02 -2.683134551567e-02 3.707992527944e-04 2.610641724519e+01
1.950000000000e+02 -2.686233408104e-02 3.703623266203e-04 2.605707669708e+01
1.952500000000e+02 -2.686494385020e-02 3.699236536066e-04 2.600862130570e+01
1.955000000000e+02 -2.683890136016e-02 3.694790083438e-04 2.596110719994e+01
1.957500000000e+02 -2.678436373594e-02 3.690239069483e-04 2.591458688166e+01
1.960000000000e+02 -2.670192527946e-02 3.685536830313e-04 2.586910911319e+01
1.962500000000e+02 -2.659261650943e-02 3.680635142967e-04 2.582471875946e+01
1.965000000000e+02 -2.645789629085e-02 3.675487318279e-04 2.578145651774e+01
1.967500000000e+02 -2.629963677410e-02 3.670048046552e-04 2.573935861603e+01
1.970000000000e+02 -2.612010135402e-02 3.664274092642e-04 2.569845643855e+01
1.972500000000e+02 -2.592191616173e-02 3.658126023917e-04 2.565877612725e+01
1.975000000000e+02 -2.570803516701e-02 3.651569240030e-04 2.562033816584e+01
1.977500000000e+02 -2.548169980807e-02 3.644575932092e-04 2.558315694328e+01
1.980000000000e+02 -2.524639393029e-02 3.637124737023e-04 2.554724034371e+01
1.982500000000e+02 -2.500579465607e-02 3.629202726031e-04 2.551258933829e+01
1.985000000000e+02 -2.476371991442e-02 3.620807190487e-04 2.547919762475e+01
1.987500000000e+02 -2.452407363679e-02 3.611946283443e-04 2.544705130101e+01
1.990000000000e+02 -2.429078920995e-02 3.602639535846e-04 2.541612858644e+01
1.992500000000e+02 -2.406777222991e-02 3.592918446854e-04 2.538639960950e+01
1.995000000000e+02 -2.385884377227e-02 3.582826983850e-04 2.535782625623e+01
1.997500000000e+02 -2.366768490647e-02 3.572421764315e-04 2.533036208455e+01
2.000000000000e+02 -2.349778316173e-02 3.561771835770e-04 2.530395232491e+01
2.002500000000e+02 -2.335238210043e-02 3.550958075894e-04 2.527853395179e+01
2.005000000000e+02 -2.323443466337e-02 3.540072437136e-04 2.525403585389e+01
2.007500000000e+02 -2.314656069947e-02 3.529216790683e-04 2.523037907859e+01
2.010000000000e+02 -2.309100930849e-02 3.518501551418e-04 2.520747718597e+01
2.012500000000e+02 -2.306962664238e-02 3.508044138092e-04 2.518523668855e+01
2.015000000000e+02 -2.308382903633e-02 3.497966767581e-04 2.516355759792e+01
2.017500000000e+02 -2.313458204587e-02 3.488393682957e-04 2.514233406067e+01
2.020000000000e+02 -2.322238542095e-02 3.479449913915e-04 2.512145510042e+01
2.022500000000e+02 -2.334726394066e-02 3.471259239891e-04 2.510080544706e+01
2.025000000000e+02 -2.350876529972e-02 3.463940119261e-04 2.508026645875e+01
2.027500000000e+02 -2.370596415375e-02 3.457604196805e-04 2.505971711755e+01
2.030000000000e+02 -2.393747291923e-02 3.452353113968e-04 2.503903509879e+01
2.032500000000e+02 -2.420145942006e-02 3.448275277280e-04 2.501809789152e+01
2.035000000000e+02 -2.449567021616e-02 3.445445527050e-04 2.499678395682e+01
2.037500000000e+02 -2.481746082166e-02 3.443922710081e-04 2.497497391333e+01
2.040000000000e+02 -2.516383210220e-02 3.443747922789e-04 2.495255171404e+01
2.042500000000e+02 -2.553147261256e-02 3.444943201065e-04 2.492940580465e+01
2.045000000000e+02 -2.591680646308e-02 3.447510591817e-04 2.490543024523e+01
2.047500000000e+02 -2.631604644158e-02 3.451431603357e-04 2.488052576091e+01
2.050000000000e+02 -2.672525148738e-02 3.456667052247e-04 2.485460070173e+01
2.052500000000e+02 -2.714038762301e-02 3.463157095015e-04 2.482757190158e+01
2.055000000000e+02 -2.755739152924e-02 3.470822205931e-04 2.479936540960e+01
2.057500000000e+02 -2.797223603208e-02 3.479564354184e-04 2.476991707083e+01
2.060000000000e+02 -2.838099601653e-02 3.489267779600e-04 2.473917296321e+01
2.062500000000e+02 -2.877991332174e-02 3.499800726433e-04 2.470708966007e+01
2.065000000000e+02 -2.916545936044e-02 3.511017467184e-04 2.467363433919e+01
2.067500000000e+02 -2.953439450099e-02 3.522760477220e-04 2.463878471339e+01
2.070000000000e+02 -2.988382294765e-02 3.534862798692e-04 2.460252881741e+01
2.072500000000e+02 -3.021124132876e-02 3.547150652571e-04 2.456486463293e+01
2.075000000000e+02 -3.051458056958e-02 3.559446006915e-04 2.452579958984e+01
2.077500000000e+02 -3.079223944730e-02 3.571569163565e-04 2.448534995711e+01
2.080000000000e+02 -3.104310958283e-02 3.583341511914e-04 2.444354012676e+01
2.082500000000e+02 -3.126659107683e-02 3.594588482070e-04 2.440040185150e+01
2.085000000000e+02 -3.146259834218e-02 3.605142300668e-04 2.435597341505e+01
2.087500000000e+02 -3.163155659887e-02 3.614844580129e-04 2.431029880967e+01
2.090000000000e+02 -3.177438821885e-02 3.623548814427e-04 2.426342689421e+01
2.092500000000e+02 -3.189249023554e-02 3.631122778176e-04 2.421541060122e+01
2.095000000000e+02 -3.198770268559e-02 3.637450724143e-04 2.416630617128e+01
2.097500000000e+02 -3.206226938373e-02 3.642435388315e-04 2.411617246687e+01
2.100000000000e+02 -3.211879070426e-02 3.645999705465e-04 2.406507033881e+01
2.102500000000e+02 -3.216017137140e-02 3.648088285302e-04 2.401306209368e+01
2.105000000000e+02 -3.218956244523e-02 3.648668571891e-04 2.396021102984e+01
2.107500000000e+02 -3.221030005868e-02 3.647731790476e-04 2.390658105428e+01
2.110000000000e+02 -3.222584212411e-02 3.645293228297e-04 2.385223638927e+01
2.112500000000e+02 -3.223970344423e-02 3.641391998828e-04 2.379724132861e+01
2.115000000000e+02 -3.225539173228e-02 3.636091114568e-04 2.374166006493e+01
2.117500000000e+02 -3.227634471922e-02 3.629476792573e-04 2.368555655449e+01
2.120000000000e+02 -3.230586984593e-02 3.621657178613e-04 2.362899440633e+01
2.122500000000e+02 -3.234708774089e-02 3.612760760820e-04 2.357203680412e+01
2.125000000000e+02 -3.240287971264e-02 3.602934367459e-04 2.351474641327e+01
2.127500000000e+02 -3.247584062517e-02 3.592340792688e-04 2.345718530233e+01
2.130000000000e+02 -3.256823710748e-02 3.581156071193e-04 2.339941484200e+01
2.132500000000e+02 -3.268197201556e-02 3.569566417265e-04 2.334149559194e+01
2.135000000000e+02 -3.281855516599e-02 3.557764912421e-04 2.328348717846e+01
2.137500000000e+02 -3.297908084088e-02 3.545947980573e-04 2.322544816321e+01
2.140000000000e+02 -3.316421184257e-02 3.534311717436e-04 2.316743591092e+01
2.142500000000e+02 -3.337417111107e-02 3.523048348146e-04 2.310950646765e+01
2.145000000000e+02 -3.360873998628e-02 3.512342498023e-04 2.305171447077e+01
2.147500000000e+02 -3.386726323077e-02 3.502367676305e-04 2.299411309130e+01
2.150000000000e+02 -3.414866120397e-02 3.493282830138e-04 2.293675403253e+01
2.152500000000e+02 -3.445144843219e-02 3.485229123265e-04 2.287968759450e+01
2.155000000000e+02 -3.477375917771e-02 3.478327377118e-04 2.282296281384e+01
2.157500000000e+02 -3.511337952414e-02 3.472677429943e-04 2.276662768543e+01
2.160000000000e+02 -3.546778515578e-02 3.468354649439e-04 2.271072946563e+01
2.162500000000e+02 -3.583418520038e-02 3.465408761355e-04 2.265531505749e+01
2.165000000000e+02 -3.620957128845e-02 3.463863633520e-04 2.260043146188e+01
2.167500000000e+02 -3.659077115932e-02 3.463716410736e-04 2.254612628923e+01
2.170000000000e+02 -3.697450613861e-02 3.464938838016e-04 2.249244830009e+01
2.172500000000e+02 -3.735745182325e-02 3.467478398357e-04 2.243944796017e+01
2.175000000000e+02 -3.773630074057e-02 3.471259578386e-04 2.238717797718e+01
2.177500000000e+02 -3.810782668814e-02 3.476184975435e-04 2.233569378964e+01
2.180000000000e+02 -3.846894817510e-02 3.482139440838e-04 2.228505398504e+01
2.182500000000e+02 -3.881679098700e-02 3.488992780618e-04 2.223532060737e+01
2.185000000000e+02 -3.914874867554e-02 3.496601169212e-04 2.218655933734e+01
2.187500000000e+02 -3.946253906114e-02 3.504810978797e-04 2.213883951872e+01
2.190000000000e+02 -3.975625649647e-02 3.513462339295e-04 2.209223401143e+01
2.192500000000e+02 -4.002841797603e-02 3.522393421291e-04 2.204681886750e+01
2.195000000000e+02 -4.027800310865e-02 3.531441993912e-04 2.200267281717e+01
2.197500000000e+02 -4.050448561501e-02 3.540448661201e-04 2.195987657267e+01
2.200000000000e+02 -4.070785766650e-02 3.549261668585e-04 2.191851196683e+01
2.202500000000e+02 -4.088864428514e-02 3.557739262772e-04 2.187866093229e+01
2.205000000000e+02 -4.104790995218e-02 3.565752135324e-04 2.184040436301e+01
2.207500000000e+02 -4.118725462533e-02 3.573185644917e-04 2.180382087387e+01
2.210000000000e+02 -4.130880198314e-02 3.579941771123e-04 2.176898550993e+01
2.212500000000e+02 -4.141517863973e-02 3.585940672411e-04 2.173596843358e+01
2.215000000000e+02 -4.150948611273e-02 3.591121907398e-04 2.170483364126e+01
2.217500000000e+02 -4.159526403082e-02 3.595445235421e-04 2.167563774433e+01
2.220000000000e+02 -4.167644509294e-02 3.598891069094e-04 2.164842885787e+01
2.222500000000e+02 -4.175730056629e-02 3.601460554676e-04 2.162324563814e+01
2.225000000000e+02 -4.184237666109e-02 3.603175318561e-04 2.160011648720e+01
2.227500000000e+02 -4.193642311979e-02 3.604076914744e-04 2.157905896829e+01
2.230000000000e+02 -4.204431468599e-02 3.604225976708e-04 2.156007943191e+01
2.232500000000e+02 -4.217096866681e-02 3.603701162707e-04 2.154317287538e+01
2.235000000000e+02 -4.232125909600e-02 3.602597825466e-04 2.152832302512e+01
2.237500000000e+02 -4.249993042752e-02 3.601026511888e-04 2.151550264666e+01
2.240000000000e+02 -4.271151160573e-02 3.599111254290e-04 2.150467405059e+01
2.242500000000e+02 -4.296023199369e-02 3.596987660085e-04 2.149578979036e+01
2.245000000000e+02 -4.324993971795e-02 3.594800849252e-04 2.148879350807e+01
2.247500000000e+02 -4.358402379182e-02 3.592703220266e-04 2.148362090982e+01
2.250000000000e+02 -4.396534004580e-02 3.590852045479e-04 2.148020082936e+01
2.252500000000e+02 -4.439614177896e-02 3.589406661757e-04 2.147845634991e+01
2.255000000000e+02 -4.487801570577e-02 3.588526517492e-04 2.147830595434e+01
2.257500000000e+02 -4.541182391356e-02 3.588368215738e-04 2.147966466566e+01
2.260000000000e+02 -4.599765234653e-02 3.589082213574e-04 2.148244516047e+01
2.262500000000e+02 -4.663476674493e-02 3.590810096788e-04 2.148655882595e+01
2.265000000000e+02 -4.732157730898e-02 3.593681813606e-04 2.149191674161e+01
2.267500000000e+02 -4.805561322558e-02 3.597812503622e-04 2.149843058105e+01
2.270000000000e+02 -4.883350825954e-02 3.603299531615e-04 2.150601341348e+01
2.272500000000e+02 -4.965099862537e-02 3.610221291203e-04 2.151458041114e+01
2.275000000000e+02 -5.050293435736e-02 3.618633482833e-04 2.152404946334e+01
2.277500000000e+02 -5.138330553983e-02 3.628567081126e-04 2.153434169817e+01
2.280000000000e+02 -5.228528426002e-02 3.640027160949e-04 2.154538192656e+01
2.282500000000e+02 -5.320128270021e-02 3.652990129217e-04 2.155709901948e+01
2.285000000000e+02 -5.412302869005e-02 3.667402899620e-04 2.156942623081e+01
2.287500000000e+02 -5.504165820372e-02 3.683184535672e-04 2.158230147886e+01
2.290000000000e+02 -5.594782499137e-02 3.700224880732e-04 2.159566760156e+01
2.292500000000e+02 -5.683182681665e-02 3.718385165073e-04 2.160947260064e+01
2.295000000000e+02 -5.768374706036e-02 3.737499040231e-04 2.162366987370e+01
2.297500000000e+02 -5.849361048333e-02 3.757374062342e-04 2.163821845202e+01
2.300000000000e+02 -5.925155112951e-02 3.777794686370e-04 2.165308323873e+01
2.302500000000e+02 -5.994798958484e-02 3.798525187969e-04 2.166823525011e+01
2.305000000000e+02 -6.057381734671e-02 3.819312879076e-04 2.168365185430e+01
2.307500000000e+02 -6.112058399167e-02 3.839891915290e-04 2.169931699366e+01
2.310000000000e+02 -6.158068468460e-02 3.859987641678e-04 2.171522138965e+01
2.312500000000e+02 -6.194754277146e-02 3.879320920277e-04 2.173136270018e+01
2.315000000000e+02 -6.221578424527e-02 3.897612827872e-04 2.174774562838e+01
2.317500000000e+02 -6.238139955181e-02 3.914589443182e-04 2.176438195335e+01
2.320000000000e+02 -6.244188838307e-02 3.929986642222e-04 2.178129047274e+01
2.322500000000e+02 -6.239638337987e-02 3.943554800648e-04 2.179849683633e+01
2.325000000000e+02 -6.224574909702e-02 3.955063311200e-04 2.181603326120e+01
2.327500000000e+02 -6.199265262445e-02 3.964304896128e-04 2.183393811207e+01
2.330000000000e+02 -6.164160330498e-02 3.971099472529e-04 2.185225535092e+01
2.332500000000e+02 -6.119895836166e-02 3.975297556221e-04 2.187103383801e+01
2.335000000000e+02 -6.067289346959e-02 3.976783444659e-04 2.189032650238e+01
2.337500000000e+02 -6.007333556055e-02 3.975477450678e-04 2.191018937984e+01
2.340000000000e+02 -5.941185754288e-02 3.971338883809e-04 2.193068054601e+01
2.342500000000e+02 -5.870153318780e-02 3.964367219981e-04 2.195185894720e+01
2.345000000000e+02 -5.795675296349e-02 3.954600912375e-04 2.197378315643e+01
2.347500000000e+02 -5.719300512614e-02 3.942121605203e-04 2.199651011076e+01
2.350000000000e+02 -5.642662324031e-02 3.927051315658e-04 2.202009381669e+01
2.352500000000e+02 -5.567450873540e-02 3.909550605758e-04 2.204458409337e+01
2.355000000000e+02 -5.495383384474e-02 3.889818414974e-04 2.207002537748e+01
2.357500000000e+02 -5.428173165914e-02 3.868092240541e-04 2.209645562390e+01
2.360000000000e+02 -5.367498272136e-02 3.844642631573e-04 2.212390533820e+01
2.362500000000e+02 -5.314970326901e-02 3.819772501924e-04 2.215239675597e+01
2.365000000000e+02 -5.272104273407e-02 3.793813680595e-04 2.218194322703e+01
2.367500000000e+02 -5.240289468090e-02 3.767123109552e-04 2.221254877215e+01
2.370000000000e+02 -5.220762913609e-02 3.740080887202e-04 2.224420788229e+01
2.372500000000e+02 -5.214584921229e-02 3.713086374392e-04 2.227690550270e+01
2.375000000000e+02 -5.222617694592e-02 3.686553211777e-04 2.231061726186e+01
2.377500000000e+02 -5.245507080672e-02 3.660904464516e-04 2.234530986879e+01
2.380000000000e+02 -5.283667887366e-02 3.636568037387e-04 2.238094172924e+01
2.382500000000e+02 -5.337272822833e-02 3.613972319721e-04 2.241746368538e+01
2.385000000000e+02 -5.406245382688e-02 3.593540664327e-04 2.245481992127e+01
2.387500000000e+02 -5.490256675294e-02 3.575685565921e-04 2.249294892879e+01
2.390000000000e+02 -5.588726270016e-02 3.560802711091e-04 2.253178456918e+01
2.392500000000e+02 -5.700827025249e-02 3.549264239619e-04 2.257125712238e+01
2.395000000000e+02 -5.825493782205e-02 3.541412309633e-04 2.261129436048e+01
2.397500000000e+02 -5.961435769969e-02 3.537552541406e-04 2.265182253766e+01
2.400000000000e+02 -6.107152504444e-02 3.537947022358e-04 2.269276734378e+01
2.402500000000e+02 -6.260952979637e-02 3.542807413044e-04 2.273405471699e+01
2.405000000000e+02 -6.420977852899e-02 3.552288461496e-04 2.277561157703e+01
2.407500000000e+02 -6.585224377254e-02 3.566481444532e-04 2.281736639321e+01
2.410000000000e+02 -6.751573766495e-02 3.585407981462e-04 2.285924963430e+01
2.412500000000e+02 -6.917820650109e-02 3.609015931173e-04 2.290119407255e+01
2.415000000000e+02 -7.081704400886e-02 3.637175275637e-04 2.294313496847e+01
2.417500000000e+02 -7.240941951766e-02 3.669675559539e-04 2.298501011292e+01
2.420000000000e+02 -7.393261751261e-02 3.706224701435e-04 2.302675981152e+01
2.422500000000e+02 -7.536438591774e-02 3.746449941479e-04 2.306832675292e+01
2.425000000000e+02 -7.668328925975e-02 3.789899177549e-04 2.310965584903e+01
2.427500000000e+02 -7.786906211024e-02 3.836045012681e-04 2.315069405295e+01
2.430000000000e+02 -7.890295950158e-02 3.884291596081e-04 2.319139016593e+01
2.432500000000e+02 -7.976809983204e-02 3.933982338457e-04 2.323169468643e+01
2.435000000000e+02 -8.044979435645e-02 3.984409506981e-04 2.327155971928e+01
2.437500000000e+02 -8.093585878463e-02 4.034825560389e-04 2.331093893995e+01
2.440000000000e+02 -8.121690098749e-02 4.084455887861e-04 2.334978767545e+01
2.442500000000e+02 -8.128657810493e-02 4.132512708572e-04 2.338806305239e+01
2.445000000000e+02 -8.114181750941e-02 4.178209837635e-04 2.342572428849e+01
2.447500000000e+02 -8.078299379883e-02 4.220778000635e-04 2.346273305428e+01
2.450000000000e+02 -8.021405682304e-02 4.259480114549e-04 2.349905393542e+01
2.452500000000e+02 -7.944260497910e-02 4.293626403624e-04 2.353465497415e+01
2.455000000000e+02 -7.847989823763e-02 4.322588865809e-04 2.356950827170e+01
2.457500000000e+02 -7.734080624682e-02 4.345814751495e-04 2.360359060311e+01
2.460000000000e+02 -7.604368577675e-02 4.362838704420e-04 2.363688405436e+01
2.462500000000e+02 -7.461018267538e-02 4.373293263480e-04 2.366937661468e+01
2.465000000000e+02 -7.306495413958e-02 4.376917145493e-04 2.370106271340e+01
2.467500000000e+02 -7.143531299622e-02 4.373562649096e-04 2.373194366716e+01
2.470000000000e+02 -6.975079568232e-02 4.363199814134e-04 2.376202801319e+01
2.472500000000e+02 -6.804266292629e-02 4.345917799346e-04 2.379133169050e+01
2.475000000000e+02 -6.634334412263e-02 4.321924816590e-04 2.381987807615e+01
2.477500000000e+02 -6.468583972262e-02 4.291545637954e-04 2.384769782956e+01
2.480000000000e+02 -6.310309815428e-02 4.255216819836e-04 2.387482858980e+01
2.482500000000e+02 -6.162738190958e-02 4.213479959682e-04 2.390131446899e+01
2.485000000000e+02 -6.028963859649e-02 4.166973861737e-04 2.392720539577e+01
2.487500000000e+02 -5.911889266031e-02 4.116423552499e-04 2.395255630410e+01
2.490000000000e+02 -5.814166947033e-02 4.062629647995e-04 2.397742621076e+01
2.492500000000e+02 -5.738146483401e-02 4.006455665924e-04 2.400187718065e+01
2.495000000000e+02 -5.685826926129e-02 3.948815012727e-04 2.402597324408e+01
2.497500000000e+02 -5.658815829882e-02 3.890659734630e-04 2.404977928853e+01
2.500000000000e+02 -5.658295420819e-02 3.832963712928e-04 2.407335997100e+01
2.502500000000e+02 -5.684996576465e-02 3.776708663042e-04 2.409677867879e+01
2.505000000000e+02 -5.739181240127e-02 3.722870684960e-04 2.412009658480e+01
2.507500000000e+02 -5.820633356734e-02 3.672405909149e-04 2.414337183435e+01
2.510000000000e+02 -5.928658649221e-02 3.626236329574e-04 2.416665888005e+01
2.512500000000e+02 -6.062092998310e-02 3.585235960914e-04 2.419000799247e+01
2.515000000000e+02 -6.219319332985e-02 3.550217804921e-04 2.421346497285e+01
2.517500000000e+02 -6.398292475670e-02 3.521919967352e-04 2.423707105736e+01
2.520000000000e+02 -6.596571449536e-02 3.500992265848e-04 2.426086302108e+01
2.522500000000e+02 -6.811358516300e-02 3.487985946820e-04 2.428487348242e+01
2.525000000000e+02 -7.039544122501e-02 3.483342411069e-04 2.430913136754e+01
2.527500000000e+02 -7.277756795248e-02 3.487383046233e-04 2.433366254217e+01
2.530000000000e+02 -7.522417145387e-02 3.500300534476e-04 2.435849055183e+01
2.532500000000e+02 -7.769794754452e-02 3.522151439563e-04 2.438363745947e+01
2.535000000000e+02 -8.016067207786e-02 3.552851049929e-04 2.440912472610e+01
2.537500000000e+02 -8.257379994617e-02 3.592170364564e-04 2.443497411512e+01
2.540000000000e+02 -8.489906628076e-02 3.639734166609e-04 2.446120855661e+01
2.542500000000e+02 -8.709907829095e-02 3.695022289976e-04 2.448785296075e+01
2.545000000000e+02 -8.913789144110e-02 3.757373418321e-04 2.451493493433e+01
2.547500000000e+02 -9.098156276769e-02 3.825991155321e-04 2.454248536598e+01
2.550000000000e+02 -9.259867325162e-02 3.899953670475e-04 2.457053887604e+01
2.552500000000e+02 -9.396081645729e-02 3.978226187047e-04 2.459913409385e+01
2.555000000000e+02 -9.504304559296e-02 4.059674505022e-04 2.462831377100e+01
2.557500000000e+02 -9.582427745077e-02 4.143081808140e-04 2.465812470882e+01
2.560000000000e+02 -9.628764672374e-02 4.227167991057e-04 2.468861752163e+01
2.562500000000e+02 -9.642080866225e-02 4.310610552836e-04 2.471984622787e+01
2.565000000000e+02 -9.621618442076e-02 4.392067276047e-04 2.475186769786e+01
2.567500000000e+02 -9.567114655682e-02 4.470199928203e-04 2.478474095853e+01
2.570000000000e+02 -9.478813945370e-02 4.543697683059e-04 2.481852639451e+01
2.572500000000e+02 -9.357473297049e-02 4.611301435234e-04 2.485328485060e+01
2.575000000000e+02 -9.204360408723e-02 4.671827488059e-04 2.488907667156e+01
2.577500000000e+02 -9.021244608476e-02 4.724190143638e-04 2.492596069342e+01
2.580000000000e+02 -8.810380087642e-02 4.767423158834e-04 2.496399321668e+01
2.582500000000e+02 -8.574481808409e-02 4.800698733596e-04 2.500322697124e+01
2.585000000000e+02 -8.316693610924e-02 4.823343144355e-04 2.504371010487e+01
2.587500000000e+02 -8.040549062493e-02 4.834852526386e-04 2.508548520069e+01
2.590000000000e+02 -7.749925309200e-02 4.834903909173e-04 2.512858834165e+01
2.592500000000e+02 -7.448990203217e-02 4.823363068403e-04 2.517304823467e+01
2.595000000000e+02 -7.142143648956e-02 4.800289157337e-04 2.521888539947e+01
2.597500000000e+02 -6.833953718660e-02 4.765936105216e-04 2.526611142719e+01
2.600000000000e+02 -6.529088498407e-02 4.720750531092e-04 2.531472832287e+01
2.602500000000e+02 -6.232244946258e-02 4.665366058225e-04 2.536472792482e+01
2.605000000000e+02 -5.948075799796e-02 4.600594475681e-04 2.541609140666e+01
2.607500000000e+02 -5.681115825128e-02 4.527413316470e-04 2.546878887723e+01
2.610000000000e+02 -5.435708873758e-02 4.446952332162e-04 2.552277906000e+01
2.612500000000e+02 -5.215936776316e-02 4.360476327595e-04 2.557800908260e+01
2.615000000000e+02 -5.025551698491e-02 4.269364029737e-04 2.563441435702e+01
2.617500000000e+02 -4.867913193790e-02 4.175085249201e-04 2.569191856873e+01
2.620000000000e+02 -4.745930668692e-02 4.079179502183e-04 2.575043377874e+01
2.622500000000e+02 -4.662012509557e-02 3.983230773044e-04 2.580986064449e+01
2.625000000000e+02 -4.618022484627e-02 3.888841589775e-04 2.587008875325e+01
2.627500000000e+02 -4.615244075234e-02 3.797606790905e-04 2.593099708295e+01
2.630000000000e+02 -4.654353133325e-02 3.711087181325e-04 2.599245458989e+01
2.632500000000e+02 -4.735399192188e-02 3.630783198010e-04 2.605432092535e+01
2.635000000000e+02 -4.857795517078e-02 3.558108989641e-04 2.611644726953e+01
2.637500000000e+02 -5.020318061545e-02 3.494368215238e-04 2.617867729135e+01
2.640000000000e+02 -5.221113573266e-02 3.440730860378e-04 2.624084822137e+01
2.642500000000e+02 -5.457716917187e-02 3.398212058525e-04 2.630279203922e+01
2.645000000000e+02 -5.727077677243e-02 3.367653390418e-04 2.636433673851e+01
2.647500000000e+02 -6.025596239208e-02 3.349707099334e-04 2.642530769528e+01
2.650000000000e+02 -6.349169162265e-02 3.344823616737e-04 2.648552909449e+01
2.652500000000e+02 -6.693243589649e-02 3.353242637802e-04 2.654482541353e+01
2.655000000000e+02 -7.052880095563e-02 3.374988049327e-04 2.660302294189e+01
2.657500000000e+02 -7.422823381454e-02 3.409866817674e-04 2.665995131392e+01
2.660000000000e+02 -7.797579949841e-02 3.457471947761e-04 2.671544505425e+01
2.662500000000e+02 -8.171501613640e-02 3.517189058152e-04 2.676934508028e+01
2.665000000000e+02 -8.538873984619e-02 3.588207690792e-04 2.682150018355e+01
2.667500000000e+02 -8.894008611178e-02 3.669537764193e-04 2.687176842951e+01
2.670000000000e+02 -9.231337422782e-02 3.760025859227e-04 2.692001848198e+01
2.672500000000e+02 -9.545508262459e-02 3.858377228910e-04 2.696613080911e+01
2.675000000000e+02 -9.831479662644e-02 3.963179425274e-04 2.700999876613e+01
2.677500000000e+02 -1.008461330382e-01 4.072929864313e-04 2.705152951878e+01
2.680000000000e+02 -1.030076233610e-01 4.186061552470e-04 2.709064480248e+01
2.682500000000e+02 -1.047635352515e-01 4.300972967501e-04 2.712728148814e+01
2.685000000000e+02 -1.060846137017e-01 4.416056855988e-04 2.716139194645e+01
2.687500000000e+02 -1.069487217079e-01 4.529727913001e-04 2.719294420539e+01
2.690000000000e+02 -1.073413611762e-01 4.640449464576e-04 2.722192188990e+01
2.692500000000e+02 -1.072560555505e-01 4.746758206808e-04 2.724832395121e+01
2.695000000000e+02 -1.066945782214e-01 4.847286482696e-04 2.727216418769e+01
2.697500000000e+02 -1.056670126023e-01 4.940781471812e-04 2.729347057672e+01
2.700000000000e+02 -1.041916363736e-01 5.026121835301e-04 2.731228442289e+01
2.702500000000e+02 -1.022946234927e-01 5.102329882416e-04 2.732865935945e+01
2.705000000000e+02 -1.000095675757e-01 5.168580642458e-04 2.734266021331e+01
2.707500000000e+02 -9.737682982843e-02 5.224207624061e-04 2.735436177408e+01
2.710000000000e+02 -9.444272645231e-02 5.268705119055e-04 2.736384748934e+01
2.712500000000e+02 -9.125856994274e-02 5.301727566171e-04 2.737120812053e+01
2.715000000000e+02 -8.787958965911e-02 5.323086352202e-04 2.737654038237e+01
2.717500000000e+02 -8.436375526644e-02 5.332744267988e-04 2.737994560347e+01
2.720000000000e+02 -8.077053665867e-02 5.330808226114e-04 2.738152841703e+01
2.722500000000e+02 -7.715963011875e-02 5.317520361033e-04 2.738139551890e+01
2.725000000000e+02 -7.358968600915e-02 5.293248194005e-04 2.737965449912e+01
2.727500000000e+02 -7.011707252388e-02 5.258474175300e-04 2.737641275978e+01
2.730000000000e+02 -6.679470626038e-02 5.213784930355e-04 2.737177653869e+01
2.732500000000e+02 -6.367098328871e-02 5.159860256166e-04 2.736585002234e+01
2.735000000000e+02 -6.078883495349e-02 5.097462161764e-04 2.735873457192e+01
2.737500000000e+02 -5.818493429722e-02 5.027423839592e-04 2.735052803730e+01
2.740000000000e+02 -5.588907130834e-02 4.950639268484e-04 2.734132416549e+01
2.742500000000e+02 -5.392370941117e-02 4.868052836194e-04 2.733121209594e+01
2.745000000000e+02 -5.230373263692e-02 4.780649124451e-04 2.732027592381e+01
2.747500000000e+02 -5.103638618289e-02 4.689442642495e-04 2.730859433176e+01
2.750000000000e+02 -5.012140568379e-02 4.595467890434e-04 2.729624028185e+01
2.752500000000e+02 -4.955132694795e-02 4.499768978476e-04 2.728328074972e+01
2.755000000000e+02 -4.931196132231e-02 4.403389705485e-04 2.726977650562e+01
2.757500000000e+02 -4.938301668126e-02 4.307363268595e-04 2.725578193654e+01
2.760000000000e+02 -4.973884117293e-02 4.212701779601e-04 2.724134489542e+01
2.762500000000e+02 -5.034926452096e-02 4.120385667995e-04 2.722650659346e+01
2.765000000000e+02 -5.118051073843e-02 4.031353105765e-04 2.721130152534e+01
2.767500000000e+02 -5.219615325634e-02 3.946489401954e-04 2.719575742755e+01
2.770000000000e+02 -5.335808338744e-02 3.866617397469e-04 2.717989528213e+01
2.772500000000e+02 -5.462746296418e-02 3.792487936230e-04 2.716372936935e+01
2.775000000000e+02 -5.596562875384e-02 3.724770608478e-04 2.714726735479e+01
2.777500000000e+02 -5.733492986993e-02 3.664045971703e-04 2.713051044319e+01
2.780000000000e+02 -5.869947565650e-02 3.610798619238e-04 2.711345357689e+01
2.782500000000e+02 -6.002578682563e-02 3.565411537650e-04 2.709608570022e+01
2.785000000000e+02 -6.128333781722e-02 3.528161843958e-04 2.707839006196e+01
2.787500000000e+02 -6.244499581534e-02 3.499218578310e-04 2.706034458761e+01
2.790000000000e+02 -6.348735211258e-02 3.478640869244e-04 2.704192229635e+01
2.792500000000e+02 -6.439095410940e-02 3.466379918559e-04 2.702309176167e+01
2.795000000000e+02 -6.514044112671e-02 3.462282430841e-04 2.700381761318e+01
2.797500000000e+02 -6.572459451024e-02 3.466095215541e-04 2.698406107865e+01
2.800000000000e+02 -6.613630504527e-02 3.477472105704e-04 2.696378054644e+01
2.802500000000e+02 -6.637247027821e-02 3.495982553214e-04 2.694293214614e+01
2.805000000000e+02 -6.643382629797e-02 3.521121160476e-04 2.692147034822e+01
2.807500000000e+02 -6.632472294180e-02 3.552318897136e-04 2.689934855501e+01
2.810000000000e+02 -6.605285058802e-02 3.588954816143e-04 2.687651969933e+01
2.812500000000e+02 -6.562892360299e-02 3.630367836347e-04 2.685293681135e+01
2.815000000000e+02 -6.506632800144e-02 3.675868775718e-04 2.682855358311e+01
2.817500000000e+02 -6.438073663559e-02 3.724753098307e-04 2.680332489415e+01
2.820000000000e+02 -6.358970014003e-02 3.776310805483e-04 2.677720731092e+01
2.822500000000e+02 -6.271221522767e-02 3.829836661846e-04 2.675015954643e+01
2.825000000000e+02 -6.176827628864e-02 3.884639124220e-04 2.672214289321e+01
2.827500000000e+02 -6.077841536499e-02 3.940047807154e-04 2.669312159868e+01
2.830000000000e+02 -5.976323362907e-02 3.995419383666e-04 2.666306322244e+01
2.832500000000e+02 -5.874293159306e-02 4.050141940028e-04 2.663193893149e+01
2.835000000000e+02 -5.773684355294e-02 4.103637772750e-04 2.659972378062e+01
2.837500000000e+02 -5.676298302709e-02 4.155364560460e-04 2.656639693469e+01
2.840000000000e+02 -5.583760848336e-02 4.204816888343e-04 2.653194187969e+01
2.842500000000e+02 -5.497481690454e-02 4.251523877212e-04 2.649634658372e+01
2.845000000000e+02 -5.418617451775e-02 4.295048222978e-04 2.645960364943e+01
2.847500000000e+02 -5.348039504526e-02 4.334984319688e-04 2.642171042422e+01
2.850000000000e+02 -5.286307474777e-02 4.370956356790e-04 2.638266910379e+01
2.852500000000e+02 -5.233649334664e-02 4.402616832562e-04 2.634248679816e+01
2.855000000000e+02 -5.189949010467e-02 4.429642700361e-04 2.630117559095e+01
2.857500000000e+02 -5.154742177568e-02 4.451736714498e-04 2.625875256350e+01
2.860000000000e+02 -5.127221012395e-02 4.468627365800e-04 2.621523981006e+01
2.862500000000e+02 -5.106248010067e-02 4.480069290750e-04 2.617066441451e+01
2.865000000000e+02 -5.090379435794e-02 4.485845478439e-04 2.612505841300e+01
2.867500000000e+02 -5.077897807566e-02 4.485770879368e-04 2.607845872423e+01
2.870000000000e+02 -5.066853486420e-02 4.479696450577e-04 2.603090704194e+01
2.872500000000e+02 -5.055114426398e-02 4.467512796028e-04 2.598244970657e+01
2.875000000000e+02 -5.040422906062e-02 4.449155509718e-04 2.593313752328e+01
2.877500000000e+02 -5.020458271599e-02 4.424610060584e-04 2.588302555370e+01
2.880000000000e+02 -4.992903595757e-02 4.393917342169e-04 2.583217286255e+01
2.882500000000e+02 -4.955515011644e-02 4.357178571232e-04 2.578064221100e+01
2.885000000000e+02 -4.906190847977e-02 4.314558242634e-04 2.572849971123e+01
2.887500000000e+02 -4.843038805704e-02 4.266285211340e-04 2.567581444186e+01
2.890000000000e+02 -4.764439054765e-02 4.212655375603e-04 2.562265799830e+01
2.892500000000e+02 -4.669100379227e-02 4.154030192458e-04 2.556910401534e+01
2.895000000000e+02 -4.556108096887e-02 4.090833698346e-04 2.551522764284e+01
2.897500000000e+02 -4.424960914245e-02 4.023547702841e-04 2.546110497675e+01
2.900000000000e+02 -4.275596066165e-02 3.952705021401e-04 2.540681246493e+01
2.902500000000e+02 -4.108401352970e-02 3.878881057918e-04 2.535242628411e+01
2.905000000000e+02 -3.924212961050e-02 3.802683821832e-04 2.529802169401e+01
2.907500000000e+02 -3.724299864620e-02 3.724742919868e-04 2.524367238670e+01
2.910000000000e+02 -3.510334813740e-02 3.645697806628e-04 2.518944982919e+01
2.912500000000e+02 -3.284353005279e-02 3.566185780504e-04 2.513542262911e+01
2.915000000000e+02 -3.048700148689e-02 3.486830227457e-04 2.508165590430e+01
2.917500000000e+02 -2.805971644631e-02 3.408229667725e-04 2.502821070568e+01
2.920000000000e+02 -2.558945331078e-02 3.330948674361e-04 2.497514347238e+01
2.922500000000e+02 -2.310510336455e-02 3.255509324360e-04 2.492250555141e+01
2.925000000000e+02 -2.063594063992e-02 3.182385057581e-04 2.487034278261e+01
2.927500000000e+02 -1.821090523993e-02 3.111997149908e-04 2.481869515516e+01
2.930000000000e+02 -1.585792017961e-02 3.044713185962e-04 2.476759656129e+01
2.932500000000e+02 -1.360326494112e-02 2.980847753296e-04 2.471707462739e+01
2.935000000000e+02 -1.147102100323e-02 2.920665267007e-04 2.466715065101e+01
2.937500000000e+02 -9.482605988292e-03 2.864384502254e-04 2.461783962450e+01
2.940000000000e+02 -7.656405855188e-03 2.812184651497e-04 2.456915036824e+01
2.942500000000e+02 -6.007506821783e-03 2.764212399639e-04 2.452108574493e+01
2.945000000000e+02 -4.547528241449e-03 2.720589433164e-04 2.447364297219e+01
2.947500000000e+02 -3.284551973412e-03 2.681419823410e-04 2.442681400737e+01
2.950000000000e+02 -2.223143160429e-03 2.646796991367e-04 2.438058601709e+01
2.952500000000e+02 -1.364443772554e-03 2.616809419661e-04 2.433494189809e+01
2.955000000000e+02 -7.063344579770e-04 2.591545029359e-04 2.428986085372e+01
2.957500000000e+02 -2.436426453174e-04 2.571093642598e-04 2.424531900775e+01
2.960000000000e+02 3.161079839300e-05 2.555547489671e-04 2.420129004086e+01
2.962500000000e+02 1.299448551368e-04 2.544999578626e-04 2.415774584119e+01
2.965000000000e+02 6.414507986920e-05 2.539539688320e-04 2.411465714426e+01
2.967500000000e+02 -1.510120622448e-04 2.539248941835e-04 2.407199416811e+01
2.970000000000e+02 -4.990197233336e-04 2.544193112227e-04 2.402972721257e+01
2.972500000000e+02 -9.618898198720e-04 2.554413096392e-04 2.398782722330e+01
2.975000000000e+02 -1.520379579139e-03 2.569915637417e-04 2.394626631456e+01
2.977500000000e+02 -2.154204674563e-03 2.590664050496e-04 2.390501823329e+01
2.980000000000e+02 -2.842231826840e-03 2.616568478708e-04 2.386405877255e+01
2.982500000000e+02 -3.562666038198e-03 2.647476998562e-04 2.382336612501e+01
2.985000000000e+02 -4.293231103458e-03 2.683167761617e-04 2.378292117535e+01
2.987500000000e+02 -5.011354704224e-03 2.723342905794e-04 2.374270774462e+01
2.990000000000e+02 -5.694366681553e-03 2.767627595588e-04 2.370271277179e+01
2.992500000000e+02 -6.319714065948e-03 2.815567052405e-04 2.366292645976e+01
2.995000000000e+02 -6.865205227633e-03 2.866626966079e-04 2.362334236846e+01
2.997500000000e+02 -7.309279182166e-03 2.920197698593e-04 2.358395748150e+01
3.000000000000e+02 -7.631310755219e-03 2.975600770163e-04 2.354477223320e+01
3.002500000000e+02 -7.811942598468e-03 3.032097705835e-04 2.350579051875e+01
3.005000000000e+02 -7.833442547188e-03 3.088901351182e-04 2.346701967974e+01
3.007500000000e+02 -7.680081340319e-03 3.145185658748e-04 2.342847047021e+01
3.010000000000e+02 -7.338517836465e-03 3.200101939467e-04 2.339015700861e+01
3.012500000000e+02 -6.798174289706e-03 3.252793696064e-04 2.335209671022e+01
3.015000000000e+02 -6.051596088826e-03 3.302411701336e-04 2.331431020056e+01
3.017500000000e+02 -5.094768480577e-03 3.348128976109e-04 2.327682121258e+01
3.020000000000e+02 -3.927383520413e-03 3.389156140743e-04 2.323965645133e+01
3.022500000000e+02 -2.553029695367e-03 3.424755576382e-04 2.320284544085e+01
3.025000000000e+02 -9.793011405460e-04 3.454253960510e-04 2.316642032719e+01
3.027500000000e+02 7.821989849240e-04 3.477053570009e-04 2.313041565659e+01
3.030000000000e+02 2.715959180450e-03 3.492642621732e-04 2.309486811258e+01
3.032500000000e+02 4.802778839174e-03 3.500603032044e-04 2.305981620554e+01
3.035000000000e+02 7.020104353418e-03 3.500616533891e-04 2.302529993798e+01
3.037500000000e+02 9.342477064746e-03 3.492468774410e-04 2.299136041884e+01
3.040000000000e+02 1.174208829130e-02 3.476051409211e-04 2.295803945342e+01
3.042500000000e+02 1.418942545610e-02 3.451362548876e-04 2.292537910301e+01
3.045000000000e+02 1.665399455416e-02 3.418505534870e-04 2.289342121554e+01
3.047500000000e+02 1.910509632194e-02 3.377686558813e-04 2.286220695617e+01
3.050000000000e+02 2.151263253456e-02 3.329210666073e-04 2.283177632363e+01
3.052500000000e+02 2.384791584778e-02 3.273476752887e-04 2.280216767634e+01
3.055000000000e+02 2.608445867130e-02 3.210971695139e-04 2.277341727065e+01
3.057500000000e+02 2.819871065797e-02 3.142263784356e-04 2.274555883070e+01
3.060000000000e+02 3.017072374544e-02 3.067995696300e-04 2.271862313998e+01
3.062500000000e+02 3.198471853464e-02 2.988876842916e-04 2.269263769059e+01
3.065000000000e+02 3.362953517746e-02 2.905675382929e-04 2.266762636428e+01
3.067500000000e+02 3.509895219242e-02 2.819209918786e-04 2.264360918073e+01
3.070000000000e+02 3.639186217957e-02 2.730340881589e-04 2.262060209528e+01
3.072500000000e+02 3.751229809136e-02 2.639961562323e-04 2.259861685983e+01
3.075000000000e+02 3.846931213902e-02 2.548988427872e-04 2.257766093679e+01
3.077500000000e+02 3.927670487315e-02 2.458351562007e-04 2.255773747668e+01
3.080000000000e+02 3.995262368045e-02 2.368985558872e-04 2.253884534734e+01
3.082500000000e+02 4.051903444346e-02 2.281817583718e-04 2.252097921406e+01
3.085000000000e+02 4.100109270862e-02 2.197756357028e-04 2.250412966154e+01
3.087500000000e+02 4.142642735680e-02 2.117680889325e-04 2.248828335937e+01
3.090000000000e+02 4.182436789736e-02 2.042428480358e-04 2.247342326404e+01
3.092500000000e+02 4.222513157903e-02 1.972782503785e-04 2.245952884342e+01
3.095000000000e+02 4.265899975851e-02 1.909461865766e-04 2.244657632637e+01
3.097500000000e+02 4.315549996902e-02 1.853107995818e-04 2.243453897100e+01
3.100000000000e+02 4.374262253276e-02 1.804273466155e-04 2.242338735015e+01
3.102500000000e+02 4.444608355396e-02 1.763412038651e-04 2.241308964073e+01
3.105000000000e+02 4.528865185009e-02 1.730868152117e-04 2.240361191576e+01
3.107500000000e+02 4.628955779391e-02 1.706869060309e-04 2.239491845642e+01
3.110000000000e+02 4.746398534952e-02 1.691520761194e-04 2.238697204162e+01
3.112500000000e+02 4.882266653797e-02 1.684803224917e-04 2.237973425831e+01
3.115000000000e+02 5.037157039173e-02 1.686567491390e-04 2.237316578290e+01
3.117500000000e+02 5.211170050901e-02 1.696536786881e-04 2.236722668442e+01
3.120000000000e+02 5.403899084434e-02 1.714310172339e-04 2.236187669120e+01
3.122500000000e+02 5.614430676067e-02 1.739369117670e-04 2.235707546186e+01
3.125000000000e+02 5.841354177256e-02 1.771085981410e-04 2.235278283454e+01
3.127500000000e+02 6.082780924979e-02 1.808734417236e-04 2.234895905623e+01
3.130000000000e+02 6.336372255920e-02 1.851504487899e-04 2.234556499681e+01
3.132500000000e+02 6.599375642617e-02 1.898518288762e-04 2.234256232609e+01
3.135000000000e+02 6.868668551321e-02 1.948847343179e-04 2.233991367273e+01
3.137500000000e+02 7.140809310040e-02 2.001532202063e-04 2.233758275124e+01
3.140000000000e+02 7.412094079877e-02 2.055602036341e-04 2.233553445574e+01
3.142500000000e+02 7.678619728482e-02 2.110093954250e-04 2.233373492141e+01
3.145000000000e+02 7.936351256692e-02 2.164073049267e-04 2.233215155989e+01
3.147500000000e+02 8.181193841339e-02 2.216650599809e-04 2.233075306098e+01
3.150000000000e+02 8.409067796023e-02 2.267001970932e-04 2.232950937019e+01
3.152500000000e+02 8.615986620445e-02 2.314382959634e-04 2.232839164002e+01
3.155000000000e+02 8.798136114625e-02 2.358143972231e-04 2.232737216939e+01
3.157500000000e+02 8.951954695229e-02 2.397739682358e-04 2.232642432213e+01
3.160000000000e+02 9.074212589485e-02 2.432737048139e-04 2.232552244008e+01
3.162500000000e+02 9.162089840750e-02 2.462820415144e-04 2.232464175115e+01
3.165000000000e+02 9.213250689515e-02 2.487793556169e-04 2.232375827703e+01
3.167500000000e+02 9.225913957362e-02 2.507578512516e-04 2.232284875446e+01
3.170000000000e+02 9.198916880757e-02 2.522211080592e-04 2.232189055385e+01
3.172500000000e+02 9.131771617922e-02 2.531833866101e-04 2.232086162154e+01
3.175000000000e+02 9.024712025081e-02 2.536686485941e-04 2.231974043898e+01
3.177500000000e+02 8.878729151771e-02 2.537093186291e-04 2.231850598843e+01
3.180000000000e+02 8.695594160681e-02 2.533449197660e-04 2.231713775518e+01
3.182500000000e+02 8.477866515929e-02 2.526205493168e-04 2.231561573817e+01
3.185000000000e+02 8.228886912723e-02 2.515852589781e-04 2.231392048157e+01
3.187500000000e+02 7.952753637382e-02 2.502904091851e-04 2.231203314798e+01
3.190000000000e+02 7.654281788145e-02 2.487880284765e-04 2.230993558805e+01
3.192500000000e+02 7.338945849538e-02 2.471292169006e-04 2.230761045483e+01
3.195000000000e+02 7.012805252236e-02 2.453626817419e-04 2.230504131562e+01
3.197500000000e+02 6.682414663640e-02 2.435333180731e-04 2.230221281631e+01
3.200000000000e+02 6.354719810151e-02 2.416809956999e-04 2.229911084537e+01
3.202500000000e+02 6.036940798554e-02 2.398393914803e-04 2.229572271768e+01
3.205000000000e+02 5.736445043575e-02 2.380352197043e-04 2.229203738584e+01
3.207500000000e+02 5.460612746138e-02 2.362876379024e-04 2.228804567242e+01
3.210000000000e+02 5.216696669812e-02 2.346077627360e-04 2.228374049552e+01
3.212500000000e+02 5.011680507055e-02 2.329984045743e-04 2.227911712425e+01
3.215000000000e+02 4.852137606258e-02 2.314540402615e-04 2.227417344114e+01
3.217500000000e+02 4.744093797346e-02 2.299609715234e-04 2.226891019240e+01
3.220000000000e+02 4.692897712639e-02 2.284977170059e-04 2.226333126238e+01
3.222500000000e+02 4.703100202590e-02 2.270355771160e-04 2.225744392448e+01
3.225000000000e+02 4.778347291951e-02 2.255392798983e-04 2.225125911313e+01
3.227500000000e+02 4.921287802322e-02 2.239679181517e-04 2.224479165743e+01
3.230000000000e+02 5.133498578965e-02 2.222760057130e-04 2.223806053582e+01
3.232500000000e+02 5.415428695547e-02 2.204146298765e-04 2.223108908589e+01
3.235000000000e+02 5.766364522186e-02 2.183327295888e-04 2.222390522547e+01
3.237500000000e+02 6.184416076479e-02 2.159785136337e-04 2.221654162493e+01
3.240000000000e+02 6.666525473121e-02 2.133007792188e-04 2.220903587838e+01
3.242500000000e+02 7.208497277754e-02 2.102504722146e-04 2.220143062190e+01
3.245000000000e+02 7.805050510326e-02 2.067823775205e-04 2.219377363817e+01
3.247500000000e+02 8.449891107589e-02 2.028564964055e-04 2.218611790076e+01
3.250000000000e+02 9.135803523831e-02 1.984395130125e-04 2.217852158939e+01
3.252500000000e+02 9.854759842990e-02 1.935062237034e-04 2.217104803839e+01
3.255000000000e+02 1.059804419979e-01 1.880409974747e-04 2.216376563891e+01
3.257500000000e+02 1.135639025037e-01 1.820390317481e-04 2.215674766972e+01
3.260000000000e+02 1.212012880388e-01 1.755073019670e-04 2.215007206122e+01
3.262500000000e+02 1.287934335086e-01 1.684654140171e-04 2.214382109236e+01
3.265000000000e+02 1.362403014006e-01 1.609462960490e-04 2.213808099871e+01
3.267500000000e+02 1.434426031887e-01 1.529966176513e-04 2.213294152210e+01
3.270000000000e+02 1.503034092232e-01 1.446768701009e-04 2.212849536553e+01
3.272500000000e+02 1.567297233862e-01 1.360612181803e-04 2.212483758928e+01
3.275000000000e+02 1.626339903346e-01 1.272367855629e-04 2.212206492861e+01
3.277500000000e+02 1.679355177845e-01 1.183029634291e-04 2.212027505906e+01
3.280000000000e+02 1.725617827086e-01 1.093701922344e-04 2.211956579954e+01
3.282500000000e+02 1.764496092384e-01 1.005584831286e-04 2.212003428753e+01
3.285000000000e+02 1.795461926991e-01 9.199555252512e-05 2.212177611581e+01
3.287500000000e+02 1.818099606393e-01 8.381479918433e-05 2.212488446503e+01
3.290000000000e+02 1.832112540959e-01 7.615308421664e-05 2.212944923494e+01
3.292500000000e+02 1.837328214313e-01 6.914800382837e-05 2.213555619622e+01
3.295000000000e+02 1.833701148728e-01 6.293496508719e-05 2.214328617915e+01
3.297500000000e+02 1.821313901500e-01 5.764456171239e-05 2.215271430764e+01
3.300000000000e+02 1.800376013567e-01 5.339979118232e-05 2.216390930123e+01
3.302500000000e+02 1.771221018207e-01 5.031311501458e-05 2.217693285234e+01
3.305000000000e+02 1.734301423331e-01 4.848368883326e-05 2.219183908868e+01
3.307500000000e+02 1.690181933372e-01 4.799474204464e-05 2.220867413659e+01
3.310000000000e+02 1.639530793921e-01 4.891123322765e-05 2.222747578029e+01
3.312500000000e+02 1.583109641247e-01 5.127766097110e-05 2.224827323393e+01
3.315000000000e+02 1.521761778422e-01 5.511637512729e-05 2.227108701553e+01
3.317500000000e+02 1.456399301851e-01 6.042625437295e-05 2.229592892506e+01
3.320000000000e+02 1.387989086208e-01 6.718180554125e-05 2.232280212703e+01
3.322500000000e+02 1.317538065330e-01 7.533263610205e-05 2.235170132567e+01
3.325000000000e+02 1.246077872518e-01 8.480367065833e-05 2.238261302979e+01
3.327500000000e+02 1.174649326652e-01 9.549572495111e-05 2.241551589127e+01
3.330000000000e+02 1.104286851729e-01 1.072866282313e-04 2.245038111762e+01
3.332500000000e+02 1.036003204547e-01 1.200328499764e-04 2.248717293725e+01
3.335000000000e+02 9.707748073844e-02 1.335715869337e-04 2.252584911048e+01
3.337500000000e+02 9.095278142903e-02 1.477233083679e-04 2.256636147702e+01
3.340000000000e+02 8.531252512736e-02 1.622946760285e-04 2.260865652010e+01
3.342500000000e+02 8.023553829231e-02 1.770817856582e-04 2.265267594712e+01
3.345000000000e+02 7.579214531961e-02 1.918736520143e-04 2.269835727033e+01
3.347500000000e+02 7.204329563355e-02 2.064559115943e-04 2.274563438063e+01
3.350000000000e+02 6.903985258428e-02 2.206146508038e-04 2.279443811004e+01
3.352500000000e+02 6.682205201466e-02 2.341402114714e-04 2.284469677188e+01
3.355000000000e+02 6.541912871403e-02 2.468309149553e-04 2.289633667847e+01
3.357500000000e+02 6.484911415331e-02 2.584966525547e-04 2.294928263335e+01
3.360000000000e+02 6.511878890222e-02 2.689622741513e-04 2.300345838841e+01
3.362500000000e+02 6.622378913307e-02 2.780706507038e-04 2.305878707375e+01
3.365000000000e+02 6.814884884225e-02 2.856854067731e-04 2.311519159489e+01
3.367500000000e+02 7.086816520844e-02 2.916933779278e-04 2.317259499397e+01
3.370000000000e+02 7.434587847315e-02 2.960062570339e-04 2.323092078279e+01
3.372500000000e+02 7.853665832165e-02 2.985619219270e-04 2.329009324234e+01
3.375000000000e+02 8.338637548140e-02 2.993253709890e-04 2.335003768883e+01
3.377500000000e+02 8.883286831877e-02 2.982889879101e-04 2.341068071027e+01
3.380000000000e+02 9.480678183901e-02 2.954723248470e-04 2.347195036980e+01
3.382500000000e+02 1.012324801316e-01 2.909213732991e-04 2.353377637823e+01
3.385000000000e+02 1.080290137122e-01 2.847073923741e-04 2.359609023417e+01
3.387500000000e+02 1.151111441935e-01 2.769252741004e-04 2.365882533055e+01
3.390000000000e+02 1.223904121732e-01 2.676915280559e-04 2.372191703746e+01
3.392500000000e+02 1.297762330319e-01 2.571419193486e-04 2.378530274120e+01
3.395000000000e+02 1.371770222176e-01 2.454289589740e-04 2.384892186446e+01
3.397500000000e+02 1.445013318272e-01 2.327190139839e-04 2.391271584736e+01
3.400000000000e+02 1.516589893762e-01 2.191893607247e-04 2.397662810621e+01
3.402500000000e+02 1.585622305499e-01 2.050251726869e-04 2.404060395938e+01
3.405000000000e+02 1.651268076885e-01 1.904164708748e-04 2.410459053287e+01
3.407500000000e+02 1.712730713100e-01 1.755551917102e-04 2.416853664627e+01
3.410000000000e+02 1.769269971728e-01 1.606322445017e-04 2.423239267211e+01
3.412500000000e+02 1.820211561495e-01 1.458349299126e-04 2.429611039126e+01
3.415000000000e+02 1.864956133298e-01 1.313445103439e-04 2.435964283433e+01
3.417500000000e+02 1.902987285551e-01 1.173338547035e-04 2.442294411588e+01
3.420000000000e+02 1.933878665058e-01 1.039653506235e-04 2.448596927038e+01
3.422500000000e+02 1.957299806366e-01 9.138940212450e-05 2.454867409312e+01
3.425000000000e+02 1.973020828210e-01 7.974286079052e-05 2.461101498271e+01
3.427500000000e+02 1.980915659761e-01 6.914775044942e-05 2.467294880255e+01
3.430000000000e+02 1.980963969500e-01 5.971037942333e-05 2.473443275373e+01
3.432500000000e+02 1.973251536014e-01 5.152068118213e-05 2.479542426560e+01
3.435000000000e+02 1.957969127656e-01 4.465179165931e-05 2.485588091358e+01
3.437500000000e+02 1.935409960144e-01 3.915968274386e-05 2.491576036120e+01
3.440000000000e+02 1.905965534242e-01 3.508324978446e-05 2.497502032486e+01
3.442500000000e+02 1.870120182271e-01 3.244449084864e-05 2.503361858089e+01
3.445000000000e+02 1.828444075911e-01 3.124883466590e-05 2.509151299225e+01
3.447500000000e+02 1.781585071017e-01 3.148541494140e-05 2.514866157525e+01
3.450000000000e+02 1.730259221767e-01 3.312800887049e-05 2.520502259753e+01
3.452500000000e+02 1.675240338948e-01 3.613575309095e-05 2.526055471027e+01
3.455000000000e+02 1.617348514699e-01 4.045419594772e-05 2.531521710333e+01
3.457500000000e+02 1.557437969798e-01 4.601631068943e-05 2.536896970043e+01
3.460000000000e+02 1.496384220853e-01 5.274370948308e-05 2.542177336932e+01
3.462500000000e+02 1.435070940035e-01 6.054796262123e-05 2.547359015143e+01
3.465000000000e+02 1.374376521207e-01 6.933202037401e-05 2.552438351395e+01
3.467500000000e+02 1.315160746631e-01 7.899166650900e-05 2.557411860436e+01
3.470000000000e+02 1.258251610985e-01 8.941702674265e-05 2.562276250769e+01
3.472500000000e+02 1.204432608791e-01 1.004940844071e-04 2.567028450420e+01
3.475000000000e+02 1.154430648594e-01 1.121061987959e-04 2.571665631158e+01
3.477500000000e+02 1.108904803773e-01 1.241354753156e-04 2.576185231607e+01
3.480000000000e+02 1.068436086413e-01 1.364642057644e-04 2.580584977866e+01
3.482500000000e+02 1.033518483159e-01 1.489761360910e-04 2.584862901425e+01
3.485000000000e+02 1.004551300629e-01 1.615576241238e-04 2.589017354914e+01
3.487500000000e+02 9.818331131298e-02 1.740986408961e-04 2.593047024107e+01
3.490000000000e+02 9.655573400809e-02 1.864936316432e-04 2.596950937164e+01
3.492500000000e+02 9.558095728083e-02 1.986422234756e-04 2.600728471198e+01
3.495000000000e+02 9.525667441389e-02 2.104497566147e-04 2.604379355962e+01
3.497500000000e+02 9.556981652379e-02 2.218276880828e-04 2.607903675118e+01
3.500000000000e+02 9.649683955346e-02 2.326938584830e-04 2.611301866004e+01
3.502500000000e+02 9.800419586120e-02 2.429726282352e-04 2.614574717552e+01
3.505000000000e+02 1.000489787854e-01 2.525949330195e-04 2.617723367356e+01
3.507500000000e+02 1.025797326204e-01 2.614982618027e-04 2.620749297992e+01
3.510000000000e+02 1.055374080159e-01 2.696266156753e-04 2.623654333394e+01
3.512500000000e+02 1.088564523136e-01 2.769304388205e-04 2.626440634797e+01
3.515000000000e+02 1.124660101860e-01 2.833665010659e-04 2.629110697178e+01
3.517500000000e+02 1.162912132011e-01 2.888980364365e-04 2.631667345324e+01
3.520000000000e+02 1.202545357463e-01 2.934948225773e-04 2.634113730727e+01
3.522500000000e+02 1.242771938901e-01 2.971330803429e-04 2.636453327642e+01
3.525000000000e+02 1.282805554456e-01 2.997957308034e-04 2.638689928710e+01
3.527500000000e+02 1.321875470739e-01 3.014726323784e-04 2.640827640136e+01
3.530000000000e+02 1.359240206176e-01 3.021608551218e-04 2.642870874892e+01
3.532500000000e+02 1.394200656313e-01 3.018649674148e-04 2.644824344223e+01
3.535000000000e+02 1.426112374695e-01 3.005973299877e-04 2.646693046619e+01
3.537500000000e+02 1.454396832202e-01 2.983783614682e-04 2.648482253742e+01
3.540000000000e+02 1.478551435425e-01 2.952367457565e-04 2.650197492881e+01
3.542500000000e+02 1.498158132428e-01 2.912095522321e-04 2.651844525175e+01
3.545000000000e+02 1.512890439416e-01 2.863422426087e-04 2.653429320070e+01
3.547500000000e+02 1.522518756679e-01 2.806884902394e-04 2.654958024771e+01
3.550000000000e+02 1.526913843508e-01 2.743099510357e-04 2.656436929427e+01
3.552500000000e+02 1.526048401899e-01 2.672759725840e-04 2.657872427951e+01
3.555000000000e+02 1.519996678381e-01 2.596627839583e-04 2.659270974203e+01
3.557500000000e+02 1.508932058219e-01 2.515528474425e-04 2.660639034765e+01
3.560000000000e+02 1.493122752939e-01 2.430338775145e-04 2.661983037807e+01
3.562500000000e+02 1.472925531975e-01 2.341979548135e-04 2.663309319664e+01
3.565000000000e+02 1.448777658550e-01 2.251402517719e-04 2.664624068779e+01
3.567500000000e+02 1.421187223192e-01 2.159580667368e-04 2.665933268711e+01
3.570000000000e+02 1.390721930951e-01 2.067496324069e-04 2.667242640462e+01
3.572500000000e+02 1.357996724390e-01 1.976128768932e-04 2.668557585445e+01
3.575000000000e+02 1.323660341239e-01 1.886442654411e-04 2.669883129440e+01
3.577500000000e+02 1.288381261877e-01 1.799376846377e-04 2.671223869024e+01
3.580000000000e+02 1.252833211165e-01 1.715834378743e-04 2.672583920881e+01
3.582500000000e+02 1.217680682264e-01 1.636673015425e-04 2.673966875252e+01
3.585000000000e+02 1.183564716750e-01 1.562697112970e-04 2.675375753351e+01
3.587500000000e+02 1.151089353905e-01 1.494650418368e-04 2.676812970907e+01
3.590000000000e+02 1.120809055700e-01 1.433210467867e-04 2.678280306837e+01
3.592500000000e+02 1.093217395626e-01 1.378984331374e-04 2.679778878807e+01
3.595000000000e+02 1.068737340751e-01 1.332505028781e-04 2.681309125376e+01
3.597500000000e+02 1.047713271598e-01 1.294229584863e-04 2.682870795601e+01
3.600000000000e+02 1.030405031891e-01 1.264537976093e-04 2.684462945607e+01
3.602500000000e+02 1.016984006726e-01 1.243733270927e-04 2.686083943319e+01
3.605000000000e+02 1.007531386567e-01 1.232042453258e-04 2.687731479712e+01
3.607500000000e+02 1.002038561454e-01 1.229617941343e-04 2.689402587864e+01
3.610000000000e+02 1.000409548536e-01 1.236539760327e-04 2.691093668563e+01
3.612500000000e+02 1.002465362258e-01 1.252817953678e-04 2.692800522477e+01
3.615000000000e+02 1.007950141998e-01 1.278395105686e-04 2.694518387263e+01
3.617500000000e+02 1.016538699863e-01 1.313149084869e-04 2.696241980317e+01
3.620000000000e+02 1.027845347264e-01 1.356895408475e-04 2.697965545092e+01
3.622500000000e+02 1.041433649972e-01 1.409389159016e-04 2.699682900015e+01
3.625000000000e+02 1.056826736362e-01 1.470326757064e-04 2.701387489840e+01
3.627500000000e+02 1.073518025919e-01 1.539346783961e-04 2.703072437452e+01
3.630000000000e+02 1.090981881746e-01 1.616030272988e-04 2.704730595573e+01
3.632500000000e+02 1.108684143989e-01 1.699900427884e-04 2.706354597144e+01
3.635000000000e+02 1.126092155342e-01 1.790421846305e-04 2.707936903828e+01
3.637500000000e+02 1.142684224661e-01 1.886999101155e-04 2.709469851542e+01
3.640000000000e+02 1.157958264054e-01 1.988975371128e-04 2.710945692811e+01
3.642500000000e+02 1.171439645458e-01 2.095630957554e-04 2.712356635423e+01
3.645000000000e+02 1.182688156465e-01 2.206182323098e-04 2.713694877215e+01
3.647500000000e+02 1.191304029162e-01 2.319782278707e-04 2.714952637310e+01
3.650000000000e+02 1.196933132520e-01 2.435520812280e-04 2.716122183750e+01
3.652500000000e+02 1.199271323564e-01 2.552427918516e-04 2.717195858219e+01
3.655000000000e+02 1.198068031989e-01 2.669478346074e-04 2.718166098399e+01
3.657500000000e+02 1.193129143568e-01 2.785598581551e-04 2.719025458550e+01
3.660000000000e+02 1.184319247351e-01 2.899676240704e-04 2.719766629301e+01
3.662500000000e+02 1.171563280725e-01 3.010571857896e-04 2.720382457133e+01
3.665000000000e+02 1.154847624096e-01 3.117133108043e-04 2.720865964675e+01
3.667500000000e+02 1.134220656059e-01 3.218211148264e-04 2.721210372068e+01
3.670000000000e+02 1.109792723813e-01 3.312678792840e-04 2.721409120154e+01
3.672500000000e+02 1.081735535519e-01 3.399449959113e-04 2.721455895703e+01
3.675000000000e+02 1.050280912895e-01 3.477499789445e-04 2.721344658947e+01
3.677500000000e+02 1.015718802378e-01 3.545884878866e-04 2.721069673296e+01
3.680000000000e+02 9.783945199537e-02 3.603762809166e-04 2.720625537118e+01
3.682500000000e+02 9.387051291456e-02 3.650410396763e-04 2.720007217210e+01
3.685000000000e+02 8.970948956161e-02 3.685239929810e-04 2.719210083537e+01
3.687500000000e+02 8.540497752320e-02 3.707812765015e-04 2.718229944568e+01
3.690000000000e+02 8.100908970227e-02 3.717850024899e-04 2.717063082500e+01
3.692500000000e+02 7.657670729943e-02 3.715239818846e-04 2.715706287844e+01
3.695000000000e+02 7.216463509820e-02 3.700040992849e-04 2.714156892303e+01
3.697500000000e+02 6.783067019520e-02 3.672483246358e-04 2.712412799414e+01
3.700000000000e+02 6.363259784152e-02 3.632963662188e-04 2.710472512307e+01
3.702500000000e+02 5.962712845167e-02 3.582040012771e-04 2.708335157766e+01
3.705000000000e+02 5.586879784912e-02 3.520421081130e-04 2.706000506183e+01
3.707500000000e+02 5.240885555795e-02 3.448954347652e-04 2.703468987270e+01
3.710000000000e+02 4.929416642546e-02 3.368611775818e-04 2.700741700910e+01
3.712500000000e+02 4.656615897160e-02 3.280473858276e-04 2.697820423293e+01
3.715000000000e+02 4.425984391235e-02 3.185712709549e-04 2.694707608523e+01
3.717500000000e+02 4.240294182122e-02 3.085574006375e-04 2.691406385550e+01
3.720000000000e+02 4.101514534168e-02 2.981361599002e-04 2.687920550823e+01
3.722500000000e+02 4.010754114181e-02 2.874417404309e-04 2.684254557330e+01
3.725000000000e+02 3.968221966226e-02 2.766105853323e-04 2.680413499774e+01
3.727500000000e+02 3.973208449925e-02 2.657798316515e-04 2.676403097022e+01
3.730000000000e+02 4.024087542742e-02 2.550858103253e-04 2.672229671579e+01
3.732500000000e+02 4.118340976213e-02 2.446626749045e-04 2.667900127039e+01
3.735000000000e+02 4.252603476586e-02 2.346411424278e-04 2.663421923343e+01
3.737500000000e+02 4.422728836418e-02 2.251473006857e-04 2.658803050418e+01
3.740000000000e+02 4.623873462415e-02 2.163016021405e-04 2.654052000095e+01
3.742500000000e+02 4.850596883310e-02 2.082178964342e-04 2.649177736851e+01
3.745000000000e+02 5.096973796026e-02 2.010024711149e-04 2.644189666696e+01
3.747500000000e+02 5.356716584380e-02 1.947531408143e-04 2.639097605075e+01
3.750000000000e+02 5.623302228027e-02 1.895584307192e-04 2.633911742448e+01
3.752500000000e+02 5.890101933556e-02 1.854967232065e-04 2.628642609090e+01
3.755000000000e+02 6.150507822558e-02 1.826354482293e-04 2.623301037190e+01
3.757500000000e+02 6.398054965238e-02 1.810302413841e-04 2.617898121317e+01
3.760000000000e+02 6.626534500897e-02 1.807241333628e-04 2.612445177080e+01
3.762500000000e+02 6.830095591321e-02 1.817467539507e-04 2.606953696953e+01
3.765000000000e+02 7.003334443256e-02 1.841135814264e-04 2.601435304405e+01
3.767500000000e+02 7.141369237307e-02 1.878252396512e-04 2.595901705657e+01
3.770000000000e+02 7.239899144345e-02 1.928669302795e-04 2.590364639370e+01
3.772500000000e+02 7.295248948311e-02 1.992079869757e-04 2.584835824222e+01
3.775000000000e+02 7.304398576603e-02 2.068015313484e-04 2.579326905085e+01
3.777500000000e+02 7.264998774927e-02 2.155844674022e-04 2.573849397204e+01
3.780000000000e+02 7.175374679067e-02 2.254776843367e-04 2.568414629999e+01
3.782500000000e+02 7.034518208067e-02 2.363865090655e-04 2.563033689126e+01
3.785000000000e+02 6.842071905535e-02 2.482015192723e-04 2.557717359214e+01
3.787500000000e+02 6.598305382700e-02 2.607996967552e-04 2.552476065702e+01
3.790000000000e+02 6.304086512895e-02 2.740459093799e-04 2.547319818206e+01
3.792500000000e+02 5.960848756645e-02 2.877946905176e-04 2.542258153671e+01
3.795000000000e+02 5.570556405424e-02 3.018923738384e-04 2.537300081885e+01
3.797500000000e+02 5.135668685431e-02 3.161795232675e-04 2.532454032645e+01
3.800000000000e+02 4.659103125964e-02 3.304935752655e-04 2.527727804400e+01
3.802500000000e+02 4.144199400825e-02 3.446716570057e-04 2.523128516664e+01
3.805000000000e+02 3.594683128143e-02 3.585535057027e-04 2.518662564478e+01
3.807500000000e+02 3.014630279575e-02 3.719844077186e-04 2.514335577127e+01
3.810000000000e+02 2.408431028642e-02 3.848180794215e-04 2.510152379490e+01
3.812500000000e+02 1.780753232526e-02 3.969193964267e-04 2.506116958418e+01
3.815000000000e+02 1.136503948990e-02 4.081669036036e-04 2.502232432689e+01
3.817500000000e+02 4.807888830974e-03 4.184550285801e-04 2.498501028156e+01
3.820000000000e+02 -1.811307278619e-03 4.276958831899e-04 2.494924057250e+01
3.822500000000e+02 -8.438852458772e-03 4.358206675269e-04 2.491501903849e+01
3.825000000000e+02 -1.502046981056e-02 4.427806283910e-04 2.488234013368e+01
3.827500000000e+02 -2.150184136769e-02 4.485474804986e-04 2.485118888540e+01
3.830000000000e+02 -2.782918840272e-02 4.531133531432e-04 2.482154090654e+01
3.832500000000e+02 -3.394987334159e-02 4.564902035991e-04 2.479336246366e+01
3.835000000000e+02 -3.981303001675e-02 4.587087842774e-04 2.476661060889e+01
3.837500000000e+02 -4.537020690135e-02 4.598171652013e-04 2.474123336872e+01
3.840000000000e+02 -5.057601182592e-02 4.598788714617e-04 2.471716999144e+01
3.842500000000e+02 -5.538874625045e-02 4.589707124794e-04 2.469435126607e+01
3.845000000000e+02 -5.977101934484e-02 4.571803623790e-04 2.467269988478e+01
3.847500000000e+02 -6.369032259205e-02 4.546037908567e-04 2.465213088464e+01
3.850000000000e+02 -6.711955553065e-02 4.513426253725e-04 2.463255214484e+01
3.852500000000e+02 -7.003748942498e-02 4.475015200568e-04 2.461386493696e+01
3.855000000000e+02 -7.242915286714e-02 4.431856271444e-04 2.459596454604e+01
3.857500000000e+02 -7.428613419059e-02 4.384982447930e-04 2.457874093910e+01
3.860000000000e+02 -7.560678480914e-02 4.335386929646e-04 2.456207949527e+01
3.862500000000e+02 -7.639632660394e-02 4.284005012118e-04 2.454586177264e+01
3.865000000000e+02 -7.666684351219e-02 4.231699174652e-04 2.452996633550e+01
3.867500000000e+02 -7.643717436636e-02 4.179248048849e-04 2.451426960292e+01
3.870000000000e+02 -7.573268613664e-02 4.127338953763e-04 2.449864674387e+01
3.872500000000e+02 -7.458495154257e-02 4.076564456680e-04 2.448297258211e+01
3.875000000000e+02 -7.303131890891e-02 4.027422275237e-04 2.446712252573e+01
3.877500000000e+02 -7.111438810058e-02 3.980319100509e-04 2.445097349926e+01
3.880000000000e+02 -6.888141087632e-02 3.935576682476e-04 2.443440486937e+01
3.882500000000e+02 -6.638360634422e-02 3.893440160439e-04 2.441729936127e+01
3.885000000000e+02 -6.367542752142e-02 3.854088983682e-04 2.439954394999e+01
3.887500000000e+02 -6.081377315524e-02 3.817649343972e-04 2.438103071694e+01
3.890000000000e+02 -5.785716941314e-02 3.784204277051e-04 2.436165766933e+01
3.892500000000e+02 -5.486493747257e-02 3.753808557136e-04 2.434132950270e+01
3.895000000000e+02 -5.189634965932e-02 3.726499113218e-04 2.431995830696e+01
3.897500000000e+02 -4.900980723817e-02 3.702305492697e-04 2.429746420776e+01
3.900000000000e+02 -4.626203280943e-02 3.681256927271e-04 2.427377592826e+01
3.902500000000e+02 -4.370731232508e-02 3.663391266123e-04 2.424883127937e+01
3.905000000000e+02 -4.139677681137e-02 3.648759241257e-04 2.422257756382e+01
3.907500000000e+02 -3.937775369758e-02 3.637428025195e-04 2.419497189429e+01
3.910000000000e+02 -3.769318352825e-02 3.629481769796e-04 2.416598142039e+01
3.912500000000e+02 -3.638111893191e-02 3.625020266785e-04 2.413558347549e+01
3.915000000000e+02 -3.547430934090e-02 3.624156144414e-04 2.410376562407e+01
3.917500000000e+02 -3.499987822806e-02 3.627010542922e-04 2.407052563021e+01
3.920000000000e+02 -3.497909142994e-02 3.633707723302e-04 2.403587133333e+01
3.922500000000e+02 -3.542722872775e-02 3.644369155936e-04 2.399982044869e+01
3.925000000000e+02 -3.635354454211e-02 3.659107138532e-04 2.396240028700e+01
3.927500000000e+02 -3.776132966976e-02 3.678018703737e-04 2.392364740492e+01
3.930000000000e+02 -3.964805936147e-02 3.701179894835e-04 2.388360718299e+01
3.932500000000e+02 -4.200563223409e-02 3.728640865623e-04 2.384233335316e+01
3.935000000000e+02 -4.482068425889e-02 3.760421814941e-04 2.379988746235e+01
3.937500000000e+02 -4.807497824698e-02 3.796511075604e-04 2.375633829850e+01
3.940000000000e+02 -5.174585261025e-02 3.836863911143e-04 2.371176126944e+01
3.942500000000e+02 -5.580672233001e-02 3.881402067652e-04 2.366623775576e+01
3.945000000000e+02 -6.022762111140e-02 3.930015367444e-04 2.361985443485e+01
3.947500000000e+02 -6.497577073573e-02 3.982564493786e-04 2.357270258560e+01
3.950000000000e+02 -7.001616477734e-02 4.038884408613e-04 2.352487738080e+01
3.952500000000e+02 -7.531215992469e-02 4.098788526126e-04 2.347647717029e+01
3.955000000000e+02 -8.082605002288e-02 4.162074559803e-04 2.342760276513e+01
3.957500000000e+02 -8.651962579090e-02 4.228528274178e-04 2.337835672054e+01
3.960000000000e+02 -9.235469623752e-02 4.297927855719e-04 2.332884262556e+01
3.962500000000e+02 -9.829357333900e-02 4.370048278009e-04 2.327916440698e+01
3.965000000000e+02 -1.042994994524e-01 4.444664144558e-04 2.322942564245e+01
3.967500000000e+02 -1.103370220996e-01 4.521551164607e-04 2.317972889753e+01
3.970000000000e+02 -1.163723032692e-01 4.600487787165e-04 2.313017508047e+01
3.972500000000e+02 -1.223733609300e-01 4.681253539224e-04 2.308086282475e+01
3.975000000000e+02 -1.283102434663e-01 4.763626964020e-04 2.303188790422e+01
3.977500000000e+02 -1.341551339955e-01 4.847382440506e-04 2.298334267964e+01
3.980000000000e+02 -1.398823905967e-01 4.932285059455e-04 2.293531558736e+01
3.982500000000e+02 -1.454685251176e-01 5.018084895544e-04 2.288789067058e+01
3.985000000000e+02 -1.508921280677e-01 5.104510692048e-04 2.284114716007e+01
3.987500000000e+02 -1.561337506116e-01 5.191263261403e-04 2.279515910897e+01
3.990000000000e+02 -1.611757492732e-01 5.278009144995e-04 2.274999508365e+01
3.992500000000e+02 -1.660021148749e-01 5.364374912867e-04 2.270571791997e+01
3.995000000000e+02 -1.705982862806e-01 5.449942759698e-04 2.266238453961e+01
3.997500000000e+02 -1.749509752768e-01 5.534247553423e-04 2.262004583797e+01
4.000000000000e+02 -1.790480033961e-01 5.616775676852e-04 2.257874663672e+01
4.002500000000e+02 -1.828781747563e-01 5.696966285703e-04 2.253852570818e+01
4.005000000000e+02 -1.864311850313e-01 5.774214778315e-04 2.249941586543e+01
4.007500000000e+02 -1.896975802673e-01 5.847878837844e-04 2.246144411908e+01
4.010000000000e+02 -1.926687708950e-01 5.917287238333e-04 2.242463189613e+01
4.012500000000e+02 -1.953371036953e-01 5.981751100006e-04 2.238899531949e+01
4.015000000000e+02 -1.976959891415e-01 6.040576463631e-04 2.235454553807e+01
4.017500000000e+02 -1.997400871239e-01 6.093080258553e-04 2.232128910613e+01
4.020000000000e+02 -2.014655393153e-01 6.138609158216e-04 2.228922840063e+01
4.022500000000e+02 -2.028702368082e-01 6.176554129078e-04 2.225836207121e+01
4.025000000000e+02 -2.039541238301e-01 6.206369039278e-04 2.222868551638e+01
4.027500000000e+02 -2.047195055361e-01 6.227589165944e-04 2.220019137138e+01
4.030000000000e+02 -2.051713620941e-01 6.239848480237e-04 2.217287000776e+01
4.032500000000e+02 -2.053176404944e-01 6.242893254961e-04 2.214671002750e+01
4.035000000000e+02 -2.051695107353e-01 6.236595437464e-04 2.212169874718e+01
4.037500000000e+02 -2.047415770009e-01 6.220965169363e-04 2.209782266908e+01
4.040000000000e+02 -2.040520193223e-01 6.196157807507e-04 2.207506792422e+01
4.042500000000e+02 -2.031226597864e-01 6.162478327906e-04 2.205342068387e+01
4.045000000000e+02 -2.019789458783e-01 6.120382149542e-04 2.203286753815e+01
4.047500000000e+02 -2.006498359566e-01 6.070472212861e-04 2.201339582637e+01
4.050000000000e+02 -1.991675959331e-01 6.013492666445e-04 2.199499392754e+01
4.052500000000e+02 -1.975674964426e-01 5.950318957384e-04 2.197765149463e+01
4.055000000000e+02 -1.958874265598e-01 5.881944958532e-04 2.196135964218e+01
4.057500000000e+02 -1.941674220525e-01 5.809467203042e-04 2.194611107525e+01
4.060000000000e+02 -1.924491282166e-01 5.734067008828e-04 2.193190016656e+01
4.062500000000e+02 -1.907752054885e-01 5.656990784489e-04 2.191872297809e+01
4.065000000000e+02 -1.891886956478e-01 5.579529219793e-04 2.190657722895e+01
4.067500000000e+02 -1.877323681071e-01 5.502995972127e-04 2.189546221374e+01
4.070000000000e+02 -1.864480592865e-01 5.428706315584e-04 2.188537866991e+01
4.072500000000e+02 -1.853760281734e-01 5.357956549850e-04 2.187632860402e+01
4.075000000000e+02 -1.845543394328e-01 5.292004043937e-04 2.186831507412e+01
4.077500000000e+02 -1.840182944759e-01 5.232048922423e-04 2.186134194029e+01
4.080000000000e+02 -1.837999177175e-01 5.179217887593e-04 2.185541358481e+01
4.082500000000e+02 -1.839275135412e-01 5.134549631670e-04 2.185053461027e+01
4.085000000000e+02 -1.844252956189e-01 5.098982567754e-04 2.184670952153e+01
4.087500000000e+02 -1.853130961851e-01 5.073345095307e-04 2.184394240097e+01
4.090000000000e+02 -1.866061521934e-01 5.058347574175e-04 2.184223658186e+01
4.092500000000e+02 -1.883149670367e-01 5.054576378218e-04 2.184159432921e+01
4.095000000000e+02 -1.904452420995e-01 5.062489794753e-04 2.184201653652e+01
4.097500000000e+02 -1.929978694950e-01 5.082415444876e-04 2.184350244403e+01
4.100000000000e+02 -1.959689776206e-01 5.114549002429e-04 2.184604938736e+01
4.102500000000e+02 -1.993500211943e-01 5.158953922718e-04 2.184965258150e+01
4.105000000000e+02 -2.031279052126e-01 5.215561946527e-04 2.185430494712e+01
4.107500000000e+02 -2.072851363856e-01 5.284174121643e-04 2.185999698429e+01
4.110000000000e+02 -2.117999977158e-01 5.364462015622e-04 2.186671669292e+01
4.112500000000e+02 -2.166467395213e-01 5.455969413445e-04 2.187444954944e+01
4.115000000000e+02 -2.217957903420e-01 5.558114628216e-04 2.188317853224e+01
4.117500000000e+02 -2.272139859860e-01 5.670192943392e-04 2.189288420194e+01
4.120000000000e+02 -2.328648213285e-01 5.791379097825e-04 2.190354483221e+01
4.122500000000e+02 -2.387087321407e-01 5.920729950480e-04 2.191513658572e+01
4.125000000000e+02 -2.447034100471e-01 6.057188550183e-04 2.192763373545e+01
4.127500000000e+02 -2.508041589316e-01 6.199589104820e-04 2.194100892278e+01
4.130000000000e+02 -2.569642963263e-01 6.346663172861e-04 2.195523344921e+01
4.132500000000e+02 -2.631356059309e-01 6.497047388713e-04 2.197027759165e+01
4.135000000000e+02 -2.692688368627e-01 6.649292353091e-04 2.198611094020e+01
4.137500000000e+02 -2.753142533289e-01 6.801874050297e-04 2.200270274667e+01
4.140000000000e+02 -2.812222234915e-01 6.953207213512e-04 2.202002228020e+01
4.142500000000e+02 -2.869438408513e-01 7.101661187022e-04 2.203803918257e+01
4.145000000000e+02 -2.924315632941e-01 7.245577716738e-04 2.205672381824e+01
4.147500000000e+02 -2.976398551962e-01 7.383290784016e-04 2.207604761109e+01
4.150000000000e+02 -3.025258151452e-01 7.513148477069e-04 2.209598336847e+01
4.152500000000e+02 -3.070497689673e-01 7.633536561018e-04 2.211650558300e+01
4.155000000000e+02 -3.111758160600e-01 7.742903323614e-04 2.213759071183e+01
4.157500000000e+02 -3.148723029589e-01 7.839785214757e-04 2.215921743069e+01
4.160000000000e+02 -3.181122252054e-01 7.922832818938e-04 2.218136686350e+01
4.162500000000e+02 -3.208735332861e-01 7.990836400153e-04 2.220402278256e+01
4.165000000000e+02 -3.231393424242e-01 8.042750288269e-04 2.222717178171e+01
4.167500000000e+02 -3.248980602220e-01 8.077715690395e-04 2.225080342627e+01
4.170000000000e+02 -3.261434124960e-01 8.095080412610e-04 2.227491037028e+01
4.172500000000e+02 -3.268744133988e-01 8.094415605473e-04 2.229948845512e+01
4.175000000000e+02 -3.270952643827e-01 8.075531895380e-04 2.232453677776e+01
4.177500000000e+02 -3.268152156249e-01 8.038486478459e-04 2.235005772429e+01
4.180000000000e+02 -3.260484171270e-01 7.983587589626e-04 2.237605699273e+01
4.182500000000e+02 -3.248137495864e-01 7.911394420611e-04 2.240254357280e+01
4.185000000000e+02 -3.231346599448e-01 7.822714109053e-04 2.242952968770e+01
4.187500000000e+02 -3.210390234535e-01 7.718589675139e-04 2.245703072281e+01
4.190000000000e+02 -3.185589952874e-01 7.600288108511e-04 2.248506509381e+01
4.192500000000e+02 -3.157308621642e-01 7.469283815393e-04 2.251365408096e+01
4.195000000000e+02 -3.125948998168e-01 7.327238556532e-04 2.254282162980e+01
4.197500000000e+02 -3.091951619497e-01 7.175977266657e-04 2.257259408818e+01
4.200000000000e+02 -3.055792416651e-01 7.017463963158e-04 2.260299991157e+01
4.202500000000e+02 -3.017979275932e-01 6.853775854913e-04 2.263406930677e+01
4.205000000000e+02 -2.979047633825e-01 6.687076748536e-04 2.266583383683e+01
4.207500000000e+02 -2.939554783568e-01 6.519588824113e-04 2.269832596095e+01
4.210000000000e+02 -2.900073026470e-01 6.353564754561e-04 2.273157855579e+01
4.212500000000e+02 -2.861181393429e-01 6.191262388428e-04 2.276562437373e+01
4.215000000000e+02 -2.823456295725e-01 6.034917173582e-04 2.280049547434e+01
4.217500000000e+02 -2.787461337723e-01 5.886715765451e-04 2.283622262626e+01
4.220000000000e+02 -2.753736583809e-01 5.748769511003e-04 2.287283468429e+01
4.222500000000e+02 -2.722787947690e-01 5.623088141409e-04 2.291035795765e+01
4.225000000000e+02 -2.695077035650e-01 5.511552901605e-04 2.294881556958e+01
4.227500000000e+02 -2.671012178409e-01 5.415889607990e-04 2.298822681616e+01
4.230000000000e+02 -2.650941129314e-01 5.337642394861e-04 2.302860655601e+01
4.232500000000e+02 -2.635145886663e-01 5.278147511636e-04 2.306996459895e+01
4.235000000000e+02 -2.623839977488e-01 5.238507662311e-04 2.311230514401e+01
4.237500000000e+02 -2.617168323638e-01 5.219567715812e-04 2.315562625064e+01
4.240000000000e+02 -2.615209706457e-01 5.221892839932e-04 2.319991936155e+01
4.242500000000e+02 -2.617981440525e-01 5.245750811784e-04 2.324516888123e+01
4.245000000000e+02 -2.625445948008e-01 5.291096671343e-04 2.329135181981e+01
4.247500000000e+02 -2.637518559838e-01 5.357562979490e-04 2.333843751029e+01
4.250000000000e+02 -2.654075824165e-01 5.444459470927e-04 2.338638740309e+01
4.252500000000e+02 -2.674963606573e-01 5.550776272216e-04 2.343515494619e+01
4.255000000000e+02 -2.700004348986e-01 5.675194981572e-04 2.348468555065e+01
4.257500000000e+02 -2.729002587547e-01 5.816108158625e-04 2.353491665688e+01
4.260000000000e+02 -2.761748734172e-01 5.971647447838e-04 2.358577788586e+01
4.262500000000e+02 -2.798020469378e-01 6.139713726280e-04 2.363719130100e+01
4.265000000000e+02 -2.837582036333e-01 6.318019165045e-04 2.368907176038e+01
4.267500000000e+02 -2.880181530074e-01 6.504131962581e-04 2.374132737510e+01
4.270000000000e+02 -2.925546784213e-01 6.695522046369e-04 2.379386006409e+01
4.272500000000e+02 -2.973380334568e-01 6.889609034810e-04 2.384656620586e+01
4.275000000000e+02 -3.023354425770e-01 7.083810257644e-04 2.389933738421e+01
4.277500000000e+02 -3.075106756219e-01 7.275586411902e-04 2.395206121926e+01
4.280000000000e+02 -3.128237681569e-01 7.462483634180e-04 2.400462227963e+01
4.282500000000e+02 -3.182309583403e-01 7.642171310970e-04 2.405690306154e+01
4.285000000000e+02 -3.236848692970e-01 7.812474662464e-04 2.410878503029e+01
4.287500000000e+02 -3.291349630620e-01 7.971400510238e-04 2.416014970311e+01
4.290000000000e+02 -3.345282528278e-01 8.117159007347e-04 2.421087976839e+01
4.292500000000e+02 -3.398102266423e-01 8.248180903751e-04 2.426086021654e+01
4.295000000000e+02 -3.449259360663e-01 8.363129405629e-04 2.430997947925e+01
4.297500000000e+02 -3.498211640453e-01 8.460908903254e-04 2.435813055005e+01
4.300000000000e+02 -3.544435895051e-01 8.540671090067e-04 2.440521207098e+01
4.302500000000e+02 -3.587438700331e-01 8.601819322598e-04 2.445112938500e+01
4.305000000000e+02 -3.626765742692e-01 8.644011487109e-04 2.449579551390e+01
4.307500000000e+02 -3.662009026035e-01 8.667161330688e-04 2.453913205950e+01
4.310000000000e+02 -3.692811797280e-01 8.671438207886e-04 2.458107003105e+01
4.312500000000e+02 -3.718871298400e-01 8.657264896164e-04 2.462155053973e+01
4.315000000000e+02 -3.739939330267e-01 8.625311778395e-04 2.466052541249e+01
4.317500000000e+02 -3.755821597772e-01 8.576487704411e-04 2.469795764030e+01
4.320000000000e+02 -3.766376053795e-01 8.511925343117e-04 2.473382174414e+01
4.322500000000e+02 -3.771511543175e-01 8.432961108226e-04 2.476810396680e+01
4.325000000000e+02 -3.771186922664e-01 8.341107974676e-04 2.480080232816e+01
4.327500000000e+02 -3.765411690450e-01 8.238023660804e-04 2.483192658670e+01
4.330000000000e+02 -3.754248512419e-01 8.125472945751e-04 2.486149801702e+01
4.332500000000e+02 -3.737817275326e-01 8.005285032037e-04 2.488954907675e+01
4.335000000000e+02 -3.716300857060e-01 7.879309096426e-04 2.491612298715e+01
4.337500000000e+02 -3.689951939293e-01 7.749369985716e-04 2.494127317520e+01
4.340000000000e+02 -3.659099333959e-01 7.617224621837e-04 2.496506263661e+01
4.342500000000e+02 -3.624153807659e-01 7.484526859197e-04 2.498756324063e+01
4.345000000000e+02 -3.585610738365e-01 7.352795657173e-04 2.500885496069e+01
4.347500000000e+02 -3.544049863867e-01 7.223393356601e-04 2.502902508792e+01
4.350000000000e+02 -3.500129954204e-01 7.097514628565e-04 2.504816737897e+01
4.352500000000e+02 -3.454578398532e-01 6.976185169417e-04 2.506638126526e+01
4.355000000000e+02 -3.408175479239e-01 6.860270505356e-04 2.508377099361e+01
4.357500000000e+02 -3.361733333014e-01 6.750491658421e-04 2.510044480526e+01
4.360000000000e+02 -3.316070665537e-01 6.647448930618e-04 2.511651417117e+01
4.362500000000e+02 -3.271984683484e-01 6.551649202452e-04 2.513209297646e+01
4.365000000000e+02 -3.230221655226e-01 6.463532800752e-04 2.514729679768e+01
4.367500000000e+02 -3.191448368056e-01 6.383498866804e-04 2.516224216115e+01
4.370000000000e+02 -3.156226411942e-01 6.311925789457e-04 2.517704584540e+01
4.372500000000e+02 -3.124991296335e-01 6.249184534605e-04 2.519182418977e+01
4.375000000000e+02 -3.098037935293e-01 6.195643752721e-04 2.520669242645e+01
4.377500000000e+02 -3.075513665201e-01 6.151665741876e-04 2.522176404471e+01
4.380000000000e+02 -3.057419279976e-01 6.117593794265e-04 2.523715014294e+01
4.382500000000e+02 -3.043617984478e-01 6.093732638554e-04 2.525295882433e+01
4.385000000000e+02 -3.033851386705e-01 6.080323083916e-04 2.526929462143e+01
4.387500000000e+02 -3.027761240815e-01 6.077513881081e-04 2.528625791974e+01
4.390000000000e+02 -3.024915111350e-01 6.085333179485e-04 2.530394444214e+01
4.392500000000e+02 -3.024834109544e-01 6.103663043086e-04 2.532244477409e+01
4.395000000000e+02 -3.027020362824e-01 6.132217973661e-04 2.534184391054e+01
4.397500000000e+02 -3.030982665988e-01 6.170531506308e-04 2.536222086503e+01
4.400000000000e+02 -3.036258522913e-01 6.217950463591e-04 2.538364832241e+01
4.402500000000e+02 -3.042431572333e-01 6.273638468561e-04 2.540619233417e+01
4.405000000000e+02 -3.049143954240e-01 6.336588498386e-04 2.542991205348e+01
4.407500000000e+02 -3.056103182327e-01 6.405643052191e-04 2.545485949213e+01
4.410000000000e+02 -3.063084500006e-01 6.479521962909e-04 2.548107929725e+01
4.412500000000e+02 -3.069929163543e-01 6.556855075306e-04 2.550860857336e+01
4.415000000000e+02 -3.076539463112e-01 6.636217363089e-04 2.553747664840e+01
4.417500000000e+02 -3.082872023429e-01 6.716166335079e-04 2.556770488207e+01
4.420000000000e+02 -3.088929747011e-01 6.795278292237e-04 2.559930645499e+01
4.422500000000e+02 -3.094753618246e-01 6.872184020219e-04 2.563228614383e+01
4.425000000000e+02 -3.100414179141e-01 6.945600824829e-04 2.566664007735e+01
4.427500000000e+02 -3.106003315941e-01 7.014362449370e-04 2.570235553107e+01
4.430000000000e+02 -3.111626076973e-01 7.077445858789e-04 2.573941071232e+01
4.432500000000e+02 -3.117391831441e-01 7.133993765751e-04 2.577777456850e+01
4.435000000000e+02 -3.123404895165e-01 7.183334928281e-04 2.581740667005e+01
4.437500000000e+02 -3.129754056579e-01 7.225000583398e-04 2.585825714619e+01
4.440000000000e+02 -3.136500890818e-01 7.258736295404e-04 2.590026668015e+01
4.442500000000e+02 -3.143667209634e-01 7.284509532129e-04 2.594336664044e+01
4.445000000000e+02 -3.151222339248e-01 7.302511513197e-04 2.598747928872e+01
4.447500000000e+02 -3.159071034935e-01 7.313151616819e-04 2.603251808855e+01
4.450000000000e+02 -3.167043528155e-01 7.317043867452e-04 2.607838814872e+01
4.452500000000e+02 -3.174889155949e-01 7.314983982772e-04 2.612498674654e+01
4.455000000000e+02 -3.182275010903e-01 7.307915950525e-04 2.617220393405e+01
4.457500000000e+02 -3.188790889999e-01 7.296891883794e-04 2.621992323631e+01
4.460000000000e+02 -3.193961428636e-01 7.283019622484e-04 2.626802237103e+01
4.462500000000e+02 -3.197265402086e-01 7.267404859929e-04 2.631637405668e+01
4.465000000000e+02 -3.198162089691e-01 7.251091556405e-04 2.636484676940e+01
4.467500000000e+02 -3.196122902060e-01 7.234999702661e-04 2.641330557385e+01
4.470000000000e+02 -3.190666797161e-01 7.219870164518e-04 2.646161289693e+01
4.472500000000e+02 -3.181396416057e-01 7.206217374259e-04 2.650962932267e+01
4.475000000000e+02 -3.168032400488e-01 7.194294845910e-04 2.655721434309e+01
4.477500000000e+02 -3.150442328698e-01 7.184076445610e-04 2.660422714343e+01
4.480000000000e+02 -3.128661808732e-01 7.175257071605e-04 2.665052732601e+01
4.482500000000e+02 -3.102904771036e-01 7.167272029116e-04 2.669597570028e+01
4.485000000000e+02 -3.073561675832e-01 7.159336599959e-04 2.674043503116e+01
4.487500000000e+02 -3.041184457816e-01 7.150501427010e-04 2.678377085617e+01
4.490000000000e+02 -3.006459007424e-01 7.139721208561e-04 2.682585229826e+01
4.492500000000e+02 -2.970166224310e-01 7.125932371924e-04 2.686655292716e+01
4.495000000000e+02 -2.933134781899e-01 7.108133763571e-04 2.690575163820e+01
4.497500000000e+02 -2.896188659081e-01 7.085463067645e-04 2.694333354864e+01
4.500000000000e+02 -2.860094134462e-01 7.057264822593e-04 2.697919090444e+01
4.502500000000e+02 -2.825510237707e-01 7.023143010519e-04 2.701322395982e+01
4.505000000000e+02 -2.792947404481e-01 6.982995619048e-04 2.704534183722e+01
4.507500000000e+02 -2.762737601995e-01 6.937026651039e-04 2.707546331348e+01
4.510000000000e+02 -2.735019104387e-01 6.885736946672e-04 2.710351754672e+01
4.512500000000e+02 -2.709737033632e-01 6.829892522895e-04 2.712944468850e+01
4.515000000000e+02 -2.686659996109e-01 6.770474614938e-04 2.715319639817e+01
4.517500000000e+02 -2.665411143461e-01 6.708614819178e-04 2.717473621437e+01
4.520000000000e+02 -2.645511084004e-01 6.645521720765e-04 2.719403981649e+01
4.522500000000e+02 -2.626428533172e-01 6.582404461226e-04 2.721109513767e+01
4.525000000000e+02 -2.607634294186e-01 6.520400228454e-04 2.722590235523e+01
4.527500000000e+02 -2.588653599389e-01 6.460511247805e-04 2.723847375727e+01
4.530000000000e+02 -2.569112249595e-01 6.403556627065e-04 2.724883348707e+01
4.532500000000e+02 -2.548772432762e-01 6.350142033571e-04 2.725701718307e+01
4.535000000000e+02 -2.527555278545e-01 6.300649722115e-04 2.726307149065e+01
4.537500000000e+02 -2.505548316863e-01 6.255248566564e-04 2.726705348168e+01
4.540000000000e+02 -2.482997529913e-01 6.213922472619e-04 2.726902994673e+01
4.542500000000e+02 -2.460285053720e-01 6.176513749618e-04 2.726907657752e+01
4.545000000000e+02 -2.437894811513e-01 6.142776452739e-04 2.726727703393e+01
4.547500000000e+02 -2.416369566632e-01 6.112434500442e-04 2.726372188689e+01
4.550000000000e+02 -2.396263397180e-01 6.085238305880e-04 2.725850744867e+01
4.552500000000e+02 -2.378094077223e-01 6.061014678602e-04 2.725173449333e+01
4.555000000000e+02 -2.362299497687e-01 6.039704481358e-04 2.724350689009e+01
4.557500000000e+02 -2.349202068141e-01 6.021385111728e-04 2.723393016588e+01
4.560000000000e+02 -2.338983868481e-01 6.006275258504e-04 2.722311003776e+01
4.562500000000e+02 -2.331674322240e-01 5.994721626284e-04 2.721115094838e+01
4.565000000000e+02 -2.327150922612e-01 5.987168788150e-04 2.719815465480e+01
4.567500000000e+02 -2.325152276964e-01 5.984115923054e-04 2.718421891492e+01
4.570000000000e+02 -2.325301546569e-01 5.986063730758e-04 2.716943631446e+01
4.572500000000e+02 -2.327137668830e-01 5.993456912814e-04 2.715389328064e+01
4.575000000000e+02 -2.330151072825e-01 6.006627373920e-04 2.713766930169e+01
4.577500000000e+02 -2.333820290193e-01 6.025742942071e-04 2.712083638337e+01
4.580000000000e+02 -2.337646193989e-01 6.050766427165e-04 2.710345873452e+01
4.582500000000e+02 -2.341180853343e-01 6.081428152778e-04 2.708559268199e+01
4.585000000000e+02 -2.344048691116e-01 6.117214063638e-04 2.706728678235e+01
4.587500000000e+02 -2.345958566919e-01 6.157370117200e-04 2.704858210604e+01
4.590000000000e+02 -2.346706298672e-01 6.200922076727e-04 2.702951263892e+01
4.592500000000e+02 -2.346168100085e-01 6.246708733453e-04 2.701010576423e+01
4.595000000000e+02 -2.344286281837e-01 6.293425576391e-04 2.699038277291e+01
4.597500000000e+02 -2.341049221196e-01 6.339675193513e-04 2.697035936366e+01
4.600000000000e+02 -2.336468043392e-01 6.384020353214e-04 2.695004609509e+01
4.602500000000e+02 -2.330552797546e-01 6.425036385375e-04 2.692944877867e+01
4.605000000000e+02 -2.323290499776e-01 6.461358659279e-04 2.690856878710e+01
4.607500000000e+02 -2.314627621737e-01 6.491723632113e-04 2.688740330112e+01
4.610000000000e+02 -2.304458367394e-01 6.515000252259e-04 2.686594548509e+01
4.612500000000e+02 -2.292620251138e-01 6.530212533993e-04 2.684418464105e+01
4.615000000000e+02 -2.278896745731e-01 6.536551583639e-04 2.682210633499e+01
4.617500000000e+02 -2.263027136804e-01 6.533379927692e-04 2.679969256168e+01
4.620000000000e+02 -2.244721890724e-01 6.520227307223e-04 2.677692193306e+01
4.622500000000e+02 -2.223682521552e-01 6.496783721118e-04 2.675376995274e+01
4.625000000000e+02 -2.199623535023e-01 6.462887109632e-04 2.673020935311e+01
4.627500000000e+02 -2.172294735379e-01 6.418510516604e-04 2.670621052547e+01
4.630000000000e+02 -2.141501690029e-01 6.363750252922e-04 2.668174201601e+01
4.632500000000e+02 -2.107122938830e-01 6.298816398979e-04 2.665677110380e+01
4.635000000000e+02 -2.069122195399e-01 6.224025746848e-04 2.663126439661e+01
4.637500000000e+02 -2.027555180606e-01 6.139798759707e-04 2.660518846673e+01
4.640000000000e+02 -1.982570342112e-01 6.046658631225e-04 2.657851044785e+01
4.642500000000e+02 -1.934404062358e-01 5.945233399948e-04 2.655119861628e+01
4.645000000000e+02 -1.883370716595e-01 5.836258208107e-04 2.652322288242e+01
4.647500000000e+02 -1.829848919611e-01 5.720578600673e-04 2.649455522151e+01
4.650000000000e+02 -1.774265071837e-01 5.599153097520e-04 2.646516998592e+01
4.652500000000e+02 -1.717075805548e-01 5.473050048985e-04 2.643504414064e+01
4.655000000000e+02 -1.658750665319e-01 5.343442460696e-04 2.640415738574e+01
4.657500000000e+02 -1.599756328995e-01 5.211598274909e-04 2.637249220406e+01
4.660000000000e+02 -1.540543435664e-01 5.078863927787e-04 2.634003383010e+01
4.662500000000e+02 -1.481536642660e-01 4.946644071433e-04 2.630677018540e+01
4.665000000000e+02 -1.423128334712e-01 4.816376574149e-04 2.627269177138e+01
4.667500000000e+02 -1.365675875395e-01 4.689502677161e-04 2.623779156474e+01
4.670000000000e+02 -1.309502128115e-01 4.567434690973e-04 2.620206491604e+01
4.672500000000e+02 -1.254898450942e-01 4.451521934998e-04 2.616550949134e+01
4.675000000000e+02 -1.202129501131e-01 4.343017179668e-04 2.612812523942e+01
4.677500000000e+02 -1.151438830352e-01 4.243045120417e-04 2.608991440242e+01
4.680000000000e+02 -1.103054255593e-01 4.152571136367e-04 2.605088158329e+01
4.682500000000e+02 -1.057192306962e-01 4.072378457825e-04 2.601103383691e+01
4.685000000000e+02 -1.014060985040e-01 4.003049118367e-04 2.597038079104e+01
4.687500000000e+02 -9.738602518676e-02 3.944950381990e-04 2.592893479281e+01
4.690000000000e+02 -9.367802031911e-02 3.898228201874e-04 2.588671103910e+01
4.692500000000e+02 -9.029967968964e-02 3.862806982620e-04 2.584372769756e+01
4.695000000000e+02 -8.726654371284e-02 3.838395413122e-04 2.580000599181e+01
4.697500000000e+02 -8.459129279450e-02 3.824497873796e-04 2.575557023400e+01
4.700000000000e+02 -8.228282840596e-02 3.820430161096e-04 2.571044780748e+01
4.702500000000e+02 -8.034533066936e-02 3.825339158187e-04 2.566466907233e+01
4.705000000000e+02 -7.877735500013e-02 3.838224932671e-04 2.561826720680e+01
4.707500000000e+02 -7.757104822796e-02 3.857964552518e-04 2.557127797966e+01
4.710000000000e+02 -7.671155131824e-02 3.883336726484e-04 2.552373945395e+01
4.712500000000e+02 -7.617663732464e-02 3.913045573496e-04 2.547569164734e+01
4.715000000000e+02 -7.593663188088e-02 3.945744837101e-04 2.542717614206e+01
4.717500000000e+02 -7.595462914333e-02 3.980060509090e-04 2.537823566879e+01
4.720000000000e+02 -7.618700708818e-02 4.014612040493e-04 2.532891368100e+01
4.722500000000e+02 -7.658422578604e-02 4.048032230787e-04 2.527925392261e+01
4.725000000000e+02 -7.709187303123e-02 4.078985731544e-04 2.522930002258e+01
4.727500000000e+02 -7.765191436581e-02 4.106186001620e-04 2.517909510335e+01
4.730000000000e+02 -7.820408751442e-02 4.128411816922e-04 2.512868142876e+01
4.732500000000e+02 -7.868738239705e-02 4.144523963725e-04 2.507810009411e+01
4.735000000000e+02 -7.904153823519e-02 4.153478473794e-04 2.502739074883e+01
4.737500000000e+02 -7.920850511219e-02 4.154340951996e-04 2.497659137521e+01
4.740000000000e+02 -7.913380205884e-02 4.146300267145e-04 2.492573809584e+01
4.742500000000e+02 -7.876773468461e-02 4.128681505733e-04 2.487486501721e+01
4.745000000000e+02 -7.806643196208e-02 4.100957995103e-04 2.482400410551e+01
4.747500000000e+02 -7.699267194324e-02 4.062761931339e-04 2.477318508065e+01
4.750000000000e+02 -7.551650047671e-02 4.013893761867e-04 2.472243533153e+01
4.752500000000e+02 -7.361562045242e-02 3.954330042701e-04 2.467177983696e+01
4.755000000000e+02 -7.127556964355e-02 3.884228508200e-04 2.462124109524e+01
4.757500000000e+02 -6.848971913066e-02 3.803930433727e-04 2.457083905599e+01
4.760000000000e+02 -6.525908406257e-02 3.713960053420e-04 2.452059105711e+01
4.762500000000e+02 -6.159201278387e-02 3.615021347840e-04 2.447051175957e+01
4.765000000000e+02 -5.750375197499e-02 3.507990927635e-04 2.442061309184e+01
4.767500000000e+02 -5.301593298368e-02 3.393907563666e-04 2.437090421074e+01
4.770000000000e+02 -4.815600992557e-02 3.273958592572e-04 2.432139146232e+01
4.772500000000e+02 -4.295665722792e-02 3.149462759110e-04 2.427207837614e+01
4.775000000000e+02 -3.745516198870e-02 3.021850405239e-04 2.422296570379e+01
4.777500000000e+02 -3.169280601294e-02 2.892640644184e-04 2.417405144875e+01
4.780000000000e+02 -2.571426702004e-02 2.763416773266e-04 2.412533098551e+01
4.782500000000e+02 -1.956701990229e-02 2.635799624773e-04 2.407679719447e+01
4.785000000000e+02 -1.330075768182e-02 2.511420663371e-04 2.402844067283e+01
4.787500000000e+02 -6.966802364775e-03 2.391891454111e-04 2.398024995060e+01
4.790000000000e+02 -6.175330006260e-04 2.278776600380e-04 2.393221182183e+01
4.792500000000e+02 5.694211197068e-03 2.173565736945e-04 2.388431164787e+01
4.795000000000e+02 1.191572944831e-02 2.077646321986e-04 2.383653377809e+01
4.797500000000e+02 1.799508570814e-02 1.992278142757e-04 2.378886193650e+01
4.800000000000e+02 2.388175669322e-02 1.918569859752e-04 2.374127968231e+01
4.802500000000e+02 2.952729025530e-02 1.857457325741e-04 2.369377087281e+01
4.805000000000e+02 3.488599447549e-02 1.809685425721e-04 2.364632011116e+01
4.807500000000e+02 3.991562751997e-02 1.775793538376e-04 2.359891322414e+01
4.810000000000e+02 4.457809592877e-02 1.756102877190e-04 2.355153768873e+01
4.812500000000e+02 4.884013025654e-02 1.750708497069e-04 2.350418305380e+01
4.815000000000e+02 5.267393203527e-02 1.759475389317e-04 2.345684132064e+01
4.817500000000e+02 5.605777854596e-02 1.782038129155e-04 2.340950727291e+01
4.820000000000e+02 5.897656775091e-02 1.817803416823e-04 2.336217876838e+01
4.822500000000e+02 6.142226567187e-02 1.865956780762e-04 2.331485698133e+01
4.825000000000e+02 6.339427700439e-02 1.925474582158e-04 2.326754657533e+01
4.827500000000e+02 6.489967709535e-02 1.995137492781e-04 2.322025584182e+01
4.830000000000e+02 6.595334945076e-02 2.073547326155e-04 2.317299678810e+01
4.832500000000e+02 6.657796856310e-02 2.159147460523e-04 2.312578516510e+01
4.835000000000e+02 6.680384082603e-02 2.250245884809e-04 2.307864047521e+01
4.837500000000e+02 6.666862231442e-02 2.345040823659e-04 2.303158592210e+01
4.840000000000e+02 6.621687565162e-02 2.441646889004e-04 2.298464835742e+01
4.842500000000e+02 6.549950047265e-02 2.538123685381e-04 2.293785817578e+01
4.845000000000e+02 6.457303252332e-02 2.632504324925e-04 2.289124921274e+01
4.847500000000e+02 6.349882298476e-02 2.722826223795e-04 2.284485861534e+01
4.850000000000e+02 6.234211932260e-02 2.807161133463e-04 2.279872670058e+01
4.852500000000e+02 6.117105256575e-02 2.883643986453e-04 2.275289681083e+01
4.855000000000e+02 6.005555981316e-02 2.950501351055e-04 2.270741515236e+01
4.857500000000e+02 5.906625333274e-02 3.006078711871e-04 2.266233063067e+01
4.860000000000e+02 5.827326301250e-02 3.048866488594e-04 2.261769467475e+01
4.862500000000e+02 5.774507780811e-02 3.077522902714e-04 2.257356104733e+01
4.865000000000e+02 5.754738663818e-02 3.090894876812e-04 2.252998565418e+01
4.867500000000e+02 5.774197272821e-02 3.088035538028e-04 2.248702632352e+01
4.870000000000e+02 5.838564776639e-02 3.068219241943e-04 2.244474258918e+01
4.872500000000e+02 5.952927354122e-02 3.030952591965e-04 2.240319544231e+01
4.875000000000e+02 6.121686771550e-02 2.975982364788e-04 2.236244707656e+01
4.877500000000e+02 6.348481754636e-02 2.903299797138e-04 2.232256060862e+01
4.880000000000e+02 6.636121389381e-02 2.813140839655e-04 2.228359978661e+01
4.882500000000e+02 6.986531866311e-02 2.705982793556e-04 2.224562868135e+01
4.885000000000e+02 7.400717564139e-02 2.582537191409e-04 2.220871135830e+01
4.887500000000e+02 7.878735688897e-02 2.443739706441e-04 2.217291152768e+01
4.890000000000e+02 8.419686375993e-02 2.290736262581e-04 2.213829220989e+01
4.892500000000e+02 9.021718002316e-02 2.124865676506e-04 2.210491535450e+01
4.895000000000e+02 9.682046571766e-02 1.947642887330e-04 2.207284148354e+01
4.897500000000e+02 1.039698972380e-01 1.760735808303e-04 2.204212929715e+01
4.900000000000e+02 1.116201409458e-01 1.565940832850e-04 2.201283531718e+01
4.902500000000e+02 1.197179496238e-01 1.365158249291e-04 2.198501350255e+01
4.905000000000e+02 1.282028848113e-01 1.160365546058e-04 2.195871486925e+01
4.907500000000e+02 1.370081315684e-01 9.535904961545e-05 2.193398715720e+01
4.910000000000e+02 1.460614198228e-01 7.468832437813e-05 2.191087445695e+01
4.912500000000e+02 1.552860101681e-01 5.422890728630e-05 2.188941688673e+01
4.915000000000e+02 1.646017572000e-01 3.418214874504e-05 2.186965029505e+01
4.917500000000e+02 1.739262188330e-01 1.474350136227e-05 2.185160595137e+01
4.920000000000e+02 1.831757930988e-01 -3.899989257850e-06 2.183531030118e+01
4.922500000000e+02 1.922668936271e-01 -2.157202290179e-05 2.182078472740e+01
4.925000000000e+02 2.011171104111e-01 -3.810918027759e-05 2.180804535907e+01
4.927500000000e+02 2.096463687338e-01 -5.336293885840e-05 2.179710289139e+01
4.930000000000e+02 2.177780662382e-01 -6.720146839449e-05 2.178796247210e+01
4.932500000000e+02 2.254401493385e-01 -7.951113212147e-05 2.178062360115e+01
4.935000000000e+02 2.325661659096e-01 -9.019779929743e-05 2.177508008354e+01
4.937500000000e+02 2.390962175454e-01 -9.918782441303e-05 2.177132001062e+01
4.940000000000e+02 2.449778467606e-01 -1.064287962648e-04 2.176932579088e+01
4.942500000000e+02 2.501668331647e-01 -1.118899285194e-04 2.176907421499e+01
4.945000000000e+02 2.546278852351e-01 -1.155622705569e-04 2.177053657332e+01
4.947500000000e+02 2.583352037769e-01 -1.174585481527e-04 2.177367877818e+01
4.950000000000e+02 2.612729625287e-01 -1.176128443536e-04 2.177846157866e+01
4.952500000000e+02 2.634356202618e-01 -1.160797944690e-04 2.178484075714e+01
4.955000000000e+02 2.648281291204e-01 -1.129336530907e-04 2.179276739846e+01
4.957500000000e+02 2.654659917157e-01 -1.082671014382e-04 2.180218818176e+01
4.960000000000e+02 2.653751812564e-01 -1.021898038248e-04 2.181304569818e+01
4.962500000000e+02 2.645919051553e-01 -9.482674082999e-05 2.182527879494e+01
4.965000000000e+02 2.631622464523e-01 -8.631641161595e-05 2.183882296326e+01
4.967500000000e+02 2.611416375974e-01 -7.680884768007e-05 2.185361072825e+01
4.970000000000e+02 2.585941940618e-01 -6.646351482434e-05 2.186957205134e+01
4.972500000000e+02 2.555919300886e-01 -5.544719326394e-05 2.188663478178e+01
4.975000000000e+02 2.522138104987e-01 -4.393172658396e-05 2.190472506608e+01
4.977500000000e+02 2.485447097064e-01 -3.209184629793e-05 2.192376781080e+01
4.980000000000e+02 2.446742370761e-01 -2.010297532565e-05 2.194368709257e+01
4.982500000000e+02 2.406954923266e-01 -8.139129368730e-06 2.196440662248e+01
4.985000000000e+02 2.367037238336e-01 3.629152845090e-06 2.198585012874e+01
4.987500000000e+02 2.327949483443e-01 1.503673840137e-05 2.200794179620e+01
4.990000000000e+02 2.290645271169e-01 2.592570204124e-05 2.203060662855e+01
4.992500000000e+02 2.256057332851e-01 3.614696813404e-05 2.205377081582e+01
4.995000000000e+02 2.225083305956e-01 4.556177601723e-05 2.207736208049e+01
4.997500000000e+02 2.198571867600e-01 5.404294058294e-05 2.210130995978e+01
5.000000000000e+02 2.177309400254e-01 6.147591798972e-05 2.212554609841e+01
5.002500000000e+02 2.162007442401e-01 6.775966245593e-05 2.215000446138e+01
5.005000000000e+02 2.153291134446e-01 7.280726933164e-05 2.217462155762e+01
5.007500000000e+02 2.151688905613e-01 7.654640027277e-05 2.219933657118e+01
5.010000000000e+02 2.157623419393e-01 7.891957730516e-05 2.222409148473e+01
5.012500000000e+02 2.171404194208e-01 7.988425040663e-05 2.224883117441e+01
5.015000000000e+02 2.193222020750e-01 7.941267975649e-05 2.227350340483e+01
5.017500000000e+02 2.223144999698e-01 7.749185803260e-05 2.229805887215e+01
5.020000000000e+02 2.261116907837e-01 7.412311499793e-05 2.232245110034e+01
5.022500000000e+02 2.306957351929e-01 6.932182972330e-05 2.234663642318e+01
5.025000000000e+02 2.360364267255e-01 6.311708759066e-05 2.237057383780e+01
5.027500000000e+02 2.420918330840e-01 5.555133797079e-05 2.239422487458e+01
5.030000000000e+02 2.488089598890e-01 4.667996463717e-05 2.241755347653e+01
5.032500000000e+02 2.561246122223e-01 3.657085904976e-05 2.244052577603e+01
5.035000000000e+02 2.639664201173e-01 2.530401262773e-05 2.246310998114e+01
5.037500000000e+02 2.722540483125e-01 1.297109893758e-05 2.248527620826e+01
5.040000000000e+02 2.809005376383e-01 -3.249673175440e-07 2.250699628916e+01
5.042500000000e+02 2.898137533526e-01 -1.447052444720e-05 2.252824369906e+01
5.045000000000e+02 2.988979219868e-01 -2.934179623128e-05 2.254899341604e+01
5.047500000000e+02 3.080552182009e-01 -4.480569440595e-05 2.256922189513e+01
5.050000000000e+02 3.171873668312e-01 -6.072072327716e-05 2.258890700973e+01
5.052500000000e+02 3.261972273759e-01 -7.693805354207e-05 2.260802812861e+01
5.055000000000e+02 3.349903300843e-01 -9.330286878353e-05 2.262656615159e+01
5.057500000000e+02 3.434763377961e-01 -1.096559586766e-04 2.264450368213e+01
5.060000000000e+02 3.515703929731e-01 -1.258353424863e-04 2.266182518932e+01
5.062500000000e+02 3.591943442553e-01 -1.416783237793e-04 2.267851726449e+01
5.065000000000e+02 3.662778199095e-01 -1.570237269332e-04 2.269456890056e+01
5.067500000000e+02 3.727591431811e-01 -1.717142740746e-04 2.270997181530e+01
5.070000000000e+02 3.785860659368e-01 -1.855990015400e-04 2.272472078677e+01
5.072500000000e+02 3.837163448288e-01 -1.985356356713e-04 2.273881407042e+01
5.075000000000e+02 3.881181203247e-01 -2.103930385129e-04 2.275225375904e+01
5.077500000000e+02 3.917701131615e-01 -2.210535417869e-04 2.276504614012e+01
5.080000000000e+02 3.946616719254e-01 -2.304151378710e-04 2.277720211123e+01
5.082500000000e+02 3.967926230526e-01 -2.383933701469e-04 2.278873748608e+01
5.085000000000e+02 3.981729690593e-01 -2.449229539583e-04 2.279967328285e+01
5.087500000000e+02 3.988224269653e-01 -2.499590201157e-04 2.281003597183e+01
5.090000000000e+02 3.987698416643e-01 -2.534780245059e-04 2.281985766311e+01
5.092500000000e+02 3.980524321847e-01 -2.554781359715e-04 2.282917617446e+01
5.095000000000e+02 3.967149626014e-01 -2.559792672410e-04 2.283803507171e+01
5.097500000000e+02 3.948087733354e-01 -2.550225010775e-04 2.284648357402e+01
5.100000000000e+02 3.923907746648e-01 -2.526692655422e-04 2.285457641033e+01
5.102500000000e+02 3.895223447653e-01 -2.489999289400e-04 2.286237351699e+01
5.105000000000e+02 3.862682453201e-01 -2.441121318234e-04 2.286993972300e+01
5.107500000000e+02 3.826954976507e-01 -2.381184697596e-04 2.287734425187e+01
5.110000000000e+02 3.788723340499e-01 -2.311441389940e-04 2.288466022291e+01
5.112500000000e+02 3.748671760812e-01 -2.233241835062e-04 2.289196399539e+01
5.115000000000e+02 3.707477363203e-01 -2.148006222049e-04 2.289933450377e+01
5.117500000000e+02 3.665802128719e-01 -2.057194569088e-04 2.290685249125e+01
5.120000000000e+02 3.624286179407e-01 -1.962276483972e-04 2.291459971649e+01
5.122500000000e+02 3.583542534539e-01 -1.864702336832e-04 2.292265814415e+01
5.125000000000e+02 3.544153048788e-01 -1.765875822351e-04 2.293110909170e+01
5.127500000000e+02 3.506665707597e-01 -1.667129175354e-04 2.294003241572e+01
5.130000000000e+02 3.471592887857e-01 -1.569700751843e-04 2.294950570084e+01
5.132500000000e+02 3.439410407929e-01 -1.474718752821e-04 2.295960351299e+01
5.135000000000e+02 3.410557041384e-01 -1.383188983507e-04 2.297039668786e+01
5.137500000000e+02 3.385434218607e-01 -1.295987880504e-04 2.298195171485e+01
5.140000000000e+02 3.364405591099e-01 -1.213860787694e-04 2.299433021229e+01
5.142500000000e+02 3.347796368045e-01 -1.137425977107e-04 2.300758848331e+01
5.145000000000e+02 3.335892083371e-01 -1.067183035517e-04 2.302177720093e+01
5.147500000000e+02 3.328937039838e-01 -1.003525996388e-04 2.303694118579e+01
5.150000000000e+02 3.327132113513e-01 -9.467589593672e-05 2.305311931539e+01
5.152500000000e+02 3.330632415334e-01 -8.971144687367e-05 2.307034451927e+01
5.155000000000e+02 3.339544548168e-01 -8.547717763687e-05 2.308864390620e+01
5.157500000000e+02 3.353924084448e-01 -8.198753475384e-05 2.310803896119e+01
5.160000000000e+02 3.373772897161e-01 -7.925505210418e-05 2.312854585659e+01
5.162500000000e+02 3.399037062875e-01 -7.729171278901e-05 2.315017581731e+01
5.165000000000e+02 3.429604923408e-01 -7.610985474929e-05 2.317293556511e+01
5.167500000000e+02 3.465305566263e-01 -7.572263608527e-05 2.319682781658e+01
5.170000000000e+02 3.505907923936e-01 -7.614408182461e-05 2.322185180447e+01
5.172500000000e+02 3.551120179414e-01 -7.738862067342e-05 2.324800383609e+01
5.175000000000e+02 3.600589679552e-01 -7.947020228840e-05 2.327527786004e+01
5.177500000000e+02 3.653903586744e-01 -8.240108707700e-05 2.330366601516e+01
5.180000000000e+02 3.710590051366e-01 -8.619025433125e-05 2.333315917481e+01
5.182500000000e+02 3.770120491227e-01 -9.084173987400e-05 2.336374743823e+01
5.185000000000e+02 3.831912856127e-01 -9.635281652194e-05 2.339542058727e+01
5.187500000000e+02 3.895336410843e-01 -1.027122396700e-04 2.342816847174e+01
5.190000000000e+02 3.959718053092e-01 -1.098984928563e-04 2.346198132795e+01
5.192500000000e+02 4.024350442202e-01 -1.178781286138e-04 2.349685001529e+01
5.195000000000e+02 4.088501896340e-01 -1.266046109458e-04 2.353276617584e+01
5.197500000000e+02 4.151427985579e-01 -1.360174227001e-04 2.356972231049e+01
5.200000000000e+02 4.212384539134e-01 -1.460415109554e-04 2.360771176479e+01
5.202500000000e+02 4.270641664327e-01 -1.565872158011e-04 2.364672866997e+01
5.205000000000e+02 4.325498138129e-01 -1.675507048394e-04 2.368676780235e+01
5.207500000000e+02 4.376295753635e-01 -1.788149270875e-04 2.372782440298e+01
5.210000000000e+02 4.422432666688e-01 -1.902511918275e-04 2.376989396281e+01
5.212500000000e+02 4.463375518160e-01 -2.017210981186e-04 2.381297199744e+01
5.215000000000e+02 4.498669452383e-01 -2.130789087279e-04 2.385705379096e+01
5.217500000000e+02 4.527946113927e-01 -2.241742906339e-04 2.390213417001e+01
5.220000000000e+02 4.550928967958e-01 -2.348553999339e-04 2.394820725592e+01
5.222500000000e+02 4.567436448098e-01 -2.449718518134e-04 2.399526625653e+01
5.225000000000e+02 4.577382615471e-01 -2.543774425090e-04 2.404330324164e+01
5.227500000000e+02 4.580775650106e-01 -2.629327670635e-04 2.409230895097e+01
5.230000000000e+02 4.577714726320e-01 -2.705074037550e-04 2.414227258515e+01
5.232500000000e+02 4.568385001151e-01 -2.769816084943e-04 2.419318160862e+01
5.235000000000e+02 4.553051131540e-01 -2.822475081181e-04 2.424502154587e+01
5.237500000000e+02 4.532049738410e-01 -2.862098674894e-04 2.429777575734e+01
5.240000000000e+02 4.505780370429e-01 -2.887864318558e-04 2.435142521948e+01
5.242500000000e+02 4.474695316443e-01 -2.899080742908e-04 2.440594828413e+01
5.245000000000e+02 4.439288634410e-01 -2.895189117454e-04 2.446132044269e+01
5.247500000000e+02 4.400083878879e-01 -2.875763490887e-04 2.451751408235e+01
5.250000000000e+02 4.357621718975e-01 -2.840514521320e-04 2.457449825882e+01
5.252500000000e+02 4.312447026350e-01 -2.789294537844e-04 2.463223848738e+01
5.255000000000e+02 4.265096897400e-01 -2.722106191954e-04 2.469069655761e+01
5.257500000000e+02 4.216089607772e-01 -2.639112479776e-04 2.474983039227e+01
5.260000000000e+02 4.165915628308e-01 -2.540648148427e-04 2.480959394469e+01
5.262500000000e+02 4.115031333021e-01 -2.427231122319e-04 2.486993715222e+01
5.265000000000e+02 4.063855570945e-01 -2.299571476884e-04 2.493080593996e+01
5.267500000000e+02 4.012769543223e-01 -2.158576989790e-04 2.499214228279e+01
5.270000000000e+02 3.962119699846e-01 -2.005354360206e-04 2.505388431892e+01
5.272500000000e+02 3.912222992391e-01 -1.841204380057e-04 2.511596651747e+01
5.275000000000e+02 3.863373801627e-01 -1.667611280800e-04 2.517831988414e+01
5.277500000000e+02 3.815851310785e-01 -1.486226586585e-04 2.524087221429e+01
5.280000000000e+02 3.769926195573e-01 -1.298847470069e-04 2.530354837057e+01
5.282500000000e+02 3.725865619011e-01 -1.107390486412e-04 2.536627057550e+01
5.285000000000e+02 3.683935642580e-01 -9.138625770318e-05 2.542895872219e+01
5.287500000000e+02 3.644400728700e-01 -7.203300297773e-05 2.549153067409e+01
5.290000000000e+02 3.607520087709e-01 -5.288855404727e-05 2.555390255225e+01
5.292500000000e+02 3.573541794847e-01 -3.416158242102e-05 2.561598901562e+01
5.295000000000e+02 3.542694794371e-01 -1.605679185204e-05 2.567770349723e+01
5.297500000000e+02 3.515180535440e-01 1.228302729860e-06 2.573895843563e+01
5.300000000000e+02 3.491164914705e-01 1.750653559176e-05 2.579966547763e+01
5.302500000000e+02 3.470771489462e-01 3.260415637332e-05 2.585973567000e+01
5.305000000000e+02 3.454077065981e-01 4.636357644284e-05 2.591907967699e+01
5.307500000000e+02 3.441109595012e-01 5.864581216144e-05 2.597760800812e+01
5.310000000000e+02 3.431848455105e-01 6.933250137156e-05 2.603523132174e+01
5.312500000000e+02 3.426226883567e-01 7.832727440697e-05 2.609186078105e+01
5.315000000000e+02 3.424135840189e-01 8.555637976320e-05 2.614740851635e+01
5.317500000000e+02 3.425428458851e-01 9.096864777708e-05 2.620178817245e+01
5.320000000000e+02 3.429924904541e-01 9.453469642404e-05 2.625491557101e+01
5.322500000000e+02 3.437416649168e-01 9.624516553487e-05 2.630670944599e+01
5.325000000000e+02 3.447670473065e-01 9.610858345774e-05 2.635709223401e+01
5.327500000000e+02 3.460432001889e-01 9.414884134874e-05 2.640599091195e+01
5.330000000000e+02 3.475429220830e-01 9.040270947899e-05 2.645333778689e+01
5.332500000000e+02 3.492376310952e-01 8.491778571155e-05 2.649907125371e+01
5.335000000000e+02 3.510978203435e-01 7.775104536845e-05 2.654313642477e+01
5.337500000000e+02 3.530935970099e-01 6.896841852991e-05 2.658548563936e+01
5.340000000000e+02 3.551952988721e-01 5.864540417739e-05 2.662607878986e+01
5.342500000000e+02 3.573741555126e-01 4.686874623375e-05 2.666488349969e+01
5.345000000000e+02 3.596029166353e-01 3.373889316460e-05 2.670187509867e+01
5.347500000000e+02 3.618563912135e-01 1.937303107342e-05 2.673703647732e+01
5.350000000000e+02 3.641118018486e-01 3.907942927820e-06 2.677035779379e+01
5.352500000000e+02 3.663489086944e-01 -1.249778059229e-05 2.680183610729e+01
5.355000000000e+02 3.685498687863e-01 -2.966245774247e-05 2.683147495877e+01
5.357500000000e+02 3.706988278683e-01 -4.738174338759e-05 2.685928393946e+01
5.360000000000e+02 3.727813056561e-01 -6.543088459357e-05 2.688527829079e+01
5.362500000000e+02 3.747834277198e-01 -8.356882467334e-05 2.690947855098e+01
5.365000000000e+02 3.766911059053e-01 -1.015438923142e-04 2.693191026123e+01
5.367500000000e+02 3.784893070662e-01 -1.191007807620e-04 2.695260374737e+01
5.370000000000e+02 3.801614724767e-01 -1.359880475199e-04 2.697159396520e+01
5.372500000000e+02 3.816892164411e-01 -1.519656595181e-04 2.698892038726e+01
5.375000000000e+02 3.830523187705e-01 -1.668117693753e-04 2.700462693853e+01
5.377500000000e+02 3.842290247187e-01 -1.803282131480e-04 2.701876193032e+01
5.380000000000e+02 3.851966334769e-01 -1.923444199968e-04 2.703137798073e+01
5.382500000000e+02 3.859322720616e-01 -2.027192520648e-04 2.704253190378e+01
5.385000000000e+02 3.864137713232e-01 -2.113411539863e-04 2.705228452841e+01
5.387500000000e+02 3.866205490000e-01 -2.181267814599e-04 2.706070044381e+01
5.390000000000e+02 3.865343790855e-01 -2.230183862594e-04 2.706784764862e+01
5.392500000000e+02 3.861399736152e-01 -2.259805759244e-04 2.707379711498e+01
5.395000000000e+02 3.854253521490e-01 -2.269971160996e-04 2.707862224025e+01
5.397500000000e+02 3.843819494041e-01 -2.260680524141e-04 2.708239822328e+01
5.400000000000e+02 3.830045221445e-01 -2.232077240299e-04 2.708520134667e+01
5.402500000000e+02 3.812908881504e-01 -2.184437976880e-04 2.708710820207e+01
5.405000000000e+02 3.792415735573e-01 -2.118173174050e-04 2.708819486699e+01
5.407500000000e+02 3.768594741288e-01 -2.033836593817e-04 2.708853604211e+01
5.410000000000e+02 3.741495589901e-01 -1.932140474056e-04 2.708820421302e+01
5.412500000000e+02 3.711187204595e-01 -1.813973654291e-04 2.708726879319e+01
5.415000000000e+02 3.677757384317e-01 -1.680416974031e-04 2.708579535627e+01
5.417500000000e+02 3.641313906889e-01 -1.532753706161e-04 2.708384490623e+01
5.420000000000e+02 3.601986395983e-01 -1.372471059722e-04 2.708147325384e+01
5.422500000000e+02 3.559928400318e-01 -1.201251291588e-04 2.707873051449e+01
5.425000000000e+02 3.515319161556e-01 -1.020952212723e-04 2.707566070175e+01
5.427500000000e+02 3.468364169683e-01 -8.335765492220e-05 2.707230146683e+01
5.430000000000e+02 3.419294413669e-01 -6.412335737030e-05 2.706868394837e+01
5.432500000000e+02 3.368363872509e-01 -4.460936395723e-05 2.706483273416e+01
5.435000000000e+02 3.315845649677e-01 -2.503400952385e-05 2.706076589124e+01
5.437500000000e+02 3.262026945416e-01 -5.612113648240e-06 2.705649509162e+01
5.440000000000e+02 3.207203574607e-01 1.344954545339e-05 2.705202571987e+01
5.442500000000e+02 3.151674552706e-01 3.195618568569e-05 2.704735703943e+01
5.445000000000e+02 3.095737354786e-01 4.972828751226e-05 2.704248232190e+01
5.447500000000e+02 3.039684322005e-01 6.660400285512e-05 2.703738895959e+01
5.450000000000e+02 2.983800251546e-01 8.244079623437e-05 2.703205856694e+01
5.452500000000e+02 2.928361294461e-01 9.711628584173e-05 2.702646708062e+01
5.455000000000e+02 2.873634753874e-01 1.105284494363e-04 2.702058486044e+01
5.457500000000e+02 2.819879202638e-01 1.225953670836e-04 2.701437686594e+01
5.460000000000e+02 2.767344519919e-01 1.332545997960e-04 2.700780287932e+01
5.462500000000e+02 2.716271112463e-01 1.424623763703e-04 2.700081786597e+01
5.465000000000e+02 2.666887858444e-01 1.501927590736e-04 2.699337244598e+01
5.467500000000e+02 2.619408688786e-01 1.564368039063e-04 2.698541348684e+01
5.470000000000e+02 2.574027744860e-01 1.612017577886e-04 2.697688483431e+01
5.472500000000e+02 2.530913424261e-01 1.645104182387e-04 2.696772812824e+01
5.475000000000e+02 2.490202078343e-01 1.664005127196e-04 2.695788366679e+01
5.477500000000e+02 2.451991942955e-01 1.669241019441e-04 2.694729129544e+01
5.480000000000e+02 2.416338112907e-01 1.661469678351e-04 2.693589125741e+01
5.482500000000e+02 2.383249431256e-01 1.641478777143e-04 2.692362495385e+01
5.485000000000e+02 2.352687547321e-01 1.610177839726e-04 2.691043561015e+01
5.487500000000e+02 2.324568650718e-01 1.568588490311e-04 2.689626879811e+01
5.490000000000e+02 2.298767714133e-01 1.517833346358e-04 2.688107282292e+01
5.492500000000e+02 2.275124815476e-01 1.459121981816e-04 2.686479899735e+01
5.495000000000e+02 2.253453117034e-01 1.393738350994e-04 2.684740179754e+01
5.497500000000e+02 2.233547538930e-01 1.323025740147e-04 2.682883896296e+01
5.500000000000e+02 2.215193315469e-01 1.248370885862e-04 2.680907155625e+01
5.502500000000e+02 2.198173727058e-01 1.171187317597e-04 2.678806401181e+01
5.505000000000e+02 2.182276145314e-01 1.092898428538e-04 2.676578421340e+01
5.507500000000e+02 2.167296111837e-01 1.014919923539e-04 2.674220360455e+01
5.510000000000e+02 2.153039275066e-01 9.386417788094e-05 2.671729732660e+01
5.512500000000e+02 2.139321227649e-01 8.654099643484e-05 2.669104439731e+01
5.515000000000e+02 2.125965828040e-01 7.965079228508e-05 2.666342788702e+01
5.517500000000e+02 2.112802483493e-01 7.331393472906e-05 2.663443509134e+01
5.520000000000e+02 2.099663180170e-01 6.764105826768e-05 2.660405765988e+01
5.522500000000e+02 2.086380095603e-01 6.273138697598e-05 2.657229166911e+01
5.525000000000e+02 2.072784334549e-01 5.867128483962e-05 2.653913761880e+01
5.527500000000e+02 2.058706248222e-01 5.553317395263e-05 2.650460034881e+01
5.530000000000e+02 2.043977762082e-01 5.337470070495e-05 2.646868887657e+01
5.532500000000e+02 2.028436351712e-01 5.223828807900e-05 2.643141617059e+01
5.535000000000e+02 2.011930652486e-01 5.215085811374e-05 2.639279887491e+01
5.537500000000e+02 1.994326929342e-01 5.312410659553e-05 2.635285701777e+01
5.540000000000e+02 1.975515807010e-01 5.515508903800e-05 2.631161372248e+01
5.542500000000e+02 1.955418512397e-01 5.822695134925e-05 2.626909495021e+01
5.545000000000e+02 1.933991831279e-01 6.231008845837e-05 2.622532929719e+01
5.547500000000e+02 1.911231165381e-01 6.736333861309e-05 2.618034785495e+01
5.550000000000e+02 1.887171376683e-01 7.333521986930e-05 2.613418413622e+01
5.552500000000e+02 1.861885072107e-01 8.016520305897e-05 2.608687407662e+01
5.555000000000e+02 1.835478568914e-01 8.778488140408e-05 2.603845608124e+01
5.557500000000e+02 1.808085675701e-01 9.611909017357e-05 2.598897111317e+01
5.560000000000e+02 1.779859985342e-01 1.050868599621e-04 2.593846280135e+01
5.562500000000e+02 1.750966084217e-01 1.146023085390e-04 2.588697753721e+01
5.565000000000e+02 1.721570602796e-01 1.245753920327e-04 2.583456455480e+01
5.567500000000e+02 1.691833592836e-01 1.349126213101e-04 2.578127596008e+01
5.570000000000e+02 1.661900986459e-01 1.455177323509e-04 2.572716672054e+01
5.572500000000e+02 1.631898361807e-01 1.562924517315e-04 2.567229459437e+01
5.575000000000e+02 1.601926665194e-01 1.671372415883e-04 2.561672000683e+01
5.577500000000e+02 1.572059528070e-01 1.779522738018e-04 2.556050588451e+01
5.580000000000e+02 1.542342633087e-01 1.886384317993e-04 2.550371745966e+01
5.582500000000e+02 1.512794395319e-01 1.990985761429e-04 2.544642205248e+01
5.585000000000e+02 1.483408121379e-01 2.092388570281e-04 2.538868885105e+01
5.587500000000e+02 1.454154856622e-01 2.189702424324e-04 2.533058869674e+01
5.590000000000e+02 1.424986889226e-01 2.282100368189e-04 2.527219388862e+01
5.592500000000e+02 1.395841208946e-01 2.368835164648e-04 2.521357799838e+01
5.595000000000e+02 1.366642961495e-01 2.449254470211e-04 2.515481571769e+01
5.597500000000e+02 1.337308354139e-01 2.522815657437e-04 2.509598270555e+01
5.600000000000e+02 1.307747195530e-01 2.589098089881e-04 2.503715544062e+01
5.602500000000e+02 1.277864799190e-01 2.647813853976e-04 2.497841108143e+01
5.605000000000e+02 1.247563477142e-01 2.698814840242e-04 2.491982728755e+01
5.607500000000e+02 1.216743674824e-01 2.742096424725e-04 2.486148203631e+01
5.610000000000e+02 1.185304894964e-01 2.777797754070e-04 2.480345338648e+01
5.612500000000e+02 1.153146614088e-01 2.806198401165e-04 2.474581921943e+01
5.615000000000e+02 1.120169328920e-01 2.827711235191e-04 2.468865693264e+01
5.617500000000e+02 1.086275827942e-01 2.842871947158e-04 2.463204309935e+01
5.620000000000e+02 1.051372869671e-01 2.852325715446e-04 2.457605310811e+01
5.622500000000e+02 1.015373133441e-01 2.856811594797e-04 2.452076077178e+01
5.625000000000e+02 9.781976294476e-02 2.857144421012e-04 2.446623793772e+01
5.627500000000e+02 9.397782502798e-02 2.854197008380e-04 2.441255408857e+01
5.630000000000e+02 9.000606327172e-02 2.848880649456e-04 2.435977596179e+01
5.632500000000e+02 8.590068845975e-02 2.842126167201e-04 2.430796718077e+01
5.635000000000e+02 8.165983571117e-02 2.834865256664e-04 2.425718791113e+01
5.637500000000e+02 7.728379090907e-02 2.828013241471e-04 2.420749453373e+01
5.640000000000e+02 7.277521134377e-02 2.822452244361e-04 2.415893937275e+01
5.642500000000e+02 6.813924575641e-02 2.819017240371e-04 2.411157040370e+01
5.645000000000e+02 6.338363726802e-02 2.818482522904e-04 2.406543102652e+01
5.647500000000e+02 5.851873787662e-02 2.821549791706e-04 2.402055985633e+01
5.650000000000e+02 5.355744770588e-02 2.828838930208e-04 2.397699049844e+01
5.652500000000e+02 4.851510672669e-02 2.840879975704e-04 2.393475139571e+01
5.655000000000e+02 4.340930572883e-02 2.858106538273e-04 2.389386564826e+01
5.657500000000e+02 3.825965257553e-02 2.880850746554e-04 2.385435087507e+01
5.660000000000e+02 3.308749003841e-02 2.909339587158e-04 2.381621910234e+01
5.662500000000e+02 2.791556170758e-02 2.943692873134e-04 2.377947664154e+01
5.665000000000e+02 2.276767618773e-02 2.983922174912e-04 2.374412404092e+01
5.667500000000e+02 1.766831139846e-02 3.029931830165e-04 2.371015600036e+01
5.670000000000e+02 1.264225618704e-02 3.081520217847e-04 2.367756139470e+01
5.672500000000e+02 7.714201310368e-03 3.138383514253e-04 2.364632325896e+01
5.675000000000e+02 2.908364516034e-03 3.200120196782e-04 2.361641884382e+01
5.677500000000e+02 -1.751892825266e-03 3.266237193697e-04 2.358781971613e+01
5.680000000000e+02 -6.244426511714e-03 3.336157387112e-04 2.356049187731e+01
5.682500000000e+02 -1.054867665808e-02 3.409228740834e-04 2.353439591368e+01
5.685000000000e+02 -1.464599632304e-02 3.484734542306e-04 2.350948722512e+01
5.687500000000e+02 -1.851997811461e-02 3.561904924993e-04 2.348571622257e+01
5.690000000000e+02 -2.215675719843e-02 3.639929670671e-04 2.346302862681e+01
5.692500000000e+02 -2.554528867917e-02 3.717971721688e-04 2.344136576972e+01
5.695000000000e+02 -2.867760050567e-02 3.795181279149e-04 2.342066492608e+01
5.697500000000e+02 -3.154902748163e-02 3.870710783474e-04 2.340085967979e+01
5.700000000000e+02 -3.415839974766e-02 3.943729275849e-04 2.338188033263e+01
5.702500000000e+02 -3.650819548153e-02 4.013436809915e-04 2.336365432267e+01
5.705000000000e+02 -3.860466610930e-02 4.079081621245e-04 2.334610667587e+01
5.707500000000e+02 -4.045789135204e-02 4.139970265835e-04 2.332916048539e+01
5.710000000000e+02 -4.208180939903e-02 4.195482106810e-04 2.331273740115e+01
5.712500000000e+02 -4.349417608087e-02 4.245080718556e-04 2.329675815002e+01
5.715000000000e+02 -4.471646743877e-02 4.288324074803e-04 2.328114304872e+01
5.717500000000e+02 -4.577373840350e-02 4.324871191998e-04 2.326581255195e+01
5.720000000000e+02 -4.669440593144e-02 4.354490079073e-04 2.325068779350e+01
5.722500000000e+02 -4.750997351264e-02 4.377063941082e-04 2.323569111655e+01
5.725000000000e+02 -4.825471122613e-02 4.392595719283e-04 2.322074662964e+01
5.727500000000e+02 -4.896525717631e-02 4.401206688751e-04 2.320578073008e+01
5.730000000000e+02 -4.968019223877e-02 4.403137862833e-04 2.319072261947e+01
5.732500000000e+02 -5.043953594739e-02 4.398747893867e-04 2.317550481234e+01
5.735000000000e+02 -5.128422657884e-02 4.388510253088e-04 2.316006360460e+01
5.737500000000e+02 -5.225553956568e-02 4.373006471426e-04 2.314433953491e+01
5.740000000000e+02 -5.339449606505e-02 4.352921308663e-04 2.312827778849e+01
5.742500000000e+02 -5.474124622380e-02 4.329035734110e-04 2.311182860504e+01
5.745000000000e+02 -5.633444225628e-02 4.302216806106e-04 2.309494759838e+01
5.747500000000e+02 -5.821062067609e-02 4.273407845426e-04 2.307759609179e+01
5.750000000000e+02 -6.040358935800e-02 4.243617642090e-04 2.305974135467e+01
5.752500000000e+02 -6.294384578528e-02 4.213908623889e-04 2.304135684812e+01
5.755000000000e+02 -6.585802092028e-02 4.185384108000e-04 2.302242236847e+01
5.757500000000e+02 -6.916837078490e-02 4.159174528219e-04 2.300292419538e+01
5.760000000000e+02 -7.289231792144e-02 4.136424145918e-04 2.298285515334e+01
5.762500000000e+02 -7.704205269779e-02 4.118276382645e-04 2.296221462177e+01
5.765000000000e+02 -8.162420371294e-02 4.105858135152e-04 2.294100853100e+01
5.767500000000e+02 -8.663958676683e-02 4.100264857538e-04 2.291924926657e+01
5.770000000000e+02 -9.208302381279e-02 4.102544812467e-04 2.289695553885e+01
5.772500000000e+02 -9.794326609990e-02 4.113683998681e-04 2.287415221764e+01
5.775000000000e+02 -1.042029857404e-01 4.134590398377e-04 2.285087010885e+01
5.777500000000e+02 -1.108388736492e-01 4.166078419836e-04 2.282714566800e+01
5.780000000000e+02 -1.178218250444e-01 4.208855143385e-04 2.280302071888e+01
5.782500000000e+02 -1.251172067934e-01 4.263505969294e-04 2.277854207952e+01
5.785000000000e+02 -1.326852342738e-01 4.330482336017e-04 2.275376119209e+01
5.787500000000e+02 -1.404814190917e-01 4.410089926531e-04 2.272873369509e+01
5.790000000000e+02 -1.484570982614e-01 4.502477609476e-04 2.270351896352e+01
5.792500000000e+02 -1.565600588277e-01 4.607629339607e-04 2.267817964236e+01
5.795000000000e+02 -1.647352105140e-01 4.725356857064e-04 2.265278114443e+01
5.797500000000e+02 -1.729253320264e-01 4.855295763849e-04 2.262739110401e+01
5.800000000000e+02 -1.810718717550e-01 4.996902611512e-04 2.260207888180e+01
5.802500000000e+02 -1.891157799764e-01 5.149454102275e-04 2.257691498227e+01
5.805000000000e+02 -1.969983932628e-01 5.312049553399e-04 2.255197053171e+01
5.807500000000e+02 -2.046623211252e-01 5.483615990116e-04 2.252731672999e+01
5.810000000000e+02 -2.120523469193e-01 5.662915153394e-04 2.250302429401e+01
5.812500000000e+02 -2.191163377042e-01 5.848553396793e-04 2.247916296136e+01
5.815000000000e+02 -2.258061106100e-01 6.038994149254e-04 2.245580095870e+01
5.817500000000e+02 -2.320782906636e-01 6.232573137230e-04 2.243300453964e+01
5.820000000000e+02 -2.378951036422e-01 6.427515506398e-04 2.241083753257e+01
5.822500000000e+02 -2.432251028868e-01 6.621956363674e-04 2.238936088543e+01
5.825000000000e+02 -2.480438349541e-01 6.813963187120e-04 2.236863232974e+01
5.827500000000e+02 -2.523343903352e-01 7.001559596265e-04 2.234870599217e+01
5.830000000000e+02 -2.560878645728e-01 7.182752303574e-04 2.232963211172e+01
5.832500000000e+02 -2.593036881678e-01 7.355559294344e-04 2.231145675960e+01
5.835000000000e+02 -2.619898346674e-01 7.518037065723e-04 2.229422161067e+01
5.837500000000e+02 -2.641628906374e-01 7.668311712018e-04 2.227796379831e+01
5.840000000000e+02 -2.658479589378e-01 7.804608999547e-04 2.226271572206e+01
5.842500000000e+02 -2.670784401097e-01 7.925285185765e-04 2.224850502118e+01
5.845000000000e+02 -2.678956196100e-01 8.028856453267e-04 2.223535445214e+01
5.847500000000e+02 -2.683481333719e-01 8.114028488886e-04 2.222328194420e+01
5.850000000000e+02 -2.684912360240e-01 8.179723508684e-04 2.221230055191e+01
5.852500000000e+02 -2.683859459681e-01 8.225106483031e-04 2.220241857628e+01
5.855000000000e+02 -2.680980204671e-01 8.249607323186e-04 2.219363959470e+01
5.857500000000e+02 -2.676968000526e-01 8.252940858215e-04 2.218596260746e+01
5.860000000000e+02 -2.672539597611e-01 8.235123803974e-04 2.217938216932e+01
5.862500000000e+02 -2.668421581892e-01 8.196485521639e-04 2.217388855313e+01
5.865000000000e+02 -2.665336237489e-01 8.137674377323e-04 2.216946792782e+01
5.867500000000e+02 -2.663987381961e-01 8.059660298059e-04 2.216610255981e+01
5.870000000000e+02 -2.665045905050e-01 7.963732633659e-04 2.216377105392e+01
5.872500000000e+02 -2.669135791336e-01 7.851488684833e-04 2.216244856469e+01
5.875000000000e+02 -2.676820675639e-01 7.724818099432e-04 2.216210704127e+01
5.877500000000e+02 -2.688591431455e-01 7.585882312903e-04 2.216271549420e+01
5.880000000000e+02 -2.704854759331e-01 7.437087264168e-04 2.216424023446e+01
5.882500000000e+02 -2.725923447607e-01 7.281050852389e-04 2.216664516457e+01
5.885000000000e+02 -2.752008208127e-01 7.120565243733e-04 2.216989200212e+01
5.887500000000e+02 -2.783211547074e-01 6.958554793627e-04 2.217394060530e+01
5.890000000000e+02 -2.819523736183e-01 6.798029796318e-04 2.217874920206e+01
5.892500000000e+02 -2.860821146490e-01 6.642037026865e-04 2.218427468031e+01
5.895000000000e+02 -2.906867016021e-01 6.493607964661e-04 2.219047283979e+01
5.897500000000e+02 -2.957314687652e-01 6.355705310664e-04 2.219729868265e+01
5.900000000000e+02 -3.011713419375e-01 6.231169760184e-04 2.220470666509e+01
5.902500000000e+02 -3.069516734126e-01 6.122665665516e-04 2.221265097229e+01
5.905000000000e+02 -3.130093135320e-01 6.032628192600e-04 2.222108578754e+01
5.907500000000e+02 -3.192739059789e-01 5.963216428619e-04 2.222996553083e+01
5.910000000000e+02 -3.256693995982e-01 5.916267812711e-04 2.223924516526e+01
5.912500000000e+02 -3.321157212787e-01 5.893256886425e-04 2.224888044644e+01
5.915000000000e+02 -3.385306029448e-01 5.895260763442e-04 2.225882818975e+01
5.917500000000e+02 -3.448315068237e-01 5.922931106275e-04 2.226904653459e+01
5.920000000000e+02 -3.509376179330e-01 5.976473552675e-04 2.227949522102e+01
5.922500000000e+02 -3.567718522565e-01 6.055635676211e-04 2.229013583832e+01
5.925000000000e+02 -3.622628248135e-01 6.159703462227e-04 2.230093210517e+01
5.927500000000e+02 -3.673467403551e-01 6.287506390555e-04 2.231185011522e+01
5.930000000000e+02 -3.719691575777e-01 6.437431979785e-04 2.232285858870e+01
5.932500000000e+02 -3.760865527639e-01 6.607450735664e-04 2.233392912590e+01
5.935000000000e+02 -3.796676835723e-01 6.795149887994e-04 2.234503642619e+01
5.937500000000e+02 -3.826946593128e-01 6.997774909770e-04 2.235615852409e+01
5.940000000000e+02 -3.851637152028e-01 7.212280521641e-04 2.236727696771e+01
5.942500000000e+02 -3.870856235581e-01 7.435388247543e-04 2.237837702310e+01
5.945000000000e+02 -3.884857267254e-01 7.663651132658e-04 2.238944781936e+01
5.947500000000e+02 -3.894035607277e-01 7.893524058912e-04 2.240048248789e+01
5.950000000000e+02 -3.898920627862e-01 8.121437527490e-04 2.241147825249e+01
5.952500000000e+02 -3.900163846497e-01 8.343874523452e-04 2.242243653218e+01
5.955000000000e+02 -3.898522962846e-01 8.557447234598e-04 2.243336299102e+01
5.957500000000e+02 -3.894842405345e-01 8.758972919750e-04 2.244426753917e+01
5.960000000000e+02 -3.890030839722e-01 8.945546847074e-04 2.245516436990e+01
5.962500000000e+02 -3.885035954202e-01 9.114609485558e-04 2.246607191366e+01
5.965000000000e+02 -3.880817485948e-01 9.264006940842e-04 2.247701280021e+01
5.967500000000e+02 -3.878319068113e-01 9.392042368435e-04 2.248801379189e+01
5.970000000000e+02 -3.878439834925e-01 9.497517047713e-04 2.249910570116e+01
5.972500000000e+02 -3.882006715565e-01 9.579758641962e-04 2.251032329017e+01
5.975000000000e+02 -3.889748305327e-01 9.638635929445e-04 2.252170516004e+01
5.977500000000e+02 -3.902271317861e-01 9.674559330173e-04 2.253329361911e+01
5.980000000000e+02 -3.920040538228e-01 9.688469785577e-04 2.254513453649e+01
5.982500000000e+02 -3.943363081682e-01 9.681807459227e-04 2.255727720820e+01
5.985000000000e+02 -3.972377652554e-01 9.656467732932e-04 2.256977416905e+01
5.987500000000e+02 -4.007049428306e-01 9.614744929133e-04 2.258268102699e+01
5.990000000000e+02 -4.047170775686e-01 9.559263425325e-04 2.259605624504e+01
5.992500000000e+02 -4.092367935811e-01 9.492895001795e-04 2.260996095284e+01
5.995000000000e+02 -4.142113494782e-01 9.418673802298e-04 2.262445868334e+01
5.997500000000e+02 -4.195744298139e-01 9.339703729741e-04 2.263961513306e+01
6.000000000000e+02 -4.252483973916e-01 9.259062993583e-04 2.265549788039e+01
6.002500000000e+02 -4.311469421938e-01 9.179710845947e-04 2.267217606949e+01
6.005000000000e+02 -4.371780214011e-01 9.104396983387e-04 2.268972008897e+01
6.007500000000e+02 -4.432469650510e-01 9.035579829703e-04 2.270820120430e+01
6.010000000000e+02 -4.492596350488e-01 8.975355526982e-04 2.272769115918e+01
6.012500000000e+02 -4.551254985637e-01 8.925398610723e-04 2.274826176576e+01
6.015000000000e+02 -4.607605077235e-01 8.886918434602e-04 2.276998444723e+01
6.017500000000e+02 -4.660896719562e-01 8.860631698838e-04 2.279292975270e+01
6.020000000000e+02 -4.710492342774e-01 8.846753326320e-04 2.281716685314e+01
6.022500000000e+02 -4.755883675270e-01 8.845004242788e-04 2.284276300394e+01
6.025000000000e+02 -4.796703579148e-01 8.854635608729e-04 2.286978299591e+01
6.027500000000e+02 -4.832732021748e-01 8.874470658192e-04 2.289828858015e+01
6.030000000000e+02 -4.863896059280e-01 8.902960645661e-04 2.292833788685e+01
6.032500000000e+02 -4.890263903128e-01 8.938253633883e-04 2.295998483753e+01
6.035000000000e+02 -4.912032760561e-01 8.978273391869e-04 2.299327856066e+01
6.037500000000e+02 -4.929511001336e-01 9.020806225663e-04 2.302826281800e+01
6.040000000000e+02 -4.943095125932e-01 9.063592073544e-04 2.306497543960e+01
6.042500000000e+02 -4.953242153592e-01 9.104416565961e-04 2.310344781367e+01
6.045000000000e+02 -4.960438774157e-01 9.141201061416e-04 2.314370437149e+01
6.047500000000e+02 -4.965168582623e-01 9.172086181156e-04 2.318576216449e+01
6.050000000000e+02 -4.967879145173e-01 9.195505612286e-04 2.322963045678e+01
6.052500000000e+02 -4.968951197887e-01 9.210246792674e-04 2.327531039627e+01
6.055000000000e+02 -4.968671722853e-01 9.215494672680e-04 2.332279476162e+01
6.057500000000e+02 -4.967213509270e-01 9.210856582887e-04 2.337206776279e+01
6.060000000000e+02 -4.964622890317e-01 9.196366009180e-04 2.342310492624e+01
6.062500000000e+02 -4.960817408308e-01 9.172464744142e-04 2.347587306137e+01
6.065000000000e+02 -4.955594088641e-01 9.139964791221e-04 2.353033030205e+01
6.067500000000e+02 -4.948648650792e-01 9.099989439749e-04 2.358642621318e+01
6.070000000000e+02 -4.939604845601e-01 9.053899703505e-04 2.364410200001e+01
6.072500000000e+02 -4.928051890544e-01 9.003208514127e-04 2.370329075363e+01
6.075000000000e+02 -4.913587879881e-01 8.949488902741e-04 2.376391779181e+01
6.077500000000e+02 -4.895865896825e-01 8.894282820988e-04 2.382590107629e+01
6.080000000000e+02 -4.874639032670e-01 8.839017552501e-04 2.388915165691e+01
6.082500000000e+02 -4.849800802870e-01 8.784930513088e-04 2.395357422076e+01
6.085000000000e+02 -4.821417732349e-01 8.733013532941e-04 2.401906765389e+01
6.087500000000e+02 -4.789751153380e-01 8.683977925410e-04 2.408552567913e+01
6.090000000000e+02 -4.755266896998e-01 8.638242077655e-04 2.415283749908e+01
6.092500000000e+02 -4.718631989257e-01 8.595939151836e-04 2.422088848949e+01
6.095000000000e+02 -4.680698574741e-01 8.556948458929e-04 2.428956085938e+01
6.097500000000e+02 -4.642476646785e-01 8.520944919906e-04 2.435873433977e+01
6.100000000000e+02 -4.605096817917e-01 8.487460671701e-04 2.442828682475e+01
6.102500000000e+02 -4.569765710677e-01 8.455956171826e-04 2.449809498384e+01
6.105000000000e+02 -4.537716153377e-01 8.425895108917e-04 2.456803484713e+01
6.107500000000e+02 -4.510154268009e-01 8.396819113867e-04 2.463798229055e+01
6.110000000000e+02 -4.488205984874e-01 8.368416626060e-04 2.470781353505e+01
6.112500000000e+02 -4.472864716494e-01 8.340581928020e-04 2.477740552229e+01
6.115000000000e+02 -4.464942302379e-01 8.313461151356e-04 2.484663630619e+01
6.117500000000e+02 -4.465025229599e-01 8.287482578153e-04 2.491538535250e+01
6.120000000000e+02 -4.473438236166e-01 8.263368606516e-04 2.498353382291e+01
6.122500000000e+02 -4.490217640585e-01 8.242127849354e-04 2.505096485482e+01
6.125000000000e+02 -4.515096807701e-01 8.225026127855e-04 2.511756379896e+01
6.127500000000e+02 -4.547505893663e-01 8.213536943860e-04 2.518321848845e+01
6.130000000000e+02 -4.586587858782e-01 8.209271567982e-04 2.524781948974e+01
6.132500000000e+02 -4.631231474638e-01 8.213889466399e-04 2.531126042087e+01
6.135000000000e+02 -4.680121199662e-01 8.228995417385e-04 2.537343828082e+01
6.137500000000e+02 -4.731802031873e-01 8.256027502302e-04 2.543425381353e+01
6.140000000000e+02 -4.784755673191e-01 8.296142068710e-04 2.549361198176e+01
6.142500000000e+02 -4.837483153969e-01 8.350105496971e-04 2.555142243579e+01
6.145000000000e+02 -4.888587177892e-01 8.418199882843e-04 2.560760012271e+01
6.147500000000e+02 -4.936847366027e-01 8.500152758386e-04 2.566206588465e+01
6.150000000000e+02 -4.981281414772e-01 8.595097308286e-04 2.571474715531e+01
6.152500000000e+02 -5.021186156717e-01 8.701570528843e-04 2.576557868958e+01
6.155000000000e+02 -5.056154385537e-01 8.817550717605e-04 2.581450323457e+01
6.157500000000e+02 -5.086065855627e-01 8.940534569290e-04 2.586147224549e+01
6.160000000000e+02 -5.111053420677e-01 9.067648676742e-04 2.590644645052e+01
6.162500000000e+02 -5.131448262448e-01 9.195788364624e-04 2.594939637296e+01
6.165000000000e+02 -5.147710522124e-01 9.321773317565e-04 2.599030265959e+01
6.167500000000e+02 -5.160353491952e-01 9.442507041922e-04 2.602915627505e+01
6.170000000000e+02 -5.169869892822e-01 9.555127200448e-04 2.606595849185e+01
6.172500000000e+02 -5.176668548082e-01 9.657134103686e-04 2.610072075407e+01
6.175000000000e+02 -5.181028462906e-01 9.746488751860e-04 2.613346436171e+01
6.177500000000e+02 -5.183074200992e-01 9.821672260427e-04 2.616422006048e+01
6.180000000000e+02 -5.182774352397e-01 9.881703653616e-04 2.619302754011e+01
6.182500000000e+02 -5.179962027371e-01 9.926121523426e-04 2.621993495752e+01
6.185000000000e+02 -5.174372882859e-01 9.954930560785e-04 2.624499842565e+01
6.187500000000e+02 -5.165695597022e-01 9.968523889224e-04 2.626828156335e+01
6.190000000000e+02 -5.153627922080e-01 9.967590594733e-04 2.628985512885e+01
6.192500000000e+02 -5.137931751913e-01 9.953019282368e-04 2.630979666963e+01
6.195000000000e+02 -5.118481736293e-01 9.925807715360e-04 2.632819027819e+01
6.197500000000e+02 -5.095302681158e-01 9.886985582861e-04 2.634512630410e+01
6.200000000000e+02 -5.068593452946e-01 9.837556814329e-04 2.636070111764e+01
6.202500000000e+02 -5.038735991799e-01 9.778463495239e-04 2.637501679724e+01
6.205000000000e+02 -5.006289635054e-01 9.710571685654e-04 2.638818076260e+01
6.207500000000e+02 -4.971972219944e-01 9.634678031288e-04 2.640030531874e+01
6.210000000000e+02 -4.936629076855e-01 9.551532380876e-04 2.641150708455e+01
6.212500000000e+02 -4.901192442002e-01 9.461873689630e-04 2.642190634577e+01
6.215000000000e+02 -4.866632883242e-01 9.366472857932e-04 2.643162624561e+01
6.217500000000e+02 -4.833905358185e-01 9.266178759354e-04 2.644079189893e+01
6.220000000000e+02 -4.803892405330e-01 9.161961931245e-04 2.644952939022e+01
6.222500000000e+02 -4.777348043551e-01 9.054951700632e-04 2.645796463228e+01
6.225000000000e+02 -4.754846337613e-01 8.946461930545e-04 2.646622216187e+01
6.227500000000e+02 -4.736739398023e-01 8.838000849447e-04 2.647442377067e+01
6.230000000000e+02 -4.723129701871e-01 8.731262525201e-04 2.648268712864e+01
6.232500000000e+02 -4.713860846498e-01 8.628096103875e-04 2.649112428105e+01
6.235000000000e+02 -4.708529965252e-01 8.530453329810e-04 2.649984023059e+01
6.237500000000e+02 -4.706522726570e-01 8.440313622110e-04 2.650893151017e+01
6.240000000000e+02 -4.707069959333e-01 8.359592014649e-04 2.651848493937e+01
6.242500000000e+02 -4.709321162481e-01 8.290034610229e-04 2.652857657750e+01
6.245000000000e+02 -4.712428146726e-01 8.233111302575e-04 2.653927092388e+01
6.247500000000e+02 -4.715629591237e-01 8.189915692634e-04 2.655062045921e+01
6.250000000000e+02 -4.718325961520e-01 8.161084072567e-04 2.656266551297e+01
6.252500000000e+02 -4.720135131038e-01 8.146746358430e-04 2.657543446032e+01
6.255000000000e+02 -4.720920349301e-01 8.146509471619e-04 2.658894417499e+01
6.257500000000e+02 -4.720785934703e-01 8.159485341483e-04 2.660320066762e+01
6.260000000000e+02 -4.720040088842e-01 8.184360467452e-04 2.661819986725e+01
6.262500000000e+02 -4.719129144469e-01 8.219500134016e-04 2.663392826310e+01
6.265000000000e+02 -4.718551832739e-01 8.263078375917e-04 2.665036355053e+01
6.267500000000e+02 -4.718765561788e-01 8.313218623526e-04 2.666747500824e+01
6.270000000000e+02 -4.720098121093e-01 8.368128923659e-04 2.668522370176e+01
6.272500000000e+02 -4.722677924121e-01 8.426216882908e-04 2.670356245218e+01
6.275000000000e+02 -4.726393017778e-01 8.486169343038e-04 2.672243572830e+01
6.277500000000e+02 -4.730885364757e-01 8.546988921389e-04 2.674177943304e+01
6.280000000000e+02 -4.735581117931e-01 8.607988231229e-04 2.676152078853e+01
6.282500000000e+02 -4.739752595325e-01 8.668740381479e-04 2.678157845152e+01
6.285000000000e+02 -4.742603003755e-01 8.728998030360e-04 2.680186286250e+01
6.287500000000e+02 -4.743360944951e-01 8.788593510400e-04 2.682227698381e+01
6.290000000000e+02 -4.741371157781e-01 8.847337630375e-04 2.684271740849e+01
6.292500000000e+02 -4.736167834412e-01 8.904931087536e-04 2.686307577018e+01
6.295000000000e+02 -4.727520244752e-01 8.960903531354e-04 2.688324042223e+01
6.297500000000e+02 -4.715444422863e-01 9.014588297989e-04 2.690309817808e+01
6.300000000000e+02 -4.700179964175e-01 9.065135629525e-04 2.692253603479e+01
6.302500000000e+02 -4.682136561084e-01 9.111562596507e-04 2.694144271601e+01
6.305000000000e+02 -4.661819318534e-01 9.152829979856e-04 2.695970988603e+01
6.307500000000e+02 -4.639745014072e-01 9.187934102170e-04 2.697723299606e+01
6.310000000000e+02 -4.616362379229e-01 9.215998936826e-04 2.699391179197e+01
6.312500000000e+02 -4.591988734088e-01 9.236354471801e-04 2.700965038546e+01
6.315000000000e+02 -4.566771331674e-01 9.248589152000e-04 2.702435717699e+01
6.317500000000e+02 -4.540678613909e-01 9.252570115227e-04 2.703794456472e+01
6.320000000000e+02 -4.513520816610e-01 9.248428535933e-04 2.705032870099e+01
6.322500000000e+02 -4.484995463542e-01 9.236513473012e-04 2.706142935449e+01
6.325000000000e+02 -4.454749601356e-01 9.217322558586e-04 2.707116996652e+01
6.327500000000e+02 -4.422448442778e-01 9.191420167466e-04 2.707947795572e+01
6.330000000000e+02 -4.387839570893e-01 9.159355618694e-04 2.708628531831e+01
6.332500000000e+02 -4.350803415556e-01 9.121593641197e-04 2.709152936934e+01
6.335000000000e+02 -4.311382747502e-01 9.078466108335e-04 2.709515367383e+01
6.337500000000e+02 -4.269787889424e-01 9.030150968521e-04 2.709710897168e+01
6.340000000000e+02 -4.226378328792e-01 8.976679837170e-04 2.709735398131e+01
6.342500000000e+02 -4.181624461838e-01 8.917970570603e-04 2.709585607142e+01
6.345000000000e+02 -4.136056693847e-01 8.853878646158e-04 2.709259159082e+01
6.347500000000e+02 -4.090209743766e-01 8.784258123670e-04 2.708754596748e+01
6.350000000000e+02 -4.044570812846e-01 8.709022754087e-04 2.708071346468e+01
6.352500000000e+02 -3.999538664662e-01 8.628197864258e-04 2.707209670391e+01
6.355000000000e+02 -3.955398343239e-01 8.541956157942e-04 2.706170600666e+01
6.357500000000e+02 -3.912313721276e-01 8.450633778828e-04 2.704955865681e+01
6.360000000000e+02 -3.870337152025e-01 8.354726059376e-04 2.703567809266e+01
6.362500000000e+02 -3.829432485317e-01 8.254865119954e-04 2.702009320792e+01
6.365000000000e+02 -3.789506826594e-01 8.151785231074e-04 2.700283770297e+01
6.367500000000e+02 -3.750444652483e-01 8.046281712398e-04 2.698394958583e+01
6.370000000000e+02 -3.712138611981e-01 7.939170020886e-04 2.696347078134e+01
6.372500000000e+02 -3.674512766369e-01 7.831251676113e-04 2.694144682663e+01
6.375000000000e+02 -3.637534884135e-01 7.723290054133e-04 2.691792664852e+01
6.377500000000e+02 -3.601217309135e-01 7.615998241004e-04 2.689296234562e+01
6.380000000000e+02 -3.565607498242e-01 7.510038237836e-04 2.686660897100e+01
6.382500000000e+02 -3.530771410351e-01 7.406029339377e-04 2.683892423718e+01
6.385000000000e+02 -3.496773144945e-01 7.304560177766e-04 2.680996816565e+01
6.387500000000e+02 -3.463655503092e-01 7.206202866870e-04 2.677980268344e+01
6.390000000000e+02 -3.431425049415e-01 7.111521640384e-04 2.674849109367e+01
6.392500000000e+02 -3.400044319522e-01 7.021076258612e-04 2.671609755128e+01
6.395000000000e+02 -3.369432412310e-01 6.935415171417e-04 2.668268650065e+01
6.397500000000e+02 -3.339473924554e-01 6.855060070870e-04 2.664832208495e+01
6.400000000000e+02 -3.310034242582e-01 6.780484783643e-04 2.661306764551e+01
6.402500000000e+02 -3.280978888127e-01 6.712090769279e-04 2.657698521076e+01
6.405000000000e+02 -3.252193457302e-01 6.650182877963e-04 2.654013512764e+01
6.407500000000e+02 -3.223601375082e-01 6.594948740872e-04 2.650257571816e+01
6.410000000000e+02 -3.195176651854e-01 6.546447053693e-04 2.646436310016e+01
6.412500000000e+02 -3.166950126810e-01 6.504602549922e-04 2.642555105360e+01
6.415000000000e+02 -3.139008504330e-01 6.469209678406e-04 2.638619103073e+01
6.417500000000e+02 -3.111486653388e-01 6.439948582816e-04 2.634633226407e+01
6.420000000000e+02 -3.084554515315e-01 6.416405163275e-04 2.630602191878e+01
6.422500000000e+02 -3.058400660755e-01 6.398095670771e-04 2.626530535573e+01
6.425000000000e+02 -3.033214613930e-01 6.384491156516e-04 2.622422640994e+01
6.427500000000e+02 -3.009170238664e-01 6.375041145116e-04 2.618282771814e+01
6.430000000000e+02 -2.986411811264e-01 6.369191736510e-04 2.614115099355e+01
6.432500000000e+02 -2.965044221845e-01 6.366399083762e-04 2.609923731980e+01
6.435000000000e+02 -2.945127400879e-01 6.366135494498e-04 2.605712736099e+01
6.437500000000e+02 -2.926675230237e-01 6.367891890610e-04 2.601486153742e+01
6.440000000000e+02 -2.909657679349e-01 6.371174585591e-04 2.597248008012e+01
6.442500000000e+02 -2.894005568525e-01 6.375501342878e-04 2.593002307481e+01
6.445000000000e+02 -2.879616218893e-01 6.380396001831e-04 2.588753037230e+01
6.447500000000e+02 -2.866359067839e-01 6.385385515896e-04 2.584504150437e+01
6.450000000000e+02 -2.854080334141e-01 6.389999616373e-04 2.580259553305e+01
6.452500000000e+02 -2.842605944914e-01 6.393773559467e-04 2.576023088336e+01
6.455000000000e+02 -2.831742886999e-01 6.396254818913e-04 2.571798521133e+01
6.457500000000e+02 -2.821279038196e-01 6.397011466794e-04 2.567589524711e+01
6.460000000000e+02 -2.810982190872e-01 6.395642819270e-04 2.563399671686e+01
6.462500000000e+02 -2.800598996169e-01 6.391789028496e-04 2.559232423660e+01
6.465000000000e+02 -2.789854734963e-01 6.385139440336e-04 2.555091128459e+01
6.467500000000e+02 -2.778454471739e-01 6.375437993308e-04 2.550979016229e+01
6.470000000000e+02 -2.766086347121e-01 6.362484437726e-04 2.546899194866e+01
6.472500000000e+02 -2.752426991494e-01 6.346131562042e-04 2.542854646851e+01
6.475000000000e+02 -2.737149101770e-01 6.326278560303e-04 2.538848220433e+01
6.477500000000e+02 -2.719930651027e-01 6.302860905809e-04 2.534882621490e+01
6.480000000000e+02 -2.700465282972e-01 6.275838632958e-04 2.530960397305e+01
6.482500000000e+02 -2.678472808701e-01 6.245183691353e-04 2.527083921105e+01
6.485000000000e+02 -2.653709201723e-01 6.210868424679e-04 2.523255371754e+01
6.487500000000e+02 -2.625975020466e-01 6.172855707566e-04 2.519476716151e+01
6.490000000000e+02 -2.595122079284e-01 6.131092901093e-04 2.515749687715e+01
6.492500000000e+02 -2.561057184590e-01 6.085508576381e-04 2.512075774473e+01
6.495000000000e+02 -2.523743695745e-01 6.036014152571e-04 2.508456204244e+01
6.497500000000e+02 -2.483199926430e-01 5.982507860248e-04 2.504891942782e+01
6.500000000000e+02 -2.439495762101e-01 5.924882793991e-04 2.501383691435e+01
6.502500000000e+02 -2.392746889588e-01 5.863035716230e-04 2.497931896792e+01
6.505000000000e+02 -2.343108209608e-01 5.796877457514e-04 2.494536761238e+01
6.507500000000e+02 -2.290766403983e-01 5.726343158530e-04 2.491198259063e+01
6.510000000000e+02 -2.235932337340e-01 5.651400785749e-04 2.487916157029e+01
6.512500000000e+02 -2.178834331798e-01 5.572058723042e-04 2.484690032057e+01
6.515000000000e+02 -2.119711935462e-01 5.488370348318e-04 2.481519291077e+01
6.517500000000e+02 -2.058811179688e-01 5.400436757005e-04 2.478403186198e+01
6.520000000000e+02 -1.996380920222e-01 5.308406980342e-04 2.475340826896e+01
6.522500000000e+02 -1.932670371897e-01 5.212476433834e-04 2.472331188663e+01
6.525000000000e+02 -1.867927712939e-01 5.112883994030e-04 2.469373116334e+01
6.527500000000e+02 -1.802399640081e-01 5.009908483604e-04 2.466465322131e+01
6.530000000000e+02 -1.736331235841e-01 4.903864526791e-04 2.463606381998e+01
6.532500000000e+02 -1.669966184485e-01 4.795098954361e-04 2.460794727457e+01
6.535000000000e+02 -1.603546862235e-01 4.683987612758e-04 2.458028637464e+01
6.537500000000e+02 -1.537314367809e-01 4.570933237503e-04 2.455306226946e+01
6.540000000000e+02 -1.471508019617e-01 4.456363925961e-04 2.452625438063e+01
6.542500000000e+02 -1.406364415979e-01 4.340732359021e-04 2.449984031437e+01
6.545000000000e+02 -1.342116230417e-01 4.224515620971e-04 2.447379577998e+01
6.547500000000e+02 -1.278990462112e-01 4.108215060703e-04 2.444809454729e+01
6.550000000000e+02 -1.217206610525e-01 3.992355932367e-04 2.442270839899e+01
6.552500000000e+02 -1.156974645179e-01 3.877486589098e-04 2.439760711989e+01
6.555000000000e+02 -1.098493049121e-01 3.764176878861e-04 2.437275850440e+01
6.557500000000e+02 -1.041947035820e-01 3.653015171157e-04 2.434812836415e+01
6.560000000000e+02 -9.875070097271e-02 3.544604065308e-04 2.432368057093e+01
6.562500000000e+02 -9.353273147905e-02 3.439557563093e-04 2.429937710446e+01
6.565000000000e+02 -8.855453199394e-02 3.338494208976e-04 2.427517811824e+01
6.567500000000e+02 -8.382807376517e-02 3.242029468976e-04 2.425104202979e+01
6.570000000000e+02 -7.936351699671e-02 3.150769167045e-04 2.422692561554e+01
6.572500000000e+02 -7.516918144103e-02 3.065303255989e-04 2.420278415960e+01
6.575000000000e+02 -7.125151351132e-02 2.986195638481e-04 2.417857159134e+01
6.577500000000e+02 -6.761505145309e-02 2.913978292259e-04 2.415424069400e+01
6.580000000000e+02 -6.426238037872e-02 2.849145306892e-04 2.412974330792e+01
6.582500000000e+02 -6.119407005668e-02 2.792146138533e-04 2.410503060572e+01
6.585000000000e+02 -5.840860036354e-02 2.743379721579e-04 2.408005337412e+01
6.587500000000e+02 -5.590226816050e-02 2.703188776686e-04 2.405476233159e+01
6.590000000000e+02 -5.366909290240e-02 2.671855662543e-04 2.402910849236e+01
6.592500000000e+02 -5.170071151816e-02 2.649597500096e-04 2.400304353495e+01
6.595000000000e+02 -4.998629325170e-02 2.636561581330e-04 2.397652020066e+01
6.597500000000e+02 -4.851245614181e-02 2.632823071935e-04 2.394949268439e+01
6.600000000000e+02 -4.726322083589e-02 2.638381167478e-04 2.392191706117e+01
6.602500000000e+02 -4.621999474363e-02 2.653155056210e-04 2.389375167204e+01
6.605000000000e+02 -4.536159451900e-02 2.676980530403e-04 2.386495752045e+01
6.607500000000e+02 -4.466433402973e-02 2.709607408340e-04 2.383549862489e+01
6.610000000000e+02 -4.410214940069e-02 2.750696364731e-04 2.380534237625e+01
6.612500000000e+02 -4.364679631043e-02 2.799816844585e-04 2.377445981915e+01
6.615000000000e+02 -4.326809004266e-02 2.856444800587e-04 2.374282593601e+01
6.617500000000e+02 -4.293420695464e-02 2.919961648112e-04 2.371041985952e+01
6.620000000000e+02 -4.261202832311e-02 2.989653917234e-04 2.367722503852e+01
6.622500000000e+02 -4.226751993354e-02 3.064714021162e-04 2.364322938965e+01
6.625000000000e+02 -4.186613817660e-02 3.144242271398e-04 2.360842535792e+01
6.627500000000e+02 -4.137325868188e-02 3.227250456896e-04 2.357280997616e+01
6.630000000000e+02 -4.075461614294e-02 3.312666882023e-04 2.353638484322e+01
6.632500000000e+02 -3.997673592621e-02 3.399342513274e-04 2.349915609857e+01
6.635000000000e+02 -3.900737114522e-02 3.486060025803e-04 2.346113433160e+01
6.637500000000e+02 -3.781591646376e-02 3.571543761950e-04 2.342233448097e+01
6.640000000000e+02 -3.637380051810e-02 3.654470321970e-04 2.338277567988e+01
6.642500000000e+02 -3.465485122363e-02 3.733481928383e-04 2.334248111511e+01
6.645000000000e+02 -3.263562762837e-02 3.807200809874e-04 2.330147783533e+01
6.647500000000e+02 -3.029571035023e-02 3.874245034077e-04 2.325979655028e+01
6.650000000000e+02 -2.761795643432e-02 3.933244885759e-04 2.321747144307e+01
6.652500000000e+02 -2.458870648761e-02 3.982860060165e-04 2.317453995033e+01
6.655000000000e+02 -2.119796412299e-02 4.021797854218e-04 2.313104255500e+01
6.657500000000e+02 -1.743951537653e-02 4.048831351728e-04 2.308702258534e+01
6.660000000000e+02 -1.331103101088e-02 4.062818126297e-04 2.304252602484e+01
6.662500000000e+02 -8.814101675449e-03 4.062718023285e-04 2.299760130510e+01
6.665000000000e+02 -3.954256883945e-03 4.047611385313e-04 2.295229916320e+01
6.667500000000e+02 1.259082808317e-03 4.016715237377e-04 2.290667245804e+01
6.670000000000e+02 6.812674309939e-03 3.969399680999e-04 2.286077605130e+01
6.672500000000e+02 1.268957572390e-02 3.905202383888e-04 2.281466668141e+01
6.675000000000e+02 1.886930504579e-02 3.823842319932e-04 2.276840285501e+01
6.677500000000e+02 2.532802524854e-02 3.725231065017e-04 2.272204476504e+01
6.680000000000e+02 3.203877036943e-02 3.609481345704e-04 2.267565423397e+01
6.682500000000e+02 3.897170360370e-02 3.476914284898e-04 2.262929463420e+01
6.685000000000e+02 4.609439683736e-02 3.328063889367e-04 2.258303086579e+01
6.687500000000e+02 5.337215256972e-02 3.163678611147e-04 2.253692931464e+01
6.690000000000e+02 6.076835710468e-02 2.984719669918e-04 2.249105781111e+01
6.692500000000e+02 6.824485818729e-02 2.792357730789e-04 2.244548561147e+01
6.695000000000e+02 7.576238377158e-02 2.587964955721e-04 2.240028335587e+01
6.697500000000e+02 8.328097741344e-02 2.373104624195e-04 2.235552304292e+01
6.700000000000e+02 9.076045932852e-02 2.149520417645e-04 2.231127796417e+01
6.702500000000e+02 9.816090018392e-02 1.919118081190e-04 2.226762266122e+01
6.705000000000e+02 1.054431014526e-01 1.683944236309e-04 2.222463283719e+01
6.707500000000e+02 1.125690832059e-01 1.446165303665e-04 2.218238526483e+01
6.710000000000e+02 1.195025656821e-01 1.208043921368e-04 2.214095766189e+01
6.712500000000e+02 1.262094441469e-01 9.719115591629e-05 2.210042854066e+01
6.715000000000e+02 1.326582480203e-01 7.401393998701e-05 2.206087703963e+01
6.717500000000e+02 1.388205698209e-01 5.151078423671e-05 2.202238270272e+01
6.720000000000e+02 1.446714665629e-01 2.991744334438e-05 2.198502525420e+01
6.722500000000e+02 1.501898078309e-01 9.464115231990e-06 2.194888432094e+01
6.725000000000e+02 1.553585696626e-01 -9.627872421140e-06 2.191403913427e+01
6.727500000000e+02 1.601650769552e-01 -2.714940149208e-05 2.188056820695e+01
6.730000000000e+02 1.646011700266e-01 -4.290679769345e-05 2.184854897142e+01
6.732500000000e+02 1.686633066970e-01 -5.672497016990e-05 2.181805740625e+01
6.735000000000e+02 1.723525893365e-01 -6.845035974001e-05 2.178916762385e+01
6.737500000000e+02 1.756747233699e-01 -7.795368911342e-05 2.176195146293e+01
6.740000000000e+02 1.786398946361e-01 -8.513240557136e-05 2.173647804696e+01
6.742500000000e+02 1.812625687186e-01 -8.991280122089e-05 2.171281334196e+01
6.745000000000e+02 1.835612171695e-01 -9.225180541550e-05 2.169101971934e+01
6.747500000000e+02 1.855579824869e-01 -9.213834690239e-05 2.167115550882e+01
6.750000000000e+02 1.872782643992e-01 -8.959424742846e-05 2.165327456429e+01
6.752500000000e+02 1.887502640256e-01 -8.467468170121e-05 2.163742585338e+01
6.755000000000e+02 1.900044993418e-01 -7.746816410862e-05 2.162365304988e+01
6.757500000000e+02 1.910732642592e-01 -6.809593306214e-05 2.161199417261e+01
6.760000000000e+02 1.919901058672e-01 -5.671092879433e-05 2.160248123657e+01
6.762500000000e+02 1.927892538809e-01 -4.349613606297e-05 2.159513996269e+01
6.765000000000e+02 1.935050803019e-01 -2.866254775592e-05 2.158998950864e+01
6.767500000000e+02 1.941715370652e-01 -1.244658348001e-05 2.158704226906e+01
6.770000000000e+02 1.948216111101e-01 4.892833376040e-06 2.158630370254e+01
6.772500000000e+02 1.954868066315e-01 2.307758664631e-05 2.158777223881e+01
6.775000000000e+02 1.961966548294e-01 4.181419060225e-05 2.159143921123e+01
6.777500000000e+02 1.969782676546e-01 6.079780054366e-05 2.159728887695e+01
6.780000000000e+02 1.978559572017e-01 7.971649100213e-05 2.160529846319e+01
6.782500000000e+02 1.988509158254e-01 9.825573539020e-05 2.161543830251e+01
6.785000000000e+02 1.999809736078e-01 1.161030226175e-04 2.162767199147e+01
6.787500000000e+02 2.012604358657e-01 1.329525280175e-04 2.164195662900e+01
6.790000000000e+02 2.026999968699e-01 1.485097815834e-04 2.165824309944e+01
6.792500000000e+02 2.043067378943e-01 1.624962479726e-04 2.167647638567e+01
6.795000000000e+02 2.060842119962e-01 1.746537445389e-04 2.169659595066e+01
6.797500000000e+02 2.080326140720e-01 1.847486360449e-04 2.171853614079e+01
6.800000000000e+02 2.101490409311e-01 1.925757309054e-04 2.174222662166e+01
6.802500000000e+02 2.124278365011e-01 1.979618273215e-04 2.176759286162e+01
6.805000000000e+02 2.148610173763e-01 2.007688202616e-04 2.179455660601e+01
6.807500000000e+02 2.174387628114e-01 2.008963299098e-04 2.182303640495e+01
6.810000000000e+02 2.201499553771e-01 1.982837804711e-04 2.185294813638e+01
6.812500000000e+02 2.229827561315e-01 1.929118326580e-04 2.188420554134e+01
6.815000000000e+02 2.259251800106e-01 1.848032202413e-04 2.191672078401e+01
6.817500000000e+02 2.289656669702e-01 1.740227711715e-04 2.195040499082e+01
6.820000000000e+02 2.320936079797e-01 1.606768651883e-04 2.198516881432e+01
6.822500000000e+02 2.352998170858e-01 1.449122761312e-04 2.202092298244e+01
6.825000000000e+02 2.385769204558e-01 1.269138345125e-04 2.205757884651e+01
6.827500000000e+02 2.419196489623e-01 1.069017331574e-04 2.209504892107e+01
6.830000000000e+02 2.453250035827e-01 8.512818549918e-05 2.213324742177e+01
6.832500000000e+02 2.487923028491e-01 6.187319035717e-05 2.217209077213e+01
6.835000000000e+02 2.523230885146e-01 3.743994979760e-05 2.221149810856e+01
6.837500000000e+02 2.559209048910e-01 1.214985643628e-05 2.225139175133e+01
6.840000000000e+02 2.595909525479e-01 -1.366295270630e-05 2.229169765909e+01
6.842500000000e+02 2.633396418788e-01 -3.965731365521e-05 2.233234584745e+01
6.845000000000e+02 2.671740616455e-01 -6.549087485756e-05 2.237327077391e+01
6.847500000000e+02 2.711013907498e-01 -9.082593036263e-05 2.241441167599e+01
6.850000000000e+02 2.751282689853e-01 -1.153351187990e-04 2.245571287609e+01
6.852500000000e+02 2.792601616761e-01 -1.387069210381e-04 2.249712402007e+01
6.855000000000e+02 2.835007311648e-01 -1.606507696591e-04 2.253860026240e+01
6.857500000000e+02 2.878512355421e-01 -1.809017320024e-04 2.258010239605e+01
6.860000000000e+02 2.923099776159e-01 -1.992246641540e-04 2.262159690525e+01
6.862500000000e+02 2.968718226644e-01 -2.154177733924e-04 2.266305595666e+01
6.865000000000e+02 3.015277909370e-01 -2.293155112435e-04 2.270445732501e+01
6.867500000000e+02 3.062647536983e-01 -2.407907912891e-04 2.274578423472e+01
6.870000000000e+02 3.110652347564e-01 -2.497563871426e-04 2.278702514469e+01
6.872500000000e+02 3.159073304354e-01 -2.561656581279e-04 2.282817346780e+01
6.875000000000e+02 3.207647544473e-01 -2.600126206455e-04 2.286922721520e+01
6.877500000000e+02 3.256070151924e-01 -2.613311518691e-04 2.291018860477e+01
6.880000000000e+02 3.303997289973e-01 -2.601935028828e-04 2.295106359691e+01
6.882500000000e+02 3.351050673468e-01 -2.567081789991e-04 2.299186141747e+01
6.885000000000e+02 3.396823585005e-01 -2.510172357088e-04 2.303259401755e+01
6.887500000000e+02 3.440888209501e-01 -2.432930858906e-04 2.307327553261e+01
6.890000000000e+02 3.482804310061e-01 -2.337345729036e-04 2.311392171817e+01
6.892500000000e+02 3.522129409037e-01 -2.225628767602e-04 2.315454938679e+01
6.895000000000e+02 3.558429955799e-01 -2.100169031879e-04 2.319517584758e+01
6.897500000000e+02 3.591293483292e-01 -1.963487527947e-04 2.323581837145e+01
6.900000000000e+02 3.620341545620e-01 -1.818187264285e-04 2.327649366628e+01
6.902500000000e+02 3.645242783028e-01 -1.666904470919e-04 2.331721740803e+01
6.905000000000e+02 3.665725710776e-01 -1.512260624307e-04 2.335800379214e+01
6.907500000000e+02 3.681590735613e-01 -1.356817667098e-04 2.339886514843e+01
6.910000000000e+02 3.692720675981e-01 -1.203035091173e-04 2.343981160474e+01
6.912500000000e+02 3.699089266032e-01 -1.053232971217e-04 2.348085080106e+01
6.915000000000e+02 3.700767243026e-01 -9.095603211081e-05 2.352198767737e+01
6.917500000000e+02 3.697925346906e-01 -7.739646430096e-05 2.356322430874e+01
6.920000000000e+02 3.690834093295e-01 -6.481735659626e-05 2.360455980033e+01
6.922500000000e+02 3.679860106564e-01 -5.336812290535e-05 2.364599025338e+01
6.925000000000e+02 3.665458974093e-01 -4.317418895934e-05 2.368750876953e+01
6.927500000000e+02 3.648164831686e-01 -3.433664753911e-05 2.372910550870e+01
6.930000000000e+02 3.628577002464e-01 -2.693248195994e-05 2.377076779245e+01
6.932500000000e+02 3.607344155374e-01 -2.101539612834e-05 2.381248023991e+01
6.935000000000e+02 3.585146785939e-01 -1.661697334171e-05 2.385422493211e+01
6.937500000000e+02 3.562678440925e-01 -1.374800975711e-05 2.389598159753e+01
6.940000000000e+02 3.540626737291e-01 -1.240007754265e-05 2.393772781603e+01
6.942500000000e+02 3.519654657732e-01 -1.254709661685e-05 2.397943923289e+01
6.945000000000e+02 3.500382977483e-01 -1.414691218099e-05 2.402108976894e+01
6.947500000000e+02 3.483374256412e-01 -1.714283131371e-05 2.406265184760e+01
6.950000000000e+02 3.469118882224e-01 -2.146500212143e-05 2.410409660402e+01
6.952500000000e+02 3.458023456632e-01 -2.703170556284e-05 2.414539411129e+01
6.955000000000e+02 3.450401740854e-01 -3.375051106133e-05 2.418651358374e+01
6.957500000000e+02 3.446468151872e-01 -4.151930484332e-05 2.422742360309e+01
6.960000000000e+02 3.446333935502e-01 -5.022723306936e-05 2.426809232063e+01
6.962500000000e+02 3.450006005134e-01 -5.975559241694e-05 2.430848768524e+01
6.965000000000e+02 3.457388371689e-01 -6.997863175727e-05 2.434857764148e+01
6.967500000000e+02 3.468286400929e-01 -8.076436229072e-05 2.438833036776e+01
6.970000000000e+02 3.482413865510e-01 -9.197533496359e-05 2.442771448310e+01
6.972500000000e+02 3.499402903289e-01 -1.034693839588e-04 2.446669927635e+01
6.975000000000e+02 3.518816964487e-01 -1.151003856870e-04 2.450525491803e+01
6.977500000000e+02 3.540166617560e-01 -1.267190164817e-04 2.454335269346e+01
6.980000000000e+02 3.562927922505e-01 -1.381735554339e-04 2.458096522005e+01
6.982500000000e+02 3.586562684032e-01 -1.493107050872e-04 2.461806665429e+01
6.985000000000e+02 3.610540068790e-01 -1.599766062050e-04 2.465463293595e+01
6.987500000000e+02 3.634358153368e-01 -1.700179753208e-04 2.469064198350e+01
6.990000000000e+02 3.657564510912e-01 -1.792835783010e-04 2.472607393892e+01
6.992500000000e+02 3.679774121010e-01 -1.876259713963e-04 2.476091138295e+01
6.995000000000e+02 3.700683572795e-01 -1.949036933107e-04 2.479513956985e+01
6.997500000000e+02 3.720080242568e-01 -2.009838614876e-04 2.482874667361e+01
7.000000000000e+02 3.737845618257e-01 -2.057451699151e-04 2.486172402221e+01
7.002500000000e+02 3.753952503989e-01 -2.090812506761e-04 2.489406635819e+01
7.005000000000e+02 3.768456025214e-01 -2.109042003137e-04 2.492577205887e+01
7.007500000000e+02 3.781479462694e-01 -2.111481837810e-04 2.495684338576e+01
7.010000000000e+02 3.793195767954e-01 -2.097727807737e-04 2.498728665672e+01
7.012500000000e+02 3.803806854162e-01 -2.067659666161e-04 2.501711245105e+01
7.015000000000e+02 3.813522043749e-01 -2.021463408945e-04 2.504633570432e+01
7.017500000000e+02 3.822537917844e-01 -1.959644931236e-04 2.507497579801e+01
7.020000000000e+02 3.831020996941e-01 -1.883033012635e-04 2.510305655003e+01
7.022500000000e+02 3.839094631758e-01 -1.792771013321e-04 2.513060617062e+01
7.025000000000e+02 3.846830742699e-01 -1.690296704850e-04 2.515765711834e+01
7.027500000000e+02 3.854246604284e-01 -1.577311624489e-04 2.518424590785e+01
7.030000000000e+02 3.861306195215e-01 -1.455742079981e-04 2.521041284226e+01
7.032500000000e+02 3.867925336601e-01 -1.327692618687e-04 2.523620169880e+01
7.035000000000e+02 3.873979541603e-01 -1.195395246867e-04 2.526165932328e+01
7.037500000000e+02 3.879313541478e-01 -1.061156713779e-04 2.528683523529e+01
7.040000000000e+02 3.883751440073e-01 -9.273056896458e-05 2.531178116269e+01
7.042500000000e+02 3.887107187198e-01 -7.961421648818e-05 2.533655052367e+01
7.045000000000e+02 3.889194869817e-01 -6.698894892373e-05 2.536119795867e+01
7.047500000000e+02 3.889839221393e-01 -5.506504149911e-05 2.538577876647e+01
7.050000000000e+02 3.888886573203e-01 -4.403667796474e-05 2.541034839332e+01
7.052500000000e+02 3.886216462540e-01 -3.407835274071e-05 2.543496191021e+01
7.055000000000e+02 3.881754271472e-01 -2.534169451035e-05 2.545967348614e+01
7.057500000000e+02 3.875484384352e-01 -1.795270310781e-05 2.548453591410e+01
7.060000000000e+02 3.867462985476e-01 -1.200952661217e-05 2.550960016443e+01
7.062500000000e+02 3.857829359065e-01 -7.580887672830e-06 2.553491497279e+01
7.065000000000e+02 3.846813563920e-01 -4.705195881270e-06 2.556052650444e+01
7.067500000000e+02 3.834738876064e-01 -3.390572572440e-06 2.558647805664e+01
7.070000000000e+02 3.822016976396e-01 -3.615785620470e-06 2.561280984435e+01
7.072500000000e+02 3.809134896447e-01 -5.332163779320e-06 2.563955881951e+01
7.075000000000e+02 3.796633317692e-01 -8.466369790130e-06 2.566675854523e+01
7.077500000000e+02 3.785077157275e-01 -1.292395550645e-05 2.569443909433e+01
7.080000000000e+02 3.775020420591e-01 -1.859326538781e-05 2.572262694241e+01
7.082500000000e+02 3.766968511189e-01 -2.534953123992e-05 2.575134484404e+01
7.085000000000e+02 3.761341567030e-01 -3.305866517115e-05 2.578061169822e+01
7.087500000000e+02 3.758443131093e-01 -4.158055475446e-05 2.581044230963e+01
7.090000000000e+02 3.758437394308e-01 -5.077149183574e-05 2.584084713888e+01
7.092500000000e+02 3.761337812718e-01 -6.048566355232e-05 2.587183199133e+01
7.095000000000e+02 3.767008447521e-01 -7.057579624844e-05 2.590339763944e+01
7.097500000000e+02 3.775177459350e-01 -8.089298260328e-05 2.593553945899e+01
7.100000000000e+02 3.785461112662e-01 -9.128609965140e-05 2.596824706317e+01
7.102500000000e+02 3.797395022410e-01 -1.016011571537e-04 2.600150396722e+01
7.105000000000e+02 3.810468684080e-01 -1.116808345210e-04 2.603528731938e+01
7.107500000000e+02 3.824159204302e-01 -1.213647896685e-04 2.606956773108e+01
7.110000000000e+02 3.837960488615e-01 -1.304908452239e-04 2.610430917975e+01
7.112500000000e+02 3.851405096879e-01 -1.388971033275e-04 2.613946903294e+01
7.115000000000e+02 3.864077423004e-01 -1.464250590073e-04 2.617499814706e+01
7.117500000000e+02 3.875618090903e-01 -1.529233909899e-04 2.621084106666e+01
7.120000000000e+02 3.885720914098e-01 -1.582521608796e-04 2.624693628447e+01
7.122500000000e+02 3.894124654216e-01 -1.622870505581e-04 2.628321654386e+01
7.125000000000e+02 3.900602304559e-01 -1.649231820438e-04 2.631960919150e+01
7.127500000000e+02 3.904950388102e-01 -1.660783946522e-04 2.635603656108e+01
7.130000000000e+02 3.906980629425e-01 -1.656952051079e-04 2.639241637959e+01
7.132500000000e+02 3.906514904758e-01 -1.637420867377e-04 2.642866222513e+01
7.135000000000e+02 3.903383745862e-01 -1.602135926326e-04 2.646468400027e+01
7.137500000000e+02 3.897428039401e-01 -1.551297076244e-04 2.650038847779e+01
7.140000000000e+02 3.888502131695e-01 -1.485344852905e-04 2.653567988478e+01
7.142500000000e+02 3.876477499619e-01 -1.404943993741e-04 2.657046054785e+01
7.145000000000e+02 3.861245459724e-01 -1.310964566379e-04 2.660463155328e+01
7.147500000000e+02 3.842718652312e-01 -1.204463051587e-04 2.663809347129e+01
7.150000000000e+02 3.820831269562e-01 -1.086663524886e-04 2.667074704800e+01
7.152500000000e+02 3.795539319016e-01 -9.589393436774e-05 2.670249393455e+01
7.155000000000e+02 3.766822169734e-01 -8.227933913203e-05 2.673323734646e+01
7.157500000000e+02 3.734687074188e-01 -6.798365507103e-05 2.676288275300e+01
7.160000000000e+02 3.699178164850e-01 -5.317640838546e-05 2.679133848828e+01
7.162500000000e+02 3.660389813819e-01 -3.803283179243e-05 2.681851639430e+01
7.165000000000e+02 3.618484380758e-01 -2.273098419875e-05 2.684433244711e+01
7.167500000000e+02 3.573711750748e-01 -7.448751704282e-06 2.686870741527e+01
7.170000000000e+02 3.526428148661e-01 7.638970481768e-06 2.689156758865e+01
7.172500000000e+02 3.477110217051e-01 2.236272866689e-05 2.691284551407e+01
7.175000000000e+02 3.426360840722e-01 3.656032636410e-05 2.693248082787e+01
7.177500000000e+02 3.374903242256e-01 5.007792454345e-05 2.695042107236e+01
7.180000000000e+02 3.323561821632e-01 6.277034994332e-05 2.696662253662e+01
7.182500000000e+02 3.273229557897e-01 7.450076234854e-05 2.698105098918e+01
7.185000000000e+02 3.224824013476e-01 8.513996139295e-05 2.699368229837e+01
7.187500000000e+02 3.179236236323e-01 9.456567152702e-05 2.700450287235e+01
7.190000000000e+02 3.137278020813e-01 1.026622349319e-04 2.701350985264e+01
7.192500000000e+02 3.099633971880e-01 1.093211434079e-04 2.702071100371e+01
7.195000000000e+02 3.066824540055e-01 1.144425693817e-04 2.702612438107e+01
7.197500000000e+02 3.039184688443e-01 1.179380402766e-04 2.702977767546e+01
7.200000000000e+02 3.016861241333e-01 1.197341503738e-04 2.703170739502e+01
7.202500000000e+02 2.999828955632e-01 1.197771853565e-04 2.703195786907e+01
7.205000000000e+02 2.987923172806e-01 1.180378094616e-04 2.703058019285e+01
7.207500000000e+02 2.980884146679e-01 1.145153737150e-04 2.702763118098e+01
7.210000000000e+02 2.978406714826e-01 1.092413878595e-04 2.702317239723e+01
7.212500000000e+02 2.980187862374e-01 1.022814559603e-04 2.701726930854e+01
7.215000000000e+02 2.985965440981e-01 9.373522457324e-05 2.700999057538e+01
7.217500000000e+02 2.995542210693e-01 8.373419160203e-05 2.700140753295e+01
7.220000000000e+02 3.008791916939e-01 7.243738993594e-05 2.699159375262e+01
7.222500000000e+02 3.025646490107e-01 6.002537270675e-05 2.698062471594e+01
7.225000000000e+02 3.046066855053e-01 4.669295995863e-05 2.696857749429e+01
7.227500000000e+02 3.070001946442e-01 3.264161174028e-05 2.695553036561e+01
7.230000000000e+02 3.097342740299e-01 1.807221245184e-05 2.694156236035e+01
7.232500000000e+02 3.127878739234e-01 3.179068967710e-06 2.692675263293e+01
7.235000000000e+02 3.161264007189e-01 -1.185429009631e-05 2.691117970505e+01
7.237500000000e+02 3.196998295868e-01 -2.685708976544e-05 2.689492055440e+01
7.240000000000e+02 3.234426570567e-01 -4.167122845353e-05 2.687804963267e+01
7.242500000000e+02 3.272757427979e-01 -5.614920963987e-05 2.686063782522e+01
7.245000000000e+02 3.311098275712e-01 -7.015076360805e-05 2.684275148023e+01
7.247500000000e+02 3.348502738604e-01 -8.353883768397e-05 2.682445153037e+01
7.250000000000e+02 3.384024235630e-01 -9.617583363865e-05 2.680579280045e+01
7.252500000000e+02 3.416768958524e-01 -1.079208219185e-04 2.678682352097e+01
7.255000000000e+02 3.445941712975e-01 -1.186283720758e-04 2.676758509769e+01
7.257500000000e+02 3.470879527836e-01 -1.281494531516e-04 2.674811209848e+01
7.260000000000e+02 3.491069481651e-01 -1.363343931300e-04 2.672843245871e+01
7.262500000000e+02 3.506149683251e-01 -1.430377453559e-04 2.670856785771e+01
7.265000000000e+02 3.515894662528e-01 -1.481245605117e-04 2.668853419284e+01
7.267500000000e+02 3.520188444152e-01 -1.514773694402e-04 2.666834210890e+01
7.270000000000e+02 3.518990233161e-01 -1.530030020359e-04 2.664799750498e+01
7.272500000000e+02 3.512298217252e-01 -1.526383966204e-04 2.662750198983e+01
7.275000000000e+02 3.500117478308e-01 -1.503547719271e-04 2.660685322458e+01
7.277500000000e+02 3.482436217218e-01 -1.461595470832e-04 2.658604516920e+01
7.280000000000e+02 3.459214030421e-01 -1.400959446491e-04 2.656506820806e+01
7.282500000000e+02 3.430383203083e-01 -1.322402651907e-04 2.654390919098e+01
7.285000000000e+02 3.395862182945e-01 -1.226973697103e-04 2.652255142935e+01
7.287500000000e+02 3.355579193188e-01 -1.115946546078e-04 2.650097465751e+01
7.290000000000e+02 3.309501605054e-01 -9.907564888546e-05 2.647915503491e+01
7.292500000000e+02 3.257666910197e-01 -8.529376585732e-05 2.645706520080e+01
7.295000000000e+02 3.200210271845e-01 -7.040680686652e-05 2.643467440464e+01
7.297500000000e+02 3.137385224566e-01 -5.457291926543e-05 2.641194875902e+01
7.300000000000e+02 3.069573837441e-01 -3.794804251096e-05 2.638885158056e+01
7.302500000000e+02 2.997285766657e-01 -2.068516977592e-05 2.636534385852e+01
7.305000000000e+02 2.921145576963e-01 -2.934897362840e-06 2.634138477317e+01
7.307500000000e+02 2.841870442069e-01 1.515291707067e-05 2.631693230571e+01
7.310000000000e+02 2.760240797595e-01 3.342702159034e-05 2.629194384300e+01
7.312500000000e+02 2.677067740179e-01 5.173272044483e-05 2.626637678371e+01
7.315000000000e+02 2.593160665916e-01 6.991048723196e-05 2.624018908349e+01
7.317500000000e+02 2.509299089663e-01 8.779561753272e-05 2.621333973841e+01
7.320000000000e+02 2.426210832857e-01 1.052192331047e-04 2.618578915705e+01
7.322500000000e+02 2.344558626076e-01 1.220106472509e-04 2.615749944636e+01
7.325000000000e+02 2.264935173016e-01 1.380009709784e-04 2.612843459102e+01
7.327500000000e+02 2.187866012800e-01 1.530276458352e-04 2.609856054294e+01
7.330000000000e+02 2.113818270659e-01 1.669394258699e-04 2.606784524564e+01
7.332500000000e+02 2.043212767695e-01 1.796013929694e-04 2.603625863718e+01
7.335000000000e+02 1.976436751870e-01 1.908994310313e-04 2.600377262712e+01
7.337500000000e+02 1.913854665520e-01 2.007437662772e-04 2.597036108986e+01
7.340000000000e+02 1.855814629226e-01 2.090713611322e-04 2.593599992780e+01
7.342500000000e+02 1.802649613710e-01 2.158468516180e-04 2.590066716826e+01
7.345000000000e+02 1.754672524502e-01 2.210622032192e-04 2.586434312803e+01
7.347500000000e+02 1.712165990473e-01 2.247351045022e-04 2.582701067264e+01
7.350000000000e+02 1.675367916389e-01 2.269064593979e-04 2.578865548874e+01
7.352500000000e+02 1.644454848808e-01 2.276372568611e-04 2.574926641211e+01
7.355000000000e+02 1.619525278390e-01 2.270051797616e-04 2.570883577408e+01
7.357500000000e+02 1.600585019004e-01 2.251014134499e-04 2.566735968763e+01
7.360000000000e+02 1.587536610644e-01 2.220277498029e-04 2.562483834737e+01
7.362500000000e+02 1.580174251761e-01 2.178942646602e-04 2.558127618593e+01
7.365000000000e+02 1.578184574246e-01 2.128177578900e-04 2.553668202276e+01
7.367500000000e+02 1.581153766445e-01 2.069207342749e-04 2.549106904722e+01
7.370000000000e+02 1.588579918769e-01 2.003309902803e-04 2.544445476417e+01
7.372500000000e+02 1.599889606177e-01 1.931815079195e-04 2.539686082642e+01
7.375000000000e+02 1.614457128942e-01 1.856103783647e-04 2.534831277999e+01
7.377500000000e+02 1.631624421833e-01 1.777607865898e-04 2.529883981909e+01
7.380000000000e+02 1.650720361083e-01 1.697805528103e-04 2.524847445256e+01
7.382500000000e+02 1.671077786453e-01 1.618212300303e-04 2.519725220285e+01
7.385000000000e+02 1.692047287556e-01 1.540366802707e-04 2.514521129647e+01
7.387500000000e+02 1.713007242537e-01 1.465810715138e-04 2.509239241969e+01
7.390000000000e+02 1.733370035202e-01 1.396062705162e-04 2.503883847693e+01
7.392500000000e+02 1.752584771110e-01 1.332590898813e-04 2.498459441412e+01
7.395000000000e+02 1.770137203130e-01 1.276782938507e-04 2.492970705662e+01
7.397500000000e+02 1.785547889502e-01 1.229915593210e-04 2.487422501268e+01
7.400000000000e+02 1.798369393514e-01 1.193126934465e-04 2.481819853852e+01
7.402500000000e+02 1.808183768687e-01 1.167392041646e-04 2.476167946556e+01
7.405000000000e+02 1.814600873211e-01 1.153504188674e-04 2.470472105150e+01
7.407500000000e+02 1.817258317532e-01 1.152062852775e-04 2.464737787209e+01
7.410000000000e+02 1.815823202557e-01 1.163466410327e-04 2.458970561749e+01
7.412500000000e+02 1.809995750535e-01 1.187911783808e-04 2.453176092059e+01
7.415000000000e+02 1.799514364678e-01 1.225399554760e-04 2.447360108721e+01
7.417500000000e+02 1.784162015235e-01 1.275742542414e-04 2.441528385596e+01
7.420000000000e+02 1.763772854298e-01 1.338578943028e-04 2.435686710912e+01
7.422500000000e+02 1.738238669912e-01 1.413386483395e-04 2.429840857301e+01
7.425000000000e+02 1.707514572893e-01 1.499497190262e-04 2.423996554819e+01
7.427500000000e+02 1.671622958235e-01 1.596112592792e-04 2.418159464163e+01
7.430000000000e+02 1.630655779391e-01 1.702317702423e-04 2.412335150529e+01
7.432500000000e+02 1.584774578019e-01 1.817094167011e-04 2.406529064919e+01
7.435000000000e+02 1.534208175930e-01 1.939332708414e-04 2.400746525813e+01
7.437500000000e+02 1.479248504538e-01 2.067843950633e-04 2.394992705521e+01
7.440000000000e+02 1.420244286389e-01 2.201370224131e-04 2.389272620447e+01
7.442500000000e+02 1.357593708929e-01 2.338596343625e-04 2.383591124533e+01
7.445000000000e+02 1.291735772174e-01 2.478162282046e-04 2.377952905700e+01
7.447500000000e+02 1.223141511718e-01 2.618676272849e-04 2.372362482263e+01
7.450000000000e+02 1.152305074258e-01 2.758730135910e-04 2.366824204310e+01
7.452500000000e+02 1.079735441061e-01 2.896915712915e-04 2.361342251531e+01
7.455000000000e+02 1.005948691897e-01 3.031843571438e-04 2.355920634563e+01
7.457500000000e+02 9.314615201221e-02 3.162162318261e-04 2.350563193530e+01
7.460000000000e+02 8.567855673227e-02 3.286579120066e-04 2.345273597266e+01
7.462500000000e+02 7.824229093521e-02 3.403880066094e-04 2.340055341048e+01
7.465000000000e+02 7.088623354249e-02 3.512950208120e-04 2.334911744696e+01
7.467500000000e+02 6.365764152327e-02 3.612791999127e-04 2.329845947456e+01
7.470000000000e+02 5.660189132088e-02 3.702541848313e-04 2.324860905035e+01
7.472500000000e+02 4.976224586050e-02 3.781483816916e-04 2.319959384267e+01
7.475000000000e+02 4.317962025984e-02 3.849060162761e-04 2.315143960113e+01
7.477500000000e+02 3.689232503552e-02 3.904879050532e-04 2.310417009288e+01
7.480000000000e+02 3.093578183081e-02 3.948716937626e-04 2.305780707685e+01
7.482500000000e+02 2.534220598429e-02 3.980518856868e-04 2.301237027459e+01
7.485000000000e+02 2.014025901282e-02 4.000395587843e-04 2.296787733248e+01
7.487500000000e+02 1.535467524295e-02 4.008617188681e-04 2.292434381226e+01
7.490000000000e+02 1.100589600172e-02 4.005603378343e-04 2.288178318726e+01
7.492500000000e+02 7.109702799626e-03 3.991912422442e-04 2.284020682824e+01
7.495000000000e+02 3.676906611654e-03 3.968227532233e-04 2.279962402421e+01
7.497500000000e+02 7.130663000900e-04 3.935342921935e-04 2.276004198202e+01
7.500000000000e+02 -1.781695333054e-03 3.894148311565e-04 2.272146585193e+01
7.502500000000e+02 -3.812794465538e-03 3.845613102064e-04 2.268389875361e+01
7.505000000000e+02 -5.391207161124e-03 3.790770936439e-04 2.264734178917e+01
7.507500000000e+02 -6.533354708620e-03 3.730703406147e-04 2.261179409422e+01
7.510000000000e+02 -7.260925359342e-03 3.666525014498e-04 2.257725285290e+01
7.512500000000e+02 -7.600567646492e-03 3.599368513132e-04 2.254371335750e+01
7.515000000000e+02 -7.583507877420e-03 3.530371016375e-04 2.251116905415e+01
7.517500000000e+02 -7.245104140780e-03 3.460660310681e-04 2.247961159287e+01
7.520000000000e+02 -6.624320133310e-03 3.391340429207e-04 2.244903091321e+01
7.522500000000e+02 -5.763174695880e-03 3.323480309274e-04 2.241941531408e+01
7.525000000000e+02 -4.706144014520e-03 3.258102546788e-04 2.239075156940e+01
7.527500000000e+02 -3.499578240470e-03 3.196172824791e-04 2.236302503041e+01
7.530000000000e+02 -2.191096452250e-03 3.138589468066e-04 2.233621977397e+01
7.532500000000e+02 -8.290008759000e-04 3.086174616725e-04 2.231031876070e+01
7.535000000000e+02 5.382736216000e-04 3.039666605727e-04 2.228530400174e+01
7.537500000000e+02 1.862705772430e-03 2.999713002658e-04 2.226115677055e+01
7.540000000000e+02 3.097184312920e-03 2.966865155213e-04 2.223785781322e+01
7.542500000000e+02 4.195974804410e-03 2.941574111339e-04 2.221538757735e+01
7.545000000000e+02 5.115164009568e-03 2.924187941298e-04 2.219372646945e+01
7.547500000000e+02 5.813059953315e-03 2.914950635607e-04 2.217285510429e+01
7.550000000000e+02 6.250572413050e-03 2.914002299684e-04 2.215275457501e+01
7.552500000000e+02 6.391551636101e-03 2.921380728544e-04 2.213340671526e+01
7.555000000000e+02 6.203115753800e-03 2.937027130550e-04 2.211479437063e+01
7.557500000000e+02 5.655934399617e-03 2.960790018086e-04 2.209690165326e+01
7.560000000000e+02 4.724497295086e-03 2.992430281170e-04 2.207971419445e+01
7.562500000000e+02 3.387351799890e-03 3.031628899502e-04 2.206321937812e+01
7.565000000000e+02 1.627312105462e-03 3.077995531051e-04 2.204740656037e+01
7.567500000000e+02 -5.683631574936e-04 3.131077932344e-04 2.203226725387e+01
7.570000000000e+02 -3.207820306090e-03 3.190371597363e-04 2.201779530649e+01
7.572500000000e+02 -6.294501503632e-03 3.255330033833e-04 2.200398702444e+01
7.575000000000e+02 -9.827074400495e-03 3.325375247317e-04 2.199084128811e+01
7.577500000000e+02 -1.379940184153e-02 3.399908528206e-04 2.197835961166e+01
7.580000000000e+02 -1.820056567423e-02 3.478318135014e-04 2.196654617827e+01
7.582500000000e+02 -2.301494488039e-02 3.559990088288e-04 2.195540782785e+01
7.585000000000e+02 -2.822233858140e-02 3.644317396939e-04 2.194495401509e+01
7.587500000000e+02 -3.379816237964e-02 3.730707973341e-04 2.193519672060e+01
7.590000000000e+02 -3.971368156887e-02 3.818591188519e-04 2.192615032641e+01
7.592500000000e+02 -4.593631612782e-02 3.907424448954e-04 2.191783144853e+01
7.595000000000e+02 -5.242998338719e-02 3.996697501465e-04 2.191025874823e+01
7.597500000000e+02 -5.915549935064e-02 4.085937064585e-04 2.190345269305e+01
7.600000000000e+02 -6.607100533278e-02 4.174709441650e-04 2.189743529579e+01
7.602500000000e+02 -7.313245538736e-02 4.262622919288e-04 2.189222983415e+01
7.605000000000e+02 -8.029410128334e-02 4.349328031136e-04 2.188786053206e+01
7.607500000000e+02 -8.750903686165e-02 4.434518177200e-04 2.188435224456e+01
7.610000000000e+02 -9.472972254389e-02 4.517928138251e-04 2.188173010974e+01
7.612500000000e+02 -1.019085453267e-01 4.599332722019e-04 2.188001921380e+01
7.615000000000e+02 -1.089983683577e-01 4.678544433712e-04 2.187924424004e+01
7.617500000000e+02 -1.159530635603e-01 4.755410184580e-04 2.187942912339e+01
7.620000000000e+02 -1.227280521062e-01 4.829808260600e-04 2.188059672626e+01
7.622500000000e+02 -1.292808010298e-01 4.901644359479e-04 2.188276850311e+01
7.625000000000e+02 -1.355713098403e-01 4.970847636469e-04 2.188596420892e+01
7.627500000000e+02 -1.415625573229e-01 5.037365861611e-04 2.189020160802e+01
7.630000000000e+02 -1.472209120011e-01 5.101163113785e-04 2.189549621471e+01
7.632500000000e+02 -1.525165072189e-01 5.162215639840e-04 2.190186105854e+01
7.635000000000e+02 -1.574235721257e-01 5.220506700659e-04 2.190930648511e+01
7.637500000000e+02 -1.619207224833e-01 5.276023364595e-04 2.191783998545e+01
7.640000000000e+02 -1.659911869857e-01 5.328753361726e-04 2.192746604867e+01
7.642500000000e+02 -1.696230124543e-01 5.378682622691e-04 2.193818607416e+01
7.645000000000e+02 -1.728091834617e-01 5.425792716479e-04 2.194999828629e+01
7.647500000000e+02 -1.755477216022e-01 5.470059309710e-04 2.196289771687e+01
7.650000000000e+02 -1.778416998991e-01 5.511450694556e-04 2.197687619065e+01
7.652500000000e+02 -1.796992304675e-01 5.549927510767e-04 2.199192236732e+01
7.655000000000e+02 -1.811333701416e-01 5.585442179486e-04 2.200802180409e+01
7.657500000000e+02 -1.821619933913e-01 5.617939701847e-04 2.202515704371e+01
7.660000000000e+02 -1.828075871536e-01 5.647358666702e-04 2.204330773271e+01
7.662500000000e+02 -1.830970119540e-01 5.673633303942e-04 2.206245076818e+01
7.665000000000e+02 -1.830611957567e-01 5.696695669143e-04 2.208256044725e+01
7.667500000000e+02 -1.827347721209e-01 5.716478150108e-04 2.210360864545e+01
7.670000000000e+02 -1.821556926459e-01 5.732917474283e-04 2.212556500678e+01
7.672500000000e+02 -1.813647646969e-01 5.745957628424e-04 2.214839712171e+01
7.675000000000e+02 -1.804051760637e-01 5.755552623707e-04 2.217207074386e+01
7.677500000000e+02 -1.793219641035e-01 5.761671150081e-04 2.219654997667e+01
7.680000000000e+02 -1.781614591879e-01 5.764301785091e-04 2.222179747029e+01
7.682500000000e+02 -1.769707017588e-01 5.763456471632e-04 2.224777462072e+01
7.685000000000e+02 -1.757968455858e-01 5.759174329039e-04 2.227444176376e+01
7.687500000000e+02 -1.746865340456e-01 5.751525144342e-04 2.230175833906e+01
7.690000000000e+02 -1.736852801574e-01 5.740612703471e-04 2.232968308474e+01
7.692500000000e+02 -1.728368485415e-01 5.726577717759e-04 2.235817419127e+01
7.695000000000e+02 -1.721826405140e-01 5.709600056492e-04 2.238718945315e+01
7.697500000000e+02 -1.717611011639e-01 5.689900425229e-04 2.241668642406e+01
7.700000000000e+02 -1.716071541888e-01 5.667741140135e-04 2.244662254439e+01
7.702500000000e+02 -1.717516671033e-01 5.643426143490e-04 2.247695526212e+01
7.705000000000e+02 -1.722209610068e-01 5.617299967952e-04 2.250764215201e+01
7.707500000000e+02 -1.730363681897e-01 5.589745827823e-04 2.253864101913e+01
7.710000000000e+02 -1.742138459212e-01 5.561182461525e-04 2.256990997883e+01
7.712500000000e+02 -1.757636561905e-01 5.532060303551e-04 2.260140755494e+01
7.715000000000e+02 -1.776901097225e-01 5.502856731085e-04 2.263309273800e+01
7.717500000000e+02 -1.799913982237e-01 5.474070676428e-04 2.266492505130e+01
7.720000000000e+02 -1.826594994042e-01 5.446215706799e-04 2.269686459534e+01
7.722500000000e+02 -1.856801875859e-01 5.419813211807e-04 2.272887210718e+01
7.725000000000e+02 -1.890331367793e-01 5.395385143833e-04 2.276090896548e+01
7.727500000000e+02 -1.926921301719e-01 5.373445076483e-04 2.279293724384e+01
7.730000000000e+02 -1.966253794782e-01 5.354489599902e-04 2.282491971987e+01
7.732500000000e+02 -2.007959534657e-01 5.338989833055e-04 2.285681988630e+01
7.735000000000e+02 -2.051623133511e-01 5.327382552673e-04 2.288860198031e+01
7.737500000000e+02 -2.096789594694e-01 5.320062451864e-04 2.292023098597e+01
7.740000000000e+02 -2.142971573557e-01 5.317373660217e-04 2.295167265511e+01
7.742500000000e+02 -2.189657779518e-01 5.319602626173e-04 2.298289352735e+01
7.745000000000e+02 -2.236321922035e-01 5.326971361859e-04 2.301386096172e+01
7.747500000000e+02 -2.282432248969e-01 5.339631461702e-04 2.304454316247e+01
7.750000000000e+02 -2.327461720622e-01 5.357660358630e-04 2.307490924314e+01
7.752500000000e+02 -2.370898196191e-01 5.381057813263e-04 2.310492928484e+01
7.755000000000e+02 -2.412254648277e-01 5.409745286581e-04 2.313457441265e+01
7.757500000000e+02 -2.451079337203e-01 5.443565037788e-04 2.316381691117e+01
7.760000000000e+02 -2.486965320738e-01 5.482281203347e-04 2.319263034319e+01
7.762500000000e+02 -2.519559352852e-01 5.525583732179e-04 2.322098968591e+01
7.765000000000e+02 -2.548569941408e-01 5.573092999434e-04 2.324887151897e+01
7.767500000000e+02 -2.573774158085e-01 5.624364967358e-04 2.327625419197e+01
7.770000000000e+02 -2.595023327942e-01 5.678900406370e-04 2.330311805585e+01
7.772500000000e+02 -2.612247145488e-01 5.736154005968e-04 2.332944567749e+01
7.775000000000e+02 -2.625456349169e-01 5.795544879284e-04 2.335522209792e+01
7.777500000000e+02 -2.634743637548e-01 5.856468112156e-04 2.338043507608e+01
7.780000000000e+02 -2.640282936450e-01 5.918307091686e-04 2.340507537284e+01
7.782500000000e+02 -2.642326925472e-01 5.980446629179e-04 2.342913701590e+01
7.785000000000e+02 -2.641202827403e-01 6.042286259370e-04 2.345261757486e+01
7.787500000000e+02 -2.637306513191e-01 6.103253584204e-04 2.347551841393e+01
7.790000000000e+02 -2.631095198028e-01 6.162817467709e-04 2.349784496402e+01
7.792500000000e+02 -2.623078513615e-01 6.220500266044e-04 2.351960694424e+01
7.795000000000e+02 -2.613808594846e-01 6.275889825415e-04 2.354081857205e+01
7.797500000000e+02 -2.603868837693e-01 6.328649203462e-04 2.356149875865e+01
7.800000000000e+02 -2.593862116522e-01 6.378526036929e-04 2.358167124580e+01
7.802500000000e+02 -2.584398100260e-01 6.425358806973e-04 2.360136473407e+01
7.805000000000e+02 -2.576080521824e-01 6.469082334168e-04 2.362061294261e+01
7.807500000000e+02 -2.569494107362e-01 6.509729343460e-04 2.363945465270e+01
7.810000000000e+02 -2.565191787860e-01 6.547430404401e-04 2.365793367483e+01
7.812500000000e+02 -2.563682445207e-01 6.582411438045e-04 2.367609878927e+01
7.815000000000e+02 -2.565419161724e-01 6.614987555835e-04 2.369400362534e+01
7.817500000000e+02 -2.570788730406e-01 6.645555297639e-04 2.371170648604e+01
7.820000000000e+02 -2.580102287950e-01 6.674580418814e-04 2.372927011678e+01
7.822500000000e+02 -2.593587412185e-01 6.702583576063e-04 2.374676143220e+01
7.825000000000e+02 -2.611382131551e-01 6.730123933670e-04 2.376425117779e+01
7.827500000000e+02 -2.633530712477e-01 6.757780066471e-04 2.378181355167e+01
7.830000000000e+02 -2.659981593725e-01 6.786129166067e-04 2.379952577142e+01
7.832500000000e+02 -2.690587472579e-01 6.815724659704e-04 2.381746760370e+01
7.835000000000e+02 -2.725107601086e-01 6.847073264907e-04 2.383572085515e+01
7.837500000000e+02 -2.763212275527e-01 6.880611597597e-04 2.385436882433e+01
7.840000000000e+02 -2.804489400681e-01 6.916683535143e-04 2.387349572963e+01
7.842500000000e+02 -2.848453004946e-01 6.955518857885e-04 2.389318612360e+01
7.845000000000e+02 -2.894553435389e-01 6.997213725639e-04 2.391352427502e+01
7.847500000000e+02 -2.942189038313e-01 7.041714522661e-04 2.393459355805e+01
7.850000000000e+02 -2.990718863376e-01 7.088804742336e-04 2.395647584028e+01
7.852500000000e+02 -3.039476236958e-01 7.138096868174e-04 2.397925086413e+01
7.855000000000e+02 -3.087782566020e-01 7.189028665661e-04 2.400299566832e+01
7.857500000000e+02 -3.134961194641e-01 7.240864900940e-04 2.402778399311e+01
7.860000000000e+02 -3.180350713229e-01 7.292704782118e-04 2.405368575059e+01
7.862500000000e+02 -3.223317611631e-01 7.343496405669e-04 2.408076649629e+01
7.865000000000e+02 -3.263267549829e-01 7.392055159897e-04 2.410908696236e+01
7.867500000000e+02 -3.299655473529e-01 7.437088043095e-04 2.413870261651e+01
7.870000000000e+02 -3.331993870815e-01 7.477222719085e-04 2.416966327409e+01
7.872500000000e+02 -3.359859542128e-01 7.511041287491e-04 2.420201275912e+01
7.875000000000e+02 -3.382898324071e-01 7.537117191985e-04 2.423578861522e+01
7.877500000000e+02 -3.400828286383e-01 7.554053942141e-04 2.427102186973e+01
7.880000000000e+02 -3.413441065851e-01 7.560524590568e-04 2.430773685140e+01
7.882500000000e+02 -3.420601628114e-01 7.555311416134e-04 2.434595106142e+01
7.885000000000e+02 -3.422246674734e-01 7.537344365476e-04 2.438567509534e+01
7.887500000000e+02 -3.418381712273e-01 7.505736659813e-04 2.442691260103e+01
7.890000000000e+02 -3.409076912304e-01 7.459816230318e-04 2.446966031873e+01
7.892500000000e+02 -3.394462330364e-01 7.399153804467e-04 2.451390810538e+01
7.895000000000e+02 -3.374722125323e-01 7.323583564263e-04 2.455963904375e+01
7.897500000000e+02 -3.350088365404e-01 7.233218484639e-04 2.460682957197e+01
7.900000000000e+02 -3.320834553356e-01 7.128459917679e-04 2.465544961209e+01
7.902500000000e+02 -3.287268947179e-01 7.009999086127e-04 2.470546275825e+01
7.905000000000e+02 -3.249727984929e-01 6.878811578870e-04 2.475682645269e+01
7.907500000000e+02 -3.208570124655e-01 6.736144960917e-04 2.480949218630e+01
7.910000000000e+02 -3.164170125003e-01 6.583499093204e-04 2.486340569463e+01
7.912500000000e+02 -3.116914265776e-01 6.422600572274e-04 2.491850716566e+01
7.915000000000e+02 -3.067196464185e-01 6.255370905413e-04 2.497473144683e+01
7.917500000000e+02 -3.015415794370e-01 6.083889752794e-04 2.503200822937e+01
7.920000000000e+02 -2.961975194862e-01 5.910353753481e-04 2.509026225999e+01
7.922500000000e+02 -2.907281699439e-01 5.737031965705e-04 2.514941351246e+01
7.925000000000e+02 -2.851747959811e-01 5.566219419765e-04 2.520937738500e+01
7.927500000000e+02 -2.795795045030e-01 5.400189715499e-04 2.527006486959e+01
7.930000000000e+02 -2.739856067429e-01 5.241148056590e-04 2.533138273687e+01
7.932500000000e+02 -2.684380348653e-01 5.091186541632e-04 2.539323372081e+01
7.935000000000e+02 -2.629837437340e-01 4.952242103496e-04 2.545551670450e+01
7.937500000000e+02 -2.576720717149e-01 4.826060462401e-04 2.551812692356e+01
7.940000000000e+02 -2.525549509632e-01 4.714165475119e-04 2.558095618190e+01
7.942500000000e+02 -2.476869521756e-01 4.617835524586e-04 2.564389309176e+01
7.945000000000e+02 -2.431250701146e-01 4.538087571444e-04 2.570682333400e+01
7.947500000000e+02 -2.389282564339e-01 4.475670553880e-04 2.576962994999e+01
7.950000000000e+02 -2.351566296399e-01 4.431065520358e-04 2.583219366161e+01
7.952500000000e+02 -2.318704054336e-01 4.404495805615e-04 2.589439323224e+01
7.955000000000e+02 -2.291285473850e-01 4.395943187069e-04 2.595610586006e+01
7.957500000000e+02 -2.269871947323e-01 4.405169381447e-04 2.601720761236e+01
7.960000000000e+02 -2.254979326403e-01 4.431742911975e-04 2.607757390172e+01
7.962500000000e+02 -2.247059931766e-01 4.475068817161e-04 2.613707999597e+01
7.965000000000e+02 -2.246484693756e-01 4.534417583424e-04 2.619560158202e+01
7.967500000000e+02 -2.253526512123e-01 4.608956579754e-04 2.625301535701e+01
7.970000000000e+02 -2.268345613317e-01 4.697776843286e-04 2.630919965502e+01
7.972500000000e+02 -2.290977810422e-01 4.799915594381e-04 2.636403512466e+01
7.975000000000e+02 -2.321326260000e-01 4.914375008626e-04 2.641740541550e+01
7.977500000000e+02 -2.359157244912e-01 5.040135826916e-04 2.646919789391e+01
7.980000000000e+02 -2.404099932526e-01 5.176164545206e-04 2.651930439032e+01
7.982500000000e+02 -2.455650474594e-01 5.321416168091e-04 2.656762193576e+01
7.985000000000e+02 -2.513180055675e-01 5.474832236974e-04 2.661405351546e+01
7.987500000000e+02 -2.575946366296e-01 5.635334538636e-04 2.665850880555e+01
7.990000000000e+02 -2.643108449992e-01 5.801817204601e-04 2.670090489228e+01
7.992500000000e+02 -2.713744007279e-01 5.973136890408e-04 2.674116696641e+01
7.995000000000e+02 -2.786868678025e-01 6.148103055641e-04 2.677922897648e+01
7.997500000000e+02 -2.861456944241e-01 6.325470289474e-04 2.681503420369e+01
8.000000000000e+02 -2.936463770413e-01 6.503931058817e-04 2.684853582062e+01
8.002500000000e+02 -3.010846812635e-01 6.682112049955e-04 2.687969732388e+01
8.005000000000e+02 -3.083588247892e-01 6.858574467924e-04 2.690849291012e+01
8.007500000000e+02 -3.153716192398e-01 7.031818063863e-04 2.693490774926e+01
8.010000000000e+02 -3.220324962025e-01 7.200289245721e-04 2.695893816047e+01
8.012500000000e+02 -3.282593450710e-01 7.362392610015e-04 2.698059168263e+01
8.015000000000e+02 -3.339801541776e-01 7.516507392795e-04 2.699988704391e+01
8.017500000000e+02 -3.391343521537e-01 7.661007176174e-04 2.701685402135e+01
8.020000000000e+02 -3.436738269368e-01 7.794283608415e-04 2.703153321161e+01
8.022500000000e+02 -3.475635347664e-01 7.914772624358e-04 2.704397567207e+01
8.025000000000e+02 -3.507817033549e-01 8.020984052555e-04 2.705424251459e+01
8.027500000000e+02 -3.533195473687e-01 8.111533184735e-04 2.706240435674e+01
8.030000000000e+02 -3.551805484999e-01 8.185174096761e-04 2.706854073079e+01
8.032500000000e+02 -3.563792719795e-01 8.240833041675e-04 2.707273938554e+01
8.035000000000e+02 -3.569397998566e-01 8.277641313800e-04 2.707509551422e+01
8.037500000000e+02 -3.568938603729e-01 8.294966315915e-04 2.707571093270e+01
8.040000000000e+02 -3.562787468740e-01 8.292439015161e-04 2.707469316922e+01
8.042500000000e+02 -3.551351483194e-01 8.269975776698e-04 2.707215449317e+01
8.045000000000e+02 -3.535050618399e-01 8.227794058465e-04 2.706821091844e+01
8.047500000000e+02 -3.514298710100e-01 8.166419381527e-04 2.706298112641e+01
8.050000000000e+02 -3.489487702221e-01 8.086683839421e-04 2.705658538353e+01
8.052500000000e+02 -3.460975723128e-01 7.989713706441e-04 2.704914441609e+01
8.055000000000e+02 -3.429080435806e-01 7.876907998588e-04 2.704077829848e+01
8.057500000000e+02 -3.394077076661e-01 7.749905193571e-04 2.703160533212e+01
8.060000000000e+02 -3.356201884598e-01 7.610544631164e-04 2.702174095705e+01
8.062500000000e+02 -3.315659708692e-01 7.460819044599e-04 2.701129671876e+01
8.065000000000e+02 -3.272635166802e-01 7.302822827290e-04 2.700037926451e+01
8.067500000000e+02 -3.227306324772e-01 7.138699626125e-04 2.698908944341e+01
8.070000000000e+02 -3.179859134705e-01 6.970589789495e-04 2.697752147021e+01
8.072500000000e+02 -3.130501445240e-01 6.800582052128e-04 2.696576220236e+01
8.075000000000e+02 -3.079475453795e-01 6.630671764588e-04 2.695389049498e+01
8.077500000000e+02 -3.027067021089e-01 6.462727081920e-04 2.694197669982e+01
8.080000000000e+02 -2.973611378346e-01 6.298464983438e-04 2.693008223567e+01
8.082500000000e+02 -2.919494607763e-01 6.139437632466e-04 2.691825929055e+01
8.085000000000e+02 -2.865150694078e-01 5.987028574207e-04 2.690655064312e+01
8.087500000000e+02 -2.811054644324e-01 5.842458355191e-04 2.689498956716e+01
8.090000000000e+02 -2.757711966760e-01 5.706797523324e-04 2.688359986720e+01
8.092500000000e+02 -2.705645579083e-01 5.580985280400e-04 2.687239601897e+01
8.095000000000e+02 -2.655380984248e-01 5.465850910595e-04 2.686138340316e+01
8.097500000000e+02 -2.607430959933e-01 5.362136209247e-04 2.685055865483e+01
8.100000000000e+02 -2.562280627358e-01 5.270515941421e-04 2.683991011209e+01
8.102500000000e+02 -2.520373982993e-01 5.191614821072e-04 2.682941834104e+01
8.105000000000e+02 -2.482102549580e-01 5.126018948152e-04 2.681905677566e+01
8.107500000000e+02 -2.447796738915e-01 5.074281260841e-04 2.680879238599e+01
8.110000000000e+02 -2.417720272575e-01 5.036920529435e-04 2.679858644291e+01
8.112500000000e+02 -2.392067551558e-01 5.014413431837e-04 2.678839529701e+01
8.115000000000e+02 -2.370964044895e-01 5.007181552829e-04 2.677817120365e+01
8.117500000000e+02 -2.354469171100e-01 5.015573440307e-04 2.676786311266e+01
8.120000000000e+02 -2.342581417841e-01 5.039843581682e-04 2.675741747151e+01
8.122500000000e+02 -2.335244844370e-01 5.080130890196e-04 2.674677898356e+01
8.125000000000e+02 -2.332356802137e-01 5.136436937454e-04 2.673589128710e+01
8.127500000000e+02 -2.333776041788e-01 5.208604197993e-04 2.672469759982e+01
8.130000000000e+02 -2.339330880662e-01 5.296299251562e-04 2.671314126943e+01
8.132500000000e+02 -2.348826708479e-01 5.398998940370e-04 2.670116624003e+01
8.135000000000e+02 -2.362052885330e-01 5.515982264297e-04 2.668871745473e+01
8.137500000000e+02 -2.378788134206e-01 5.646326326660e-04 2.667574116135e+01
8.140000000000e+02 -2.398804821931e-01 5.788908915566e-04 2.666218517192e+01
8.142500000000e+02 -2.421871205463e-01 5.942415124063e-04 2.664799906158e+01
8.145000000000e+02 -2.447752328982e-01 6.105350256834e-04 2.663313430648e+01
8.147500000000e+02 -2.476208764017e-01 6.276056121999e-04 2.661754441631e+01
8.150000000000e+02 -2.506993955123e-01 6.452732262728e-04 2.660118501726e+01
8.152500000000e+02 -2.539849791414e-01 6.633459618096e-04 2.658401395504e+01
8.155000000000e+02 -2.574501134402e-01 6.816227422028e-04 2.656599135722e+01
8.157500000000e+02 -2.610649438718e-01 6.998961742229e-04 2.654707972133e+01
8.160000000000e+02 -2.647966181687e-01 7.179552548875e-04 2.652724398400e+01
8.162500000000e+02 -2.686086695693e-01 7.355884519412e-04 2.650645157905e+01
8.165000000000e+02 -2.724605072884e-01 7.525864971249e-04 2.648467251293e+01
8.167500000000e+02 -2.763070910421e-01 7.687450114998e-04 2.646187939096e+01
8.170000000000e+02 -2.800988519374e-01 7.838669166237e-04 2.643804745456e+01
8.172500000000e+02 -2.837819064371e-01 7.977645507123e-04 2.641315456928e+01
8.175000000000e+02 -2.872985918969e-01 8.102614249649e-04 2.638718121544e+01
8.177500000000e+02 -2.905883501453e-01 8.211936618895e-04 2.636011043195e+01
8.180000000000e+02 -2.935889095800e-01 8.304110304045e-04 2.633192776899e+01
8.182500000000e+02 -2.962377459542e-01 8.377776967608e-04 2.630262120287e+01
8.185000000000e+02 -2.984737175402e-01 8.431726668531e-04 2.627218107329e+01
8.187500000000e+02 -3.002388184697e-01 8.464901274559e-04 2.624060001493e+01
8.190000000000e+02 -3.014799022761e-01 8.476396543602e-04 2.620787290445e+01
8.192500000000e+02 -3.021502840412e-01 8.465464650450e-04 2.617399682259e+01
8.195000000000e+02 -3.022111341895e-01 8.431518024606e-04 2.613897106268e+01
8.197500000000e+02 -3.016325432825e-01 8.374135405830e-04 2.610279713980e+01
8.200000000000e+02 -3.003942088129e-01 8.293070309953e-04 2.606547883072e+01
8.202500000000e+02 -2.984857371326e-01 8.188262769299e-04 2.602702224799e+01
8.205000000000e+02 -2.959065005533e-01 8.059853669218e-04 2.598743589585e+01
8.207500000000e+02 -2.926651377446e-01 7.908200343924e-04 2.594673073965e+01
8.210000000000e+02 -2.887787335071e-01 7.733893518017e-04 2.590492027142e+01
8.212500000000e+02 -2.842717515954e-01 7.537773876211e-04 2.586202053044e+01
8.215000000000e+02 -2.791748298702e-01 7.320946297632e-04 2.581805011878e+01
8.217500000000e+02 -2.735235710290e-01 7.084790862343e-04 2.577303016381e+01
8.220000000000e+02 -2.673573904893e-01 6.830968189283e-04 2.572698426328e+01
8.222500000000e+02 -2.607185349705e-01 6.561418057946e-04 2.567993839931e+01
8.225000000000e+02 -2.536513669199e-01 6.278350794908e-04 2.563192081153e+01
8.227500000000e+02 -2.462019194508e-01 5.984229711175e-04 2.558296189915e+01
8.230000000000e+02 -2.384177575977e-01 5.681745247935e-04 2.553309408333e+01
8.232500000000e+02 -2.303481334793e-01 5.373781236754e-04 2.548235171061e+01
8.235000000000e+02 -2.220443585738e-01 5.063374271129e-04 2.543077097186e+01
8.237500000000e+02 -2.135603269630e-01 4.753667338360e-04 2.537838986135e+01
8.240000000000e+02 -2.049530813794e-01 4.447860023296e-04 2.532524815827e+01
8.242500000000e+02 -1.962833215782e-01 4.149157043219e-04 2.527138745893e+01
8.245000000000e+02 -1.876157277200e-01 3.860716973764e-04 2.521685124128e+01
8.247500000000e+02 -1.790190187907e-01 3.585603555816e-04 2.516168493804e+01
8.250000000000e+02 -1.705656629414e-01 3.326740239609e-04 2.510593604081e+01
8.252500000000e+02 -1.623311962311e-01 3.086869732289e-04 2.504965417042e+01
8.255000000000e+02 -1.543931596652e-01 2.868519199172e-04 2.499289116462e+01
8.257500000000e+02 -1.468296463068e-01 2.673970369895e-04 2.493570108881e+01
8.260000000000e+02 -1.397175692559e-01 2.505235656876e-04 2.487814021859e+01
8.262500000000e+02 -1.331307116237e-01 2.364038595225e-04 2.482026695284e+01
8.265000000000e+02 -1.271376968784e-01 2.251798679601e-04 2.476214164655e+01
8.267500000000e+02 -1.217999746072e-01 2.169618447518e-04 2.470382638768e+01
8.270000000000e+02 -1.171699891694e-01 2.118273647680e-04 2.464538468882e+01
8.272500000000e+02 -1.132896301924e-01 2.098205115525e-04 2.458688112424e+01
8.275000000000e+02 -1.101890284643e-01 2.109510933950e-04 2.452838092580e+01
8.277500000000e+02 -1.078858107440e-01 2.151940681104e-04 2.446994953569e+01
8.280000000000e+02 -1.063848222680e-01 2.224891000866e-04 2.441165218292e+01
8.282500000000e+02 -1.056782806062e-01 2.327402002932e-04 2.435355344092e+01
8.285000000000e+02 -1.057463809665e-01 2.458157034459e-04 2.429571684380e+01
8.287500000000e+02 -1.065582569355e-01 2.615485879275e-04 2.423820456759e+01
8.290000000000e+02 -1.080731874660e-01 2.797371865511e-04 2.418107716472e+01
8.292500000000e+02 -1.102420115947e-01 3.001464194123e-04 2.412439339896e+01
8.295000000000e+02 -1.130085775693e-01 3.225095959373e-04 2.406821015233e+01
8.297500000000e+02 -1.163112022259e-01 3.465309998053e-04 2.401258243153e+01
8.300000000000e+02 -1.200840002421e-01 3.718890523178e-04 2.395756343066e+01
8.302500000000e+02 -1.242580559204e-01 3.982401944635e-04 2.390320466775e+01
8.305000000000e+02 -1.287623907540e-01 4.252234106359e-04 2.384955612991e+01
8.307500000000e+02 -1.335247214553e-01 4.524653379303e-04 2.379666647848e+01
8.310000000000e+02 -1.384719950424e-01 4.795857864156e-04 2.374458318514e+01
8.312500000000e+02 -1.435307685241e-01 5.062035754236e-04 2.369335267677e+01
8.315000000000e+02 -1.486274569486e-01 5.319425560680e-04 2.364302043496e+01
8.317500000000e+02 -1.536885097480e-01 5.564377000007e-04 2.359363096989e+01
8.320000000000e+02 -1.586405887169e-01 5.793410001461e-04 2.354522779120e+01
8.322500000000e+02 -1.634107904785e-01 6.003270038409e-04 2.349785323783e+01
8.325000000000e+02 -1.679269717917e-01 6.190979336529e-04 2.345154828203e+01
8.327500000000e+02 -1.721182175575e-01 6.353883034596e-04 2.340635221651e+01
8.330000000000e+02 -1.759154642798e-01 6.489688296110e-04 2.336230234019e+01
8.332500000000e+02 -1.792522881179e-01 6.596496589311e-04 2.331943356500e+01
8.335000000000e+02 -1.820658484739e-01 6.672828470078e-04 2.327777804675e+01
8.337500000000e+02 -1.842979434308e-01 6.717640355407e-04 2.323736481834e+01
8.340000000000e+02 -1.858961692809e-01 6.730334776764e-04 2.319821942170e+01
8.342500000000e+02 -1.868150914932e-01 6.710762635565e-04 2.316036363293e+01
8.345000000000e+02 -1.870173887846e-01 6.659218651329e-04 2.312381523341e+01
8.347500000000e+02 -1.864749406263e-01 6.576431084397e-04 2.308858782411e+01
8.350000000000e+02 -1.851697351580e-01 6.463547364966e-04 2.305469076837e+01
8.352500000000e+02 -1.830946311295e-01 6.322112987704e-04 2.302212917465e+01
8.355000000000e+02 -1.802538505994e-01 6.154045118929e-04 2.299090395724e+01
8.357500000000e+02 -1.766632504793e-01 5.961604853181e-04 2.296101197763e+01
8.360000000000e+02 -1.723502815798e-01 5.747364696696e-04 2.293244622136e+01
8.362500000000e+02 -1.673537000229e-01 5.514175088361e-04 2.290519603477e+01
8.365000000000e+02 -1.617229741823e-01 5.265123139228e-04 2.287924737737e+01
8.367500000000e+02 -1.555174650705e-01 5.003494750587e-04 2.285458308479e+01
8.370000000000e+02 -1.488053572680e-01 4.732733771081e-04 2.283118316163e+01
8.372500000000e+02 -1.416624050782e-01 4.456396890171e-04 2.280902504065e+01
8.375000000000e+02 -1.341705357127e-01 4.178108484106e-04 2.278808382872e+01
8.377500000000e+02 -1.264163332813e-01 3.901513502835e-04 2.276833254748e+01
8.380000000000e+02 -1.184894641964e-01 3.630229970979e-04 2.274974234576e+01
8.382500000000e+02 -1.104810855307e-01 3.367801306302e-04 2.273228265557e+01
8.385000000000e+02 -1.024822677119e-01 3.117647772048e-04 2.271592136017e+01
8.387500000000e+02 -9.458247635523e-02 2.883019759078e-04 2.270062493189e+01
8.390000000000e+02 -8.686814009653e-02 2.666952068563e-04 2.268635853142e+01
8.392500000000e+02 -7.942132282417e-02 2.472219932598e-04 2.267308611587e+01
8.395000000000e+02 -7.231853033631e-02 2.301298249706e-04 2.266077054203e+01
8.397500000000e+02 -6.562965562319e-02 2.156324351892e-04 2.264937366293e+01
8.400000000000e+02 -5.941706659055e-02 2.039064877383e-04 2.263885643582e+01
8.402500000000e+02 -5.373484497316e-02 1.950887760750e-04 2.262917904018e+01
8.405000000000e+02 -4.862818851011e-02 1.892740244984e-04 2.262030102927e+01
8.407500000000e+02 -4.413292761281e-02 1.865131731034e-04 2.261218147432e+01
8.410000000000e+02 -4.027521369649e-02 1.868124730511e-04 2.260477915727e+01
8.412500000000e+02 -3.707131607132e-02 1.901332145181e-04 2.259805276375e+01
8.415000000000e+02 -3.452757262778e-02 1.963920322563e-04 2.259196111105e+01
8.417500000000e+02 -3.264042508656e-02 2.054619397057e-04 2.258646336961e+01
8.420000000000e+02 -3.139660522701e-02 2.171742180382e-04 2.258151931376e+01
8.422500000000e+02 -3.077341847750e-02 2.313207079320e-04 2.257708956531e+01
8.425000000000e+02 -3.073912940857e-02 2.476568147485e-04 2.257313583202e+01
8.427500000000e+02 -3.125346146994e-02 2.659051152387e-04 2.256962113791e+01
8.430000000000e+02 -3.226820608906e-02 2.857594677994e-04 2.256651004218e+01
8.432500000000e+02 -3.372790933561e-02 3.068895281649e-04 2.256376881914e+01
8.435000000000e+02 -3.557068796453e-02 3.289457062892e-04 2.256136562687e+01
8.437500000000e+02 -3.772910027188e-02 3.515642379383e-04 2.255927062236e+01
8.440000000000e+02 -4.013113820005e-02 3.743727664817e-04 2.255745605577e+01
8.442500000000e+02 -4.270126751634e-02 3.969958782205e-04 2.255589630983e+01
8.445000000000e+02 -4.536155932531e-02 4.190606851724e-04 2.255456791324e+01
8.447500000000e+02 -4.803285235189e-02 4.402023854263e-04 2.255344949712e+01
8.450000000000e+02 -5.063597393655e-02 4.600697177245e-04 2.255252172900e+01
8.452500000000e+02 -5.309296687829e-02 4.783302012352e-04 2.255176720287e+01
8.455000000000e+02 -5.532832865841e-02 4.946750799849e-04 2.255117030941e+01
8.457500000000e+02 -5.727022475744e-02 5.088238712404e-04 2.255071707110e+01
8.460000000000e+02 -5.885166487609e-02 5.205285312322e-04 2.255039497632e+01
8.462500000000e+02 -6.001161713519e-02 5.295771602155e-04 2.255019279287e+01
8.465000000000e+02 -6.069603623922e-02 5.357970814742e-04 2.255010038098e+01
8.467500000000e+02 -6.085878790889e-02 5.390573869086e-04 2.255010853049e+01
8.470000000000e+02 -6.046244918290e-02 5.392708372190e-04 2.255020877748e+01
8.472500000000e+02 -5.947896965559e-02 5.363951345195e-04 2.255039327602e+01
8.475000000000e+02 -5.789017002677e-02 5.304334900486e-04 2.255065466918e+01
8.477500000000e+02 -5.568808548066e-02 5.214346660236e-04 2.255098598834e+01
8.480000000000e+02 -5.287511359814e-02 5.094922270288e-04 2.255138060412e+01
8.482500000000e+02 -4.946400824451e-02 4.947431910825e-04 2.255183217142e+01
8.485000000000e+02 -4.547766507266e-02 4.773659916188e-04 2.255233464071e+01
8.487500000000e+02 -4.094875100372e-02 4.575779825021e-04 2.255288227647e+01
8.490000000000e+02 -3.591914547212e-02 4.356322931464e-04 2.255346969740e+01
8.492500000000e+02 -3.043923094618e-02 4.118142226163e-04 2.255409196076e+01
8.495000000000e+02 -2.456703102051e-02 3.864371614807e-04 2.255474465116e+01
8.497500000000e+02 -1.836722443609e-02 3.598381387276e-04 2.255542397254e+01
8.500000000000e+02 -1.191003139784e-02 3.323729689820e-04 2.255612688242e+01
8.502500000000e+02 -5.270033256158e-03 3.044112158110e-04 2.255685120907e+01
8.505000000000e+02 1.475097614219e-03 2.763308596962e-04 2.255759576776e+01
8.507500000000e+02 8.245899626426e-03 2.485128910435e-04 2.255836050163e+01
8.510000000000e+02 1.496244927455e-02 2.213358201825e-04 2.255914660022e+01
8.512500000000e+02 2.154568140321e-02 1.951701617755e-04 2.255995660521e+01
8.515000000000e+02 2.791868817469e-02 1.703732053510e-04 2.256079453398e+01
8.517500000000e+02 3.400796229330e-02 1.472837475936e-04 2.256166596015e+01
8.520000000000e+02 3.974457783218e-02 1.262170150050e-04 2.256257811474e+01
8.522500000000e+02 4.506527306662e-02 1.074600390531e-04 2.256353993089e+01
8.525000000000e+02 4.991344092517e-02 9.126743326662e-05 2.256456212041e+01
8.527500000000e+02 5.423998968640e-02 7.785759094289e-05 2.256565718364e+01
8.530000000000e+02 5.800407899486e-02 6.740936278289e-05 2.256683943872e+01
8.532500000000e+02 6.117371006305e-02 6.005932815680e-05 2.256812499239e+01
8.535000000000e+02 6.372618227524e-02 5.589963358019e-05 2.256953172300e+01
8.537500000000e+02 6.564838319868e-02 5.497652142411e-05 2.257107921072e+01
8.540000000000e+02 6.693693189688e-02 5.728950978223e-05 2.257278864683e+01
8.542500000000e+02 6.759818473604e-02 6.279121150630e-05 2.257468273477e+01
8.545000000000e+02 6.764806180069e-02 7.138793201155e-05 2.257678553758e+01
8.547500000000e+02 6.711177249671e-02 8.294082362810e-05 2.257912232130e+01
8.550000000000e+02 6.602336300779e-02 9.726782156245e-05 2.258171935113e+01
8.552500000000e+02 6.442517105279e-02 1.141461827529e-04 2.258460368504e+01
8.555000000000e+02 6.236713738097e-02 1.333156047724e-04 2.258780292358e+01
8.557500000000e+02 5.990603403015e-02 1.544818631562e-04 2.259134495238e+01
8.560000000000e+02 5.710457054724e-02 1.773210231332e-04 2.259525765743e+01
8.562500000000e+02 5.403044368664e-02 2.014840238535e-04 2.259956863033e+01
8.565000000000e+02 5.075529865145e-02 2.266018183131e-04 2.260430486296e+01
8.567500000000e+02 4.735365564354e-02 2.522905074449e-04 2.260949243560e+01
8.570000000000e+02 4.390177042801e-02 2.781569036121e-04 2.261515620115e+01
8.572500000000e+02 4.047650618778e-02 3.038041877947e-04 2.262131947988e+01
8.575000000000e+02 3.715416701523e-02 3.288374693827e-04 2.262800376165e+01
8.577500000000e+02 3.400936236352e-02 3.528695796723e-04 2.263522842724e+01
8.580000000000e+02 3.111389104875e-02 3.755266276320e-04 2.264301049381e+01
8.582500000000e+02 2.853566362519e-02 3.964533620585e-04 2.265136438763e+01
8.585000000000e+02 2.633769119146e-02 4.153182775739e-04 2.266030175739e+01
8.587500000000e+02 2.457714544058e-02 4.318184391394e-04 2.266983132423e+01
8.590000000000e+02 2.330450356995e-02 4.456837709216e-04 2.267995878048e+01
8.592500000000e+02 2.256280010895e-02 4.566808788847e-04 2.269068673492e+01
8.595000000000e+02 2.238699035064e-02 4.646166032946e-04 2.270201471215e+01
8.597500000000e+02 2.280343557088e-02 4.693407983813e-04 2.271393920544e+01
8.600000000000e+02 2.382952354036e-02 4.707485397423e-04 2.272645377999e+01
8.602500000000e+02 2.547342863947e-02 4.687816606284e-04 2.273954923240e+01
8.605000000000e+02 2.773400971381e-02 4.634296892436e-04 2.275321379800e+01
8.607500000000e+02 3.060085761141e-02 4.547300497356e-04 2.276743340923e+01
8.610000000000e+02 3.405449107230e-02 4.427675902090e-04 2.278219199066e+01
8.612500000000e+02 3.806668158503e-02 4.276734661422e-04 2.279747180048e+01
8.615000000000e+02 4.260093251190e-02 4.096232929129e-04 2.281325379750e+01
8.617500000000e+02 4.761306593241e-02 3.888347269863e-04 2.282951804142e+01
8.620000000000e+02 5.305195045259e-02 3.655643565666e-04 2.284624410611e+01
8.622500000000e+02 5.886030989665e-02 3.401041148398e-04 2.286341151305e+01
8.625000000000e+02 6.497564722843e-02 3.127770724514e-04 2.288100016426e+01
8.627500000000e+02 7.133121938658e-02 2.839328691266e-04 2.289899077988e+01
8.630000000000e+02 7.785708984045e-02 2.539426930903e-04 2.291736532866e+01
8.632500000000e+02 8.448120295936e-02 2.231940045603e-04 2.293610743912e+01
8.635000000000e+02 9.113049322553e-02 1.920849549268e-04 2.295520279878e+01
8.637500000000e+02 9.773198301131e-02 1.610187099621e-04 2.297463951989e+01
8.640000000000e+02 1.042138742566e-01 1.303976388794e-04 2.299440848064e+01
8.642500000000e+02 1.105065901660e-01 1.006175903598e-04 2.301450363273e+01
8.645000000000e+02 1.165437711449e-01 7.206224766778e-05 2.303492226059e+01
8.647500000000e+02 1.222631913359e-01 4.509767683478e-05 2.305566521026e+01
8.650000000000e+02 1.276075876762e-01 2.006717136259e-05 2.307673706366e+01
8.652500000000e+02 1.325253879611e-01 -2.713566446390e-06 2.309814627532e+01
8.655000000000e+02 1.369713282944e-01 -2.296077846719e-05 2.311990524864e+01
8.657500000000e+02 1.409069527070e-01 -4.042652783284e-05 2.314203037612e+01
8.660000000000e+02 1.443009932617e-01 -5.490205331615e-05 2.316454201655e+01
8.662500000000e+02 1.471296178936e-01 -6.622044610432e-05 2.318746443337e+01
8.665000000000e+02 1.493765685819e-01 -7.425873084026e-05 2.321082567936e+01
8.667500000000e+02 1.510331677863e-01 -7.893926141563e-05 2.323465743053e+01
8.670000000000e+02 1.520982154127e-01 -8.023044125972e-05 2.325899478167e+01
8.672500000000e+02 1.525777662328e-01 -7.814673251912e-05 2.328387598900e+01
8.675000000000e+02 1.524848235124e-01 -7.274803354415e-05 2.330934217751e+01
8.677500000000e+02 1.518389251030e-01 -6.413836248414e-05 2.333543700116e+01
8.680000000000e+02 1.506656422344e-01 -5.246376906804e-05 2.336220627543e+01
8.682500000000e+02 1.489960326410e-01 -3.790981618079e-05 2.338969756320e+01
8.685000000000e+02 1.468660111076e-01 -2.069850207842e-05 2.341795974112e+01
8.687500000000e+02 1.443156756144e-01 -1.084568572070e-06 2.344704252851e+01
8.690000000000e+02 1.413886221549e-01 2.064858019016e-05 2.347699599618e+01
8.692500000000e+02 1.381312179980e-01 4.419328377825e-05 2.350787005604e+01
8.695000000000e+02 1.345918692587e-01 6.922243729775e-05 2.353971392871e+01
8.697500000000e+02 1.308203181666e-01 9.539441202474e-05 2.357257560386e+01
8.700000000000e+02 1.268669257588e-01 1.223584298491e-04 2.360650129598e+01
8.702500000000e+02 1.227820049873e-01 1.497595334110e-04 2.364153489034e+01
8.705000000000e+02 1.186151923262e-01 1.772437639935e-04 2.367771740240e+01
8.707500000000e+02 1.144148491763e-01 2.044632793663e-04 2.371508644308e+01
8.710000000000e+02 1.102275416737e-01 2.310812347630e-04 2.375367570007e+01
8.712500000000e+02 1.060975583088e-01 2.567765203154e-04 2.379351444299e+01
8.715000000000e+02 1.020665142045e-01 2.812478382812e-04 2.383462705737e+01
8.717500000000e+02 9.817300603934e-02 3.042177374284e-04 2.387703261228e+01
8.720000000000e+02 9.445234788217e-02 3.254361699222e-04 2.392074446857e+01
8.722500000000e+02 9.093637125120e-02 3.446834437687e-04 2.396576992848e+01
8.725000000000e+02 8.765329583696e-02 3.617726601542e-04 2.401210994325e+01
8.727500000000e+02 8.462766299739e-02 3.765515926864e-04 2.405975886141e+01
8.730000000000e+02 8.188033266421e-02 3.889040391640e-04 2.410870424844e+01
8.732500000000e+02 7.942853193238e-02 3.987505412159e-04 2.415892675545e+01
8.735000000000e+02 7.728595516393e-02 4.060484480055e-04 2.421040004464e+01
8.737500000000e+02 7.546290075563e-02 4.107915487292e-04 2.426309079274e+01
8.740000000000e+02 7.396644114251e-02 4.130090605226e-04 2.431695873296e+01
8.742500000000e+02 7.280062288799e-02 4.127640785056e-04 2.437195676923e+01
8.745000000000e+02 7.196667198066e-02 4.101516196241e-04 2.442803114966e+01
8.747500000000e+02 7.146321664774e-02 4.052961711108e-04 2.448512168000e+01
8.750000000000e+02 7.128650780229e-02 3.983488791566e-04 2.454316200693e+01
8.752500000000e+02 7.143063807544e-02 3.894844072179e-04 2.460207992329e+01
8.755000000000e+02 7.188774069956e-02 3.788975919066e-04 2.466179774123e+01
8.757500000000e+02 7.264818338928e-02 3.667998725335e-04 2.472223268867e+01
8.760000000000e+02 7.370074333977e-02 3.534156101908e-04 2.478329733499e+01
8.762500000000e+02 7.503274931869e-02 3.389784026325e-04 2.484490005058e+01
8.765000000000e+02 7.663022166586e-02 3.237273639320e-04 2.490694548989e+01
8.767500000000e+02 7.847796991102e-02 3.079035406494e-04 2.496933508362e+01
8.770000000000e+02 8.055968811685e-02 2.917464205692e-04 2.503196755208e+01
8.772500000000e+02 8.285801937726e-02 2.754906650159e-04 2.509473942028e+01
8.775000000000e+02 8.535460689055e-02 2.593630671563e-04 2.515754554315e+01
8.777500000000e+02 8.803013737256e-02 2.435797729701e-04 2.522027962033e+01
8.780000000000e+02 9.086436791095e-02 2.283438190476e-04 2.528283472586e+01
8.782500000000e+02 9.383615467387e-02 2.138429715450e-04 2.534510381447e+01
8.785000000000e+02 9.692347659782e-02 2.002479132238e-04 2.540698023480e+01
8.787500000000e+02 1.001034652636e-01 1.877107639587e-04 2.546835821752e+01
8.790000000000e+02 1.033524437160e-01 1.763639309325e-04 2.552913337681e+01
8.792500000000e+02 1.066459746927e-01 1.663193796073e-04 2.558920316517e+01
8.795000000000e+02 1.099589302631e-01 1.576680931364e-04 2.564846734902e+01
8.797500000000e+02 1.132655727069e-01 1.504799256584e-04 2.570682844386e+01
8.800000000000e+02 1.165396686640e-01 1.448037043557e-04 2.576419214551e+01
8.802500000000e+02 1.197546148273e-01 1.406676417882e-04 2.582046774277e+01
8.805000000000e+02 1.228836045558e-01 1.380799316521e-04 2.587556850870e+01
8.807500000000e+02 1.258998112671e-01 1.370295976009e-04 2.592941208492e+01
8.810000000000e+02 1.287765993778e-01 1.374875298830e-04 2.598192082393e+01
8.812500000000e+02 1.314877713313e-01 1.394075947079e-04 2.603302214091e+01
8.815000000000e+02 1.340078288938e-01 1.427279805001e-04 2.608264882601e+01
8.817500000000e+02 1.363122556207e-01 1.473726093526e-04 2.613073933258e+01
8.820000000000e+02 1.383778276764e-01 1.532525886982e-04 2.617723806929e+01
8.822500000000e+02 1.401829269633e-01 1.602677470486e-04 2.622209563905e+01
8.825000000000e+02 1.417078594780e-01 1.683082005487e-04 2.626526907050e+01
8.827500000000e+02 1.429351863890e-01 1.772558996039e-04 2.630672203271e+01
8.830000000000e+02 1.438500356913e-01 1.869861949936e-04 2.634642500619e+01
8.832500000000e+02 1.444403995314e-01 1.973693750846e-04 2.638435543927e+01
8.835000000000e+02 1.446974180461e-01 2.082721464059e-04 2.642049787557e+01
8.837500000000e+02 1.446156211267e-01 2.195590852221e-04 2.645484405062e+01
8.840000000000e+02 1.441931308069e-01 2.310940309867e-04 2.648739294666e+01
8.842500000000e+02 1.434318244864e-01 2.427414030389e-04 2.651815082998e+01
8.845000000000e+02 1.423374325199e-01 2.543674649362e-04 2.654713123330e+01
8.847500000000e+02 1.409195852854e-01 2.658415139812e-04 2.657435491102e+01
8.850000000000e+02 1.391917904169e-01 2.770369993940e-04 2.659984973967e+01
8.852500000000e+02 1.371713501103e-01 2.878325740706e-04 2.662365058456e+01
8.855000000000e+02 1.348792077232e-01 2.981130774064e-04 2.664579910236e+01
8.857500000000e+02 1.323397349708e-01 3.077704537297e-04 2.666634349945e+01
8.860000000000e+02 1.295804605895e-01 3.167045988140e-04 2.668533824287e+01
8.862500000000e+02 1.266317444147e-01 3.248241431107e-04 2.670284369815e+01
8.865000000000e+02 1.235264057590e-01 3.320471777507e-04 2.671892571936e+01
8.867500000000e+02 1.202993182989e-01 3.383019014703e-04 2.673365518817e+01
8.870000000000e+02 1.169869760594e-01 3.435271979045e-04 2.674710747970e+01
8.872500000000e+02 1.136270391040e-01 3.476731537558e-04 2.675936188443e+01
8.875000000000e+02 1.102578800298e-01 3.507015155645e-04 2.677050097405e+01
8.877500000000e+02 1.069181212120e-01 3.525859713929e-04 2.678060992140e+01
8.880000000000e+02 1.036461859594e-01 3.533124217731e-04 2.678977576764e+01
8.882500000000e+02 1.004798671723e-01 3.528791370959e-04 2.679808666630e+01
8.885000000000e+02 9.745590943879e-02 3.512967892203e-04 2.680563108389e+01
8.887500000000e+02 9.460962356925e-02 3.485883480208e-04 2.681249699280e+01
8.890000000000e+02 9.197452242220e-02 3.447888533535e-04 2.681877103610e+01
8.892500000000e+02 8.958198578122e-02 3.399450558759e-04 2.682453770348e+01
8.895000000000e+02 8.746095381691e-02 3.341149140198e-04 2.682987851418e+01
8.897500000000e+02 8.563764791168e-02 3.273669432823e-04 2.683487120457e+01
8.900000000000e+02 8.413531636561e-02 3.197794386639e-04 2.683958896166e+01
8.902500000000e+02 8.297400796842e-02 3.114395591689e-04 2.684409969068e+01
8.905000000000e+02 8.217036980356e-02 3.024422849162e-04 2.684846532188e+01
8.907500000000e+02 8.173747103236e-02 2.928892731341e-04 2.685274119334e+01
8.910000000000e+02 8.168465105090e-02 2.828876144188e-04 2.685697548279e+01
8.912500000000e+02 8.201739623136e-02 2.725485305866e-04 2.686120872951e+01
8.915000000000e+02 8.273724451794e-02 2.619860635850e-04 2.686547342421e+01
8.917500000000e+02 8.384172040524e-02 2.513154398265e-04 2.686979369354e+01
8.920000000000e+02 8.532430290180e-02 2.406518300202e-04 2.687418507520e+01
8.922500000000e+02 8.717443079081e-02 2.301089490834e-04 2.687865437187e+01
8.925000000000e+02 8.937754080815e-02 2.197975883138e-04 2.688319962107e+01
8.927500000000e+02 9.191514906591e-02 2.098243592612e-04 2.688781014723e+01
8.930000000000e+02 9.476496615317e-02 2.002904871067e-04 2.689246670337e+01
8.932500000000e+02 9.790105763880e-02 1.912904374363e-04 2.689714171403e+01
8.935000000000e+02 1.012940310248e-01 1.829108842159e-04 2.690179959909e+01
8.937500000000e+02 1.049112698839e-01 1.752297054549e-04 2.690639718673e+01
8.940000000000e+02 1.087171907583e-01 1.683151149418e-04 2.691088419113e+01
8.942500000000e+02 1.126735375582e-01 1.622248963173e-04 2.691520377879e+01
8.945000000000e+02 1.167396932146e-01 1.570057948430e-04 2.691929318184e+01
8.947500000000e+02 1.208730287107e-01 1.526930115935e-04 2.692308437187e+01
8.950000000000e+02 1.250292554996e-01 1.493099163540e-04 2.692650478101e+01
8.952500000000e+02 1.291628199139e-01 1.468678610119e-04 2.692947805684e+01
8.955000000000e+02 1.332273018118e-01 1.453661824827e-04 2.693192484572e+01
8.957500000000e+02 1.371758338804e-01 1.447923922777e-04 2.693376358267e+01
8.960000000000e+02 1.409615640628e-01 1.451224808488e-04 2.693491130942e+01
8.962500000000e+02 1.445381103036e-01 1.463214776169e-04 2.693528445989e+01
8.965000000000e+02 1.478600767590e-01 1.483440838266e-04 2.693479966536e+01
8.967500000000e+02 1.508835746502e-01 1.511355330027e-04 2.693337451261e+01
8.970000000000e+02 1.535667857838e-01 1.546325625549e-04 2.693092829377e+01
8.972500000000e+02 1.558705430452e-01 1.587645371180e-04 2.692738270996e+01
8.975000000000e+02 1.577589553851e-01 1.634546394015e-04 2.692266254478e+01
8.977500000000e+02 1.592000332539e-01 1.686211743922e-04 2.691669629182e+01
8.980000000000e+02 1.601663201949e-01 1.741789271888e-04 2.690941672825e+01
8.982500000000e+02 1.606355342010e-01 1.800404945148e-04 2.690076145883e+01
8.985000000000e+02 1.605911687538e-01 1.861176407759e-04 2.689067339584e+01
8.987500000000e+02 1.600230410263e-01 1.923226251615e-04 2.687910119356e+01
8.990000000000e+02 1.589277969731e-01 1.985693522322e-04 2.686599964615e+01
8.992500000000e+02 1.573092939900e-01 2.047744982092e-04 2.685133002799e+01
8.995000000000e+02 1.551788848584e-01 2.108584588836e-04 2.683506038989e+01
8.997500000000e+02 1.525555630571e-01 2.167461620965e-04 2.681716582361e+01
9.000000000000e+02 1.494659435031e-01 2.223677098665e-04 2.679762866771e+01
9.002500000000e+02 1.459440864828e-01 2.276588621458e-04 2.677643868275e+01
9.005000000000e+02 1.420311397870e-01 2.325614037672e-04 2.675359318098e+01
9.007500000000e+02 1.377748005099e-01 2.370233165482e-04 2.672909711125e+01
9.010000000000e+02 1.332286105199e-01 2.409988465114e-04 2.670296310059e+01
9.012500000000e+02 1.284510963998e-01 2.444484456404e-04 2.667521145007e+01
9.015000000000e+02 1.235047614021e-01 2.473387203513e-04 2.664587007921e+01
9.017500000000e+02 1.184549777049e-01 2.496422857651e-04 2.661497441483e+01
9.020000000000e+02 1.133687952134e-01 2.513376445367e-04 2.658256722383e+01
9.022500000000e+02 1.083137012934e-01 2.524091042295e-04 2.654869839419e+01
9.025000000000e+02 1.033563847457e-01 2.528467004625e-04 2.651342463915e+01
9.027500000000e+02 9.856151762130e-02 2.526462362665e-04 2.647680914382e+01
9.030000000000e+02 9.399061002780e-02 2.518093818048e-04 2.643892115536e+01
9.032500000000e+02 8.970096158435e-02 2.503438221765e-04 2.639983548606e+01
9.035000000000e+02 8.574472557456e-02 2.482634527647e-04 2.635963198791e+01
9.037500000000e+02 8.216812329734e-02 2.455887058481e-04 2.631839493482e+01
9.040000000000e+02 7.901080823527e-02 2.423468410528e-04 2.627621238886e+01
9.042500000000e+02 7.630538409485e-02 2.385722181349e-04 2.623317549248e+01
9.045000000000e+02 7.407708349108e-02 2.343065307623e-04 2.618937774952e+01
9.047500000000e+02 7.234359080828e-02 2.295989561444e-04 2.614491427925e+01
9.050000000000e+02 7.111500351597e-02 2.245061444244e-04 2.609988104407e+01
9.052500000000e+02 7.039390462017e-02 2.190921139402e-04 2.605437410486e+01
9.055000000000e+02 7.017554672501e-02 2.134280139120e-04 2.600848885563e+01
9.057500000000e+02 7.044810655664e-02 2.075915313586e-04 2.596231931811e+01
9.060000000000e+02 7.119301640569e-02 2.016661834790e-04 2.591595743516e+01
9.062500000000e+02 7.238533921044e-02 1.957404299887e-04 2.586949244311e+01
9.065000000000e+02 7.399418902988e-02 1.899065680497e-04 2.582301026908e+01
9.067500000000e+02 7.598318116403e-02 1.842595132421e-04 2.577659301489e+01
9.070000000000e+02 7.831091688544e-02 1.788953117522e-04 2.573031848739e+01
9.072500000000e+02 8.093149017161e-02 1.739096450359e-04 2.568425982279e+01
9.075000000000e+02 8.379503381768e-02 1.693963220824e-04 2.563848516765e+01
9.077500000000e+02 8.684829346178e-02 1.654456766871e-04 2.559305745399e+01
9.080000000000e+02 9.003524431328e-02 1.621429992199e-04 2.554803422828e+01
9.082500000000e+02 9.329774622491e-02 1.595670384479e-04 2.550346758961e+01
9.085000000000e+02 9.657624175359e-02 1.577886121090e-04 2.545940416834e+01
9.087500000000e+02 9.981050382868e-02 1.568693248485e-04 2.541588519028e+01
9.090000000000e+02 1.029404081692e-01 1.568604824880e-04 2.537294658911e+01
9.092500000000e+02 1.059067471371e-01 1.578021402438e-04 2.533061919575e+01
9.095000000000e+02 1.086520513767e-01 1.597223728157e-04 2.528892895105e+01
9.097500000000e+02 1.111214264804e-01 1.626367084332e-04 2.524789717141e+01
9.100000000000e+02 1.132633641195e-01 1.665477948138e-04 2.520754083141e+01
9.102500000000e+02 1.150305344037e-01 1.714452135914e-04 2.516787288857e+01
9.105000000000e+02 1.163805188347e-01 1.773055179382e-04 2.512890258379e+01
9.107500000000e+02 1.172764804621e-01 1.840924121655e-04 2.509063577917e+01
9.110000000000e+02 1.176877492266e-01 1.917571329656e-04 2.505307524954e+01
9.112500000000e+02 1.175903124920e-01 2.002389443072e-04 2.501622099113e+01
9.115000000000e+02 1.169671920439e-01 2.094658022178e-04 2.498007047386e+01
9.117500000000e+02 1.158087145163e-01 2.193551222622e-04 2.494461888003e+01
9.120000000000e+02 1.141126678498e-01 2.298147152859e-04 2.490985930709e+01
9.122500000000e+02 1.118843326190e-01 2.407438446610e-04 2.487578291158e+01
9.125000000000e+02 1.091364204473e-01 2.520343447608e-04 2.484237903587e+01
9.127500000000e+02 1.058888983331e-01 2.635718936362e-04 2.480963527386e+01
9.130000000000e+02 1.021687253825e-01 2.752373659181e-04 2.477753750216e+01
9.132500000000e+02 9.800951653413e-02 2.869082563241e-04 2.474606988435e+01
9.135000000000e+02 9.345111972509e-02 2.984602188046e-04 2.471521482782e+01
9.137500000000e+02 8.853915293194e-02 3.097686076748e-04 2.468495293482e+01
9.140000000000e+02 8.332446868103e-02 3.207101112356e-04 2.465526292277e+01
9.142500000000e+02 7.786258176091e-02 3.311643655663e-04 2.462612154187e+01
9.145000000000e+02 7.221305562124e-02 3.410155515495e-04 2.459750350083e+01
9.147500000000e+02 6.643883141555e-02 3.501539861558e-04 2.456938139203e+01
9.150000000000e+02 6.060552863259e-02 3.584775936917e-04 2.454172564432e+01
9.152500000000e+02 5.478068617893e-02 3.658933153366e-04 2.451450450030e+01
9.155000000000e+02 4.903296624204e-02 3.723183166326e-04 2.448768403203e+01
9.157500000000e+02 4.343129457656e-02 3.776811211249e-04 2.446122819136e+01
9.160000000000e+02 3.804396232539e-02 3.819226270306e-04 2.443509891469e+01
9.162500000000e+02 3.293767013459e-02 3.849966613077e-04 2.440925626739e+01
9.165000000000e+02 2.817652641761e-02 3.868705656020e-04 2.438365863945e+01
9.167500000000e+02 2.382102023977e-02 3.875255113258e-04 2.435826299156e+01
9.170000000000e+02 1.992696160702e-02 3.869566427634e-04 2.433302513699e+01
9.172500000000e+02 1.654443256968e-02 3.851730290669e-04 2.430790007222e+01
9.175000000000e+02 1.371675428843e-02 3.821975300866e-04 2.428284233071e+01
9.177500000000e+02 1.147950702982e-02 3.780662860665e-04 2.425780636736e+01
9.180000000000e+02 9.859637222470e-03 3.728283966554e-04 2.423274696047e+01
9.182500000000e+02 8.874681041280e-03 3.665454297319e-04 2.420761961875e+01
9.185000000000e+02 8.532129696574e-03 3.592908335471e-04 2.418238098538e+01
9.187500000000e+02 8.828990079229e-03 3.511492898471e-04 2.415698924233e+01
9.190000000000e+02 9.751535334863e-03 3.422160907582e-04 2.413140447946e+01
9.192500000000e+02 1.127530289227e-02 3.325964455890e-04 2.410558905377e+01
9.195000000000e+02 1.336532561135e-02 3.224047875544e-04 2.407950790732e+01
9.197500000000e+02 1.597661046370e-02 3.117640418484e-04 2.405312884554e+01
9.200000000000e+02 1.905487502637e-02 3.008048084037e-04 2.402642278112e+01
9.202500000000e+02 2.253749624279e-02 2.896645126161e-04 2.399936392458e+01
9.205000000000e+02 2.635468764086e-02 2.784863959518e-04 2.397192993258e+01
9.207500000000e+02 3.043083423380e-02 2.674184229511e-04 2.394410200503e+01
9.210000000000e+02 3.468597990149e-02 2.566119890355e-04 2.391586494327e+01
9.212500000000e+02 3.903739035859e-02 2.462205152432e-04 2.388720715554e+01
9.215000000000e+02 4.340117939220e-02 2.363977721487e-04 2.385812062622e+01
9.217500000000e+02 4.769391571720e-02 2.272960260697e-04 2.382860084283e+01
9.220000000000e+02 5.183418152619e-02 2.190640689774e-04 2.379864669529e+01
9.222500000000e+02 5.574404264253e-02 2.118449897354e-04 2.376826034001e+01
9.225000000000e+02 5.935036979477e-02 2.057738611395e-04 2.373744704101e+01
9.227500000000e+02 6.258600269183e-02 2.009753010538e-04 2.370621499158e+01
9.230000000000e+02 6.539072172882e-02 1.975609914518e-04 2.367457511650e+01
9.232500000000e+02 6.771200664659e-02 1.956272507615e-04 2.364254087263e+01
9.235000000000e+02 6.950559341093e-02 1.952526418939e-04 2.361012802670e+01
9.237500000000e+02 7.073581226723e-02 1.964957954985e-04 2.357735444511e+01
9.240000000000e+02 7.137573748635e-02 1.993934308975e-04 2.354423987308e+01
9.242500000000e+02 7.140715073760e-02 2.039587014059e-04 2.351080572264e+01
9.245000000000e+02 7.082035502124e-02 2.101799096824e-04 2.347707486545e+01
9.247500000000e+02 6.961386095828e-02 2.180196528747e-04 2.344307142957e+01
9.250000000000e+02 6.779397992371e-02 2.274144684989e-04 2.340882060956e+01
9.252500000000e+02 6.537434930710e-02 2.382749955857e-04 2.337434848971e+01
9.255000000000e+02 6.237543307554e-02 2.504866480646e-04 2.333968187067e+01
9.257500000000e+02 5.882400680029e-02 2.639108717115e-04 2.330484812093e+01
9.260000000000e+02 5.475266947359e-02 2.783868966812e-04 2.326987502630e+01
9.262500000000e+02 5.019937944069e-02 2.937340243898e-04 2.323479066778e+01
9.265000000000e+02 4.520704344667e-02 3.097543198285e-04 2.319962329699e+01
9.267500000000e+02 3.982314202109e-02 3.262357762723e-04 2.316440123639e+01
9.270000000000e+02 3.409940676130e-02 3.429558125569e-04 2.312915277804e+01
9.272500000000e+02 2.809152142724e-02 3.596848706837e-04 2.309390610525e+01
9.275000000000e+02 2.185884559255e-02 3.761902525465e-04 2.305868920986e+01
9.277500000000e+02 1.546412844526e-02 3.922401120256e-04 2.302352983053e+01
9.280000000000e+02 8.973205690000e-03 4.076072800590e-04 2.298845538559e+01
9.282500000000e+02 2.454638691549e-03 4.220729372784e-04 2.295349292325e+01
9.285000000000e+02 -4.020705639754e-03 4.354302040932e-04 2.291866906565e+01
9.287500000000e+02 -1.038016636132e-02 4.474873903436e-04 2.288400996599e+01
9.290000000000e+02 -1.654990085434e-02 4.580708812337e-04 2.284954126549e+01
9.292500000000e+02 -2.245560222879e-02 4.670276761978e-04 2.281528805320e+01
9.295000000000e+02 -2.802333833294e-02 4.742274238827e-04 2.278127483146e+01
9.297500000000e+02 -3.318048809593e-02 4.795640361291e-04 2.274752548698e+01
9.300000000000e+02 -3.785678763094e-02 4.829568529032e-04 2.271406326306e+01
9.302500000000e+02 -4.198544834623e-02 4.843512697452e-04 2.268091074187e+01
9.305000000000e+02 -4.550434203914e-02 4.837190472749e-04 2.264808983442e+01
9.307500000000e+02 -4.835721315796e-02 4.810581564297e-04 2.261562177415e+01
9.310000000000e+02 -5.049489565656e-02 4.763922462240e-04 2.258352712452e+01
9.312500000000e+02 -5.187649124754e-02 4.697697854025e-04 2.255182579795e+01
9.315000000000e+02 -5.247048240393e-02 4.612629405022e-04 2.252053708342e+01
9.317500000000e+02 -5.225573604503e-02 4.509662189053e-04 2.248967968761e+01
9.320000000000e+02 -5.122236359330e-02 4.389949216823e-04 2.245927179501e+01
9.322500000000e+02 -4.937241595970e-02 4.254834826473e-04 2.242933112726e+01
9.325000000000e+02 -4.672036645579e-02 4.105836591709e-04 2.239987503037e+01
9.327500000000e+02 -4.329337392685e-02 3.944627626611e-04 2.237092056416e+01
9.330000000000e+02 -3.913129425628e-02 3.773017171482e-04 2.234248461109e+01
9.332500000000e+02 -3.428645019745e-02 3.592931053556e-04 2.231458397736e+01
9.335000000000e+02 -2.882312592213e-02 3.406393194750e-04 2.228723552408e+01
9.337500000000e+02 -2.281682144075e-02 3.215506541548e-04 2.226045627522e+01
9.340000000000e+02 -1.635324677019e-02 3.022432456110e-04 2.223426355281e+01
9.342500000000e+02 -9.527103283624e-03 2.829371212778e-04 2.220867508413e+01
9.345000000000e+02 -2.440648016538e-03 2.638541791371e-04 2.218370912477e+01
9.347500000000e+02 4.797902665307e-03 2.452161505372e-04 2.215938455776e+01
9.350000000000e+02 1.207611642901e-02 2.272424829793e-04 2.213572097852e+01
9.352500000000e+02 1.927918568969e-02 2.101482032792e-04 2.211273877791e+01
9.355000000000e+02 2.629182382638e-02 1.941417145428e-04 2.209045918667e+01
9.357500000000e+02 3.300018379006e-02 1.794225793537e-04 2.206890431369e+01
9.360000000000e+02 3.929374609264e-02 1.661792506342e-04 2.204809715268e+01
9.362500000000e+02 4.506714647736e-02 1.545867814993e-04 2.202806156083e+01
9.365000000000e+02 5.022189399181e-02 1.448046128577e-04 2.200882222027e+01
9.367500000000e+02 5.466796196549e-02 1.369743611512e-04 2.199040456824e+01
9.370000000000e+02 5.832520196078e-02 1.312177246968e-04 2.197283469787e+01
9.372500000000e+02 6.112457713798e-02 1.276344960430e-04 2.195613924018e+01
9.375000000000e+02 6.300917422875e-02 1.263007985793e-04 2.194034522503e+01
9.377500000000e+02 6.393500780179e-02 1.272674798941e-04 2.192547991122e+01
9.380000000000e+02 6.387157948653e-02 1.305588455747e-04 2.191157061225e+01
9.382500000000e+02 6.280221784913e-02 1.361716611573e-04 2.189864449843e+01
9.385000000000e+02 6.072417938644e-02 1.440745171867e-04 2.188672839769e+01
9.387500000000e+02 5.764853980433e-02 1.542075107654e-04 2.187584857920e+01
9.390000000000e+02 5.359986805886e-02 1.664824101195e-04 2.186603054571e+01
9.392500000000e+02 4.861571353353e-02 1.807832148854e-04 2.185729882111e+01
9.395000000000e+02 4.274591664943e-02 1.969671451490e-04 2.184967674793e+01
9.397500000000e+02 3.605176291922e-02 2.148660560698e-04 2.184318629447e+01
9.400000000000e+02 2.860500909045e-02 2.342882746885e-04 2.183784787179e+01
9.402500000000e+02 2.048679286930e-02 2.550208602869e-04 2.183368017309e+01
9.405000000000e+02 1.178645228665e-02 2.768322356904e-04 2.183070003313e+01
9.407500000000e+02 2.600280016560e-03 2.994750998345e-04 2.182892230179e+01
9.410000000000e+02 -6.969777714870e-03 3.226897024617e-04 2.182835975548e+01
9.412500000000e+02 -1.681744699028e-02 3.462073101638e-04 2.182902302012e+01
9.415000000000e+02 -2.683347421782e-02 3.697538626629e-04 2.183092053220e+01
9.417500000000e+02 -3.690696788342e-02 3.930538876775e-04 2.183405852226e+01
9.420000000000e+02 -4.692673094573e-02 4.158343454031e-04 2.183844102085e+01
9.422500000000e+02 -5.678256790133e-02 4.378284498921e-04 2.184406990317e+01
9.425000000000e+02 -6.636655915201e-02 4.587794473475e-04 2.185094494361e+01
9.427500000000e+02 -7.557429090407e-02 4.784443527734e-04 2.185906391000e+01
9.430000000000e+02 -8.430603788576e-02 4.965974166068e-04 2.186842266686e+01
9.432500000000e+02 -9.246788479001e-02 5.130332775744e-04 2.187901530806e+01
9.435000000000e+02 -9.997278836753e-02 5.275698981007e-04 2.189083430294e+01
9.437500000000e+02 -1.067415612868e-01 5.400511313199e-04 2.190387065801e+01
9.440000000000e+02 -1.127037842244e-01 5.503487445285e-04 2.191811409619e+01
9.442500000000e+02 -1.177986298220e-01 5.583641615295e-04 2.193355323489e+01
9.445000000000e+02 -1.219755880949e-01 5.640297293588e-04 2.195017578218e+01
9.447500000000e+02 -1.251950941047e-01 5.673094692796e-04 2.196796872805e+01
9.450000000000e+02 -1.274290481726e-01 5.681993528906e-04 2.198691853512e+01
9.452500000000e+02 -1.286612072262e-01 5.667270905961e-04 2.200701132865e+01
9.455000000000e+02 -1.288874587875e-01 5.629514758811e-04 2.202823307664e+01
9.457500000000e+02 -1.281159551386e-01 5.569612567014e-04 2.205056975559e+01
9.460000000000e+02 -1.263671110450e-01 5.488735688814e-04 2.207400750594e+01
9.462500000000e+02 -1.236734478135e-01 5.388320400149e-04 2.209853276622e+01
9.465000000000e+02 -1.200792977807e-01 5.270045081029e-04 2.212413238657e+01
9.467500000000e+02 -1.156403425533e-01 5.135804130022e-04 2.215079372456e+01
9.470000000000e+02 -1.104230171198e-01 4.987679766378e-04 2.217850470631e+01
9.472500000000e+02 -1.045037480490e-01 4.827912020753e-04 2.220725387259e+01
9.475000000000e+02 -9.796806044900e-02 4.658864140131e-04 2.223703038976e+01
9.477500000000e+02 -9.090953874797e-02 4.482990817842e-04 2.226782404378e+01
9.480000000000e+02 -8.342867108850e-02 4.302804649876e-04 2.229962519525e+01
9.482500000000e+02 -7.563157350504e-02 4.120842096707e-04 2.233242472204e+01
9.485000000000e+02 -6.762862070272e-02 3.939629418268e-04 2.236621393566e+01
9.487500000000e+02 -5.953299876331e-02 3.761649006609e-04 2.240098446822e+01
9.490000000000e+02 -5.145919494599e-02 3.589308138995e-04 2.243672815444e+01
9.492500000000e+02 -4.352145170091e-02 3.424909036864e-04 2.247343688727e+01
9.495000000000e+02 -3.583220661951e-02 3.270620581872e-04 2.251110246399e+01
9.497500000000e+02 -2.850053856259e-02 3.128452321371e-04 2.254971642501e+01
9.500000000000e+02 -2.163064789692e-02 3.000229865923e-04 2.258926987622e+01
9.502500000000e+02 -1.532039377087e-02 2.887575048138e-04 2.262975332002e+01
9.505000000000e+02 -9.659908270180e-03 2.791887740077e-04 2.267115647230e+01
9.507500000000e+02 -4.730317585520e-03 2.714330936137e-04 2.271346809336e+01
9.510000000000e+02 -6.025818685978e-04 2.655818754460e-04 2.275667580713e+01
9.512500000000e+02 2.663517057802e-03 2.617008022701e-04 2.280076593945e+01
9.515000000000e+02 5.020232586285e-03 2.598292888665e-04 2.284572335971e+01
9.517500000000e+02 6.432532119927e-03 2.599802862770e-04 2.289153132616e+01
9.520000000000e+02 6.878594375284e-03 2.621403924396e-04 2.293817134710e+01
9.522500000000e+02 6.350105980618e-03 2.662703112869e-04 2.298562305744e+01
9.525000000000e+02 4.852360445308e-03 2.723055806314e-04 2.303386409921e+01
9.527500000000e+02 2.404162699210e-03 2.801576901973e-04 2.308287001775e+01
9.530000000000e+02 -9.624796134050e-04 2.897153519947e-04 2.313261418152e+01
9.532500000000e+02 -5.202847091107e-03 3.008461130466e-04 2.318306770145e+01
9.535000000000e+02 -1.026019598903e-02 3.133982318348e-04 2.323419937926e+01
9.537500000000e+02 -1.606661764491e-02 3.272027322497e-04 2.328597566454e+01
9.540000000000e+02 -2.254405518996e-02 3.420756793664e-04 2.333836062667e+01
9.542500000000e+02 -2.960547477570e-02 3.578206728762e-04 2.339131594887e+01
9.545000000000e+02 -3.715615360712e-02 3.742313861547e-04 2.344480093288e+01
9.547500000000e+02 -4.509507928570e-02 3.910941980525e-04 2.349877252346e+01
9.550000000000e+02 -5.331642581411e-02 4.081910095031e-04 2.355318534706e+01
9.552500000000e+02 -6.171109373305e-02 4.253020724610e-04 2.360799177090e+01
9.555000000000e+02 -7.016827904162e-02 4.422087828971e-04 2.366314197595e+01
9.557500000000e+02 -7.857705323246e-02 4.586964422331e-04 2.371858404778e+01
9.560000000000e+02 -8.682792959364e-02 4.745569370265e-04 2.377426408629e+01
9.562500000000e+02 -9.481438603503e-02 4.895915603786e-04 2.383012632905e+01
9.565000000000e+02 -1.024343303669e-01 5.036133144564e-04 2.388611329566e+01
9.567500000000e+02 -1.095914765724e-01 5.164492241265e-04 2.394216594517e+01
9.570000000000e+02 -1.161966229929e-01 5.279424875761e-04 2.399822385418e+01
9.572500000000e+02 -1.221688035516e-01 5.379543581739e-04 2.405422540566e+01
9.575000000000e+02 -1.274363099578e-01 5.463657914938e-04 2.411010799978e+01
9.577500000000e+02 -1.319375572294e-01 5.530787955073e-04 2.416580827434e+01
9.580000000000e+02 -1.356217963753e-01 5.580175512904e-04 2.422126234284e+01
9.582500000000e+02 -1.384496582055e-01 5.611290583323e-04 2.427640604680e+01
9.585000000000e+02 -1.403935280894e-01 5.623836148792e-04 2.433117521742e+01
9.587500000000e+02 -1.414377441069e-01 5.617750034653e-04 2.438550595165e+01
9.590000000000e+02 -1.415786309461e-01 5.593202802375e-04 2.443933489688e+01
9.592500000000e+02 -1.408243543834e-01 5.550592530438e-04 2.449259954353e+01
9.595000000000e+02 -1.391946275059e-01 5.490536700592e-04 2.454523852653e+01
9.597500000000e+02 -1.367202503895e-01 5.413860685675e-04 2.459719192759e+01
9.600000000000e+02 -1.334425066090e-01 5.321584563881e-04 2.464840158193e+01
9.602500000000e+02 -1.294124371640e-01 5.214907003036e-04 2.469881138688e+01
9.605000000000e+02 -1.246899806223e-01 5.095186684129e-04 2.474836760389e+01
9.607500000000e+02 -1.193430179711e-01 4.963922196133e-04 2.479701915806e+01
9.610000000000e+02 -1.134463272021e-01 4.822730325097e-04 2.484471793117e+01
9.612500000000e+02 -1.070804598586e-01 4.673322921256e-04 2.489141904405e+01
9.615000000000e+02 -1.003305658931e-01 4.517483178807e-04 2.493708112617e+01
9.617500000000e+02 -9.328518151739e-02 4.357041372074e-04 2.498166657329e+01
9.620000000000e+02 -8.603498886543e-02 4.193850366130e-04 2.502514178520e+01
9.622500000000e+02 -7.867158209181e-02 4.029761544655e-04 2.506747738935e+01
9.625000000000e+02 -7.128623586958e-02 3.866601068106e-04 2.510864844517e+01
9.627500000000e+02 -6.396871185614e-02 3.706147210383e-04 2.514863462668e+01
9.630000000000e+02 -5.680610200671e-02 3.550108734743e-04 2.518742038239e+01
9.632500000000e+02 -4.988174077561e-02 3.400104889488e-04 2.522499507315e+01
9.635000000000e+02 -4.327418033296e-02 3.257646784943e-04 2.526135309376e+01
9.637500000000e+02 -3.705626095335e-02 3.124121255558e-04 2.529649395471e+01
9.640000000000e+02 -3.129427062396e-02 3.000775831773e-04 2.533042236197e+01
9.642500000000e+02 -2.604721909103e-02 2.888706940265e-04 2.536314824916e+01
9.645000000000e+02 -2.136622138550e-02 2.788849897115e-04 2.539468680034e+01
9.647500000000e+02 -1.729400206038e-02 2.701971325743e-04 2.542505844348e+01
9.650000000000e+02 -1.386453316978e-02 2.628664223382e-04 2.545428880938e+01
9.652500000000e+02 -1.110278995283e-02 2.569345126973e-04 2.548240867900e+01
9.655000000000e+02 -9.024647386894e-03 2.524254102695e-04 2.550945388640e+01
9.657500000000e+02 -7.636897266644e-03 2.493456641810e-04 2.553546520598e+01
9.660000000000e+02 -6.937394898488e-03 2.476848081598e-04 2.556048820736e+01
9.662500000000e+02 -6.915326371160e-03 2.474160134816e-04 2.558457307550e+01
9.665000000000e+02 -7.551586849952e-03 2.484969263585e-04 2.560777441141e+01
9.667500000000e+02 -8.819274645252e-03 2.508707137626e-04 2.563015098696e+01
9.670000000000e+02 -1.068426638001e-02 2.544672124120e-04 2.565176548660e+01
9.672500000000e+02 -1.310588998945e-02 2.592043350258e-04 2.567268420553e+01
9.675000000000e+02 -1.603766875965e-02 2.649894754711e-04 2.569297671688e+01
9.677500000000e+02 -1.942812017325e-02 2.717210544274e-04 2.571271551884e+01
9.680000000000e+02 -2.322160159979e-02 2.792901486027e-04 2.573197564451e+01
9.682500000000e+02 -2.735919741856e-02 2.875821841394e-04 2.575083424290e+01
9.685000000000e+02 -3.177960911726e-02 2.964786102944e-04 2.576937013596e+01
9.687500000000e+02 -3.642006432966e-02 3.058586167815e-04 2.578766335376e+01
9.690000000000e+02 -4.121720567487e-02 3.156007976876e-04 2.580579464108e+01
9.692500000000e+02 -4.610795807786e-02 3.255847785866e-04 2.582384494965e+01
9.695000000000e+02 -5.103036730576e-02 3.356927610151e-04 2.584189491026e+01
9.697500000000e+02 -5.592438126172e-02 3.458109844505e-04 2.586002429086e+01
9.700000000000e+02 -6.073258558603e-02 3.558310873434e-04 2.587831144925e+01
9.702500000000e+02 -6.540086478029e-02 3.656513073440e-04 2.589683277348e+01
9.705000000000e+02 -6.987899462421e-02 3.751775640221e-04 2.591566211849e+01
9.707500000000e+02 -7.412115709757e-02 3.843243806441e-04 2.593487024888e+01
9.710000000000e+02 -7.808636819518e-02 3.930156011983e-04 2.595452428296e+01
9.712500000000e+02 -8.173882300442e-02 4.011849593229e-04 2.597468713998e+01
9.715000000000e+02 -8.504815291867e-02 4.087764618748e-04 2.599541700650e+01
9.717500000000e+02 -8.798959835933e-02 4.157445943218e-04 2.601676681745e+01
9.720000000000e+02 -9.054409235319e-02 4.220543350787e-04 2.603878374982e+01
9.722500000000e+02 -9.269826709269e-02 4.276810062984e-04 2.606150874880e+01
9.725000000000e+02 -9.444437931485e-02 4.326099561051e-04 2.608497607167e+01
9.727500000000e+02 -9.578016592899e-02 4.368361063069e-04 2.610921287349e+01
9.730000000000e+02 -9.670862935583e-02 4.403633323221e-04 2.613423881130e+01
9.732500000000e+02 -9.723776721356e-02 4.432037621037e-04 2.616006570723e+01
9.735000000000e+02 -9.738024142069e-02 4.453768817457e-04 2.618669722846e+01
9.737500000000e+02 -9.715301249032e-02 4.469088714676e-04 2.621412864028e+01
9.740000000000e+02 -9.657692405782e-02 4.478315314673e-04 2.624234657884e+01
9.742500000000e+02 -9.567626447112e-02 4.481812916740e-04 2.627132890522e+01
9.745000000000e+02 -9.447829378897e-02 4.479982636829e-04 2.630104458384e+01
9.747500000000e+02 -9.301277212580e-02 4.473253195474e-04 2.633145365146e+01
9.750000000000e+02 -9.131145321551e-02 4.462071811154e-04 2.636250722455e+01
9.752500000000e+02 -8.940759962141e-02 4.446895481172e-04 2.639414757135e+01
9.755000000000e+02 -8.733547535069e-02 4.428182080727e-04 2.642630826790e+01
9.757500000000e+02 -8.512987073509e-02 4.406385001099e-04 2.645891440390e+01
9.760000000000e+02 -8.282561673717e-02 4.381946417174e-04 2.649188286637e+01
9.762500000000e+02 -8.045713389007e-02 4.355292279257e-04 2.652512267765e+01
9.765000000000e+02 -7.805800088052e-02 4.326827999234e-04 2.655853543828e+01
9.767500000000e+02 -7.566054066388e-02 4.296936223540e-04 2.659201580215e+01
9.770000000000e+02 -7.329545320097e-02 4.265974748390e-04 2.662545204057e+01
9.772500000000e+02 -7.099146510775e-02 4.234275165831e-04 2.665872667238e+01
9.775000000000e+02 -6.877503213253e-02 4.202143290266e-04 2.669171713783e+01
9.777500000000e+02 -6.667007246297e-02 4.169859952823e-04 2.672429657775e+01
9.780000000000e+02 -6.469774487019e-02 4.137682696984e-04 2.675633462702e+01
9.782500000000e+02 -6.287627977377e-02 4.105848059414e-04 2.678769826830e+01
9.785000000000e+02 -6.122084571087e-02 4.074574089448e-04 2.681825276451e+01
9.787500000000e+02 -5.974347371338e-02 4.044063192837e-04 2.684786259270e+01
9.790000000000e+02 -5.845303080429e-02 4.014505756438e-04 2.687639242551e+01
9.792500000000e+02 -5.735523938459e-02 3.986083177916e-04 2.690370814212e+01
9.795000000000e+02 -5.645274512090e-02 3.958970309724e-04 2.692967786650e+01
9.797500000000e+02 -5.574523884782e-02 3.933338340623e-04 2.695417297494e+01
9.800000000000e+02 -5.522961612089e-02 3.909356980195e-04 2.697706913966e+01
9.802500000000e+02 -5.490017939164e-02 3.887196095113e-04 2.699824734536e+01
9.805000000000e+02 -5.474888158817e-02 3.867027055968e-04 2.701759486523e+01
9.807500000000e+02 -5.476559587702e-02 3.849022703280e-04 2.703500622693e+01
9.810000000000e+02 -5.493841348807e-02 3.833356813730e-04 2.705038410597e+01
9.812500000000e+02 -5.525395754369e-02 3.820203297267e-04 2.706364018086e+01
9.815000000000e+02 -5.569771082295e-02 3.809733957187e-04 2.707469589912e+01
9.817500000000e+02 -5.625434799469e-02 3.802115987191e-04 2.708348316725e+01
9.820000000000e+02 -5.690805498515e-02 3.797508774159e-04 2.708994496580e+01
9.822500000000e+02 -5.764285280883e-02 3.796060277938e-04 2.709403583790e+01
9.825000000000e+02 -5.844288243181e-02 3.797902395390e-04 2.709572228045e+01
9.827500000000e+02 -5.929268863343e-02 3.803146760325e-04 2.709498303197e+01
9.830000000000e+02 -6.017744948759e-02 3.811879719535e-04 2.709180922559e+01
9.832500000000e+02 -6.108319332570e-02 3.824157889414e-04 2.708620442034e+01
9.835000000000e+02 -6.199696639609e-02 3.840003624801e-04 2.707818452158e+01
9.837500000000e+02 -6.290695957022e-02 3.859400775452e-04 2.706777756322e+01
9.840000000000e+02 -6.380261088507e-02 3.882291308114e-04 2.705502337435e+01
9.842500000000e+02 -6.467464865236e-02 3.908572136123e-04 2.703997312645e+01
9.845000000000e+02 -6.551512074479e-02 3.938093264574e-04 2.702268877176e+01
9.847500000000e+02 -6.631737061793e-02 3.970656434407e-04 2.700324237507e+01
9.850000000000e+02 -6.707600100509e-02 4.006015090375e-04 2.698171534893e+01
9.852500000000e+02 -6.778679856190e-02 4.043875054631e-04 2.695819760503e+01
9.855000000000e+02 -6.844665379408e-02 4.083896802589e-04 2.693278663477e+01
9.857500000000e+02 -6.905345569369e-02 4.125699061526e-04 2.690558652841e+01
9.860000000000e+02 -6.960598307412e-02 4.168862318961e-04 2.687670693593e+01
9.862500000000e+02 -7.010379401837e-02 4.212934318478e-04 2.684626201882e+01
9.865000000000e+02 -7.054711149005e-02 4.257436215893e-04 2.681436935299e+01
9.867500000000e+02 -7.093671682991e-02 4.301869529901e-04 2.678114884223e+01
9.870000000000e+02 -7.127385312777e-02 4.345723678665e-04 2.674672164887e+01
9.872500000000e+02 -7.156013328275e-02 4.388484295898e-04 2.671120911896e+01
9.875000000000e+02 -7.179746574960e-02 4.429641981960e-04 2.667473177409e+01
9.877500000000e+02 -7.198798603441e-02 4.468700469904e-04 2.663740831746e+01
9.880000000000e+02 -7.213400950854e-02 4.505185062331e-04 2.659935473303e+01
9.882500000000e+02 -7.223798832230e-02 4.538651003065e-04 2.656068341994e+01
9.885000000000e+02 -7.230248293691e-02 4.568691570457e-04 2.652150242314e+01
9.887500000000e+02 -7.233014295058e-02 4.594944884038e-04 2.648191474797e+01
9.890000000000e+02 -7.232369016827e-02 4.617100530115e-04 2.644201775104e+01
9.892500000000e+02 -7.228591702588e-02 4.634905579205e-04 2.640190263920e+01
9.895000000000e+02 -7.221967907924e-02 4.648169105693e-04 2.636165406652e+01
9.897500000000e+02 -7.212788842440e-02 4.656765618033e-04 2.632134981073e+01
9.900000000000e+02 -7.201351626746e-02 4.660637155908e-04 2.628106058145e+01
9.902500000000e+02 -7.187957788718e-02 4.659796061015e-04 2.624084989165e+01
9.905000000000e+02 -7.172913262128e-02 4.654324069962e-04 2.620077404368e+01
9.907500000000e+02 -7.156525968605e-02 4.644371183461e-04 2.616088219538e+01
9.910000000000e+02 -7.139105060188e-02 4.630153109886e-04 2.612121651275e+01
9.912500000000e+02 -7.120957856563e-02 4.611947161291e-04 2.608181238983e+01
9.915000000000e+02 -7.102387998165e-02 4.590089146639e-04 2.604269873390e+01
9.917500000000e+02 -7.083692842866e-02 4.564967464294e-04 2.600389832411e+01
9.920000000000e+02 -7.065160462272e-02 4.537016587210e-04 2.596542818960e+01
9.922500000000e+02 -7.047067510476e-02 4.506709962052e-04 2.592730004584e+01
9.925000000000e+02 -7.029676391655e-02 4.474552178423e-04 2.588952074301e+01
9.927500000000e+02 -7.013233401524e-02 4.441070870910e-04 2.585209272707e+01
9.930000000000e+02 -6.997966714256e-02 4.406807443414e-04 2.581501452609e+01
9.932500000000e+02 -6.984085036105e-02 4.372307988877e-04 2.577828121037e+01
9.935000000000e+02 -6.971776660882e-02 4.338114643421e-04 2.574188484075e+01
9.937500000000e+02 -6.961208681997e-02 4.304756352843e-04 2.570581491986e+01
9.940000000000e+02 -6.952526779605e-02 4.272739803007e-04 2.567005879210e+01
9.942500000000e+02 -6.945854992476e-02 4.242540521135e-04 2.563460202343e+01
9.945000000000e+02 -6.941295603732e-02 4.214594931548e-04 2.559942874989e+01
9.947500000000e+02 -6.938928994154e-02 4.189292640511e-04 2.556452199173e+01
9.950000000000e+02 -6.938813312721e-02 4.166969404812e-04 2.552986391641e+01
9.952500000000e+02 -6.940983426172e-02 4.147901083927e-04 2.549543608195e+01
9.955000000000e+02 -6.945449708461e-02 4.132298419244e-04 2.546121964238e+01
9.957500000000e+02 -6.952195854085e-02 4.120302757633e-04 2.542719550622e+01
9.960000000000e+02 -6.961176311725e-02 4.111983129166e-04 2.539334448562e+01
9.962500000000e+02 -6.972312237882e-02 4.107334233141e-04 2.535964740055e+01
9.965000000000e+02 -6.985487443180e-02 4.106275904994e-04 2.532608517615e+01
9.967500000000e+02 -7.000542945381e-02 4.108653627047e-04 2.529263890630e+01
9.970000000000e+02 -7.017271686316e-02 4.114240504499e-04 2.525928991445e+01
9.972500000000e+02 -7.035411853762e-02 4.122740233054e-04 2.522601979366e+01
9.975000000000e+02 -7.054641005626e-02 4.133791491508e-04 2.519281044631e+01
9.977500000000e+02 -7.074569822233e-02 4.146973356432e-04 2.515964411309e+01
9.980000000000e+02 -7.094736244572e-02 4.161811779175e-04 2.512650339627e+01
9.982500000000e+02 -7.114600688852e-02 4.177787003871e-04 2.509337129447e+01
9.985000000000e+02 -7.133542298172e-02 4.194341752980e-04 2.506023122423e+01
9.987500000000e+02 -7.150856631445e-02 4.210890267226e-04 2.502706705198e+01
9.990000000000e+02 -7.165755278361e-02 4.226827731321e-04 2.499386311905e+01
9.992500000000e+02 -7.177367791305e-02 4.241540142532e-04 2.496060428086e+01
9.995000000000e+02 -7.184745856277e-02 4.254414385855e-04 2.492727593738e+01
9.997500000000e+02 -7.186870283015e-02 4.264848337060e-04 2.489386406700e+01
1.000000000000e+03 -7.182660766522e-02 4.272260926110e-04 2.486035526290e+01
1.000250000000e+03 -7.170988400874e-02 4.276101869533e-04 2.482673675846e+01
1.000500000000e+03 -7.150691304956e-02 4.275861067071e-04 2.479299646658e+01
1.000750000000e+03 -7.120592610906e-02 4.271077369599e-04 2.475912300023e+01
1.001000000000e+03 -7.079521165395e-02 4.261346740396e-04 2.472510568864e+01
1.001250000000e+03 -7.026334308083e-02 4.246329553258e-04 2.469093460180e+01
1.001500000000e+03 -6.959942400644e-02 4.225757010325e-04 2.465660054560e+01
1.001750000000e+03 -6.879334731074e-02 4.199436559979e-04 2.462209507312e+01
1.002000000000e+03 -6.783606303002e-02 4.167256277550e-04 2.458741046483e+01
1.002250000000e+03 -6.671984432303e-02 4.129187908903e-04 2.455253972156e+01
1.002500000000e+03 -6.543855625530e-02 4.085288721743e-04 2.451747653060e+01
1.002750000000e+03 -6.398790903385e-02 4.035703143569e-04 2.448221523586e+01
1.003000000000e+03 -6.236569509711e-02 3.980662142970e-04 2.444675079934e+01
1.003250000000e+03 -6.057200588996e-02 3.920481037484e-04 2.441107874497e+01
1.003500000000e+03 -5.860941748251e-02 3.855556837457e-04 2.437519511341e+01
1.003750000000e+03 -5.648314455851e-02 3.786364543669e-04 2.433909639431e+01
1.004000000000e+03 -5.420114937695e-02 3.713451976392e-04 2.430277947052e+01
1.004250000000e+03 -5.177421095270e-02 3.637433765777e-04 2.426624155054e+01
1.004500000000e+03 -4.921594280260e-02 3.558984162130e-04 2.422948010060e+01
1.004750000000e+03 -4.654276021839e-02 3.478829032535e-04 2.419249278794e+01
1.005000000000e+03 -4.377379466794e-02 3.397737178758e-04 2.415527741304e+01
1.005250000000e+03 -4.093074913810e-02 3.316510806652e-04 2.411783185840e+01
1.005500000000e+03 -3.803770538155e-02 3.235975535585e-04 2.408015403752e+01
1.005750000000e+03 -3.512087179852e-02 3.156969851631e-04 2.404224185389e+01
1.006000000000e+03 -3.220828483976e-02 3.080334283606e-04 2.400409316664e+01
1.006250000000e+03 -2.932945974322e-02 3.006900001158e-04 2.396570577629e+01
1.006500000000e+03 -2.651500062620e-02 2.937478869144e-04 2.392707741341e+01
1.006750000000e+03 -2.379617327378e-02 2.872851371080e-04 2.388820574691e+01
1.007000000000e+03 -2.120444694132e-02 2.813754816705e-04 2.384908840746e+01
1.007250000000e+03 -1.877101633285e-02 2.760874387490e-04 2.380972302200e+01
1.007500000000e+03 -1.652630433636e-02 2.714832172344e-04 2.377010727154e+01
1.007750000000e+03 -1.449946540137e-02 2.676177996047e-04 2.373023895910e+01
1.008000000000e+03 -1.271788570992e-02 2.645380652450e-04 2.369011609656e+01
1.008250000000e+03 -1.120670124443e-02 2.622819981658e-04 2.364973700586e+01
1.008500000000e+03 -9.988332442680e-03 2.608779841035e-04 2.360910043385e+01
1.008750000000e+03 -9.082053256350e-03 2.603442238279e-04 2.356820568171e+01
1.009000000000e+03 -8.503594002580e-03 2.606883205587e-04 2.352705274502e+01
1.009250000000e+03 -8.264791964730e-03 2.619069168381e-04 2.348564245981e+01
1.009500000000e+03 -8.373295638440e-03 2.639854484820e-04 2.344397666033e+01
1.009750000000e+03 -8.832323040030e-03 2.668981508739e-04 2.340205833757e+01
1.010000000000e+03 -9.640487435780e-03 2.706081531749e-04 2.335989180019e+01
1.010250000000e+03 -1.079168809164e-02 2.750677288786e-04 2.331748283357e+01
1.010500000000e+03 -1.227507260614e-02 2.802187065946e-04 2.327483885621e+01
1.010750000000e+03 -1.407506785897e-02 2.859930317744e-04 2.323196906527e+01
1.011000000000e+03 -1.617148694800e-02 2.923134911127e-04 2.318888457745e+01
1.011250000000e+03 -1.853970451608e-02 2.990945676124e-04 2.314559855078e+01
1.011500000000e+03 -2.115090391466e-02 3.062434436656e-04 2.310212629666e+01
1.011750000000e+03 -2.397239030207e-02 3.136612294336e-04 2.305848537225e+01
1.012000000000e+03 -2.696796712443e-02 3.212441247922e-04 2.301469565095e+01
1.012250000000e+03 -3.009837012253e-02 3.288848126984e-04 2.297077937854e+01
1.012500000000e+03 -3.332175618190e-02 3.364739368507e-04 2.292676119971e+01
1.012750000000e+03 -3.659423440378e-02 3.439016193360e-04 2.288266816873e+01
1.013000000000e+03 -3.987044057205e-02 3.510590180429e-04 2.283852973299e+01
1.013250000000e+03 -4.310414098307e-02 3.578399885838e-04 2.279437769562e+01
1.013500000000e+03 -4.624886229327e-02 3.641426832030e-04 2.275024615522e+01
1.013750000000e+03 -4.925853541772e-02 3.698710902414e-04 2.270617142946e+01
1.014000000000e+03 -5.208815079977e-02 3.749366053711e-04 2.266219195155e+01
1.014250000000e+03 -5.469440832832e-02 3.792595190449e-04 2.261834815681e+01
1.014500000000e+03 -5.703636031395e-02 3.827703975524e-04 2.257468234947e+01
1.014750000000e+03 -5.907603225527e-02 3.854113377592e-04 2.253123855733e+01
1.015000000000e+03 -6.077901575041e-02 3.871369411392e-04 2.248806237893e+01
1.015250000000e+03 -6.211502178852e-02 3.879153448309e-04 2.244520081581e+01
1.015500000000e+03 -6.305838973226e-02 3.877289370339e-04 2.240270210347e+01
1.015750000000e+03 -6.358853668499e-02 3.865748268120e-04 2.236061554204e+01
1.016000000000e+03 -6.369034955285e-02 3.844651329145e-04 2.231899131699e+01
1.016250000000e+03 -6.335450203914e-02 3.814271348853e-04 2.227788032974e+01
1.016500000000e+03 -6.257770056703e-02 3.775030194917e-04 2.223733403049e+01
1.016750000000e+03 -6.136284718179e-02 3.727494217531e-04 2.219740424912e+01
1.017000000000e+03 -5.971911660392e-02 3.672367510449e-04 2.215814304373e+01
1.017250000000e+03 -5.766194880347e-02 3.610484984201e-04 2.211960254786e+01
1.017500000000e+03 -5.521294811067e-02 3.542799253151e-04 2.208183482763e+01
1.017750000000e+03 -5.239969417441e-02 3.470367763128e-04 2.204489175089e+01
1.018000000000e+03 -4.925546099440e-02 3.394338030984e-04 2.200882485987e+01
1.018250000000e+03 -4.581885012766e-02 3.315930689976e-04 2.197368524957e+01
1.018500000000e+03 -4.213333885883e-02 3.236421868166e-04 2.193952345796e+01
1.018750000000e+03 -3.824674570892e-02 3.157124011158e-04 2.190638935353e+01
1.019000000000e+03 -3.421062513561e-02 3.079366029898e-04 2.187433203221e+01
1.019250000000e+03 -3.007959047002e-02 3.004472878606e-04 2.184339971082e+01
1.019500000000e+03 -2.591058168327e-02 2.933745603425e-04 2.181363962184e+01
1.019750000000e+03 -2.176208034967e-02 2.868440127195e-04 2.178509791062e+01
1.020000000000e+03 -1.769328629805e-02 2.809746713855e-04 2.175781952001e+01
1.020250000000e+03 -1.376326716329e-02 2.758772328115e-04 2.173184808100e+01
1.020500000000e+03 -1.003008848175e-02 2.716522201057e-04 2.170722578968e+01
1.020750000000e+03 -6.549945047506e-03 2.683883029070e-04 2.168399328153e+01
1.021000000000e+03 -3.376298537610e-03 2.661607815024e-04 2.166218950056e+01
1.021250000000e+03 -5.590389287000e-04 2.650302569026e-04 2.164185155654e+01
1.021500000000e+03 1.856318140180e-03 2.650415047789e-04 2.162301458308e+01
1.021750000000e+03 3.829383797988e-03 2.662225669164e-04 2.160571158482e+01
1.022000000000e+03 5.325587606006e-03 2.685840674533e-04 2.158997328455e+01
1.022250000000e+03 6.316794335732e-03 2.721188030946e-04 2.157582797031e+01
1.022500000000e+03 6.781838952054e-03 2.768015612701e-04 2.156330133669e+01
1.022750000000e+03 6.706963001832e-03 2.825891584921e-04 2.155241633616e+01
1.023000000000e+03 6.086152301055e-03 2.894207772942e-04 2.154319303403e+01
1.023250000000e+03 4.921360910252e-03 2.972186322676e-04 2.153564846909e+01
1.023500000000e+03 3.222622297392e-03 3.058887249825e-04 2.152979653320e+01
1.023750000000e+03 1.008041681711e-03 3.153219058493e-04 2.152564785537e+01
1.024000000000e+03 -1.696333877463e-03 3.253952155276e-04 2.152320971236e+01
1.024250000000e+03 -4.856764722749e-03 3.359733783248e-04 2.152248595615e+01
1.024500000000e+03 -8.432185002498e-03 3.469105206007e-04 2.152347695755e+01
1.024750000000e+03 -1.237468528951e-02 3.580520705748e-04 2.152617958375e+01
1.025000000000e+03 -1.663010097854e-02 3.692368228654e-04 2.153058719415e+01
1.025250000000e+03 -2.113870220716e-02 3.802990680492e-04 2.153668965683e+01
1.025500000000e+03 -2.583597523104e-02 3.910708865683e-04 2.154447340725e+01
1.025750000000e+03 -3.065348308101e-02 4.013845573035e-04 2.155392151729e+01
1.026000000000e+03 -3.551979580995e-02 4.110749224763e-04 2.156501379230e+01
1.026250000000e+03 -4.036147358683e-02 4.199817874786e-04 2.157772690286e+01
1.026500000000e+03 -4.510409363708e-02 4.279523442843e-04 2.159203452152e+01
1.026750000000e+03 -4.967329886698e-02 4.348434820291e-04 2.160790749811e+01
1.027000000000e+03 -5.399586168545e-02 4.405240121046e-04 2.162531403426e+01
1.027250000000e+03 -5.800073698215e-02 4.448767592886e-04 2.164421989197e+01
1.027500000000e+03 -6.162010054489e-02 4.478005074440e-04 2.166458859463e+01
1.027750000000e+03 -6.479034468287e-02 4.492117872810e-04 2.168638165705e+01
1.028000000000e+03 -6.745302917105e-02 4.490463912023e-04 2.170955880321e+01
1.028250000000e+03 -6.955576437583e-02 4.472605658623e-04 2.173407819996e+01
1.028500000000e+03 -7.105301614512e-02 4.438320040314e-04 2.175989668963e+01
1.028750000000e+03 -7.190682543931e-02 4.387605416650e-04 2.178697001117e+01
1.029000000000e+03 -7.208742525301e-02 4.320685286130e-04 2.181525302672e+01
1.029250000000e+03 -7.157375108624e-02 4.238008763945e-04 2.184469993586e+01
1.029500000000e+03 -7.035383303440e-02 4.140247741973e-04 2.187526448702e+01
1.029750000000e+03 -6.842507256417e-02 4.028290919141e-04 2.190690016402e+01
1.030000000000e+03 -6.579438774302e-02 3.903234474518e-04 2.193956037636e+01
1.030250000000e+03 -6.247823542990e-02 3.766369994375e-04 2.197319862604e+01
1.030500000000e+03 -5.850250375318e-02 3.619169257912e-04 2.200776866249e+01
1.030750000000e+03 -5.390227732890e-02 3.463264884254e-04 2.204322462922e+01
1.031000000000e+03 -4.872148241764e-02 3.300431357080e-04 2.207952117836e+01
1.031250000000e+03 -4.301240907523e-02 3.132562519863e-04 2.211661358308e+01
1.031500000000e+03 -3.683511916049e-02 2.961646773851e-04 2.215445784045e+01
1.031750000000e+03 -3.025675406700e-02 2.789740884667e-04 2.219301073193e+01
1.032000000000e+03 -2.335073758138e-02 2.618943336268e-04 2.223222990513e+01
1.032250000000e+03 -1.619589653898e-02 2.451366815828e-04 2.227207390542e+01
1.032500000000e+03 -8.875500694354e-03 2.289110079678e-04 2.231250222439e+01
1.032750000000e+03 -1.476238779098e-03 2.134229985589e-04 2.235347531628e+01
1.033000000000e+03 5.912860037139e-03 1.988713960420e-04 2.239495460149e+01
1.033250000000e+03 1.320154522910e-02 1.854453315342e-04 2.243690248250e+01
1.033500000000e+03 2.029949075055e-02 1.733217771429e-04 2.247928231594e+01
1.033750000000e+03 2.711745468754e-02 1.626631908835e-04 2.252205841116e+01
1.034000000000e+03 3.356843857203e-02 1.536152663144e-04 2.256519599200e+01
1.034250000000e+03 3.956883078929e-02 1.463049369358e-04 2.260866117906e+01
1.034500000000e+03 4.503952186155e-02 1.408386215383e-04 2.265242094612e+01
1.034750000000e+03 4.990697517601e-02 1.373007342773e-04 2.269644309181e+01
1.035000000000e+03 5.410424197812e-02 1.357524615418e-04 2.274069619336e+01
1.035250000000e+03 5.757190310925e-02 1.362308464260e-04 2.278514957499e+01
1.035500000000e+03 6.025892897912e-02 1.387481713051e-04 2.282977326880e+01
1.035750000000e+03 6.212344175205e-02 1.432916476359e-04 2.287453797804e+01
1.036000000000e+03 6.313337168759e-02 1.498234673866e-04 2.291941504345e+01
1.036250000000e+03 6.326699300229e-02 1.582810962075e-04 2.296437641668e+01
1.036500000000e+03 6.251333431846e-02 1.685779321611e-04 2.300939463523e+01
1.036750000000e+03 6.087245430664e-02 1.806042622934e-04 2.305444279920e+01
1.037000000000e+03 5.835557565847e-02 1.942285192328e-04 2.309949455824e+01
1.037250000000e+03 5.498507572221e-02 2.092987598066e-04 2.314452409772e+01
1.037500000000e+03 5.079432619727e-02 2.256444530290e-04 2.318950613726e+01
1.037750000000e+03 4.582739014053e-02 2.430785159484e-04 2.323441592423e+01
1.038000000000e+03 4.013856766460e-02 2.613995918077e-04 2.327922924071e+01
1.038250000000e+03 3.379180402968e-02 2.803944172920e-04 2.332392240880e+01
1.038500000000e+03 2.685995910489e-02 2.998403693592e-04 2.336847229740e+01
1.038750000000e+03 1.942395224589e-02 3.195081663002e-04 2.341285632977e+01
1.039000000000e+03 1.157178443019e-02 3.391646627745e-04 2.345705250721e+01
1.039250000000e+03 3.397462992712e-03 3.585756981697e-04 2.350103940552e+01
1.039500000000e+03 -5.000171038275e-03 3.775088516811e-04 2.354479619266e+01
1.039750000000e+03 -1.351868968095e-02 3.957363651771e-04 2.358830264274e+01
1.040000000000e+03 -2.205338038392e-02 4.130379307280e-04 2.363153913690e+01
1.040250000000e+03 -3.049859315079e-02 4.292033938586e-04 2.367448666506e+01
1.040500000000e+03 -3.874910770567e-02 4.440353266146e-04 2.371712683947e+01
1.040750000000e+03 -4.670150412805e-02 4.573514435045e-04 2.375944188404e+01
1.041000000000e+03 -5.425551694464e-02 4.689868528419e-04 2.380141463350e+01
1.041250000000e+03 -6.131535335355e-02 4.787960915783e-04 2.384302853488e+01
1.041500000000e+03 -6.779095716291e-02 4.866549720378e-04 2.388426763511e+01
1.041750000000e+03 -7.359919945940e-02 4.924621035934e-04 2.392511658356e+01
1.042000000000e+03 -7.866497974639e-02 4.961401766488e-04 2.396556062485e+01
1.042250000000e+03 -8.292222239463e-02 4.976369520693e-04 2.400558560175e+01
1.042500000000e+03 -8.631475375725e-02 4.969259544760e-04 2.404517795509e+01
1.042750000000e+03 -8.879704440188e-02 4.940068403965e-04 2.408432474128e+01
1.043000000000e+03 -9.033481544535e-02 4.889054750972e-04 2.412301364066e+01
1.043250000000e+03 -9.090548981898e-02 4.816736800273e-04 2.416123298676e+01
1.043500000000e+03 -9.049848820575e-02 4.723886702649e-04 2.419897180160e+01
1.043750000000e+03 -8.911536927732e-02 4.611522017331e-04 2.423621983496e+01
1.044000000000e+03 -8.676980722933e-02 4.480894177836e-04 2.427296761910e+01
1.044250000000e+03 -8.348740999729e-02 4.333474181785e-04 2.430920653370e+01
1.044500000000e+03 -7.930538251049e-02 4.170935663081e-04 2.434492887967e+01
1.044750000000e+03 -7.427204361870e-02 3.995135643809e-04 2.438012795946e+01
1.045000000000e+03 -6.844619525693e-02 3.808092962545e-04 2.441479817280e+01
1.045250000000e+03 -6.189636383466e-02 3.611964875340e-04 2.444893511434e+01
1.045500000000e+03 -5.469991684874e-02 3.409021915701e-04 2.448253568108e+01
1.045750000000e+03 -4.694207309995e-02 3.201621399609e-04 2.451559818235e+01
1.046000000000e+03 -3.871481668210e-02 2.992179874165e-04 2.454812245439e+01
1.046250000000e+03 -3.011573316240e-02 2.783144817024e-04 2.458010997372e+01
1.046500000000e+03 -2.124677938986e-02 2.576965894780e-04 2.461156397137e+01
1.046750000000e+03 -1.221300765656e-02 2.376066144195e-04 2.464248954276e+01
1.047000000000e+03 -3.121258413623e-03 2.182813412494e-04 2.467289375249e+01
1.047250000000e+03 5.921158830093e-03 1.999492391102e-04 2.470278572867e+01
1.047500000000e+03 1.480778319193e-02 1.828277600674e-04 2.473217675310e+01
1.047750000000e+03 2.343429745149e-02 1.671207568717e-04 2.476108033446e+01
1.048000000000e+03 3.169978646966e-02 1.530160778417e-04 2.478951227111e+01
1.048250000000e+03 3.950794285107e-02 1.406833338926e-04 2.481749069919e+01
1.048500000000e+03 4.676820319383e-02 1.302719036813e-04 2.484503612482e+01
1.048750000000e+03 5.339680258215e-02 1.219091727184e-04 2.487217143894e+01
1.049000000000e+03 5.931773503816e-02 1.156990455302e-04 2.489892191491e+01
1.049250000000e+03 6.446360337643e-02 1.117207520147e-04 2.492531519039e+01
1.049500000000e+03 6.877635744888e-02 1.100279083779e-04 2.495138122979e+01
1.049750000000e+03 7.220790342050e-02 1.106480902849e-04 2.497715226811e+01
1.050000000000e+03 7.472058149363e-02 1.135825076728e-04 2.500266273995e+01
1.050250000000e+03 7.628751210655e-02 1.188060614884e-04 2.502794918451e+01
1.050500000000e+03 7.689279777265e-02 1.262677975829e-04 2.505305014309e+01
1.050750000000e+03 7.653159171459e-02 1.358916494648e-04 2.507800602808e+01
1.051000000000e+03 7.521002606393e-02 1.475774955618e-04 2.510285898523e+01
1.051250000000e+03 7.294500523180e-02 1.612025153696e-04 2.512765272619e+01
1.051500000000e+03 6.976387070050e-02 1.766228167959e-04 2.515243235732e+01
1.051750000000e+03 6.570394824818e-02 1.936753121584e-04 2.517724417519e+01
1.052000000000e+03 6.081197652851e-02 2.121798250133e-04 2.520213545334e+01
1.052250000000e+03 5.514343646024e-02 2.319413844182e-04 2.522715420866e+01
1.052500000000e+03 4.876178599708e-02 2.527526795575e-04 2.525234893836e+01
1.052750000000e+03 4.173761284893e-02 2.743966416252e-04 2.527776834525e+01
1.053000000000e+03 3.414772710483e-02 2.966491285214e-04 2.530346103430e+01
1.053250000000e+03 2.607419267239e-02 3.192816241920e-04 2.532947519629e+01
1.053500000000e+03 1.760331930345e-02 3.420638812109e-04 2.535585825219e+01
1.053750000000e+03 8.824630864998e-03 3.647667348150e-04 2.538265650043e+01
1.054000000000e+03 -1.701876054560e-04 3.871647294968e-04 2.540991470907e+01
1.054250000000e+03 -9.288333367602e-03 4.090386550923e-04 2.543767573317e+01
1.054500000000e+03 -1.843692874305e-02 4.301779662325e-04 2.546598006645e+01
1.054750000000e+03 -2.752403254432e-02 4.503830744224e-04 2.549486542677e+01
1.055000000000e+03 -3.645962067794e-02 4.694674280330e-04 2.552436629008e+01
1.055250000000e+03 -4.515652240335e-02 4.872594072121e-04 2.555451345559e+01
1.055500000000e+03 -5.353130022440e-02 5.036039904215e-04 2.558533357234e+01
1.055750000000e+03 -6.150506899076e-02 5.183641982493e-04 2.561684870865e+01
1.056000000000e+03 -6.900425004294e-02 5.314222907909e-04 2.564907591490e+01
1.056250000000e+03 -7.596124184423e-02 5.426806639449e-04 2.568202679907e+01
1.056500000000e+03 -8.231501766947e-02 5.520626098584e-04 2.571570713096e+01
1.056750000000e+03 -8.801164200310e-02 5.595126617368e-04 2.575011650111e+01
1.057000000000e+03 -9.300468995698e-02 5.649967341021e-04 2.578524797622e+01
1.057250000000e+03 -9.725559626831e-02 5.685020945890e-04 2.582108784279e+01
1.057500000000e+03 -1.007338979985e-01 5.700369916260e-04 2.585761536801e+01
1.057750000000e+03 -1.034174078619e-01 5.696301112827e-04 2.589480263946e+01
1.058000000000e+03 -1.052922820777e-01 5.673297818807e-04 2.593261445865e+01
1.058250000000e+03 -1.063530232766e-01 5.632030166214e-04 2.597100831004e+01
1.058500000000e+03 -1.066023873571e-01 5.573343442410e-04 2.600993437964e+01
1.058750000000e+03 -1.060512130809e-01 5.498244861666e-04 2.604933565763e+01
1.059000000000e+03 -1.047181913280e-01 5.407889221555e-04 2.608914813666e+01
1.059250000000e+03 -1.026295456025e-01 5.303562943187e-04 2.612930103826e+01
1.059500000000e+03 -9.981865929742e-02 5.186667527758e-04 2.616971715138e+01
1.059750000000e+03 -9.632563420202e-02 5.058702385440e-04 2.621031322580e+01
1.060000000000e+03 -9.219680339454e-02 4.921246767621e-04 2.625100043881e+01
1.060250000000e+03 -8.748418628540e-02 4.775941568450e-04 2.629168493697e+01
1.060500000000e+03 -8.224489970201e-02 4.624471284283e-04 2.633226841735e+01
1.060750000000e+03 -7.654053651730e-02 4.468545940084e-04 2.637264880015e+01
1.061000000000e+03 -7.043650111841e-02 4.309883155330e-04 2.641272090533e+01
1.061250000000e+03 -6.400133211419e-02 4.150191335466e-04 2.645237723485e+01
1.061500000000e+03 -5.730598965837e-02 3.991152691838e-04 2.649150873719e+01
1.061750000000e+03 -5.042313879567e-02 3.834407577246e-04 2.653000562896e+01
1.062000000000e+03 -4.342641681332e-02 3.681539435102e-04 2.656775824307e+01
1.062250000000e+03 -3.638970417570e-02 3.534061053745e-04 2.660465787320e+01
1.062500000000e+03 -2.938639561884e-02 3.393401647000e-04 2.664059763690e+01
1.062750000000e+03 -2.248867815042e-02 3.260895007834e-04 2.667547334354e+01
1.063000000000e+03 -1.576683396023e-02 3.137769196757e-04 2.670918431531e+01
1.063250000000e+03 -9.288551002393e-03 3.025136930502e-04 2.674163424222e+01
1.063500000000e+03 -3.118276734905e-03 2.923987746306e-04 2.677273195414e+01
1.063750000000e+03 2.683405743821e-03 2.835181008799e-04 2.680239219072e+01
1.064000000000e+03 8.060366012178e-03 2.759439899087e-04 2.683053631630e+01
1.064250000000e+03 1.296145066311e-02 2.697347809097e-04 2.685709296909e+01
1.064500000000e+03 1.734098678075e-02 2.649344670726e-04 2.688199867218e+01
1.064750000000e+03 2.115920026522e-02 2.615724970609e-04 2.690519834422e+01
1.065000000000e+03 2.438260416597e-02 2.596636684908e-04 2.692664576654e+01
1.065250000000e+03 2.698430420229e-02 2.592081748247e-04 2.694630394163e+01
1.065500000000e+03 2.894423966435e-02 2.601917542002e-04 2.696414537349e+01
1.065750000000e+03 3.024936899540e-02 2.625859185119e-04 2.698015226026e+01
1.066000000000e+03 3.089376907052e-02 2.663483187456e-04 2.699431658439e+01
1.066250000000e+03 3.087865945900e-02 2.714232381299e-04 2.700664009238e+01
1.066500000000e+03 3.021236832437e-02 2.777420806804e-04 2.701713420121e+01
1.066750000000e+03 2.891020407274e-02 2.852240861515e-04 2.702581977406e+01
1.067000000000e+03 2.699426546006e-02 2.937770932915e-04 2.703272681748e+01
1.067250000000e+03 2.449316810406e-02 3.032984025474e-04 2.703789406160e+01
1.067500000000e+03 2.144171386908e-02 3.136757119436e-04 2.704136847232e+01
1.067750000000e+03 1.788047903964e-02 3.247881720683e-04 2.704320465196e+01
1.068000000000e+03 1.385534606333e-02 3.365075105717e-04 2.704346417363e+01
1.068250000000e+03 9.416975111532e-03 3.486992469644e-04 2.704221484232e+01
1.068500000000e+03 4.620219312310e-03 3.612239796354e-04 2.703952988315e+01
1.068750000000e+03 -4.765015889345e-04 3.739387124941e-04 2.703548709776e+01
1.069000000000e+03 -5.811871457229e-03 3.866982935512e-04 2.703016796235e+01
1.069250000000e+03 -1.132237953375e-02 3.993568691171e-04 2.702365670601e+01
1.069500000000e+03 -1.694304273966e-02 4.117693649136e-04 2.701603937222e+01
1.069750000000e+03 -2.260815120625e-02 4.237930128737e-04 2.700740288514e+01
1.070000000000e+03 -2.825201099601e-02 4.352888574285e-04 2.699783411481e+01
1.070250000000e+03 -3.380969538217e-02 4.461232849467e-04 2.698741898144e+01
1.070500000000e+03 -3.921777600970e-02 4.561694650759e-04 2.697624157640e+01
1.070750000000e+03 -4.441503863131e-02 4.653088271775e-04 2.696438334600e+01
1.071000000000e+03 -4.934317338730e-02 4.734324173956e-04 2.695192232589e+01
1.071250000000e+03 -5.394741893265e-02 4.804421678751e-04 2.693893243154e+01
1.071500000000e+03 -5.817717385745e-02 4.862521044148e-04 2.692548283741e+01
1.071750000000e+03 -6.198654364375e-02 4.907893366989e-04 2.691163741475e+01
1.072000000000e+03 -6.533483647895e-02 4.939949994909e-04 2.689745426733e+01
1.072250000000e+03 -6.818699410959e-02 4.958250128038e-04 2.688298534429e+01
1.072500000000e+03 -7.051394343241e-02 4.962506330685e-04 2.686827613304e+01
1.072750000000e+03 -7.229288488369e-02 4.952588024000e-04 2.685336544679e+01
1.073000000000e+03 -7.350749392753e-02 4.928524164957e-04 2.683828528507e+01
1.073250000000e+03 -7.414804148353e-02 4.890503756694e-04 2.682306077558e+01
1.073500000000e+03 -7.421144017550e-02 4.838872070747e-04 2.680771019376e+01
1.073750000000e+03 -7.370119506530e-02 4.774125807819e-04 2.679224504548e+01
1.074000000000e+03 -7.262728504826e-02 4.696908522765e-04 2.677667021714e+01
1.074250000000e+03 -7.100595645562e-02 4.608001980009e-04 2.676098417985e+01
1.074500000000e+03 -6.885944389459e-02 4.508316028977e-04 2.674517924253e+01
1.074750000000e+03 -6.621561587003e-02 4.398876857339e-04 2.672924184733e+01
1.075000000000e+03 -6.310756022751e-02 4.280813869503e-04 2.671315290462e+01
1.075250000000e+03 -5.957310152625e-02 4.155345164726e-04 2.669688815067e+01
1.075500000000e+03 -5.565426993852e-02 4.023761979689e-04 2.668041853309e+01
1.075750000000e+03 -5.139672275015e-02 3.887412230689e-04 2.666371060955e+01
1.076000000000e+03 -4.684913083813e-02 3.747683539089e-04 2.664672696168e+01
1.076250000000e+03 -4.206253507758e-02 3.605985625796e-04 2.662942661257e+01
1.076500000000e+03 -3.708968498376e-02 3.463733239532e-04 2.661176545021e+01
1.076750000000e+03 -3.198437094045e-02 3.322328621241e-04 2.659369664932e+01
1.077000000000e+03 -2.680075943340e-02 3.183144348624e-04 2.657517109048e+01
1.077250000000e+03 -2.159273625663e-02 3.047507151356e-04 2.655613777519e+01
1.077500000000e+03 -1.641325363469e-02 2.916682243305e-04 2.653654423318e+01
1.077750000000e+03 -1.131371354731e-02 2.791858978679e-04 2.651633692549e+01
1.078000000000e+03 -6.343372104848e-03 2.674137449093e-04 2.649546163509e+01
1.078250000000e+03 -1.548798816878e-03 2.564516605178e-04 2.647386385435e+01
1.078500000000e+03 3.026625691013e-03 2.463883770491e-04 2.645148916316e+01
1.078750000000e+03 7.343158544983e-03 2.373005999333e-04 2.642828359706e+01
1.079000000000e+03 1.136507364838e-02 2.292523162428e-04 2.640419401510e+01
1.079250000000e+03 1.506099405064e-02 2.222942552110e-04 2.637916845342e+01
1.079500000000e+03 1.840414086297e-02 2.164635583335e-04 2.635315648310e+01
1.079750000000e+03 2.137253152941e-02 2.117836244037e-04 2.632610955324e+01
1.080000000000e+03 2.394909202029e-02 2.082641672934e-04 2.629798133992e+01
1.080250000000e+03 2.612171518797e-02 2.059013990337e-04 2.626872808163e+01
1.080500000000e+03 2.788324023555e-02 2.046784292441e-04 2.623830891618e+01
1.080750000000e+03 2.923136690970e-02 2.045658286163e-04 2.620668621562e+01
1.081000000000e+03 3.016851287830e-02 2.055223441437e-04 2.617382590584e+01
1.081250000000e+03 3.070160433470e-02 2.074957666712e-04 2.613969778952e+01
1.081500000000e+03 3.084181084499e-02 2.104239369202e-04 2.610427585947e+01
1.081750000000e+03 3.060423774166e-02 2.142358544127e-04 2.606753859370e+01
1.082000000000e+03 3.000756488970e-02 2.188529037187e-04 2.602946924772e+01
1.082250000000e+03 2.907365429942e-02 2.241901497086e-04 2.599005612520e+01
1.082500000000e+03 2.782712232201e-02 2.301577050484e-04 2.594929282901e+01
1.082750000000e+03 2.629489130256e-02 2.366621279941e-04 2.590717849733e+01
1.083000000000e+03 2.450572155788e-02 2.436078515835e-04 2.586371799661e+01
1.083250000000e+03 2.248973484882e-02 2.508986031349e-04 2.581892210009e+01
1.083500000000e+03 2.027793674894e-02 2.584387979583e-04 2.577280762139e+01
1.083750000000e+03 1.790173935548e-02 2.661348979790e-04 2.572539750874e+01
1.084000000000e+03 1.539250411118e-02 2.738966680589e-04 2.567672090708e+01
1.084250000000e+03 1.278109220042e-02 2.816384374104e-04 2.562681314976e+01
1.084500000000e+03 1.009744499146e-02 2.892801585011e-04 2.557571572226e+01
1.084750000000e+03 7.370200950845e-03 2.967483685980e-04 2.552347616960e+01
1.085000000000e+03 4.626330910929e-03 3.039770587621e-04 2.547014793065e+01
1.085250000000e+03 1.890835275241e-03 3.109083449135e-04 2.541579014760e+01
1.085500000000e+03 -8.135372183750e-04 3.174930329360e-04 2.536046738803e+01
1.085750000000e+03 -3.466504875120e-03 3.236909941765e-04 2.530424934277e+01
1.086000000000e+03 -6.050432927569e-03 3.294713285920e-04 2.524721045261e+01
1.086250000000e+03 -8.550458971936e-03 3.348124582020e-04 2.518942948759e+01
1.086500000000e+03 -1.095456094017e-02 3.397020026317e-04 2.513098909816e+01
1.086750000000e+03 -1.325358766057e-02 3.441365146963e-04 2.507197530266e+01
1.087000000000e+03 -1.544122540172e-02 3.481210481749e-04 2.501247696601e+01
1.087250000000e+03 -1.751392986342e-02 3.516686098426e-04 2.495258522829e+01
1.087500000000e+03 -1.947079944703e-02 3.547994735174e-04 2.489239293361e+01
1.087750000000e+03 -2.131341784874e-02 3.575404002289e-04 2.483199402644e+01
1.088000000000e+03 -2.304564885217e-02 3.599237597651e-04 2.477148296060e+01
1.088250000000e+03 -2.467340421043e-02 3.619865819771e-04 2.471095409016e+01
1.088500000000e+03 -2.620437577639e-02 3.637695589493e-04 2.465050108905e+01
1.088750000000e+03 -2.764774745408e-02 3.653160053486e-04 2.459021636238e+01
1.089000000000e+03 -2.901388449368e-02 3.666708118136e-04 2.453019049791e+01
1.089250000000e+03 -3.031400812311e-02 3.678793934428e-04 2.447051173973e+01
1.089500000000e+03 -3.155986405623e-02 3.689866678941e-04 2.441126548240e+01
1.089750000000e+03 -3.276338315446e-02 3.700360594534e-04 2.435253381444e+01
1.090000000000e+03 -3.393634588730e-02 3.710685636754e-04 2.429439509725e+01
1.090250000000e+03 -3.509005377969e-02 3.721218647789e-04 2.423692358317e+01
1.090500000000e+03 -3.623501089400e-02 3.732295591536e-04 2.418018908886e+01
1.090750000000e+03 -3.738062275041e-02 3.744204618825e-04 2.412425669863e+01
1.091000000000e+03 -3.853491464612e-02 3.757179628631e-04 2.406918653180e+01
1.091250000000e+03 -3.970427811210e-02 3.771395368463e-04 2.401503354823e+01
1.091500000000e+03 -4.089324467534e-02 3.786963636977e-04 2.396184741268e+01
1.091750000000e+03 -4.210428999915e-02 3.803930283172e-04 2.390967238743e+01
1.092000000000e+03 -4.333767397702e-02 3.822273519145e-04 2.385854728870e+01
1.092250000000e+03 -4.459132616470e-02 3.841903936279e-04 2.380850548441e+01
1.092500000000e+03 -4.586075858290e-02 3.862665137003e-04 2.375957491905e+01
1.092750000000e+03 -4.713903622523e-02 3.884336008855e-04 2.371177820255e+01
1.093000000000e+03 -4.841678625468e-02 3.906633769803e-04 2.366513271629e+01
1.093250000000e+03 -4.968225224739e-02 3.929218001556e-04 2.361965075800e+01
1.093500000000e+03 -5.092140524724e-02 3.951696447747e-04 2.357533973279e+01
1.093750000000e+03 -5.211809298558e-02 3.973631590286e-04 2.353220234775e+01
1.094000000000e+03 -5.325424678522e-02 3.994547812988e-04 2.349023685860e+01
1.094250000000e+03 -5.431012554905e-02 4.013939884145e-04 2.344943731485e+01
1.094500000000e+03 -5.526461287773e-02 4.031282164839e-04 2.340979384554e+01
1.094750000000e+03 -5.609554829164e-02 4.046037487169e-04 2.337129294345e+01
1.095000000000e+03 -5.678010259840e-02 4.057666913414e-04 2.333391777667e+01
1.095250000000e+03 -5.729518055970e-02 4.065642047581e-04 2.329764849584e+01
1.095500000000e+03 -5.761785438098e-02 4.069453780591e-04 2.326246256629e+01
1.095750000000e+03 -5.772581696037e-02 4.068623352309e-04 2.322833508866e+01
1.096000000000e+03 -5.759784847221e-02 4.062713179041e-04 2.319523912510e+01
1.096250000000e+03 -5.721428791716e-02 4.051334325964e-04 2.316314603287e+01
1.096500000000e+03 -5.655750378686e-02 4.034156980717e-04 2.313202578337e+01
1.096750000000e+03 -5.561234817531e-02 4.010919863989e-04 2.310184727474e+01
1.097000000000e+03 -5.436659314196e-02 3.981437306806e-04 2.307257864903e+01
1.097250000000e+03 -5.281133062753e-02 3.945605475745e-04 2.304418757975e+01
1.097500000000e+03 -5.094133989513e-02 3.903407837541e-04 2.301664156144e+01
1.097750000000e+03 -4.875540044021e-02 3.854918494945e-04 2.298990817784e+01
1.098000000000e+03 -4.625654780001e-02 3.800304437403e-04 2.296395534948e+01
1.098250000000e+03 -4.345226964182e-02 3.739826901897e-04 2.293875157859e+01
1.098500000000e+03 -4.035462556727e-02 3.673840206633e-04 2.291426615546e+01
1.098750000000e+03 -3.698029689290e-02 3.602790305249e-04 2.289046936952e+01
1.099000000000e+03 -3.335055592845e-02 3.527210624165e-04 2.286733267330e+01
1.099250000000e+03 -2.949115503115e-02 3.447716830752e-04 2.284482884840e+01
1.099500000000e+03 -2.543213860642e-02 3.364999809898e-04 2.282293215134e+01
1.099750000000e+03 -2.120756762564e-02 3.279818017604e-04 2.280161842253e+01
1.100000000000e+03 -1.685518066642e-02 3.192988662366e-04 2.278086519793e+01
1.100250000000e+03 -1.241597052749e-02 3.105377510160e-04 2.276065179129e+01
1.100500000000e+03 -7.933705667382e-03 3.017887907143e-04 2.274095936220e+01
1.100750000000e+03 -3.454385042083e-03 2.931449230701e-04 2.272177097211e+01
1.101000000000e+03 9.743497876890e-04 2.847004949419e-04 2.270307163437e+01
1.101250000000e+03 5.303849965739e-03 2.765500281429e-04 2.268484832633e+01
1.101500000000e+03 9.485121326300e-03 2.687869406808e-04 2.266709002353e+01
1.101750000000e+03 1.346950743370e-02 2.615023258121e-04 2.264978770038e+01
1.102000000000e+03 1.720938383024e-02 2.547837278389e-04 2.263293433394e+01
1.102250000000e+03 2.065884738871e-02 2.487139491494e-04 2.261652489343e+01
1.102500000000e+03 2.377439622566e-02 2.433699087512e-04 2.260055633397e+01
1.102750000000e+03 2.651558324375e-02 2.388215704377e-04 2.258502756476e+01
1.103000000000e+03 2.884563784898e-02 2.351309495432e-04 2.256993942956e+01
1.103250000000e+03 3.073204246620e-02 2.323512078420e-04 2.255529466739e+01
1.103500000000e+03 3.214705656023e-02 2.305258135657e-04 2.254109788301e+01
1.103750000000e+03 3.306817954036e-02 2.296878826579e-04 2.252735548575e+01
1.104000000000e+03 3.347854468630e-02 2.298597114704e-04 2.251407564143e+01
1.104250000000e+03 3.336723894180e-02 2.310521735309e-04 2.250126821156e+01
1.104500000000e+03 3.272954347841e-02 2.332644332464e-04 2.248894467331e+01
1.104750000000e+03 3.156708831611e-02 2.364838328537e-04 2.247711803468e+01
1.105000000000e+03 2.988792346856e-02 2.406857658199e-04 2.246580274347e+01
1.105250000000e+03 2.770649890764e-02 2.458337372459e-04 2.245501457818e+01
1.105500000000e+03 2.504355730944e-02 2.518797450105e-04 2.244477052122e+01
1.105750000000e+03 2.192594000511e-02 2.587646434331e-04 2.243508863378e+01
1.106000000000e+03 1.838630516501e-02 2.664186780650e-04 2.242598790205e+01
1.106250000000e+03 1.446276778801e-02 2.747621703006e-04 2.241748808534e+01
1.106500000000e+03 1.019845854035e-02 2.837063448518e-04 2.240960953961e+01
1.106750000000e+03 5.641016332566e-03 2.931542852307e-04 2.240237304489e+01
1.107000000000e+03 8.420117262810e-04 3.030020174567e-04 2.239579960681e+01
1.107250000000e+03 -4.143682086045e-03 3.131396670466e-04 2.238991027401e+01
1.107500000000e+03 -9.258569285761e-03 3.234528239464e-04 2.238472592560e+01
1.107750000000e+03 -1.444324819936e-02 3.338239223926e-04 2.238026707951e+01
1.108000000000e+03 -1.963715667739e-02 3.441336156362e-04 2.237655368792e+01
1.108250000000e+03 -2.477933835030e-02 3.542622963058e-04 2.237360493913e+01
1.108500000000e+03 -2.980921475292e-02 3.640916307224e-04 2.237143906655e+01
1.108750000000e+03 -3.466735673168e-02 3.735060900982e-04 2.237007315923e+01
1.109000000000e+03 -3.929624153502e-02 3.823945145142e-04 2.236952299703e+01
1.109250000000e+03 -4.364098872177e-02 3.906515290394e-04 2.236980287603e+01
1.109500000000e+03 -4.765006213994e-02 3.981789884772e-04 2.237092546370e+01
1.109750000000e+03 -5.127592890043e-02 4.048873616685e-04 2.237290166053e+01
1.110000000000e+03 -5.447566814409e-02 4.106969618371e-04 2.237574048277e+01
1.110250000000e+03 -5.721151955677e-02 4.155390178137e-04 2.237944894792e+01
1.110500000000e+03 -5.945136573411e-02 4.193567481094e-04 2.238403198703e+01
1.110750000000e+03 -6.116914181195e-02 4.221062153584e-04 2.238949236450e+01
1.111000000000e+03 -6.234516808557e-02 4.237568791396e-04 2.239583061684e+01
1.111250000000e+03 -6.296639766938e-02 4.242920766394e-04 2.240304499305e+01
1.111500000000e+03 -6.302658417863e-02 4.237092920038e-04 2.241113142334e+01
1.111750000000e+03 -6.252635769525e-02 4.220202712371e-04 2.242008347447e+01
1.112000000000e+03 -6.147321918499e-02 4.192509309420e-04 2.242989233977e+01
1.112250000000e+03 -5.988144152130e-02 4.154410259271e-04 2.244054681295e+01
1.112500000000e+03 -5.777189523232e-02 4.106435260235e-04 2.245203328667e+01
1.112750000000e+03 -5.517178254792e-02 4.049240465759e-04 2.246433573652e+01
1.113000000000e+03 -5.211430280437e-02 3.983599723348e-04 2.247743573622e+01
1.113250000000e+03 -4.863823557362e-02 3.910394042467e-04 2.249131244459e+01
1.113500000000e+03 -4.478746680709e-02 3.830599909887e-04 2.250594263003e+01
1.113750000000e+03 -4.061044047231e-02 3.745276151246e-04 2.252130066997e+01
1.114000000000e+03 -3.615957331090e-02 3.655549996695e-04 2.253735857804e+01
1.114250000000e+03 -3.149060594658e-02 3.562602005236e-04 2.255408601179e+01
1.114500000000e+03 -2.666193121335e-02 3.467650538571e-04 2.257145032063e+01
1.114750000000e+03 -2.173387779712e-02 3.371935632622e-04 2.258941656796e+01
1.115000000000e+03 -1.676799066448e-02 3.276703407256e-04 2.260794759022e+01
1.115250000000e+03 -1.182628160244e-02 3.183189865554e-04 2.262700405027e+01
1.115500000000e+03 -6.970491435562e-03 3.092604735200e-04 2.264654450988e+01
1.115750000000e+03 -2.261349416155e-03 3.006116358983e-04 2.266652552871e+01
1.116000000000e+03 2.242144862782e-03 2.924837231690e-04 2.268690177464e+01
1.116250000000e+03 6.483424983350e-03 2.849810358524e-04 2.270762614793e+01
1.116500000000e+03 1.040902061553e-02 2.781996679901e-04 2.272864993780e+01
1.116750000000e+03 1.396918541661e-02 2.722263833463e-04 2.274992300535e+01
1.117000000000e+03 1.711847403957e-02 2.671376158408e-04 2.277139399888e+01
1.117250000000e+03 1.981627094547e-02 2.629986184228e-04 2.279301056421e+01
1.117500000000e+03 2.202725054011e-02 2.598627871950e-04 2.281471962868e+01
1.117750000000e+03 2.372177960780e-02 2.577711018780e-04 2.283646767658e+01
1.118000000000e+03 2.487624099157e-02 2.567517856516e-04 2.285820107313e+01
1.118250000000e+03 2.547329131858e-02 2.568200935429e-04 2.287986640873e+01
1.118500000000e+03 2.550203505276e-02 2.579782827829e-04 2.290141085068e+01
1.118750000000e+03 2.495812003278e-02 2.602157420445e-04 2.292278254056e+01
1.119000000000e+03 2.384375960273e-02 2.635092630858e-04 2.294393099656e+01
1.119250000000e+03 2.216766396668e-02 2.678234866037e-04 2.296480751915e+01
1.119500000000e+03 1.994490553640e-02 2.731114470238e-04 2.298536562563e+01
1.119750000000e+03 1.719669745603e-02 2.793153176824e-04 2.300556146311e+01
1.120000000000e+03 1.395010770795e-02 2.863672114943e-04 2.302535424312e+01
1.120250000000e+03 1.023769825359e-02 2.941900546290e-04 2.304470665168e+01
1.120500000000e+03 6.097106923336e-03 3.026986327770e-04 2.306358524160e+01
1.120750000000e+03 1.570568968618e-03 3.118006744052e-04 2.308196082015e+01
1.121000000000e+03 -3.295611187020e-03 3.213979810304e-04 2.309980879549e+01
1.121250000000e+03 -8.451630995220e-03 3.313876423641e-04 2.311710949101e+01
1.121500000000e+03 -1.384479555628e-02 3.416632279622e-04 2.313384843357e+01
1.121750000000e+03 -1.942014919624e-02 3.521160002566e-04 2.315001657870e+01
1.122000000000e+03 -2.512112604984e-02 3.626361685927e-04 2.316561050642e+01
1.122250000000e+03 -3.089021167994e-02 3.731141002590e-04 2.318063255264e+01
1.122500000000e+03 -3.666960061850e-02 3.834414997812e-04 2.319509088956e+01
1.122750000000e+03 -4.240185084104e-02 3.935125548722e-04 2.320899955444e+01
1.123000000000e+03 -4.803051904107e-02 4.032250789245e-04 2.322237840800e+01
1.123250000000e+03 -5.350077367914e-02 4.124814999483e-04 2.323525304629e+01
1.123500000000e+03 -5.875997496758e-02 4.211897524332e-04 2.324765464983e+01
1.123750000000e+03 -6.375821818438e-02 4.292642781065e-04 2.325961977226e+01
1.124000000000e+03 -6.844883229136e-02 4.366267756682e-04 2.327119008486e+01
1.124250000000e+03 -7.278883090931e-02 4.432068734808e-04 2.328241206094e+01
1.124500000000e+03 -7.673930779621e-02 4.489427492277e-04 2.329333662634e+01
1.124750000000e+03 -8.026577906432e-02 4.537816514077e-04 2.330401875462e+01
1.125000000000e+03 -8.333846269325e-02 4.576803010043e-04 2.331451704199e+01
1.125250000000e+03 -8.593250147493e-02 4.606052135504e-04 2.332489324153e+01
1.125500000000e+03 -8.802812057146e-02 4.625328730044e-04 2.333521178434e+01
1.125750000000e+03 -8.961072864953e-02 4.634498185006e-04 2.334553927891e+01
1.126000000000e+03 -9.067095599909e-02 4.633526566230e-04 2.335594400259e+01
1.126250000000e+03 -9.120463505483e-02 4.622479938400e-04 2.336649539442e+01
1.126500000000e+03 -9.121272889778e-02 4.601522097647e-04 2.337726354883e+01
1.126750000000e+03 -9.070120434319e-02 4.570911635450e-04 2.338831871901e+01
1.127000000000e+03 -8.968085812937e-02 4.530998405663e-04 2.339973084363e+01
1.127250000000e+03 -8.816710166736e-02 4.482219528521e-04 2.341156908412e+01
1.127500000000e+03 -8.617970580946e-02 4.425093934694e-04 2.342390139943e+01
1.127750000000e+03 -8.374251194478e-02 4.360216937538e-04 2.343679414547e+01
1.128000000000e+03 -8.088311666493e-02 4.288253633040e-04 2.345031171046e+01
1.128250000000e+03 -7.763252891211e-02 4.209932019790e-04 2.346451618359e+01
1.128500000000e+03 -7.402481737082e-02 4.126036100929e-04 2.347946706853e+01
1.128750000000e+03 -7.009673778681e-02 4.037399210891e-04 2.349522102960e+01
1.129000000000e+03 -6.588735628910e-02 3.944895181103e-04 2.351183168400e+01
1.129250000000e+03 -6.143766657267e-02 3.849431092745e-04 2.352934942862e+01
1.129500000000e+03 -5.679020772331e-02 3.751937541238e-04 2.354782131056e+01
1.129750000000e+03 -5.198868586384e-02 3.653361788277e-04 2.356729093013e+01
1.130000000000e+03 -4.707760093759e-02 3.554659578273e-04 2.358779838214e+01
1.130250000000e+03 -4.210188176896e-02 3.456786726399e-04 2.360938022779e+01
1.130500000000e+03 -3.710653099111e-02 3.360690906614e-04 2.363206949524e+01
1.130750000000e+03 -3.213627974089e-02 3.267303634963e-04 2.365589570504e+01
1.131000000000e+03 -2.723525550708e-02 3.177532382847e-04 2.368088491977e+01
1.131250000000e+03 -2.244665965119e-02 3.092252816883e-04 2.370705980813e+01
1.131500000000e+03 -1.781245880809e-02 3.012301353309e-04 2.373443972208e+01
1.131750000000e+03 -1.337308682858e-02 2.938467839295e-04 2.376304078938e+01
1.132000000000e+03 -9.167159993375e-03 2.871488633332e-04 2.379287599867e+01
1.132250000000e+03 -5.231201601631e-03 2.812039904123e-04 2.382395530298e+01
1.132500000000e+03 -1.599381672279e-03 2.760731414734e-04 2.385628570024e+01
1.132750000000e+03 1.696736179879e-03 2.718100561333e-04 2.388987133159e+01
1.133000000000e+03 4.628429512849e-03 2.684607088659e-04 2.392471354508e+01
1.133250000000e+03 7.170047297617e-03 2.660628050036e-04 2.396081097436e+01
1.133500000000e+03 9.299215065352e-03 2.646453768899e-04 2.399815957746e+01
1.133750000000e+03 1.099703449035e-02 2.642283922612e-04 2.403675268385e+01
1.134000000000e+03 1.224826278254e-02 2.648224361447e-04 2.407658101202e+01
1.134250000000e+03 1.304146553873e-02 2.664285385128e-04 2.411763266866e+01
1.134500000000e+03 1.336916238555e-02 2.690380037942e-04 2.415989314265e+01
1.134750000000e+03 1.322793528358e-02 2.726323694555e-04 2.420334527735e+01
1.135000000000e+03 1.261851814063e-02 2.771834336376e-04 2.424796921714e+01
1.135250000000e+03 1.154585602356e-02 2.826533885291e-04 2.429374236596e+01
1.135500000000e+03 1.001913587497e-02 2.889950403654e-04 2.434063931142e+01
1.135750000000e+03 8.051778590030e-03 2.961521299554e-04 2.438863174660e+01
1.136000000000e+03 5.661403038472e-03 3.040597601487e-04 2.443768840069e+01
1.136250000000e+03 2.869751590870e-03 3.126449197675e-04 2.448777494533e+01
1.136500000000e+03 -2.974235461750e-04 3.218270627472e-04 2.453885391625e+01
1.136750000000e+03 -3.810514617254e-03 3.315188102662e-04 2.459088463117e+01
1.137000000000e+03 -7.636243747237e-03 3.416267092118e-04 2.464382312216e+01
1.137250000000e+03 -1.173789756224e-02 3.520520866515e-04 2.469762207577e+01
1.137500000000e+03 -1.607559806630e-02 3.626919939499e-04 2.475223077863e+01
1.137750000000e+03 -2.060660884447e-02 3.734401371014e-04 2.480759509545e+01
1.138000000000e+03 -2.528568604362e-02 3.841878846977e-04 2.486365745343e+01
1.138250000000e+03 -3.006545885631e-02 3.948253331366e-04 2.492035685779e+01
1.138500000000e+03 -3.489684833684e-02 4.052423898865e-04 2.497762892478e+01
1.138750000000e+03 -3.972951368486e-02 4.153298621618e-04 2.503540594619e+01
1.139000000000e+03 -4.451232668916e-02 4.249805608522e-04 2.509361698511e+01
1.139250000000e+03 -4.919387081342e-02 4.340903983356e-04 2.515218798155e+01
1.139500000000e+03 -5.372295462695e-02 4.425594699418e-04 2.521104192250e+01
1.139750000000e+03 -5.804914228750e-02 4.502931045128e-04 2.527009900443e+01
1.140000000000e+03 -6.212328939364e-02 4.572028841345e-04 2.532927686118e+01
1.140250000000e+03 -6.589808317002e-02 4.632076158611e-04 2.538849078722e+01
1.140500000000e+03 -6.932857420535e-02 4.682342277092e-04 2.544765403172e+01
1.140750000000e+03 -7.237270057109e-02 4.722186148593e-04 2.550667808051e+01
1.141000000000e+03 -7.499179296953e-02 4.751064115838e-04 2.556547300092e+01
1.141250000000e+03 -7.715105615659e-02 4.768536692554e-04 2.562394777679e+01
1.141500000000e+03 -7.882001599564e-02 4.774274350243e-04 2.568201070720e+01
1.141750000000e+03 -7.997293277902e-02 4.768062332593e-04 2.573956978648e+01
1.142000000000e+03 -8.058916475952e-02 4.749804585665e-04 2.579653313214e+01
1.142250000000e+03 -8.065348411608e-02 4.719526441323e-04 2.585280940123e+01
1.142500000000e+03 -8.015633544134e-02 4.677376102437e-04 2.590830824583e+01
1.142750000000e+03 -7.909403413408e-02 4.623624986500e-04 2.596294074186e+01
1.143000000000e+03 -7.746889608304e-02 4.558666760227e-04 2.601661985253e+01
1.143250000000e+03 -7.528930074595e-02 4.483015199378e-04 2.606926085856e+01
1.143500000000e+03 -7.256968456171e-02 4.397300779979e-04 2.612078181439e+01
1.143750000000e+03 -6.933045983553e-02 4.302266028607e-04 2.617110396413e+01
1.144000000000e+03 -6.559786316844e-02 4.198759295652e-04 2.622015216817e+01
1.144250000000e+03 -6.140373011373e-02 4.087728049963e-04 2.626785529080e+01
1.144500000000e+03 -5.678520687342e-02 3.970210488081e-04 2.631414658994e+01
1.144750000000e+03 -5.178439050400e-02 3.847325942203e-04 2.635896405847e+01
1.145000000000e+03 -4.644791070398e-02 3.720264112601e-04 2.640225075919e+01
1.145250000000e+03 -4.082645636997e-02 3.590274146354e-04 2.644395511622e+01
1.145500000000e+03 -3.497424924094e-02 3.458652293656e-04 2.648403118576e+01
1.145750000000e+03 -2.894847827467e-02 3.326728670018e-04 2.652243888903e+01
1.146000000000e+03 -2.280869113933e-02 3.195853581972e-04 2.655914420558e+01
1.146250000000e+03 -1.661616689990e-02 3.067383439601e-04 2.659411934616e+01
1.146500000000e+03 -1.043325944805e-02 2.942666209750e-04 2.662734287416e+01
1.146750000000e+03 -4.322734536717e-03 2.823026694642e-04 2.665879979894e+01
1.147000000000e+03 1.652902347626e-03 2.709751841230e-04 2.668848162465e+01
1.147250000000e+03 7.432069618698e-03 2.604076364018e-04 2.671638636973e+01
1.147500000000e+03 1.295476628937e-02 2.507168426123e-04 2.674251853935e+01
1.147750000000e+03 1.816320923457e-02 2.420115828626e-04 2.676688906291e+01
1.148000000000e+03 2.300244630636e-02 2.343913007901e-04 2.678951518862e+01
1.148250000000e+03 2.742093663748e-02 2.279448917037e-04 2.681042034642e+01
1.148500000000e+03 3.137109618887e-02 2.227495908770e-04 2.682963396368e+01
1.148750000000e+03 3.480980247580e-02 2.188699734998e-04 2.684719124664e+01
1.149000000000e+03 3.769885075730e-02 2.163570939578e-04 2.686313292077e+01
1.149250000000e+03 4.000536268859e-02 2.152477639311e-04 2.687750493991e+01
1.149500000000e+03 4.170214110845e-02 2.155639892013e-04 2.689035815381e+01
1.149750000000e+03 4.276796707009e-02 2.173125754729e-04 2.690174794231e+01
1.150000000000e+03 4.318784153608e-02 2.204848952691e-04 2.691173382006e+01
1.150250000000e+03 4.295316415773e-02 2.250567858736e-04 2.692037901054e+01
1.150500000000e+03 4.206184932890e-02 2.309888432710e-04 2.692774998795e+01
1.150750000000e+03 4.051838320637e-02 2.382266189336e-04 2.693391600069e+01
1.151000000000e+03 3.833381342278e-02 2.467011039221e-04 2.693894857113e+01
1.151250000000e+03 3.552567616655e-02 2.563294162340e-04 2.694292097416e+01
1.151500000000e+03 3.211785858353e-02 2.670156404396e-04 2.694590770489e+01
1.151750000000e+03 2.814040137095e-02 2.786518201846e-04 2.694798393399e+01
1.152000000000e+03 2.362923777465e-02 2.911191011616e-04 2.694922495837e+01
1.152250000000e+03 1.862587007854e-02 3.042890160254e-04 2.694970564061e+01
1.152500000000e+03 1.317699604246e-02 3.180248773251e-04 2.694949986269e+01
1.152750000000e+03 7.334073407599e-03 3.321832914965e-04 2.694867997290e+01
1.153000000000e+03 1.152836484727e-03 3.466157424395e-04 2.694731624458e+01
1.153250000000e+03 -5.307232125701e-03 3.611702520581e-04 2.694547635570e+01
1.153500000000e+03 -1.198347781589e-02 3.756930977637e-04 2.694322487067e+01
1.153750000000e+03 -1.881068181545e-02 3.900305447414e-04 2.694062275609e+01
1.154000000000e+03 -2.572170396296e-02 4.040305958239e-04 2.693772691900e+01
1.154250000000e+03 -3.264815180259e-02 4.175447303828e-04 2.693458976222e+01
1.154500000000e+03 -3.952106679426e-02 4.304295962748e-04 2.693125879099e+01
1.154750000000e+03 -4.627162474177e-02 4.425487073947e-04 2.692777623508e+01
1.155000000000e+03 -5.283184232352e-02 4.537739467631e-04 2.692417872891e+01
1.155250000000e+03 -5.913528102385e-02 4.639870318586e-04 2.692049701486e+01
1.155500000000e+03 -6.511774454102e-02 4.730810445932e-04 2.691675571199e+01
1.155750000000e+03 -7.071795767662e-02 4.809616311253e-04 2.691297311363e+01
1.156000000000e+03 -7.587822755018e-02 4.875481280112e-04 2.690916105063e+01
1.156250000000e+03 -8.054506866199e-02 4.927745526479e-04 2.690532479568e+01
1.156500000000e+03 -8.466979905515e-02 4.965904481259e-04 2.690146303267e+01
1.156750000000e+03 -8.820908899363e-02 4.989615341237e-04 2.689756786868e+01
1.157000000000e+03 -9.112546431565e-02 4.998701920515e-04 2.689362491567e+01
1.157250000000e+03 -9.338775183402e-02 4.993157527383e-04 2.688961341149e+01
1.157500000000e+03 -9.497147202691e-02 4.973146041431e-04 2.688550641736e+01
1.157750000000e+03 -9.585916123895e-02 4.939001120139e-04 2.688127104947e+01
1.158000000000e+03 -9.604062698431e-02 4.891223092640e-04 2.687686877595e+01
1.158250000000e+03 -9.551313310222e-02 4.830474138212e-04 2.687225575960e+01
1.158500000000e+03 -9.428150760533e-02 4.757571589312e-04 2.686738325149e+01
1.158750000000e+03 -9.235817074818e-02 4.673479255258e-04 2.686219802193e+01
1.159000000000e+03 -8.976308730064e-02 4.579296841260e-04 2.685664284174e+01
1.159250000000e+03 -8.652363113923e-02 4.476247385330e-04 2.685065698707e+01
1.159500000000e+03 -8.267437699026e-02 4.365663332642e-04 2.684417678995e+01
1.159750000000e+03 -7.825680223453e-02 4.248970919449e-04 2.683713620136e+01
1.160000000000e+03 -7.331891335454e-02 4.127673292900e-04 2.682946738248e+01
1.160250000000e+03 -6.791479393463e-02 4.003332408054e-04 2.682110131049e+01
1.160500000000e+03 -6.210407379915e-02 3.877549887047e-04 2.681196838976e+01
1.160750000000e+03 -5.595133005859e-02 3.751947240530e-04 2.680199906992e+01
1.161000000000e+03 -4.952541850137e-02 3.628145480234e-04 2.679112446092e+01
1.161250000000e+03 -4.289874560564e-02 3.507744596196e-04 2.677927693777e+01
1.161500000000e+03 -3.614648456096e-02 3.392302978133e-04 2.676639073469e+01
1.161750000000e+03 -2.934574487828e-02 3.283317225946e-04 2.675240251471e+01
1.162000000000e+03 -2.257470298753e-02 3.182202491216e-04 2.673725191708e+01
1.162250000000e+03 -1.591170532822e-02 3.090273750565e-04 2.672088207655e+01
1.162500000000e+03 -9.434351083946e-03 3.008728208861e-04 2.670324010252e+01
1.162750000000e+03 -3.218568643806e-03 2.938629153385e-04 2.668427752180e+01
1.163000000000e+03 2.662306405632e-03 2.880891421141e-04 2.666395067775e+01
1.163250000000e+03 8.138434468024e-03 2.836268856054e-04 2.664222108178e+01
1.163500000000e+03 1.314435125021e-02 2.805343774126e-04 2.661905571591e+01
1.163750000000e+03 1.761980377049e-02 2.788518805431e-04 2.659442728135e+01
1.164000000000e+03 2.151053789540e-02 2.786011053670e-04 2.656831439425e+01
1.164250000000e+03 2.476901868905e-02 2.797848865794e-04 2.654070172534e+01
1.164500000000e+03 2.735508073222e-02 2.823871085694e-04 2.651158008547e+01
1.164750000000e+03 2.923648835370e-02 2.863729121527e-04 2.648094645071e+01
1.165000000000e+03 3.038940691962e-02 2.916891787865e-04 2.644880393996e+01
1.165250000000e+03 3.079876804305e-02 2.982652029384e-04 2.641516173195e+01
1.165500000000e+03 3.045852575991e-02 3.060136655436e-04 2.638003493284e+01
1.165750000000e+03 2.937180220264e-02 3.148318233720e-04 2.634344439781e+01
1.166000000000e+03 2.755091009716e-02 3.246028899586e-04 2.630541650184e+01
1.166250000000e+03 2.501725909263e-02 3.351977072277e-04 2.626598287372e+01
1.166500000000e+03 2.180113720028e-02 3.464765334237e-04 2.622518008522e+01
1.166750000000e+03 1.794137960494e-02 3.582908493993e-04 2.618304931586e+01
1.167000000000e+03 1.348491777206e-02 3.704854549343e-04 2.613963598378e+01
1.167250000000e+03 8.486216536430e-03 3.829005913493e-04 2.609498934998e+01
1.167500000000e+03 3.006614077869e-03 3.953740806724e-04 2.604916211707e+01
1.167750000000e+03 -2.886440747935e-03 4.077435820452e-04 2.600221000344e+01
1.168000000000e+03 -9.120233766150e-03 4.198487399740e-04 2.595419131723e+01
1.168250000000e+03 -1.561770236631e-02 4.315332785103e-04 2.590516653583e+01
1.168500000000e+03 -2.229842012928e-02 4.426471087278e-04 2.585519787777e+01
1.168750000000e+03 -2.907962590666e-02 4.530482840427e-04 2.580434889893e+01
1.169000000000e+03 -3.587729229595e-02 4.626048313482e-04 2.575268410389e+01
1.169250000000e+03 -4.260721582600e-02 4.711964311132e-04 2.570026856648e+01
1.169500000000e+03 -4.918611273611e-02 4.787159261154e-04 2.564716759924e+01
1.169750000000e+03 -5.553270870580e-02 4.850706333481e-04 2.559344643088e+01
1.170000000000e+03 -6.156880800852e-02 4.901834585294e-04 2.553916993649e+01
1.170250000000e+03 -6.722032375909e-02 4.939937756788e-04 2.548440238966e+01
1.170500000000e+03 -7.241826338077e-02 4.964580989194e-04 2.542920726934e+01
1.170750000000e+03 -7.709964533605e-02 4.975505037283e-04 2.537364708681e+01
1.171000000000e+03 -8.120834676228e-02 4.972628285271e-04 2.531778326989e+01
1.171250000000e+03 -8.469585673115e-02 4.956046222423e-04 2.526167607078e+01
1.171500000000e+03 -8.752193828797e-02 4.926028761968e-04 2.520538452216e+01
1.171750000000e+03 -8.965517718527e-02 4.883015160001e-04 2.514896641612e+01
1.172000000000e+03 -9.107341384627e-02 4.827606758425e-04 2.509247831275e+01
1.172250000000e+03 -9.176405641970e-02 4.760557722945e-04 2.503597558148e+01
1.172500000000e+03 -9.172425919649e-02 4.682763736307e-04 2.497951245145e+01
1.172750000000e+03 -9.096097016606e-02 4.595248911499e-04 2.492314207968e+01
1.173000000000e+03 -8.949083787659e-02 4.499151001661e-04 2.486691661673e+01
1.173250000000e+03 -8.733999123411e-02 4.395705337988e-04 2.481088729341e+01
1.173500000000e+03 -8.454367352030e-02 4.286227315070e-04 2.475510448056e+01
1.173750000000e+03 -8.114575170452e-02 4.172094057961e-04 2.469961775095e+01
1.174000000000e+03 -7.719809579659e-02 4.054725133121e-04 2.464447592413e+01
1.174250000000e+03 -7.275983867473e-02 3.935562878569e-04 2.458972708753e+01
1.174500000000e+03 -6.789652975094e-02 3.816052502875e-04 2.453541860553e+01
1.174750000000e+03 -6.267918590213e-02 3.697622077850e-04 2.448159709504e+01
1.175000000000e+03 -5.718325783938e-02 3.581663009863e-04 2.442830837965e+01
1.175250000000e+03 -5.148752491133e-02 3.469511129701e-04 2.437559741724e+01
1.175500000000e+03 -4.567293624443e-02 3.362428280732e-04 2.432350820855e+01
1.175750000000e+03 -3.982141115701e-02 3.261585308148e-04 2.427208367281e+01
1.176000000000e+03 -3.401462103286e-02 3.168046375117e-04 2.422136551479e+01
1.176250000000e+03 -2.833276909880e-02 3.082755272095e-04 2.417139406490e+01
1.176500000000e+03 -2.285338904048e-02 3.006522369846e-04 2.412220811355e+01
1.176750000000e+03 -1.765018111406e-02 2.940014069792e-04 2.407384473077e+01
1.177000000000e+03 -1.279190271810e-02 2.883745789986e-04 2.402633908628e+01
1.177250000000e+03 -8.341334823984e-03 2.838075545060e-04 2.397972426315e+01
1.177500000000e+03 -4.354341700208e-03 2.803200576512e-04 2.393403108083e+01
1.177750000000e+03 -8.790338892130e-04 2.779156446433e-04 2.388928792052e+01
1.178000000000e+03 2.044940360830e-03 2.765818519992e-04 2.384552056931e+01
1.178250000000e+03 4.386976230722e-03 2.762905592954e-04 2.380275206813e+01
1.178500000000e+03 6.125941124837e-03 2.769986542961e-04 2.376100258944e+01
1.178750000000e+03 7.250459416598e-03 2.786488725386e-04 2.372028932225e+01
1.179000000000e+03 7.759030638966e-03 2.811708551138e-04 2.368062638980e+01
1.179250000000e+03 7.659995933556e-03 2.844824102528e-04 2.364202477898e+01
1.179500000000e+03 6.971338559076e-03 2.884909556139e-04 2.360449229621e+01
1.179750000000e+03 5.720327382276e-03 2.930951100102e-04 2.356803354899e+01
1.180000000000e+03 3.943014354129e-03 2.981864021349e-04 2.353264994273e+01
1.180250000000e+03 1.683582895358e-03 3.036510855377e-04 2.349833969739e+01
1.180500000000e+03 -1.006434607615e-03 3.093720197794e-04 2.346509789436e+01
1.180750000000e+03 -4.069054026676e-03 3.152305826860e-04 2.343291652441e+01
1.181000000000e+03 -7.440845140671e-03 3.211085988842e-04 2.340178456104e+01
1.181250000000e+03 -1.105402202930e-02 3.268902413596e-04 2.337168805471e+01
1.181500000000e+03 -1.483759879362e-02 3.324638794259e-04 2.334261021843e+01
1.181750000000e+03 -1.871859601250e-02 3.377238471399e-04 2.331453154561e+01
1.182000000000e+03 -2.262327302263e-02 3.425721026853e-04 2.328742992421e+01
1.182250000000e+03 -2.647836863510e-02 3.469197596647e-04 2.326128076692e+01
1.182500000000e+03 -3.021232380872e-02 3.506884540206e-04 2.323605713898e+01
1.182750000000e+03 -3.375647417118e-02 3.538115176752e-04 2.321172989601e+01
1.183000000000e+03 -3.704618554035e-02 3.562350023510e-04 2.318826783582e+01
1.183250000000e+03 -4.002191723897e-02 3.579184608181e-04 2.316563783429e+01
1.183500000000e+03 -4.263019591199e-02 3.588355219609e-04 2.314380500969e+01
1.183750000000e+03 -4.482448356097e-02 3.589742284030e-04 2.312273286792e+01
1.184000000000e+03 -4.656592581027e-02 3.583371392403e-04 2.310238347468e+01
1.184250000000e+03 -4.782397037294e-02 3.569412118485e-04 2.308271760970e+01
1.184500000000e+03 -4.857684377926e-02 3.548174403099e-04 2.306369494524e+01
1.184750000000e+03 -4.881188133659e-02 3.520102561730e-04 2.304527421909e+01
1.185000000000e+03 -4.852570529218e-02 3.485767805496e-04 2.302741340537e+01
1.185250000000e+03 -4.772424650285e-02 3.445857930684e-04 2.301006991077e+01
1.185500000000e+03 -4.642261470702e-02 3.401165256992e-04 2.299320074949e+01
1.185750000000e+03 -4.464481491367e-02 3.352573090926e-04 2.297676274969e+01
1.186000000000e+03 -4.242331935417e-02 3.301040652941e-04 2.296071273671e+01
1.186250000000e+03 -3.979849949212e-02 3.247586729065e-04 2.294500773929e+01
1.186500000000e+03 -3.681792943326e-02 3.193272347887e-04 2.292960519860e+01
1.186750000000e+03 -3.353557164834e-02 3.139182738700e-04 2.291446316326e+01
1.187000000000e+03 -3.001085875131e-02 3.086408978006e-04 2.289954050419e+01
1.187250000000e+03 -2.630768585948e-02 3.036029150215e-04 2.288479712934e+01
1.187500000000e+03 -2.249333072220e-02 2.989089788051e-04 2.287019418400e+01
1.187750000000e+03 -1.863732038340e-02 2.946588892995e-04 2.285569427117e+01
1.188000000000e+03 -1.481025813222e-02 2.909458275092e-04 2.284126165556e+01
1.188250000000e+03 -1.108263720225e-02 2.878547051896e-04 2.282686247482e+01
1.188500000000e+03 -7.523651814206e-03 2.854607579843e-04 2.281246494490e+01
1.188750000000e+03 -4.200034391825e-03 2.838282006895e-04 2.279803955655e+01
1.189000000000e+03 -1.174928046912e-03 2.830090964079e-04 2.278355926978e+01
1.189250000000e+03 1.493177381792e-03 2.830424667806e-04 2.276899970376e+01
1.189500000000e+03 3.751436327094e-03 2.839534998561e-04 2.275433930785e+01
1.189750000000e+03 5.553542707936e-03 2.857530749566e-04 2.273955953569e+01
1.190000000000e+03 6.860517687004e-03 2.884375077166e-04 2.272464499014e+01
1.190250000000e+03 7.641378656358e-03 2.919885245907e-04 2.270958356200e+01
1.190500000000e+03 7.873672400568e-03 2.963735001743e-04 2.269436655982e+01
1.190750000000e+03 7.543872494706e-03 3.015458566082e-04 2.267898879512e+01
1.191000000000e+03 6.647624837918e-03 3.074457492728e-04 2.266344868091e+01
1.191250000000e+03 5.189847243550e-03 3.140009708474e-04 2.264774827123e+01
1.191500000000e+03 3.184673228190e-03 3.211280222714e-04 2.263189330906e+01
1.191750000000e+03 6.552482004600e-04 3.287333854355e-04 2.261589322018e+01
1.192000000000e+03 -2.366623842190e-03 3.367149564367e-04 2.259976110212e+01
1.192250000000e+03 -5.840972090680e-03 3.449636147495e-04 2.258351366156e+01
1.192500000000e+03 -9.720285755000e-03 3.533648716493e-04 2.256717114627e+01
1.192750000000e+03 -1.395026040555e-02 3.618006334049e-04 2.255075722544e+01
1.193000000000e+03 -1.847065500173e-02 3.701510209875e-04 2.253429884846e+01
1.193250000000e+03 -2.321624514046e-02 3.782962180574e-04 2.251782608126e+01
1.193500000000e+03 -2.811785399055e-02 3.861183181474e-04 2.250137188950e+01
1.193750000000e+03 -3.310344876536e-02 3.935031499171e-04 2.248497192372e+01
1.194000000000e+03 -3.809928125936e-02 4.003420520916e-04 2.246866424106e+01
1.194250000000e+03 -4.303105708891e-02 4.065335680529e-04 2.245248903524e+01
1.194500000000e+03 -4.782511312635e-02 4.119850450996e-04 2.243648831162e+01
1.194750000000e+03 -5.240958438263e-02 4.166141017692e-04 2.242070556005e+01
1.195000000000e+03 -5.671554649380e-02 4.203499582364e-04 2.240518540362e+01
1.195250000000e+03 -6.067810849435e-02 4.231345888151e-04 2.238997322114e+01
1.195500000000e+03 -6.423744719101e-02 4.249237025667e-04 2.237511477267e+01
1.195750000000e+03 -6.733975955393e-02 4.256875601890e-04 2.236065580144e+01
1.196000000000e+03 -6.993812650447e-02 4.254115171064e-04 2.234664163606e+01
1.196250000000e+03 -7.199326509673e-02 4.240963605180e-04 2.233311680125e+01
1.196500000000e+03 -7.347416762715e-02 4.217584547839e-04 2.232012461221e+01
1.196750000000e+03 -7.435861211656e-02 4.184296158695e-04 2.230770679117e+01
1.197000000000e+03 -7.463353300736e-02 4.141567849515e-04 2.229590309481e+01
1.197250000000e+03 -7.429525606012e-02 4.090014679650e-04 2.228475095550e+01
1.197500000000e+03 -7.334958279344e-02 4.030389371935e-04 2.227428514347e+01
1.197750000000e+03 -7.181173288433e-02 3.963572403077e-04 2.226453745483e+01
1.198000000000e+03 -6.970613283899e-02 3.890559732308e-04 2.225553643803e+01
1.198250000000e+03 -6.706607060557e-02 3.812448655077e-04 2.224730713647e+01
1.198500000000e+03 -6.393320131646e-02 3.730422326532e-04 2.223987089060e+01
1.198750000000e+03 -6.035693087845e-02 3.645732751918e-04 2.223324515890e+01
1.199000000000e+03 -5.639367015378e-02 3.559682486805e-04 2.222744340090e+01
1.199250000000e+03 -5.210598210943e-02 3.473605279417e-04 2.222247498994e+01
1.199500000000e+03 -4.756162775099e-02 3.388846043137e-04 2.221834518803e+01
1.199750000000e+03 -4.283253084124e-02 3.306740460317e-04 2.221505515507e+01
1.200000000000e+03 -3.799367179258e-02 3.228594465003e-04 2.221260201267e+01
1.200250000000e+03 -3.312193125090e-02 3.155663613512e-04 2.221097896183e+01
1.200500000000e+03 -2.829490004738e-02 3.089134319582e-04 2.221017543425e+01
1.200750000000e+03 -2.358967398899e-02 3.030104671811e-04 2.221017730380e+01
1.201000000000e+03 -1.908165048372e-02 2.979566155311e-04 2.221096712884e+01
1.201250000000e+03 -1.484334937706e-02 2.938387594677e-04 2.221252444812e+01
1.201500000000e+03 -1.094327159399e-02 2.907300424131e-04 2.221482609807e+01
1.201750000000e+03 -7.444817265002e-03 2.886886009490e-04 2.221784657397e+01
1.202000000000e+03 -4.405280893626e-03 2.877565892929e-04 2.222155841841e+01
1.202250000000e+03 -1.874932638068e-03 2.879592864690e-04 2.222593262016e+01
1.202500000000e+03 1.037885055870e-04 2.893045323919e-04 2.223093904422e+01
1.202750000000e+03 1.496967882892e-03 2.917823990717e-04 2.223654685998e+01
1.203000000000e+03 2.279775068408e-03 2.953651746655e-04 2.224272498324e+01
1.203250000000e+03 2.436885857586e-03 3.000076220824e-04 2.224944250730e+01
1.203500000000e+03 1.962759665032e-03 3.056473975857e-04 2.225666912831e+01
1.203750000000e+03 8.617635956920e-04 3.122058320961e-04 2.226437555777e+01
1.204000000000e+03 -8.518531673190e-04 3.195889869646e-04 2.227253391183e+01
1.204250000000e+03 -3.154140794366e-03 3.276888920449e-04 2.228111807263e+01
1.204500000000e+03 -6.011776424823e-03 3.363850194240e-04 2.229010401917e+01
1.204750000000e+03 -9.382541543037e-03 3.455459697614e-04 2.229947012578e+01
1.205000000000e+03 -1.321593190449e-02 3.550313341584e-04 2.230919741831e+01
1.205250000000e+03 -1.745389834978e-02 3.646937136605e-04 2.231926978409e+01
1.205500000000e+03 -2.203170438991e-02 3.743808613163e-04 2.232967414629e+01
1.205750000000e+03 -2.687888437063e-02 3.839379151689e-04 2.234040058901e+01
1.206000000000e+03 -3.192029185022e-02 3.932096916842e-04 2.235144243184e+01
1.206250000000e+03 -3.707721772129e-02 4.020430008744e-04 2.236279627022e+01
1.206500000000e+03 -4.226856314358e-02 4.102889520672e-04 2.237446195765e+01
1.206750000000e+03 -4.741204810529e-02 4.178052099107e-04 2.238644256496e+01
1.207000000000e+03 -5.242543599343e-02 4.244581682907e-04 2.239874427796e+01
1.207250000000e+03 -5.722775635353e-02 4.301250241158e-04 2.241137628155e+01
1.207500000000e+03 -6.174050712412e-02 4.346957036555e-04 2.242435059534e+01
1.207750000000e+03 -6.588881700039e-02 4.380744367100e-04 2.243768188811e+01
1.208000000000e+03 -6.960255033611e-02 4.401814177472e-04 2.245138727239e+01
1.208250000000e+03 -7.281734056838e-02 4.409540792755e-04 2.246548606823e+01
1.208500000000e+03 -7.547553129479e-02 4.403481020478e-04 2.247999957081e+01
1.208750000000e+03 -7.752702000249e-02 4.383381778931e-04 2.249495078627e+01
1.209000000000e+03 -7.892998298664e-02 4.349184788470e-04 2.251036418353e+01
1.209250000000e+03 -7.965147995621e-02 4.301028496161e-04 2.252626542727e+01
1.209500000000e+03 -7.966792266156e-02 4.239246966832e-04 2.254268112726e+01
1.209750000000e+03 -7.896540879385e-02 4.164365908717e-04 2.255963858719e+01
1.210000000000e+03 -7.753991378336e-02 4.077095853189e-04 2.257716556116e+01
1.210250000000e+03 -7.539733521994e-02 3.978322483147e-04 2.259529003310e+01
1.210500000000e+03 -7.255340221268e-02 3.869094541444e-04 2.261403999449e+01
1.210750000000e+03 -6.903343562207e-02 3.750609144950e-04 2.263344325491e+01
1.211000000000e+03 -6.487198033190e-02 3.624195050423e-04 2.265352725681e+01
1.211250000000e+03 -6.011230270086e-02 3.491293898733e-04 2.267431891559e+01
1.211500000000e+03 -5.480577239306e-02 3.353439906249e-04 2.269584447225e+01
1.211750000000e+03 -4.901112811523e-02 3.212238265670e-04 2.271812937033e+01
1.212000000000e+03 -4.279364855718e-02 3.069342335445e-04 2.274119814114e+01
1.212250000000e+03 -3.622423487708e-02 2.926430316515e-04 2.276507431132e+01
1.212500000000e+03 -2.937841832340e-02 2.785181634825e-04 2.278978032172e+01
1.212750000000e+03 -2.233531260533e-02 2.647253404181e-04 2.281533745959e+01
1.213000000000e+03 -1.517651809552e-02 2.514257610437e-04 2.284176580402e+01
1.213250000000e+03 -7.985002736300e-03 2.387738657420e-04 2.286908417517e+01
1.213500000000e+03 -8.439660801530e-04 2.269152121385e-04 2.289731009802e+01
1.213750000000e+03 6.164289392962e-03 2.159844840193e-04 2.292645976203e+01
1.214000000000e+03 1.295946857126e-02 2.061037524643e-04 2.295654799405e+01
1.214250000000e+03 1.946435832028e-02 1.973808277594e-04 2.298758822407e+01
1.214500000000e+03 2.560585186838e-02 1.899078536358e-04 2.301959245518e+01
1.214750000000e+03 3.131590526119e-02 1.837602390360e-04 2.305257123272e+01
1.215000000000e+03 3.653241758907e-02 1.789956997166e-04 2.308653360760e+01
1.215250000000e+03 4.120001613879e-02 1.756536844258e-04 2.312148710296e+01
1.215500000000e+03 4.527074219699e-02 1.737550377269e-04 2.315743766978e+01
1.215750000000e+03 4.870461989260e-02 1.733019472215e-04 2.319438964830e+01
1.216000000000e+03 5.147010875557e-02 1.742781578416e-04 2.323234571782e+01
1.216250000000e+03 5.354442791375e-02 1.766494644405e-04 2.327130684903e+01
1.216500000000e+03 5.491375279439e-02 1.803644566127e-04 2.331127225318e+01
1.216750000000e+03 5.557327824202e-02 1.853555156751e-04 2.335223932623e+01
1.217000000000e+03 5.552715309999e-02 1.915400268413e-04 2.339420359702e+01
1.217250000000e+03 5.478828785610e-02 1.988217921328e-04 2.343715866986e+01
1.217500000000e+03 5.337803523446e-02 2.070926260653e-04 2.348109617300e+01
1.217750000000e+03 5.132575949959e-02 2.162340494049e-04 2.352600570715e+01
1.218000000000e+03 4.866829164057e-02 2.261192461521e-04 2.357187479548e+01
1.218250000000e+03 4.544929388819e-02 2.366149693658e-04 2.361868883980e+01
1.218500000000e+03 4.171853009771e-02 2.475834558875e-04 2.366643108323e+01
1.218750000000e+03 3.753106983196e-02 2.588844901731e-04 2.371508257481e+01
1.219000000000e+03 3.294642805261e-02 2.703774220569e-04 2.376462214554e+01
1.219250000000e+03 2.802765947345e-02 2.819231246992e-04 2.381502639082e+01
1.219500000000e+03 2.284042638642e-02 2.933858867951e-04 2.386626966045e+01
1.219750000000e+03 1.745204527690e-02 3.046352137997e-04 2.391832405934e+01
1.220000000000e+03 1.193053688177e-02 3.155475051886e-04 2.397115945659e+01
1.220250000000e+03 6.343687033696e-03 3.260075896088e-04 2.402474350211e+01
1.220500000000e+03 7.581360653440e-04 3.359101106746e-04 2.407904165710e+01
1.220750000000e+03 -4.761491208098e-03 3.451607233271e-04 2.413401722594e+01
1.221000000000e+03 -1.015340495270e-02 3.536770112082e-04 2.418963140349e+01
1.221250000000e+03 -1.535940497095e-02 3.613894068260e-04 2.424584332625e+01
1.221500000000e+03 -2.032556311886e-02 3.682417494933e-04 2.430261012723e+01
1.221750000000e+03 -2.500282698408e-02 3.741916565678e-04 2.435988700504e+01
1.222000000000e+03 -2.934753340598e-02 3.792107028931e-04 2.441762728721e+01
1.222250000000e+03 -3.332183307609e-02 3.832843826418e-04 2.447578250828e+01
1.222500000000e+03 -3.689401571218e-02 3.864118712211e-04 2.453430248117e+01
1.222750000000e+03 -4.003874244365e-02 3.886056019635e-04 2.459313538062e+01
1.223000000000e+03 -4.273717427339e-02 3.898906646059e-04 2.465222781910e+01
1.223250000000e+03 -4.497701017989e-02 3.903040419732e-04 2.471152493501e+01
1.223500000000e+03 -4.675242585881e-02 3.898936460190e-04 2.477097047168e+01
1.223750000000e+03 -4.806392615259e-02 3.887172687922e-04 2.483050686816e+01
1.224000000000e+03 -4.891811078914e-02 3.868414370159e-04 2.489007534583e+01
1.224250000000e+03 -4.932736077265e-02 3.843401370528e-04 2.494961599832e+01
1.224500000000e+03 -4.930945732579e-02 3.812934835581e-04 2.500906789251e+01
1.224750000000e+03 -4.888713280788e-02 3.777863296651e-04 2.506836916426e+01
1.225000000000e+03 -4.808757069573e-02 3.739068589791e-04 2.512745713145e+01
1.225250000000e+03 -4.694185957575e-02 3.697451681901e-04 2.518626840744e+01
1.225500000000e+03 -4.548441103372e-02 3.653918701621e-04 2.524473903264e+01
1.225750000000e+03 -4.375235243248e-02 3.609367298883e-04 2.530280461175e+01
1.226000000000e+03 -4.178490316451e-02 3.564673562459e-04 2.536040047123e+01
1.226250000000e+03 -3.962274560206e-02 3.520679703564e-04 2.541746183167e+01
1.226500000000e+03 -3.730739654505e-02 3.478182562149e-04 2.547392399407e+01
1.226750000000e+03 -3.488059132070e-02 3.437923232803e-04 2.552972255539e+01
1.227000000000e+03 -3.238368617025e-02 3.400577795732e-04 2.558479363850e+01
1.227250000000e+03 -2.985708881748e-02 3.366749326185e-04 2.563907414211e+01
1.227500000000e+03 -2.733972203421e-02 3.336961245081e-04 2.569250202345e+01
1.227750000000e+03 -2.486852763306e-02 3.311652064414e-04 2.574501659239e+01
1.228000000000e+03 -2.247801740179e-02 3.291171579100e-04 2.579655882919e+01
1.228250000000e+03 -2.019987187685e-02 3.275778469275e-04 2.584707172888e+01
1.228500000000e+03 -1.806259760435e-02 3.265639442828e-04 2.589650064907e+01
1.228750000000e+03 -1.609123689730e-02 3.260829698111e-04 2.594479368628e+01
1.229000000000e+03 -1.430714361100e-02 3.261334896023e-04 2.599190204565e+01
1.229250000000e+03 -1.272781374229e-02 3.267054315122e-04 2.603778043009e+01
1.229500000000e+03 -1.136678552518e-02 3.277805424510e-04 2.608238741222e+01
1.229750000000e+03 -1.023359483021e-02 3.293329434871e-04 2.612568581349e+01
1.230000000000e+03 -9.333798102301e-03 3.313297706433e-04 2.616764305298e+01
1.230250000000e+03 -8.669051586601e-03 3.337320171256e-04 2.620823148101e+01
1.230500000000e+03 -8.237246733073e-03 3.364953508366e-04 2.624742868796e+01
1.230750000000e+03 -8.032705216725e-03 3.395709825549e-04 2.628521775847e+01
1.231000000000e+03 -8.046416393593e-03 3.429066337647e-04 2.632158749697e+01
1.231250000000e+03 -8.266328153529e-03 3.464475494953e-04 2.635653258791e+01
1.231500000000e+03 -8.677670158306e-03 3.501374927095e-04 2.639005370902e+01
1.231750000000e+03 -9.263315653385e-03 3.539197006453e-04 2.642215756430e+01
1.232000000000e+03 -1.000416830421e-02 3.577379431108e-04 2.645285686731e+01
1.232250000000e+03 -1.087956883317e-02 3.615374558887e-04 2.648217023532e+01
1.232500000000e+03 -1.186771750395e-02 3.652658361703e-04 2.651012201779e+01
1.232750000000e+03 -1.294609886073e-02 3.688738722975e-04 2.653674205249e+01
1.233000000000e+03 -1.409190629267e-02 3.723162985336e-04 2.656206533914e+01
1.233250000000e+03 -1.528245897955e-02 3.755524587287e-04 2.658613165330e+01
1.233500000000e+03 -1.649559906323e-02 3.785468647741e-04 2.660898507899e+01
1.233750000000e+03 -1.771007043805e-02 3.812696491907e-04 2.663067349561e+01
1.234000000000e+03 -1.890586631103e-02 3.836969029414e-04 2.665124799618e+01
1.234250000000e+03 -2.006454213663e-02 3.858108936561e-04 2.667076225794e+01
1.234500000000e+03 -2.116949365269e-02 3.876001714467e-04 2.668927188582e+01
1.234750000000e+03 -2.220618744910e-02 3.890595542579e-04 2.670683370739e+01
1.235000000000e+03 -2.316235133449e-02 3.901900067573e-04 2.672350506483e+01
1.235250000000e+03 -2.402811214499e-02 3.909984098844e-04 2.673934307815e+01
1.235500000000e+03 -2.479609031514e-02 3.914972386613e-04 2.675440392811e+01
1.235750000000e+03 -2.546144197544e-02 3.917041060474e-04 2.676874213465e+01
1.236000000000e+03 -2.602185390943e-02 3.916413596336e-04 2.678240985525e+01
1.236250000000e+03 -2.647749402252e-02 3.913355521582e-04 2.679545622883e+01
1.236500000000e+03 -2.683091397310e-02 3.908167680018e-04 2.680792673377e+01
1.236750000000e+03 -2.708691541466e-02 3.901178633553e-04 2.681986262098e+01
1.237000000000e+03 -2.725237413658e-02 3.892739449063e-04 2.683130037231e+01
1.237250000000e+03 -2.733603393950e-02 3.883216723318e-04 2.684227124910e+01
1.237500000000e+03 -2.734826853110e-02 3.872985380148e-04 2.685280088361e+01
1.237750000000e+03 -2.730082238702e-02 3.862421827525e-04 2.686290895455e+01
1.238000000000e+03 -2.720652966886e-02 3.851897234243e-04 2.687260893484e+01
1.238250000000e+03 -2.707902117597e-02 3.841771113976e-04 2.688190791724e+01
1.238500000000e+03 -2.693242156731e-02 3.832385207030e-04 2.689080651932e+01
1.238750000000e+03 -2.678104465142e-02 3.824057783855e-04 2.689929885551e+01
1.239000000000e+03 -2.663908730310e-02 3.817078407994e-04 2.690737261690e+01
1.239250000000e+03 -2.652033179641e-02 3.811703194388e-04 2.691500919381e+01
1.239500000000e+03 -2.643786028195e-02 3.808150736855e-04 2.692218389911e+01
1.239750000000e+03 -2.640377918795e-02 3.806598503311e-04 2.692886625570e+01
1.240000000000e+03 -2.642896858714e-02 3.807179974233e-04 2.693502033995e+01
1.240250000000e+03 -2.652285057906e-02 3.809982418249e-04 2.694060521661e+01
1.240500000000e+03 -2.669318881518e-02 3.815045352811e-04 2.694557539370e+01
1.240750000000e+03 -2.694590846578e-02 3.822359658332e-04 2.694988137670e+01
1.241000000000e+03 -2.728495881556e-02 3.831867459222e-04 2.695347021728e+01
1.241250000000e+03 -2.771219747530e-02 3.843462376502e-04 2.695628615390e+01
1.241500000000e+03 -2.822732022144e-02 3.856991390617e-04 2.695827123538e+01
1.241750000000e+03 -2.882781894110e-02 3.872256629430e-04 2.695936601254e+01
1.242000000000e+03 -2.950897788450e-02 3.889017724594e-04 2.695951022379e+01
1.242250000000e+03 -3.026391016966e-02 3.906995068460e-04 2.695864348458e+01
1.242500000000e+03 -3.108362345842e-02 3.925873694414e-04 2.695670600891e+01
1.242750000000e+03 -3.195712691944e-02 3.945307715332e-04 2.695363929779e+01
1.243000000000e+03 -3.287156884954e-02 3.964925216609e-04 2.694938681965e+01
1.243250000000e+03 -3.381240651685e-02 3.984333578170e-04 2.694389469010e+01
1.243500000000e+03 -3.476360729431e-02 4.003125187781e-04 2.693711230246e+01
1.243750000000e+03 -3.570787451300e-02 4.020883368773e-04 2.692899292815e+01
1.244000000000e+03 -3.662689803945e-02 4.037188810748e-04 2.691949429709e+01
1.244250000000e+03 -3.750162491852e-02 4.051625759997e-04 2.690857909989e+01
1.244500000000e+03 -3.831254543136e-02 4.063788372246e-04 2.689621546626e+01
1.244750000000e+03 -3.903999352840e-02 4.073287071081e-04 2.688237738159e+01
1.245000000000e+03 -3.966445452634e-02 4.079754878518e-04 2.686704502415e+01
1.245250000000e+03 -4.016687970645e-02 4.082853016232e-04 2.685020507255e+01
1.245500000000e+03 -4.052899921886e-02 4.082276734275e-04 2.683185091227e+01
1.245750000000e+03 -4.073363381367e-02 4.077760607492e-04 2.681198280349e+01
1.246000000000e+03 -4.076499704917e-02 4.069083553898e-04 2.679060795422e+01
1.246250000000e+03 -4.060898733196e-02 4.056072284000e-04 2.676774054817e+01
1.246500000000e+03 -4.025345942475e-02 4.038605192808e-04 2.674340167448e+01
1.246750000000e+03 -3.968848190615e-02 4.016615651462e-04 2.671761922143e+01
1.247000000000e+03 -3.890656456201e-02 3.990094125103e-04 2.669042767205e+01
1.247250000000e+03 -3.790286163856e-02 3.959089659824e-04 2.666186786091e+01
1.247500000000e+03 -3.667534458903e-02 3.923710758478e-04 2.663198665337e+01
1.247750000000e+03 -3.522493913024e-02 3.884125429366e-04 2.660083658038e+01
1.248000000000e+03 -3.355563126943e-02 3.840560598063e-04 2.656847541882e+01
1.248250000000e+03 -3.167453270668e-02 3.793300735133e-04 2.653496572753e+01
1.248500000000e+03 -2.959190516139e-02 3.742685791855e-04 2.650037433056e+01
1.248750000000e+03 -2.732115508408e-02 3.689108578243e-04 2.646477180322e+01
1.249000000000e+03 -2.487877420255e-02 3.633011280754e-04 2.642823189345e+01
1.249250000000e+03 -2.228425321271e-02 3.574881592500e-04 2.639083094902e+01
1.249500000000e+03 -1.955994238555e-02 3.515248084892e-04 2.635264732781e+01
1.249750000000e+03 -1.673088347514e-02 3.454675205013e-04 2.631376080921e+01
1.250000000000e+03 -1.382459403367e-02 3.393757645472e-04 2.627425200369e+01
1.250250000000e+03 -1.087081499724e-02 3.333114269121e-04 2.623420176311e+01
1.250500000000e+03 -7.901225922615e-03 3.273381658710e-04 2.619369064451e+01
1.250750000000e+03 -4.949116383442e-03 3.215207173334e-04 2.615279835194e+01
1.251000000000e+03 -2.049033847801e-03 3.159241731865e-04 2.611160323533e+01
1.251250000000e+03 7.636080452996e-04 3.106132187992e-04 2.607018182350e+01
1.251500000000e+03 3.452944267032e-03 3.056513457620e-04 2.602860836294e+01
1.251750000000e+03 5.983098921888e-03 3.011000310945e-04 2.598695444832e+01
1.252000000000e+03 8.318645223905e-03 2.970179779580e-04 2.594528863595e+01
1.252250000000e+03 1.042508550218e-02 2.934602227906e-04 2.590367615743e+01
1.252500000000e+03 1.226933785207e-02 2.904773106902e-04 2.586217863263e+01
1.252750000000e+03 1.382023169964e-02 2.881145134132e-04 2.582085385138e+01
1.253000000000e+03 1.504900254327e-02 2.864109514130e-04 2.577975559811e+01
1.253250000000e+03 1.592977698993e-02 2.853989007376e-04 2.573893350484e+01
1.253500000000e+03 1.644004436856e-02 2.851030774474e-04 2.569843295489e+01
1.253750000000e+03 1.656110644519e-02 2.855399754006e-04 2.565829502433e+01
1.254000000000e+03 1.627849726836e-02 2.867172967715e-04 2.561855645880e+01
1.254250000000e+03 1.558235955052e-02 2.886334803701e-04 2.557924967016e+01
1.254500000000e+03 1.446778226073e-02 2.912773256351e-04 2.554040277937e+01
1.254750000000e+03 1.293507820904e-02 2.946277482563e-04 2.550203967928e+01
1.255000000000e+03 1.098999959762e-02 2.986536667154e-04 2.546418010807e+01
1.255250000000e+03 8.643883060623e-03 3.033140638287e-04 2.542683975597e+01
1.255500000000e+03 5.913725828518e-03 3.085581456197e-04 2.539003038957e+01
1.255750000000e+03 2.822172489538e-03 3.143256934192e-04 2.535375997218e+01
1.256000000000e+03 -6.025811773700e-04 3.205475808536e-04 2.531803281292e+01
1.256250000000e+03 -4.326963123998e-03 3.271464355749e-04 2.528284971692e+01
1.256500000000e+03 -8.312301345219e-03 3.340374635784e-04 2.524820814217e+01
1.256750000000e+03 -1.251517405874e-02 3.411294231690e-04 2.521410236283e+01
1.257000000000e+03 -1.688785767578e-02 3.483257336774e-04 2.518052363823e+01
1.257250000000e+03 -2.137884638234e-02 3.555257077558e-04 2.514746038370e+01
1.257500000000e+03 -2.593344823391e-02 3.626258935881e-04 2.511489834406e+01
1.257750000000e+03 -3.049445577766e-02 3.695214804727e-04 2.508282077179e+01
1.258000000000e+03 -3.500286649406e-02 3.761077870930e-04 2.505120861150e+01
1.258250000000e+03 -3.939865925884e-02 3.822817905940e-04 2.502004067117e+01
1.258500000000e+03 -4.362160570212e-02 3.879436592887e-04 2.498929382801e+01
1.258750000000e+03 -4.761210707917e-02 3.929982729238e-04 2.495894319935e+01
1.259000000000e+03 -5.131204736087e-02 3.973567175395e-04 2.492896235807e+01
1.259250000000e+03 -5.466564332960e-02 4.009377068095e-04 2.489932352129e+01
1.259500000000e+03 -5.762028213046e-02 4.036689260219e-04 2.486999776031e+01
1.259750000000e+03 -6.012733390238e-02 4.054882652427e-04 2.484095521320e+01
1.260000000000e+03 -6.214292279438e-02 4.063449207389e-04 2.481216530487e+01
1.260250000000e+03 -6.362864531454e-02 4.062003511122e-04 2.478359696377e+01
1.260500000000e+03 -6.455222763966e-02 4.050290670152e-04 2.475521885779e+01
1.260750000000e+03 -6.488809810488e-02 4.028192333111e-04 2.472699961111e+01
1.261000000000e+03 -6.461788794503e-02 3.995730953429e-04 2.469890804975e+01
1.261250000000e+03 -6.373082404470e-02 3.953071890534e-04 2.467091342052e+01
1.261500000000e+03 -6.222402555344e-02 3.900523522876e-04 2.464298562718e+01
1.261750000000e+03 -6.010269428139e-02 3.838535336019e-04 2.461509544714e+01
1.262000000000e+03 -5.738019141307e-02 3.767693884684e-04 2.458721475277e+01
1.262250000000e+03 -5.407799211928e-02 3.688716682949e-04 2.455931670533e+01
1.262500000000e+03 -5.022554059245e-02 3.602444299181e-04 2.453137595404e+01
1.262750000000e+03 -4.585997692417e-02 3.509830463415e-04 2.450336880246e+01
1.263000000000e+03 -4.102575273110e-02 3.411930468401e-04 2.447527335776e+01
1.263250000000e+03 -3.577415271957e-02 3.309888116521e-04 2.444706966555e+01
1.263500000000e+03 -3.016269643638e-02 3.204921130679e-04 2.441873980960e+01
1.263750000000e+03 -2.425446356882e-02 3.098305513605e-04 2.439026798899e+01
1.264000000000e+03 -1.811732363508e-02 2.991358873034e-04 2.436164056145e+01
1.264250000000e+03 -1.182309451291e-02 2.885423004068e-04 2.433284606846e+01
1.264500000000e+03 -5.446644366356e-03 2.781846046659e-04 2.430387521597e+01
1.264750000000e+03 9.350663066340e-04 2.681964377029e-04 2.427472083680e+01
1.265000000000e+03 7.243969077014e-03 2.587084554123e-04 2.424537781226e+01
1.265250000000e+03 1.340190199306e-02 2.498465492866e-04 2.421584298104e+01
1.265500000000e+03 1.933163118279e-02 2.417301225990e-04 2.418611501137e+01
1.265750000000e+03 2.495786318010e-02 2.344704463737e-04 2.415619424786e+01
1.266000000000e+03 3.020824343381e-02 2.281691103788e-04 2.412608255104e+01
1.266250000000e+03 3.501431796548e-02 2.229166045330e-04 2.409578311120e+01
1.266500000000e+03 3.931244817254e-02 2.187910370541e-04 2.406530024406e+01
1.266750000000e+03 4.304467022210e-02 2.158569840889e-04 2.403463919513e+01
1.267000000000e+03 4.615947902747e-02 2.141646680714e-04 2.400380591606e+01
1.267250000000e+03 4.861253649819e-02 2.137491201096e-04 2.397280686281e+01
1.267500000000e+03 5.036728038913e-02 2.146296341633e-04 2.394164878106e+01
1.267750000000e+03 5.139544524081e-02 2.168094368724e-04 2.391033850805e+01
1.268000000000e+03 5.167746877494e-02 2.202755761367e-04 2.387888278116e+01
1.268250000000e+03 5.120278527320e-02 2.249990037887e-04 2.384728806512e+01
1.268500000000e+03 4.997001433767e-02 2.309348630671e-04 2.381556039468e+01
1.268750000000e+03 4.798702134234e-02 2.380230254507e-04 2.378370523939e+01
1.269000000000e+03 4.527085850476e-02 2.461888056867e-04 2.375172739388e+01
1.269250000000e+03 4.184759848448e-02 2.553438649453e-04 2.371963088885e+01
1.269500000000e+03 3.775204017860e-02 2.653873417082e-04 2.368741893370e+01
1.269750000000e+03 3.302730531118e-02 2.762069870843e-04 2.365509387955e+01
1.270000000000e+03 2.772432865910e-02 2.876806537909e-04 2.362265722275e+01
1.270250000000e+03 2.190124606701e-02 2.996778390212e-04 2.359010961537e+01
1.270500000000e+03 1.562268935269e-02 3.120613161753e-04 2.355745092048e+01
1.270750000000e+03 8.958995145867e-03 3.246888639208e-04 2.352468028038e+01
1.271000000000e+03 1.985335563272e-03 3.374150659286e-04 2.349179621457e+01
1.271250000000e+03 -5.219206514412e-03 3.500931446946e-04 2.345879672987e+01
1.271500000000e+03 -1.257262549579e-02 3.625768240697e-04 2.342567945966e+01
1.271750000000e+03 -1.999100919397e-02 3.747221848986e-04 2.339244180618e+01
1.272000000000e+03 -2.738959064355e-02 3.863894556883e-04 2.335908110842e+01
1.272250000000e+03 -3.468380396597e-02 3.974447900230e-04 2.332559480699e+01
1.272500000000e+03 -4.179034443523e-02 4.077620043067e-04 2.329198062823e+01
1.272750000000e+03 -4.862821027425e-02 4.172241174269e-04 2.325823676316e+01
1.273000000000e+03 -5.511971618753e-02 4.257248369374e-04 2.322436204895e+01
1.273250000000e+03 -6.119146448276e-02 4.331698773499e-04 2.319035615669e+01
1.273500000000e+03 -6.677526201182e-02 4.394781218367e-04 2.315621976384e+01
1.273750000000e+03 -7.180896782642e-02 4.445826586981e-04 2.312195473308e+01
1.274000000000e+03 -7.623726282107e-02 4.484315857645e-04 2.308756427029e+01
1.274250000000e+03 -8.001232951719e-02 4.509886469802e-04 2.305305308579e+01
1.274500000000e+03 -8.309443244503e-02 4.522336795117e-04 2.301842753152e+01
1.274750000000e+03 -8.545239304243e-02 4.521627930424e-04 2.298369573247e+01
1.275000000000e+03 -8.706394795690e-02 4.507883742954e-04 2.294886770413e+01
1.275250000000e+03 -8.791599399047e-02 4.481388642631e-04 2.291395544442e+01
1.275500000000e+03 -8.800470730341e-02 4.442583936315e-04 2.287897301790e+01
1.275750000000e+03 -8.733554114155e-02 4.392061348257e-04 2.284393661814e+01
1.276000000000e+03 -8.592310462522e-02 4.330554578153e-04 2.280886460507e+01
1.276250000000e+03 -8.379091567726e-02 4.258929349111e-04 2.277377753018e+01
1.276500000000e+03 -8.097104337136e-02 4.178171636519e-04 2.273869813380e+01
1.276750000000e+03 -7.750363389264e-02 4.089374354539e-04 2.270365132916e+01
1.277000000000e+03 -7.343633964952e-02 3.993722630399e-04 2.266866415421e+01
1.277250000000e+03 -6.882364658966e-02 3.892477500452e-04 2.263376571301e+01
1.277500000000e+03 -6.372612010396e-02 3.786959132587e-04 2.259898709361e+01
1.277750000000e+03 -5.820957549063e-02 3.678529139492e-04 2.256436126200e+01
1.278000000000e+03 -5.234418404673e-02 3.568571966213e-04 2.252992294468e+01
1.278250000000e+03 -4.620353078308e-02 3.458476287029e-04 2.249570849246e+01
1.278500000000e+03 -3.986363463056e-02 3.349616369734e-04 2.246175572262e+01
1.278750000000e+03 -3.340194351942e-02 3.243333674358e-04 2.242810376055e+01
1.279000000000e+03 -2.689632272405e-02 3.140918869921e-04 2.239479285470e+01
1.279250000000e+03 -2.042404430655e-02 3.043594351885e-04 2.236186419288e+01
1.279500000000e+03 -1.406079650923e-02 2.952498147262e-04 2.232935971058e+01
1.279750000000e+03 -7.879722771085e-03 2.868668871832e-04 2.229732188778e+01
1.280000000000e+03 -1.950505304580e-03 2.793032285711e-04 2.226579354789e+01
1.280250000000e+03 3.661494873481e-03 2.726389412673e-04 2.223481766049e+01
1.280500000000e+03 8.896032468214e-03 2.669406023400e-04 2.220443713534e+01
1.280750000000e+03 1.369869371429e-02 2.622604759026e-04 2.217469463131e+01
1.281000000000e+03 1.802152403644e-02 2.586359305342e-04 2.214563236919e+01
1.281250000000e+03 2.182356575472e-02 2.560890457059e-04 2.211729194732e+01
1.281500000000e+03 2.507128923776e-02 2.546264612427e-04 2.208971417804e+01
1.281750000000e+03 2.773892263221e-02 2.542394507227e-04 2.206293892656e+01
1.282000000000e+03 2.980866905008e-02 2.549042289670e-04 2.203700497219e+01
1.282250000000e+03 3.127081280042e-02 2.565824781465e-04 2.201194988184e+01
1.282500000000e+03 3.212371414638e-02 2.592220922054e-04 2.198780989993e+01
1.282750000000e+03 3.237369436815e-02 2.627581186466e-04 2.196461985345e+01
1.283000000000e+03 3.203480781769e-02 2.671138722574e-04 2.194241308843e+01
1.283250000000e+03 3.112851671603e-02 2.722022606038e-04 2.192122140548e+01
1.283500000000e+03 2.968326209762e-02 2.779272972833e-04 2.190107502891e+01
1.283750000000e+03 2.773394257287e-02 2.841855866219e-04 2.188200259824e+01
1.284000000000e+03 2.532131681903e-02 2.908680147021e-04 2.186403115975e+01
1.284250000000e+03 2.249132686413e-02 2.978615397492e-04 2.184718619520e+01
1.284500000000e+03 1.929435944646e-02 3.050508659995e-04 2.183149165919e+01
1.284750000000e+03 1.578446184183e-02 3.123203088133e-04 2.181697003108e+01
1.285000000000e+03 1.201851218480e-02 3.195555990519e-04 2.180364237750e+01
1.285250000000e+03 8.055361943480e-03 3.266455982455e-04 2.179152843859e+01
1.285500000000e+03 3.954970754734e-03 3.334839825873e-04 2.178064670329e+01
1.285750000000e+03 -2.224720866650e-04 3.399708035296e-04 2.177101451527e+01
1.286000000000e+03 -4.417406043906e-03 3.460139294232e-04 2.176264815351e+01
1.286250000000e+03 -8.571746094644e-03 3.515303663183e-04 2.175556294309e+01
1.286500000000e+03 -1.262968354125e-02 3.564473965387e-04 2.174977333723e+01
1.286750000000e+03 -1.653845547465e-02 3.607035588307e-04 2.174529301258e+01
1.287000000000e+03 -2.024904378387e-02 3.642494148237e-04 2.174213494386e+01
1.287250000000e+03 -2.371681962082e-02 3.670481288912e-04 2.174031147004e+01
1.287500000000e+03 -2.690210808613e-02 3.690758353720e-04 2.173983435651e+01
1.287750000000e+03 -2.977066840157e-02 3.703217995558e-04 2.174071482284e+01
1.288000000000e+03 -3.229409332598e-02 3.707883755341e-04 2.174296356709e+01
1.288250000000e+03 -3.445010533358e-02 3.704907372506e-04 2.174659076068e+01
1.288500000000e+03 -3.622276484034e-02 3.694564256655e-04 2.175160602745e+01
1.288750000000e+03 -3.760257525228e-02 3.677247098702e-04 2.175801840448e+01
1.289000000000e+03 -3.858649123462e-02 3.653457584293e-04 2.176583626250e+01
1.289250000000e+03 -3.917782860345e-02 3.623797108758e-04 2.177506723636e+01
1.289500000000e+03 -3.938608160970e-02 3.588955641290e-04 2.178571809923e+01
1.289750000000e+03 -3.922664752244e-02 3.549699087186e-04 2.179779465070e+01
1.290000000000e+03 -3.872046837695e-02 3.506856260677e-04 2.181130156295e+01
1.290250000000e+03 -3.789359202804e-02 3.461304617532e-04 2.182624223255e+01
1.290500000000e+03 -3.677666522328e-02 3.413955079952e-04 2.184261860880e+01
1.290750000000e+03 -3.540436086918e-02 3.365737784518e-04 2.186043102232e+01
1.291000000000e+03 -3.381475639856e-02 3.317586869889e-04 2.187967800345e+01
1.291250000000e+03 -3.204866504116e-02 3.270425284068e-04 2.190035610867e+01
1.291500000000e+03 -3.014893807581e-02 3.225150089602e-04 2.192245974725e+01
1.291750000000e+03 -2.815974444381e-02 3.182618291760e-04 2.194598100933e+01
1.292000000000e+03 -2.612583694497e-02 3.143633327239e-04 2.197090951979e+01
1.292250000000e+03 -2.409182488364e-02 3.108932172115e-04 2.199723229482e+01
1.292500000000e+03 -2.210145174118e-02 3.079175289461e-04 2.202493362241e+01
1.292750000000e+03 -2.019689681414e-02 3.054935580052e-04 2.205399496821e+01
1.293000000000e+03 -1.841811453098e-02 3.036689587479e-04 2.208439489751e+01
1.293250000000e+03 -1.680220618591e-02 3.024810469454e-04 2.211610903610e+01
1.293500000000e+03 -1.538285279941e-02 3.019562621532e-04 2.214911004603e+01
1.293750000000e+03 -1.418980292953e-02 3.021097958667e-04 2.218336764774e+01
1.294000000000e+03 -1.324842730235e-02 3.029453960997e-04 2.221884866092e+01
1.294250000000e+03 -1.257934729690e-02 3.044553993966e-04 2.225551708883e+01
1.294500000000e+03 -1.219814736519e-02 3.066208130245e-04 2.229333422441e+01
1.294750000000e+03 -1.211516192963e-02 3.094116833248e-04 2.233225879178e+01
1.295000000000e+03 -1.233535604412e-02 3.127876864968e-04 2.237224712449e+01
1.295250000000e+03 -1.285828483471e-02 3.166987957446e-04 2.241325336614e+01
1.295500000000e+03 -1.367814749282e-02 3.210861268119e-04 2.245522969303e+01
1.295750000000e+03 -1.478392138911e-02 3.258829236618e-04 2.249812657339e+01
1.296000000000e+03 -1.615957658386e-02 3.310156697962e-04 2.254189304228e+01
1.296250000000e+03 -1.778437318798e-02 3.364053081548e-04 2.258647698291e+01
1.296500000000e+03 -1.963322780271e-02 3.419685233007e-04 2.263182544075e+01
1.296750000000e+03 -2.167714552123e-02 3.476191546279e-04 2.267788493553e+01
1.297000000000e+03 -2.388371191260e-02 3.532695962713e-04 2.272460177307e+01
1.297250000000e+03 -2.621763328888e-02 3.588322019882e-04 2.277192237901e+01
1.297500000000e+03 -2.864131720674e-02 3.642207260635e-04 2.281979359832e+01
1.297750000000e+03 -3.111548416445e-02 3.693516598243e-04 2.286816300794e+01
1.298000000000e+03 -3.359979885932e-02 3.741455968137e-04 2.291697921876e+01
1.298250000000e+03 -3.605351260494e-02 3.785285249256e-04 2.296619213133e+01
1.298500000000e+03 -3.843610415674e-02 3.824329660509e-04 2.301575320954e+01
1.298750000000e+03 -4.070791173270e-02 3.857990434444e-04 2.306561568902e+01
1.299000000000e+03 -4.283074388166e-02 3.885754201341e-04 2.311573478319e+01
1.299250000000e+03 -4.476846493391e-02 3.907200564966e-04 2.316606784978e+01
1.299500000000e+03 -4.648753669593e-02 3.922008213503e-04 2.321657451496e+01
1.299750000000e+03 -4.795752491739e-02 3.929959820437e-04 2.326721676463e+01
1.300000000000e+03 -4.915155016904e-02 3.930944828110e-04 2.331795900461e+01
1.300250000000e+03 -5.004667801438e-02 3.924960333506e-04 2.336876806991e+01
1.300500000000e+03 -5.062425760682e-02 3.912111195875e-04 2.341961319841e+01
1.300750000000e+03 -5.087018899965e-02 3.892607762027e-04 2.347046597579e+01
1.301000000000e+03 -5.077512338742e-02 3.866762103444e-04 2.352130022493e+01
1.301250000000e+03 -5.033459551515e-02 3.834982764273e-04 2.357209188255e+01
1.301500000000e+03 -4.954908940803e-02 3.797768170782e-04 2.362281881886e+01
1.301750000000e+03 -4.842402940155e-02 3.755698682422e-04 2.367346065445e+01
1.302000000000e+03 -4.696971018719e-02 3.709427520673e-04 2.372399852760e+01
1.302250000000e+03 -4.520115515096e-02 3.659670737264e-04 2.377441486164e+01
1.302500000000e+03 -4.313791862829e-02 3.607196448304e-04 2.382469309973e+01
[truncated: 16,104 more chars]
