# Supplementary material for: Tracking Charge Migration with Frequency-Matched Strobo-Spectroscopy
Source: J Phys Chem A. 2024 Jan 2;128(1):20–7. doi: 10.1021/acs.jpca.3c04234 (PMC10788909; doi:10.1021/acs.jpca.3c04234)
Supplement: Supplementary file 2 — jp3c04234_si_002.zip [file jp3c04234_si_002.zip › supplemental data/Data/dipoles/pi_x-system/tau=3.3750.txt]

# pi_x-system-resolved dipole moment for tau = 3.3750 o.c.
0.000000000000e+00 -2.734161457674e-02 3.925451152663e-04 2.794313746110e+01
2.500000000000e-01 -2.733758221557e-02 3.924877278096e-04 2.794079038413e+01
5.000000000000e-01 -2.732600356566e-02 3.923257818978e-04 2.793388588144e+01
7.500000000000e-01 -2.730818132558e-02 3.920743939143e-04 2.792271051624e+01
1.000000000000e+00 -2.728559713108e-02 3.917509423875e-04 2.790751688712e+01
1.250000000000e+00 -2.725953945315e-02 3.913715168120e-04 2.788845539254e+01
1.500000000000e+00 -2.723099084488e-02 3.909495894691e-04 2.786559721560e+01
1.750000000000e+00 -2.720063523556e-02 3.904959092046e-04 2.783898581279e+01
2.000000000000e+00 -2.716891235652e-02 3.900189725354e-04 2.780868097392e+01
2.250000000000e+00 -2.713609817240e-02 3.895256286051e-04 2.777478242677e+01
2.500000000000e+00 -2.710238381348e-02 3.890214923736e-04 2.773743286330e+01
2.750000000000e+00 -2.706793439444e-02 3.885112066369e-04 2.769681280162e+01
3.000000000000e+00 -2.703291036348e-02 3.879986082745e-04 2.765313581082e+01
3.250000000000e+00 -2.699745894914e-02 3.874867544623e-04 2.760664462281e+01
3.500000000000e+00 -2.696170044884e-02 3.869779609268e-04 2.755760860653e+01
3.750000000000e+00 -2.692571568227e-02 3.864737639038e-04 2.750631554342e+01
4.000000000000e+00 -2.688954169603e-02 3.859750868104e-04 2.745306166554e+01
4.250000000000e+00 -2.685316911817e-02 3.854822268188e-04 2.739813980809e+01
4.500000000000e+00 -2.681654160504e-02 3.849949338375e-04 2.734182889833e+01
4.750000000000e+00 -2.677955639833e-02 3.845123793573e-04 2.728438551612e+01
5.000000000000e+00 -2.674207093012e-02 3.840333589414e-04 2.722603996016e+01
5.250000000000e+00 -2.670391716308e-02 3.835562946174e-04 2.716699584046e+01
5.500000000000e+00 -2.666492067495e-02 3.830793293047e-04 2.710743271637e+01
5.750000000000e+00 -2.662491644429e-02 3.826003741937e-04 2.704751028733e+01
6.000000000000e+00 -2.658375482700e-02 3.821171444538e-04 2.698737291407e+01
6.250000000000e+00 -2.654130081339e-02 3.816272085375e-04 2.692715336996e+01
6.500000000000e+00 -2.649743272008e-02 3.811280531197e-04 2.686697468548e+01
6.750000000000e+00 -2.645204617397e-02 3.806171715734e-04 2.680695056055e+01
7.000000000000e+00 -2.640506675054e-02 3.800921438656e-04 2.674718504223e+01
7.250000000000e+00 -2.635646655528e-02 3.795507571852e-04 2.668777149873e+01
7.500000000000e+00 -2.630627676366e-02 3.789910767967e-04 2.662879231490e+01
7.750000000000e+00 -2.625458960050e-02 3.784113994204e-04 2.657031928909e+01
8.000000000000e+00 -2.620154520514e-02 3.778101573837e-04 2.651241533155e+01
8.250000000000e+00 -2.614730996395e-02 3.771859764711e-04 2.645513705285e+01
8.500000000000e+00 -2.609205708020e-02 3.765377272458e-04 2.639853758558e+01
8.750000000000e+00 -2.603595744274e-02 3.758645683367e-04 2.634266928553e+01
9.000000000000e+00 -2.597918489317e-02 3.751660884768e-04 2.628758572530e+01
9.250000000000e+00 -2.592193038286e-02 3.744424548768e-04 2.623334270913e+01
9.500000000000e+00 -2.586441388528e-02 3.736944871235e-04 2.617999858698e+01
9.750000000000e+00 -2.580688864073e-02 3.729235533333e-04 2.612761423227e+01
1.000000000000e+01 -2.574963337913e-02 3.721315605870e-04 2.607625226384e+01
1.025000000000e+01 -2.569293540634e-02 3.713207733078e-04 2.602597641652e+01
1.050000000000e+01 -2.563707170629e-02 3.704937141389e-04 2.597685060129e+01
1.075000000000e+01 -2.558229546111e-02 3.696530758718e-04 2.592893800473e+01
1.100000000000e+01 -2.552882986434e-02 3.688016402011e-04 2.588229992418e+01
1.125000000000e+01 -2.547686746036e-02 3.679421386668e-04 2.583699250923e+01
1.150000000000e+01 -2.542657678582e-02 3.670774890898e-04 2.579306868364e+01
1.175000000000e+01 -2.537810607147e-02 3.662107342249e-04 2.575057466589e+01
1.200000000000e+01 -2.533158466471e-02 3.653446563519e-04 2.570954968567e+01
1.225000000000e+01 -2.528711885148e-02 3.644819834780e-04 2.567002542101e+01
1.250000000000e+01 -2.524478616383e-02 3.636254153804e-04 2.563202609697e+01
1.275000000000e+01 -2.520462718057e-02 3.627775328804e-04 2.559556882869e+01
1.300000000000e+01 -2.516663634764e-02 3.619406444548e-04 2.556066359246e+01
1.325000000000e+01 -2.513075752715e-02 3.611169384607e-04 2.552731306504e+01
1.350000000000e+01 -2.509688283645e-02 3.603083818154e-04 2.549551301819e+01
1.375000000000e+01 -2.506485388789e-02 3.595166917051e-04 2.546525062593e+01
1.400000000000e+01 -2.503446906642e-02 3.587433167396e-04 2.543650481328e+01
1.425000000000e+01 -2.500549001820e-02 3.579893855856e-04 2.540924438464e+01
1.450000000000e+01 -2.497764694909e-02 3.572556529802e-04 2.538342593208e+01
1.475000000000e+01 -2.495064435080e-02 3.565424718607e-04 2.535899292120e+01
1.500000000000e+01 -2.492416508895e-02 3.558497851795e-04 2.533587486597e+01
1.525000000000e+01 -2.489787466161e-02 3.551770842954e-04 2.531398672751e+01
1.550000000000e+01 -2.487142698560e-02 3.545234695737e-04 2.529322906788e+01
1.575000000000e+01 -2.484447264874e-02 3.538877011656e-04 2.527348870782e+01
1.600000000000e+01 -2.481666969088e-02 3.532683051214e-04 2.525463985022e+01
1.625000000000e+01 -2.478769660168e-02 3.526637123271e-04 2.523654624873e+01
1.650000000000e+01 -2.475726554158e-02 3.520723368026e-04 2.521906342420e+01
1.675000000000e+01 -2.472513436207e-02 3.514927065455e-04 2.520204145563e+01
1.700000000000e+01 -2.469111637400e-02 3.509235684744e-04 2.518532791083e+01
1.725000000000e+01 -2.465508667036e-02 3.503639692917e-04 2.516877095248e+01
1.750000000000e+01 -2.461698511107e-02 3.498133104353e-04 2.515222211106e+01
1.775000000000e+01 -2.457681632677e-02 3.492713701392e-04 2.513553892741e+01
1.800000000000e+01 -2.453464745898e-02 3.487383058590e-04 2.511858710100e+01
1.825000000000e+01 -2.449060476101e-02 3.482146307536e-04 2.510124227486e+01
1.850000000000e+01 -2.444486924498e-02 3.477011707309e-04 2.508339126606e+01
1.875000000000e+01 -2.439767253557e-02 3.471990412081e-04 2.506493306857e+01
1.900000000000e+01 -2.434929122225e-02 3.467095801747e-04 2.504577933422e+01
1.925000000000e+01 -2.430004209491e-02 3.462342859762e-04 2.502585444166e+01
1.950000000000e+01 -2.425027594911e-02 3.457747531213e-04 2.500509553820e+01
1.975000000000e+01 -2.420037192378e-02 3.453326341304e-04 2.498345202905e+01
2.000000000000e+01 -2.415072956063e-02 3.449095784495e-04 2.496088497121e+01
2.025000000000e+01 -2.410176239263e-02 3.445071889473e-04 2.493736605684e+01
2.050000000000e+01 -2.405388927922e-02 3.441269724266e-04 2.491287664826e+01
2.075000000000e+01 -2.400752803701e-02 3.437702887509e-04 2.488740617488e+01
2.100000000000e+01 -2.396308834273e-02 3.434383112762e-04 2.486095078079e+01
2.125000000000e+01 -2.392096543588e-02 3.431319950286e-04 2.483351131622e+01
2.150000000000e+01 -2.388153453619e-02 3.428520379036e-04 2.480509165447e+01
2.175000000000e+01 -2.384514410598e-02 3.425988491994e-04 2.477569665450e+01
2.200000000000e+01 -2.381211052814e-02 3.423725229381e-04 2.474533010194e+01
2.225000000000e+01 -2.378271144748e-02 3.421728183629e-04 2.471399308865e+01
2.250000000000e+01 -2.375717931230e-02 3.419991019715e-04 2.468168213134e+01
2.275000000000e+01 -2.373569635125e-02 3.418504261520e-04 2.464838803916e+01
2.300000000000e+01 -2.371838883951e-02 3.417254584982e-04 2.461409469813e+01
2.325000000000e+01 -2.370532259761e-02 3.416225263298e-04 2.457877876791e+01
2.350000000000e+01 -2.369650187207e-02 3.415395580941e-04 2.454240938659e+01
2.375000000000e+01 -2.369186619036e-02 3.414741149529e-04 2.450494882347e+01
2.400000000000e+01 -2.369129067622e-02 3.414234117227e-04 2.446635317762e+01
2.425000000000e+01 -2.369458828754e-02 3.413845780239e-04 2.442657395721e+01
2.450000000000e+01 -2.370151093272e-02 3.413546057015e-04 2.438555955259e+01
2.475000000000e+01 -2.371175235554e-02 3.413302830702e-04 2.434325747924e+01
2.500000000000e+01 -2.372495355393e-02 3.413083176966e-04 2.429961630405e+01
2.525000000000e+01 -2.374070703458e-02 3.412854552841e-04 2.425458814736e+01
2.550000000000e+01 -2.375856161001e-02 3.412582472325e-04 2.420813066104e+01
2.575000000000e+01 -2.377802988196e-02 3.412234161978e-04 2.416020939807e+01
2.600000000000e+01 -2.379859593488e-02 3.411777293215e-04 2.411079966321e+01
2.625000000000e+01 -2.381972120610e-02 3.411181042742e-04 2.405988813952e+01
2.650000000000e+01 -2.384085238885e-02 3.410416233721e-04 2.400747453404e+01
2.675000000000e+01 -2.386143096218e-02 3.409456700432e-04 2.395357257724e+01
2.700000000000e+01 -2.388090114350e-02 3.408278872037e-04 2.389821085318e+01
2.725000000000e+01 -2.389871720660e-02 3.406861770161e-04 2.384143327295e+01
2.750000000000e+01 -2.391435111391e-02 3.405187487637e-04 2.378329897096e+01
2.775000000000e+01 -2.392730178578e-02 3.403241527928e-04 2.372388240331e+01
2.800000000000e+01 -2.393710123392e-02 3.401012897931e-04 2.366327229194e+01
2.825000000000e+01 -2.394332021882e-02 3.398494463841e-04 2.360157080987e+01
2.850000000000e+01 -2.394557369913e-02 3.395682988295e-04 2.353889219593e+01
2.875000000000e+01 -2.394352652608e-02 3.392578060683e-04 2.347536105092e+01
2.900000000000e+01 -2.393689840349e-02 3.389183259526e-04 2.341111059520e+01
2.925000000000e+01 -2.392546561631e-02 3.385505789224e-04 2.334628024453e+01
2.950000000000e+01 -2.390906374428e-02 3.381556236002e-04 2.328101364973e+01
2.975000000000e+01 -2.388758937607e-02 3.377348184194e-04 2.321545622538e+01
3.000000000000e+01 -2.386100232394e-02 3.372897719545e-04 2.314975292311e+01
3.025000000000e+01 -2.382932626524e-02 3.368224464950e-04 2.308404609373e+01
3.050000000000e+01 -2.379264800918e-02 3.363350404285e-04 2.301847352079e+01
3.075000000000e+01 -2.375111761308e-02 3.358299697450e-04 2.295316691772e+01
3.100000000000e+01 -2.370494762933e-02 3.353098719586e-04 2.288825042993e+01
3.125000000000e+01 -2.365441354992e-02 3.347775316602e-04 2.282383998724e+01
3.150000000000e+01 -2.359985183355e-02 3.342359302171e-04 2.276004257625e+01
3.175000000000e+01 -2.354165798867e-02 3.336882659057e-04 2.269695636912e+01
3.200000000000e+01 -2.348028314882e-02 3.331379297750e-04 2.263467091082e+01
3.225000000000e+01 -2.341623065313e-02 3.325884961426e-04 2.257326769590e+01
3.250000000000e+01 -2.335005179124e-02 3.320437137568e-04 2.251282107829e+01
3.275000000000e+01 -2.328233983287e-02 3.315074747134e-04 2.245339927720e+01
3.300000000000e+01 -2.321372251501e-02 3.309837848623e-04 2.239506550527e+01
3.325000000000e+01 -2.314485323268e-02 3.304767231220e-04 2.233787906943e+01
3.350000000000e+01 -2.307640129025e-02 3.299903887174e-04 2.228189654574e+01
3.375000000000e+01 -2.300904165893e-02 3.295288389006e-04 2.222717270595e+01
3.400000000000e+01 -2.294344387455e-02 3.290960162387e-04 2.217376141313e+01
3.425000000000e+01 -2.288026056408e-02 3.286956641225e-04 2.212171629185e+01
3.450000000000e+01 -2.282011548580e-02 3.283312061787e-04 2.207109121741e+01
3.475000000000e+01 -2.276359173824e-02 3.280057372716e-04 2.202194061374e+01
3.500000000000e+01 -2.271122105426e-02 3.277220190182e-04 2.197431955550e+01
3.525000000000e+01 -2.266347463246e-02 3.274822901708e-04 2.192828369427e+01
3.550000000000e+01 -2.262075545144e-02 3.272882017555e-04 2.188388902366e+01
3.575000000000e+01 -2.258339183599e-02 3.271407030560e-04 2.184119148703e+01
3.600000000000e+01 -2.255163268253e-02 3.270403108599e-04 2.180024646445e+01
3.625000000000e+01 -2.252564484384e-02 3.269869015158e-04 2.176110814115e+01
3.650000000000e+01 -2.250551253260e-02 3.269796206747e-04 2.172382879671e+01
3.675000000000e+01 -2.249123899082e-02 3.270170722257e-04 2.168845801112e+01
3.700000000000e+01 -2.248274935982e-02 3.270972808483e-04 2.165504183424e+01
3.725000000000e+01 -2.247989620700e-02 3.272177089575e-04 2.162362192425e+01
3.750000000000e+01 -2.248246660505e-02 3.273754651545e-04 2.159423467472e+01
3.775000000000e+01 -2.249018965894e-02 3.275671146854e-04 2.156691037006e+01
3.800000000000e+01 -2.250274511251e-02 3.277888724327e-04 2.154167238506e+01
3.825000000000e+01 -2.251977282774e-02 3.280367856666e-04 2.151853646217e+01
3.850000000000e+01 -2.254088267101e-02 3.283067767534e-04 2.149751010327e+01
3.875000000000e+01 -2.256566447690e-02 3.285947181879e-04 2.147859208967e+01
3.900000000000e+01 -2.259369777044e-02 3.288965176378e-04 2.146177215936e+01
3.925000000000e+01 -2.262456101755e-02 3.292082010839e-04 2.144703086972e+01
3.950000000000e+01 -2.265784010276e-02 3.295259910959e-04 2.143433964166e+01
3.975000000000e+01 -2.269313593922e-02 3.298463775238e-04 2.142366100644e+01
4.000000000000e+01 -2.273007100226e-02 3.301661817146e-04 2.141494903769e+01
4.025000000000e+01 -2.276829479195e-02 3.304826098712e-04 2.140814999427e+01
4.050000000000e+01 -2.280748822436e-02 3.307932577638e-04 2.140320299835e+01
4.075000000000e+01 -2.284736675374e-02 3.310961729796e-04 2.140004108870e+01
4.100000000000e+01 -2.288768233170e-02 3.313898731139e-04 2.139859213736e+01
4.125000000000e+01 -2.292822400358e-02 3.316733253447e-04 2.139877995604e+01
4.150000000000e+01 -2.296881734818e-02 3.319459780635e-04 2.140052539791e+01
4.175000000000e+01 -2.300932321320e-02 3.322077283812e-04 2.140374751199e+01
4.200000000000e+01 -2.304963543835e-02 3.324588710160e-04 2.140836447582e+01
4.225000000000e+01 -2.308967781141e-02 3.327001486219e-04 2.141429481417e+01
4.250000000000e+01 -2.312940025401e-02 3.329326291834e-04 2.142145819760e+01
4.275000000000e+01 -2.316877510630e-02 3.331576916523e-04 2.142977630439e+01
4.300000000000e+01 -2.320779311066e-02 3.333769031837e-04 2.143917357981e+01
4.325000000000e+01 -2.324645984781e-02 3.335921173483e-04 2.144957766592e+01
4.350000000000e+01 -2.328479220664e-02 3.338052109515e-04 2.146092010953e+01
4.375000000000e+01 -2.332281404616e-02 3.340183067271e-04 2.147313656112e+01
4.400000000000e+01 -2.336055292539e-02 3.342335199781e-04 2.148616704597e+01
4.425000000000e+01 -2.339803720901e-02 3.344529213973e-04 2.149995607948e+01
4.450000000000e+01 -2.343529329498e-02 3.346785667779e-04 2.151445268802e+01
4.475000000000e+01 -2.347234337061e-02 3.349124324541e-04 2.152961032694e+01
4.500000000000e+01 -2.350920358699e-02 3.351563708501e-04 2.154538675508e+01
4.525000000000e+01 -2.354588216876e-02 3.354120694474e-04 2.156174360805e+01
4.550000000000e+01 -2.358237861697e-02 3.356810221921e-04 2.157864635049e+01
4.575000000000e+01 -2.361868234835e-02 3.359645105498e-04 2.159606373060e+01
4.600000000000e+01 -2.365477200335e-02 3.362635630289e-04 2.161396742958e+01
4.625000000000e+01 -2.369061470900e-02 3.365789341995e-04 2.163233162316e+01
4.650000000000e+01 -2.372616552771e-02 3.369110862475e-04 2.165113257131e+01
4.675000000000e+01 -2.376136694447e-02 3.372601697650e-04 2.167034820022e+01
4.700000000000e+01 -2.379614851496e-02 3.376260068964e-04 2.168995773694e+01
4.725000000000e+01 -2.383042662882e-02 3.380080727204e-04 2.170994137403e+01
4.750000000000e+01 -2.386410435536e-02 3.384054945925e-04 2.173028002605e+01
4.775000000000e+01 -2.389707110239e-02 3.388170457838e-04 2.175095515041e+01
4.800000000000e+01 -2.392920266792e-02 3.392411277519e-04 2.177194865721e+01
4.825000000000e+01 -2.396036146735e-02 3.396757428221e-04 2.179324291841e+01
4.850000000000e+01 -2.399039734090e-02 3.401185425235e-04 2.181482086211e+01
4.875000000000e+01 -2.401914854108e-02 3.405668271277e-04 2.183666623338e+01
4.900000000000e+01 -2.404644272018e-02 3.410175529612e-04 2.185876360056e+01
4.925000000000e+01 -2.407209904510e-02 3.414673545132e-04 2.188109907115e+01
4.950000000000e+01 -2.409593017477e-02 3.419125706749e-04 2.190366049567e+01
4.975000000000e+01 -2.411774469163e-02 3.423492557782e-04 2.192643766338e+01
5.000000000000e+01 -2.413735060311e-02 3.427732273971e-04 2.194942314090e+01
5.025000000000e+01 -2.415455863848e-02 3.431801742804e-04 2.197261241110e+01
5.050000000000e+01 -2.416918612690e-02 3.435657960025e-04 2.199600438514e+01
5.075000000000e+01 -2.418106033604e-02 3.439255658878e-04 2.201960142487e+01
5.100000000000e+01 -2.419002387035e-02 3.442549066793e-04 2.204341002519e+01
5.125000000000e+01 -2.419593886262e-02 3.445493992154e-04 2.206744074889e+01
5.150000000000e+01 -2.419869150160e-02 3.448048522426e-04 2.209170801654e+01
5.175000000000e+01 -2.419819740129e-02 3.450173311352e-04 2.211623049255e+01
5.200000000000e+01 -2.419440548382e-02 3.451831772542e-04 2.214103055479e+01
5.225000000000e+01 -2.418730149133e-02 3.452991259758e-04 2.216613410043e+01
5.250000000000e+01 -2.417691097216e-02 3.453623970071e-04 2.219156974191e+01
5.275000000000e+01 -2.416330256891e-02 3.453708161124e-04 2.221736865708e+01
5.300000000000e+01 -2.414658919927e-02 3.453228741380e-04 2.224356361048e+01
5.325000000000e+01 -2.412692827405e-02 3.452177833359e-04 2.227018786454e+01
5.350000000000e+01 -2.410452165816e-02 3.450555070895e-04 2.229727473251e+01
5.375000000000e+01 -2.407961377076e-02 3.448367844240e-04 2.232485633040e+01
5.400000000000e+01 -2.405248802377e-02 3.445632739989e-04 2.235296232908e+01
5.425000000000e+01 -2.402346298161e-02 3.442376114189e-04 2.238161940595e+01
5.450000000000e+01 -2.399288640966e-02 3.438631900564e-04 2.241085002506e+01
5.475000000000e+01 -2.396112932491e-02 3.434442115049e-04 2.244067127991e+01
5.500000000000e+01 -2.392857951493e-02 3.429856736482e-04 2.247109456113e+01
5.525000000000e+01 -2.389563305042e-02 3.424932580757e-04 2.250212464455e+01
5.550000000000e+01 -2.386268531353e-02 3.419732754501e-04 2.253375893721e+01
5.575000000000e+01 -2.383012271156e-02 3.414325577594e-04 2.256598762120e+01
5.600000000000e+01 -2.379831373988e-02 3.408782679785e-04 2.259879328532e+01
5.625000000000e+01 -2.376760022713e-02 3.403178921882e-04 2.263215078373e+01
5.650000000000e+01 -2.373828957062e-02 3.397590269822e-04 2.266602799272e+01
5.675000000000e+01 -2.371064784796e-02 3.392092002947e-04 2.270038601613e+01
5.700000000000e+01 -2.368489394524e-02 3.386756794735e-04 2.273518005212e+01
5.725000000000e+01 -2.366119478931e-02 3.381654169289e-04 2.277035998078e+01
5.750000000000e+01 -2.363966237645e-02 3.376849390997e-04 2.280587184178e+01
5.775000000000e+01 -2.362035247428e-02 3.372401982176e-04 2.284165869409e+01
5.800000000000e+01 -2.360326504520e-02 3.368364607962e-04 2.287766190659e+01
5.825000000000e+01 -2.358834633331e-02 3.364782234026e-04 2.291382240386e+01
5.850000000000e+01 -2.357549277095e-02 3.361691495508e-04 2.295008188609e+01
5.875000000000e+01 -2.356455651242e-02 3.359120293972e-04 2.298638397618e+01
5.900000000000e+01 -2.355535205687e-02 3.357087641501e-04 2.302267525796e+01
5.925000000000e+01 -2.354766409355e-02 3.355603730809e-04 2.305890609296e+01
5.950000000000e+01 -2.354125637287e-02 3.354670226998e-04 2.309503158536e+01
5.975000000000e+01 -2.353588052387e-02 3.354280759084e-04 2.313101167124e+01
6.000000000000e+01 -2.353128568011e-02 3.354421568656e-04 2.316681168211e+01
6.025000000000e+01 -2.352722757864e-02 3.355072257629e-04 2.320240234062e+01
6.050000000000e+01 -2.352347714370e-02 3.356206645799e-04 2.323775961743e+01
6.075000000000e+01 -2.351982847580e-02 3.357793778535e-04 2.327286449198e+01
6.100000000000e+01 -2.351610549096e-02 3.359798862911e-04 2.330770223903e+01
6.125000000000e+01 -2.351216786871e-02 3.362184245081e-04 2.334226218458e+01
6.150000000000e+01 -2.350791525431e-02 3.364910307702e-04 2.337653684848e+01
6.175000000000e+01 -2.350329001735e-02 3.367936320299e-04 2.341052105297e+01
6.200000000000e+01 -2.349827904362e-02 3.371221186681e-04 2.344421155280e+01
6.225000000000e+01 -2.349291363521e-02 3.374724139937e-04 2.347760589616e+01
6.250000000000e+01 -2.348726845289e-02 3.378405436185e-04 2.351070215536e+01
6.275000000000e+01 -2.348145876667e-02 3.382226641748e-04 2.354349795737e+01
6.300000000000e+01 -2.347563732054e-02 3.386151050875e-04 2.357599032985e+01
6.325000000000e+01 -2.346998997879e-02 3.390143992255e-04 2.360817520508e+01
6.350000000000e+01 -2.346473074699e-02 3.394173026463e-04 2.364004709633e+01
6.375000000000e+01 -2.346009653901e-02 3.398208117617e-04 2.367159931805e+01
6.400000000000e+01 -2.345634138793e-02 3.402221718894e-04 2.370282377712e+01
6.425000000000e+01 -2.345373080642e-02 3.406188871600e-04 2.373371149211e+01
6.450000000000e+01 -2.345253603708e-02 3.410087253946e-04 2.376425288456e+01
6.475000000000e+01 -2.345302850214e-02 3.413897228398e-04 2.379443823251e+01
6.500000000000e+01 -2.345547443088e-02 3.417601965879e-04 2.382425856061e+01
6.525000000000e+01 -2.346012972133e-02 3.421187429699e-04 2.385370615177e+01
6.550000000000e+01 -2.346723539062e-02 3.424641912306e-04 2.388277558155e+01
6.575000000000e+01 -2.347701325342e-02 3.427957256004e-04 2.391146447283e+01
6.600000000000e+01 -2.348966183480e-02 3.431128174885e-04 2.393977427836e+01
6.625000000000e+01 -2.350535261059e-02 3.434152063084e-04 2.396771122739e+01
6.650000000000e+01 -2.352422678423e-02 3.437029239784e-04 2.399528696697e+01
6.675000000000e+01 -2.354639248658e-02 3.439762885398e-04 2.402251911010e+01
6.700000000000e+01 -2.357192263046e-02 3.442359225734e-04 2.404943182533e+01
6.725000000000e+01 -2.360085316103e-02 3.444827043152e-04 2.407605607211e+01
6.750000000000e+01 -2.363318206884e-02 3.447177343825e-04 2.410242968918e+01
6.775000000000e+01 -2.366886902854e-02 3.449423815990e-04 2.412859744107e+01
6.800000000000e+01 -2.370783565777e-02 3.451582504244e-04 2.415461074388e+01
6.825000000000e+01 -2.374996624450e-02 3.453671505274e-04 2.418052725469e+01
6.850000000000e+01 -2.379510943492e-02 3.455710766542e-04 2.420641041612e+01
6.875000000000e+01 -2.384308023828e-02 3.457721618774e-04 2.423232874717e+01
6.900000000000e+01 -2.389366292054e-02 3.459726578136e-04 2.425835514985e+01
6.925000000000e+01 -2.394661408630e-02 3.461750142396e-04 2.428456608574e+01
6.950000000000e+01 -2.400166603615e-02 3.463816691095e-04 2.431104072652e+01
6.975000000000e+01 -2.405853057881e-02 3.465950346263e-04 2.433786011067e+01
7.000000000000e+01 -2.411690329614e-02 3.468176132425e-04 2.436510626182e+01
7.025000000000e+01 -2.417646778870e-02 3.470518127383e-04 2.439286138718e+01
7.050000000000e+01 -2.423689989454e-02 3.472999046165e-04 2.442120701745e+01
7.075000000000e+01 -2.429787243021e-02 3.475642128845e-04 2.445022330882e+01
7.100000000000e+01 -2.435905991583e-02 3.478468550111e-04 2.447998825013e+01
7.125000000000e+01 -2.442014269813e-02 3.481497400303e-04 2.451057703455e+01
7.150000000000e+01 -2.448081120073e-02 3.484746084306e-04 2.454206139514e+01
7.175000000000e+01 -2.454076971768e-02 3.488229753691e-04 2.457450910629e+01
7.200000000000e+01 -2.459974019244e-02 3.491959591228e-04 2.460798334352e+01
7.225000000000e+01 -2.465746571875e-02 3.495944717515e-04 2.464254226406e+01
7.250000000000e+01 -2.471371397951e-02 3.500191650880e-04 2.467823855253e+01
7.275000000000e+01 -2.476828023627e-02 3.504704088522e-04 2.471511901066e+01
7.300000000000e+01 -2.482098999678e-02 3.509482917203e-04 2.475322422181e+01
7.325000000000e+01 -2.487170115238e-02 3.514526293433e-04 2.479258814523e+01
7.350000000000e+01 -2.492030529406e-02 3.519829829332e-04 2.483323796009e+01
7.375000000000e+01 -2.496672957823e-02 3.525386774477e-04 2.487519373769e+01
7.400000000000e+01 -2.501093769737e-02 3.531188257211e-04 2.491846829490e+01
7.425000000000e+01 -2.505293039176e-02 3.537223571943e-04 2.496306693487e+01
7.450000000000e+01 -2.509274505271e-02 3.543480488215e-04 2.500898749717e+01
7.475000000000e+01 -2.513045524820e-02 3.549945561854e-04 2.505622020654e+01
7.500000000000e+01 -2.516616970398e-02 3.556604528819e-04 2.510474768736e+01
7.525000000000e+01 -2.520003030130e-02 3.563442742129e-04 2.515454514299e+01
7.550000000000e+01 -2.523220954108e-02 3.570445344012e-04 2.520558034718e+01
7.575000000000e+01 -2.526290802856e-02 3.577597497228e-04 2.525781392747e+01
7.600000000000e+01 -2.529235176449e-02 3.584884143399e-04 2.531119971392e+01
7.625000000000e+01 -2.532078802850e-02 3.592292068985e-04 2.536568488576e+01
7.650000000000e+01 -2.534848112065e-02 3.599808950873e-04 2.542121053426e+01
7.675000000000e+01 -2.537570786606e-02 3.607423618120e-04 2.547771187215e+01
7.700000000000e+01 -2.540275363617e-02 3.615124595260e-04 2.553511882199e+01
7.725000000000e+01 -2.542990718448e-02 3.622901760358e-04 2.559335622683e+01
7.750000000000e+01 -2.545745582827e-02 3.630746222062e-04 2.565234440773e+01
7.775000000000e+01 -2.548567982398e-02 3.638649938921e-04 2.571199930104e+01
7.800000000000e+01 -2.551484800465e-02 3.646605543117e-04 2.577223290049e+01
7.825000000000e+01 -2.554521199816e-02 3.654606015406e-04 2.583295325597e+01
7.850000000000e+01 -2.557700193677e-02 3.662644584642e-04 2.589406477219e+01
7.875000000000e+01 -2.561042135218e-02 3.670714346990e-04 2.595546803274e+01
7.900000000000e+01 -2.564564334599e-02 3.678807936209e-04 2.601705994295e+01
7.925000000000e+01 -2.568280554420e-02 3.686917162363e-04 2.607873345642e+01
7.950000000000e+01 -2.572200616250e-02 3.695032693371e-04 2.614037749931e+01
7.975000000000e+01 -2.576330017902e-02 3.703143767842e-04 2.620187686963e+01
8.000000000000e+01 -2.580669506609e-02 3.711237857254e-04 2.626311194913e+01
8.025000000000e+01 -2.585214823197e-02 3.719300374325e-04 2.632395876553e+01
8.050000000000e+01 -2.589956376892e-02 3.727314520357e-04 2.638428884436e+01
8.075000000000e+01 -2.594879086390e-02 3.735261149690e-04 2.644396935661e+01
8.100000000000e+01 -2.599962301020e-02 3.743118704301e-04 2.650286339319e+01
8.125000000000e+01 -2.605179748606e-02 3.750863146685e-04 2.656083024444e+01
8.150000000000e+01 -2.610499704555e-02 3.758468099161e-04 2.661772606725e+01
8.175000000000e+01 -2.615885190024e-02 3.765904777581e-04 2.667340454027e+01
8.200000000000e+01 -2.621294383206e-02 3.773142479847e-04 2.672771783613e+01
8.225000000000e+01 -2.626681157120e-02 3.780148903855e-04 2.678051775347e+01
8.250000000000e+01 -2.631995688420e-02 3.786889705679e-04 2.683165695230e+01
8.275000000000e+01 -2.637185298628e-02 3.793330903356e-04 2.688099046079e+01
8.300000000000e+01 -2.642195363633e-02 3.799438382844e-04 2.692837722273e+01
8.325000000000e+01 -2.646970436882e-02 3.805177478256e-04 2.697368181648e+01
8.350000000000e+01 -2.651455507096e-02 3.810514148003e-04 2.701677625156e+01
8.375000000000e+01 -2.655597221187e-02 3.815416593854e-04 2.705754177653e+01
8.400000000000e+01 -2.659345233059e-02 3.819854883523e-04 2.709587073965e+01
8.425000000000e+01 -2.662653503945e-02 3.823801145272e-04 2.713166837354e+01
8.450000000000e+01 -2.665481652526e-02 3.827231789922e-04 2.716485451747e+01
8.475000000000e+01 -2.667796202222e-02 3.830127826899e-04 2.719536521284e+01
8.500000000000e+01 -2.669571722534e-02 3.832475434630e-04 2.722315409022e+01
8.525000000000e+01 -2.670791840900e-02 3.834266611159e-04 2.724819354764e+01
8.550000000000e+01 -2.671450072551e-02 3.835499788068e-04 2.727047567002e+01
8.575000000000e+01 -2.671550417682e-02 3.836180283412e-04 2.729001278854e+01
8.600000000000e+01 -2.671107733458e-02 3.836320661955e-04 2.730683773301e+01
8.625000000000e+01 -2.670147861269e-02 3.835940980146e-04 2.732100372150e+01
8.650000000000e+01 -2.668707391002e-02 3.835068783722e-04 2.733258380944e+01
8.675000000000e+01 -2.666833195098e-02 3.833738908170e-04 2.734167001348e+01
8.700000000000e+01 -2.664581663461e-02 3.831993243333e-04 2.734837202840e+01
8.725000000000e+01 -2.662017671308e-02 3.829879842488e-04 2.735281560200e+01
8.750000000000e+01 -2.659213313513e-02 3.827451988631e-04 2.735514059265e+01
8.775000000000e+01 -2.656246421787e-02 3.824767787292e-04 2.735549876289e+01
8.800000000000e+01 -2.653199051082e-02 3.821889838480e-04 2.735405136281e+01
8.825000000000e+01 -2.650155681356e-02 3.818882486420e-04 2.735096658760e+01
8.850000000000e+01 -2.647201210839e-02 3.815811152661e-04 2.734641686993e+01
8.875000000000e+01 -2.644419192530e-02 3.812741485572e-04 2.734057634741e+01
8.900000000000e+01 -2.641889982215e-02 3.809736276011e-04 2.733361821737e+01
8.925000000000e+01 -2.639688983989e-02 3.806855664301e-04 2.732571231178e+01
8.950000000000e+01 -2.637885032124e-02 3.804155768678e-04 2.731702283713e+01
8.975000000000e+01 -2.636538942139e-02 3.801687367882e-04 2.730770635055e+01
9.000000000000e+01 -2.635702244801e-02 3.799494866498e-04 2.729790997468e+01
9.025000000000e+01 -2.635416209653e-02 3.797615584012e-04 2.728777006437e+01
9.050000000000e+01 -2.635711004116e-02 3.796079091272e-04 2.727741086789e+01
9.075000000000e+01 -2.636605220389e-02 3.794906361754e-04 2.726694376541e+01
9.100000000000e+01 -2.638105628828e-02 3.794110211929e-04 2.725646682718e+01
9.125000000000e+01 -2.640207122251e-02 3.793695069282e-04 2.724606432204e+01
9.150000000000e+01 -2.642892967198e-02 3.793657091802e-04 2.723580676897e+01
9.175000000000e+01 -2.646135246978e-02 3.793984536004e-04 2.722575124141e+01
9.200000000000e+01 -2.649895439416e-02 3.794658222109e-04 2.721594139834e+01
9.225000000000e+01 -2.654125210760e-02 3.795652187495e-04 2.720640829324e+01
9.250000000000e+01 -2.658767288766e-02 3.796934346926e-04 2.719717055547e+01
9.275000000000e+01 -2.663756454805e-02 3.798467274700e-04 2.718823535309e+01
9.300000000000e+01 -2.669020609957e-02 3.800208960505e-04 2.717959862094e+01
9.325000000000e+01 -2.674481864212e-02 3.802113623725e-04 2.717124604959e+01
9.350000000000e+01 -2.680057712454e-02 3.804132434371e-04 2.716315325934e+01
9.375000000000e+01 -2.685662150086e-02 3.806214306462e-04 2.715528673640e+01
9.400000000000e+01 -2.691206899206e-02 3.808306662007e-04 2.714760391001e+01
9.425000000000e+01 -2.696602498930e-02 3.810356026050e-04 2.714005402368e+01
9.450000000000e+01 -2.701759552971e-02 3.812308715221e-04 2.713257813139e+01
9.475000000000e+01 -2.706589765756e-02 3.814111403238e-04 2.712510994670e+01
9.500000000000e+01 -2.711007172618e-02 3.815711746195e-04 2.711757582379e+01
9.525000000000e+01 -2.714929099865e-02 3.817058890654e-04 2.710989565800e+01
9.550000000000e+01 -2.718277334119e-02 3.818104048827e-04 2.710198300715e+01
9.575000000000e+01 -2.720979085193e-02 3.818801019099e-04 2.709374585841e+01
9.600000000000e+01 -2.722967894484e-02 3.819106688259e-04 2.708508748623e+01
9.625000000000e+01 -2.724184684508e-02 3.818981598256e-04 2.707590688228e+01
9.650000000000e+01 -2.724578453109e-02 3.818390430565e-04 2.706610014927e+01
9.675000000000e+01 -2.724107162427e-02 3.817302400533e-04 2.705556119032e+01
9.700000000000e+01 -2.722738414067e-02 3.815692053791e-04 2.704418308689e+01
9.725000000000e+01 -2.720450047876e-02 3.813539628001e-04 2.703185959893e+01
9.750000000000e+01 -2.717230696731e-02 3.810831413124e-04 2.701848618516e+01
9.775000000000e+01 -2.713079882588e-02 3.807559961870e-04 2.700396193475e+01
9.800000000000e+01 -2.708008369800e-02 3.803724704417e-04 2.698819067197e+01
9.825000000000e+01 -2.702038023648e-02 3.799331215567e-04 2.697108260269e+01
9.850000000000e+01 -2.695201541593e-02 3.794392248702e-04 2.695255588368e+01
9.875000000000e+01 -2.687542159324e-02 3.788928127830e-04 2.693253751528e+01
9.900000000000e+01 -2.679112841956e-02 3.782965182391e-04 2.691096490535e+01
9.925000000000e+01 -2.669975423300e-02 3.776535895596e-04 2.688778639375e+01
9.950000000000e+01 -2.660199397765e-02 3.769676434946e-04 2.686296209488e+01
9.975000000000e+01 -2.649860613176e-02 3.762427850139e-04 2.683646449252e+01
1.000000000000e+02 -2.639039840005e-02 3.754834782405e-04 2.680827820519e+01
1.002500000000e+02 -2.627821216030e-02 3.746944188524e-04 2.677840034187e+01
1.005000000000e+02 -2.616290621233e-02 3.738804092255e-04 2.674683976573e+01
1.007500000000e+02 -2.604534070751e-02 3.730462408876e-04 2.671361676350e+01
1.010000000000e+02 -2.592636149350e-02 3.721965744882e-04 2.667876226420e+01
1.012500000000e+02 -2.580678535560e-02 3.713358243581e-04 2.664231690546e+01
1.015000000000e+02 -2.568738785799e-02 3.704680611173e-04 2.660433030610e+01
1.017500000000e+02 -2.556889167129e-02 3.695969158937e-04 2.656485971292e+01
1.020000000000e+02 -2.545195894387e-02 3.687255177558e-04 2.652396922610e+01
1.022500000000e+02 -2.533718553577e-02 3.678564456730e-04 2.648172875176e+01
1.025000000000e+02 -2.522509829592e-02 3.669917027189e-04 2.643821309659e+01
1.027500000000e+02 -2.511615504780e-02 3.661327232806e-04 2.639350112662e+01
1.030000000000e+02 -2.501074685538e-02 3.652803833987e-04 2.634767504725e+01
1.032500000000e+02 -2.490920320815e-02 3.644350603196e-04 2.630081976426e+01
1.035000000000e+02 -2.481179951281e-02 3.635967300602e-04 2.625302236258e+01
1.037500000000e+02 -2.471876548469e-02 3.627649834581e-04 2.620437167647e+01
1.040000000000e+02 -2.463029457497e-02 3.619391597652e-04 2.615495793020e+01
1.042500000000e+02 -2.454655437259e-02 3.611184466255e-04 2.610487245558e+01
1.045000000000e+02 -2.446769637005e-02 3.603019818503e-04 2.605420743729e+01
1.047500000000e+02 -2.439386568921e-02 3.594889502683e-04 2.600305568776e+01
1.050000000000e+02 -2.432520874030e-02 3.586786904664e-04 2.595151042160e+01
1.052500000000e+02 -2.426187878374e-02 3.578707893993e-04 2.589966500839e+01
1.055000000000e+02 -2.420404015245e-02 3.570651457529e-04 2.584761264208e+01
1.057500000000e+02 -2.415187074441e-02 3.562620425409e-04 2.579544618489e+01
1.060000000000e+02 -2.410556019027e-02 3.554621621482e-04 2.574325749285e+01
1.062500000000e+02 -2.406530682199e-02 3.546666079288e-04 2.569113708625e+01
1.065000000000e+02 -2.403131262725e-02 3.538768972811e-04 2.563917372967e+01
1.067500000000e+02 -2.400377366050e-02 3.530949685950e-04 2.558745353382e+01
1.070000000000e+02 -2.398287131274e-02 3.523231330934e-04 2.553605961755e+01
1.072500000000e+02 -2.396875982378e-02 3.515640144112e-04 2.548507110397e+01
1.075000000000e+02 -2.396155522125e-02 3.508204669178e-04 2.543456269335e+01
1.077500000000e+02 -2.396132217113e-02 3.500954820982e-04 2.538460368969e+01
1.080000000000e+02 -2.396806251965e-02 3.493921082081e-04 2.533525760181e+01
1.082500000000e+02 -2.398170396740e-02 3.487133686239e-04 2.528658130404e+01
1.085000000000e+02 -2.400209151201e-02 3.480621330732e-04 2.523862478004e+01
1.087500000000e+02 -2.402897879933e-02 3.474410155074e-04 2.519143054037e+01
1.090000000000e+02 -2.406202264980e-02 3.468523012555e-04 2.514503360451e+01
1.092500000000e+02 -2.410078087729e-02 3.462979074814e-04 2.509946124932e+01
1.095000000000e+02 -2.414471184361e-02 3.457792618256e-04 2.505473328695e+01
1.097500000000e+02 -2.419317804121e-02 3.452972802020e-04 2.501086216951e+01
1.100000000000e+02 -2.424545075104e-02 3.448523099479e-04 2.496785355208e+01
1.102500000000e+02 -2.430071886377e-02 3.444441162379e-04 2.492570669576e+01
1.105000000000e+02 -2.435809898321e-02 3.440719084935e-04 2.488441524565e+01
1.107500000000e+02 -2.441664969663e-02 3.437343570120e-04 2.484396781342e+01
1.110000000000e+02 -2.447538458694e-02 3.434296196648e-04 2.480434883574e+01
1.112500000000e+02 -2.453329003488e-02 3.431553986400e-04 2.476553918735e+01
1.115000000000e+02 -2.458933981775e-02 3.429089925637e-04 2.472751696680e+01
1.117500000000e+02 -2.464251386424e-02 3.426873709005e-04 2.469025799455e+01
1.120000000000e+02 -2.469181411057e-02 3.424872425044e-04 2.465373633254e+01
1.122500000000e+02 -2.473627978561e-02 3.423051254109e-04 2.461792466536e+01
1.125000000000e+02 -2.477500489187e-02 3.421374272836e-04 2.458279440075e+01
1.127500000000e+02 -2.480714944412e-02 3.419805045057e-04 2.454831582281e+01
1.130000000000e+02 -2.483195458190e-02 3.418307355606e-04 2.451445787834e+01
1.132500000000e+02 -2.484875026959e-02 3.416845711644e-04 2.448118806420e+01
1.135000000000e+02 -2.485696682114e-02 3.415385820569e-04 2.444847199559e+01
1.137500000000e+02 -2.485614036413e-02 3.413894995484e-04 2.441627305528e+01
1.140000000000e+02 -2.484591671488e-02 3.412342516275e-04 2.438455202162e+01
1.142500000000e+02 -2.482605727615e-02 3.410700081914e-04 2.435326655225e+01
1.145000000000e+02 -2.479643750331e-02 3.408941583244e-04 2.432237098073e+01
1.147500000000e+02 -2.475704949732e-02 3.407043535035e-04 2.429181596360e+01
1.150000000000e+02 -2.470799926642e-02 3.404984880389e-04 2.426154844984e+01
1.152500000000e+02 -2.464950316835e-02 3.402747963539e-04 2.423151183691e+01
1.155000000000e+02 -2.458188628816e-02 3.400318563598e-04 2.420164616334e+01
1.157500000000e+02 -2.450557673724e-02 3.397685362168e-04 2.417188870582e+01
1.160000000000e+02 -2.442110087180e-02 3.394840412699e-04 2.414217470462e+01
1.162500000000e+02 -2.432907785388e-02 3.391779466964e-04 2.411243830475e+01
1.165000000000e+02 -2.423021275188e-02 3.388502243138e-04 2.408261378246e+01
1.167500000000e+02 -2.412529142027e-02 3.385013059628e-04 2.405263672966e+01
1.170000000000e+02 -2.401517272093e-02 3.381320655502e-04 2.402244555392e+01
1.172500000000e+02 -2.390078151396e-02 3.377436831155e-04 2.399198295526e+01
1.175000000000e+02 -2.378310064118e-02 3.373380370187e-04 2.396119742455e+01
1.177500000000e+02 -2.366316243801e-02 3.369176128093e-04 2.393004471525e+01
1.180000000000e+02 -2.354204007158e-02 3.364853788589e-04 2.389848919940e+01
1.182500000000e+02 -2.342083829976e-02 3.360448457398e-04 2.386650509361e+01
1.185000000000e+02 -2.330068331297e-02 3.356001540368e-04 2.383407746793e+01
1.187500000000e+02 -2.318271223780e-02 3.351559521081e-04 2.380120302380e+01
1.190000000000e+02 -2.306806190285e-02 3.347171809386e-04 2.376789059545e+01
1.192500000000e+02 -2.295785667423e-02 3.342892629108e-04 2.373416133597e+01
1.195000000000e+02 -2.285319636063e-02 3.338780134662e-04 2.370004866240e+01
1.197500000000e+02 -2.275514233268e-02 3.334895042785e-04 2.366559773882e+01
1.200000000000e+02 -2.266470478818e-02 3.331299447702e-04 2.363086479133e+01
1.202500000000e+02 -2.258282960602e-02 3.328055572422e-04 2.359591605962e+01
1.205000000000e+02 -2.251038530707e-02 3.325224408326e-04 2.356082649536e+01
1.207500000000e+02 -2.244815091242e-02 3.322864194881e-04 2.352567823710e+01
1.210000000000e+02 -2.239680406403e-02 3.321028771101e-04 2.349055888802e+01
1.212500000000e+02 -2.235691243953e-02 3.319767392309e-04 2.345555972636e+01
1.215000000000e+02 -2.232892205471e-02 3.319122313817e-04 2.342077372285e+01
1.217500000000e+02 -2.231315343257e-02 3.319127902178e-04 2.338629371089e+01
1.220000000000e+02 -2.230979368756e-02 3.319809849889e-04 2.335221045113e+01
1.222500000000e+02 -2.231889651189e-02 3.321184695510e-04 2.331861095339e+01
1.225000000000e+02 -2.234037811259e-02 3.323258035134e-04 2.328557683554e+01
1.227500000000e+02 -2.237402192634e-02 3.326025405491e-04 2.325318301041e+01
1.230000000000e+02 -2.241947880844e-02 3.329472251690e-04 2.322149652218e+01
1.232500000000e+02 -2.247627572541e-02 3.333574234973e-04 2.319057574199e+01
1.235000000000e+02 -2.254381992633e-02 3.338297646855e-04 2.316046978830e+01
1.237500000000e+02 -2.262141108352e-02 3.343600315792e-04 2.313121828205e+01
1.240000000000e+02 -2.270824879804e-02 3.349432560682e-04 2.310285135970e+01
1.242500000000e+02 -2.280344688861e-02 3.355738564429e-04 2.307538994134e+01
1.245000000000e+02 -2.290604326484e-02 3.362456841878e-04 2.304884625778e+01
1.247500000000e+02 -2.301501542068e-02 3.369522095477e-04 2.302322450664e+01
1.250000000000e+02 -2.312929176832e-02 3.376866579171e-04 2.299852173817e+01
1.252500000000e+02 -2.324776733889e-02 3.384421438921e-04 2.297472871983e+01
1.255000000000e+02 -2.336931566597e-02 3.392117866806e-04 2.295183099284e+01
1.257500000000e+02 -2.349280355781e-02 3.399888244424e-04 2.292980974447e+01
1.260000000000e+02 -2.361710323074e-02 3.407667194719e-04 2.290864284270e+01
1.262500000000e+02 -2.374110560385e-02 3.415392515455e-04 2.288830553919e+01
1.265000000000e+02 -2.386373188310e-02 3.423005949716e-04 2.286877131112e+01
1.267500000000e+02 -2.398394498091e-02 3.430453769766e-04 2.285001225861e+01
1.270000000000e+02 -2.410076062405e-02 3.437687133361e-04 2.283199965284e+01
1.272500000000e+02 -2.421325680889e-02 3.444662093043e-04 2.281470395715e+01
1.275000000000e+02 -2.432058323079e-02 3.451340574969e-04 2.279809502924e+01
1.277500000000e+02 -2.442196846923e-02 3.457690151240e-04 2.278214192788e+01
1.280000000000e+02 -2.451672600139e-02 3.463683302466e-04 2.276681255599e+01
1.282500000000e+02 -2.460426095386e-02 3.469299302859e-04 2.275207349899e+01
1.285000000000e+02 -2.468407126583e-02 3.474521995030e-04 2.273788934096e+01
1.287500000000e+02 -2.475575088939e-02 3.479339240421e-04 2.272422242671e+01
1.290000000000e+02 -2.481898953743e-02 3.483742937454e-04 2.271103231558e+01
1.292500000000e+02 -2.487357012373e-02 3.487728875188e-04 2.269827527854e+01
1.295000000000e+02 -2.491936804100e-02 3.491296935829e-04 2.268590425612e+01
1.297500000000e+02 -2.495634444291e-02 3.494448694133e-04 2.267386839688e+01
1.300000000000e+02 -2.498454368556e-02 3.497187616239e-04 2.266211331725e+01
1.302500000000e+02 -2.500408602079e-02 3.499519143919e-04 2.265058112448e+01
1.305000000000e+02 -2.501516149060e-02 3.501450622893e-04 2.263921086280e+01
1.307500000000e+02 -2.501802127539e-02 3.502990984379e-04 2.262793890379e+01
1.310000000000e+02 -2.501297209753e-02 3.504150136941e-04 2.261669991721e+01
1.312500000000e+02 -2.500036734847e-02 3.504938983795e-04 2.260542761747e+01
1.315000000000e+02 -2.498060004706e-02 3.505369305244e-04 2.259405580825e+01
1.317500000000e+02 -2.495409580371e-02 3.505453272136e-04 2.258251952204e+01
1.320000000000e+02 -2.492130651196e-02 3.505203459773e-04 2.257075622270e+01
1.322500000000e+02 -2.488270317132e-02 3.504632939691e-04 2.255870683924e+01
1.325000000000e+02 -2.483877214116e-02 3.503754313551e-04 2.254631716953e+01
1.327500000000e+02 -2.479000921296e-02 3.502580341021e-04 2.253353881428e+01
1.330000000000e+02 -2.473691535090e-02 3.501124552318e-04 2.252033018590e+01
1.332500000000e+02 -2.467999316302e-02 3.499400374731e-04 2.250665733985e+01
1.335000000000e+02 -2.461974422925e-02 3.497420900764e-04 2.249249463682e+01
1.337500000000e+02 -2.455666661395e-02 3.495199233842e-04 2.247782518355e+01
1.340000000000e+02 -2.449125287597e-02 3.492747945035e-04 2.246264108449e+01
1.342500000000e+02 -2.442398881317e-02 3.490078380933e-04 2.244694349111e+01
1.345000000000e+02 -2.435535169799e-02 3.487202855882e-04 2.243074224170e+01
1.347500000000e+02 -2.428581092811e-02 3.484133977199e-04 2.241405569038e+01
1.350000000000e+02 -2.421582720504e-02 3.480883368532e-04 2.239690995523e+01
1.352500000000e+02 -2.414585272337e-02 3.477461031061e-04 2.237933818050e+01
1.355000000000e+02 -2.407633149394e-02 3.473877357506e-04 2.236137965082e+01
1.357500000000e+02 -2.400770000748e-02 3.470143829706e-04 2.234307879067e+01
1.360000000000e+02 -2.394038789969e-02 3.466271735265e-04 2.232448414394e+01
1.362500000000e+02 -2.387481885811e-02 3.462272737834e-04 2.230564717787e+01
1.365000000000e+02 -2.381141103109e-02 3.458159526120e-04 2.228662143972e+01
1.367500000000e+02 -2.375057733145e-02 3.453944671316e-04 2.226746147795e+01
1.370000000000e+02 -2.369272597906e-02 3.449642104803e-04 2.224822187955e+01
1.372500000000e+02 -2.363825875317e-02 3.445267363652e-04 2.222895673851e+01
1.375000000000e+02 -2.358757057719e-02 3.440837563566e-04 2.220971884155e+01
1.377500000000e+02 -2.354104584968e-02 3.436371448338e-04 2.219055946721e+01
1.380000000000e+02 -2.349905714663e-02 3.431889529477e-04 2.217152796277e+01
1.382500000000e+02 -2.346195903588e-02 3.427414029164e-04 2.215267187998e+01
1.385000000000e+02 -2.343008461498e-02 3.422968779307e-04 2.213403693869e+01
1.387500000000e+02 -2.340373850703e-02 3.418579061315e-04 2.211566737875e+01
1.390000000000e+02 -2.338318882767e-02 3.414271116378e-04 2.209760641632e+01
1.392500000000e+02 -2.336866211042e-02 3.410072224859e-04 2.207989661372e+01
1.395000000000e+02 -2.336033240288e-02 3.406010143410e-04 2.206258059310e+01
1.397500000000e+02 -2.335831602847e-02 3.402112301257e-04 2.204570149506e+01
1.400000000000e+02 -2.336266069782e-02 3.398405190680e-04 2.202930368401e+01
1.402500000000e+02 -2.337334096437e-02 3.394913860356e-04 2.201343318037e+01
1.405000000000e+02 -2.339024883869e-02 3.391661116162e-04 2.199813822310e+01
1.407500000000e+02 -2.341319112208e-02 3.388666959329e-04 2.198346954644e+01
1.410000000000e+02 -2.344188281616e-02 3.385947808655e-04 2.196948070936e+01
1.412500000000e+02 -2.347594742569e-02 3.383515960954e-04 2.195622811666e+01
1.415000000000e+02 -2.351491424694e-02 3.381378863543e-04 2.194377106903e+01
1.417500000000e+02 -2.355822227837e-02 3.379539303500e-04 2.193217151077e+01
1.420000000000e+02 -2.360522232903e-02 3.377994541353e-04 2.192149379801e+01
1.422500000000e+02 -2.365518476976e-02 3.376737466927e-04 2.191180421520e+01
1.425000000000e+02 -2.370730633065e-02 3.375754575141e-04 2.190317053133e+01
1.427500000000e+02 -2.376072255652e-02 3.375026568754e-04 2.189566135210e+01
1.430000000000e+02 -2.381451959500e-02 3.374529669058e-04 2.188934556386e+01
1.432500000000e+02 -2.386774938624e-02 3.374235781739e-04 2.188429166232e+01
1.435000000000e+02 -2.391944616082e-02 3.374112877143e-04 2.188056712366e+01
1.437500000000e+02 -2.396864335546e-02 3.374125579483e-04 2.187823784913e+01
1.440000000000e+02 -2.401439265196e-02 3.374237439637e-04 2.187736757768e+01
1.442500000000e+02 -2.405578281835e-02 3.374411064649e-04 2.187801745116e+01
1.445000000000e+02 -2.409195841027e-02 3.374608594838e-04 2.188024556719e+01
1.447500000000e+02 -2.412213711552e-02 3.374792350337e-04 2.188410668570e+01
1.450000000000e+02 -2.414562654853e-02 3.374926641077e-04 2.188965195693e+01
1.452500000000e+02 -2.416183940081e-02 3.374978929437e-04 2.189692871290e+01
1.455000000000e+02 -2.417030611105e-02 3.374920712721e-04 2.190598038800e+01
1.457500000000e+02 -2.417068461189e-02 3.374727971844e-04 2.191684641924e+01
1.460000000000e+02 -2.416276726974e-02 3.374381255647e-04 2.192956223496e+01
1.462500000000e+02 -2.414648426225e-02 3.373866220052e-04 2.194415921473e+01
1.465000000000e+02 -2.412190395274e-02 3.373176364826e-04 2.196066476989e+01
1.467500000000e+02 -2.408922931303e-02 3.372310138974e-04 2.197910231533e+01
1.470000000000e+02 -2.404879175542e-02 3.371271768498e-04 2.199949130701e+01
1.472500000000e+02 -2.400104198522e-02 3.370071556286e-04 2.202184723564e+01
1.475000000000e+02 -2.394653741391e-02 3.368722858783e-04 2.204618155266e+01
1.477500000000e+02 -2.388592898732e-02 3.367242490799e-04 2.207250167116e+01
1.480000000000e+02 -2.381994440929e-02 3.365650985400e-04 2.210081080453e+01
1.482500000000e+02 -2.374937078093e-02 3.363971525425e-04 2.213110782658e+01
1.485000000000e+02 -2.367503807170e-02 3.362228745587e-04 2.216338706559e+01
1.487500000000e+02 -2.359780257930e-02 3.360447750572e-04 2.219763808780e+01
1.490000000000e+02 -2.351852997063e-02 3.358653210787e-04 2.223384535541e+01
1.492500000000e+02 -2.343808209323e-02 3.356868660829e-04 2.227198803033e+01
1.495000000000e+02 -2.335730342317e-02 3.355115836881e-04 2.231203959861e+01
1.497500000000e+02 -2.327701087537e-02 3.353414245744e-04 2.235396759428e+01
1.500000000000e+02 -2.319798583991e-02 3.351780882885e-04 2.239773330449e+01
1.502500000000e+02 -2.312096868705e-02 3.350230176509e-04 2.244329153665e+01
1.505000000000e+02 -2.304665595445e-02 3.348774468233e-04 2.249059042304e+01
1.507500000000e+02 -2.297569984046e-02 3.347423802641e-04 2.253957131803e+01
1.510000000000e+02 -2.290870845363e-02 3.346185952233e-04 2.259016870497e+01
1.512500000000e+02 -2.284625004058e-02 3.345068102635e-04 2.264231033773e+01
1.515000000000e+02 -2.278885575523e-02 3.344077283034e-04 2.269591734295e+01
1.517500000000e+02 -2.273702442755e-02 3.343221254617e-04 2.275090450539e+01
1.520000000000e+02 -2.269122601669e-02 3.342508544801e-04 2.280718060241e+01
1.522500000000e+02 -2.265190670505e-02 3.341949303977e-04 2.286464893771e+01
1.525000000000e+02 -2.261949019367e-02 3.341556426819e-04 2.292320783966e+01
1.527500000000e+02 -2.259438017058e-02 3.341346021744e-04 2.298275136140e+01
1.530000000000e+02 -2.257695892460e-02 3.341337052562e-04 2.304316994325e+01
1.532500000000e+02 -2.256758586813e-02 3.341551352913e-04 2.310435121012e+01
1.535000000000e+02 -2.256659259382e-02 3.342013337417e-04 2.316618072478e+01
1.537500000000e+02 -2.257427707540e-02 3.342749154960e-04 2.322854282042e+01
1.540000000000e+02 -2.259089546639e-02 3.343786374616e-04 2.329132137008e+01
1.542500000000e+02 -2.261665265937e-02 3.345153812746e-04 2.335440058318e+01
1.545000000000e+02 -2.265169175049e-02 3.346879747476e-04 2.341766573263e+01
1.547500000000e+02 -2.269608287135e-02 3.348989922464e-04 2.348100385870e+01
1.550000000000e+02 -2.274981161858e-02 3.351505820656e-04 2.354430439939e+01
1.552500000000e+02 -2.281276944741e-02 3.354444773627e-04 2.360745976549e+01
1.555000000000e+02 -2.288474312252e-02 3.357819088253e-04 2.367036583443e+01
1.557500000000e+02 -2.296540772184e-02 3.361633695645e-04 2.373292238975e+01
1.560000000000e+02 -2.305431932760e-02 3.365885194581e-04 2.379503344631e+01
1.562500000000e+02 -2.315091280995e-02 3.370561850312e-04 2.385660754917e+01
1.565000000000e+02 -2.325449965423e-02 3.375643428657e-04 2.391755793150e+01
1.567500000000e+02 -2.336427162264e-02 3.381100828234e-04 2.397780267748e+01
1.570000000000e+02 -2.347930477418e-02 3.386893266491e-04 2.403726471982e+01
1.572500000000e+02 -2.359856936797e-02 3.392971248696e-04 2.409587189090e+01
1.575000000000e+02 -2.372094064685e-02 3.399278054316e-04 2.415355679560e+01
1.577500000000e+02 -2.384521421221e-02 3.405749842382e-04 2.421025672889e+01
1.580000000000e+02 -2.397012358880e-02 3.412315873893e-04 2.426591357629e+01
1.582500000000e+02 -2.409435838721e-02 3.418900526516e-04 2.432047357803e+01
1.585000000000e+02 -2.421658621036e-02 3.425425509951e-04 2.437388727753e+01
1.587500000000e+02 -2.433547433210e-02 3.431811338463e-04 2.442610927519e+01
1.590000000000e+02 -2.444971330976e-02 3.437979358150e-04 2.447709823764e+01
1.592500000000e+02 -2.455803949830e-02 3.443853614021e-04 2.452681672274e+01
1.595000000000e+02 -2.465925744977e-02 3.449362768281e-04 2.457523119671e+01
1.597500000000e+02 -2.475226192955e-02 3.454442019141e-04 2.462231214087e+01
1.600000000000e+02 -2.483605790326e-02 3.459034818565e-04 2.466803401681e+01
1.602500000000e+02 -2.490977829718e-02 3.463094385591e-04 2.471237548546e+01
1.605000000000e+02 -2.497269893699e-02 3.466585093126e-04 2.475531954624e+01
1.607500000000e+02 -2.502425020571e-02 3.469483127750e-04 2.479685383355e+01
1.610000000000e+02 -2.506402536090e-02 3.471778141700e-04 2.483697072011e+01
1.612500000000e+02 -2.509178543178e-02 3.473472604687e-04 2.487566760549e+01
1.615000000000e+02 -2.510746028131e-02 3.474581810296e-04 2.491294719171e+01
1.617500000000e+02 -2.511114633828e-02 3.475133526844e-04 2.494881753381e+01
1.620000000000e+02 -2.510310031671e-02 3.475166896956e-04 2.498329225809e+01
1.622500000000e+02 -2.508372957352e-02 3.474731908042e-04 2.501639061480e+01
1.625000000000e+02 -2.505357347838e-02 3.473887991352e-04 2.504813746414e+01
1.627500000000e+02 -2.501328074359e-02 3.472701536445e-04 2.507856330812e+01
1.630000000000e+02 -2.496359421108e-02 3.471244622374e-04 2.510770402826e+01
1.632500000000e+02 -2.490533613161e-02 3.469593262013e-04 2.513560078852e+01
1.635000000000e+02 -2.483939289961e-02 3.467825374055e-04 2.516229975767e+01
1.637500000000e+02 -2.476669991423e-02 3.466018112123e-04 2.518785181813e+01
1.640000000000e+02 -2.468822690704e-02 3.464247180291e-04 2.521231223413e+01
1.642500000000e+02 -2.460496391576e-02 3.462585105477e-04 2.523574027901e+01
1.645000000000e+02 -2.451790834304e-02 3.461099709260e-04 2.525819895205e+01
1.647500000000e+02 -2.442805398590e-02 3.459852967949e-04 2.527975449190e+01
1.650000000000e+02 -2.433638154149e-02 3.458900139612e-04 2.530047610211e+01
1.652500000000e+02 -2.424385120655e-02 3.458289210298e-04 2.532043559697e+01
1.655000000000e+02 -2.415139705461e-02 3.458060569474e-04 2.533970707738e+01
1.657500000000e+02 -2.405992322677e-02 3.458246967077e-04 2.535836664471e+01
1.660000000000e+02 -2.397030158811e-02 3.458873686350e-04 2.537649208876e+01
1.662500000000e+02 -2.388337050084e-02 3.459958894556e-04 2.539416276231e+01
1.665000000000e+02 -2.379993462293e-02 3.461513960553e-04 2.541145915279e+01
1.667500000000e+02 -2.372076543096e-02 3.463544858041e-04 2.542846273655e+01
1.670000000000e+02 -2.364660175068e-02 3.466052399999e-04 2.544525585519e+01
1.672500000000e+02 -2.357815009891e-02 3.469032929911e-04 2.546192124986e+01
1.675000000000e+02 -2.351608429258e-02 3.472479206977e-04 2.547854189198e+01
1.677500000000e+02 -2.346104430907e-02 3.476381209633e-04 2.549520082232e+01
1.680000000000e+02 -2.341363407991e-02 3.480726716959e-04 2.551198051585e+01
1.682500000000e+02 -2.337441767299e-02 3.485501931017e-04 2.552896288035e+01
1.685000000000e+02 -2.334391455464e-02 3.490691949783e-04 2.554622846040e+01
1.687500000000e+02 -2.332259335236e-02 3.496281532179e-04 2.556385635321e+01
1.690000000000e+02 -2.331086468401e-02 3.502254975596e-04 2.558192358653e+01
1.692500000000e+02 -2.330907319955e-02 3.508596327674e-04 2.560050444536e+01
1.695000000000e+02 -2.331748963766e-02 3.515289487147e-04 2.561967036812e+01
1.697500000000e+02 -2.333630251575e-02 3.522318396892e-04 2.563948896125e+01
1.700000000000e+02 -2.336561047204e-02 3.529666429207e-04 2.566002399643e+01
1.702500000000e+02 -2.340541513138e-02 3.537316468652e-04 2.568133443805e+01
1.705000000000e+02 -2.345561578744e-02 3.545250953954e-04 2.570347453102e+01
1.707500000000e+02 -2.351600517750e-02 3.553451556915e-04 2.572649290016e+01
1.710000000000e+02 -2.358626730108e-02 3.561898810803e-04 2.575043278037e+01
1.712500000000e+02 -2.366597634708e-02 3.570571891475e-04 2.577533122506e+01
1.715000000000e+02 -2.375459930664e-02 3.579448268777e-04 2.580121950794e+01
1.717500000000e+02 -2.385149893466e-02 3.588503685047e-04 2.582812246058e+01
1.720000000000e+02 -2.395594039829e-02 3.597712054848e-04 2.585605903299e+01
1.722500000000e+02 -2.406709826602e-02 3.607045327781e-04 2.588504176585e+01
1.725000000000e+02 -2.418406695549e-02 3.616473394245e-04 2.591507747852e+01
1.727500000000e+02 -2.430587077676e-02 3.625963996810e-04 2.594616683644e+01
1.730000000000e+02 -2.443147688884e-02 3.635482956525e-04 2.597830513105e+01
1.732500000000e+02 -2.455980735794e-02 3.644994201479e-04 2.601148196712e+01
1.735000000000e+02 -2.468975313696e-02 3.654460109461e-04 2.604568170266e+01
1.737500000000e+02 -2.482018811583e-02 3.663841830667e-04 2.608088389841e+01
1.740000000000e+02 -2.494998263275e-02 3.673099165856e-04 2.611706299852e+01
1.742500000000e+02 -2.507801866444e-02 3.682191355265e-04 2.615418912169e+01
1.745000000000e+02 -2.520320323948e-02 3.691077564612e-04 2.619222771077e+01
1.747500000000e+02 -2.532448208527e-02 3.699717416505e-04 2.623113991014e+01
1.750000000000e+02 -2.544085248877e-02 3.708071420990e-04 2.627088291579e+01
1.752500000000e+02 -2.555137485725e-02 3.716100954350e-04 2.631140963742e+01
1.755000000000e+02 -2.565518326625e-02 3.723771501386e-04 2.635266901159e+01
1.757500000000e+02 -2.575149454177e-02 3.731051444094e-04 2.639460629824e+01
1.760000000000e+02 -2.583961602330e-02 3.737913251368e-04 2.643716270437e+01
1.762500000000e+02 -2.591895237456e-02 3.744331976053e-04 2.648027573480e+01
1.765000000000e+02 -2.598901039843e-02 3.750287924371e-04 2.652387910620e+01
1.767500000000e+02 -2.604940150955e-02 3.755767345198e-04 2.656790307723e+01
1.770000000000e+02 -2.609984260349e-02 3.760762203946e-04 2.661227408812e+01
1.772500000000e+02 -2.614015541443e-02 3.765270396646e-04 2.665691511086e+01
1.775000000000e+02 -2.617026412899e-02 3.769296124662e-04 2.670174564021e+01
1.777500000000e+02 -2.619019110310e-02 3.772849806178e-04 2.674668172218e+01
1.780000000000e+02 -2.620005173454e-02 3.775947931635e-04 2.679163628459e+01
1.782500000000e+02 -2.620004805524e-02 3.778612745071e-04 2.683651887184e+01
1.785000000000e+02 -2.619046153356e-02 3.780871846551e-04 2.688123601223e+01
1.787500000000e+02 -2.617164512196e-02 3.782757664432e-04 2.692569128074e+01
1.790000000000e+02 -2.614401510547e-02 3.784306828655e-04 2.696978544028e+01
1.792500000000e+02 -2.610804279365e-02 3.785559451255e-04 2.701341654997e+01
1.795000000000e+02 -2.606424682368e-02 3.786558403354e-04 2.705648032919e+01
1.797500000000e+02 -2.601318522089e-02 3.787348282761e-04 2.709887004185e+01
1.800000000000e+02 -2.595544885352e-02 3.787975257039e-04 2.714047689611e+01
1.802500000000e+02 -2.589165501091e-02 3.788485815750e-04 2.718119020260e+01
1.805000000000e+02 -2.582244137395e-02 3.788925946447e-04 2.722089759729e+01
1.807500000000e+02 -2.574846035582e-02 3.789340452434e-04 2.725948524858e+01
1.810000000000e+02 -2.567037418446e-02 3.789772352518e-04 2.729683826167e+01
1.812500000000e+02 -2.558884924001e-02 3.790262037852e-04 2.733284074640e+01
1.815000000000e+02 -2.550455109599e-02 3.790846547201e-04 2.736737628308e+01
1.817500000000e+02 -2.541813954945e-02 3.791559155400e-04 2.740032821311e+01
1.820000000000e+02 -2.533026387455e-02 3.792428810318e-04 2.743158014369e+01
1.822500000000e+02 -2.524155715823e-02 3.793479502221e-04 2.746101621168e+01
1.825000000000e+02 -2.515263226266e-02 3.794729947658e-04 2.748852179175e+01
1.827500000000e+02 -2.506407650676e-02 3.796193093093e-04 2.751398387682e+01
1.830000000000e+02 -2.497644831254e-02 3.797875901508e-04 2.753729188980e+01
1.832500000000e+02 -2.489027308785e-02 3.799779136000e-04 2.755833822607e+01
1.835000000000e+02 -2.480604107890e-02 3.801897481159e-04 2.757701917774e+01
1.837500000000e+02 -2.472420460163e-02 3.804219302437e-04 2.759323563810e+01
1.840000000000e+02 -2.464517823430e-02 3.806727007016e-04 2.760689412885e+01
1.842500000000e+02 -2.456933840527e-02 3.809397187916e-04 2.761790763418e+01
1.845000000000e+02 -2.449702500400e-02 3.812201150197e-04 2.762619669089e+01
1.847500000000e+02 -2.442854309247e-02 3.815105421365e-04 2.763169035215e+01
1.850000000000e+02 -2.436416546610e-02 3.818072319557e-04 2.763432716980e+01
1.852500000000e+02 -2.430413633518e-02 3.821060764761e-04 2.763405625810e+01
1.855000000000e+02 -2.424867392406e-02 3.824026939802e-04 2.763083815014e+01
1.857500000000e+02 -2.419797418969e-02 3.826925190806e-04 2.762464573935e+01
1.860000000000e+02 -2.415221300371e-02 3.829708752927e-04 2.761546497038e+01
1.862500000000e+02 -2.411154910138e-02 3.832330622735e-04 2.760329554384e+01
1.865000000000e+02 -2.407612482248e-02 3.834744248068e-04 2.758815133353e+01
1.867500000000e+02 -2.404606727870e-02 3.836904325258e-04 2.757006077010e+01
1.870000000000e+02 -2.402148709982e-02 3.838767494014e-04 2.754906689374e+01
1.872500000000e+02 -2.400247727890e-02 3.840292525961e-04 2.752522735317e+01
1.875000000000e+02 -2.398910949359e-02 3.841440612580e-04 2.749861404572e+01
1.877500000000e+02 -2.398143078310e-02 3.842177649080e-04 2.746931270460e+01
1.880000000000e+02 -2.397945806824e-02 3.842472892197e-04 2.743742212555e+01
1.882500000000e+02 -2.398317283842e-02 3.842299517376e-04 2.740305329967e+01
1.885000000000e+02 -2.399251602972e-02 3.841635068790e-04 2.736632837817e+01
1.887500000000e+02 -2.400738071958e-02 3.840461912860e-04 2.732737934408e+01
1.890000000000e+02 -2.402760619031e-02 3.838767089615e-04 2.728634674963e+01
1.892500000000e+02 -2.405297101991e-02 3.836541541306e-04 2.724337814385e+01
1.895000000000e+02 -2.408318703064e-02 3.833781478200e-04 2.719862655945e+01
1.897500000000e+02 -2.411789367109e-02 3.830488142704e-04 2.715224899863e+01
1.900000000000e+02 -2.415665262940e-02 3.826667355756e-04 2.710440471704e+01
1.902500000000e+02 -2.419894503466e-02 3.822329526151e-04 2.705525384118e+01
1.905000000000e+02 -2.424416822572e-02 3.817489446287e-04 2.700495575406e+01
1.907500000000e+02 -2.429163457223e-02 3.812166042363e-04 2.695366781936e+01
1.910000000000e+02 -2.434057183887e-02 3.806382018890e-04 2.690154409857e+01
1.912500000000e+02 -2.439012576075e-02 3.800163434433e-04 2.684873439805e+01
1.915000000000e+02 -2.443936424029e-02 3.793539301202e-04 2.679538320593e+01
1.917500000000e+02 -2.448728428424e-02 3.786541034306e-04 2.674162910086e+01
1.920000000000e+02 -2.453282079815e-02 3.779201995509e-04 2.668760416943e+01
1.922500000000e+02 -2.457485796141e-02 3.771556987501e-04 2.663343381255e+01
1.925000000000e+02 -2.461224267546e-02 3.763641745796e-04 2.657923640234e+01
1.927500000000e+02 -2.464380000241e-02 3.755491761356e-04 2.652512342759e+01
1.930000000000e+02 -2.466835060374e-02 3.747143161061e-04 2.647119956833e+01
1.932500000000e+02 -2.468472983776e-02 3.738632184076e-04 2.641756310842e+01
1.935000000000e+02 -2.469180785945e-02 3.729993864440e-04 2.636430607326e+01
1.937500000000e+02 -2.468850922127e-02 3.721261303133e-04 2.631151477898e+01
1.940000000000e+02 -2.467383427223e-02 3.712465889319e-04 2.625927021213e+01
1.942500000000e+02 -2.464688032514e-02 3.703637240020e-04 2.620764846656e+01
1.945000000000e+02 -2.460686213664e-02 3.694802781657e-04 2.615672108420e+01
1.947500000000e+02 -2.455313129086e-02 3.685986871061e-04 2.610655554744e+01
1.950000000000e+02 -2.448519460491e-02 3.677210007248e-04 2.605721531928e+01
1.952500000000e+02 -2.440273015492e-02 3.668489788576e-04 2.600876018028e+01
1.955000000000e+02 -2.430560171496e-02 3.659840369146e-04 2.596124627126e+01
1.957500000000e+02 -2.419387100510e-02 3.651272236809e-04 2.591472606756e+01
1.960000000000e+02 -2.406780564746e-02 3.642792039341e-04 2.586924841118e+01
1.962500000000e+02 -2.392788644675e-02 3.634401938462e-04 2.582485814270e+01
1.965000000000e+02 -2.377480898046e-02 3.626101832097e-04 2.578159596852e+01
1.967500000000e+02 -2.360948313074e-02 3.617888244641e-04 2.573949809456e+01
1.970000000000e+02 -2.343302762257e-02 3.609754281488e-04 2.569859597844e+01
1.972500000000e+02 -2.324676344143e-02 3.601690578518e-04 2.565891573911e+01
1.975000000000e+02 -2.305220149403e-02 3.593685730819e-04 2.562047783848e+01
1.977500000000e+02 -2.285102697752e-02 3.585727615178e-04 2.558329673389e+01
1.980000000000e+02 -2.264508313422e-02 3.577802748095e-04 2.554738025636e+01
1.982500000000e+02 -2.243634880421e-02 3.569897789664e-04 2.551272944235e+01
1.985000000000e+02 -2.222691706061e-02 3.562001291444e-04 2.547933793549e+01
1.987500000000e+02 -2.201896807084e-02 3.554104280832e-04 2.544719189393e+01
1.990000000000e+02 -2.181474311332e-02 3.546201012388e-04 2.541626948783e+01
1.992500000000e+02 -2.161651431650e-02 3.538289751298e-04 2.538654087147e+01
1.995000000000e+02 -2.142655511519e-02 3.530373793012e-04 2.535796795754e+01
1.997500000000e+02 -2.124710971749e-02 3.522462289960e-04 2.533050425646e+01
2.000000000000e+02 -2.108036157211e-02 3.514570766919e-04 2.530409503872e+01
2.002500000000e+02 -2.092840331007e-02 3.506721466344e-04 2.527867723802e+01
2.005000000000e+02 -2.079320682106e-02 3.498943569511e-04 2.525417977557e+01
2.007500000000e+02 -2.067659480976e-02 3.491273175691e-04 2.523052366271e+01
2.010000000000e+02 -2.058021406800e-02 3.483753174315e-04 2.520762248216e+01
2.012500000000e+02 -2.050551028396e-02 3.476432852134e-04 2.518538271471e+01
2.015000000000e+02 -2.045370581906e-02 3.469366991980e-04 2.516370438795e+01
2.017500000000e+02 -2.042577853721e-02 3.462614364360e-04 2.514248162296e+01
2.020000000000e+02 -2.042244501650e-02 3.456237712081e-04 2.512160344891e+01
2.022500000000e+02 -2.044414404010e-02 3.450302848390e-04 2.510095457597e+01
2.025000000000e+02 -2.049102645391e-02 3.444875672589e-04 2.508041636113e+01
2.027500000000e+02 -2.056294513045e-02 3.440021613814e-04 2.505986777399e+01
2.030000000000e+02 -2.065945187140e-02 3.435803313226e-04 2.503918647867e+01
2.032500000000e+02 -2.077979479794e-02 3.432277995545e-04 2.501824995863e+01
2.035000000000e+02 -2.092292267838e-02 3.429497694648e-04 2.499693665738e+01
2.037500000000e+02 -2.108748981448e-02 3.427507120178e-04 2.497512719715e+01
2.040000000000e+02 -2.127186936842e-02 3.426342103645e-04 2.495270550345e+01
2.042500000000e+02 -2.147416680881e-02 3.426028205848e-04 2.492956002253e+01
2.045000000000e+02 -2.169224088053e-02 3.426579614611e-04 2.490558482268e+01
2.047500000000e+02 -2.192372877225e-02 3.427998252180e-04 2.488068059038e+01
2.050000000000e+02 -2.216607344780e-02 3.430273052342e-04 2.485475568666e+01
2.052500000000e+02 -2.241655734065e-02 3.433379365500e-04 2.482772696318e+01
2.055000000000e+02 -2.267233952723e-02 3.437279147594e-04 2.479952042455e+01
2.057500000000e+02 -2.293049493481e-02 3.441921270220e-04 2.477007193709e+01
2.060000000000e+02 -2.318805837983e-02 3.447241370565e-04 2.473932760358e+01
2.062500000000e+02 -2.344207005571e-02 3.453162592394e-04 2.470724395380e+01
2.065000000000e+02 -2.368962179737e-02 3.459596563388e-04 2.467378819280e+01
2.067500000000e+02 -2.392790535737e-02 3.466444589513e-04 2.463893807135e+01
2.070000000000e+02 -2.415425951612e-02 3.473599009604e-04 2.460268157445e+01
2.072500000000e+02 -2.436621695556e-02 3.480944868446e-04 2.456501672375e+01
2.075000000000e+02 -2.456154804931e-02 3.488361501176e-04 2.452595096093e+01
2.077500000000e+02 -2.473830230982e-02 3.495724329767e-04 2.448550059722e+01
2.080000000000e+02 -2.489484385458e-02 3.502906798194e-04 2.444368997861e+01
2.082500000000e+02 -2.502988487714e-02 3.509782697697e-04 2.440055089915e+01
2.085000000000e+02 -2.514251047012e-02 3.516228193575e-04 2.435612165848e+01
2.087500000000e+02 -2.523219869148e-02 3.522123877104e-04 2.431044629141e+01
2.090000000000e+02 -2.529883128839e-02 3.527356738992e-04 2.426357360598e+01
2.092500000000e+02 -2.534270108553e-02 3.531822247291e-04 2.421555657536e+01
2.095000000000e+02 -2.536450756048e-02 3.535426172804e-04 2.416645145060e+01
2.097500000000e+02 -2.536534698970e-02 3.538086356977e-04 2.411631709844e+01
2.100000000000e+02 -2.534669490705e-02 3.539734325992e-04 2.406521441027e+01
2.102500000000e+02 -2.531037913672e-02 3.540316581121e-04 2.401320562692e+01
2.105000000000e+02 -2.525855084434e-02 3.539795913097e-04 2.396035407717e+01
2.107500000000e+02 -2.519364480480e-02 3.538152317244e-04 2.390672366794e+01
2.110000000000e+02 -2.511833660120e-02 3.535383674468e-04 2.385237861307e+01
2.112500000000e+02 -2.503549513449e-02 3.531505691233e-04 2.379738323563e+01
2.115000000000e+02 -2.494812969724e-02 3.526552088333e-04 2.374180164913e+01
2.117500000000e+02 -2.485933815446e-02 3.520574711958e-04 2.368569783106e+01
2.120000000000e+02 -2.477224970885e-02 3.513642686790e-04 2.362913537899e+01
2.122500000000e+02 -2.468996927157e-02 3.505841495389e-04 2.357217749318e+01
2.125000000000e+02 -2.461552126423e-02 3.497271604097e-04 2.351488675928e+01
2.127500000000e+02 -2.455179682527e-02 3.488047074759e-04 2.345732529521e+01
2.130000000000e+02 -2.450150164791e-02 3.478293493887e-04 2.339955439019e+01
2.132500000000e+02 -2.446710894033e-02 3.468146007744e-04 2.334163465296e+01
2.135000000000e+02 -2.445081646091e-02 3.457746803516e-04 2.328362563304e+01
2.137500000000e+02 -2.445450843259e-02 3.447242672522e-04 2.322558593896e+01
2.140000000000e+02 -2.447972471532e-02 3.436782177180e-04 2.316757286171e+01
2.142500000000e+02 -2.452763489886e-02 3.426513109827e-04 2.310964249769e+01
2.145000000000e+02 -2.459902226809e-02 3.416579579776e-04 2.305184941598e+01
2.147500000000e+02 -2.469427097514e-02 3.407119334516e-04 2.299424683625e+01
2.150000000000e+02 -2.481336557414e-02 3.398260975824e-04 2.293688640038e+01
2.152500000000e+02 -2.495589253149e-02 3.390121296943e-04 2.287981845939e+01
2.155000000000e+02 -2.512105488313e-02 3.382803406845e-04 2.282309202162e+01
2.157500000000e+02 -2.530769068664e-02 3.376396113648e-04 2.276675505423e+01
2.160000000000e+02 -2.551429758801e-02 3.370970828723e-04 2.271085486826e+01
2.162500000000e+02 -2.573906836815e-02 3.366580401415e-04 2.265543831786e+01
2.165000000000e+02 -2.597992603448e-02 3.363258673546e-04 2.260055246015e+01
2.167500000000e+02 -2.623457028201e-02 3.361019523720e-04 2.254624486061e+01
2.170000000000e+02 -2.650052176611e-02 3.359857642706e-04 2.249256433823e+01
2.172500000000e+02 -2.677517535286e-02 3.359749249066e-04 2.243956131613e+01
2.175000000000e+02 -2.705585012275e-02 3.360652660838e-04 2.238728856249e+01
2.177500000000e+02 -2.733984549951e-02 3.362508679599e-04 2.233580147695e+01
2.180000000000e+02 -2.762449237725e-02 3.365243788008e-04 2.228515870880e+01
2.182500000000e+02 -2.790720659565e-02 3.368772194950e-04 2.223542226432e+01
2.185000000000e+02 -2.818553762300e-02 3.372996189371e-04 2.218665786320e+01
2.187500000000e+02 -2.845721539605e-02 3.377809070107e-04 2.213893488966e+01
2.190000000000e+02 -2.872019219651e-02 3.383097806524e-04 2.209232616835e+01
2.192500000000e+02 -2.897267946137e-02 3.388746327421e-04 2.204690781832e+01
2.195000000000e+02 -2.921317859825e-02 3.394636365635e-04 2.200275853541e+01
2.197500000000e+02 -2.944050598315e-02 3.400649724127e-04 2.195995907586e+01
2.200000000000e+02 -2.965381079896e-02 3.406672414592e-04 2.191859131601e+01
2.202500000000e+02 -2.985258534866e-02 3.412596394687e-04 2.187873715654e+01
2.205000000000e+02 -3.003667064314e-02 3.418321433105e-04 2.184047753560e+01
2.207500000000e+02 -3.020625368539e-02 3.423756900331e-04 2.180389111364e+01
2.210000000000e+02 -3.036185753246e-02 3.428823312661e-04 2.176905290214e+01
2.212500000000e+02 -3.050432952060e-02 3.433453683298e-04 2.173603310860e+01
2.215000000000e+02 -3.063482055878e-02 3.437594510851e-04 2.170489577415e+01
2.217500000000e+02 -3.075476081949e-02 3.441206485234e-04 2.167569747417e+01
2.220000000000e+02 -3.086583396077e-02 3.444264969313e-04 2.164848636793e+01
2.222500000000e+02 -3.096994617366e-02 3.446760157184e-04 2.162330115229e+01
2.225000000000e+02 -3.106919246363e-02 3.448696920158e-04 2.160017018749e+01
2.227500000000e+02 -3.116582517577e-02 3.450094577370e-04 2.157911107543e+01
2.230000000000e+02 -3.126221800459e-02 3.450986291307e-04 2.156013017463e+01
2.232500000000e+02 -3.136083163907e-02 3.451418347526e-04 2.154322252005e+01
2.235000000000e+02 -3.146417766009e-02 3.451449157800e-04 2.152837178033e+01
2.237500000000e+02 -3.157478547606e-02 3.451148271580e-04 2.151555075102e+01
2.240000000000e+02 -3.169516629498e-02 3.450595074318e-04 2.150472174202e+01
2.242500000000e+02 -3.182777913424e-02 3.449877407060e-04 2.149583733606e+01
2.245000000000e+02 -3.197499580073e-02 3.449090008175e-04 2.148884109781e+01
2.247500000000e+02 -3.213906769996e-02 3.448332982739e-04 2.148366875809e+01
2.250000000000e+02 -3.232209107059e-02 3.447710009323e-04 2.148024913547e+01
2.252500000000e+02 -3.252597321662e-02 3.447326311518e-04 2.147850529750e+01
2.255000000000e+02 -3.275239889081e-02 3.447287164403e-04 2.147835574782e+01
2.257500000000e+02 -3.300279745114e-02 3.447696171038e-04 2.147971540448e+01
2.260000000000e+02 -3.327831080274e-02 3.448652733142e-04 2.148249695825e+01
2.262500000000e+02 -3.357976252723e-02 3.450250157691e-04 2.148661176524e+01
2.265000000000e+02 -3.390762933859e-02 3.452573979690e-04 2.149197087071e+01
2.267500000000e+02 -3.426201475888e-02 3.455699581126e-04 2.149848595960e+01
2.270000000000e+02 -3.464262754466e-02 3.459690200167e-04 2.150606996112e+01
2.272500000000e+02 -3.504876212957e-02 3.464597161147e-04 2.151463805020e+01
2.275000000000e+02 -3.547928596131e-02 3.470456852740e-04 2.152410811738e+01
2.277500000000e+02 -3.593263332032e-02 3.477289514382e-04 2.153440113298e+01
2.280000000000e+02 -3.640680314731e-02 3.485098968042e-04 2.154544195226e+01
2.282500000000e+02 -3.689936838481e-02 3.493870465561e-04 2.155715927835e+01
2.285000000000e+02 -3.740748914075e-02 3.503570535993e-04 2.156948640262e+01
2.287500000000e+02 -3.792793902819e-02 3.514148794996e-04 2.158236106486e+01
2.290000000000e+02 -3.845713563084e-02 3.525537228391e-04 2.159572613767e+01
2.292500000000e+02 -3.899118463933e-02 3.537650439644e-04 2.160952943419e+01
2.295000000000e+02 -3.952592841212e-02 3.550386244706e-04 2.162372438942e+01
2.297500000000e+02 -4.005700675958e-02 3.563627214660e-04 2.163826984151e+01
2.300000000000e+02 -4.057992201222e-02 3.577242842347e-04 2.165313073157e+01
2.302500000000e+02 -4.109011433942e-02 3.591091257432e-04 2.166827788783e+01
2.305000000000e+02 -4.158303995392e-02 3.605021477430e-04 2.168368872947e+01
2.307500000000e+02 -4.205425556032e-02 3.618875647907e-04 2.169934702017e+01
2.310000000000e+02 -4.249950494127e-02 3.632491636697e-04 2.171524355169e+01
2.312500000000e+02 -4.291480700487e-02 3.645705965431e-04 2.173137588815e+01
2.315000000000e+02 -4.329654207755e-02 3.658356544332e-04 2.174774864808e+01
2.317500000000e+02 -4.364153759904e-02 3.670285496241e-04 2.176437373073e+01
2.320000000000e+02 -4.394714639995e-02 3.681341831522e-04 2.178126982953e+01
2.322500000000e+02 -4.421132092857e-02 3.691384187808e-04 2.179846269795e+01
2.325000000000e+02 -4.443267654107e-02 3.700283286628e-04 2.181598467700e+01
2.327500000000e+02 -4.461054586833e-02 3.707924107980e-04 2.183387410627e+01
2.330000000000e+02 -4.474502130938e-02 3.714208237055e-04 2.185217519172e+01
2.332500000000e+02 -4.483698232981e-02 3.719055435826e-04 2.187093682601e+01
2.335000000000e+02 -4.488811089554e-02 3.722405148495e-04 2.189021223756e+01
2.337500000000e+02 -4.490088874397e-02 3.724217209926e-04 2.191005755808e+01
2.340000000000e+02 -4.487858024209e-02 3.724473600920e-04 2.193053116193e+01
2.342500000000e+02 -4.482519625747e-02 3.723178873592e-04 2.195169231915e+01
2.345000000000e+02 -4.474544182163e-02 3.720358104940e-04 2.197359978250e+01
2.347500000000e+02 -4.464464650710e-02 3.716060544363e-04 2.199631090980e+01
2.350000000000e+02 -4.452868005632e-02 3.710356169471e-04 2.201987991849e+01
2.352500000000e+02 -4.440385440559e-02 3.703334258252e-04 2.204435702319e+01
2.355000000000e+02 -4.427681478765e-02 3.695103350459e-04 2.206978705414e+01
2.357500000000e+02 -4.415442202089e-02 3.685791095421e-04 2.209620818318e+01
2.360000000000e+02 -4.404362978287e-02 3.675539955070e-04 2.212365129720e+01
2.362500000000e+02 -4.395135851329e-02 3.664507285226e-04 2.215213899455e+01
2.365000000000e+02 -4.388436918931e-02 3.652862277023e-04 2.218168478566e+01
2.367500000000e+02 -4.384913688755e-02 3.640784106759e-04 2.221229299670e+01
2.370000000000e+02 -4.385173010972e-02 3.628461056246e-04 2.224395838544e+01
2.372500000000e+02 -4.389769619891e-02 3.616087951202e-04 2.227666594406e+01
2.375000000000e+02 -4.399195366434e-02 3.603864455235e-04 2.231039146505e+01
2.377500000000e+02 -4.413869554046e-02 3.591991409805e-04 2.234510172375e+01
2.380000000000e+02 -4.434130320170e-02 3.580669332029e-04 2.238075517834e+01
2.382500000000e+02 -4.460227298532e-02 3.570097121862e-04 2.241730248121e+01
2.385000000000e+02 -4.492315664180e-02 3.560469902892e-04 2.245468774520e+01
2.387500000000e+02 -4.530451657797e-02 3.551976942209e-04 2.249284926380e+01
2.390000000000e+02 -4.574589686902e-02 3.544799306446e-04 2.253172069713e+01
2.392500000000e+02 -4.624580946505e-02 3.539107612528e-04 2.257123185610e+01
2.395000000000e+02 -4.680173846731e-02 3.535060287702e-04 2.261131017518e+01
2.397500000000e+02 -4.741015852672e-02 3.532801206614e-04 2.265188144308e+01
2.400000000000e+02 -4.806657029074e-02 3.532457269906e-04 2.269287081789e+01
2.402500000000e+02 -4.876555111137e-02 3.534136005040e-04 2.273420372227e+01
2.405000000000e+02 -4.950081927185e-02 3.537923165685e-04 2.277580629214e+01
2.407500000000e+02 -5.026531563746e-02 3.543880344155e-04 2.281760637337e+01
2.410000000000e+02 -5.105129529815e-02 3.552041918446e-04 2.285953370724e+01
2.412500000000e+02 -5.185043281451e-02 3.562413402703e-04 2.290152029368e+01
2.415000000000e+02 -5.265393982522e-02 3.574969466873e-04 2.294350067262e+01
2.417500000000e+02 -5.345268953809e-02 3.589652178494e-04 2.298541167472e+01
2.420000000000e+02 -5.423735586402e-02 3.606369856739e-04 2.302719285524e+01
2.422500000000e+02 -5.499855533964e-02 3.624996370550e-04 2.306878609077e+01
2.425000000000e+02 -5.572699792619e-02 3.645370251301e-04 2.311013556779e+01
2.427500000000e+02 -5.641364105061e-02 3.667295311057e-04 2.315118731593e+01
2.430000000000e+02 -5.704985009361e-02 3.690542724487e-04 2.319188955876e+01
2.432500000000e+02 -5.762755580828e-02 3.714852850758e-04 2.323219197656e+01
2.435000000000e+02 -5.813941556747e-02 3.739938170130e-04 2.327204623530e+01
2.437500000000e+02 -5.857896693504e-02 3.765486930762e-04 2.331140534768e+01
2.440000000000e+02 -5.894078017108e-02 3.791167753434e-04 2.335022440107e+01
2.442500000000e+02 -5.922059788856e-02 3.816634713467e-04 2.338846009040e+01
2.445000000000e+02 -5.941546638432e-02 3.841533376456e-04 2.342607164895e+01
2.447500000000e+02 -5.952385024872e-02 3.865506925885e-04 2.346302060132e+01
2.450000000000e+02 -5.954572858100e-02 3.888202909776e-04 2.349927185553e+01
2.452500000000e+02 -5.948267118073e-02 3.909279942204e-04 2.353479364330e+01
2.455000000000e+02 -5.933788842159e-02 3.928414739158e-04 2.356955873715e+01
2.457500000000e+02 -5.911625707742e-02 3.945308664233e-04 2.360354446317e+01
2.460000000000e+02 -5.882431293426e-02 3.959694297380e-04 2.363673393792e+01
2.462500000000e+02 -5.847021430106e-02 3.971341201296e-04 2.366911613899e+01
2.465000000000e+02 -5.806366495217e-02 3.980060979877e-04 2.370068665992e+01
2.467500000000e+02 -5.761579375918e-02 3.985712734110e-04 2.373144836519e+01
2.470000000000e+02 -5.713900038591e-02 3.988206425126e-04 2.376141119386e+01
2.472500000000e+02 -5.664675027650e-02 3.987505157662e-04 2.379059290962e+01
2.475000000000e+02 -5.615334728140e-02 3.983626953098e-04 2.381901852793e+01
2.477500000000e+02 -5.567366639983e-02 3.976645616223e-04 2.384672064161e+01
2.480000000000e+02 -5.522287340118e-02 3.966690210854e-04 2.387373886522e+01
2.482500000000e+02 -5.481613290307e-02 3.953943570986e-04 2.390011909395e+01
2.485000000000e+02 -5.446829976944e-02 3.938640261500e-04 2.392591329220e+01
2.487500000000e+02 -5.419362690971e-02 3.921062695787e-04 2.395117810936e+01
2.490000000000e+02 -5.400546308332e-02 3.901537439823e-04 2.397597443928e+01
2.492500000000e+02 -5.391598037990e-02 3.880429998632e-04 2.400036585041e+01
2.495000000000e+02 -5.393590317038e-02 3.858139199026e-04 2.402441789915e+01
2.497500000000e+02 -5.407427093256e-02 3.835093954724e-04 2.404819678844e+01
2.500000000000e+02 -5.433822604727e-02 3.811744309038e-04 2.407176810846e+01
2.502500000000e+02 -5.473282495771e-02 3.788554626330e-04 2.409519608067e+01
2.505000000000e+02 -5.526089108331e-02 3.765997666729e-04 2.411854242275e+01
2.507500000000e+02 -5.592290478725e-02 3.744547477836e-04 2.414186539509e+01
2.510000000000e+02 -5.671692731285e-02 3.724672136793e-04 2.416521938258e+01
2.512500000000e+02 -5.763857280539e-02 3.706826939316e-04 2.418865425761e+01
2.515000000000e+02 -5.868102213801e-02 3.691446835330e-04 2.421221498829e+01
2.517500000000e+02 -5.983507688075e-02 3.678937790404e-04 2.423594176180e+01
2.520000000000e+02 -6.108926019096e-02 3.669671627438e-04 2.425986997245e+01
2.522500000000e+02 -6.242995613021e-02 3.663979037573e-04 2.428403047338e+01
2.525000000000e+02 -6.384159065539e-02 3.662142784690e-04 2.430845022217e+01
2.527500000000e+02 -6.530684760540e-02 3.664391608260e-04 2.433315282350e+01
2.530000000000e+02 -6.680691896061e-02 3.670894672328e-04 2.435815934772e+01
2.532500000000e+02 -6.832178079303e-02 3.681756485134e-04 2.438348913261e+01
2.535000000000e+02 -6.983050022499e-02 3.697012947732e-04 2.440916081604e+01
2.537500000000e+02 -7.131155615070e-02 3.716628710155e-04 2.443519320539e+01
2.540000000000e+02 -7.274317826142e-02 3.740494281947e-04 2.446160622262e+01
2.542500000000e+02 -7.410368997048e-02 3.768425147970e-04 2.448842173767e+01
2.545000000000e+02 -7.537186638092e-02 3.800162126734e-04 2.451566438755e+01
2.547500000000e+02 -7.652728133077e-02 3.835372611531e-04 2.454336218479e+01
2.550000000000e+02 -7.755065502863e-02 3.873654275768e-04 2.457154702911e+01
2.552500000000e+02 -7.842418354501e-02 3.914540167529e-04 2.460025504428e+01
2.555000000000e+02 -7.913186819834e-02 3.957503496712e-04 2.462952674025e+01
2.557500000000e+02 -7.965981122893e-02 4.001965022348e-04 2.465940698993e+01
2.560000000000e+02 -7.999649575875e-02 4.047301848289e-04 2.468994483804e+01
2.562500000000e+02 -8.013303794977e-02 4.092857101977e-04 2.472119311845e+01
2.565000000000e+02 -8.006340108838e-02 4.137951112062e-04 2.475320797637e+01
2.567500000000e+02 -7.978458710160e-02 4.181892960281e-04 2.478604813925e+01
2.570000000000e+02 -7.929677416147e-02 4.223992399899e-04 2.481977416917e+01
2.572500000000e+02 -7.860341883225e-02 4.263572460147e-04 2.485444754871e+01
2.575000000000e+02 -7.771130408124e-02 4.299982088129e-04 2.489012978963e+01
2.577500000000e+02 -7.663054624132e-02 4.332608916253e-04 2.492688131017e+01
2.580000000000e+02 -7.537453970276e-02 4.360891128627e-04 2.496476042645e+01
2.582500000000e+02 -7.395985031383e-02 4.384328909493e-04 2.500382237588e+01
2.585000000000e+02 -7.240605695231e-02 4.402495314927e-04 2.504411808668e+01
2.587500000000e+02 -7.073553322891e-02 4.415043497267e-04 2.508569336686e+01
2.590000000000e+02 -6.897317903344e-02 4.421716890547e-04 2.512858767621e+01
2.592500000000e+02 -6.714610174256e-02 4.422355052358e-04 2.517283345122e+01
2.595000000000e+02 -6.528324573806e-02 4.416898714117e-04 2.521845494161e+01
2.597500000000e+02 -6.341498824617e-02 4.405392723242e-04 2.526546771192e+01
2.600000000000e+02 -6.157268510088e-02 4.387987759753e-04 2.531387757213e+01
2.602500000000e+02 -5.978820484659e-02 4.364939529117e-04 2.536368028844e+01
2.605000000000e+02 -5.809342068404e-02 4.336606795230e-04 2.541486061855e+01
2.607500000000e+02 -5.651971703919e-02 4.303446526623e-04 2.546739225652e+01
2.610000000000e+02 -5.509746155087e-02 4.266010369384e-04 2.552123700317e+01
2.612500000000e+02 -5.385552003695e-02 4.224936668736e-04 2.557634495651e+01
2.615000000000e+02 -5.282074923767e-02 4.180939646730e-04 2.563265382981e+01
2.617500000000e+02 -5.201755705372e-02 4.134799681639e-04 2.569008943328e+01
2.620000000000e+02 -5.146744955471e-02 4.087352792746e-04 2.574856515675e+01
2.622500000000e+02 -5.118866457940e-02 4.039477739055e-04 2.580798274520e+01
2.625000000000e+02 -5.119580046226e-02 3.992081816125e-04 2.586823200497e+01
2.627500000000e+02 -5.149954329449e-02 3.946086805398e-04 2.592919186805e+01
2.630000000000e+02 -5.210639551591e-02 3.902413619124e-04 2.599073034204e+01
2.632500000000e+02 -5.301850838637e-02 3.861966775041e-04 2.605270587134e+01
2.635000000000e+02 -5.423352067792e-02 3.825618249978e-04 2.611496755201e+01
2.637500000000e+02 -5.574450139849e-02 3.794192394009e-04 2.617735676125e+01
2.640000000000e+02 -5.753990930272e-02 3.768449671038e-04 2.623970763002e+01
2.642500000000e+02 -5.960365628677e-02 3.749072446546e-04 2.630184891403e+01
2.645000000000e+02 -6.191520219814e-02 3.736650486566e-04 2.636360477700e+01
2.647500000000e+02 -6.444974308413e-02 3.731668677685e-04 2.642479646211e+01
2.650000000000e+02 -6.717846459202e-02 3.734496447462e-04 2.648524401994e+01
2.652500000000e+02 -7.006885741226e-02 3.745378269938e-04 2.654476743033e+01
2.655000000000e+02 -7.308511426866e-02 3.764427195688e-04 2.660318844859e+01
2.657500000000e+02 -7.618858462338e-02 3.791620705309e-04 2.666033242603e+01
2.660000000000e+02 -7.933829616921e-02 3.826798364555e-04 2.671602954544e+01
2.662500000000e+02 -8.249153220738e-02 3.869662515484e-04 2.677011663937e+01
2.665000000000e+02 -8.560445033846e-02 3.919781992201e-04 2.682243892825e+01
2.667500000000e+02 -8.863276346979e-02 3.976600308752e-04 2.687285115656e+01
2.670000000000e+02 -9.153244152304e-02 4.039442213146e-04 2.692121918056e+01
2.672500000000e+02 -9.426043118125e-02 4.107526019772e-04 2.696742139472e+01
2.675000000000e+02 -9.677542228640e-02 4.179977150345e-04 2.701134955446e+01
2.677500000000e+02 -9.903859043277e-02 4.255843811955e-04 2.705290990570e+01
2.680000000000e+02 -1.010143199899e-01 4.334113675522e-04 2.709202409377e+01
2.682500000000e+02 -1.026709457254e-01 4.413733839911e-04 2.712862945691e+01
2.685000000000e+02 -1.039814053308e-01 4.493629522259e-04 2.716267956324e+01
2.687500000000e+02 -1.049238629749e-01 4.572723329337e-04 2.719414424157e+01
2.690000000000e+02 -1.054822237435e-01 4.649953980245e-04 2.722300962424e+01
2.692500000000e+02 -1.056466103719e-01 4.724294769889e-04 2.724927756775e+01
2.695000000000e+02 -1.054136750974e-01 4.794770122231e-04 2.727296525475e+01
2.697500000000e+02 -1.047868188626e-01 4.860470844197e-04 2.729410434544e+01
2.700000000000e+02 -1.037762429869e-01 4.920567337174e-04 2.731274015907e+01
2.702500000000e+02 -1.023989020958e-01 4.974320463287e-04 2.732893036223e+01
2.705000000000e+02 -1.006782572521e-01 5.021089810437e-04 2.734274385860e+01
2.707500000000e+02 -9.864390191357e-02 5.060340108432e-04 2.735425938484e+01
2.710000000000e+02 -9.633101910243e-02 5.091644413403e-04 2.736356422810e+01
2.712500000000e+02 -9.377973289230e-02 5.114686670982e-04 2.737075260237e+01
2.715000000000e+02 -9.103429962118e-02 5.129261205660e-04 2.737592433573e+01
2.717500000000e+02 -8.814221166334e-02 5.135271004403e-04 2.737918339678e+01
2.720000000000e+02 -8.515320681214e-02 5.132724428467e-04 2.738063667670e+01
2.722500000000e+02 -8.211823764059e-02 5.121731786851e-04 2.738039250562e+01
2.725000000000e+02 -7.908839121444e-02 5.102500169282e-04 2.737855956602e+01
2.727500000000e+02 -7.611381989657e-02 5.075327850861e-04 2.737524592765e+01
2.730000000000e+02 -7.324269809856e-02 5.040599672019e-04 2.737055785974e+01
2.732500000000e+02 -7.052023369942e-02 4.998781078306e-04 2.736459907537e+01
2.735000000000e+02 -6.798776731131e-02 4.950411950845e-04 2.735747013119e+01
2.737500000000e+02 -6.568196571376e-02 4.896101195724e-04 2.734926749346e+01
2.740000000000e+02 -6.363416022005e-02 4.836520307677e-04 2.734008335143e+01
2.742500000000e+02 -6.186979890540e-02 4.772397734013e-04 2.733000481756e+01
2.745000000000e+02 -6.040808611709e-02 4.704511713167e-04 2.731911392947e+01
2.747500000000e+02 -5.926174289218e-02 4.633683465017e-04 2.730748696622e+01
2.750000000000e+02 -5.843697292990e-02 4.560769312389e-04 2.729519460869e+01
2.752500000000e+02 -5.793354093047e-02 4.486652116645e-04 2.728230132651e+01
2.755000000000e+02 -5.774505253816e-02 4.412232135585e-04 2.726886564875e+01
2.757500000000e+02 -5.785931987291e-02 4.338416871836e-04 2.725493960421e+01
2.760000000000e+02 -5.825890433084e-02 4.266110021659e-04 2.724056907308e+01
2.762500000000e+02 -5.892170863708e-02 4.196199363873e-04 2.722579326457e+01
2.765000000000e+02 -5.982170802053e-02 4.129544502434e-04 2.721064514173e+01
2.767500000000e+02 -6.092969042068e-02 4.066963168172e-04 2.719515093115e+01
2.770000000000e+02 -6.221408532700e-02 4.009219290144e-04 2.717933063829e+01
2.772500000000e+02 -6.364175263382e-02 3.957009448321e-04 2.716319760432e+01
2.775000000000e+02 -6.517879851812e-02 3.910950788222e-04 2.714675910877e+01
2.777500000000e+02 -6.679130880802e-02 3.871568993416e-04 2.713001599944e+01
2.780000000000e+02 -6.844606283347e-02 3.839288782294e-04 2.711296340596e+01
2.782500000000e+02 -7.011113965982e-02 3.814424364637e-04 2.709559044677e+01
2.785000000000e+02 -7.175648020272e-02 3.797173612593e-04 2.707788105440e+01
2.787500000000e+02 -7.335434040259e-02 3.787612740430e-04 2.705981378027e+01
2.790000000000e+02 -7.487968832199e-02 3.785695666243e-04 2.704136271696e+01
2.792500000000e+02 -7.631050325235e-02 3.791253824944e-04 2.702249746047e+01
2.795000000000e+02 -7.762801370942e-02 3.804000041167e-04 2.700318378289e+01
2.797500000000e+02 -7.881685597571e-02 3.823535969280e-04 2.698338433132e+01
2.800000000000e+02 -7.986516803563e-02 3.849360346149e-04 2.696305871113e+01
2.802500000000e+02 -8.076461338038e-02 3.880881591926e-04 2.694216454384e+01
2.805000000000e+02 -8.151035146328e-02 3.917430359860e-04 2.692065759033e+01
2.807500000000e+02 -8.210094464743e-02 3.958275555916e-04 2.689849251686e+01
2.810000000000e+02 -8.253820596221e-02 4.002641151959e-04 2.687562363916e+01
2.812500000000e+02 -8.282701029007e-02 4.049722455461e-04 2.685200510825e+01
2.815000000000e+02 -8.297504601623e-02 4.098704975064e-04 2.682759163830e+01
2.817500000000e+02 -8.299251460728e-02 4.148780780628e-04 2.680233919736e+01
2.820000000000e+02 -8.289181484853e-02 4.199164142394e-04 2.677620512746e+01
2.822500000000e+02 -8.268716461369e-02 4.249106621591e-04 2.674914878717e+01
2.825000000000e+02 -8.239419084303e-02 4.297910156572e-04 2.672113213401e+01
2.827500000000e+02 -8.202951329904e-02 4.344937730367e-04 2.669211975992e+01
2.830000000000e+02 -8.161028201949e-02 4.389621960405e-04 2.666207940848e+01
2.832500000000e+02 -8.115369897689e-02 4.431470873541e-04 2.663098245101e+01
2.835000000000e+02 -8.067655505499e-02 4.470071300307e-04 2.659880381418e+01
2.837500000000e+02 -8.019474335114e-02 4.505089269460e-04 2.656552244351e+01
2.840000000000e+02 -7.972279642335e-02 4.536268825093e-04 2.653112139736e+01
2.842500000000e+02 -7.927343404396e-02 4.563427830179e-04 2.649558825675e+01
2.845000000000e+02 -7.885716898184e-02 4.586452062302e-04 2.645891493168e+01
2.847500000000e+02 -7.848193468639e-02 4.605287811760e-04 2.642109802364e+01
2.850000000000e+02 -7.815278441535e-02 4.619933636176e-04 2.638213881994e+01
2.852500000000e+02 -7.787164970363e-02 4.630431630784e-04 2.634204362158e+01
2.855000000000e+02 -7.763719868170e-02 4.636856144724e-04 2.630082345671e+01
2.857500000000e+02 -7.744476315079e-02 4.639305803504e-04 2.625849436565e+01
2.860000000000e+02 -7.728637330090e-02 4.637895356007e-04 2.621507736783e+01
2.862500000000e+02 -7.715089338845e-02 4.632747068520e-04 2.617059840199e+01
2.865000000000e+02 -7.702425374854e-02 4.623984690457e-04 2.612508855824e+01
2.867500000000e+02 -7.688980119233e-02 4.611729822336e-04 2.607858363376e+01
2.870000000000e+02 -7.672873369049e-02 4.596096207662e-04 2.603112430484e+01
2.872500000000e+02 -7.652063261849e-02 4.577188488010e-04 2.598275586802e+01
2.875000000000e+02 -7.624406910090e-02 4.555101335355e-04 2.593352834693e+01
2.877500000000e+02 -7.587728664475e-02 4.529920807770e-04 2.588349588152e+01
2.880000000000e+02 -7.539892024477e-02 4.501726649771e-04 2.583271667771e+01
2.882500000000e+02 -7.478874214306e-02 4.470595466137e-04 2.578125291190e+01
2.885000000000e+02 -7.402842196126e-02 4.436604568698e-04 2.572916991336e+01
2.887500000000e+02 -7.310224808852e-02 4.399834275653e-04 2.567653631340e+01
2.890000000000e+02 -7.199782068474e-02 4.360374690177e-04 2.562342306540e+01
2.892500000000e+02 -7.070665361996e-02 4.318328436531e-04 2.556990349549e+01
2.895000000000e+02 -6.922469776026e-02 4.273814603408e-04 2.551605225443e+01
2.897500000000e+02 -6.755272434079e-02 4.226970771236e-04 2.546194526958e+01
2.900000000000e+02 -6.569659005152e-02 4.177955309712e-04 2.540765864937e+01
2.902500000000e+02 -6.366733239809e-02 4.126947634359e-04 2.535326855371e+01
2.905000000000e+02 -6.148111716346e-02 4.074148012772e-04 2.529885008835e+01
2.907500000000e+02 -5.915901403880e-02 4.019776217805e-04 2.524447711133e+01
2.910000000000e+02 -5.672662113081e-02 3.964069271073e-04 2.519022116113e+01
2.912500000000e+02 -5.421353698541e-02 3.907278851548e-04 2.513615122833e+01
2.915000000000e+02 -5.165270386123e-02 3.849667667750e-04 2.508233276756e+01
2.917500000000e+02 -4.907964269472e-02 3.791506880200e-04 2.502882746998e+01
2.920000000000e+02 -4.653159911547e-02 3.733072855615e-04 2.497569240418e+01
2.922500000000e+02 -4.404663989137e-02 3.674644866079e-04 2.492297983208e+01
2.925000000000e+02 -4.166271256378e-02 3.616502353567e-04 2.487073651929e+01
2.927500000000e+02 -3.941672122484e-02 3.558925190900e-04 2.481900363248e+01
2.930000000000e+02 -3.734361881291e-02 3.502192699286e-04 2.476781625694e+01
2.932500000000e+02 -3.547557778375e-02 3.446585664756e-04 2.471720340034e+01
2.935000000000e+02 -3.384122280373e-02 3.392387064288e-04 2.466718774730e+01
2.937500000000e+02 -3.246499239443e-02 3.339885782962e-04 2.461778578192e+01
2.940000000000e+02 -3.136659639864e-02 3.289378532078e-04 2.456900779379e+01
2.942500000000e+02 -3.056062017154e-02 3.241173404255e-04 2.452085810951e+01
2.945000000000e+02 -3.005626448942e-02 3.195593207404e-04 2.447333535882e+01
2.947500000000e+02 -2.985720969778e-02 3.152976860344e-04 2.442643281604e+01
2.950000000000e+02 -2.996162544392e-02 3.113681052771e-04 2.438013885492e+01
2.952500000000e+02 -3.036230308407e-02 3.078080405662e-04 2.433443739510e+01
2.955000000000e+02 -3.104688673790e-02 3.046564798965e-04 2.428930850899e+01
2.957500000000e+02 -3.199821631989e-02 3.019536030318e-04 2.424472900450e+01
2.960000000000e+02 -3.319474432181e-02 2.997402146662e-04 2.420067297148e+01
2.962500000000e+02 -3.461100767873e-02 2.980568814936e-04 2.415711254081e+01
2.965000000000e+02 -3.621815302908e-02 2.969429480935e-04 2.411401848426e+01
2.967500000000e+02 -3.798448498482e-02 2.964353982331e-04 2.407136075202e+01
2.970000000000e+02 -3.987602078742e-02 2.965675467627e-04 2.402910925651e+01
2.972500000000e+02 -4.185704897220e-02 2.973675435043e-04 2.398723438615e+01
2.975000000000e+02 -4.389066915900e-02 2.988569526950e-04 2.394570742125e+01
2.977500000000e+02 -4.593931246632e-02 3.010492759703e-04 2.390450124751e+01
2.980000000000e+02 -4.796523404995e-02 3.039485775296e-04 2.386359069662e+01
2.982500000000e+02 -4.993097505193e-02 3.075482373645e-04 2.382295278670e+01
2.985000000000e+02 -5.179979907052e-02 3.118298349604e-04 2.378256730224e+01
2.987500000000e+02 -5.353609989419e-02 3.167623412388e-04 2.374241693669e+01
2.990000000000e+02 -5.510578429420e-02 3.223018688634e-04 2.370248735278e+01
2.992500000000e+02 -5.647664546996e-02 3.283914131884e-04 2.366276762573e+01
2.995000000000e+02 -5.761871870352e-02 3.349609483374e-04 2.362325016511e+01
2.997500000000e+02 -5.850463072885e-02 3.419280718146e-04 2.358393088824e+01
3.000000000000e+02 -5.910993942767e-02 3.491989442455e-04 2.354480905138e+01
3.002500000000e+02 -5.941348413306e-02 3.566696569206e-04 2.350588757116e+01
3.005000000000e+02 -5.939771759641e-02 3.642279255277e-04 2.346717280140e+01
3.007500000000e+02 -5.904903275147e-02 3.717548473405e-04 2.342867456288e+01
3.010000000000e+02 -5.835808307757e-02 3.791270718629e-04 2.339040613965e+01
3.012500000000e+02 -5.732005537875e-02 3.862192255757e-04 2.335238400496e+01
3.015000000000e+02 -5.593494692432e-02 3.929064054894e-04 2.331462805994e+01
3.017500000000e+02 -5.420775690332e-02 3.990665799372e-04 2.327716132219e+01
3.020000000000e+02 -5.214864178641e-02 4.045830680563e-04 2.324000990887e+01
3.022500000000e+02 -4.977296725779e-02 4.093468214403e-04 2.320320267434e+01
3.025000000000e+02 -4.710131621781e-02 4.132587429266e-04 2.316677136074e+01
3.027500000000e+02 -4.415935770242e-02 4.162316306425e-04 2.313075022904e+01
3.030000000000e+02 -4.097760624685e-02 4.181918183950e-04 2.309517563578e+01
3.032500000000e+02 -3.759110475767e-02 4.190807509662e-04 2.306008608418e+01
3.035000000000e+02 -3.403894930451e-02 4.188560619337e-04 2.302552174238e+01
3.037500000000e+02 -3.036369774691e-02 4.174922773882e-04 2.299152387965e+01
3.040000000000e+02 -2.661071273023e-02 4.149813378083e-04 2.295813488749e+01
3.042500000000e+02 -2.282734080956e-02 4.113325827830e-04 2.292539735859e+01
3.045000000000e+02 -1.906207827403e-02 4.065725737051e-04 2.289335411014e+01
3.047500000000e+02 -1.536360475665e-02 4.007444635024e-04 2.286204720117e+01
3.050000000000e+02 -1.177984367378e-02 3.939071954569e-04 2.283151794174e+01
3.052500000000e+02 -8.356945568086e-03 3.861343715283e-04 2.280180588772e+01
3.055000000000e+02 -5.138342338254e-03 3.775129456664e-04 2.277294886998e+01
3.057500000000e+02 -2.163788000876e-03 3.681417470444e-04 2.274498200394e+01
3.060000000000e+02 5.314824557280e-04 3.581298275490e-04 2.271793778999e+01
3.062500000000e+02 2.917548590840e-03 3.475947724560e-04 2.269184516993e+01
3.065000000000e+02 4.970442042029e-03 3.366608485025e-04 2.266672973691e+01
3.067500000000e+02 6.672687742141e-03 3.254572665333e-04 2.264261287023e+01
3.070000000000e+02 8.013663444140e-03 3.141162596975e-04 2.261951207935e+01
3.072500000000e+02 8.989827691544e-03 3.027714036425e-04 2.259744024798e+01
3.075000000000e+02 9.604762452012e-03 2.915557231914e-04 2.257640611497e+01
3.077500000000e+02 9.869067414890e-03 2.806001195618e-04 2.255641362845e+01
3.080000000000e+02 9.800084065443e-03 2.700315939186e-04 2.253746256940e+01
3.082500000000e+02 9.421474731742e-03 2.599720004359e-04 2.251954801162e+01
3.085000000000e+02 8.762664410872e-03 2.505362596380e-04 2.250266106497e+01
3.087500000000e+02 7.858157976658e-03 2.418312107719e-04 2.248678842393e+01
3.090000000000e+02 6.746763935109e-03 2.339541546960e-04 2.247191312811e+01
3.092500000000e+02 5.470735554353e-03 2.269917959088e-04 2.245801457609e+01
3.095000000000e+02 4.074852089375e-03 2.210193727204e-04 2.244506856325e+01
3.097500000000e+02 2.605485346936e-03 2.160993857473e-04 2.243304812596e+01
3.100000000000e+02 1.109634583076e-03 2.122810159492e-04 2.242192322842e+01
3.102500000000e+02 -3.659988881150e-04 2.095993089141e-04 2.241166162870e+01
3.105000000000e+02 -1.775919711154e-03 2.080746419247e-04 2.240222897009e+01
3.107500000000e+02 -3.076694127250e-03 2.077123456923e-04 2.239358887616e+01
3.110000000000e+02 -4.227720905001e-03 2.085026298947e-04 2.238570374437e+01
3.112500000000e+02 -5.191939132984e-03 2.104205320839e-04 2.237853482531e+01
3.115000000000e+02 -5.936443177991e-03 2.134260463091e-04 2.237204229774e+01
3.117500000000e+02 -6.432988582489e-03 2.174644570114e-04 2.236618603283e+01
3.120000000000e+02 -6.658411327112e-03 2.224670077737e-04 2.236092564441e+01
3.122500000000e+02 -6.594943287850e-03 2.283517312151e-04 2.235622050864e+01
3.125000000000e+02 -6.230415416729e-03 2.350245153694e-04 2.235203048344e+01
3.127500000000e+02 -5.558374579980e-03 2.423803409590e-04 2.234831588152e+01
3.130000000000e+02 -4.578098493970e-03 2.503046196840e-04 2.234503743812e+01
3.132500000000e+02 -3.294520284722e-03 2.586748885940e-04 2.234215693603e+01
3.135000000000e+02 -1.718071326368e-03 2.673627041259e-04 2.233963702326e+01
3.137500000000e+02 1.355556649620e-04 2.762355232515e-04 2.233744147519e+01
3.140000000000e+02 2.245722419174e-03 2.851586658835e-04 2.233553495303e+01
3.142500000000e+02 4.587212801598e-03 2.939974882190e-04 2.233388350541e+01
3.145000000000e+02 7.130673564510e-03 3.026194873766e-04 2.233245425732e+01
3.147500000000e+02 9.843100638064e-03 3.108964729979e-04 2.233121556020e+01
3.150000000000e+02 1.268839243511e-02 3.187064756094e-04 2.233013661987e+01
3.152500000000e+02 1.562791170952e-02 3.259358633373e-04 2.232918790884e+01
3.155000000000e+02 1.862111915515e-02 3.324810142430e-04 2.232834075938e+01
3.157500000000e+02 2.162621893725e-02 3.382500634267e-04 2.232756744474e+01
3.160000000000e+02 2.460086075820e-02 3.431641476838e-04 2.232684075261e+01
3.162500000000e+02 2.750280917086e-02 3.471586975298e-04 2.232613437151e+01
3.165000000000e+02 3.029067926133e-02 3.501842286537e-04 2.232542247360e+01
3.167500000000e+02 3.292465529686e-02 3.522069210733e-04 2.232467973051e+01
3.170000000000e+02 3.536720117319e-02 3.532089250834e-04 2.232388131961e+01
3.172500000000e+02 3.758379942800e-02 3.531883527200e-04 2.232300256495e+01
3.175000000000e+02 3.954359332328e-02 3.521589101155e-04 2.232201940446e+01
3.177500000000e+02 4.122005969239e-02 3.501492101758e-04 2.232090815822e+01
3.180000000000e+02 4.259163933310e-02 3.472017806589e-04 2.231964531455e+01
3.182500000000e+02 4.364222809578e-02 3.433720369160e-04 2.231820818284e+01
3.185000000000e+02 4.436170880436e-02 3.387267494930e-04 2.231657431682e+01
3.187500000000e+02 4.474628343529e-02 3.333425868400e-04 2.231472223023e+01
3.190000000000e+02 4.479877768013e-02 3.273043312256e-04 2.231263130082e+01
3.192500000000e+02 4.452883247414e-02 3.207030493792e-04 2.231028168070e+01
3.195000000000e+02 4.395290707029e-02 3.136343071846e-04 2.230765511601e+01
3.197500000000e+02 4.309424457672e-02 3.061962518861e-04 2.230473445297e+01
3.200000000000e+02 4.198261056401e-02 2.984877734072e-04 2.230150460743e+01
3.202500000000e+02 4.065397726918e-02 2.906067268755e-04 2.229795207835e+01
3.205000000000e+02 3.914998967228e-02 2.826481846192e-04 2.229406595150e+01
3.207500000000e+02 3.751737398586e-02 2.747031173080e-04 2.228983743050e+01
3.210000000000e+02 3.580714848760e-02 2.668569428077e-04 2.228526084768e+01
3.212500000000e+02 3.407378450381e-02 2.591884122328e-04 2.228033317893e+01
3.215000000000e+02 3.237420986451e-02 2.517685105014e-04 2.227505506923e+01
3.217500000000e+02 3.076678122150e-02 2.446597799617e-04 2.226943032188e+01
3.220000000000e+02 2.931014740823e-02 2.379156224118e-04 2.226346689049e+01
3.222500000000e+02 2.806211394956e-02 2.315800507812e-04 2.225717634825e+01
3.225000000000e+02 2.707845412772e-02 2.256872610536e-04 2.225057484059e+01
3.227500000000e+02 2.641176049299e-02 2.202617988583e-04 2.224368250340e+01
3.230000000000e+02 2.611030013963e-02 2.153185621064e-04 2.223652437691e+01
3.232500000000e+02 2.621695095236e-02 2.108632458538e-04 2.222912977529e+01
3.235000000000e+02 2.676819971350e-02 2.068926076563e-04 2.222153313267e+01
3.237500000000e+02 2.779325944659e-02 2.033951775002e-04 2.221377333172e+01
3.240000000000e+02 2.931329805113e-02 2.003518383186e-04 2.220589438748e+01
3.242500000000e+02 3.134082010496e-02 1.977366222486e-04 2.219794517740e+01
3.245000000000e+02 3.387919928373e-02 1.955176297699e-04 2.218997915079e+01
3.247500000000e+02 3.692238769450e-02 1.936578881922e-04 2.218205479439e+01
3.250000000000e+02 4.045479847534e-02 1.921163423895e-04 2.217423526060e+01
3.252500000000e+02 4.445136892910e-02 1.908489184895e-04 2.216658798609e+01
3.255000000000e+02 4.887781486023e-02 1.898096101782e-04 2.215918499074e+01
3.257500000000e+02 5.369105518758e-02 1.889516400067e-04 2.215210238743e+01
3.260000000000e+02 5.883979996487e-02 1.882285495514e-04 2.214541987510e+01
3.262500000000e+02 6.426531826536e-02 1.875951905328e-04 2.213922091299e+01
3.265000000000e+02 6.990231909073e-02 1.870089717651e-04 2.213359173813e+01
3.267500000000e+02 7.567999091294e-02 1.864308884077e-04 2.212862140008e+01
3.270000000000e+02 8.152312367942e-02 1.858265280071e-04 2.212440096497e+01
3.272500000000e+02 8.735333125603e-02 1.851671462769e-04 2.212102306579e+01
3.275000000000e+02 9.309032220880e-02 1.844302184491e-04 2.211858103466e+01
3.277500000000e+02 9.865323886381e-02 1.836003570737e-04 2.211716859642e+01
3.280000000000e+02 1.039619908693e-01 1.826698765159e-04 2.211687895913e+01
3.282500000000e+02 1.089385868927e-01 1.816392526269e-04 2.211780391271e+01
3.285000000000e+02 1.135084620263e-01 1.805172592859e-04 2.212003339594e+01
3.287500000000e+02 1.176017366754e-01 1.793212612043e-04 2.212365454670e+01
3.290000000000e+02 1.211544169262e-01 1.780769093419e-04 2.212875079872e+01
3.292500000000e+02 1.241095229917e-01 1.768176606080e-04 2.213540142614e+01
3.295000000000e+02 1.264181061347e-01 1.755843140242e-04 2.214368064176e+01
3.297500000000e+02 1.280401578464e-01 1.744238540221e-04 2.215365701410e+01
3.300000000000e+02 1.289453967410e-01 1.733886344255e-04 2.216539269974e+01
3.302500000000e+02 1.291139157932e-01 1.725351345556e-04 2.217894316679e+01
3.305000000000e+02 1.285366872028e-01 1.719224203235e-04 2.219435656637e+01
3.307500000000e+02 1.272159055817e-01 1.716105496927e-04 2.221167345207e+01
3.310000000000e+02 1.251651887456e-01 1.716588278979e-04 2.223092635981e+01
3.312500000000e+02 1.224095864885e-01 1.721239725986e-04 2.225213985719e+01
3.315000000000e+02 1.189854481557e-01 1.730582473037e-04 2.227533031670e+01
3.317500000000e+02 1.149400966547e-01 1.745077018036e-04 2.230050600548e+01
3.320000000000e+02 1.103313663036e-01 1.765103574232e-04 2.232766705829e+01
3.322500000000e+02 1.052269171211e-01 1.790944838267e-04 2.235680587496e+01
3.325000000000e+02 9.970342855344e-02 1.822771776936e-04 2.238790728134e+01
3.327500000000e+02 9.384563944362e-02 1.860630605508e-04 2.242094877191e+01
3.330000000000e+02 8.774518201492e-02 1.904432615363e-04 2.245590109061e+01
3.332500000000e+02 8.149933851905e-02 1.953946427159e-04 2.249272856766e+01
3.335000000000e+02 7.520967989363e-02 2.008793686638e-04 2.253138950871e+01
3.337500000000e+02 6.898052957304e-02 2.068448445029e-04 2.257183689736e+01
3.340000000000e+02 6.291746476270e-02 2.132239392445e-04 2.261401868144e+01
3.342500000000e+02 5.712563248129e-02 2.199356440919e-04 2.265787849876e+01
3.345000000000e+02 5.170812408042e-02 2.268860333990e-04 2.270335611117e+01
3.347500000000e+02 4.676434667660e-02 2.339695979765e-04 2.275038785102e+01
3.350000000000e+02 4.238831066062e-02 2.410709567352e-04 2.279890731428e+01
3.352500000000e+02 3.866712708158e-02 2.480666280937e-04 2.284884564791e+01
3.355000000000e+02 3.567940622447e-02 2.548273019692e-04 2.290013222943e+01
3.357500000000e+02 3.349394051276e-02 2.612201157713e-04 2.295269492896e+01
3.360000000000e+02 3.216833824259e-02 2.671113247391e-04 2.300646074022e+01
3.362500000000e+02 3.174799754129e-02 2.723688033922e-04 2.306135601226e+01
3.365000000000e+02 3.226508117157e-02 2.768648149245e-04 2.311730702973e+01
3.367500000000e+02 3.373787590647e-02 2.804787037817e-04 2.317424021226e+01
3.370000000000e+02 3.617019703549e-02 2.830994112352e-04 2.323208263579e+01
3.372500000000e+02 3.955120005698e-02 2.846278271620e-04 2.329076220325e+01
3.375000000000e+02 4.385526686749e-02 2.849792771768e-04 2.335020809701e+01
3.377500000000e+02 4.904229768347e-02 2.840853925747e-04 2.341035090344e+01
3.380000000000e+02 5.505809931237e-02 2.818960184429e-04 2.347112299458e+01
3.382500000000e+02 6.183514626169e-02 2.783805375054e-04 2.353245859292e+01
3.385000000000e+02 6.929345543019e-02 2.735291042567e-04 2.359429405848e+01
3.387500000000e+02 7.734178714231e-02 2.673532680406e-04 2.365656788861e+01
3.390000000000e+02 8.587895824279e-02 2.598864279992e-04 2.371922087904e+01
3.392500000000e+02 9.479540022698e-02 2.511837164626e-04 2.378219609987e+01
3.395000000000e+02 1.039748501717e-01 2.413216798576e-04 2.384543881874e+01
3.397500000000e+02 1.132961609150e-01 2.303974140384e-04 2.390889648977e+01
3.400000000000e+02 1.226352212222e-01 2.185273604121e-04 2.397251856466e+01
3.402500000000e+02 1.318669125516e-01 2.058458443625e-04 2.403625627669e+01
3.405000000000e+02 1.408671205107e-01 1.925031914105e-04 2.410006248131e+01
3.407500000000e+02 1.495146775105e-01 1.786636797771e-04 2.416389129944e+01
3.410000000000e+02 1.576933188478e-01 1.645029509944e-04 2.422769789528e+01
3.412500000000e+02 1.652935082821e-01 1.502056579114e-04 2.429143812388e+01
3.415000000000e+02 1.722141268589e-01 1.359627859778e-04 2.435506818238e+01
3.417500000000e+02 1.783640912097e-01 1.219685185113e-04 2.441854434188e+01
3.420000000000e+02 1.836637284721e-01 1.084173352092e-04 2.448182262192e+01
3.422500000000e+02 1.880459408380e-01 9.550108537850e-05 2.454485846174e+01
3.425000000000e+02 1.914572535507e-01 8.340602090573e-05 2.460760655278e+01
3.427500000000e+02 1.938585393281e-01 7.230968226602e-05 2.467002060542e+01
3.430000000000e+02 1.952255005921e-01 6.237821690558e-05 2.473205315351e+01
3.432500000000e+02 1.955490087648e-01 5.376350466963e-05 2.479365555384e+01
3.435000000000e+02 1.948350981069e-01 4.660079589556e-05 2.485477791671e+01
3.437500000000e+02 1.931047178948e-01 4.100645508032e-05 2.491536910271e+01
3.440000000000e+02 1.903933463233e-01 3.707580265936e-05 2.497537692058e+01
3.442500000000e+02 1.867502833582e-01 3.488159595493e-05 2.503474825195e+01
3.445000000000e+02 1.822377416501e-01 3.447283546002e-05 2.509342924332e+01
3.447500000000e+02 1.769298282962e-01 3.587331708451e-05 2.515136568597e+01
3.450000000000e+02 1.709112601231e-01 3.908142704658e-05 2.520850330197e+01
3.452500000000e+02 1.642759847970e-01 4.406989457121e-05 2.526478815996e+01
3.455000000000e+02 1.571256501608e-01 5.078616043255e-05 2.532016703483e+01
3.457500000000e+02 1.495680210448e-01 5.915293333689e-05 2.537458794906e+01
3.460000000000e+02 1.417152807364e-01 6.906933810529e-05 2.542800057662e+01
3.462500000000e+02 1.336823231255e-01 8.041240321797e-05 2.548035673312e+01
3.465000000000e+02 1.255850313168e-01 9.303899759530e-05 2.553161079350e+01
3.467500000000e+02 1.175385716498e-01 1.067880059071e-04 2.558172020904e+01
3.470000000000e+02 1.096557366375e-01 1.214828987750e-04 2.563064587613e+01
3.472500000000e+02 1.020453565887e-01 1.369344561598e-04 2.567835253588e+01
3.475000000000e+02 9.481083777566e-02 1.529438003808e-04 2.572480907662e+01
3.477500000000e+02 8.804875420150e-02 1.693055472991e-04 2.576998886577e+01
3.480000000000e+02 8.184762240827e-02 1.858110203268e-04 2.581386994092e+01
3.482500000000e+02 7.628685248838e-02 2.022514017932e-04 2.585643515124e+01
3.485000000000e+02 7.143574215072e-02 2.184210957995e-04 2.589767229026e+01
3.487500000000e+02 6.735280702235e-02 2.341206319531e-04 2.593757407746e+01
3.490000000000e+02 6.408510696803e-02 2.491598066787e-04 2.597613814925e+01
3.492500000000e+02 6.166786415471e-02 2.633603346031e-04 2.601336694147e+01
3.495000000000e+02 6.012426958725e-02 2.765581977268e-04 2.604926753492e+01
3.497500000000e+02 5.946530698700e-02 2.886060860581e-04 2.608385145997e+01
3.500000000000e+02 5.968996231340e-02 2.993749013836e-04 2.611713445358e+01
3.502500000000e+02 6.078535010924e-02 3.087555335213e-04 2.614913618850e+01
3.505000000000e+02 6.272722479770e-02 3.166595815047e-04 2.617988000132e+01
3.507500000000e+02 6.548039448361e-02 3.230203386831e-04 2.620939258424e+01
3.510000000000e+02 6.899949228144e-02 3.277927066130e-04 2.623770372395e+01
3.512500000000e+02 7.322964324819e-02 3.309533692547e-04 2.626484599847e+01
3.515000000000e+02 7.810745051992e-02 3.324999525932e-04 2.629085455942e+01
3.517500000000e+02 8.356187769900e-02 3.324504461265e-04 2.631576686814e+01
3.520000000000e+02 8.951539847339e-02 3.308417042122e-04 2.633962254239e+01
3.522500000000e+02 9.588505049295e-02 3.277282845822e-04 2.636246314593e+01
3.525000000000e+02 1.025836903110e-01 3.231806412854e-04 2.638433211282e+01
3.527500000000e+02 1.095211654516e-01 3.172833643483e-04 2.640527458622e+01
3.530000000000e+02 1.166056095839e-01 3.101330703480e-04 2.642533740749e+01
3.532500000000e+02 1.237446738041e-01 3.018365432953e-04 2.644456899166e+01
3.535000000000e+02 1.308467944972e-01 2.925086409292e-04 2.646301935615e+01
3.537500000000e+02 1.378224181128e-01 2.822703700855e-04 2.648073999742e+01
3.540000000000e+02 1.445851736337e-01 2.712470015152e-04 2.649778392249e+01
3.542500000000e+02 1.510530202011e-01 2.595662727436e-04 2.651420550951e+01
3.545000000000e+02 1.571492964899e-01 2.473567866622e-04 2.653006043780e+01
3.547500000000e+02 1.628036555520e-01 2.347466696840e-04 2.654540559566e+01
3.550000000000e+02 1.679529797431e-01 2.218620842136e-04 2.656029883551e+01
3.552500000000e+02 1.725421130586e-01 2.088264840444e-04 2.657479877597e+01
3.555000000000e+02 1.765244487522e-01 1.957597541793e-04 2.658896457282e+01
3.557500000000e+02 1.798625133463e-01 1.827772294577e-04 2.660285548589e+01
3.560000000000e+02 1.825282230911e-01 1.699894289158e-04 2.661653060723e+01
3.562500000000e+02 1.845031957425e-01 1.575016467510e-04 2.663004831795e+01
3.565000000000e+02 1.857787881789e-01 1.454137907891e-04 2.664346584835e+01
3.567500000000e+02 1.863559801083e-01 1.338203118292e-04 2.665683881934e+01
3.570000000000e+02 1.862452606802e-01 1.228101194992e-04 2.667022057922e+01
3.572500000000e+02 1.854662401669e-01 1.124667162047e-04 2.668366169780e+01
3.575000000000e+02 1.840471412719e-01 1.028683919859e-04 2.669720946652e+01
3.577500000000e+02 1.820242991078e-01 9.408803880357e-05 2.671090720680e+01
3.580000000000e+02 1.794414222910e-01 8.619337635197e-05 2.672479379484e+01
3.582500000000e+02 1.763487732594e-01 7.924707096170e-05 2.673890324114e+01
3.585000000000e+02 1.728023716440e-01 7.330641477837e-05 2.675326406992e+01
3.587500000000e+02 1.688630167887e-01 6.842339676764e-05 2.676789898892e+01
3.590000000000e+02 1.645952851267e-01 6.464452906238e-05 2.678282463463e+01
3.592500000000e+02 1.600665540669e-01 6.201031207389e-05 2.679805112391e+01
3.595000000000e+02 1.553459290112e-01 6.055497030446e-05 2.681358196957e+01
3.597500000000e+02 1.505032057571e-01 6.030588392892e-05 2.682941389699e+01
3.600000000000e+02 1.456078308077e-01 6.128306239706e-05 2.684553693447e+01
3.602500000000e+02 1.407279001317e-01 6.349836630338e-05 2.686193424968e+01
3.605000000000e+02 1.359291772599e-01 6.695488180906e-05 2.687858239832e+01
3.607500000000e+02 1.312741701722e-01 7.164616697727e-05 2.689545144054e+01
3.610000000000e+02 1.268212888132e-01 7.755551512334e-05 2.691250533452e+01
3.612500000000e+02 1.226240321926e-01 8.465527502224e-05 2.692970204393e+01
3.615000000000e+02 1.187302942936e-01 9.290624806425e-05 2.694699400546e+01
3.617500000000e+02 1.151817785834e-01 1.022571126946e-04 2.696432865107e+01
3.620000000000e+02 1.120134454060e-01 1.126441254817e-04 2.698164864066e+01
3.622500000000e+02 1.092531366505e-01 1.239908632750e-04 2.699889247424e+01
3.625000000000e+02 1.069212762064e-01 1.362082507503e-04 2.701599491107e+01
3.627500000000e+02 1.050307395012e-01 1.491946264611e-04 2.703288760031e+01
3.630000000000e+02 1.035867577754e-01 1.628363693005e-04 2.704949936398e+01
3.632500000000e+02 1.025870302978e-01 1.770085375684e-04 2.706575678232e+01
3.635000000000e+02 1.020219702458e-01 1.915756981432e-04 2.708158475639e+01
3.637500000000e+02 1.018749774699e-01 2.063934263364e-04 2.709690671255e+01
3.640000000000e+02 1.021229795349e-01 2.213094698875e-04 2.711164527916e+01
3.642500000000e+02 1.027369523541e-01 2.361657473437e-04 2.712572243857e+01
3.645000000000e+02 1.036826438637e-01 2.508001632701e-04 2.713905998152e+01
3.647500000000e+02 1.049213862296e-01 2.650486044900e-04 2.715157991864e+01
3.650000000000e+02 1.064109281833e-01 2.787474607255e-04 2.716320455788e+01
3.652500000000e+02 1.081064321170e-01 2.917356820580e-04 2.717385702311e+01
3.655000000000e+02 1.099614294978e-01 3.038574670731e-04 2.718346125780e+01
3.657500000000e+02 1.119288813321e-01 3.149643505481e-04 2.719194250806e+01
3.660000000000e+02 1.139621794887e-01 3.249177851979e-04 2.719922730634e+01
3.662500000000e+02 1.160161745092e-01 3.335911030459e-04 2.720524394104e+01
3.665000000000e+02 1.180481212305e-01 3.408717569236e-04 2.720992244192e+01
3.667500000000e+02 1.200185685344e-01 3.466629502693e-04 2.721319506330e+01
3.670000000000e+02 1.218921430363e-01 3.508853556734e-04 2.721499628844e+01
3.672500000000e+02 1.236381996365e-01 3.534782850014e-04 2.721526333805e+01
3.675000000000e+02 1.252313486141e-01 3.544007582148e-04 2.721393620967e+01
3.677500000000e+02 1.266517894628e-01 3.536321157611e-04 2.721095821901e+01
3.680000000000e+02 1.278855163717e-01 3.511723918835e-04 2.720627606915e+01
3.682500000000e+02 1.289242936736e-01 3.470423675059e-04 2.719984042880e+01
3.685000000000e+02 1.297655236733e-01 3.412832462984e-04 2.719160601553e+01
3.687500000000e+02 1.304118710799e-01 3.339561947859e-04 2.718153219480e+01
3.690000000000e+02 1.308708175059e-01 3.251414183603e-04 2.716958309489e+01
3.692500000000e+02 1.311540335206e-01 3.149371390661e-04 2.715572803451e+01
3.695000000000e+02 1.312766415256e-01 3.034583958211e-04 2.713994194592e+01
3.697500000000e+02 1.312564761543e-01 2.908353997488e-04 2.712220543464e+01
3.700000000000e+02 1.311132063851e-01 2.772121505847e-04 2.710250532871e+01
3.702500000000e+02 1.308675547215e-01 2.627444664403e-04 2.708083467532e+01
3.705000000000e+02 1.305404806304e-01 2.475982064624e-04 2.705719304416e+01
3.707500000000e+02 1.301524183338e-01 2.319474570184e-04 2.703158680657e+01
3.710000000000e+02 1.297226749418e-01 2.159723075865e-04 2.700402902475e+01
3.712500000000e+02 1.292688643907e-01 1.998569407626e-04 2.697453963188e+01
3.715000000000e+02 1.288064598147e-01 1.837876779653e-04 2.694314558203e+01
3.717500000000e+02 1.283485581549e-01 1.679506807626e-04 2.690988053451e+01
3.720000000000e+02 1.279056416543e-01 1.525304163831e-04 2.687478511563e+01
3.722500000000e+02 1.274855846213e-01 1.377072277685e-04 2.683790650138e+01
3.725000000000e+02 1.270936767089e-01 1.236554517408e-04 2.679929837917e+01
3.727500000000e+02 1.267327233641e-01 1.105418825689e-04 2.675902088248e+01
3.730000000000e+02 1.264032852702e-01 9.852376926428e-05 2.671714007358e+01
3.732500000000e+02 1.261038703278e-01 8.774717879157e-05 2.667372779569e+01
3.735000000000e+02 1.258311343859e-01 7.834547497653e-05 2.662886150923e+01
3.737500000000e+02 1.255801477946e-01 7.043768277222e-05 2.658262366250e+01
3.740000000000e+02 1.253445516156e-01 6.412719339984e-05 2.653510146484e+01
3.742500000000e+02 1.251166761126e-01 5.950049939562e-05 2.648638665036e+01
3.745000000000e+02 1.248876803152e-01 5.662595349737e-05 2.643657477295e+01
3.747500000000e+02 1.246475657745e-01 5.555278610686e-05 2.638576498310e+01
3.750000000000e+02 1.243851939683e-01 5.631021334896e-05 2.633405949846e+01
3.752500000000e+02 1.240882439202e-01 5.890671641811e-05 2.628156336613e+01
3.755000000000e+02 1.237432145507e-01 6.332956762006e-05 2.622838372127e+01
3.757500000000e+02 1.233353858224e-01 6.954453310534e-05 2.617462954808e+01
3.760000000000e+02 1.228488416407e-01 7.749588706932e-05 2.612041114143e+01
3.762500000000e+02 1.222665339400e-01 8.710660776549e-05 2.606583988157e+01
3.765000000000e+02 1.215704477116e-01 9.827907181539e-05 2.601102750309e+01
3.767500000000e+02 1.207418266532e-01 1.108959618309e-04 2.595608583947e+01
3.770000000000e+02 1.197615142782e-01 1.248213734588e-04 2.590112656221e+01
3.772500000000e+02 1.186103945253e-01 1.399026640108e-04 2.584626048991e+01
3.775000000000e+02 1.172699259342e-01 1.559722971065e-04 2.579159739195e+01
3.777500000000e+02 1.157227566420e-01 1.728501719664e-04 2.573724551324e+01
3.780000000000e+02 1.139534128556e-01 1.903460162503e-04 2.568331137561e+01
3.782500000000e+02 1.119490049992e-01 2.082623698483e-04 2.562989906474e+01
3.785000000000e+02 1.096999624099e-01 2.263972187481e-04 2.557711020800e+01
3.787500000000e+02 1.072007125275e-01 2.445472391388e-04 2.552504325348e+01
3.790000000000e+02 1.044503111563e-01 2.625106599203e-04 2.547379319087e+01
3.792500000000e+02 1.014529700362e-01 2.800900421226e-04 2.542345125399e+01
3.795000000000e+02 9.821843430935e-02 2.970952708049e-04 2.537410421090e+01
3.797500000000e+02 9.476221436735e-02 3.133459775962e-04 2.532583402797e+01
3.800000000000e+02 9.110562825843e-02 3.286737176063e-04 2.527871751425e+01
3.802500000000e+02 8.727563862166e-02 3.429241319420e-04 2.523282553880e+01
3.805000000000e+02 8.330449715940e-02 3.559583367506e-04 2.518822285225e+01
3.807500000000e+02 7.922918787720e-02 3.676543923737e-04 2.514496727739e+01
3.810000000000e+02 7.509067947251e-02 3.779080659379e-04 2.510310951245e+01
3.812500000000e+02 7.093302865933e-02 3.866336058256e-04 2.506269236263e+01
3.815000000000e+02 6.680233087486e-02 3.937639461072e-04 2.502375058013e+01
3.817500000000e+02 6.274559872933e-02 3.992509181893e-04 2.498631016819e+01
3.820000000000e+02 5.880955120171e-02 4.030650693448e-04 2.495038828914e+01
3.822500000000e+02 5.503943278133e-02 4.051954566572e-04 2.491599269647e+01
3.825000000000e+02 5.147780989049e-02 4.056492904845e-04 2.488312174605e+01
3.827500000000e+02 4.816350379202e-02 4.044514701389e-04 2.485176398060e+01
3.830000000000e+02 4.513057180382e-02 4.016441357214e-04 2.482189828679e+01
3.832500000000e+02 4.240750964101e-02 3.972861015036e-04 2.479349365276e+01
3.835000000000e+02 4.001655719918e-02 3.914523980179e-04 2.476650947988e+01
3.837500000000e+02 3.797329301159e-02 3.842335874508e-04 2.474089553666e+01
3.840000000000e+02 3.628634916253e-02 3.757352741892e-04 2.471659242555e+01
3.842500000000e+02 3.495744893221e-02 3.660772889269e-04 2.469353172358e+01
3.845000000000e+02 3.398155581104e-02 3.553930194217e-04 2.467163660890e+01
3.847500000000e+02 3.334732428896e-02 3.438283336328e-04 2.465082219390e+01
3.850000000000e+02 3.303766455909e-02 3.315405139648e-04 2.463099618082e+01
3.852500000000e+02 3.303045397054e-02 3.186970023946e-04 2.461205956868e+01
3.855000000000e+02 3.329944033289e-02 3.054736759883e-04 2.459390721355e+01
3.857500000000e+02 3.381510190922e-02 2.920532045579e-04 2.457642875249e+01
3.860000000000e+02 3.454567143017e-02 2.786227885483e-04 2.455950926050e+01
3.862500000000e+02 3.545801631730e-02 2.653719923860e-04 2.454303024199e+01
3.865000000000e+02 3.651859523855e-02 2.524900365598e-04 2.452687038883e+01
3.867500000000e+02 3.769424746424e-02 2.401631015592e-04 2.451090653996e+01
3.870000000000e+02 3.895285975024e-02 2.285714574125e-04 2.449501463408e+01
3.872500000000e+02 4.026398566161e-02 2.178863877817e-04 2.447907054271e+01
3.875000000000e+02 4.159917546130e-02 2.082672824127e-04 2.446295109413e+01
3.877500000000e+02 4.293227834677e-02 1.998586600672e-04 2.444653490342e+01
3.880000000000e+02 4.423949463578e-02 1.927874481316e-04 2.442970330920e+01
3.882500000000e+02 4.549928473589e-02 1.871604330683e-04 2.441234126780e+01
3.885000000000e+02 4.669222038755e-02 1.830621141309e-04 2.439433814098e+01
3.887500000000e+02 4.780065651266e-02 1.805529830463e-04 2.437558852505e+01
3.890000000000e+02 4.880833373869e-02 1.796681143015e-04 2.435599302177e+01
3.892500000000e+02 4.970000327940e-02 1.804163841817e-04 2.433545890059e+01
3.895000000000e+02 5.046097883757e-02 1.827805189820e-04 2.431390076186e+01
3.897500000000e+02 5.107672682497e-02 1.867172272739e-04 2.429124113453e+01
3.900000000000e+02 5.153256148638e-02 1.921584141239e-04 2.426741094913e+01
3.902500000000e+02 5.181337741883e-02 1.990123788012e-04 2.424234999976e+01
3.905000000000e+02 5.190349870536e-02 2.071660377432e-04 2.421600731484e+01
3.907500000000e+02 5.178668728065e-02 2.164875932770e-04 2.418834141683e+01
3.910000000000e+02 5.144624680242e-02 2.268293492070e-04 2.415932053776e+01
3.912500000000e+02 5.086526448965e-02 2.380309427590e-04 2.412892275586e+01
3.915000000000e+02 5.002700125520e-02 2.499229814285e-04 2.409713600677e+01
3.917500000000e+02 4.891536059069e-02 2.623305440140e-04 2.406395805588e+01
3.920000000000e+02 4.751544999091e-02 2.750766932408e-04 2.402939638624e+01
3.922500000000e+02 4.581421573599e-02 2.879862399620e-04 2.399346797769e+01
3.925000000000e+02 4.380108892242e-02 3.008890067996e-04 2.395619903938e+01
3.927500000000e+02 4.146861812033e-02 3.136228672552e-04 2.391762468371e+01
3.930000000000e+02 3.881308929392e-02 3.260367217007e-04 2.387778849147e+01
3.932500000000e+02 3.583504355268e-02 3.379927879560e-04 2.383674205932e+01
3.935000000000e+02 3.253969381420e-02 3.493685604311e-04 2.379454449279e+01
3.937500000000e+02 2.893723949254e-02 3.600585485234e-04 2.375126182433e+01
3.940000000000e+02 2.504298745674e-02 3.699750875122e-04 2.370696643987e+01
3.942500000000e+02 2.087736089225e-02 3.790491010812e-04 2.366173643282e+01
3.945000000000e+02 1.646570777766e-02 3.872301982139e-04 2.361565497157e+01
3.947500000000e+02 1.183793700841e-02 3.944864300347e-04 2.356880963944e+01
3.950000000000e+02 7.028051304796e-03 4.008037174826e-04 2.352129175645e+01
3.952500000000e+02 2.073459933086e-03 4.061848390741e-04 2.347319571647e+01
3.955000000000e+02 -2.985734155963e-03 4.106483585187e-04 2.342461831524e+01
3.957500000000e+02 -8.107637921251e-03 4.142271332157e-04 2.337565808981e+01
3.960000000000e+02 -1.324942378509e-02 4.169666426518e-04 2.332641466749e+01
3.962500000000e+02 -1.836833122825e-02 4.189234240363e-04 2.327698812678e+01
3.965000000000e+02 -2.342253634749e-02 4.201630875142e-04 2.322747838341e+01
3.967500000000e+02 -2.837212167867e-02 4.207586963071e-04 2.317798457699e+01
3.970000000000e+02 -3.317983344013e-02 4.207888325446e-04 2.312860451056e+01
3.972500000000e+02 -3.781189854998e-02 4.203359583832e-04 2.307943406950e+01
3.975000000000e+02 -4.223857077693e-02 4.194844981452e-04 2.303056672562e+01
3.977500000000e+02 -4.643470085436e-02 4.183194097161e-04 2.298209299696e+01
3.980000000000e+02 -5.038000553803e-02 4.169245070694e-04 2.293410002910e+01
3.982500000000e+02 -5.405934599062e-02 4.153812065380e-04 2.288667110789e+01
3.985000000000e+02 -5.746269361720e-02 4.137670157171e-04 2.283988532765e+01
3.987500000000e+02 -6.058511418784e-02 4.121545847955e-04 2.279381717307e+01
3.990000000000e+02 -6.342645144663e-02 4.106105036111e-04 2.274853628620e+01
3.992500000000e+02 -6.599105611521e-02 4.091946154810e-04 2.270410713320e+01
3.995000000000e+02 -6.828724490054e-02 4.079591369945e-04 2.266058888221e+01
3.997500000000e+02 -7.032684536966e-02 4.069482454313e-04 2.261803516733e+01
4.000000000000e+02 -7.212451575203e-02 4.061975739013e-04 2.257649408801e+01
4.002500000000e+02 -7.369719592847e-02 4.057340669628e-04 2.253600807962e+01
4.005000000000e+02 -7.506339731156e-02 4.055758496534e-04 2.249661402476e+01
4.007500000000e+02 -7.624260626927e-02 4.057323874093e-04 2.245834330309e+01
4.010000000000e+02 -7.725472278329e-02 4.062047316046e-04 2.242122188778e+01
4.012500000000e+02 -7.811946117953e-02 4.069859557682e-04 2.238527064397e+01
4.015000000000e+02 -7.885596070051e-02 4.080618201431e-04 2.235050545974e+01
4.017500000000e+02 -7.948234171000e-02 4.094114232941e-04 2.231693766216e+01
4.020000000000e+02 -8.001548814987e-02 4.110079195225e-04 2.228457423236e+01
4.022500000000e+02 -8.047081131588e-02 4.128199401332e-04 2.225341828638e+01
4.025000000000e+02 -8.086219063361e-02 4.148123210425e-04 2.222346942852e+01
4.027500000000e+02 -8.120200223188e-02 4.169471468195e-04 2.219472412481e+01
4.030000000000e+02 -8.150118281389e-02 4.191850596697e-04 2.216717623488e+01
4.032500000000e+02 -8.176942729273e-02 4.214864272487e-04 2.214081740060e+01
4.035000000000e+02 -8.201544234386e-02 4.238124751339e-04 2.211563743393e+01
4.037500000000e+02 -8.224720318354e-02 4.261262054966e-04 2.209162483879e+01
4.040000000000e+02 -8.247228682735e-02 4.283936039415e-04 2.206876717243e+01
4.042500000000e+02 -8.269820621792e-02 4.305844716239e-04 2.204705137684e+01
4.045000000000e+02 -8.293270515768e-02 4.326733179555e-04 2.202646423477e+01
4.047500000000e+02 -8.318406365499e-02 4.346399209407e-04 2.200699264255e+01
4.050000000000e+02 -8.346135246983e-02 4.364697367340e-04 2.198862384074e+01
4.052500000000e+02 -8.377461366093e-02 4.381543730882e-04 2.197134576228e+01
4.055000000000e+02 -8.413499564891e-02 4.396916473370e-04 2.195514718019e+01
4.057500000000e+02 -8.455481697509e-02 4.410855141655e-04 2.194001782296e+01
4.060000000000e+02 -8.504752787336e-02 4.423460007705e-04 2.192594858764e+01
4.062500000000e+02 -8.562762128969e-02 4.434888126338e-04 2.191293155497e+01
4.065000000000e+02 -8.631044960276e-02 4.445348882320e-04 2.190096005467e+01
4.067500000000e+02 -8.711199116325e-02 4.455097813420e-04 2.189002860620e+01
4.070000000000e+02 -8.804852867142e-02 4.464430796838e-04 2.188013297519e+01
4.072500000000e+02 -8.913630650641e-02 4.473676376287e-04 2.187127004514e+01
4.075000000000e+02 -9.039113341180e-02 4.483188505382e-04 2.186343774750e+01
4.077500000000e+02 -9.182798681225e-02 4.493338430907e-04 2.185663487932e+01
4.080000000000e+02 -9.346057487456e-02 4.504507167083e-04 2.185086105476e+01
4.082500000000e+02 -9.530095757143e-02 4.517077921198e-04 2.184611642236e+01
4.085000000000e+02 -9.735914362945e-02 4.531429035918e-04 2.184240157197e+01
4.087500000000e+02 -9.964276386939e-02 4.547927526459e-04 2.183971727655e+01
4.090000000000e+02 -1.021567726870e-01 4.566923447345e-04 2.183806430367e+01
4.092500000000e+02 -1.049032383331e-01 4.588744540463e-04 2.183744313458e+01
4.095000000000e+02 -1.078811516687e-01 4.613691233183e-04 2.183785383145e+01
4.097500000000e+02 -1.110863778451e-01 4.642032747763e-04 2.183929570053e+01
4.100000000000e+02 -1.145116118711e-01 4.674003042212e-04 2.184176715444e+01
4.102500000000e+02 -1.181464562889e-01 4.709797511044e-04 2.184526545727e+01
4.105000000000e+02 -1.219775769786e-01 4.749570032409e-04 2.184978648015e+01
4.107500000000e+02 -1.259888612283e-01 4.793429421904e-04 2.185532459812e+01
4.110000000000e+02 -1.301617258393e-01 4.841436795146e-04 2.186187243136e+01
4.112500000000e+02 -1.344753700582e-01 4.893601706705e-04 2.186942079481e+01
4.115000000000e+02 -1.389071716243e-01 4.949879624045e-04 2.187795850690e+01
4.117500000000e+02 -1.434329968923e-01 5.010167904901e-04 2.188747240008e+01
4.120000000000e+02 -1.480276391038e-01 5.074302859688e-04 2.189794720807e+01
4.122500000000e+02 -1.526651396704e-01 5.142055648884e-04 2.190936565621e+01
4.125000000000e+02 -1.573192258839e-01 5.213130382281e-04 2.192170843353e+01
4.127500000000e+02 -1.619636042160e-01 5.287161242572e-04 2.193495436822e+01
4.130000000000e+02 -1.665723596828e-01 5.363710571988e-04 2.194908049249e+01
4.132500000000e+02 -1.711201921003e-01 5.442267503501e-04 2.196406230361e+01
4.135000000000e+02 -1.755827551510e-01 5.522249252011e-04 2.197987391194e+01
4.137500000000e+02 -1.799368200396e-01 5.603003006734e-04 2.199648838060e+01
4.140000000000e+02 -1.841605427663e-01 5.683809831508e-04 2.201387794685e+01
4.142500000000e+02 -1.882335546239e-01 5.763890422665e-04 2.203201442381e+01
4.145000000000e+02 -1.921371603957e-01 5.842413623974e-04 2.205086947046e+01
4.147500000000e+02 -1.958543737456e-01 5.918506920148e-04 2.207041502554e+01
4.150000000000e+02 -1.993700148739e-01 5.991269274459e-04 2.209062365239e+01
4.152500000000e+02 -2.026707849072e-01 6.059785904067e-04 2.211146888228e+01
4.155000000000e+02 -2.057452480318e-01 6.123144954495e-04 2.213292564606e+01
4.157500000000e+02 -2.085838782104e-01 6.180455962783e-04 2.215497060065e+01
4.160000000000e+02 -2.111790950733e-01 6.230869387442e-04 2.217758243231e+01
4.162500000000e+02 -2.135252214822e-01 6.273597027536e-04 2.220074223820e+01
4.165000000000e+02 -2.156185521003e-01 6.307932306930e-04 2.222443371688e+01
4.167500000000e+02 -2.174573104583e-01 6.333270441967e-04 2.224864349151e+01
4.170000000000e+02 -2.190417154456e-01 6.349125999524e-04 2.227336120903e+01
4.172500000000e+02 -2.203739560685e-01 6.355153065928e-04 2.229857976917e+01
4.175000000000e+02 -2.214582304777e-01 6.351159102706e-04 2.232429538333e+01
4.177500000000e+02 -2.223007741840e-01 6.337115393371e-04 2.235050757846e+01
4.180000000000e+02 -2.229098484986e-01 6.313166660782e-04 2.237721926667e+01
4.182500000000e+02 -2.232957646905e-01 6.279635199397e-04 2.240443663283e+01
4.185000000000e+02 -2.234708694355e-01 6.237023022214e-04 2.243216904834e+01
4.187500000000e+02 -2.234495334358e-01 6.186004982229e-04 2.246042886613e+01
4.190000000000e+02 -2.232480946529e-01 6.127423016802e-04 2.248923128882e+01
4.192500000000e+02 -2.228847989378e-01 6.062274263488e-04 2.251859408231e+01
4.195000000000e+02 -2.223797075492e-01 5.991694561739e-04 2.254853726236e+01
4.197500000000e+02 -2.217545641504e-01 5.916939553721e-04 2.257908284123e+01
4.200000000000e+02 -2.210326436302e-01 5.839360992846e-04 2.261025443241e+01
4.202500000000e+02 -2.202385570962e-01 5.760383074768e-04 2.264207689440e+01
4.205000000000e+02 -2.193980289484e-01 5.681475558989e-04 2.267457588531e+01
4.207500000000e+02 -2.185376411754e-01 5.604127420132e-04 2.270777750515e+01
4.210000000000e+02 -2.176845490285e-01 5.529818310912e-04 2.274170781507e+01
4.212500000000e+02 -2.168661699925e-01 5.459991752682e-04 2.277639240532e+01
4.215000000000e+02 -2.161098474888e-01 5.396028862833e-04 2.281185589768e+01
4.217500000000e+02 -2.154425128809e-01 5.339226474037e-04 2.284812153321e+01
4.220000000000e+02 -2.148903251181e-01 5.290774979248e-04 2.288521066612e+01
4.222500000000e+02 -2.144783200035e-01 5.251739845464e-04 2.292314231060e+01
4.225000000000e+02 -2.142300627855e-01 5.223045750805e-04 2.296193265455e+01
4.227500000000e+02 -2.141673232848e-01 5.205464391109e-04 2.300159463917e+01
4.230000000000e+02 -2.143097716349e-01 5.199604798814e-04 2.304213749367e+01
4.232500000000e+02 -2.146747129874e-01 5.205907282686e-04 2.308356629963e+01
4.235000000000e+02 -2.152768551418e-01 5.224640740159e-04 2.312588160422e+01
4.237500000000e+02 -2.161281269768e-01 5.255901428647e-04 2.316907902221e+01
4.240000000000e+02 -2.172375578611e-01 5.299613973393e-04 2.321314887564e+01
4.242500000000e+02 -2.186111890647e-01 5.355536615463e-04 2.325807588674e+01
4.245000000000e+02 -2.202520656219e-01 5.423265091221e-04 2.330383888350e+01
4.247500000000e+02 -2.221602686829e-01 5.502239408769e-04 2.335041056159e+01
4.250000000000e+02 -2.243330277277e-01 5.591750721312e-04 2.339775729718e+01
4.252500000000e+02 -2.267648280140e-01 5.690953439879e-04 2.344583900423e+01
4.255000000000e+02 -2.294476289281e-01 5.798872860186e-04 2.349460906499e+01
4.257500000000e+02 -2.323710252748e-01 5.914415891581e-04 2.354401429753e+01
4.260000000000e+02 -2.355225139518e-01 6.036384083362e-04 2.359399502239e+01
4.262500000000e+02 -2.388876651109e-01 6.163484617995e-04 2.364448516253e+01
4.265000000000e+02 -2.424503426288e-01 6.294344587913e-04 2.369541243242e+01
4.267500000000e+02 -2.461929044980e-01 6.427528212017e-04 2.374669861345e+01
4.270000000000e+02 -2.500962854494e-01 6.561553975496e-04 2.379825984459e+01
4.272500000000e+02 -2.541401560248e-01 6.694912184715e-04 2.385000705950e+01
4.275000000000e+02 -2.583029149070e-01 6.826084662110e-04 2.390184641235e+01
4.277500000000e+02 -2.625617243138e-01 6.953566225471e-04 2.395367982367e+01
4.280000000000e+02 -2.668925146131e-01 7.075887161107e-04 2.400540560061e+01
4.282500000000e+02 -2.712698853204e-01 7.191635645110e-04 2.405691904325e+01
4.285000000000e+02 -2.756671408105e-01 7.299481408373e-04 2.410811322407e+01
4.287500000000e+02 -2.800562087132e-01 7.398195883440e-04 2.415887969384e+01
4.290000000000e+02 -2.844077475148e-01 7.486675748805e-04 2.420910937602e+01
4.292500000000e+02 -2.886911883936e-01 7.563961280626e-04 2.425869335877e+01
4.295000000000e+02 -2.928750025104e-01 7.629253843053e-04 2.430752388456e+01
4.297500000000e+02 -2.969269555069e-01 7.681928772145e-04 2.435549521934e+01
4.300000000000e+02 -3.008145566119e-01 7.721545839284e-04 2.440250464618e+01
4.302500000000e+02 -3.045056185907e-01 7.747855878494e-04 2.444845349325e+01
4.305000000000e+02 -3.079688640943e-01 7.760802170537e-04 2.449324805093e+01
4.307500000000e+02 -3.111746781803e-01 7.760518857576e-04 2.453680059599e+01
4.310000000000e+02 -3.140959065873e-01 7.747325398738e-04 2.457903041971e+01
4.312500000000e+02 -3.167086247631e-01 7.721716562526e-04 2.461986467794e+01
4.315000000000e+02 -3.189929417285e-01 7.684350756691e-04 2.465923942482e+01
4.317500000000e+02 -3.209336726284e-01 7.636034754062e-04 2.469710037428e+01
4.320000000000e+02 -3.225209237255e-01 7.577707504307e-04 2.473340374032e+01
4.322500000000e+02 -3.237505025868e-01 7.510422650993e-04 2.476811701090e+01
4.325000000000e+02 -3.246241181190e-01 7.435329387859e-04 2.480121946621e+01
4.327500000000e+02 -3.251493736094e-01 7.353654683736e-04 2.483270274181e+01
4.330000000000e+02 -3.253395205661e-01 7.266685131150e-04 2.486257127266e+01
4.332500000000e+02 -3.252129898477e-01 7.175749187766e-04 2.489084242923e+01
4.335000000000e+02 -3.247927231939e-01 7.082199758012e-04 2.491754666636e+01
4.337500000000e+02 -3.241053322694e-01 6.987396706520e-04 2.494272752434e+01
4.340000000000e+02 -3.231801546454e-01 6.892690844166e-04 2.496644127498e+01
4.342500000000e+02 -3.220482398006e-01 6.799406028738e-04 2.498875659346e+01
4.345000000000e+02 -3.207413496333e-01 6.708824133551e-04 2.500975394687e+01
4.347500000000e+02 -3.192910125391e-01 6.622166004030e-04 2.502952493367e+01
4.350000000000e+02 -3.177277217401e-01 6.540574357526e-04 2.504817125166e+01
4.352500000000e+02 -3.160802829226e-01 6.465095779026e-04 2.506580371704e+01
4.355000000000e+02 -3.143753567353e-01 6.396663491265e-04 2.508254115881e+01
4.357500000000e+02 -3.126372322601e-01 6.336080938592e-04 2.509850900705e+01
4.360000000000e+02 -3.108877755400e-01 6.284006837189e-04 2.511383802661e+01
4.362500000000e+02 -3.091465691874e-01 6.240943118391e-04 2.512866286642e+01
4.365000000000e+02 -3.074311688492e-01 6.207224691829e-04 2.514312072516e+01
4.367500000000e+02 -3.057574622194e-01 6.183014951426e-04 2.515734978824e+01
4.370000000000e+02 -3.041400285906e-01 6.168304062357e-04 2.517148794194e+01
4.372500000000e+02 -3.025924736764e-01 6.162913380847e-04 2.518567140130e+01
4.375000000000e+02 -3.011276702405e-01 6.166503594476e-04 2.520003356778e+01
4.377500000000e+02 -2.997578938312e-01 6.178589530828e-04 2.521470375366e+01
4.380000000000e+02 -2.984948038694e-01 6.198557670802e-04 2.522980623462e+01
4.382500000000e+02 -2.973492924737e-01 6.225687203735e-04 2.524545942603e+01
4.385000000000e+02 -2.963312272575e-01 6.259174791136e-04 2.526177495619e+01
4.387500000000e+02 -2.954491132663e-01 6.298158356875e-04 2.527885721353e+01
4.390000000000e+02 -2.947097431286e-01 6.341742553748e-04 2.529680267188e+01
4.392500000000e+02 -2.941178884938e-01 6.389021352059e-04 2.531569956037e+01
4.395000000000e+02 -2.936761055514e-01 6.439098569932e-04 2.533562763848e+01
4.397500000000e+02 -2.933846796476e-01 6.491105556385e-04 2.535665785574e+01
4.400000000000e+02 -2.932417725112e-01 6.544214157740e-04 2.537885229757e+01
4.402500000000e+02 -2.932437828111e-01 6.597646444680e-04 2.540226420396e+01
4.405000000000e+02 -2.933858584310e-01 6.650680674857e-04 2.542693780870e+01
4.407500000000e+02 -2.936626132534e-01 6.702654964288e-04 2.545290858069e+01
4.410000000000e+02 -2.940688595007e-01 6.752968491345e-04 2.548020312630e+01
4.412500000000e+02 -2.946004238611e-01 6.801082538769e-04 2.550883950566e+01
4.415000000000e+02 -2.952547933799e-01 6.846520923132e-04 2.553882722101e+01
4.417500000000e+02 -2.960316404751e-01 6.888872258855e-04 2.557016746389e+01
4.420000000000e+02 -2.969331027913e-01 6.927794749686e-04 2.560285339984e+01
4.422500000000e+02 -2.979636674707e-01 6.963021070020e-04 2.563687020897e+01
4.425000000000e+02 -2.991298388680e-01 6.994367648189e-04 2.567219552838e+01
4.427500000000e+02 -3.004393322194e-01 7.021742609707e-04 2.570879949871e+01
4.430000000000e+02 -3.019001256620e-01 7.045156892359e-04 2.574664523127e+01
4.432500000000e+02 -3.035191457819e-01 7.064730814549e-04 2.578568885076e+01
4.435000000000e+02 -3.053010039948e-01 7.080701583390e-04 2.582587998471e+01
4.437500000000e+02 -3.072465954550e-01 7.093422721031e-04 2.586716178152e+01
4.440000000000e+02 -3.093520077009e-01 7.103361256097e-04 2.590947138670e+01
4.442500000000e+02 -3.116075471265e-01 7.111084713550e-04 2.595273991397e+01
4.445000000000e+02 -3.139972967266e-01 7.117244710846e-04 2.599689291185e+01
4.447500000000e+02 -3.164989860272e-01 7.122550444716e-04 2.604185029796e+01
4.450000000000e+02 -3.190844318291e-01 7.127738911586e-04 2.608752661688e+01
4.452500000000e+02 -3.217204338746e-01 7.133540540805e-04 2.613383129667e+01
4.455000000000e+02 -3.243700113273e-01 7.140641490585e-04 2.618066854689e+01
4.457500000000e+02 -3.269940124160e-01 7.149650366301e-04 2.622793759955e+01
4.460000000000e+02 -3.295528858798e-01 7.161064418913e-04 2.627553295421e+01
4.462500000000e+02 -3.320084339057e-01 7.175242408553e-04 2.632334427944e+01
4.465000000000e+02 -3.343255078365e-01 7.192388509802e-04 2.637125690386e+01
4.467500000000e+02 -3.364733797045e-01 7.212540951360e-04 2.641915176256e+01
4.470000000000e+02 -3.384267737689e-01 7.235574997474e-04 2.646690602759e+01
4.472500000000e+02 -3.401664148043e-01 7.261214312553e-04 2.651439322329e+01
4.475000000000e+02 -3.416790990701e-01 7.289051734079e-04 2.656148383070e+01
4.477500000000e+02 -3.429572721752e-01 7.318576487948e-04 2.660804599360e+01
4.480000000000e+02 -3.439982094769e-01 7.349206584762e-04 2.665394596156e+01
4.482500000000e+02 -3.448028724745e-01 7.380323420353e-04 2.669904899498e+01
4.485000000000e+02 -3.453745712726e-01 7.411304906056e-04 2.674322036165e+01
4.487500000000e+02 -3.457176327459e-01 7.441556614061e-04 2.678632607602e+01
4.490000000000e+02 -3.458361570735e-01 7.470536414776e-04 2.682823406324e+01
4.492500000000e+02 -3.457330205073e-01 7.497770243823e-04 2.686881536906e+01
4.495000000000e+02 -3.454092867661e-01 7.522863563471e-04 2.690794509463e+01
4.497500000000e+02 -3.448639991858e-01 7.545502939178e-04 2.694550367805e+01
4.500000000000e+02 -3.440944080766e-01 7.565449041149e-04 2.698137815681e+01
4.502500000000e+02 -3.430966604683e-01 7.582527210096e-04 2.701546312202e+01
4.505000000000e+02 -3.418667579778e-01 7.596611373860e-04 2.704766194467e+01
4.507500000000e+02 -3.404017627805e-01 7.607608389223e-04 2.707788774830e+01
4.510000000000e+02 -3.387010391534e-01 7.615440884645e-04 2.710606445734e+01
4.512500000000e+02 -3.367674943140e-01 7.620035447539e-04 2.713212745339e+01
4.515000000000e+02 -3.346085550170e-01 7.621312138916e-04 2.715602435864e+01
4.517500000000e+02 -3.322368369396e-01 7.619179066313e-04 2.717771565386e+01
4.520000000000e+02 -3.296704912459e-01 7.613534250202e-04 2.719717490454e+01
4.522500000000e+02 -3.269330862317e-01 7.604269926446e-04 2.721438904772e+01
4.525000000000e+02 -3.240531072527e-01 7.591281013703e-04 2.722935847983e+01
4.527500000000e+02 -3.210631828590e-01 7.574477814088e-04 2.724209674165e+01
4.530000000000e+02 -3.179990290042e-01 7.553797831817e-04 2.725263022921e+01
4.532500000000e+02 -3.148982965404e-01 7.529217731867e-04 2.726099770054e+01
4.535000000000e+02 -3.117994552389e-01 7.500764443684e-04 2.726724941183e+01
4.537500000000e+02 -3.087407639238e-01 7.468522156418e-04 2.727144627839e+01
4.540000000000e+02 -3.057594599168e-01 7.432636826517e-04 2.727365888036e+01
4.542500000000e+02 -3.028912045771e-01 7.393317707296e-04 2.727396616145e+01
4.545000000000e+02 -3.001697732646e-01 7.350835694533e-04 2.727245421113e+01
4.547500000000e+02 -2.976269854355e-01 7.305520457103e-04 2.726921497152e+01
4.550000000000e+02 -2.952927565374e-01 7.257756115694e-04 2.726434472281e+01
4.552500000000e+02 -2.931952462112e-01 7.207978431496e-04 2.725794283900e+01
4.555000000000e+02 -2.913608979617e-01 7.156671789961e-04 2.725011028609e+01
4.557500000000e+02 -2.898144066343e-01 7.104370160038e-04 2.724094845036e+01
4.560000000000e+02 -2.885783734456e-01 7.051657499171e-04 2.723055777865e+01
4.562500000000e+02 -2.876728071962e-01 6.999172605150e-04 2.721903677356e+01
4.565000000000e+02 -2.871142663917e-01 6.947611185336e-04 2.720648086583e+01
4.567500000000e+02 -2.869148770880e-01 6.897728849108e-04 2.719298155836e+01
4.570000000000e+02 -2.870812581789e-01 6.850341571960e-04 2.717862568627e+01
4.572500000000e+02 -2.876133881942e-01 6.806318205576e-04 2.716349466937e+01
4.575000000000e+02 -2.885037251310e-01 6.766568974648e-04 2.714766400988e+01
4.577500000000e+02 -2.897366438528e-01 6.732027161102e-04 2.713120288815e+01
4.580000000000e+02 -2.912882092094e-01 6.703618783376e-04 2.711417373831e+01
4.582500000000e+02 -2.931266019756e-01 6.682229830972e-04 2.709663209188e+01
4.585000000000e+02 -2.952129860015e-01 6.668664108987e-04 2.707862638861e+01
4.587500000000e+02 -2.975028903250e-01 6.663597735617e-04 2.706019788830e+01
4.590000000000e+02 -2.999480768961e-01 6.667536944242e-04 2.704138076450e+01
4.592500000000e+02 -3.024985391739e-01 6.680774046146e-04 2.702220214569e+01
4.595000000000e+02 -3.051046786776e-01 6.703355889977e-04 2.700268238498e+01
4.597500000000e+02 -3.077192212904e-01 6.735057807389e-04 2.698283529229e+01
4.600000000000e+02 -3.102988452306e-01 6.775373892519e-04 2.696266852877e+01
4.602500000000e+02 -3.128052593233e-01 6.823521294724e-04 2.694218406366e+01
4.605000000000e+02 -3.152055992345e-01 6.878457784302e-04 2.692137864091e+01
4.607500000000e+02 -3.174721619098e-01 6.938915459873e-04 2.690024434147e+01
4.610000000000e+02 -3.195814564764e-01 7.003445316123e-04 2.687876916187e+01
4.612500000000e+02 -3.215127009017e-01 7.070470772543e-04 2.685693755339e+01
4.615000000000e+02 -3.232459537059e-01 7.138346498247e-04 2.683473099866e+01
4.617500000000e+02 -3.247601220275e-01 7.205417575743e-04 2.681212850140e+01
4.620000000000e+02 -3.260310970036e-01 7.270075397022e-04 2.678910705656e+01
4.622500000000e+02 -3.270302539077e-01 7.330805426035e-04 2.676564205351e+01
4.625000000000e+02 -3.277236196607e-01 7.386226639958e-04 2.674170761674e+01
4.627500000000e+02 -3.280717233933e-01 7.435116278613e-04 2.671727690341e+01
4.630000000000e+02 -3.280303917939e-01 7.476425110880e-04 2.669232236103e+01
4.632500000000e+02 -3.275523139808e-01 7.509278547570e-04 2.666681596995e+01
4.635000000000e+02 -3.265893195906e-01 7.532966209494e-04 2.664072947466e+01
4.637500000000e+02 -3.250953070631e-01 7.546929935041e-04 2.661403465366e+01
4.640000000000e+02 -3.230293811935e-01 7.550742511046e-04 2.658670361124e+01
4.642500000000e+02 -3.203589878596e-01 7.544082727185e-04 2.655870910815e+01
4.645000000000e+02 -3.170629012888e-01 7.526718210377e-04 2.653002496095e+01
4.647500000000e+02 -3.131335342048e-01 7.498489172872e-04 2.650062645908e+01
4.650000000000e+02 -3.085784673331e-01 7.459297867142e-04 2.647049078847e+01
4.652500000000e+02 -3.034211801185e-01 7.409108414335e-04 2.643959749282e+01
4.655000000000e+02 -2.977006523725e-01 7.347951400220e-04 2.640792886132e+01
4.657500000000e+02 -2.914700047489e-01 7.275935187556e-04 2.637547025579e+01
4.660000000000e+02 -2.847944101824e-01 7.193264725334e-04 2.634221038857e+01
4.662500000000e+02 -2.777482184811e-01 7.100259869609e-04 2.630814145060e+01
4.665000000000e+02 -2.704117630000e-01 6.997375720262e-04 2.627325914851e+01
4.667500000000e+02 -2.628680018475e-01 6.885218941572e-04 2.623756259040e+01
4.670000000000e+02 -2.551994198153e-01 6.764561102582e-04 2.620105412385e+01
4.672500000000e+02 -2.474852709801e-01 6.636342917393e-04 2.616373903834e+01
4.675000000000e+02 -2.397994701087e-01 6.501669651871e-04 2.612562520656e+01
4.677500000000e+02 -2.322092559232e-01 6.361796891372e-04 2.608672276767e+01
4.680000000000e+02 -2.247745860297e-01 6.218108552070e-04 2.604704376268e+01
4.682500000000e+02 -2.175482888524e-01 6.072086517266e-04 2.600660182154e+01
4.685000000000e+02 -2.105768094369e-01 5.925272249757e-04 2.596541198528e+01
4.687500000000e+02 -2.039013835431e-01 5.779225139845e-04 2.592349055944e+01
4.690000000000e+02 -1.975594515371e-01 5.635480786464e-04 2.588085507774e+01
4.692500000000e+02 -1.915860125493e-01 5.495508225346e-04 2.583752442506e+01
4.695000000000e+02 -1.860148502510e-01 5.360675284995e-04 2.579351895569e+01
4.697500000000e+02 -1.808792836063e-01 5.232215948238e-04 2.574886076823e+01
4.700000000000e+02 -1.762124797060e-01 5.111208602938e-04 2.570357394693e+01
4.702500000000e+02 -1.720472265111e-01 4.998563743909e-04 2.565768480164e+01
4.705000000000e+02 -1.684150436183e-01 4.895015825905e-04 2.561122212010e+01
4.707500000000e+02 -1.653449676085e-01 4.801129286544e-04 2.556421726197e+01
4.710000000000e+02 -1.628617959004e-01 4.717304109471e-04 2.551670422911e+01
4.712500000000e+02 -1.609843146543e-01 4.643793632516e-04 2.546871953265e+01
4.715000000000e+02 -1.597233299614e-01 4.580717186496e-04 2.542030199857e+01
4.717500000000e+02 -1.590799930044e-01 4.528077928087e-04 2.537149238863e+01
4.720000000000e+02 -1.590444682079e-01 4.485778376057e-04 2.532233291354e+01
4.722500000000e+02 -1.595949784473e-01 4.453629291887e-04 2.527286667949e+01
4.725000000000e+02 -1.606976047536e-01 4.431360677398e-04 2.522313702189e+01
4.727500000000e+02 -1.623065548611e-01 4.418620329101e-04 2.517318686041e+01
4.730000000000e+02 -1.643652039014e-01 4.414975514532e-04 2.512305801461e+01
4.732500000000e+02 -1.668075611295e-01 4.419906426617e-04 2.507279060874e+01
4.735000000000e+02 -1.695602905308e-01 4.432802873152e-04 2.502242251626e+01
4.737500000000e+02 -1.725449441840e-01 4.452957176576e-04 2.497198893449e+01
4.740000000000e+02 -1.756803883958e-01 4.479563200898e-04 2.492152206192e+01
4.742500000000e+02 -1.788851681718e-01 4.511716198239e-04 2.487105090525e+01
4.745000000000e+02 -1.820796842457e-01 4.548420048974e-04 2.482060120638e+01
4.747500000000e+02 -1.851880857540e-01 4.588599976488e-04 2.477019548454e+01
4.750000000000e+02 -1.881396945790e-01 4.631121020404e-04 2.471985315782e+01
4.752500000000e+02 -1.908700535101e-01 4.674811905270e-04 2.466959074356e+01
4.755000000000e+02 -1.933214552204e-01 4.718493876371e-04 2.461942208602e+01
4.757500000000e+02 -1.954430144975e-01 4.761011379082e-04 2.456935861030e+01
4.760000000000e+02 -1.971904976362e-01 4.801265060783e-04 2.451940955660e+01
4.762500000000e+02 -1.985257918882e-01 4.838242192388e-04 2.446958220201e+01
4.765000000000e+02 -1.994162107625e-01 4.871043039721e-04 2.441988203370e+01
4.767500000000e+02 -1.998339308778e-01 4.898905113013e-04 2.437031289943e+01
4.770000000000e+02 -1.997552725266e-01 4.921216450095e-04 2.432087710456e+01
4.772500000000e+02 -1.991604135650e-01 4.937526629802e-04 2.427157549876e+01
4.775000000000e+02 -1.980330671055e-01 4.947544855784e-04 2.422240753285e+01
4.777500000000e+02 -1.963606837743e-01 4.951135978676e-04 2.417337132250e+01
4.780000000000e+02 -1.941347420759e-01 4.948306902154e-04 2.412446371784e+01
4.782500000000e+02 -1.913512689308e-01 4.939188112092e-04 2.407568039303e+01
4.785000000000e+02 -1.880116810478e-01 4.924012019766e-04 2.402701597830e+01
4.787500000000e+02 -1.841235497139e-01 4.903091550159e-04 2.397846422013e+01
4.790000000000e+02 -1.797013644746e-01 4.876797003183e-04 2.393001817819e+01
4.792500000000e+02 -1.747673204527e-01 4.845535780016e-04 2.388167047149e+01
4.795000000000e+02 -1.693517611891e-01 4.809733985011e-04 2.383341355126e+01
4.797500000000e+02 -1.634933609960e-01 4.769821987218e-04 2.378523997796e+01
4.800000000000e+02 -1.572390777271e-01 4.726225467980e-04 2.373714274991e+01
4.802500000000e+02 -1.506436279774e-01 4.679360645592e-04 2.368911560569e+01
4.805000000000e+02 -1.437686252828e-01 4.629633193900e-04 2.364115330866e+01
4.807500000000e+02 -1.366814407810e-01 4.577440795463e-04 2.359325195896e+01
4.810000000000e+02 -1.294537024658e-01 4.523176980207e-04 2.354540924261e+01
4.812500000000e+02 -1.221596090940e-01 4.467237107672e-04 2.349762464166e+01
4.815000000000e+02 -1.148741244695e-01 4.410023260037e-04 2.344989966447e+01
4.817500000000e+02 -1.076711042861e-01 4.351948926409e-04 2.340223798694e+01
4.820000000000e+02 -1.006215040217e-01 4.293441678330e-04 2.335464556326e+01
4.822500000000e+02 -9.379169033898e-02 4.234939656335e-04 2.330713074792e+01
4.825000000000e+02 -8.724197992991e-02 4.176888700739e-04 2.325970434102e+01
4.827500000000e+02 -8.102547027289e-02 4.119736254328e-04 2.321237959784e+01
4.830000000000e+02 -7.518710210569e-02 4.063918213635e-04 2.316517227791e+01
4.832500000000e+02 -6.976310145985e-02 4.009847039186e-04 2.311810061262e+01
4.835000000000e+02 -6.478075532000e-02 3.957899811795e-04 2.307118525960e+01
4.837500000000e+02 -6.025838840161e-02 3.908401225648e-04 2.302444930442e+01
4.840000000000e+02 -5.620568932485e-02 3.861609497720e-04 2.297791819824e+01
4.842500000000e+02 -5.262425577463e-02 3.817705237789e-04 2.293161968314e+01
4.845000000000e+02 -4.950818987088e-02 3.776779060109e-04 2.288558379805e+01
4.847500000000e+02 -4.684496113847e-02 3.738828165372e-04 2.283984276337e+01
4.850000000000e+02 -4.461615234000e-02 3.703750700384e-04 2.279443099990e+01
4.852500000000e+02 -4.279837238456e-02 3.671351169359e-04 2.274938500700e+01
4.855000000000e+02 -4.136397844485e-02 3.641343283466e-04 2.270474338899e+01
4.857500000000e+02 -4.028187581962e-02 3.613362716143e-04 2.266054671959e+01
4.860000000000e+02 -3.951810558135e-02 3.586978300838e-04 2.261683755459e+01
4.862500000000e+02 -3.903642419515e-02 3.561709575278e-04 2.257366032965e+01
4.865000000000e+02 -3.879877025764e-02 3.537045584502e-04 2.253106123434e+01
4.867500000000e+02 -3.876561093776e-02 3.512462715269e-04 2.248908818292e+01
4.870000000000e+02 -3.889627077619e-02 3.487444825400e-04 2.244779065345e+01
4.872500000000e+02 -3.914919013095e-02 3.461501927485e-04 2.240721949140e+01
4.875000000000e+02 -3.948216568052e-02 3.434186804699e-04 2.236742684181e+01
4.877500000000e+02 -3.985258585220e-02 3.405109334119e-04 2.232846582922e+01
4.880000000000e+02 -4.021771054591e-02 3.373947780158e-04 2.229039046710e+01
4.882500000000e+02 -4.053494424127e-02 3.340457074572e-04 2.225325528570e+01
4.885000000000e+02 -4.076222571331e-02 3.304474257398e-04 2.221711522081e+01
4.887500000000e+02 -4.085839279232e-02 3.265919568375e-04 2.218202522169e+01
4.890000000000e+02 -4.078365449498e-02 3.224794360883e-04 2.214804003306e+01
4.892500000000e+02 -4.050013297707e-02 3.181178986902e-04 2.211521399035e+01
4.895000000000e+02 -3.997232938545e-02 3.135225708457e-04 2.208360059616e+01
4.897500000000e+02 -3.916775683169e-02 3.087149743999e-04 2.205325240709e+01
4.900000000000e+02 -3.805746243006e-02 3.037219517918e-04 2.202422070708e+01
4.902500000000e+02 -3.661650860793e-02 2.985745553201e-04 2.199655517416e+01
4.905000000000e+02 -3.482453259338e-02 2.933071211902e-04 2.197030377829e+01
4.907500000000e+02 -3.266611161982e-02 2.879561111028e-04 2.194551246216e+01
4.910000000000e+02 -3.013103064076e-02 2.825589963523e-04 2.192222481463e+01
4.912500000000e+02 -2.721457992399e-02 2.771534363602e-04 2.190048198789e+01
4.915000000000e+02 -2.391760101128e-02 2.717763126708e-04 2.188032237815e+01
4.917500000000e+02 -2.024640676786e-02 2.664628814246e-04 2.186178129092e+01
4.920000000000e+02 -1.621273024733e-02 2.612462450666e-04 2.184489090266e+01
4.922500000000e+02 -1.183332972283e-02 2.561566204239e-04 2.182967977436e+01
4.925000000000e+02 -7.129720126431e-03 2.512210295914e-04 2.181617285496e+01
4.927500000000e+02 -2.127582971449e-03 2.464628064444e-04 2.180439098696e+01
4.930000000000e+02 3.143692084407e-03 2.419013689810e-04 2.179435089718e+01
4.932500000000e+02 8.651661544406e-03 2.375519794876e-04 2.178606487159e+01
4.935000000000e+02 1.436149961062e-02 2.334256160315e-04 2.177954044423e+01
4.937500000000e+02 2.023659078458e-02 2.295288989559e-04 2.177478039996e+01
4.940000000000e+02 2.623922162232e-02 2.258640621525e-04 2.177178246314e+01
4.942500000000e+02 3.233118808625e-02 2.224289758055e-04 2.177053921391e+01
4.945000000000e+02 3.847439985329e-02 2.192172101822e-04 2.177103782105e+01
4.947500000000e+02 4.463137113207e-02 2.162180650293e-04 2.177326015530e+01
4.950000000000e+02 5.076571215182e-02 2.134166884758e-04 2.177718262437e+01
4.952500000000e+02 5.684253031386e-02 2.107942916730e-04 2.178277602933e+01
4.955000000000e+02 6.282874918134e-02 2.083282499211e-04 2.179000579321e+01
4.957500000000e+02 6.869338843408e-02 2.059923542691e-04 2.179883189669e+01
4.960000000000e+02 7.440776456074e-02 2.037571311554e-04 2.180920885086e+01
4.962500000000e+02 7.994565182742e-02 2.015901043461e-04 2.182108604647e+01
4.965000000000e+02 8.528339466062e-02 1.994562037354e-04 2.183440780887e+01
4.967500000000e+02 9.039996912518e-02 1.973182882028e-04 2.184911349015e+01
4.970000000000e+02 9.527705561976e-02 1.951375397282e-04 2.186513794154e+01
4.972500000000e+02 9.989906482781e-02 1.928741681642e-04 2.188241168420e+01
4.975000000000e+02 1.042531431364e-01 1.904881616867e-04 2.190086111416e+01
4.977500000000e+02 1.083292286528e-01 1.879398433418e-04 2.192040908290e+01
4.980000000000e+02 1.121200600283e-01 1.851907624403e-04 2.194097517049e+01
4.982500000000e+02 1.156211825373e-01 1.822046407619e-04 2.196247597674e+01
4.985000000000e+02 1.188310210580e-01 1.789480764500e-04 2.198482578836e+01
4.987500000000e+02 1.217508946806e-01 1.753915407125e-04 2.200793691484e+01
4.990000000000e+02 1.243850312301e-01 1.715103525291e-04 2.203172004424e+01
4.992500000000e+02 1.267406370414e-01 1.672853710107e-04 2.205608495452e+01
4.995000000000e+02 1.288278932489e-01 1.627038815908e-04 2.208094088851e+01
4.997500000000e+02 1.306599384939e-01 1.577603736042e-04 2.210619693093e+01
5.000000000000e+02 1.322528853298e-01 1.524569567470e-04 2.213176278128e+01
5.002500000000e+02 1.336257193997e-01 1.468039700658e-04 2.215754893343e+01
5.005000000000e+02 1.348002472368e-01 1.408201057069e-04 2.218346748784e+01
5.007500000000e+02 1.358009267022e-01 1.345326361240e-04 2.220943232360e+01
5.010000000000e+02 1.366547192071e-01 1.279771364720e-04 2.223535989931e+01
5.012500000000e+02 1.373908405928e-01 1.211971831315e-04 2.226116940214e+01
5.015000000000e+02 1.380405055162e-01 1.142436593562e-04 2.228678349427e+01
5.017500000000e+02 1.386365953375e-01 1.071739647883e-04 2.231212863402e+01
5.020000000000e+02 1.392132935909e-01 1.000510131035e-04 2.233713538468e+01
5.022500000000e+02 1.398056737874e-01 9.294191268294e-05 2.236173905981e+01
5.025000000000e+02 1.404492492360e-01 8.591653195920e-05 2.238587998612e+01
5.027500000000e+02 1.411795086166e-01 7.904599231693e-05 2.240950373358e+01
5.030000000000e+02 1.420313976522e-01 7.240099539263e-05 2.243256171185e+01
5.032500000000e+02 1.430388421395e-01 6.605013282696e-05 2.245501112840e+01
5.035000000000e+02 1.442342020103e-01 6.005810646788e-05 2.247681554339e+01
5.037500000000e+02 1.456478062480e-01 5.448406450791e-05 2.249794477326e+01
5.040000000000e+02 1.473074538223e-01 4.938003322502e-05 2.251837513698e+01
5.042500000000e+02 1.492379261817e-01 4.478948506881e-05 2.253808966070e+01
5.045000000000e+02 1.514606081951e-01 4.074601715937e-05 2.255707779143e+01
5.047500000000e+02 1.539930371086e-01 3.727233562681e-05 2.257533563809e+01
5.050000000000e+02 1.568485691683e-01 3.437938643147e-05 2.259286572274e+01
5.052500000000e+02 1.600361001196e-01 3.206578037812e-05 2.260967666949e+01
5.055000000000e+02 1.635597495769e-01 3.031753838875e-05 2.262578319287e+01
5.057500000000e+02 1.674186944585e-01 2.910810833682e-05 2.264120561406e+01
5.060000000000e+02 1.716070034963e-01 2.839867009571e-05 2.265596956041e+01
5.062500000000e+02 1.761135956597e-01 2.813871774795e-05 2.267010535640e+01
5.065000000000e+02 1.809221567172e-01 2.826710807427e-05 2.268364782438e+01
5.067500000000e+02 1.860112741656e-01 2.871316705100e-05 2.269663542148e+01
5.070000000000e+02 1.913545008889e-01 2.939821065279e-05 2.270910996312e+01
5.072500000000e+02 1.969205950416e-01 3.023706641583e-05 2.272111590471e+01
5.075000000000e+02 2.026738371045e-01 3.113978127247e-05 2.273269962200e+01
5.077500000000e+02 2.085743386927e-01 3.201386950119e-05 2.274390908846e+01
5.080000000000e+02 2.145785667889e-01 3.276617061244e-05 2.275479296543e+01
5.082500000000e+02 2.206398190525e-01 3.330505573798e-05 2.276540030351e+01
5.085000000000e+02 2.267088716380e-01 3.354239819411e-05 2.277577985196e+01
5.087500000000e+02 2.327346530249e-01 3.339540978366e-05 2.278597964159e+01
5.090000000000e+02 2.386650251560e-01 3.278862677127e-05 2.279604639783e+01
5.092500000000e+02 2.444475627304e-01 3.165575709876e-05 2.280602538392e+01
5.095000000000e+02 2.500304480974e-01 2.994105361401e-05 2.281595994580e+01
5.097500000000e+02 2.553633705029e-01 2.760063401566e-05 2.282589130918e+01
5.100000000000e+02 2.603984549828e-01 2.460349279137e-05 2.283585842544e+01
5.102500000000e+02 2.650911961746e-01 2.093233209813e-05 2.284589792303e+01
5.105000000000e+02 2.694013852008e-01 1.658402994273e-05 2.285604396583e+01
5.107500000000e+02 2.732939788981e-01 1.156984665580e-05 2.286632853290e+01
5.110000000000e+02 2.767399345736e-01 5.915218040326e-06 2.287678142036e+01
5.112500000000e+02 2.797169483971e-01 -3.407062981500e-07 2.288743051575e+01
5.115000000000e+02 2.822100883384e-01 -7.145746715178e-06 2.289830193482e+01
5.117500000000e+02 2.842123081115e-01 -1.443571377757e-05 2.290942052637e+01
5.120000000000e+02 2.857248112783e-01 -2.213571698845e-05 2.292081012345e+01
5.122500000000e+02 2.867572453003e-01 -3.016163340128e-05 2.293249383873e+01
5.125000000000e+02 2.873277476965e-01 -3.842184287406e-05 2.294449463633e+01
5.127500000000e+02 2.874627896405e-01 -4.681910004726e-05 2.295683561532e+01
5.130000000000e+02 2.871968511661e-01 -5.525246499729e-05 2.296954043686e+01
5.132500000000e+02 2.865719120971e-01 -6.361939347383e-05 2.298263369941e+01
5.135000000000e+02 2.856367778261e-01 -7.181792220935e-05 2.299614131640e+01
5.137500000000e+02 2.844462251957e-01 -7.974868970833e-05 2.301009072563e+01
5.140000000000e+02 2.830600429165e-01 -8.731713396000e-05 2.302451129796e+01
5.142500000000e+02 2.815419176242e-01 -9.443539562555e-05 2.303943444855e+01
5.145000000000e+02 2.799582408593e-01 -1.010242108071e-04 2.305489382362e+01
5.147500000000e+02 2.783768284763e-01 -1.070144738394e-04 2.307092528803e+01
5.150000000000e+02 2.768656360671e-01 -1.123488814109e-04 2.308756707105e+01
5.152500000000e+02 2.754914201795e-01 -1.169829103069e-04 2.310485953192e+01
5.155000000000e+02 2.743184695622e-01 -1.208859554547e-04 2.312284516520e+01
5.157500000000e+02 2.734073384102e-01 -1.240416652551e-04 2.314156822191e+01
5.160000000000e+02 2.728137175058e-01 -1.264484106209e-04 2.316107454133e+01
5.162500000000e+02 2.725873684650e-01 -1.281190207142e-04 2.318141112254e+01
5.165000000000e+02 2.727712266658e-01 -1.290803886141e-04 2.320262571995e+01
5.167500000000e+02 2.734006273283e-01 -1.293724564952e-04 2.322476632675e+01
5.170000000000e+02 2.745027493146e-01 -1.290472550542e-04 2.324788072630e+01
5.172500000000e+02 2.760961912225e-01 -1.281672341748e-04 2.327201590283e+01
5.175000000000e+02 2.781907786530e-01 -1.268035915158e-04 2.329721747162e+01
5.177500000000e+02 2.807875279794e-01 -1.250341837578e-04 2.332352906893e+01
5.180000000000e+02 2.838788235261e-01 -1.229415877765e-04 2.335099183123e+01
5.182500000000e+02 2.874487379943e-01 -1.206106948781e-04 2.337964375024e+01
5.185000000000e+02 2.914735158780e-01 -1.181266279355e-04 2.340951921650e+01
5.187500000000e+02 2.959222145656e-01 -1.155725560958e-04 2.344064840637e+01
5.190000000000e+02 3.007573923262e-01 -1.130276714502e-04 2.347305694242e+01
5.192500000000e+02 3.059359432029e-01 -1.105654066265e-04 2.350676539149e+01
5.195000000000e+02 3.114099305320e-01 -1.082518784144e-04 2.354178902321e+01
5.197500000000e+02 3.171274898412e-01 -1.061447368555e-04 2.357813750478e+01
5.200000000000e+02 3.230337114514e-01 -1.042921216670e-04 2.361581473990e+01
5.202500000000e+02 3.290715153052e-01 -1.027320453925e-04 2.365481881129e+01
5.205000000000e+02 3.351824988689e-01 -1.014923253047e-04 2.369514197091e+01
5.207500000000e+02 3.413077464728e-01 -1.005905943257e-04 2.373677073642e+01
5.210000000000e+02 3.473885780117e-01 -1.000347304225e-04 2.377968607736e+01
5.212500000000e+02 3.533672684270e-01 -9.982362775196e-05 2.382386366323e+01
5.215000000000e+02 3.591876599735e-01 -9.994788627147e-05 2.386927423376e+01
5.217500000000e+02 3.647957648201e-01 -1.003908476759e-04 2.391588399524e+01
5.220000000000e+02 3.701402886079e-01 -1.011297262017e-04 2.396365506732e+01
5.222500000000e+02 3.751730734796e-01 -1.021367903382e-04 2.401254603484e+01
5.225000000000e+02 3.798495325957e-01 -1.033804513793e-04 2.406251246074e+01
5.227500000000e+02 3.841289506577e-01 -1.048260540244e-04 2.411350746249e+01
5.230000000000e+02 3.879748066644e-01 -1.064368950961e-04 2.416548228409e+01
5.232500000000e+02 3.913549961691e-01 -1.081748944840e-04 2.421838682981e+01
5.235000000000e+02 3.942420140546e-01 -1.100009666742e-04 2.427217021336e+01
5.237500000000e+02 3.966131111613e-01 -1.118754533531e-04 2.432678122798e+01
5.240000000000e+02 3.984503962783e-01 -1.137581759583e-04 2.438216877121e+01
5.242500000000e+02 3.997409652311e-01 -1.156084684198e-04 2.443828221955e+01
5.245000000000e+02 4.004769682958e-01 -1.173849105044e-04 2.449507168925e+01
5.247500000000e+02 4.006557720881e-01 -1.190452401578e-04 2.455248825478e+01
5.250000000000e+02 4.002800362845e-01 -1.205459591626e-04 2.461048404035e+01
5.252500000000e+02 3.993579141513e-01 -1.218422281725e-04 2.466901223927e+01
5.255000000000e+02 3.979032472028e-01 -1.228878093442e-04 2.472802703726e+01
5.257500000000e+02 3.959357681969e-01 -1.236351541889e-04 2.478748347606e+01
5.260000000000e+02 3.934813293208e-01 -1.240357965968e-04 2.484733718549e+01
5.262500000000e+02 3.905720772778e-01 -1.240409591973e-04 2.490754409982e+01
5.265000000000e+02 3.872466063275e-01 -1.236025377207e-04 2.496806009253e+01
5.267500000000e+02 3.835499783262e-01 -1.226743396416e-04 2.502884064190e+01
5.270000000000e+02 3.795335856280e-01 -1.212136298508e-04 2.508984033010e+01
5.272500000000e+02 3.752548720475e-01 -1.191829844624e-04 2.515101249125e+01
5.275000000000e+02 3.707767820306e-01 -1.165522525123e-04 2.521230876632e+01
5.277500000000e+02 3.661669930967e-01 -1.133005879344e-04 2.527367881384e+01
5.280000000000e+02 3.614969068823e-01 -1.094185684838e-04 2.533506984481e+01
5.282500000000e+02 3.568403855632e-01 -1.049100289590e-04 2.539642642571e+01
5.285000000000e+02 3.522723121164e-01 -9.979374616618e-05 2.545769019472e+01
5.287500000000e+02 3.478669922217e-01 -9.410459354875e-05 2.551879982750e+01
5.290000000000e+02 3.436965097445e-01 -8.789439116886e-05 2.557969078552e+01
5.292500000000e+02 3.398290712167e-01 -8.123198412391e-05 2.564029537765e+01
5.295000000000e+02 3.363274378746e-01 -7.420264152381e-05 2.570054291978e+01
5.297500000000e+02 3.332475761200e-01 -6.690702762988e-05 2.576035970821e+01
5.300000000000e+02 3.306374958161e-01 -5.945922963179e-05 2.581966929235e+01
5.302500000000e+02 3.285364146951e-01 -5.198426872374e-05 2.587839287987e+01
5.305000000000e+02 3.269742371410e-01 -4.461521869825e-05 2.593644945195e+01
5.307500000000e+02 3.259713313819e-01 -3.748963346544e-05 2.599375643258e+01
5.310000000000e+02 3.255386533414e-01 -3.074607727996e-05 2.605022996974e+01
5.312500000000e+02 3.256780651081e-01 -2.452019424328e-05 2.610578552691e+01
5.315000000000e+02 3.263829107395e-01 -1.894103813120e-05 2.616033858279e+01
5.317500000000e+02 3.276387225894e-01 -1.412739659280e-05 2.621380507645e+01
5.320000000000e+02 3.294240031298e-01 -1.018463823656e-05 2.626610217349e+01
5.322500000000e+02 3.317110988841e-01 -7.202058327020e-06 2.631714889095e+01
5.325000000000e+02 3.344670541550e-01 -5.250522889760e-06 2.636686689238e+01
5.327500000000e+02 3.376545218367e-01 -4.381130817000e-06 2.641518098533e+01
5.330000000000e+02 3.412326512643e-01 -4.624249957180e-06 2.646202000181e+01
5.332500000000e+02 3.451579897157e-01 -5.989314621660e-06 2.650731721296e+01
5.335000000000e+02 3.493854200703e-01 -8.465623004450e-06 2.655101114963e+01
5.337500000000e+02 3.538690563132e-01 -1.202344828491e-05 2.659304592701e+01
5.340000000000e+02 3.585631428774e-01 -1.661589528691e-05 2.663337194396e+01
5.342500000000e+02 3.634228631684e-01 -2.218112937703e-05 2.667194613071e+01
5.345000000000e+02 3.684050184063e-01 -2.864521275916e-05 2.670873238781e+01
5.347500000000e+02 3.734685159902e-01 -3.592511089154e-05 2.674370192025e+01
5.350000000000e+02 3.785746153946e-01 -4.393161438343e-05 2.677683334929e+01
5.352500000000e+02 3.836868780423e-01 -5.257218620960e-05 2.680811289845e+01
5.355000000000e+02 3.887708406725e-01 -6.175353089063e-05 2.683753455084e+01
5.357500000000e+02 3.937934191864e-01 -7.138359055350e-05 2.686509989350e+01
5.360000000000e+02 3.987221548990e-01 -8.137309584988e-05 2.689081814968e+01
5.362500000000e+02 4.035243676490e-01 -9.163610456589e-05 2.691470597528e+01
5.365000000000e+02 4.081664265658e-01 -1.020901143742e-04 2.693678733832e+01
5.367500000000e+02 4.126131912114e-01 -1.126552637378e-04 2.695709306914e+01
5.370000000000e+02 4.168278776805e-01 -1.232532699559e-04 2.697566071150e+01
5.372500000000e+02 4.207723107646e-01 -1.338056672983e-04 2.699253396463e+01
5.375000000000e+02 4.244077463340e-01 -1.442321715809e-04 2.700776231544e+01
5.377500000000e+02 4.276961325550e-01 -1.544490301966e-04 2.702140066119e+01
5.380000000000e+02 4.306017635904e-01 -1.643676052556e-04 2.703350866419e+01
5.382500000000e+02 4.330931959949e-01 -1.738936837053e-04 2.704415030790e+01
5.385000000000e+02 4.351451876215e-01 -1.829274878381e-04 2.705339346400e+01
5.387500000000e+02 4.367404255372e-01 -1.913643548222e-04 2.706130918145e+01
5.390000000000e+02 4.378709148683e-01 -1.990965459511e-04 2.706797122261e+01
5.392500000000e+02 4.385387373798e-01 -2.060158740497e-04 2.707345542382e+01
5.395000000000e+02 4.387561260068e-01 -2.120170819496e-04 2.707783921356e+01
5.397500000000e+02 4.385448133455e-01 -2.170017230260e-04 2.708120078579e+01
5.400000000000e+02 4.379346797767e-01 -2.208823412329e-04 2.708361855610e+01
5.402500000000e+02 4.369618144523e-01 -2.235865895287e-04 2.708517044175e+01
5.405000000000e+02 4.356662355821e-01 -2.250610525867e-04 2.708593327324e+01
5.407500000000e+02 4.340894122400e-01 -2.252742687627e-04 2.708598194126e+01
5.410000000000e+02 4.322719158630e-01 -2.242188570487e-04 2.708538881537e+01
5.412500000000e+02 4.302513456645e-01 -2.219123688956e-04 2.708422303540e+01
5.415000000000e+02 4.280607212798e-01 -2.183968486503e-04 2.708255003388e+01
5.417500000000e+02 4.257275058331e-01 -2.137371804437e-04 2.708043067930e+01
5.420000000000e+02 4.232731848494e-01 -2.080180538627e-04 2.707792101636e+01
5.422500000000e+02 4.207134786708e-01 -2.013400887161e-04 2.707507152106e+01
5.425000000000e+02 4.180590433106e-01 -1.938152003948e-04 2.707192676394e+01
5.427500000000e+02 4.153165529088e-01 -1.855616482234e-04 2.706852491922e+01
5.430000000000e+02 4.124900364997e-01 -1.766990902175e-04 2.706489750362e+01
5.432500000000e+02 4.095823504872e-01 -1.673441876871e-04 2.706106885409e+01
5.435000000000e+02 4.065966258619e-01 -1.576068077301e-04 2.705705597201e+01
5.437500000000e+02 4.035376292486e-01 -1.475873043553e-04 2.705286826486e+01
5.440000000000e+02 4.004129083395e-01 -1.373748684682e-04 2.704850756396e+01
5.442500000000e+02 3.972337288694e-01 -1.270473022407e-04 2.704396792079e+01
5.445000000000e+02 3.940156285492e-01 -1.166717083672e-04 2.703923603404e+01
5.447500000000e+02 3.907786633281e-01 -1.063065326089e-04 2.703429133596e+01
5.450000000000e+02 3.875471545035e-01 -9.600416691942e-05 2.702910672565e+01
5.452500000000e+02 3.843490375659e-01 -8.581437699532e-05 2.702364906833e+01
5.455000000000e+02 3.812146693670e-01 -7.578770104897e-05 2.701788007551e+01
5.457500000000e+02 3.781751650793e-01 -6.597874856078e-05 2.701175734500e+01
5.460000000000e+02 3.752603931554e-01 -5.644902840007e-05 2.700523517950e+01
5.462500000000e+02 3.724966634807e-01 -4.726870241981e-05 2.699826566182e+01
5.465000000000e+02 3.699043783841e-01 -3.851718706385e-05 2.699079966402e+01
5.467500000000e+02 3.674959646075e-01 -3.028236438628e-05 2.698278748945e+01
5.470000000000e+02 3.652742460002e-01 -2.265819882697e-05 2.697417959550e+01
5.472500000000e+02 3.632316536873e-01 -1.574097324594e-05 2.696492696542e+01
5.475000000000e+02 3.613503824990e-01 -9.624270697840e-06 2.695498140200e+01
5.477500000000e+02 3.596036927123e-01 -4.393208091150e-06 2.694429534575e+01
5.480000000000e+02 3.579581591140e-01 -1.184572964100e-07 2.693282192213e+01
5.482500000000e+02 3.563768254541e-01 3.149340359580e-06 2.692051447414e+01
5.485000000000e+02 3.548228031930e-01 5.384021066560e-06 2.690732648377e+01
5.487500000000e+02 3.532630280135e-01 6.587100312950e-06 2.689321113275e+01
5.490000000000e+02 3.516716118022e-01 6.788783994626e-06 2.687812138413e+01
5.492500000000e+02 3.500324446512e-01 6.046924194134e-06 2.686200985617e+01
5.495000000000e+02 3.483406007155e-01 4.443713124380e-06 2.684482928245e+01
5.497500000000e+02 3.466023775041e-01 2.080563754530e-06 2.682653282494e+01
5.500000000000e+02 3.448338661781e-01 -9.286579520460e-07 2.680707495215e+01
5.502500000000e+02 3.430581881874e-01 -4.465047748600e-06 2.678641213600e+01
5.505000000000e+02 3.413017477282e-01 -8.412226634950e-06 2.676450384631e+01
5.507500000000e+02 3.395899538022e-01 -1.266310534520e-05 2.674131341559e+01
5.510000000000e+02 3.379430261344e-01 -1.712523961744e-05 2.671680892827e+01
5.512500000000e+02 3.363724991372e-01 -2.172379783900e-05 2.669096367432e+01
5.515000000000e+02 3.348789401345e-01 -2.640234655627e-05 2.666375657643e+01
5.517500000000e+02 3.334513027277e-01 -3.112113537752e-05 2.663517232724e+01
5.520000000000e+02 3.320679758877e-01 -3.585283824997e-05 2.660520100697e+01
5.522500000000e+02 3.306995088293e-01 -4.057724132478e-05 2.657383782518e+01
5.525000000000e+02 3.293125745132e-01 -4.527466888137e-05 2.654108227208e+01
5.527500000000e+02 3.278746899522e-01 -4.991995045918e-05 2.650693759282e+01
5.530000000000e+02 3.263589629630e-01 -5.447721718307e-05 2.647140986048e+01
5.532500000000e+02 3.247482320666e-01 -5.889662935870e-05 2.643450741083e+01
5.535000000000e+02 3.230379631261e-01 -6.311344337170e-05 2.639624046710e+01
5.537500000000e+02 3.212374486097e-01 -6.704949097350e-05 2.635662073895e+01
5.540000000000e+02 3.193691245731e-01 -7.061713349022e-05 2.631566157572e+01
5.542500000000e+02 3.174660620390e-01 -7.372523891354e-05 2.627337820667e+01
5.545000000000e+02 3.155679338504e-01 -7.628613190908e-05 2.622978838331e+01
5.547500000000e+02 3.137159630202e-01 -7.822274451394e-05 2.618491286467e+01
5.550000000000e+02 3.119476066324e-01 -7.947520377643e-05 2.613877628287e+01
5.552500000000e+02 3.102916221164e-01 -8.000564828470e-05 2.609140778927e+01
5.555000000000e+02 3.087642591929e-01 -7.980085284708e-05 2.604284177429e+01
5.557500000000e+02 3.073670549252e-01 -7.887204834980e-05 2.599311808500e+01
5.560000000000e+02 3.060865364245e-01 -7.725217638155e-05 2.594228228135e+01
5.562500000000e+02 3.048958284274e-01 -7.499079313372e-05 2.589038565746e+01
5.565000000000e+02 3.037579364757e-01 -7.214734178950e-05 2.583748467139e+01
5.567500000000e+02 3.026301480724e-01 -6.878365282206e-05 2.578364067685e+01
5.570000000000e+02 3.014690200604e-01 -6.495672624862e-05 2.572891899989e+01
5.572500000000e+02 3.002351530780e-01 -6.071262748940e-05 2.567338830506e+01
5.575000000000e+02 2.988972025226e-01 -5.608234904409e-05 2.561711975992e+01
5.577500000000e+02 2.974345355985e-01 -5.107999845860e-05 2.556018646604e+01
5.580000000000e+02 2.958383827295e-01 -4.570374412101e-05 2.550266270048e+01
5.582500000000e+02 2.941112575196e-01 -3.993904546762e-05 2.544462361449e+01
5.585000000000e+02 2.922648700748e-01 -3.376371307050e-05 2.538614510112e+01
5.587500000000e+02 2.903170515353e-01 -2.715448638944e-05 2.532730355803e+01
5.590000000000e+02 2.882878850813e-01 -2.009349146996e-05 2.526817619865e+01
5.592500000000e+02 2.861959849997e-01 -1.257458972443e-05 2.520884106284e+01
5.595000000000e+02 2.840551560183e-01 -4.608120778107e-06 2.514937731304e+01
5.597500000000e+02 2.818719895588e-01 3.776272449811e-06 2.508986546289e+01
5.600000000000e+02 2.796448431407e-01 1.252876201954e-05 2.503038733704e+01
5.602500000000e+02 2.773639288408e-01 2.158108487564e-05 2.497102616059e+01
5.605000000000e+02 2.750128780906e-01 3.084984200152e-05 2.491186622706e+01
5.607500000000e+02 2.725710240573e-01 4.024173700108e-05 2.485299263432e+01
5.610000000000e+02 2.700165010887e-01 4.965913536243e-05 2.479449065861e+01
5.612500000000e+02 2.673293220007e-01 5.900599172395e-05 2.473644515435e+01
5.615000000000e+02 2.644941418583e-01 6.819320210382e-05 2.467893983727e+01
5.617500000000e+02 2.615024921790e-01 7.714251909422e-05 2.462205648884e+01
5.620000000000e+02 2.583539242380e-01 8.578914297124e-05 2.456587427032e+01
5.622500000000e+02 2.550561138436e-01 9.408253928191e-05 2.451046907332e+01
5.625000000000e+02 2.516240468798e-01 1.019855456636e-04 2.445591297453e+01
5.627500000000e+02 2.480782281228e-01 1.094722536201e-04 2.440227384615e+01
5.630000000000e+02 2.444423010873e-01 1.165250519610e-04 2.434961507245e+01
5.632500000000e+02 2.407405102525e-01 1.231311895148e-04 2.429799541261e+01
5.635000000000e+02 2.369951036151e-01 1.292796118573e-04 2.424746892616e+01
5.637500000000e+02 2.332242425032e-01 1.349583904631e-04 2.419808497969e+01
5.640000000000e+02 2.294405367646e-01 1.401532367721e-04 2.414988829304e+01
5.642500000000e+02 2.256503296660e-01 1.448470882293e-04 2.410291892371e+01
5.645000000000e+02 2.218538977808e-01 1.490210572100e-04 2.405721229362e+01
5.647500000000e+02 2.180463567054e-01 1.526561869419e-04 2.401279907693e+01
5.650000000000e+02 2.142192371779e-01 1.557361949945e-04 2.396970511807e+01
5.652500000000e+02 2.103624220352e-01 1.582503995325e-04 2.392795123934e+01
5.655000000000e+02 2.064662455398e-01 1.601965203012e-04 2.388755300288e+01
5.657500000000e+02 2.025234790768e-01 1.615832935861e-04 2.384852053374e+01
5.660000000000e+02 1.985309850676e-01 1.624320563117e-04 2.381085828996e+01
5.662500000000e+02 1.944908878542e-01 1.627773176415e-04 2.377456486163e+01
5.665000000000e+02 1.904111283799e-01 1.626665576985e-04 2.373963292653e+01
5.667500000000e+02 1.863054188314e-01 1.621586845417e-04 2.370604920551e+01
5.670000000000e+02 1.821926414390e-01 1.613216170872e-04 2.367379448978e+01
5.672500000000e+02 1.780957365849e-01 1.602296226513e-04 2.364284389090e+01
5.675000000000e+02 1.740403403157e-01 1.589597537952e-04 2.361316697965e+01
5.677500000000e+02 1.700531893249e-01 1.575889048714e-04 2.358472820544e+01
5.680000000000e+02 1.661606208717e-01 1.561904887162e-04 2.355748714135e+01
5.682500000000e+02 1.623871430506e-01 1.548322151160e-04 2.353139897489e+01
5.685000000000e+02 1.587543285213e-01 1.535741043782e-04 2.350641486649e+01
5.687500000000e+02 1.552800265304e-01 1.524672682580e-04 2.348248226992e+01
5.690000000000e+02 1.519778954267e-01 1.515536898169e-04 2.345954541401e+01
5.692500000000e+02 1.488573084459e-01 1.508662956220e-04 2.343754559401e+01
5.695000000000e+02 1.459235249869e-01 1.504295490295e-04 2.341642140766e+01
5.697500000000e+02 1.431780435115e-01 1.502606092151e-04 2.339610918428e+01
5.700000000000e+02 1.406190911736e-01 1.503703348468e-04 2.337654320692e+01
5.702500000000e+02 1.382421151530e-01 1.507642688154e-04 2.335765589578e+01
5.705000000000e+02 1.360402274180e-01 1.514440653753e-04 2.333937826235e+01
5.707500000000e+02 1.340045378391e-01 1.524079164816e-04 2.332164014364e+01
5.710000000000e+02 1.321243249556e-01 1.536510898857e-04 2.330437042513e+01
5.712500000000e+02 1.303870954222e-01 1.551665110640e-04 2.328749759911e+01
5.715000000000e+02 1.287784881041e-01 1.569444461412e-04 2.327095006725e+01
5.717500000000e+02 1.272820723163e-01 1.589727835517e-04 2.325465642360e+01
5.720000000000e+02 1.258791782720e-01 1.612369860126e-04 2.323854611742e+01
5.722500000000e+02 1.245486938682e-01 1.637201244485e-04 2.322254978566e+01
5.725000000000e+02 1.232669227452e-01 1.664030858500e-04 2.320659954255e+01
5.727500000000e+02 1.220076755049e-01 1.692649684618e-04 2.319062972628e+01
5.730000000000e+02 1.207423532129e-01 1.722836320383e-04 2.317457694275e+01
5.732500000000e+02 1.194403754844e-01 1.754363008748e-04 2.315838079171e+01
5.735000000000e+02 1.180696543070e-01 1.787005063984e-04 2.314198410683e+01
5.737500000000e+02 1.165971981732e-01 1.820551983545e-04 2.312533314946e+01
5.740000000000e+02 1.149899560454e-01 1.854817455084e-04 2.310837826530e+01
5.742500000000e+02 1.132155902510e-01 1.889649836968e-04 2.309107406333e+01
5.745000000000e+02 1.112432550038e-01 1.924940884677e-04 2.307337954361e+01
5.747500000000e+02 1.090444900228e-01 1.960631704732e-04 2.305525880868e+01
5.750000000000e+02 1.065937941616e-01 1.996719754936e-04 2.303668087675e+01
5.752500000000e+02 1.038693350576e-01 2.033259330681e-04 2.301762042932e+01
5.755000000000e+02 1.008532514217e-01 2.070363456502e-04 2.299805756644e+01
5.757500000000e+02 9.753204353709e-02 2.108199286340e-04 2.297797845221e+01
5.760000000000e+02 9.389664129671e-02 2.146983593769e-04 2.295737530584e+01
5.762500000000e+02 8.994233542479e-02 2.186977294883e-04 2.293624633141e+01
5.765000000000e+02 8.566871040250e-02 2.228474979002e-04 2.291459617685e+01
5.767500000000e+02 8.107934802838e-02 2.271796313513e-04 2.289243575902e+01
5.770000000000e+02 7.618146656519e-02 2.317276053009e-04 2.286978201753e+01
5.772500000000e+02 7.098563516234e-02 2.365253544967e-04 2.284665819361e+01
5.775000000000e+02 6.550535560852e-02 2.416063983276e-04 2.282309345840e+01
5.777500000000e+02 5.975667033010e-02 2.470029567488e-04 2.279912249265e+01
5.780000000000e+02 5.375789176418e-02 2.527450938465e-04 2.277478564789e+01
5.782500000000e+02 4.752923227226e-02 2.588600401187e-04 2.275012810112e+01
5.785000000000e+02 4.109261236431e-02 2.653715425404e-04 2.272519999050e+01
5.787500000000e+02 3.447139992661e-02 2.722994057469e-04 2.270005555960e+01
5.790000000000e+02 2.769026272506e-02 2.796590209815e-04 2.267475290902e+01
5.792500000000e+02 2.077502954719e-02 2.874610019984e-04 2.264935371880e+01
5.795000000000e+02 1.375254307032e-02 2.957108020236e-04 2.262392233223e+01
5.797500000000e+02 6.650555769898e-03 3.044085412359e-04 2.259852567713e+01
5.800000000000e+02 -5.024081967410e-04 3.135487324225e-04 2.257323256991e+01
5.802500000000e+02 -7.677193205264e-03 3.231200843503e-04 2.254811301556e+01
5.805000000000e+02 -1.484418797909e-02 3.331054279354e-04 2.252323801618e+01
5.807500000000e+02 -2.197352674535e-02 3.434815464001e-04 2.249867885313e+01
5.810000000000e+02 -2.903531047574e-02 3.542190937170e-04 2.247450638142e+01
5.812500000000e+02 -3.599989411452e-02 3.652828174818e-04 2.245079087058e+01
5.815000000000e+02 -4.283814718272e-02 3.766314019124e-04 2.242760103921e+01
5.817500000000e+02 -4.952179222139e-02 3.882178446108e-04 2.240500391475e+01
5.820000000000e+02 -5.602371469616e-02 3.999896653223e-04 2.238306417263e+01
5.822500000000e+02 -6.231827032701e-02 4.118891857062e-04 2.236184351904e+01
5.825000000000e+02 -6.838163823635e-02 4.238542513438e-04 2.234140060859e+01
5.827500000000e+02 -7.419207968871e-02 4.358185410640e-04 2.232179024860e+01
5.830000000000e+02 -7.973025710213e-02 4.477125192723e-04 2.230306343970e+01
5.832500000000e+02 -8.497943788668e-02 4.594639129064e-04 2.228526667920e+01
5.835000000000e+02 -8.992574540132e-02 4.709987824443e-04 2.226844208641e+01
5.837500000000e+02 -9.455828994926e-02 4.822422200379e-04 2.225262681349e+01
5.840000000000e+02 -9.886933529080e-02 4.931195355654e-04 2.223785326003e+01
5.842500000000e+02 -1.028543524306e-01 5.035567973257e-04 2.222414858948e+01
5.845000000000e+02 -1.065120941603e-01 5.134821132588e-04 2.221153498593e+01
5.847500000000e+02 -1.098445890265e-01 5.228265015079e-04 2.220002949453e+01
5.850000000000e+02 -1.128571119815e-01 5.315246591894e-04 2.218964390300e+01
5.852500000000e+02 -1.155581356723e-01 5.395160227863e-04 2.218038507470e+01
5.855000000000e+02 -1.179592342739e-01 5.467455406365e-04 2.217225490132e+01
5.857500000000e+02 -1.200749780977e-01 5.531644161786e-04 2.216525029296e+01
5.860000000000e+02 -1.219227925650e-01 5.587309989635e-04 2.215936364827e+01
5.862500000000e+02 -1.235228207556e-01 5.634112811612e-04 2.215458267316e+01
5.865000000000e+02 -1.248977365913e-01 5.671795962363e-04 2.215089089590e+01
5.867500000000e+02 -1.260725629595e-01 5.700190717765e-04 2.214826775915e+01
5.870000000000e+02 -1.270744888004e-01 5.719219968655e-04 2.214668871956e+01
5.872500000000e+02 -1.279326049636e-01 5.728902202541e-04 2.214612582149e+01
5.875000000000e+02 -1.286777165027e-01 5.729354828535e-04 2.214654759788e+01
5.877500000000e+02 -1.293420199231e-01 5.720795001177e-04 2.214791971265e+01
5.880000000000e+02 -1.299588868267e-01 5.703539203950e-04 2.215020486821e+01
5.882500000000e+02 -1.305624925098e-01 5.678002681378e-04 2.215336342123e+01
5.885000000000e+02 -1.311875108968e-01 5.644697584934e-04 2.215735353127e+01
5.887500000000e+02 -1.318687961617e-01 5.604230682197e-04 2.216213130495e+01
5.890000000000e+02 -1.326409328034e-01 5.557299046505e-04 2.216765143286e+01
5.892500000000e+02 -1.335379361901e-01 5.504685508268e-04 2.217386709425e+01
5.895000000000e+02 -1.345927580466e-01 5.447251136067e-04 2.218073065151e+01
5.897500000000e+02 -1.358369658788e-01 5.385929288905e-04 2.218819360828e+01
5.900000000000e+02 -1.373002989657e-01 5.321717510919e-04 2.219620706351e+01
5.902500000000e+02 -1.390102449480e-01 5.255668916660e-04 2.220472212837e+01
5.905000000000e+02 -1.409916796594e-01 5.188879861170e-04 2.221369014522e+01
5.907500000000e+02 -1.432665352152e-01 5.122481296253e-04 2.222306284401e+01
5.910000000000e+02 -1.458533807812e-01 5.057627914351e-04 2.223279303849e+01
5.912500000000e+02 -1.487672059400e-01 4.995487438895e-04 2.224283452775e+01
5.915000000000e+02 -1.520190759346e-01 4.937226618719e-04 2.225314279289e+01
5.917500000000e+02 -1.556159437260e-01 4.884000605449e-04 2.226367515923e+01
5.920000000000e+02 -1.595605017665e-01 4.836940797660e-04 2.227439095898e+01
5.922500000000e+02 -1.638510083134e-01 4.797140662950e-04 2.228525215278e+01
5.925000000000e+02 -1.684812610176e-01 4.765643693206e-04 2.229622347056e+01
5.927500000000e+02 -1.734406142593e-01 4.743431803109e-04 2.230727253715e+01
5.930000000000e+02 -1.787140094474e-01 4.731410633392e-04 2.231837049728e+01
5.932500000000e+02 -1.842821487854e-01 4.730399142949e-04 2.232949189136e+01
5.935000000000e+02 -1.901216765716e-01 4.741118209685e-04 2.234061503120e+01
5.937500000000e+02 -1.962054419088e-01 4.764179434281e-04 2.235172233190e+01
5.940000000000e+02 -2.025028345898e-01 4.800074949282e-04 2.236280011807e+01
5.942500000000e+02 -2.089801557316e-01 4.849168045384e-04 2.237383914799e+01
5.945000000000e+02 -2.156010464365e-01 4.911685568914e-04 2.238483430543e+01
5.947500000000e+02 -2.223269696630e-01 4.987711426454e-04 2.239578504563e+01
5.950000000000e+02 -2.291177050458e-01 5.077180994905e-04 2.240669502920e+01
5.952500000000e+02 -2.359319121037e-01 5.179878076428e-04 2.241757244239e+01
5.955000000000e+02 -2.427276878874e-01 5.295432894346e-04 2.242842975485e+01
5.957500000000e+02 -2.494631625943e-01 5.423322447852e-04 2.243928373445e+01
5.960000000000e+02 -2.560970689204e-01 5.562871787947e-04 2.245015515856e+01
5.962500000000e+02 -2.625893791642e-01 5.713259338098e-04 2.246106894658e+01
5.965000000000e+02 -2.689018681637e-01 5.873522251709e-04 2.247205381990e+01
5.967500000000e+02 -2.749986962745e-01 6.042564760433e-04 2.248314216769e+01
5.970000000000e+02 -2.808469695921e-01 6.219167787697e-04 2.249436988742e+01
5.972500000000e+02 -2.864172294332e-01 6.402002156347e-04 2.250577601374e+01
5.975000000000e+02 -2.916839993860e-01 6.589644247575e-04 2.251740277443e+01
5.977500000000e+02 -2.966261627841e-01 6.780587434936e-04 2.252929504640e+01
5.980000000000e+02 -3.012274175426e-01 6.973262160497e-04 2.254150039628e+01
5.982500000000e+02 -3.054765801815e-01 7.166053078301e-04 2.255406869235e+01
5.985000000000e+02 -3.093678718671e-01 7.357319779616e-04 2.256705194894e+01
5.987500000000e+02 -3.129010848101e-01 7.545415206782e-04 2.258050396209e+01
5.990000000000e+02 -3.160817333966e-01 7.728706679319e-04 2.259448029271e+01
5.992500000000e+02 -3.189210360638e-01 7.905598279188e-04 2.260903791299e+01
5.995000000000e+02 -3.214358280949e-01 8.074552075305e-04 2.262423502597e+01
5.997500000000e+02 -3.236483524545e-01 8.234108835874e-04 2.264013085626e+01
6.000000000000e+02 -3.255859354178e-01 8.382908516384e-04 2.265678544450e+01
6.002500000000e+02 -3.272805397992e-01 8.519710125529e-04 2.267425943863e+01
6.005000000000e+02 -3.287681953100e-01 8.643409568538e-04 2.269261389035e+01
6.007500000000e+02 -3.300883258605e-01 8.753055785394e-04 2.271191003743e+01
6.010000000000e+02 -3.312829636143e-01 8.847867255416e-04 2.273220908620e+01
6.012500000000e+02 -3.323958773843e-01 8.927243553439e-04 2.275357198371e+01
6.015000000000e+02 -3.334716289836e-01 8.990775112666e-04 2.277605916911e+01
6.017500000000e+02 -3.345545784962e-01 9.038249780704e-04 2.279973032127e+01
6.020000000000e+02 -3.356878491209e-01 9.069657672452e-04 2.282464407893e+01
6.022500000000e+02 -3.369123145139e-01 9.085191171145e-04 2.285085773954e+01
6.025000000000e+02 -3.382655837905e-01 9.085240851647e-04 2.287842694163e+01
6.027500000000e+02 -3.397810529426e-01 9.070389708490e-04 2.290740531845e+01
6.030000000000e+02 -3.414870152731e-01 9.041402365470e-04 2.293784414029e+01
6.032500000000e+02 -3.434059009935e-01 8.999212015579e-04 2.296979192975e+01
6.035000000000e+02 -3.455536354647e-01 8.944903018626e-04 2.300329398172e+01
6.037500000000e+02 -3.479391080960e-01 8.879691285424e-04 2.303839204829e+01
6.040000000000e+02 -3.505638374093e-01 8.804901370210e-04 2.307512382414e+01
6.042500000000e+02 -3.534217870619e-01 8.721941869772e-04 2.311352252944e+01
6.045000000000e+02 -3.564994047472e-01 8.632280237426e-04 2.315361636036e+01
6.047500000000e+02 -3.597757443728e-01 8.537413886291e-04 2.319542816470e+01
6.050000000000e+02 -3.632228542786e-01 8.438842795909e-04 2.323897492463e+01
6.052500000000e+02 -3.668063175634e-01 8.338042292385e-04 2.328426732415e+01
6.055000000000e+02 -3.704859506995e-01 8.236435857302e-04 2.333130934897e+01
6.057500000000e+02 -3.742166757822e-01 8.135369663666e-04 2.338009790623e+01
6.060000000000e+02 -3.779495420724e-01 8.036088848966e-04 2.343062248251e+01
6.062500000000e+02 -3.816328866114e-01 7.939716483957e-04 2.348286483463e+01
6.065000000000e+02 -3.852136113183e-01 7.847235771732e-04 2.353679874382e+01
6.067500000000e+02 -3.886385606181e-01 7.759474528837e-04 2.359238980978e+01
6.070000000000e+02 -3.918559676993e-01 7.677094658371e-04 2.364959530868e+01
6.072500000000e+02 -3.948169400480e-01 7.600585759105e-04 2.370836413451e+01
6.075000000000e+02 -3.974769447716e-01 7.530263122349e-04 2.376863675495e+01
6.077500000000e+02 -3.997972433208e-01 7.466270111395e-04 2.383034529980e+01
6.080000000000e+02 -4.017462228180e-01 7.408586843926e-04 2.389341363620e+01
6.082500000000e+02 -4.033005907259e-01 7.357044296519e-04 2.395775763905e+01
6.085000000000e+02 -4.044463365726e-01 7.311340312974e-04 2.402328536686e+01
6.087500000000e+02 -4.051794834008e-01 7.271062628921e-04 2.408989748284e+01
6.090000000000e+02 -4.055064910482e-01 7.235716156441e-04 2.415748755980e+01
6.092500000000e+02 -4.054443960735e-01 7.204753398747e-04 2.422594262814e+01
6.095000000000e+02 -4.050205519147e-01 7.177605174494e-04 2.429514364914e+01
6.097500000000e+02 -4.042720431280e-01 7.153717587771e-04 2.436496611341e+01
6.100000000000e+02 -4.032447432342e-01 7.132587036235e-04 2.443528067283e+01
6.102500000000e+02 -4.019920626053e-01 7.113794297046e-04 2.450595383548e+01
6.105000000000e+02 -4.005733974516e-01 7.097035729060e-04 2.457684867642e+01
6.107500000000e+02 -3.990523761161e-01 7.082151552304e-04 2.464782561651e+01
6.110000000000e+02 -3.974949396502e-01 7.069148326899e-04 2.471874321042e+01
6.112500000000e+02 -3.959673495929e-01 7.058214747816e-04 2.478945895636e+01
6.115000000000e+02 -3.945342097603e-01 7.049729741856e-04 2.485983013332e+01
6.117500000000e+02 -3.932565770938e-01 7.044261631668e-04 2.492971462253e+01
6.120000000000e+02 -3.921902524609e-01 7.042558077751e-04 2.499897174979e+01
6.122500000000e+02 -3.913843244543e-01 7.045526988872e-04 2.506746311749e+01
6.125000000000e+02 -3.908799733189e-01 7.054206042691e-04 2.513505332834e+01
6.127500000000e+02 -3.907096927576e-01 7.069727838004e-04 2.520161089801e+01
6.130000000000e+02 -3.908968026005e-01 7.093275042882e-04 2.526700891151e+01
6.132500000000e+02 -3.914553540747e-01 7.126029769249e-04 2.533112577591e+01
6.135000000000e+02 -3.923903854243e-01 7.169120514143e-04 2.539384591496e+01
6.137500000000e+02 -3.936984875555e-01 7.223567136085e-04 2.545506031857e+01
6.140000000000e+02 -3.953686682006e-01 7.290227681115e-04 2.551466726964e+01
6.142500000000e+02 -3.973834339768e-01 7.369747531896e-04 2.557257279106e+01
6.145000000000e+02 -3.997200706108e-01 7.462512982668e-04 2.562869116349e+01
6.147500000000e+02 -4.023520613763e-01 7.568613722928e-04 2.568294535808e+01
6.150000000000e+02 -4.052505897557e-01 7.687814145998e-04 2.573526740030e+01
6.152500000000e+02 -4.083860910435e-01 7.819534083878e-04 2.578559870876e+01
6.155000000000e+02 -4.117297830712e-01 7.962841022164e-04 2.583389034430e+01
6.157500000000e+02 -4.152551192304e-01 8.116454302993e-04 2.588010321078e+01
6.160000000000e+02 -4.189391147273e-01 8.278761953171e-04 2.592420820932e+01
6.162500000000e+02 -4.227634414121e-01 8.447848939487e-04 2.596618633457e+01
6.165000000000e+02 -4.267152310814e-01 8.621537119447e-04 2.600602871686e+01
6.167500000000e+02 -4.307875014785e-01 8.797436302135e-04 2.604373662066e+01
6.170000000000e+02 -4.349791109762e-01 8.973004012527e-04 2.607932139201e+01
6.172500000000e+02 -4.392942293085e-01 9.145614258371e-04 2.611280437446e+01
6.175000000000e+02 -4.437412392598e-01 9.312631401557e-04 2.614421676446e+01
6.177500000000e+02 -4.483310919096e-01 9.471485807711e-04 2.617359942252e+01
6.180000000000e+02 -4.530752660859e-01 9.619754308074e-04 2.620100262682e+01
6.182500000000e+02 -4.579832144294e-01 9.755233014321e-04 2.622648579441e+01
6.185000000000e+02 -4.630597457062e-01 9.876007985809e-04 2.625011711441e+01
6.187500000000e+02 -4.683023440042e-01 9.980514261748e-04 2.627197311023e+01
6.190000000000e+02 -4.736986824311e-01 1.006758167789e-03 2.629213815727e+01
6.192500000000e+02 -4.792246738321e-01 1.013646663510e-03 2.631070391590e+01
6.195000000000e+02 -4.848431531769e-01 1.018686440506e-03 2.632776868475e+01
6.197500000000e+02 -4.905034225360e-01 1.021890310178e-03 2.634343670477e+01
6.200000000000e+02 -4.961417551777e-01 1.023311807292e-03 2.635781740351e+01
6.202500000000e+02 -5.016829070607e-01 1.023040967458e-03 2.637102459407e+01
6.205000000000e+02 -5.070425200447e-01 1.021198500099e-03 2.638317566945e+01
6.207500000000e+02 -5.121303340247e-01 1.017928855272e-03 2.639439073412e+01
6.210000000000e+02 -5.168539682173e-01 1.013392634891e-03 2.640479174886e+01
6.212500000000e+02 -5.211230280952e-01 1.007758788195e-03 2.641450168172e+01
6.215000000000e+02 -5.248532538914e-01 1.001197083634e-03 2.642364368204e+01
6.217500000000e+02 -5.279704856810e-01 9.938713970679e-04 2.643234019814e+01
6.220000000000e+02 -5.304141688074e-01 9.859340675211e-04 2.644071215541e+01
6.222500000000e+02 -5.321402696289e-01 9.775216967232e-04 2.644887811427e+01
6.225000000000e+02 -5.331234183414e-01 9.687524112484e-04 2.645695346086e+01
6.227500000000e+02 -5.333583712196e-01 9.597249107252e-04 2.646504948128e+01
6.230000000000e+02 -5.328605213772e-01 9.505187159902e-04 2.647327262841e+01
6.232500000000e+02 -5.316657640079e-01 9.411961465736e-04 2.648172357581e+01
6.235000000000e+02 -5.298294174384e-01 9.318049503158e-04 2.649049658848e+01
6.237500000000e+02 -5.274245381420e-01 9.223823269037e-04 2.649967858168e+01
6.240000000000e+02 -5.245393113018e-01 9.129589716600e-04 2.650934864317e+01
6.242500000000e+02 -5.212738689880e-01 9.035640300869e-04 2.651957724434e+01
6.245000000000e+02 -5.177363040794e-01 8.942296632574e-04 2.653042581383e+01
6.247500000000e+02 -5.140381617006e-01 8.849957043510e-04 2.654194626585e+01
6.250000000000e+02 -5.102894583589e-01 8.759136189371e-04 2.655418075879e+01
6.252500000000e+02 -5.065936127446e-01 8.670500032574e-04 2.656716131698e+01
6.255000000000e+02 -5.030424521864e-01 8.584888742256e-04 2.658090968807e+01
6.257500000000e+02 -4.997118143923e-01 8.503327485451e-04 2.659543722776e+01
6.260000000000e+02 -4.966580963313e-01 8.427018527632e-04 2.661074483927e+01
6.262500000000e+02 -4.939161408448e-01 8.357318213521e-04 2.662682290517e+01
6.265000000000e+02 -4.914987416823e-01 8.295695416341e-04 2.664365129677e+01
6.267500000000e+02 -4.893978937423e-01 8.243672152754e-04 2.666119960248e+01
6.270000000000e+02 -4.875878048013e-01 8.202750755683e-04 2.667942705168e+01
6.272500000000e+02 -4.860293681284e-01 8.174330931178e-04 2.669828293681e+01
6.275000000000e+02 -4.846757297366e-01 8.159619882664e-04 2.671770702789e+01
6.277500000000e+02 -4.834784074968e-01 8.159550813092e-04 2.673762996380e+01
6.280000000000e+02 -4.823933053260e-01 8.174710119953e-04 2.675797401410e+01
6.282500000000e+02 -4.813860177227e-01 8.205282576294e-04 2.677865386797e+01
6.285000000000e+02 -4.804358744314e-01 8.251020945417e-04 2.679957766371e+01
6.287500000000e+02 -4.795382898627e-01 8.311242098832e-04 2.682064785344e+01
6.290000000000e+02 -4.787052570134e-01 8.384852687508e-04 2.684176238704e+01
6.292500000000e+02 -4.779639461150e-01 8.470400506629e-04 2.686281570236e+01
6.295000000000e+02 -4.773536875064e-01 8.566149357610e-04 2.688369988243e+01
6.297500000000e+02 -4.769216143848e-01 8.670166623479e-04 2.690430537858e+01
6.300000000000e+02 -4.767176071225e-01 8.780420734316e-04 2.692452195303e+01
6.302500000000e+02 -4.767889802194e-01 8.894876223679e-04 2.694423937382e+01
6.305000000000e+02 -4.771754760563e-01 9.011579858988e-04 2.696334795857e+01
6.307500000000e+02 -4.779050475404e-01 9.128732798132e-04 2.698173923509e+01
6.310000000000e+02 -4.789906208319e-01 9.244740211388e-04 2.699930628402e+01
6.312500000000e+02 -4.804282198578e-01 9.358241973295e-04 2.701594434509e+01
6.315000000000e+02 -4.821963665423e-01 9.468120483817e-04 2.703155133755e+01
6.317500000000e+02 -4.842567528606e-01 9.573488994430e-04 2.704602845483e+01
6.320000000000e+02 -4.865561127037e-01 9.673666102227e-04 2.705928089832e+01
6.322500000000e+02 -4.890289753320e-01 9.768135988239e-04 2.707121846551e+01
6.325000000000e+02 -4.916012670483e-01 9.856505083515e-04 2.708175635414e+01
6.327500000000e+02 -4.941944481704e-01 9.938456613666e-04 2.709081595828e+01
6.330000000000e+02 -4.967299324725e-01 1.001370569622e-03 2.709832540869e+01
6.332500000000e+02 -4.991336053077e-01 1.008196188076e-03 2.710422027600e+01
6.335000000000e+02 -5.013401124752e-01 1.014290034521e-03 2.710844413937e+01
6.337500000000e+02 -5.032965602004e-01 1.019614135157e-03 2.711094889907e+01
6.340000000000e+02 -5.049653704371e-01 1.024124437823e-03 2.711169526559e+01
6.342500000000e+02 -5.063258755134e-01 1.027771302687e-03 2.711065287886e+01
6.345000000000e+02 -5.073744397084e-01 1.030501503407e-03 2.710780063445e+01
6.347500000000e+02 -5.081229234625e-01 1.032261394601e-03 2.710312666656e+01
6.350000000000e+02 -5.085955116096e-01 1.033001295400e-03 2.709662841133e+01
6.352500000000e+02 -5.088240908167e-01 1.032680562566e-03 2.708831256601e+01
6.355000000000e+02 -5.088426810939e-01 1.031273152017e-03 2.707819472539e+01
6.357500000000e+02 -5.086814642514e-01 1.028772871654e-03 2.706629901118e+01
6.360000000000e+02 -5.083612320123e-01 1.025197785180e-03 2.705265739654e+01
6.362500000000e+02 -5.078890472389e-01 1.020593103113e-03 2.703730879769e+01
6.365000000000e+02 -5.072557465465e-01 1.015031822270e-03 2.702029805458e+01
6.367500000000e+02 -5.064359118877e-01 1.008613096353e-03 2.700167453707e+01
6.370000000000e+02 -5.053902907459e-01 1.001457867033e-03 2.698149086225e+01
6.372500000000e+02 -5.040705081763e-01 9.937021450726e-04 2.695980161187e+01
6.375000000000e+02 -5.024256588766e-01 9.854888602155e-04 2.693666195882e+01
6.377500000000e+02 -5.004095877690e-01 9.769586288696e-04 2.691212684097e+01
6.380000000000e+02 -4.979882470335e-01 9.682410962807e-04 2.688625007116e+01
6.382500000000e+02 -4.951456464178e-01 9.594473724359e-04 2.685908417717e+01
6.385000000000e+02 -4.918879425238e-01 9.506651229680e-04 2.683068021156e+01
6.387500000000e+02 -4.882446010566e-01 9.419560648691e-04 2.680108827456e+01
6.390000000000e+02 -4.842668494411e-01 9.333572315834e-04 2.677035786435e+01
6.392500000000e+02 -4.800232027330e-01 9.248847361861e-04 2.673853874498e+01
6.395000000000e+02 -4.755930864507e-01 9.165402632493e-04 2.670568140476e+01
6.397500000000e+02 -4.710591900273e-01 9.083186576676e-04 2.667183762676e+01
6.400000000000e+02 -4.664998166425e-01 9.002156494706e-04 2.663706082076e+01
6.402500000000e+02 -4.619824136909e-01 8.922347208074e-04 2.660140581280e+01
6.405000000000e+02 -4.575590234101e-01 8.843918210861e-04 2.656492860211e+01
6.407500000000e+02 -4.532643789241e-01 8.767170256977e-04 2.652768573018e+01
6.410000000000e+02 -4.491167300027e-01 8.692535043361e-04 2.648973347502e+01
6.412500000000e+02 -4.451210586997e-01 8.620536403799e-04 2.645112712811e+01
6.415000000000e+02 -4.412740807715e-01 8.551731451560e-04 2.641192005210e+01
6.417500000000e+02 -4.375699485516e-01 8.486641089670e-04 2.637216316134e+01
6.420000000000e+02 -4.340056884897e-01 8.425682983898e-04 2.633190465256e+01
6.422500000000e+02 -4.305854361985e-01 8.369117512655e-04 2.629118979295e+01
6.425000000000e+02 -4.273226932252e-01 8.317015193887e-04 2.625006124964e+01
6.427500000000e+02 -4.242403254276e-01 8.269250946130e-04 2.620855968731e+01
6.430000000000e+02 -4.213683363105e-01 8.225524382999e-04 2.616672426880e+01
6.432500000000e+02 -4.187398532007e-01 8.185404345032e-04 2.612459364700e+01
6.435000000000e+02 -4.163860507924e-01 8.148386372891e-04 2.608220653032e+01
6.437500000000e+02 -4.143308989098e-01 8.113956027700e-04 2.603960238131e+01
6.440000000000e+02 -4.125866437137e-01 8.081648104068e-04 2.599682192381e+01
6.442500000000e+02 -4.111506866402e-01 8.051088460622e-04 2.595390715421e+01
6.445000000000e+02 -4.100044328822e-01 8.022017660950e-04 2.591090137541e+01
6.447500000000e+02 -4.091141727554e-01 7.994289330376e-04 2.586784884121e+01
6.450000000000e+02 -4.084338582811e-01 7.967848396591e-04 2.582479437031e+01
6.452500000000e+02 -4.079092251783e-01 7.942689461602e-04 2.578178262233e+01
6.455000000000e+02 -4.074826567077e-01 7.918808682256e-04 2.573885756082e+01
6.457500000000e+02 -4.070980057142e-01 7.896156074768e-04 2.569606194982e+01
6.460000000000e+02 -4.067046646435e-01 7.874593834602e-04 2.565343675492e+01
6.462500000000e+02 -4.062604237888e-01 7.853873279264e-04 2.561102091349e+01
6.465000000000e+02 -4.057327906761e-01 7.833629914108e-04 2.556885114414e+01
6.467500000000e+02 -4.050987702413e-01 7.813398733120e-04 2.552696191282e+01
6.470000000000e+02 -4.043433496206e-01 7.792648377696e-04 2.548538562763e+01
6.472500000000e+02 -4.034570723653e-01 7.770823732933e-04 2.544415268397e+01
6.475000000000e+02 -4.024332839957e-01 7.747396167520e-04 2.540329175087e+01
6.477500000000e+02 -4.012655373902e-01 7.721910166996e-04 2.536283001978e+01
6.480000000000e+02 -3.999456307160e-01 7.694017911598e-04 2.532279318792e+01
6.482500000000e+02 -3.984625912641e-01 7.663503051790e-04 2.528320567987e+01
6.485000000000e+02 -3.968027126554e-01 7.630284284233e-04 2.524409044549e+01
6.487500000000e+02 -3.949505575964e-01 7.594405945464e-04 2.520546900182e+01
6.490000000000e+02 -3.928907279616e-01 7.556013145649e-04 2.516736110641e+01
6.492500000000e+02 -3.906099638171e-01 7.515320954106e-04 2.512978469343e+01
6.495000000000e+02 -3.880992834344e-01 7.472579171569e-04 2.509275553454e+01
6.497500000000e+02 -3.853556417967e-01 7.428041808458e-04 2.505628719885e+01
6.500000000000e+02 -3.823829709566e-01 7.381942907752e-04 2.502039082738e+01
6.502500000000e+02 -3.791923006710e-01 7.334483620376e-04 2.498507512967e+01
6.505000000000e+02 -3.758009703032e-01 7.285829731565e-04 2.495034645976e+01
6.507500000000e+02 -3.722311571960e-01 7.236119558176e-04 2.491620880530e+01
6.510000000000e+02 -3.685077788930e-01 7.185478245854e-04 2.488266399216e+01
6.512500000000e+02 -3.646562159152e-01 7.134035260165e-04 2.484971181775e+01
6.515000000000e+02 -3.607001302724e-01 7.081940700527e-04 2.481735019743e+01
6.517500000000e+02 -3.566596165683e-01 7.029375998462e-04 2.478557534772e+01
6.520000000000e+02 -3.525500999603e-01 6.976558496626e-04 2.475438177802e+01
6.522500000000e+02 -3.483817730157e-01 6.923734567928e-04 2.472376243029e+01
6.525000000000e+02 -3.441599778812e-01 6.871166950073e-04 2.469370854853e+01
6.527500000000e+02 -3.398860122614e-01 6.819112479796e-04 2.466420968996e+01
6.530000000000e+02 -3.355586023597e-01 6.767798520690e-04 2.463525350454e+01
6.532500000000e+02 -3.311753843324e-01 6.717396335105e-04 2.460682565501e+01
6.535000000000e+02 -3.267345841142e-01 6.668000149770e-04 2.457890955812e+01
6.537500000000e+02 -3.222362365880e-01 6.619609613410e-04 2.455148628488e+01
6.540000000000e+02 -3.176832244734e-01 6.572123125783e-04 2.452453433599e+01
6.542500000000e+02 -3.130815990143e-01 6.525337647871e-04 2.449802959186e+01
6.545000000000e+02 -3.084405963812e-01 6.478959767014e-04 2.447194518617e+01
6.547500000000e+02 -3.037720729008e-01 6.432622652012e-04 2.444625151830e+01
6.550000000000e+02 -2.990896156064e-01 6.385908422402e-04 2.442091631145e+01
6.552500000000e+02 -2.944075928018e-01 6.338374364039e-04 2.439590467009e+01
6.555000000000e+02 -2.897400791575e-01 6.289577901886e-04 2.437117924201e+01
6.557500000000e+02 -2.850999341911e-01 6.239099508429e-04 2.434670041764e+01
6.560000000000e+02 -2.804982249392e-01 6.186562263717e-04 2.432242650655e+01
6.562500000000e+02 -2.759438579716e-01 6.131644727150e-04 2.429831398934e+01
6.565000000000e+02 -2.714436073110e-01 6.074091865040e-04 2.427431775328e+01
6.567500000000e+02 -2.670023764070e-01 6.013718951033e-04 2.425039134560e+01
6.570000000000e+02 -2.626237649265e-01 5.950411212293e-04 2.422648719514e+01
6.572500000000e+02 -2.583106298183e-01 5.884123309690e-04 2.420255688335e+01
6.575000000000e+02 -2.540657531109e-01 5.814877624330e-04 2.417855135503e+01
6.577500000000e+02 -2.498923417934e-01 5.742763309289e-04 2.415442118057e+01
6.580000000000e+02 -2.457943555154e-01 5.667934479717e-04 2.413011680071e+01
6.582500000000e+02 -2.417766557647e-01 5.590613220130e-04 2.410558876893e+01
6.585000000000e+02 -2.378448568328e-01 5.511093069914e-04 2.408078803551e+01
6.587500000000e+02 -2.340050260796e-01 5.429742445460e-04 2.405566621561e+01
6.590000000000e+02 -2.302631958773e-01 5.347008027930e-04 2.403017588153e+01
6.592500000000e+02 -2.266247948411e-01 5.263416985866e-04 2.400427086077e+01
6.595000000000e+02 -2.230941099685e-01 5.179574246895e-04 2.397790653558e+01
6.597500000000e+02 -2.196737950673e-01 5.096159535628e-04 2.395104013761e+01
6.600000000000e+02 -2.163645227634e-01 5.013919866921e-04 2.392363102192e+01
6.602500000000e+02 -2.131648377333e-01 4.933655219757e-04 2.389564093791e+01
6.605000000000e+02 -2.100711816418e-01 4.856202457365e-04 2.386703426717e+01
6.607500000000e+02 -2.070781052056e-01 4.782416007029e-04 2.383777821704e+01
6.610000000000e+02 -2.041786513324e-01 4.713143785939e-04 2.380784301712e+01
6.612500000000e+02 -2.013648179371e-01 4.649204928860e-04 2.377720206218e+01
6.615000000000e+02 -1.986280800768e-01 4.591366002514e-04 2.374583203879e+01
6.617500000000e+02 -1.959598794984e-01 4.540320573877e-04 2.371371301265e+01
6.620000000000e+02 -1.933520720103e-01 4.496668119922e-04 2.368082854513e+01
6.622500000000e+02 -1.907972415937e-01 4.460898900516e-04 2.364716575309e+01
6.625000000000e+02 -1.882888723732e-01 4.433382478065e-04 2.361271536029e+01
6.627500000000e+02 -1.858214120541e-01 4.414357576711e-04 2.357747180816e+01
6.630000000000e+02 -1.833901431417e-01 4.403929535277e-04 2.354143325379e+01
6.632500000000e+02 -1.809910007457e-01 4.402067305781e-04 2.350460169448e+01
6.635000000000e+02 -1.786202412997e-01 4.408606998284e-04 2.346698294423e+01
6.637500000000e+02 -1.762741392907e-01 4.423254415090e-04 2.342858674608e+01
6.640000000000e+02 -1.739485994018e-01 4.445592383751e-04 2.338942671427e+01
6.642500000000e+02 -1.716388834622e-01 4.475086574465e-04 2.334952042811e+01
6.645000000000e+02 -1.693393064617e-01 4.511094502806e-04 2.330888932932e+01
6.647500000000e+02 -1.670430977710e-01 4.552873286056e-04 2.326755876439e+01
6.650000000000e+02 -1.647422932126e-01 4.599589416417e-04 2.322555789787e+01
6.652500000000e+02 -1.624277115335e-01 4.650327420100e-04 2.318291959256e+01
6.655000000000e+02 -1.600890742173e-01 4.704099355724e-04 2.313968039536e+01
6.657500000000e+02 -1.577151334817e-01 4.759856210288e-04 2.309588038760e+01
6.660000000000e+02 -1.552938428970e-01 4.816499201984e-04 2.305156302103e+01
6.662500000000e+02 -1.528126355707e-01 4.872891547704e-04 2.300677506667e+01
6.665000000000e+02 -1.502586320403e-01 4.927871563741e-04 2.296156642795e+01
6.667500000000e+02 -1.476188967996e-01 4.980266808908e-04 2.291599002020e+01
6.670000000000e+02 -1.448806236228e-01 5.028908315740e-04 2.287010157058e+01
6.672500000000e+02 -1.420314074142e-01 5.072647405276e-04 2.282395957252e+01
6.675000000000e+02 -1.390593401659e-01 5.110370192358e-04 2.277762501442e+01
6.677500000000e+02 -1.359532507515e-01 5.141013781942e-04 2.273116134909e+01
6.680000000000e+02 -1.327027701536e-01 5.163581024743e-04 2.268463422763e+01
6.682500000000e+02 -1.292984905876e-01 5.177155732700e-04 2.263811138782e+01
6.685000000000e+02 -1.257321294156e-01 5.180916730128e-04 2.259166253994e+01
6.687500000000e+02 -1.219965796998e-01 5.174149056062e-04 2.254535908328e+01
6.690000000000e+02 -1.180861499306e-01 5.156255588801e-04 2.249927407466e+01
6.692500000000e+02 -1.139966257515e-01 5.126766654814e-04 2.245348191717e+01
6.695000000000e+02 -1.097255260574e-01 5.085348446878e-04 2.240805831451e+01
6.697500000000e+02 -1.052722461493e-01 5.031806256567e-04 2.236308004389e+01
6.700000000000e+02 -1.006382025154e-01 4.966088180463e-04 2.231862473480e+01
6.702500000000e+02 -9.582707877603e-02 4.888288913479e-04 2.227477080142e+01
6.705000000000e+02 -9.084493274485e-02 4.798648669912e-04 2.223159720281e+01
6.707500000000e+02 -8.570034531730e-02 4.697550376296e-04 2.218918330389e+01
6.710000000000e+02 -8.040446047294e-02 4.585518168625e-04 2.214760863390e+01
6.712500000000e+02 -7.497109030873e-02 4.463213451295e-04 2.210695280571e+01
6.715000000000e+02 -6.941665640945e-02 4.331427811233e-04 2.206729527734e+01
6.717500000000e+02 -6.376007184280e-02 4.191075121022e-04 2.202871510844e+01
6.720000000000e+02 -5.802264616164e-02 4.043182718152e-04 2.199129084545e+01
6.722500000000e+02 -5.222782260850e-02 3.888880815567e-04 2.195510025049e+01
6.725000000000e+02 -4.640085492997e-02 3.729391025336e-04 2.192022001838e+01
6.727500000000e+02 -4.056850314491e-02 3.566013495656e-04 2.188672562547e+01
6.730000000000e+02 -3.475854414357e-02 3.400112782699e-04 2.185469094205e+01
6.732500000000e+02 -2.899936314841e-02 3.233102613306e-04 2.182418805672e+01
6.735000000000e+02 -2.331939000159e-02 3.066430134980e-04 2.179528686108e+01
6.737500000000e+02 -1.774662380876e-02 2.901558541268e-04 2.176805484092e+01
6.740000000000e+02 -1.230804833874e-02 2.739950230916e-04 2.174255663616e+01
6.742500000000e+02 -7.029140161503e-03 2.583048058752e-04 2.171885379154e+01
6.745000000000e+02 -1.933337056329e-03 2.432257308694e-04 2.169700436630e+01
6.747500000000e+02 2.958451020152e-03 2.288928035693e-04 2.167706254941e+01
6.750000000000e+02 7.628262947616e-03 2.154335506580e-04 2.165907837716e+01
6.752500000000e+02 1.206148747645e-02 2.029663418159e-04 2.164309735082e+01
6.755000000000e+02 1.624719419701e-02 1.915987757046e-04 2.162916007158e+01
6.757500000000e+02 2.017838389171e-02 1.814259398268e-04 2.161730198439e+01
6.760000000000e+02 2.385218224233e-02 1.725289778739e-04 2.160755304751e+01
6.762500000000e+02 2.726994872386e-02 1.649738297946e-04 2.159993743224e+01
6.765000000000e+02 3.043730702016e-02 1.588098724756e-04 2.159447335294e+01
6.767500000000e+02 3.336409931843e-02 1.540691861865e-04 2.159117278525e+01
6.770000000000e+02 3.606426702900e-02 1.507655735022e-04 2.159004137193e+01
6.772500000000e+02 3.855565630062e-02 1.488941354105e-04 2.159107827844e+01
6.775000000000e+02 4.085975209322e-02 1.484311072105e-04 2.159427609186e+01
6.777500000000e+02 4.300135505474e-02 1.493334680265e-04 2.159962087128e+01
6.780000000000e+02 4.500818606207e-02 1.515394320973e-04 2.160709211027e+01
6.782500000000e+02 4.691044260343e-02 1.549688990977e-04 2.161666285248e+01
6.785000000000e+02 4.874030773699e-02 1.595240738175e-04 2.162829985545e+01
6.787500000000e+02 5.053140961974e-02 1.650906391461e-04 2.164196371892e+01
6.790000000000e+02 5.231825974089e-02 1.715389123460e-04 2.165760914744e+01
6.792500000000e+02 5.413566794271e-02 1.787252760667e-04 2.167518526471e+01
6.795000000000e+02 5.601814480237e-02 1.864941045222e-04 2.169463586493e+01
6.797500000000e+02 5.799930818929e-02 1.946795217884e-04 2.171589985778e+01
6.800000000000e+02 6.011129771876e-02 2.031077458634e-04 2.173891158129e+01
6.802500000000e+02 6.238420241169e-02 2.115992428026e-04 2.176360131534e+01
6.805000000000e+02 6.484552307624e-02 2.199713444952e-04 2.178989564220e+01
6.807500000000e+02 6.751965311782e-02 2.280406779929e-04 2.181771799435e+01
6.810000000000e+02 7.042741045542e-02 2.356258470082e-04 2.184698910321e+01
6.812500000000e+02 7.358562464368e-02 2.425500991484e-04 2.187762745627e+01
6.815000000000e+02 7.700676065831e-02 2.486438938284e-04 2.190954985927e+01
6.817500000000e+02 8.069862661548e-02 2.537475237021e-04 2.194267189558e+01
6.820000000000e+02 8.466416467993e-02 2.577135976309e-04 2.197690838434e+01
6.822500000000e+02 8.890127660771e-02 2.604093842759e-04 2.201217394084e+01
6.825000000000e+02 9.340279161320e-02 2.617189566809e-04 2.204838336907e+01
6.827500000000e+02 9.815647155783e-02 2.615451565803e-04 2.208545216593e+01
6.830000000000e+02 1.031451333783e-01 2.598115506204e-04 2.212329694253e+01
6.832500000000e+02 1.083468237417e-01 2.564638779318e-04 2.216183589362e+01
6.835000000000e+02 1.137351491295e-01 2.514708741241e-04 2.220098914104e+01
6.837500000000e+02 1.192796383982e-01 2.448251821876e-04 2.224067915582e+01
6.840000000000e+02 1.249461833887e-01 2.365440271668e-04 2.228083115787e+01
6.842500000000e+02 1.306976299720e-01 2.266693096256e-04 2.232137340291e+01
6.845000000000e+02 1.364943691702e-01 2.152673446178e-04 2.236223753934e+01
6.847500000000e+02 1.422949821612e-01 2.024282680488e-04 2.240335894125e+01
6.850000000000e+02 1.480570186967e-01 1.882649307043e-04 2.244467692196e+01
6.852500000000e+02 1.537376871833e-01 1.729116881016e-04 2.248613505117e+01
6.855000000000e+02 1.592946551608e-01 1.565226207975e-04 2.252768135502e+01
6.857500000000e+02 1.646868580772e-01 1.392694081399e-04 2.256926848639e+01
6.860000000000e+02 1.698752269258e-01 1.213390613439e-04 2.261085394037e+01
6.862500000000e+02 1.748234758449e-01 1.029311805161e-04 2.265240015454e+01
6.865000000000e+02 1.794988558439e-01 8.425507113400e-05 2.269387458551e+01
6.867500000000e+02 1.838727822285e-01 6.552675432918e-05 2.273524980226e+01
6.870000000000e+02 1.879214700254e-01 4.696567775388e-05 2.277650347107e+01
6.872500000000e+02 1.916264834036e-01 2.879137715145e-05 2.281761831127e+01
6.875000000000e+02 1.949751158807e-01 1.122007830814e-05 2.285858204924e+01
6.877500000000e+02 1.979607740844e-01 -5.538777876700e-06 2.289938725291e+01
6.880000000000e+02 2.005831422938e-01 -2.128573399962e-05 2.294003118650e+01
6.882500000000e+02 2.028483372061e-01 -3.583458203300e-05 2.298051556416e+01
6.885000000000e+02 2.047688495453e-01 -4.901543318043e-05 2.302084629231e+01
6.887500000000e+02 2.063634595269e-01 -6.067748968392e-05 2.306103314228e+01
6.890000000000e+02 2.076569521537e-01 -7.069162130886e-05 2.310108939138e+01
6.892500000000e+02 2.086797878522e-01 -7.895242364844e-05 2.314103141903e+01
6.895000000000e+02 2.094675968195e-01 -8.538021241859e-05 2.318087826288e+01
6.897500000000e+02 2.100606025943e-01 -8.992254113005e-05 2.322065114389e+01
6.900000000000e+02 2.105029356034e-01 -9.255519796140e-05 2.326037296814e+01
6.902500000000e+02 2.108418420459e-01 -9.328274099230e-05 2.330006779958e+01
6.905000000000e+02 2.111268383742e-01 -9.213869521931e-05 2.333976032613e+01
6.907500000000e+02 2.114087960593e-01 -8.918538836559e-05 2.337947531359e+01
6.910000000000e+02 2.117389870276e-01 -8.451323220902e-05 2.341923706548e+01
6.912500000000e+02 2.121681029980e-01 -7.823942303368e-05 2.345906888484e+01
6.915000000000e+02 2.127452671037e-01 -7.050645214770e-05 2.349899254444e+01
6.917500000000e+02 2.135170485980e-01 -6.147994697704e-05 2.353902781104e+01
6.920000000000e+02 2.145265138234e-01 -5.134631709815e-05 2.357919193316e+01
6.922500000000e+02 2.158123162972e-01 -4.030987296947e-05 2.361949922461e+01
6.925000000000e+02 2.174078623719e-01 -2.858995441366e-05 2.365996065223e+01
6.927500000000e+02 2.193405598186e-01 -1.641738040554e-05 2.370058350770e+01
6.930000000000e+02 2.216311932259e-01 -4.031211574190e-06 2.374137105120e+01
6.932500000000e+02 2.242934065285e-01 8.325395918860e-06 2.378232232209e+01
6.935000000000e+02 2.273333495023e-01 2.040894647459e-05 2.382343187711e+01
6.937500000000e+02 2.307494540935e-01 3.197970067522e-05 2.386468972666e+01
6.940000000000e+02 2.345323885757e-01 4.280549624518e-05 2.390608119887e+01
6.942500000000e+02 2.386651576440e-01 5.266572356755e-05 2.394758695634e+01
6.945000000000e+02 2.431233666106e-01 6.135512453534e-05 2.398918308364e+01
6.947500000000e+02 2.478756455740e-01 6.868728931896e-05 2.403084115000e+01
6.950000000000e+02 2.528842149531e-01 7.449802072102e-05 2.407252843854e+01
6.952500000000e+02 2.581055899328e-01 7.864831046628e-05 2.411420819183e+01
6.955000000000e+02 2.634914060794e-01 8.102694725007e-05 2.415583993193e+01
6.957500000000e+02 2.689893460976e-01 8.155269985315e-05 2.419737984547e+01
6.960000000000e+02 2.745441476932e-01 8.017601469355e-05 2.423878122747e+01
6.962500000000e+02 2.800986697434e-01 7.688019567138e-05 2.427999498396e+01
6.965000000000e+02 2.855949911366e-01 7.168203491017e-05 2.432097017994e+01
6.967500000000e+02 2.909755259947e-01 6.463187843512e-05 2.436165464846e+01
6.970000000000e+02 2.961841208477e-01 5.581311286854e-05 2.440199561819e+01
6.972500000000e+02 3.011671262014e-01 4.534109908920e-05 2.444194038708e+01
6.975000000000e+02 3.058744194208e-01 3.336147758671e-05 2.448143704915e+01
6.977500000000e+02 3.102603293774e-01 2.004809074536e-05 2.452043512910e+01
6.980000000000e+02 3.142845170755e-01 5.600191174430e-06 2.455888639367e+01
6.982500000000e+02 3.179126856374e-01 -9.760590910735e-06 2.459674544903e+01
6.985000000000e+02 3.211172215151e-01 -2.579392333154e-05 2.463397051254e+01
6.987500000000e+02 3.238776562769e-01 -4.224463311091e-05 2.467052399413e+01
6.990000000000e+02 3.261810056234e-01 -5.884698606980e-05 2.470637316644e+01
6.992500000000e+02 3.280219289507e-01 -7.532913793979e-05 2.474149066400e+01
6.995000000000e+02 3.294027343747e-01 -9.141780716686e-05 2.477585498337e+01
6.997500000000e+02 3.303332429529e-01 -1.068430367819e-04 2.480945093153e+01
7.000000000000e+02 3.308304430693e-01 -1.213428659816e-04 2.484226989709e+01
7.002500000000e+02 3.309180471476e-01 -1.346680829505e-04 2.487431014121e+01
7.005000000000e+02 3.306258655836e-01 -1.465866451666e-04 2.490557691646e+01
7.007500000000e+02 3.299890455097e-01 -1.568878668727e-04 2.493608247658e+01
7.010000000000e+02 3.290472458866e-01 -1.653864118632e-04 2.496584606581e+01
7.012500000000e+02 3.278436753555e-01 -1.719257141315e-04 2.499489371410e+01
7.015000000000e+02 3.264240938837e-01 -1.763809775472e-04 2.502325797329e+01
7.017500000000e+02 3.248357846370e-01 -1.786616294158e-04 2.505097754929e+01
7.020000000000e+02 3.231265240296e-01 -1.787131381580e-04 2.507809684011e+01
7.022500000000e+02 3.213435927360e-01 -1.765182093932e-04 2.510466538907e+01
7.025000000000e+02 3.195328507332e-01 -1.720973080445e-04 2.513073724585e+01
7.027500000000e+02 3.177379190847e-01 -1.655084047678e-04 2.515637036137e+01
7.030000000000e+02 3.159994716968e-01 -1.568461527776e-04 2.518162573858e+01
7.032500000000e+02 3.143546873959e-01 -1.462403445837e-04 2.520656674734e+01
7.035000000000e+02 3.128368454876e-01 -1.338537316745e-04 2.523125827216e+01
7.037500000000e+02 3.114751036519e-01 -1.198791904734e-04 2.525576604152e+01
7.040000000000e+02 3.102944240507e-01 -1.045365173521e-04 2.528015570289e+01
7.042500000000e+02 3.093156575021e-01 -8.806857471649e-05 2.530449214317e+01
7.045000000000e+02 3.085557653580e-01 -7.073715661436e-05 2.532883879110e+01
7.047500000000e+02 3.080281453946e-01 -5.281851444858e-05 2.535325692917e+01
7.050000000000e+02 3.077430404835e-01 -3.459867540971e-05 2.537780514168e+01
7.052500000000e+02 3.077079939373e-01 -1.636865003276e-05 2.540253879410e+01
7.055000000000e+02 3.079283245054e-01 1.580434774550e-06 2.542750960172e+01
7.057500000000e+02 3.084075780669e-01 1.896215664581e-05 2.545276531659e+01
7.060000000000e+02 3.091479443395e-01 3.549948015806e-05 2.547834946855e+01
7.062500000000e+02 3.101506040327e-01 5.092925327286e-05 2.550430120882e+01
7.065000000000e+02 3.114159930314e-01 6.500641021561e-05 2.553065524068e+01
7.067500000000e+02 3.129439732115e-01 7.750782369226e-05 2.555744180521e+01
7.070000000000e+02 3.147339017171e-01 8.823578690054e-05 2.558468674591e+01
7.072500000000e+02 3.167845985306e-01 9.702100591484e-05 2.561241162580e+01
7.075000000000e+02 3.190942151605e-01 1.037250782514e-04 2.564063384252e+01
7.077500000000e+02 3.216600241852e-01 1.082423793447e-04 2.566936688599e+01
7.080000000000e+02 3.244781022999e-01 1.105014971862e-04 2.569862037852e+01
7.082500000000e+02 3.275429752683e-01 1.104658717733e-04 2.572840040752e+01
7.085000000000e+02 3.308471907370e-01 1.081339086450e-04 2.575870951982e+01
7.087500000000e+02 3.343808621480e-01 1.035384765153e-04 2.578954701576e+01
7.090000000000e+02 3.381311957363e-01 9.674577314953e-05 2.582090890030e+01
7.092500000000e+02 3.420820357622e-01 8.785365571162e-05 2.585278800043e+01
7.095000000000e+02 3.462134362227e-01 7.698949905860e-05 2.588517393083e+01
7.097500000000e+02 3.505013429147e-01 6.430745726521e-05 2.591805311835e+01
7.100000000000e+02 3.549173291180e-01 4.998561328385e-05 2.595140857886e+01
7.102500000000e+02 3.594285255947e-01 3.422273397508e-05 2.598521985206e+01
7.105000000000e+02 3.639977091982e-01 1.723477564421e-05 2.601946282314e+01
7.107500000000e+02 3.685835697444e-01 -7.485388928700e-07 2.605410942542e+01
7.110000000000e+02 3.731412411019e-01 -1.948735709113e-05 2.608912755371e+01
7.112500000000e+02 3.776230062068e-01 -3.873513019259e-05 2.612448075971e+01
7.115000000000e+02 3.819792247167e-01 -5.824197432901e-05 2.616012804900e+01
7.117500000000e+02 3.861594469803e-01 -7.775792535360e-05 2.619602382057e+01
7.120000000000e+02 3.901136266329e-01 -9.703594322855e-05 2.623211759838e+01
7.122500000000e+02 3.937934352336e-01 -1.158348183780e-04 2.626835405981e+01
7.125000000000e+02 3.971535730488e-01 -1.339217831239e-04 2.630467313904e+01
7.127500000000e+02 4.001530117152e-01 -1.510751775304e-04 2.634100994536e+01
7.130000000000e+02 4.027561245937e-01 -1.670864710905e-04 2.637729517377e+01
7.132500000000e+02 4.049336222499e-01 -1.817623833694e-04 2.641345517033e+01
7.135000000000e+02 4.066632615806e-01 -1.949267099600e-04 2.644941252016e+01
7.137500000000e+02 4.079303315621e-01 -2.064220097432e-04 2.648508629206e+01
7.140000000000e+02 4.087278372634e-01 -2.161108767472e-04 2.652039264846e+01
7.142500000000e+02 4.090564798635e-01 -2.238771236973e-04 2.655524548465e+01
7.145000000000e+02 4.089243573291e-01 -2.296266360547e-04 2.658955689983e+01
7.147500000000e+02 4.083465177805e-01 -2.332881093226e-04 2.662323793966e+01
7.150000000000e+02 4.073442886696e-01 -2.348133758111e-04 2.665619925226e+01
7.152500000000e+02 4.059445415118e-01 -2.341778073771e-04 2.668835174939e+01
7.155000000000e+02 4.041788223419e-01 -2.313803850929e-04 2.671960728318e+01
7.157500000000e+02 4.020824483038e-01 -2.264437284937e-04 2.674987928135e+01
7.160000000000e+02 3.996935648502e-01 -2.194139807729e-04 2.677908338837e+01
7.162500000000e+02 3.970522402071e-01 -2.103607209571e-04 2.680713803346e+01
7.165000000000e+02 3.941995572074e-01 -1.993766862631e-04 2.683396494365e+01
7.167500000000e+02 3.911767698801e-01 -1.865773241184e-04 2.685948976471e+01
7.170000000000e+02 3.880245805162e-01 -1.721004566704e-04 2.688364232492e+01
7.172500000000e+02 3.847825007516e-01 -1.561054854926e-04 2.690635717193e+01
7.175000000000e+02 3.814883710097e-01 -1.387725101202e-04 2.692757385897e+01
7.177500000000e+02 3.781780311814e-01 -1.203010107014e-04 2.694723740626e+01
7.180000000000e+02 3.748852054986e-01 -1.009084583344e-04 2.696529846002e+01
7.182500000000e+02 3.716415332733e-01 -8.082836460057e-05 2.698171365981e+01
7.185000000000e+02 3.684767537122e-01 -6.030795621734e-05 2.699644605829e+01
7.187500000000e+02 3.654190600496e-01 -3.960574382044e-05 2.700946529941e+01
7.190000000000e+02 3.624954827179e-01 -1.898850913584e-05 2.702074805061e+01
7.192500000000e+02 3.597323208876e-01 1.271863305692e-06 2.703027835755e+01
7.195000000000e+02 3.571554910123e-01 2.090190778169e-05 2.703804812189e+01
7.197500000000e+02 3.547908065369e-01 3.963013618683e-05 2.704405732631e+01
7.200000000000e+02 3.526640590532e-01 5.719092998461e-05 2.704831450406e+01
7.202500000000e+02 3.508009204983e-01 7.332867884744e-05 2.705083699114e+01
7.205000000000e+02 3.492266537082e-01 8.780187145585e-05 2.705165113270e+01
7.207500000000e+02 3.479656477547e-01 1.003871038367e-04 2.705079234056e+01
7.210000000000e+02 3.470408223772e-01 1.108832544650e-04 2.704830499789e+01
7.212500000000e+02 3.464729695103e-01 1.191153732063e-04 2.704424215855e+01
7.215000000000e+02 3.462800939978e-01 1.249383192287e-04 2.703866502579e+01
7.217500000000e+02 3.464768161699e-01 1.282398591711e-04 2.703164230932e+01
7.220000000000e+02 3.470738922683e-01 1.289432699304e-04 2.702324920150e+01
7.222500000000e+02 3.480778630652e-01 1.270090910803e-04 2.701356632052e+01
7.225000000000e+02 3.494908884448e-01 1.224358797704e-04 2.700267856595e+01
7.227500000000e+02 3.513106649736e-01 1.152603559901e-04 2.699067361506e+01
7.230000000000e+02 3.535305109944e-01 1.055561416286e-04 2.697764070436e+01
7.232500000000e+02 3.561394760540e-01 9.343199304582e-05 2.696366910998e+01
7.235000000000e+02 3.591225062262e-01 7.902890098150e-05 2.694884694728e+01
7.237500000000e+02 3.624605609486e-01 6.251688726424e-05 2.693325980149e+01
7.240000000000e+02 3.661307289694e-01 4.409101887031e-05 2.691698974058e+01
7.242500000000e+02 3.701062392521e-01 2.396765607505e-05 2.690011424657e+01
7.245000000000e+02 3.743564505621e-01 2.380332293458e-06 2.688270547715e+01
7.247500000000e+02 3.788467743253e-01 -2.042396837053e-05 2.686482959932e+01
7.250000000000e+02 3.835386134049e-01 -4.418837402971e-05 2.684654638667e+01
7.252500000000e+02 3.883892567786e-01 -6.864897750305e-05 2.682790882235e+01
7.255000000000e+02 3.933518764464e-01 -9.353752817240e-05 2.680896298293e+01
7.257500000000e+02 3.983755768011e-01 -1.185836255198e-04 2.678974798390e+01
7.260000000000e+02 4.034055598431e-01 -1.435165679812e-04 2.677029603829e+01
7.262500000000e+02 4.083834239362e-01 -1.680669849685e-04 2.675063261059e+01
7.265000000000e+02 4.132476249900e-01 -1.919683541665e-04 2.673077661131e+01
7.267500000000e+02 4.179341312682e-01 -2.149585628330e-04 2.671074070064e+01
7.270000000000e+02 4.223772375771e-01 -2.367814079427e-04 2.669053151106e+01
7.272500000000e+02 4.265106353817e-01 -2.571884049027e-04 2.667015001841e+01
7.275000000000e+02 4.302686404762e-01 -2.759406612365e-04 2.664959178238e+01
7.277500000000e+02 4.335876131869e-01 -2.928110234568e-04 2.662884730114e+01
7.280000000000e+02 4.364075042535e-01 -3.075864342344e-04 2.660790224998e+01
7.282500000000e+02 4.386734337955e-01 -3.200706476631e-04 2.658673780913e+01
7.285000000000e+02 4.403372383948e-01 -3.300872395731e-04 2.656533092834e+01
7.287500000000e+02 4.413588462164e-01 -3.374823178334e-04 2.654365466093e+01
7.290000000000e+02 4.417073873060e-01 -3.421281271150e-04 2.652167850849e+01
7.292500000000e+02 4.413619239362e-01 -3.439265434187e-04 2.649936884123e+01
7.295000000000e+02 4.403116599498e-01 -3.428123920007e-04 2.647668938020e+01
7.297500000000e+02 4.385557444849e-01 -3.387569537828e-04 2.645360177172e+01
7.300000000000e+02 4.361024781241e-01 -3.317707480723e-04 2.643006623625e+01
7.302500000000e+02 4.329681634140e-01 -3.219058625091e-04 2.640604228679e+01
7.305000000000e+02 4.291756406491e-01 -3.092572532152e-04 2.638148949743e+01
7.307500000000e+02 4.247526624083e-01 -2.939626697552e-04 2.635636825023e+01
7.310000000000e+02 4.197304404594e-01 -2.762013921035e-04 2.633064049924e+01
7.312500000000e+02 4.141423836715e-01 -2.561911352341e-04 2.630427039638e+01
7.315000000000e+02 4.080233089990e-01 -2.341834268749e-04 2.627722482040e+01
7.317500000000e+02 4.014092249942e-01 -2.104576301102e-04 2.624947372772e+01
7.320000000000e+02 3.943376348562e-01 -1.853137209733e-04 2.622099028358e+01
7.322500000000e+02 3.868484963578e-01 -1.590647711194e-04 2.619175088250e+01
7.325000000000e+02 3.789854001910e-01 -1.320288939107e-04 2.616173484917e+01
7.327500000000e+02 3.707970824774e-01 -1.045220988708e-04 2.613092411784e+01
7.330000000000e+02 3.623387279556e-01 -7.685184110497e-05 2.609930271591e+01
7.332500000000e+02 3.536729277754e-01 -4.931203760582e-05 2.606685616534e+01
7.335000000000e+02 3.448701253318e-01 -2.217993000930e-05 2.603357103536e+01
7.337500000000e+02 3.360081525666e-01 4.285629666600e-06 2.599943438401e+01
7.340000000000e+02 3.271710690341e-01 2.984407439436e-05 2.596443350390e+01
7.342500000000e+02 3.184471007648e-01 5.427207938239e-05 2.592855571343e+01
7.345000000000e+02 3.099259964243e-01 7.736173197854e-05 2.589178840284e+01
7.347500000000e+02 3.016959655308e-01 9.891862728331e-05 2.585411918770e+01
7.350000000000e+02 2.938405996891e-01 1.187605633253e-04 2.581553635637e+01
7.352500000000e+02 2.864360056025e-01 1.367171800500e-04 2.577602929701e+01
7.355000000000e+02 2.795485202724e-01 1.526310096897e-04 2.573558905666e+01
7.357500000000e+02 2.732332154596e-01 1.663599578829e-04 2.569420889666e+01
7.360000000000e+02 2.675333005344e-01 1.777810405668e-04 2.565188472245e+01
7.362500000000e+02 2.624804356141e-01 1.867952618311e-04 2.560861554454e+01
7.365000000000e+02 2.580957915157e-01 1.933328386742e-04 2.556440368304e+01
7.367500000000e+02 2.543916795850e-01 1.973581315659e-04 2.551925481450e+01
7.370000000000e+02 2.513733949993e-01 1.988740340489e-04 2.547317800760e+01
7.372500000000e+02 2.490410055564e-01 1.979247051806e-04 2.542618552106e+01
7.375000000000e+02 2.473908057690e-01 1.945963262660e-04 2.537829250586e+01
7.377500000000e+02 2.464161273365e-01 1.890162905855e-04 2.532951685440e+01
7.380000000000e+02 2.461075329619e-01 1.813497512290e-04 2.527987885336e+01
7.382500000000e+02 2.464522648510e-01 1.717947140432e-04 2.522940105075e+01
7.385000000000e+02 2.474330853084e-01 1.605757408777e-04 2.517810824482e+01
7.387500000000e+02 2.490267979515e-01 1.479363798330e-04 2.512602743832e+01
7.390000000000e+02 2.512025629326e-01 1.341321525784e-04 2.507318811709e+01
7.392500000000e+02 2.539204240528e-01 1.194235437095e-04 2.501962249184e+01
7.395000000000e+02 2.571302582669e-01 1.040699523075e-04 2.496536580298e+01
7.397500000000e+02 2.607713121585e-01 8.832528331736e-05 2.491045676666e+01
7.400000000000e+02 2.647725292137e-01 7.243471397733e-05 2.485493784223e+01
7.402500000000e+02 2.690536170493e-01 5.663305731984e-05 2.479885549073e+01
7.405000000000e+02 2.735268120020e-01 4.114436323141e-05 2.474226028016e+01
7.407500000000e+02 2.780991622618e-01 2.618229958197e-05 2.468520679242e+01
7.410000000000e+02 2.826751269876e-01 1.195094719914e-05 2.462775344586e+01
7.412500000000e+02 2.871592359897e-01 -1.354609288660e-06 2.456996204207e+01
7.415000000000e+02 2.914585862097e-01 -1.354799375375e-05 2.451189722184e+01
7.417500000000e+02 2.954849470511e-01 -2.445209380627e-05 2.445362574854e+01
7.420000000000e+02 2.991564284205e-01 -3.390057957700e-05 2.439521580839e+01
7.422500000000e+02 3.023984931801e-01 -4.174025924321e-05 2.433673617710e+01
7.425000000000e+02 3.051445463463e-01 -4.783432406341e-05 2.427825551917e+01
7.427500000000e+02 3.073359221282e-01 -5.206583791068e-05 2.421984166702e+01
7.430000000000e+02 3.089216946291e-01 -5.434155061455e-05 2.416156107886e+01
7.432500000000e+02 3.098581574271e-01 -5.459517272641e-05 2.410347835867e+01
7.435000000000e+02 3.101084163257e-01 -5.279018828892e-05 2.404565593391e+01
7.437500000000e+02 3.096420956135e-01 -4.892162587788e-05 2.398815384213e+01
7.440000000000e+02 3.084352534814e-01 -4.301667853105e-05 2.393102959661e+01
7.442500000000e+02 3.064705358132e-01 -3.513401854153e-05 2.387433814427e+01
7.445000000000e+02 3.037377761861e-01 -2.536226293977e-05 2.381813183394e+01
7.447500000000e+02 3.002346560029e-01 -1.381717589577e-05 2.376246041651e+01
7.450000000000e+02 2.959675147756e-01 -6.382670889380e-07 2.370737102452e+01
7.452500000000e+02 2.909522770744e-01 1.401490580176e-05 2.365290810926e+01
7.455000000000e+02 2.852150858173e-01 2.996677521478e-05 2.359911336937e+01
7.457500000000e+02 2.787927850103e-01 4.702947203430e-05 2.354602561829e+01
7.460000000000e+02 2.717329376347e-01 6.500634204801e-05 2.349368066647e+01
7.462500000000e+02 2.640935653416e-01 8.369483441957e-05 2.344211116019e+01
7.465000000000e+02 2.559423257112e-01 1.028889989147e-04 2.339134645861e+01
7.467500000000e+02 2.473553413947e-01 1.223814874465e-04 2.334141253394e+01
7.470000000000e+02 2.384156331201e-01 1.419652146564e-04 2.329233194738e+01
7.472500000000e+02 2.292114164704e-01 1.614347340475e-04 2.324412382167e+01
7.475000000000e+02 2.198341167958e-01 1.805876784732e-04 2.319680397202e+01
7.477500000000e+02 2.103765194847e-01 1.992261977491e-04 2.315038499981e+01
7.480000000000e+02 2.009309133755e-01 2.171585476105e-04 2.310487651875e+01
7.482500000000e+02 1.915874359977e-01 2.342010292032e-04 2.306028541468e+01
7.485000000000e+02 1.824327152264e-01 2.501802248731e-04 2.301661607846e+01
7.487500000000e+02 1.735487055778e-01 2.649352573802e-04 2.297387073502e+01
7.490000000000e+02 1.650118525955e-01 2.783203179892e-04 2.293204970077e+01
7.492500000000e+02 1.568924540551e-01 2.902070277344e-04 2.289115166344e+01
7.495000000000e+02 1.492542351323e-01 3.004868172732e-04 2.285117390687e+01
7.497500000000e+02 1.421540411192e-01 3.090727796535e-04 2.281211251729e+01
7.500000000000e+02 1.356416021792e-01 3.159011869677e-04 2.277396253809e+01
7.502500000000e+02 1.297593313492e-01 3.209323014416e-04 2.273671809597e+01
7.505000000000e+02 1.245420773311e-01 3.241509206592e-04 2.270037247174e+01
7.507500000000e+02 1.200168652981e-01 3.255659909415e-04 2.266491816411e+01
7.510000000000e+02 1.162025905028e-01 3.252097804589e-04 2.263034692063e+01
7.512500000000e+02 1.131097043999e-01 3.231366254125e-04 2.259664975672e+01
7.515000000000e+02 1.107398944260e-01 3.194213911174e-04 2.256381698425e+01
7.517500000000e+02 1.090858432340e-01 3.141573834860e-04 2.253183822952e+01
7.520000000000e+02 1.081311006758e-01 3.074541125921e-04 2.250070247031e+01
7.522500000000e+02 1.078500549667e-01 2.994354138262e-04 2.247039810360e+01
7.525000000000e+02 1.082081294705e-01 2.902371468622e-04 2.244091298514e+01
7.527500000000e+02 1.091621487077e-01 2.800053393151e-04 2.241223456696e+01
7.530000000000e+02 1.106609038449e-01 2.688941677935e-04 2.238434994755e+01
7.532500000000e+02 1.126459279881e-01 2.570642166516e-04 2.235724605404e+01
7.535000000000e+02 1.150524070496e-01 2.446807773278e-04 2.233090971311e+01
7.537500000000e+02 1.178102641882e-01 2.319123000008e-04 2.230532784817e+01
7.540000000000e+02 1.208452859779e-01 2.189287598006e-04 2.228048756372e+01
7.542500000000e+02 1.240803609295e-01 2.059000906429e-04 2.225637635443e+01
7.545000000000e+02 1.274366480056e-01 1.929945480220e-04 2.223298217462e+01
7.547500000000e+02 1.308348021256e-01 1.803770051733e-04 2.221029364804e+01
7.550000000000e+02 1.341960693768e-01 1.682072238695e-04 2.218830016671e+01
7.552500000000e+02 1.374433554822e-01 1.566380315016e-04 2.216699205385e+01
7.555000000000e+02 1.405021342505e-01 1.458135827824e-04 2.214636064191e+01
7.557500000000e+02 1.433013650305e-01 1.358674640293e-04 2.212639849421e+01
7.560000000000e+02 1.457742245724e-01 1.269212129659e-04 2.210709948737e+01
7.562500000000e+02 1.478588021509e-01 1.190828466333e-04 2.208845897855e+01
7.565000000000e+02 1.494986545621e-01 1.124454689574e-04 2.207047387253e+01
7.567500000000e+02 1.506434222766e-01 1.070862070409e-04 2.205314287709e+01
7.570000000000e+02 1.512491976565e-01 1.030656703243e-04 2.203646648663e+01
7.572500000000e+02 1.512790360900e-01 1.004273289897e-04 2.202044724740e+01
7.575000000000e+02 1.507032004983e-01 9.919757541138e-05 2.200508970408e+01
7.577500000000e+02 1.494995540120e-01 9.938589208456e-05 2.199040063829e+01
7.580000000000e+02 1.476536690334e-01 1.009853193828e-04 2.197638896535e+01
7.582500000000e+02 1.451590712241e-01 1.039731197082e-04 2.196306592245e+01
7.585000000000e+02 1.420171840526e-01 1.083119966981e-04 2.195044489330e+01
7.587500000000e+02 1.382373762901e-01 1.139510823016e-04 2.193854153898e+01
7.590000000000e+02 1.338367128163e-01 1.208272611247e-04 2.192737353543e+01
7.592500000000e+02 1.288397721376e-01 1.288663891753e-04 2.191696064322e+01
7.595000000000e+02 1.232781813921e-01 1.379847302270e-04 2.190732435248e+01
7.597500000000e+02 1.171901871702e-01 1.480903150232e-04 2.189848786655e+01
7.600000000000e+02 1.106200277713e-01 1.590842829900e-04 2.189047580230e+01
7.602500000000e+02 1.036172082791e-01 1.708622241734e-04 2.188331385071e+01
7.605000000000e+02 9.623577704434e-02 1.833154416803e-04 2.187702865438e+01
7.607500000000e+02 8.853344164724e-02 1.963322353635e-04 2.187164739759e+01
7.610000000000e+02 8.057069938254e-02 2.097990951399e-04 2.186719753783e+01
7.612500000000e+02 7.240990565110e-02 2.236018364661e-04 2.186370635255e+01
7.615000000000e+02 6.411436916453e-02 2.376268404638e-04 2.186120076382e+01
7.617500000000e+02 5.574743650260e-02 2.517621105054e-04 2.185970690103e+01
7.620000000000e+02 4.737161342831e-02 2.658983075239e-04 2.185924965833e+01
7.622500000000e+02 3.904773469715e-02 2.799299759187e-04 2.185985254943e+01
7.625000000000e+02 3.083419283803e-02 2.937563778940e-04 2.186153713245e+01
7.627500000000e+02 2.278622816681e-02 3.072826649411e-04 2.186432292100e+01
7.630000000000e+02 1.495531598777e-02 3.204205625248e-04 2.186822684038e+01
7.632500000000e+02 7.388599154539e-03 3.330894200736e-04 2.187326315520e+01
7.635000000000e+02 1.284362610850e-04 3.452167789901e-04 2.187944313268e+01
7.637500000000e+02 -6.787965703274e-03 3.567389868131e-04 2.188677473379e+01
7.640000000000e+02 -1.332887730861e-02 3.676019677795e-04 2.189526265179e+01
7.642500000000e+02 -1.946822516196e-02 3.777611139065e-04 2.190490793296e+01
7.645000000000e+02 -2.518575978985e-02 3.871817866187e-04 2.191570809896e+01
7.647500000000e+02 -3.046710110276e-02 3.958392908162e-04 2.192765700898e+01
7.650000000000e+02 -3.530371458629e-02 4.037186303552e-04 2.194074476383e+01
7.652500000000e+02 -3.969284863193e-02 4.108143956314e-04 2.195495793005e+01
7.655000000000e+02 -4.363737348605e-02 4.171302826927e-04 2.197027952682e+01
7.657500000000e+02 -4.714555450745e-02 4.226784964826e-04 2.198668904628e+01
7.660000000000e+02 -5.023079536747e-02 4.274792741844e-04 2.200416279072e+01
7.662500000000e+02 -5.291128928437e-02 4.315600559335e-04 2.202267392658e+01
7.665000000000e+02 -5.520963372567e-02 4.349547315357e-04 2.204219274937e+01
7.667500000000e+02 -5.715239227425e-02 4.377027355297e-04 2.206268677455e+01
7.670000000000e+02 -5.876961256799e-02 4.398482711578e-04 2.208412120332e+01
7.672500000000e+02 -6.009431963021e-02 4.414393495411e-04 2.210645890984e+01
7.675000000000e+02 -6.116193850090e-02 4.425270157067e-04 2.212966095326e+01
7.677500000000e+02 -6.200976506993e-02 4.431642632096e-04 2.215368657277e+01
7.680000000000e+02 -6.267633684436e-02 4.434052061286e-04 2.217849370185e+01
7.682500000000e+02 -6.320089026619e-02 4.433044695107e-04 2.220403894955e+01
7.685000000000e+02 -6.362272961332e-02 4.429163391753e-04 2.223027810428e+01
7.687500000000e+02 -6.398071740002e-02 4.422941133317e-04 2.225716609265e+01
7.690000000000e+02 -6.431266163320e-02 4.414893573884e-04 2.228465746146e+01
7.692500000000e+02 -6.465489458580e-02 4.405514645349e-04 2.231270630366e+01
7.695000000000e+02 -6.504172103042e-02 4.395270354052e-04 2.234126667477e+01
7.697500000000e+02 -6.550504395779e-02 4.384595371443e-04 2.237029266004e+01
7.700000000000e+02 -6.607403391312e-02 4.373890223662e-04 2.239973841235e+01
7.702500000000e+02 -6.677475864679e-02 4.363517231445e-04 2.242955849598e+01
7.705000000000e+02 -6.762999288495e-02 4.353799261777e-04 2.245970786048e+01
7.707500000000e+02 -6.865901786351e-02 4.345018059388e-04 2.249014201475e+01
7.710000000000e+02 -6.987757076650e-02 4.337414738031e-04 2.252081697563e+01
7.712500000000e+02 -7.129772197135e-02 4.331188909348e-04 2.255168956196e+01
7.715000000000e+02 -7.292793425986e-02 4.326500276552e-04 2.258271736014e+01
7.717500000000e+02 -7.477317765946e-02 4.323470350932e-04 2.261385868428e+01
7.720000000000e+02 -7.683497812572e-02 4.322183350667e-04 2.264507288647e+01
7.722500000000e+02 -7.911167615363e-02 4.322690545559e-04 2.267632017181e+01
7.725000000000e+02 -8.159861013736e-02 4.325012799008e-04 2.270756175667e+01
7.727500000000e+02 -8.428834755299e-02 4.329144168636e-04 2.273876004408e+01
7.730000000000e+02 -8.717101666809e-02 4.335056426595e-04 2.276987846333e+01
7.732500000000e+02 -9.023457706266e-02 4.342703247792e-04 2.280088164081e+01
7.735000000000e+02 -9.346512243965e-02 4.352024953959e-04 2.283173558083e+01
7.737500000000e+02 -9.684723730581e-02 4.362953727011e-04 2.286240747244e+01
7.740000000000e+02 -1.003642869992e-01 4.375418614946e-04 2.289286605983e+01
7.742500000000e+02 -1.039987643469e-01 4.389349548311e-04 2.292308141912e+01
7.745000000000e+02 -1.077325902551e-01 4.404683783180e-04 2.295302533299e+01
7.747500000000e+02 -1.115474215134e-01 4.421369672560e-04 2.298267107439e+01
7.750000000000e+02 -1.154249457580e-01 4.439371911896e-04 2.301199373898e+01
7.752500000000e+02 -1.193471556624e-01 4.458674503730e-04 2.304097022152e+01
7.755000000000e+02 -1.232965944405e-01 4.479283181033e-04 2.306957917748e+01
7.757500000000e+02 -1.272566096281e-01 4.501231199607e-04 2.309780132046e+01
7.760000000000e+02 -1.312115636914e-01 4.524580447703e-04 2.312561938704e+01
7.762500000000e+02 -1.351470036642e-01 4.549420896043e-04 2.315301809605e+01
7.765000000000e+02 -1.390498672547e-01 4.575872188090e-04 2.317998447198e+01
7.767500000000e+02 -1.429085728560e-01 4.604081342065e-04 2.320650761579e+01
7.770000000000e+02 -1.467131695607e-01 4.634222960409e-04 2.323257901629e+01
7.772500000000e+02 -1.504553948230e-01 4.666495014292e-04 2.325819249690e+01
7.775000000000e+02 -1.541287022188e-01 4.701114524824e-04 2.328334419503e+01
7.777500000000e+02 -1.577282807406e-01 4.738313194532e-04 2.330803268063e+01
7.780000000000e+02 -1.612510396600e-01 4.778332419103e-04 2.333225910293e+01
7.782500000000e+02 -1.646955056423e-01 4.821414780095e-04 2.335602698883e+01
7.785000000000e+02 -1.680617616505e-01 4.867799023111e-04 2.337934255371e+01
7.787500000000e+02 -1.713512816285e-01 4.917710242336e-04 2.340221446787e+01
7.790000000000e+02 -1.745667990329e-01 4.971353695155e-04 2.342465415666e+01
7.792500000000e+02 -1.777121017256e-01 5.028905141906e-04 2.344667557185e+01
7.795000000000e+02 -1.807918440082e-01 5.090504113011e-04 2.346829547441e+01
7.797500000000e+02 -1.838113230761e-01 5.156245225750e-04 2.348953322091e+01
7.800000000000e+02 -1.867762549775e-01 5.226171724995e-04 2.351041102722e+01
7.802500000000e+02 -1.896925564301e-01 5.300268627652e-04 2.353095376602e+01
7.805000000000e+02 -1.925661128767e-01 5.378457389611e-04 2.355118918787e+01
7.807500000000e+02 -1.954025717991e-01 5.460591489025e-04 2.357114785248e+01
7.810000000000e+02 -1.982071639517e-01 5.546453111798e-04 2.359086307944e+01
7.812500000000e+02 -2.009845046966e-01 5.635750505226e-04 2.361037112756e+01
7.815000000000e+02 -2.037384859750e-01 5.728118736644e-04 2.362971101643e+01
7.817500000000e+02 -2.064721210192e-01 5.823119510501e-04 2.364892469993e+01
7.820000000000e+02 -2.091875080921e-01 5.920244534732e-04 2.366805688944e+01
7.822500000000e+02 -2.118857269437e-01 6.018917770058e-04 2.368715518760e+01
7.825000000000e+02 -2.145668696073e-01 6.118502375465e-04 2.370626991685e+01
7.827500000000e+02 -2.172300217500e-01 6.218306614235e-04 2.372545412932e+01
7.830000000000e+02 -2.198732710565e-01 6.317590548872e-04 2.374476356782e+01
7.832500000000e+02 -2.224938014393e-01 6.415576153931e-04 2.376425648471e+01
7.835000000000e+02 -2.250879315534e-01 6.511456521100e-04 2.378399356700e+01
7.837500000000e+02 -2.276511571737e-01 6.604405783163e-04 2.380403781419e+01
7.840000000000e+02 -2.301782804472e-01 6.693591468068e-04 2.382445428602e+01
7.842500000000e+02 -2.326634107583e-01 6.778184377367e-04 2.384530996478e+01
7.845000000000e+02 -2.351001018467e-01 6.857371522400e-04 2.386667344025e+01
7.847500000000e+02 -2.374813477894e-01 6.930366153947e-04 2.388861467871e+01
7.850000000000e+02 -2.397996665446e-01 6.996419323074e-04 2.391120467608e+01
7.852500000000e+02 -2.420471705314e-01 7.054830319331e-04 2.393451509739e+01
7.855000000000e+02 -2.442155678632e-01 7.104955552477e-04 2.395861790128e+01
7.857500000000e+02 -2.462962362566e-01 7.146217423172e-04 2.398358489539e+01
7.860000000000e+02 -2.482802796727e-01 7.178111092871e-04 2.400948729176e+01
7.862500000000e+02 -2.501585513857e-01 7.200210730120e-04 2.403639519460e+01
7.865000000000e+02 -2.519217450351e-01 7.212175305854e-04 2.406437711299e+01
7.867500000000e+02 -2.535604389200e-01 7.213750672877e-04 2.409349938071e+01
7.870000000000e+02 -2.550651993414e-01 7.204771567195e-04 2.412382564479e+01
7.872500000000e+02 -2.564266603870e-01 7.185163591726e-04 2.415541624118e+01
7.875000000000e+02 -2.576356485978e-01 7.154941278999e-04 2.418832766646e+01
7.877500000000e+02 -2.586833035171e-01 7.114207133332e-04 2.422261198072e+01
7.880000000000e+02 -2.595612242342e-01 7.063150074360e-04 2.425831620492e+01
7.882500000000e+02 -2.602616233417e-01 7.002040868867e-04 2.429548181382e+01
7.885000000000e+02 -2.607774887275e-01 6.931228744858e-04 2.433414418139e+01
7.887500000000e+02 -2.611027595849e-01 6.851137892868e-04 2.437433201720e+01
7.890000000000e+02 -2.612324798405e-01 6.762261316919e-04 2.441606698677e+01
7.892500000000e+02 -2.611629754519e-01 6.665158187336e-04 2.445936315935e+01
7.895000000000e+02 -2.608919875265e-01 6.560446979385e-04 2.450422673615e+01
7.897500000000e+02 -2.604188311273e-01 6.448803254610e-04 2.455065559017e+01
7.900000000000e+02 -2.597445022083e-01 6.330952356943e-04 2.459863910584e+01
7.902500000000e+02 -2.588718073345e-01 6.207666603036e-04 2.464815785287e+01
7.905000000000e+02 -2.578054576692e-01 6.079760648023e-04 2.469918347676e+01
7.907500000000e+02 -2.565521484950e-01 5.948086664799e-04 2.475167866188e+01
7.910000000000e+02 -2.551206511641e-01 5.813531461167e-04 2.480559701445e+01
7.912500000000e+02 -2.535218645394e-01 5.677011339915e-04 2.486088319269e+01
7.915000000000e+02 -2.517688678515e-01 5.539468128041e-04 2.491747298788e+01
7.917500000000e+02 -2.498769468136e-01 5.401864777697e-04 2.497529361002e+01
7.920000000000e+02 -2.478636105335e-01 5.265181805899e-04 2.503426382435e+01
7.922500000000e+02 -2.457485674120e-01 5.130412302518e-04 2.509429444552e+01
7.925000000000e+02 -2.435536820953e-01 4.998557937819e-04 2.515528861695e+01
7.927500000000e+02 -2.413028861858e-01 4.870624114397e-04 2.521714233890e+01
7.930000000000e+02 -2.390220563729e-01 4.747615433335e-04 2.527974506343e+01
7.932500000000e+02 -2.367388308120e-01 4.630530310820e-04 2.534298014706e+01
7.935000000000e+02 -2.344823995592e-01 4.520356143615e-04 2.540672564499e+01
7.937500000000e+02 -2.322831999531e-01 4.418062741399e-04 2.547085483686e+01
7.940000000000e+02 -2.301726165286e-01 4.324597986955e-04 2.553523710009e+01
7.942500000000e+02 -2.281825576455e-01 4.240879652425e-04 2.559973850389e+01
7.945000000000e+02 -2.263450659697e-01 4.167789825851e-04 2.566422272332e+01
7.947500000000e+02 -2.246918125378e-01 4.106165900970e-04 2.572855169599e+01
7.950000000000e+02 -2.232536122250e-01 4.056793389057e-04 2.579258646283e+01
7.952500000000e+02 -2.220599379970e-01 4.020397749657e-04 2.585618799426e+01
7.955000000000e+02 -2.211383755870e-01 3.997633623265e-04 2.591921787338e+01
7.957500000000e+02 -2.205141645369e-01 3.989076599740e-04 2.598153911532e+01
7.960000000000e+02 -2.202097369944e-01 3.995211749369e-04 2.604301688000e+01
7.962500000000e+02 -2.202443430541e-01 4.016423774915e-04 2.610351921215e+01
7.965000000000e+02 -2.206336928040e-01 4.052984068423e-04 2.616291766982e+01
7.967500000000e+02 -2.213897187187e-01 4.105041122619e-04 2.622108797923e+01
7.970000000000e+02 -2.225204352707e-01 4.172609537077e-04 2.627791068325e+01
7.972500000000e+02 -2.240298234128e-01 4.255559432781e-04 2.633327163607e+01
7.975000000000e+02 -2.259178858873e-01 4.353609315287e-04 2.638706257710e+01
7.977500000000e+02 -2.281807062425e-01 4.466317813550e-04 2.643918158392e+01
7.980000000000e+02 -2.308106482925e-01 4.593079498090e-04 2.648953353868e+01
7.982500000000e+02 -2.337965596768e-01 4.733122123935e-04 2.653803050689e+01
7.985000000000e+02 -2.371240447227e-01 4.885507316003e-04 2.658459211032e+01
7.987500000000e+02 -2.407757800732e-01 5.049134243864e-04 2.662914586734e+01
7.990000000000e+02 -2.447317912746e-01 5.222747017333e-04 2.667162744348e+01
7.992500000000e+02 -2.489697793566e-01 5.404945085323e-04 2.671198094511e+01
7.995000000000e+02 -2.534653974602e-01 5.594198148852e-04 2.675015909656e+01
7.997500000000e+02 -2.581925160866e-01 5.788863031586e-04 2.678612342874e+01
8.000000000000e+02 -2.631234778530e-01 5.987204617880e-04 2.681984441640e+01
8.002500000000e+02 -2.682293047114e-01 6.187418476117e-04 2.685130157601e+01
8.005000000000e+02 -2.734799122943e-01 6.387655258303e-04 2.688048351898e+01
8.007500000000e+02 -2.788442865134e-01 6.586047743291e-04 2.690738797089e+01
8.010000000000e+02 -2.842906782862e-01 6.780736978864e-04 2.693202174049e+01
8.012500000000e+02 -2.897867738310e-01 6.969898520871e-04 2.695440064918e+01
8.015000000000e+02 -2.952998832962e-01 7.151768711073e-04 2.697454941729e+01
8.017500000000e+02 -3.007971135693e-01 7.324668380669e-04 2.699250150560e+01
8.020000000000e+02 -3.062455469818e-01 7.487026970587e-04 2.700829888243e+01
8.022500000000e+02 -3.116123959377e-01 7.637402300699e-04 2.702199178114e+01
8.025000000000e+02 -3.168651359186e-01 7.774498447942e-04 2.703363838131e+01
8.027500000000e+02 -3.219716091428e-01 7.897181573030e-04 2.704330444439e+01
8.030000000000e+02 -3.269000872631e-01 8.004493061383e-04 2.705106287033e+01
8.032500000000e+02 -3.316192793709e-01 8.095658027910e-04 2.705699324926e+01
8.035000000000e+02 -3.360983166645e-01 8.170093411209e-04 2.706118128280e+01
8.037500000000e+02 -3.403066877263e-01 8.227410577415e-04 2.706371822748e+01
8.040000000000e+02 -3.442141759105e-01 8.267417152059e-04 2.706470017463e+01
8.042500000000e+02 -3.477908012096e-01 8.290113935004e-04 2.706422739134e+01
8.045000000000e+02 -3.510068080581e-01 8.295690267588e-04 2.706240347600e+01
8.047500000000e+02 -3.538327343591e-01 8.284515522080e-04 2.705933455642e+01
8.050000000000e+02 -3.562395760445e-01 8.257127783360e-04 2.705512839140e+01
8.052500000000e+02 -3.581991047141e-01 8.214220299360e-04 2.704989343685e+01
8.055000000000e+02 -3.596843127558e-01 8.156624669824e-04 2.704373794733e+01
8.057500000000e+02 -3.606700422343e-01 8.085291952052e-04 2.703676892633e+01
8.060000000000e+02 -3.611337278897e-01 8.001273041273e-04 2.702909121132e+01
8.062500000000e+02 -3.610562835894e-01 7.905697791811e-04 2.702080652583e+01
8.065000000000e+02 -3.604230503136e-01 7.799754176367e-04 2.701201255053e+01
8.067500000000e+02 -3.592247626054e-01 7.684668142957e-04 2.700280206335e+01
8.070000000000e+02 -3.574584919978e-01 7.561685680533e-04 2.699326213084e+01
8.072500000000e+02 -3.551284742026e-01 7.432057337965e-04 2.698347345902e+01
8.075000000000e+02 -3.522467714959e-01 7.297025493085e-04 2.697350963127e+01
8.077500000000e+02 -3.488337379285e-01 7.157816202407e-04 2.696343665501e+01
8.080000000000e+02 -3.449182238211e-01 7.015634555622e-04 2.695331256486e+01
8.082500000000e+02 -3.405375115537e-01 6.871663363758e-04 2.694318699681e+01
8.085000000000e+02 -3.357369924010e-01 6.727065857515e-04 2.693310100682e+01
8.087500000000e+02 -3.305695777605e-01 6.582990471437e-04 2.692308703419e+01
8.090000000000e+02 -3.250949021808e-01 6.440577579520e-04 2.691316877542e+01
8.092500000000e+02 -3.193783406440e-01 6.300967005187e-04 2.690336132177e+01
8.095000000000e+02 -3.134898929340e-01 6.165305040371e-04 2.689367143224e+01
8.097500000000e+02 -3.075029959958e-01 6.034749760599e-04 2.688409768471e+01
8.100000000000e+02 -3.014932910286e-01 5.910474317006e-04 2.687463093361e+01
8.102500000000e+02 -2.955373925111e-01 5.793666955656e-04 2.686525475953e+01
8.105000000000e+02 -2.897116869555e-01 5.685527648460e-04 2.685594597526e+01
8.107500000000e+02 -2.840911714387e-01 5.587260896272e-04 2.684667522014e+01
8.110000000000e+02 -2.787483467191e-01 5.500065100923e-04 2.683740768734e+01
8.112500000000e+02 -2.737521578264e-01 5.425118627077e-04 2.682810369143e+01
8.115000000000e+02 -2.691669933724e-01 5.363563053224e-04 2.681871949229e+01
8.117500000000e+02 -2.650517446607e-01 5.316484486136e-04 2.680920797285e+01
8.120000000000e+02 -2.614589391491e-01 5.284893226849e-04 2.679951945966e+01
8.122500000000e+02 -2.584339496099e-01 5.269702934781e-04 2.678960233838e+01
8.125000000000e+02 -2.560143271811e-01 5.271708953928e-04 2.677940377653e+01
8.127500000000e+02 -2.542292973378e-01 5.291566707546e-04 2.676887040785e+01
8.130000000000e+02 -2.530994138146e-01 5.329772654864e-04 2.675794879338e+01
8.132500000000e+02 -2.526364672941e-01 5.386644158561e-04 2.674658602328e+01
8.135000000000e+02 -2.528435917671e-01 5.462300229902e-04 2.673473004590e+01
8.137500000000e+02 -2.537156542772e-01 5.556645298460e-04 2.672233003190e+01
8.140000000000e+02 -2.552398592522e-01 5.669354253581e-04 2.670933667947e+01
8.142500000000e+02 -2.573965221111e-01 5.799860810955e-04 2.669570232946e+01
8.145000000000e+02 -2.601600085192e-01 5.947348603718e-04 2.668138113570e+01
8.147500000000e+02 -2.634997079243e-01 6.110746354232e-04 2.666632914790e+01
8.150000000000e+02 -2.673810087448e-01 6.288728453267e-04 2.665050435832e+01
8.152500000000e+02 -2.717661421044e-01 6.479720232291e-04 2.663386674505e+01
8.155000000000e+02 -2.766148640357e-01 6.681909905308e-04 2.661637830308e+01
8.157500000000e+02 -2.818848896121e-01 6.893266744868e-04 2.659800308131e+01
8.160000000000e+02 -2.875320801249e-01 7.111565859727e-04 2.657870725907e+01
8.162500000000e+02 -2.935102979927e-01 7.334418758512e-04 2.655845917521e+01
8.165000000000e+02 -2.997710818779e-01 7.559309303284e-04 2.653722943554e+01
8.167500000000e+02 -3.062630975851e-01 7.783632647470e-04 2.651499098789e+01
8.170000000000e+02 -3.129315255281e-01 8.004740250369e-04 2.649171922786e+01
8.172500000000e+02 -3.197173837098e-01 8.219982598820e-04 2.646739204233e+01
8.175000000000e+02 -3.265570534558e-01 8.426753654606e-04 2.644198990701e+01
8.177500000000e+02 -3.333819220923e-01 8.622530696431e-04 2.641549588394e+01
8.180000000000e+02 -3.401184138640e-01 8.804912774814e-04 2.638789566292e+01
8.182500000000e+02 -3.466882939983e-01 8.971651486308e-04 2.635917750275e+01
8.185000000000e+02 -3.530094416880e-01 9.120678588178e-04 2.632933221301e+01
8.187500000000e+02 -3.589969320158e-01 9.250124909149e-04 2.629835304939e+01
8.190000000000e+02 -3.645645124279e-01 9.358335587947e-04 2.626623565145e+01
8.192500000000e+02 -3.696263103321e-01 9.443878140679e-04 2.623297792406e+01
8.195000000000e+02 -3.740987436769e-01 9.505547450646e-04 2.619857995739e+01
8.197500000000e+02 -3.779024809149e-01 9.542367294668e-04 2.616304393258e+01
8.200000000000e+02 -3.809643915209e-01 9.553590839073e-04 2.612637406410e+01
8.202500000000e+02 -3.832193327701e-01 9.538698741255e-04 2.608857652400e+01
8.205000000000e+02 -3.846117590483e-01 9.497400093106e-04 2.604965941656e+01
8.207500000000e+02 -3.850970225476e-01 9.429632708031e-04 2.600963274978e+01
8.210000000000e+02 -3.846424045391e-01 9.335564721019e-04 2.596850841979e+01
8.212500000000e+02 -3.832277966586e-01 9.215596582948e-04 2.592630020599e+01
8.215000000000e+02 -3.808461188966e-01 9.070365204392e-04 2.588302375834e+01
8.217500000000e+02 -3.775034100234e-01 8.900745725207e-04 2.583869660266e+01
8.220000000000e+02 -3.732187259975e-01 8.707853400378e-04 2.579333810611e+01
8.222500000000e+02 -3.680237991679e-01 8.493043160107e-04 2.574696946967e+01
8.225000000000e+02 -3.619625239953e-01 8.257906214138e-04 2.569961370609e+01
8.227500000000e+02 -3.550902461990e-01 8.004262611949e-04 2.565129563196e+01
8.230000000000e+02 -3.474729610945e-01 7.734151822728e-04 2.560204183293e+01
8.232500000000e+02 -3.391863024742e-01 7.449818309656e-04 2.555188066799e+01
8.235000000000e+02 -3.303143350003e-01 7.153692713517e-04 2.550084231118e+01
8.237500000000e+02 -3.209482721473e-01 6.848372222840e-04 2.544895874602e+01
8.240000000000e+02 -3.111849361440e-01 6.536595862358e-04 2.539626385112e+01
8.242500000000e+02 -3.011250762265e-01 6.221217381537e-04 2.534279349198e+01
8.245000000000e+02 -2.908716563748e-01 5.905178080979e-04 2.528858559401e+01
8.247500000000e+02 -2.805279921671e-01 5.591475299713e-04 2.523368028525e+01
8.250000000000e+02 -2.701959768056e-01 5.283130556738e-04 2.517812000357e+01
8.252500000000e+02 -2.599743552534e-01 4.983154286969e-04 2.512194965325e+01
8.255000000000e+02 -2.499573096595e-01 4.694511276147e-04 2.506521668022e+01
8.257500000000e+02 -2.402332362423e-01 4.420082041522e-04 2.500797118984e+01
8.260000000000e+02 -2.308839320963e-01 4.162623692730e-04 2.495026599329e+01
8.262500000000e+02 -2.219841243521e-01 3.924728760551e-04 2.489215664821e+01
8.265000000000e+02 -2.136014634459e-01 3.708785552166e-04 2.483370140056e+01
8.267500000000e+02 -2.057967828581e-01 3.516937603660e-04 2.477496111664e+01
8.270000000000e+02 -1.986246053926e-01 3.351044883546e-04 2.471599916638e+01
8.272500000000e+02 -1.921338484499e-01 3.212650482093e-04 2.465688118351e+01
8.275000000000e+02 -1.863684667517e-01 3.102950942903e-04 2.459767485317e+01
8.277500000000e+02 -1.813679420269e-01 3.022773168398e-04 2.453844963670e+01
8.280000000000e+02 -1.771675431139e-01 2.972560220356e-04 2.447927638842e+01
8.282500000000e+02 -1.737981762458e-01 2.952365448988e-04 2.442022707994e+01
8.285000000000e+02 -1.712858083853e-01 2.961855359085e-04 2.436137433768e+01
8.287500000000e+02 -1.696504872973e-01 3.000322412835e-04 2.430279110027e+01
8.290000000000e+02 -1.689049643287e-01 3.066705718953e-04 2.424455025440e+01
8.292500000000e+02 -1.690530886333e-01 3.159619014909e-04 2.418672417499e+01
8.295000000000e+02 -1.700880691695e-01 3.277382949671e-04 2.412938438058e+01
8.297500000000e+02 -1.719908536721e-01 3.418061632191e-04 2.407260115225e+01
8.300000000000e+02 -1.747287434949e-01 3.579499828661e-04 2.401644313299e+01
8.302500000000e+02 -1.782545215149e-01 3.759361092349e-04 2.396097704400e+01
8.305000000000e+02 -1.825061152928e-01 3.955160322126e-04 2.390626722755e+01
8.307500000000e+02 -1.874070233070e-01 4.164295838077e-04 2.385237537830e+01
8.310000000000e+02 -1.928674565528e-01 4.384076084926e-04 2.379936021506e+01
8.312500000000e+02 -1.987861819219e-01 4.611741909003e-04 2.374727716274e+01
8.315000000000e+02 -2.050530191940e-01 4.844487166266e-04 2.369617816291e+01
8.317500000000e+02 -2.115517581044e-01 5.079473807809e-04 2.364611135375e+01
8.320000000000e+02 -2.181634063994e-01 5.313848853466e-04 2.359712093935e+01
8.322500000000e+02 -2.247695087353e-01 5.544761629390e-04 2.354924710997e+01
8.325000000000e+02 -2.312553126013e-01 5.769382891016e-04 2.350252594024e+01
8.327500000000e+02 -2.375126053895e-01 5.984927179556e-04 2.345698934341e+01
8.330000000000e+02 -2.434421019584e-01 6.188682065871e-04 2.341266523762e+01
8.332500000000e+02 -2.489551700829e-01 6.378039203595e-04 2.336957753116e+01
8.335000000000e+02 -2.539749522183e-01 6.550533261615e-04 2.332774638643e+01
8.337500000000e+02 -2.584367750483e-01 6.703881600800e-04 2.328718829568e+01
8.340000000000e+02 -2.622879991842e-01 6.836028294616e-04 2.324791635743e+01
8.342500000000e+02 -2.654873119924e-01 6.945185314096e-04 2.320994040132e+01
8.345000000000e+02 -2.680036993867e-01 7.029873574522e-04 2.317326720113e+01
8.347500000000e+02 -2.698151822636e-01 7.088957603210e-04 2.313790060427e+01
8.350000000000e+02 -2.709075026796e-01 7.121673089475e-04 2.310384167376e+01
8.352500000000e+02 -2.712729423233e-01 7.127646416275e-04 2.307108872198e+01
8.355000000000e+02 -2.709093389296e-01 7.106905430712e-04 2.303963738493e+01
8.357500000000e+02 -2.698194664068e-01 7.059876350473e-04 2.300948059845e+01
8.360000000000e+02 -2.680107516164e-01 6.987371855066e-04 2.298060859189e+01
8.362500000000e+02 -2.654953820753e-01 6.890570350408e-04 2.295300882183e+01
8.365000000000e+02 -2.622907486644e-01 6.770986328584e-04 2.292666595572e+01
8.367500000000e+02 -2.584201326104e-01 6.630435800327e-04 2.290156180792e+01
8.370000000000e+02 -2.539135311063e-01 6.470992945596e-04 2.287767535265e+01
8.372500000000e+02 -2.488084579461e-01 6.294949334904e-04 2.285498269981e+01
8.375000000000e+02 -2.431507059891e-01 6.104771440793e-04 2.283345721432e+01
8.377500000000e+02 -2.369947830224e-01 5.903058209445e-04 2.281306960361e+01
8.380000000000e+02 -2.304039899566e-01 5.692501078544e-04 2.279378805137e+01
8.382500000000e+02 -2.234501671868e-01 5.475849482902e-04 2.277557852038e+01
8.385000000000e+02 -2.162128356276e-01 5.255877012125e-04 2.275840491096e+01
8.387500000000e+02 -2.087780050496e-01 5.035353300063e-04 2.274222948508e+01
8.390000000000e+02 -2.012364735137e-01 4.817017357334e-04 2.272701316801e+01
8.392500000000e+02 -1.936817785426e-01 4.603553156631e-04 2.271271584197e+01
8.395000000000e+02 -1.862079768698e-01 4.397567441541e-04 2.269929685043e+01
8.397500000000e+02 -1.789072246610e-01 4.201566133341e-04 2.268671528720e+01
8.400000000000e+02 -1.718674139268e-01 4.017930816245e-04 2.267493039468e+01
8.402500000000e+02 -1.651699092022e-01 3.848893561783e-04 2.266390177382e+01
8.405000000000e+02 -1.588876172703e-01 3.696511160434e-04 2.265358983239e+01
8.407500000000e+02 -1.530833479590e-01 3.562637089196e-04 2.264395594891e+01
8.410000000000e+02 -1.478085902786e-01 3.448892635060e-04 2.263496255092e+01
8.412500000000e+02 -1.431028181231e-01 3.356639907053e-04 2.262657343808e+01
8.415000000000e+02 -1.389931835397e-01 3.286954293282e-04 2.261875377678e+01
8.417500000000e+02 -1.354946562267e-01 3.240599495628e-04 2.261147002974e+01
8.420000000000e+02 -1.326105769451e-01 3.218005717474e-04 2.260469019428e+01
8.422500000000e+02 -1.303334434909e-01 3.219254883071e-04 2.259838348993e+01
8.425000000000e+02 -1.286459934343e-01 3.244069987395e-04 2.259252060133e+01
8.427500000000e+02 -1.275223242444e-01 3.291812666138e-04 2.258707330759e+01
8.430000000000e+02 -1.269291319107e-01 3.361487372266e-04 2.258201468362e+01
8.432500000000e+02 -1.268268772151e-01 3.451754118612e-04 2.257731892499e+01
8.435000000000e+02 -1.271708559781e-01 3.560948898254e-04 2.257296116002e+01
8.437500000000e+02 -1.279121842984e-01 3.687109247027e-04 2.256891764985e+01
8.440000000000e+02 -1.289985938147e-01 3.828007933371e-04 2.256516562513e+01
8.442500000000e+02 -1.303751190804e-01 3.981193412934e-04 2.256168314510e+01
8.445000000000e+02 -1.319846478441e-01 4.144030866505e-04 2.255844932622e+01
8.447500000000e+02 -1.337683778049e-01 4.313748802544e-04 2.255544416532e+01
8.450000000000e+02 -1.356662357848e-01 4.487486303040e-04 2.255264863271e+01
8.452500000000e+02 -1.376172719745e-01 4.662341397452e-04 2.255004449757e+01
8.455000000000e+02 -1.395600984756e-01 4.835417062372e-04 2.254761458652e+01
8.457500000000e+02 -1.414333826512e-01 5.003867062631e-04 2.254534261567e+01
8.460000000000e+02 -1.431764380092e-01 5.164938408460e-04 2.254321327359e+01
8.462500000000e+02 -1.447299072217e-01 5.316010866795e-04 2.254121205359e+01
8.465000000000e+02 -1.460365539315e-01 5.454631526457e-04 2.253932549912e+01
8.467500000000e+02 -1.470421356443e-01 5.578547476177e-04 2.253754106421e+01
8.470000000000e+02 -1.476963306022e-01 5.685733403048e-04 2.253584697385e+01
8.472500000000e+02 -1.479537169286e-01 5.774414888575e-04 2.253423250717e+01
8.475000000000e+02 -1.477747037978e-01 5.843088127559e-04 2.253268767913e+01
8.477500000000e+02 -1.471264347274e-01 5.890535451227e-04 2.253120334627e+01
8.480000000000e+02 -1.459836048078e-01 5.915838142889e-04 2.252977131158e+01
8.482500000000e+02 -1.443290904815e-01 5.918385151811e-04 2.252838400936e+01
8.485000000000e+02 -1.421544881985e-01 5.897878724359e-04 2.252703483399e+01
8.487500000000e+02 -1.394603752444e-01 5.854335234148e-04 2.252571777334e+01
8.490000000000e+02 -1.362564476480e-01 5.788085044906e-04 2.252442772145e+01
8.492500000000e+02 -1.325613796090e-01 5.699767471444e-04 2.252316035490e+01
8.495000000000e+02 -1.284024683497e-01 5.590322245215e-04 2.252191202672e+01
8.497500000000e+02 -1.238151465571e-01 5.460979002261e-04 2.252068005927e+01
8.500000000000e+02 -1.188422382267e-01 5.313241963362e-04 2.251946268835e+01
8.502500000000e+02 -1.135330610890e-01 5.148871034756e-04 2.251825899224e+01
8.505000000000e+02 -1.079424751202e-01 4.969860735255e-04 2.251706923913e+01
8.507500000000e+02 -1.021297560596e-01 4.778413079614e-04 2.251589482799e+01
8.510000000000e+02 -9.615745344269e-02 4.576909164077e-04 2.251473847958e+01
8.512500000000e+02 -9.009017618418e-02 4.367876440523e-04 2.251360416111e+01
8.515000000000e+02 -8.399346791327e-02 4.153955087303e-04 2.251249748155e+01
8.517500000000e+02 -7.793262937114e-02 3.937860009561e-04 2.251142560963e+01
8.520000000000e+02 -7.197164555838e-02 3.722342421081e-04 2.251039744378e+01
8.522500000000e+02 -6.617214076611e-02 3.510149451985e-04 2.250942352075e+01
8.525000000000e+02 -6.059250972450e-02 3.303983827687e-04 2.250851631455e+01
8.527500000000e+02 -5.528706585770e-02 3.106462964728e-04 2.250769014390e+01
8.530000000000e+02 -5.030530376411e-02 2.920080114193e-04 2.250696101244e+01
8.532500000000e+02 -4.569132856048e-02 2.747167086113e-04 2.250634686437e+01
8.535000000000e+02 -4.148331880120e-02 2.589858420910e-04 2.250586737328e+01
8.537500000000e+02 -3.771310040628e-02 2.450059493272e-04 2.250554372572e+01
8.540000000000e+02 -3.440585500846e-02 2.329417245847e-04 2.250539882469e+01
8.542500000000e+02 -3.157984602708e-02 2.229296282734e-04 2.250545678016e+01
8.545000000000e+02 -2.924628547771e-02 2.150758099697e-04 2.250574308249e+01
8.547500000000e+02 -2.740922527513e-02 2.094546082672e-04 2.250628427700e+01
8.550000000000e+02 -2.606553607976e-02 2.061075718955e-04 2.250710763703e+01
8.552500000000e+02 -2.520495808331e-02 2.050428010262e-04 2.250824123146e+01
8.555000000000e+02 -2.481019656905e-02 2.062349948888e-04 2.250971355532e+01
8.557500000000e+02 -2.485710505135e-02 2.096260597651e-04 2.251155317312e+01
8.560000000000e+02 -2.531492058457e-02 2.151258876046e-04 2.251378874053e+01
8.562500000000e+02 -2.614658651721e-02 2.226138502729e-04 2.251644862415e+01
8.565000000000e+02 -2.730915178254e-02 2.319408341297e-04 2.251956051437e+01
8.567500000000e+02 -2.875423460099e-02 2.429312343084e-04 2.252315148206e+01
8.570000000000e+02 -3.042860178191e-02 2.553857571855e-04 2.252724737823e+01
8.572500000000e+02 -3.227479436798e-02 2.690840398832e-04 2.253187293764e+01
8.575000000000e+02 -3.423186953409e-02 2.837881219603e-04 2.253705119318e+01
8.577500000000e+02 -3.623618924364e-02 2.992455674319e-04 2.254280360237e+01
8.580000000000e+02 -3.822230726581e-02 3.151931133117e-04 2.254914949609e+01
8.582500000000e+02 -4.012389107756e-02 3.313601528946e-04 2.255610619169e+01
8.585000000000e+02 -4.187471425246e-02 3.474726247158e-04 2.256368870088e+01
8.587500000000e+02 -4.340966633166e-02 3.632567689170e-04 2.257190947308e+01
8.590000000000e+02 -4.466578735571e-02 3.784427282350e-04 2.258077853603e+01
8.592500000000e+02 -4.558329979032e-02 3.927682999593e-04 2.259030329606e+01
8.595000000000e+02 -4.610660418981e-02 4.059825203199e-04 2.260048837613e+01
8.597500000000e+02 -4.618525847775e-02 4.178490687610e-04 2.261133584834e+01
8.600000000000e+02 -4.577486885616e-02 4.281495015171e-04 2.262284510186e+01
8.602500000000e+02 -4.483791798953e-02 4.366861418001e-04 2.263501298802e+01
8.605000000000e+02 -4.334445448369e-02 4.432849654885e-04 2.264783376314e+01
8.607500000000e+02 -4.127273294350e-02 4.477980819165e-04 2.266129945737e+01
8.610000000000e+02 -3.860965931122e-02 4.501058157052e-04 2.267539988991e+01
8.612500000000e+02 -3.535113771353e-02 4.501184960846e-04 2.269012294714e+01
8.615000000000e+02 -3.150221358055e-02 4.477777375092e-04 2.270545467538e+01
8.617500000000e+02 -2.707717488640e-02 4.430575807099e-04 2.272137979588e+01
8.620000000000e+02 -2.209934586041e-02 4.359648189783e-04 2.273788170578e+01
8.622500000000e+02 -1.660090661193e-02 4.265393384985e-04 2.275494307647e+01
8.625000000000e+02 -1.062239419148e-02 4.148535388661e-04 2.277254593249e+01
8.627500000000e+02 -4.212186346671e-03 4.010116318912e-04 2.279067210328e+01
8.630000000000e+02 2.574137192402e-03 3.851485112195e-04 2.280930367394e+01
8.632500000000e+02 9.674675214702e-03 3.674278123256e-04 2.282842310006e+01
8.635000000000e+02 1.702198758156e-02 3.480401217777e-04 2.284801383817e+01
8.637500000000e+02 2.454417188639e-02 3.272001910313e-04 2.286806041521e+01
8.640000000000e+02 3.216579515689e-02 3.051443983996e-04 2.288854903442e+01
8.642500000000e+02 3.980907994160e-02 2.821272959398e-04 2.290946762915e+01
8.645000000000e+02 4.739493388207e-02 2.584184301556e-04 2.293080638590e+01
8.647500000000e+02 5.484412921833e-02 2.342985406437e-04 2.295255788682e+01
8.650000000000e+02 6.207840966068e-02 2.100557841834e-04 2.297471741190e+01
8.652500000000e+02 6.902163568102e-02 1.859817011345e-04 2.299728302658e+01
8.655000000000e+02 7.560080363580e-02 1.623673598452e-04 2.302025593524e+01
8.657500000000e+02 8.174710600623e-02 1.394992785567e-04 2.304364051794e+01
8.660000000000e+02 8.739690653191e-02 1.176554899030e-04 2.306744434650e+01
8.662500000000e+02 9.249259653384e-02 9.710179509199e-05 2.309167840125e+01
8.665000000000e+02 9.698342191838e-02 7.808811675289e-05 2.311635696923e+01
8.667500000000e+02 1.008261856130e-01 6.084508778520e-05 2.314149766787e+01
8.670000000000e+02 1.039858523290e-01 4.558099968679e-05 2.316712126840e+01
8.672500000000e+02 1.064360353286e-01 3.247898447683e-05 2.319325173973e+01
8.675000000000e+02 1.081593753454e-01 2.169465956405e-05 2.321991601774e+01
8.677500000000e+02 1.091477703987e-01 1.335427504590e-05 2.324714375511e+01
8.680000000000e+02 1.094025169351e-01 7.552935569630e-06 2.327496726333e+01
8.682500000000e+02 1.089342577657e-01 4.353792719100e-06 2.330342108686e+01
8.685000000000e+02 1.077628667917e-01 3.787128406480e-06 2.333254187538e+01
8.687500000000e+02 1.059171552207e-01 5.850272923540e-06 2.336236801795e+01
8.690000000000e+02 1.034344333739e-01 1.050815406018e-05 2.339293926414e+01
8.692500000000e+02 1.003600266448e-01 1.769369583808e-05 2.342429648669e+01
8.695000000000e+02 9.674660928506e-02 2.730907476579e-05 2.345648126149e+01
8.697500000000e+02 9.265342385314e-02 3.922750235701e-05 2.348953543925e+01
8.700000000000e+02 8.814550455869e-02 5.329478257769e-05 2.352350085735e+01
8.702500000000e+02 8.329268303173e-02 6.933210460299e-05 2.355841881192e+01
8.705000000000e+02 7.816866707837e-02 8.713834895554e-05 2.359432974096e+01
8.707500000000e+02 7.284997395075e-02 1.064929386438e-04 2.363127274875e+01
8.710000000000e+02 6.741483669350e-02 1.271590920564e-04 2.366928513427e+01
8.712500000000e+02 6.194217254078e-02 1.488867395416e-04 2.370840204046e+01
8.715000000000e+02 5.651043433359e-02 1.714162873930e-04 2.374865591229e+01
8.717500000000e+02 5.119658636992e-02 1.944816247966e-04 2.379007614689e+01
8.720000000000e+02 4.607502051090e-02 2.178137446092e-04 2.383268856385e+01
8.722500000000e+02 4.121659267606e-02 2.411440736885e-04 2.387651505921e+01
8.725000000000e+02 3.668766232171e-02 2.642079905041e-04 2.392157308996e+01
8.727500000000e+02 3.254924990398e-02 2.867478574474e-04 2.396787534119e+01
8.730000000000e+02 2.885625135406e-02 3.085161543569e-04 2.401542929832e+01
8.732500000000e+02 2.565677678834e-02 3.292783382097e-04 2.406423683780e+01
8.735000000000e+02 2.299156588282e-02 3.488154312477e-04 2.411429396440e+01
8.737500000000e+02 2.089356625094e-02 3.669264627960e-04 2.416559040254e+01
8.740000000000e+02 1.938757078267e-02 3.834306114569e-04 2.421810939522e+01
8.742500000000e+02 1.849003421188e-02 3.981690029375e-04 2.427182742821e+01
8.745000000000e+02 1.820897710657e-02 4.110062552929e-04 2.432671404795e+01
8.747500000000e+02 1.854408157599e-02 4.218315719699e-04 2.438273168215e+01
8.750000000000e+02 1.948679400050e-02 4.305598058147e-04 2.443983560327e+01
8.752500000000e+02 2.102066107597e-02 4.371318806015e-04 2.449797385774e+01
8.755000000000e+02 2.312170304086e-02 4.415150970655e-04 2.455708729790e+01
8.757500000000e+02 2.575898102611e-02 4.437028628272e-04 2.461710962187e+01
8.760000000000e+02 2.889510463877e-02 4.437145636630e-04 2.467796757760e+01
8.762500000000e+02 3.248695351100e-02 4.415947547532e-04 2.473958114387e+01
8.765000000000e+02 3.648647730513e-02 4.374120175995e-04 2.480186373453e+01
8.767500000000e+02 4.084138421683e-02 4.312580982433e-04 2.486472263931e+01
8.770000000000e+02 4.549611701021e-02 4.232460208650e-04 2.492805928619e+01
8.772500000000e+02 5.039259479340e-02 4.135088129418e-04 2.499176981015e+01
8.775000000000e+02 5.547122820080e-02 4.021972182063e-04 2.505574542907e+01
8.777500000000e+02 6.067167998520e-02 3.894780529648e-04 2.511987313559e+01
8.780000000000e+02 6.593384637344e-02 3.755316797734e-04 2.518403618792e+01
8.782500000000e+02 7.119865280421e-02 3.605498664045e-04 2.524811481078e+01
8.785000000000e+02 7.640882689613e-02 3.447334983557e-04 2.531198695095e+01
8.787500000000e+02 8.150973832191e-02 3.282898874327e-04 2.537552888832e+01
8.790000000000e+02 8.645000153125e-02 3.114305251850e-04 2.543861615078e+01
8.792500000000e+02 9.118217743488e-02 2.943684215257e-04 2.550112415363e+01
8.795000000000e+02 9.566325247603e-02 2.773157928433e-04 2.556292915824e+01
8.797500000000e+02 9.985512705748e-02 2.604815087894e-04 2.562390903687e+01
8.800000000000e+02 1.037249835259e-01 2.440687636813e-04 2.568394404207e+01
8.802500000000e+02 1.072455354803e-01 2.282728220031e-04 2.574291776988e+01
8.805000000000e+02 1.103952158912e-01 2.132788371550e-04 2.580071788955e+01
8.807500000000e+02 1.131582545465e-01 1.992597997070e-04 2.585723700135e+01
8.810000000000e+02 1.155246433084e-01 1.863747699702e-04 2.591237331957e+01
8.812500000000e+02 1.174900438170e-01 1.747669909441e-04 2.596603154899e+01
8.815000000000e+02 1.190555848106e-01 1.645624270672e-04 2.601812352663e+01
8.817500000000e+02 1.202275483963e-01 1.558686034176e-04 2.606856879715e+01
8.820000000000e+02 1.210170607269e-01 1.487732561973e-04 2.611729534263e+01
8.822500000000e+02 1.214396380444e-01 1.433436184058e-04 2.616424001481e+01
8.825000000000e+02 1.215147262885e-01 1.396257044673e-04 2.620934902691e+01
8.827500000000e+02 1.212651302496e-01 1.376441590459e-04 2.625257824245e+01
8.830000000000e+02 1.207165377615e-01 1.374017587395e-04 2.629389360273e+01
8.832500000000e+02 1.198968457225e-01 1.388800192146e-04 2.633327115523e+01
8.835000000000e+02 1.188356600986e-01 1.420392121038e-04 2.637069729603e+01
8.837500000000e+02 1.175636763909e-01 1.468192104840e-04 2.640616870742e+01
8.840000000000e+02 1.161120789670e-01 1.531405811489e-04 2.643969220891e+01
8.842500000000e+02 1.145120766039e-01 1.609054329606e-04 2.647128467398e+01
8.845000000000e+02 1.127943679484e-01 1.699989872091e-04 2.650097268447e+01
8.847500000000e+02 1.109886621686e-01 1.802913248180e-04 2.652879209386e+01
8.850000000000e+02 1.091233592960e-01 1.916388585995e-04 2.655478767489e+01
8.852500000000e+02 1.072251442448e-01 2.038866442588e-04 2.657901242733e+01
8.855000000000e+02 1.053187888976e-01 2.168701888256e-04 2.660152705873e+01
8.857500000000e+02 1.034269287260e-01 2.304177945405e-04 2.662239922700e+01
8.860000000000e+02 1.015699321373e-01 2.443528855116e-04 2.664170273794e+01
8.862500000000e+02 9.976587920548e-02 2.584961645978e-04 2.665951682409e+01
8.865000000000e+02 9.803054838481e-02 2.726680787177e-04 2.667592518771e+01
8.867500000000e+02 9.637750455525e-02 2.866910148319e-04 2.669101520779e+01
8.870000000000e+02 9.481822435585e-02 3.003915765391e-04 2.670487695292e+01
8.872500000000e+02 9.336225760881e-02 3.136027234808e-04 2.671760234981e+01
8.875000000000e+02 9.201746016157e-02 3.261657262555e-04 2.672928421293e+01
8.877500000000e+02 9.079019795382e-02 3.379321264020e-04 2.674001540726e+01
8.880000000000e+02 8.968560360032e-02 3.487653569548e-04 2.674988796443e+01
8.882500000000e+02 8.870786063715e-02 3.585421734417e-04 2.675899225017e+01
8.885000000000e+02 8.786039988317e-02 3.671541011402e-04 2.676741620876e+01
8.887500000000e+02 8.714615168916e-02 3.745084226115e-04 2.677524461660e+01
8.890000000000e+02 8.656780523318e-02 3.805288453998e-04 2.678255842953e+01
8.892500000000e+02 8.612791460120e-02 3.851563310552e-04 2.678943417141e+01
8.895000000000e+02 8.582908554525e-02 3.883493111457e-04 2.679594340234e+01
8.897500000000e+02 8.567413845092e-02 3.900836196985e-04 2.680215228117e+01
8.900000000000e+02 8.566609036681e-02 3.903526367367e-04 2.680812114393e+01
8.902500000000e+02 8.580824701927e-02 3.891667183374e-04 2.681390421783e+01
8.905000000000e+02 8.610415994913e-02 3.865526972271e-04 2.681954935466e+01
8.907500000000e+02 8.655764171853e-02 3.825528854364e-04 2.682509791359e+01
8.910000000000e+02 8.717257335245e-02 3.772243877835e-04 2.683058458533e+01
8.912500000000e+02 8.795282507201e-02 3.706377995498e-04 2.683603737923e+01
8.915000000000e+02 8.890214030981e-02 3.628757825616e-04 2.684147768444e+01
8.917500000000e+02 9.002383413401e-02 3.540320293200e-04 2.684692022986e+01
8.920000000000e+02 9.132070044004e-02 3.442092836866e-04 2.685237332481e+01
8.922500000000e+02 9.279466548975e-02 3.335180708326e-04 2.685783886184e+01
8.925000000000e+02 9.444665817517e-02 3.220748874564e-04 2.686331265582e+01
8.927500000000e+02 9.627626853742e-02 3.100008929765e-04 2.686878448993e+01
8.930000000000e+02 9.828160400283e-02 2.974201252165e-04 2.687423848985e+01
8.932500000000e+02 1.004590350556e-01 2.844579006335e-04 2.687965331113e+01
8.935000000000e+02 1.028029912427e-01 2.712393857185e-04 2.688500232006e+01
8.937500000000e+02 1.053058642753e-01 2.578881656252e-04 2.689025403160e+01
8.940000000000e+02 1.079578495847e-01 2.445249923859e-04 2.689537217842e+01
8.942500000000e+02 1.107469308557e-01 2.312666489771e-04 2.690031619428e+01
8.945000000000e+02 1.136588509331e-01 2.182248933741e-04 2.690504130542e+01
8.947500000000e+02 1.166771883685e-01 2.055055824685e-04 2.690949889024e+01
8.950000000000e+02 1.197834669355e-01 1.932080445353e-04 2.691363685350e+01
8.952500000000e+02 1.229573400849e-01 1.814243568865e-04 2.691739974458e+01
8.955000000000e+02 1.261768272854e-01 1.702389602706e-04 2.692072914992e+01
8.957500000000e+02 1.294185762879e-01 1.597284446474e-04 2.692356409314e+01
8.960000000000e+02 1.326582156182e-01 1.499611270392e-04 2.692584119822e+01
8.962500000000e+02 1.358706899105e-01 1.409970580746e-04 2.692749515769e+01
8.965000000000e+02 1.390306459428e-01 1.328878886899e-04 2.692845905620e+01
8.967500000000e+02 1.421127725621e-01 1.256770521114e-04 2.692866490159e+01
8.970000000000e+02 1.450922276062e-01 1.193995379411e-04 2.692804388444e+01
8.972500000000e+02 1.479449665014e-01 1.140820746237e-04 2.692652693971e+01
8.975000000000e+02 1.506480298499e-01 1.097433546282e-04 2.692404534725e+01
8.977500000000e+02 1.531798982796e-01 1.063938142162e-04 2.692053108743e+01
8.980000000000e+02 1.555207002048e-01 1.040358541579e-04 2.691591750593e+01
8.982500000000e+02 1.576523736287e-01 1.026640242749e-04 2.691013999172e+01
8.985000000000e+02 1.595588783101e-01 1.022648170179e-04 2.690313641897e+01
8.987500000000e+02 1.612262568909e-01 1.028168726115e-04 2.689484786109e+01
8.990000000000e+02 1.626426557884e-01 1.042911602830e-04 2.688521931530e+01
8.992500000000e+02 1.637984077910e-01 1.066508417019e-04 2.687420012115e+01
8.995000000000e+02 1.646859319619e-01 1.098516984267e-04 2.686174481166e+01
8.997500000000e+02 1.652997583964e-01 1.138420590084e-04 2.684781346287e+01
9.000000000000e+02 1.656363973209e-01 1.185633001779e-04 2.683237247631e+01
9.002500000000e+02 1.656943249002e-01 1.239500044224e-04 2.681539484464e+01
9.005000000000e+02 1.654738565520e-01 1.299306203474e-04 2.679686082749e+01
9.007500000000e+02 1.649771155097e-01 1.364278065199e-04 2.677675811392e+01
9.010000000000e+02 1.642079489049e-01 1.433591508423e-04 2.675508219906e+01
9.012500000000e+02 1.631718774530e-01 1.506379060367e-04 2.673183668562e+01
9.015000000000e+02 1.618760673221e-01 1.581738074554e-04 2.670703317524e+01
9.017500000000e+02 1.603292966267e-01 1.658739725955e-04 2.668069153516e+01
9.020000000000e+02 1.585419381593e-01 1.736439088485e-04 2.665283955702e+01
9.022500000000e+02 1.565259610057e-01 1.813885100147e-04 2.662351303741e+01
9.025000000000e+02 1.542949049618e-01 1.890132330768e-04 2.659275521922e+01
9.027500000000e+02 1.518639038859e-01 1.964251056453e-04 2.656061670014e+01
9.030000000000e+02 1.492496480456e-01 2.035339722740e-04 2.652715471101e+01
9.032500000000e+02 1.464703813049e-01 2.102535821458e-04 2.649243268000e+01
9.035000000000e+02 1.435458983813e-01 2.165026162869e-04 2.645651972562e+01
9.037500000000e+02 1.404974775667e-01 2.222059303513e-04 2.641948975217e+01
9.040000000000e+02 1.373478568765e-01 2.272954346865e-04 2.638142082431e+01
9.042500000000e+02 1.341212043253e-01 2.317109834824e-04 2.634239453795e+01
9.045000000000e+02 1.308430137563e-01 2.354014192960e-04 2.630249497545e+01
9.047500000000e+02 1.275400569586e-01 2.383252171146e-04 2.626180807824e+01
9.050000000000e+02 1.242402774238e-01 2.404511797826e-04 2.622042077632e+01
9.052500000000e+02 1.209727072285e-01 2.417588612814e-04 2.617842038738e+01
9.055000000000e+02 1.177672868221e-01 2.422390516995e-04 2.613589362699e+01
9.057500000000e+02 1.146547259147e-01 2.418939725867e-04 2.609292608436e+01
9.060000000000e+02 1.116662778050e-01 2.407373837882e-04 2.604960151431e+01
9.062500000000e+02 1.088335056855e-01 2.387943364465e-04 2.600600143961e+01
9.065000000000e+02 1.061879312272e-01 2.361010210616e-04 2.596220435527e+01
9.067500000000e+02 1.037607017082e-01 2.327041689986e-04 2.591828566291e+01
9.070000000000e+02 1.015821136926e-01 2.286604053344e-04 2.587431698956e+01
9.072500000000e+02 9.968113919750e-02 2.240354724059e-04 2.583036629600e+01
9.075000000000e+02 9.808483474017e-02 2.189032055778e-04 2.578649733209e+01
9.077500000000e+02 9.681773718860e-02 2.133444133742e-04 2.574276987552e+01
9.080000000000e+02 9.590119589924e-02 2.074456253207e-04 2.569923955831e+01
9.082500000000e+02 9.535268331002e-02 2.012977086572e-04 2.565595777178e+01
9.085000000000e+02 9.518512893619e-02 1.949945557829e-04 2.561297205432e+01
9.087500000000e+02 9.540624539191e-02 1.886315708050e-04 2.557032587630e+01
9.090000000000e+02 9.601794507412e-02 1.823043944240e-04 2.552805913289e+01
9.092500000000e+02 9.701581620614e-02 1.761074238591e-04 2.548620798122e+01
9.095000000000e+02 9.838873948004e-02 1.701326934683e-04 2.544480533666e+01
9.097500000000e+02 1.001186240944e-01 1.644685782870e-04 2.540388074149e+01
9.100000000000e+02 1.021803341857e-01 1.591989243341e-04 2.536346082107e+01
9.102500000000e+02 1.045417808146e-01 1.544020382560e-04 2.532356916905e+01
9.105000000000e+02 1.071642199889e-01 1.501500456887e-04 2.528422659570e+01
9.107500000000e+02 1.100027405257e-01 1.465082823158e-04 2.524545115583e+01
9.110000000000e+02 1.130069435452e-01 1.435349338153e-04 2.520725832198e+01
9.112500000000e+02 1.161217922614e-01 1.412806308417e-04 2.516966080613e+01
9.115000000000e+02 1.192886140807e-01 1.397883022915e-04 2.513266867974e+01
9.117500000000e+02 1.224462228744e-01 1.390930111401e-04 2.509628928594e+01
9.120000000000e+02 1.255321215089e-01 1.392219386224e-04 2.506052730353e+01
9.122500000000e+02 1.284837576510e-01 1.401942798973e-04 2.502538449874e+01
9.125000000000e+02 1.312397783977e-01 1.420212353099e-04 2.499085974747e+01
9.127500000000e+02 1.337412578421e-01 1.447059176422e-04 2.495694906698e+01
9.130000000000e+02 1.359328555907e-01 1.482432905209e-04 2.492364536844e+01
9.132500000000e+02 1.377638797984e-01 1.526200493738e-04 2.489093851944e+01
9.135000000000e+02 1.391892201215e-01 1.578144561061e-04 2.485881540430e+01
9.137500000000e+02 1.401701510716e-01 1.637962503662e-04 2.482725977024e+01
9.140000000000e+02 1.406749743391e-01 1.705265064347e-04 2.479625235524e+01
9.142500000000e+02 1.406795089099e-01 1.779574973801e-04 2.476577104234e+01
9.145000000000e+02 1.401674282784e-01 1.860327992049e-04 2.473579078587e+01
9.147500000000e+02 1.391304527492e-01 1.946872425347e-04 2.470628396867e+01
9.150000000000e+02 1.375683936102e-01 2.038473138836e-04 2.467722036776e+01
9.152500000000e+02 1.354890948089e-01 2.134313642845e-04 2.464856757450e+01
9.155000000000e+02 1.329082392345e-01 2.233503514729e-04 2.462029104919e+01
9.157500000000e+02 1.298490743098e-01 2.335085338681e-04 2.459235446038e+01
9.160000000000e+02 1.263420514710e-01 2.438043586830e-04 2.456472003325e+01
9.162500000000e+02 1.224243669209e-01 2.541317754604e-04 2.453734867906e+01
9.165000000000e+02 1.181394645256e-01 2.643813448206e-04 2.451020048642e+01
9.167500000000e+02 1.135364345146e-01 2.744418147593e-04 2.448323485314e+01
9.170000000000e+02 1.086693810153e-01 2.842016896300e-04 2.445641097466e+01
9.172500000000e+02 1.035966917889e-01 2.935508680041e-04 2.442968798892e+01
9.175000000000e+02 9.838027423159e-02 3.023821209922e-04 2.440302544242e+01
9.177500000000e+02 9.308469410307e-02 3.105928699170e-04 2.437638345233e+01
9.180000000000e+02 8.777627325684e-02 3.180867378277e-04 2.434972305167e+01
9.182500000000e+02 8.252211977769e-02 3.247749530452e-04 2.432300649827e+01
9.185000000000e+02 7.738909788006e-02 3.305777035152e-04 2.429619743390e+01
9.187500000000e+02 7.244276729196e-02 3.354254639936e-04 2.426926117113e+01
9.190000000000e+02 6.774629622709e-02 3.392600221278e-04 2.424216487581e+01
9.192500000000e+02 6.335936313278e-02 3.420354231601e-04 2.421487778279e+01
9.195000000000e+02 5.933708923074e-02 3.437186715313e-04 2.418737128784e+01
9.197500000000e+02 5.572901020501e-02 3.442903459079e-04 2.415961911399e+01
9.200000000000e+02 5.257812666305e-02 3.437450198525e-04 2.413159738981e+01
9.202500000000e+02 4.992005340514e-02 3.420916141042e-04 2.410328473751e+01
9.205000000000e+02 4.778230968352e-02 3.393534558725e-04 2.407466227988e+01
9.207500000000e+02 4.618375455041e-02 3.355683524214e-04 2.404571367709e+01
9.210000000000e+02 4.513419663927e-02 3.307884448212e-04 2.401642510641e+01
9.212500000000e+02 4.463417736850e-02 3.250800505299e-04 2.398678522791e+01
9.215000000000e+02 4.467497769503e-02 3.185231197731e-04 2.395678512942e+01
9.217500000000e+02 4.523878763956e-02 3.112107662476e-04 2.392641826269e+01
9.220000000000e+02 4.629905666113e-02 3.032486179667e-04 2.389568034498e+01
9.222500000000e+02 4.782103152180e-02 2.947538722718e-04 2.386456926713e+01
9.225000000000e+02 4.976246422955e-02 2.858541122933e-04 2.383308502571e+01
9.227500000000e+02 5.207437674931e-02 2.766862242039e-04 2.380122956467e+01
9.230000000000e+02 5.470203004655e-02 2.673946549593e-04 2.376900675247e+01
9.232500000000e+02 5.758586241453e-02 2.581298317410e-04 2.373642221431e+01
9.235000000000e+02 6.066254996645e-02 2.490461665846e-04 2.370348327438e+01
9.237500000000e+02 6.386607929874e-02 2.402998546680e-04 2.367019890916e+01
9.240000000000e+02 6.712879355110e-02 2.320465990895e-04 2.363657965835e+01
9.242500000000e+02 7.038241806022e-02 2.244391719673e-04 2.360263750862e+01
9.245000000000e+02 7.355911164220e-02 2.176247273781e-04 2.356838596653e+01
9.247500000000e+02 7.659239256500e-02 2.117422701986e-04 2.353383986967e+01
9.250000000000e+02 7.941809359362e-02 2.069199622303e-04 2.349901548792e+01
9.252500000000e+02 8.197521452974e-02 2.032725921264e-04 2.346393040821e+01
9.255000000000e+02 8.420674893473e-02 2.008991380839e-04 2.342860355026e+01
9.257500000000e+02 8.606045607057e-02 1.998804836097e-04 2.339305502802e+01
9.260000000000e+02 8.748959481597e-02 2.002774761616e-04 2.335730625808e+01
9.262500000000e+02 8.845360380630e-02 2.021292027840e-04 2.332137980919e+01
9.265000000000e+02 8.891873480856e-02 2.054516895656e-04 2.328529939770e+01
9.267500000000e+02 8.885865379088e-02 2.102368535053e-04 2.324908969809e+01
9.270000000000e+02 8.825495250321e-02 2.164520832824e-04 2.321277642476e+01
9.272500000000e+02 8.709762273539e-02 2.240401444768e-04 2.317638612005e+01
9.275000000000e+02 8.538543281089e-02 2.329195337764e-04 2.313994606753e+01
9.277500000000e+02 8.312620797463e-02 2.429852408084e-04 2.310348419450e+01
9.280000000000e+02 8.033702421186e-02 2.541098323846e-04 2.306702881315e+01
9.282500000000e+02 7.704421021613e-02 2.661453393077e-04 2.303060865709e+01
9.285000000000e+02 7.328325157086e-02 2.789251350204e-04 2.299425264632e+01
9.287500000000e+02 6.909854505302e-02 2.922660646851e-04 2.295798962744e+01
9.290000000000e+02 6.454290060381e-02 3.059712765388e-04 2.292184842148e+01
9.292500000000e+02 5.967693444715e-02 3.198329417980e-04 2.288585758569e+01
9.295000000000e+02 5.456828411831e-02 3.336351827105e-04 2.285004516358e+01
9.297500000000e+02 4.929055970824e-02 3.471575721033e-04 2.281443880534e+01
9.300000000000e+02 4.392225969324e-02 3.601780907543e-04 2.277906537382e+01
9.302500000000e+02 3.854540265942e-02 3.724767781456e-04 2.274395113536e+01
9.305000000000e+02 3.324417715405e-02 3.838388481292e-04 2.270912139442e+01
9.307500000000e+02 2.810336564926e-02 3.940582647877e-04 2.267460072673e+01
9.310000000000e+02 2.320684485649e-02 4.029408664331e-04 2.264041265626e+01
9.312500000000e+02 1.863595119143e-02 4.103077630665e-04 2.260657989599e+01
9.315000000000e+02 1.446794902507e-02 4.159982975722e-04 2.257312424749e+01
9.317500000000e+02 1.077454557347e-02 4.198728975362e-04 2.254006651911e+01
9.320000000000e+02 7.620462791760e-03 4.218158215156e-04 2.250742683437e+01
9.322500000000e+02 5.062204809480e-03 4.217374412174e-04 2.247522440066e+01
9.325000000000e+02 3.146938919720e-03 4.195763699830e-04 2.244347785459e+01
9.327500000000e+02 1.911598411450e-03 4.153011624657e-04 2.241220524600e+01
9.330000000000e+02 1.382165181990e-03 4.089115849344e-04 2.238142403396e+01
9.332500000000e+02 1.573192897900e-03 4.004394495484e-04 2.235115143075e+01
9.335000000000e+02 2.487541687190e-03 3.899489396154e-04 2.232140441226e+01
9.337500000000e+02 4.116302785410e-03 3.775365508032e-04 2.229219973851e+01
9.340000000000e+02 6.439004515440e-03 3.633303072970e-04 2.226355430447e+01
9.342500000000e+02 9.423948850240e-03 3.474885206239e-04 2.223548512714e+01
9.345000000000e+02 1.302875869536e-02 3.301981028134e-04 2.220800951004e+01
9.347500000000e+02 1.720107727998e-02 3.116723144403e-04 2.218114517011e+01
9.350000000000e+02 2.187942228164e-02 2.921477594922e-04 2.215491039077e+01
9.352500000000e+02 2.699406568267e-02 2.718812786692e-04 2.212932400516e+01
9.355000000000e+02 3.246816859468e-02 2.511460532509e-04 2.210440569404e+01
9.357500000000e+02 3.821881996532e-02 2.302277013407e-04 2.208017594589e+01
9.360000000000e+02 4.415822342358e-02 2.094198644049e-04 2.205665619926e+01
9.362500000000e+02 5.019479981621e-02 1.890198614661e-04 2.203386878993e+01
9.365000000000e+02 5.623450141455e-02 1.693237786024e-04 2.201183717145e+01
9.367500000000e+02 6.218195607433e-02 1.506219975205e-04 2.199058585285e+01
9.370000000000e+02 6.794162235695e-02 1.331946511024e-04 2.197014035623e+01
9.372500000000e+02 7.341901516812e-02 1.173070084276e-04 2.195052726008e+01
9.375000000000e+02 7.852192618047e-02 1.032052590083e-04 2.193177422539e+01
9.377500000000e+02 8.316143839203e-02 9.111296771481e-05 2.191390977184e+01
9.380000000000e+02 8.725318780336e-02 8.122720196015e-05 2.189696336735e+01
9.382500000000e+02 9.071831206757e-02 7.371584767771e-05 2.188096514311e+01
9.385000000000e+02 9.348463422920e-02 6.871473229488e-05 2.186594591497e+01
9.387500000000e+02 9.548754875941e-02 6.632593264212e-05 2.185193686730e+01
9.390000000000e+02 9.667109433064e-02 6.661603636769e-05 2.183896950639e+01
9.392500000000e+02 9.698874754816e-02 6.961554488146e-05 2.182707532085e+01
9.395000000000e+02 9.640433173111e-02 7.531834630617e-05 2.181628566343e+01
9.397500000000e+02 9.489271161532e-02 8.368206536221e-05 2.180663145935e+01
9.400000000000e+02 9.244040400561e-02 9.462887657125e-05 2.179814291902e+01
9.402500000000e+02 8.904613597378e-02 1.080467193101e-04 2.179084935104e+01
9.405000000000e+02 8.472118371734e-02 1.237911254986e-04 2.178477885608e+01
9.407500000000e+02 7.948957525577e-02 1.416873728655e-04 2.177995803665e+01
9.410000000000e+02 7.338815781735e-02 1.615330642173e-04 2.177641179860e+01
9.412500000000e+02 6.646642936075e-02 1.831010059253e-04 2.177416306076e+01
9.415000000000e+02 5.878619637854e-02 2.061423369473e-04 2.177323253230e+01
9.417500000000e+02 5.042102011137e-02 2.303899767899e-04 2.177363850438e+01
9.420000000000e+02 4.145545597607e-02 2.555620932444e-04 2.177539662642e+01
9.422500000000e+02 3.198407957531e-02 2.813658482640e-04 2.177851978722e+01
9.425000000000e+02 2.211031538367e-02 3.075010112122e-04 2.178301794535e+01
9.427500000000e+02 1.194507130452e-02 3.336637667010e-04 2.178889804180e+01
9.430000000000e+02 1.605226313140e-03 3.595503833533e-04 2.179616390220e+01
9.432500000000e+02 -8.788076271170e-03 3.848612022207e-04 2.180481624478e+01
9.435000000000e+02 -1.911121679180e-02 4.093041362215e-04 2.181485266672e+01
9.437500000000e+02 -2.923995812129e-02 4.325979888276e-04 2.182626766116e+01
9.440000000000e+02 -3.905142711950e-02 4.544760386420e-04 2.183905274068e+01
9.442500000000e+02 -4.842604693608e-02 4.746892689011e-04 2.185319653268e+01
9.445000000000e+02 -5.724942916430e-02 4.930092768979e-04 2.186868490075e+01
9.447500000000e+02 -6.541430603197e-02 5.092314021639e-04 2.188550117891e+01
9.450000000000e+02 -7.282220345121e-02 5.231769805673e-04 2.190362631609e+01
9.452500000000e+02 -7.938515021124e-02 5.346960260534e-04 2.192303916737e+01
9.455000000000e+02 -8.502703018141e-02 5.436689374951e-04 2.194371667787e+01
9.457500000000e+02 -8.968492343024e-02 5.500085667744e-04 2.196563421221e+01
9.460000000000e+02 -9.331002526506e-02 5.536612383216e-04 2.198876575946e+01
9.462500000000e+02 -9.586851785453e-02 5.546080462703e-04 2.201308427653e+01
9.465000000000e+02 -9.734198262279e-02 5.528651530217e-04 2.203856189812e+01
9.467500000000e+02 -9.772773276704e-02 5.484841750584e-04 2.206517026643e+01
9.470000000000e+02 -9.703874942643e-02 5.415517364031e-04 2.209288076653e+01
9.472500000000e+02 -9.530336207048e-02 5.321885762522e-04 2.212166475216e+01
9.475000000000e+02 -9.256478153639e-02 5.205484679770e-04 2.215149383148e+01
9.477500000000e+02 -8.888023801147e-02 5.068162223172e-04 2.218234001414e+01
9.480000000000e+02 -8.432004867690e-02 4.912056559489e-04 2.221417595383e+01
9.482500000000e+02 -7.896638514925e-02 4.739565134458e-04 2.224697507698e+01
9.485000000000e+02 -7.291192920616e-02 4.553315129182e-04 2.228071172613e+01
9.487500000000e+02 -6.625835178660e-02 4.356127000356e-04 2.231536124991e+01
9.490000000000e+02 -5.911473597582e-02 4.150976171342e-04 2.235090010182e+01
9.492500000000e+02 -5.159586617703e-02 3.940949450364e-04 2.238730586701e+01
9.495000000000e+02 -4.382049890649e-02 3.729200660949e-04 2.242455728264e+01
9.497500000000e+02 -3.590960970763e-02 3.518904535700e-04 2.246263421355e+01
9.500000000000e+02 -2.798463772316e-02 3.313209892243e-04 2.250151761548e+01
9.502500000000e+02 -2.016580041529e-02 3.115192529178e-04 2.254118945841e+01
9.505000000000e+02 -1.257040986204e-02 2.927808977633e-04 2.258163262955e+01
9.507500000000e+02 -5.311323293268e-03 2.753852245552e-04 2.262283081046e+01
9.510000000000e+02 1.504542530880e-03 2.595910571951e-04 2.266476832624e+01
9.512500000000e+02 7.777518152598e-03 2.456329681078e-04 2.270743001394e+01
9.515000000000e+02 1.341646635448e-02 2.337176967816e-04 2.275080101356e+01
9.517500000000e+02 1.833983586548e-02 2.240212079627e-04 2.279486658742e+01
9.520000000000e+02 2.247655149843e-02 2.166862897713e-04 2.283961196189e+01
9.522500000000e+02 2.576681300863e-02 2.118206322595e-04 2.288502210596e+01
9.525000000000e+02 2.816275462731e-02 2.094953317057e-04 2.293108149291e+01
9.527500000000e+02 2.962877618873e-02 2.097443015132e-04 2.297777399568e+01
9.530000000000e+02 3.014196127973e-02 2.125638005484e-04 2.302508257975e+01
9.532500000000e+02 2.969205387388e-02 2.179132609302e-04 2.307298924391e+01
9.535000000000e+02 2.828157032038e-02 2.257159034914e-04 2.312147470472e+01
9.537500000000e+02 2.592545912347e-02 2.358606345414e-04 2.317051837995e+01
9.540000000000e+02 2.265090390401e-02 2.482037685173e-04 2.322009807995e+01
9.542500000000e+02 1.849669888242e-02 2.625718724693e-04 2.327019003118e+01
9.545000000000e+02 1.351275561759e-02 2.787644237774e-04 2.332076860514e+01
9.547500000000e+02 7.759298915251e-03 2.965572569697e-04 2.337180627055e+01
9.550000000000e+02 1.305968647752e-03 3.157062229867e-04 2.342327357329e+01
9.552500000000e+02 -5.769055772389e-03 3.359508547342e-04 2.347513891777e+01
9.555000000000e+02 -1.338016760934e-02 3.570184471348e-04 2.352736857788e+01
9.557500000000e+02 -2.143551443801e-02 3.786282418262e-04 2.357992672360e+01
9.560000000000e+02 -2.983812756849e-02 4.004954145502e-04 2.363277525210e+01
9.562500000000e+02 -3.848724929806e-02 4.223352852429e-04 2.368587387234e+01
9.565000000000e+02 -4.727962552018e-02 4.438672883063e-04 2.373918009162e+01
9.567500000000e+02 -5.611083247467e-02 4.648187564461e-04 2.379264921833e+01
9.570000000000e+02 -6.487664573330e-02 4.849287567964e-04 2.384623450114e+01
9.572500000000e+02 -7.347432927915e-02 5.039513758452e-04 2.389988705221e+01
9.575000000000e+02 -8.180396995863e-02 5.216587302332e-04 2.395355602784e+01
9.577500000000e+02 -8.976973189813e-02 5.378437636390e-04 2.400718869015e+01
9.580000000000e+02 -9.728106015787e-02 5.523226223719e-04 2.406073062167e+01
9.582500000000e+02 -1.042537982678e-01 5.649365570806e-04 2.411412574274e+01
9.585000000000e+02 -1.106112257436e-01 5.755534938613e-04 2.416731655459e+01
9.587500000000e+02 -1.162849736832e-01 5.840691736860e-04 2.422024439635e+01
9.590000000000e+02 -1.212158397472e-01 5.904079648778e-04 2.427284954664e+01
9.592500000000e+02 -1.253544562594e-01 5.945230286476e-04 2.432507152898e+01
9.595000000000e+02 -1.286618028378e-01 5.963960908005e-04 2.437684944349e+01
9.597500000000e+02 -1.311096299283e-01 5.960371713319e-04 2.442812213301e+01
9.600000000000e+02 -1.326806317606e-01 5.934834061692e-04 2.447882864700e+01
9.602500000000e+02 -1.333685891037e-01 5.887980775177e-04 2.452890845110e+01
9.605000000000e+02 -1.331782185747e-01 5.820687670970e-04 2.457830192630e+01
9.607500000000e+02 -1.321250178330e-01 5.734058053759e-04 2.462695062774e+01
9.610000000000e+02 -1.302348074866e-01 5.629398979236e-04 2.467479780961e+01
9.612500000000e+02 -1.275433057258e-01 5.508201518321e-04 2.472178872633e+01
9.615000000000e+02 -1.240953994525e-01 5.372113293107e-04 2.476787117441e+01
9.617500000000e+02 -1.199444726123e-01 5.222915899139e-04 2.481299581051e+01
9.620000000000e+02 -1.151514640850e-01 5.062496042491e-04 2.485711669822e+01
9.622500000000e+02 -1.097839901240e-01 4.892820839940e-04 2.490019163212e+01
9.625000000000e+02 -1.039153011417e-01 4.715910126730e-04 2.494218260307e+01
9.627500000000e+02 -9.762318277195e-02 4.533809374830e-04 2.498305623395e+01
9.630000000000e+02 -9.098890091641e-02 4.348565678426e-04 2.502278407759e+01
9.632500000000e+02 -8.409604145723e-02 4.162202189551e-04 2.506134299634e+01
9.635000000000e+02 -7.702937151828e-02 3.976694319714e-04 2.509871553715e+01
9.637500000000e+02 -6.987375288427e-02 3.793948952799e-04 2.513489010270e+01
9.640000000000e+02 -6.271303410140e-02 3.615783448034e-04 2.516986125637e+01
9.642500000000e+02 -5.562901451325e-02 3.443907890104e-04 2.520362988011e+01
9.645000000000e+02 -4.870045951788e-02 3.279908668158e-04 2.523620329225e+01
9.647500000000e+02 -4.200219799027e-02 3.125234478647e-04 2.526759541365e+01
9.650000000000e+02 -3.560428324489e-02 2.981184353353e-04 2.529782666146e+01
9.652500000000e+02 -2.957126144943e-02 2.848898434821e-04 2.532692400139e+01
9.655000000000e+02 -2.396153013376e-02 2.729350610387e-04 2.535492084481e+01
9.657500000000e+02 -1.882679743742e-02 2.623343595273e-04 2.538185686419e+01
9.660000000000e+02 -1.421169799820e-02 2.531507053952e-04 2.540777791797e+01
9.662500000000e+02 -1.015341799476e-02 2.454295904871e-04 2.543273561966e+01
9.665000000000e+02 -6.681512545126e-03 2.391992473305e-04 2.545678712229e+01
9.667500000000e+02 -3.817872387838e-03 2.344711722669e-04 2.547999486114e+01
9.670000000000e+02 -1.576616317540e-03 2.312403958849e-04 2.550242593039e+01
9.672500000000e+02 3.567383971622e-05 2.294865002889e-04 2.552415188258e+01
9.675000000000e+02 1.019791528792e-03 2.291743905718e-04 2.554524815197e+01
9.677500000000e+02 1.383674548170e-03 2.302551919774e-04 2.556579342224e+01
9.680000000000e+02 1.141882370112e-03 2.326677091793e-04 2.558586937389e+01
9.682500000000e+02 3.153154338730e-04 2.363392758732e-04 2.560555977938e+01
9.685000000000e+02 -1.069467254547e-03 2.411874812473e-04 2.562495027463e+01
9.687500000000e+02 -2.980634751518e-03 2.471211318030e-04 2.564412738972e+01
9.690000000000e+02 -5.381861529866e-03 2.540420918952e-04 2.566317831854e+01
9.692500000000e+02 -8.232787562921e-03 2.618463066452e-04 2.568218990244e+01
9.695000000000e+02 -1.148984066683e-02 2.704255905583e-04 2.570124841450e+01
9.697500000000e+02 -1.510675499482e-02 2.796687093873e-04 2.572043857538e+01
9.700000000000e+02 -1.903530178670e-02 2.894629114711e-04 2.573984308526e+01
9.702500000000e+02 -2.322599326632e-02 2.996953264522e-04 2.575954219265e+01
9.705000000000e+02 -2.762861534964e-02 3.102539864477e-04 2.577961276182e+01
9.707500000000e+02 -3.219291508725e-02 3.210291312538e-04 2.580012792645e+01
9.710000000000e+02 -3.686915178140e-02 3.319142218245e-04 2.582115641123e+01
9.712500000000e+02 -4.160868626776e-02 3.428069842195e-04 2.584276224733e+01
9.715000000000e+02 -4.636441064042e-02 3.536101347032e-04 2.586500391325e+01
9.717500000000e+02 -5.109124957533e-02 3.642322069702e-04 2.588793410531e+01
9.720000000000e+02 -5.574654610418e-02 3.745881482704e-04 2.591159924024e+01
9.722500000000e+02 -6.029040822205e-02 3.845998321780e-04 2.593603900535e+01
9.725000000000e+02 -6.468600098251e-02 3.941963996478e-04 2.596128623219e+01
9.727500000000e+02 -6.889977198975e-02 4.033145803444e-04 2.598736623201e+01
9.730000000000e+02 -7.290163357318e-02 4.118988170063e-04 2.601429675455e+01
9.732500000000e+02 -7.666509127792e-02 4.199013615661e-04 2.604208764948e+01
9.735000000000e+02 -8.016728421516e-02 4.272820856318e-04 2.607074092400e+01
9.737500000000e+02 -8.338903894922e-02 4.340085246907e-04 2.610025025057e+01
9.740000000000e+02 -8.631482711597e-02 4.400555669295e-04 2.613060105182e+01
9.742500000000e+02 -8.893265449710e-02 4.454050254602e-04 2.616177066869e+01
9.745000000000e+02 -9.123402341891e-02 4.500455779100e-04 2.619372792266e+01
9.747500000000e+02 -9.321368946789e-02 4.539719506834e-04 2.622643367694e+01
9.750000000000e+02 -9.486958986522e-02 4.571850394803e-04 2.625984044449e+01
9.752500000000e+02 -9.620252659252e-02 4.596908708100e-04 2.629389304720e+01
9.755000000000e+02 -9.721606585707e-02 4.615005565569e-04 2.632852830210e+01
9.757500000000e+02 -9.791617781384e-02 4.626294200631e-04 2.636367578541e+01
9.760000000000e+02 -9.831112284119e-02 4.630969695170e-04 2.639925761009e+01
9.762500000000e+02 -9.841107048081e-02 4.629258697742e-04 2.643518927357e+01
9.765000000000e+02 -9.822798767589e-02 4.621420841281e-04 2.647137952094e+01
9.767500000000e+02 -9.777526365489e-02 4.607740340606e-04 2.650773128031e+01
9.770000000000e+02 -9.706760825543e-02 4.588526160731e-04 2.654414162089e+01
9.772500000000e+02 -9.612070397955e-02 4.564105181632e-04 2.658050274596e+01
9.775000000000e+02 -9.495111309316e-02 4.534822387601e-04 2.661670211273e+01
9.777500000000e+02 -9.357603929408e-02 4.501037050469e-04 2.665262318945e+01
9.780000000000e+02 -9.201312770618e-02 4.463119960625e-04 2.668814624231e+01
9.782500000000e+02 -9.028039470679e-02 4.421453815089e-04 2.672314864563e+01
9.785000000000e+02 -8.839605219358e-02 4.376430813217e-04 2.675750577486e+01
9.787500000000e+02 -8.637842196431e-02 4.328452958247e-04 2.679109163139e+01
9.790000000000e+02 -8.424582787404e-02 4.277930568311e-04 2.682377975738e+01
9.792500000000e+02 -8.201657288755e-02 4.225282604612e-04 2.685544370898e+01
9.795000000000e+02 -7.970886406754e-02 4.170936032226e-04 2.688595803913e+01
9.797500000000e+02 -7.734078937561e-02 4.115325959644e-04 2.691519903370e+01
9.800000000000e+02 -7.493029695984e-02 4.058895487945e-04 2.694304548905e+01
9.802500000000e+02 -7.249519098905e-02 4.002096019807e-04 2.696937967724e+01
9.805000000000e+02 -7.005312191789e-02 3.945386094838e-04 2.699408792641e+01
9.807500000000e+02 -6.762158591751e-02 3.889230809670e-04 2.701706158565e+01
9.810000000000e+02 -6.521791540537e-02 3.834100232187e-04 2.703819774707e+01
9.812500000000e+02 -6.285930241235e-02 3.780469670908e-04 2.705740014413e+01
9.815000000000e+02 -6.056272518177e-02 3.728815841623e-04 2.707457968044e+01
9.817500000000e+02 -5.834499304368e-02 3.679616460070e-04 2.708965537117e+01
9.820000000000e+02 -5.622262075930e-02 3.633344914249e-04 2.710255478272e+01
9.822500000000e+02 -5.421185015929e-02 3.590468943418e-04 2.711321482450e+01
9.825000000000e+02 -5.232854355706e-02 3.551445700261e-04 2.712158220797e+01
9.827500000000e+02 -5.058803885730e-02 3.516715926820e-04 2.712761385866e+01
9.830000000000e+02 -4.900514414664e-02 3.486701645315e-04 2.713127745906e+01
9.832500000000e+02 -4.759388047846e-02 3.461797572002e-04 2.713255158823e+01
9.835000000000e+02 -4.636744861389e-02 3.442368146822e-04 2.713142607443e+01
9.837500000000e+02 -4.533802047473e-02 3.428740410443e-04 2.712790204861e+01
9.840000000000e+02 -4.451651580925e-02 3.421196813345e-04 2.712199191133e+01
9.842500000000e+02 -4.391254548255e-02 3.419972046198e-04 2.711371935806e+01
9.845000000000e+02 -4.353411416032e-02 3.425244615557e-04 2.710311906735e+01
9.847500000000e+02 -4.338749917383e-02 3.437132790070e-04 2.709023644920e+01
9.850000000000e+02 -4.347713077072e-02 3.455690791106e-04 2.707512728491e+01
9.852500000000e+02 -4.380534788663e-02 3.480902798949e-04 2.705785713163e+01
9.855000000000e+02 -4.437233226640e-02 3.512681214699e-04 2.703850078295e+01
9.857500000000e+02 -4.517597795437e-02 3.550864047247e-04 2.701714155451e+01
9.860000000000e+02 -4.621186157272e-02 3.595214765704e-04 2.699387057695e+01
9.862500000000e+02 -4.747313634359e-02 3.645421216188e-04 2.696878586838e+01
9.865000000000e+02 -4.895057771900e-02 3.701098919120e-04 2.694199149846e+01
9.867500000000e+02 -5.063260837862e-02 3.761793370796e-04 2.691359660916e+01
9.870000000000e+02 -5.250539745878e-02 3.826984484423e-04 2.688371450017e+01
9.872500000000e+02 -5.455295515051e-02 3.896092287371e-04 2.685246151752e+01
9.875000000000e+02 -5.675731970838e-02 3.968484205788e-04 2.681995610027e+01
9.877500000000e+02 -5.909875751191e-02 4.043483338778e-04 2.678631772293e+01
9.880000000000e+02 -6.155599270799e-02 4.120376891180e-04 2.675166596346e+01
9.882500000000e+02 -6.410648843139e-02 4.198427326307e-04 2.671611940733e+01
9.885000000000e+02 -6.672674325290e-02 4.276883198385e-04 2.667979475649e+01
9.887500000000e+02 -6.939257436912e-02 4.354988541002e-04 2.664280599155e+01
9.890000000000e+02 -7.207948687695e-02 4.431995804154e-04 2.660526341779e+01
9.892500000000e+02 -7.476298854520e-02 4.507176334128e-04 2.656727294872e+01
9.895000000000e+02 -7.741887997974e-02 4.579829691792e-04 2.652893547686e+01
9.897500000000e+02 -8.002365532760e-02 4.649296607226e-04 2.649034612253e+01
9.900000000000e+02 -8.255471316238e-02 4.714965478126e-04 2.645159386984e+01
9.902500000000e+02 -8.499074637258e-02 4.776283585841e-04 2.641276098338e+01
9.905000000000e+02 -8.731189438482e-02 4.832761317889e-04 2.637392283150e+01
9.907500000000e+02 -8.950008724648e-02 4.883980618183e-04 2.633514749464e+01
9.910000000000e+02 -9.153914412497e-02 4.929597900049e-04 2.629649576152e+01
9.912500000000e+02 -9.341497967631e-02 4.969348330058e-04 2.625802101697e+01
9.915000000000e+02 -9.511575775797e-02 5.003047186876e-04 2.621976925942e+01
9.917500000000e+02 -9.663194622926e-02 5.030589484995e-04 2.618177926174e+01
9.920000000000e+02 -9.795632884909e-02 5.051948558398e-04 2.614408280121e+01
9.922500000000e+02 -9.908410158191e-02 5.067174622575e-04 2.610670485472e+01
9.925000000000e+02 -1.000127503102e-01 5.076388279569e-04 2.606966401152e+01
9.927500000000e+02 -1.007420680166e-01 5.079778957214e-04 2.603297278822e+01
9.930000000000e+02 -1.012740220404e-01 5.077597643795e-04 2.599663809082e+01
9.932500000000e+02 -1.016126174722e-01 5.070149804842e-04 2.596066166293e+01
9.935000000000e+02 -1.017637877316e-01 5.057789026822e-04 2.592504055678e+01
9.937500000000e+02 -1.017351971381e-01 5.040908573097e-04 2.588976761994e+01
9.940000000000e+02 -1.015360561144e-01 5.019933543380e-04 2.585483200783e+01
9.942500000000e+02 -1.011769227968e-01 4.995312672694e-04 2.582021962927e+01
9.945000000000e+02 -1.006694868577e-01 4.967509397780e-04 2.578591367058e+01
9.947500000000e+02 -1.000263510982e-01 4.936994337734e-04 2.575189501564e+01
9.950000000000e+02 -9.926080927580e-02 4.904237364042e-04 2.571814269035e+01
9.952500000000e+02 -9.838662665431e-02 4.869700035281e-04 2.568463426801e+01
9.955000000000e+02 -9.741781438210e-02 4.833827990741e-04 2.565134624797e+01
9.957500000000e+02 -9.636846267511e-02 4.797045621981e-04 2.561825432360e+01
9.960000000000e+02 -9.525248554574e-02 4.759748797331e-04 2.558533379366e+01
9.962500000000e+02 -9.408346228192e-02 4.722300248953e-04 2.555255976646e+01
9.965000000000e+02 -9.287451356951e-02 4.685026160612e-04 2.551990732619e+01
9.967500000000e+02 -9.163805996468e-02 4.648210441273e-04 2.548735187791e+01
9.970000000000e+02 -9.038579638395e-02 4.612094263942e-04 2.545486911497e+01
9.972500000000e+02 -8.912847133411e-02 4.576871830224e-04 2.542243535534e+01
9.975000000000e+02 -8.787589171539e-02 4.542691340933e-04 2.539002745117e+01
9.977500000000e+02 -8.663681099446e-02 4.509653927641e-04 2.535762294489e+01
9.980000000000e+02 -8.541883581944e-02 4.477813516383e-04 2.532520021093e+01
9.982500000000e+02 -8.422847702012e-02 4.447179959625e-04 2.529273830753e+01
9.985000000000e+02 -8.307109159622e-02 4.417720467686e-04 2.526021708670e+01
9.987500000000e+02 -8.195085202116e-02 4.389362108471e-04 2.522761729044e+01
9.990000000000e+02 -8.087084084102e-02 4.361996944864e-04 2.519492032301e+01
9.992500000000e+02 -7.983300348539e-02 4.335485106883e-04 2.516210846357e+01
9.995000000000e+02 -7.883822689119e-02 4.309660429532e-04 2.512916475258e+01
9.997500000000e+02 -7.788640253781e-02 4.284335889542e-04 2.509607286230e+01
1.000000000000e+03 -7.697644468141e-02 4.259308965278e-04 2.506281732578e+01
1.000250000000e+03 -7.610639677670e-02 4.234367928061e-04 2.502938323117e+01
1.000500000000e+03 -7.527347493385e-02 4.209297828862e-04 2.499575645428e+01
1.000750000000e+03 -7.447415969089e-02 4.183886589178e-04 2.496192349718e+01
1.001000000000e+03 -7.370427672066e-02 4.157931162326e-04 2.492787156111e+01
1.001250000000e+03 -7.295906567301e-02 4.131242589043e-04 2.489358837444e+01
1.001500000000e+03 -7.223328187038e-02 4.103652097821e-04 2.485906243046e+01
1.001750000000e+03 -7.152127179351e-02 4.075015338245e-04 2.482428282128e+01
1.002000000000e+03 -7.081706292139e-02 4.045216512944e-04 2.478923929272e+01
1.002250000000e+03 -7.011446150967e-02 4.014172078638e-04 2.475392227866e+01
1.002500000000e+03 -6.940710541978e-02 3.981832906602e-04 2.471832275182e+01
1.002750000000e+03 -6.868861104183e-02 3.948187658472e-04 2.468243247462e+01
1.003000000000e+03 -6.795263430041e-02 3.913262232279e-04 2.464624383988e+01
1.003250000000e+03 -6.719298872454e-02 3.877120705449e-04 2.460974996554e+01
1.003500000000e+03 -6.640370116827e-02 3.839863808939e-04 2.457294452775e+01
1.003750000000e+03 -6.557918835454e-02 3.801628909589e-04 2.453582201795e+01
1.004000000000e+03 -6.471433454004e-02 3.762586972179e-04 2.449837761357e+01
1.004250000000e+03 -6.380456520850e-02 3.722938780016e-04 2.446060705326e+01
1.004500000000e+03 -6.284605215046e-02 3.682913287279e-04 2.442250692439e+01
1.004750000000e+03 -6.183573355870e-02 3.642761369690e-04 2.438407430956e+01
1.005000000000e+03 -6.077152607527e-02 3.602753145359e-04 2.434530712603e+01
1.005250000000e+03 -5.965235640147e-02 3.563171373302e-04 2.430620380384e+01
1.005500000000e+03 -5.847830873365e-02 3.524307040625e-04 2.426676339852e+01
1.005750000000e+03 -5.725074400949e-02 3.486454229378e-04 2.422698571103e+01
1.006000000000e+03 -5.597232450231e-02 3.449903810548e-04 2.418687096348e+01
1.006250000000e+03 -5.464714175728e-02 3.414938784884e-04 2.414642013214e+01
1.006500000000e+03 -5.328071001328e-02 3.381828537829e-04 2.410563458529e+01
1.006750000000e+03 -5.188002272130e-02 3.350825122592e-04 2.406451638087e+01
1.007000000000e+03 -5.045352047882e-02 3.322157211799e-04 2.402306812740e+01
1.007250000000e+03 -4.901105296674e-02 3.296025746228e-04 2.398129286041e+01
1.007500000000e+03 -4.756380125341e-02 3.272600928346e-04 2.393919433986e+01
1.007750000000e+03 -4.612417263356e-02 3.252019270200e-04 2.389677673398e+01
1.008000000000e+03 -4.470563586451e-02 3.234380353159e-04 2.385404492348e+01
1.008250000000e+03 -4.332254342604e-02 3.219745407032e-04 2.381100436826e+01
1.008500000000e+03 -4.198990006632e-02 3.208135573257e-04 2.376766121904e+01
1.008750000000e+03 -4.072314798392e-02 3.199532379077e-04 2.372402220962e+01
1.009000000000e+03 -3.953783324841e-02 3.193876207172e-04 2.368009493515e+01
1.009250000000e+03 -3.844933776407e-02 3.191068092286e-04 2.363588775304e+01
1.009500000000e+03 -3.747255206305e-02 3.190970840147e-04 2.359140988781e+01
1.009750000000e+03 -3.662153286772e-02 3.193410730259e-04 2.354667152439e+01
1.010000000000e+03 -3.590922848105e-02 3.198181363112e-04 2.350168375728e+01
1.010250000000e+03 -3.534707060761e-02 3.205044818111e-04 2.345645885468e+01
1.010500000000e+03 -3.494471871208e-02 3.213736096415e-04 2.341101020464e+01
1.010750000000e+03 -3.470975716081e-02 3.223967133154e-04 2.336535242489e+01
1.011000000000e+03 -3.464742102664e-02 3.235430652485e-04 2.331950146338e+01
1.011250000000e+03 -3.476043224008e-02 3.247805510368e-04 2.327347456461e+01
1.011500000000e+03 -3.504871669686e-02 3.260759666702e-04 2.322729052519e+01
1.011750000000e+03 -3.550938689378e-02 3.273956549378e-04 2.318096954943e+01
1.012000000000e+03 -3.613655348019e-02 3.287058307426e-04 2.313453350512e+01
1.012250000000e+03 -3.692139576732e-02 3.299731615485e-04 2.308800580725e+01
1.012500000000e+03 -3.785215233358e-02 3.311651514863e-04 2.304141153210e+01
1.012750000000e+03 -3.891418957759e-02 3.322505617181e-04 2.299477750801e+01
1.013000000000e+03 -4.009022105954e-02 3.331999229587e-04 2.294813219686e+01
1.013250000000e+03 -4.136044260826e-02 3.339859301526e-04 2.290150585591e+01
1.013500000000e+03 -4.270285065298e-02 3.345837411718e-04 2.285493041003e+01
1.013750000000e+03 -4.409352170290e-02 3.349713139237e-04 2.280843949450e+01
1.014000000000e+03 -4.550696550426e-02 3.351297650310e-04 2.276206845508e+01
1.014250000000e+03 -4.691653189896e-02 3.350436505196e-04 2.271585427599e+01
1.014500000000e+03 -4.829483200274e-02 3.347011739607e-04 2.266983549439e+01
1.014750000000e+03 -4.961419262626e-02 3.340945246271e-04 2.262405222179e+01
1.015000000000e+03 -5.084711536101e-02 3.332198646994e-04 2.257854597935e+01
1.015250000000e+03 -5.196677144072e-02 3.320777001256e-04 2.253335968448e+01
1.015500000000e+03 -5.294747064817e-02 3.306729055567e-04 2.248853751438e+01
1.015750000000e+03 -5.376514267203e-02 3.290148066739e-04 2.244412481247e+01
1.016000000000e+03 -5.439776026252e-02 3.271171327391e-04 2.240016794936e+01
1.016250000000e+03 -5.482581167173e-02 3.249980953145e-04 2.235671424103e+01
1.016500000000e+03 -5.503266825906e-02 3.226803142762e-04 2.231381179119e+01
1.016750000000e+03 -5.500495588386e-02 3.201906887875e-04 2.227150936615e+01
1.017000000000e+03 -5.473282543767e-02 3.175601452602e-04 2.222985624986e+01
1.017250000000e+03 -5.421026740980e-02 3.148235191463e-04 2.218890211976e+01
1.017500000000e+03 -5.343527455256e-02 3.120191441841e-04 2.214869689793e+01
1.017750000000e+03 -5.240998957827e-02 3.091886720006e-04 2.210929061355e+01
1.018000000000e+03 -5.114079046738e-02 3.063766824926e-04 2.207073326371e+01
1.018250000000e+03 -4.963826359183e-02 3.036300782690e-04 2.203307467832e+01
1.018500000000e+03 -4.791720354709e-02 3.009976988712e-04 2.199636438639e+01
1.018750000000e+03 -4.599645932975e-02 2.985297577575e-04 2.196065148664e+01
1.019000000000e+03 -4.389872579309e-02 2.962772725182e-04 2.192598451172e+01
1.019250000000e+03 -4.165034456788e-02 2.942914375742e-04 2.189241131029e+01
1.019500000000e+03 -3.928093626647e-02 2.926229970649e-04 2.185997891299e+01
1.019750000000e+03 -3.682307997631e-02 2.913215293748e-04 2.182873341507e+01
1.020000000000e+03 -3.431185162337e-02 2.904348176251e-04 2.179871984951e+01
1.020250000000e+03 -3.178438808394e-02 2.900081266064e-04 2.176998206564e+01
1.020500000000e+03 -2.927935288747e-02 2.900834577625e-04 2.174256260324e+01
1.020750000000e+03 -2.683640678457e-02 2.906988027252e-04 2.171650256910e+01
1.021000000000e+03 -2.449562956018e-02 2.918875193296e-04 2.169184151279e+01
1.021250000000e+03 -2.229692973443e-02 2.936777333071e-04 2.166861729009e+01
1.021500000000e+03 -2.027943167950e-02 2.960915595234e-04 2.164686594787e+01
1.021750000000e+03 -1.848087943331e-02 2.991446209343e-04 2.162662157152e+01
1.022000000000e+03 -1.693701290864e-02 3.028453760776e-04 2.160791616756e+01
1.022250000000e+03 -1.568097859315e-02 3.071946679393e-04 2.159077952120e+01
1.022500000000e+03 -1.474277388959e-02 3.121853321921e-04 2.157523904779e+01
1.022750000000e+03 -1.414867316809e-02 3.178017389992e-04 2.156131967051e+01
1.023000000000e+03 -1.392073449199e-02 3.240195585924e-04 2.154904367973e+01
1.023250000000e+03 -1.407636099136e-02 3.308056329683e-04 2.153843057515e+01
1.023500000000e+03 -1.462785693407e-02 3.381177936249e-04 2.152949695907e+01
1.023750000000e+03 -1.558210325936e-02 3.459049456718e-04 2.152225640119e+01
1.024000000000e+03 -1.694030300948e-02 3.541072827631e-04 2.151671929205e+01
1.024250000000e+03 -1.869774085262e-02 3.626564537878e-04 2.151289276843e+01
1.024500000000e+03 -2.084368935982e-02 3.714759914292e-04 2.151078058699e+01
1.024750000000e+03 -2.336136758562e-02 3.804818540245e-04 2.151038304818e+01
1.025000000000e+03 -2.622799093907e-02 3.895830914396e-04 2.151169692784e+01
1.025250000000e+03 -2.941490761962e-02 3.986826505867e-04 2.151471543115e+01
1.025500000000e+03 -3.288784642068e-02 4.076782869159e-04 2.151942815095e+01
1.025750000000e+03 -3.660720630490e-02 4.164636640014e-04 2.152582109883e+01
1.026000000000e+03 -4.052848090606e-02 4.249293903201e-04 2.153387671564e+01
1.026250000000e+03 -4.460273908356e-02 4.329643656235e-04 2.154357394265e+01
1.026500000000e+03 -4.877719616377e-02 4.404571007617e-04 2.155488827830e+01
1.026750000000e+03 -5.299583927124e-02 4.472972283638e-04 2.156779195805e+01
1.027000000000e+03 -5.720013454091e-02 4.533768903816e-04 2.158225404720e+01
1.027250000000e+03 -6.132977227407e-02 4.585922786986e-04 2.159824065245e+01
1.027500000000e+03 -6.532347329002e-02 4.628452401979e-04 2.161571515414e+01
1.027750000000e+03 -6.911980599327e-02 4.660446684489e-04 2.163463839613e+01
1.028000000000e+03 -7.265803728180e-02 4.681080480919e-04 2.165496897364e+01
1.028250000000e+03 -7.587900834267e-02 4.689629701087e-04 2.167666353904e+01
1.028500000000e+03 -7.872595619255e-02 4.685483103918e-04 2.169967703348e+01
1.028750000000e+03 -8.114539240536e-02 4.668157024016e-04 2.172396307698e+01
1.029000000000e+03 -8.308786789612e-02 4.637304604654e-04 2.174947419274e+01
1.029250000000e+03 -8.450879256471e-02 4.592727837760e-04 2.177616221495e+01
1.029500000000e+03 -8.536909821214e-02 4.534383726037e-04 2.180397850090e+01
1.029750000000e+03 -8.563594404706e-02 4.462392602551e-04 2.183287431962e+01
1.030000000000e+03 -8.528327728665e-02 4.377041767631e-04 2.186280110593e+01
1.030250000000e+03 -8.429230995328e-02 4.278787358633e-04 2.189371067160e+01
1.030500000000e+03 -8.265197693939e-02 4.168255846967e-04 2.192555554616e+01
1.030750000000e+03 -8.035921873669e-02 4.046241110123e-04 2.195828913046e+01
1.031000000000e+03 -7.741920868590e-02 3.913700665362e-04 2.199186592242e+01
1.031250000000e+03 -7.384543144338e-02 3.771748367283e-04 2.202624158441e+01
1.031500000000e+03 -6.965972345568e-02 3.621645105915e-04 2.206137319224e+01
1.031750000000e+03 -6.489213157307e-02 3.464788285314e-04 2.209721923643e+01
1.032000000000e+03 -5.958069745519e-02 3.302698412547e-04 2.213373970041e+01
1.032250000000e+03 -5.377113092296e-02 3.137003521959e-04 2.217089610151e+01
1.032500000000e+03 -4.751635589730e-02 2.969422052017e-04 2.220865137653e+01
1.032750000000e+03 -4.087599976934e-02 2.801743253662e-04 2.224696999636e+01
1.033000000000e+03 -3.391574222362e-02 2.635806693396e-04 2.228581779067e+01
1.033250000000e+03 -2.670659843327e-02 2.473480484416e-04 2.232516191941e+01
1.033500000000e+03 -1.932411441354e-02 2.316639213268e-04 2.236497062297e+01
1.033750000000e+03 -1.184750039489e-02 2.167139311504e-04 2.240521329286e+01
1.034000000000e+03 -4.358690762621e-03 2.026795363121e-04 2.244586023280e+01
1.034250000000e+03 3.058630793494e-03 1.897356714167e-04 2.248688240427e+01
1.034500000000e+03 1.032006423485e-02 1.780482328810e-04 2.252825151676e+01
1.034750000000e+03 1.734151909840e-02 1.677719199698e-04 2.256993958979e+01
1.035000000000e+03 2.404029836581e-02 1.590477492265e-04 2.261191909685e+01
1.035250000000e+03 3.033612703999e-02 1.520011422659e-04 2.265416255677e+01
1.035500000000e+03 3.615220177702e-02 1.467398708994e-04 2.269664251831e+01
1.035750000000e+03 4.141622819720e-02 1.433521595257e-04 2.273933156075e+01
1.036000000000e+03 4.606134403298e-02 1.419053274601e-04 2.278220190627e+01
1.036250000000e+03 5.002709601213e-02 1.424442407219e-04 2.282522566821e+01
1.036500000000e+03 5.326022636769e-02 1.449904648053e-04 2.286837445162e+01
1.036750000000e+03 5.571551523637e-02 1.495411959275e-04 2.291161964444e+01
1.037000000000e+03 5.735639357927e-02 1.560690960730e-04 2.295493205740e+01
1.037250000000e+03 5.815559372483e-02 1.645218758698e-04 2.299828222707e+01
1.037500000000e+03 5.809560081046e-02 1.748225916282e-04 2.304164031126e+01
1.037750000000e+03 5.716898807411e-02 1.868702946338e-04 2.308497600031e+01
1.038000000000e+03 5.537871747328e-02 2.005406262707e-04 2.312825885289e+01
1.038250000000e+03 5.273823115448e-02 2.156870767285e-04 2.317145824555e+01
1.038500000000e+03 4.927141321882e-02 2.321426050146e-04 2.321454335019e+01
1.038750000000e+03 4.501250525091e-02 2.497213453974e-04 2.325748351604e+01
1.039000000000e+03 4.000579724577e-02 2.682207332895e-04 2.330024823669e+01
1.039250000000e+03 3.430523855381e-02 2.874238176944e-04 2.334280732816e+01
1.039500000000e+03 2.797391502711e-02 3.071019322283e-04 2.338513114015e+01
1.039750000000e+03 2.108337745047e-02 3.270174733436e-04 2.342719053204e+01
1.040000000000e+03 1.371291372201e-02 3.469268447476e-04 2.346895730704e+01
1.040250000000e+03 5.948650997002e-03 3.665835452320e-04 2.351040419622e+01
1.040500000000e+03 -2.117408138242e-03 3.857413243681e-04 2.355150505884e+01
1.040750000000e+03 -1.038844333369e-02 4.041573876400e-04 2.359223508514e+01
1.041000000000e+03 -1.876395849337e-02 4.215955177279e-04 2.363257076381e+01
1.041250000000e+03 -2.714096288026e-02 4.378292718460e-04 2.367249027434e+01
1.041500000000e+03 -3.541522600638e-02 4.526449479655e-04 2.371197347990e+01
1.041750000000e+03 -4.348254874798e-02 4.658443955683e-04 2.375100193417e+01
1.042000000000e+03 -5.124004984191e-02 4.772476892548e-04 2.378955906300e+01
1.042250000000e+03 -5.858746510479e-02 4.866956783164e-04 2.382763035695e+01
1.042500000000e+03 -6.542840645881e-02 4.940519871162e-04 2.386520315928e+01
1.042750000000e+03 -7.167160161400e-02 4.992049071264e-04 2.390226682248e+01
1.043000000000e+03 -7.723209572164e-02 5.020690271074e-04 2.393881285371e+01
1.043250000000e+03 -8.203233768057e-02 5.025862348351e-04 2.397483459852e+01
1.043500000000e+03 -8.600325733423e-02 5.007267717342e-04 2.401032756682e+01
1.043750000000e+03 -8.908516897047e-02 4.964895079716e-04 2.404528908800e+01
1.044000000000e+03 -9.122861716601e-02 4.899021241608e-04 2.407971839746e+01
1.044250000000e+03 -9.239510731860e-02 4.810209057601e-04 2.411361665696e+01
1.044500000000e+03 -9.255767532318e-02 4.699300620443e-04 2.414698680271e+01
1.044750000000e+03 -9.170131115895e-02 4.567407084060e-04 2.417983335322e+01
1.045000000000e+03 -8.982331348872e-02 4.415897329601e-04 2.421216262611e+01
1.045250000000e+03 -8.693338322838e-02 4.246380359517e-04 2.424398234172e+01
1.045500000000e+03 -8.305368104950e-02 4.060688015507e-04 2.427530183546e+01
1.045750000000e+03 -7.821864698500e-02 3.860852901644e-04 2.430613184013e+01
1.046000000000e+03 -7.247471324210e-02 3.649085132214e-04 2.433648450418e+01
1.046250000000e+03 -6.587982430785e-02 3.427746438339e-04 2.436637320356e+01
1.046500000000e+03 -5.850288409122e-02 3.199323621711e-04 2.439581272144e+01
1.046750000000e+03 -5.042298806488e-02 2.966399557826e-04 2.442481907976e+01
1.047000000000e+03 -4.172856734746e-02 2.731623796331e-04 2.445340958402e+01
1.047250000000e+03 -3.251637221838e-02 2.497682317410e-04 2.448160269887e+01
1.047500000000e+03 -2.289039764389e-02 2.267266885000e-04 2.450941823208e+01
1.047750000000e+03 -1.296065178076e-02 2.043044384934e-04 2.453687721945e+01
1.048000000000e+03 -2.841865557865e-03 1.827626448314e-04 2.456400197210e+01
1.048250000000e+03 7.347874589671e-03 1.623539542890e-04 2.459081611527e+01
1.048500000000e+03 1.748855901120e-02 1.433196728476e-04 2.461734452134e+01
1.048750000000e+03 2.745970713575e-02 1.258869256530e-04 2.464361346730e+01
1.049000000000e+03 3.714186003283e-02 1.102660914584e-04 2.466965057774e+01
1.049250000000e+03 4.641806084274e-02 9.664844756693e-05 2.469548479687e+01
1.049500000000e+03 5.517532436092e-02 8.520384116972e-05 2.472114651071e+01
1.049750000000e+03 6.330605808140e-02 7.607883168506e-05 2.474666743746e+01
1.050000000000e+03 7.070942846675e-02 6.939497782156e-05 2.477208067144e+01
1.050250000000e+03 7.729266539627e-02 6.524742026810e-05 2.479742067626e+01
1.050500000000e+03 8.297222775884e-02 6.370382847921e-05 2.482272319419e+01
1.050750000000e+03 8.767491266222e-02 6.480345110130e-05 2.484802524314e+01
1.051000000000e+03 9.133876509652e-02 6.855684857889e-05 2.487336501856e+01
1.051250000000e+03 9.391392312143e-02 7.494558870059e-05 2.489878181654e+01
1.051500000000e+03 9.536321129775e-02 8.392265934992e-05 2.492431593874e+01
1.051750000000e+03 9.566267376251e-02 9.541280356658e-05 2.495000853993e+01
1.052000000000e+03 9.480181288222e-02 1.093136045455e-04 2.497590153188e+01
1.052250000000e+03 9.278378175389e-02 1.254964759688e-04 2.500203735104e+01
1.052500000000e+03 8.962525660073e-02 1.438083501641e-04 2.502845886155e+01
1.052750000000e+03 8.535626197873e-02 1.640732974591e-04 2.505520906162e+01
1.053000000000e+03 8.001973646368e-02 1.860946307801e-04 2.508233088671e+01
1.053250000000e+03 7.367092042783e-02 2.096572302014e-04 2.510986703270e+01
1.053500000000e+03 6.637668374705e-02 2.345299162736e-04 2.513785956789e+01
1.053750000000e+03 5.821460429999e-02 2.604681409033e-04 2.516634972301e+01
1.054000000000e+03 4.927197017337e-02 2.872166575829e-04 2.519537753287e+01
1.054250000000e+03 3.964462088520e-02 3.145125462865e-04 2.522498163563e+01
1.054500000000e+03 2.943577492241e-02 3.420880576795e-04 2.525519875289e+01
1.054750000000e+03 1.875468602662e-02 3.696736123705e-04 2.528606344576e+01
1.055000000000e+03 7.715290114370e-03 3.970007673615e-04 2.531760772191e+01
1.055250000000e+03 -3.565197848346e-03 4.238051095582e-04 2.534986066284e+01
1.055500000000e+03 -1.496770419981e-02 4.498290976771e-04 2.538284798889e+01
1.055750000000e+03 -2.637274747483e-02 4.748248028870e-04 2.541659184678e+01
1.056000000000e+03 -3.766180251068e-02 4.985565090907e-04 2.545111018467e+01
1.056250000000e+03 -4.871869500933e-02 5.208031618479e-04 2.548641647514e+01
1.056500000000e+03 -5.943093089252e-02 5.413605915162e-04 2.552251951573e+01
1.056750000000e+03 -6.969091078376e-02 5.600435685897e-04 2.555942273605e+01
1.057000000000e+03 -7.939712949830e-02 5.766876668020e-04 2.559712425895e+01
1.057250000000e+03 -8.845522149697e-02 5.911508784153e-04 2.563561620705e+01
1.057500000000e+03 -9.677894286520e-02 6.033148622109e-04 2.567488477587e+01
1.057750000000e+03 -1.042910165552e-01 6.130859938702e-04 2.571490985991e+01
1.058000000000e+03 -1.109238659366e-01 6.203962864252e-04 2.575566469249e+01
1.058250000000e+03 -1.166202163430e-01 6.252038280311e-04 2.579711601417e+01
1.058500000000e+03 -1.213335708871e-01 6.274930721569e-04 2.583922382978e+01
1.058750000000e+03 -1.250285667205e-01 6.272748561331e-04 2.588194118878e+01
1.059000000000e+03 -1.276811603454e-01 6.245859943176e-04 2.592521458485e+01
1.059250000000e+03 -1.292787428281e-01 6.194888337730e-04 2.596898365250e+01
1.059500000000e+03 -1.298200831079e-01 6.120703728652e-04 2.601318146197e+01
1.059750000000e+03 -1.293151363228e-01 6.024411210766e-04 2.605773489404e+01
1.060000000000e+03 -1.277848018755e-01 5.907338950866e-04 2.610256450766e+01
1.060250000000e+03 -1.252604707967e-01 5.771021511637e-04 2.614758532421e+01
1.060500000000e+03 -1.217835717927e-01 5.617183089457e-04 2.619270683299e+01
1.060750000000e+03 -1.174049375330e-01 5.447717196870e-04 2.623783367608e+01
1.061000000000e+03 -1.121841245189e-01 5.264665506849e-04 2.628286604791e+01
1.061250000000e+03 -1.061886078025e-01 5.070194362500e-04 2.632770049158e+01
1.061500000000e+03 -9.949299593312e-02 4.866571444554e-04 2.637223022221e+01
1.061750000000e+03 -9.217808211431e-02 4.656139735599e-04 2.641634599515e+01
1.062000000000e+03 -8.432991148681e-02 4.441291674783e-04 2.645993679797e+01
1.062250000000e+03 -7.603879130540e-02 4.224442760926e-04 2.650289054885e+01
1.062500000000e+03 -6.739823285478e-02 4.008004230623e-04 2.654509504742e+01
1.062750000000e+03 -5.850398325584e-02 3.794357235332e-04 2.658643855162e+01
1.063000000000e+03 -4.945293731078e-02 3.585826184520e-04 2.662681073881e+01
1.063250000000e+03 -4.034212603320e-02 3.384653445452e-04 2.666610348390e+01
1.063500000000e+03 -3.126766182733e-02 3.192974731639e-04 2.670421177917e+01
1.063750000000e+03 -2.232380519751e-02 3.012796523288e-04 2.674103437096e+01
1.064000000000e+03 -1.360197779977e-02 2.845974189154e-04 2.677647465619e+01
1.064250000000e+03 -5.189845852926e-03 2.694192540169e-04 2.681044148799e+01
1.064500000000e+03 2.829490262807e-03 2.558948117866e-04 2.684284975481e+01
1.064750000000e+03 1.037832673664e-02 2.441534500998e-04 2.687362122620e+01
1.065000000000e+03 1.738502853522e-02 2.343029345375e-04 2.690268501594e+01
1.065250000000e+03 2.378470766528e-02 2.264283915161e-04 2.692997830972e+01
1.065500000000e+03 2.951974805379e-02 2.205915834024e-04 2.695544672081e+01
1.065750000000e+03 3.454030096475e-02 2.168304386126e-04 2.697904484068e+01
1.066000000000e+03 3.880465461646e-02 2.151588713513e-04 2.700073653708e+01
1.066250000000e+03 4.227953452530e-02 2.155668685193e-04 2.702049519210e+01
1.066500000000e+03 4.494029965138e-02 2.180208514066e-04 2.703830397071e+01
1.066750000000e+03 4.677107515728e-02 2.224642692047e-04 2.705415582634e+01
1.067000000000e+03 4.776474718108e-02 2.288185898207e-04 2.706805357753e+01
1.067250000000e+03 4.792293064193e-02 2.369843473714e-04 2.708000974626e+01
1.067500000000e+03 4.725582280962e-02 2.468425162406e-04 2.709004640263e+01
1.067750000000e+03 4.578194497842e-02 2.582561404849e-04 2.709819489353e+01
1.068000000000e+03 4.352789484640e-02 2.710719832835e-04 2.710449542135e+01
1.068250000000e+03 4.052795628564e-02 2.851224836141e-04 2.710899659510e+01
1.068500000000e+03 3.682363178770e-02 3.002278620225e-04 2.711175489758e+01
1.068750000000e+03 3.246320721971e-02 3.161981731311e-04 2.711283399935e+01
1.069000000000e+03 2.750116732007e-02 3.328356242162e-04 2.711230408216e+01
1.069250000000e+03 2.199760497188e-02 3.499368598281e-04 2.711024104965e+01
1.069500000000e+03 1.601758165768e-02 3.672952845495e-04 2.710672568600e+01
1.069750000000e+03 9.630461649774e-03 3.847034162977e-04 2.710184276961e+01
1.070000000000e+03 2.909155908466e-03 4.019552770425e-04 2.709568018094e+01
1.070250000000e+03 -4.070544262130e-03 4.188485666664e-04 2.708832789940e+01
1.070500000000e+03 -1.123077044419e-02 4.351869564391e-04 2.707987708152e+01
1.070750000000e+03 -1.849233589071e-02 4.507822054323e-04 2.707041908016e+01
1.071000000000e+03 -2.577550845298e-02 4.654561406563e-04 2.706004448035e+01
1.071250000000e+03 -3.300083358980e-02 4.790426057060e-04 2.704884222281e+01
1.071500000000e+03 -4.008985031537e-02 4.913891190553e-04 2.703689861116e+01
1.071750000000e+03 -4.696593888085e-02 5.023585317208e-04 2.702429657533e+01
1.072000000000e+03 -5.355501429643e-02 5.118303108837e-04 2.701111476233e+01
1.072250000000e+03 -5.978632525714e-02 5.197018003941e-04 2.699742693152e+01
1.072500000000e+03 -6.559311242416e-02 5.258891282977e-04 2.698330118319e+01
1.072750000000e+03 -7.091332683944e-02 5.303279600858e-04 2.696879950018e+01
1.073000000000e+03 -7.569023805377e-02 5.329740007721e-04 2.695397721903e+01
1.073250000000e+03 -7.987302494656e-02 5.338032879383e-04 2.693888260852e+01
1.073500000000e+03 -8.341730869358e-02 5.328121954931e-04 2.692355667572e+01
1.073750000000e+03 -8.628561497425e-02 5.300172316709e-04 2.690803285989e+01
1.074000000000e+03 -8.844776616058e-02 5.254545101896e-04 2.689233704482e+01
1.074250000000e+03 -8.988121973124e-02 5.191793726091e-04 2.687648745050e+01
1.074500000000e+03 -9.057127729054e-02 5.112650941020e-04 2.686049480764e+01
1.074750000000e+03 -9.051128467744e-02 5.018019416644e-04 2.684436244505e+01
1.075000000000e+03 -8.970264820842e-02 4.908958535732e-04 2.682808660570e+01
1.075250000000e+03 -8.815486162498e-02 4.786670444286e-04 2.681165670227e+01
1.075500000000e+03 -8.588537578862e-02 4.652483357329e-04 2.679505572558e+01
1.075750000000e+03 -8.291935491815e-02 4.507833310018e-04 2.677826067478e+01
1.076000000000e+03 -7.928944742350e-02 4.354247053350e-04 2.676124301391e+01
1.076250000000e+03 -7.503535906899e-02 4.193321926771e-04 2.674396919370e+01
1.076500000000e+03 -7.020339772620e-02 4.026706243609e-04 2.672640118121e+01
1.076750000000e+03 -6.484593911421e-02 3.856080089664e-04 2.670849701954e+01
1.077000000000e+03 -5.902075749825e-02 3.683134182147e-04 2.669021136084e+01
1.077250000000e+03 -5.279042062445e-02 3.509551861496e-04 2.667149606671e+01
1.077500000000e+03 -4.622149787301e-02 3.336989235212e-04 2.665230074098e+01
1.077750000000e+03 -3.938378306055e-02 3.167057278649e-04 2.663257328014e+01
1.078000000000e+03 -3.234947037175e-02 3.001304811026e-04 2.661226040227e+01
1.078250000000e+03 -2.519231142814e-02 2.841202840218e-04 2.659130817309e+01
1.078500000000e+03 -1.798669375790e-02 2.688128948001e-04 2.656966241397e+01
1.078750000000e+03 -1.080684210405e-02 2.543355600236e-04 2.654726926894e+01
1.079000000000e+03 -3.725906397212e-03 2.408038163271e-04 2.652407558676e+01
1.079250000000e+03 3.184922976187e-03 2.283204527756e-04 2.650002924039e+01
1.079500000000e+03 9.857166223009e-03 2.169748381723e-04 2.647507966802e+01
1.079750000000e+03 1.622592245937e-02 2.068421633363e-04 2.644917801466e+01
1.080000000000e+03 2.223053109673e-02 1.979831502624e-04 2.642227766378e+01
1.080250000000e+03 2.781531270178e-02 1.904436714724e-04 2.639433433288e+01
1.080500000000e+03 3.293014440194e-02 1.842547298396e-04 2.636530642673e+01
1.080750000000e+03 3.753098616290e-02 1.794325508477e-04 2.633515538359e+01
1.081000000000e+03 4.158035536160e-02 1.759788177137e-04 2.630384568935e+01
1.081250000000e+03 4.504765912754e-02 1.738811060094e-04 2.627134535249e+01
1.081500000000e+03 4.790947317520e-02 1.731134497480e-04 2.623762584829e+01
1.081750000000e+03 5.014970518454e-02 1.736370087799e-04 2.620266258112e+01
1.082000000000e+03 5.175965257670e-02 1.754009470338e-04 2.616643480663e+01
1.082250000000e+03 5.273798685808e-02 1.783432953969e-04 2.612892604634e+01
1.082500000000e+03 5.309062488293e-02 1.823919925469e-04 2.609012415791e+01
1.082750000000e+03 5.283047722406e-02 1.874660674287e-04 2.605002140912e+01
1.083000000000e+03 5.197717969337e-02 1.934766924574e-04 2.600861483037e+01
1.083250000000e+03 5.055668085489e-02 2.003284601077e-04 2.596590626394e+01
1.083500000000e+03 4.860072961240e-02 2.079207424132e-04 2.592190241582e+01
1.083750000000e+03 4.614639816770e-02 2.161488163760e-04 2.587661516428e+01
1.084000000000e+03 4.323543530551e-02 2.249052707161e-04 2.583006154262e+01
1.084250000000e+03 3.991362097729e-02 2.340812735272e-04 2.578226386078e+01
1.084500000000e+03 3.623008697965e-02 2.435678690499e-04 2.573324979211e+01
1.084750000000e+03 3.223652805322e-02 2.532573383975e-04 2.568305231953e+01
1.085000000000e+03 2.798654775084e-02 2.630442063938e-04 2.563170987771e+01
1.085250000000e+03 2.353484317533e-02 2.728265587709e-04 2.557926623188e+01
1.085500000000e+03 1.893646891804e-02 2.825071055510e-04 2.552577043438e+01
1.085750000000e+03 1.424609619116e-02 2.919942153540e-04 2.547127671864e+01
1.086000000000e+03 9.517311418526e-03 3.012028430043e-04 2.541584435340e+01
1.086250000000e+03 4.801872892986e-03 3.100554509432e-04 2.535953742379e+01
1.086500000000e+03 1.491726435370e-04 3.184825500616e-04 2.530242464314e+01
1.086750000000e+03 -4.394471630350e-03 3.264235893789e-04 2.524457903066e+01
1.087000000000e+03 -8.786240249284e-03 3.338272066429e-04 2.518607760783e+01
1.087250000000e+03 -1.298738865009e-02 3.406518359294e-04 2.512700104147e+01
1.087500000000e+03 -1.696355032753e-02 3.468657263151e-04 2.506743320878e+01
1.087750000000e+03 -2.068514738958e-02 3.524472264596e-04 2.500746080705e+01
1.088000000000e+03 -2.412760187461e-02 3.573846613242e-04 2.494717287935e+01
1.088250000000e+03 -2.727149127612e-02 3.616761275196e-04 2.488666025279e+01
1.088500000000e+03 -3.010270065892e-02 3.653292908107e-04 2.482601515791e+01
1.088750000000e+03 -3.261239223687e-02 3.683608505919e-04 2.476533052404e+01
1.089000000000e+03 -3.479697448093e-02 3.707960453801e-04 2.470469960735e+01
1.089250000000e+03 -3.665793911280e-02 3.726679369677e-04 2.464421537331e+01
1.089500000000e+03 -3.820164889931e-02 3.740166466333e-04 2.458396987492e+01
1.089750000000e+03 -3.943906177827e-02 3.748884958948e-04 2.452405375494e+01
1.090000000000e+03 -4.038536788520e-02 3.753350030951e-04 2.446455584821e+01
1.090250000000e+03 -4.105960606363e-02 3.754119309322e-04 2.440556241335e+01
1.090500000000e+03 -4.148420706471e-02 3.751781902264e-04 2.434715674200e+01
1.090750000000e+03 -4.168447215834e-02 3.746946935771e-04 2.428941883205e+01
1.091000000000e+03 -4.168808428462e-02 3.740233319786e-04 2.423242465102e+01
1.091250000000e+03 -4.152452410962e-02 3.732257759188e-04 2.417624590829e+01
1.091500000000e+03 -4.122451121240e-02 3.723624036630e-04 2.412094957038e+01
1.091750000000e+03 -4.081937526123e-02 3.714911179635e-04 2.406659773579e+01
1.092000000000e+03 -4.034053137791e-02 3.706664732012e-04 2.401324701610e+01
1.092250000000e+03 -3.981885722762e-02 3.699385901888e-04 2.396094849360e+01
1.092500000000e+03 -3.928413671340e-02 3.693522902449e-04 2.390974746826e+01
1.092750000000e+03 -3.876453038544e-02 3.689463162034e-04 2.385968324370e+01
1.093000000000e+03 -3.828601430130e-02 3.687524931843e-04 2.381078925279e+01
1.093250000000e+03 -3.787198344538e-02 3.687953323538e-04 2.376309266947e+01
1.093500000000e+03 -3.754277781054e-02 3.690914355073e-04 2.371661463201e+01
1.093750000000e+03 -3.731533547598e-02 3.696492368837e-04 2.367137019118e+01
1.094000000000e+03 -3.720283638559e-02 3.704686920433e-04 2.362736863681e+01
1.094250000000e+03 -3.721453623872e-02 3.715413992384e-04 2.358461326589e+01
1.094500000000e+03 -3.735550431040e-02 3.728505199381e-04 2.354310202656e+01
1.094750000000e+03 -3.762660415161e-02 3.743712333905e-04 2.350282733119e+01
1.095000000000e+03 -3.802439151159e-02 3.760710187419e-04 2.346377677597e+01
1.095250000000e+03 -3.854123687578e-02 3.779103374936e-04 2.342593305047e+01
1.095500000000e+03 -3.916539733098e-02 3.798431728177e-04 2.338927466254e+01
1.095750000000e+03 -3.988125241067e-02 3.818179235493e-04 2.335377616637e+01
1.096000000000e+03 -4.066959397303e-02 3.837783920444e-04 2.331940845375e+01
1.096250000000e+03 -4.150794858425e-02 3.856646838496e-04 2.328613949971e+01
1.096500000000e+03 -4.237102319299e-02 3.874146067748e-04 2.325393446414e+01
1.096750000000e+03 -4.323116387745e-02 3.889647383101e-04 2.322275648079e+01
1.097000000000e+03 -4.405889457375e-02 3.902516371421e-04 2.319256680035e+01
1.097250000000e+03 -4.482349049575e-02 3.912130794023e-04 2.316332553944e+01
1.097500000000e+03 -4.549358130109e-02 3.917893462218e-04 2.313499187970e+01
1.097750000000e+03 -4.603778012782e-02 3.919245415397e-04 2.310752461480e+01
1.098000000000e+03 -4.642534260459e-02 3.915679079954e-04 2.308088262955e+01
1.098250000000e+03 -4.662678622747e-02 3.906748512654e-04 2.305502513331e+01
1.098500000000e+03 -4.661453206144e-02 3.892080337864e-04 2.302991210683e+01
1.098750000000e+03 -4.636353762881e-02 3.871384061752e-04 2.300550468621e+01
1.099000000000e+03 -4.585183475446e-02 3.844458908751e-04 2.298176534461e+01
1.099250000000e+03 -4.506108545955e-02 3.811201367993e-04 2.295865823481e+01
1.099500000000e+03 -4.397705046243e-02 3.771610020772e-04 2.293614940207e+01
1.099750000000e+03 -4.259000261191e-02 3.725788995875e-04 2.291420696857e+01
1.100000000000e+03 -4.089505446035e-02 3.673949725884e-04 2.289280129613e+01
1.100250000000e+03 -3.889245507282e-02 3.616411355967e-04 2.287190511284e+01
1.100500000000e+03 -3.658770965879e-02 3.553597369959e-04 2.285149358361e+01
1.100750000000e+03 -3.399170134762e-02 3.486032198316e-04 2.283154438232e+01
1.101000000000e+03 -3.112066959384e-02 3.414335178453e-04 2.281203771508e+01
1.101250000000e+03 -2.799614431814e-02 3.339214170102e-04 2.279295630921e+01
1.101500000000e+03 -2.464470868128e-02 3.261455302853e-04 2.277428540767e+01
1.101750000000e+03 -2.109774662278e-02 3.181913424225e-04 2.275601273069e+01
1.102000000000e+03 -1.739109485309e-02 3.101500975876e-04 2.273812838214e+01
1.102250000000e+03 -1.356458093446e-02 3.021174572926e-04 2.272062479555e+01
1.102500000000e+03 -9.661491762044e-03 2.941921558524e-04 2.270349669181e+01
1.102750000000e+03 -5.728024447582e-03 2.864746681107e-04 2.268674091551e+01
1.103000000000e+03 -1.812623168926e-03 2.790656996390e-04 2.267035636671e+01
1.103250000000e+03 2.034718867430e-03 2.720647184880e-04 2.265434396863e+01
1.103500000000e+03 5.763165888074e-03 2.655684926275e-04 2.263870644046e+01
1.103750000000e+03 9.321817523772e-03 2.596696371127e-04 2.262344835162e+01
1.104000000000e+03 1.266047036767e-02 2.544551721173e-04 2.260857586749e+01
1.104250000000e+03 1.573040242953e-02 2.500052235358e-04 2.259409682655e+01
1.104500000000e+03 1.848515184515e-02 2.463916050455e-04 2.258002047010e+01
1.104750000000e+03 2.088126222669e-02 2.436768804494e-04 2.256635754437e+01
1.105000000000e+03 2.287903126301e-02 2.419131296456e-04 2.255312001409e+01
1.105250000000e+03 2.444317763482e-02 2.411410516817e-04 2.254032115128e+01
1.105500000000e+03 2.554348360996e-02 2.413891513763e-04 2.252797537382e+01
1.105750000000e+03 2.615539394568e-02 2.426730109631e-04 2.251609806227e+01
1.106000000000e+03 2.626047883695e-02 2.449949721835e-04 2.250470563031e+01
1.106250000000e+03 2.584687996927e-02 2.483437412342e-04 2.249381530465e+01
1.106500000000e+03 2.490962480222e-02 2.526943534239e-04 2.248344507038e+01
1.106750000000e+03 2.345089834808e-02 2.580079695379e-04 2.247361342931e+01
1.107000000000e+03 2.148011995365e-02 2.642324227961e-04 2.246433943888e+01
1.107250000000e+03 1.901400589240e-02 2.713025666285e-04 2.245564245141e+01
1.107500000000e+03 1.607647770631e-02 2.791409131545e-04 2.244754198732e+01
1.107750000000e+03 1.269846050111e-02 2.876584403912e-04 2.244005759960e+01
1.108000000000e+03 8.917626508687e-03 2.967555717306e-04 2.243320857455e+01
1.108250000000e+03 4.777924266949e-03 3.063234504953e-04 2.242701393447e+01
1.108500000000e+03 3.291147327970e-04 3.162451092568e-04 2.242149212653e+01
1.108750000000e+03 -4.373855273335e-03 3.263969972160e-04 2.241666090152e+01
1.109000000000e+03 -9.271503162918e-03 3.366504650856e-04 2.241253698632e+01
1.109250000000e+03 -1.430065592302e-02 3.468736141387e-04 2.240913613425e+01
1.109500000000e+03 -1.939521364362e-02 3.569329255011e-04 2.240647267676e+01
1.109750000000e+03 -2.448712424057e-02 3.666951109286e-04 2.240455962809e+01
1.110000000000e+03 -2.950725927046e-02 3.760289228240e-04 2.240340824892e+01
1.110250000000e+03 -3.438645217738e-02 3.848070858169e-04 2.240302819161e+01
1.110500000000e+03 -3.905643373358e-02 3.929080969750e-04 2.240342708540e+01
1.110750000000e+03 -4.345087133882e-02 4.002179692548e-04 2.240461072418e+01
1.111000000000e+03 -4.750630563664e-02 4.066319636992e-04 2.240658269090e+01
1.111250000000e+03 -5.116312643588e-02 4.120562414005e-04 2.240934458809e+01
1.111500000000e+03 -5.436645114646e-02 4.164092903879e-04 2.241289569090e+01
1.111750000000e+03 -5.706697362400e-02 4.196231471176e-04 2.241723323992e+01
1.112000000000e+03 -5.922172938677e-02 4.216446578668e-04 2.242235211197e+01
1.112250000000e+03 -6.079476329242e-02 4.224362564180e-04 2.242824516161e+01
1.112500000000e+03 -6.175772928052e-02 4.219767560127e-04 2.243490291892e+01
1.112750000000e+03 -6.209034173466e-02 4.202617739879e-04 2.244231391791e+01
1.113000000000e+03 -6.178073901056e-02 4.173040202125e-04 2.245046462803e+01
1.113250000000e+03 -6.082574865017e-02 4.131333763372e-04 2.245933937452e+01
1.113500000000e+03 -5.923095763464e-02 4.077964443668e-04 2.246892066893e+01
1.113750000000e+03 -5.701072841331e-02 4.013561639975e-04 2.247918909990e+01
1.114000000000e+03 -5.418804279628e-02 3.938910010180e-04 2.249012349398e+01
1.114250000000e+03 -5.079428699647e-02 3.854941122166e-04 2.250170079274e+01
1.114500000000e+03 -4.686880430250e-02 3.762719374696e-04 2.251389640707e+01
1.114750000000e+03 -4.245844563164e-02 3.663429480919e-04 2.252668409495e+01
1.115000000000e+03 -3.761696125738e-02 3.558360362361e-04 2.254003607123e+01
1.115250000000e+03 -3.240430564648e-02 3.448887833819e-04 2.255392307489e+01
1.115500000000e+03 -2.688584454753e-02 3.336455638614e-04 2.256831448192e+01
1.115750000000e+03 -2.113155513272e-02 3.222556857731e-04 2.258317816426e+01
1.116000000000e+03 -1.521502994344e-02 3.108712228637e-04 2.259848086494e+01
1.116250000000e+03 -9.212555523808e-03 2.996450320042e-04 2.261418811659e+01
1.116500000000e+03 -3.202152133358e-03 2.887286806499e-04 2.263026416093e+01
1.116750000000e+03 2.737531861232e-03 2.782702281363e-04 2.264667240439e+01
1.117000000000e+03 8.528144720797e-03 2.684123857486e-04 2.266337508682e+01
1.117250000000e+03 1.409274150266e-02 2.592904374153e-04 2.268033382347e+01
1.117500000000e+03 1.935669892698e-02 2.510305138575e-04 2.269750935095e+01
1.117750000000e+03 2.424871266223e-02 2.437478540712e-04 2.271486182660e+01
1.118000000000e+03 2.870173209446e-02 2.375452685929e-04 2.273235115871e+01
1.118250000000e+03 3.265376559214e-02 2.325118260271e-04 2.274993684536e+01
1.118500000000e+03 3.604869789555e-02 2.287216665482e-04 2.276757833976e+01
1.118750000000e+03 3.883700884502e-02 2.262330890587e-04 2.278523543409e+01
1.119000000000e+03 4.097636536192e-02 2.250878112289e-04 2.280286809580e+01
1.119250000000e+03 4.243218106021e-02 2.253105424267e-04 2.282043717288e+01
1.119500000000e+03 4.317802804283e-02 2.269086623072e-04 2.283790420264e+01
1.119750000000e+03 4.319597520293e-02 2.298723001440e-04 2.285523209431e+01
1.120000000000e+03 4.247680073997e-02 2.341745337914e-04 2.287238524625e+01
1.120250000000e+03 4.102011893889e-02 2.397717736270e-04 2.288932967223e+01
1.120500000000e+03 3.883436469817e-02 2.466045436738e-04 2.290603365361e+01
1.120750000000e+03 3.593669204748e-02 2.545983370453e-04 2.292246786808e+01
1.121000000000e+03 3.235278373554e-02 2.636645982417e-04 2.293860553050e+01
1.121250000000e+03 2.811649674455e-02 2.737020997140e-04 2.295442302652e+01
1.121500000000e+03 2.326946895375e-02 2.845982035296e-04 2.296989997063e+01
1.121750000000e+03 1.786058980491e-02 2.962304784102e-04 2.298501959533e+01
1.122000000000e+03 1.194544121481e-02 3.084682653192e-04 2.299976878158e+01
1.122250000000e+03 5.585555779561e-03 3.211745182797e-04 2.301413861998e+01
1.122500000000e+03 -1.152299320350e-03 3.342074699023e-04 2.302812439736e+01
1.122750000000e+03 -8.196946003890e-03 3.474224460927e-04 2.304172581972e+01
1.123000000000e+03 -1.547368092876e-02 3.606737737299e-04 2.305494720989e+01
1.123250000000e+03 -2.290513327638e-02 3.738165073172e-04 2.306779739550e+01
1.123500000000e+03 -3.041228610312e-02 3.867083168227e-04 2.308029008927e+01
1.123750000000e+03 -3.791539634279e-02 3.992111389209e-04 2.309244374565e+01
1.124000000000e+03 -4.533492587568e-02 4.111927849711e-04 2.310428139696e+01
1.124250000000e+03 -5.259257688134e-02 4.225284625597e-04 2.311583088205e+01
1.124500000000e+03 -5.961219232714e-02 4.331022520279e-04 2.312712457929e+01
1.124750000000e+03 -6.632064804973e-02 4.428083509873e-04 2.313819916898e+01
1.125000000000e+03 -7.264874400756e-02 4.515522401572e-04 2.314909552887e+01
1.125250000000e+03 -7.853204149780e-02 4.592515707875e-04 2.315985861954e+01
1.125500000000e+03 -8.391155013611e-02 4.658369379067e-04 2.317053691131e+01
1.125750000000e+03 -8.873446309158e-02 4.712525522007e-04 2.318118240246e+01
1.126000000000e+03 -9.295469190338e-02 4.754566434119e-04 2.319184995584e+01
1.126250000000e+03 -9.653340826842e-02 4.784217013565e-04 2.320259723722e+01
1.126500000000e+03 -9.943940937913e-02 4.801345324377e-04 2.321348402179e+01
1.126750000000e+03 -1.016494385704e-01 4.805960797136e-04 2.322457206767e+01
1.127000000000e+03 -1.031483653919e-01 4.798211994432e-04 2.323592441749e+01
1.127250000000e+03 -1.039292716681e-01 4.778381687537e-04 2.324760522860e+01
1.127500000000e+03 -1.039934392395e-01 4.746881405408e-04 2.325967908419e+01
1.127750000000e+03 -1.033502067818e-01 4.704242642357e-04 2.327221077476e+01
1.128000000000e+03 -1.020167447072e-01 4.651108641062e-04 2.328526477403e+01
1.128250000000e+03 -1.000177509366e-01 4.588225589911e-04 2.329890475537e+01
1.128500000000e+03 -9.738499725791e-02 4.516430280923e-04 2.331319334746e+01
1.128750000000e+03 -9.415685157898e-02 4.436639338765e-04 2.332819165436e+01
1.129000000000e+03 -9.037768922495e-02 4.349836521928e-04 2.334395894528e+01
1.129250000000e+03 -8.609729187539e-02 4.257061220644e-04 2.336055224347e+01
1.129500000000e+03 -8.137009894629e-02 4.159394547253e-04 2.337802615745e+01
1.129750000000e+03 -7.625451021944e-02 4.057947106156e-04 2.339643252908e+01
1.130000000000e+03 -7.081210981504e-02 3.953846056107e-04 2.341582021335e+01
1.130250000000e+03 -6.510687394113e-02 3.848223620707e-04 2.343623490447e+01
1.130500000000e+03 -5.920442179348e-02 3.742204526696e-04 2.345771888917e+01
1.130750000000e+03 -5.317116197311e-02 3.636893885293e-04 2.348031102690e+01
1.131000000000e+03 -4.707356154707e-02 3.533366791163e-04 2.350404656905e+01
1.131250000000e+03 -4.097737688882e-02 3.432657382742e-04 2.352895712871e+01
1.131500000000e+03 -3.494697938714e-02 3.335751188924e-04 2.355507058133e+01
1.131750000000e+03 -2.904460747888e-02 3.243575553897e-04 2.358241114931e+01
1.132000000000e+03 -2.332981920497e-02 3.156992972148e-04 2.361099930920e+01
1.132250000000e+03 -1.785884623478e-02 3.076793888243e-04 2.364085192844e+01
1.132500000000e+03 -1.268413890313e-02 3.003691626151e-04 2.367198223469e+01
1.132750000000e+03 -7.853882431524e-03 2.938317526828e-04 2.370439991609e+01
1.133000000000e+03 -3.411600756394e-03 2.881217479113e-04 2.373811125279e+01
1.133250000000e+03 6.041400889592e-04 2.832848967502e-04 2.377311910666e+01
1.133500000000e+03 4.160015469267e-03 2.793579581669e-04 2.380942312629e+01
1.133750000000e+03 7.228119781331e-03 2.763685518641e-04 2.384701975548e+01
1.134000000000e+03 9.786109545429e-03 2.743351482296e-04 2.388590235907e+01
1.134250000000e+03 1.181726459729e-02 2.732671485110e-04 2.392606134461e+01
1.134500000000e+03 1.331049539454e-02 2.731649901753e-04 2.396748421211e+01
1.134750000000e+03 1.426032636277e-02 2.740202517475e-04 2.401015559478e+01
1.135000000000e+03 1.466675628044e-02 2.758160398957e-04 2.405405739590e+01
1.135250000000e+03 1.453517257222e-02 2.785271325157e-04 2.409916873929e+01
1.135500000000e+03 1.387610631422e-02 2.821204415315e-04 2.414546607368e+01
1.135750000000e+03 1.270502820987e-02 2.865553523763e-04 2.419292316037e+01
1.136000000000e+03 1.104212449213e-02 2.917841301650e-04 2.424151102020e+01
1.136250000000e+03 8.911931301102e-03 2.977525409955e-04 2.429119799610e+01
1.136500000000e+03 6.343054641135e-03 3.044002599625e-04 2.434194966215e+01
1.136750000000e+03 3.367817210644e-03 3.116614432351e-04 2.439372880033e+01
1.137000000000e+03 2.187403455700e-05 3.194653664936e-04 2.444649535959e+01
1.137250000000e+03 -3.656113456558e-03 3.277369639543e-04 2.450020631837e+01
1.137500000000e+03 -7.624956477260e-03 3.363975845728e-04 2.455481573517e+01
1.137750000000e+03 -1.184129057514e-02 3.453655591053e-04 2.461027460330e+01
1.138000000000e+03 -1.625999457569e-02 3.545569068492e-04 2.466653081771e+01
1.138250000000e+03 -2.083462184463e-02 3.638860379704e-04 2.472352913535e+01
1.138500000000e+03 -2.551775764617e-02 3.732663872777e-04 2.478121104317e+01
1.138750000000e+03 -3.026151140550e-02 3.826111940589e-04 2.483951486649e+01
1.139000000000e+03 -3.501787610245e-02 3.918341294819e-04 2.489837569762e+01
1.139250000000e+03 -3.973910402384e-02 4.008499644833e-04 2.495772531290e+01
1.139500000000e+03 -4.437815555352e-02 4.095752716271e-04 2.501749237728e+01
1.139750000000e+03 -4.888904107776e-02 4.179290310706e-04 2.507760244233e+01
1.140000000000e+03 -5.322718130555e-02 4.258332644745e-04 2.513797789774e+01
1.140250000000e+03 -5.734978735237e-02 4.332136069526e-04 2.519853838034e+01
1.140500000000e+03 -6.121617264744e-02 4.399998926613e-04 2.525920064015e+01
1.140750000000e+03 -6.478808814523e-02 4.461266900022e-04 2.531987885346e+01
1.141000000000e+03 -6.803000304831e-02 4.515337417571e-04 2.538048499503e+01
1.141250000000e+03 -7.090940913311e-02 4.561665253455e-04 2.544092875790e+01
1.141500000000e+03 -7.339703549689e-02 4.599765540022e-04 2.550111825820e+01
1.141750000000e+03 -7.546713535042e-02 4.629218803754e-04 2.556095993877e+01
1.142000000000e+03 -7.709763419227e-02 4.649673373709e-04 2.562035931361e+01
1.142250000000e+03 -7.827032943856e-02 4.660848946544e-04 2.567922121276e+01
1.142500000000e+03 -7.897108762714e-02 4.662539882617e-04 2.573745001594e+01
1.142750000000e+03 -7.918988658330e-02 4.654616241812e-04 2.579495047430e+01
1.143000000000e+03 -7.892094206676e-02 4.637026307112e-04 2.585162800813e+01
1.143250000000e+03 -7.816282097759e-02 4.609798699845e-04 2.590738901530e+01
1.143500000000e+03 -7.691837421553e-02 4.573042280759e-04 2.596214177053e+01
1.143750000000e+03 -7.519479582863e-02 4.526947623979e-04 2.601579669846e+01
1.144000000000e+03 -7.300356847112e-02 4.471787003641e-04 2.606826697153e+01
1.144250000000e+03 -7.036038324144e-02 4.407914100307e-04 2.611946911362e+01
1.144500000000e+03 -6.728508870422e-02 4.335763875420e-04 2.616932327316e+01
1.144750000000e+03 -6.380146935845e-02 4.255850615982e-04 2.621775413219e+01
1.145000000000e+03 -5.993713680701e-02 4.168766205790e-04 2.626469115170e+01
1.145250000000e+03 -5.572331257490e-02 4.075177688422e-04 2.631006912450e+01
1.145500000000e+03 -5.119459436386e-02 3.975824255588e-04 2.635382862191e+01
1.145750000000e+03 -4.638869723779e-02 3.871513332696e-04 2.639591642112e+01
1.146000000000e+03 -4.134615776771e-02 3.763115999046e-04 2.643628593327e+01
1.146250000000e+03 -3.611002090745e-02 3.651561008494e-04 2.647489733060e+01
1.146500000000e+03 -3.072548762204e-02 3.537829229276e-04 2.651171815592e+01
1.146750000000e+03 -2.523955787512e-02 3.422946206945e-04 2.654672338723e+01
1.147000000000e+03 -1.970063127262e-02 3.307973705986e-04 2.657989552228e+01
1.147250000000e+03 -1.415809796540e-02 3.194001203561e-04 2.661122480386e+01
1.147500000000e+03 -8.661951641068e-03 3.082136928264e-04 2.664070940854e+01
1.147750000000e+03 -3.262298513198e-03 2.973496069642e-04 2.666835512575e+01
1.148000000000e+03 1.991008191623e-03 2.869191454590e-04 2.669417564188e+01
1.148250000000e+03 7.048883545653e-03 2.770320506226e-04 2.671819210737e+01
1.148500000000e+03 1.186342652147e-02 2.677953972355e-04 2.674043307766e+01
1.148750000000e+03 1.638831685443e-02 2.593124295392e-04 2.676093436896e+01
1.149000000000e+03 2.057934162555e-02 2.516811952835e-04 2.677973847874e+01
1.149250000000e+03 2.439470850911e-02 2.449934587058e-04 2.679689451640e+01
1.149500000000e+03 2.779556145878e-02 2.393333742423e-04 2.681245749156e+01
1.149750000000e+03 3.074627181796e-02 2.347764258331e-04 2.682648809693e+01
1.150000000000e+03 3.321484640205e-02 2.313882848728e-04 2.683905208498e+01
1.150250000000e+03 3.517329970381e-02 2.292237861045e-04 2.685021962159e+01
1.150500000000e+03 3.659788996626e-02 2.283260349635e-04 2.686006490415e+01
1.150750000000e+03 3.746943737002e-02 2.287255812255e-04 2.686866544538e+01
1.151000000000e+03 3.777358700505e-02 2.304397800418e-04 2.687610134816e+01
1.151250000000e+03 3.750095599893e-02 2.334722394588e-04 2.688245484568e+01
1.151500000000e+03 3.664733495109e-02 2.378124075982e-04 2.688780951701e+01
1.151750000000e+03 3.521379591821e-02 2.434355076019e-04 2.689224965382e+01
1.152000000000e+03 3.320676861376e-02 2.503024588639e-04 2.689585959839e+01
1.152250000000e+03 3.063806894224e-02 2.583599515813e-04 2.689872311300e+01
1.152500000000e+03 2.752487133983e-02 2.675408906977e-04 2.690092262854e+01
1.152750000000e+03 2.388965284385e-02 2.777647744731e-04 2.690253878033e+01
1.153000000000e+03 1.976007226404e-02 2.889384760563e-04 2.690364969622e+01
1.153250000000e+03 1.516880200646e-02 3.009570744505e-04 2.690433043688e+01
1.153500000000e+03 1.015331849200e-02 3.137048583952e-04 2.690465245322e+01
1.153750000000e+03 4.755651448005e-03 3.270564422731e-04 2.690468308780e+01
1.154000000000e+03 -9.779806942080e-04 3.408781973985e-04 2.690448500065e+01
1.154250000000e+03 -6.997424262434e-03 3.550294140413e-04 2.690411590116e+01
1.154500000000e+03 -1.324911038543e-02 3.693640760172e-04 2.690362795796e+01
1.154750000000e+03 -1.967636424312e-02 3.837321817481e-04 2.690306763382e+01
1.155000000000e+03 -2.622002055778e-02 3.979816551337e-04 2.690247520344e+01
1.155250000000e+03 -3.281879642372e-02 4.119598079839e-04 2.690188466749e+01
1.155500000000e+03 -3.940998175340e-02 4.255153173064e-04 2.690132338823e+01
1.155750000000e+03 -4.592987070086e-02 4.384996091547e-04 2.690081208491e+01
1.156000000000e+03 -5.231450430875e-02 4.507688651747e-04 2.690036459258e+01
1.156250000000e+03 -5.850015010195e-02 4.621856006352e-04 2.689998793937e+01
1.156500000000e+03 -6.442407113359e-02 4.726204091176e-04 2.689968223462e+01
1.156750000000e+03 -7.002504292463e-02 4.819534405562e-04 2.689944082030e+01
1.157000000000e+03 -7.524411695598e-02 4.900759684255e-04 2.689925028260e+01
1.157250000000e+03 -8.002517190859e-02 4.968917617430e-04 2.689909067821e+01
1.157500000000e+03 -8.431559907165e-02 5.023184074063e-04 2.689893569424e+01
1.157750000000e+03 -8.806694198073e-02 5.062884139301e-04 2.689875287536e+01
1.158000000000e+03 -9.123545202359e-02 5.087503319967e-04 2.689850394911e+01
1.158250000000e+03 -9.378269481354e-02 5.096695575238e-04 2.689814512227e+01
1.158500000000e+03 -9.567607935081e-02 5.090290546157e-04 2.689762745181e+01
1.158750000000e+03 -9.688934424777e-02 5.068297690569e-04 2.689689723542e+01
1.159000000000e+03 -9.740299941754e-02 5.030910802455e-04 2.689589644817e+01
1.159250000000e+03 -9.720470710148e-02 4.978508159811e-04 2.689456319553e+01
1.159500000000e+03 -9.628959093761e-02 4.911651282785e-04 2.689283219547e+01
1.159750000000e+03 -9.466047308687e-02 4.831081705175e-04 2.689063528130e+01
1.160000000000e+03 -9.232803536802e-02 4.737715413239e-04 2.688790192921e+01
1.160250000000e+03 -8.931090496575e-02 4.632634986085e-04 2.688455979394e+01
1.160500000000e+03 -8.563557428814e-02 4.517077563696e-04 2.688053526339e+01
1.160750000000e+03 -8.133637777188e-02 4.392424581940e-04 2.687575401635e+01
1.161000000000e+03 -7.645522043691e-02 4.260185394611e-04 2.687014158738e+01
1.161250000000e+03 -7.104128086225e-02 4.121980777178e-04 2.686362393657e+01
1.161500000000e+03 -6.515061814050e-02 3.979524509041e-04 2.685612800853e+01
1.161750000000e+03 -5.884558164447e-02 3.834601518738e-04 2.684758230097e+01
1.162000000000e+03 -5.219433905734e-02 3.689048343509e-04 2.683791739656e+01
1.162250000000e+03 -4.527003873766e-02 3.544727689717e-04 2.682706651303e+01
1.162500000000e+03 -3.815008148515e-02 3.403505521870e-04 2.681496601263e+01
1.162750000000e+03 -3.091531062206e-02 3.267227083607e-04 2.680155588735e+01
1.163000000000e+03 -2.364896372706e-02 3.137690710116e-04 2.678678024308e+01
1.163250000000e+03 -1.643574155263e-02 3.016624081800e-04 2.677058773413e+01
1.163500000000e+03 -9.360811131347e-03 2.905660282995e-04 2.675293194693e+01
1.163750000000e+03 -2.508632782188e-03 2.806313916466e-04 2.673377180662e+01
1.164000000000e+03 4.038015087867e-03 2.719959699631e-04 2.671307185496e+01
1.164250000000e+03 1.019921924358e-02 2.647812047307e-04 2.669080258678e+01
1.164500000000e+03 1.589892423388e-02 2.590906642427e-04 2.666694063389e+01
1.164750000000e+03 2.106601089333e-02 2.550084250889e-04 2.664146896854e+01
1.165000000000e+03 2.563528965748e-02 2.525977896955e-04 2.661437707441e+01
1.165250000000e+03 2.954839765096e-02 2.519001342303e-04 2.658566096095e+01
1.165500000000e+03 3.275466639952e-02 2.529341494756e-04 2.655532321780e+01
1.165750000000e+03 3.521185621860e-02 2.556955429749e-04 2.652337303597e+01
1.166000000000e+03 3.688680772755e-02 2.601567505287e-04 2.648982603489e+01
1.166250000000e+03 3.775596195119e-02 2.662672224993e-04 2.645470418408e+01
1.166500000000e+03 3.780576395605e-02 2.739539608595e-04 2.641803557886e+01
1.166750000000e+03 3.703288542342e-02 2.831225190868e-04 2.637985428672e+01
1.167000000000e+03 3.544439410938e-02 2.936580104202e-04 2.634019993507e+01
1.167250000000e+03 3.305769546376e-02 3.054267658673e-04 2.629911746745e+01
1.167500000000e+03 2.990036826390e-02 3.182780210326e-04 2.625665675713e+01
1.167750000000e+03 2.600984841413e-02 3.320460098038e-04 2.621287220476e+01
1.168000000000e+03 2.143299379630e-02 3.465521998188e-04 2.616782228257e+01
1.168250000000e+03 1.622543395985e-02 3.616078651927e-04 2.612156920181e+01
1.168500000000e+03 1.045095169209e-02 3.770164979409e-04 2.607417827236e+01
1.168750000000e+03 4.180595291302e-03 3.925766687586e-04 2.602571753707e+01
1.169000000000e+03 -2.508220968244e-03 4.080848092322e-04 2.597625723264e+01
1.169250000000e+03 -9.532788459657e-03 4.233380199366e-04 2.592586945904e+01
1.169500000000e+03 -1.680610161056e-02 4.381368006423e-04 2.587462745361e+01
1.169750000000e+03 -2.423811503805e-02 4.522879830927e-04 2.582260544224e+01
1.170000000000e+03 -3.173684205147e-02 4.656072949741e-04 2.576987789903e+01
1.170250000000e+03 -3.920966715057e-02 4.779219052171e-04 2.571651946168e+01
1.170500000000e+03 -4.656449915538e-02 4.890728005253e-04 2.566260423071e+01
1.170750000000e+03 -5.371106732155e-02 4.989169303045e-04 2.560820576765e+01
1.171000000000e+03 -6.056206605665e-02 5.073292073246e-04 2.555339644923e+01
1.171250000000e+03 -6.703436334420e-02 5.142040903435e-04 2.549824755343e+01
1.171500000000e+03 -7.305007785362e-02 5.194571113462e-04 2.544282869587e+01
1.171750000000e+03 -7.853763031557e-02 5.230258049395e-04 2.538720798302e+01
1.172000000000e+03 -8.343269230768e-02 5.248706607447e-04 2.533145158328e+01
1.172250000000e+03 -8.767904771048e-02 5.249755083620e-04 2.527562374823e+01
1.172500000000e+03 -9.122931540261e-02 5.233475305232e-04 2.521978687132e+01
1.172750000000e+03 -9.404560342566e-02 5.200172433044e-04 2.516400119635e+01
1.173000000000e+03 -9.609999968969e-02 5.150378624350e-04 2.510832494824e+01
1.173250000000e+03 -9.737489277927e-02 5.084843092271e-04 2.505281445932e+01
1.173500000000e+03 -9.786324989187e-02 5.004522546178e-04 2.499752396866e+01
1.173750000000e+03 -9.756864666896e-02 4.910564850088e-04 2.494250582178e+01
1.174000000000e+03 -9.650520332566e-02 4.804291950180e-04 2.488781049758e+01
1.174250000000e+03 -9.469736909516e-02 4.687180098912e-04 2.483348662250e+01
1.174500000000e+03 -9.217949500540e-02 4.560836386602e-04 2.477958118181e+01
1.174750000000e+03 -8.899539987911e-02 4.426976604509e-04 2.472613934052e+01
1.175000000000e+03 -8.519766778501e-02 4.287398401110e-04 2.467320464547e+01
1.175250000000e+03 -8.084687943935e-02 4.143954839135e-04 2.462081901416e+01
1.175500000000e+03 -7.601071397778e-02 3.998527232304e-04 2.456902275118e+01
1.175750000000e+03 -7.076295130490e-02 3.852997413998e-04 2.451785455641e+01
1.176000000000e+03 -6.518238549593e-02 3.709220248126e-04 2.446735147250e+01
1.176250000000e+03 -5.935161422380e-02 3.568996593070e-04 2.441754899791e+01
1.176500000000e+03 -5.335587855583e-02 3.434047963845e-04 2.436848083581e+01
1.176750000000e+03 -4.728175953875e-02 3.305991137912e-04 2.432017894529e+01
1.177000000000e+03 -4.121586751363e-02 3.186316214734e-04 2.427267356895e+01
1.177250000000e+03 -3.524361034304e-02 3.076365648443e-04 2.422599293109e+01
1.177500000000e+03 -2.944787022985e-02 2.977316588583e-04 2.418016338265e+01
1.177750000000e+03 -2.390779992443e-02 2.890165503435e-04 2.413520921339e+01
1.178000000000e+03 -1.869765387105e-02 2.815714640999e-04 2.409115248039e+01
1.178250000000e+03 -1.388567342948e-02 2.754563980305e-04 2.404801310121e+01
1.178500000000e+03 -9.533101209214e-03 2.707104858832e-04 2.400580867954e+01
1.178750000000e+03 -5.693282663762e-03 2.673516213998e-04 2.396455435122e+01
1.179000000000e+03 -2.410908389788e-03 2.653766781281e-04 2.392426290358e+01
1.179250000000e+03 2.786276665010e-04 2.647616992520e-04 2.388494451402e+01
1.179500000000e+03 2.349683192908e-03 2.654628350108e-04 2.384660689561e+01
1.179750000000e+03 3.786717826988e-03 2.674170776797e-04 2.380925509896e+01
1.180000000000e+03 4.584444752226e-03 2.705436033859e-04 2.377289156575e+01
1.180250000000e+03 4.747802479397e-03 2.747454797772e-04 2.373751616983e+01
1.180500000000e+03 4.291829122845e-03 2.799112390482e-04 2.370312610638e+01
1.180750000000e+03 3.241305545660e-03 2.859169571131e-04 2.366971598486e+01
1.181000000000e+03 1.630283150551e-03 2.926283398878e-04 2.363727783042e+01
1.181250000000e+03 -4.985772128580e-04 2.999030673600e-04 2.360580115734e+01
1.181500000000e+03 -3.094729001030e-03 3.075930267368e-04 2.357527295697e+01
1.181750000000e+03 -6.100662646208e-03 3.155468137047e-04 2.354567780128e+01
1.182000000000e+03 -9.452899584619e-03 3.236121428223e-04 2.351699789950e+01
1.182250000000e+03 -1.308307439069e-02 3.316382467249e-04 2.348921316714e+01
1.182500000000e+03 -1.691912878392e-02 3.394782648924e-04 2.346230131004e+01
1.182750000000e+03 -2.088648889868e-02 3.469914550773e-04 2.343623791392e+01
1.183000000000e+03 -2.490934335530e-02 3.540453658432e-04 2.341099653006e+01
1.183250000000e+03 -2.891190270068e-02 3.605178086834e-04 2.338654878405e+01
1.183500000000e+03 -3.281964900158e-02 3.662986599697e-04 2.336286447852e+01
1.183750000000e+03 -3.656058221292e-02 3.712914328907e-04 2.333991166801e+01
1.184000000000e+03 -4.006636859420e-02 3.754146568143e-04 2.331765682134e+01
1.184250000000e+03 -4.327346641816e-02 3.786029695111e-04 2.329606492871e+01
1.184500000000e+03 -4.612415147816e-02 3.808079359471e-04 2.327509955148e+01
1.184750000000e+03 -4.856741743312e-02 3.819986885434e-04 2.325472308245e+01
1.185000000000e+03 -5.055979136924e-02 3.821621158691e-04 2.323489671495e+01
1.185250000000e+03 -5.206598848257e-02 3.813029696406e-04 2.321558075997e+01
1.185500000000e+03 -5.305944604546e-02 3.794434771517e-04 2.319673459241e+01
1.185750000000e+03 -5.352269518795e-02 3.766229003311e-04 2.317831701546e+01
1.186000000000e+03 -5.344758132578e-02 3.728965650890e-04 2.316028618464e+01
1.186250000000e+03 -5.283533115004e-02 3.683349605870e-04 2.314260002127e+01
1.186500000000e+03 -5.169645099507e-02 3.630222835112e-04 2.312521611462e+01
1.186750000000e+03 -5.005048669658e-02 3.570550221453e-04 2.310809218218e+01
1.187000000000e+03 -4.792561406093e-02 3.505401294491e-04 2.309118595347e+01
1.187250000000e+03 -4.535810767717e-02 3.435932615980e-04 2.307445563601e+01
1.187500000000e+03 -4.239166651698e-02 3.363367312264e-04 2.305785999575e+01
1.187750000000e+03 -3.907661915122e-02 3.288973890317e-04 2.304135841816e+01
1.188000000000e+03 -3.546903806153e-02 3.214045322519e-04 2.302491138764e+01
1.188250000000e+03 -3.162975179242e-02 3.139876591632e-04 2.300848057893e+01
1.188500000000e+03 -2.762329179348e-02 3.067743939348e-04 2.299202890052e+01
1.188750000000e+03 -2.351678998249e-02 2.998883101567e-04 2.297552102937e+01
1.189000000000e+03 -1.937883709854e-02 2.934468940465e-04 2.295892342598e+01
1.189250000000e+03 -1.527833006546e-02 2.875597458659e-04 2.294220460406e+01
1.189500000000e+03 -1.128332413161e-02 2.823266915298e-04 2.292533535112e+01
1.189750000000e+03 -7.459909199302e-03 2.778362315641e-04 2.290828893910e+01
1.190000000000e+03 -3.871126804144e-03 2.741641731969e-04 2.289104139541e+01
1.190250000000e+03 -5.759619235620e-04 2.713725313297e-04 2.287357146143e+01
1.190500000000e+03 2.371613845102e-03 2.695085663889e-04 2.285586113979e+01
1.190750000000e+03 4.923482407454e-03 2.686041782337e-04 2.283789563304e+01
1.191000000000e+03 7.038122523400e-03 2.686754795783e-04 2.281966356468e+01
1.191250000000e+03 8.681241907950e-03 2.697227188753e-04 2.280115717943e+01
1.191500000000e+03 9.826255341968e-03 2.717305095199e-04 2.278237221294e+01
1.191750000000e+03 1.045468574574e-02 2.746681151019e-04 2.276330843667e+01
1.192000000000e+03 1.055635286086e-02 2.784902812123e-04 2.274396921651e+01
1.192250000000e+03 1.012950358790e-02 2.831379468565e-04 2.272436207999e+01
1.192500000000e+03 9.180720617249e-03 2.885395590920e-04 2.270449821043e+01
1.192750000000e+03 7.724779615267e-03 2.946122585640e-04 2.268439296350e+01
1.193000000000e+03 5.784295353399e-03 3.012634710740e-04 2.266406536302e+01
1.193250000000e+03 3.389298158742e-03 3.083924694923e-04 2.264353822566e+01
1.193500000000e+03 5.766944364290e-04 3.158920680014e-04 2.262283825770e+01
1.193750000000e+03 -2.610426141290e-03 3.236505521158e-04 2.260199545690e+01
1.194000000000e+03 -6.123503593975e-03 3.315534222710e-04 2.258104346745e+01
1.194250000000e+03 -9.909367975660e-03 3.394853774665e-04 2.256001886864e+01
1.194500000000e+03 -1.391110298784e-02 3.473320884325e-04 2.253896145409e+01
1.194750000000e+03 -1.806900840812e-02 3.549820913746e-04 2.251791347484e+01
1.195000000000e+03 -2.232155598163e-02 3.623285030692e-04 2.249691979047e+01
1.195250000000e+03 -2.660638873411e-02 3.692706737023e-04 2.247602731056e+01
1.195500000000e+03 -3.086131189596e-02 3.757157127881e-04 2.245528478494e+01
1.195750000000e+03 -3.502526508812e-02 3.815798523166e-04 2.243474221792e+01
1.196000000000e+03 -3.903927838404e-02 3.867896888981e-04 2.241445084623e+01
1.196250000000e+03 -4.284737506656e-02 3.912831963214e-04 2.239446252008e+01
1.196500000000e+03 -4.639742254712e-02 3.950105532225e-04 2.237482936258e+01
1.196750000000e+03 -4.964192091992e-02 3.979348014499e-04 2.235560341818e+01
1.197000000000e+03 -5.253868067741e-02 4.000321867686e-04 2.233683604393e+01
1.197250000000e+03 -5.505147135634e-02 4.012924777639e-04 2.231857780190e+01
1.197500000000e+03 -5.715051417050e-02 4.017188933258e-04 2.230087785365e+01
1.197750000000e+03 -5.881289765122e-02 4.013278913989e-04 2.228378361949e+01
1.198000000000e+03 -6.002287868798e-02 4.001487431961e-04 2.226734039707e+01
1.198250000000e+03 -6.077207812113e-02 3.982229359857e-04 2.225159103887e+01
1.198500000000e+03 -6.105951170224e-02 3.956032587267e-04 2.223657545375e+01
1.198750000000e+03 -6.089160309820e-02 3.923529968566e-04 2.222233053495e+01
1.199000000000e+03 -6.028199489932e-02 3.885447270290e-04 2.220888975396e+01
1.199250000000e+03 -5.925124140686e-02 3.842589367426e-04 2.219628280814e+01
1.199500000000e+03 -5.782649344265e-02 3.795828518134e-04 2.218453563354e+01
1.199750000000e+03 -5.604098463941e-02 3.746089847504e-04 2.217367012269e+01
1.200000000000e+03 -5.393342267519e-02 3.694334282478e-04 2.216370390649e+01
1.200250000000e+03 -5.154740676085e-02 3.641544903348e-04 2.215465051148e+01
1.200500000000e+03 -4.893060737912e-02 3.588709069849e-04 2.214651906622e+01
1.200750000000e+03 -4.613405417645e-02 3.536804730598e-04 2.213931457982e+01
1.201000000000e+03 -4.321120886032e-02 3.486782975496e-04 2.213303775427e+01
1.201250000000e+03 -4.021715824689e-02 3.439554831194e-04 2.212768534997e+01
1.201500000000e+03 -3.720763672613e-02 3.395975339753e-04 2.212325010009e+01
1.201750000000e+03 -3.423817611484e-02 3.356831623085e-04 2.211972115972e+01
1.202000000000e+03 -3.136313737995e-02 3.322829385385e-04 2.211708411416e+01
1.202250000000e+03 -2.863486888669e-02 3.294582724773e-04 2.211532147246e+01
1.202500000000e+03 -2.610282765910e-02 3.272604290590e-04 2.211441290030e+01
1.202750000000e+03 -2.381276418040e-02 3.257297549612e-04 2.211433548363e+01
1.203000000000e+03 -2.180600046484e-02 3.248950450163e-04 2.211506428276e+01
1.203250000000e+03 -2.011874165708e-02 3.247730561293e-04 2.211657263905e+01
1.203500000000e+03 -1.878148699907e-02 3.253682432562e-04 2.211883250463e+01
1.203750000000e+03 -1.781854454719e-02 3.266726750476e-04 2.212181503434e+01
1.204000000000e+03 -1.724763272395e-02 3.286661665183e-04 2.212549089649e+01
1.204250000000e+03 -1.707959866021e-02 3.313165831045e-04 2.212983072249e+01
1.204500000000e+03 -1.731824937447e-02 3.345802346981e-04 2.213480552033e+01
1.204750000000e+03 -1.796029627456e-02 3.384025969603e-04 2.214038707659e+01
1.205000000000e+03 -1.899541659213e-02 3.427191258301e-04 2.214654836044e+01
1.205250000000e+03 -2.040644261579e-02 3.474562807442e-04 2.215326377893e+01
1.205500000000e+03 -2.216963786679e-02 3.525325546607e-04 2.216050966163e+01
1.205750000000e+03 -2.425510495169e-02 3.578597755396e-04 2.216826445522e+01
1.206000000000e+03 -2.662728350386e-02 3.633444460717e-04 2.217650901075e+01
1.206250000000e+03 -2.924553909176e-02 3.688891679839e-04 2.218522683497e+01
1.206500000000e+03 -3.206484727895e-02 3.743942059246e-04 2.219440418581e+01
1.206750000000e+03 -3.503651743689e-02 3.797589287387e-04 2.220403037552e+01
1.207000000000e+03 -3.810901491142e-02 3.848834887982e-04 2.221409770565e+01
1.207250000000e+03 -4.122878420705e-02 3.896702696829e-04 2.222460169418e+01
1.207500000000e+03 -4.434113968215e-02 3.940255115772e-04 2.223554095118e+01
1.207750000000e+03 -4.739113647013e-02 3.978606934293e-04 2.224691730356e+01
1.208000000000e+03 -5.032446662256e-02 4.010939964777e-04 2.225873563117e+01
1.208250000000e+03 -5.308832055783e-02 4.036515575973e-04 2.227100383681e+01
1.208500000000e+03 -5.563222761849e-02 4.054686377007e-04 2.228373275027e+01
1.208750000000e+03 -5.790884680820e-02 4.064906791866e-04 2.229693591639e+01
1.209000000000e+03 -5.987470746347e-02 4.066742175306e-04 2.231062948345e+01
1.209250000000e+03 -6.149086765167e-02 4.059874613783e-04 2.232483196418e+01
1.209500000000e+03 -6.272351199551e-02 4.044108890885e-04 2.233956404474e+01
1.209750000000e+03 -6.354444904845e-02 4.019376421949e-04 2.235484833399e+01
1.210000000000e+03 -6.393150803651e-02 3.985736316129e-04 2.237070914834e+01
1.210250000000e+03 -6.386886136973e-02 3.943375260184e-04 2.238717222699e+01
1.210500000000e+03 -6.334722171951e-02 3.892605076012e-04 2.240426447772e+01
1.210750000000e+03 -6.236393182219e-02 3.833858223903e-04 2.242201377761e+01
1.211000000000e+03 -6.092297840864e-02 3.767682345558e-04 2.244044862906e+01
1.211250000000e+03 -5.903487392774e-02 3.694732242538e-04 2.245959796226e+01
1.211500000000e+03 -5.671645391100e-02 3.615760679875e-04 2.247949087993e+01
1.211750000000e+03 -5.399057959479e-02 3.531607736280e-04 2.250015638610e+01
1.212000000000e+03 -5.088574360796e-02 3.443188445127e-04 2.252162329524e+01
1.212250000000e+03 -4.743561519304e-02 3.351480218590e-04 2.254391982645e+01
1.212500000000e+03 -4.367849255773e-02 3.257508434730e-04 2.256707353258e+01
1.212750000000e+03 -3.965670548326e-02 3.162331807487e-04 2.259111108002e+01
1.213000000000e+03 -3.541596102754e-02 3.067027136111e-04 2.261605808335e+01
1.213250000000e+03 -3.100464855379e-02 2.972674013932e-04 2.264193889233e+01
1.213500000000e+03 -2.647312229368e-02 2.880339189136e-04 2.266877666719e+01
1.213750000000e+03 -2.187294752237e-02 2.791060714704e-04 2.269659292724e+01
1.214000000000e+03 -1.725615014294e-02 2.705833768494e-04 2.272540758576e+01
1.214250000000e+03 -1.267448717593e-02 2.625596307274e-04 2.275523904352e+01
1.214500000000e+03 -8.178686567734e-03 2.551216550833e-04 2.278610371943e+01
1.214750000000e+03 -3.817748851964e-03 2.483480018626e-04 2.281801614380e+01
1.215000000000e+03 3.616993916140e-04 2.423079013678e-04 2.285098910150e+01
1.215250000000e+03 4.316083139527e-03 2.370603017592e-04 2.288503306992e+01
1.215500000000e+03 8.005388276678e-03 2.326531919438e-04 2.292015673000e+01
1.215750000000e+03 1.139373735278e-02 2.291228780276e-04 2.295636632023e+01
1.216000000000e+03 1.444975576873e-02 2.264937876905e-04 2.299366618583e+01
1.216250000000e+03 1.714701004924e-02 2.247780846570e-04 2.303205811694e+01
1.216500000000e+03 1.946420963853e-02 2.239758197136e-04 2.307154192994e+01
1.216750000000e+03 2.138548580334e-02 2.240749510032e-04 2.311211479312e+01
1.217000000000e+03 2.290041873318e-02 2.250519089271e-04 2.315377182725e+01
1.217250000000e+03 2.400413726375e-02 2.268719903738e-04 2.319650551247e+01
1.217500000000e+03 2.469722548841e-02 2.294901586274e-04 2.324030590303e+01
1.217750000000e+03 2.498555054449e-02 2.328519894002e-04 2.328516083198e+01
1.218000000000e+03 2.488010383049e-02 2.368945079607e-04 2.333105542046e+01
1.218250000000e+03 2.439667469820e-02 2.415474489873e-04 2.337797230557e+01
1.218500000000e+03 2.355546602588e-02 2.467345506598e-04 2.342589184117e+01
1.218750000000e+03 2.238073038496e-02 2.523746327902e-04 2.347479165198e+01
1.219000000000e+03 2.090026581309e-02 2.583830274694e-04 2.352464693299e+01
1.219250000000e+03 1.914491651408e-02 2.646728617004e-04 2.357543038389e+01
1.219500000000e+03 1.714803317046e-02 2.711564305012e-04 2.362711222971e+01
1.219750000000e+03 1.494491551804e-02 2.777464960730e-04 2.367966018492e+01
1.220000000000e+03 1.257222431203e-02 2.843575650828e-04 2.373303973644e+01
1.220250000000e+03 1.006743252962e-02 2.909070252078e-04 2.378721381964e+01
1.220500000000e+03 7.468240846581e-03 2.973162855903e-04 2.384214312501e+01
1.220750000000e+03 4.812033511694e-03 3.035117703046e-04 2.389778610217e+01
1.221000000000e+03 2.135352476400e-03 3.094258184915e-04 2.395409899594e+01
1.221250000000e+03 -5.265916175480e-04 3.149974464637e-04 2.401103611570e+01
1.221500000000e+03 -3.140374878947e-03 3.201730494754e-04 2.406854965481e+01
1.221750000000e+03 -5.674771665800e-03 3.249068169408e-04 2.412658995556e+01
1.222000000000e+03 -8.101101879732e-03 3.291611576355e-04 2.418510568777e+01
1.222250000000e+03 -1.039353902554e-02 3.329069760684e-04 2.424404388622e+01
1.222500000000e+03 -1.252937897926e-02 3.361238349182e-04 2.430335000052e+01
1.222750000000e+03 -1.448920106704e-02 3.387998882078e-04 2.436296821834e+01
1.223000000000e+03 -1.625701463487e-02 3.409317540196e-04 2.442284149983e+01
1.223250000000e+03 -1.782036018387e-02 3.425243427639e-04 2.448291166594e+01
1.223500000000e+03 -1.917028020769e-02 3.435903911920e-04 2.454311969132e+01
1.223750000000e+03 -2.030134656034e-02 3.441501186534e-04 2.460340569431e+01
1.224000000000e+03 -2.121151645724e-02 3.442306067969e-04 2.466370921390e+01
1.224250000000e+03 -2.190206614894e-02 3.438653100250e-04 2.472396923800e+01
1.224500000000e+03 -2.237735771349e-02 3.430932310206e-04 2.478412443980e+01
1.224750000000e+03 -2.264468636282e-02 3.419583046183e-04 2.484411324087e+01
1.225000000000e+03 -2.271401730599e-02 3.405085659496e-04 2.490387398641e+01
1.225250000000e+03 -2.259769785153e-02 3.387952964940e-04 2.496334507907e+01
1.225500000000e+03 -2.231021593576e-02 3.368722762952e-04 2.502246509025e+01
1.225750000000e+03 -2.186786744069e-02 3.347948826610e-04 2.508117290841e+01
1.226000000000e+03 -2.128845553709e-02 3.326192663702e-04 2.513940786529e+01
1.226250000000e+03 -2.059095621065e-02 3.304014959163e-04 2.519710987096e+01
1.226500000000e+03 -1.979522825322e-02 3.281967888845e-04 2.525421955142e+01
1.226750000000e+03 -1.892168006093e-02 3.260587082054e-04 2.531067839001e+01
1.227000000000e+03 -1.799096783721e-02 3.240384337696e-04 2.536642887920e+01
1.227250000000e+03 -1.702370027933e-02 3.221840742236e-04 2.542141467612e+01
1.227500000000e+03 -1.604015677919e-02 3.205400585801e-04 2.547558076892e+01
1.227750000000e+03 -1.506002436664e-02 3.191465416666e-04 2.552887366208e+01
1.228000000000e+03 -1.410214881453e-02 3.180389287112e-04 2.558124156142e+01
1.228250000000e+03 -1.318430394956e-02 3.172474405066e-04 2.563263458039e+01
1.228500000000e+03 -1.232300356950e-02 3.167968237750e-04 2.568300496405e+01
1.228750000000e+03 -1.153329583760e-02 3.167060205814e-04 2.573230731061e+01
1.229000000000e+03 -1.082861227825e-02 3.169880256219e-04 2.578049881754e+01
1.229250000000e+03 -1.022065574288e-02 3.176498554538e-04 2.582753955182e+01
1.229500000000e+03 -9.719253840825e-03 3.186924512671e-04 2.587339268764e+01
1.229750000000e+03 -9.332291431014e-03 3.201108120975e-04 2.591802478352e+01
1.230000000000e+03 -9.065679262024e-03 3.218942244175e-04 2.596140607996e+01
1.230250000000e+03 -8.923268398356e-03 3.240263941912e-04 2.600351071089e+01
1.230500000000e+03 -8.906909411051e-03 3.264859235606e-04 2.604431703286e+01
1.230750000000e+03 -9.016411533481e-03 3.292465865617e-04 2.608380779203e+01
1.231000000000e+03 -9.249655503158e-03 3.322779398756e-04 2.612197043664e+01
1.231250000000e+03 -9.602607766648e-03 3.355457481846e-04 2.615879722100e+01
1.231500000000e+03 -1.006948041648e-02 3.390126817720e-04 2.619428547378e+01
1.231750000000e+03 -1.064280149172e-02 3.426388576912e-04 2.622843761520e+01
1.232000000000e+03 -1.131361308957e-02 3.463826812378e-04 2.626126135431e+01
1.232250000000e+03 -1.207159489470e-02 3.502013951877e-04 2.629276959498e+01
1.232500000000e+03 -1.290528854428e-02 3.540518561269e-04 2.632298054218e+01
1.232750000000e+03 -1.380227157257e-02 3.578912211568e-04 2.635191749410e+01
1.233000000000e+03 -1.474938673929e-02 3.616776596492e-04 2.637960876718e+01
1.233250000000e+03 -1.573296185463e-02 3.653710305046e-04 2.640608744421e+01
1.233500000000e+03 -1.673903562151e-02 3.689334965248e-04 2.643139117995e+01
1.233750000000e+03 -1.775358847999e-02 3.723300688008e-04 2.645556174012e+01
1.234000000000e+03 -1.876276903861e-02 3.755291602770e-04 2.647864468593e+01
1.234250000000e+03 -1.975312022024e-02 3.785030366388e-04 2.650068887327e+01
1.234500000000e+03 -2.071176829599e-02 3.812281176498e-04 2.652174603455e+01
1.234750000000e+03 -2.162664869014e-02 3.836853257475e-04 2.654187009258e+01
1.235000000000e+03 -2.248666813308e-02 3.858602336499e-04 2.656111665907e+01
1.235250000000e+03 -2.328186979204e-02 3.877431613119e-04 2.657954238932e+01
1.235500000000e+03 -2.400358084732e-02 3.893291854481e-04 2.659720431100e+01
1.235750000000e+03 -2.464449103888e-02 3.906180114110e-04 2.661415926447e+01
1.236000000000e+03 -2.519879864101e-02 3.916139165155e-04 2.663046309217e+01
1.236250000000e+03 -2.566224987446e-02 3.923254607243e-04 2.664617005272e+01
1.236500000000e+03 -2.603214350011e-02 3.927651299390e-04 2.666133224077e+01
1.236750000000e+03 -2.630740781226e-02 3.929490782993e-04 2.667599882144e+01
1.237000000000e+03 -2.648855817797e-02 3.928966176856e-04 2.669021549854e+01
1.237250000000e+03 -2.657763640650e-02 3.926298801862e-04 2.670402400492e+01
1.237500000000e+03 -2.657817625807e-02 3.921733545842e-04 2.671746154078e+01
1.237750000000e+03 -2.649515489377e-02 3.915532620130e-04 2.673056021856e+01
1.238000000000e+03 -2.633483270896e-02 3.907971054294e-04 2.674334681612e+01
1.238250000000e+03 -2.610467347262e-02 3.899332593015e-04 2.675584233847e+01
1.238500000000e+03 -2.581324184925e-02 3.889904883974e-04 2.676806165556e+01
1.238750000000e+03 -2.547000490119e-02 3.879974515696e-04 2.678001346930e+01
1.239000000000e+03 -2.508524936188e-02 3.869823006204e-04 2.679169993914e+01
1.239250000000e+03 -2.466987247980e-02 3.859722984990e-04 2.680311683395e+01
1.239500000000e+03 -2.423527070777e-02 3.849934689334e-04 2.681425331679e+01
1.239750000000e+03 -2.379315807726e-02 3.840702515801e-04 2.682509210555e+01
1.240000000000e+03 -2.335540495105e-02 3.832252538943e-04 2.683560968094e+01
1.240250000000e+03 -2.293389582055e-02 3.824789607613e-04 2.684577633186e+01
1.240500000000e+03 -2.254036116667e-02 3.818495941568e-04 2.685555650763e+01
1.240750000000e+03 -2.218623650021e-02 3.813529657741e-04 2.686490923739e+01
1.241000000000e+03 -2.188250871697e-02 3.810022723778e-04 2.687378836740e+01
1.241250000000e+03 -2.163957328294e-02 3.808080353174e-04 2.688214308802e+01
1.241500000000e+03 -2.146712030284e-02 3.807780905060e-04 2.688991854393e+01
1.241750000000e+03 -2.137397452029e-02 3.809174434833e-04 2.689705621073e+01
1.242000000000e+03 -2.136799212937e-02 3.812283796093e-04 2.690349460713e+01
1.242250000000e+03 -2.145593109245e-02 3.817103861210e-04 2.690916988754e+01
1.242500000000e+03 -2.164338028508e-02 3.823602630884e-04 2.691401661508e+01
1.242750000000e+03 -2.193460242359e-02 3.831720633816e-04 2.691796829230e+01
1.243000000000e+03 -2.233247865229e-02 3.841372427729e-04 2.692095818820e+01
1.243250000000e+03 -2.283840488144e-02 3.852447006723e-04 2.692292000242e+01
1.243500000000e+03 -2.345226490959e-02 3.864809687309e-04 2.692378871566e+01
1.243750000000e+03 -2.417230082824e-02 3.878302116935e-04 2.692350113854e+01
1.244000000000e+03 -2.499509811739e-02 3.892744174681e-04 2.692199671982e+01
1.244250000000e+03 -2.591559038368e-02 3.907936057799e-04 2.691921831842e+01
1.244500000000e+03 -2.692695847823e-02 3.923658780182e-04 2.691511268828e+01
1.244750000000e+03 -2.802072697157e-02 3.939677146688e-04 2.690963132464e+01
1.245000000000e+03 -2.918670313330e-02 3.955741171389e-04 2.690273087427e+01
1.245250000000e+03 -3.041305737455e-02 3.971588760578e-04 2.689437375541e+01
1.245500000000e+03 -3.168641745100e-02 3.986948320846e-04 2.688452872862e+01
1.245750000000e+03 -3.299188932666e-02 4.001541085380e-04 2.687317113589e+01
1.246000000000e+03 -3.431324763938e-02 4.015084327155e-04 2.686028346802e+01
1.246250000000e+03 -3.563301160437e-02 4.027294309214e-04 2.684585543947e+01
1.246500000000e+03 -3.693267122383e-02 4.037889477958e-04 2.682988440544e+01
1.246750000000e+03 -3.819283383594e-02 4.046594372613e-04 2.681237527953e+01
1.247000000000e+03 -3.939348240911e-02 4.053141856768e-04 2.679334079127e+01
1.247250000000e+03 -4.051419148085e-02 4.057277787029e-04 2.677280123393e+01
1.247500000000e+03 -4.153440988823e-02 4.058763985424e-04 2.675078456179e+01
1.247750000000e+03 -4.243373758052e-02 4.057382504776e-04 2.672732600326e+01
1.248000000000e+03 -4.319223576361e-02 4.052938880389e-04 2.670246785976e+01
1.248250000000e+03 -4.379072230805e-02 4.045264989687e-04 2.667625923636e+01
1.248500000000e+03 -4.421111745353e-02 4.034223447458e-04 2.664875545711e+01
1.248750000000e+03 -4.443676485529e-02 4.019710312081e-04 2.662001765855e+01
1.249000000000e+03 -4.445272535044e-02 4.001657323706e-04 2.659011233571e+01
1.249250000000e+03 -4.424614548481e-02 3.980035869044e-04 2.655911058160e+01
1.249500000000e+03 -4.380653345833e-02 3.954858478975e-04 2.652708756700e+01
1.249750000000e+03 -4.312605625084e-02 3.926181065051e-04 2.649412184974e+01
1.250000000000e+03 -4.219980668948e-02 3.894104488229e-04 2.646029469118e+01
1.250250000000e+03 -4.102605525829e-02 3.858775831492e-04 2.642568932731e+01
1.250500000000e+03 -3.960639846876e-02 3.820388228331e-04 2.639039038738e+01
1.250750000000e+03 -3.794600459924e-02 3.779182081063e-04 2.635448301926e+01
1.251000000000e+03 -3.605369115555e-02 3.735443801100e-04 2.631805229756e+01
1.251250000000e+03 -3.394195114940e-02 3.689504177842e-04 2.628118265662e+01
1.251500000000e+03 -3.162704875111e-02 3.641737299030e-04 2.624395708371e+01
1.251750000000e+03 -2.912893211578e-02 3.592557314002e-04 2.620645660875e+01
1.252000000000e+03 -2.647110088858e-02 3.542414803756e-04 2.616875983104e+01
1.252250000000e+03 -2.368046591750e-02 3.491792789902e-04 2.613094234368e+01
1.252500000000e+03 -2.078714237992e-02 3.441201622647e-04 2.609307619407e+01
1.252750000000e+03 -1.782407687006e-02 3.391172973570e-04 2.605522969968e+01
1.253000000000e+03 -1.482675998087e-02 3.342253076846e-04 2.601746685582e+01
1.253250000000e+03 -1.183273772575e-02 3.294995212430e-04 2.597984726459e+01
1.253500000000e+03 -8.881159712793e-03 3.249952674660e-04 2.594242579805e+01
1.253750000000e+03 -6.012248339711e-03 3.207669330325e-04 2.590525233691e+01
1.254000000000e+03 -3.266690524021e-03 3.168671506602e-04 2.586837183761e+01
1.254250000000e+03 -6.850371739720e-04 3.133457347699e-04 2.583182405477e+01
1.254500000000e+03 1.692963506710e-03 3.102488728428e-04 2.579564359169e+01
1.254750000000e+03 3.829020058744e-03 3.076182667459e-04 2.575985998226e+01
1.255000000000e+03 5.686995400942e-03 3.054901305383e-04 2.572449756607e+01
1.255250000000e+03 7.233548768483e-03 3.038945127430e-04 2.568957575840e+01
1.255500000000e+03 8.438823024607e-03 3.028544031885e-04 2.565510901349e+01
1.255750000000e+03 9.277057455635e-03 3.023851397087e-04 2.562110703513e+01
1.256000000000e+03 9.727136379633e-03 3.024939332366e-04 2.558757500124e+01
1.256250000000e+03 9.773165927335e-03 3.031793413248e-04 2.555451364511e+01
1.256500000000e+03 9.404892302169e-03 3.044310528053e-04 2.552191953329e+01
1.256750000000e+03 8.618098348153e-03 3.062297409972e-04 2.548978527246e+01
1.257000000000e+03 7.414838047369e-03 3.085471669490e-04 2.545809976912e+01
1.257250000000e+03 5.803695864331e-03 3.113462758825e-04 2.542684842951e+01
1.257500000000e+03 3.799820654186e-03 3.145816326273e-04 2.539601344543e+01
1.257750000000e+03 1.424921942320e-03 3.181999265927e-04 2.536557403579e+01
1.258000000000e+03 -1.292919280893e-03 3.221406723877e-04 2.533550671624e+01
1.258250000000e+03 -4.319427996964e-03 3.263369550000e-04 2.530578555138e+01
1.258500000000e+03 -7.614537645166e-03 3.307164392112e-04 2.527638242276e+01
1.258750000000e+03 -1.113289004312e-02 3.352024254149e-04 2.524726727454e+01
1.259000000000e+03 -1.482434237531e-02 3.397149644513e-04 2.521840839588e+01
1.259250000000e+03 -1.863467027688e-02 3.441721067438e-04 2.518977268521e+01
1.259500000000e+03 -2.250633270684e-02 3.484911541841e-04 2.516132584958e+01
1.259750000000e+03 -2.637924593517e-02 3.525899897431e-04 2.513303276758e+01
1.260000000000e+03 -3.019171326954e-02 3.563883458670e-04 2.510485761781e+01
1.260250000000e+03 -3.388131626448e-02 3.598091622457e-04 2.507676427767e+01
1.260500000000e+03 -3.738589910970e-02 3.627797704800e-04 2.504871642443e+01
1.260750000000e+03 -4.064452927964e-02 3.652331903074e-04 2.502067794887e+01
1.261000000000e+03 -4.359847708250e-02 3.671091590738e-04 2.499261304578e+01
1.261250000000e+03 -4.619218111545e-02 3.683552830792e-04 2.496448662944e+01
1.261500000000e+03 -4.837415707656e-02 3.689278418203e-04 2.493626440519e+01
1.261750000000e+03 -5.009789974724e-02 3.687927099816e-04 2.490791326736e+01
1.262000000000e+03 -5.132269683370e-02 3.679259801416e-04 2.487940147220e+01
1.262250000000e+03 -5.201433832209e-02 3.663144252478e-04 2.485069877678e+01
1.262500000000e+03 -5.214582713058e-02 3.639560030666e-04 2.482177683722e+01
1.262750000000e+03 -5.169785939862e-02 3.608599120596e-04 2.479260919517e+01
1.263000000000e+03 -5.065933327613e-02 3.570467711493e-04 2.476317165555e+01
1.263250000000e+03 -4.902764205724e-02 3.525484371509e-04 2.473344236331e+01
1.263500000000e+03 -4.680883349047e-02 3.474076719802e-04 2.470340186396e+01
1.263750000000e+03 -4.401774813826e-02 3.416777962490e-04 2.467303339525e+01
1.264000000000e+03 -4.067790580004e-02 3.354220145209e-04 2.464232286419e+01
1.264250000000e+03 -3.682132959221e-02 3.287126886797e-04 2.461125896483e+01
1.264500000000e+03 -3.248816837664e-02 3.216303992575e-04 2.457983309737e+01
1.264750000000e+03 -2.772631229289e-02 3.142629880177e-04 2.454803955081e+01
1.265000000000e+03 -2.259076443412e-02 3.067043717398e-04 2.451587535341e+01
1.265250000000e+03 -1.714295981229e-02 2.990533170451e-04 2.448334023623e+01
1.265500000000e+03 -1.144997655188e-02 2.914121105358e-04 2.445043658195e+01
1.265750000000e+03 -5.583614941941e-03 2.838851798329e-04 2.441716916878e+01
1.266000000000e+03 3.805238790910e-04 2.765776524785e-04 2.438354520591e+01
1.266250000000e+03 6.364103185413e-03 2.695938827446e-04 2.434957407194e+01
1.266500000000e+03 1.228713896188e-02 2.630360311011e-04 2.431526700090e+01
1.266750000000e+03 1.806909984657e-02 2.570025348524e-04 2.428063709780e+01
1.267000000000e+03 2.363005572366e-02 2.515867927310e-04 2.424569883305e+01
1.267250000000e+03 2.889181533219e-02 2.468756912714e-04 2.421046804969e+01
1.267500000000e+03 3.377902994054e-02 2.429484559232e-04 2.417496144504e+01
1.267750000000e+03 3.822031018096e-02 2.398753086897e-04 2.413919656072e+01
1.268000000000e+03 4.214922734162e-02 2.377165133153e-04 2.410319129243e+01
1.268250000000e+03 4.550529345986e-02 2.365214761562e-04 2.406696372183e+01
1.268500000000e+03 4.823489577341e-02 2.363277813249e-04 2.403053196465e+01
1.268750000000e+03 5.029201320803e-02 2.371607267715e-04 2.399391369752e+01
1.269000000000e+03 5.163901359459e-02 2.390326513232e-04 2.395712619748e+01
1.269250000000e+03 5.224712025176e-02 2.419428450236e-04 2.392018587205e+01
1.269500000000e+03 5.209697767156e-02 2.458772417397e-04 2.388310831303e+01
1.269750000000e+03 5.117893266144e-02 2.508085565846e-04 2.384590803170e+01
1.270000000000e+03 4.949317334970e-02 2.566965753903e-04 2.380859823681e+01
1.270250000000e+03 4.704989520492e-02 2.634884412694e-04 2.377119093329e+01
1.270500000000e+03 4.386916207991e-02 2.711193375127e-04 2.373369674629e+01
1.270750000000e+03 3.998063823751e-02 2.795133205981e-04 2.369612479255e+01
1.271000000000e+03 3.542334258696e-02 2.885840093201e-04 2.365848286370e+01
1.271250000000e+03 3.024509755692e-02 2.982357963639e-04 2.362077732294e+01
1.271500000000e+03 2.450195582921e-02 3.083650246860e-04 2.358301321789e+01
1.271750000000e+03 1.825743059168e-02 3.188612937690e-04 2.354519424233e+01
1.272000000000e+03 1.158175983716e-02 3.296088145167e-04 2.350732303427e+01
1.272250000000e+03 4.550930613420e-03 3.404879146762e-04 2.346940118273e+01
1.272500000000e+03 -2.754293997856e-03 3.513765662326e-04 2.343142945125e+01
1.272750000000e+03 -1.024946389388e-02 3.621519313512e-04 2.339340783539e+01
1.273000000000e+03 -1.784751540951e-02 3.726920163207e-04 2.335533593992e+01
1.273250000000e+03 -2.545995081985e-02 3.828771954672e-04 2.331721306928e+01
1.273500000000e+03 -3.299800714983e-02 3.925918489858e-04 2.327903850595e+01
1.273750000000e+03 -4.037381446545e-02 4.017257485549e-04 2.324081163339e+01
1.274000000000e+03 -4.750157824831e-02 4.101756565938e-04 2.320253233288e+01
1.274250000000e+03 -5.429871410075e-02 4.178466454267e-04 2.316420113414e+01
1.274500000000e+03 -6.068689493060e-02 4.246532622137e-04 2.312581937249e+01
1.274750000000e+03 -6.659315831085e-02 4.305208559879e-04 2.308738959222e+01
1.275000000000e+03 -7.195076416603e-02 4.353863644456e-04 2.304891556398e+01
1.275250000000e+03 -7.670015954387e-02 4.391993897286e-04 2.301040265824e+01
1.275500000000e+03 -8.078971304685e-02 4.419227551404e-04 2.297185795839e+01
1.275750000000e+03 -8.417630975835e-02 4.435329027819e-04 2.293329036072e+01
1.276000000000e+03 -8.682603050044e-02 4.440204383001e-04 2.289471088167e+01
1.276250000000e+03 -8.871440608102e-02 4.433900558294e-04 2.285613260050e+01
1.276500000000e+03 -8.982686738356e-02 4.416606624389e-04 2.281757093229e+01
1.276750000000e+03 -9.015872115566e-02 4.388648750822e-04 2.277904352583e+01
1.277000000000e+03 -8.971533263855e-02 4.350487950765e-04 2.274057047524e+01
1.277250000000e+03 -8.851182426585e-02 4.302711401702e-04 2.270217416652e+01
1.277500000000e+03 -8.657295994178e-02 4.246025776031e-04 2.266387940589e+01
1.277750000000e+03 -8.393268021080e-02 4.181246536248e-04 2.262571331219e+01
1.278000000000e+03 -8.063353012941e-02 4.109285859823e-04 2.258770519145e+01
1.278250000000e+03 -7.672612519984e-02 4.031140093688e-04 2.254988655295e+01
1.278500000000e+03 -7.226833938140e-02 3.947875138505e-04 2.251229092702e+01
1.278750000000e+03 -6.732442676056e-02 3.860610782889e-04 2.247495367134e+01
1.279000000000e+03 -6.196416351205e-02 3.770505143266e-04 2.243791191165e+01
1.279250000000e+03 -5.626178768261e-02 3.678737631078e-04 2.240120429096e+01
1.279500000000e+03 -5.029495206503e-02 3.586491841826e-04 2.236487079121e+01
1.279750000000e+03 -4.414361815025e-02 3.494938407810e-04 2.232895254417e+01
1.280000000000e+03 -3.788892833469e-02 3.405218680027e-04 2.229349155580e+01
1.280250000000e+03 -3.161207036327e-02 3.318427784043e-04 2.225853058466e+01
1.280500000000e+03 -2.539314527556e-02 3.235599520103e-04 2.222411285939e+01
1.280750000000e+03 -1.931006468376e-02 3.157691798471e-04 2.219028188004e+01
1.281000000000e+03 -1.343747716026e-02 3.085573225375e-04 2.215708122340e+01
1.281250000000e+03 -7.845808756038e-03 3.020012247161e-04 2.212455428275e+01
1.281500000000e+03 -2.600247917720e-03 2.961665611841e-04 2.209274417656e+01
1.281750000000e+03 2.239999246138e-03 2.911071937149e-04 2.206169345808e+01
1.282000000000e+03 6.622576010391e-03 2.868643788990e-04 2.203144406064e+01
1.282250000000e+03 1.050249054329e-02 2.834665086198e-04 2.200203704248e+01
1.282500000000e+03 1.384277596258e-02 2.809287138505e-04 2.197351256035e+01
1.282750000000e+03 1.661477059702e-02 2.792530552814e-04 2.194590966854e+01
1.283000000000e+03 1.879844186497e-02 2.784286592969e-04 2.191926626069e+01
1.283250000000e+03 2.038258600967e-02 2.784320852546e-04 2.189361903148e+01
1.283500000000e+03 2.136470913991e-02 2.792280298600e-04 2.186900333210e+01
1.283750000000e+03 2.175105047332e-02 2.807700388077e-04 2.184545322423e+01
1.284000000000e+03 2.155619679819e-02 2.830016264334e-04 2.182300136745e+01
1.284250000000e+03 2.080284499714e-02 2.858572130669e-04 2.180167909434e+01
1.284500000000e+03 1.952119816314e-02 2.892634686354e-04 2.178151633098e+01
1.284750000000e+03 1.774847778622e-02 2.931405423508e-04 2.176254169234e+01
1.285000000000e+03 1.552819419969e-02 2.974035066548e-04 2.174478246758e+01
1.285250000000e+03 1.290936401138e-02 3.019638577889e-04 2.172826463964e+01
1.285500000000e+03 9.945728677756e-03 3.067310011543e-04 2.171301297419e+01
1.285750000000e+03 6.694829758879e-03 3.116137539100e-04 2.169905103822e+01
1.286000000000e+03 3.217083183830e-03 3.165217650983e-04 2.168640123149e+01
1.286250000000e+03 -4.251658299630e-04 3.213670046794e-04 2.167508487133e+01
1.286500000000e+03 -4.168624121676e-03 3.260650851197e-04 2.166512221818e+01
1.286750000000e+03 -7.950018599321e-03 3.305365638411e-04 2.165653251933e+01
1.287000000000e+03 -1.170701986380e-02 3.347080369290e-04 2.164933403202e+01
1.287250000000e+03 -1.537920325461e-02 3.385133202204e-04 2.164354407753e+01
1.287500000000e+03 -1.890890128561e-02 3.418942426402e-04 2.163917904091e+01
1.287750000000e+03 -2.224204883644e-02 3.448014699469e-04 2.163625439549e+01
1.288000000000e+03 -2.532887823426e-02 3.471950461068e-04 2.163478467495e+01
1.288250000000e+03 -2.812469227499e-02 3.490449766475e-04 2.163478349727e+01
1.288500000000e+03 -3.059041829701e-02 3.503314371690e-04 2.163626351266e+01
1.288750000000e+03 -3.269306058185e-02 3.510448413005e-04 2.163923636754e+01
1.289000000000e+03 -3.440621326371e-02 3.511859290100e-04 2.164371267329e+01
1.289250000000e+03 -3.571031262684e-02 3.507654984012e-04 2.164970191695e+01
1.289500000000e+03 -3.659278870150e-02 3.498040244955e-04 2.165721240360e+01
1.289750000000e+03 -3.704826117181e-02 3.483312392782e-04 2.166625115311e+01
1.290000000000e+03 -3.707847390572e-02 3.463854706254e-04 2.167682381190e+01
1.290250000000e+03 -3.669212954820e-02 3.440129416017e-04 2.168893453544e+01
1.290500000000e+03 -3.590477315308e-02 3.412668779451e-04 2.170258586192e+01
1.290750000000e+03 -3.473835589382e-02 3.382065253307e-04 2.171777859889e+01
1.291000000000e+03 -3.322091988880e-02 3.348961400554e-04 2.173451166717e+01
1.291250000000e+03 -3.138600376346e-02 3.314039238251e-04 2.175278198486e+01
1.291500000000e+03 -2.927212682661e-02 3.278007659961e-04 2.177258429980e+01
1.291750000000e+03 -2.692209424356e-02 3.241590870458e-04 2.179391106311e+01
1.292000000000e+03 -2.438227718470e-02 3.205517160751e-04 2.181675228817e+01
1.292250000000e+03 -2.170185730264e-02 3.170505644681e-04 2.184109540126e+01
1.292500000000e+03 -1.893201056997e-02 3.137255636056e-04 2.186692513343e+01
1.292750000000e+03 -1.612505412216e-02 3.106433509251e-04 2.189422337979e+01
1.293000000000e+03 -1.333362424452e-02 3.078663380494e-04 2.192296912104e+01
1.293250000000e+03 -1.060978249507e-02 3.054514787233e-04 2.195313831283e+01
1.293500000000e+03 -8.004191352046e-03 3.034495430124e-04 2.198470383104e+01
1.293750000000e+03 -5.565272769797e-03 3.019041237817e-04 2.201763542267e+01
1.294000000000e+03 -3.338486904213e-03 3.008510256248e-04 2.205189969928e+01
1.294250000000e+03 -1.365508091604e-03 3.003175005564e-04 2.208746011930e+01
1.294500000000e+03 3.163890845590e-04 3.003219120937e-04 2.212427704601e+01
1.294750000000e+03 1.674962745400e-03 3.008733693358e-04 2.216230780042e+01
1.295000000000e+03 2.683436852030e-03 3.019717027981e-04 2.220150678074e+01
1.295250000000e+03 3.321046739450e-03 3.036072974335e-04 2.224182556624e+01
1.295500000000e+03 3.573285022250e-03 3.057612740807e-04 2.228321310057e+01
1.295750000000e+03 3.432138490630e-03 3.084058884299e-04 2.232561587496e+01
1.296000000000e+03 2.896222097320e-03 3.115049663562e-04 2.236897815415e+01
1.296250000000e+03 1.970696186100e-03 3.150145858889e-04 2.241324223873e+01
1.296500000000e+03 6.672862258000e-04 3.188837066642e-04 2.245834872143e+01
1.296750000000e+03 -9.959989573300e-04 3.230550912042e-04 2.250423680642e+01
1.297000000000e+03 -2.995222882060e-03 3.274663523268e-04 2.255084461848e+01
1.297250000000e+03 -5.300890191920e-03 3.320509289192e-04 2.259810953783e+01
1.297500000000e+03 -7.878410929456e-03 3.367392183280e-04 2.264596855354e+01
1.297750000000e+03 -1.068878926315e-02 3.414597678776e-04 2.269435860199e+01
1.298000000000e+03 -1.368916777946e-02 3.461404978871e-04 2.274321694200e+01
1.298250000000e+03 -1.683362740842e-02 3.507098443386e-04 2.279248148242e+01
1.298500000000e+03 -2.007386811838e-02 3.550980423560e-04 2.284209115305e+01
1.298750000000e+03 -2.336004434667e-02 3.592381983149e-04 2.289198621878e+01
1.299000000000e+03 -2.664153079890e-02 3.630674052967e-04 2.294210859626e+01
1.299250000000e+03 -2.986773606391e-02 3.665278450301e-04 2.299240216553e+01
1.299500000000e+03 -3.298890368172e-02 3.695676526230e-04 2.304281303978e+01
1.299750000000e+03 -3.595684427330e-02 3.721416208691e-04 2.309328977027e+01
1.300000000000e+03 -3.872570849346e-02 3.742121253976e-04 2.314378360784e+01
1.300250000000e+03 -4.125266200938e-02 3.757496413872e-04 2.319424866441e+01
1.300500000000e+03 -4.349845703751e-02 3.767330682464e-04 2.324464200360e+01
1.300750000000e+03 -4.542808287849e-02 3.771501791014e-04 2.329492381719e+01
1.301000000000e+03 -4.701122242372e-02 3.769977315957e-04 2.334505744895e+01
1.301250000000e+03 -4.822259686585e-02 3.762813667522e-04 2.339500937149e+01
1.301500000000e+03 -4.904242172640e-02 3.750157046640e-04 2.344474925469e+01
1.301750000000e+03 -4.945657707182e-02 3.732239404359e-04 2.349424984436e+01
1.302000000000e+03 -4.945681826927e-02 3.709375262366e-04 2.354348690732e+01
1.302250000000e+03 -4.904076294759e-02 3.681955409499e-04 2.359243901753e+01
1.302500000000e+03 -4.821203478745e-02 3.650442629963e-04 2.364108751066e+01
1.302750000000e+03 -4.698008679254e-02 3.615363251052e-04 2.368941621042e+01
[truncated: 19,404 more chars]
