# Supplementary material for: Tracking Charge Migration with Frequency-Matched Strobo-Spectroscopy
Source: J Phys Chem A. 2024 Jan 2;128(1):20–7. doi: 10.1021/acs.jpca.3c04234 (PMC10788909; doi:10.1021/acs.jpca.3c04234)
Supplement: Supplementary file 2 — jp3c04234_si_002.zip [file jp3c04234_si_002.zip › supplemental data/Data/dipoles/pi_x-system/tau=3.4375.txt]

# pi_x-system-resolved dipole moment for tau = 3.4375 o.c.
0.000000000000e+00 -2.734161457674e-02 3.925451152663e-04 2.794313746110e+01
2.500000000000e-01 -2.733758221558e-02 3.924877278110e-04 2.794079038413e+01
5.000000000000e-01 -2.732600356578e-02 3.923257818979e-04 2.793388588144e+01
7.500000000000e-01 -2.730818132558e-02 3.920743939143e-04 2.792271051624e+01
1.000000000000e+00 -2.728559713108e-02 3.917509423875e-04 2.790751688712e+01
1.250000000000e+00 -2.725953945315e-02 3.913715167881e-04 2.788845539254e+01
1.500000000000e+00 -2.723099084488e-02 3.909495894871e-04 2.786559721560e+01
1.750000000000e+00 -2.720063523558e-02 3.904959092124e-04 2.783898581279e+01
2.000000000000e+00 -2.716891235652e-02 3.900189725430e-04 2.780868097392e+01
2.250000000000e+00 -2.713609817242e-02 3.895256286204e-04 2.777478242677e+01
2.500000000000e+00 -2.710238381354e-02 3.890214923686e-04 2.773743286330e+01
2.750000000000e+00 -2.706793439434e-02 3.885112065827e-04 2.769681280162e+01
3.000000000000e+00 -2.703291036334e-02 3.879986082956e-04 2.765313581082e+01
3.250000000000e+00 -2.699745894912e-02 3.874867544852e-04 2.760664462281e+01
3.500000000000e+00 -2.696170044848e-02 3.869779608576e-04 2.755760860651e+01
3.750000000000e+00 -2.692571568206e-02 3.864737638486e-04 2.750631554340e+01
4.000000000000e+00 -2.688954169613e-02 3.859750867633e-04 2.745306166561e+01
4.250000000000e+00 -2.685316911805e-02 3.854822269404e-04 2.739813980815e+01
4.500000000000e+00 -2.681654160500e-02 3.849949338839e-04 2.734182889845e+01
4.750000000000e+00 -2.677955639800e-02 3.845123794546e-04 2.728438551627e+01
5.000000000000e+00 -2.674207093035e-02 3.840333590401e-04 2.722603996024e+01
5.250000000000e+00 -2.670391716257e-02 3.835562946946e-04 2.716699584050e+01
5.500000000000e+00 -2.666492067499e-02 3.830793291856e-04 2.710743271639e+01
5.750000000000e+00 -2.662491644419e-02 3.826003740909e-04 2.704751028734e+01
6.000000000000e+00 -2.658375482690e-02 3.821171445141e-04 2.698737291405e+01
6.250000000000e+00 -2.654130081461e-02 3.816272086365e-04 2.692715339271e+01
6.500000000000e+00 -2.649743272030e-02 3.811280530406e-04 2.686697468559e+01
6.750000000000e+00 -2.645204617395e-02 3.806171715173e-04 2.680695056068e+01
7.000000000000e+00 -2.640506675082e-02 3.800921438720e-04 2.674718504256e+01
7.250000000000e+00 -2.635646655550e-02 3.795507571302e-04 2.668777149916e+01
7.500000000000e+00 -2.630627676383e-02 3.789910766933e-04 2.662879231528e+01
7.750000000000e+00 -2.625458960106e-02 3.784113993700e-04 2.657031928941e+01
8.000000000000e+00 -2.620154520534e-02 3.778101574992e-04 2.651241533196e+01
8.250000000000e+00 -2.614730996412e-02 3.771859765948e-04 2.645513705347e+01
8.500000000000e+00 -2.609205708021e-02 3.765377272219e-04 2.639853758625e+01
8.750000000000e+00 -2.603595744309e-02 3.758645683949e-04 2.634266928609e+01
9.000000000000e+00 -2.597918489317e-02 3.751660884387e-04 2.628758572576e+01
9.250000000000e+00 -2.592193038266e-02 3.744424548337e-04 2.623334270949e+01
9.500000000000e+00 -2.586441388521e-02 3.736944870322e-04 2.617999858724e+01
9.750000000000e+00 -2.580688864067e-02 3.729235533926e-04 2.612761423242e+01
1.000000000000e+01 -2.574963337894e-02 3.721315607441e-04 2.607625226390e+01
1.025000000000e+01 -2.569293540597e-02 3.713207732873e-04 2.602597641649e+01
1.050000000000e+01 -2.563707170838e-02 3.704937142402e-04 2.597685060612e+01
1.075000000000e+01 -2.558229548898e-02 3.696530761446e-04 2.592893805339e+01
1.100000000000e+01 -2.552882990154e-02 3.688016406680e-04 2.588229998249e+01
1.125000000000e+01 -2.547686750060e-02 3.679421389522e-04 2.583699256743e+01
1.150000000000e+01 -2.542657682734e-02 3.670774895220e-04 2.579306874063e+01
1.175000000000e+01 -2.537810611515e-02 3.662107347108e-04 2.575057472208e+01
1.200000000000e+01 -2.533158471004e-02 3.653446569665e-04 2.570954974100e+01
1.225000000000e+01 -2.528711889733e-02 3.644819838484e-04 2.567002547567e+01
1.250000000000e+01 -2.524478620979e-02 3.636254159397e-04 2.563202615169e+01
1.275000000000e+01 -2.520462722470e-02 3.627775333171e-04 2.559556888577e+01
1.300000000000e+01 -2.516663638775e-02 3.619406447146e-04 2.556066365341e+01
1.325000000000e+01 -2.513075756399e-02 3.611169388352e-04 2.552731313056e+01
1.350000000000e+01 -2.509688286915e-02 3.603083822871e-04 2.549551308704e+01
1.375000000000e+01 -2.506485391738e-02 3.595166921198e-04 2.546525069862e+01
1.400000000000e+01 -2.503446909375e-02 3.587433172642e-04 2.543650489202e+01
1.425000000000e+01 -2.500549004291e-02 3.579893861115e-04 2.540924446982e+01
1.450000000000e+01 -2.497764697211e-02 3.572556536338e-04 2.538342602437e+01
1.475000000000e+01 -2.495064437204e-02 3.565424727124e-04 2.535899302204e+01
1.500000000000e+01 -2.492416510781e-02 3.558497862113e-04 2.533587497371e+01
1.525000000000e+01 -2.489787465482e-02 3.551770844373e-04 2.531398681705e+01
1.550000000000e+01 -2.487142697820e-02 3.545234692213e-04 2.529322915179e+01
1.575000000000e+01 -2.484447264969e-02 3.538877003107e-04 2.527348878678e+01
1.600000000000e+01 -2.481666970656e-02 3.532683043274e-04 2.525463993164e+01
1.625000000000e+01 -2.478769663099e-02 3.526637117924e-04 2.523654633342e+01
1.650000000000e+01 -2.475726558382e-02 3.520723363336e-04 2.521906351209e+01
1.675000000000e+01 -2.472513441627e-02 3.514927060953e-04 2.520204154728e+01
1.700000000000e+01 -2.469111643952e-02 3.509235680756e-04 2.518532800638e+01
1.725000000000e+01 -2.465508674549e-02 3.503639689377e-04 2.516877105157e+01
1.750000000000e+01 -2.461698519514e-02 3.498133102280e-04 2.515222221361e+01
1.775000000000e+01 -2.457681641792e-02 3.492713700015e-04 2.513553903405e+01
1.800000000000e+01 -2.453464755533e-02 3.487383052888e-04 2.511858723071e+01
1.825000000000e+01 -2.449060486151e-02 3.482146305534e-04 2.510124238917e+01
1.850000000000e+01 -2.444486934803e-02 3.477011705331e-04 2.508339138409e+01
1.875000000000e+01 -2.439767263065e-02 3.471990405953e-04 2.506493321413e+01
1.900000000000e+01 -2.434929132487e-02 3.467095799014e-04 2.504577945776e+01
1.925000000000e+01 -2.430004219483e-02 3.462342858157e-04 2.502585456719e+01
1.950000000000e+01 -2.425027604396e-02 3.457747529464e-04 2.500509566551e+01
1.975000000000e+01 -2.420037198734e-02 3.453326337096e-04 2.498345218712e+01
2.000000000000e+01 -2.415072964061e-02 3.449095782062e-04 2.496088510067e+01
2.025000000000e+01 -2.410176246375e-02 3.445071888267e-04 2.493736618594e+01
2.050000000000e+01 -2.405388937567e-02 3.441269724828e-04 2.491287674611e+01
2.075000000000e+01 -2.400752808582e-02 3.437702884599e-04 2.488740630319e+01
2.100000000000e+01 -2.396308841947e-02 3.434383113355e-04 2.486095087694e+01
2.125000000000e+01 -2.392096550224e-02 3.431319950481e-04 2.483351141064e+01
2.150000000000e+01 -2.388153454528e-02 3.428520375825e-04 2.480509177926e+01
2.175000000000e+01 -2.384514414574e-02 3.425988489632e-04 2.477569674663e+01
2.200000000000e+01 -2.381211050926e-02 3.423725226451e-04 2.474533022421e+01
2.225000000000e+01 -2.378271145923e-02 3.421728180977e-04 2.471399317879e+01
2.250000000000e+01 -2.375717926639e-02 3.419991016108e-04 2.468168225181e+01
2.275000000000e+01 -2.373569633340e-02 3.418504258758e-04 2.464838812842e+01
2.300000000000e+01 -2.371838876988e-02 3.417254582466e-04 2.461409481803e+01
2.325000000000e+01 -2.370532255185e-02 3.416225260720e-04 2.457877885743e+01
2.350000000000e+01 -2.369650178464e-02 3.415395579584e-04 2.454240950451e+01
2.375000000000e+01 -2.369186612028e-02 3.414741147755e-04 2.450494891342e+01
2.400000000000e+01 -2.369129057560e-02 3.414234115910e-04 2.446635329905e+01
2.425000000000e+01 -2.369458819628e-02 3.413845779023e-04 2.442657404870e+01
2.450000000000e+01 -2.370151082602e-02 3.413546055844e-04 2.438555967611e+01
2.475000000000e+01 -2.371175224774e-02 3.413302830250e-04 2.434325757284e+01
2.500000000000e+01 -2.372495343968e-02 3.413083174643e-04 2.429961639850e+01
2.525000000000e+01 -2.374070691578e-02 3.412854552096e-04 2.425458824293e+01
2.550000000000e+01 -2.375856148832e-02 3.412582472430e-04 2.420813075740e+01
2.575000000000e+01 -2.377802975768e-02 3.412234160247e-04 2.416020949447e+01
2.600000000000e+01 -2.379859581255e-02 3.411777292074e-04 2.411079976096e+01
2.625000000000e+01 -2.381972108690e-02 3.411181041978e-04 2.405988823832e+01
2.650000000000e+01 -2.384085227455e-02 3.410416234797e-04 2.400747463343e+01
2.675000000000e+01 -2.386143085339e-02 3.409456703214e-04 2.395357267659e+01
2.700000000000e+01 -2.388090104181e-02 3.408278873615e-04 2.389821095111e+01
2.725000000000e+01 -2.389871703308e-02 3.406861764441e-04 2.384143333358e+01
2.750000000000e+01 -2.391435103897e-02 3.405187489376e-04 2.378329907121e+01
2.775000000000e+01 -2.392730162715e-02 3.403241522958e-04 2.372388246248e+01
2.800000000000e+01 -2.393710108821e-02 3.401012893106e-04 2.366327235110e+01
2.825000000000e+01 -2.394331997755e-02 3.398494452322e-04 2.360157082663e+01
2.850000000000e+01 -2.394557346841e-02 3.395682974742e-04 2.353889221139e+01
2.875000000000e+01 -2.394352630698e-02 3.392578048942e-04 2.347536106330e+01
2.900000000000e+01 -2.393689807495e-02 3.389183237846e-04 2.341111056245e+01
2.925000000000e+01 -2.392546530118e-02 3.385505767712e-04 2.334628020843e+01
2.950000000000e+01 -2.390906344146e-02 3.381556215154e-04 2.328101360826e+01
2.975000000000e+01 -2.388758908741e-02 3.377348164542e-04 2.321545617856e+01
3.000000000000e+01 -2.386100206300e-02 3.372897699286e-04 2.314975287494e+01
3.025000000000e+01 -2.382932591544e-02 3.368224440694e-04 2.308404600711e+01
3.050000000000e+01 -2.379264778888e-02 3.363350385652e-04 2.301847346104e+01
3.075000000000e+01 -2.375111742190e-02 3.358299678818e-04 2.295316685611e+01
3.100000000000e+01 -2.370494747197e-02 3.353098702715e-04 2.288825036881e+01
3.125000000000e+01 -2.365441334603e-02 3.347775296107e-04 2.282383989971e+01
3.150000000000e+01 -2.359985173068e-02 3.342359286269e-04 2.276004251379e+01
3.175000000000e+01 -2.354165791155e-02 3.336882643014e-04 2.269695630865e+01
3.200000000000e+01 -2.348028309585e-02 3.331379283299e-04 2.263467085372e+01
3.225000000000e+01 -2.341623062202e-02 3.325884947550e-04 2.257326764312e+01
3.250000000000e+01 -2.335005177916e-02 3.320437125526e-04 2.251282102937e+01
3.275000000000e+01 -2.328233983081e-02 3.315074734789e-04 2.245339924285e+01
3.300000000000e+01 -2.321372253243e-02 3.309837837240e-04 2.239506546217e+01
3.325000000000e+01 -2.314485323538e-02 3.304767219329e-04 2.233787903989e+01
3.350000000000e+01 -2.307640129239e-02 3.299903875730e-04 2.228189651875e+01
3.375000000000e+01 -2.300904165882e-02 3.295288377262e-04 2.222717268191e+01
3.400000000000e+01 -2.294344387044e-02 3.290960151839e-04 2.217376139220e+01
3.425000000000e+01 -2.288026055461e-02 3.286956631976e-04 2.212171627352e+01
3.450000000000e+01 -2.282011546780e-02 3.283312052386e-04 2.207109120289e+01
3.475000000000e+01 -2.276359170814e-02 3.280057362701e-04 2.202194060298e+01
3.500000000000e+01 -2.271122101570e-02 3.277220179777e-04 2.197431954747e+01
3.525000000000e+01 -2.266347458364e-02 3.274822892927e-04 2.192828368903e+01
3.550000000000e+01 -2.262075539197e-02 3.272882009373e-04 2.188388902132e+01
3.575000000000e+01 -2.258339176333e-02 3.271407023222e-04 2.184119148796e+01
3.600000000000e+01 -2.255163259873e-02 3.270403100310e-04 2.180024646831e+01
3.625000000000e+01 -2.252564474961e-02 3.269869009680e-04 2.176110814814e+01
3.650000000000e+01 -2.250551242687e-02 3.269796201098e-04 2.172382880653e+01
3.675000000000e+01 -2.249123887472e-02 3.270170715986e-04 2.168845802438e+01
3.700000000000e+01 -2.248274923406e-02 3.270972802851e-04 2.165504185062e+01
3.725000000000e+01 -2.247989607537e-02 3.272177085190e-04 2.162362194363e+01
3.750000000000e+01 -2.248246647056e-02 3.273754645921e-04 2.159423469724e+01
3.775000000000e+01 -2.249018952405e-02 3.275671142387e-04 2.156691039527e+01
3.800000000000e+01 -2.250274498064e-02 3.277888721843e-04 2.154167241304e+01
3.825000000000e+01 -2.251977270060e-02 3.280367853539e-04 2.151853649290e+01
3.850000000000e+01 -2.254088248832e-02 3.283067761871e-04 2.149751015072e+01
3.875000000000e+01 -2.256566430885e-02 3.285947179932e-04 2.147859214190e+01
3.900000000000e+01 -2.259369762023e-02 3.288965173582e-04 2.146177221629e+01
3.925000000000e+01 -2.262456088709e-02 3.292082008786e-04 2.144703093171e+01
3.950000000000e+01 -2.265783999434e-02 3.295259911143e-04 2.143433970903e+01
3.975000000000e+01 -2.269313585422e-02 3.298463776030e-04 2.142366107919e+01
4.000000000000e+01 -2.273007094180e-02 3.301661818278e-04 2.141494911548e+01
4.025000000000e+01 -2.276829475757e-02 3.304826103140e-04 2.140815007772e+01
4.050000000000e+01 -2.280748821648e-02 3.307932583283e-04 2.140320308720e+01
4.075000000000e+01 -2.284736677414e-02 3.310961736143e-04 2.140004118301e+01
4.100000000000e+01 -2.288768238042e-02 3.313898737884e-04 2.139859223795e+01
4.125000000000e+01 -2.292822408023e-02 3.316733263189e-04 2.139878006124e+01
4.150000000000e+01 -2.296881749041e-02 3.319459793104e-04 2.140052554244e+01
4.175000000000e+01 -2.300932334675e-02 3.322077293925e-04 2.140374762918e+01
4.200000000000e+01 -2.304963559865e-02 3.324588722182e-04 2.140836459788e+01
4.225000000000e+01 -2.308967799624e-02 3.327001498940e-04 2.141429494037e+01
4.250000000000e+01 -2.312940046255e-02 3.329326306560e-04 2.142145832728e+01
4.275000000000e+01 -2.316877540623e-02 3.331576936495e-04 2.142977647874e+01
4.300000000000e+01 -2.320779336381e-02 3.333769046520e-04 2.143917371979e+01
4.325000000000e+01 -2.324646011841e-02 3.335921188731e-04 2.144957780843e+01
4.350000000000e+01 -2.328479249240e-02 3.338052124608e-04 2.146092025558e+01
4.375000000000e+01 -2.332281434615e-02 3.340183083087e-04 2.147313671128e+01
4.400000000000e+01 -2.336055323546e-02 3.342335215468e-04 2.148616719794e+01
4.425000000000e+01 -2.339803752733e-02 3.344529226900e-04 2.149995623428e+01
4.450000000000e+01 -2.343529361838e-02 3.346785681554e-04 2.151445284573e+01
4.475000000000e+01 -2.347234369855e-02 3.349124338139e-04 2.152961048828e+01
4.500000000000e+01 -2.350920383101e-02 3.351563716643e-04 2.154538687361e+01
4.525000000000e+01 -2.354588241292e-02 3.354120702109e-04 2.156174373056e+01
4.550000000000e+01 -2.358237885839e-02 3.356810228745e-04 2.157864647573e+01
4.575000000000e+01 -2.361868258722e-02 3.359645111070e-04 2.159606386029e+01
4.600000000000e+01 -2.365477223246e-02 3.362635635399e-04 2.161396756047e+01
4.625000000000e+01 -2.369061492668e-02 3.365789346657e-04 2.163233175607e+01
4.650000000000e+01 -2.372616580629e-02 3.369110872775e-04 2.165113275824e+01
4.675000000000e+01 -2.376136720896e-02 3.372601709686e-04 2.167034839360e+01
4.700000000000e+01 -2.379614875886e-02 3.376260079474e-04 2.168995793355e+01
4.725000000000e+01 -2.383042685148e-02 3.380080735768e-04 2.170994157501e+01
4.750000000000e+01 -2.386410455668e-02 3.384054955927e-04 2.173028023251e+01
4.775000000000e+01 -2.389707128137e-02 3.388170465937e-04 2.175095536246e+01
4.800000000000e+01 -2.392920282298e-02 3.392411284865e-04 2.177194887407e+01
4.825000000000e+01 -2.396036159891e-02 3.396757434181e-04 2.179324314079e+01
4.850000000000e+01 -2.399039751322e-02 3.401185439263e-04 2.181482115425e+01
4.875000000000e+01 -2.401914862970e-02 3.405668279369e-04 2.183666647064e+01
4.900000000000e+01 -2.404644278842e-02 3.410175537742e-04 2.185876384536e+01
4.925000000000e+01 -2.407209909610e-02 3.414673552176e-04 2.188109932559e+01
4.950000000000e+01 -2.409593020778e-02 3.419125714652e-04 2.190366075838e+01
4.975000000000e+01 -2.411774471056e-02 3.423492566450e-04 2.192643793591e+01
5.000000000000e+01 -2.413735060846e-02 3.427732283461e-04 2.194942342393e+01
5.025000000000e+01 -2.415455871308e-02 3.431801760716e-04 2.197261277764e+01
5.050000000000e+01 -2.416918611637e-02 3.435657973724e-04 2.199600468983e+01
5.075000000000e+01 -2.418106032149e-02 3.439255671563e-04 2.201960174100e+01
5.100000000000e+01 -2.419002385191e-02 3.442549080142e-04 2.204341035198e+01
5.125000000000e+01 -2.419593884730e-02 3.445494008271e-04 2.206744108718e+01
5.150000000000e+01 -2.419869148720e-02 3.448048539908e-04 2.209170836563e+01
5.175000000000e+01 -2.419819739433e-02 3.450173330735e-04 2.211623085298e+01
5.200000000000e+01 -2.419440558522e-02 3.451831804525e-04 2.214103100694e+01
5.225000000000e+01 -2.418730151454e-02 3.452991281837e-04 2.216613448753e+01
5.250000000000e+01 -2.417691101942e-02 3.453623997133e-04 2.219157014275e+01
5.275000000000e+01 -2.416330272680e-02 3.453708199295e-04 2.221736914996e+01
5.300000000000e+01 -2.414658929352e-02 3.453228772080e-04 2.224356403647e+01
5.325000000000e+01 -2.412692839395e-02 3.452177864648e-04 2.227018830396e+01
5.350000000000e+01 -2.410452189329e-02 3.450555115435e-04 2.229727526180e+01
5.375000000000e+01 -2.407961394817e-02 3.448367880914e-04 2.232485678995e+01
5.400000000000e+01 -2.405248823807e-02 3.445632779971e-04 2.235296279925e+01
5.425000000000e+01 -2.402346330321e-02 3.442376164041e-04 2.238161996641e+01
5.450000000000e+01 -2.399288669402e-02 3.438631944152e-04 2.241085051919e+01
5.475000000000e+01 -2.396112965047e-02 3.434442163430e-04 2.244067178528e+01
5.500000000000e+01 -2.392857993289e-02 3.429856795572e-04 2.247109515550e+01
5.525000000000e+01 -2.389563345136e-02 3.424932632290e-04 2.250212517018e+01
5.550000000000e+01 -2.386268575169e-02 3.419732809052e-04 2.253375947565e+01
5.575000000000e+01 -2.383012323099e-02 3.414325641011e-04 2.256598824548e+01
5.600000000000e+01 -2.379831424786e-02 3.408782738573e-04 2.259879384322e+01
5.625000000000e+01 -2.376760076617e-02 3.403178983142e-04 2.263215134941e+01
5.650000000000e+01 -2.373829017979e-02 3.397590339804e-04 2.266602864346e+01
5.675000000000e+01 -2.371064848517e-02 3.392092072823e-04 2.270038667657e+01
5.700000000000e+01 -2.368489456917e-02 3.386756863258e-04 2.273518064870e+01
5.725000000000e+01 -2.366119547527e-02 3.381654244403e-04 2.277036066078e+01
5.750000000000e+01 -2.363966308133e-02 3.376849466805e-04 2.280587253218e+01
5.775000000000e+01 -2.362035319824e-02 3.372402058678e-04 2.284165939623e+01
5.800000000000e+01 -2.360326578430e-02 3.368364687070e-04 2.287766262072e+01
5.825000000000e+01 -2.358834707837e-02 3.364782315036e-04 2.291382312545e+01
5.850000000000e+01 -2.357549347633e-02 3.361691573201e-04 2.295008254612e+01
5.875000000000e+01 -2.356455721489e-02 3.359120371400e-04 2.298638464513e+01
5.900000000000e+01 -2.355535275974e-02 3.357087720029e-04 2.302267593737e+01
5.925000000000e+01 -2.354766484161e-02 3.355603815524e-04 2.305890684836e+01
5.950000000000e+01 -2.354125705484e-02 3.354670307825e-04 2.309503228462e+01
5.975000000000e+01 -2.353588119720e-02 3.354280840121e-04 2.313101238083e+01
6.000000000000e+01 -2.353128633636e-02 3.354421649480e-04 2.316681240027e+01
6.025000000000e+01 -2.352722820974e-02 3.355072338469e-04 2.320240306420e+01
6.050000000000e+01 -2.352347775441e-02 3.356206726340e-04 2.323776035045e+01
6.075000000000e+01 -2.351982901048e-02 3.357793853702e-04 2.327286517347e+01
6.100000000000e+01 -2.351610605135e-02 3.359798940264e-04 2.330770298438e+01
6.125000000000e+01 -2.351216840390e-02 3.362184322208e-04 2.334226293695e+01
6.150000000000e+01 -2.350791576227e-02 3.364910385300e-04 2.337653760540e+01
6.175000000000e+01 -2.350329049791e-02 3.367936396183e-04 2.341052181409e+01
6.200000000000e+01 -2.349827949802e-02 3.371221259773e-04 2.344421231764e+01
6.225000000000e+01 -2.349291406405e-02 3.374724213396e-04 2.347760666381e+01
6.250000000000e+01 -2.348726886011e-02 3.378405510280e-04 2.351070292562e+01
6.275000000000e+01 -2.348145915098e-02 3.382226712250e-04 2.354349872975e+01
6.300000000000e+01 -2.347563770734e-02 3.386151124532e-04 2.357599114516e+01
6.325000000000e+01 -2.346999033000e-02 3.390144062146e-04 2.360817598074e+01
6.350000000000e+01 -2.346473110038e-02 3.394173096921e-04 2.364004791054e+01
6.375000000000e+01 -2.346009687171e-02 3.398208186394e-04 2.367160009547e+01
6.400000000000e+01 -2.345634171625e-02 3.402221786928e-04 2.370282455482e+01
6.425000000000e+01 -2.345373113869e-02 3.406188943336e-04 2.373371230358e+01
6.450000000000e+01 -2.345253637036e-02 3.410087324556e-04 2.376425366324e+01
6.475000000000e+01 -2.345302884326e-02 3.413897303910e-04 2.379443904123e+01
6.500000000000e+01 -2.345547478513e-02 3.417602038196e-04 2.382425933850e+01
6.525000000000e+01 -2.346013008901e-02 3.421187503290e-04 2.385370692894e+01
6.550000000000e+01 -2.346723578206e-02 3.424641992008e-04 2.388277638283e+01
6.575000000000e+01 -2.347701366253e-02 3.427957333192e-04 2.391146524702e+01
6.600000000000e+01 -2.348966227715e-02 3.431128259648e-04 2.393977507317e+01
6.625000000000e+01 -2.350535307946e-02 3.434152150207e-04 2.396771201917e+01
6.650000000000e+01 -2.352422728214e-02 3.437029324827e-04 2.399528773555e+01
6.675000000000e+01 -2.354639302508e-02 3.439762979346e-04 2.402251989368e+01
6.700000000000e+01 -2.357192320640e-02 3.442359323356e-04 2.404943260351e+01
6.725000000000e+01 -2.360085377164e-02 3.444827139059e-04 2.407605682991e+01
6.750000000000e+01 -2.363318272628e-02 3.447177445260e-04 2.410243045638e+01
6.775000000000e+01 -2.366886973298e-02 3.449423922605e-04 2.412859820178e+01
6.800000000000e+01 -2.370783640183e-02 3.451582613926e-04 2.415461149826e+01
6.825000000000e+01 -2.374996703534e-02 3.453671618382e-04 2.418052800160e+01
6.850000000000e+01 -2.379511024479e-02 3.455710876367e-04 2.420641114945e+01
6.875000000000e+01 -2.384308111579e-02 3.457721736657e-04 2.423232947826e+01
6.900000000000e+01 -2.389366383956e-02 3.459726698193e-04 2.425835587245e+01
6.925000000000e+01 -2.394661501741e-02 3.461750261776e-04 2.428456679906e+01
6.950000000000e+01 -2.400166703908e-02 3.463816817555e-04 2.431104143062e+01
6.975000000000e+01 -2.405853162016e-02 3.465950474458e-04 2.433786080468e+01
7.000000000000e+01 -2.411690437664e-02 3.468176263346e-04 2.436510694597e+01
7.025000000000e+01 -2.417646890432e-02 3.470518260951e-04 2.439286206046e+01
7.050000000000e+01 -2.423690100097e-02 3.472999178620e-04 2.442120769026e+01
7.075000000000e+01 -2.429787360964e-02 3.475642265920e-04 2.445022396043e+01
7.100000000000e+01 -2.435906112285e-02 3.478468686484e-04 2.447998889091e+01
7.125000000000e+01 -2.442014392952e-02 3.481497539934e-04 2.451057766403e+01
7.150000000000e+01 -2.448081245207e-02 3.484746224621e-04 2.454206201478e+01
7.175000000000e+01 -2.454077098907e-02 3.488229896019e-04 2.457450971376e+01
7.200000000000e+01 -2.459974147173e-02 3.491959732542e-04 2.460798393978e+01
7.225000000000e+01 -2.465746701137e-02 3.495944859315e-04 2.464254284912e+01
7.250000000000e+01 -2.471371527015e-02 3.500191791978e-04 2.467823912650e+01
7.275000000000e+01 -2.476828152455e-02 3.504704229633e-04 2.471511957389e+01
7.300000000000e+01 -2.482099132483e-02 3.509483058471e-04 2.475322475239e+01
7.325000000000e+01 -2.487170246484e-02 3.514526434368e-04 2.479258866535e+01
7.350000000000e+01 -2.492030654908e-02 3.519829964844e-04 2.483323849432e+01
7.375000000000e+01 -2.496673080690e-02 3.525386910997e-04 2.487519426276e+01
7.400000000000e+01 -2.501093893134e-02 3.531188391831e-04 2.491846878737e+01
7.425000000000e+01 -2.505293158161e-02 3.537223704140e-04 2.496306742065e+01
7.450000000000e+01 -2.509274619136e-02 3.543480618488e-04 2.500898799698e+01
7.475000000000e+01 -2.513045634893e-02 3.549945691037e-04 2.505622069834e+01
7.500000000000e+01 -2.516617075337e-02 3.556604654458e-04 2.510474819740e+01
7.525000000000e+01 -2.520003131947e-02 3.563442865683e-04 2.515454564406e+01
7.550000000000e+01 -2.523221051159e-02 3.570445463627e-04 2.520558081846e+01
7.575000000000e+01 -2.526290896823e-02 3.577597615622e-04 2.525781441700e+01
7.600000000000e+01 -2.529235263724e-02 3.584884254669e-04 2.531120017494e+01
7.625000000000e+01 -2.532078888295e-02 3.592292180758e-04 2.536568536592e+01
7.650000000000e+01 -2.534848188615e-02 3.599809054825e-04 2.542121098871e+01
7.675000000000e+01 -2.537570863186e-02 3.607423722782e-04 2.547771234670e+01
7.700000000000e+01 -2.540275430443e-02 3.615124691718e-04 2.553511927153e+01
7.725000000000e+01 -2.542990786946e-02 3.622901858884e-04 2.559335669875e+01
7.750000000000e+01 -2.545745640264e-02 3.630746312041e-04 2.565234485788e+01
7.775000000000e+01 -2.548568042862e-02 3.638650034032e-04 2.571199977737e+01
7.800000000000e+01 -2.551484849911e-02 3.646605629179e-04 2.577223335625e+01
7.825000000000e+01 -2.554521253860e-02 3.654606104686e-04 2.583295373958e+01
7.850000000000e+01 -2.557700236441e-02 3.662644667740e-04 2.589406523737e+01
7.875000000000e+01 -2.561042184337e-02 3.670714435003e-04 2.595546852687e+01
7.900000000000e+01 -2.564564373416e-02 3.678808016700e-04 2.601706042182e+01
7.925000000000e+01 -2.568280591764e-02 3.686917243062e-04 2.607873394390e+01
7.950000000000e+01 -2.572200652575e-02 3.695032773927e-04 2.614037799653e+01
7.975000000000e+01 -2.576330054090e-02 3.703143851385e-04 2.620187737686e+01
8.000000000000e+01 -2.580669551317e-02 3.711237949105e-04 2.626311248579e+01
8.025000000000e+01 -2.585214860168e-02 3.719300460703e-04 2.632395929631e+01
8.050000000000e+01 -2.589956414758e-02 3.727314610883e-04 2.638428938845e+01
8.075000000000e+01 -2.594879125967e-02 3.735261243088e-04 2.644396991415e+01
8.100000000000e+01 -2.599962342348e-02 3.743118799441e-04 2.650286396516e+01
8.125000000000e+01 -2.605179799308e-02 3.750863255473e-04 2.656083084287e+01
8.150000000000e+01 -2.610499750731e-02 3.758468202763e-04 2.661772667014e+01
8.175000000000e+01 -2.615885239095e-02 3.765904885556e-04 2.667340515978e+01
8.200000000000e+01 -2.621294435227e-02 3.773142592759e-04 2.672771847243e+01
8.225000000000e+01 -2.626681212330e-02 3.780149019820e-04 2.678051840664e+01
8.250000000000e+01 -2.631995751383e-02 3.786889833087e-04 2.683165762859e+01
8.275000000000e+01 -2.637185360760e-02 3.793331027770e-04 2.688099114946e+01
8.300000000000e+01 -2.642195429261e-02 3.799438511575e-04 2.692837792937e+01
8.325000000000e+01 -2.646970506083e-02 3.805177611421e-04 2.697368254129e+01
8.350000000000e+01 -2.651455579690e-02 3.810514285366e-04 2.701677699424e+01
8.375000000000e+01 -2.655597299352e-02 3.815416738371e-04 2.705754253976e+01
8.400000000000e+01 -2.659345312544e-02 3.819855025735e-04 2.709587151761e+01
8.425000000000e+01 -2.662653586939e-02 3.823801290607e-04 2.713166916865e+01
8.450000000000e+01 -2.665481738485e-02 3.827231937369e-04 2.716485532897e+01
8.475000000000e+01 -2.667796291461e-02 3.830127976673e-04 2.719536604066e+01
8.500000000000e+01 -2.669571814360e-02 3.832475583857e-04 2.722315493248e+01
8.525000000000e+01 -2.670791935711e-02 3.834266763511e-04 2.724819440397e+01
8.550000000000e+01 -2.671450169570e-02 3.835499942866e-04 2.727047653930e+01
8.575000000000e+01 -2.671550514551e-02 3.836180433352e-04 2.729001366378e+01
8.600000000000e+01 -2.671107834982e-02 3.836320815191e-04 2.730683862446e+01
8.625000000000e+01 -2.670147964554e-02 3.835941134495e-04 2.732100462231e+01
8.650000000000e+01 -2.668707496107e-02 3.835068936041e-04 2.733258471797e+01
8.675000000000e+01 -2.666833301472e-02 3.833739060386e-04 2.734167092843e+01
8.700000000000e+01 -2.664581765508e-02 3.831993389820e-04 2.734837293680e+01
8.725000000000e+01 -2.662017773589e-02 3.829879988534e-04 2.735281651248e+01
8.750000000000e+01 -2.659213415906e-02 3.827452130618e-04 2.735514150328e+01
8.775000000000e+01 -2.656246532282e-02 3.824767931828e-04 2.735549968823e+01
8.800000000000e+01 -2.653199162485e-02 3.821889985026e-04 2.735405228711e+01
8.825000000000e+01 -2.650155783531e-02 3.818882622319e-04 2.735096749002e+01
8.850000000000e+01 -2.647201312833e-02 3.815811286596e-04 2.734641776685e+01
8.875000000000e+01 -2.644419293883e-02 3.812741617370e-04 2.734057723638e+01
8.900000000000e+01 -2.641890083118e-02 3.809736406215e-04 2.733361909740e+01
8.925000000000e+01 -2.639689094887e-02 3.806855799694e-04 2.732571320649e+01
8.950000000000e+01 -2.637885142192e-02 3.804155901525e-04 2.731702372115e+01
8.975000000000e+01 -2.636539051079e-02 3.801687497349e-04 2.730770722274e+01
9.000000000000e+01 -2.635702363317e-02 3.799495003855e-04 2.729791086591e+01
9.025000000000e+01 -2.635416326181e-02 3.797615719412e-04 2.728777094386e+01
9.050000000000e+01 -2.635711109054e-02 3.796079216789e-04 2.727741169986e+01
9.075000000000e+01 -2.636605331869e-02 3.794906490848e-04 2.726694461858e+01
9.100000000000e+01 -2.638105737533e-02 3.794110339513e-04 2.725646766666e+01
9.125000000000e+01 -2.640207220706e-02 3.793695188029e-04 2.724606510556e+01
9.150000000000e+01 -2.642893063180e-02 3.793657208665e-04 2.723580753622e+01
9.175000000000e+01 -2.646135340273e-02 3.793984652365e-04 2.722575199084e+01
9.200000000000e+01 -2.649895529921e-02 3.794658335525e-04 2.721594213048e+01
9.225000000000e+01 -2.654125298375e-02 3.795652299975e-04 2.720640900862e+01
9.250000000000e+01 -2.658767373434e-02 3.796934458503e-04 2.719717125441e+01
9.275000000000e+01 -2.663756536340e-02 3.798467385184e-04 2.718823603598e+01
9.300000000000e+01 -2.669020688372e-02 3.800209068462e-04 2.717959928763e+01
9.325000000000e+01 -2.674481939382e-02 3.802113731900e-04 2.717124670088e+01
9.350000000000e+01 -2.680057784430e-02 3.804132540551e-04 2.716315389495e+01
9.375000000000e+01 -2.685662218995e-02 3.806214413208e-04 2.715528735718e+01
9.400000000000e+01 -2.691206965105e-02 3.808306766806e-04 2.714760451597e+01
9.425000000000e+01 -2.696602562291e-02 3.810356132566e-04 2.714005461522e+01
9.450000000000e+01 -2.701759613747e-02 3.812308819008e-04 2.713257870957e+01
9.475000000000e+01 -2.706589824135e-02 3.814111510043e-04 2.712511051214e+01
9.500000000000e+01 -2.711007228896e-02 3.815711850747e-04 2.711757637810e+01
9.525000000000e+01 -2.714929154218e-02 3.817058996466e-04 2.710989620185e+01
9.550000000000e+01 -2.718277386796e-02 3.818104157363e-04 2.710198354269e+01
9.575000000000e+01 -2.720979136570e-02 3.818801126126e-04 2.709374638602e+01
9.600000000000e+01 -2.722967945188e-02 3.819106798086e-04 2.708508800735e+01
9.625000000000e+01 -2.724184734895e-02 3.818981707711e-04 2.707590739726e+01
9.650000000000e+01 -2.724578503760e-02 3.818390541147e-04 2.706610065989e+01
9.675000000000e+01 -2.724107212950e-02 3.817302512445e-04 2.705556169867e+01
9.700000000000e+01 -2.722738464962e-02 3.815692167354e-04 2.704418359532e+01
9.725000000000e+01 -2.720450098806e-02 3.813539741120e-04 2.703186010920e+01
9.750000000000e+01 -2.717230748607e-02 3.810831527148e-04 2.701848669820e+01
9.775000000000e+01 -2.713079935129e-02 3.807560078046e-04 2.700396245180e+01
9.800000000000e+01 -2.708008437474e-02 3.803724822898e-04 2.698819113910e+01
9.825000000000e+01 -2.702038078035e-02 3.799331331781e-04 2.697108313318e+01
9.850000000000e+01 -2.695201596365e-02 3.794392363052e-04 2.695255642393e+01
9.875000000000e+01 -2.687542215028e-02 3.788928242381e-04 2.693253806587e+01
9.900000000000e+01 -2.679112897869e-02 3.782965294826e-04 2.691096546904e+01
9.925000000000e+01 -2.669975482985e-02 3.776536001679e-04 2.688778691428e+01
9.950000000000e+01 -2.660199454396e-02 3.769676542893e-04 2.686296268583e+01
9.975000000000e+01 -2.649860669709e-02 3.762427954509e-04 2.683646509944e+01
1.000000000000e+02 -2.639039896685e-02 3.754834882393e-04 2.680827882865e+01
1.002500000000e+02 -2.627821272759e-02 3.746944285010e-04 2.677840098294e+01
1.005000000000e+02 -2.616290677341e-02 3.738804185366e-04 2.674684042382e+01
1.007500000000e+02 -2.604534114370e-02 3.730462487825e-04 2.671361738493e+01
1.010000000000e+02 -2.592636190484e-02 3.721965815996e-04 2.667876290586e+01
1.012500000000e+02 -2.580678591171e-02 3.713358322319e-04 2.664231762478e+01
1.015000000000e+02 -2.568738841135e-02 3.704680684410e-04 2.660433104640e+01
1.017500000000e+02 -2.556889222567e-02 3.695969228481e-04 2.656486047577e+01
1.020000000000e+02 -2.545195949927e-02 3.687255243019e-04 2.652397001099e+01
1.022500000000e+02 -2.533718609726e-02 3.678564516701e-04 2.648172956017e+01
1.025000000000e+02 -2.522509885323e-02 3.669917083573e-04 2.643821392554e+01
1.027500000000e+02 -2.511615561384e-02 3.661327284664e-04 2.639350197869e+01
1.030000000000e+02 -2.501074741776e-02 3.652803880712e-04 2.634767591946e+01
1.032500000000e+02 -2.490920376959e-02 3.644350647187e-04 2.630082065653e+01
1.035000000000e+02 -2.481180007931e-02 3.635967342651e-04 2.625302327566e+01
1.037500000000e+02 -2.471876605156e-02 3.627649873669e-04 2.620437260895e+01
1.040000000000e+02 -2.463029514551e-02 3.619391636105e-04 2.615495888234e+01
1.042500000000e+02 -2.454655495158e-02 3.611184502452e-04 2.610487342784e+01
1.045000000000e+02 -2.446769694394e-02 3.603019852714e-04 2.605420842672e+01
1.047500000000e+02 -2.439386626021e-02 3.594889536220e-04 2.600305669482e+01
1.050000000000e+02 -2.432520931053e-02 3.586786938659e-04 2.595151144496e+01
1.052500000000e+02 -2.426187933900e-02 3.578707927408e-04 2.589966604786e+01
1.055000000000e+02 -2.420404091247e-02 3.570651502590e-04 2.584761374163e+01
1.057500000000e+02 -2.415187127052e-02 3.562620459392e-04 2.579544725256e+01
1.060000000000e+02 -2.410556069977e-02 3.554621656004e-04 2.574325857375e+01
1.062500000000e+02 -2.406530749112e-02 3.546666124242e-04 2.569113821929e+01
1.065000000000e+02 -2.403131309247e-02 3.538769009703e-04 2.563917483298e+01
1.067500000000e+02 -2.400377410167e-02 3.530949724938e-04 2.558745464715e+01
1.070000000000e+02 -2.398287172253e-02 3.523231371763e-04 2.553606073912e+01
1.072500000000e+02 -2.396876019978e-02 3.515640186054e-04 2.548507223279e+01
1.075000000000e+02 -2.396155555916e-02 3.508204711522e-04 2.543456382714e+01
1.077500000000e+02 -2.396132247000e-02 3.500954864381e-04 2.538460482782e+01
1.080000000000e+02 -2.396806273885e-02 3.493921127134e-04 2.533525871559e+01
1.082500000000e+02 -2.398170418331e-02 3.487133731968e-04 2.528658244848e+01
1.085000000000e+02 -2.400209169556e-02 3.480621379283e-04 2.523862590159e+01
1.087500000000e+02 -2.402897892718e-02 3.474410201125e-04 2.519143168809e+01
1.090000000000e+02 -2.406202279711e-02 3.468523062902e-04 2.514503472943e+01
1.092500000000e+02 -2.410078091429e-02 3.462979120725e-04 2.509946239422e+01
1.095000000000e+02 -2.414471195982e-02 3.457792668214e-04 2.505473441161e+01
1.097500000000e+02 -2.419317799698e-02 3.452972843110e-04 2.501086330908e+01
1.100000000000e+02 -2.424545084547e-02 3.448523150317e-04 2.496785467137e+01
1.102500000000e+02 -2.430071875436e-02 3.444441203088e-04 2.492570782662e+01
1.105000000000e+02 -2.435809884830e-02 3.440719124274e-04 2.488441637180e+01
1.107500000000e+02 -2.441664953939e-02 3.437343606771e-04 2.484396893308e+01
1.110000000000e+02 -2.447538441269e-02 3.434296230787e-04 2.480434994969e+01
1.112500000000e+02 -2.453328985383e-02 3.431554020357e-04 2.476554029351e+01
1.115000000000e+02 -2.458933963221e-02 3.429089956383e-04 2.472751806579e+01
1.117500000000e+02 -2.464251398870e-02 3.426873749418e-04 2.469025907230e+01
1.120000000000e+02 -2.469181393693e-02 3.424872451294e-04 2.465373741518e+01
1.122500000000e+02 -2.473627962891e-02 3.423051277855e-04 2.461792573880e+01
1.125000000000e+02 -2.477500475136e-02 3.421374293505e-04 2.458279546580e+01
1.127500000000e+02 -2.480714932973e-02 3.419805063657e-04 2.454831687847e+01
1.130000000000e+02 -2.483195448041e-02 3.418307372507e-04 2.451445892558e+01
1.132500000000e+02 -2.484875022181e-02 3.416845725912e-04 2.448118910162e+01
1.135000000000e+02 -2.485696718097e-02 3.415385845975e-04 2.444847300882e+01
1.137500000000e+02 -2.485614038815e-02 3.413895003531e-04 2.441627407490e+01
1.140000000000e+02 -2.484591677616e-02 3.412342522699e-04 2.438455303301e+01
1.142500000000e+02 -2.482605738321e-02 3.410700085754e-04 2.435326755530e+01
1.145000000000e+02 -2.479643765357e-02 3.408941583668e-04 2.432237197600e+01
1.147500000000e+02 -2.475705003618e-02 3.407043544801e-04 2.429181693201e+01
1.150000000000e+02 -2.470799950987e-02 3.404984878641e-04 2.426154943026e+01
1.152500000000e+02 -2.464950345504e-02 3.402747957776e-04 2.423151281097e+01
1.155000000000e+02 -2.458188689993e-02 3.400318566549e-04 2.420164710985e+01
1.157500000000e+02 -2.450557736743e-02 3.397685363327e-04 2.417188964597e+01
1.160000000000e+02 -2.442110152098e-02 3.394840411812e-04 2.414217563900e+01
1.162500000000e+02 -2.432907830183e-02 3.391779457181e-04 2.411243925529e+01
1.165000000000e+02 -2.423021322843e-02 3.388502232143e-04 2.408261472879e+01
1.167500000000e+02 -2.412529191807e-02 3.385013047722e-04 2.405263767165e+01
1.170000000000e+02 -2.401517335502e-02 3.381320646793e-04 2.402244647055e+01
1.172500000000e+02 -2.390078212651e-02 3.377436820831e-04 2.399198386798e+01
1.175000000000e+02 -2.378310122592e-02 3.373380355891e-04 2.396119833435e+01
1.177500000000e+02 -2.366316298855e-02 3.369176112548e-04 2.393004562149e+01
1.180000000000e+02 -2.354204058354e-02 3.364853772677e-04 2.389849010214e+01
1.182500000000e+02 -2.342083876140e-02 3.360448438082e-04 2.386650599340e+01
1.185000000000e+02 -2.330068371873e-02 3.356001518385e-04 2.383407836306e+01
1.187500000000e+02 -2.318271270377e-02 3.351559503209e-04 2.380120393257e+01
1.190000000000e+02 -2.306806232991e-02 3.347171791738e-04 2.376789149953e+01
1.192500000000e+02 -2.295785724456e-02 3.342892617661e-04 2.373416224998e+01
1.195000000000e+02 -2.285319691131e-02 3.338780123576e-04 2.370004957010e+01
1.197500000000e+02 -2.275514283959e-02 3.334895031127e-04 2.366559864081e+01
1.200000000000e+02 -2.266470524785e-02 3.331299436867e-04 2.363086568689e+01
1.202500000000e+02 -2.258282969787e-02 3.328055547749e-04 2.359591693620e+01
1.205000000000e+02 -2.251038531134e-02 3.325224381916e-04 2.356082736592e+01
1.207500000000e+02 -2.244815081494e-02 3.322864165123e-04 2.352567910114e+01
1.210000000000e+02 -2.239680386815e-02 3.321028738264e-04 2.349055974545e+01
1.212500000000e+02 -2.235691214826e-02 3.319767357956e-04 2.345556057754e+01
1.215000000000e+02 -2.232892166519e-02 3.319122274822e-04 2.342077456737e+01
1.217500000000e+02 -2.231315294749e-02 3.319127862422e-04 2.338629454874e+01
1.220000000000e+02 -2.230979311731e-02 3.319809805056e-04 2.335221128236e+01
1.222500000000e+02 -2.231889584990e-02 3.321184650660e-04 2.331861177870e+01
1.225000000000e+02 -2.234037736715e-02 3.323257987303e-04 2.328557765508e+01
1.227500000000e+02 -2.237402110121e-02 3.326025355698e-04 2.325318382406e+01
1.230000000000e+02 -2.241947791464e-02 3.329472200242e-04 2.322149733068e+01
1.232500000000e+02 -2.247627438295e-02 3.333574167567e-04 2.319057654468e+01
1.235000000000e+02 -2.254381890332e-02 3.338297589969e-04 2.316047058840e+01
1.237500000000e+02 -2.262140967572e-02 3.343600247093e-04 2.313121908092e+01
1.240000000000e+02 -2.270824768941e-02 3.349432503586e-04 2.310285215413e+01
1.242500000000e+02 -2.280344546815e-02 3.355738496369e-04 2.307539073913e+01
1.245000000000e+02 -2.290604211504e-02 3.362456783653e-04 2.304884704924e+01
1.247500000000e+02 -2.301501404399e-02 3.369522029681e-04 2.302322530671e+01
1.250000000000e+02 -2.312929062739e-02 3.376866521001e-04 2.299852252928e+01
1.252500000000e+02 -2.324776606810e-02 3.384421378170e-04 2.297472952475e+01
1.255000000000e+02 -2.336931458783e-02 3.392117812406e-04 2.295183178662e+01
1.257500000000e+02 -2.349280245396e-02 3.399888190999e-04 2.292981055650e+01
1.260000000000e+02 -2.361710226928e-02 3.407667144523e-04 2.290864364121e+01
1.262500000000e+02 -2.374110472314e-02 3.415392469340e-04 2.288830634084e+01
1.265000000000e+02 -2.386373109044e-02 3.423005909193e-04 2.286877211694e+01
1.267500000000e+02 -2.398394429560e-02 3.430453733027e-04 2.285001306871e+01
1.270000000000e+02 -2.410076003554e-02 3.437687100808e-04 2.283200046668e+01
1.272500000000e+02 -2.421325636144e-02 3.444662066210e-04 2.281470477686e+01
1.275000000000e+02 -2.432058308302e-02 3.451340561222e-04 2.279809588265e+01
1.277500000000e+02 -2.442196829202e-02 3.457690138093e-04 2.278214275851e+01
1.280000000000e+02 -2.451672595631e-02 3.463683294850e-04 2.276681339195e+01
1.282500000000e+02 -2.460426105742e-02 3.469299302168e-04 2.275207434034e+01
1.285000000000e+02 -2.468407150752e-02 3.474522001732e-04 2.273789018820e+01
1.287500000000e+02 -2.475575156294e-02 3.479339263436e-04 2.272422331336e+01
1.290000000000e+02 -2.481899006403e-02 3.483742958681e-04 2.271103317439e+01
1.292500000000e+02 -2.487357110221e-02 3.487728912532e-04 2.269827617895e+01
1.295000000000e+02 -2.491936884202e-02 3.491296970786e-04 2.268590512686e+01
1.297500000000e+02 -2.495634537687e-02 3.494448734478e-04 2.267386927274e+01
1.300000000000e+02 -2.498454473994e-02 3.497187665493e-04 2.266211419876e+01
1.302500000000e+02 -2.500408749749e-02 3.499519204106e-04 2.265058205048e+01
1.305000000000e+02 -2.501516274286e-02 3.501450680078e-04 2.263921175322e+01
1.307500000000e+02 -2.501802260748e-02 3.502991049789e-04 2.262793979658e+01
1.310000000000e+02 -2.501297381118e-02 3.504150212123e-04 2.261670085675e+01
1.312500000000e+02 -2.500036911252e-02 3.504939060051e-04 2.260542856032e+01
1.315000000000e+02 -2.498060184623e-02 3.505369385563e-04 2.259405675362e+01
1.317500000000e+02 -2.495409762924e-02 3.505453355551e-04 2.258252046986e+01
1.320000000000e+02 -2.492130807078e-02 3.505203541806e-04 2.257075712726e+01
1.322500000000e+02 -2.488270473447e-02 3.504633024122e-04 2.255870774341e+01
1.325000000000e+02 -2.483877369286e-02 3.503754397999e-04 2.254631807203e+01
1.327500000000e+02 -2.479001074021e-02 3.502580425858e-04 2.253353971396e+01
1.330000000000e+02 -2.473691685055e-02 3.501124637613e-04 2.252033108329e+01
1.332500000000e+02 -2.467999461771e-02 3.499400461345e-04 2.250665823241e+01
1.335000000000e+02 -2.461974564038e-02 3.497420984706e-04 2.249249552281e+01
1.337500000000e+02 -2.455666795653e-02 3.495199317053e-04 2.247782606406e+01
1.340000000000e+02 -2.449125415250e-02 3.492748027555e-04 2.246264195777e+01
1.342500000000e+02 -2.442398986761e-02 3.490078454153e-04 2.244694431390e+01
1.345000000000e+02 -2.435535269499e-02 3.487202928844e-04 2.243074305612e+01
1.347500000000e+02 -2.428581186401e-02 3.484134049121e-04 2.241405649525e+01
1.350000000000e+02 -2.421582815859e-02 3.480883443672e-04 2.239691078658e+01
1.352500000000e+02 -2.414585358208e-02 3.477461105522e-04 2.237933900144e+01
1.355000000000e+02 -2.407633225952e-02 3.473877432204e-04 2.236138045821e+01
1.357500000000e+02 -2.400770067867e-02 3.470143901620e-04 2.234307958473e+01
1.360000000000e+02 -2.394038847762e-02 3.466271807487e-04 2.232448492344e+01
1.362500000000e+02 -2.387481934376e-02 3.462272805934e-04 2.230564794246e+01
1.365000000000e+02 -2.381141143190e-02 3.458159592826e-04 2.228662218790e+01
1.367500000000e+02 -2.375057765171e-02 3.453944736977e-04 2.226746221038e+01
1.370000000000e+02 -2.369272604901e-02 3.449642166580e-04 2.224822262380e+01
1.372500000000e+02 -2.363825893147e-02 3.445267428995e-04 2.222895743989e+01
1.375000000000e+02 -2.358757045770e-02 3.440837625605e-04 2.220971955176e+01
1.377500000000e+02 -2.354104591948e-02 3.436371515934e-04 2.219056013800e+01
1.380000000000e+02 -2.349905688311e-02 3.431889589956e-04 2.217152863959e+01
1.382500000000e+02 -2.346195903713e-02 3.427414096536e-04 2.215267252056e+01
1.385000000000e+02 -2.343008460129e-02 3.422968850332e-04 2.213403756388e+01
1.387500000000e+02 -2.340373813149e-02 3.418579120999e-04 2.211566800675e+01
1.390000000000e+02 -2.338318880605e-02 3.414271190223e-04 2.209760701082e+01
1.392500000000e+02 -2.336866172620e-02 3.410072289201e-04 2.207989721026e+01
1.395000000000e+02 -2.336033240542e-02 3.406010221891e-04 2.206258115985e+01
1.397500000000e+02 -2.335831569915e-02 3.402112370210e-04 2.204570206027e+01
1.400000000000e+02 -2.336266075930e-02 3.398405277995e-04 2.202930422180e+01
1.402500000000e+02 -2.337334071995e-02 3.394913933849e-04 2.201343371541e+01
1.405000000000e+02 -2.339024899467e-02 3.391661208169e-04 2.199813873143e+01
1.407500000000e+02 -2.341319101378e-02 3.388667039918e-04 2.198347005075e+01
1.410000000000e+02 -2.344188308542e-02 3.385947909727e-04 2.196948118809e+01
1.412500000000e+02 -2.347594748940e-02 3.383516051825e-04 2.195622858980e+01
1.415000000000e+02 -2.351491465171e-02 3.381378972285e-04 2.194377151733e+01
1.417500000000e+02 -2.355822275816e-02 3.379539416382e-04 2.193217194349e+01
1.420000000000e+02 -2.360522288496e-02 3.377994658521e-04 2.192149421480e+01
1.422500000000e+02 -2.365518539935e-02 3.376737587715e-04 2.191180461649e+01
1.425000000000e+02 -2.370730703897e-02 3.375754699356e-04 2.190317091623e+01
1.427500000000e+02 -2.376072333935e-02 3.375026697069e-04 2.189566172111e+01
1.430000000000e+02 -2.381452035792e-02 3.374529794640e-04 2.188934592244e+01
1.432500000000e+02 -2.386775031612e-02 3.374235919216e-04 2.188429199862e+01
1.435000000000e+02 -2.391944711111e-02 3.374113009976e-04 2.188056745029e+01
1.437500000000e+02 -2.396864441806e-02 3.374125722744e-04 2.187823815221e+01
1.440000000000e+02 -2.401439376349e-02 3.374237579765e-04 2.187736787128e+01
1.442500000000e+02 -2.405578399025e-02 3.374411211445e-04 2.187801772164e+01
1.445000000000e+02 -2.409195962627e-02 3.374608743919e-04 2.188024582162e+01
1.447500000000e+02 -2.412213840574e-02 3.374792497766e-04 2.188410693119e+01
1.450000000000e+02 -2.414562782766e-02 3.374926793472e-04 2.188965217902e+01
1.452500000000e+02 -2.416184069873e-02 3.374979082500e-04 2.189692891900e+01
1.455000000000e+02 -2.417030749711e-02 3.374920861566e-04 2.190598058649e+01
1.457500000000e+02 -2.417068601042e-02 3.374728118813e-04 2.191684660227e+01
1.460000000000e+02 -2.416276856562e-02 3.374381403180e-04 2.192956239264e+01
1.462500000000e+02 -2.414648555035e-02 3.373866366534e-04 2.194415935755e+01
1.465000000000e+02 -2.412190521946e-02 3.373176510730e-04 2.196066489691e+01
1.467500000000e+02 -2.408923067243e-02 3.372310278827e-04 2.197910243868e+01
1.470000000000e+02 -2.404879310010e-02 3.371271907402e-04 2.199949141380e+01
1.472500000000e+02 -2.400104314703e-02 3.370071690488e-04 2.202184731421e+01
1.475000000000e+02 -2.394653853124e-02 3.368722987892e-04 2.204618161503e+01
1.477500000000e+02 -2.388593005599e-02 3.367242615387e-04 2.207250171703e+01
1.480000000000e+02 -2.381994542999e-02 3.365651106492e-04 2.210081083410e+01
1.482500000000e+02 -2.374937174907e-02 3.363971641253e-04 2.213110783879e+01
1.485000000000e+02 -2.367503899876e-02 3.362228857145e-04 2.216338706229e+01
1.487500000000e+02 -2.359780324003e-02 3.360447848698e-04 2.219763805110e+01
1.490000000000e+02 -2.351853057582e-02 3.358653302355e-04 2.223384530144e+01
1.492500000000e+02 -2.343808288543e-02 3.356868757487e-04 2.227198797658e+01
1.495000000000e+02 -2.335730417806e-02 3.355115931137e-04 2.231203952952e+01
1.497500000000e+02 -2.327701159772e-02 3.353414338554e-04 2.235396750717e+01
1.500000000000e+02 -2.319798652989e-02 3.351780971140e-04 2.239773320043e+01
1.502500000000e+02 -2.312096935287e-02 3.350230263509e-04 2.244329141572e+01
1.505000000000e+02 -2.304665659280e-02 3.348774553756e-04 2.249059028572e+01
1.507500000000e+02 -2.297570021472e-02 3.347423868503e-04 2.253957115071e+01
1.510000000000e+02 -2.290870904634e-02 3.346186035456e-04 2.259016853509e+01
1.512500000000e+02 -2.284625061837e-02 3.345068183105e-04 2.264231015233e+01
1.515000000000e+02 -2.278885631278e-02 3.344077360753e-04 2.269591714190e+01
1.517500000000e+02 -2.273702496891e-02 3.343221332695e-04 2.275090428919e+01
1.520000000000e+02 -2.269122654046e-02 3.342508622099e-04 2.280718037146e+01
1.522500000000e+02 -2.265190721324e-02 3.341949379974e-04 2.286464869229e+01
1.525000000000e+02 -2.261949080534e-02 3.341556515928e-04 2.292320758605e+01
1.527500000000e+02 -2.259438065494e-02 3.341346094188e-04 2.298275108905e+01
1.530000000000e+02 -2.257695946307e-02 3.341337134398e-04 2.304316966123e+01
1.532500000000e+02 -2.256758633507e-02 3.341551424994e-04 2.310435091129e+01
1.535000000000e+02 -2.256659303966e-02 3.342013412693e-04 2.316618041642e+01
1.537500000000e+02 -2.257427750506e-02 3.342749221642e-04 2.322854249666e+01
1.540000000000e+02 -2.259089581997e-02 3.343786442805e-04 2.329132103599e+01
1.542500000000e+02 -2.261665305864e-02 3.345153877386e-04 2.335440023604e+01
1.545000000000e+02 -2.265169213318e-02 3.346879810667e-04 2.341766537429e+01
1.547500000000e+02 -2.269608311042e-02 3.348989978873e-04 2.348100348925e+01
1.550000000000e+02 -2.274981196121e-02 3.351505879917e-04 2.354430401977e+01
1.552500000000e+02 -2.281276959770e-02 3.354444821600e-04 2.360745937422e+01
1.555000000000e+02 -2.288474341750e-02 3.357819141451e-04 2.367036543529e+01
1.557500000000e+02 -2.296540780154e-02 3.361633736985e-04 2.373292197719e+01
1.560000000000e+02 -2.305431956096e-02 3.365885241531e-04 2.379503302754e+01
1.562500000000e+02 -2.315091301358e-02 3.370561891738e-04 2.385660712138e+01
1.565000000000e+02 -2.325449982649e-02 3.375643469900e-04 2.391755749470e+01
1.567500000000e+02 -2.336427176352e-02 3.381100865614e-04 2.397780223214e+01
1.570000000000e+02 -2.347930488508e-02 3.386893299786e-04 2.403726426598e+01
1.572500000000e+02 -2.359856944806e-02 3.392971277754e-04 2.409587142912e+01
1.575000000000e+02 -2.372094056716e-02 3.399278075265e-04 2.415355631415e+01
1.577500000000e+02 -2.384521423316e-02 3.405749866721e-04 2.421025625191e+01
1.580000000000e+02 -2.397012348101e-02 3.412315888044e-04 2.426591307792e+01
1.582500000000e+02 -2.409435834761e-02 3.418900544005e-04 2.432047308709e+01
1.585000000000e+02 -2.421658614312e-02 3.425425526120e-04 2.437388678031e+01
1.587500000000e+02 -2.433547423897e-02 3.431811351297e-04 2.442610877178e+01
1.590000000000e+02 -2.444971319097e-02 3.437979369300e-04 2.447709772887e+01
1.592500000000e+02 -2.455803933274e-02 3.443853621961e-04 2.452681618999e+01
1.595000000000e+02 -2.465925728102e-02 3.449362774425e-04 2.457523067813e+01
1.597500000000e+02 -2.475226173838e-02 3.454442020192e-04 2.462231161807e+01
1.600000000000e+02 -2.483605770229e-02 3.459034818990e-04 2.466803347028e+01
1.602500000000e+02 -2.490977808490e-02 3.463094383896e-04 2.471237493497e+01
1.605000000000e+02 -2.497269868494e-02 3.466585086699e-04 2.475531901344e+01
1.607500000000e+02 -2.502424993676e-02 3.469483117204e-04 2.479685329829e+01
1.610000000000e+02 -2.506402511179e-02 3.471778130472e-04 2.483697016178e+01
1.612500000000e+02 -2.509178513093e-02 3.473472586684e-04 2.487566706665e+01
1.615000000000e+02 -2.510745996837e-02 3.474581786873e-04 2.491294665145e+01
1.617500000000e+02 -2.511114601696e-02 3.475133500506e-04 2.494881699403e+01
1.620000000000e+02 -2.510309998309e-02 3.475166863249e-04 2.498329171715e+01
1.622500000000e+02 -2.508372964002e-02 3.474731879096e-04 2.501639005332e+01
1.625000000000e+02 -2.505358130733e-02 3.473887967722e-04 2.504813692368e+01
1.627500000000e+02 -2.501332568202e-02 3.472701578943e-04 2.507856276760e+01
1.630000000000e+02 -2.496374128230e-02 3.471244843472e-04 2.510770348961e+01
1.632500000000e+02 -2.490569698917e-02 3.469593836024e-04 2.513560025141e+01
1.635000000000e+02 -2.484013385381e-02 3.467826536448e-04 2.516229922256e+01
1.637500000000e+02 -2.476804709988e-02 3.466020157417e-04 2.518785128506e+01
1.640000000000e+02 -2.469046896921e-02 3.464250463044e-04 2.521231170357e+01
1.642500000000e+02 -2.460845261131e-02 3.462590056741e-04 2.523573977304e+01
1.645000000000e+02 -2.452305762807e-02 3.461106867098e-04 2.525819845053e+01
1.647500000000e+02 -2.443533768077e-02 3.459863010954e-04 2.527975397158e+01
1.650000000000e+02 -2.434633015534e-02 3.458913956505e-04 2.530047558551e+01
1.652500000000e+02 -2.425704824220e-02 3.458307962952e-04 2.532043508397e+01
1.655000000000e+02 -2.416847492117e-02 3.458085783599e-04 2.533970656888e+01
1.657500000000e+02 -2.408155908694e-02 3.458280626294e-04 2.535836614147e+01
1.660000000000e+02 -2.399721331811e-02 3.458918331367e-04 2.537649159047e+01
1.662500000000e+02 -2.391631291015e-02 3.460017729940e-04 2.539416226838e+01
1.665000000000e+02 -2.383969601282e-02 3.461590968414e-04 2.541145866400e+01
1.667500000000e+02 -2.376816456805e-02 3.463644901782e-04 2.542846225277e+01
1.670000000000e+02 -2.370248525362e-02 3.466181329994e-04 2.544525537657e+01
1.672500000000e+02 -2.364339027176e-02 3.469197679231e-04 2.546192073466e+01
1.675000000000e+02 -2.359157724844e-02 3.472687883409e-04 2.547854142386e+01
1.677500000000e+02 -2.354770851896e-02 3.476643161825e-04 2.549520031221e+01
1.680000000000e+02 -2.351240893109e-02 3.481052601393e-04 2.551198005816e+01
1.682500000000e+02 -2.348626224190e-02 3.485903738240e-04 2.552896237385e+01
1.685000000000e+02 -2.346980618694e-02 3.491183033369e-04 2.554622795590e+01
1.687500000000e+02 -2.346352621862e-02 3.496876591213e-04 2.556385590556e+01
1.690000000000e+02 -2.346784793028e-02 3.502970028726e-04 2.558192308316e+01
1.692500000000e+02 -2.348312890837e-02 3.509448656515e-04 2.560050400321e+01
1.695000000000e+02 -2.350965010157e-02 3.516297553234e-04 2.561966986452e+01
1.697500000000e+02 -2.354760734247e-02 3.523501743013e-04 2.563948852081e+01
1.700000000000e+02 -2.359710263667e-02 3.531045550858e-04 2.566002349108e+01
1.702500000000e+02 -2.365813697566e-02 3.538912667029e-04 2.568133399895e+01
1.705000000000e+02 -2.373060364399e-02 3.547086181443e-04 2.570347402332e+01
1.707500000000e+02 -2.381428416311e-02 3.555548227121e-04 2.572649246095e+01
1.710000000000e+02 -2.390884446092e-02 3.564279615886e-04 2.575043226976e+01
1.712500000000e+02 -2.401383427385e-02 3.573259595749e-04 2.577533078589e+01
1.715000000000e+02 -2.412868794198e-02 3.582465504570e-04 2.580121899677e+01
1.717500000000e+02 -2.425272819230e-02 3.591872749864e-04 2.582812202324e+01
1.720000000000e+02 -2.438517094013e-02 3.601454684784e-04 2.585605852466e+01
1.722500000000e+02 -2.452513342634e-02 3.611182510685e-04 2.588504133417e+01
1.725000000000e+02 -2.467164294288e-02 3.621025142966e-04 2.591507697674e+01
1.727500000000e+02 -2.482364832688e-02 3.630949182361e-04 2.594616641645e+01
1.730000000000e+02 -2.498003152232e-02 3.640919090742e-04 2.597830471981e+01
1.732500000000e+02 -2.513962086012e-02 3.650897272494e-04 2.601148149055e+01
1.735000000000e+02 -2.530120533799e-02 3.660844433654e-04 2.604568131499e+01
1.737500000000e+02 -2.546354833686e-02 3.670719870585e-04 2.608088345272e+01
1.740000000000e+02 -2.562539936642e-02 3.680481420595e-04 2.611706264620e+01
1.742500000000e+02 -2.578549935759e-02 3.690086178951e-04 2.615418879062e+01
1.745000000000e+02 -2.594259493841e-02 3.699491059429e-04 2.619222732942e+01
1.747500000000e+02 -2.609545611029e-02 3.708653354444e-04 2.623113962974e+01
1.750000000000e+02 -2.624289333577e-02 3.717531151651e-04 2.627088266438e+01
1.752500000000e+02 -2.638377440745e-02 3.726083391227e-04 2.631140934544e+01
1.755000000000e+02 -2.651703956765e-02 3.734273115185e-04 2.635266882888e+01
1.757500000000e+02 -2.664171488002e-02 3.742066242742e-04 2.639460615477e+01
1.760000000000e+02 -2.675692461470e-02 3.749432818071e-04 2.643716260283e+01
1.762500000000e+02 -2.686190194610e-02 3.756345490244e-04 2.648027560900e+01
1.765000000000e+02 -2.695599770930e-02 3.762782217712e-04 2.652387909697e+01
1.767500000000e+02 -2.703868647703e-02 3.768726941204e-04 2.656790311751e+01
1.770000000000e+02 -2.710957098555e-02 3.774169390265e-04 2.661227417899e+01
1.772500000000e+02 -2.716838460783e-02 3.779105324891e-04 2.665691525415e+01
1.775000000000e+02 -2.721499192342e-02 3.783536888209e-04 2.670174583769e+01
1.777500000000e+02 -2.724938701562e-02 3.787472570151e-04 2.674668197394e+01
1.780000000000e+02 -2.727169048668e-02 3.790927047322e-04 2.679163659139e+01
1.782500000000e+02 -2.728214496254e-02 3.793920896728e-04 2.683651923351e+01
1.785000000000e+02 -2.728110910511e-02 3.796480195802e-04 2.688123642898e+01
1.787500000000e+02 -2.726905051810e-02 3.798636019154e-04 2.692569175114e+01
1.790000000000e+02 -2.724653775235e-02 3.800423817710e-04 2.696978596345e+01
1.792500000000e+02 -2.721423148168e-02 3.801882721051e-04 2.701341717472e+01
1.795000000000e+02 -2.717287516379e-02 3.803054788818e-04 2.705648100348e+01
1.797500000000e+02 -2.712328501360e-02 3.803984044034e-04 2.709887072071e+01
1.800000000000e+02 -2.706634020047e-02 3.804716326435e-04 2.714047762585e+01
1.802500000000e+02 -2.700297197997e-02 3.805298000032e-04 2.718119098043e+01
1.805000000000e+02 -2.693415271698e-02 3.805775202628e-04 2.722089842245e+01
1.807500000000e+02 -2.686088443375e-02 3.806193172484e-04 2.725948615634e+01
1.810000000000e+02 -2.678418684319e-02 3.806595614212e-04 2.729683918131e+01
1.812500000000e+02 -2.670508544932e-02 3.807024010099e-04 2.733284171278e+01
1.815000000000e+02 -2.662459818648e-02 3.807516781004e-04 2.736737726803e+01
1.817500000000e+02 -2.654372358720e-02 3.808109047697e-04 2.740032927394e+01
1.820000000000e+02 -2.646342724159e-02 3.808831948719e-04 2.743158125333e+01
1.822500000000e+02 -2.638462927993e-02 3.809712190264e-04 2.746101737193e+01
1.825000000000e+02 -2.630819245489e-02 3.810771676477e-04 2.748852300503e+01
1.827500000000e+02 -2.623490974595e-02 3.812027079991e-04 2.751398514633e+01
1.830000000000e+02 -2.616549443324e-02 3.813489598906e-04 2.753729320074e+01
1.832500000000e+02 -2.610057062140e-02 3.815164847746e-04 2.755833961836e+01
1.835000000000e+02 -2.604066504993e-02 3.817052791515e-04 2.757702062329e+01
1.837500000000e+02 -2.598620181659e-02 3.819147690638e-04 2.759323717254e+01
1.840000000000e+02 -2.593749815678e-02 3.821438195211e-04 2.760689572964e+01
1.842500000000e+02 -2.589476382358e-02 3.823907614004e-04 2.761790932217e+01
1.845000000000e+02 -2.585810137554e-02 3.826534214351e-04 2.762619848376e+01
1.847500000000e+02 -2.582750878585e-02 3.829291606545e-04 2.763169223436e+01
1.850000000000e+02 -2.580288521818e-02 3.832149304913e-04 2.763432917069e+01
1.852500000000e+02 -2.578403684268e-02 3.835073173044e-04 2.763405836533e+01
1.855000000000e+02 -2.577068573215e-02 3.838026101065e-04 2.763084039153e+01
1.857500000000e+02 -2.576247805539e-02 3.840968520786e-04 2.762464810583e+01
1.860000000000e+02 -2.575899486289e-02 3.843859093754e-04 2.761546748876e+01
1.862500000000e+02 -2.575976157850e-02 3.846655203608e-04 2.760329820644e+01
1.865000000000e+02 -2.576425925214e-02 3.849313602436e-04 2.758815416771e+01
1.867500000000e+02 -2.577193386630e-02 3.851790837860e-04 2.757006376784e+01
1.870000000000e+02 -2.578220698865e-02 3.854043946108e-04 2.754907008362e+01
1.872500000000e+02 -2.579448383142e-02 3.856030313835e-04 2.752523072613e+01
1.875000000000e+02 -2.580816227973e-02 3.857707984070e-04 2.749861763238e+01
1.877500000000e+02 -2.582263938673e-02 3.859037731532e-04 2.746931650391e+01
1.880000000000e+02 -2.583731818199e-02 3.859981790063e-04 2.743742613575e+01
1.882500000000e+02 -2.585161356748e-02 3.860504380040e-04 2.740305755432e+01
1.885000000000e+02 -2.586495710189e-02 3.860572157651e-04 2.736633286003e+01
1.887500000000e+02 -2.587680154997e-02 3.860154902805e-04 2.732738408972e+01
1.890000000000e+02 -2.588662333590e-02 3.859225358432e-04 2.728635173554e+01
1.892500000000e+02 -2.589392598726e-02 3.857758846718e-04 2.724338339083e+01
1.895000000000e+02 -2.589824132159e-02 3.855734803956e-04 2.719863209280e+01
1.897500000000e+02 -2.589913092781e-02 3.853136852163e-04 2.715225478384e+01
1.900000000000e+02 -2.589618708006e-02 3.849952701872e-04 2.710441079637e+01
1.902500000000e+02 -2.588903342267e-02 3.846174504624e-04 2.705526019617e+01
1.905000000000e+02 -2.587732504176e-02 3.841799043713e-04 2.700496238374e+01
1.907500000000e+02 -2.586074787662e-02 3.836827882113e-04 2.695367469420e+01
1.910000000000e+02 -2.583901817965e-02 3.831267380193e-04 2.690155126731e+01
1.912500000000e+02 -2.581188165481e-02 3.825128696412e-04 2.684874182494e+01
1.915000000000e+02 -2.577911267535e-02 3.818427724666e-04 2.679539088322e+01
1.917500000000e+02 -2.574051336101e-02 3.811184893881e-04 2.674163698695e+01
1.920000000000e+02 -2.569591253994e-02 3.803424992372e-04 2.668761231049e+01
1.922500000000e+02 -2.564516530917e-02 3.795176958314e-04 2.663344216327e+01
1.925000000000e+02 -2.558815249332e-02 3.786473535253e-04 2.657924494530e+01
1.927500000000e+02 -2.552478048569e-02 3.777350286343e-04 2.652513214261e+01
1.930000000000e+02 -2.545498157441e-02 3.767846496366e-04 2.647120843486e+01
1.932500000000e+02 -2.537871479100e-02 3.758004784540e-04 2.641757210375e+01
1.935000000000e+02 -2.529596695925e-02 3.747869703746e-04 2.636431517376e+01
1.937500000000e+02 -2.520675273223e-02 3.737486960923e-04 2.631152396046e+01
1.940000000000e+02 -2.511111641378e-02 3.726903425883e-04 2.625927944862e+01
1.942500000000e+02 -2.500913385382e-02 3.716166983778e-04 2.620765773258e+01
1.945000000000e+02 -2.490091418270e-02 3.705325867691e-04 2.615673038936e+01
1.947500000000e+02 -2.478660253023e-02 3.694427476744e-04 2.610656479688e+01
1.950000000000e+02 -2.466638087353e-02 3.683517266752e-04 2.605722452271e+01
1.952500000000e+02 -2.454047124886e-02 3.672639363848e-04 2.600876931667e+01
1.955000000000e+02 -2.440913735171e-02 3.661835628183e-04 2.596125531758e+01
1.957500000000e+02 -2.427268688018e-02 3.651145021407e-04 2.591473503948e+01
1.960000000000e+02 -2.413147343694e-02 3.640602982657e-04 2.586925722272e+01
1.962500000000e+02 -2.398589733134e-02 3.630240329926e-04 2.582486681337e+01
1.965000000000e+02 -2.383640768838e-02 3.620085038813e-04 2.578160448526e+01
1.967500000000e+02 -2.368350254020e-02 3.610160572759e-04 2.573950644750e+01
1.970000000000e+02 -2.352772839588e-02 3.600485404649e-04 2.569860416371e+01
1.972500000000e+02 -2.336968084697e-02 3.591073473070e-04 2.565892372202e+01
1.975000000000e+02 -2.321000186864e-02 3.581934136742e-04 2.562048568284e+01
1.977500000000e+02 -2.304937910115e-02 3.573073046984e-04 2.558330438298e+01
1.980000000000e+02 -2.288854189774e-02 3.564491120695e-04 2.554738777891e+01
1.982500000000e+02 -2.272825942646e-02 3.556185624190e-04 2.551273679241e+01
1.985000000000e+02 -2.256933563740e-02 3.548151624349e-04 2.547934518447e+01
1.987500000000e+02 -2.241260582866e-02 3.540382329295e-04 2.544719900881e+01
1.990000000000e+02 -2.225893019093e-02 3.532869626458e-04 2.541627651821e+01
1.992500000000e+02 -2.210918804324e-02 3.525604772097e-04 2.538654786825e+01
1.995000000000e+02 -2.196427099303e-02 3.518579385191e-04 2.535797490315e+01
1.997500000000e+02 -2.182507450774e-02 3.511786298978e-04 2.533051122773e+01
2.000000000000e+02 -2.169248984382e-02 3.505220264281e-04 2.530410203078e+01
2.002500000000e+02 -2.156739425731e-02 3.498878479005e-04 2.527868432576e+01
2.005000000000e+02 -2.145064154057e-02 3.492761187040e-04 2.525418696514e+01
2.007500000000e+02 -2.134305138953e-02 3.486872034147e-04 2.523053102555e+01
2.010000000000e+02 -2.124539864466e-02 3.481218429867e-04 2.520763003329e+01
2.012500000000e+02 -2.115840242782e-02 3.475811755837e-04 2.518539052034e+01
2.015000000000e+02 -2.108271448254e-02 3.470667078711e-04 2.516371247051e+01
2.017500000000e+02 -2.101890811519e-02 3.465802337246e-04 2.514249004057e+01
2.020000000000e+02 -2.096746602363e-02 3.461239016794e-04 2.512161222830e+01
2.022500000000e+02 -2.092876936282e-02 3.457002061235e-04 2.510096376567e+01
2.025000000000e+02 -2.090308606811e-02 3.453117600867e-04 2.508042598869e+01
2.027500000000e+02 -2.089056157594e-02 3.449613182159e-04 2.505987787314e+01
2.030000000000e+02 -2.089120824534e-02 3.446516122705e-04 2.503919707869e+01
2.032500000000e+02 -2.090489882385e-02 3.443851639572e-04 2.501826107491e+01
2.035000000000e+02 -2.093135750300e-02 3.441643635295e-04 2.499694831737e+01
2.037500000000e+02 -2.097015643528e-02 3.439913192969e-04 2.497513939377e+01
2.040000000000e+02 -2.102071091358e-02 3.438677414880e-04 2.495271824655e+01
2.042500000000e+02 -2.108227895729e-02 3.437948461298e-04 2.492957332074e+01
2.045000000000e+02 -2.115396336577e-02 3.437732728173e-04 2.490559863428e+01
2.047500000000e+02 -2.123471492303e-02 3.438030066069e-04 2.488069490707e+01
2.050000000000e+02 -2.132334022750e-02 3.438833171007e-04 2.485477049706e+01
2.052500000000e+02 -2.141851241502e-02 3.440126918389e-04 2.482774218970e+01
2.055000000000e+02 -2.151878339933e-02 3.441888322550e-04 2.479953603902e+01
2.057500000000e+02 -2.162260112592e-02 3.444086660557e-04 2.477008790866e+01
2.060000000000e+02 -2.172832947066e-02 3.446682940591e-04 2.473934382216e+01
2.062500000000e+02 -2.183426993115e-02 3.449630141797e-04 2.470726037536e+01
2.065000000000e+02 -2.193868676021e-02 3.452873713710e-04 2.467380477058e+01
2.067500000000e+02 -2.203983426340e-02 3.456352145467e-04 2.463895467304e+01
2.070000000000e+02 -2.213598563825e-02 3.459997709098e-04 2.460269814711e+01
2.072500000000e+02 -2.222546349276e-02 3.463737439611e-04 2.456503318583e+01
2.075000000000e+02 -2.230667078725e-02 3.467494006043e-04 2.452596726153e+01
2.077500000000e+02 -2.237812133791e-02 3.471186807191e-04 2.448551659594e+01
2.080000000000e+02 -2.243847035406e-02 3.474733245359e-04 2.444370562913e+01
2.082500000000e+02 -2.248654288505e-02 3.478050299274e-04 2.440056612967e+01
2.085000000000e+02 -2.252136010981e-02 3.481055898506e-04 2.435613640327e+01
2.087500000000e+02 -2.254216306244e-02 3.483670285710e-04 2.431046045988e+01
2.090000000000e+02 -2.254843275516e-02 3.485817471673e-04 2.426358721339e+01
2.092500000000e+02 -2.253990487144e-02 3.487426586211e-04 2.421556954934e+01
2.095000000000e+02 -2.251658276572e-02 3.488433313345e-04 2.416646376135e+01
2.097500000000e+02 -2.247874251760e-02 3.488781133103e-04 2.411632872716e+01
2.100000000000e+02 -2.242693393967e-02 3.488422504075e-04 2.406522531562e+01
2.102500000000e+02 -2.236197634512e-02 3.487319920790e-04 2.401321587839e+01
2.105000000000e+02 -2.228494672953e-02 3.485446742640e-04 2.396036365633e+01
2.107500000000e+02 -2.219716632401e-02 3.482788086750e-04 2.390673259951e+01
2.110000000000e+02 -2.210017793317e-02 3.479341359654e-04 2.385238693143e+01
2.112500000000e+02 -2.199572067191e-02 3.475116162780e-04 2.379739098393e+01
2.115000000000e+02 -2.188569789774e-02 3.470134490424e-04 2.374180887936e+01
2.117500000000e+02 -2.177214478424e-02 3.464431020907e-04 2.368570460042e+01
2.120000000000e+02 -2.165718931998e-02 3.458052559609e-04 2.362914178368e+01
2.122500000000e+02 -2.154301158823e-02 3.451057343450e-04 2.357218353293e+01
2.125000000000e+02 -2.143180362087e-02 3.443514342645e-04 2.351489256938e+01
2.127500000000e+02 -2.132572535896e-02 3.435502044220e-04 2.345733087935e+01
2.130000000000e+02 -2.122686407330e-02 3.427107341796e-04 2.339955988150e+01
2.132500000000e+02 -2.113719248295e-02 3.418423918407e-04 2.334164005374e+01
2.135000000000e+02 -2.105853103859e-02 3.409550736899e-04 2.328363106705e+01
2.137500000000e+02 -2.099251206378e-02 3.400590131456e-04 2.322559140172e+01
2.140000000000e+02 -2.094054807154e-02 3.391645980244e-04 2.316757846350e+01
2.142500000000e+02 -2.090380553455e-02 3.382821819412e-04 2.310964822138e+01
2.145000000000e+02 -2.088318272529e-02 3.374218889382e-04 2.305185535173e+01
2.147500000000e+02 -2.087929418556e-02 3.365934117353e-04 2.299425297858e+01
2.150000000000e+02 -2.089246062004e-02 3.358058148765e-04 2.293689276204e+01
2.152500000000e+02 -2.092270405419e-02 3.350673355241e-04 2.287982504291e+01
2.155000000000e+02 -2.096975181789e-02 3.343852650965e-04 2.282309879077e+01
2.157500000000e+02 -2.103304365251e-02 3.337659209366e-04 2.276676204203e+01
2.160000000000e+02 -2.111174789803e-02 3.332144043339e-04 2.271086199127e+01
2.162500000000e+02 -2.120477969432e-02 3.327344970795e-04 2.265544558533e+01
2.165000000000e+02 -2.131082815377e-02 3.323286488914e-04 2.260055976984e+01
2.167500000000e+02 -2.142838416980e-02 3.319978845756e-04 2.254625220160e+01
2.170000000000e+02 -2.155577542540e-02 3.317418920379e-04 2.249257159010e+01
2.172500000000e+02 -2.169120077985e-02 3.315590574285e-04 2.243956845284e+01
2.175000000000e+02 -2.183277010761e-02 3.314465280255e-04 2.238729545041e+01
2.177500000000e+02 -2.197854276299e-02 3.314001889951e-04 2.233580807908e+01
2.180000000000e+02 -2.212656785667e-02 3.314149548704e-04 2.228516488451e+01
2.182500000000e+02 -2.227492235261e-02 3.314849248543e-04 2.223542794720e+01
2.185000000000e+02 -2.242174905555e-02 3.316033640966e-04 2.218666298834e+01
2.187500000000e+02 -2.256529142592e-02 3.317629341111e-04 2.213893931650e+01
2.190000000000e+02 -2.270392586978e-02 3.319558862750e-04 2.209232986350e+01
2.192500000000e+02 -2.283618978148e-02 3.321743382492e-04 2.204691065219e+01
2.195000000000e+02 -2.296080630243e-02 3.324102714636e-04 2.200276046236e+01
2.197500000000e+02 -2.307670365042e-02 3.326557069854e-04 2.195996006014e+01
2.200000000000e+02 -2.318302954275e-02 3.329030465271e-04 2.191859125525e+01
2.202500000000e+02 -2.327916179849e-02 3.331451788973e-04 2.187873603844e+01
2.205000000000e+02 -2.336471328038e-02 3.333756073935e-04 2.184047536104e+01
2.207500000000e+02 -2.343953115995e-02 3.335885693683e-04 2.180388782180e+01
2.210000000000e+02 -2.350369413751e-02 3.337791418364e-04 2.176904852512e+01
2.212500000000e+02 -2.355750341641e-02 3.339433224697e-04 2.173602769489e+01
2.215000000000e+02 -2.360146966391e-02 3.340780880691e-04 2.170488930921e+01
2.217500000000e+02 -2.363629938532e-02 3.341814315821e-04 2.167569004035e+01
2.220000000000e+02 -2.366287665907e-02 3.342523756388e-04 2.164847803597e+01
2.222500000000e+02 -2.368224524179e-02 3.342909675709e-04 2.162329200906e+01
2.225000000000e+02 -2.369558920836e-02 3.342982519064e-04 2.160016033555e+01
2.227500000000e+02 -2.370421631994e-02 3.342762356344e-04 2.157910062912e+01
2.230000000000e+02 -2.370953929887e-02 3.342278290506e-04 2.156011926140e+01
2.232500000000e+02 -2.371305917496e-02 3.341567805760e-04 2.154321127574e+01
2.235000000000e+02 -2.371634761240e-02 3.340675926268e-04 2.152836035062e+01
2.237500000000e+02 -2.372103142312e-02 3.339654414471e-04 2.151553928721e+01
2.240000000000e+02 -2.372877493737e-02 3.338560758977e-04 2.150471039778e+01
2.242500000000e+02 -2.374126303737e-02 3.337457166755e-04 2.149582623050e+01
2.245000000000e+02 -2.376018381087e-02 3.336409487056e-04 2.148883045602e+01
2.247500000000e+02 -2.378721012373e-02 3.335486044266e-04 2.148365869344e+01
2.250000000000e+02 -2.382398163945e-02 3.334756541757e-04 2.148023979003e+01
2.252500000000e+02 -2.387208517501e-02 3.334290655694e-04 2.147849680358e+01
2.255000000000e+02 -2.393303533379e-02 3.334156984259e-04 2.147834818448e+01
2.257500000000e+02 -2.400825431484e-02 3.334422335221e-04 2.147970896139e+01
2.260000000000e+02 -2.409905271870e-02 3.335149806371e-04 2.148249168158e+01
2.262500000000e+02 -2.420660872610e-02 3.336397670356e-04 2.148660772514e+01
2.265000000000e+02 -2.433194932953e-02 3.338218490375e-04 2.149196811804e+01
2.267500000000e+02 -2.447593125949e-02 3.340657311577e-04 2.149848452138e+01
2.270000000000e+02 -2.463922477468e-02 3.343750582721e-04 2.150606984433e+01
2.272500000000e+02 -2.482229616628e-02 3.347527084823e-04 2.151463923496e+01
2.275000000000e+02 -2.502539439319e-02 3.352005518144e-04 2.152411056104e+01
2.277500000000e+02 -2.524854074478e-02 3.357193785433e-04 2.153440476662e+01
2.280000000000e+02 -2.549151748395e-02 3.363089190204e-04 2.154544668573e+01
2.282500000000e+02 -2.575386489534e-02 3.369676622786e-04 2.155716499447e+01
2.285000000000e+02 -2.603487603463e-02 3.376928750942e-04 2.156949296471e+01
2.287500000000e+02 -2.633360045514e-02 3.384807702877e-04 2.158236836788e+01
2.290000000000e+02 -2.664884783686e-02 3.393264736390e-04 2.159573389052e+01
2.292500000000e+02 -2.697919598281e-02 3.402240051755e-04 2.160953755236e+01
2.295000000000e+02 -2.732300538395e-02 3.411663004134e-04 2.162373254323e+01
2.297500000000e+02 -2.767843311388e-02 3.421453534012e-04 2.163827791669e+01
2.300000000000e+02 -2.804345488545e-02 3.431523755522e-04 2.165313837140e+01
2.302500000000e+02 -2.841588649759e-02 3.441778865880e-04 2.166828496058e+01
2.305000000000e+02 -2.879341182081e-02 3.452118651418e-04 2.168369486039e+01
2.307500000000e+02 -2.917361081592e-02 3.462438871156e-04 2.169935206921e+01
2.310000000000e+02 -2.955399232634e-02 3.472632935413e-04 2.171524713826e+01
2.312500000000e+02 -2.993202735494e-02 3.482593845230e-04 2.173137781328e+01
2.315000000000e+02 -3.030518421063e-02 3.492215971564e-04 2.174774865926e+01
2.317500000000e+02 -3.067096557765e-02 3.501396837309e-04 2.176437158259e+01
2.320000000000e+02 -3.102694424329e-02 3.510038775995e-04 2.178126528852e+01
2.322500000000e+02 -3.137080106281e-02 3.518050671436e-04 2.179845560590e+01
2.325000000000e+02 -3.170035899239e-02 3.525349402887e-04 2.181597471173e+01
2.327500000000e+02 -3.201362005839e-02 3.531861324244e-04 2.183386120954e+01
2.330000000000e+02 -3.230879538855e-02 3.537523608269e-04 2.185215908712e+01
2.332500000000e+02 -3.258433809236e-02 3.542285367389e-04 2.187091750515e+01
2.335000000000e+02 -3.283896766451e-02 3.546108262804e-04 2.189018948795e+01
2.337500000000e+02 -3.307169622655e-02 3.548966962806e-04 2.191003137961e+01
2.340000000000e+02 -3.328184708227e-02 3.550850071331e-04 2.193050159318e+01
2.342500000000e+02 -3.346906860677e-02 3.551760544401e-04 2.195165926707e+01
2.345000000000e+02 -3.363334769905e-02 3.551713673759e-04 2.197356343376e+01
2.347500000000e+02 -3.377501143363e-02 3.550740123750e-04 2.199627127058e+01
2.350000000000e+02 -3.389473053653e-02 3.548882714545e-04 2.201983722220e+01
2.352500000000e+02 -3.399351312901e-02 3.546195167787e-04 2.204431155894e+01
2.355000000000e+02 -3.407269300216e-02 3.542742141774e-04 2.206973899996e+01
2.357500000000e+02 -3.413391577730e-02 3.538599140589e-04 2.209615794972e+01
2.360000000000e+02 -3.417911643201e-02 3.533848540599e-04 2.212359929711e+01
2.362500000000e+02 -3.421049403219e-02 3.528580251195e-04 2.215208570419e+01
2.365000000000e+02 -3.423047924278e-02 3.522888615590e-04 2.218163073834e+01
2.367500000000e+02 -3.424169999572e-02 3.516871432879e-04 2.221223879001e+01
2.370000000000e+02 -3.424694076573e-02 3.510629484420e-04 2.224390466278e+01
2.372500000000e+02 -3.424909995864e-02 3.504264301210e-04 2.227661340075e+01
2.375000000000e+02 -3.425114584727e-02 3.497877731052e-04 2.231034083736e+01
2.377500000000e+02 -3.425606919604e-02 3.491568938099e-04 2.234505378022e+01
2.380000000000e+02 -3.426683611691e-02 3.485433848732e-04 2.238071071292e+01
2.382500000000e+02 -3.428634025784e-02 3.479565150099e-04 2.241726229844e+01
2.385000000000e+02 -3.431735659639e-02 3.474051538835e-04 2.245465265015e+01
2.387500000000e+02 -3.436249613206e-02 3.468977048808e-04 2.249282004634e+01
2.390000000000e+02 -3.442416342847e-02 3.464420258095e-04 2.253169805201e+01
2.392500000000e+02 -3.450451735204e-02 3.460454455217e-04 2.257121663426e+01
2.395000000000e+02 -3.460543585412e-02 3.457147519279e-04 2.261130296669e+01
2.397500000000e+02 -3.472848464198e-02 3.454561806967e-04 2.265188282614e+01
2.400000000000e+02 -3.487489121339e-02 3.452753943426e-04 2.269288127781e+01
2.402500000000e+02 -3.504552384868e-02 3.451774678689e-04 2.273422356215e+01
2.405000000000e+02 -3.524087669380e-02 3.451668705762e-04 2.277583583037e+01
2.407500000000e+02 -3.546106038655e-02 3.452474470091e-04 2.281764579044e+01
2.410000000000e+02 -3.570579928544e-02 3.454223108499e-04 2.285958287939e+01
2.412500000000e+02 -3.597443389856e-02 3.456938728613e-04 2.290157900236e+01
2.415000000000e+02 -3.626593074181e-02 3.460637305788e-04 2.294356851976e+01
2.417500000000e+02 -3.657889742188e-02 3.465326406527e-04 2.298548807058e+01
2.420000000000e+02 -3.691160402583e-02 3.471004181562e-04 2.302727701251e+01
2.422500000000e+02 -3.726201054174e-02 3.477658724346e-04 2.306887709731e+01
2.425000000000e+02 -3.762779989552e-02 3.485266713172e-04 2.311023207325e+01
2.427500000000e+02 -3.800641630386e-02 3.493792815542e-04 2.315128799802e+01
2.430000000000e+02 -3.839510849808e-02 3.503189808341e-04 2.319199282058e+01
2.432500000000e+02 -3.879097881636e-02 3.513398038017e-04 2.323229602722e+01
2.435000000000e+02 -3.919103489363e-02 3.524345222602e-04 2.327214910357e+01
2.437500000000e+02 -3.959224653356e-02 3.535946633662e-04 2.331150497713e+01
2.440000000000e+02 -3.999160512442e-02 3.548105564897e-04 2.335031835105e+01
2.442500000000e+02 -4.038618475601e-02 3.560714159934e-04 2.338854611948e+01
2.445000000000e+02 -4.077320599866e-02 3.573654660882e-04 2.342614710028e+01
2.447500000000e+02 -4.115009811848e-02 3.586800808082e-04 2.346308307353e+01
2.450000000000e+02 -4.151456271933e-02 3.600019645073e-04 2.349931861277e+01
2.452500000000e+02 -4.186463207730e-02 3.613173630147e-04 2.353482227202e+01
2.455000000000e+02 -4.219872750357e-02 3.626122955402e-04 2.356956657306e+01
2.457500000000e+02 -4.251570959686e-02 3.638728091204e-04 2.360352925237e+01
2.460000000000e+02 -4.281492542512e-02 3.650852392776e-04 2.363669327240e+01
2.462500000000e+02 -4.309624460650e-02 3.662364834026e-04 2.366904803634e+01
2.465000000000e+02 -4.336008756138e-02 3.673142307232e-04 2.370058931367e+01
2.467500000000e+02 -4.360743701170e-02 3.683073101455e-04 2.373132026667e+01
2.470000000000e+02 -4.383983834388e-02 3.692059140150e-04 2.376125118248e+01
2.472500000000e+02 -4.405938026975e-02 3.700017700486e-04 2.379040021917e+01
2.475000000000e+02 -4.426866443034e-02 3.706883463042e-04 2.381879282606e+01
2.477500000000e+02 -4.447075672020e-02 3.712610341033e-04 2.384646213812e+01
2.480000000000e+02 -4.466912987771e-02 3.717172547272e-04 2.387344806229e+01
2.482500000000e+02 -4.486759045257e-02 3.720565626030e-04 2.389979728981e+01
2.485000000000e+02 -4.507020017246e-02 3.722806851058e-04 2.392556205868e+01
2.487500000000e+02 -4.528118544514e-02 3.723935069609e-04 2.395079975651e+01
2.490000000000e+02 -4.550484186741e-02 3.724010443239e-04 2.397557175277e+01
2.492500000000e+02 -4.574543470128e-02 3.723113350394e-04 2.399994214533e+01
2.495000000000e+02 -4.600709233970e-02 3.721342788362e-04 2.402397704718e+01
2.497500000000e+02 -4.629370322646e-02 3.718817470599e-04 2.404774296681e+01
2.500000000000e+02 -4.660880846407e-02 3.715671953144e-04 2.407130607999e+01
2.502500000000e+02 -4.695549978171e-02 3.712053800553e-04 2.409473096733e+01
2.505000000000e+02 -4.733632113719e-02 3.708122153641e-04 2.411807951209e+01
2.507500000000e+02 -4.775317600470e-02 3.704045417865e-04 2.414141033575e+01
2.510000000000e+02 -4.820724594766e-02 3.699998474236e-04 2.416477795817e+01
2.512500000000e+02 -4.869891864829e-02 3.696160458298e-04 2.418823219075e+01
2.515000000000e+02 -4.922773079783e-02 3.692709916918e-04 2.421181806477e+01
2.517500000000e+02 -4.979232524607e-02 3.689822717278e-04 2.423557558362e+01
2.520000000000e+02 -5.039042628488e-02 3.687669906422e-04 2.425953988908e+01
2.522500000000e+02 -5.101883160844e-02 3.686414222052e-04 2.428374147600e+01
2.525000000000e+02 -5.167342621294e-02 3.686207164920e-04 2.430820683841e+01
2.527500000000e+02 -5.234921404739e-02 3.687186119710e-04 2.433295901676e+01
2.530000000000e+02 -5.304037068548e-02 3.689471670547e-04 2.435801842069e+01
2.532500000000e+02 -5.374031416787e-02 3.693164842769e-04 2.438340363773e+01
2.535000000000e+02 -5.444179821139e-02 3.698345562047e-04 2.440913247627e+01
2.537500000000e+02 -5.513701996797e-02 3.705070457052e-04 2.443522284656e+01
2.540000000000e+02 -5.581774472036e-02 3.713370778530e-04 2.446169371197e+01
2.542500000000e+02 -5.647544621234e-02 3.723251300896e-04 2.448856597556e+01
2.545000000000e+02 -5.710145408718e-02 3.734689380775e-04 2.451586324107e+01
2.547500000000e+02 -5.768711826784e-02 3.747634157966e-04 2.454361251526e+01
2.550000000000e+02 -5.822397274158e-02 3.762007069191e-04 2.457184470165e+01
2.552500000000e+02 -5.870390572208e-02 3.777703189695e-04 2.460059496291e+01
2.555000000000e+02 -5.911933163600e-02 3.794590866309e-04 2.462990289741e+01
2.557500000000e+02 -5.946335641220e-02 3.812513361326e-04 2.465981255704e+01
2.560000000000e+02 -5.972994499960e-02 3.831291126550e-04 2.469037224725e+01
2.562500000000e+02 -5.991407376600e-02 3.850724181866e-04 2.472163418989e+01
2.565000000000e+02 -6.001187485490e-02 3.870595726593e-04 2.475365400006e+01
2.567500000000e+02 -6.002076472987e-02 3.890675041975e-04 2.478649008355e+01
2.570000000000e+02 -5.993955864793e-02 3.910721493809e-04 2.482020279095e+01
2.572500000000e+02 -5.976856214938e-02 3.930488515343e-04 2.485485356662e+01
2.575000000000e+02 -5.950964048591e-02 3.949728163259e-04 2.489050405459e+01
2.577500000000e+02 -5.916626514683e-02 3.968195842706e-04 2.492721495475e+01
2.580000000000e+02 -5.874353135105e-02 3.985654803523e-04 2.496504513046e+01
2.582500000000e+02 -5.824814881252e-02 4.001880965893e-04 2.500405039903e+01
2.585000000000e+02 -5.768840269532e-02 4.016668039614e-04 2.504428252136e+01
2.587500000000e+02 -5.707408726942e-02 4.029830686122e-04 2.508578826956e+01
2.590000000000e+02 -5.641640587079e-02 4.041208730392e-04 2.512860820479e+01
2.592500000000e+02 -5.572784847885e-02 4.050672035293e-04 2.517277594716e+01
2.595000000000e+02 -5.502203708708e-02 4.058123495911e-04 2.521831719413e+01
2.597500000000e+02 -5.431354333244e-02 4.063502094351e-04 2.526524875010e+01
2.600000000000e+02 -5.361769141255e-02 4.066785054438e-04 2.531357807208e+01
2.602500000000e+02 -5.295032581485e-02 4.067989626376e-04 2.536330222328e+01
2.605000000000e+02 -5.232757995774e-02 4.067174040968e-04 2.541440767085e+01
2.607500000000e+02 -5.176561276804e-02 4.064437368598e-04 2.546686935413e+01
2.610000000000e+02 -5.128035767770e-02 4.059921432836e-04 2.552065073076e+01
2.612500000000e+02 -5.088724582020e-02 4.053808870452e-04 2.557570297875e+01
2.615000000000e+02 -5.060095603023e-02 4.046319177255e-04 2.563196530512e+01
2.617500000000e+02 -5.043514480362e-02 4.037707564234e-04 2.568936432544e+01
2.620000000000e+02 -5.040221262013e-02 4.028262343894e-04 2.574781465088e+01
2.622500000000e+02 -5.051305623424e-02 4.018300690594e-04 2.580721846721e+01
2.625000000000e+02 -5.077686571682e-02 4.008163901458e-04 2.586746643518e+01
2.627500000000e+02 -5.120091136415e-02 3.998212107586e-04 2.592843749140e+01
2.630000000000e+02 -5.179038078136e-02 3.988818694100e-04 2.599000005843e+01
2.632500000000e+02 -5.254820933934e-02 3.980363249593e-04 2.605201210964e+01
2.635000000000e+02 -5.347496186068e-02 3.973225294129e-04 2.611432267584e+01
2.637500000000e+02 -5.456871423487e-02 3.967776657858e-04 2.617677225400e+01
2.640000000000e+02 -5.582498171779e-02 3.964373918826e-04 2.623919418265e+01
2.642500000000e+02 -5.723667670598e-02 3.963350795964e-04 2.630141611417e+01
2.645000000000e+02 -5.879409269767e-02 3.965010376688e-04 2.636326089166e+01
2.647500000000e+02 -6.048494052100e-02 3.969617944010e-04 2.642454824141e+01
2.650000000000e+02 -6.229442369324e-02 3.977394337441e-04 2.648509652653e+01
2.652500000000e+02 -6.420535445283e-02 3.988509620662e-04 2.654472383045e+01
2.655000000000e+02 -6.619832062942e-02 4.003078119805e-04 2.660325017295e+01
2.657500000000e+02 -6.825189465024e-02 4.021153910813e-04 2.666049869052e+01
2.660000000000e+02 -7.034288818526e-02 4.042727796624e-04 2.671629752944e+01
2.662500000000e+02 -7.244664457402e-02 4.067725169562e-04 2.677048167903e+01
2.665000000000e+02 -7.453737885966e-02 4.096005046441e-04 2.682289420322e+01
2.667500000000e+02 -7.658854718691e-02 4.127363632403e-04 2.687338803922e+01
2.670000000000e+02 -7.857325429396e-02 4.161534053261e-04 2.692182732326e+01
2.672500000000e+02 -8.046467937032e-02 4.198190845144e-04 2.696808892434e+01
2.675000000000e+02 -8.223654417854e-02 4.236955546314e-04 2.701206330552e+01
2.677500000000e+02 -8.386357763597e-02 4.277402049155e-04 2.705365572873e+01
2.680000000000e+02 -8.532200038858e-02 4.319064858239e-04 2.709278697841e+01
2.682500000000e+02 -8.658998980718e-02 4.361448489351e-04 2.712939411303e+01
2.685000000000e+02 -8.764816354881e-02 4.404036419685e-04 2.716343057902e+01
2.687500000000e+02 -8.848001036186e-02 4.446300597679e-04 2.719486649907e+01
2.690000000000e+02 -8.907230310403e-02 4.487711279280e-04 2.722368848137e+01
2.692500000000e+02 -8.941544678257e-02 4.527746508740e-04 2.724989940124e+01
2.695000000000e+02 -8.950380039724e-02 4.565901420020e-04 2.727351760122e+01
2.697500000000e+02 -8.933589617250e-02 4.601696800233e-04 2.729457622865e+01
2.700000000000e+02 -8.891459669780e-02 4.634686982173e-04 2.731312218046e+01
2.702500000000e+02 -8.824714387656e-02 4.664465726443e-04 2.732921507111e+01
2.705000000000e+02 -8.734514182529e-02 4.690672028388e-04 2.734292573824e+01
2.707500000000e+02 -8.622440618462e-02 4.712994134415e-04 2.735433498766e+01
2.710000000000e+02 -8.490473117192e-02 4.731172365593e-04 2.736353205935e+01
2.712500000000e+02 -8.340954310368e-02 4.745000780448e-04 2.737061326960e+01
2.715000000000e+02 -8.176548155577e-02 4.754328478516e-04 2.737568033157e+01
2.717500000000e+02 -8.000187824543e-02 4.759059200813e-04 2.737883902438e+01
2.720000000000e+02 -7.815017507015e-02 4.759150893777e-04 2.738019773486e+01
2.722500000000e+02 -7.624328466374e-02 4.754614551729e-04 2.737986628202e+01
2.725000000000e+02 -7.431491830652e-02 4.745512966943e-04 2.737795446514e+01
2.727500000000e+02 -7.239888976630e-02 4.731958926296e-04 2.737457124518e+01
2.730000000000e+02 -7.052842137929e-02 4.714114280150e-04 2.736982351588e+01
2.732500000000e+02 -6.873546820050e-02 4.692188389755e-04 2.736381534919e+01
2.735000000000e+02 -6.705008272505e-02 4.666436283807e-04 2.735664739438e+01
2.737500000000e+02 -6.549982143074e-02 4.637157478374e-04 2.734841596274e+01
2.740000000000e+02 -6.410923676473e-02 4.604694242369e-04 2.733921285826e+01
2.742500000000e+02 -6.289942408980e-02 4.569430189005e-04 2.732912460082e+01
2.745000000000e+02 -6.188768403784e-02 4.531787838491e-04 2.731823241017e+01
2.747500000000e+02 -6.108726386866e-02 4.492226028648e-04 2.730661180773e+01
2.750000000000e+02 -6.050719631728e-02 4.451236810056e-04 2.729433225049e+01
2.752500000000e+02 -6.015226574709e-02 4.409341039256e-04 2.728145732995e+01
2.755000000000e+02 -6.002303722082e-02 4.367083733762e-04 2.726804422538e+01
2.757500000000e+02 -6.011602125840e-02 4.325028174768e-04 2.725414406055e+01
2.760000000000e+02 -6.042388378219e-02 4.283748851757e-04 2.723980137736e+01
2.762500000000e+02 -6.093577650522e-02 4.243823522663e-04 2.722505456869e+01
2.765000000000e+02 -6.163769081074e-02 4.205824144849e-04 2.720993538635e+01
2.767500000000e+02 -6.251291106171e-02 4.170306861276e-04 2.719446943327e+01
2.770000000000e+02 -6.354246686386e-02 4.137802231417e-04 2.717867570850e+01
2.772500000000e+02 -6.470565312192e-02 4.108804608840e-04 2.716256718379e+01
2.775000000000e+02 -6.598051438483e-02 4.083760895302e-04 2.714615038898e+01
2.777500000000e+02 -6.734435937274e-02 4.063060757780e-04 2.712942608482e+01
2.780000000000e+02 -6.877421289382e-02 4.047026475692e-04 2.711238892248e+01
2.782500000000e+02 -7.024726963334e-02 4.035904688148e-04 2.709502821414e+01
2.785000000000e+02 -7.174127546932e-02 4.029858409465e-04 2.707732767954e+01
2.787500000000e+02 -7.323489879426e-02 4.028961996771e-04 2.705926631186e+01
2.790000000000e+02 -7.470803675021e-02 4.033196834355e-04 2.704081829584e+01
2.792500000000e+02 -7.614209915012e-02 4.042450528183e-04 2.702195361872e+01
2.795000000000e+02 -7.752025057124e-02 4.056518188454e-04 2.700263872841e+01
2.797500000000e+02 -7.882761153820e-02 4.075104847457e-04 2.698283663413e+01
2.800000000000e+02 -8.005142999856e-02 4.097831816017e-04 2.696250762249e+01
2.802500000000e+02 -8.118120941494e-02 4.124245508868e-04 2.694160997983e+01
2.805000000000e+02 -8.220880439063e-02 4.153826953885e-04 2.692010009885e+01
2.807500000000e+02 -8.312846868203e-02 4.186004574956e-04 2.689793353737e+01
2.810000000000e+02 -8.393687305209e-02 4.220167926652e-04 2.687506513232e+01
2.812500000000e+02 -8.463307061078e-02 4.255682185428e-04 2.685144978400e+01
2.815000000000e+02 -8.521842717248e-02 4.291902839391e-04 2.682704285587e+01
2.817500000000e+02 -8.569649372263e-02 4.328191057845e-04 2.680180091685e+01
2.820000000000e+02 -8.607285710144e-02 4.363928381816e-04 2.677568184311e+01
2.822500000000e+02 -8.635492708459e-02 4.398530642075e-04 2.674864544741e+01
2.825000000000e+02 -8.655168000553e-02 4.431460430448e-04 2.672065404872e+01
2.827500000000e+02 -8.667338425012e-02 4.462237895730e-04 2.669167249019e+01
2.830000000000e+02 -8.673126282516e-02 4.490449444446e-04 2.666166871157e+01
2.832500000000e+02 -8.673714290583e-02 4.515754310739e-04 2.663061391870e+01
2.835000000000e+02 -8.670305906581e-02 4.537888401300e-04 2.659848308578e+01
2.837500000000e+02 -8.664087038898e-02 4.556666075986e-04 2.656525483682e+01
2.840000000000e+02 -8.656183875047e-02 4.571978577360e-04 2.653091188268e+01
2.842500000000e+02 -8.647622938009e-02 4.583792263111e-04 2.649544108283e+01
2.845000000000e+02 -8.639290593460e-02 4.592141721982e-04 2.645883384340e+01
2.847500000000e+02 -8.631898163012e-02 4.597123242351e-04 2.642108590133e+01
2.850000000000e+02 -8.625947964228e-02 4.598886038832e-04 2.638219768787e+01
2.852500000000e+02 -8.621706353832e-02 4.597623267692e-04 2.634217430939e+01
2.855000000000e+02 -8.619181580240e-02 4.593558608849e-04 2.630102588936e+01
2.857500000000e+02 -8.618111236150e-02 4.586937829803e-04 2.625876727178e+01
2.860000000000e+02 -8.617956001945e-02 4.578017615502e-04 2.621541832276e+01
2.862500000000e+02 -8.617903599518e-02 4.567056170194e-04 2.617100389498e+01
2.865000000000e+02 -8.616882246000e-02 4.554303287259e-04 2.612555377333e+01
2.867500000000e+02 -8.613583414130e-02 4.539991958884e-04 2.607910290860e+01
2.870000000000e+02 -8.606495580681e-02 4.524331840752e-04 2.603169096812e+01
2.872500000000e+02 -8.593946035653e-02 4.507503794802e-04 2.598336242553e+01
2.875000000000e+02 -8.574151766412e-02 4.489656408147e-04 2.593416663053e+01
2.877500000000e+02 -8.545278077697e-02 4.470903770107e-04 2.588415721097e+01
2.880000000000e+02 -8.505502666817e-02 4.451325383077e-04 2.583339203421e+01
2.882500000000e+02 -8.453083978721e-02 4.430967715878e-04 2.578193312642e+01
2.885000000000e+02 -8.386431784849e-02 4.409845457551e-04 2.572984584080e+01
2.887500000000e+02 -8.304177263926e-02 4.387944516011e-04 2.567719901669e+01
2.890000000000e+02 -8.205240561890e-02 4.365227928321e-04 2.562406397061e+01
2.892500000000e+02 -8.088893247270e-02 4.341639762762e-04 2.557051454859e+01
2.895000000000e+02 -7.954812962369e-02 4.317110630329e-04 2.551662603123e+01
2.897500000000e+02 -7.803128077938e-02 4.291562541091e-04 2.546247508516e+01
2.900000000000e+02 -7.634449918664e-02 4.264914438515e-04 2.540813862743e+01
2.902500000000e+02 -7.449891457111e-02 4.237086770395e-04 2.535369367376e+01
2.905000000000e+02 -7.251069828452e-02 4.208006007997e-04 2.529921620828e+01
2.907500000000e+02 -7.040093969540e-02 4.177608561841e-04 2.524478091913e+01
2.910000000000e+02 -6.819535401814e-02 4.145844229819e-04 2.519046035730e+01
2.912500000000e+02 -6.592383218768e-02 4.112678949428e-04 2.513632415364e+01
2.915000000000e+02 -6.361986199632e-02 4.078097455646e-04 2.508243872750e+01
2.917500000000e+02 -6.131980223909e-02 4.042105405247e-04 2.502886634853e+01
2.920000000000e+02 -5.906207579229e-02 4.004732152541e-04 2.497566492439e+01
2.922500000000e+02 -5.688626021932e-02 3.966032029874e-04 2.492288725390e+01
2.925000000000e+02 -5.483214407186e-02 3.926086571987e-04 2.487058073820e+01
2.927500000000e+02 -5.293876125042e-02 3.885007325577e-04 2.481878710738e+01
2.930000000000e+02 -5.124341652227e-02 3.842937850171e-04 2.476754197901e+01
2.932500000000e+02 -4.978077458675e-02 3.800057039617e-04 2.471687486998e+01
2.935000000000e+02 -4.858198584571e-02 3.756581250597e-04 2.466680895612e+01
2.937500000000e+02 -4.767392790147e-02 3.712767612850e-04 2.461736119473e+01
2.940000000000e+02 -4.707853066347e-02 3.668915915433e-04 2.456854233433e+01
2.942500000000e+02 -4.681224200515e-02 3.625370738084e-04 2.452035713813e+01
2.945000000000e+02 -4.688563221246e-02 3.582522991057e-04 2.447280464628e+01
2.947500000000e+02 -4.730312318158e-02 3.540809244583e-04 2.442587851467e+01
2.950000000000e+02 -4.806288587436e-02 3.500711090471e-04 2.437956742144e+01
2.952500000000e+02 -4.915685714621e-02 3.462751425473e-04 2.433385557205e+01
2.955000000000e+02 -5.057090765783e-02 3.427489805689e-04 2.428872324174e+01
2.957500000000e+02 -5.228512736076e-02 3.395515484765e-04 2.424414728976e+01
2.960000000000e+02 -5.427421637351e-02 3.367437697808e-04 2.420010186456e+01
2.962500000000e+02 -5.650797749928e-02 3.343874445117e-04 2.415655900337e+01
2.965000000000e+02 -5.895188215424e-02 3.325438794082e-04 2.411348918197e+01
2.967500000000e+02 -6.156769531465e-02 3.312723566245e-04 2.407086209828e+01
2.970000000000e+02 -6.431414209263e-02 3.306285217047e-04 2.402864718882e+01
2.972500000000e+02 -6.714760069269e-02 3.306624959317e-04 2.398681428082e+01
2.975000000000e+02 -7.002280008654e-02 3.314170941093e-04 2.394533399304e+01
2.977500000000e+02 -7.289351989107e-02 3.329260078608e-04 2.390417845659e+01
2.980000000000e+02 -7.571327120579e-02 3.352120656277e-04 2.386332167475e+01
2.982500000000e+02 -7.843595142261e-02 3.382856601953e-04 2.382273977590e+01
2.985000000000e+02 -8.101647725979e-02 3.421433009443e-04 2.378241161593e+01
2.987500000000e+02 -8.341137767199e-02 3.467665319344e-04 2.374231888441e+01
2.990000000000e+02 -8.557935378033e-02 3.521212860832e-04 2.370244638167e+01
2.992500000000e+02 -8.748180779469e-02 3.581575982878e-04 2.366278223286e+01
2.995000000000e+02 -8.908332762000e-02 3.648093779486e-04 2.362331782595e+01
2.997500000000e+02 -9.035215752655e-02 3.719949797868e-04 2.358404818335e+01
3.000000000000e+02 -9.126061862738e-02 3.796180854272e-04 2.354497182212e+01
3.002500000000e+02 -9.178551210466e-02 3.875690578525e-04 2.350609086526e+01
3.005000000000e+02 -9.190847453983e-02 3.957266824666e-04 2.346741083185e+01
3.007500000000e+02 -9.161632022343e-02 4.039602734537e-04 2.342894092541e+01
3.010000000000e+02 -9.090132563423e-02 4.121318639165e-04 2.339069377199e+01
3.012500000000e+02 -8.976147787721e-02 4.200991119485e-04 2.335268547880e+01
3.015000000000e+02 -8.820065980801e-02 4.277180662846e-04 2.331493532311e+01
3.017500000000e+02 -8.622879246191e-02 4.348461503083e-04 2.327746600403e+01
3.020000000000e+02 -8.386188812459e-02 4.413450819238e-04 2.324030335183e+01
3.022500000000e+02 -8.112201843579e-02 4.470837697094e-04 2.320347602917e+01
3.025000000000e+02 -7.803721242849e-02 4.519411726747e-04 2.316701569578e+01
3.027500000000e+02 -7.464123146490e-02 4.558088498841e-04 2.313095665052e+01
3.030000000000e+02 -7.097323586867e-02 4.585932724170e-04 2.309533541686e+01
3.032500000000e+02 -6.707735863372e-02 4.602178344410e-04 2.306019081686e+01
3.035000000000e+02 -6.300214297660e-02 4.606244567079e-04 2.302556348928e+01
3.037500000000e+02 -5.879986677138e-02 4.597748395930e-04 2.299149533636e+01
3.040000000000e+02 -5.452578289652e-02 4.576513184411e-04 2.295802956037e+01
3.042500000000e+02 -5.023723002297e-02 4.542571684944e-04 2.292520973374e+01
3.045000000000e+02 -4.599269391690e-02 4.496166128968e-04 2.289307982146e+01
3.047500000000e+02 -4.185077533511e-02 4.437743140000e-04 2.286168319234e+01
3.050000000000e+02 -3.786914269148e-02 4.367945521709e-04 2.283106261334e+01
3.052500000000e+02 -3.410344246319e-02 4.287600014256e-04 2.280125920518e+01
3.055000000000e+02 -3.060624180861e-02 4.197702185112e-04 2.277231247322e+01
3.057500000000e+02 -2.742598751809e-02 4.099398612589e-04 2.274425932367e+01
3.060000000000e+02 -2.460604172840e-02 3.993966679756e-04 2.271713379357e+01
3.062500000000e+02 -2.218380293798e-02 3.882792448049e-04 2.269096682800e+01
3.065000000000e+02 -2.018993777140e-02 3.767348027408e-04 2.266578539615e+01
3.067500000000e+02 -1.864775053803e-02 3.649167043411e-04 2.264161271729e+01
3.070000000000e+02 -1.757270287966e-02 3.529821234280e-04 2.261846741227e+01
3.072500000000e+02 -1.697209519958e-02 3.410895587145e-04 2.259636379786e+01
3.075000000000e+02 -1.684492112691e-02 3.293964973492e-04 2.257531153205e+01
3.077500000000e+02 -1.718189719097e-02 3.180571835001e-04 2.255531529505e+01
3.080000000000e+02 -1.796565883671e-02 3.072202771158e-04 2.253637533265e+01
3.082500000000e+02 -1.917113014107e-02 2.970270403610e-04 2.251848688737e+01
3.085000000000e+02 -2.076603730008e-02 2.876092996298e-04 2.250164094858e+01
3.087500000000e+02 -2.271157247462e-02 2.790877531504e-04 2.248582378924e+01
3.090000000000e+02 -2.496316789483e-02 2.715702597054e-04 2.247101775386e+01
3.092500000000e+02 -2.747137837497e-02 2.651506473282e-04 2.245720128047e+01
3.095000000000e+02 -3.018284047422e-02 2.599075761901e-04 2.244434896236e+01
3.097500000000e+02 -3.304128208714e-02 2.559033280321e-04 2.243243243479e+01
3.100000000000e+02 -3.598856868540e-02 2.531832261502e-04 2.242142008286e+01
3.102500000000e+02 -3.896575234052e-02 2.517749761248e-04 2.241127796381e+01
3.105000000000e+02 -4.191410900145e-02 2.516882864917e-04 2.240196993494e+01
3.107500000000e+02 -4.477613811573e-02 2.529148881045e-04 2.239345777734e+01
3.110000000000e+02 -4.749651072709e-02 2.554286635636e-04 2.238570204800e+01
3.112500000000e+02 -5.002294677964e-02 2.591859011131e-04 2.237866211024e+01
3.115000000000e+02 -5.230701224241e-02 2.641258666915e-04 2.237229663753e+01
3.117500000000e+02 -5.430481640971e-02 2.701716534464e-04 2.236656361762e+01
3.120000000000e+02 -5.597762474105e-02 2.772311457454e-04 2.236142114506e+01
3.122500000000e+02 -5.729235627564e-02 2.851983447803e-04 2.235682745266e+01
3.125000000000e+02 -5.822196888789e-02 2.939547581444e-04 2.235274093670e+01
3.127500000000e+02 -5.874576008631e-02 3.033709946301e-04 2.234912085737e+01
3.130000000000e+02 -5.884954419262e-02 3.133086234176e-04 2.234592729831e+01
3.132500000000e+02 -5.852572172111e-02 3.236220645350e-04 2.234312109259e+01
3.135000000000e+02 -5.777328180832e-02 3.341606462413e-04 2.234066442516e+01
3.137500000000e+02 -5.659768097165e-02 3.447707423541e-04 2.233852061926e+01
3.140000000000e+02 -5.501065512024e-02 3.552979794036e-04 2.233665434427e+01
3.142500000000e+02 -5.302992701808e-02 3.655893861814e-04 2.233503134091e+01
3.145000000000e+02 -5.067888244016e-02 3.754957663306e-04 2.233361888313e+01
3.147500000000e+02 -4.798613727057e-02 3.848737816785e-04 2.233238544006e+01
3.150000000000e+02 -4.498506396543e-02 3.935880171284e-04 2.233130069050e+01
3.152500000000e+02 -4.171326533609e-02 4.015129582712e-04 2.233033554089e+01
3.155000000000e+02 -3.821197314880e-02 4.085347242415e-04 2.232946169205e+01
3.157500000000e+02 -3.452545743346e-02 4.145528925284e-04 2.232865204020e+01
3.160000000000e+02 -3.070034788878e-02 4.194818010486e-04 2.232788023339e+01
3.162500000000e+02 -2.678495751882e-02 4.232517633079e-04 2.232712073179e+01
3.165000000000e+02 -2.282855213003e-02 4.258098988605e-04 2.232634837085e+01
3.167500000000e+02 -1.888065734558e-02 4.271208930171e-04 2.232553876975e+01
3.170000000000e+02 -1.499030514236e-02 4.271673264486e-04 2.232466791771e+01
3.172500000000e+02 -1.120531265222e-02 4.259498839228e-04 2.232371228769e+01
3.175000000000e+02 -7.571541061028e-03 4.234868756662e-04 2.232264845171e+01
3.177500000000e+02 -4.132222573910e-03 4.198138582332e-04 2.232145367787e+01
3.180000000000e+02 -9.272488777560e-04 4.149826657876e-04 2.232010524925e+01
3.182500000000e+02 2.007440926513e-03 4.090605356200e-04 2.231858112567e+01
3.185000000000e+02 4.640465553962e-03 4.021287086635e-04 2.231685975978e+01
3.187500000000e+02 6.945543026096e-03 3.942808564116e-04 2.231491993451e+01
3.190000000000e+02 8.901937944116e-03 3.856214329347e-04 2.231274153563e+01
3.192500000000e+02 1.049486582691e-02 3.762637358663e-04 2.231030499028e+01
3.195000000000e+02 1.171577864172e-02 3.663279924533e-04 2.230759220795e+01
3.197500000000e+02 1.256257373423e-02 3.559392995353e-04 2.230458604327e+01
3.200000000000e+02 1.303968901887e-02 3.452255046880e-04 2.230127131398e+01
3.202500000000e+02 1.315809182665e-02 3.343151193679e-04 2.229763428975e+01
3.205000000000e+02 1.293515674794e-02 3.233353398035e-04 2.229366374868e+01
3.207500000000e+02 1.239442388878e-02 3.124103225025e-04 2.228935049269e+01
3.210000000000e+02 1.156525330253e-02 3.016592581753e-04 2.228468842983e+01
3.212500000000e+02 1.048235052780e-02 2.911949128192e-04 2.227967408311e+01
3.215000000000e+02 9.185209367333e-03 2.811220397466e-04 2.227430768140e+01
3.217500000000e+02 7.717431948409e-03 2.715363524143e-04 2.226859265485e+01
3.220000000000e+02 6.125983695005e-03 2.625233721872e-04 2.226253669514e+01
3.222500000000e+02 4.460352593894e-03 2.541578714013e-04 2.225615123162e+01
3.225000000000e+02 2.771666489177e-03 2.465030695267e-04 2.224945244712e+01
3.227500000000e+02 1.111748762354e-03 2.396105280582e-04 2.224246070282e+01
3.230000000000e+02 -4.678382164700e-04 2.335198662821e-04 2.223520149183e+01
3.232500000000e+02 -1.916767221714e-03 2.282590550871e-04 2.222770481330e+01
3.235000000000e+02 -3.186902502033e-03 2.238444459386e-04 2.222000595431e+01
3.237500000000e+02 -4.233228708339e-03 2.202812589826e-04 2.221214526631e+01
3.240000000000e+02 -5.014721886922e-03 2.175643957647e-04 2.220416792459e+01
3.242500000000e+02 -5.495162395177e-03 2.156786840957e-04 2.219612456578e+01
3.245000000000e+02 -5.643844263355e-03 2.145998107078e-04 2.218807049966e+01
3.247500000000e+02 -5.436203893581e-03 2.142951139554e-04 2.218006624997e+01
3.250000000000e+02 -4.854320088247e-03 2.147244609842e-04 2.217217713453e+01
3.252500000000e+02 -3.887280258210e-03 2.158411693744e-04 2.216447281583e+01
3.255000000000e+02 -2.531442883058e-03 2.175928780050e-04 2.215702757345e+01
3.257500000000e+02 -7.905355421380e-04 2.199224952411e-04 2.214991973587e+01
3.260000000000e+02 1.324391594047e-03 2.227691001257e-04 2.214323111075e+01
3.262500000000e+02 3.795115524374e-03 2.260688348696e-04 2.213704703736e+01
3.265000000000e+02 6.596558197299e-03 2.297558124679e-04 2.213145568360e+01
3.267500000000e+02 9.697235015517e-03 2.337628929841e-04 2.212654731515e+01
3.270000000000e+02 1.305977988073e-02 2.380226550165e-04 2.212241415791e+01
3.272500000000e+02 1.664161589873e-02 2.424682737227e-04 2.211914953949e+01
3.275000000000e+02 2.039571532083e-02 2.470340155601e-04 2.211684704634e+01
3.277500000000e+02 2.427139841929e-02 2.516561281075e-04 2.211560019860e+01
3.280000000000e+02 2.821523336330e-02 2.562735840135e-04 2.211550145331e+01
3.282500000000e+02 3.217195180891e-02 2.608287732500e-04 2.211664157564e+01
3.285000000000e+02 3.608541238777e-02 2.652680301461e-04 2.211910864811e+01
3.287500000000e+02 3.989953486957e-02 2.695425235051e-04 2.212298764998e+01
3.290000000000e+02 4.355926154773e-02 2.736084368150e-04 2.212835949273e+01
3.292500000000e+02 4.701147372373e-02 2.774274210510e-04 2.213530041350e+01
3.295000000000e+02 5.020588682646e-02 2.809669537488e-04 2.214388112485e+01
3.297500000000e+02 5.309587046818e-02 2.842007280388e-04 2.215416649310e+01
3.300000000000e+02 5.563923361317e-02 2.871084422072e-04 2.216621481418e+01
3.302500000000e+02 5.779892782422e-02 2.896760716471e-04 2.218007744275e+01
3.305000000000e+02 5.954368144826e-02 2.918956554606e-04 2.219579825265e+01
3.307500000000e+02 6.084853919716e-02 2.937651162500e-04 2.221341361666e+01
3.310000000000e+02 6.169532686006e-02 2.952878171194e-04 2.223295204988e+01
3.312500000000e+02 6.207301800249e-02 2.964720206341e-04 2.225443419825e+01
3.315000000000e+02 6.197801319851e-02 2.973302439153e-04 2.227787269807e+01
3.317500000000e+02 6.141431172261e-02 2.978785914673e-04 2.230327248918e+01
3.320000000000e+02 6.039359581361e-02 2.981358372278e-04 2.233063087953e+01
3.322500000000e+02 5.893520902479e-02 2.981226273301e-04 2.235993768845e+01
3.325000000000e+02 5.706603262658e-02 2.978605610355e-04 2.239117577307e+01
3.327500000000e+02 5.482025662226e-02 2.973712503441e-04 2.242432128686e+01
3.330000000000e+02 5.223905210054e-02 2.966754263707e-04 2.245934400261e+01
3.332500000000e+02 4.937012593566e-02 2.957920977195e-04 2.249620794107e+01
3.335000000000e+02 4.626717339068e-02 2.947377925225e-04 2.253487174183e+01
3.337500000000e+02 4.298923394783e-02 2.935259261234e-04 2.257528904938e+01
3.340000000000e+02 3.959992432714e-02 2.921662513519e-04 2.261740919629e+01
3.342500000000e+02 3.616659887127e-02 2.906645365262e-04 2.266117744541e+01
3.345000000000e+02 3.275939311490e-02 2.890223343380e-04 2.270653568082e+01
3.347500000000e+02 2.945021845169e-02 2.872370532463e-04 2.275342263589e+01
3.350000000000e+02 2.631164909206e-02 2.853020245957e-04 2.280177454566e+01
3.352500000000e+02 2.341580260555e-02 2.832068696836e-04 2.285152535537e+01
3.355000000000e+02 2.083312175012e-02 2.809380063080e-04 2.290260733060e+01
3.357500000000e+02 1.863120857041e-02 2.784793587897e-04 2.295495124241e+01
3.360000000000e+02 1.687357566625e-02 2.758130993130e-04 2.300848693915e+01
3.362500000000e+02 1.561850713692e-02 2.729205731390e-04 2.306314352347e+01
3.365000000000e+02 1.491786681208e-02 2.697832003070e-04 2.311884988486e+01
3.367500000000e+02 1.481607688080e-02 2.663836767763e-04 2.317553486961e+01
3.370000000000e+02 1.534907134149e-02 2.627067794031e-04 2.323312778493e+01
3.372500000000e+02 1.654348271864e-02 2.587403536569e-04 2.329155856127e+01
3.375000000000e+02 1.841583314532e-02 2.544763086579e-04 2.335075821553e+01
3.377500000000e+02 2.097201171402e-02 2.499113761474e-04 2.341065899596e+01
3.380000000000e+02 2.420677998953e-02 2.450478362608e-04 2.347119479592e+01
3.382500000000e+02 2.810360373843e-02 2.398940100275e-04 2.353230125838e+01
3.385000000000e+02 3.263453146241e-02 2.344647118761e-04 2.359391611250e+01
3.387500000000e+02 3.776041939269e-02 2.287814007971e-04 2.365597921821e+01
3.390000000000e+02 4.343122599201e-02 2.228722803835e-04 2.371843278722e+01
3.392500000000e+02 4.958660091553e-02 2.167721611680e-04 2.378122139896e+01
3.395000000000e+02 5.615666866181e-02 2.105222278489e-04 2.384429196947e+01
3.397500000000e+02 6.306293235637e-02 2.041695864647e-04 2.390759376934e+01
3.400000000000e+02 7.021942968966e-02 1.977666848576e-04 2.397107826137e+01
3.402500000000e+02 7.753403297338e-02 1.913706464519e-04 2.403469888365e+01
3.405000000000e+02 8.490984067357e-02 1.850425873094e-04 2.409841087194e+01
3.407500000000e+02 9.224673533216e-02 1.788467633869e-04 2.416217092858e+01
3.410000000000e+02 9.944300890327e-02 1.728496648403e-04 2.422593684840e+01
3.412500000000e+02 1.063970221923e-01 1.671192767960e-04 2.428966721223e+01
3.415000000000e+02 1.130089192343e-01 1.617241122944e-04 2.435332090620e+01
3.417500000000e+02 1.191823133619e-01 1.567323472988e-04 2.441685678325e+01
3.420000000000e+02 1.248259456855e-01 1.522109790619e-04 2.448023321456e+01
3.422500000000e+02 1.298552739841e-01 1.482249045899e-04 2.454340773059e+01
3.425000000000e+02 1.341939459822e-01 1.448362715404e-04 2.460633661352e+01
3.427500000000e+02 1.377751828382e-01 1.421036151280e-04 2.466897466543e+01
3.430000000000e+02 1.405429840435e-01 1.400809551024e-04 2.473127492698e+01
3.432500000000e+02 1.424531485335e-01 1.388171378807e-04 2.479318844967e+01
3.435000000000e+02 1.434741595675e-01 1.383550486517e-04 2.485466427174e+01
3.437500000000e+02 1.435878151964e-01 1.387308452587e-04 2.491564935928e+01
3.440000000000e+02 1.427896344803e-01 1.399732877804e-04 2.497608861816e+01
3.442500000000e+02 1.410891048321e-01 1.421029891746e-04 2.503592513396e+01
3.445000000000e+02 1.385096353742e-01 1.451318083688e-04 2.509510034508e+01
3.447500000000e+02 1.350883212892e-01 1.490621919038e-04 2.515355439034e+01
3.450000000000e+02 1.308754497679e-01 1.538864274601e-04 2.521122644278e+01
3.452500000000e+02 1.259338549259e-01 1.595861297816e-04 2.526805526375e+01
3.455000000000e+02 1.203380017533e-01 1.661319729838e-04 2.532397966403e+01
3.457500000000e+02 1.141729130864e-01 1.734832253123e-04 2.537893910804e+01
3.460000000000e+02 1.075328935746e-01 1.815875967142e-04 2.543287426422e+01
3.462500000000e+02 1.005201418136e-01 1.903810860226e-04 2.548572772637e+01
3.465000000000e+02 9.324318200761e-02 1.997882450808e-04 2.553744459221e+01
3.467500000000e+02 8.581520958962e-02 2.097223988703e-04 2.558797312940e+01
3.470000000000e+02 7.835234877268e-02 2.200863155926e-04 2.563726534013e+01
3.472500000000e+02 7.097186966192e-02 2.307729086850e-04 2.568527761816e+01
3.475000000000e+02 6.379036871982e-02 2.416662889352e-04 2.573197123653e+01
3.477500000000e+02 5.692197368497e-02 2.526430175681e-04 2.577731279632e+01
3.480000000000e+02 5.047657132172e-02 2.635734782235e-04 2.582127468700e+01
3.482500000000e+02 4.455813541398e-02 2.743235744239e-04 2.586383533715e+01
3.485000000000e+02 3.926310740760e-02 2.847564970307e-04 2.590497949760e+01
3.487500000000e+02 3.467893078195e-02 2.947346927008e-04 2.594469834675e+01
3.490000000000e+02 3.088274527398e-02 3.041218709808e-04 2.598298952784e+01
3.492500000000e+02 2.794016664279e-02 3.127851590411e-04 2.601985711949e+01
3.495000000000e+02 2.590436286764e-02 3.205971698693e-04 2.605531147143e+01
3.497500000000e+02 2.481518349323e-02 3.274382116349e-04 2.608936899325e+01
3.500000000000e+02 2.469864838137e-02 3.331982125014e-04 2.612205185073e+01
3.502500000000e+02 2.556648285572e-02 3.377788104538e-04 2.615338760010e+01
3.505000000000e+02 2.741605313709e-02 3.410949671259e-04 2.618340878680e+01
3.507500000000e+02 3.023033338358e-02 3.430767560800e-04 2.621215247409e+01
3.510000000000e+02 3.397828798520e-02 3.436705166624e-04 2.623965979898e+01
3.512500000000e+02 3.861526937916e-02 3.428401778054e-04 2.626597545065e+01
3.515000000000e+02 4.408382491948e-02 3.405678399765e-04 2.629114723275e+01
3.517500000000e+02 5.031449928862e-02 3.368545295874e-04 2.631522555091e+01
3.520000000000e+02 5.722702651061e-02 3.317201456047e-04 2.633826302156e+01
3.522500000000e+02 6.473149634265e-02 3.252035907045e-04 2.636031400245e+01
3.525000000000e+02 7.272986770976e-02 3.173620854484e-04 2.638143428454e+01
3.527500000000e+02 8.111743582973e-02 3.082706640263e-04 2.640168068252e+01
3.530000000000e+02 8.978457857441e-02 2.980208845371e-04 2.642111081703e+01
3.532500000000e+02 9.861842772651e-02 2.867198665226e-04 2.643978278009e+01
3.535000000000e+02 1.075047316435e-01 2.744885324669e-04 2.645775499594e+01
3.537500000000e+02 1.163296129204e-01 2.614600293403e-04 2.647508595642e+01
3.540000000000e+02 1.249813881494e-01 2.477777562223e-04 2.649183408601e+01
3.542500000000e+02 1.333523068101e-01 2.335934017924e-04 2.650805763213e+01
3.545000000000e+02 1.413401790029e-01 2.190649275341e-04 2.652381442773e+01
3.547500000000e+02 1.488499113233e-01 2.043543734856e-04 2.653916185423e+01
3.550000000000e+02 1.557948703379e-01 1.896257160830e-04 2.655415658989e+01
3.552500000000e+02 1.620980800410e-01 1.750428686572e-04 2.656885446594e+01
3.555000000000e+02 1.676931934969e-01 1.607677196577e-04 2.658331032434e+01
3.557500000000e+02 1.725252895305e-01 1.469578566287e-04 2.659757768848e+01
3.560000000000e+02 1.765514105457e-01 1.337648147583e-04 2.661170854482e+01
3.562500000000e+02 1.797408534515e-01 1.213324275220e-04 2.662575310783e+01
3.565000000000e+02 1.820753071855e-01 1.097951513808e-04 2.663975936892e+01
3.567500000000e+02 1.835486574402e-01 9.927656179411e-05 2.665377289505e+01
3.570000000000e+02 1.841667027704e-01 8.988796751731e-05 2.666783632567e+01
3.572500000000e+02 1.839465893531e-01 8.172745383903e-05 2.668198907893e+01
3.575000000000e+02 1.829161305060e-01 7.487879691703e-05 2.669626692430e+01
3.577500000000e+02 1.811129253928e-01 6.941081603879e-05 2.671070171896e+01
3.580000000000e+02 1.785834604023e-01 6.537658603976e-05 2.672532091743e+01
3.582500000000e+02 1.753820362259e-01 6.281310906941e-05 2.674014732420e+01
3.585000000000e+02 1.715696351042e-01 6.174124748366e-05 2.675519890693e+01
3.587500000000e+02 1.672128431946e-01 6.216547126827e-05 2.677048840686e+01
3.590000000000e+02 1.623826691987e-01 6.407411774756e-05 2.678602327787e+01
3.592500000000e+02 1.571534364845e-01 6.743965792288e-05 2.680180551137e+01
3.595000000000e+02 1.516016662765e-01 7.221937142430e-05 2.681783170361e+01
3.597500000000e+02 1.458050854046e-01 7.835578037896e-05 2.683409287964e+01
3.600000000000e+02 1.398416299669e-01 8.577758966406e-05 2.685057464508e+01
3.602500000000e+02 1.337885397992e-01 9.440072513967e-05 2.686725739218e+01
3.605000000000e+02 1.277215688360e-01 1.041292100942e-04 2.688411627628e+01
3.607500000000e+02 1.217142299841e-01 1.148564655011e-04 2.690112153863e+01
3.610000000000e+02 1.158371445055e-01 1.264665113736e-04 2.691823868269e+01
3.612500000000e+02 1.101574607775e-01 1.388353532343e-04 2.693542885809e+01
3.615000000000e+02 1.047383502920e-01 1.518322208512e-04 2.695264893896e+01
3.617500000000e+02 9.963855852506e-02 1.653210214411e-04 2.696985190293e+01
3.620000000000e+02 9.491203030924e-02 1.791617374033e-04 2.698698721848e+01
3.622500000000e+02 9.060756512525e-02 1.932117586165e-04 2.700400091291e+01
3.625000000000e+02 8.676853274942e-02 2.073272669076e-04 2.702083594173e+01
3.627500000000e+02 8.343265065331e-02 2.213645068292e-04 2.703743254049e+01
3.630000000000e+02 8.063174743044e-02 2.351811073994e-04 2.705372825588e+01
3.632500000000e+02 7.839160749090e-02 2.486372905799e-04 2.706965826546e+01
3.635000000000e+02 7.673186020400e-02 2.615969622802e-04 2.708515568459e+01
3.637500000000e+02 7.566583142472e-02 2.739289183314e-04 2.710015152754e+01
3.640000000000e+02 7.520054137654e-02 2.855077271236e-04 2.711457516333e+01
3.642500000000e+02 7.533662579132e-02 2.962148474928e-04 2.712835427966e+01
3.645000000000e+02 7.606838083608e-02 3.059394854028e-04 2.714141517981e+01
3.647500000000e+02 7.738386221576e-02 3.145793507368e-04 2.715368309405e+01
3.650000000000e+02 7.926494513692e-02 3.220416804514e-04 2.716508219287e+01
3.652500000000e+02 8.168758359292e-02 3.282437327406e-04 2.717553610569e+01
3.655000000000e+02 8.462198188669e-02 3.331137603075e-04 2.718496796385e+01
3.657500000000e+02 8.803298382365e-02 3.365913748714e-04 2.719330098584e+01
3.660000000000e+02 9.188037788419e-02 3.386284205200e-04 2.720045860378e+01
3.662500000000e+02 9.611941369734e-02 3.391892144596e-04 2.720636512040e+01
3.665000000000e+02 1.007012390308e-01 3.382513139587e-04 2.721094591829e+01
3.667500000000e+02 1.055735252334e-01 3.358056258172e-04 2.721412818613e+01
3.670000000000e+02 1.106810192241e-01 3.318569894149e-04 2.721584119020e+01
3.672500000000e+02 1.159662498677e-01 3.264241704356e-04 2.721601704210e+01
3.675000000000e+02 1.213701664714e-01 3.195402319098e-04 2.721459099798e+01
3.677500000000e+02 1.268328926508e-01 3.112523633139e-04 2.721150223529e+01
3.680000000000e+02 1.322944185899e-01 3.016219879907e-04 2.720669413238e+01
3.682500000000e+02 1.376953638270e-01 2.907244031952e-04 2.720011501104e+01
3.685000000000e+02 1.429776869939e-01 2.786485807774e-04 2.719171835183e+01
3.687500000000e+02 1.480854176041e-01 2.654965963334e-04 2.718146346056e+01
3.690000000000e+02 1.529653437235e-01 2.513830849004e-04 2.716931557824e+01
3.692500000000e+02 1.575676724252e-01 2.364344554109e-04 2.715524643742e+01
3.695000000000e+02 1.618466515764e-01 2.207879979287e-04 2.713923427415e+01
3.697500000000e+02 1.657611352840e-01 2.045908032156e-04 2.712126409092e+01
3.700000000000e+02 1.692750685396e-01 1.879986233016e-04 2.710132786597e+01
3.702500000000e+02 1.723579355591e-01 1.711744533123e-04 2.707942438332e+01
3.705000000000e+02 1.749850975462e-01 1.542870813453e-04 2.705555930856e+01
3.707500000000e+02 1.771380252897e-01 1.375095554314e-04 2.702974522748e+01
3.710000000000e+02 1.788044996442e-01 1.210172702709e-04 2.700200125578e+01
3.712500000000e+02 1.799786159698e-01 1.049863602745e-04 2.697235317587e+01
3.715000000000e+02 1.806607837729e-01 8.959149372892e-05 2.694083297072e+01
3.717500000000e+02 1.808575532491e-01 7.500408860244e-05 2.690747871165e+01
3.720000000000e+02 1.805813328857e-01 6.139035412074e-05 2.687233445194e+01
3.722500000000e+02 1.798500835942e-01 4.890893628962e-05 2.683544973007e+01
3.725000000000e+02 1.786868399095e-01 3.770900116859e-05 2.679687948817e+01
3.727500000000e+02 1.771191995497e-01 2.792804668437e-05 2.675668373761e+01
3.730000000000e+02 1.751786920039e-01 1.969031324766e-05 2.671492750082e+01
3.732500000000e+02 1.729001785651e-01 1.310458776166e-05 2.667168030800e+01
3.735000000000e+02 1.703211359779e-01 8.262642778274e-06 2.662701610366e+01
3.737500000000e+02 1.674809229999e-01 5.237835765308e-06 2.658101317020e+01
3.740000000000e+02 1.644201141243e-01 4.083558811458e-06 2.653375363121e+01
3.742500000000e+02 1.611797742493e-01 4.832306585211e-06 2.648532337689e+01
3.745000000000e+02 1.578007725265e-01 7.494968054911e-06 2.643581199629e+01
3.747500000000e+02 1.543232001393e-01 1.206012313437e-05 2.638531226691e+01
3.750000000000e+02 1.507857841395e-01 1.849396262207e-05 2.633392010854e+01
3.752500000000e+02 1.472254059246e-01 2.674036322550e-05 2.628173424801e+01
3.755000000000e+02 1.436766782972e-01 3.672135524674e-05 2.622885614370e+01
3.757500000000e+02 1.401716445912e-01 4.833775571541e-05 2.617538940948e+01
3.760000000000e+02 1.367395278823e-01 6.147023880126e-05 2.612143969252e+01
3.762500000000e+02 1.334065851660e-01 7.598062079755e-05 2.606711424354e+01
3.765000000000e+02 1.301960353071e-01 9.171338287552e-05 2.601252174924e+01
3.767500000000e+02 1.271280785749e-01 1.084973493584e-04 2.595777164096e+01
3.770000000000e+02 1.242199620981e-01 1.261476909248e-04 2.590297382326e+01
3.772500000000e+02 1.214861161103e-01 1.444679286944e-04 2.584823837903e+01
3.775000000000e+02 1.189383177606e-01 1.632522287014e-04 2.579367480684e+01
3.777500000000e+02 1.165858907013e-01 1.822876396231e-04 2.573939168351e+01
3.780000000000e+02 1.144359255655e-01 2.013563390070e-04 2.568549630536e+01
3.782500000000e+02 1.124934762632e-01 2.202382177992e-04 2.563209388890e+01
3.785000000000e+02 1.107617620518e-01 2.387132473707e-04 2.557928719989e+01
3.787500000000e+02 1.092423599697e-01 2.565638044623e-04 2.552717616078e+01
3.790000000000e+02 1.079353155433e-01 2.735773662162e-04 2.547585702033e+01
3.792500000000e+02 1.068392891992e-01 2.895487333037e-04 2.542542219958e+01
3.795000000000e+02 1.059515874172e-01 3.042827616937e-04 2.537595947283e+01
3.797500000000e+02 1.052682074917e-01 3.175967145377e-04 2.532755162030e+01
3.800000000000e+02 1.047838519060e-01 3.293225997684e-04 2.528027607460e+01
3.802500000000e+02 1.044918551389e-01 3.393098671869e-04 2.523420417006e+01
3.805000000000e+02 1.043841847569e-01 3.474274508768e-04 2.518940103784e+01
3.807500000000e+02 1.044513401329e-01 3.535663385099e-04 2.514592486209e+01
3.810000000000e+02 1.046823520376e-01 3.576414244816e-04 2.510382676500e+01
3.812500000000e+02 1.050647403712e-01 3.595935654726e-04 2.506315030770e+01
3.815000000000e+02 1.055845157997e-01 3.593913302922e-04 2.502393103523e+01
3.817500000000e+02 1.062262729805e-01 3.570321652585e-04 2.498619640193e+01
3.820000000000e+02 1.069732764900e-01 3.525435884025e-04 2.494996522637e+01
3.822500000000e+02 1.078076560766e-01 3.459836233178e-04 2.491524752726e+01
3.825000000000e+02 1.087106529428e-01 3.374408157068e-04 2.488204439118e+01
3.827500000000e+02 1.096629122878e-01 3.270338074892e-04 2.485034754717e+01
3.830000000000e+02 1.106448493549e-01 3.149101974476e-04 2.482013947871e+01
3.832500000000e+02 1.116370474702e-01 3.012448708981e-04 2.479139307282e+01
3.835000000000e+02 1.126206763658e-01 2.862376743050e-04 2.476407183180e+01
3.837500000000e+02 1.135779349631e-01 2.701105051745e-04 2.473812965977e+01
3.840000000000e+02 1.144924429369e-01 2.531039272597e-04 2.471351119939e+01
3.842500000000e+02 1.153496396997e-01 2.354731678301e-04 2.469015181526e+01
3.845000000000e+02 1.161370897032e-01 2.174838031048e-04 2.466797794918e+01
3.847500000000e+02 1.168446898420e-01 1.994072022204e-04 2.464690755830e+01
3.850000000000e+02 1.174648512471e-01 1.815155116780e-04 2.462685038777e+01
3.852500000000e+02 1.179924611309e-01 1.640769575848e-04 2.460770872700e+01
3.855000000000e+02 1.184248432913e-01 1.473507957205e-04 2.458937787984e+01
3.857500000000e+02 1.187615241256e-01 1.315827074653e-04 2.457174698038e+01
3.860000000000e+02 1.190038810293e-01 1.170005273091e-04 2.455469987275e+01
3.862500000000e+02 1.191547858971e-01 1.038100996708e-04 2.453811588273e+01
3.865000000000e+02 1.192180901906e-01 9.219195497512e-05 2.452187085143e+01
3.867500000000e+02 1.191980626227e-01 8.229862227374e-05 2.450583819702e+01
3.870000000000e+02 1.190989021028e-01 7.425230967945e-05 2.448988986970e+01
3.872500000000e+02 1.189241794986e-01 6.814364211302e-05 2.447389748858e+01
3.875000000000e+02 1.186763388775e-01 6.403111739384e-05 2.445773347171e+01
3.877500000000e+02 1.183563605182e-01 6.194106097407e-05 2.444127203572e+01
3.880000000000e+02 1.179634559766e-01 6.186858587819e-05 2.442439031042e+01
3.882500000000e+02 1.174949081261e-01 6.377911317842e-05 2.440696939801e+01
3.885000000000e+02 1.169461195243e-01 6.761039355080e-05 2.438889529074e+01
3.887500000000e+02 1.163107479821e-01 7.327522194933e-05 2.437005983641e+01
3.890000000000e+02 1.155810052011e-01 8.066433503591e-05 2.435036161651e+01
3.892500000000e+02 1.147481241944e-01 8.964953731512e-05 2.432970667918e+01
3.895000000000e+02 1.138028936251e-01 1.000872933825e-04 2.430800926172e+01
3.897500000000e+02 1.127362849328e-01 1.118220274200e-04 2.428519241963e+01
3.900000000000e+02 1.115401305929e-01 1.246894761506e-04 2.426118849481e+01
3.902500000000e+02 1.102077816561e-01 1.385194276349e-04 2.423593956218e+01
3.905000000000e+02 1.087347302764e-01 1.531388515427e-04 2.420939772656e+01
3.907500000000e+02 1.071191509988e-01 1.683741255715e-04 2.418152536309e+01
3.910000000000e+02 1.053623138975e-01 1.840531751528e-04 2.415229519031e+01
3.912500000000e+02 1.034688577824e-01 2.000070522989e-04 2.412169030184e+01
3.915000000000e+02 1.014468859231e-01 2.160711930944e-04 2.408970406996e+01
3.917500000000e+02 9.930789950756e-02 2.320860527732e-04 2.405633997589e+01
3.920000000000e+02 9.706652294869e-02 2.478979250910e-04 2.402161130978e+01
3.922500000000e+02 9.474008646258e-02 2.633590643438e-04 2.398554082254e+01
3.925000000000e+02 9.234805917117e-02 2.783276657339e-04 2.394816030771e+01
3.927500000000e+02 8.991133282451e-02 2.926682294904e-04 2.390951006262e+01
3.930000000000e+02 8.745146246720e-02 3.062512628984e-04 2.386963836995e+01
3.932500000000e+02 8.498981779262e-02 3.189537402701e-04 2.382860085166e+01
3.935000000000e+02 8.254675933188e-02 3.306592853246e-04 2.378645984709e+01
3.937500000000e+02 8.014085183017e-02 3.412587161142e-04 2.374328375446e+01
3.940000000000e+02 7.778813683386e-02 3.506510884990e-04 2.369914632330e+01
3.942500000000e+02 7.550154201125e-02 3.587446631139e-04 2.365412598598e+01
3.945000000000e+02 7.329043489318e-02 3.654582827361e-04 2.360830518294e+01
3.947500000000e+02 7.116033408584e-02 3.707232391209e-04 2.356176967635e+01
3.950000000000e+02 6.911281894858e-02 3.744849673674e-04 2.351460792480e+01
3.952500000000e+02 6.714562547968e-02 3.767051529847e-04 2.346691043928e+01
3.955000000000e+02 6.525291322677e-02 3.773636416672e-04 2.341876920297e+01
3.957500000000e+02 6.342572582584e-02 3.764605216015e-04 2.337027709304e+01
3.960000000000e+02 6.165255569660e-02 3.740176892365e-04 2.332152734989e+01
3.962500000000e+02 5.992007216930e-02 3.700802544478e-04 2.327261306552e+01
3.965000000000e+02 5.821386336455e-02 3.647174500157e-04 2.322362670272e+01
3.967500000000e+02 5.651928741843e-02 3.580230098713e-04 2.317465964659e+01
3.970000000000e+02 5.482223153410e-02 3.501150092290e-04 2.312580176511e+01
3.972500000000e+02 5.310993573886e-02 3.411347877116e-04 2.307714101982e+01
3.975000000000e+02 5.137161129166e-02 3.312455225429e-04 2.302876306208e+01
3.977500000000e+02 4.959909083754e-02 3.206296848705e-04 2.298075089702e+01
3.980000000000e+02 4.778719044035e-02 3.094862250155e-04 2.293318451526e+01
3.982500000000e+02 4.593408255790e-02 2.980266908186e-04 2.288614061294e+01
3.985000000000e+02 4.404133347624e-02 2.864713342532e-04 2.283969225576e+01
3.987500000000e+02 4.211395800091e-02 2.750443089604e-04 2.279390867017e+01
3.990000000000e+02 4.016012203939e-02 2.639691141719e-04 2.274885494769e+01
3.992500000000e+02 3.819089781220e-02 2.534633702434e-04 2.270459191399e+01
3.995000000000e+02 3.621968414282e-02 2.437342127011e-04 2.266117589367e+01
3.997500000000e+02 3.426173123181e-02 2.349733180873e-04 2.261865866664e+01
4.000000000000e+02 3.233337740327e-02 2.273528529462e-04 2.257708730725e+01
4.002500000000e+02 3.045143526182e-02 2.210214270400e-04 2.253650422795e+01
4.005000000000e+02 2.863243169862e-02 2.161009578435e-04 2.249694716442e+01
4.007500000000e+02 2.689186708630e-02 2.126842035798e-04 2.245844919527e+01
4.010000000000e+02 2.524364187405e-02 2.108330283540e-04 2.242103894441e+01
4.012500000000e+02 2.369937830700e-02 2.105776136802e-04 2.238474062729e+01
4.015000000000e+02 2.226802077978e-02 2.119162686583e-04 2.234957435786e+01
4.017500000000e+02 2.095537796067e-02 2.148164017663e-04 2.231555626507e+01
4.020000000000e+02 1.976394860514e-02 2.192158680843e-04 2.228269886150e+01
4.022500000000e+02 1.869277881867e-02 2.250255959517e-04 2.225101129194e+01
4.025000000000e+02 1.773746662500e-02 2.321323832604e-04 2.222049959034e+01
4.027500000000e+02 1.689037125855e-02 2.404022441724e-04 2.219116712048e+01
4.030000000000e+02 1.614083129582e-02 2.496842166157e-04 2.216301477685e+01
4.032500000000e+02 1.547558726549e-02 2.598145194807e-04 2.213604142652e+01
4.035000000000e+02 1.487921401373e-02 2.706207704930e-04 2.211024417248e+01
4.037500000000e+02 1.433464914979e-02 2.819259165046e-04 2.208561869622e+01
4.040000000000e+02 1.382372879507e-02 2.935522766619e-04 2.206215948892e+01
4.042500000000e+02 1.332777033391e-02 3.053256140606e-04 2.203986024376e+01
4.045000000000e+02 1.282808961365e-02 3.170782974887e-04 2.201871398004e+01
4.047500000000e+02 1.230652180309e-02 3.286524845689e-04 2.199871338339e+01
4.050000000000e+02 1.174585378562e-02 3.399025283609e-04 2.197985094756e+01
4.052500000000e+02 1.113019843490e-02 3.506970458250e-04 2.196211917626e+01
4.055000000000e+02 1.044527513373e-02 3.609202745826e-04 2.194551066774e+01
4.057500000000e+02 9.678607700350e-03 3.704732388819e-04 2.193001833319e+01
4.060000000000e+02 8.819619544056e-03 3.792741136061e-04 2.191563544129e+01
4.062500000000e+02 7.859649054143e-03 3.872581345908e-04 2.190235563322e+01
4.065000000000e+02 6.791874098583e-03 3.943774409346e-04 2.189017307008e+01
4.067500000000e+02 5.611173887497e-03 4.006002399606e-04 2.187908240003e+01
4.070000000000e+02 4.313931034062e-03 4.059097312482e-04 2.186907871066e+01
4.072500000000e+02 2.897792199555e-03 4.103030912592e-04 2.186015760325e+01
4.075000000000e+02 1.361408319693e-03 4.137900903690e-04 2.185231510661e+01
4.077500000000e+02 -2.958287410546e-04 4.163916473385e-04 2.184554756896e+01
4.080000000000e+02 -2.074043586155e-03 4.181386195966e-04 2.183985168269e+01
4.082500000000e+02 -3.973099375426e-03 4.190704202214e-04 2.183522434619e+01
4.085000000000e+02 -5.992788962317e-03 4.192337824728e-04 2.183166252064e+01
4.087500000000e+02 -8.132965641251e-03 4.186818134863e-04 2.182916321842e+01
4.090000000000e+02 -1.039362933940e-02 4.174729862239e-04 2.182772326697e+01
4.092500000000e+02 -1.277493685187e-02 4.156704467660e-04 2.182733927657e+01
4.095000000000e+02 -1.527716051472e-02 4.133413647434e-04 2.182800745500e+01
4.097500000000e+02 -1.790059599672e-02 4.105564295648e-04 2.182972343077e+01
4.100000000000e+02 -2.064539051591e-02 4.073895047608e-04 2.183248219258e+01
4.102500000000e+02 -2.351136971288e-02 4.039173000513e-04 2.183627784460e+01
4.105000000000e+02 -2.649778169777e-02 4.002190846709e-04 2.184110355486e+01
4.107500000000e+02 -2.960307562414e-02 3.963764092263e-04 2.184695133298e+01
4.110000000000e+02 -3.282463790595e-02 3.924727362571e-04 2.185381193355e+01
4.112500000000e+02 -3.615852774823e-02 3.885930002523e-04 2.186167476205e+01
4.115000000000e+02 -3.959929343610e-02 3.848231022966e-04 2.187052769681e+01
4.117500000000e+02 -4.313973341181e-02 3.812491597085e-04 2.188035707960e+01
4.120000000000e+02 -4.677080503848e-02 3.779567119603e-04 2.189114757224e+01
4.122500000000e+02 -5.048147650089e-02 3.750296279178e-04 2.190288219474e+01
4.125000000000e+02 -5.425876099279e-02 3.725490116234e-04 2.191554223712e+01
4.127500000000e+02 -5.808768578203e-02 3.705918563362e-04 2.192910736619e+01
4.130000000000e+02 -6.195146813256e-02 3.692297320027e-04 2.194355560896e+01
4.132500000000e+02 -6.583161220744e-02 3.685271934828e-04 2.195886353104e+01
4.135000000000e+02 -6.970822032617e-02 3.685403436994e-04 2.197500630789e+01
4.137500000000e+02 -7.356020630205e-02 3.693153089270e-04 2.199195798501e+01
4.140000000000e+02 -7.736572103072e-02 3.708869619504e-04 2.200969162872e+01
4.142500000000e+02 -8.110245287845e-02 3.732776076732e-04 2.202817967237e+01
4.145000000000e+02 -8.474813014856e-02 3.764960587507e-04 2.204739414171e+01
4.147500000000e+02 -8.828087001605e-02 3.805367916721e-04 2.206730706768e+01
4.150000000000e+02 -9.167971220000e-02 3.853795353955e-04 2.208789077060e+01
4.152500000000e+02 -9.492498380804e-02 3.909890810236e-04 2.210911830960e+01
4.155000000000e+02 -9.799876059440e-02 3.973155588418e-04 2.213096384389e+01
4.157500000000e+02 -1.008853020752e-01 4.042950658784e-04 2.215340299452e+01
4.160000000000e+02 -1.035713536549e-01 4.118505986242e-04 2.217641329295e+01
4.162500000000e+02 -1.060465025363e-01 4.198934245217e-04 2.219997451897e+01
4.165000000000e+02 -1.083034785279e-01 4.283247259749e-04 2.222406900090e+01
4.167500000000e+02 -1.103382926285e-01 4.370375632036e-04 2.224868200707e+01
4.170000000000e+02 -1.121504633991e-01 4.459193227982e-04 2.227380190021e+01
4.172500000000e+02 -1.137430273098e-01 4.548538660938e-04 2.229942043060e+01
4.175000000000e+02 -1.151225779819e-01 4.637240999272e-04 2.232553284047e+01
4.177500000000e+02 -1.162992275065e-01 4.724145853859e-04 2.235213789792e+01
4.180000000000e+02 -1.172864264741e-01 4.808141063969e-04 2.237923798660e+01
4.182500000000e+02 -1.181008021173e-01 4.888181622834e-04 2.240683898641e+01
4.185000000000e+02 -1.187618822552e-01 4.963311991707e-04 2.243495016493e+01
4.187500000000e+02 -1.192918107931e-01 5.032684692455e-04 2.246358392122e+01
4.190000000000e+02 -1.197149420572e-01 5.095581378544e-04 2.249275559712e+01
4.192500000000e+02 -1.200574537670e-01 5.151426138859e-04 2.252248310861e+01
4.195000000000e+02 -1.203469196502e-01 5.199795774010e-04 2.255278652881e+01
4.197500000000e+02 -1.206118047640e-01 5.240426898445e-04 2.258368774320e+01
4.200000000000e+02 -1.208809997744e-01 5.273218763895e-04 2.261520994094e+01
4.202500000000e+02 -1.211833066017e-01 5.298230964627e-04 2.264737715919e+01
4.205000000000e+02 -1.215469484233e-01 5.315678893143e-04 2.268021373532e+01
4.207500000000e+02 -1.219990486017e-01 5.325925284189e-04 2.271374388225e+01
4.210000000000e+02 -1.225651587936e-01 5.329467708556e-04 2.274799114277e+01
4.212500000000e+02 -1.232687876175e-01 5.326923781218e-04 2.278297792905e+01
4.215000000000e+02 -1.241309647588e-01 5.319013343495e-04 2.281872501354e+01
4.217500000000e+02 -1.251698412400e-01 5.306540379038e-04 2.285525116008e+01
4.220000000000e+02 -1.264003368639e-01 5.290372640000e-04 2.289257268204e+01
4.222500000000e+02 -1.278338371411e-01 5.271421256914e-04 2.293070304582e+01
4.225000000000e+02 -1.294779569789e-01 5.250620958647e-04 2.296965258937e+01
4.227500000000e+02 -1.313363668054e-01 5.228909694468e-04 2.300942819427e+01
4.230000000000e+02 -1.334086865009e-01 5.207209396974e-04 2.305003300112e+01
4.232500000000e+02 -1.356904736616e-01 5.186409611731e-04 2.309146622099e+01
4.235000000000e+02 -1.381732787626e-01 5.167350748315e-04 2.313372290941e+01
4.237500000000e+02 -1.408447799246e-01 5.150809861068e-04 2.317679378071e+01
4.240000000000e+02 -1.436890238549e-01 5.137491302619e-04 2.322066508325e+01
4.242500000000e+02 -1.466867257613e-01 5.128016365531e-04 2.326531844859e+01
4.245000000000e+02 -1.498156470234e-01 5.122914525992e-04 2.331073077465e+01
4.247500000000e+02 -1.530510676387e-01 5.122619927238e-04 2.335687413549e+01
4.250000000000e+02 -1.563662866257e-01 5.127465723097e-04 2.340371568474e+01
4.252500000000e+02 -1.597332082903e-01 5.137683665837e-04 2.345121758915e+01
4.255000000000e+02 -1.631229367410e-01 5.153404526111e-04 2.349933697461e+01
4.257500000000e+02 -1.665064198920e-01 5.174658157044e-04 2.354802588180e+01
4.260000000000e+02 -1.698550831839e-01 5.201374168012e-04 2.359723127324e+01
4.262500000000e+02 -1.731414665683e-01 5.233387744013e-04 2.364689502478e+01
4.265000000000e+02 -1.763398347547e-01 5.270438907425e-04 2.369695401157e+01
4.267500000000e+02 -1.794267373595e-01 5.312180011308e-04 2.374734016775e+01
4.270000000000e+02 -1.823815339553e-01 5.358180446164e-04 2.379798066953e+01
4.272500000000e+02 -1.851868222754e-01 5.407933981485e-04 2.384879809458e+01
4.275000000000e+02 -1.878288020596e-01 5.460863727404e-04 2.389971068986e+01
4.277500000000e+02 -1.902975605924e-01 5.516329751703e-04 2.395063271958e+01
4.280000000000e+02 -1.925872112362e-01 5.573638321040e-04 2.400147479351e+01
4.282500000000e+02 -1.946959982909e-01 5.632051587885e-04 2.405214438046e+01
4.285000000000e+02 -1.966262519550e-01 5.690797502789e-04 2.410254630907e+01
4.287500000000e+02 -1.983842313770e-01 5.749082129610e-04 2.415258332524e+01
4.290000000000e+02 -1.999799518851e-01 5.806103832850e-04 2.420215682363e+01
4.292500000000e+02 -2.014268198704e-01 5.861067019691e-04 2.425116748972e+01
4.295000000000e+02 -2.027412677724e-01 5.913197471840e-04 2.429951610106e+01
4.297500000000e+02 -2.039423399093e-01 5.961759040535e-04 2.434710439156e+01
4.300000000000e+02 -2.050511329852e-01 6.006069795738e-04 2.439383583211e+01
4.302500000000e+02 -2.060902894768e-01 6.045519121593e-04 2.443961655581e+01
4.305000000000e+02 -2.070834775663e-01 6.079584808612e-04 2.448435631502e+01
4.307500000000e+02 -2.080547619112e-01 6.107847653167e-04 2.452796931131e+01
4.310000000000e+02 -2.090280788752e-01 6.130006011612e-04 2.457037514892e+01
4.312500000000e+02 -2.100267407677e-01 6.145888665534e-04 2.461149979401e+01
4.315000000000e+02 -2.110728518806e-01 6.155462764768e-04 2.465127632915e+01
4.317500000000e+02 -2.121869445896e-01 6.158842016120e-04 2.468964593463e+01
4.320000000000e+02 -2.133874896573e-01 6.156287838635e-04 2.472655855142e+01
4.322500000000e+02 -2.146905831990e-01 6.148208996134e-04 2.476197366565e+01
4.325000000000e+02 -2.161096808580e-01 6.135156959336e-04 2.479586102826e+01
4.327500000000e+02 -2.176552962050e-01 6.117815347452e-04 2.482820110628e+01
4.330000000000e+02 -2.193348644816e-01 6.096986416466e-04 2.485898565046e+01
4.332500000000e+02 -2.211525904057e-01 6.073573415199e-04 2.488821802520e+01
4.335000000000e+02 -2.231094001401e-01 6.048560113924e-04 2.491591356577e+01
4.337500000000e+02 -2.252028548157e-01 6.022985135851e-04 2.494209959472e+01
4.340000000000e+02 -2.274271803548e-01 5.997915715190e-04 2.496681550021e+01
4.342500000000e+02 -2.297733271708e-01 5.974418807269e-04 2.499011270654e+01
4.345000000000e+02 -2.322290184876e-01 5.953532325844e-04 2.501205428332e+01
4.347500000000e+02 -2.347789018147e-01 5.936235295921e-04 2.503271466720e+01
4.350000000000e+02 -2.374047109607e-01 5.923418571846e-04 2.505217909753e+01
4.352500000000e+02 -2.400854994287e-01 5.915858648755e-04 2.507054307314e+01
4.355000000000e+02 -2.427979026681e-01 5.914193334971e-04 2.508791143538e+01
4.357500000000e+02 -2.455164887851e-01 5.918901023295e-04 2.510439758110e+01
4.360000000000e+02 -2.482141606991e-01 5.930284206751e-04 2.512012241252e+01
4.362500000000e+02 -2.508626227409e-01 5.948457598144e-04 2.513521334549e+01
4.365000000000e+02 -2.534329267359e-01 5.973341900432e-04 2.514980298205e+01
4.367500000000e+02 -2.558960687690e-01 6.004661933206e-04 2.516402796785e+01
4.370000000000e+02 -2.582236516097e-01 6.041950930687e-04 2.517802765236e+01
4.372500000000e+02 -2.603885686766e-01 6.084560149811e-04 2.519194286918e+01
4.375000000000e+02 -2.623657475973e-01 6.131674537428e-04 2.520591445516e+01
4.377500000000e+02 -2.641328652110e-01 6.182332192925e-04 2.522008201021e+01
4.380000000000e+02 -2.656710334807e-01 6.235448130534e-04 2.523458268723e+01
4.382500000000e+02 -2.669654727076e-01 6.289844071330e-04 2.524954980501e+01
4.385000000000e+02 -2.680060634780e-01 6.344279046950e-04 2.526511175727e+01
4.387500000000e+02 -2.687877857738e-01 6.397481915602e-04 2.528139100307e+01
4.390000000000e+02 -2.693110655018e-01 6.448188298542e-04 2.529850292988e+01
4.392500000000e+02 -2.695819155659e-01 6.495174589945e-04 2.531655507241e+01
4.395000000000e+02 -2.696119343173e-01 6.537293712668e-04 2.533564629712e+01
4.397500000000e+02 -2.694180988069e-01 6.573506903146e-04 2.535586625474e+01
4.400000000000e+02 -2.690224275836e-01 6.602916878466e-04 2.537729468202e+01
4.402500000000e+02 -2.684514217726e-01 6.624792788619e-04 2.540000118632e+01
4.405000000000e+02 -2.677354176887e-01 6.638595828552e-04 2.542404475692e+01
4.407500000000e+02 -2.669077724589e-01 6.643995259097e-04 2.544947377616e+01
4.410000000000e+02 -2.660040086755e-01 6.640883492909e-04 2.547632573146e+01
4.412500000000e+02 -2.650608806381e-01 6.629380898457e-04 2.550462741990e+01
4.415000000000e+02 -2.641154586353e-01 6.609837980247e-04 2.553439485220e+01
4.417500000000e+02 -2.632042314901e-01 6.582828766230e-04 2.556563348050e+01
4.420000000000e+02 -2.623622870908e-01 6.549138824596e-04 2.559833848576e+01
4.422500000000e+02 -2.616225835581e-01 6.509748160540e-04 2.563249485653e+01
4.425000000000e+02 -2.610153572604e-01 6.465807194098e-04 2.566807790590e+01
4.427500000000e+02 -2.605676441239e-01 6.418609374352e-04 2.570505341544e+01
4.430000000000e+02 -2.603029616610e-01 6.369559196485e-04 2.574337807994e+01
4.432500000000e+02 -2.602411336002e-01 6.320137837226e-04 2.578299995707e+01
4.435000000000e+02 -2.603982315770e-01 6.271866918734e-04 2.582385882566e+01
4.437500000000e+02 -2.607866152399e-01 6.226270724493e-04 2.586588654096e+01
4.440000000000e+02 -2.614150864456e-01 6.184840065293e-04 2.590900753349e+01
4.442500000000e+02 -2.622891193731e-01 6.148997483790e-04 2.595313937560e+01
4.445000000000e+02 -2.634110629488e-01 6.120062515439e-04 2.599819300010e+01
4.447500000000e+02 -2.647804659016e-01 6.099223984692e-04 2.604407345038e+01
4.450000000000e+02 -2.663942907262e-01 6.087511914121e-04 2.609068012729e+01
4.452500000000e+02 -2.682471912412e-01 6.085775749826e-04 2.613790736276e+01
4.455000000000e+02 -2.703317737142e-01 6.094670750862e-04 2.618564502891e+01
4.457500000000e+02 -2.726387515652e-01 6.114641708735e-04 2.623377881318e+01
4.460000000000e+02 -2.751571590480e-01 6.145916381297e-04 2.628219080308e+01
4.462500000000e+02 -2.778745468118e-01 6.188504118586e-04 2.633076009739e+01
4.465000000000e+02 -2.807770775004e-01 6.242195583343e-04 2.637936305886e+01
4.467500000000e+02 -2.838496962931e-01 6.306570941048e-04 2.642787391733e+01
4.470000000000e+02 -2.870762920561e-01 6.381009537143e-04 2.647616535775e+01
4.472500000000e+02 -2.904397628086e-01 6.464703434020e-04 2.652410873893e+01
4.475000000000e+02 -2.939221995572e-01 6.556677573557e-04 2.657157490104e+01
4.477500000000e+02 -2.975049292743e-01 6.655808884243e-04 2.661843439009e+01
4.480000000000e+02 -3.011686201067e-01 6.760851484640e-04 2.666455814039e+01
4.482500000000e+02 -3.048933060085e-01 6.870462838988e-04 2.670981795022e+01
4.485000000000e+02 -3.086583972582e-01 6.983232722931e-04 2.675408721006e+01
4.487500000000e+02 -3.124425869866e-01 7.097712411482e-04 2.679724129110e+01
4.490000000000e+02 -3.162237499199e-01 7.212446009931e-04 2.683915836026e+01
4.492500000000e+02 -3.199787613840e-01 7.326000489456e-04 2.687972000004e+01
4.495000000000e+02 -3.236832799990e-01 7.436995351752e-04 2.691881208234e+01
4.497500000000e+02 -3.273114928453e-01 7.544131178808e-04 2.695632534444e+01
4.500000000000e+02 -3.308358839940e-01 7.646214549699e-04 2.699215628367e+01
4.502500000000e+02 -3.342270188228e-01 7.742178617362e-04 2.702620806658e+01
4.505000000000e+02 -3.374534376224e-01 7.831101455268e-04 2.705839115344e+01
4.507500000000e+02 -3.404816594938e-01 7.912217628082e-04 2.708862419907e+01
4.510000000000e+02 -3.432763431658e-01 7.984923647221e-04 2.711683488763e+01
4.512500000000e+02 -3.458007066804e-01 8.048779979693e-04 2.714296048194e+01
4.515000000000e+02 -3.480171353459e-01 8.103505093351e-04 2.716694857226e+01
4.517500000000e+02 -3.498880773234e-01 8.148965370547e-04 2.718875756935e+01
4.520000000000e+02 -3.513771389574e-01 8.185158577041e-04 2.720835724377e+01
4.522500000000e+02 -3.524504843194e-01 8.212196911438e-04 2.722572890292e+01
4.525000000000e+02 -3.530783357028e-01 8.230284617074e-04 2.724086566263e+01
4.527500000000e+02 -3.532365731692e-01 8.239694230644e-04 2.725377256085e+01
4.530000000000e+02 -3.529084263505e-01 8.240745998827e-04 2.726446634684e+01
4.532500000000e+02 -3.520860014595e-01 8.233785837746e-04 2.727297531818e+01
4.535000000000e+02 -3.507716192644e-01 8.219166318389e-04 2.727933901204e+01
4.537500000000e+02 -3.489789310987e-01 8.197234335368e-04 2.728360758019e+01
4.540000000000e+02 -3.467335729131e-01 8.168320737287e-04 2.728584121571e+01
4.542500000000e+02 -3.440733745600e-01 8.132735650382e-04 2.728610944768e+01
4.545000000000e+02 -3.410481208442e-01 8.090771512647e-04 2.728449015778e+01
4.547500000000e+02 -3.377187334994e-01 8.042709013459e-04 2.728106865849e+01
4.550000000000e+02 -3.341559709643e-01 7.988828300571e-04 2.727593667295e+01
4.552500000000e+02 -3.304387012493e-01 7.929425351254e-04 2.726919106557e+01
4.555000000000e+02 -3.266517607461e-01 7.864828819933e-04 2.726093275787e+01
4.557500000000e+02 -3.228835606210e-01 7.795419799465e-04 2.725126533480e+01
4.560000000000e+02 -3.192235249824e-01 7.721649951034e-04 2.724029387100e+01
4.562500000000e+02 -3.157594736087e-01 7.644058359310e-04 2.722812350223e+01
4.565000000000e+02 -3.125751135793e-01 7.563285096217e-04 2.721485824387e+01
4.567500000000e+02 -3.097476748442e-01 7.480079525573e-04 2.720059962935e+01
4.570000000000e+02 -3.073458530064e-01 7.395303586203e-04 2.718544554972e+01
4.572500000000e+02 -3.054281139811e-01 7.309929966989e-04 2.716948917423e+01
4.575000000000e+02 -3.040413220795e-01 7.225032152013e-04 2.715281785244e+01
4.577500000000e+02 -3.032198766091e-01 7.141771278525e-04 2.713551233569e+01
4.580000000000e+02 -3.029851335199e-01 7.061374279166e-04 2.711764595316e+01
4.582500000000e+02 -3.033453266643e-01 6.985111674043e-04 2.709928413969e+01
4.585000000000e+02 -3.042956889579e-01 6.914267526617e-04 2.708048395551e+01
4.587500000000e+02 -3.058189956385e-01 6.850112155814e-04 2.706129395070e+01
4.590000000000e+02 -3.078861966540e-01 6.793868639095e-04 2.704175403922e+01
4.592500000000e+02 -3.104573785998e-01 6.746685039197e-04 2.702189568974e+01
4.595000000000e+02 -3.134827372283e-01 6.709602310193e-04 2.700174212321e+01
4.597500000000e+02 -3.169037615636e-01 6.683527708183e-04 2.698130873416e+01
4.600000000000e+02 -3.206545168844e-01 6.669210626085e-04 2.696060360763e+01
4.602500000000e+02 -3.246629532380e-01 6.667217756270e-04 2.693962805932e+01
4.605000000000e+02 -3.288523878199e-01 6.677914788320e-04 2.691837730432e+01
4.607500000000e+02 -3.331430741682e-01 6.701450871620e-04 2.689684115288e+01
4.610000000000e+02 -3.374538005268e-01 6.737743103904e-04 2.687500467821e+01
4.612500000000e+02 -3.417036508466e-01 6.786469866084e-04 2.685284895704e+01
4.615000000000e+02 -3.458137206906e-01 6.847063349682e-04 2.683035173349e+01
4.617500000000e+02 -3.497088799194e-01 6.918709654639e-04 2.680748810077e+01
4.620000000000e+02 -3.533194411701e-01 7.000353314669e-04 2.678423114080e+01
4.622500000000e+02 -3.565826592284e-01 7.090706069821e-04 2.676055250888e+01
4.625000000000e+02 -3.594440178243e-01 7.188263985591e-04 2.673642299679e+01
4.627500000000e+02 -3.618581886363e-01 7.291329437826e-04 2.671181303171e+01
4.630000000000e+02 -3.637896138054e-01 7.398040779135e-04 2.668669313438e+01
4.632500000000e+02 -3.652126659155e-01 7.506407619790e-04 2.666103432291e+01
4.635000000000e+02 -3.661113422716e-01 7.614353127753e-04 2.663480845199e+01
4.637500000000e+02 -3.664785792036e-01 7.719760359863e-04 2.660798851203e+01
4.640000000000e+02 -3.663151658746e-01 7.820520446527e-04 2.658054885485e+01
4.642500000000e+02 -3.656283588017e-01 7.914582119456e-04 2.655246536002e+01
4.645000000000e+02 -3.644304070643e-01 8.000002227938e-04 2.652371556747e+01
4.647500000000e+02 -3.627369901363e-01 8.074991186355e-04 2.649427874380e+01
4.650000000000e+02 -3.605657599507e-01 8.137953787124e-04 2.646413589792e+01
4.652500000000e+02 -3.579352272640e-01 8.187522913348e-04 2.643326980842e+01
4.655000000000e+02 -3.548639113122e-01 8.222582460062e-04 2.640166499813e+01
4.657500000000e+02 -3.513699891623e-01 8.242284271988e-04 2.636930773064e+01
4.660000000000e+02 -3.474713434681e-01 8.246051696167e-04 2.633618599301e+01
4.662500000000e+02 -3.431861749922e-01 8.233578117851e-04 2.630228955733e+01
4.665000000000e+02 -3.385338950546e-01 8.204813496908e-04 2.626761003055e+01
4.667500000000e+02 -3.335362966872e-01 8.159944819625e-04 2.623214093957e+01
4.670000000000e+02 -3.282189639503e-01 8.099375901995e-04 2.619587790869e+01
4.672500000000e+02 -3.226125643840e-01 8.023700142640e-04 2.615881881734e+01
4.675000000000e+02 -3.167539872490e-01 7.933673672595e-04 2.612096396727e+01
4.677500000000e+02 -3.106872518597e-01 7.830195562882e-04 2.608231632412e+01
4.680000000000e+02 -3.044639190209e-01 7.714286881692e-04 2.604288167493e+01
4.682500000000e+02 -2.981430382411e-01 7.587074838357e-04 2.600266875512e+01
4.685000000000e+02 -2.917906355997e-01 7.449783738872e-04 2.596168939602e+01
4.687500000000e+02 -2.854786627134e-01 7.303728374915e-04 2.591995853880e+01
4.690000000000e+02 -2.792835485276e-01 7.150311094492e-04 2.587749418514e+01
4.692500000000e+02 -2.732844388021e-01 6.991021175911e-04 2.583431734488e+01
4.695000000000e+02 -2.675612079954e-01 6.827433391864e-04 2.579045184577e+01
4.697500000000e+02 -2.621924161431e-01 6.661205580746e-04 2.574592410097e+01
4.700000000000e+02 -2.572532683758e-01 6.494070931902e-04 2.570076289558e+01
4.702500000000e+02 -2.528137694427e-01 6.327827340800e-04 2.565499905640e+01
4.705000000000e+02 -2.489370229625e-01 6.164318037866e-04 2.560866521541e+01
4.707500000000e+02 -2.456778944830e-01 6.005410779418e-04 2.556179548284e+01
4.710000000000e+02 -2.430818462531e-01 5.852966531820e-04 2.551442523864e+01
4.712500000000e+02 -2.411841817667e-01 5.708809739585e-04 2.546659085623e+01
4.715000000000e+02 -2.400093917367e-01 5.574691121960e-04 2.541832954435e+01
4.717500000000e+02 -2.395708678891e-01 5.452256042662e-04 2.536967912890e+01
4.720000000000e+02 -2.398706193309e-01 5.343006618647e-04 2.532067792148e+01
4.722500000000e+02 -2.408992209857e-01 5.248272711713e-04 2.527136453819e+01
4.725000000000e+02 -2.426358621134e-01 5.169187355643e-04 2.522177771640e+01
4.727500000000e+02 -2.450483693516e-01 5.106662086644e-04 2.517195612763e+01
4.730000000000e+02 -2.480935048960e-01 5.061375149181e-04 2.512193811098e+01
4.732500000000e+02 -2.517172191273e-01 5.033756842701e-04 2.507176140938e+01
4.735000000000e+02 -2.558552580754e-01 5.023986988995e-04 2.502146281622e+01
4.737500000000e+02 -2.604338375397e-01 5.031988391559e-04 2.497107782612e+01
4.740000000000e+02 -2.653707428148e-01 5.057430084774e-04 2.492064023509e+01
4.742500000000e+02 -2.705766045168e-01 5.099725551782e-04 2.487018175299e+01
4.745000000000e+02 -2.759565980449e-01 5.158039363318e-04 2.481973162357e+01
4.747500000000e+02 -2.814123433652e-01 5.231289928287e-04 2.476931630074e+01
4.750000000000e+02 -2.868440973521e-01 5.318158318313e-04 2.471895916800e+01
4.752500000000e+02 -2.921530436173e-01 5.417097268913e-04 2.466868036139e+01
4.755000000000e+02 -2.972436311817e-01 5.526347074598e-04 2.461849666707e+01
4.757500000000e+02 -3.020257568625e-01 5.643955819492e-04 2.456842152916e+01
4.760000000000e+02 -3.064167470830e-01 5.767805763613e-04 2.451846515433e+01
4.762500000000e+02 -3.103429248173e-01 5.895647294994e-04 2.446863469412e+01
4.765000000000e+02 -3.137406601603e-01 6.025138718934e-04 2.441893450890e+01
4.767500000000e+02 -3.165569983744e-01 6.153893292834e-04 2.436936647462e+01
4.770000000000e+02 -3.187495601019e-01 6.279528813730e-04 2.431993031739e+01
4.772500000000e+02 -3.202861183009e-01 6.399722044616e-04 2.427062396682e+01
4.775000000000e+02 -3.211436280230e-01 6.512261009155e-04 2.422144387964e+01
4.777500000000e+02 -3.213069454685e-01 6.615093324674e-04 2.417238534759e+01
4.780000000000e+02 -3.207676072553e-01 6.706373605602e-04 2.412344278297e+01
4.782500000000e+02 -3.195223957363e-01 6.784496269897e-04 2.407460993841e+01
4.785000000000e+02 -3.175723970252e-01 6.848122617517e-04 2.402588013792e+01
4.787500000000e+02 -3.149222167796e-01 6.896197392437e-04 2.397724644870e+01
4.790000000000e+02 -3.115797566569e-01 6.927954194582e-04 2.392870186814e+01
4.792500000000e+02 -3.075563694043e-01 6.942907038944e-04 2.388023948223e+01
4.795000000000e+02 -3.028676703063e-01 6.940838995962e-04 2.383185267616e+01
4.797500000000e+02 -2.975345508123e-01 6.921778198294e-04 2.378353531823e+01
4.800000000000e+02 -2.915844408451e-01 6.885972292444e-04 2.373528197385e+01
4.802500000000e+02 -2.850528035756e-01 6.833863901736e-04 2.368708815859e+01
4.805000000000e+02 -2.779843408394e-01 6.766062937517e-04 2.363895057214e+01
4.807500000000e+02 -2.704339065827e-01 6.683322792983e-04 2.359086733463e+01
4.810000000000e+02 -2.624670777254e-01 6.586523789185e-04 2.354283824721e+01
4.812500000000e+02 -2.541599874654e-01 6.476659166030e-04 2.349486500780e+01
4.815000000000e+02 -2.455985173093e-01 6.354827494822e-04 2.344695138836e+01
4.817500000000e+02 -2.368769020767e-01 6.222231184500e-04 2.339910342523e+01
4.820000000000e+02 -2.280956157702e-01 6.080177323364e-04 2.335132953809e+01
4.822500000000e+02 -2.193587869914e-01 5.930081206177e-04 2.330364059626e+01
4.825000000000e+02 -2.107713003441e-01 5.773468221007e-04 2.325605001181e+01
4.827500000000e+02 -2.024356975515e-01 5.611975042791e-04 2.320857375619e+01
4.830000000000e+02 -1.944491653104e-01 5.447347227847e-04 2.316123033950e+01
4.832500000000e+02 -1.869007489340e-01 5.281428581566e-04 2.311404084538e+01
4.835000000000e+02 -1.798689952140e-01 5.116144647468e-04 2.306702888841e+01
4.837500000000e+02 -1.734201836939e-01 4.953480034987e-04 2.302022055350e+01
4.840000000000e+02 -1.676071225513e-01 4.795446048458e-04 2.297364440006e+01
4.842500000000e+02 -1.624686674746e-01 4.644042900517e-04 2.292733138285e+01
4.845000000000e+02 -1.580298966569e-01 4.501219488866e-04 2.288131474465e+01
4.847500000000e+02 -1.543027265095e-01 4.368826460967e-04 2.283562998698e+01
4.850000000000e+02 -1.512871362724e-01 4.248573639520e-04 2.279031466588e+01
4.852500000000e+02 -1.489724995662e-01 4.141983204061e-04 2.274540832303e+01
4.855000000000e+02 -1.473392580576e-01 4.050356152326e-04 2.270095221686e+01
4.857500000000e+02 -1.463603913656e-01 3.974736416778e-04 2.265698920339e+01
4.860000000000e+02 -1.460029577854e-01 3.915891978804e-04 2.261356341290e+01
4.862500000000e+02 -1.462292082940e-01 3.874296754467e-04 2.257072010329e+01
4.865000000000e+02 -1.469975979451e-01 3.850130858289e-04 2.252850530797e+01
4.867500000000e+02 -1.482633132053e-01 3.843282302547e-04 2.248696568340e+01
4.870000000000e+02 -1.499786156267e-01 3.853362639897e-04 2.244614824046e+01
4.872500000000e+02 -1.520929178422e-01 3.879729128308e-04 2.240610008614e+01
4.875000000000e+02 -1.545526223135e-01 3.921507909078e-04 2.236686834912e+01
4.877500000000e+02 -1.573009819274e-01 3.977626669258e-04 2.232849989993e+01
4.880000000000e+02 -1.602778961837e-01 4.046841591667e-04 2.229104136461e+01
4.882500000000e+02 -1.634198921684e-01 4.127770293185e-04 2.225453889329e+01
4.885000000000e+02 -1.666602640392e-01 4.218917292719e-04 2.221903824434e+01
4.887500000000e+02 -1.699294872728e-01 4.318698599681e-04 2.218458458147e+01
4.890000000000e+02 -1.731559314976e-01 4.425463607958e-04 2.215122261312e+01
4.892500000000e+02 -1.762668267001e-01 4.537511022514e-04 2.211899639484e+01
4.895000000000e+02 -1.791895486705e-01 4.653101221654e-04 2.208794948664e+01
4.897500000000e+02 -1.818530220952e-01 4.770467844141e-04 2.205812473969e+01
4.900000000000e+02 -1.841893476362e-01 4.887828007731e-04 2.202956441921e+01
4.902500000000e+02 -1.861353980450e-01 5.003392323150e-04 2.200231007674e+01
4.905000000000e+02 -1.876343259197e-01 5.115375278300e-04 2.197640237762e+01
4.907500000000e+02 -1.886370514397e-01 5.222010315498e-04 2.195188117591e+01
4.910000000000e+02 -1.891033172282e-01 5.321564600897e-04 2.192878514431e+01
4.912500000000e+02 -1.890026521316e-01 5.412360519597e-04 2.190715178345e+01
4.915000000000e+02 -1.883148519710e-01 5.492797958512e-04 2.188701712037e+01
4.917500000000e+02 -1.870300770235e-01 5.561378681381e-04 2.186841534501e+01
4.920000000000e+02 -1.851487742280e-01 5.616736112067e-04 2.185137873263e+01
4.922500000000e+02 -1.826809930635e-01 5.657660121348e-04 2.183593705677e+01
4.925000000000e+02 -1.796456925846e-01 5.683126555652e-04 2.182211745704e+01
4.927500000000e+02 -1.760696338966e-01 5.692320610773e-04 2.180994397113e+01
4.930000000000e+02 -1.719861151358e-01 5.684656538240e-04 2.179943705395e+01
4.932500000000e+02 -1.674337969428e-01 5.659796019935e-04 2.179061340747e+01
4.935000000000e+02 -1.624553422507e-01 5.617657159257e-04 2.178348553252e+01
4.937500000000e+02 -1.570961187850e-01 5.558417444942e-04 2.177806130475e+01
4.940000000000e+02 -1.514031684898e-01 5.482513111537e-04 2.177434391144e+01
4.942500000000e+02 -1.454241619626e-01 5.390628876325e-04 2.177233153231e+01
4.945000000000e+02 -1.392065382245e-01 5.283682096813e-04 2.177201706684e+01
4.947500000000e+02 -1.327969622062e-01 5.162803710879e-04 2.177338825287e+01
4.950000000000e+02 -1.262408134277e-01 5.029312941144e-04 2.177642751555e+01
4.952500000000e+02 -1.195818518895e-01 4.884689002051e-04 2.178111187863e+01
4.955000000000e+02 -1.128621152875e-01 4.730541212333e-04 2.178741323562e+01
4.957500000000e+02 -1.061217977648e-01 4.568577279686e-04 2.179529834660e+01
4.960000000000e+02 -9.939920867826e-02 4.400572331052e-04 2.180472885134e+01
4.962500000000e+02 -9.273082362837e-02 4.228338571659e-04 2.181566164099e+01
4.965000000000e+02 -8.615124587028e-02 4.053696313056e-04 2.182804890700e+01
4.967500000000e+02 -7.969315594162e-02 3.878447921125e-04 2.184183819543e+01
4.970000000000e+02 -7.338724516671e-02 3.704352088569e-04 2.185697280651e+01
4.972500000000e+02 -6.726204219559e-02 3.533101905172e-04 2.187339186101e+01
4.975000000000e+02 -6.134370099120e-02 3.366308096819e-04 2.189103037344e+01
4.977500000000e+02 -5.565573876840e-02 3.205480245768e-04 2.190981967722e+01
4.980000000000e+02 -5.021872343295e-02 3.052012549304e-04 2.192968753197e+01
4.982500000000e+02 -4.504996281760e-02 2.907172600681e-04 2.195055824961e+01
4.985000000000e+02 -4.016317301936e-02 2.772088687513e-04 2.197235319536e+01
4.987500000000e+02 -3.556819511086e-02 2.647741705244e-04 2.199499097663e+01
4.990000000000e+02 -3.127078007267e-02 2.534958905186e-04 2.201838767551e+01
4.992500000000e+02 -2.727239617974e-02 2.434404736757e-04 2.204245748806e+01
4.995000000000e+02 -2.357020791840e-02 2.346579399808e-04 2.206711283683e+01
4.997500000000e+02 -2.015706912022e-02 2.271811839290e-04 2.209226511771e+01
5.000000000000e+02 -1.702172697806e-02 2.210260993909e-04 2.211782486590e+01
5.002500000000e+02 -1.414903326864e-02 2.161912945097e-04 2.214370255595e+01
5.005000000000e+02 -1.152036994622e-02 2.126586300089e-04 2.216980879734e+01
5.007500000000e+02 -9.114060905732e-03 2.103931936667e-04 2.219605515723e+01
5.010000000000e+02 -6.905969521266e-03 2.093442563565e-04 2.222235436629e+01
5.012500000000e+02 -4.870056080256e-03 2.094457251391e-04 2.224862110064e+01
5.015000000000e+02 -2.979038978600e-03 2.106173159481e-04 2.227477237112e+01
5.017500000000e+02 -1.205059483459e-03 2.127660081894e-04 2.230072789095e+01
5.020000000000e+02 4.797077208200e-04 2.157873123910e-04 2.232641079374e+01
5.022500000000e+02 2.102428745582e-03 2.195670835813e-04 2.235174796932e+01
5.025000000000e+02 3.689052186190e-03 2.239834140747e-04 2.237667038447e+01
5.027500000000e+02 5.263843039352e-03 2.289084339288e-04 2.240111377268e+01
5.030000000000e+02 6.848970613937e-03 2.342104066682e-04 2.242501871176e+01
5.032500000000e+02 8.464208697395e-03 2.397556824212e-04 2.244833130287e+01
5.035000000000e+02 1.012673199079e-02 2.454108352033e-04 2.247100317790e+01
5.037500000000e+02 1.185099924278e-02 2.510445841486e-04 2.249299212533e+01
5.040000000000e+02 1.364875568827e-02 2.565297531372e-04 2.251426206016e+01
5.042500000000e+02 1.552911038764e-02 2.617449314891e-04 2.253478336626e+01
5.045000000000e+02 1.749867901810e-02 2.665760014137e-04 2.255453314739e+01
5.047500000000e+02 1.956181482897e-02 2.709175396362e-04 2.257349526882e+01
5.050000000000e+02 2.172090821827e-02 2.746740062799e-04 2.259166029946e+01
5.052500000000e+02 2.397665587251e-02 2.777607569425e-04 2.260902577818e+01
5.055000000000e+02 2.632840974785e-02 2.801047236294e-04 2.262559604439e+01
5.057500000000e+02 2.877454711075e-02 2.816448196327e-04 2.264138200550e+01
5.060000000000e+02 3.131274253464e-02 2.823324343446e-04 2.265640123338e+01
5.062500000000e+02 3.394030251292e-02 2.821314943747e-04 2.267067760080e+01
5.065000000000e+02 3.665447918744e-02 2.810183346716e-04 2.268424089093e+01
5.067500000000e+02 3.945262606779e-02 2.789816506524e-04 2.269712673739e+01
5.070000000000e+02 4.233248290820e-02 2.760219165437e-04 2.270937590404e+01
5.072500000000e+02 4.529221690156e-02 2.721512514273e-04 2.272103416641e+01
5.075000000000e+02 4.833060702252e-02 2.673926640884e-04 2.273215149877e+01
5.077500000000e+02 5.144698835524e-02 2.617791770263e-04 2.274278182102e+01
5.080000000000e+02 5.464126953856e-02 2.553533014927e-04 2.275298232043e+01
5.082500000000e+02 5.791390471252e-02 2.481661700161e-04 2.276281274043e+01
5.085000000000e+02 6.126570739816e-02 2.402766649506e-04 2.277233501689e+01
5.087500000000e+02 6.469774610028e-02 2.317503348064e-04 2.278161254233e+01
5.090000000000e+02 6.821120761364e-02 2.226585457888e-04 2.279070944940e+01
5.092500000000e+02 7.180713332863e-02 2.130775077574e-04 2.279969023408e+01
5.095000000000e+02 7.548626677636e-02 2.030869719917e-04 2.280861902826e+01
5.097500000000e+02 7.924882854314e-02 1.927693424197e-04 2.281755912122e+01
5.100000000000e+02 8.309436124782e-02 1.822084884814e-04 2.282657230702e+01
5.102500000000e+02 8.702148954810e-02 1.714886213206e-04 2.283571862338e+01
5.105000000000e+02 9.102780433561e-02 1.606932638485e-04 2.284505578867e+01
5.107500000000e+02 9.510971646340e-02 1.499042229290e-04 2.285463890045e+01
5.110000000000e+02 9.926239327098e-02 1.392005906207e-04 2.286452000205e+01
5.112500000000e+02 1.034796551488e-01 1.286577326025e-04 2.287474801774e+01
5.115000000000e+02 1.077539829252e-01 1.183464587591e-04 2.288536846762e+01
5.117500000000e+02 1.120765505806e-01 1.083322614931e-04 2.289642325765e+01
5.120000000000e+02 1.164372523560e-01 9.867460153633e-05 2.290795078445e+01
5.122500000000e+02 1.208248179787e-01 8.942633337938e-05 2.291998584376e+01
5.125000000000e+02 1.252269428741e-01 8.063329464115e-05 2.293255959755e+01
5.127500000000e+02 1.296304298091e-01 7.233392561732e-05 2.294569984796e+01
5.130000000000e+02 1.340213783481e-01 6.455911924936e-05 2.295943108157e+01
5.132500000000e+02 1.383853819273e-01 5.733215295009e-05 2.297377470254e+01
5.135000000000e+02 1.427077388718e-01 5.066874868923e-05 2.298874929864e+01
5.137500000000e+02 1.469736668846e-01 4.457730775867e-05 2.300437083146e+01
5.140000000000e+02 1.511685320353e-01 3.905919609648e-05 2.302065309077e+01
5.142500000000e+02 1.552780611639e-01 3.410919904326e-05 2.303760792851e+01
5.145000000000e+02 1.592885626159e-01 2.971595596069e-05 2.305524566811e+01
5.147500000000e+02 1.631871109627e-01 2.586263054409e-05 2.307357537598e+01
5.150000000000e+02 1.669617657254e-01 2.252740916854e-05 2.309260538218e+01
5.152500000000e+02 1.706017072839e-01 1.968435149518e-05 2.311234347427e+01
5.155000000000e+02 1.740974373201e-01 1.730389437293e-05 2.313279742194e+01
5.157500000000e+02 1.774408735675e-01 1.535376281737e-05 2.315397515174e+01
5.160000000000e+02 1.806255128820e-01 1.379947630359e-05 2.317588522104e+01
5.162500000000e+02 1.836464888718e-01 1.260521940327e-05 2.319853695846e+01
5.165000000000e+02 1.865006870843e-01 1.173433631857e-05 2.322194083702e+01
5.167500000000e+02 1.891867912348e-01 1.115001787875e-05 2.324610862945e+01
5.170000000000e+02 1.917053296045e-01 1.081584447648e-05 2.327105360989e+01
5.172500000000e+02 1.940586805859e-01 1.069640887934e-05 2.329679061014e+01
5.175000000000e+02 1.962511036981e-01 1.075766884842e-05 2.332333620572e+01
5.177500000000e+02 1.982886983390e-01 1.096747249610e-05 2.335070869033e+01
5.180000000000e+02 2.001793684599e-01 1.129598709620e-05 2.337892799471e+01
5.182500000000e+02 2.019327682417e-01 1.171593842506e-05 2.340801573053e+01
5.185000000000e+02 2.035602011138e-01 1.220306266553e-05 2.343799493905e+01
5.187500000000e+02 2.050745211429e-01 1.273621728101e-05 2.346889001564e+01
5.190000000000e+02 2.064899816799e-01 1.329774965969e-05 2.350072638656e+01
5.192500000000e+02 2.078220736549e-01 1.387353177276e-05 2.353353033095e+01
5.195000000000e+02 2.090873325798e-01 1.445318495101e-05 2.356732856421e+01
5.197500000000e+02 2.103031101322e-01 1.503007653460e-05 2.360214798338e+01
5.200000000000e+02 2.114873306768e-01 1.560130313589e-05 2.363801523061e+01
5.202500000000e+02 2.126582219226e-01 1.616772144255e-05 2.367495629907e+01
5.205000000000e+02 2.138340254387e-01 1.673393095180e-05 2.371299611717e+01
5.207500000000e+02 2.150326967547e-01 1.730786576715e-05 2.375215809171e+01
5.210000000000e+02 2.162716126751e-01 1.790059976490e-05 2.379246367256e+01
5.212500000000e+02 2.175672416137e-01 1.852592783575e-05 2.383393192605e+01
5.215000000000e+02 2.189348620934e-01 1.919992617064e-05 2.387657907460e+01
5.217500000000e+02 2.203882610532e-01 1.994044903307e-05 2.392041807311e+01
5.220000000000e+02 2.219395013327e-01 2.076618911136e-05 2.396545821396e+01
5.222500000000e+02 2.235986369734e-01 2.169605804801e-05 2.401170473483e+01
5.225000000000e+02 2.253735251225e-01 2.274840323279e-05 2.405915847163e+01
5.227500000000e+02 2.272696830865e-01 2.393997178366e-05 2.410781552635e+01
5.230000000000e+02 2.292901034863e-01 2.528498597791e-05 2.415766699041e+01
5.232500000000e+02 2.314352147581e-01 2.679407163666e-05 2.420869870818e+01
5.235000000000e+02 2.337028328565e-01 2.847328115661e-05 2.426089107409e+01
5.237500000000e+02 2.360881852189e-01 3.032312988462e-05 2.431421889497e+01
5.240000000000e+02 2.385839687945e-01 3.233777840299e-05 2.436865127808e+01
5.242500000000e+02 2.411804865902e-01 3.450425519519e-05 2.442415159991e+01
5.245000000000e+02 2.438658017862e-01 3.680193701505e-05 2.448067750338e+01
5.247500000000e+02 2.466259828616e-01 3.920212737075e-05 2.453818097243e+01
5.250000000000e+02 2.494453227054e-01 4.166807977751e-05 2.459660843200e+01
5.252500000000e+02 2.523066442589e-01 4.415514512227e-05 2.465590091889e+01
5.255000000000e+02 2.551916218356e-01 4.661119832154e-05 2.471599430382e+01
5.257500000000e+02 2.580811046061e-01 4.897740534497e-05 2.477681955695e+01
5.260000000000e+02 2.609554493485e-01 5.118927954712e-05 2.483830305043e+01
5.262500000000e+02 2.637948766216e-01 5.317791316164e-05 2.490036695953e+01
5.265000000000e+02 2.665797662583e-01 5.487161326456e-05 2.496292959980e+01
5.267500000000e+02 2.692909877695e-01 5.619757287856e-05 2.502590590121e+01
5.270000000000e+02 2.719101741467e-01 5.708381329675e-05 2.508920784391e+01
5.272500000000e+02 2.744200137825e-01 5.746108724337e-05 2.515274501184e+01
5.275000000000e+02 2.768044597550e-01 5.726507411784e-05 2.521642500479e+01
5.277500000000e+02 2.790489827081e-01 5.643831038254e-05 2.528015401692e+01
5.280000000000e+02 2.811407730975e-01 5.493219486083e-05 2.534383734739e+01
5.282500000000e+02 2.830689503605e-01 5.270881052025e-05 2.540737990899e+01
5.285000000000e+02 2.848247697877e-01 4.974259005444e-05 2.547068675209e+01
5.287500000000e+02 2.864018324573e-01 4.602170805158e-05 2.553366352595e+01
5.290000000000e+02 2.877963084347e-01 4.154921548199e-05 2.559621704315e+01
5.292500000000e+02 2.890071566619e-01 3.634380445458e-05 2.565825557453e+01
5.295000000000e+02 2.900363707777e-01 3.044019481976e-05 2.571968934368e+01
5.297500000000e+02 2.908892013245e-01 2.388919993616e-05 2.578043095922e+01
5.300000000000e+02 2.915743749819e-01 1.675720207100e-05 2.584039557484e+01
5.302500000000e+02 2.921042777838e-01 9.125398484170e-06 2.589950139414e+01
5.305000000000e+02 2.924950881860e-01 1.088374584930e-06 2.595766970625e+01
5.307500000000e+02 2.927668256413e-01 -7.247547770130e-06 2.601482530554e+01
5.310000000000e+02 2.929433253244e-01 -1.576648207069e-05 2.607089649720e+01
5.312500000000e+02 2.930520678670e-01 -2.434526056962e-05 2.612581532505e+01
5.315000000000e+02 2.931238960351e-01 -3.285655172150e-05 2.617951762835e+01
5.317500000000e+02 2.931925672436e-01 -4.117167801743e-05 2.623194321149e+01
5.320000000000e+02 2.932942065483e-01 -4.916399173059e-05 2.628303577191e+01
5.322500000000e+02 2.934665682526e-01 -5.671199815382e-05 2.633274298629e+01
5.325000000000e+02 2.937482372010e-01 -6.370272008464e-05 2.638101652791e+01
5.327500000000e+02 2.941776746649e-01 -7.003456776143e-05 2.642781209300e+01
5.330000000000e+02 2.947923004223e-01 -7.562054580603e-05 2.647308930965e+01
5.332500000000e+02 2.956274489397e-01 -8.039031463405e-05 2.651681182850e+01
5.335000000000e+02 2.967154637704e-01 -8.429285185568e-05 2.655894721292e+01
5.337500000000e+02 2.980847458323e-01 -8.729756946838e-05 2.659946703616e+01
5.340000000000e+02 2.997589992484e-01 -8.939553553202e-05 2.663834677369e+01
5.342500000000e+02 3.017565266705e-01 -9.059981173067e-05 2.667556595255e+01
5.345000000000e+02 3.040897209398e-01 -9.094544533808e-05 2.671110805884e+01
5.347500000000e+02 3.067646781220e-01 -9.048855911962e-05 2.674496066179e+01
5.350000000000e+02 3.097809839906e-01 -8.930496850209e-05 2.677711544863e+01
5.352500000000e+02 3.131316178303e-01 -8.748827061498e-05 2.680756837256e+01
5.355000000000e+02 3.168030272134e-01 -8.514751854233e-05 2.683631965962e+01
5.357500000000e+02 3.207752816469e-01 -8.240415847294e-05 2.686337395194e+01
5.360000000000e+02 3.250223550091e-01 -7.938884019001e-05 2.688874043656e+01
5.362500000000e+02 3.295124979423e-01 -7.623789688464e-05 2.691243287816e+01
5.365000000000e+02 3.342087148157e-01 -7.308959743801e-05 2.693446982042e+01
5.367500000000e+02 3.390693430260e-01 -7.008035211320e-05 2.695487448315e+01
5.370000000000e+02 3.440487520040e-01 -6.734085068816e-05 2.697367485187e+01
5.372500000000e+02 3.490981765821e-01 -6.499238144603e-05 2.699090371949e+01
5.375000000000e+02 3.541666842700e-01 -6.314331986027e-05 2.700659844815e+01
5.377500000000e+02 3.592022734605e-01 -6.188595641779e-05 2.702080091116e+01
5.380000000000e+02 3.641531373120e-01 -6.129390265547e-05 2.703355733623e+01
5.382500000000e+02 3.689689558796e-01 -6.141988987755e-05 2.704491789894e+01
5.385000000000e+02 3.736022661829e-01 -6.229438746085e-05 2.705493649613e+01
5.387500000000e+02 3.780098067787e-01 -6.392494224075e-05 2.706367027853e+01
5.390000000000e+02 3.821537386282e-01 -6.629642622233e-05 2.707117934170e+01
5.392500000000e+02 3.860026657066e-01 -6.937185708345e-05 2.707752604946e+01
5.395000000000e+02 3.895323820826e-01 -7.309427372542e-05 2.708277463443e+01
5.397500000000e+02 3.927263040664e-01 -7.738947131633e-05 2.708699058400e+01
5.400000000000e+02 3.955754659407e-01 -8.216917184074e-05 2.709024008643e+01
5.402500000000e+02 3.980781794918e-01 -8.733484604866e-05 2.709258936309e+01
5.405000000000e+02 4.002392862603e-01 -9.278191023368e-05 2.709410421074e+01
5.407500000000e+02 4.020691079158e-01 -9.840391344097e-05 2.709484918925e+01
5.410000000000e+02 4.035821772761e-01 -1.040967543269e-04 2.709488713688e+01
5.412500000000e+02 4.047959035144e-01 -1.097626715251e-04 2.709427867011e+01
5.415000000000e+02 4.057291806956e-01 -1.153133621290e-04 2.709308147673e+01
5.417500000000e+02 4.064012045247e-01 -1.206727530385e-04 2.709134992335e+01
5.420000000000e+02 4.068304713171e-01 -1.257787553955e-04 2.708913455159e+01
5.422500000000e+02 4.070340861863e-01 -1.305842003985e-04 2.708648182435e+01
5.425000000000e+02 4.070273821650e-01 -1.350567740805e-04 2.708343361067e+01
5.427500000000e+02 4.068238618155e-01 -1.391782411106e-04 2.708002704906e+01
5.430000000000e+02 4.064353805013e-01 -1.429428606077e-04 2.707629431940e+01
5.432500000000e+02 4.058725397067e-01 -1.463552765822e-04 2.707226261876e+01
5.435000000000e+02 4.051451916063e-01 -1.494280009703e-04 2.706795391576e+01
5.437500000000e+02 4.042629817607e-01 -1.521787154639e-04 2.706338505845e+01
5.440000000000e+02 4.032358931787e-01 -1.546275361206e-04 2.705856767817e+01
5.442500000000e+02 4.020747226800e-01 -1.567943112027e-04 2.705350833127e+01
5.445000000000e+02 4.007915230317e-01 -1.586963457989e-04 2.704820832265e+01
5.447500000000e+02 3.993999682213e-01 -1.603462631422e-04 2.704266390801e+01
5.450000000000e+02 3.979157125574e-01 -1.617505421522e-04 2.703686608258e+01
5.452500000000e+02 3.963566949205e-01 -1.629082783551e-04 2.703080078792e+01
5.455000000000e+02 3.947434615408e-01 -1.638108188926e-04 2.702444867210e+01
5.457500000000e+02 3.930994016658e-01 -1.644416294634e-04 2.701778531139e+01
5.460000000000e+02 3.914509408897e-01 -1.647771984258e-04 2.701078107494e+01
5.462500000000e+02 3.898275320965e-01 -1.647882746429e-04 2.700340129125e+01
5.465000000000e+02 3.882613970807e-01 -1.644418037593e-04 2.699560649125e+01
5.467500000000e+02 3.867869505668e-01 -1.637036929177e-04 2.698735254720e+01
5.470000000000e+02 3.854397781873e-01 -1.625418511182e-04 2.697859112221e+01
5.472500000000e+02 3.842551833915e-01 -1.609297221020e-04 2.696927009970e+01
5.475000000000e+02 3.832663023546e-01 -1.588498586717e-04 2.695933426451e+01
5.477500000000e+02 3.825019542077e-01 -1.562978425548e-04 2.694872579618e+01
5.480000000000e+02 3.819842884084e-01 -1.532851343209e-04 2.693738518969e+01
5.482500000000e+02 3.817266128765e-01 -1.498416437013e-04 2.692525183595e+01
5.485000000000e+02 3.817315150575e-01 -1.460168977844e-04 2.691226498098e+01
5.487500000000e+02 3.819897119728e-01 -1.418801511637e-04 2.689836429674e+01
5.490000000000e+02 3.824796794043e-01 -1.375186835001e-04 2.688349076796e+01
5.492500000000e+02 3.831683725843e-01 -1.330348257935e-04 2.686758717488e+01
5.495000000000e+02 3.840129209294e-01 -1.285414388062e-04 2.685059873937e+01
5.497500000000e+02 3.849632734741e-01 -1.241563572949e-04 2.683247365423e+01
5.500000000000e+02 3.859655938654e-01 -1.199962383127e-04 2.681316340102e+01
5.502500000000e+02 3.869660131846e-01 -1.161703180006e-04 2.679262317925e+01
5.505000000000e+02 3.879144425164e-01 -1.127746709151e-04 2.677081217018e+01
5.507500000000e+02 3.887680128017e-01 -1.098874913311e-04 2.674769390113e+01
5.510000000000e+02 3.894938297048e-01 -1.075658444885e-04 2.672323636747e+01
5.512500000000e+02 3.900707666160e-01 -1.058441865912e-04 2.669741231047e+01
5.515000000000e+02 3.904901571222e-01 -1.047347165429e-04 2.667019949662e+01
5.517500000000e+02 3.907553811590e-01 -1.042295873250e-04 2.664158073871e+01
5.520000000000e+02 3.908804359161e-01 -1.043043729793e-04 2.661154408734e+01
5.522500000000e+02 3.908877472405e-01 -1.049226613373e-04 2.658008296052e+01
5.525000000000e+02 3.908054105555e-01 -1.060408148587e-04 2.654719596318e+01
5.527500000000e+02 3.906642886528e-01 -1.076131728969e-04 2.651288699552e+01
5.530000000000e+02 3.904951051749e-01 -1.095962427296e-04 2.647716491198e+01
5.532500000000e+02 3.903258898204e-01 -1.119521297118e-04 2.644004338642e+01
5.535000000000e+02 3.901798363688e-01 -1.146505565375e-04 2.640154057183e+01
5.537500000000e+02 3.900737742780e-01 -1.176697721815e-04 2.636167888448e+01
5.540000000000e+02 3.900170952108e-01 -1.209959165948e-04 2.632048450268e+01
5.542500000000e+02 3.900112966717e-01 -1.246213517778e-04 2.627798714394e+01
5.545000000000e+02 3.900500021788e-01 -1.285420297576e-04 2.623421968585e+01
5.547500000000e+02 3.901195008870e-01 -1.327543769049e-04 2.618921800259e+01
5.550000000000e+02 3.901996867113e-01 -1.372514756090e-04 2.614302052643e+01
5.552500000000e+02 3.902655824250e-01 -1.420195183539e-04 2.609566812695e+01
5.555000000000e+02 3.902893027611e-01 -1.470341365473e-04 2.604720384836e+01
5.557500000000e+02 3.902425554991e-01 -1.522573039855e-04 2.599767282358e+01
5.560000000000e+02 3.900994798809e-01 -1.576344903676e-04 2.594712190478e+01
5.562500000000e+02 3.898397664269e-01 -1.630928641755e-04 2.589559956490e+01
5.565000000000e+02 3.894517490115e-01 -1.685405189711e-04 2.584315581096e+01
5.567500000000e+02 3.889350530065e-01 -1.738668419526e-04 2.578984185193e+01
5.570000000000e+02 3.883024748315e-01 -1.789446200235e-04 2.573571008328e+01
5.572500000000e+02 3.875806426866e-01 -1.836338010985e-04 2.568081414053e+01
5.575000000000e+02 3.868090911313e-01 -1.877869950828e-04 2.562520875906e+01
5.577500000000e+02 3.860376365025e-01 -1.912566155313e-04 2.556895003152e+01
5.580000000000e+02 3.853220179077e-01 -1.939031582263e-04 2.551209574224e+01
5.582500000000e+02 3.847181518406e-01 -1.956041601555e-04 2.545470555054e+01
5.585000000000e+02 3.842755141484e-01 -1.962628341992e-04 2.539684149961e+01
5.587500000000e+02 3.840303917536e-01 -1.958154173826e-04 2.533856853908e+01
5.590000000000e+02 3.839999528226e-01 -1.942365813333e-04 2.527995478162e+01
5.592500000000e+02 3.841779222206e-01 -1.915417101635e-04 2.522107192179e+01
5.595000000000e+02 3.845326068258e-01 -1.877855274224e-04 2.516199548606e+01
5.597500000000e+02 3.850078993782e-01 -1.830574544584e-04 2.510280466661e+01
5.600000000000e+02 3.855270930659e-01 -1.774730991401e-04 2.504358226659e+01
5.602500000000e+02 3.859995589882e-01 -1.711636913352e-04 2.498441407049e+01
5.605000000000e+02 3.863291977377e-01 -1.642635217076e-04 2.492538830481e+01
5.607500000000e+02 3.864240921085e-01 -1.568980653285e-04 2.486659461127e+01
5.610000000000e+02 3.862056718760e-01 -1.491729238947e-04 2.480812315323e+01
5.612500000000e+02 3.856166763222e-01 -1.411664178092e-04 2.475006342985e+01
5.615000000000e+02 3.846264151654e-01 -1.329257331865e-04 2.469250325412e+01
5.617500000000e+02 3.832328429794e-01 -1.244678195604e-04 2.463552775753e+01
5.620000000000e+02 3.814609757393e-01 -1.157847341431e-04 2.457921860170e+01
5.622500000000e+02 3.793580583790e-01 -1.068532039365e-04 2.452365332590e+01
5.625000000000e+02 3.769857835080e-01 -9.764637817148e-05 2.446890502244e+01
5.627500000000e+02 3.744110855385e-01 -8.814699686370e-05 2.441504215306e+01
5.630000000000e+02 3.716963709776e-01 -7.835923752743e-05 2.436212861816e+01
5.632500000000e+02 3.688910126593e-01 -6.831838242178e-05 2.431022390608e+01
5.635000000000e+02 3.660249205766e-01 -5.809598680126e-05 2.425938334076e+01
5.637500000000e+02 3.631054924648e-01 -4.780043951835e-05 2.420965828934e+01
5.640000000000e+02 3.601180063173e-01 -3.757208749014e-05 2.416109631116e+01
5.642500000000e+02 3.570296876697e-01 -2.757401441461e-05 2.411374114621e+01
5.645000000000e+02 3.537965832034e-01 -1.797925535185e-05 2.406763256852e+01
5.647500000000e+02 3.503723272636e-01 -8.956417141040e-06 2.402280604600e+01
5.650000000000e+02 3.467175408265e-01 -6.554477670700e-07 2.397929225755e+01
5.652500000000e+02 3.428084051829e-01 6.804503622210e-06 2.393711652314e+01
5.655000000000e+02 3.386432575604e-01 1.334349223275e-05 2.389629817682e+01
5.657500000000e+02 3.342462753525e-01 1.892466636585e-05 2.385684999607e+01
5.660000000000e+02 3.296677363240e-01 2.355291107498e-05 2.381877774865e+01
5.662500000000e+02 3.249808767012e-01 2.726865468881e-05 2.378207988677e+01
5.665000000000e+02 3.202757637849e-01 3.013815980170e-05 2.374674748811e+01
5.667500000000e+02 3.156511074694e-01 3.224118635591e-05 2.371276441949e+01
5.670000000000e+02 3.112051226806e-01 3.365807270441e-05 2.368010767207e+01
5.672500000000e+02 3.070265577586e-01 3.445843561766e-05 2.364874796293e+01
5.675000000000e+02 3.031872606640e-01 3.469205786939e-05 2.361865035524e+01
5.677500000000e+02 2.997368911435e-01 3.438437747096e-05 2.358977503998e+01
5.680000000000e+02 2.967005885517e-01 3.353596224449e-05 2.356207805970e+01
5.682500000000e+02 2.940796034230e-01 3.212632981583e-05 2.353551191496e+01
5.685000000000e+02 2.918545173978e-01 3.012175048266e-05 2.351002618235e+01
5.687500000000e+02 2.899906191153e-01 2.748492905861e-05 2.348556790013e+01
5.690000000000e+02 2.884444265979e-01 2.418556762824e-05 2.346208175674e+01
5.692500000000e+02 2.871703537102e-01 2.021056219994e-05 2.343951032414e+01
5.695000000000e+02 2.861267290492e-01 1.557165213384e-05 2.341779401866e+01
5.697500000000e+02 2.852802767337e-01 1.031020934383e-05 2.339687111257e+01
5.700000000000e+02 2.846086653946e-01 4.498076499180e-06 2.337667763896e+01
5.702500000000e+02 2.841007920353e-01 -1.764941333280e-06 2.335714754222e+01
5.705000000000e+02 2.837551019463e-01 -8.356844142940e-06 2.333821275936e+01
5.707500000000e+02 2.835762417169e-01 -1.514171338838e-05 2.331980336704e+01
5.710000000000e+02 2.835706318959e-01 -2.197884530654e-05 2.330184811518e+01
5.712500000000e+02 2.837417667636e-01 -2.873230066217e-05 2.328427485473e+01
5.715000000000e+02 2.840858660894e-01 -3.527842884332e-05 2.326701100320e+01
5.717500000000e+02 2.845885042741e-01 -4.151150850175e-05 2.324998444108e+01
5.720000000000e+02 2.852226708718e-01 -4.734712841177e-05 2.323312390429e+01
5.722500000000e+02 2.859484602353e-01 -5.272197656623e-05 2.321635990468e+01
5.725000000000e+02 2.867143572605e-01 -5.759150656878e-05 2.319962519672e+01
5.727500000000e+02 2.874599045328e-01 -6.192544573981e-05 2.318285541170e+01
5.730000000000e+02 2.881192967737e-01 -6.570221468991e-05 2.316598931514e+01
5.732500000000e+02 2.886255203465e-01 -6.890326726394e-05 2.314896951363e+01
5.735000000000e+02 2.889143191688e-01 -7.150794669012e-05 2.313174233935e+01
5.737500000000e+02 2.889277547423e-01 -7.348970366552e-05 2.311425841781e+01
5.740000000000e+02 2.886167794542e-01 -7.481404436619e-05 2.309647270157e+01
5.742500000000e+02 2.879426765264e-01 -7.543860490496e-05 2.307834443540e+01
5.745000000000e+02 2.868774555451e-01 -7.531525559207e-05 2.305983770580e+01
5.747500000000e+02 2.854029849131e-01 -7.439331080230e-05 2.304092113893e+01
5.750000000000e+02 2.835095104250e-01 -7.262408901713e-05 2.302156854539e+01
5.752500000000e+02 2.811934247880e-01 -6.996529075281e-05 2.300175864655e+01
5.755000000000e+02 2.784551207243e-01 -6.638548813382e-05 2.298147576750e+01
5.757500000000e+02 2.752967870984e-01 -6.186720329873e-05 2.296070954555e+01
5.760000000000e+02 2.717209046121e-01 -5.640912556882e-05 2.293945555971e+01
5.762500000000e+02 2.677292496821e-01 -5.002638594117e-05 2.291771528953e+01
5.765000000000e+02 2.633226423957e-01 -4.274959571595e-05 2.289549600811e+01
5.767500000000e+02 2.585015509923e-01 -3.462268551806e-05 2.287281119321e+01
5.770000000000e+02 2.532671346690e-01 -2.569957038844e-05 2.284968027502e+01
5.772500000000e+02 2.476226903122e-01 -1.604041468055e-05 2.282612828793e+01
5.775000000000e+02 2.415753856880e-01 -5.708146375340e-06 2.280218611693e+01
5.777500000000e+02 2.351376960760e-01 5.234974900710e-06 2.277788965549e+01
5.780000000000e+02 2.283287514149e-01 1.672962834588e-05 2.275327998889e+01
5.782500000000e+02 2.211750165032e-01 2.872105831592e-05 2.272840243575e+01
5.785000000000e+02 2.137106000873e-01 4.115933463747e-05 2.270330664824e+01
5.787500000000e+02 2.059768145726e-01 5.399886884760e-05 2.267804561082e+01
5.790000000000e+02 1.980213562198e-01 6.719689857673e-05 2.265267569876e+01
5.792500000000e+02 1.898969257637e-01 8.071160454936e-05 2.262725568957e+01
5.795000000000e+02 1.816596755552e-01 9.449988041380e-05 2.260184681151e+01
5.797500000000e+02 1.733674395288e-01 1.085151170714e-04 2.257651179420e+01
5.800000000000e+02 1.650780623715e-01 1.227054111745e-04 2.255131486611e+01
5.802500000000e+02 1.568478468240e-01 1.370123735997e-04 2.252632113933e+01
5.805000000000e+02 1.487302887701e-01 1.513705057477e-04 2.250159600819e+01
5.807500000000e+02 1.407751303054e-01 1.657074739353e-04 2.247720510158e+01
5.810000000000e+02 1.330277483210e-01 1.799449287764e-04 2.245321367953e+01
5.812500000000e+02 1.255288744921e-01 1.939999322912e-04 2.242968605062e+01
5.815000000000e+02 1.183145451347e-01 2.077869111934e-04 2.240668551124e+01
5.817500000000e+02 1.114162568073e-01 2.212196928347e-04 2.238427375057e+01
5.820000000000e+02 1.048612336319e-01 2.342135457493e-04 2.236251029116e+01
5.822500000000e+02 9.867265463273e-02 2.466873718947e-04 2.234145248014e+01
5.825000000000e+02 9.286991480303e-02 2.585650884312e-04 2.232115467918e+01
5.827500000000e+02 8.746869296091e-02 2.697771851092e-04 2.230166828484e+01
5.830000000000e+02 8.248096080083e-02 2.802615225489e-04 2.228304125090e+01
5.832500000000e+02 7.791486850582e-02 2.899637093534e-04 2.226531764400e+01
5.835000000000e+02 7.377445750073e-02 2.988374848857e-04 2.224853775652e+01
5.837500000000e+02 7.005941970960e-02 3.068442590258e-04 2.223273749167e+01
5.840000000000e+02 6.676473612797e-02 3.139531426203e-04 2.221794854812e+01
5.842500000000e+02 6.388044318356e-02 3.201403050743e-04 2.220419809917e+01
5.845000000000e+02 6.139145190970e-02 3.253887224316e-04 2.219150880497e+01
5.847500000000e+02 5.927754564380e-02 3.296878921518e-04 2.217989856139e+01
5.850000000000e+02 5.751348730072e-02 3.330340708932e-04 2.216938078384e+01
5.852500000000e+02 5.606936779076e-02 3.354302080863e-04 2.215996427276e+01
5.855000000000e+02 5.491112472615e-02 3.368861488522e-04 2.215165309695e+01
5.857500000000e+02 5.400118442903e-02 3.374193066432e-04 2.214444696039e+01
5.860000000000e+02 5.329927495713e-02 3.370550687852e-04 2.213834113332e+01
5.862500000000e+02 5.276331117369e-02 3.358272306320e-04 2.213332640887e+01
5.865000000000e+02 5.235030143742e-02 3.337786290634e-04 2.212938952933e+01
5.867500000000e+02 5.201726746593e-02 3.309613268165e-04 2.212651318634e+01
5.870000000000e+02 5.172209278845e-02 3.274366057433e-04 2.212467603409e+01
5.872500000000e+02 5.142428432243e-02 3.232748672019e-04 2.212385319162e+01
5.875000000000e+02 5.108561042160e-02 3.185551766149e-04 2.212401630158e+01
5.877500000000e+02 5.067058393745e-02 3.133645152860e-04 2.212513360659e+01
5.880000000000e+02 5.014682269409e-02 3.077967197827e-04 2.212717052026e+01
5.882500000000e+02 4.948524513411e-02 3.019511694959e-04 2.213008973907e+01
5.885000000000e+02 4.866011771799e-02 2.959313976687e-04 2.213385136520e+01
5.887500000000e+02 4.764903766952e-02 2.898436047541e-04 2.213841352359e+01
5.890000000000e+02 4.643278665049e-02 2.837950600878e-04 2.214373250705e+01
5.892500000000e+02 4.499510811224e-02 2.778925770981e-04 2.214976291184e+01
5.895000000000e+02 4.332252643169e-02 2.722409983707e-04 2.215645833701e+01
5.897500000000e+02 4.140404367968e-02 2.669418840695e-04 2.216377123786e+01
5.900000000000e+02 3.923097193418e-02 2.620923985821e-04 2.217165368957e+01
5.902500000000e+02 3.679666281566e-02 2.577842866388e-04 2.218005722637e+01
5.905000000000e+02 3.409640714584e-02 2.541028402742e-04 2.218893360331e+01
5.907500000000e+02 3.112724017597e-02 2.511262476129e-04 2.219823462871e+01
5.910000000000e+02 2.788792136551e-02 2.489251683311e-04 2.220791287128e+01
5.912500000000e+02 2.437886218547e-02 2.475623859468e-04 2.221792177577e+01
5.915000000000e+02 2.060208009116e-02 2.470925371822e-04 2.222821578549e+01
5.917500000000e+02 1.656125897913e-02 2.475617957529e-04 2.223875099417e+01
5.920000000000e+02 1.226173366608e-02 2.490077137640e-04 2.224948526823e+01
5.922500000000e+02 7.710468788480e-03 2.514593055702e-04 2.226037836450e+01
5.925000000000e+02 2.916113604502e-03 2.549367728402e-04 2.227139258631e+01
5.927500000000e+02 -2.111049089399e-03 2.594514137869e-04 2.228249289753e+01
5.930000000000e+02 -7.359168423992e-03 2.650055073248e-04 2.229364709196e+01
5.932500000000e+02 -1.281487778553e-02 2.715923270167e-04 2.230482618705e+01
5.935000000000e+02 -1.846337316240e-02 2.791960160990e-04 2.231600487231e+01
5.937500000000e+02 -2.428859169588e-02 2.877916874690e-04 2.232716133912e+01
5.940000000000e+02 -3.027329441488e-02 2.973454366037e-04 2.233827798813e+01
5.942500000000e+02 -3.639928011824e-02 3.078145477453e-04 2.234934116350e+01
5.945000000000e+02 -4.264749739158e-02 3.191476623519e-04 2.236034180347e+01
5.947500000000e+02 -4.899826309681e-02 3.312851899353e-04 2.237127513761e+01
5.950000000000e+02 -5.543138408921e-02 3.441597287008e-04 2.238214121173e+01
5.952500000000e+02 -6.192633280198e-02 3.576966764517e-04 2.239294480015e+01
5.955000000000e+02 -6.846241156238e-02 3.718149599285e-04 2.240369532353e+01
5.957500000000e+02 -7.501885489455e-02 3.864278301189e-04 2.241440718936e+01
5.960000000000e+02 -8.157497617239e-02 4.014438285789e-04 2.242509962702e+01
5.962500000000e+02 -8.811028075020e-02 4.167677668550e-04 2.243579649875e+01
5.965000000000e+02 -9.460455774949e-02 4.323018544687e-04 2.244652653224e+01
5.967500000000e+02 -1.010379812185e-01 4.479468132358e-04 2.245732305737e+01
5.970000000000e+02 -1.073912089842e-01 4.636030172839e-04 2.246822373080e+01
5.972500000000e+02 -1.136454579111e-01 4.791716859676e-04 2.247927069245e+01
5.975000000000e+02 -1.197826055822e-01 4.945558630342e-04 2.249050999511e+01
5.977500000000e+02 -1.257852745193e-01 5.096619001404e-04 2.250199172861e+01
5.980000000000e+02 -1.316369311594e-01 5.244002318697e-04 2.251376940892e+01
5.982500000000e+02 -1.373219878697e-01 5.386863298907e-04 2.252589998621e+01
5.985000000000e+02 -1.428259078159e-01 5.524415772882e-04 2.253844339652e+01
5.987500000000e+02 -1.481353088493e-01 5.655940148844e-04 2.255146210738e+01
5.990000000000e+02 -1.532380866528e-01 5.780791855552e-04 2.256502101766e+01
5.992500000000e+02 -1.581235089173e-01 5.898401762216e-04 2.257918677203e+01
5.995000000000e+02 -1.627823378991e-01 6.008284573078e-04 2.259402761446e+01
5.997500000000e+02 -1.672069216476e-01 6.110040784070e-04 2.260961281581e+01
6.000000000000e+02 -1.713912894780e-01 6.203358541866e-04 2.262601230711e+01
6.002500000000e+02 -1.753312178566e-01 6.288012998493e-04 2.264329611245e+01
6.005000000000e+02 -1.790243123307e-01 6.363867132025e-04 2.266153408435e+01
6.007500000000e+02 -1.824700428813e-01 6.430869230447e-04 2.268079535887e+01
6.010000000000e+02 -1.856697625608e-01 6.489049289111e-04 2.270114781062e+01
6.012500000000e+02 -1.886267334876e-01 6.538516597322e-04 2.272265779089e+01
6.015000000000e+02 -1.913461014655e-01 6.579455125518e-04 2.274538959117e+01
6.017500000000e+02 -1.938348574967e-01 6.612116097430e-04 2.276940494221e+01
6.020000000000e+02 -1.961017979617e-01 6.636813218260e-04 2.279476276914e+01
6.022500000000e+02 -1.981574441588e-01 6.653915534103e-04 2.282151868168e+01
6.025000000000e+02 -2.000139561143e-01 6.663841367117e-04 2.284972465606e+01
6.027500000000e+02 -2.016850190716e-01 6.667048303901e-04 2.287942859771e+01
6.030000000000e+02 -2.031857344372e-01 6.664027363881e-04 2.291067414849e+01
6.032500000000e+02 -2.045324815734e-01 6.655294681758e-04 2.294350031543e+01
6.035000000000e+02 -2.057427680228e-01 6.641382981120e-04 2.297794114167e+01
6.037500000000e+02 -2.068350790242e-01 6.622835316935e-04 2.301402558406e+01
6.040000000000e+02 -2.078287069200e-01 6.600197613676e-04 2.305177723760e+01
6.042500000000e+02 -2.087435869759e-01 6.574011945771e-04 2.309121407342e+01
6.045000000000e+02 -2.096001091666e-01 6.544810916369e-04 2.313234842352e+01
6.047500000000e+02 -2.104189552899e-01 6.513112482650e-04 2.317518668463e+01
6.050000000000e+02 -2.112209015807e-01 6.479416060201e-04 2.321972935301e+01
6.052500000000e+02 -2.120266644825e-01 6.444198365837e-04 2.326597078928e+01
6.055000000000e+02 -2.128567051702e-01 6.407911082226e-04 2.331389927690e+01
6.057500000000e+02 -2.137310740924e-01 6.370978487222e-04 2.336349690349e+01
6.060000000000e+02 -2.146692393153e-01 6.333796993748e-04 2.341473955944e+01
6.062500000000e+02 -2.156899409157e-01 6.296735071128e-04 2.346759688302e+01
6.065000000000e+02 -2.168110165145e-01 6.260133337351e-04 2.352203234014e+01
6.067500000000e+02 -2.180492650573e-01 6.224305816988e-04 2.357800319669e+01
6.070000000000e+02 -2.194202954204e-01 6.189541773807e-04 2.363546058493e+01
6.072500000000e+02 -2.209383915157e-01 6.156108113924e-04 2.369434952827e+01
6.075000000000e+02 -2.226163598377e-01 6.124251770262e-04 2.375460906993e+01
6.077500000000e+02 -2.244654226865e-01 6.094202792121e-04 2.381617226412e+01
6.080000000000e+02 -2.264950413943e-01 6.066177673306e-04 2.387896643032e+01
6.082500000000e+02 -2.287128314049e-01 6.040381297702e-04 2.394291312872e+01
6.085000000000e+02 -2.311243879221e-01 6.017011278543e-04 2.400792846570e+01
6.087500000000e+02 -2.337332068776e-01 5.996261316532e-04 2.407392313199e+01
6.090000000000e+02 -2.365405223174e-01 5.978321898835e-04 2.414080272648e+01
6.092500000000e+02 -2.395452410452e-01 5.963383125115e-04 2.420846786436e+01
6.095000000000e+02 -2.427438190187e-01 5.951635688135e-04 2.427681455137e+01
6.097500000000e+02 -2.461302109370e-01 5.943272688501e-04 2.434573439197e+01
6.100000000000e+02 -2.496958288612e-01 5.938489732520e-04 2.441511492979e+01
6.102500000000e+02 -2.534295449729e-01 5.937484983896e-04 2.448483999891e+01
6.105000000000e+02 -2.573177336771e-01 5.940456492278e-04 2.455479009675e+01
6.107500000000e+02 -2.613443704425e-01 5.947599603965e-04 2.462484279899e+01
6.110000000000e+02 -2.654911855198e-01 5.959105445188e-04 2.469487320773e+01
6.112500000000e+02 -2.697378741845e-01 5.975157146792e-04 2.476475442131e+01
6.115000000000e+02 -2.740623726363e-01 5.995925244597e-04 2.483435805198e+01
6.117500000000e+02 -2.784411794298e-01 6.021562115116e-04 2.490355475377e+01
6.120000000000e+02 -2.828497402281e-01 6.052196894149e-04 2.497221479902e+01
6.122500000000e+02 -2.872628731204e-01 6.087929840609e-04 2.504020867914e+01
6.125000000000e+02 -2.916552356924e-01 6.128826863506e-04 2.510740772876e+01
6.127500000000e+02 -2.960018171254e-01 6.174913848325e-04 2.517368480595e+01
6.130000000000e+02 -3.002784312398e-01 6.226171080222e-04 2.523891489154e+01
6.132500000000e+02 -3.044622557521e-01 6.282530543673e-04 2.530297591269e+01
6.135000000000e+02 -3.085323120400e-01 6.343870573974e-04 2.536574938577e+01
6.137500000000e+02 -3.124699463701e-01 6.410013326701e-04 2.542712116833e+01
6.140000000000e+02 -3.162592670077e-01 6.480723475901e-04 2.548698220479e+01
6.142500000000e+02 -3.198875204282e-01 6.555707883714e-04 2.554522927248e+01
6.145000000000e+02 -3.233454059764e-01 6.634616925038e-04 2.560176571758e+01
6.147500000000e+02 -3.266273075186e-01 6.717046656387e-04 2.565650218664e+01
6.150000000000e+02 -3.297314426127e-01 6.802542874430e-04 2.570935732991e+01
6.152500000000e+02 -3.326599170630e-01 6.890606380651e-04 2.576025847083e+01
6.155000000000e+02 -3.354186932176e-01 6.980699304388e-04 2.580914224285e+01
6.157500000000e+02 -3.380174608056e-01 7.072252354981e-04 2.585595516704e+01
6.160000000000e+02 -3.404694266121e-01 7.164672957168e-04 2.590065417840e+01
6.162500000000e+02 -3.427910143038e-01 7.257353885722e-04 2.594320707406e+01
6.165000000000e+02 -3.450014843492e-01 7.349682282804e-04 2.598359288403e+01
6.167500000000e+02 -3.471224901622e-01 7.441048949107e-04 2.602180216209e+01
6.170000000000e+02 -3.491775622394e-01 7.530857493822e-04 2.605783717346e+01
6.172500000000e+02 -3.511915405639e-01 7.618533443501e-04 2.609171198685e+01
6.175000000000e+02 -3.531899637466e-01 7.703532673941e-04 2.612345245685e+01
6.177500000000e+02 -3.551984388450e-01 7.785348606397e-04 2.615309610561e+01
6.180000000000e+02 -3.572419758454e-01 7.863519821580e-04 2.618069187999e+01
6.182500000000e+02 -3.593443496973e-01 7.937636278249e-04 2.620629981188e+01
6.185000000000e+02 -3.615274473759e-01 8.007343684302e-04 2.622999055620e+01
6.187500000000e+02 -3.638106981966e-01 8.072347395890e-04 2.625184482491e+01
6.190000000000e+02 -3.662104867553e-01 8.132414361110e-04 2.627195273095e+01
6.192500000000e+02 -3.687397247571e-01 8.187374483212e-04 2.629041302148e+01
6.195000000000e+02 -3.714074218419e-01 8.237119962501e-04 2.630733224197e+01
6.197500000000e+02 -3.742184329427e-01 8.281603791789e-04 2.632282379826e+01
6.200000000000e+02 -3.771733115222e-01 8.320836852133e-04 2.633700699765e+01
6.202500000000e+02 -3.802682577084e-01 8.354883548632e-04 2.635000598419e+01
6.205000000000e+02 -3.834952454064e-01 8.383856635919e-04 2.636194867434e+01
6.207500000000e+02 -3.868422797493e-01 8.407911548019e-04 2.637296566320e+01
6.210000000000e+02 -3.902937690407e-01 8.427239617262e-04 2.638318909053e+01
6.212500000000e+02 -3.938310243278e-01 8.442061410190e-04 2.639275153819e+01
6.215000000000e+02 -3.974328537215e-01 8.452620137156e-04 2.640178494665e+01
6.217500000000e+02 -4.010762234334e-01 8.459175348462e-04 2.641041952514e+01
6.220000000000e+02 -4.047369625553e-01 8.461997551513e-04 2.641878273595e+01
6.222500000000e+02 -4.083904653848e-01 8.461363654826e-04 2.642699832040e+01
6.225000000000e+02 -4.120123823642e-01 8.457554322577e-04 2.643518541735e+01
6.227500000000e+02 -4.155792200648e-01 8.450851691616e-04 2.644345762615e+01
6.230000000000e+02 -4.190688694175e-01 8.441539684130e-04 2.645192235498e+01
6.232500000000e+02 -4.224610088893e-01 8.429905119376e-04 2.646067997647e+01
6.235000000000e+02 -4.257373678808e-01 8.416240627892e-04 2.646982336416e+01
6.237500000000e+02 -4.288818633528e-01 8.400848125086e-04 2.647943718224e+01
6.240000000000e+02 -4.318805935992e-01 8.384043349149e-04 2.648959751153e+01
6.242500000000e+02 -4.347217075239e-01 8.366160165189e-04 2.650037148667e+01
6.245000000000e+02 -4.373952006153e-01 8.347554764759e-04 2.651181685374e+01
6.247500000000e+02 -4.398926267729e-01 8.328608267580e-04 2.652398178727e+01
6.250000000000e+02 -4.422067935587e-01 8.309727726593e-04 2.653690467616e+01
6.252500000000e+02 -4.443314609064e-01 8.291348302375e-04 2.655061400184e+01
6.255000000000e+02 -4.462610837316e-01 8.273927845026e-04 2.656512822587e+01
6.257500000000e+02 -4.479906229542e-01 8.257941923881e-04 2.658045579818e+01
6.260000000000e+02 -4.495154410836e-01 8.243876279938e-04 2.659659514724e+01
6.262500000000e+02 -4.508313021214e-01 8.232217234202e-04 2.661353478717e+01
6.265000000000e+02 -4.519344824518e-01 8.223440374911e-04 2.663125340232e+01
6.267500000000e+02 -4.528219773517e-01 8.217998619795e-04 2.664972004987e+01
6.270000000000e+02 -4.534918220287e-01 8.216306820532e-04 2.666889429936e+01
6.272500000000e+02 -4.539434648258e-01 8.218730092404e-04 2.668872667613e+01
6.275000000000e+02 -4.541782730615e-01 8.225572987371e-04 2.670915871295e+01
6.277500000000e+02 -4.542000424465e-01 8.237068001264e-04 2.673012346388e+01
6.280000000000e+02 -4.540155805460e-01 8.253367595837e-04 2.675154587304e+01
6.282500000000e+02 -4.536352793604e-01 8.274537333124e-04 2.677334331356e+01
6.285000000000e+02 -4.530737341237e-01 8.300554385383e-04 2.679542596993e+01
6.287500000000e+02 -4.523502663979e-01 8.331306567188e-04 2.681769751881e+01
6.290000000000e+02 -4.514894059382e-01 8.366596023156e-04 2.684005579167e+01
6.292500000000e+02 -4.505212362082e-01 8.406145306301e-04 2.686239347812e+01
6.295000000000e+02 -4.494815765420e-01 8.449606922238e-04 2.688459894701e+01
6.297500000000e+02 -4.484119402925e-01 8.496575751035e-04 2.690655711073e+01
6.300000000000e+02 -4.473592139775e-01 8.546603300911e-04 2.692815047193e+01
6.302500000000e+02 -4.463750357196e-01 8.599215760163e-04 2.694925998683e+01
6.305000000000e+02 -4.455148124611e-01 8.653932358005e-04 2.696976623108e+01
6.307500000000e+02 -4.448363935644e-01 8.710285779201e-04 2.698955049004e+01
6.310000000000e+02 -4.443984059064e-01 8.767842788059e-04 2.700849588210e+01
6.312500000000e+02 -4.442583107966e-01 8.826224351984e-04 2.702648846931e+01
6.315000000000e+02 -4.444702497380e-01 8.885124030772e-04 2.704341834095e+01
6.317500000000e+02 -4.450828355965e-01 8.944323721695e-04 2.705918072657e+01
6.320000000000e+02 -4.461369366657e-01 9.003704796620e-04 2.707367682394e+01
6.322500000000e+02 -4.476637062816e-01 9.063254210395e-04 2.708681475042e+01
6.325000000000e+02 -4.496829258011e-01 9.123064080865e-04 2.709851025420e+01
6.327500000000e+02 -4.522018072826e-01 9.183324103067e-04 2.710868730859e+01
6.330000000000e+02 -4.552143980660e-01 9.244307620808e-04 2.711727863705e+01
6.332500000000e+02 -4.587015187317e-01 9.306348813472e-04 2.712422590519e+01
6.335000000000e+02 -4.626314318757e-01 9.369816746135e-04 2.712948004139e+01
6.337500000000e+02 -4.669609931497e-01 9.435081961643e-04 2.713300111071e+01
6.340000000000e+02 -4.716373970602e-01 9.502484076564e-04 2.713475838590e+01
6.342500000000e+02 -4.766002288865e-01 9.572295596027e-04 2.713472997258e+01
6.345000000000e+02 -4.817838437982e-01 9.644691450806e-04 2.713290266344e+01
6.347500000000e+02 -4.871197946668e-01 9.719719749726e-04 2.712927139677e+01
6.350000000000e+02 -4.925392742426e-01 9.797281599372e-04 2.712383887504e+01
6.352500000000e+02 -4.979753868899e-01 9.877117351365e-04 2.711661499334e+01
6.355000000000e+02 -5.033651664040e-01 9.958802642508e-04 2.710761635509e+01
6.357500000000e+02 -5.086512325385e-01 1.004175140931e-03 2.709686555997e+01
6.360000000000e+02 -5.137830457630e-01 1.012522957315e-03 2.708439067340e+01
6.362500000000e+02 -5.187176866308e-01 1.020837519385e-03 2.707022460550e+01
6.365000000000e+02 -5.234201381279e-01 1.029022520652e-03 2.705440452224e+01
6.367500000000e+02 -5.278630539675e-01 1.036974704511e-03 2.703697127099e+01
6.370000000000e+02 -5.320260187424e-01 1.044587322837e-03 2.701796894815e+01
6.372500000000e+02 -5.358943593424e-01 1.051753716291e-03 2.699744428615e+01
6.375000000000e+02 -5.394575314957e-01 1.058370976831e-03 2.697544641344e+01
6.377500000000e+02 -5.427072674393e-01 1.064343381005e-03 2.695202631194e+01
6.380000000000e+02 -5.456355509062e-01 1.069585465030e-03 2.692723666492e+01
6.382500000000e+02 -5.482327166289e-01 1.074024706722e-03 2.690113137374e+01
6.385000000000e+02 -5.504857697453e-01 1.077603604907e-03 2.687376544285e+01
6.387500000000e+02 -5.523772823766e-01 1.080280964220e-03 2.684519451434e+01
6.390000000000e+02 -5.538849376737e-01 1.082032310668e-03 2.681547460508e+01
6.392500000000e+02 -5.549819111833e-01 1.082849359716e-03 2.678466183110e+01
6.395000000000e+02 -5.556382193882e-01 1.082738799700e-03 2.675281187541e+01
6.397500000000e+02 -5.558228478800e-01 1.081719978119e-03 2.671997969089e+01
6.400000000000e+02 -5.555066140335e-01 1.079821968846e-03 2.668621907910e+01
6.402500000000e+02 -5.546654897844e-01 1.077080332108e-03 2.665158229976e+01
6.405000000000e+02 -5.532839799402e-01 1.073533486757e-03 2.661611985788e+01
6.407500000000e+02 -5.513583572825e-01 1.069219653887e-03 2.657988012716e+01
6.410000000000e+02 -5.488991748677e-01 1.064174114346e-03 2.654290933195e+01
6.412500000000e+02 -5.459329129749e-01 1.058427416319e-03 2.650525153063e+01
6.415000000000e+02 -5.425024603833e-01 1.052004781420e-03 2.646694872526e+01
6.417500000000e+02 -5.386663140789e-01 1.044926739432e-03 2.642804122002e+01
6.420000000000e+02 -5.344966302571e-01 1.037211109493e-03 2.638856782389e+01
6.422500000000e+02 -5.300761333585e-01 1.028875763377e-03 2.634856634674e+01
6.425000000000e+02 -5.254942173549e-01 1.019942050327e-03 2.630807412844e+01
6.427500000000e+02 -5.208426405483e-01 1.010438828440e-03 2.626712832731e+01
6.430000000000e+02 -5.162110394426e-01 1.000406038780e-03 2.622576639594e+01
6.432500000000e+02 -5.116827185218e-01 9.898976813203e-04 2.618402648336e+01
6.435000000000e+02 -5.073310520492e-01 9.789839530579e-04 2.614194752657e+01
6.437500000000e+02 -5.032166769683e-01 9.677518332817e-04 2.609956946676e+01
6.440000000000e+02 -4.993857022029e-01 9.563043017850e-04 2.605693338314e+01
6.442500000000e+02 -4.958690222650e-01 9.447581680886e-04 2.601408131657e+01
6.445000000000e+02 -4.926826986600e-01 9.332404533554e-04 2.597105628963e+01
6.447500000000e+02 -4.898293653079e-01 9.218837945410e-04 2.592790213816e+01
6.450000000000e+02 -4.873004965296e-01 9.108212019788e-04 2.588466345912e+01
6.452500000000e+02 -4.850793564309e-01 9.001805686342e-04 2.584138532640e+01
6.455000000000e+02 -4.831443593362e-01 8.900794555160e-04 2.579811323723e+01
6.457500000000e+02 -4.814725720076e-01 8.806204809663e-04 2.575489292611e+01
6.460000000000e+02 -4.800430333266e-01 8.718878165062e-04 2.571177029592e+01
6.462500000000e+02 -4.788395667674e-01 8.639447518030e-04 2.566879112537e+01
6.465000000000e+02 -4.778527861519e-01 8.568328512404e-04 2.562600096499e+01
6.467500000000e+02 -4.770810180948e-01 8.505723894510e-04 2.558344485552e+01
6.470000000000e+02 -4.765300036665e-01 8.451643006657e-04 2.554116713727e+01
6.472500000000e+02 -4.762112706459e-01 8.405929451176e-04 2.549921099962e+01
6.475000000000e+02 -4.761393417026e-01 8.368299379292e-04 2.545761817005e+01
6.477500000000e+02 -4.763280440137e-01 8.338384729764e-04 2.541642859558e+01
6.480000000000e+02 -4.767862558136e-01 8.315773270737e-04 2.537567989276e+01
6.482500000000e+02 -4.775137727788e-01 8.300049916956e-04 2.533540713915e+01
6.485000000000e+02 -4.784976885360e-01 8.290824943934e-04 2.529564237449e+01
6.487500000000e+02 -4.797100281155e-01 8.287756426793e-04 2.525641449164e+01
6.490000000000e+02 -4.811068795852e-01 8.290554425093e-04 2.521774889021e+01
6.492500000000e+02 -4.826294539591e-01 8.298976535875e-04 2.517966753039e+01
6.495000000000e+02 -4.842069128498e-01 8.312805617286e-04 2.514218877807e+01
6.497500000000e+02 -4.857608444741e-01 8.331820394521e-04 2.510532752359e+01
6.500000000000e+02 -4.872108305732e-01 8.355759595596e-04 2.506909532376e+01
6.502500000000e+02 -4.884804290281e-01 8.384282627212e-04 2.503350044390e+01
6.505000000000e+02 -4.895028530888e-01 8.416937246099e-04 2.499854804763e+01
6.507500000000e+02 -4.902255707415e-01 8.453136603231e-04 2.496424036970e+01
6.510000000000e+02 -4.906132210385e-01 8.492148278828e-04 2.493057673066e+01
6.512500000000e+02 -4.906484776000e-01 8.533101812448e-04 2.489755366272e+01
6.515000000000e+02 -4.903307452359e-01 8.575011197284e-04 2.486516492913e+01
6.517500000000e+02 -4.896729273315e-01 8.616812249661e-04 2.483340158883e+01
6.520000000000e+02 -4.886967883584e-01 8.657409234991e-04 2.480225192998e+01
6.522500000000e+02 -4.874276049389e-01 8.695726510691e-04 2.477170153754e+01
6.525000000000e+02 -4.858889439132e-01 8.730757579308e-04 2.474173336573e+01
6.527500000000e+02 -4.840983654995e-01 8.761605573982e-04 2.471232781494e+01
6.530000000000e+02 -4.820646860635e-01 8.787510961364e-04 2.468346284775e+01
6.532500000000e+02 -4.797871316464e-01 8.807861759029e-04 2.465511426257e+01
6.535000000000e+02 -4.772565835208e-01 8.822188088148e-04 2.462725583093e+01
6.537500000000e+02 -4.744584883425e-01 8.830139487337e-04 2.459985961200e+01
6.540000000000e+02 -4.713771427013e-01 8.831453726351e-04 2.457289608906e+01
6.542500000000e+02 -4.680004381585e-01 8.825918887381e-04 2.454633436772e+01
6.545000000000e+02 -4.643243565808e-01 8.813337080427e-04 2.452014230171e+01
6.547500000000e+02 -4.603565881397e-01 8.793498243490e-04 2.449428648131e+01
6.550000000000e+02 -4.561184818132e-01 8.766164716300e-04 2.446873225252e+01
6.552500000000e+02 -4.516451776063e-01 8.731073091249e-04 2.444344364821e+01
6.555000000000e+02 -4.469837552242e-01 8.687950541670e-04 2.441838334901e+01
6.557500000000e+02 -4.421898528141e-01 8.636547198161e-04 2.439351260430e+01
6.560000000000e+02 -4.373230390960e-01 8.576675068443e-04 2.436879126470e+01
6.562500000000e+02 -4.324417935995e-01 8.508251283468e-04 2.434417784407e+01
6.565000000000e+02 -4.275986961933e-01 8.431336298410e-04 2.431962971202e+01
6.567500000000e+02 -4.228366359851e-01 8.346164949870e-04 2.429510329441e+01
6.570000000000e+02 -4.181863478898e-01 8.253160328341e-04 2.427055441241e+01
6.572500000000e+02 -4.136656216880e-01 8.152934743636e-04 2.424593863583e+01
6.575000000000e+02 -4.092802716959e-01 8.046273449185e-04 2.422121161526e+01
6.577500000000e+02 -4.050264282010e-01 7.934102303817e-04 2.419632940330e+01
6.580000000000e+02 -4.008937962760e-01 7.817447955764e-04 2.417124872358e+01
6.582500000000e+02 -3.968694036804e-01 7.697395900268e-04 2.414592710789e+01
6.585000000000e+02 -3.929410174687e-01 7.575045537129e-04 2.412032298785e+01
6.587500000000e+02 -3.890999971510e-01 7.451475039813e-04 2.409439568458e+01
6.590000000000e+02 -3.853429821315e-01 7.327717697775e-04 2.406810535758e+01
6.592500000000e+02 -3.816723498015e-01 7.204746413341e-04 2.404141293935e+01
6.595000000000e+02 -3.780955479327e-01 7.083471402897e-04 2.401428008493e+01
6.597500000000e+02 -3.746233826786e-01 6.964745827397e-04 2.398666917743e+01
6.600000000000e+02 -3.712677315370e-01 6.849379589946e-04 2.395854343734e+01
6.602500000000e+02 -3.680391408557e-01 6.738152904853e-04 2.392986709875e+01
6.605000000000e+02 -3.649446481486e-01 6.631828178983e-04 2.390060569577e+01
6.607500000000e+02 -3.619862779170e-01 6.531156002321e-04 2.387072641384e+01
6.610000000000e+02 -3.591603781544e-01 6.436874161078e-04 2.384019850357e+01
6.612500000000e+02 -3.564579226809e-01 6.349696908067e-04 2.380899369455e+01
6.615000000000e+02 -3.538656392309e-01 6.270298520953e-04 2.377708660659e+01
6.617500000000e+02 -3.513677850089e-01 6.199290766740e-04 2.374445509571e+01
6.620000000000e+02 -3.489482556242e-01 6.137200119614e-04 2.371108049861e+01
6.622500000000e+02 -3.465926870056e-01 6.084443470776e-04 2.367694786173e+01
6.625000000000e+02 -3.442902327410e-01 6.041310732274e-04 2.364204602039e+01
6.627500000000e+02 -3.420347715705e-01 6.007954522830e-04 2.360636758986e+01
6.630000000000e+02 -3.398253896591e-01 5.984385197509e-04 2.356990900081e+01
6.632500000000e+02 -3.376661089214e-01 5.970478610998e-04 2.353267037451e+01
6.635000000000e+02 -3.355649316911e-01 5.965987981097e-04 2.349465547925e+01
6.637500000000e+02 -3.335323633231e-01 5.970561153610e-04 2.345587169118e+01
6.640000000000e+02 -3.315796695528e-01 5.983764001355e-04 2.341632991899e+01
6.642500000000e+02 -3.297170670373e-01 6.005099062124e-04 2.337604467513e+01
6.645000000000e+02 -3.279521403398e-01 6.034026810586e-04 2.333503403678e+01
6.647500000000e+02 -3.262886098110e-01 6.069977766267e-04 2.329331978893e+01
6.650000000000e+02 -3.247256141091e-01 6.112362096834e-04 2.325092746052e+01
6.652500000000e+02 -3.232575275497e-01 6.160573300231e-04 2.320788638085e+01
6.655000000000e+02 -3.218742556217e-01 6.213984551587e-04 2.316422979624e+01
6.657500000000e+02 -3.205619425204e-01 6.271943265592e-04 2.311999485029e+01
6.660000000000e+02 -3.193039210373e-01 6.333762474841e-04 2.307522257369e+01
6.662500000000e+02 -3.180817583458e-01 6.398713467562e-04 2.302995777094e+01
6.665000000000e+02 -3.168762493466e-01 6.466017889161e-04 2.298424896519e+01
6.667500000000e+02 -3.156682245096e-01 6.534846230085e-04 2.293814817566e+01
6.670000000000e+02 -3.144390884592e-01 6.604318284996e-04 2.289171067360e+01
6.672500000000e+02 -3.131711016993e-01 6.673508888135e-04 2.284499483312e+01
6.675000000000e+02 -3.118473304329e-01 6.741458027870e-04 2.279806176590e+01
6.677500000000e+02 -3.104514592849e-01 6.807183601949e-04 2.275097520332e+01
6.680000000000e+02 -3.089673768045e-01 6.869696925487e-04 2.270380112343e+01
6.682500000000e+02 -3.073788454928e-01 6.928019081931e-04 2.265660768483e+01
6.685000000000e+02 -3.056691062990e-01 6.981196132029e-04 2.260946490052e+01
6.687500000000e+02 -3.038207694184e-01 7.028312958504e-04 2.256244462862e+01
6.690000000000e+02 -3.018157458746e-01 7.068506733141e-04 2.251562030522e+01
6.692500000000e+02 -2.996355604754e-01 7.100974205403e-04 2.246906697095e+01
6.695000000000e+02 -2.972616879734e-01 7.124977136275e-04 2.242286103257e+01
6.697500000000e+02 -2.946762326298e-01 7.139847767389e-04 2.237708028462e+01
6.700000000000e+02 -2.918625845883e-01 7.144991338278e-04 2.233180374043e+01
6.702500000000e+02 -2.888060959979e-01 7.139887694808e-04 2.228711144987e+01
6.705000000000e+02 -2.854948417304e-01 7.124095249183e-04 2.224308443608e+01
6.707500000000e+02 -2.819201325388e-01 7.097253907087e-04 2.219980444175e+01
6.710000000000e+02 -2.780769542021e-01 7.059088232426e-04 2.215735373682e+01
6.712500000000e+02 -2.739641317582e-01 7.009413409352e-04 2.211581480405e+01
6.715000000000e+02 -2.695844647483e-01 6.948145070234e-04 2.207527016179e+01
6.717500000000e+02 -2.649445454237e-01 6.875305950525e-04 2.203580201952e+01
6.720000000000e+02 -2.600544406341e-01 6.791032969905e-04 2.199749192514e+01
6.722500000000e+02 -2.549274166252e-01 6.695585118215e-04 2.196042054361e+01
6.725000000000e+02 -2.495794735655e-01 6.589347671093e-04 2.192466729077e+01
6.727500000000e+02 -2.440288817885e-01 6.472834335733e-04 2.189030997263e+01
6.730000000000e+02 -2.382958979442e-01 6.346688256869e-04 2.185742457039e+01
6.732500000000e+02 -2.324023220216e-01 6.211676253247e-04 2.182608481086e+01
6.735000000000e+02 -2.263713544131e-01 6.068682941933e-04 2.179636196447e+01
6.737500000000e+02 -2.202273021835e-01 5.918698754862e-04 2.176832441851e+01
6.740000000000e+02 -2.139955411990e-01 5.762807568994e-04 2.174203745172e+01
6.742500000000e+02 -2.077023792334e-01 5.602170464122e-04 2.171756286917e+01
6.745000000000e+02 -2.013749385745e-01 5.438008609464e-04 2.169495863435e+01
6.747500000000e+02 -1.950411131432e-01 5.271585581925e-04 2.167427861159e+01
6.750000000000e+02 -1.887293819367e-01 5.104189166469e-04 2.165557218770e+01
6.752500000000e+02 -1.824685765459e-01 4.937114331985e-04 2.163888390313e+01
6.755000000000e+02 -1.762876533261e-01 4.771646513075e-04 2.162425319303e+01
6.757500000000e+02 -1.702153133949e-01 4.609046293912e-04 2.161171402236e+01
6.760000000000e+02 -1.642796134205e-01 4.450535402651e-04 2.160129460992e+01
6.762500000000e+02 -1.585075023312e-01 4.297284762121e-04 2.159301711354e+01
6.765000000000e+02 -1.529243897623e-01 4.150402343327e-04 2.158689745642e+01
6.767500000000e+02 -1.475536687637e-01 4.010923168284e-04 2.158294509546e+01
6.770000000000e+02 -1.424162796098e-01 3.879800692708e-04 2.158116283817e+01
6.772500000000e+02 -1.375303409187e-01 3.757896821947e-04 2.158154680490e+01
6.775000000000e+02 -1.329108155690e-01 3.645974588619e-04 2.158408635202e+01
6.777500000000e+02 -1.285692576190e-01 3.544691158434e-04 2.158876406461e+01
6.780000000000e+02 -1.245136389219e-01 3.454590734991e-04 2.159555584952e+01
6.782500000000e+02 -1.207482380733e-01 3.376097311443e-04 2.160443110182e+01
6.785000000000e+02 -1.172736041431e-01 3.309511039373e-04 2.161535282230e+01
6.787500000000e+02 -1.140865660418e-01 3.255001564201e-04 2.162827795063e+01
6.790000000000e+02 -1.111803043741e-01 3.212608509872e-04 2.164315757927e+01
6.792500000000e+02 -1.085444381915e-01 3.182236781611e-04 2.165993739008e+01
6.795000000000e+02 -1.061651626853e-01 3.163659566970e-04 2.167855795386e+01
6.797500000000e+02 -1.040253810748e-01 3.156517091641e-04 2.169895524819e+01
6.800000000000e+02 -1.021048807491e-01 3.160323321361e-04 2.172106101866e+01
6.802500000000e+02 -1.003804985840e-01 3.174468676065e-04 2.174480333859e+01
6.805000000000e+02 -9.882632694444e-02 3.198228716934e-04 2.177010705767e+01
6.807500000000e+02 -9.741393172490e-02 3.230772133311e-04 2.179689433027e+01
6.810000000000e+02 -9.611260989567e-02 3.271172329302e-04 2.182508508029e+01
6.812500000000e+02 -9.488967280208e-02 3.318416677026e-04 2.185459758440e+01
6.815000000000e+02 -9.371078570681e-02 3.371420037402e-04 2.188534894820e+01
6.817500000000e+02 -9.254034882763e-02 3.429038757111e-04 2.191725557403e+01
6.820000000000e+02 -9.134192985332e-02 3.490082256616e-04 2.195023374308e+01
6.822500000000e+02 -9.007873778096e-02 3.553329014023e-04 2.198420000426e+01
6.825000000000e+02 -8.871415225062e-02 3.617539294683e-04 2.201907174578e+01
6.827500000000e+02 -8.721226018985e-02 3.681471649541e-04 2.205476755682e+01
6.830000000000e+02 -8.553844865440e-02 3.743894058452e-04 2.209120776550e+01
6.832500000000e+02 -8.365995703068e-02 3.803598861873e-04 2.212831476513e+01
6.835000000000e+02 -8.154648315798e-02 3.859417608647e-04 2.216601350901e+01
6.837500000000e+02 -7.917069165268e-02 3.910232984482e-04 2.220423179032e+01
6.840000000000e+02 -7.650877404732e-02 3.954989932284e-04 2.224290068039e+01
6.842500000000e+02 -7.354085493468e-02 3.992707655375e-04 2.228195475344e+01
6.845000000000e+02 -7.025144049567e-02 4.022488139235e-04 2.232133244555e+01
6.847500000000e+02 -6.662971956345e-02 4.043527832974e-04 2.236097626514e+01
6.850000000000e+02 -6.266976484688e-02 4.055126310349e-04 2.240083296819e+01
6.852500000000e+02 -5.837073983008e-02 4.056693495554e-04 2.244085378637e+01
6.855000000000e+02 -5.373692039697e-02 4.047755530207e-04 2.248099451818e+01
6.857500000000e+02 -4.877761002827e-02 4.027958869283e-04 2.252121558361e+01
6.860000000000e+02 -4.350707271712e-02 3.997074770057e-04 2.256148211681e+01
6.862500000000e+02 -3.794427113971e-02 3.955000884877e-04 2.260176392856e+01
6.865000000000e+02 -3.211251096530e-02 3.901760582389e-04 2.264203544096e+01
6.867500000000e+02 -2.603914973728e-02 3.837503077928e-04 2.268227564264e+01
6.870000000000e+02 -1.975503212851e-02 3.762498704133e-04 2.272246790628e+01
6.872500000000e+02 -1.329408930394e-02 3.677136364254e-04 2.276259987025e+01
6.875000000000e+02 -6.692668856014e-03 3.581915571324e-04 2.280266318417e+01
6.877500000000e+02 1.095003443601e-05 3.477440660205e-04 2.284265331313e+01
6.880000000000e+02 6.777285227900e-03 3.364409659234e-04 2.288256922869e+01
6.882500000000e+02 1.356617579017e-02 3.243606619672e-04 2.292241314069e+01
6.885000000000e+02 2.033752139117e-02 3.115888499769e-04 2.296219014443e+01
6.887500000000e+02 2.705180214592e-02 2.982174505445e-04 2.300190789299e+01
6.890000000000e+02 3.367078516552e-02 2.843431542688e-04 2.304157621788e+01
6.892500000000e+02 4.015800351637e-02 2.700663601757e-04 2.308120675031e+01
6.895000000000e+02 4.647939539422e-02 2.554897428869e-04 2.312081253122e+01
6.897500000000e+02 5.260371784465e-02 2.407169456910e-04 2.316040760673e+01
6.900000000000e+02 5.850308404325e-02 2.258511790093e-04 2.320000663150e+01
6.902500000000e+02 6.415329653638e-02 2.109942365933e-04 2.323962446389e+01
6.905000000000e+02 6.953421948305e-02 1.962452534091e-04 2.327927576948e+01
6.907500000000e+02 7.463006764032e-02 1.816997178125e-04 2.331897465178e+01
6.910000000000e+02 7.942956245628e-02 1.674484236358e-04 2.335873425805e+01
6.912500000000e+02 8.392610319808e-02 1.535766214139e-04 2.339856646059e+01
6.915000000000e+02 8.811777638544e-02 1.401634324313e-04 2.343848149984e+01
6.917500000000e+02 9.200734714309e-02 1.272811525582e-04 2.347848769681e+01
6.920000000000e+02 9.560215701112e-02 1.149947242452e-04 2.351859120167e+01
6.922500000000e+02 9.891393031822e-02 1.033614721748e-04 2.355879571186e+01
6.925000000000e+02 1.019585378496e-01 9.243097052770e-05 2.359910231112e+01
6.927500000000e+02 1.047556707257e-01 8.224475345824e-05 2.363950928546e+01
6.930000000000e+02 1.073284637971e-01 7.283643892058e-05 2.368001195976e+01
6.932500000000e+02 1.097030507577e-01 6.423168247870e-05 2.372060265840e+01
6.935000000000e+02 1.119080700003e-01 5.644830673336e-05 2.376127062432e+01
6.937500000000e+02 1.139741344445e-01 4.949664913384e-05 2.380200197642e+01
6.940000000000e+02 1.159332444767e-01 4.337999269842e-05 2.384277979192e+01
6.942500000000e+02 1.178181925584e-01 3.809482016726e-05 2.388358414700e+01
6.945000000000e+02 1.196619588306e-01 3.363111019091e-05 2.392439218727e+01
6.947500000000e+02 1.214970687513e-01 2.997301884180e-05 2.396517834874e+01
6.950000000000e+02 1.233550046471e-01 2.709907832831e-05 2.400591445096e+01
6.952500000000e+02 1.252655833113e-01 2.498296288823e-05 2.404657000258e+01
6.955000000000e+02 1.272564140064e-01 2.359372782226e-05 2.408711236007e+01
6.957500000000e+02 1.293523464090e-01 2.289660916352e-05 2.412750710203e+01
6.960000000000e+02 1.315750154460e-01 2.285333909240e-05 2.416771825757e+01
6.962500000000e+02 1.339424146387e-01 2.342281071996e-05 2.420770867716e+01
6.965000000000e+02 1.364685448500e-01 2.456172405890e-05 2.424744042762e+01
6.967500000000e+02 1.391631506976e-01 2.622497093447e-05 2.428687508538e+01
6.970000000000e+02 1.420315120324e-01 2.836641067257e-05 2.432597422860e+01
6.972500000000e+02 1.450743284499e-01 3.093923499669e-05 2.436469973869e+01
6.975000000000e+02 1.482876742718e-01 3.389665784732e-05 2.440301430305e+01
6.977500000000e+02 1.516630377437e-01 3.719234200518e-05 2.444088178883e+01
6.980000000000e+02 1.551874279811e-01 4.078083579912e-05 2.447826761456e+01
6.982500000000e+02 1.588435791976e-01 4.461809072184e-05 2.451513923534e+01
6.985000000000e+02 1.626102201172e-01 4.866179940593e-05 2.455146650147e+01
6.987500000000e+02 1.664624034327e-01 5.287173725726e-05 2.458722198923e+01
6.990000000000e+02 1.703719410810e-01 5.721010251991e-05 2.462238144949e+01
6.992500000000e+02 1.743078690763e-01 6.164172660940e-05 2.465692410310e+01
6.995000000000e+02 1.782369487776e-01 6.613427964300e-05 2.469083289261e+01
6.997500000000e+02 1.821242739661e-01 7.065836499978e-05 2.472409486922e+01
7.000000000000e+02 1.859338299361e-01 7.518758820024e-05 2.475670132224e+01
7.002500000000e+02 1.896291405755e-01 7.969853176171e-05 2.478864802941e+01
7.005000000000e+02 1.931739113345e-01 8.417068493091e-05 2.481993539259e+01
7.007500000000e+02 1.965327195795e-01 8.858628583508e-05 2.485056860081e+01
7.010000000000e+02 1.996716566732e-01 9.293021346607e-05 2.488055760496e+01
7.012500000000e+02 2.025590381196e-01 9.718975743999e-05 2.490991719969e+01
7.015000000000e+02 2.051660566799e-01 1.013543993160e-04 2.493866692961e+01
7.017500000000e+02 2.074674837901e-01 1.054154807640e-04 2.496683112102e+01
7.020000000000e+02 2.094422419918e-01 1.093660270978e-04 2.499443861425e+01
7.022500000000e+02 2.110740197347e-01 1.132003635217e-04 2.502152265902e+01
7.025000000000e+02 2.123518053483e-01 1.169137522465e-04 2.504812072803e+01
7.027500000000e+02 2.132703262103e-01 1.205020966361e-04 2.507427416476e+01
7.030000000000e+02 2.138304787149e-01 1.239614614151e-04 2.510002803194e+01
7.032500000000e+02 2.140395735121e-01 1.272877917753e-04 2.512543061374e+01
7.035000000000e+02 2.139115863361e-01 1.304764860484e-04 2.515053317568e+01
7.037500000000e+02 2.134672439759e-01 1.335220025369e-04 2.517538958822e+01
7.040000000000e+02 2.127339939967e-01 1.364174865263e-04 2.520005583105e+01
7.042500000000e+02 2.117458720417e-01 1.391543571618e-04 2.522458968647e+01
7.045000000000e+02 2.105432090312e-01 1.417219655082e-04 2.524905020377e+01
7.047500000000e+02 2.091722110135e-01 1.441072461253e-04 2.527349728832e+01
7.050000000000e+02 2.076844068928e-01 1.462944126636e-04 2.529799125538e+01
7.052500000000e+02 2.061359571446e-01 1.482646649281e-04 2.532259240689e+01
7.055000000000e+02 2.045868399415e-01 1.499960105129e-04 2.534736047454e+01
7.057500000000e+02 2.030999257850e-01 1.514631714761e-04 2.537235422543e+01
7.060000000000e+02 2.017399550040e-01 1.526375189650e-04 2.539763097543e+01
7.062500000000e+02 2.005724327829e-01 1.534871266864e-04 2.542324614008e+01
7.065000000000e+02 1.996624637969e-01 1.539769189966e-04 2.544925277114e+01
7.067500000000e+02 1.990735536610e-01 1.540688748831e-04 2.547570112475e+01
7.070000000000e+02 1.988663836081e-01 1.537224380834e-04 2.550263821392e+01
7.072500000000e+02 1.990976208772e-01 1.528949263252e-04 2.553010737658e+01
7.075000000000e+02 1.998187277857e-01 1.515422771072e-04 2.555814795871e+01
7.077500000000e+02 2.010748811815e-01 1.496195890089e-04 2.558679480763e+01
7.080000000000e+02 2.029039316061e-01 1.470821004460e-04 2.561607796528e+01
7.082500000000e+02 2.053354932819e-01 1.438861397890e-04 2.564602238026e+01
7.085000000000e+02 2.083901587068e-01 1.399901336486e-04 2.567664756559e+01
7.087500000000e+02 2.120788367290e-01 1.353557504088e-04 2.570796726608e+01
7.090000000000e+02 2.164022754023e-01 1.299491014687e-04 2.573998926005e+01
7.092500000000e+02 2.213507347067e-01 1.237421064454e-04 2.577271522081e+01
7.095000000000e+02 2.269038645800e-01 1.167136154651e-04 2.580614040612e+01
7.097500000000e+02 2.330307700526e-01 1.088507588527e-04 2.584025362515e+01
7.100000000000e+02 2.396902680027e-01 1.001501809674e-04 2.587503709164e+01
7.102500000000e+02 2.468313734796e-01 9.061933410767e-05 2.591046647785e+01
7.105000000000e+02 2.543939684696e-01 8.027744923829e-05 2.594651080307e+01
7.107500000000e+02 2.623096639961e-01 6.915654144185e-05 2.598313247727e+01
7.110000000000e+02 2.705028722012e-01 5.730224545408e-05 2.602028751938e+01
7.112500000000e+02 2.788920224795e-01 4.477439086126e-05 2.605792561545e+01
7.115000000000e+02 2.873909333311e-01 3.164736509857e-05 2.609599032624e+01
7.117500000000e+02 2.959103218540e-01 1.801021912545e-05 2.613441943402e+01
7.120000000000e+02 3.043593746466e-01 3.966460179010e-06 2.617314511642e+01
7.122500000000e+02 3.126474121100e-01 -1.036650081422e-05 2.621209438303e+01
7.125000000000e+02 3.206855725473e-01 -2.485823758375e-05 2.625118956589e+01
7.127500000000e+02 3.283884507120e-01 -3.936650758054e-05 2.629034861619e+01
7.130000000000e+02 3.356757287144e-01 -5.373896559738e-05 2.632948582472e+01
7.132500000000e+02 3.424736514265e-01 -6.781499891814e-05 2.636851220352e+01
7.135000000000e+02 3.487164043218e-01 -8.142808729348e-05 2.640733617413e+01
7.137500000000e+02 3.543473070399e-01 -9.440838589516e-05 2.644586426661e+01
7.140000000000e+02 3.593197786795e-01 -1.065855317298e-04 2.648400164241e+01
7.142500000000e+02 3.635981099621e-01 -1.177917340569e-04 2.652165282988e+01
7.145000000000e+02 3.671579527966e-01 -1.278649593146e-04 2.655872252048e+01
7.147500000000e+02 3.699865755496e-01 -1.366521778967e-04 2.659511605956e+01
7.150000000000e+02 3.720828480720e-01 -1.440126551445e-04 2.663074026297e+01
7.152500000000e+02 3.734569943611e-01 -1.498211851849e-04 2.666550401718e+01
7.155000000000e+02 3.741300832545e-01 -1.539710878224e-04 2.669931894441e+01
7.157500000000e+02 3.741333241437e-01 -1.563770849057e-04 2.673209987069e+01
7.160000000000e+02 3.735071387367e-01 -1.569777720172e-04 2.676376554941e+01
7.162500000000e+02 3.723001032442e-01 -1.557378069045e-04 2.679423900967e+01
7.165000000000e+02 3.705677414897e-01 -1.526496348971e-04 2.682344805581e+01
7.167500000000e+02 3.683711999012e-01 -1.477346536731e-04 2.685132561641e+01
7.170000000000e+02 3.657758978092e-01 -1.410439614608e-04 2.687781006784e+01
7.172500000000e+02 3.628500978455e-01 -1.326583177402e-04 2.690284557869e+01
7.175000000000e+02 3.596635526057e-01 -1.226877630601e-04 2.692638218698e+01
7.177500000000e+02 3.562861404707e-01 -1.112703457399e-04 2.694837603343e+01
7.180000000000e+02 3.527866423320e-01 -9.857040906135e-05 2.696878944423e+01
7.182500000000e+02 3.492315871973e-01 -8.477600814627e-05 2.698759110106e+01
7.185000000000e+02 3.456843354084e-01 -7.009610578990e-05 2.700475587213e+01
7.187500000000e+02 3.422042961773e-01 -5.475689725918e-05 2.702026494700e+01
7.190000000000e+02 3.388463740969e-01 -3.899781501743e-05 2.703410573408e+01
7.192500000000e+02 3.356606540131e-01 -2.306708783134e-05 2.704627188051e+01
7.195000000000e+02 3.326923157722e-01 -7.217204212142e-06 2.705676305944e+01
7.197500000000e+02 3.299817579993e-01 8.299921453342e-06 2.706558495052e+01
7.200000000000e+02 3.275649015535e-01 2.323769076288e-05 2.707274911290e+01
7.202500000000e+02 3.254736324019e-01 3.735939681878e-05 2.707827287979e+01
7.205000000000e+02 3.237363329057e-01 5.044243977436e-05 2.708217921571e+01
7.207500000000e+02 3.223784204033e-01 6.228228064343e-05 2.708449657929e+01
7.210000000000e+02 3.214228336129e-01 7.269567218009e-05 2.708525880555e+01
7.212500000000e+02 3.208904107704e-01 8.152320408193e-05 2.708450494717e+01
7.215000000000e+02 3.208000936935e-01 8.863129783260e-05 2.708227908088e+01
7.217500000000e+02 3.211689350593e-01 9.391337165789e-05 2.707863009814e+01
7.220000000000e+02 3.220118749798e-01 9.729038534240e-05 2.707361148036e+01
7.222500000000e+02 3.233413139794e-01 9.871065004103e-05 2.706728095892e+01
7.225000000000e+02 3.251664904893e-01 9.814907106111e-05 2.705970022073e+01
7.227500000000e+02 3.274927321409e-01 9.560592176883e-05 2.705093433177e+01
7.230000000000e+02 3.303206260300e-01 9.110518388495e-05 2.704105138220e+01
7.232500000000e+02 3.336451839853e-01 8.469270090305e-05 2.703012165606e+01
7.235000000000e+02 3.374550902783e-01 7.643403668420e-05 2.701821714772e+01
7.237500000000e+02 3.417320622161e-01 6.641242038827e-05 2.700541058160e+01
7.240000000000e+02 3.464504235571e-01 5.472652248295e-05 2.699177466436e+01
7.242500000000e+02 3.515768845212e-01 4.148843872188e-05 2.697738119682e+01
7.245000000000e+02 3.570705691944e-01 2.682173090226e-05 2.696230008123e+01
7.247500000000e+02 3.628832873902e-01 1.085971371829e-05 2.694659844026e+01
7.250000000000e+02 3.689600590500e-01 -6.256157592430e-06 2.693033974898e+01
7.252500000000e+02 3.752398501412e-01 -2.437754928586e-05 2.691358298735e+01
7.255000000000e+02 3.816565356035e-01 -4.335034920201e-05 2.689638192564e+01
7.257500000000e+02 3.881400595233e-01 -6.301546478929e-05 2.687878449866e+01
7.260000000000e+02 3.946177824505e-01 -8.320939160705e-05 2.686083233020e+01
7.262500000000e+02 4.010160151162e-01 -1.037645277489e-04 2.684256036430e+01
7.265000000000e+02 4.072616942846e-01 -1.245093190293e-04 2.682399666326e+01
7.267500000000e+02 4.132842102279e-01 -1.452683737923e-04 2.680516238262e+01
7.270000000000e+02 4.190172489003e-01 -1.658623888050e-04 2.678607178572e+01
7.272500000000e+02 4.244006577584e-01 -1.861083512523e-04 2.676673248739e+01
7.275000000000e+02 4.293822146478e-01 -2.058200845857e-04 2.674714577050e+01
7.277500000000e+02 4.339190646018e-01 -2.248089038243e-04 2.672730698000e+01
7.280000000000e+02 4.379788985314e-01 -2.428852416337e-04 2.670720604111e+01
7.282500000000e+02 4.415405286117e-01 -2.598605384369e-04 2.668682799210e+01
7.285000000000e+02 4.445939466322e-01 -2.755501306633e-04 2.666615361390e+01
7.287500000000e+02 4.471396704109e-01 -2.897764769233e-04 2.664516004980e+01
7.290000000000e+02 4.491874948917e-01 -3.023732717955e-04 2.662382144061e+01
7.292500000000e+02 4.507546269005e-01 -3.131897218518e-04 2.660210956294e+01
7.295000000000e+02 4.518634228306e-01 -3.220946702200e-04 2.657999439576e+01
7.297500000000e+02 4.525388194945e-01 -3.289808745576e-04 2.655744469883e+01
7.300000000000e+02 4.528058183836e-01 -3.337687140819e-04 2.653442845425e+01
7.302500000000e+02 4.526871596900e-01 -3.364089778955e-04 2.651091327475e+01
7.305000000000e+02 4.522014693115e-01 -3.368846616262e-04 2.648686670775e+01
7.307500000000e+02 4.513620751811e-01 -3.352116313965e-04 2.646225644832e+01
7.310000000000e+02 4.501765673805e-01 -3.314379832171e-04 2.643705048605e+01
7.312500000000e+02 4.486471714610e-01 -3.256421695343e-04 2.641121715812e+01
7.315000000000e+02 4.467718490202e-01 -3.179300432379e-04 2.638472517635e+01
7.317500000000e+02 4.445459950674e-01 -3.084311347533e-04 2.635754364348e+01
7.320000000000e+02 4.419644880401e-01 -2.972940948524e-04 2.632964198484e+01
7.322500000000e+02 4.390239296974e-01 -2.846821298817e-04 2.630099007324e+01
7.325000000000e+02 4.357247229971e-01 -2.707682119696e-04 2.627155825660e+01
7.327500000000e+02 4.320728125985e-01 -2.557305794274e-04 2.624131747775e+01
7.330000000000e+02 4.280809902809e-01 -2.397490023123e-04 2.621023957229e+01
7.332500000000e+02 4.237695652713e-01 -2.230014220488e-04 2.617829753114e+01
7.335000000000e+02 4.191664229388e-01 -2.056612295337e-04 2.614546581316e+01
7.337500000000e+02 4.143066343321e-01 -1.878956322484e-04 2.611172083171e+01
7.340000000000e+02 4.092315366247e-01 -1.698643871795e-04 2.607704130755e+01
7.342500000000e+02 4.039875821249e-01 -1.517193330828e-04 2.604140870029e+01
7.345000000000e+02 3.986249580984e-01 -1.336041895987e-04 2.600480748852e+01
7.347500000000e+02 3.931962404549e-01 -1.156550776771e-04 2.596722554811e+01
7.350000000000e+02 3.877549840677e-01 -9.800104047266e-05 2.592865428138e+01
7.352500000000e+02 3.823544097357e-01 -8.076490640514e-05 2.588908870715e+01
7.355000000000e+02 3.770461505067e-01 -6.406425462340e-05 2.584852744432e+01
7.357500000000e+02 3.718790610191e-01 -4.801235556322e-05 2.580697259505e+01
7.360000000000e+02 3.668980911528e-01 -3.271902386346e-05 2.576442953783e+01
7.362500000000e+02 3.621432511433e-01 -1.829123447984e-05 2.572090668684e+01
7.365000000000e+02 3.576487001921e-01 -4.833285639200e-06 2.567641511300e+01
7.367500000000e+02 3.534421369420e-01 7.553380509960e-06 2.563096834331e+01
7.370000000000e+02 3.495444860484e-01 1.877116237588e-05 2.558458202784e+01
7.372500000000e+02 3.459700911329e-01 2.872791090673e-05 2.553727363614e+01
7.375000000000e+02 3.427274998307e-01 3.733923535262e-05 2.548906240704e+01
7.377500000000e+02 3.398207908467e-01 4.453140784663e-05 2.543996912592e+01
7.380000000000e+02 3.372514842155e-01 5.024467997104e-05 2.539001624735e+01
7.382500000000e+02 3.350207639535e-01 5.443680037634e-05 2.533922785854e+01
7.385000000000e+02 3.331318410859e-01 5.708629013864e-05 2.528762997929e+01
7.387500000000e+02 3.315920756413e-01 5.819502276836e-05 2.523525066325e+01
7.390000000000e+02 3.304145294388e-01 5.778995037743e-05 2.518212038896e+01
7.392500000000e+02 3.296186012400e-01 5.592347303652e-05 2.512827230994e+01
7.395000000000e+02 3.292295493968e-01 5.267218575738e-05 2.507374249913e+01
7.397500000000e+02 3.292767013985e-01 4.813444409936e-05 2.501857029307e+01
7.400000000000e+02 3.297905138311e-01 4.242620229726e-05 2.496279842629e+01
7.402500000000e+02 3.307986316572e-01 3.567613324073e-05 2.490647316246e+01
7.405000000000e+02 3.323213891843e-01 2.801997630209e-05 2.484964431882e+01
7.407500000000e+02 3.343672611661e-01 1.959484348864e-05 2.479236517516e+01
7.410000000000e+02 3.369288162142e-01 1.053438090686e-05 2.473469229957e+01
7.412500000000e+02 3.399797827396e-01 9.647954204460e-07 2.467668521720e+01
7.415000000000e+02 3.434735467567e-01 -8.997204622700e-06 2.461840609313e+01
7.417500000000e+02 3.473434928202e-01 -1.924496076703e-05 2.455991923559e+01
7.420000000000e+02 3.515051645644e-01 -2.968060059282e-05 2.450129057754e+01
7.422500000000e+02 3.558600258324e-01 -4.021194077558e-05 2.444258716524e+01
7.425000000000e+02 3.603005809909e-01 -5.074861864541e-05 2.438387655361e+01
7.427500000000e+02 3.647161511482e-01 -6.119730037361e-05 2.432522626861e+01
7.430000000000e+02 3.689988287019e-01 -7.145741763699e-05 2.426670323034e+01
7.432500000000e+02 3.730488296914e-01 -8.141733070797e-05 2.420837325857e+01
7.435000000000e+02 3.767788078724e-01 -9.095222008873e-05 2.415030057709e+01
7.437500000000e+02 3.801166028565e-01 -9.992350084897e-05 2.409254740509e+01
7.440000000000e+02 3.830062688725e-01 -1.081804343398e-04 2.403517359832e+01
7.442500000000e+02 3.854073664902e-01 -1.155637306517e-04 2.397823635712e+01
7.445000000000e+02 3.872927356630e-01 -1.219107469171e-04 2.392179000533e+01
7.447500000000e+02 3.886451892882e-01 -1.270620807812e-04 2.386588582453e+01
7.450000000000e+02 3.894536285959e-01 -1.308686523688e-04 2.381057196132e+01
7.452500000000e+02 3.897091966683e-01 -1.331987355791e-04 2.375589338278e+01
7.455000000000e+02 3.894020678612e-01 -1.339442157874e-04 2.370189183803e+01
7.457500000000e+02 3.885192439077e-01 -1.330253930886e-04 2.364860589018e+01
7.460000000000e+02 3.870437620945e-01 -1.303940834639e-04 2.359607091220e+01
7.462500000000e+02 3.849553392869e-01 -1.260346587540e-04 2.354431909924e+01
7.465000000000e+02 3.822324098598e-01 -1.199631862457e-04 2.349337944557e+01
7.467500000000e+02 3.788551889349e-01 -1.122247746017e-04 2.344327772960e+01
7.470000000000e+02 3.748094899977e-01 -1.028898753793e-04 2.339403640361e+01
7.472500000000e+02 3.700906308014e-01 -9.204978156744e-05 2.334567451211e+01
7.475000000000e+02 3.647069379158e-01 -7.981194443183e-05 2.329820761550e+01
7.477500000000e+02 3.586825701754e-01 -6.629605414824e-05 2.325164764155e+01
7.480000000000e+02 3.520589800357e-01 -5.163075711670e-05 2.320600288064e+01
7.482500000000e+02 3.448951722716e-01 -3.595178152429e-05 2.316127792481e+01
7.485000000000e+02 3.372664563282e-01 -1.940120630225e-05 2.311747374529e+01
7.487500000000e+02 3.292618940861e-01 -2.127840556620e-06 2.307458787887e+01
7.490000000000e+02 3.209808772138e-01 1.571129039320e-05 2.303261461535e+01
7.492500000000e+02 3.125289526631e-01 3.394928463972e-05 2.299154537092e+01
7.495000000000e+02 3.040134572428e-01 5.240763001457e-05 2.295136912772e+01
7.497500000000e+02 2.955394728391e-01 7.089492109070e-05 2.291207287905e+01
7.500000000000e+02 2.872062560835e-01 8.920678607698e-05 2.287364218709e+01
7.502500000000e+02 2.791045977194e-01 1.071269327621e-04 2.283606169035e+01
7.505000000000e+02 2.713151877842e-01 1.244296867897e-04 2.279931560342e+01
7.507500000000e+02 2.639080007170e-01 1.408839205072e-04 2.276338815356e+01
7.510000000000e+02 2.569426562507e-01 1.562581590245e-04 2.272826390940e+01
7.512500000000e+02 2.504694451638e-01 1.703266574203e-04 2.269392800711e+01
7.515000000000e+02 2.445308253250e-01 1.828760298807e-04 2.266036627759e+01
7.517500000000e+02 2.391630345082e-01 1.937114106692e-04 2.262756524574e+01
7.520000000000e+02 2.343975551505e-01 2.026623701529e-04 2.259551205064e+01
7.522500000000e+02 2.302621808884e-01 2.095877403953e-04 2.256419429982e+01
7.525000000000e+02 2.267815206407e-01 2.143794292857e-04 2.253359990132e+01
7.527500000000e+02 2.239769139983e-01 2.169644208946e-04 2.250371689251e+01
7.530000000000e+02 2.218657006414e-01 2.173057688870e-04 2.247453332775e+01
7.532500000000e+02 2.204600562102e-01 2.154017179591e-04 2.244603718441e+01
7.535000000000e+02 2.197654712840e-01 2.112841988460e-04 2.241821642335e+01
7.537500000000e+02 2.197791629502e-01 2.050161681161e-04 2.239105904016e+01
7.540000000000e+02 2.204885462126e-01 1.966887407050e-04 2.236455328190e+01
7.542500000000e+02 2.218700653645e-01 1.864178648145e-04 2.233868787109e+01
7.545000000000e+02 2.238884611021e-01 1.743412378579e-04 2.231345224331e+01
7.547500000000e+02 2.264966035439e-01 1.606157018429e-04 2.228883688361e+01
7.550000000000e+02 2.296359286966e-01 1.454149020943e-04 2.226483354998e+01
7.552500000000e+02 2.332374466636e-01 1.289274918772e-04 2.224143550123e+01
7.555000000000e+02 2.372232350310e-01 1.113557273810e-04 2.221863766835e+01
7.557500000000e+02 2.415082775091e-01 9.291426113039e-05 2.219643670131e+01
7.560000000000e+02 2.460025132001e-01 7.382912768894e-05 2.217483107068e+01
7.562500000000e+02 2.506129404042e-01 5.433631714048e-05 2.215382100855e+01
7.565000000000e+02 2.552456021320e-01 3.468022859607e-05 2.213340841570e+01
7.567500000000e+02 2.598073866260e-01 1.511172023255e-05 2.211359686282e+01
7.570000000000e+02 2.642075295425e-01 -4.114798477040e-06 2.209439149469e+01
7.572500000000e+02 2.683587745293e-01 -2.274459242258e-05 2.207579892969e+01
7.575000000000e+02 2.721782821506e-01 -4.052648301263e-05 2.205782737141e+01
7.577500000000e+02 2.755881971918e-01 -5.721706777871e-05 2.204048652960e+01
7.580000000000e+02 2.785160736586e-01 -7.258484674772e-05 2.202378773514e+01
7.582500000000e+02 2.808952006314e-01 -8.641452568454e-05 2.200774408478e+01
7.585000000000e+02 2.826648686530e-01 -9.851099551361e-05 2.199237051667e+01
7.587500000000e+02 2.837706734838e-01 -1.087027534643e-04 2.197768384718e+01
7.590000000000e+02 2.841650223250e-01 -1.168447552856e-04 2.196370299196e+01
7.592500000000e+02 2.838076246589e-01 -1.228203137969e-04 2.195044882005e+01
7.595000000000e+02 2.826662598378e-01 -1.265424151795e-04 2.193794427129e+01
7.597500000000e+02 2.807175267921e-01 -1.279540678196e-04 2.192621416066e+01
7.600000000000e+02 2.779476786445e-01 -1.270280062322e-04 2.191528503874e+01
7.602500000000e+02 2.743533615799e-01 -1.237657413226e-04 2.190518483942e+01
7.605000000000e+02 2.699423294529e-01 -1.181963227681e-04 2.189594270774e+01
7.607500000000e+02 2.647338572484e-01 -1.103746726081e-04 2.188758853738e+01
7.610000000000e+02 2.587589269351e-01 -1.003798337987e-04 2.188015258855e+01
7.612500000000e+02 2.520600993858e-01 -8.831318840824e-05 2.187366509443e+01
7.615000000000e+02 2.446910108176e-01 -7.429671242443e-05 2.186815573231e+01
7.617500000000e+02 2.367156108532e-01 -5.847139155112e-05 2.186365336752e+01
7.620000000000e+02 2.282070091803e-01 -4.099561767723e-05 2.186018558142e+01
7.622500000000e+02 2.192460715180e-01 -2.204367741246e-05 2.185777822272e+01
7.625000000000e+02 2.099198644585e-01 -1.804198236676e-06 2.185645526449e+01
7.627500000000e+02 2.003198931920e-01 1.952143096637e-05 2.185623828775e+01
7.630000000000e+02 1.905403470096e-01 4.172088760362e-05 2.185714643890e+01
7.632500000000e+02 1.806762753189e-01 6.457296992192e-05 2.185919596906e+01
7.635000000000e+02 1.708219061457e-01 8.784992023532e-05 2.186240023918e+01
7.637500000000e+02 1.610690153991e-01 1.113200338013e-04 2.186676946356e+01
7.640000000000e+02 1.515054607294e-01 1.347504685228e-04 2.187231047460e+01
7.642500000000e+02 1.422138870023e-01 1.579104086886e-04 2.187902679198e+01
7.645000000000e+02 1.332705706882e-01 1.805742548015e-04 2.188691843860e+01
7.647500000000e+02 1.247444705414e-01 2.025248620051e-04 2.189598180243e+01
7.650000000000e+02 1.166963832466e-01 2.235570595890e-04 2.190620977291e+01
7.652500000000e+02 1.091782786088e-01 2.434804797222e-04 2.191759161450e+01
7.655000000000e+02 1.022327577589e-01 2.621223971442e-04 2.193011302847e+01
7.657500000000e+02 9.589262419794e-02 2.793303370707e-04 2.194375622793e+01
7.660000000000e+02 9.018061159221e-02 2.949740501397e-04 2.195849989709e+01
7.662500000000e+02 8.510917197899e-02 3.089473415696e-04 2.197431947780e+01
7.665000000000e+02 8.068044503487e-02 3.211691515691e-04 2.199118721874e+01
7.667500000000e+02 7.688637501072e-02 3.315841278823e-04 2.200907223961e+01
7.670000000000e+02 7.370890426235e-02 3.401631420301e-04 2.202794092989e+01
7.672500000000e+02 7.112043021193e-02 3.469028008398e-04 2.204775692262e+01
7.675000000000e+02 6.908432547795e-02 3.518250348068e-04 2.206848155392e+01
7.677500000000e+02 6.755572871421e-02 3.549760031420e-04 2.209007387623e+01
7.680000000000e+02 6.648240145918e-02 3.564248881029e-04 2.211249116143e+01
7.682500000000e+02 6.580582899615e-02 3.562621745916e-04 2.213568895791e+01
7.685000000000e+02 6.546238289558e-02 3.545980602496e-04 2.215962146903e+01
7.687500000000e+02 6.538462712646e-02 3.515603935286e-04 2.218424187961e+01
7.690000000000e+02 6.550268374108e-02 3.472924783861e-04 2.220950258300e+01
7.692500000000e+02 6.574564187930e-02 3.419506241606e-04 2.223535535230e+01
7.695000000000e+02 6.604294626817e-02 3.357017520667e-04 2.226175178823e+01
7.697500000000e+02 6.632577088375e-02 3.287207539158e-04 2.228864345463e+01
7.700000000000e+02 6.652826222114e-02 3.211878769347e-04 2.231598202304e+01
7.702500000000e+02 6.658874489853e-02 3.132858754798e-04 2.234371964056e+01
7.705000000000e+02 6.645072103208e-02 3.051972821990e-04 2.237180900038e+01
7.707500000000e+02 6.606375003142e-02 2.971015801316e-04 2.240020351286e+01
7.710000000000e+02 6.538416836488e-02 2.891724268836e-04 2.242885747389e+01
7.712500000000e+02 6.437556588021e-02 2.815751470520e-04 2.245772605567e+01
7.715000000000e+02 6.300922078770e-02 2.744640452526e-04 2.248676560104e+01
7.717500000000e+02 6.126419915996e-02 2.679803323497e-04 2.251593346055e+01
7.720000000000e+02 5.912748587500e-02 2.622497770760e-04 2.254518828075e+01
7.722500000000e+02 5.659376747347e-02 2.573811980170e-04 2.257448980881e+01
7.725000000000e+02 5.366530374971e-02 2.534648089066e-04 2.260379918098e+01
7.727500000000e+02 5.035146678467e-02 2.505714460878e-04 2.263307867697e+01
7.730000000000e+02 4.666840589998e-02 2.487516289728e-04 2.266229201236e+01
7.732500000000e+02 4.263840173747e-02 2.480355794935e-04 2.269140408590e+01
7.735000000000e+02 3.828937438553e-02 2.484331344088e-04 2.272038127661e+01
7.737500000000e+02 3.365412182781e-02 2.499345477111e-04 2.274919117627e+01
7.740000000000e+02 2.876970367112e-02 2.525112427089e-04 2.277780291195e+01
7.742500000000e+02 2.367660904137e-02 2.561172931237e-04 2.280618688973e+01
7.745000000000e+02 1.841804741009e-02 2.606909887094e-04 2.283431508516e+01
7.747500000000e+02 1.303911062404e-02 2.661568826378e-04 2.286216095689e+01
7.750000000000e+02 7.585973296602e-03 2.724278436331e-04 2.288969958635e+01
7.752500000000e+02 2.105056352268e-03 2.794073621660e-04 2.291690760379e+01
7.755000000000e+02 -3.357757576550e-03 2.869920597465e-04 2.294376348951e+01
7.757500000000e+02 -8.757946447555e-03 2.950741720763e-04 2.297024753213e+01
7.760000000000e+02 -1.405311879041e-02 3.035440299581e-04 2.299634200723e+01
7.762500000000e+02 -1.920374825578e-02 3.122926403824e-04 2.302203114799e+01
7.765000000000e+02 -2.417387670628e-02 3.212139013955e-04 2.304730148434e+01
7.767500000000e+02 -2.893174455704e-02 3.302068209009e-04 2.307214185972e+01
7.770000000000e+02 -3.345033302170e-02 3.391773944053e-04 2.309654346815e+01
7.772500000000e+02 -3.770787993752e-02 3.480405591196e-04 2.312050021693e+01
7.775000000000e+02 -4.168821709471e-02 3.567214336415e-04 2.314400859165e+01
7.777500000000e+02 -4.538109579579e-02 3.651567525645e-04 2.316706801470e+01
7.780000000000e+02 -4.878234269640e-02 3.732956868815e-04 2.318968086533e+01
7.782500000000e+02 -5.189388909397e-02 3.811002639809e-04 2.321185249016e+01
7.785000000000e+02 -5.472377467548e-02 3.885458589931e-04 2.323359153447e+01
7.787500000000e+02 -5.728589611258e-02 3.956208770385e-04 2.325490976961e+01
7.790000000000e+02 -5.959978754694e-02 4.023266652133e-04 2.327582238170e+01
7.792500000000e+02 -6.169018207326e-02 4.086767075027e-04 2.329634793342e+01
7.795000000000e+02 -6.358648459863e-02 4.146957019262e-04 2.331650831046e+01
7.797500000000e+02 -6.532221878307e-02 4.204186168501e-04 2.333632890754e+01
7.800000000000e+02 -6.693431345483e-02 4.258891592774e-04 2.335583853028e+01
7.802500000000e+02 -6.846232833220e-02 4.311581683655e-04 2.337506928502e+01
7.805000000000e+02 -6.994768293060e-02 4.362821330574e-04 2.339405667859e+01
7.807500000000e+02 -7.143277913276e-02 4.413212736985e-04 2.341283942860e+01
7.810000000000e+02 -7.296014002875e-02 4.463377310237e-04 2.343145940353e+01
7.812500000000e+02 -7.457152505200e-02 4.513936175982e-04 2.344996140734e+01
7.815000000000e+02 -7.630708190670e-02 4.565492215277e-04 2.346839314627e+01
7.817500000000e+02 -7.820449668286e-02 4.618610312132e-04 2.348680497946e+01
7.820000000000e+02 -8.029821224454e-02 4.673800680873e-04 2.350524968834e+01
7.822500000000e+02 -8.261869554831e-02 4.731502667500e-04 2.352378229221e+01
7.825000000000e+02 -8.519174901873e-02 4.792069109780e-04 2.354245984291e+01
7.827500000000e+02 -8.803796933091e-02 4.855754704751e-04 2.356134107108e+01
7.830000000000e+02 -9.117220410573e-02 4.922704403333e-04 2.358048621429e+01
7.832500000000e+02 -9.460322411772e-02 4.992945899103e-04 2.359995664133e+01
7.835000000000e+02 -9.833337395010e-02 5.066382339971e-04 2.361981463667e+01
7.837500000000e+02 -1.023584923127e-01 5.142791388082e-04 2.364012302990e+01
7.840000000000e+02 -1.066677734169e-01 5.221822444508e-04 2.366094494589e+01
7.842500000000e+02 -1.112439431743e-01 5.303001645996e-04 2.368234345216e+01
7.845000000000e+02 -1.160633593714e-01 5.385734508158e-04 2.370438128540e+01
7.847500000000e+02 -1.210963708194e-01 5.469314978984e-04 2.372712052366e+01
7.850000000000e+02 -1.263077085040e-01 5.552935008246e-04 2.375062228914e+01
7.852500000000e+02 -1.316570479357e-01 5.635698170072e-04 2.377494645794e+01
7.855000000000e+02 -1.370995409419e-01 5.716632298710e-04 2.380015136335e+01
7.857500000000e+02 -1.425865438876e-01 5.794706828133e-04 2.382629350610e+01
7.860000000000e+02 -1.480664078541e-01 5.868851259999e-04 2.385342730201e+01
7.862500000000e+02 -1.534852144295e-01 5.937972311299e-04 2.388160478047e+01
7.865000000000e+02 -1.587877272727e-01 6.000975623580e-04 2.391087536460e+01
7.867500000000e+02 -1.639181929417e-01 6.056784047013e-04 2.394128557671e+01
7.870000000000e+02 -1.688213326481e-01 6.104359254620e-04 2.397287885163e+01
7.872500000000e+02 -1.734431764868e-01 6.142720685113e-04 2.400569523561e+01
7.875000000000e+02 -1.777320214340e-01 6.170965374613e-04 2.403977122857e+01
7.877500000000e+02 -1.816392738775e-01 6.188286679822e-04 2.407513954128e+01
7.880000000000e+02 -1.851202789705e-01 6.193990295655e-04 2.411182884594e+01
7.882500000000e+02 -1.881351297975e-01 6.187508832391e-04 2.414986366342e+01
7.885000000000e+02 -1.906493713915e-01 6.168415942124e-04 2.418926406465e+01
7.887500000000e+02 -1.926346554702e-01 6.136436561366e-04 2.423004558251e+01
7.890000000000e+02 -1.940692978163e-01 6.091455327330e-04 2.427221899036e+01
7.892500000000e+02 -1.949387573111e-01 6.033523670751e-04 2.431579010442e+01
7.895000000000e+02 -1.952359975122e-01 5.962862908952e-04 2.436075964913e+01
7.897500000000e+02 -1.949617225764e-01 5.879863801836e-04 2.440712315013e+01
7.900000000000e+02 -1.941245549002e-01 5.785087146471e-04 2.445487068521e+01
7.902500000000e+02 -1.927410082008e-01 5.679256324824e-04 2.450398687134e+01
7.905000000000e+02 -1.908354382203e-01 5.563252907908e-04 2.455445063562e+01
7.907500000000e+02 -1.884398075668e-01 5.438106031681e-04 2.460623515174e+01
7.910000000000e+02 -1.855933246086e-01 5.304979131860e-04 2.465930778927e+01
7.912500000000e+02 -1.823420491720e-01 5.165158686785e-04 2.471362994512e+01
7.915000000000e+02 -1.787383103677e-01 5.020037144042e-04 2.476915702633e+01
7.917500000000e+02 -1.748400219450e-01 4.871094596776e-04 2.482583845402e+01
7.920000000000e+02 -1.707099860023e-01 4.719882238999e-04 2.488361754056e+01
7.922500000000e+02 -1.664149864191e-01 4.567999707965e-04 2.494243161504e+01
7.925000000000e+02 -1.620249343575e-01 4.417078092707e-04 2.500221194112e+01
7.927500000000e+02 -1.576118363552e-01 4.268756589826e-04 2.506288389307e+01
7.930000000000e+02 -1.532488236573e-01 4.124663940958e-04 2.512436694319e+01
7.932500000000e+02 -1.490090649192e-01 3.986395646588e-04 2.518657488608e+01
7.935000000000e+02 -1.449647310431e-01 3.855495334451e-04 2.524941596516e+01
7.937500000000e+02 -1.411859480432e-01 3.733435928076e-04 2.531279304454e+01
7.940000000000e+02 -1.377397690782e-01 3.621600079640e-04 2.537660393785e+01
7.942500000000e+02 -1.346892065329e-01 3.521264009779e-04 2.544074160770e+01
7.945000000000e+02 -1.320923345500e-01 3.433582277819e-04 2.550509458207e+01
7.947500000000e+02 -1.300014505868e-01 3.359574090841e-04 2.556954726314e+01
7.950000000000e+02 -1.284623511225e-01 3.300111655024e-04 2.563398038292e+01
7.952500000000e+02 -1.275137338126e-01 3.255911133957e-04 2.569827149220e+01
7.955000000000e+02 -1.271866620574e-01 3.227524467438e-04 2.576229543224e+01
7.957500000000e+02 -1.275042005437e-01 3.215334475531e-04 2.582592492259e+01
7.960000000000e+02 -1.284812001762e-01 3.219553088945e-04 2.588903117453e+01
7.962500000000e+02 -1.301241115059e-01 3.240218938690e-04 2.595148451172e+01
7.965000000000e+02 -1.324310739769e-01 3.277201412313e-04 2.601315508020e+01
7.967500000000e+02 -1.353919617957e-01 3.330202535537e-04 2.607391355189e+01
7.970000000000e+02 -1.389887159272e-01 3.398766034816e-04 2.613363188554e+01
7.972500000000e+02 -1.431956749553e-01 3.482285198306e-04 2.619218409423e+01
7.975000000000e+02 -1.479800040016e-01 3.580011228597e-04 2.624944704610e+01
7.977500000000e+02 -1.533023469406e-01 3.691067151537e-04 2.630530125635e+01
7.980000000000e+02 -1.591173699178e-01 3.814459316699e-04 2.635963171040e+01
7.982500000000e+02 -1.653745650029e-01 3.949094433568e-04 2.641232865073e+01
7.985000000000e+02 -1.720189800258e-01 4.093793660798e-04 2.646328836389e+01
7.987500000000e+02 -1.789920044695e-01 4.247307582603e-04 2.651241397059e+01
7.990000000000e+02 -1.862322873285e-01 4.408335032305e-04 2.655961611510e+01
7.992500000000e+02 -1.936765192727e-01 4.575536470931e-04 2.660481370248e+01
7.995000000000e+02 -2.012603713745e-01 4.747551694681e-04 2.664793448011e+01
7.997500000000e+02 -2.089192955148e-01 4.923013762058e-04 2.668891566331e+01
8.000000000000e+02 -2.165893952315e-01 5.100564026208e-04 2.672770441515e+01
8.002500000000e+02 -2.242082471960e-01 5.278865364000e-04 2.676425824458e+01
8.005000000000e+02 -2.317156408801e-01 5.456613439491e-04 2.679854539108e+01
8.007500000000e+02 -2.390543236504e-01 5.632547663382e-04 2.683054503719e+01
8.010000000000e+02 -2.461706533328e-01 5.805460586395e-04 2.686024747269e+01
8.012500000000e+02 -2.530151755143e-01 5.974204873043e-04 2.688765408653e+01
8.015000000000e+02 -2.595431458568e-01 6.137700320516e-04 2.691277738509e+01
8.017500000000e+02 -2.657149234307e-01 6.294937601551e-04 2.693564073079e+01
8.020000000000e+02 -2.714963272208e-01 6.444983615398e-04 2.695627815000e+01
8.022500000000e+02 -2.768588308990e-01 6.586982640403e-04 2.697473387495e+01
8.025000000000e+02 -2.817797048426e-01 6.720158662432e-04 2.699106189630e+01
8.027500000000e+02 -2.862420736242e-01 6.843817495110e-04 2.700532540238e+01
8.030000000000e+02 -2.902348139674e-01 6.957345448600e-04 2.701759605705e+01
8.032500000000e+02 -2.937524264107e-01 7.060210262734e-04 2.702795328091e+01
8.035000000000e+02 -2.967948301199e-01 7.151962077696e-04 2.703648343646e+01
8.037500000000e+02 -2.993670095746e-01 7.232230745615e-04 2.704327891265e+01
8.040000000000e+02 -3.014787126357e-01 7.300728257837e-04 2.704843722371e+01
8.042500000000e+02 -3.031439831018e-01 7.357245779024e-04 2.705206001784e+01
8.045000000000e+02 -3.043807653894e-01 7.401655833418e-04 2.705425209900e+01
8.047500000000e+02 -3.052104139888e-01 7.433911168237e-04 2.705512041561e+01
8.050000000000e+02 -3.056571965729e-01 7.454043909390e-04 2.705477306627e+01
8.052500000000e+02 -3.057478532229e-01 7.462167483514e-04 2.705331830877e+01
8.055000000000e+02 -3.055110981789e-01 7.458475397033e-04 2.705086360181e+01
8.057500000000e+02 -3.049771781200e-01 7.443241957995e-04 2.704751468688e+01
8.060000000000e+02 -3.041774178692e-01 7.416821019666e-04 2.704337472651e+01
8.062500000000e+02 -3.031438369393e-01 7.379647494091e-04 2.703854347416e+01
8.065000000000e+02 -3.019087432873e-01 7.332235684229e-04 2.703311652404e+01
8.067500000000e+02 -3.005043676508e-01 7.275177899795e-04 2.702718467705e+01
8.070000000000e+02 -2.989625308120e-01 7.209144078764e-04 2.702083327871e+01
8.072500000000e+02 -2.973143179793e-01 7.134879444273e-04 2.701414173219e+01
8.075000000000e+02 -2.955897749201e-01 7.053202164855e-04 2.700718308929e+01
8.077500000000e+02 -2.938176269303e-01 6.964999788367e-04 2.700002362068e+01
8.080000000000e+02 -2.920250187519e-01 6.871225266003e-04 2.699272257794e+01
8.082500000000e+02 -2.902372804429e-01 6.772892267131e-04 2.698533202347e+01
8.085000000000e+02 -2.884777084605e-01 6.671069206006e-04 2.697789661503e+01
8.087500000000e+02 -2.867674090980e-01 6.566872577307e-04 2.697045365272e+01
8.090000000000e+02 -2.851251466076e-01 6.461458623682e-04 2.696303296940e+01
8.092500000000e+02 -2.835672812225e-01 6.356015011652e-04 2.695565712312e+01
8.095000000000e+02 -2.821077255760e-01 6.251750530054e-04 2.694834140002e+01
8.097500000000e+02 -2.807579851385e-01 6.149884359896e-04 2.694109403466e+01
8.100000000000e+02 -2.795272828913e-01 6.051635087242e-04 2.693391647610e+01
8.102500000000e+02 -2.784227015400e-01 5.958207455196e-04 2.692680354628e+01
8.105000000000e+02 -2.774494404265e-01 5.870780105556e-04 2.691974378820e+01
8.107500000000e+02 -2.766111070972e-01 5.790492864357e-04 2.691271976247e+01
8.110000000000e+02 -2.759100884622e-01 5.718434279251e-04 2.690570846246e+01
8.112500000000e+02 -2.753479020175e-01 5.655627627110e-04 2.689868159575e+01
8.115000000000e+02 -2.749256240789e-01 5.603019635935e-04 2.689160602769e+01
8.117500000000e+02 -2.746443145230e-01 5.561469911727e-04 2.688444425128e+01
8.120000000000e+02 -2.745053677983e-01 5.531739649145e-04 2.687715471903e+01
8.122500000000e+02 -2.745109194430e-01 5.514484455735e-04 2.686969240789e+01
8.125000000000e+02 -2.746641003053e-01 5.510245635904e-04 2.686200917793e+01
8.127500000000e+02 -2.749693236859e-01 5.519446135153e-04 2.685405434544e+01
8.130000000000e+02 -2.754323948578e-01 5.542384978090e-04 2.684577506959e+01
8.132500000000e+02 -2.760606320380e-01 5.579236143683e-04 2.683711692482e+01
8.135000000000e+02 -2.768628169050e-01 5.630046533169e-04 2.682802430379e+01
8.137500000000e+02 -2.778491029654e-01 5.694736449576e-04 2.681844093952e+01
8.140000000000e+02 -2.790308524057e-01 5.773101470631e-04 2.680831039498e+01
8.142500000000e+02 -2.804203392663e-01 5.864813872593e-04 2.679757647645e+01
8.145000000000e+02 -2.820304372803e-01 5.969425951308e-04 2.678618371537e+01
8.147500000000e+02 -2.838742209914e-01 6.086373560848e-04 2.677407778570e+01
8.150000000000e+02 -2.859645290109e-01 6.214979371279e-04 2.676120593932e+01
8.152500000000e+02 -2.883134562444e-01 6.354458035908e-04 2.674751734828e+01
8.155000000000e+02 -2.909318360544e-01 6.503920877487e-04 2.673296348850e+01
8.157500000000e+02 -2.938286854095e-01 6.662379725421e-04 2.671749845455e+01
8.160000000000e+02 -2.970106192233e-01 6.828752337891e-04 2.670107923837e+01
8.162500000000e+02 -3.004812765685e-01 7.001868182267e-04 2.668366598970e+01
8.165000000000e+02 -3.042407104277e-01 7.180474666857e-04 2.666522219344e+01
8.167500000000e+02 -3.082848280281e-01 7.363244165027e-04 2.664571483666e+01
8.170000000000e+02 -3.126048556949e-01 7.548781280969e-04 2.662511451712e+01
8.172500000000e+02 -3.171868393608e-01 7.735631773031e-04 2.660339548271e+01
8.175000000000e+02 -3.220112642540e-01 7.922291385683e-04 2.658053564910e+01
8.177500000000e+02 -3.270527403293e-01 8.107216595425e-04 2.655651653852e+01
8.180000000000e+02 -3.322798603154e-01 8.288832962907e-04 2.653132319412e+01
8.182500000000e+02 -3.376551758793e-01 8.465548341758e-04 2.650494402714e+01
8.185000000000e+02 -3.431353831937e-01 8.635763670514e-04 2.647737064429e+01
8.187500000000e+02 -3.486716639337e-01 8.797885185602e-04 2.644859761945e+01
8.190000000000e+02 -3.542102368841e-01 8.950335826553e-04 2.641862226099e+01
8.192500000000e+02 -3.596930719222e-01 9.091568132124e-04 2.638744434316e+01
8.195000000000e+02 -3.650587769433e-01 9.220076618468e-04 2.635506583708e+01
8.197500000000e+02 -3.702436205469e-01 9.334410441284e-04 2.632149065658e+01
8.200000000000e+02 -3.751826470183e-01 9.433186654639e-04 2.628672439113e+01
8.202500000000e+02 -3.798108705189e-01 9.515104486048e-04 2.625077408609e+01
8.205000000000e+02 -3.840644751996e-01 9.578959514389e-04 2.621364803626e+01
8.207500000000e+02 -3.878820124098e-01 9.623659080290e-04 2.617535562894e+01
8.210000000000e+02 -3.912055242486e-01 9.648237618272e-04 2.613590723463e+01
8.212500000000e+02 -3.939815908474e-01 9.651873125023e-04 2.609531411340e+01
8.215000000000e+02 -3.961622639957e-01 9.633904525187e-04 2.605358841136e+01
8.217500000000e+02 -3.977058541714e-01 9.593846771637e-04 2.601074317666e+01
8.220000000000e+02 -3.985776018574e-01 9.531407125193e-04 2.596679242089e+01
8.222500000000e+02 -3.987501738278e-01 9.446499362884e-04 2.592175125564e+01
8.225000000000e+02 -3.982040630804e-01 9.339256563228e-04 2.587563600283e+01
8.227500000000e+02 -3.969278229512e-01 9.210040905010e-04 2.582846439707e+01
8.230000000000e+02 -3.949181916594e-01 9.059450622373e-04 2.578025579542e+01
8.232500000000e+02 -3.921801362820e-01 8.888323719983e-04 2.573103138272e+01
8.235000000000e+02 -3.887267666362e-01 8.697737400575e-04 2.568081440985e+01
8.237500000000e+02 -3.845791527189e-01 8.489002606364e-04 2.562963046363e+01
8.240000000000e+02 -3.797661188320e-01 8.263655981236e-04 2.557750766979e+01
8.242500000000e+02 -3.743238996400e-01 8.023446105431e-04 2.552447693458e+01
8.245000000000e+02 -3.682957384766e-01 7.770316126329e-04 2.547057218762e+01
8.247500000000e+02 -3.617314517731e-01 7.506383975438e-04 2.541583053215e+01
8.250000000000e+02 -3.546868964700e-01 7.233918465574e-04 2.536029242871e+01
8.252500000000e+02 -3.472234002695e-01 6.955313538853e-04 2.530400180638e+01
8.255000000000e+02 -3.394071189951e-01 6.673059780012e-04 2.524700617096e+01
8.257500000000e+02 -3.313084138758e-01 6.389716523284e-04 2.518935660044e+01
8.260000000000e+02 -3.230011393299e-01 6.107881305261e-04 2.513110774825e+01
8.262500000000e+02 -3.145619502174e-01 5.830160222415e-04 2.507231777300e+01
8.265000000000e+02 -3.060695602860e-01 5.559137337455e-04 2.501304824583e+01
8.267500000000e+02 -2.976040412393e-01 5.297346684493e-04 2.495336393261e+01
8.270000000000e+02 -2.892460366403e-01 5.047242468761e-04 2.489333264031e+01
8.272500000000e+02 -2.810760277092e-01 4.811173118979e-04 2.483302490270e+01
8.275000000000e+02 -2.731735116785e-01 4.591354239977e-04 2.477251376863e+01
8.277500000000e+02 -2.656161871701e-01 4.389844995774e-04 2.471187440204e+01
8.280000000000e+02 -2.584790746853e-01 4.208524914692e-04 2.465118377997e+01
8.282500000000e+02 -2.518336013425e-01 4.049072884881e-04 2.459052037362e+01
8.285000000000e+02 -2.457466512029e-01 3.912947788879e-04 2.452996367897e+01
8.287500000000e+02 -2.402795896663e-01 3.801371351489e-04 2.446959396365e+01
8.290000000000e+02 -2.354872781768e-01 3.715312341715e-04 2.440949176672e+01
8.292500000000e+02 -2.314171336181e-01 3.655473672890e-04 2.434973759750e+01
8.295000000000e+02 -2.281082226780e-01 3.622280822994e-04 2.429041151090e+01
8.297500000000e+02 -2.255904964060e-01 3.615874156855e-04 2.423159283394e+01
8.300000000000e+02 -2.238841236789e-01 3.636101670082e-04 2.417335966897e+01
8.302500000000e+02 -2.229990426687e-01 3.682516104523e-04 2.411578863008e+01
8.305000000000e+02 -2.229346815938e-01 3.754374755247e-04 2.405895446546e+01
8.307500000000e+02 -2.236799242726e-01 3.850643026285e-04 2.400292972388e+01
8.310000000000e+02 -2.252132795417e-01 3.970000789694e-04 2.394778439006e+01
8.312500000000e+02 -2.275032967608e-01 4.110854343956e-04 2.389358566564e+01
8.315000000000e+02 -2.305091138237e-01 4.271349709721e-04 2.384039749202e+01
8.317500000000e+02 -2.341812168069e-01 4.449392700085e-04 2.378828032636e+01
8.320000000000e+02 -2.384623200575e-01 4.642672951083e-04 2.373729091920e+01
8.322500000000e+02 -2.432882788388e-01 4.848689815579e-04 2.368748186105e+01
8.325000000000e+02 -2.485891275137e-01 5.064785358578e-04 2.363890150991e+01
8.327500000000e+02 -2.542900804762e-01 5.288178234017e-04 2.359159367927e+01
8.330000000000e+02 -2.603125182485e-01 5.516000517048e-04 2.354559737260e+01
8.332500000000e+02 -2.665750187867e-01 5.745338621265e-04 2.350094678408e+01
8.335000000000e+02 -2.729942582816e-01 5.973272404696e-04 2.345767098656e+01
8.337500000000e+02 -2.794859775627e-01 6.196917739449e-04 2.341579403458e+01
8.340000000000e+02 -2.859658175140e-01 6.413465977592e-04 2.337533475954e+01
8.342500000000e+02 -2.923501908208e-01 6.620224213399e-04 2.333630683844e+01
8.345000000000e+02 -2.985571162410e-01 6.814652589896e-04 2.329871888523e+01
8.347500000000e+02 -3.045069838016e-01 6.994397958456e-04 2.326257441501e+01
8.350000000000e+02 -3.101233555101e-01 7.157325961114e-04 2.322787202956e+01
8.352500000000e+02 -3.153337020793e-01 7.301547883928e-04 2.319460553602e+01
8.355000000000e+02 -3.200701377140e-01 7.425444125466e-04 2.316276410217e+01
8.357500000000e+02 -3.242701077878e-01 7.527682227256e-04 2.313233249636e+01
8.360000000000e+02 -3.278770612791e-01 7.607230365765e-04 2.310329122643e+01
8.362500000000e+02 -3.308410770519e-01 7.663365773213e-04 2.307561681284e+01
8.365000000000e+02 -3.331194783822e-01 7.695680440442e-04 2.304928201249e+01
8.367500000000e+02 -3.346773826918e-01 7.704076577931e-04 2.302425609935e+01
8.370000000000e+02 -3.354882485189e-01 7.688760785129e-04 2.300050509032e+01
8.372500000000e+02 -3.355343693103e-01 7.650232927793e-04 2.297799204899e+01
8.375000000000e+02 -3.348073244118e-01 7.589270665364e-04 2.295667735653e+01
8.377500000000e+02 -3.333083399076e-01 7.506911212191e-04 2.293651899719e+01
8.380000000000e+02 -3.310486303889e-01 7.404428867841e-04 2.291747286452e+01
8.382500000000e+02 -3.280495480016e-01 7.283309104014e-04 2.289949301884e+01
8.385000000000e+02 -3.243426757444e-01 7.145226558816e-04 2.288253202192e+01
8.387500000000e+02 -3.199696819432e-01 6.992018973535e-04 2.286654120985e+01
8.390000000000e+02 -3.149819676285e-01 6.825662228411e-04 2.285147092663e+01
8.392500000000e+02 -3.094401414555e-01 6.648248290121e-04 2.283727087341e+01
8.395000000000e+02 -3.034131610027e-01 6.461962638390e-04 2.282389032283e+01
8.397500000000e+02 -2.969772548095e-01 6.269065692787e-04 2.281127840900e+01
8.400000000000e+02 -2.902145420353e-01 6.071874341975e-04 2.279938428491e+01
8.402500000000e+02 -2.832115011266e-01 5.872746673851e-04 2.278815747911e+01
8.405000000000e+02 -2.760571744800e-01 5.674065485189e-04 2.277754806936e+01
8.407500000000e+02 -2.688412566052e-01 5.478221711399e-04 2.276750681593e+01
8.410000000000e+02 -2.616521952795e-01 5.287596735838e-04 2.275798552031e+01
8.412500000000e+02 -2.545752618351e-01 5.104542727540e-04 2.274893715803e+01
8.415000000000e+02 -2.476907563391e-01 4.931358776683e-04 2.274031596602e+01
8.417500000000e+02 -2.410724749622e-01 4.770262961131e-04 2.273207784769e+01
8.420000000000e+02 -2.347863814101e-01 4.623360771685e-04 2.272418027530e+01
8.422500000000e+02 -2.288896912799e-01 4.492609776929e-04 2.271658271869e+01
8.425000000000e+02 -2.234302636253e-01 4.379781464094e-04 2.270924650213e+01
8.427500000000e+02 -2.184464221747e-01 4.286421905505e-04 2.270213518000e+01
8.430000000000e+02 -2.139670867992e-01 4.213812388259e-04 2.269521452760e+01
8.432500000000e+02 -2.100122402262e-01 4.162933438280e-04 2.268845250574e+01
8.435000000000e+02 -2.065936164101e-01 4.134431382309e-04 2.268181958987e+01
8.437500000000e+02 -2.037155610856e-01 4.128595386358e-04 2.267528848981e+01
8.440000000000e+02 -2.013759302167e-01 4.145339094789e-04 2.266883444000e+01
8.442500000000e+02 -1.995669891441e-01 4.184196300207e-04 2.266243503332e+01
8.445000000000e+02 -1.982761772961e-01 4.244324979737e-04 2.265607026211e+01
8.447500000000e+02 -1.974867426188e-01 4.324524836571e-04 2.264972230854e+01
8.450000000000e+02 -1.971781081637e-01 4.423262627396e-04 2.264337571546e+01
8.452500000000e+02 -1.973260726814e-01 4.538710456563e-04 2.263701714106e+01
8.455000000000e+02 -1.979027684108e-01 4.668789720043e-04 2.263063529158e+01
8.457500000000e+02 -1.988764681485e-01 4.811221182470e-04 2.262422085790e+01
8.460000000000e+02 -2.002113044471e-01 4.963579213039e-04 2.261776622510e+01
8.462500000000e+02 -2.018669158712e-01 5.123343766306e-04 2.261126560041e+01
8.465000000000e+02 -2.037982040395e-01 5.287953069083e-04 2.260471475604e+01
8.467500000000e+02 -2.059552348978e-01 5.454851968251e-04 2.259811078235e+01
8.470000000000e+02 -2.082832960250e-01 5.621531744088e-04 2.259145224883e+01
8.472500000000e+02 -2.107233060166e-01 5.785566732942e-04 2.258473875561e+01
8.475000000000e+02 -2.132124452891e-01 5.944640727198e-04 2.257797115472e+01
8.477500000000e+02 -2.156851464700e-01 6.096567304176e-04 2.257115111297e+01
8.480000000000e+02 -2.180743102026e-01 6.239303090767e-04 2.256428135738e+01
8.482500000000e+02 -2.203127674433e-01 6.370956879711e-04 2.255736530324e+01
8.485000000000e+02 -2.223348647882e-01 6.489793866498e-04 2.255040710745e+01
8.487500000000e+02 -2.240781202586e-01 6.594238840897e-04 2.254341169468e+01
8.490000000000e+02 -2.254848300077e-01 6.682879189593e-04 2.253638462918e+01
8.492500000000e+02 -2.265035218774e-01 6.754468348145e-04 2.252933195238e+01
8.495000000000e+02 -2.270902448756e-01 6.807932717806e-04 2.252226039073e+01
8.497500000000e+02 -2.272095328152e-01 6.842379919647e-04 2.251517722172e+01
8.500000000000e+02 -2.268350318349e-01 6.857109688752e-04 2.250809013223e+01
8.502500000000e+02 -2.259498558405e-01 6.851629526984e-04 2.250100746104e+01
8.505000000000e+02 -2.245465273229e-01 6.825669575460e-04 2.249393803909e+01
8.507500000000e+02 -2.226266466767e-01 6.779199077339e-04 2.248689131094e+01
8.510000000000e+02 -2.202002345149e-01 6.712440031286e-04 2.247987720412e+01
8.512500000000e+02 -2.172849741383e-01 6.625880075841e-04 2.247290643602e+01
8.515000000000e+02 -2.139052032003e-01 6.520278807155e-04 2.246599044674e+01
8.517500000000e+02 -2.100908990015e-01 6.396671010125e-04 2.245914158453e+01
8.520000000000e+02 -2.058765803899e-01 6.256359421354e-04 2.245237306243e+01
8.522500000000e+02 -2.013004037284e-01 6.100904315317e-04 2.244569936339e+01
8.525000000000e+02 -1.964032302561e-01 5.932102150158e-04 2.243913625690e+01
8.527500000000e+02 -1.912278275828e-01 5.751956813995e-04 2.243270083819e+01
8.530000000000e+02 -1.858183369291e-01 5.562647547476e-04 2.242641191897e+01
8.532500000000e+02 -1.802197603935e-01 5.366487923274e-04 2.242029004140e+01
8.535000000000e+02 -1.744775818611e-01 5.165881457361e-04 2.241435743778e+01
8.537500000000e+02 -1.686375994803e-01 4.963277674680e-04 2.240863836451e+01
8.540000000000e+02 -1.627457061407e-01 4.761124406445e-04 2.240315898537e+01
8.542500000000e+02 -1.568477130166e-01 4.561821946510e-04 2.239794720369e+01
8.545000000000e+02 -1.509892426033e-01 4.367680991512e-04 2.239303284077e+01
8.547500000000e+02 -1.452154808672e-01 4.180883437446e-04 2.238844735275e+01
8.550000000000e+02 -1.395708791181e-01 4.003448613970e-04 2.238422350155e+01
8.552500000000e+02 -1.340988050711e-01 3.837204565254e-04 2.238039536879e+01
8.555000000000e+02 -1.288410355869e-01 3.683765845381e-04 2.237699792716e+01
8.557500000000e+02 -1.238371803010e-01 3.544518286083e-04 2.237406657806e+01
8.560000000000e+02 -1.191240187894e-01 3.420606814335e-04 2.237163710472e+01
8.562500000000e+02 -1.147347855096e-01 3.312932410416e-04 2.236974494002e+01
8.565000000000e+02 -1.106984042986e-01 3.222148932666e-04 2.236842509388e+01
8.567500000000e+02 -1.070387499193e-01 3.148666860243e-04 2.236771163442e+01
8.570000000000e+02 -1.037739815423e-01 3.092661624660e-04 2.236763718235e+01
8.572500000000e+02 -1.009158910919e-01 3.054078132965e-04 2.236823284873e+01
8.575000000000e+02 -9.846947966153e-02 3.032643374584e-04 2.236952755753e+01
8.577500000000e+02 -9.643256483829e-02 3.027873263939e-04 2.237154806666e+01
8.580000000000e+02 -9.479570132578e-02 3.039087436252e-04 2.237431835502e+01
8.582500000000e+02 -9.354214123672e-02 3.065416381361e-04 2.237785970680e+01
8.585000000000e+02 -9.264815379990e-02 3.105817521241e-04 2.238219018432e+01
8.587500000000e+02 -9.208337216176e-02 3.159083620320e-04 2.238732474134e+01
8.590000000000e+02 -9.181143983604e-02 3.223856461004e-04 2.239327495139e+01
8.592500000000e+02 -9.179074555868e-02 3.298640871170e-04 2.240004901020e+01
8.595000000000e+02 -9.197533755186e-02 3.381821367197e-04 2.240765155741e+01
8.597500000000e+02 -9.231584572875e-02 3.471676188626e-04 2.241608392689e+01
8.600000000000e+02 -9.276054760212e-02 3.566397506524e-04 2.242534405758e+01
8.602500000000e+02 -9.325641231341e-02 3.664111264420e-04 2.243542667810e+01
8.605000000000e+02 -9.375016216825e-02 3.762900854021e-04 2.244632331065e+01
8.607500000000e+02 -9.418924768102e-02 3.860829892014e-04 2.245802267526e+01
8.610000000000e+02 -9.452280587710e-02 3.955969522582e-04 2.247051079938e+01
8.612500000000e+02 -9.470251169497e-02 4.046426053059e-04 2.248377117228e+01
8.615000000000e+02 -9.468332306808e-02 4.130368430856e-04 2.249778522676e+01
8.617500000000e+02 -9.442413841219e-02 4.206057864511e-04 2.251253254406e+01
8.620000000000e+02 -9.388831196851e-02 4.271874610440e-04 2.252799107541e+01
8.622500000000e+02 -9.304411065830e-02 4.326344063246e-04 2.254413771689e+01
8.625000000000e+02 -9.186500694465e-02 4.368162558919e-04 2.256094843374e+01
8.627500000000e+02 -9.032991866855e-02 4.396219329019e-04 2.257839872346e+01
8.630000000000e+02 -8.842339552946e-02 4.409616429194e-04 2.259646408630e+01
8.632500000000e+02 -8.613562485904e-02 4.407681718000e-04 2.261512017651e+01
8.635000000000e+02 -8.346253987967e-02 4.389982720554e-04 2.263434343407e+01
8.637500000000e+02 -8.040568282289e-02 4.356330268512e-04 2.265411119750e+01
8.640000000000e+02 -7.697222771325e-02 4.306783769430e-04 2.267440229887e+01
8.642500000000e+02 -7.317482211650e-02 4.241647814095e-04 2.269519730747e+01
8.645000000000e+02 -6.903138356230e-02 4.161464073134e-04 2.271647877833e+01
8.647500000000e+02 -6.456501337658e-02 4.067003886757e-04 2.273823174629e+01
8.650000000000e+02 -5.980372319801e-02 3.959252508897e-04 2.276044391509e+01
8.652500000000e+02 -5.478011394265e-02 3.839390057149e-04 2.278310582965e+01
8.655000000000e+02 -4.953117369562e-02 3.708774447649e-04 2.280621126790e+01
8.657500000000e+02 -4.409784388025e-02 3.568916780128e-04 2.282975730650e+01
8.660000000000e+02 -3.852463689892e-02 3.421458079830e-04 2.285374452047e+01
8.662500000000e+02 -3.285909562940e-02 3.268142188622e-04 2.287817697307e+01
8.665000000000e+02 -2.715135819677e-02 3.110792232753e-04 2.290306243071e+01
8.667500000000e+02 -2.145350987731e-02 2.951282723592e-04 2.292841229582e+01
8.670000000000e+02 -1.581889338402e-02 2.791512613544e-04 2.295424148962e+01
8.672500000000e+02 -1.030148905263e-02 2.633381337507e-04 2.298056852878e+01
8.675000000000e+02 -4.955119893702e-03 2.478762853677e-04 2.300741531134e+01
8.677500000000e+02 1.673445302430e-04 2.329481486376e-04 2.303480689243e+01
8.680000000000e+02 5.014731911226e-03 2.187290208367e-04 2.306277139760e+01
8.682500000000e+02 9.538403017177e-03 2.053848498195e-04 2.309133970600e+01
8.685000000000e+02 1.369303657445e-02 1.930703827558e-04 2.312054510274e+01
8.687500000000e+02 1.743737308426e-02 1.819273056471e-04 2.315042309263e+01
8.690000000000e+02 2.073492950745e-02 1.720827783640e-04 2.318101089962e+01
8.692500000000e+02 2.355464951559e-02 1.636478933921e-04 2.321234721039e+01
8.695000000000e+02 2.587147486857e-02 1.567165815221e-04 2.324447172021e+01
8.697500000000e+02 2.766678761078e-02 1.513647258331e-04 2.327742467430e+01
8.700000000000e+02 2.892882720301e-02 1.476491254232e-04 2.331124652781e+01
8.702500000000e+02 2.965293513056e-02 1.456070465117e-04 2.334597746049e+01
8.705000000000e+02 2.984165412149e-02 1.452561752797e-04 2.338165690403e+01
8.707500000000e+02 2.950482491807e-02 1.465942513583e-04 2.341832317640e+01
8.710000000000e+02 2.865945702799e-02 1.495992761324e-04 2.345601301117e+01
8.712500000000e+02 2.732946405876e-02 1.542300363109e-04 2.349476110198e+01
8.715000000000e+02 2.554544240438e-02 1.604264927030e-04 2.353459976352e+01
8.717500000000e+02 2.334411517092e-02 1.681110325130e-04 2.357555845180e+01
8.720000000000e+02 2.076792912296e-02 1.771889352639e-04 2.361766345731e+01
8.722500000000e+02 1.786431779471e-02 1.875501494519e-04 2.366093746476e+01
8.725000000000e+02 1.468514298281e-02 1.990702398323e-04 2.370539927842e+01
8.727500000000e+02 1.128583667844e-02 2.116125060783e-04 2.375106342228e+01
8.730000000000e+02 7.724731072924e-03 2.250291639473e-04 2.379793990735e+01
8.732500000000e+02 4.062143104709e-03 2.391635448312e-04 2.384603387291e+01
8.735000000000e+02 3.596331993510e-04 2.538518348806e-04 2.389534538919e+01
8.737500000000e+02 -3.320870908071e-03 2.689252271674e-04 2.394586919564e+01
8.740000000000e+02 -6.917912525740e-03 2.842119445323e-04 2.399759445160e+01
8.742500000000e+02 -1.037126458782e-02 2.995391576069e-04 2.405050461752e+01
8.745000000000e+02 -1.362273781572e-02 3.147351395955e-04 2.410457726548e+01
8.747500000000e+02 -1.661691384886e-02 3.296312509015e-04 2.415978391632e+01
8.750000000000e+02 -1.930182470374e-02 3.440637707779e-04 2.421609001786e+01
8.752500000000e+02 -2.162960195484e-02 3.578757798785e-04 2.427345483385e+01
8.755000000000e+02 -2.355705987133e-02 3.709188837196e-04 2.433183145067e+01
8.757500000000e+02 -2.504618338422e-02 3.830547101259e-04 2.439116672874e+01
8.760000000000e+02 -2.606461344192e-02 3.941564278197e-04 2.445140144535e+01
8.762500000000e+02 -2.658601383976e-02 4.041100134870e-04 2.451247034739e+01
8.765000000000e+02 -2.659032643224e-02 4.128152356493e-04 2.457430223494e+01
8.767500000000e+02 -2.606408945566e-02 4.201868390620e-04 2.463682025947e+01
8.770000000000e+02 -2.500047350599e-02 4.261550100373e-04 2.469994201110e+01
8.772500000000e+02 -2.339947996317e-02 4.306663103901e-04 2.476357992567e+01
8.775000000000e+02 -2.126779739476e-02 4.336837218661e-04 2.482764144773e+01
8.777500000000e+02 -1.861886606401e-02 4.351872986570e-04 2.489202953879e+01
8.780000000000e+02 -1.547256163147e-02 4.351738182367e-04 2.495664290966e+01
8.782500000000e+02 -1.185512358864e-02 4.336571506165e-04 2.502137662030e+01
8.785000000000e+02 -7.798700709428e-03 4.306676124510e-04 2.508612239982e+01
8.787500000000e+02 -3.341035905515e-03 4.262517527451e-04 2.515076921623e+01
8.790000000000e+02 1.474935834915e-03 4.204719310509e-04 2.521520385982e+01
8.792500000000e+02 6.601640373846e-03 4.134055114158e-04 2.527931146541e+01
8.795000000000e+02 1.198749219180e-02 4.051438760108e-04 2.534297603404e+01
8.797500000000e+02 1.757739482531e-02 3.957918442720e-04 2.540608118885e+01
8.800000000000e+02 2.331347728214e-02 3.854663976021e-04 2.546851074483e+01
8.802500000000e+02 2.913584510768e-02 3.742953760010e-04 2.553014928230e+01
8.805000000000e+02 3.498322871061e-02 3.624164201773e-04 2.559088296194e+01
8.807500000000e+02 4.079380954548e-02 3.499754157320e-04 2.565060012606e+01
8.810000000000e+02 4.650602573933e-02 3.371249491260e-04 2.570919190154e+01
8.812500000000e+02 5.205930732394e-02 3.240228435158e-04 2.576655303436e+01
8.815000000000e+02 5.739490927262e-02 3.108303520146e-04 2.582258246966e+01
8.817500000000e+02 6.245668099934e-02 2.977104359899e-04 2.587718407301e+01
8.820000000000e+02 6.719182026256e-02 2.848260151820e-04 2.593026718851e+01
8.822500000000e+02 7.155159803404e-02 2.723380584780e-04 2.598174743969e+01
8.825000000000e+02 7.549204858884e-02 2.604037079270e-04 2.603154726630e+01
8.827500000000e+02 7.897456130851e-02 2.491745292094e-04 2.607959644250e+01
8.830000000000e+02 8.196648791401e-02 2.387944683748e-04 2.612583278265e+01
8.832500000000e+02 8.444161732822e-02 2.293981006423e-04 2.617020257849e+01
8.835000000000e+02 8.638053240957e-02 2.211090408035e-04 2.621266098180e+01
8.837500000000e+02 8.777102737332e-02 2.140379303477e-04 2.625317258623e+01
8.840000000000e+02 8.860821015485e-02 2.082812925356e-04 2.629171156655e+01
8.842500000000e+02 8.889473974486e-02 2.039197250175e-04 2.632826212244e+01
8.845000000000e+02 8.864079955107e-02 2.010167917599e-04 2.636281859124e+01
8.847500000000e+02 8.786395052041e-02 1.996181400050e-04 2.639538548664e+01
8.850000000000e+02 8.658907753319e-02 1.997501709826e-04 2.642597768534e+01
8.852500000000e+02 8.484793750409e-02 2.014198792136e-04 2.645462016403e+01
8.855000000000e+02 8.267890236209e-02 2.046139868153e-04 2.648134799901e+01
8.857500000000e+02 8.012640167197e-02 2.092989469293e-04 2.650620602914e+01
8.860000000000e+02 7.724028218896e-02 2.154211872698e-04 2.652924843269e+01
8.862500000000e+02 7.407525905808e-02 2.229070592420e-04 2.655053842303e+01
8.865000000000e+02 7.069003035961e-02 2.316638766937e-04 2.657014753324e+01
8.867500000000e+02 6.714658302239e-02 2.415804006945e-04 2.658815513831e+01
8.870000000000e+02 6.350920702445e-02 2.525283464943e-04 2.660464757878e+01
8.872500000000e+02 5.984367935432e-02 2.643634615276e-04 2.661971751230e+01
8.875000000000e+02 5.621623964719e-02 2.769274465545e-04 2.663346290608e+01
8.877500000000e+02 5.269269621362e-02 2.900496043730e-04 2.664598623734e+01
8.880000000000e+02 4.933743074471e-02 3.035490400187e-04 2.665739339972e+01
8.882500000000e+02 4.621249217000e-02 3.172368536660e-04 2.666779278037e+01
8.885000000000e+02 4.337667875590e-02 3.309185800901e-04 2.667729417676e+01
8.887500000000e+02 4.088470899890e-02 3.443966736668e-04 2.668600770285e+01
8.890000000000e+02 3.878641353359e-02 3.574731875148e-04 2.669404279744e+01
8.892500000000e+02 3.712602364892e-02 3.699524583054e-04 2.670150712797e+01
8.895000000000e+02 3.594159431745e-02 3.816436854163e-04 2.670850554702e+01
8.897500000000e+02 3.526441056649e-02 3.923637866087e-04 2.671513913791e+01
8.900000000000e+02 3.511860679444e-02 4.019399226381e-04 2.672150422754e+01
8.902500000000e+02 3.552082726851e-02 4.102121123157e-04 2.672769150482e+01
8.905000000000e+02 3.648010316884e-02 4.170354348781e-04 2.673378517737e+01
8.907500000000e+02 3.799765920792e-02 4.222825754338e-04 2.673986223218e+01
8.910000000000e+02 4.006699919303e-02 4.258457225576e-04 2.674599174293e+01
8.912500000000e+02 4.267412752617e-02 4.276381665445e-04 2.675223430770e+01
8.915000000000e+02 4.579767502423e-02 4.275961972200e-04 2.675864154252e+01
8.917500000000e+02 4.940933133361e-02 4.256801490684e-04 2.676525569261e+01
8.920000000000e+02 5.347435795298e-02 4.218751722877e-04 2.677210937243e+01
8.922500000000e+02 5.795209580764e-02 4.161919609367e-04 2.677922537716e+01
8.925000000000e+02 6.279653785035e-02 4.086670108503e-04 2.678661658153e+01
8.927500000000e+02 6.795718865099e-02 3.993621529466e-04 2.679428604197e+01
8.930000000000e+02 7.337966152204e-02 3.883644666385e-04 2.680222706136e+01
8.932500000000e+02 7.900665261858e-02 3.757848495473e-04 2.681042351627e+01
8.935000000000e+02 8.477863612930e-02 3.617571559862e-04 2.681885010385e+01
8.937500000000e+02 9.063486860662e-02 3.464361711808e-04 2.682747287895e+01
8.940000000000e+02 9.651413622285e-02 3.299959559062e-04 2.683624966473e+01
8.942500000000e+02 1.023557306258e-01 3.126272438366e-04 2.684513075346e+01
8.945000000000e+02 1.081001985946e-01 2.945351038758e-04 2.685405945683e+01
8.947500000000e+02 1.136902295370e-01 2.759359000069e-04 2.686297295019e+01
8.950000000000e+02 1.190713656436e-01 2.570543815733e-04 2.687180292192e+01
8.952500000000e+02 1.241927418345e-01 2.381204122654e-04 2.688047645054e+01
8.955000000000e+02 1.290077257385e-01 2.193656504766e-04 2.688891679929e+01
8.957500000000e+02 1.334744717563e-01 2.010202403687e-04 2.689704432939e+01
8.960000000000e+02 1.375564234453e-01 1.833093376872e-04 2.690477724561e+01
8.962500000000e+02 1.412227104762e-01 1.664498003427e-04 2.691203249623e+01
8.965000000000e+02 1.444484173427e-01 1.506470793510e-04 2.691872663608e+01
8.967500000000e+02 1.472148448679e-01 1.360919507736e-04 2.692477653772e+01
8.970000000000e+02 1.495095930170e-01 1.229577672220e-04 2.693010020484e+01
8.972500000000e+02 1.513265976044e-01 1.113977750546e-04 2.693461747212e+01
8.975000000000e+02 1.526659871748e-01 1.015430351014e-04 2.693825073388e+01
8.977500000000e+02 1.535340200101e-01 9.350009532561e-05 2.694092545780e+01
8.980000000000e+02 1.539427780953e-01 8.734957748570e-05 2.694257079674e+01
8.982500000000e+02 1.539097836358e-01 8.314515966491e-05 2.694312012632e+01
8.985000000000e+02 1.534577308057e-01 8.091233648477e-05 2.694251136633e+01
8.987500000000e+02 1.526138612146e-01 8.064860108574e-05 2.694068747674e+01
8.990000000000e+02 1.514095972070e-01 8.232306074222e-05 2.693759665211e+01
8.992500000000e+02 1.498799104194e-01 8.587715912857e-05 2.693319261632e+01
8.995000000000e+02 1.480626859896e-01 9.122577043628e-05 2.692743485637e+01
8.997500000000e+02 1.459982364439e-01 9.825811718435e-05 2.692028864769e+01
9.000000000000e+02 1.437285371317e-01 1.068399729452e-04 2.691172526234e+01
9.002500000000e+02 1.412967374840e-01 1.168152926121e-04 2.690172187702e+01
9.005000000000e+02 1.387464291752e-01 1.280090234989e-04 2.689026169840e+01
9.007500000000e+02 1.361211568991e-01 1.402294286037e-04 2.687733380725e+01
9.010000000000e+02 1.334638035246e-01 1.532711798887e-04 2.686293312802e+01
9.012500000000e+02 1.308160443279e-01 1.669185922962e-04 2.684706037342e+01
9.015000000000e+02 1.282179252443e-01 1.809486128632e-04 2.682972180214e+01
9.017500000000e+02 1.257073683977e-01 1.951343705525e-04 2.681092919657e+01
9.020000000000e+02 1.233198266863e-01 2.092484359622e-04 2.679069955369e+01
9.022500000000e+02 1.210879362898e-01 2.230662886373e-04 2.676905504383e+01
9.025000000000e+02 1.190412424155e-01 2.363696124439e-04 2.674602266378e+01
9.027500000000e+02 1.172059975124e-01 2.489494328894e-04 2.672163416926e+01
9.030000000000e+02 1.156049620130e-01 2.606092744269e-04 2.669592571207e+01
9.032500000000e+02 1.142573365338e-01 2.711678256097e-04 2.666893774656e+01
9.035000000000e+02 1.131786438794e-01 2.804616741069e-04 2.664071466883e+01
9.037500000000e+02 1.123807133458e-01 2.883475455324e-04 2.661130461567e+01
9.040000000000e+02 1.118717413260e-01 2.947040877318e-04 2.658075926591e+01
9.042500000000e+02 1.116562470909e-01 2.994337471540e-04 2.654913346494e+01
9.045000000000e+02 1.117351895017e-01 3.024638155682e-04 2.651648501394e+01
9.047500000000e+02 1.121060234592e-01 3.037473696997e-04 2.648287434477e+01
9.050000000000e+02 1.127628709424e-01 3.032634589410e-04 2.644836431782e+01
9.052500000000e+02 1.136965304718e-01 3.010174234446e-04 2.641301976500e+01
9.055000000000e+02 1.148946733852e-01 2.970403613591e-04 2.637690727128e+01
9.057500000000e+02 1.163419477703e-01 2.913884637157e-04 2.634009477924e+01
9.060000000000e+02 1.180202050985e-01 2.841416581867e-04 2.630265135208e+01
9.062500000000e+02 1.199085352569e-01 2.754025262122e-04 2.626464663423e+01
9.065000000000e+02 1.219835962426e-01 2.652940579258e-04 2.622615068849e+01
9.067500000000e+02 1.242196803377e-01 2.539580378799e-04 2.618723341598e+01
9.070000000000e+02 1.265890778829e-01 2.415524649039e-04 2.614796437015e+01
9.072500000000e+02 1.290622140045e-01 2.282491797389e-04 2.610841217287e+01
9.075000000000e+02 1.316080517355e-01 2.142310207512e-04 2.606864433143e+01
9.077500000000e+02 1.341943213952e-01 1.996893482297e-04 2.602872663766e+01
9.080000000000e+02 1.367879548295e-01 1.848210262330e-04 2.598872299178e+01
9.082500000000e+02 1.393554344065e-01 1.698257002456e-04 2.594869494867e+01
9.085000000000e+02 1.418632090115e-01 1.549029869538e-04 2.590870129884e+01
9.087500000000e+02 1.442781604446e-01 1.402497221897e-04 2.586879792793e+01
9.090000000000e+02 1.465680383250e-01 1.260573463652e-04 2.582903731399e+01
9.092500000000e+02 1.487019251694e-01 1.125094926834e-04 2.578946847906e+01
9.095000000000e+02 1.506507057769e-01 9.977959962767e-05 2.575013656671e+01
9.097500000000e+02 1.523875063281e-01 8.802884533826e-05 2.571108274965e+01
9.100000000000e+02 1.538880842294e-01 7.740439127341e-05 2.567234414461e+01
9.102500000000e+02 1.551312519782e-01 6.803757437333e-05 2.563395357487e+01
9.105000000000e+02 1.560991920253e-01 6.004262338953e-05 2.559593957124e+01
9.107500000000e+02 1.567776857239e-01 5.351573690873e-05 2.555832644846e+01
9.110000000000e+02 1.571564036473e-01 4.853397347789e-05 2.552113417429e+01
9.112500000000e+02 1.572289935639e-01 4.515491704494e-05 2.548437855006e+01
9.115000000000e+02 1.569931842095e-01 4.341629884143e-05 2.544807126161e+01
9.117500000000e+02 1.564507137900e-01 4.333625003942e-05 2.541222011856e+01
9.120000000000e+02 1.556073578790e-01 4.491319577901e-05 2.537682908611e+01
9.122500000000e+02 1.544727375260e-01 4.812652617553e-05 2.534189855924e+01
9.125000000000e+02 1.530600689840e-01 5.293749442822e-05 2.530742562996e+01
9.127500000000e+02 1.513860024398e-01 5.928978922997e-05 2.527340420558e+01
9.130000000000e+02 1.494702569881e-01 6.711080807181e-05 2.523982530185e+01
9.132500000000e+02 1.473352356483e-01 7.631300488527e-05 2.520667736015e+01
9.135000000000e+02 1.450057190468e-01 8.679495943290e-05 2.517394636178e+01
9.137500000000e+02 1.425084099884e-01 9.844295785456e-05 2.514161614143e+01
9.140000000000e+02 1.398714796745e-01 1.111325701023e-04 2.510966867407e+01
9.142500000000e+02 1.371241867516e-01 1.247299462540e-04 2.507808416347e+01
9.145000000000e+02 1.342963719213e-01 1.390935743297e-04 2.504684141475e+01
9.147500000000e+02 1.314180594588e-01 1.540756217275e-04 2.501591787751e+01
9.150000000000e+02 1.285189862722e-01 1.695235769243e-04 2.498528998113e+01
9.152500000000e+02 1.256282023182e-01 1.852816119215e-04 2.495493317664e+01
9.155000000000e+02 1.227736515891e-01 2.011920723269e-04 2.492482214547e+01
9.157500000000e+02 1.199818181679e-01 2.170967978834e-04 2.489493100159e+01
9.160000000000e+02 1.172773527881e-01 2.328385472368e-04 2.486523328147e+01
9.162500000000e+02 1.146828202314e-01 2.482621889219e-04 2.483570222031e+01
9.165000000000e+02 1.122183858005e-01 2.632161361234e-04 2.480631070009e+01
9.167500000000e+02 1.099016883777e-01 2.775533928297e-04 2.477703150346e+01
9.170000000000e+02 1.077476133646e-01 2.911330634562e-04 2.474783724560e+01
9.172500000000e+02 1.057683129665e-01 3.038212833940e-04 2.471870061600e+01
9.175000000000e+02 1.039730879492e-01 3.154927922492e-04 2.468959430020e+01
9.177500000000e+02 1.023685516685e-01 3.260317794816e-04 2.466049120977e+01
9.180000000000e+02 1.009586474377e-01 3.353334385572e-04 2.463136442362e+01
9.182500000000e+02 9.974486557705e-02 3.433050014023e-04 2.460218732106e+01
9.185000000000e+02 9.872651620231e-02 3.498666947853e-04 2.457293371332e+01
9.187500000000e+02 9.790089844141e-02 3.549531042485e-04 2.454357781193e+01
9.190000000000e+02 9.726363830537e-02 3.585141661538e-04 2.451409437209e+01
9.192500000000e+02 9.680903081072e-02 3.605157740984e-04 2.448445882903e+01
9.195000000000e+02 9.653025068460e-02 3.609408317048e-04 2.445464729483e+01
9.197500000000e+02 9.641968840105e-02 3.597896304194e-04 2.442463672845e+01
9.200000000000e+02 9.646918253784e-02 3.570803369021e-04 2.439440502789e+01
9.202500000000e+02 9.667021429402e-02 3.528491635655e-04 2.436393113447e+01
9.205000000000e+02 9.701409412665e-02 3.471500735369e-04 2.433319520243e+01
9.207500000000e+02 9.749199803738e-02 3.400548919141e-04 2.430217865028e+01
9.210000000000e+02 9.809503835648e-02 3.316525765776e-04 2.427086433118e+01
9.212500000000e+02 9.881424239589e-02 3.220484014593e-04 2.423923668201e+01
9.215000000000e+02 9.964045252519e-02 3.113631003220e-04 2.420728179357e+01
9.217500000000e+02 1.005642214644e-01 2.997315470106e-04 2.417498756241e+01
9.220000000000e+02 1.015756582504e-01 2.873013215235e-04 2.414234380689e+01
9.222500000000e+02 1.026642496004e-01 2.742311425167e-04 2.410934234972e+01
9.225000000000e+02 1.038186949142e-01 2.606890582350e-04 2.407597709028e+01
9.227500000000e+02 1.050267201412e-01 2.468505721365e-04 2.404224409286e+01
9.230000000000e+02 1.062749666530e-01 2.328965256834e-04 2.400814160565e+01
9.232500000000e+02 1.075488508544e-01 2.190110752190e-04 2.397367009709e+01
9.235000000000e+02 1.088325104638e-01 2.053794752501e-04 2.393883223982e+01
9.237500000000e+02 1.101088320018e-01 1.921856974249e-04 2.390363288947e+01
9.240000000000e+02 1.113594307323e-01 1.796104169405e-04 2.386807902360e+01
9.242500000000e+02 1.125648292024e-01 1.678284664228e-04 2.383217967454e+01
9.245000000000e+02 1.137045939707e-01 1.570066815844e-04 2.379594583315e+01
9.247500000000e+02 1.147575087723e-01 1.473018500430e-04 2.375939031279e+01
9.250000000000e+02 1.157019155203e-01 1.388582520328e-04 2.372252764566e+01
9.252500000000e+02 1.165159776501e-01 1.318057372490e-04 2.368537392473e+01
9.255000000000e+02 1.171779627787e-01 1.262579686246e-04 2.364794663017e+01
9.257500000000e+02 1.176666759173e-01 1.223103055859e-04 2.361026450465e+01
9.260000000000e+02 1.179617611814e-01 1.200383947177e-04 2.357234737010e+01
9.262500000000e+02 1.180440878572e-01 1.194966460312e-04 2.353421598076e+01
9.265000000000e+02 1.178960527120e-01 1.207173539707e-04 2.349589183248e+01
9.267500000000e+02 1.175020061486e-01 1.237095050627e-04 2.345739707108e+01
9.270000000000e+02 1.168485282817e-01 1.284584438619e-04 2.341875432129e+01
9.272500000000e+02 1.159247580538e-01 1.349255627474e-04 2.337998657076e+01
9.275000000000e+02 1.147226955476e-01 1.430484824811e-04 2.334111707613e+01
9.277500000000e+02 1.132374463195e-01 1.527416803981e-04 2.330216921385e+01
9.280000000000e+02 1.114675253813e-01 1.638971198578e-04 2.326316647938e+01
9.282500000000e+02 1.094150579818e-01 1.763856004064e-04 2.322413238548e+01
9.285000000000e+02 1.070859755636e-01 1.900583295125e-04 2.318509036185e+01
9.287500000000e+02 1.044902168034e-01 2.047487229131e-04 2.314606380434e+01
9.290000000000e+02 1.016418445378e-01 2.202747358758e-04 2.310707600533e+01
9.292500000000e+02 9.855914946576e-02 2.364411642079e-04 2.306815007826e+01
9.295000000000e+02 9.526468670903e-02 2.530422483152e-04 2.302930906577e+01
9.297500000000e+02 9.178527866159e-02 2.698643320721e-04 2.299057579053e+01
9.300000000000e+02 8.815190748008e-02 2.866887956159e-04 2.295197298099e+01
9.302500000000e+02 8.439956221447e-02 3.032948609460e-04 2.291352321747e+01
9.305000000000e+02 8.056702370965e-02 3.194622736435e-04 2.287524887020e+01
9.307500000000e+02 7.669647025275e-02 3.349743606470e-04 2.283717224853e+01
9.310000000000e+02 7.283312375226e-02 3.496203606524e-04 2.279931543633e+01
9.312500000000e+02 6.902464425936e-02 3.631983018244e-04 2.276170047429e+01
9.315000000000e+02 6.532060496901e-02 3.755170219382e-04 2.272434918705e+01
9.317500000000e+02 6.177170037768e-02 3.863987266543e-04 2.268728337779e+01
9.320000000000e+02 5.842906965703e-02 3.956806487092e-04 2.265052465433e+01
9.322500000000e+02 5.534337836143e-02 4.032172904370e-04 2.261409461269e+01
9.325000000000e+02 5.256398074712e-02 4.088819038871e-04 2.257801478518e+01
9.327500000000e+02 5.013805725295e-02 4.125678752852e-04 2.254230659343e+01
9.330000000000e+02 4.810964056799e-02 4.141903538235e-04 2.250699152449e+01
9.332500000000e+02 4.651877715717e-02 4.136872132280e-04 2.247209109258e+01
9.335000000000e+02 4.540071978531e-02 4.110198942272e-04 2.243762680855e+01
9.337500000000e+02 4.478508968474e-02 4.061744917296e-04 2.240362036856e+01
9.340000000000e+02 4.469523259243e-02 3.991621874920e-04 2.237009360919e+01
9.342500000000e+02 4.514760927316e-02 3.900197453027e-04 2.233706860898e+01
9.345000000000e+02 4.615133415519e-02 3.788095916073e-04 2.230456765066e+01
9.347500000000e+02 4.770778402886e-02 3.656199638222e-04 2.227261342523e+01
9.350000000000e+02 4.981038329949e-02 3.505645006468e-04 2.224122899527e+01
9.352500000000e+02 5.244449218406e-02 3.337816718033e-04 2.221043788480e+01
9.355000000000e+02 5.558742646639e-02 3.154339107280e-04 2.218026415960e+01
9.357500000000e+02 5.920858647558e-02 2.957065898650e-04 2.215073240182e+01
9.360000000000e+02 6.326972888989e-02 2.748063677978e-04 2.212186789532e+01
9.362500000000e+02 6.772533053838e-02 2.529593768341e-04 2.209369660783e+01
9.365000000000e+02 7.252302692583e-02 2.304089039673e-04 2.206624518124e+01
9.367500000000e+02 7.760421053066e-02 2.074129595319e-04 2.203954108275e+01
9.370000000000e+02 8.290465462298e-02 1.842415044771e-04 2.201361256672e+01
9.372500000000e+02 8.835520157820e-02 1.611733848347e-04 2.198848865548e+01
9.375000000000e+02 9.388256071996e-02 1.384929478588e-04 2.196419917955e+01
9.377500000000e+02 9.941018901099e-02 1.164863722763e-04 2.194077479574e+01
9.380000000000e+02 1.048590939347e-01 9.543821820296e-05 2.191824685295e+01
9.382500000000e+02 1.101488798020e-01 7.562733055100e-05 2.189664745248e+01
9.385000000000e+02 1.151986121239e-01 5.732334619449e-05 2.187600927403e+01
9.387500000000e+02 1.199279482355e-01 4.078253663969e-05 2.185636558090e+01
9.390000000000e+02 1.242580533556e-01 2.624447312722e-05 2.183775002181e+01
9.392500000000e+02 1.281127800534e-01 1.392808613341e-05 2.182019659028e+01
9.395000000000e+02 1.314196046970e-01 4.028723637530e-06 2.180373940528e+01
9.397500000000e+02 1.341107990067e-01 -3.285275540740e-06 2.178841261095e+01
9.400000000000e+02 1.361244237474e-01 -7.875150426710e-06 2.177425017543e+01
9.402500000000e+02 1.374052924076e-01 -9.633967652370e-06 2.176128569035e+01
9.405000000000e+02 1.379060267051e-01 -8.488887883790e-06 2.174955220550e+01
9.407500000000e+02 1.375878862039e-01 -4.402467380420e-06 2.173908200545e+01
9.410000000000e+02 1.364216090863e-01 2.626189726890e-06 2.172990639784e+01
9.412500000000e+02 1.343880587240e-01 1.256104744187e-05 2.172205548785e+01
9.415000000000e+02 1.314788861600e-01 2.532884411627e-05 2.171555798002e+01
9.417500000000e+02 1.276969106163e-01 4.081973306869e-05 2.171044094810e+01
9.420000000000e+02 1.230564168127e-01 5.888820925507e-05 2.170672961803e+01
9.422500000000e+02 1.175832716983e-01 7.935459174769e-05 2.170444716714e+01
9.425000000000e+02 1.113148200233e-01 1.020070525689e-04 2.170361450549e+01
9.427500000000e+02 1.042996856621e-01 1.266039580404e-04 2.170425010271e+01
9.430000000000e+02 9.659729052339e-02 1.528769499294e-04 2.170636979300e+01
9.432500000000e+02 8.827724134280e-02 1.805341312381e-04 2.170998662101e+01
9.435000000000e+02 7.941850732118e-02 2.092637118347e-04 2.171511066719e+01
9.437500000000e+02 7.010848067792e-02 2.387380931118e-04 2.172174895070e+01
9.440000000000e+02 6.044182539855e-02 2.686181459842e-04 2.172990528047e+01
9.442500000000e+02 5.051924531500e-02 2.985577249936e-04 2.173958019470e+01
9.445000000000e+02 4.044610864704e-02 3.282083411080e-04 2.175077088716e+01
9.447500000000e+02 3.033100795677e-02 3.572237114621e-04 2.176347114565e+01
9.450000000000e+02 2.028424101879e-02 3.852647020006e-04 2.177767137616e+01
9.452500000000e+02 1.041628930545e-02 4.120038498686e-04 2.179335857382e+01
9.455000000000e+02 8.362371840100e-04 4.371301315860e-04 2.181051640889e+01
9.457500000000e+02 -8.349719208804e-03 4.603530117942e-04 2.182912524640e+01
9.460000000000e+02 -1.703980997437e-02 4.814067532512e-04 2.184916230054e+01
9.462500000000e+02 -2.513805955006e-02 5.000537732299e-04 2.187060169768e+01
9.465000000000e+02 -3.255567945065e-02 5.160883333761e-04 2.189341468630e+01
9.467500000000e+02 -3.921228768739e-02 5.293391967319e-04 2.191756978793e+01
9.470000000000e+02 -4.503698873820e-02 5.396716950532e-04 2.194303297041e+01
9.472500000000e+02 -4.996943694382e-02 5.469898633523e-04 2.196976793550e+01
9.475000000000e+02 -5.396058993561e-02 5.512372497237e-04 2.199773628022e+01
9.477500000000e+02 -5.697347907044e-02 5.523978766132e-04 2.202689782658e+01
9.480000000000e+02 -5.898371071477e-02 5.504961328346e-04 2.205721085629e+01
9.482500000000e+02 -5.997978957385e-02 5.455960610229e-04 2.208863236804e+01
9.485000000000e+02 -5.996339956302e-02 5.378005884852e-04 2.212111841763e+01
9.487500000000e+02 -5.894937731991e-02 5.272496856721e-04 2.215462437619e+01
9.490000000000e+02 -5.696559985404e-02 5.141183818480e-04 2.218910523405e+01
9.492500000000e+02 -5.405262237499e-02 4.986140649959e-04 2.222451585734e+01
9.495000000000e+02 -5.026327572381e-02 4.809735784571e-04 2.226081132469e+01
9.497500000000e+02 -4.566197916198e-02 4.614599249087e-04 2.229794715610e+01
9.500000000000e+02 -4.032395465837e-02 4.403587372305e-04 2.233587959028e+01
9.502500000000e+02 -3.433428729566e-02 4.179743793052e-04 2.237456581545e+01
9.505000000000e+02 -2.778684791080e-02 3.946259482582e-04 2.241396420608e+01
9.507500000000e+02 -2.078305520059e-02 3.706430083631e-04 2.245403448739e+01
9.510000000000e+02 -1.343059950202e-02 3.463615419615e-04 2.249473795791e+01
9.512500000000e+02 -5.841994402060e-03 3.221195917300e-04 2.253603760447e+01
9.515000000000e+02 1.866935030766e-03 2.982528922063e-04 2.257789820942e+01
9.517500000000e+02 9.578584515032e-03 2.750908454499e-04 2.262028646898e+01
9.520000000000e+02 1.717520073391e-02 2.529524327170e-04 2.266317100634e+01
9.522500000000e+02 2.454048285477e-02 2.321424247719e-04 2.270652242376e+01
9.525000000000e+02 3.156120284270e-02 2.129474730698e-04 2.275031326285e+01
9.527500000000e+02 3.812878893712e-02 1.956326051788e-04 2.279451796973e+01
9.530000000000e+02 4.414083288220e-02 1.804381397991e-04 2.283911281099e+01
9.532500000000e+02 4.950256026501e-02 1.675765453683e-04 2.288407575617e+01
9.535000000000e+02 5.412813176244e-02 1.572300741575e-04 2.292938634766e+01
9.537500000000e+02 5.794186102046e-02 1.495484455750e-04 2.297502552841e+01
9.540000000000e+02 6.087929484898e-02 1.446468967907e-04 2.302097543737e+01
9.542500000000e+02 6.288809329655e-02 1.426047893378e-04 2.306721919748e+01
9.545000000000e+02 6.392869242283e-02 1.434647570398e-04 2.311374070944e+01
9.547500000000e+02 6.397489766593e-02 1.472318713811e-04 2.316052435910e+01
9.550000000000e+02 6.301416301430e-02 1.538736753960e-04 2.320755477667e+01
9.552500000000e+02 6.104764608003e-02 1.633207185577e-04 2.325481660588e+01
9.555000000000e+02 5.809020780863e-02 1.754671116831e-04 2.330229417636e+01
9.557500000000e+02 5.417004368536e-02 1.901720807788e-04 2.334997128055e+01
9.560000000000e+02 4.932822717844e-02 2.072615837622e-04 2.339783089366e+01
9.562500000000e+02 4.361794481572e-02 2.265308069741e-04 2.344585498631e+01
9.565000000000e+02 3.710376517510e-02 2.477465208374e-04 2.349402421654e+01
9.567500000000e+02 2.986055094834e-02 2.706503316405e-04 2.354231777941e+01
9.570000000000e+02 2.197234125989e-02 2.949620525608e-04 2.359071321460e+01
9.572500000000e+02 1.353111455371e-02 3.203834214711e-04 2.363918623823e+01
9.575000000000e+02 4.635370751281e-03 3.466021815137e-04 2.368771069464e+01
9.577500000000e+02 -4.611167867273e-03 3.732960370547e-04 2.373625836798e+01
9.580000000000e+02 -1.410108688264e-02 4.001370686128e-04 2.378479900294e+01
9.582500000000e+02 -2.372472043827e-02 4.267962561808e-04 2.383330025466e+01
9.585000000000e+02 -3.337168147234e-02 4.529479640524e-04 2.388172778882e+01
9.587500000000e+02 -4.293221910019e-02 4.782740225978e-04 2.393004523217e+01
9.590000000000e+02 -5.229867238227e-02 5.024682138801e-04 2.397821432310e+01
9.592500000000e+02 -6.136683391373e-02 5.252400777724e-04 2.402619509812e+01
9.595000000000e+02 -7.003714260350e-02 5.463187683753e-04 2.407394592274e+01
9.597500000000e+02 -7.821592088790e-02 5.654566652235e-04 2.412142383127e+01
9.600000000000e+02 -8.581638745320e-02 5.824324974732e-04 2.416858459660e+01
9.602500000000e+02 -9.275964608454e-02 5.970539402882e-04 2.421538311760e+01
9.605000000000e+02 -9.897549512713e-02 6.091600265719e-04 2.426177353572e+01
9.607500000000e+02 -1.044031407103e-01 6.186227682161e-04 2.430770965892e+01
9.610000000000e+02 -1.089917824499e-01 6.253486909851e-04 2.435314511729e+01
9.612500000000e+02 -1.127010314091e-01 6.292793679969e-04 2.439803381061e+01
9.615000000000e+02 -1.155012641061e-01 6.303920171369e-04 2.444233009417e+01
9.617500000000e+02 -1.173737464909e-01 6.286989393086e-04 2.448598924215e+01
9.620000000000e+02 -1.183107391520e-01 6.242471324320e-04 2.452896766844e+01
9.622500000000e+02 -1.183154034743e-01 6.171169969887e-04 2.457122332337e+01
9.625000000000e+02 -1.174015508611e-01 6.074205346802e-04 2.461271608596e+01
9.627500000000e+02 -1.155934163722e-01 5.952997282584e-04 2.465340800704e+01
9.630000000000e+02 -1.129251063714e-01 5.809236939127e-04 2.469326378034e+01
9.632500000000e+02 -1.094401599070e-01 5.644863981525e-04 2.473225099114e+01
9.635000000000e+02 -1.051908360096e-01 5.462034560653e-04 2.477034051850e+01
9.637500000000e+02 -1.002374056889e-01 5.263090347428e-04 2.480750685191e+01
9.640000000000e+02 -9.464725407148e-02 5.050522535533e-04 2.484372848003e+01
9.642500000000e+02 -8.849407752297e-02 4.826940229980e-04 2.487898812933e+01
9.645000000000e+02 -8.185684692949e-02 4.595032640998e-04 2.491327312680e+01
9.647500000000e+02 -7.481880338875e-02 4.357533814372e-04 2.494657568096e+01
9.650000000000e+02 -6.746640986365e-02 4.117187438409e-04 2.497889313757e+01
9.652500000000e+02 -5.988821405988e-02 3.876710797618e-04 2.501022829034e+01
9.655000000000e+02 -5.217382560165e-02 3.638763381550e-04 2.504058950705e+01
9.657500000000e+02 -4.441276984960e-02 3.405913757350e-04 2.506999097620e+01
9.660000000000e+02 -3.669342772699e-02 3.180610092090e-04 2.509845282486e+01
9.662500000000e+02 -2.910196709569e-02 2.965152446331e-04 2.512600131277e+01
9.665000000000e+02 -2.172138106637e-02 2.761668641543e-04 2.515266875270e+01
9.667500000000e+02 -1.463051808478e-02 2.572092321407e-04 2.517849369299e+01
9.670000000000e+02 -7.903227042152e-03 2.398143952257e-04 2.520352070913e+01
9.672500000000e+02 -1.607577532611e-03 2.241316456052e-04 2.522780049504e+01
9.675000000000e+02 4.194850562435e-03 2.102861947296e-04 2.525138950485e+01
9.677500000000e+02 9.449517642235e-03 1.983785249275e-04 2.527434995313e+01
9.680000000000e+02 1.410946324049e-02 1.884836500074e-04 2.529674930562e+01
9.682500000000e+02 1.813560795093e-02 1.806512275841e-04 2.531866012696e+01
9.685000000000e+02 2.149702726069e-02 1.749056508283e-04 2.534015958938e+01
9.687500000000e+02 2.417114300451e-02 1.712463793978e-04 2.536132887800e+01
9.690000000000e+02 2.614362385448e-02 1.696491546381e-04 2.538225288510e+01
9.692500000000e+02 2.740841391907e-02 1.700667087757e-04 2.540301936059e+01
9.695000000000e+02 2.796748557948e-02 1.724302980812e-04 2.542371834819e+01
9.697500000000e+02 2.783045877818e-02 1.766515070476e-04 2.544444159395e+01
9.700000000000e+02 2.701434943438e-02 1.826236581011e-04 2.546528155889e+01
9.702500000000e+02 2.554302305150e-02 1.902239975371e-04 2.548633073617e+01
9.705000000000e+02 2.344656394929e-02 1.993160186289e-04 2.550768096508e+01
9.707500000000e+02 2.076081991946e-02 2.097512613101e-04 2.552942234500e+01
9.710000000000e+02 1.752663871487e-02 2.213718777380e-04 2.555164255132e+01
9.712500000000e+02 1.378919613821e-02 2.340128736748e-04 2.557442596561e+01
9.715000000000e+02 9.597301108413e-03 2.475043943004e-04 2.559785279148e+01
9.717500000000e+02 5.002566151747e-03 2.616742011084e-04 2.562199844603e+01
9.720000000000e+02 5.882138421600e-05 2.763495609974e-04 2.564693251112e+01
9.722500000000e+02 -5.178702517587e-03 2.913595883500e-04 2.567271818613e+01
9.725000000000e+02 -1.065402977734e-02 3.065371519624e-04 2.569941152985e+01
9.727500000000e+02 -1.631117421268e-02 3.217208131593e-04 2.572706103033e+01
9.730000000000e+02 -2.209465594706e-02 3.367563560254e-04 2.575570677661e+01
9.732500000000e+02 -2.795015064741e-02 3.514984082295e-04 2.578538016729e+01
9.735000000000e+02 -3.382498728316e-02 3.658117084357e-04 2.581610342546e+01
9.737500000000e+02 -3.966864960005e-02 3.795721978511e-04 2.584788947835e+01
9.740000000000e+02 -4.543311567753e-02 3.926679043028e-04 2.588074137209e+01
9.742500000000e+02 -5.107326088282e-02 4.049995746390e-04 2.591465253012e+01
9.745000000000e+02 -5.654709370793e-02 4.164812285470e-04 2.594960628173e+01
9.747500000000e+02 -6.181599347270e-02 4.270402538104e-04 2.598557628409e+01
9.750000000000e+02 -6.684486465481e-02 4.366176367889e-04 2.602252622552e+01
9.752500000000e+02 -7.160221419001e-02 4.451675799464e-04 2.606041039423e+01
9.755000000000e+02 -7.606023461363e-02 4.526575149605e-04 2.609917353274e+01
9.757500000000e+02 -8.019473886074e-02 4.590672803609e-04 2.613875155404e+01
9.760000000000e+02 -8.398518759729e-02 4.643888762602e-04 2.617907153292e+01
9.762500000000e+02 -8.741450355209e-02 4.686253039109e-04 2.622005252862e+01
9.765000000000e+02 -9.046906300183e-02 4.717901785639e-04 2.626160568804e+01
9.767500000000e+02 -9.313841770623e-02 4.739063312389e-04 2.630363516784e+01
9.770000000000e+02 -9.541524784292e-02 4.750053938397e-04 2.634603837571e+01
9.772500000000e+02 -9.729513051265e-02 4.751264768019e-04 2.638870672162e+01
9.775000000000e+02 -9.877628206997e-02 4.743150137972e-04 2.643152637676e+01
9.777500000000e+02 -9.985949803060e-02 4.726220300476e-04 2.647437866067e+01
9.780000000000e+02 -1.005479049058e-01 4.701030813625e-04 2.651714086741e+01
9.782500000000e+02 -1.008467155664e-01 4.668171474088e-04 2.655968705099e+01
9.785000000000e+02 -1.007632075210e-01 4.628261333181e-04 2.660188847963e+01
9.787500000000e+02 -1.003065099052e-01 4.581938627242e-04 2.664361448172e+01
9.790000000000e+02 -9.948742380299e-02 4.529852178588e-04 2.668473322740e+01
9.792500000000e+02 -9.831845625665e-02 4.472658487328e-04 2.672511224203e+01
9.795000000000e+02 -9.681366202584e-02 4.411014473710e-04 2.676461925743e+01
9.797500000000e+02 -9.498862092386e-02 4.345574287806e-04 2.680312287859e+01
9.800000000000e+02 -9.286042974991e-02 4.276985923263e-04 2.684049326974e+01
9.802500000000e+02 -9.044764150268e-02 4.205887912524e-04 2.687660297703e+01
9.805000000000e+02 -8.777037536899e-02 4.132909906990e-04 2.691132745812e+01
9.807500000000e+02 -8.485028190874e-02 4.058670535623e-04 2.694454590798e+01
9.810000000000e+02 -8.171060318924e-02 3.983777288163e-04 2.697614189734e+01
9.812500000000e+02 -7.837618315773e-02 3.908827140757e-04 2.700600416107e+01
9.815000000000e+02 -7.487354587297e-02 3.834407203332e-04 2.703402712014e+01
9.817500000000e+02 -7.123087515388e-02 3.761095425896e-04 2.706011172603e+01
9.820000000000e+02 -6.747803648372e-02 3.689460595396e-04 2.708416594700e+01
9.822500000000e+02 -6.364654182578e-02 3.620063485463e-04 2.710610553857e+01
9.825000000000e+02 -5.976950081569e-02 3.553456701865e-04 2.712585457638e+01
9.827500000000e+02 -5.588149253350e-02 3.490183046862e-04 2.714334598755e+01
9.830000000000e+02 -5.201847174105e-02 3.430776607900e-04 2.715852217188e+01
9.832500000000e+02 -4.821750933281e-02 3.375758296232e-04 2.717133536223e+01
9.835000000000e+02 -4.451663554313e-02 3.325636433676e-04 2.718174813927e+01
9.837500000000e+02 -4.095444500835e-02 3.280900176757e-04 2.718973367993e+01
9.840000000000e+02 -3.756986813411e-02 3.242019262575e-04 2.719527611356e+01
9.842500000000e+02 -3.440164772489e-02 3.209435550539e-04 2.719837062221e+01
9.845000000000e+02 -3.148804319572e-02 3.183561960264e-04 2.719902361340e+01
9.847500000000e+02 -2.886620134449e-02 3.164772659214e-04 2.719725264444e+01
9.850000000000e+02 -2.657180777027e-02 3.153401367674e-04 2.719308638901e+01
9.852500000000e+02 -2.463840915534e-02 3.149731423638e-04 2.718656437536e+01
9.855000000000e+02 -2.309695173617e-02 3.153991769291e-04 2.717773670961e+01
9.857500000000e+02 -2.197518995334e-02 3.166349880608e-04 2.716666365075e+01
9.860000000000e+02 -2.129723867684e-02 3.186907997833e-04 2.715341512580e+01
9.862500000000e+02 -2.108292241221e-02 3.215694918062e-04 2.713807008590e+01
9.865000000000e+02 -2.134738286621e-02 3.252663398751e-04 2.712071583552e+01
9.867500000000e+02 -2.210060312276e-02 3.297685554193e-04 2.710144724692e+01
9.870000000000e+02 -2.334710795711e-02 3.350551460385e-04 2.708036594024e+01
9.872500000000e+02 -2.508554183193e-02 3.410965142603e-04 2.705757933435e+01
9.875000000000e+02 -2.730852340930e-02 3.478545801090e-04 2.703319972323e+01
9.877500000000e+02 -3.000247694131e-02 3.552828346990e-04 2.700734326140e+01
9.880000000000e+02 -3.314764516693e-02 3.633265615617e-04 2.698012899055e+01
9.882500000000e+02 -3.671807513613e-02 3.719231152945e-04 2.695167775429e+01
9.885000000000e+02 -4.068183569693e-02 3.810024979162e-04 2.692211120365e+01
9.887500000000e+02 -4.500130387614e-02 3.904879609101e-04 2.689155081246e+01
9.890000000000e+02 -4.963350817930e-02 4.002967785411e-04 2.686011683063e+01
9.892500000000e+02 -5.453064328310e-02 4.103410646892e-04 2.682792741462e+01
9.895000000000e+02 -5.964063343405e-02 4.205289264106e-04 2.679509766491e+01
9.897500000000e+02 -6.490781447227e-02 4.307655207697e-04 2.676173881470e+01
9.900000000000e+02 -7.027365842829e-02 4.409541278520e-04 2.672795748552e+01
9.902500000000e+02 -7.567758240907e-02 4.509974474320e-04 2.669385497278e+01
9.905000000000e+02 -8.105785361489e-02 4.607990380115e-04 2.665952659341e+01
9.907500000000e+02 -8.635240603391e-02 4.702643623910e-04 2.662506124266e+01
9.910000000000e+02 -9.149986238642e-02 4.793024058018e-04 2.659054085832e+01
9.912500000000e+02 -9.644033750307e-02 4.878266326035e-04 2.655604017326e+01
9.915000000000e+02 -1.011164863757e-01 4.957566499725e-04 2.652162636436e+01
9.917500000000e+02 -1.054742385616e-01 5.030189598306e-04 2.648735897985e+01
9.920000000000e+02 -1.094637742205e-01 5.095484251048e-04 2.645328978851e+01
9.922500000000e+02 -1.130402475987e-01 5.152891036577e-04 2.641946282200e+01
9.925000000000e+02 -1.161644222510e-01 5.201949463883e-04 2.638591449450e+01
9.927500000000e+02 -1.188034475994e-01 5.242308938502e-04 2.635267370672e+01
9.930000000000e+02 -1.209312031832e-01 5.273729507847e-04 2.631976214187e+01
9.932500000000e+02 -1.225288723638e-01 5.296091448768e-04 2.628719450754e+01
9.935000000000e+02 -1.235851531211e-01 5.309393534306e-04 2.625497891578e+01
9.937500000000e+02 -1.240964830492e-01 5.313754200675e-04 2.622311725874e+01
9.940000000000e+02 -1.240670247052e-01 5.309408752618e-04 2.619160564539e+01
9.942500000000e+02 -1.235087190089e-01 5.296708816020e-04 2.616043484157e+01
9.945000000000e+02 -1.224410216809e-01 5.276113679004e-04 2.612959075523e+01
9.947500000000e+02 -1.208906202053e-01 5.248183961372e-04 2.609905491402e+01
9.950000000000e+02 -1.188910237378e-01 5.213573834774e-04 2.606880496408e+01
9.952500000000e+02 -1.164820022731e-01 5.173019750226e-04 2.603881513057e+01
9.955000000000e+02 -1.137090175684e-01 5.127328973135e-04 2.600905673484e+01
9.957500000000e+02 -1.106224672471e-01 5.077365948202e-04 2.597949863741e+01
9.960000000000e+02 -1.072768993982e-01 5.024038011499e-04 2.595010771216e+01
9.962500000000e+02 -1.037301627904e-01 4.968281011208e-04 2.592084920969e+01
9.965000000000e+02 -1.000424732866e-01 4.911042371941e-04 2.589168727675e+01
9.967500000000e+02 -9.627550028756e-02 4.853266788681e-04 2.586258519846e+01
9.970000000000e+02 -9.249132940609e-02 4.795878005967e-04 2.583350590328e+01
9.972500000000e+02 -8.875154407103e-02 4.739765006414e-04 2.580441214866e+01
9.975000000000e+02 -8.511622469142e-02 4.685765822638e-04 2.577526686804e+01
9.977500000000e+02 -8.164292670325e-02 4.634651320570e-04 2.574603352446e+01
9.980000000000e+02 -7.838588957308e-02 4.587114734746e-04 2.571667616717e+01
9.982500000000e+02 -7.539500869328e-02 4.543755556349e-04 2.568715984996e+01
9.985000000000e+02 -7.271520436221e-02 4.505072737466e-04 2.565745059396e+01
9.987500000000e+02 -7.038551127041e-02 4.471451494849e-04 2.562751577793e+01
9.990000000000e+02 -6.843863744447e-02 4.443160329881e-04 2.559732402109e+01
9.992500000000e+02 -6.690023525433e-02 4.420341928881e-04 2.556684554652e+01
9.995000000000e+02 -6.578867611548e-02 4.403014276709e-04 2.553605200140e+01
9.997500000000e+02 -6.511455236638e-02 4.391066414424e-04 2.550491679631e+01
1.000000000000e+03 -6.488069072907e-02 4.384263895303e-04 2.547341487104e+01
1.000250000000e+03 -6.508193477789e-02 4.382249966297e-04 2.544152297455e+01
1.000500000000e+03 -6.570532048980e-02 4.384553581263e-04 2.540921953414e+01
1.000750000000e+03 -6.673024631606e-02 4.390597514659e-04 2.537648474055e+01
1.001000000000e+03 -6.812887979653e-02 4.399709908330e-04 2.534330037617e+01
1.001250000000e+03 -6.986651578786e-02 4.411135649005e-04 2.530965003283e+01
1.001500000000e+03 -7.190222962343e-02 4.424051600080e-04 2.527551893016e+01
1.001750000000e+03 -7.418954164044e-02 4.437582088942e-04 2.524089396595e+01
1.002000000000e+03 -7.667723057427e-02 4.450815665094e-04 2.520576350803e+01
1.002250000000e+03 -7.931016239779e-02 4.462822971806e-04 2.517011760361e+01
1.002500000000e+03 -8.203026224843e-02 4.472674943604e-04 2.513394776304e+01
1.002750000000e+03 -8.477750947123e-02 4.479461590316e-04 2.509724700155e+01
1.003000000000e+03 -8.749094644698e-02 4.482309106652e-04 2.506000961001e+01
1.003250000000e+03 -9.010976098259e-02 4.480399333096e-04 2.502223136697e+01
1.003500000000e+03 -9.257433665884e-02 4.472986337837e-04 2.498390935149e+01
1.003750000000e+03 -9.482724019374e-02 4.459411079505e-04 2.494504176585e+01
1.004000000000e+03 -9.681430063178e-02 4.439118245126e-04 2.490562813419e+01
1.004250000000e+03 -9.848553486767e-02 4.411668275351e-04 2.486566913073e+01
1.004500000000e+03 -9.979596079346e-02 4.376746801204e-04 2.482516638956e+01
1.004750000000e+03 -1.007065420370e-01 4.334177317886e-04 2.478412276464e+01
1.005000000000e+03 -1.011847469120e-01 4.283924271817e-04 2.474254197650e+01
1.005250000000e+03 -1.012052031685e-01 4.226099028300e-04 2.470042869535e+01
1.005500000000e+03 -1.007502545587e-01 4.160963310685e-04 2.465778863272e+01
1.005750000000e+03 -9.981013332422e-02 4.088924694741e-04 2.461462819621e+01
1.006000000000e+03 -9.838337734112e-02 4.010537396311e-04 2.457095480558e+01
1.006250000000e+03 -9.647670298629e-02 3.926492256799e-04 2.452677651443e+01
1.006500000000e+03 -9.410514019255e-02 3.837611857579e-04 2.448210233244e+01
1.006750000000e+03 -9.129163624255e-02 3.744835772660e-04 2.443694186912e+01
1.007000000000e+03 -8.806690164604e-02 3.649210912142e-04 2.439130565693e+01
1.007250000000e+03 -8.446876663877e-02 3.551872838398e-04 2.434520482093e+01
1.007500000000e+03 -8.054173346009e-02 3.454030250637e-04 2.429865136695e+01
1.007750000000e+03 -7.633620286292e-02 3.356945224910e-04 2.425165806968e+01
1.008000000000e+03 -7.190763682420e-02 3.261910631889e-04 2.420423837832e+01
1.008250000000e+03 -6.731574940797e-02 3.170230430237e-04 2.415640668008e+01
1.008500000000e+03 -6.262348957567e-02 3.083196602366e-04 2.410817820688e+01
1.008750000000e+03 -5.789602453392e-02 3.002066776399e-04 2.405956897596e+01
1.009000000000e+03 -5.319971065021e-02 2.928040404592e-04 2.401059604456e+01
1.009250000000e+03 -4.860099726105e-02 2.862236765731e-04 2.396127741616e+01
1.009500000000e+03 -4.416535975477e-02 2.805673269866e-04 2.391163212215e+01
1.009750000000e+03 -3.995623744576e-02 2.759244966707e-04 2.386168027275e+01
1.010000000000e+03 -3.603399406281e-02 2.723705250393e-04 2.381144312860e+01
1.010250000000e+03 -3.245500753956e-02 2.699651235554e-04 2.376094303454e+01
1.010500000000e+03 -2.927066685122e-02 2.687506120977e-04 2.371020362834e+01
1.010750000000e+03 -2.652660419032e-02 2.687509562533e-04 2.365924975226e+01
1.011000000000e+03 -2.426191856518e-02 2.699707768685e-04 2.360810753140e+01
1.011250000000e+03 -2.250864436624e-02 2.723950561005e-04 2.355680430150e+01
1.011500000000e+03 -2.129105014671e-02 2.759884768256e-04 2.350536875721e+01
1.011750000000e+03 -2.062544682778e-02 2.806960262163e-04 2.345383078933e+01
1.012000000000e+03 -2.051968635754e-02 2.864430272430e-04 2.340222160448e+01
1.012250000000e+03 -2.097320434535e-02 2.931364122402e-04 2.335057358157e+01
1.012500000000e+03 -2.197690488004e-02 3.006657202486e-04 2.329892028457e+01
1.012750000000e+03 -2.351317741794e-02 3.089045093203e-04 2.324729643166e+01
1.013000000000e+03 -2.555630974496e-02 3.177125136093e-04 2.319573776484e+01
1.013250000000e+03 -2.807261822796e-02 3.269374170189e-04 2.314428104639e+01
1.013500000000e+03 -3.102110937497e-02 3.364176006640e-04 2.309296392325e+01
1.013750000000e+03 -3.435385730163e-02 3.459844942519e-04 2.304182488319e+01
1.014000000000e+03 -3.801684582892e-02 3.554655731531e-04 2.299090313125e+01
1.014250000000e+03 -4.195057772048e-02 3.646871504761e-04 2.294023851176e+01
1.014500000000e+03 -4.609104996566e-02 3.734774028183e-04 2.288987140058e+01
1.014750000000e+03 -5.037056243338e-02 3.816693932986e-04 2.283984260283e+01
1.015000000000e+03 -5.471878125359e-02 3.891039044309e-04 2.279019325988e+01
1.015250000000e+03 -5.906370321364e-02 3.956325044574e-04 2.274096473866e+01
1.015500000000e+03 -6.333275766823e-02 4.011202742507e-04 2.269219853503e+01
1.015750000000e+03 -6.745386837970e-02 4.054482011251e-04 2.264393619655e+01
1.016000000000e+03 -7.135655706087e-02 4.085156981667e-04 2.259621920754e+01
1.016250000000e+03 -7.497302105129e-02 4.102424842146e-04 2.254908891743e+01
1.016500000000e+03 -7.823920619173e-02 4.105703449947e-04 2.250258645405e+01
1.016750000000e+03 -8.109577275090e-02 4.094642516724e-04 2.245675266892e+01
1.017000000000e+03 -8.348913993521e-02 4.069136306203e-04 2.241162803619e+01
1.017250000000e+03 -8.537233149371e-02 4.029326636917e-04 2.236725261166e+01
1.017500000000e+03 -8.670580392628e-02 3.975604834530e-04 2.232366596944e+01
1.017750000000e+03 -8.745818425348e-02 3.908608319910e-04 2.228090714735e+01
1.018000000000e+03 -8.760679499396e-02 3.829211161419e-04 2.223901462683e+01
1.018250000000e+03 -8.713827249024e-02 3.738515893121e-04 2.219802625696e+01
1.018500000000e+03 -8.604886490622e-02 3.637836313590e-04 2.215797923655e+01
1.018750000000e+03 -8.434459092781e-02 3.528676100555e-04 2.211891011058e+01
1.019000000000e+03 -8.204146948803e-02 3.412711110710e-04 2.208085469643e+01
1.019250000000e+03 -7.916528368913e-02 3.291760583080e-04 2.204384811676e+01
1.019500000000e+03 -7.575152222623e-02 3.167760832810e-04 2.200792472924e+01
1.019750000000e+03 -7.184485191235e-02 3.042733431332e-04 2.197311816172e+01
1.020000000000e+03 -6.749873952343e-02 2.918755652095e-04 2.193946124733e+01
1.020250000000e+03 -6.277465001987e-02 2.797926804449e-04 2.190698605658e+01
1.020500000000e+03 -5.774135782013e-02 2.682336119392e-04 2.187572384127e+01
1.020750000000e+03 -5.247390388136e-02 2.574029791358e-04 2.184570505343e+01
1.021000000000e+03 -4.705262616339e-02 2.474978510818e-04 2.181695929319e+01
1.021250000000e+03 -4.156192920534e-02 2.387047301458e-04 2.178951531857e+01
1.021500000000e+03 -3.608908450349e-02 2.311965083619e-04 2.176340099197e+01
1.021750000000e+03 -3.072288020315e-02 2.251299536860e-04 2.173864327136e+01
1.022000000000e+03 -2.555225963716e-02 2.206429566517e-04 2.171526815478e+01
1.022250000000e+03 -2.066493342143e-02 2.178524965531e-04 2.169330065402e+01
1.022500000000e+03 -1.614594011033e-02 2.168525558751e-04 2.167276472921e+01
1.022750000000e+03 -1.207630793836e-02 2.177129330161e-04 2.165368324375e+01
1.023000000000e+03 -8.531646521946e-03 2.204776668440e-04 2.163607788405e+01
1.023250000000e+03 -5.580891924614e-03 2.251643845936e-04 2.161996908937e+01
1.023500000000e+03 -3.285077938304e-03 2.317637059366e-04 2.160537596274e+01
1.023750000000e+03 -1.696304246294e-03 2.402393548313e-04 2.159231617164e+01
1.024000000000e+03 -8.566678249060e-04 2.505281707909e-04 2.158080583967e+01
1.024250000000e+03 -7.974963982992e-04 2.625408968311e-04 2.157085943187e+01
1.024500000000e+03 -1.538646794828e-03 2.761630127520e-04 2.156248962629e+01
1.024750000000e+03 -3.088081058072e-03 2.912562855182e-04 2.155570716894e+01
1.025000000000e+03 -5.441437904340e-03 3.076600851691e-04 2.155052075092e+01
1.025250000000e+03 -8.581979566942e-03 3.251934808835e-04 2.154693685094e+01
1.025500000000e+03 -1.248063937970e-02 3.436573885088e-04 2.154495959316e+01
1.025750000000e+03 -1.709626035903e-02 3.628369791906e-04 2.154459060953e+01
1.026000000000e+03 -2.237611049689e-02 3.825043336513e-04 2.154582887474e+01
1.026250000000e+03 -2.825639797109e-02 4.024211215693e-04 2.154867061822e+01
1.026500000000e+03 -3.466319984722e-02 4.223418224900e-04 2.155310915414e+01
1.026750000000e+03 -4.151332045359e-02 4.420166191316e-04 2.155913483110e+01
1.027000000000e+03 -4.871550545015e-02 4.611945952156e-04 2.156673489014e+01
1.027250000000e+03 -5.617161190303e-02 4.796269352055e-04 2.157589346170e+01
1.027500000000e+03 -6.377803330449e-02 4.970701097712e-04 2.158659147187e+01
1.027750000000e+03 -7.142712086480e-02 5.132890318429e-04 2.159880665765e+01
1.028000000000e+03 -7.900872135733e-02 5.280602745637e-04 2.161251360576e+01
1.028250000000e+03 -8.641174901783e-02 5.411748522623e-04 2.162768374309e+01
1.028500000000e+03 -9.352580053142e-02 5.524413390045e-04 2.164428548417e+01
1.028750000000e+03 -1.002427152068e-01 5.616882027669e-04 2.166228426826e+01
1.029000000000e+03 -1.064582058162e-01 5.687666188641e-04 2.168164277146e+01
1.029250000000e+03 -1.120733066021e-01 5.735522409085e-04 2.170232099169e+01
1.029500000000e+03 -1.169959231543e-01 5.759475490386e-04 2.172427652935e+01
1.029750000000e+03 -1.211420827306e-01 5.758829489622e-04 2.174746471460e+01
1.030000000000e+03 -1.244373155684e-01 5.733185223240e-04 2.177183893973e+01
1.030250000000e+03 -1.268176363242e-01 5.682443770981e-04 2.179735081521e+01
1.030500000000e+03 -1.282306556483e-01 5.606816108857e-04 2.182395053541e+01
1.030750000000e+03 -1.286363253907e-01 5.506821305173e-04 2.185158711119e+01
1.031000000000e+03 -1.280076342525e-01 5.383284973061e-04 2.188020868503e+01
1.031250000000e+03 -1.263309909361e-01 5.237329830058e-04 2.190976275971e+01
1.031500000000e+03 -1.236066507070e-01 5.070368443289e-04 2.194019658633e+01
1.031750000000e+03 -1.198487269129e-01 4.884085629570e-04 2.197145738750e+01
1.032000000000e+03 -1.150851463866e-01 4.680420763876e-04 2.200349266333e+01
1.032250000000e+03 -1.093572906554e-01 4.461543725625e-04 2.203625036885e+01
1.032500000000e+03 -1.027196579999e-01 4.229832290075e-04 2.206967927748e+01
1.032750000000e+03 -9.523913788045e-02 3.987841666210e-04 2.210372912260e+01
1.033000000000e+03 -8.699423348689e-02 3.738274147761e-04 2.213835083492e+01
1.033250000000e+03 -7.807403624225e-02 3.483945564763e-04 2.217349660065e+01
1.033500000000e+03 -6.857718905493e-02 3.227750707842e-04 2.220912016596e+01
1.033750000000e+03 -5.861058296452e-02 2.972625529912e-04 2.224517686267e+01
1.034000000000e+03 -4.828797946989e-02 2.721511438061e-04 2.228162360280e+01
1.034250000000e+03 -3.772858634379e-02 2.477317816710e-04 2.231841913125e+01
1.034500000000e+03 -2.705547864706e-02 2.242885371277e-04 2.235552380763e+01
1.034750000000e+03 -1.639401094561e-02 2.020948203433e-04 2.239289985269e+01
1.035000000000e+03 -5.870182676754e-03 1.814100532792e-04 2.243051105531e+01
1.035250000000e+03 4.391040725179e-03 1.624760823230e-04 2.246832300056e+01
1.035500000000e+03 1.426733238520e-02 1.455143420185e-04 2.250630271039e+01
1.035750000000e+03 2.364068503434e-02 1.307226522400e-04 2.254441885235e+01
1.036000000000e+03 3.239891294382e-02 1.182729970363e-04 2.258264138845e+01
1.036250000000e+03 4.043716884869e-02 1.083091086828e-04 2.262094156908e+01
1.036500000000e+03 4.765940338414e-02 1.009443927619e-04 2.265929194694e+01
1.036750000000e+03 5.397953789393e-02 9.626084322550e-05 2.269766598689e+01
1.037000000000e+03 5.932274373084e-02 9.430759117525e-05 2.273603822453e+01
1.037250000000e+03 6.362640459069e-02 9.510038180221e-05 2.277438404464e+01
1.037500000000e+03 6.684090379723e-02 9.862145342938e-05 2.281267944094e+01
1.037750000000e+03 6.893044645498e-02 1.048193288662e-04 2.285090120794e+01
1.038000000000e+03 6.987338847590e-02 1.136099634686e-04 2.288902652429e+01
1.038250000000e+03 6.966268902654e-02 1.248773413017e-04 2.292703315698e+01
1.038500000000e+03 6.830595299371e-02 1.384750561313e-04 2.296489927732e+01
1.038750000000e+03 6.582528827519e-02 1.542282603680e-04 2.300260327580e+01
1.039000000000e+03 6.225713933014e-02 1.719355718876e-04 2.304012396904e+01
1.039250000000e+03 5.765173113206e-02 1.913718177130e-04 2.307744041622e+01
1.039500000000e+03 5.207242765283e-02 2.122907166889e-04 2.311453194675e+01
1.039750000000e+03 4.559490830198e-02 2.344279595134e-04 2.315137819852e+01
1.040000000000e+03 3.830611103768e-02 2.575045577865e-04 2.318795899138e+01
1.040250000000e+03 3.030316449144e-02 2.812302337219e-04 2.322425458553e+01
1.040500000000e+03 2.169204518358e-02 3.053071190187e-04 2.326024558404e+01
1.040750000000e+03 1.258619872562e-02 3.294334121252e-04 2.329591307051e+01
1.041000000000e+03 3.105026529597e-03 3.533071068529e-04 2.333123852576e+01
1.041250000000e+03 -6.627650677481e-03 3.766297298802e-04 2.336620415391e+01
1.041500000000e+03 -1.648523359471e-02 3.991100382797e-04 2.340079285522e+01
1.041750000000e+03 -2.633998396125e-02 4.204675223644e-04 2.343498823060e+01
1.042000000000e+03 -3.606468105222e-02 4.404359649098e-04 2.346877494480e+01
1.042250000000e+03 -4.553424729831e-02 4.587665423942e-04 2.350213859504e+01
1.042500000000e+03 -5.462733926999e-02 4.752308839880e-04 2.353506593135e+01
1.042750000000e+03 -6.322790734922e-02 4.896239364728e-04 2.356754510021e+01
1.043000000000e+03 -7.122660054875e-02 5.017661958241e-04 2.359956553332e+01
1.043250000000e+03 -7.852212657397e-02 5.115059162674e-04 2.363111817984e+01
1.043500000000e+03 -8.502251249580e-02 5.187209955768e-04 2.366219573201e+01
1.043750000000e+03 -9.064611846934e-02 5.233200510065e-04 2.369279246614e+01
1.044000000000e+03 -9.532267017271e-02 5.252437910771e-04 2.372290463831e+01
1.044250000000e+03 -9.899394295884e-02 5.244652048634e-04 2.375253028472e+01
1.044500000000e+03 -1.016144820623e-01 5.209901079945e-04 2.378166958189e+01
1.044750000000e+03 -1.031519426809e-01 5.148565571559e-04 2.381032463686e+01
1.045000000000e+03 -1.035874684143e-01 5.061346093570e-04 2.383849982541e+01
1.045250000000e+03 -1.029156828027e-01 4.949249737529e-04 2.386620156093e+01
1.045500000000e+03 -1.011447073770e-01 4.813579056315e-04 2.389343857604e+01
1.045750000000e+03 -9.829588229854e-02 4.655913757350e-04 2.392022183909e+01
1.046000000000e+03 -9.440333022268e-02 4.478089425261e-04 2.394656447727e+01
1.046250000000e+03 -8.951347534118e-02 4.282176140159e-04 2.397248198366e+01
1.046500000000e+03 -8.368430425408e-02 4.070451327322e-04 2.399799207347e+01
1.046750000000e+03 -7.698456111190e-02 3.845371985033e-04 2.402311474600e+01
1.047000000000e+03 -6.949277909594e-02 3.609543997411e-04 2.404787213602e+01
1.047250000000e+03 -6.129628927118e-02 3.365691541475e-04 2.407228867078e+01
1.047500000000e+03 -5.249006188529e-02 3.116623735364e-04 2.409639090638e+01
1.047750000000e+03 -4.317551841762e-02 2.865201343383e-04 2.412020754098e+01
1.048000000000e+03 -3.345926517059e-02 2.614303040132e-04 2.414376925997e+01
1.048250000000e+03 -2.345182759843e-02 2.366791907666e-04 2.416710881848e+01
1.048500000000e+03 -1.326631574615e-02 2.125482200639e-04 2.419026087376e+01
1.048750000000e+03 -3.017109374274e-03 1.893107061810e-04 2.421326194211e+01
1.049000000000e+03 7.181453624807e-03 1.672288220816e-04 2.423615023203e+01
1.049250000000e+03 1.721637086869e-02 1.465505820150e-04 2.425896567412e+01
1.049500000000e+03 2.697721529998e-02 1.275072546838e-04 2.428174966616e+01
1.049750000000e+03 3.635735436259e-02 1.103107063176e-04 2.430454507687e+01
1.050000000000e+03 4.525506368050e-02 9.515133330043e-05 2.432739601132e+01
1.050250000000e+03 5.357459354954e-02 8.219605396159e-05 2.435034771121e+01
1.050500000000e+03 6.122716446185e-02 7.158659368146e-05 2.437344642678e+01
1.050750000000e+03 6.813180267307e-02 6.343836582783e-05 2.439673918563e+01
1.051000000000e+03 7.421616598460e-02 5.783927508554e-05 2.442027368502e+01
1.051250000000e+03 7.941715612395e-02 5.484930101268e-05 2.444409805577e+01
1.051500000000e+03 8.368152879383e-02 5.449996111714e-05 2.446826070877e+01
1.051750000000e+03 8.696626352198e-02 5.679458742547e-05 2.449281011617e+01
1.052000000000e+03 8.923894543677e-02 6.170859101381e-05 2.451779460856e+01
1.052250000000e+03 9.047789201644e-02 6.919028161683e-05 2.454326217597e+01
1.052500000000e+03 9.067229437974e-02 7.916166098236e-05 2.456926022615e+01
1.052750000000e+03 8.982210977299e-02 9.151994749570e-05 2.459583540486e+01
1.053000000000e+03 8.793796532620e-02 1.061389479416e-04 2.462303332859e+01
1.053250000000e+03 8.504086664062e-02 1.228709157351e-04 2.465089837441e+01
1.053500000000e+03 8.116181625733e-02 1.415485725386e-04 2.467947349053e+01
1.053750000000e+03 7.634139597100e-02 1.619871477780e-04 2.470879990328e+01
1.054000000000e+03 7.062918888901e-02 1.839867435930e-04 2.473891692736e+01
1.054250000000e+03 6.408317085579e-02 2.073346906808e-04 2.476986171110e+01
1.054500000000e+03 5.676898772853e-02 2.318080657059e-04 2.480166907106e+01
1.054750000000e+03 4.875924113471e-02 2.571760034606e-04 2.483437116220e+01
1.055000000000e+03 4.013265538373e-02 2.832023303210e-04 2.486799731155e+01
1.055250000000e+03 3.097323785443e-02 3.096479877711e-04 2.490257377204e+01
1.055500000000e+03 2.136940206676e-02 3.362734351565e-04 2.493812349134e+01
1.055750000000e+03 1.141306741591e-02 3.628409743125e-04 2.497466585700e+01
1.056000000000e+03 1.198729152954e-03 3.891169641809e-04 2.501221656399e+01
1.056250000000e+03 -9.177436493410e-03 4.148739350665e-04 2.505078722187e+01
1.056500000000e+03 -1.961852296178e-02 4.398925452256e-04 2.509038532551e+01
1.056750000000e+03 -3.002777705045e-02 4.639634313760e-04 2.513101383572e+01
1.057000000000e+03 -4.030951887077e-02 4.868888423261e-04 2.517267117270e+01
1.057250000000e+03 -5.036999358278e-02 5.084841983804e-04 2.521535079806e+01
1.057500000000e+03 -6.011823303006e-02 5.285793900280e-04 2.525904120798e+01
1.057750000000e+03 -6.946685834735e-02 5.470199848726e-04 2.530372567064e+01
1.058000000000e+03 -7.833284933341e-02 5.636682727620e-04 2.534938196353e+01
1.058250000000e+03 -8.663827830687e-02 5.784040367936e-04 2.539598242720e+01
1.058500000000e+03 -9.431098209426e-02 5.911253748942e-04 2.544349359163e+01
1.058750000000e+03 -1.012851900823e-01 6.017491848579e-04 2.549187627677e+01
1.059000000000e+03 -1.075020851158e-01 6.102115319389e-04 2.554108541055e+01
1.059250000000e+03 -1.129103125271e-01 6.164679782039e-04 2.559106988056e+01
1.059500000000e+03 -1.174664124701e-01 6.204935789943e-04 2.564177272119e+01
1.059750000000e+03 -1.211351891525e-01 6.222829144765e-04 2.569313089933e+01
1.060000000000e+03 -1.238900077621e-01 6.218499540245e-04 2.574507545678e+01
1.060250000000e+03 -1.257130011435e-01 6.192277082982e-04 2.579753168303e+01
1.060500000000e+03 -1.265952202410e-01 6.144678705690e-04 2.585041905968e+01
1.060750000000e+03 -1.265366876766e-01 6.076402452195e-04 2.590365153092e+01
1.061000000000e+03 -1.255463559581e-01 5.988320522659e-04 2.595713780769e+01
1.061250000000e+03 -1.236420239702e-01 5.881472240130e-04 2.601078147361e+01
1.061500000000e+03 -1.208501240641e-01 5.757054538571e-04 2.606448142456e+01
1.061750000000e+03 -1.172054605926e-01 5.616412281622e-04 2.611813220523e+01
1.062000000000e+03 -1.127508250614e-01 5.461026631598e-04 2.617162453541e+01
1.062250000000e+03 -1.075365965261e-01 5.292503637986e-04 2.622484566250e+01
1.062500000000e+03 -1.016202049278e-01 5.112560631801e-04 2.627768000157e+01
1.062750000000e+03 -9.506555459612e-02 4.923012279589e-04 2.633000971393e+01
1.063000000000e+03 -8.794238438836e-02 4.725755808079e-04 2.638171534107e+01
1.063250000000e+03 -8.032552633085e-02 4.522754764752e-04 2.643267655876e+01
1.063500000000e+03 -7.229419258915e-02 4.316023204162e-04 2.648277282087e+01
1.063750000000e+03 -6.393114715501e-02 4.107608222010e-04 2.653188418300e+01
1.064000000000e+03 -5.532183964626e-02 3.899571936215e-04 2.657989213546e+01
1.064250000000e+03 -4.655359374176e-02 3.693974119076e-04 2.662668034978e+01
1.064500000000e+03 -3.771465565537e-02 3.492852783654e-04 2.667213559449e+01
1.064750000000e+03 -2.889336858218e-02 3.298206290465e-04 2.671614851500e+01
1.065000000000e+03 -2.017721402462e-02 3.111973778049e-04 2.675861452320e+01
1.065250000000e+03 -1.165200212398e-02 2.936017618474e-04 2.679943458612e+01
1.065500000000e+03 -3.400949091140e-03 2.772103635748e-04 2.683851605021e+01
1.065750000000e+03 4.496082568933e-03 2.621883973747e-04 2.687577339883e+01
1.066000000000e+03 1.196342692238e-02 2.486878968918e-04 2.691112896709e+01
1.066250000000e+03 1.893029397124e-02 2.368461261256e-04 2.694451362589e+01
1.066500000000e+03 2.533149445115e-02 2.267839226788e-04 2.697586736084e+01
1.066750000000e+03 3.110803199455e-02 2.186042950517e-04 2.700513980394e+01
1.067000000000e+03 3.620763989292e-02 2.123911459807e-04 2.703229068731e+01
1.067250000000e+03 4.058526940024e-02 2.082080770724e-04 2.705729018811e+01
1.067500000000e+03 4.420348530448e-02 2.060974815584e-04 2.708011915112e+01
1.067750000000e+03 4.703276256063e-02 2.060798181062e-04 2.710076928914e+01
1.068000000000e+03 4.905172955798e-02 2.081530231177e-04 2.711924315992e+01
1.068250000000e+03 5.024730336434e-02 2.122922178823e-04 2.713555414619e+01
1.068500000000e+03 5.061476300908e-02 2.184496673936e-04 2.714972625198e+01
1.068750000000e+03 5.015771207544e-02 2.265550430114e-04 2.716179377627e+01
1.069000000000e+03 4.888799020220e-02 2.365158566349e-04 2.717180095627e+01
1.069250000000e+03 4.682548743871e-02 2.482182504764e-04 2.717980142606e+01
1.069500000000e+03 4.399788644567e-02 2.615280338538e-04 2.718585760941e+01
1.069750000000e+03 4.044033385698e-02 2.762919737761e-04 2.719004001336e+01
1.070000000000e+03 3.619505575978e-02 2.923393168989e-04 2.719242644470e+01
1.070250000000e+03 3.131086297256e-02 3.094837033213e-04 2.719310111981e+01
1.070500000000e+03 2.584268839299e-02 3.275250685120e-04 2.719215377030e+01
1.070750000000e+03 1.985098508760e-02 3.462519559112e-04 2.718967863433e+01
1.071000000000e+03 1.340113365113e-02 3.654438888840e-04 2.718577344607e+01
1.071250000000e+03 6.562736540886e-03 3.848740315943e-04 2.718053836189e+01
1.071500000000e+03 -5.909976504300e-04 4.043117294940e-04 2.717407492885e+01
1.071750000000e+03 -7.984007015591e-03 4.235253438249e-04 2.716648499448e+01
1.072000000000e+03 -1.553814591446e-02 4.422850989638e-04 2.715786965901e+01
1.072250000000e+03 -2.317391413165e-02 4.603658287592e-04 2.714832824863e+01
1.072500000000e+03 -3.081118436042e-02 4.775496938443e-04 2.713795732873e+01
1.072750000000e+03 -3.837004958396e-02 4.936290250410e-04 2.712684975640e+01
1.073000000000e+03 -4.577154824077e-02 5.084088198155e-04 2.711509381008e+01
1.073250000000e+03 -5.293838325866e-02 5.217090930891e-04 2.710277236511e+01
1.073500000000e+03 -5.979574675114e-02 5.333672210681e-04 2.708996218519e+01
1.073750000000e+03 -6.627194316740e-02 5.432398222048e-04 2.707673325396e+01
1.074000000000e+03 -7.229915831937e-02 5.512046107377e-04 2.706314825046e+01
1.074250000000e+03 -7.781403741595e-02 5.571617528331e-04 2.704926206912e+01
1.074500000000e+03 -8.275835881455e-02 5.610350908329e-04 2.703512149949e+01
1.074750000000e+03 -8.707954042600e-02 5.627729175383e-04 2.702076494269e+01
1.075000000000e+03 -9.073119279711e-02 5.623485225906e-04 2.700622230052e+01
1.075250000000e+03 -9.367354216616e-02 5.597603175030e-04 2.699151490428e+01
1.075500000000e+03 -9.587383823506e-02 5.550316755254e-04 2.697665558321e+01
1.075750000000e+03 -9.730667193966e-02 5.482104228505e-04 2.696164883100e+01
1.076000000000e+03 -9.795423145638e-02 5.393680570935e-04 2.694649102193e+01
1.076250000000e+03 -9.780648992440e-02 5.285985572479e-04 2.693117076196e+01
1.076500000000e+03 -9.686131971086e-02 5.160171329564e-04 2.691566928807e+01
1.076750000000e+03 -9.512449425393e-02 5.017585048680e-04 2.689996094784e+01
1.077000000000e+03 -9.260968974211e-02 4.859748972407e-04 2.688401373361e+01
1.077250000000e+03 -8.933833326540e-02 4.688341029087e-04 2.686778987504e+01
1.077500000000e+03 -8.533941433313e-02 4.505172792450e-04 2.685124647225e+01
1.077750000000e+03 -8.064922346085e-02 4.312165721523e-04 2.683433616335e+01
1.078000000000e+03 -7.531094596219e-02 4.111325445782e-04 2.681700779514e+01
1.078250000000e+03 -6.937432880131e-02 3.904718746999e-04 2.679920714806e+01
1.078500000000e+03 -6.289513560634e-02 3.694447047880e-04 2.678087762422e+01
1.078750000000e+03 -5.593462626867e-02 3.482621956017e-04 2.676196095974e+01
1.079000000000e+03 -4.855887321758e-02 3.271339285843e-04 2.674239786961e+01
1.079250000000e+03 -4.083822264017e-02 3.062657363165e-04 2.672212878079e+01
1.079500000000e+03 -3.284643494516e-02 2.858571367860e-04 2.670109438149e+01
1.079750000000e+03 -2.466008107831e-02 2.660994653545e-04 2.667923631844e+01
1.080000000000e+03 -1.635760714610e-02 2.471736054840e-04 2.665649765422e+01
1.080250000000e+03 -8.018671190631e-03 2.292483978089e-04 2.663282350174e+01
1.080500000000e+03 2.768309732330e-04 2.124787324631e-04 2.660816137698e+01
1.080750000000e+03 8.449458646178e-03 1.970043504070e-04 2.658246175780e+01
1.081000000000e+03 1.642118550171e-02 1.829484084519e-04 2.655567834532e+01
1.081250000000e+03 2.411616794280e-02 1.704165723856e-04 2.652776844741e+01
1.081500000000e+03 3.146151291105e-02 1.594962864584e-04 2.649869332666e+01
1.081750000000e+03 3.838814812529e-02 1.502561037320e-04 2.646841830752e+01
1.082000000000e+03 4.483146819875e-02 1.427454931669e-04 2.643691311694e+01
1.082250000000e+03 5.073206905771e-02 1.369946938957e-04 2.640415198967e+01
1.082500000000e+03 5.603638828070e-02 1.330148761497e-04 2.637011373597e+01
1.082750000000e+03 6.069723387220e-02 1.307985054302e-04 2.633478198300e+01
1.083000000000e+03 6.467431044323e-02 1.303199314788e-04 2.629814508442e+01
1.083250000000e+03 6.793461451084e-02 1.315361179353e-04 2.626019631001e+01
1.083500000000e+03 7.045277657054e-02 1.343876075063e-04 2.622093379125e+01
1.083750000000e+03 7.221130682639e-02 1.387996029399e-04 2.618036057079e+01
1.084000000000e+03 7.320071825505e-02 1.446833167463e-04 2.613848452306e+01
1.084250000000e+03 7.341962495884e-02 1.519372126827e-04 2.609531844515e+01
1.084500000000e+03 7.287468029269e-02 1.604485865501e-04 2.605087995247e+01
1.084750000000e+03 7.158045390864e-02 1.700951011396e-04 2.600519145114e+01
1.085000000000e+03 6.955922699159e-02 1.807464181487e-04 2.595828009663e+01
1.085250000000e+03 6.684061326603e-02 1.922660570233e-04 2.591017766960e+01
1.085500000000e+03 6.346126603420e-02 2.045128240584e-04 2.586092057619e+01
1.085750000000e+03 5.946433678450e-02 2.173426950756e-04 2.581054969325e+01
1.086000000000e+03 5.489894432201e-02 2.306104727066e-04 2.575911026596e+01
1.086250000000e+03 4.981958248358e-02 2.441713959969e-04 2.570665178165e+01
1.086500000000e+03 4.428535555283e-02 2.578829340175e-04 2.565322779222e+01
1.086750000000e+03 3.835941379055e-02 2.716060091445e-04 2.559889577957e+01
1.087000000000e+03 3.210800380850e-02 2.852067372135e-04 2.554371692523e+01
1.087250000000e+03 2.559985796187e-02 2.985574526078e-04 2.548775591250e+01
1.087500000000e+03 1.890521035662e-02 3.115382525165e-04 2.543108067887e+01
1.087750000000e+03 1.209503950180e-02 3.240379372349e-04 2.537376216952e+01
1.088000000000e+03 5.240293802505e-03 3.359548698664e-04 2.531587402037e+01
1.088250000000e+03 -1.589060226705e-03 3.471980188459e-04 2.525749230689e+01
1.088500000000e+03 -8.324775419300e-03 3.576875013730e-04 2.519869521235e+01
1.088750000000e+03 -1.490105692778e-02 3.673550342997e-04 2.513956264505e+01
1.089000000000e+03 -2.125541654980e-02 3.761444835702e-04 2.508017600260e+01
1.089250000000e+03 -2.732924919966e-02 3.840118945388e-04 2.502061768120e+01
1.089500000000e+03 -3.306857359177e-02 3.909257015026e-04 2.496097086987e+01
1.089750000000e+03 -3.842452800361e-02 3.968665406659e-04 2.490131903752e+01
1.090000000000e+03 -4.335392013221e-02 4.018270877511e-04 2.484174561228e+01
1.090250000000e+03 -4.781965747504e-02 4.058116757529e-04 2.478233370995e+01
1.090500000000e+03 -5.179107464161e-02 4.088358310227e-04 2.472316558683e+01
1.090750000000e+03 -5.524421987618e-02 4.109256755067e-04 2.466432234261e+01
1.091000000000e+03 -5.816200679992e-02 4.121171590990e-04 2.460588367317e+01
1.091250000000e+03 -6.053432609053e-02 4.124553428845e-04 2.454792728638e+01
1.091500000000e+03 -6.235803548693e-02 4.119934732976e-04 2.449052864930e+01
1.091750000000e+03 -6.363682471919e-02 4.107919420600e-04 2.443376076283e+01
1.092000000000e+03 -6.438109198514e-02 4.089174196446e-04 2.437769357865e+01
1.092250000000e+03 -6.460763387999e-02 4.064416827690e-04 2.432239382691e+01
1.092500000000e+03 -6.433930044788e-02 4.034405347326e-04 2.426792465951e+01
1.092750000000e+03 -6.360458283518e-02 3.999927194608e-04 2.421434529990e+01
1.093000000000e+03 -6.243703861472e-02 3.961786260009e-04 2.416171094455e+01
1.093250000000e+03 -6.087483175592e-02 3.920793893273e-04 2.411007222130e+01
1.093500000000e+03 -5.896003966390e-02 3.877756149410e-04 2.405947513299e+01
1.093750000000e+03 -5.673801834655e-02 3.833463656555e-04 2.400996074893e+01
1.094000000000e+03 -5.425661633971e-02 3.788679523291e-04 2.396156521955e+01
1.094250000000e+03 -5.156557219436e-02 3.744132133746e-04 2.391431928296e+01
1.094500000000e+03 -4.871560619666e-02 3.700502724167e-04 2.386824854625e+01
1.094750000000e+03 -4.575780847470e-02 3.658419852689e-04 2.382337301860e+01
1.095000000000e+03 -4.274273346772e-02 3.618448823492e-04 2.377970747549e+01
1.095250000000e+03 -3.971979688032e-02 3.581087735181e-04 2.373726107871e+01
1.095500000000e+03 -3.673642334060e-02 3.546759318175e-04 2.369603782684e+01
1.095750000000e+03 -3.383748919616e-02 3.515808820461e-04 2.365603627661e+01
1.096000000000e+03 -3.106457295679e-02 3.488498287733e-04 2.361725007564e+01
1.096250000000e+03 -2.845547984724e-02 3.465006256502e-04 2.357966778255e+01
1.096500000000e+03 -2.604364577916e-02 3.445426197840e-04 2.354327344095e+01
1.096750000000e+03 -2.385774155473e-02 3.429767307064e-04 2.350804671274e+01
1.097000000000e+03 -2.192132070464e-02 3.417956924575e-04 2.347396312199e+01
1.097250000000e+03 -2.025252809762e-02 3.409843252713e-04 2.344099450166e+01
1.097500000000e+03 -1.886392535569e-02 3.405200076651e-04 2.340910948908e+01
1.097750000000e+03 -1.776241266559e-02 3.403731787627e-04 2.337827366425e+01
1.098000000000e+03 -1.694924238335e-02 3.405081066154e-04 2.334845027236e+01
1.098250000000e+03 -1.642011497848e-02 3.408835995799e-04 2.331960040519e+01
1.098500000000e+03 -1.616537801441e-02 3.414540969057e-04 2.329168355709e+01
1.098750000000e+03 -1.617034710142e-02 3.421705519467e-04 2.326465814188e+01
1.099000000000e+03 -1.641563540890e-02 3.429814119591e-04 2.323848174487e+01
1.099250000000e+03 -1.687763377192e-02 3.438337901039e-04 2.321311165488e+01
1.099500000000e+03 -1.752902821682e-02 3.446743661300e-04 2.318850522449e+01
1.099750000000e+03 -1.833936735096e-02 3.454507012366e-04 2.316462022782e+01
1.100000000000e+03 -1.927575521240e-02 3.461124240293e-04 2.314141526310e+01
1.100250000000e+03 -2.030344706757e-02 3.466120710684e-04 2.311884995414e+01
1.100500000000e+03 -2.138659970527e-02 3.469062649357e-04 2.309688529530e+01
1.100750000000e+03 -2.248896537138e-02 3.469566077549e-04 2.307548386960e+01
1.101000000000e+03 -2.357458456801e-02 3.467305040328e-04 2.305461004361e+01
1.101250000000e+03 -2.460854369537e-02 3.462020332005e-04 2.303423016020e+01
1.101500000000e+03 -2.555755798005e-02 3.453523571223e-04 2.301431262284e+01
1.101750000000e+03 -2.639065859275e-02 3.441703121387e-04 2.299482802073e+01
1.102000000000e+03 -2.707981010276e-02 3.426528024707e-04 2.297574920838e+01
1.102250000000e+03 -2.760041826393e-02 3.408049155494e-04 2.295705132299e+01
1.102500000000e+03 -2.793176876708e-02 3.386398780796e-04 2.293871181835e+01
1.102750000000e+03 -2.805750516140e-02 3.361791100185e-04 2.292071045468e+01
1.103000000000e+03 -2.796586205495e-02 3.334517453859e-04 2.290302929673e+01
1.103250000000e+03 -2.764996739758e-02 3.304943238035e-04 2.288565266446e+01
1.103500000000e+03 -2.710794881791e-02 3.273501565601e-04 2.286856709597e+01
1.103750000000e+03 -2.634297554959e-02 3.240685643906e-04 2.285176132674e+01
1.104000000000e+03 -2.536324710484e-02 3.207041678580e-04 2.283522618690e+01
1.104250000000e+03 -2.418182795114e-02 3.173158341470e-04 2.281895461028e+01
1.104500000000e+03 -2.281643722958e-02 3.139656295689e-04 2.280294150538e+01
1.104750000000e+03 -2.128913133015e-02 3.107177088013e-04 2.278718378185e+01
1.105000000000e+03 -1.962589828977e-02 3.076370985813e-04 2.277168020148e+01
1.105250000000e+03 -1.785619900736e-02 3.047885092365e-04 2.275643140823e+01
1.105500000000e+03 -1.601242332403e-02 3.022350751682e-04 2.274143984070e+01
1.105750000000e+03 -1.412925871734e-02 3.000370239529e-04 2.272670961991e+01
1.106000000000e+03 -1.224307757525e-02 2.982505443375e-04 2.271224658380e+01
1.106250000000e+03 -1.039122638720e-02 2.969265428530e-04 2.269805817820e+01
1.106500000000e+03 -8.611269014281e-03 2.961094148753e-04 2.268415333617e+01
1.106750000000e+03 -6.940308906631e-03 2.958361426158e-04 2.267054249930e+01
1.107000000000e+03 -5.414211040559e-03 2.961351924904e-04 2.265723746922e+01
1.107250000000e+03 -4.066881708095e-03 2.970258226530e-04 2.264425132512e+01
1.107500000000e+03 -2.929577339702e-03 2.985174086063e-04 2.263159833777e+01
1.107750000000e+03 -2.030185716245e-03 3.006086943272e-04 2.261929377422e+01
1.108000000000e+03 -1.392684909033e-03 3.032876611790e-04 2.260735388081e+01
1.108250000000e+03 -1.036536443164e-03 3.065312198046e-04 2.259579566446e+01
1.108500000000e+03 -9.762264250270e-04 3.103052855931e-04 2.258463677614e+01
1.108750000000e+03 -1.220815701562e-03 3.145648460229e-04 2.257389526275e+01
1.109000000000e+03 -1.773705210419e-03 3.192545254087e-04 2.256358951412e+01
1.109250000000e+03 -2.632385135330e-03 3.243091799305e-04 2.255373801900e+01
1.109500000000e+03 -3.788299113101e-03 3.296545359720e-04 2.254435911117e+01
1.109750000000e+03 -5.226917863955e-03 3.352083386482e-04 2.253547092519e+01
1.110000000000e+03 -6.927773328557e-03 3.408812899883e-04 2.252709103401e+01
1.110250000000e+03 -8.864751378776e-03 3.465785628781e-04 2.251923643012e+01
1.110500000000e+03 -1.100635840610e-02 3.522011162104e-04 2.251192316614e+01
1.110750000000e+03 -1.331621254056e-02 3.576472904450e-04 2.250516635195e+01
1.111000000000e+03 -1.575353209349e-02 3.628143845816e-04 2.249897983446e+01
1.111250000000e+03 -1.827378301923e-02 3.676004476441e-04 2.249337610784e+01
1.111500000000e+03 -2.082938843778e-02 3.719060299574e-04 2.248836624423e+01
1.111750000000e+03 -2.337048573287e-02 3.756358979256e-04 2.248395960743e+01
1.112000000000e+03 -2.584577588351e-02 3.787008249739e-04 2.248016393504e+01
1.112250000000e+03 -2.820339273585e-02 3.810191525466e-04 2.247698505913e+01
1.112500000000e+03 -3.039181079031e-02 3.825184514290e-04 2.247442700458e+01
1.112750000000e+03 -3.236076108592e-02 3.831370432869e-04 2.247249186830e+01
1.113000000000e+03 -3.406216108561e-02 3.828252875247e-04 2.247117970401e+01
1.113250000000e+03 -3.545099599423e-02 3.815467079002e-04 2.247048866316e+01
1.113500000000e+03 -3.648618891112e-02 3.792790334903e-04 2.247041491844e+01
1.113750000000e+03 -3.713143389030e-02 3.760150213424e-04 2.247095259392e+01
1.114000000000e+03 -3.735591588937e-02 3.717628793310e-04 2.247209395979e+01
1.114250000000e+03 -3.713500226258e-02 3.665466447736e-04 2.247382936662e+01
1.114500000000e+03 -3.645081936311e-02 3.604062244568e-04 2.247614732462e+01
1.114750000000e+03 -3.529272403644e-02 3.533971724849e-04 2.247903460253e+01
1.115000000000e+03 -3.365770003153e-02 3.455903423933e-04 2.248247617674e+01
1.115250000000e+03 -3.155056331249e-02 3.370710341218e-04 2.248645550149e+01
1.115500000000e+03 -2.898411452242e-02 3.279381991867e-04 2.249095447550e+01
1.115750000000e+03 -2.597912733538e-02 3.183032084690e-04 2.249595357110e+01
1.116000000000e+03 -2.256420642184e-02 3.082884442966e-04 2.250143197384e+01
1.116250000000e+03 -1.877555531938e-02 2.980258305828e-04 2.250736755700e+01
1.116500000000e+03 -1.465654188212e-02 2.876549283537e-04 2.251373719886e+01
1.116750000000e+03 -1.025721358435e-02 2.773211396174e-04 2.252051679842e+01
1.117000000000e+03 -5.633688588549e-03 2.671737215610e-04 2.252768133525e+01
1.117250000000e+03 -8.474145776370e-04 2.573636217543e-04 2.253520505697e+01
1.117500000000e+03 4.035673516954e-03 2.480412613801e-04 2.254306172275e+01
1.117750000000e+03 8.946005792353e-03 2.393545090210e-04 2.255122448384e+01
1.118000000000e+03 1.381140510221e-02 2.314462961682e-04 2.255966630975e+01
1.118250000000e+03 1.855806285113e-02 2.244526172224e-04 2.256835987144e+01
1.118500000000e+03 2.311162487897e-02 2.185003793082e-04 2.257727779341e+01
1.118750000000e+03 2.739829670975e-02 2.137053429455e-04 2.258639291109e+01
1.119000000000e+03 3.134589216563e-02 2.101704716405e-04 2.259567815556e+01
1.119250000000e+03 3.488496713218e-02 2.079841090072e-04 2.260510700670e+01
1.119500000000e+03 3.794983118112e-02 2.072185288851e-04 2.261465334180e+01
1.119750000000e+03 4.047960999218e-02 2.079285705631e-04 2.262429189435e+01
1.120000000000e+03 4.241916442969e-02 2.101506440451e-04 2.263399810772e+01
1.120250000000e+03 4.372002274726e-02 2.139018523115e-04 2.264374859611e+01
1.120500000000e+03 4.434115328892e-02 2.191794635650e-04 2.265352100019e+01
1.120750000000e+03 4.424970817995e-02 2.259605955360e-04 2.266329440954e+01
1.121000000000e+03 4.342161570542e-02 2.342022100600e-04 2.267304937156e+01
1.121250000000e+03 4.184207898520e-02 2.438413739469e-04 2.268276812540e+01
1.121500000000e+03 3.950593962566e-02 2.547957730878e-04 2.269243460585e+01
1.121750000000e+03 3.641793303530e-02 2.669645682955e-04 2.270203481956e+01
1.122000000000e+03 3.259278402786e-02 2.802294547345e-04 2.271155684996e+01
1.122250000000e+03 2.805518251455e-02 2.944560107387e-04 2.272099106921e+01
1.122500000000e+03 2.283961422611e-02 3.094952131220e-04 2.273033014096e+01
1.122750000000e+03 1.699005508604e-02 3.251853551235e-04 2.273956936447e+01
1.123000000000e+03 1.055952847782e-02 3.413539581343e-04 2.274870666083e+01
1.123250000000e+03 3.609534100780e-03 3.578199350870e-04 2.275774272456e+01
1.123500000000e+03 -3.790656691660e-03 3.743959639015e-04 2.276668116790e+01
1.123750000000e+03 -1.156479589844e-02 3.908907895732e-04 2.277552848171e+01
1.124000000000e+03 -1.963060950673e-02 4.071118919726e-04 2.278429432210e+01
1.124250000000e+03 -2.790080500575e-02 4.228679951081e-04 2.279299147612e+01
1.124500000000e+03 -3.628414822310e-02 4.379715229354e-04 2.280163582523e+01
1.124750000000e+03 -4.468668217404e-02 4.522413648935e-04 2.281024660139e+01
1.125000000000e+03 -5.301288701519e-02 4.655051724623e-04 2.281884615447e+01
1.125250000000e+03 -6.116700278119e-02 4.776017177345e-04 2.282746018837e+01
1.125500000000e+03 -6.905424227070e-02 4.883831080517e-04 2.283611752897e+01
1.125750000000e+03 -7.658208868467e-02 4.977170069015e-04 2.284485015833e+01
1.126000000000e+03 -8.366158402569e-02 5.054885358436e-04 2.285369321652e+01
1.126250000000e+03 -9.020847209721e-02 5.116017219412e-04 2.286268470807e+01
1.126500000000e+03 -9.614444786317e-02 5.159810857660e-04 2.287186557341e+01
1.126750000000e+03 -1.013981560901e-01 5.185725575946e-04 2.288127933282e+01
1.127000000000e+03 -1.059062831413e-01 5.193444775966e-04 2.289097208131e+01
1.127250000000e+03 -1.096143605977e-01 5.182879553177e-04 2.290099208939e+01
1.127500000000e+03 -1.124776336553e-01 5.154172084891e-04 2.291138973247e+01
1.127750000000e+03 -1.144616181246e-01 5.107692188524e-04 2.292221705432e+01
1.128000000000e+03 -1.155426827435e-01 5.044035011058e-04 2.293352761430e+01
1.128250000000e+03 -1.157083720023e-01 4.964013152522e-04 2.294537611033e+01
1.128500000000e+03 -1.149575833957e-01 4.868645360213e-04 2.295781799855e+01
1.128750000000e+03 -1.133006667001e-01 4.759143642673e-04 2.297090925055e+01
1.129000000000e+03 -1.107592726901e-01 4.636896956962e-04 2.298470592774e+01
1.129250000000e+03 -1.073660938856e-01 4.503452812967e-04 2.299926385016e+01
1.129500000000e+03 -1.031644217263e-01 4.360496623873e-04 2.301463817752e+01
1.129750000000e+03 -9.820760661090e-02 4.209828734693e-04 2.303088312772e+01
1.130000000000e+03 -9.255832399095e-02 4.053341041344e-04 2.304805156955e+01
1.130250000000e+03 -8.628774899210e-02 3.892991592619e-04 2.306619468816e+01
1.130500000000e+03 -7.947460029895e-02 3.730778222268e-04 2.308536166992e+01
1.130750000000e+03 -7.220410260954e-02 3.568713220083e-04 2.310559934934e+01
1.131000000000e+03 -6.456684393111e-02 3.408795468982e-04 2.312695198187e+01
1.131250000000e+03 -5.665758488433e-02 3.252984975359e-04 2.314946094589e+01
1.131500000000e+03 -4.857400296760e-02 3.103177469607e-04 2.317316451976e+01
1.131750000000e+03 -4.041544766866e-02 2.961181513348e-04 2.319809764586e+01
1.132000000000e+03 -3.228160399391e-02 2.828693419108e-04 2.322429181587e+01
1.132250000000e+03 -2.427127662813e-02 2.707278546373e-04 2.325177485816e+01
1.132500000000e+03 -1.648106444302e-02 2.598349885493e-04 2.328057089127e+01
1.132750000000e+03 -9.004217382943e-03 2.503153083257e-04 2.331070018355e+01
1.133000000000e+03 -1.929456339684e-03 2.422752733325e-04 2.334217912426e+01
1.133250000000e+03 4.660150373048e-03 2.358018514827e-04 2.337502021814e+01
1.133500000000e+03 1.068810203879e-02 2.309618281545e-04 2.340923203642e+01
1.133750000000e+03 1.608540101900e-02 2.278011114822e-04 2.344481926297e+01
1.134000000000e+03 2.079138461191e-02 2.263443535754e-04 2.348178274769e+01
1.134250000000e+03 2.475429631848e-02 2.265951267821e-04 2.352011952269e+01
1.134500000000e+03 2.793195100935e-02 2.285358048316e-04 2.355982292011e+01
1.134750000000e+03 3.029203794943e-02 2.321284305817e-04 2.360088259600e+01
1.135000000000e+03 3.181251313323e-02 2.373152892226e-04 2.364328467210e+01
1.135250000000e+03 3.248170921033e-02 2.440199971323e-04 2.368701180385e+01
1.135500000000e+03 3.229832773459e-02 2.521487717416e-04 2.373204325349e+01
1.135750000000e+03 3.127140792422e-02 2.615917790645e-04 2.377835502674e+01
1.136000000000e+03 2.942005901152e-02 2.722247991548e-04 2.382591995042e+01
1.136250000000e+03 2.677308456202e-02 2.839110579343e-04 2.387470773151e+01
1.136500000000e+03 2.336857648216e-02 2.965030529396e-04 2.392468509664e+01
1.136750000000e+03 1.925330340255e-02 3.098446027333e-04 2.397581583325e+01
1.137000000000e+03 1.448206052958e-02 3.237729079498e-04 2.402806089205e+01
1.137250000000e+03 9.116901741849e-03 3.381206318480e-04 2.408137840500e+01
1.137500000000e+03 3.226328309225e-03 3.527181398308e-04 2.413572381097e+01
1.137750000000e+03 -3.115617504808e-03 3.673955560902e-04 2.419104987854e+01
1.138000000000e+03 -9.830298185693e-03 3.819848524186e-04 2.424730675780e+01
1.138250000000e+03 -1.683547208748e-02 3.963218872364e-04 2.430444205021e+01
1.138500000000e+03 -2.404627985104e-02 4.102482195205e-04 2.436240078160e+01
1.138750000000e+03 -3.137630756638e-02 4.236130601188e-04 2.442112554184e+01
1.139000000000e+03 -3.873858947677e-02 4.362748259596e-04 2.448055646282e+01
1.139250000000e+03 -4.604664214351e-02 4.481026962738e-04 2.454063129314e+01
1.139500000000e+03 -5.321540113399e-02 4.589777870321e-04 2.460128534001e+01
1.139750000000e+03 -6.016226936760e-02 4.687945250664e-04 2.466245168923e+01
1.140000000000e+03 -6.680791492272e-02 4.774612870820e-04 2.472406103570e+01
1.140250000000e+03 -7.307724674113e-02 4.849014128611e-04 2.478604197343e+01
1.140500000000e+03 -7.890007569263e-02 4.910534094574e-04 2.484832079896e+01
1.140750000000e+03 -8.421197263140e-02 4.958715493642e-04 2.491082185678e+01
1.141000000000e+03 -8.895478563249e-02 4.993256844036e-04 2.497346737053e+01
1.141250000000e+03 -9.307725559360e-02 5.014012546512e-04 2.503617763904e+01
1.141500000000e+03 -9.653554591222e-02 5.020990772800e-04 2.509887129324e+01
1.141750000000e+03 -9.929349910145e-02 5.014346147005e-04 2.516146511314e+01
1.142000000000e+03 -1.013230771441e-01 4.994375843887e-04 2.522387455442e+01
1.142250000000e+03 -1.026044196838e-01 4.961509029967e-04 2.528601353020e+01
1.142500000000e+03 -1.031260762322e-01 4.916299303927e-04 2.534779496674e+01
1.142750000000e+03 -1.028849678609e-01 4.859413537281e-04 2.540913088862e+01
1.143000000000e+03 -1.018862768605e-01 4.791619957004e-04 2.546993248908e+01
1.143250000000e+03 -1.001433702958e-01 4.713777087924e-04 2.553011076130e+01
1.143500000000e+03 -9.767750616093e-02 4.626820459981e-04 2.558957664766e+01
1.143750000000e+03 -9.451748578577e-02 4.531749528428e-04 2.564824118456e+01
1.144000000000e+03 -9.069930665858e-02 4.429615166572e-04 2.570601624882e+01
1.144250000000e+03 -8.626564814591e-02 4.321506333558e-04 2.576281470645e+01
1.144500000000e+03 -8.126534219800e-02 4.208537568059e-04 2.581855089248e+01
1.144750000000e+03 -7.575277298383e-02 4.091836689112e-04 2.587314106070e+01
1.145000000000e+03 -6.978722198359e-02 3.972532973548e-04 2.592650390303e+01
1.145250000000e+03 -6.343218059768e-02 3.851746934519e-04 2.597856077849e+01
1.145500000000e+03 -5.675460520002e-02 3.730579355418e-04 2.602923658200e+01
1.145750000000e+03 -4.982416249233e-02 3.610102177736e-04 2.607845998347e+01
1.146000000000e+03 -4.271244682684e-02 3.491350219007e-04 2.612616399020e+01
1.146250000000e+03 -3.549218205895e-02 3.375313714340e-04 2.617228650044e+01
1.146500000000e+03 -2.823646209157e-02 3.262932629210e-04 2.621677053861e+01
1.146750000000e+03 -2.101791894792e-02 3.155090060898e-04 2.625956509075e+01
1.147000000000e+03 -1.390797444828e-02 3.052608270860e-04 2.630062536278e+01
1.147250000000e+03 -6.976124636474e-03 2.956245543907e-04 2.633991308118e+01
1.147500000000e+03 -2.892086163050e-04 2.866692924160e-04 2.637739700246e+01
1.147750000000e+03 6.089289584920e-03 2.784571673680e-04 2.641305341618e+01
1.148000000000e+03 1.209978612907e-02 2.710433212426e-04 2.644686605383e+01
1.148250000000e+03 1.768724491316e-02 2.644756875275e-04 2.647882677820e+01
1.148500000000e+03 2.280160645194e-02 2.587950903487e-04 2.650893539107e+01
1.148750000000e+03 2.739825838644e-02 2.540351988040e-04 2.653719993080e+01
1.149000000000e+03 3.143842766051e-02 2.502225433841e-04 2.656363688341e+01
1.149250000000e+03 3.488941398508e-02 2.473766759035e-04 2.658827082719e+01
1.149500000000e+03 3.772487624571e-02 2.455101709434e-04 2.661113474980e+01
1.149750000000e+03 3.992491786405e-02 2.446288171837e-04 2.663226951185e+01
1.150000000000e+03 4.147620637510e-02 2.447316688660e-04 2.665172395390e+01
1.150250000000e+03 4.237194636894e-02 2.458112064630e-04 2.666955444644e+01
1.150500000000e+03 4.261179729373e-02 2.478534768033e-04 2.668582438407e+01
1.150750000000e+03 4.220175574240e-02 2.508382015509e-04 2.670060399993e+01
1.151000000000e+03 4.115393344054e-02 2.547389394235e-04 2.671396970447e+01
1.151250000000e+03 3.948629341120e-02 2.595232337877e-04 2.672600337584e+01
1.151500000000e+03 3.722233825173e-02 2.651527658675e-04 2.673679195714e+01
1.151750000000e+03 3.439073965478e-02 2.715835292499e-04 2.674642658182e+01
1.152000000000e+03 3.102493330567e-02 2.787660147064e-04 2.675500185544e+01
1.152250000000e+03 2.716267360276e-02 2.866454195545e-04 2.676261509600e+01
1.152500000000e+03 2.284557471652e-02 2.951618723363e-04 2.676936534681e+01
1.152750000000e+03 1.811860694850e-02 3.042506973098e-04 2.677535274952e+01
1.153000000000e+03 1.302959722901e-02 3.138427041548e-04 2.678067751776e+01
1.153250000000e+03 7.628714670120e-03 3.238645138043e-04 2.678543909608e+01
1.153500000000e+03 1.967951563254e-03 3.342388975504e-04 2.678973532102e+01
1.153750000000e+03 -3.899380981698e-03 3.448852109822e-04 2.679366142485e+01
1.154000000000e+03 -9.919171616470e-03 3.557199539797e-04 2.679730940396e+01
1.154250000000e+03 -1.603699253978e-02 3.666571338960e-04 2.680076707788e+01
1.154500000000e+03 -2.219857729710e-02 3.776088257543e-04 2.680411738966e+01
1.154750000000e+03 -2.835027076385e-02 3.884857985585e-04 2.680743757803e+01
1.155000000000e+03 -3.443946859161e-02 3.991981154513e-04 2.681079871957e+01
1.155250000000e+03 -4.041501428347e-02 4.096558537925e-04 2.681426491604e+01
1.155500000000e+03 -4.622757831368e-02 4.197697447355e-04 2.681789297729e+01
1.155750000000e+03 -5.183000638189e-02 4.294519336012e-04 2.682173177042e+01
1.156000000000e+03 -5.717762895109e-02 4.386167075416e-04 2.682582203226e+01
1.156250000000e+03 -6.222855417786e-02 4.471813046052e-04 2.683019591472e+01
1.156500000000e+03 -6.694391987983e-02 4.550666773659e-04 2.683487684208e+01
1.156750000000e+03 -7.128810393159e-02 4.621982862833e-04 2.683987942143e+01
1.157000000000e+03 -7.522893925395e-02 4.685067413256e-04 2.684520927086e+01
1.157250000000e+03 -7.873785242149e-02 4.739286500960e-04 2.685086315936e+01
1.157500000000e+03 -8.179000689133e-02 4.784073691908e-04 2.685682905646e+01
1.157750000000e+03 -8.436442593504e-02 4.818936920531e-04 2.686308627967e+01
1.158000000000e+03 -8.644404598002e-02 4.843464801897e-04 2.686960581279e+01
1.158250000000e+03 -8.801578870884e-02 4.857332942248e-04 2.687635057692e+01
1.158500000000e+03 -8.907061282622e-02 4.860309555049e-04 2.688327578824e+01
1.158750000000e+03 -8.960350233667e-02 4.852260384810e-04 2.689032943589e+01
1.159000000000e+03 -8.961348666459e-02 4.833153096952e-04 2.689745273017e+01
1.159250000000e+03 -8.910361466602e-02 4.803060844321e-04 2.690458063924e+01
1.159500000000e+03 -8.808093842595e-02 4.762164803334e-04 2.691164243861e+01
1.159750000000e+03 -8.655644088517e-02 4.710756238213e-04 2.691856233448e+01
1.160000000000e+03 -8.454498548825e-02 4.649237052531e-04 2.692526006850e+01
1.160250000000e+03 -8.206523331589e-02 4.578119368257e-04 2.693165157202e+01
1.160500000000e+03 -7.913954167339e-02 4.498024356768e-04 2.693764962548e+01
1.160750000000e+03 -7.579385104993e-02 4.409679285023e-04 2.694316453562e+01
1.161000000000e+03 -7.205754827348e-02 4.313913398878e-04 2.694810481401e+01
1.161250000000e+03 -6.796330893062e-02 4.211652054878e-04 2.695237785665e+01
1.161500000000e+03 -6.354692374057e-02 4.103910613258e-04 2.695589062948e+01
1.161750000000e+03 -5.884709957529e-02 3.991785633954e-04 2.695855034017e+01
1.162000000000e+03 -5.390521702064e-02 3.876444851362e-04 2.696026509780e+01
1.162250000000e+03 -4.876510500046e-02 3.759117587466e-04 2.696094457165e+01
1.162500000000e+03 -4.347272709977e-02 3.641081061435e-04 2.696050061760e+01
1.162750000000e+03 -3.807587755333e-02 3.523647351256e-04 2.695884789817e+01
1.163000000000e+03 -3.262385883013e-02 3.408149483800e-04 2.695590447192e+01
1.163250000000e+03 -2.716705299248e-02 3.295924621314e-04 2.695159236053e+01
1.163500000000e+03 -2.175657201796e-02 3.188299439476e-04 2.694583808363e+01
1.163750000000e+03 -1.644375075726e-02 3.086571974362e-04 2.693857316814e+01
1.164000000000e+03 -1.127974892407e-02 2.991996074389e-04 2.692973461320e+01
1.164250000000e+03 -6.314983308032e-03 2.905763020555e-04 2.691926532969e+01
1.164500000000e+03 -1.598691011131e-03 2.828986103622e-04 2.690711452195e+01
1.164750000000e+03 2.821677477684e-03 2.762683216509e-04 2.689323805047e+01
1.165000000000e+03 6.900916182507e-03 2.707762515267e-04 2.687759871177e+01
1.165250000000e+03 1.059668095945e-02 2.665007117964e-04 2.686016651783e+01
1.165500000000e+03 1.386995228353e-02 2.635063150126e-04 2.684091886736e+01
1.165750000000e+03 1.668558266095e-02 2.618427742166e-04 2.681984069882e+01
1.166000000000e+03 1.901281424453e-02 2.615439523706e-04 2.679692460786e+01
1.166250000000e+03 2.082568562940e-02 2.626271486246e-04 2.677217083334e+01
1.166500000000e+03 2.210348426206e-02 2.650925585186e-04 2.674558725948e+01
1.166750000000e+03 2.283109824087e-02 2.689229859845e-04 2.671718931199e+01
1.167000000000e+03 2.299934420785e-02 2.740838026120e-04 2.668699986564e+01
1.167250000000e+03 2.260516992051e-02 2.805232196628e-04 2.665504896766e+01
1.167500000000e+03 2.165184308216e-02 2.881727151030e-04 2.662137363487e+01
1.167750000000e+03 2.014902684622e-02 2.969477539679e-04 2.658601753033e+01
1.168000000000e+03 1.811278003621e-02 3.067487607426e-04 2.654903061026e+01
1.168250000000e+03 1.556546661236e-02 3.174623186582e-04 2.651046869531e+01
1.168500000000e+03 1.253557754040e-02 3.289626373272e-04 2.647039312064e+01
1.168750000000e+03 9.057462000148e-03 3.411131037408e-04 2.642887012177e+01
1.169000000000e+03 5.170975263493e-03 3.537680670195e-04 2.638597041586e+01
1.169250000000e+03 9.210426612570e-04 3.667747443134e-04 2.634176861648e+01
1.169500000000e+03 -3.642874998229e-03 3.799753730330e-04 2.629634279937e+01
1.169750000000e+03 -8.467339595180e-03 3.932091914984e-04 2.624977374073e+01
1.170000000000e+03 -1.349563245496e-02 4.063147625801e-04 2.620214458763e+01
1.170250000000e+03 -1.866841661556e-02 4.191320134602e-04 2.615354004829e+01
1.170500000000e+03 -2.392454767381e-02 4.315045622872e-04 2.610404609726e+01
1.170750000000e+03 -2.920180587854e-02 4.432816809220e-04 2.605374916891e+01
1.171000000000e+03 -3.443777602306e-02 4.543205271774e-04 2.600273592287e+01
1.171250000000e+03 -3.957060611876e-02 4.644879359220e-04 2.595109246112e+01
1.171500000000e+03 -4.453990704752e-02 4.736622861903e-04 2.589890418034e+01
1.171750000000e+03 -4.928749242926e-02 4.817350732129e-04 2.584625504382e+01
1.172000000000e+03 -5.375824741069e-02 4.886124452683e-04 2.579322751732e+01
1.172250000000e+03 -5.790080813807e-02 4.942163698072e-04 2.573990192618e+01
1.172500000000e+03 -6.166834957465e-02 4.984857232684e-04 2.568635649160e+01
1.172750000000e+03 -6.501917068556e-02 5.013770403535e-04 2.563266681375e+01
1.173000000000e+03 -6.791730950618e-02 5.028650902120e-04 2.557890580182e+01
1.173250000000e+03 -7.033308158527e-02 5.029431755521e-04 2.552514366357e+01
1.173500000000e+03 -7.224345130132e-02 5.016231753680e-04 2.547144756447e+01
1.173750000000e+03 -7.363240543999e-02 4.989353449483e-04 2.541788174259e+01
1.174000000000e+03 -7.449117464765e-02 4.949278548318e-04 2.536450740632e+01
1.174250000000e+03 -7.481840292594e-02 4.896660528139e-04 2.531138292077e+01
1.174500000000e+03 -7.462014054273e-02 4.832315552893e-04 2.525856362038e+01
1.174750000000e+03 -7.390980215815e-02 4.757210331351e-04 2.520610203795e+01
1.175000000000e+03 -7.270798020398e-02 4.672448116966e-04 2.515404794760e+01
1.175250000000e+03 -7.104216757239e-02 4.579252812514e-04 2.510244847616e+01
1.175500000000e+03 -6.894636595142e-02 4.478951034949e-04 2.505134819365e+01
1.175750000000e+03 -6.646060548540e-02 4.372953036619e-04 2.500078919735e+01
1.176000000000e+03 -6.363036044585e-02 4.262731233165e-04 2.495081132795e+01
1.176250000000e+03 -6.050588147305e-02 4.149799782325e-04 2.490145207011e+01
1.176500000000e+03 -5.714144644201e-02 4.035691383832e-04 2.485274674499e+01
1.176750000000e+03 -5.359454761858e-02 3.921934970415e-04 2.480472851389e+01
1.177000000000e+03 -4.992499824100e-02 3.810032328909e-04 2.475742854020e+01
1.177250000000e+03 -4.619403122694e-02 3.701437133266e-04 2.471087577871e+01
1.177500000000e+03 -4.246331670396e-02 3.597531609872e-04 2.466509721056e+01
1.177750000000e+03 -3.879399159451e-02 3.499606798132e-04 2.462011771845e+01
1.178000000000e+03 -3.524570413791e-02 3.408843880785e-04 2.457595996657e+01
1.178250000000e+03 -3.187559672503e-02 3.326295563843e-04 2.453264456555e+01
1.178500000000e+03 -2.873742605029e-02 3.252871760707e-04 2.449018976842e+01
1.178750000000e+03 -2.588061349813e-02 3.189325548607e-04 2.444861161392e+01
1.179000000000e+03 -2.334943164121e-02 3.136242849515e-04 2.440792376512e+01
1.179250000000e+03 -2.118228053279e-02 3.094034502670e-04 2.436813734252e+01
1.179500000000e+03 -1.941094755304e-02 3.062930658167e-04 2.432926106183e+01
1.179750000000e+03 -1.806011330540e-02 3.042979158287e-04 2.429130096131e+01
1.180000000000e+03 -1.714687137084e-02 3.034046633037e-04 2.425426043297e+01
1.180250000000e+03 -1.668036429259e-02 3.035821360583e-04 2.421814025689e+01
1.180500000000e+03 -1.666165602952e-02 3.047820152781e-04 2.418293840123e+01
1.180750000000e+03 -1.708364005752e-02 3.069397641273e-04 2.414865009182e+01
1.181000000000e+03 -1.793108329247e-02 3.099758161921e-04 2.411526787623e+01
1.181250000000e+03 -1.918092562872e-02 3.137970332318e-04 2.408278149651e+01
1.181500000000e+03 -2.080258773732e-02 3.182983263316e-04 2.405117801471e+01
1.181750000000e+03 -2.275849515714e-02 3.233645094803e-04 2.402044182067e+01
1.182000000000e+03 -2.500465680523e-02 3.288722798091e-04 2.399055477058e+01
1.182250000000e+03 -2.749147081174e-02 3.346923195275e-04 2.396149615234e+01
1.182500000000e+03 -3.016452839009e-02 3.406914963353e-04 2.393324285946e+01
1.182750000000e+03 -3.296555415111e-02 3.467350931729e-04 2.390576947034e+01
1.183000000000e+03 -3.583342941278e-02 3.526890641503e-04 2.387904836094e+01
1.183250000000e+03 -3.870522190270e-02 3.584222840575e-04 2.385304986559e+01
1.183500000000e+03 -4.151734116413e-02 3.638087006093e-04 2.382774234971e+01
1.183750000000e+03 -4.420662645831e-02 3.687293155846e-04 2.380309238111e+01
1.184000000000e+03 -4.671148296537e-02 3.730742249335e-04 2.377906486913e+01
1.184250000000e+03 -4.897296917056e-02 3.767444160923e-04 2.375562320799e+01
1.184500000000e+03 -5.093588139076e-02 3.796533122632e-04 2.373272940914e+01
1.184750000000e+03 -5.254974215683e-02 3.817281813319e-04 2.371034425257e+01
1.185000000000e+03 -5.376973693233e-02 3.829113326317e-04 2.368842743114e+01
1.185250000000e+03 -5.455754460495e-02 3.831609557018e-04 2.366693769578e+01
1.185500000000e+03 -5.488208360724e-02 3.824518614465e-04 2.364583298218e+01
1.185750000000e+03 -5.472009744492e-02 3.807757931301e-04 2.362507058418e+01
1.186000000000e+03 -5.405667524086e-02 3.781416325879e-04 2.360460724506e+01
1.186250000000e+03 -5.288554439327e-02 3.745751481386e-04 2.358439936772e+01
1.186500000000e+03 -5.120933424842e-02 3.701186802441e-04 2.356440306451e+01
1.186750000000e+03 -4.903955044261e-02 3.648303365966e-04 2.354457441205e+01
1.187000000000e+03 -4.639656337894e-02 3.587831664279e-04 2.352486947091e+01
1.187250000000e+03 -4.330926455719e-02 3.520638741163e-04 2.350524457113e+01
1.187500000000e+03 -3.981478245727e-02 3.447715445485e-04 2.348565630682e+01
1.187750000000e+03 -3.595785077099e-02 3.370159324181e-04 2.346606184193e+01
1.188000000000e+03 -3.179018801238e-02 3.289157404096e-04 2.344641900955e+01
1.188250000000e+03 -2.736977165059e-02 3.205967505021e-04 2.342668639052e+01
1.188500000000e+03 -2.275984386406e-02 3.121896868687e-04 2.340682364263e+01
1.188750000000e+03 -1.802799444976e-02 3.038281603678e-04 2.338679157324e+01
1.189000000000e+03 -1.324506123704e-02 2.956464466763e-04 2.336655238043e+01
1.189250000000e+03 -8.484082873340e-03 2.877773369505e-04 2.334606969594e+01
1.189500000000e+03 -3.819009096402e-03 2.803498992551e-04 2.332530898526e+01
1.189750000000e+03 6.764176269520e-04 2.734873775125e-04 2.330423760735e+01
1.190000000000e+03 4.929883944880e-03 2.673051379775e-04 2.328282503244e+01
1.190250000000e+03 8.871698810472e-03 2.619087000738e-04 2.326104304945e+01
1.190500000000e+03 1.243595224804e-02 2.573920899669e-04 2.323886595020e+01
1.190750000000e+03 1.556164214010e-02 2.538361031205e-04 2.321627077269e+01
1.191000000000e+03 1.819365064021e-02 2.513069742308e-04 2.319323730667e+01
1.191250000000e+03 2.028379580784e-02 2.498551835280e-04 2.316974853861e+01
1.191500000000e+03 2.179162718309e-02 2.495146021204e-04 2.314579070119e+01
1.191750000000e+03 2.268513111005e-02 2.503018300936e-04 2.312135326797e+01
1.192000000000e+03 2.294140289113e-02 2.522158776711e-04 2.309642940444e+01
1.192250000000e+03 2.254706328696e-02 2.552381428258e-04 2.307101594249e+01
1.192500000000e+03 2.149856035930e-02 2.593326026629e-04 2.304511339533e+01
1.192750000000e+03 1.980234344175e-02 2.644463297439e-04 2.301872613124e+01
1.193000000000e+03 1.747485260307e-02 2.705103153592e-04 2.299186262018e+01
1.193250000000e+03 1.454233514198e-02 2.774405172888e-04 2.296453513877e+01
1.193500000000e+03 1.104053370209e-02 2.851391658820e-04 2.293675995271e+01
1.193750000000e+03 7.014179696487e-03 2.934963533473e-04 2.290855747374e+01
1.194000000000e+03 2.516398085763e-03 3.023916742603e-04 2.287995182550e+01
1.194250000000e+03 -2.392110473707e-03 3.116962259156e-04 2.285097122782e+01
1.194500000000e+03 -7.643894766221e-03 3.212745440035e-04 2.282164744588e+01
1.194750000000e+03 -1.316582328669e-02 3.309868433446e-04 2.279201605451e+01
1.195000000000e+03 -1.888016026110e-02 3.406911871092e-04 2.276211612308e+01
1.195250000000e+03 -2.470568152849e-02 3.502456545278e-04 2.273198985425e+01
1.195500000000e+03 -3.055900399126e-02 3.595107004797e-04 2.270168271847e+01
1.195750000000e+03 -3.635581377485e-02 3.683512935935e-04 2.267124303777e+01
1.196000000000e+03 -4.201208882682e-02 3.766389588348e-04 2.264072157307e+01
1.196250000000e+03 -4.744550477299e-02 3.842539478223e-04 2.261017155413e+01
1.196500000000e+03 -5.257662208099e-02 3.910869984342e-04 2.257964817236e+01
1.196750000000e+03 -5.733012505028e-02 3.970410559151e-04 2.254920829124e+01
1.197000000000e+03 -6.163600862268e-02 4.020328166668e-04 2.251891016116e+01
1.197250000000e+03 -6.543056681861e-02 4.059939385786e-04 2.248881287488e+01
1.197500000000e+03 -6.865752192789e-02 4.088722605355e-04 2.245897627657e+01
1.197750000000e+03 -7.126880916390e-02 4.106324978540e-04 2.242946039485e+01
1.198000000000e+03 -7.322535631312e-02 4.112568159042e-04 2.240032511618e+01
1.198250000000e+03 -7.449770455839e-02 4.107451048088e-04 2.237162978324e+01
1.198500000000e+03 -7.506650749560e-02 4.091149758884e-04 2.234343286741e+01
1.198750000000e+03 -7.492277808762e-02 4.064014207324e-04 2.231579141214e+01
1.199000000000e+03 -7.406818428852e-02 4.026564814736e-04 2.228876092379e+01
1.199250000000e+03 -7.251499593974e-02 3.979482688375e-04 2.226239487058e+01
1.199500000000e+03 -7.028589939421e-02 3.923598770337e-04 2.223674425160e+01
1.199750000000e+03 -6.741379456241e-02 3.859882229864e-04 2.221185749249e+01
1.200000000000e+03 -6.394128697102e-02 3.789424866420e-04 2.218778003617e+01
1.200250000000e+03 -5.992006848398e-02 3.713424012988e-04 2.216455399039e+01
1.200500000000e+03 -5.541025103608e-02 3.633164969657e-04 2.214221811879e+01
1.200750000000e+03 -5.047944130331e-02 3.550000578880e-04 2.212080739667e+01
1.201000000000e+03 -4.520181650205e-02 3.465330954105e-04 2.210035309456e+01
1.201250000000e+03 -3.965702222072e-02 3.380581839847e-04 2.208088242962e+01
1.201500000000e+03 -3.392902825314e-02 3.297182839879e-04 2.206241872213e+01
1.201750000000e+03 -2.810491392256e-02 3.216545838538e-04 2.204498114263e+01
1.202000000000e+03 -2.227357167224e-02 3.140043034389e-04 2.202858494331e+01
1.202250000000e+03 -1.652444839552e-02 3.068986698229e-04 2.201324131115e+01
1.202500000000e+03 -1.094618700859e-02 3.004608438429e-04 2.199895764461e+01
1.202750000000e+03 -5.625335407596e-03 2.948040462874e-04 2.198573762288e+01
1.203000000000e+03 -6.451184673580e-04 2.900299507519e-04 2.197358131994e+01
1.203250000000e+03 3.915872467112e-03 2.862269738960e-04 2.196248556653e+01
1.203500000000e+03 7.984811639954e-03 2.834689761282e-04 2.195244412682e+01
1.203750000000e+03 1.149566774464e-02 2.818141311841e-04 2.194344791993e+01
1.204000000000e+03 1.439029436164e-02 2.813038399228e-04 2.193548545536e+01
1.204250000000e+03 1.661923964712e-02 2.819622036064e-04 2.192854307492e+01
1.204500000000e+03 1.814251341001e-02 2.837955887957e-04 2.192260531389e+01
1.204750000000e+03 1.893020418886e-02 2.867924042861e-04 2.191765525420e+01
1.205000000000e+03 1.896296921001e-02 2.909231368311e-04 2.191367490163e+01
1.205250000000e+03 1.823227665383e-02 2.961408249269e-04 2.191064546822e+01
1.205500000000e+03 1.674068376683e-02 3.023815051492e-04 2.190854783724e+01
1.205750000000e+03 1.450176215105e-02 3.095651258676e-04 2.190736283583e+01
1.206000000000e+03 1.153996109637e-02 3.175965716435e-04 2.190707157714e+01
1.206250000000e+03 7.890291867685e-03 3.263670178545e-04 2.190765578033e+01
1.206500000000e+03 3.597874610132e-03 3.357553981499e-04 2.190909807249e+01
1.206750000000e+03 -1.282728379903e-03 3.456301528613e-04 2.191138219264e+01
1.207000000000e+03 -6.688176729002e-03 3.558509700121e-04 2.191449334434e+01
1.207250000000e+03 -1.254732133013e-02 3.662708772540e-04 2.191841827814e+01
1.207500000000e+03 -1.878212094528e-02 3.767382284232e-04 2.192314559408e+01
1.207750000000e+03 -2.530879395517e-02 3.870989537011e-04 2.192866578082e+01
1.208000000000e+03 -3.203896158893e-02 3.971987304294e-04 2.193497137859e+01
1.208250000000e+03 -3.888089692181e-02 4.068852324419e-04 2.194205709367e+01
1.208500000000e+03 -4.574081941249e-02 4.160103211878e-04 2.194991975638e+01
1.208750000000e+03 -5.252422140397e-02 4.244322325012e-04 2.195855843214e+01
1.209000000000e+03 -5.913717365553e-02 4.320176094787e-04 2.196797431630e+01
1.209250000000e+03 -6.548768461423e-02 4.386435303647e-04 2.197817076603e+01
1.209500000000e+03 -7.148693261927e-02 4.441992178698e-04 2.198915315707e+01
1.209750000000e+03 -7.705057923722e-02 4.485877523681e-04 2.200092884461e+01
1.210000000000e+03 -8.209985498501e-02 4.517274617663e-04 2.201350698906e+01
1.210250000000e+03 -8.656273488221e-02 4.535532715965e-04 2.202689845290e+01
1.210500000000e+03 -9.037489771674e-02 4.540175521593e-04 2.204111561556e+01
1.210750000000e+03 -9.348054465410e-02 4.530907761733e-04 2.205617220896e+01
1.211000000000e+03 -9.583325683040e-02 4.507621558396e-04 2.207208313001e+01
1.211250000000e+03 -9.739654556376e-02 4.470397410912e-04 2.208886424532e+01
1.211500000000e+03 -9.814436434978e-02 4.419504414894e-04 2.210653218205e+01
1.211750000000e+03 -9.806135353383e-02 4.355393995612e-04 2.212510416446e+01
1.212000000000e+03 -9.714313977866e-02 4.278697092812e-04 2.214459775957e+01
1.212250000000e+03 -9.539627491175e-02 4.190214289111e-04 2.216503071192e+01
1.212500000000e+03 -9.283812807823e-02 4.090905042433e-04 2.218642073996e+01
1.212750000000e+03 -8.949660596561e-02 3.981874486721e-04 2.220878535322e+01
1.213000000000e+03 -8.540975015371e-02 3.864358523053e-04 2.223214164469e+01
1.213250000000e+03 -8.062510352329e-02 3.739705815387e-04 2.225650622639e+01
1.213500000000e+03 -7.519913862698e-02 3.609360854008e-04 2.228189492240e+01
1.213750000000e+03 -6.919637575585e-02 3.474843065430e-04 2.230832272017e+01
1.214000000000e+03 -6.268850613680e-02 3.337726374879e-04 2.233580357285e+01
1.214250000000e+03 -5.575334362010e-02 3.199617165746e-04 2.236435042103e+01
1.214500000000e+03 -4.847381866607e-02 3.062133114574e-04 2.239397486939e+01
1.214750000000e+03 -4.093679168203e-02 2.926880297160e-04 2.242468717529e+01
1.215000000000e+03 -3.323185726431e-02 2.795432064082e-04 2.245649630392e+01
1.215250000000e+03 -2.545016058105e-02 2.669307449207e-04 2.248940952811e+01
1.215500000000e+03 -1.768314183226e-02 2.549950606099e-04 2.252343272949e+01
1.215750000000e+03 -1.002132133268e-02 2.438711122085e-04 2.255856999067e+01
1.216000000000e+03 -2.553081728877e-03 2.336826447201e-04 2.259482366849e+01
1.216250000000e+03 4.636473875816e-03 2.245405453295e-04 2.263219446353e+01
1.216500000000e+03 1.146663361183e-02 2.165413641123e-04 2.267068125876e+01
1.216750000000e+03 1.786214869678e-02 2.097660993245e-04 2.271028094636e+01
1.217000000000e+03 2.375417314841e-02 2.042792041372e-04 2.275098849433e+01
1.217250000000e+03 2.908105735981e-02 2.001279430701e-04 2.279279709461e+01
1.217500000000e+03 3.378921599360e-02 1.973416687596e-04 2.283569767770e+01
1.217750000000e+03 3.783360118126e-02 1.959318949663e-04 2.287967937816e+01
1.218000000000e+03 4.117833821321e-02 1.958919777385e-04 2.292472904193e+01
1.218250000000e+03 4.379702976310e-02 1.971975325734e-04 2.297083137837e+01
1.218500000000e+03 4.567290274539e-02 1.998071474073e-04 2.301796910731e+01
1.218750000000e+03 4.679903652161e-02 2.036628908109e-04 2.306612253559e+01
1.219000000000e+03 4.717821551418e-02 2.086914622185e-04 2.311526976754e+01
1.219250000000e+03 4.682276189824e-02 2.148053661000e-04 2.316538660741e+01
1.219500000000e+03 4.575424243484e-02 2.219042622167e-04 2.321644646099e+01
1.219750000000e+03 4.400292857574e-02 2.298766967140e-04 2.326842054154e+01
1.220000000000e+03 4.160738884761e-02 2.386015424074e-04 2.332127748454e+01
1.220250000000e+03 3.861372944745e-02 2.479498985384e-04 2.337498356992e+01
1.220500000000e+03 3.507486706659e-02 2.577870050751e-04 2.342950265064e+01
1.220750000000e+03 3.104969785567e-02 2.679741859332e-04 2.348479615266e+01
1.221000000000e+03 2.660221592224e-02 2.783706962577e-04 2.354082304426e+01
1.221250000000e+03 2.180049937131e-02 2.888357720132e-04 2.359754004618e+01
1.221500000000e+03 1.671582622786e-02 2.992303923988e-04 2.365490139452e+01
1.221750000000e+03 1.142160885458e-02 3.094192111196e-04 2.371285904891e+01
1.222000000000e+03 5.992352536742e-03 3.192723316449e-04 2.377136288414e+01
1.222250000000e+03 5.027230801780e-04 3.286668811532e-04 2.383036050672e+01
1.222500000000e+03 -4.973511108710e-03 3.374885990377e-04 2.388979764145e+01
1.222750000000e+03 -1.036439272789e-02 3.456331674462e-04 2.394961813627e+01
1.223000000000e+03 -1.560068591684e-02 3.530074793714e-04 2.400976404033e+01
1.223250000000e+03 -2.061673569786e-02 3.595306468260e-04 2.407017595847e+01
1.223500000000e+03 -2.535124729176e-02 3.651348458172e-04 2.413079303102e+01
1.223750000000e+03 -2.974797630185e-02 3.697659739262e-04 2.419155330546e+01
1.224000000000e+03 -3.375637668291e-02 3.733842544268e-04 2.425239377759e+01
1.224250000000e+03 -3.733208739440e-02 3.759643224161e-04 2.431325074529e+01
1.224500000000e+03 -4.043742259560e-02 3.774954648200e-04 2.437405989971e+01
1.224750000000e+03 -4.304163555177e-02 3.779813464999e-04 2.443475665188e+01
1.225000000000e+03 -4.512123728057e-02 3.774399265745e-04 2.449527626650e+01
1.225250000000e+03 -4.666003233007e-02 3.759026949611e-04 2.455555414640e+01
1.225500000000e+03 -4.764924592494e-02 3.734142372283e-04 2.461552600458e+01
1.225750000000e+03 -4.808740498168e-02 3.700312868868e-04 2.467512809801e+01
1.226000000000e+03 -4.798021448958e-02 3.658218364915e-04 2.473429743328e+01
1.226250000000e+03 -4.734024250477e-02 3.608638859327e-04 2.479297196169e+01
1.226500000000e+03 -4.618669342370e-02 3.552444368404e-04 2.485109077461e+01
1.226750000000e+03 -4.454495753191e-02 3.490580864686e-04 2.490859429908e+01
1.227000000000e+03 -4.244608819521e-02 3.424055578538e-04 2.496542446073e+01
1.227250000000e+03 -3.992637436964e-02 3.353924500412e-04 2.502152487996e+01
1.227500000000e+03 -3.702669385688e-02 3.281276464084e-04 2.507684103424e+01
1.227750000000e+03 -3.379190639261e-02 3.207218632559e-04 2.513132042595e+01
1.228000000000e+03 -3.027021344946e-02 3.132861836446e-04 2.518491275226e+01
1.228250000000e+03 -2.651242609368e-02 3.059305307374e-04 2.523757004979e+01
1.228500000000e+03 -2.257135314976e-02 2.987623721084e-04 2.528924688584e+01
1.228750000000e+03 -1.850104785610e-02 2.918852898480e-04 2.533990050558e+01
1.229000000000e+03 -1.435613039106e-02 2.853977237233e-04 2.538949099817e+01
1.229250000000e+03 -1.019107024772e-02 2.793917676149e-04 2.543798145019e+01
1.229500000000e+03 -6.059565747938e-03 2.739521121715e-04 2.548533813542e+01
1.229750000000e+03 -2.013866021539e-03 2.691550405215e-04 2.553153066878e+01
1.230000000000e+03 1.895843675335e-03 2.650676158099e-04 2.557653216679e+01
1.230250000000e+03 5.622000934533e-03 2.617469113278e-04 2.562031942990e+01
1.230500000000e+03 9.120210149485e-03 2.592395092796e-04 2.566287309791e+01
1.230750000000e+03 1.234972673664e-02 2.575809718824e-04 2.570417780853e+01
1.231000000000e+03 1.527387282355e-02 2.567956817080e-04 2.574422235942e+01
1.231250000000e+03 1.786043430693e-02 2.568965649844e-04 2.578299983162e+01
1.231500000000e+03 2.008193118475e-02 2.578852749150e-04 2.582050774515e+01
1.231750000000e+03 2.191591183616e-02 2.597521823628e-04 2.585674813395e+01
1.232000000000e+03 2.334506683869e-02 2.624768888351e-04 2.589172767805e+01
1.232250000000e+03 2.435740780207e-02 2.660284784329e-04 2.592545771416e+01
1.232500000000e+03 2.494622576685e-02 2.703663216536e-04 2.595795433265e+01
1.232750000000e+03 2.511013067016e-02 2.754406079943e-04 2.598923831284e+01
1.233000000000e+03 2.485292281045e-02 2.811932542226e-04 2.601933510930e+01
1.233250000000e+03 2.418338824547e-02 2.875589104187e-04 2.604827481377e+01
1.233500000000e+03 2.311514243903e-02 2.944658190222e-04 2.607609195581e+01
1.233750000000e+03 2.166630603518e-02 3.018369822290e-04 2.610282536401e+01
1.234000000000e+03 1.985913255225e-02 3.095913464580e-04 2.612851800254e+01
1.234250000000e+03 1.771968979853e-02 3.176448285710e-04 2.615321661129e+01
1.234500000000e+03 1.527738524961e-02 3.259115914211e-04 2.617697145577e+01
1.234750000000e+03 1.256451594168e-02 3.343052354265e-04 2.619983594956e+01
1.235000000000e+03 9.615789483372e-03 3.427398749067e-04 2.622186623913e+01
1.235250000000e+03 6.467787041304e-03 3.511313003585e-04 2.624312083535e+01
1.235500000000e+03 3.158494196159e-03 3.593979763281e-04 2.626366001708e+01
1.235750000000e+03 -2.732501796000e-04 3.674620346155e-04 2.628354540472e+01
1.236000000000e+03 -3.788259748201e-03 3.752501783967e-04 2.630283939643e+01
1.236250000000e+03 -7.347501402402e-03 3.826944862339e-04 2.632160459425e+01
1.236500000000e+03 -1.091258413947e-02 3.897330817429e-04 2.633990331687e+01
1.236750000000e+03 -1.444620722917e-02 3.963107525110e-04 2.635779686502e+01
1.237000000000e+03 -1.791259198974e-02 4.023793653231e-04 2.637534512234e+01
1.237250000000e+03 -2.127787837618e-02 4.078982875680e-04 2.639260577768e+01
1.237500000000e+03 -2.451046286602e-02 4.128345404387e-04 2.640963396537e+01
1.237750000000e+03 -2.758133205565e-02 4.171630213483e-04 2.642648149508e+01
1.238000000000e+03 -3.046430123783e-02 4.208664325079e-04 2.644319651152e+01
1.238250000000e+03 -3.313623862819e-02 4.239352137832e-04 2.645982290181e+01
1.238500000000e+03 -3.557726561713e-02 4.263674462755e-04 2.647639974248e+01
1.238750000000e+03 -3.777082399598e-02 4.281684493019e-04 2.649296105998e+01
1.239000000000e+03 -3.970382038871e-02 4.293505301660e-04 2.650953519359e+01
1.239250000000e+03 -4.136658662917e-02 4.299325183966e-04 2.652614469584e+01
1.239500000000e+03 -4.275294352268e-02 4.299394417838e-04 2.654280577372e+01
1.239750000000e+03 -4.386007374904e-02 4.294017529779e-04 2.655952829795e+01
1.240000000000e+03 -4.468850294914e-02 4.283549064151e-04 2.657631537779e+01
1.240250000000e+03 -4.524194978078e-02 4.268387944473e-04 2.659316332806e+01
1.240500000000e+03 -4.552714346771e-02 4.248970816996e-04 2.661006168816e+01
1.240750000000e+03 -4.555370575221e-02 4.225766534567e-04 2.662699300357e+01
1.241000000000e+03 -4.533391995330e-02 4.199269568610e-04 2.664393298615e+01
1.241250000000e+03 -4.488248697182e-02 4.169993944273e-04 2.666085070989e+01
1.241500000000e+03 -4.421634328049e-02 4.138467511089e-04 2.667770859949e+01
1.241750000000e+03 -4.335438258670e-02 4.105225217135e-04 2.669446276298e+01
1.242000000000e+03 -4.231718547470e-02 4.070803813499e-04 2.671106338512e+01
1.242250000000e+03 -4.112679300090e-02 4.035736428217e-04 2.672745490061e+01
1.242500000000e+03 -3.980641239687e-02 4.000547011448e-04 2.674357654046e+01
1.242750000000e+03 -3.838015405736e-02 3.965745589243e-04 2.675936273503e+01
1.243000000000e+03 -3.687275414726e-02 3.931823410905e-04 2.677474378886e+01
1.243250000000e+03 -3.530931224040e-02 3.899248042995e-04 2.678964625029e+01
1.243500000000e+03 -3.371501150945e-02 3.868459347560e-04 2.680399366608e+01
1.243750000000e+03 -3.211484969602e-02 3.839865304681e-04 2.681770719083e+01
1.244000000000e+03 -3.053338531261e-02 3.813838771612e-04 2.683070640736e+01
1.244250000000e+03 -2.899445172003e-02 3.790713026321e-04 2.684290983634e+01
1.244500000000e+03 -2.752093387508e-02 3.770779751392e-04 2.685423595613e+01
1.244750000000e+03 -2.613448230604e-02 3.754285104103e-04 2.686460374406e+01
1.245000000000e+03 -2.485528226982e-02 3.741427467663e-04 2.687393357044e+01
1.245250000000e+03 -2.370184742011e-02 3.732355752208e-04 2.688214806957e+01
1.245500000000e+03 -2.269074077694e-02 3.727166353894e-04 2.688917272426e+01
1.245750000000e+03 -2.183643519707e-02 3.725902961180e-04 2.689493687086e+01
1.246000000000e+03 -2.115104901095e-02 3.728554297768e-04 2.689937422163e+01
1.246250000000e+03 -2.064425147322e-02 3.735054913130e-04 2.690242382124e+01
1.246500000000e+03 -2.032303393163e-02 3.745283149362e-04 2.690403050170e+01
1.246750000000e+03 -2.019166910899e-02 3.759063486409e-04 2.690414574143e+01
1.247000000000e+03 -2.025153446175e-02 3.776166561694e-04 2.690272802703e+01
1.247250000000e+03 -2.050113392314e-02 3.796311802727e-04 2.689974358146e+01
1.247500000000e+03 -2.093599080682e-02 3.819168951488e-04 2.689516659335e+01
1.247750000000e+03 -2.154873804043e-02 3.844361894313e-04 2.688897978288e+01
1.248000000000e+03 -2.232910258261e-02 3.871471894162e-04 2.688117449242e+01
1.248250000000e+03 -2.326403031296e-02 3.900042399718e-04 2.687175094269e+01
1.248500000000e+03 -2.433783756586e-02 3.929584137184e-04 2.686071838497e+01
1.248750000000e+03 -2.553234606439e-02 3.959580856644e-04 2.684809493496e+01
1.249000000000e+03 -2.682712667882e-02 3.989495871876e-04 2.683390752151e+01
1.249250000000e+03 -2.819976367874e-02 4.018778737265e-04 2.681819173785e+01
1.249500000000e+03 -2.962612829386e-02 4.046872989111e-04 2.680099137514e+01
1.249750000000e+03 -3.108072481315e-02 4.073223724729e-04 2.678235809816e+01
1.250000000000e+03 -3.253704806568e-02 4.097285696344e-04 2.676235091352e+01
1.250250000000e+03 -3.396797507277e-02 4.118531684875e-04 2.674103555400e+01
1.250500000000e+03 -3.534616092214e-02 4.136460134804e-04 2.671848390596e+01
1.250750000000e+03 -3.664448402836e-02 4.150604194393e-04 2.669477313280e+01
1.251000000000e+03 -3.783647055724e-02 4.160539127792e-04 2.666998498751e+01
1.251250000000e+03 -3.889674586177e-02 4.165890167365e-04 2.664420493053e+01
1.251500000000e+03 -3.980143906939e-02 4.166338859302e-04 2.661752136840e+01
1.251750000000e+03 -4.052866871630e-02 4.161630788072e-04 2.659002460728e+01
1.252000000000e+03 -4.105888305748e-02 4.151579800672e-04 2.656180616413e+01
1.252250000000e+03 -4.137532619447e-02 4.136074246689e-04 2.653295769615e+01
1.252500000000e+03 -4.146431048751e-02 4.115079318724e-04 2.650357034179e+01
1.252750000000e+03 -4.131562336641e-02 4.088641086958e-04 2.647373370346e+01
1.253000000000e+03 -4.092272345738e-02 4.056886778718e-04 2.644353522898e+01
1.253250000000e+03 -4.028299806273e-02 4.020025503162e-04 2.641305941094e+01
1.253500000000e+03 -3.939796538261e-02 3.978347388551e-04 2.638238703774e+01
1.253750000000e+03 -3.827329786296e-02 3.932220061671e-04 2.635159475214e+01
1.254000000000e+03 -3.691894978440e-02 3.882085645126e-04 2.632075432474e+01
1.254250000000e+03 -3.534903719942e-02 3.828454703119e-04 2.628993236556e+01
1.254500000000e+03 -3.358181061795e-02 3.771900153521e-04 2.625918976517e+01
1.254750000000e+03 -3.163939739828e-02 3.713048785928e-04 2.622858154370e+01
1.255000000000e+03 -2.954760757876e-02 3.652572379159e-04 2.619815645554e+01
1.255250000000e+03 -2.733554076907e-02 3.591177602811e-04 2.616795698369e+01
1.255500000000e+03 -2.503522331355e-02 3.529594663878e-04 2.613801911277e+01
1.255750000000e+03 -2.268110653964e-02 3.468565690955e-04 2.610837237767e+01
1.256000000000e+03 -2.030952559152e-02 3.408833677509e-04 2.607903993843e+01
1.256250000000e+03 -1.795811885186e-02 3.351128465441e-04 2.605003860431e+01
1.256500000000e+03 -1.566517376573e-02 3.296153857585e-04 2.602137904363e+01
1.256750000000e+03 -1.346894797670e-02 3.244576209102e-04 2.599306597569e+01
1.257000000000e+03 -1.140698340678e-02 3.197012916129e-04 2.596509844915e+01
1.257250000000e+03 -9.515371263627e-03 3.154020212988e-04 2.593747007048e+01
1.257500000000e+03 -7.828048724128e-03 3.116083314445e-04 2.591016936252e+01
1.257750000000e+03 -6.376132264872e-03 3.083607716470e-04 2.588318009626e+01
1.258000000000e+03 -5.187208839881e-03 3.056910319308e-04 2.585648162795e+01
1.258250000000e+03 -4.284749491620e-03 3.036213946814e-04 2.583004928740e+01
1.258500000000e+03 -3.687528152653e-03 3.021642171933e-04 2.580385475318e+01
1.258750000000e+03 -3.409180076632e-03 3.013216922425e-04 2.577786639747e+01
1.259000000000e+03 -3.457729315094e-03 3.010856377719e-04 2.575204971242e+01
1.259250000000e+03 -3.835305984399e-03 3.014376149036e-04 2.572636766195e+01
1.259500000000e+03 -4.537974827599e-03 3.023492086858e-04 2.570078100171e+01
1.259750000000e+03 -5.555543641056e-03 3.037823612914e-04 2.567524873724e+01
1.260000000000e+03 -6.871670735940e-03 3.056900829649e-04 2.564972833522e+01
1.260250000000e+03 -8.463901670430e-03 3.080171275249e-04 2.562417618885e+01
1.260500000000e+03 -1.030394768786e-02 3.107009568671e-04 2.559854788524e+01
1.260750000000e+03 -1.235807025097e-02 3.136727917681e-04 2.557279844708e+01
1.261000000000e+03 -1.458746711989e-02 3.168587425849e-04 2.554688279899e+01
1.261250000000e+03 -1.694892039914e-02 3.201811120326e-04 2.552075586061e+01
1.261500000000e+03 -1.939538310854e-02 3.235597146028e-04 2.549437304635e+01
1.261750000000e+03 -2.187678960917e-02 3.269132636170e-04 2.546769031349e+01
1.262000000000e+03 -2.434082009039e-02 3.301608110457e-04 2.544066467436e+01
1.262250000000e+03 -2.673382101791e-02 3.332231290108e-04 2.541325420627e+01
1.262500000000e+03 -2.900169731168e-02 3.360241716053e-04 2.538541858044e+01
1.262750000000e+03 -3.109088132285e-02 3.384923470621e-04 2.535711902863e+01
1.263000000000e+03 -3.294929116189e-02 3.405618914512e-04 2.532831888797e+01
1.263250000000e+03 -3.452728098840e-02 3.421739696745e-04 2.529898353933e+01
1.263500000000e+03 -3.577859263306e-02 3.432778540543e-04 2.526908089782e+01
1.263750000000e+03 -3.666125127626e-02 3.438318344457e-04 2.523858152924e+01
1.264000000000e+03 -3.713837901016e-02 3.438039657640e-04 2.520745873059e+01
1.264250000000e+03 -3.717901018079e-02 3.431728215767e-04 2.517568896491e+01
1.264500000000e+03 -3.675874804136e-02 3.419278899888e-04 2.514325187373e+01
1.264750000000e+03 -3.586036998656e-02 3.400699056125e-04 2.511013050829e+01
1.265000000000e+03 -3.447425247853e-02 3.376108721863e-04 2.507631129712e+01
1.265250000000e+03 -3.259880018887e-02 3.345740998254e-04 2.504178439974e+01
1.265500000000e+03 -3.024062340735e-02 3.309938560762e-04 2.500654360273e+01
1.265750000000e+03 -2.741465640718e-02 3.269149489217e-04 2.497058645659e+01
1.266000000000e+03 -2.414405418859e-02 3.223920372999e-04 2.493391410725e+01
1.266250000000e+03 -2.046009659914e-02 3.174889389635e-04 2.489653151808e+01
1.266500000000e+03 -1.640182315038e-02 3.122776303060e-04 2.485844728977e+01
1.266750000000e+03 -1.201553973041e-02 3.068371464367e-04 2.481967341837e+01
1.267000000000e+03 -7.354321468450e-03 3.012524471906e-04 2.478022542755e+01
1.267250000000e+03 -2.477270345298e-03 2.956130812559e-04 2.474012205685e+01
1.267500000000e+03 2.551314434419e-03 2.900118060497e-04 2.469938498222e+01
1.267750000000e+03 7.662808336112e-03 2.845431801064e-04 2.465803866635e+01
1.268000000000e+03 1.278522543787e-02 2.793020791182e-04 2.461611021052e+01
1.268250000000e+03 1.784432849721e-02 2.743822276224e-04 2.457362879354e+01
1.268500000000e+03 2.276467266891e-02 2.698746990477e-04 2.453062568029e+01
1.268750000000e+03 2.747078522027e-02 2.658665134951e-04 2.448713362664e+01
1.269000000000e+03 3.188829031661e-02 2.624392463767e-04 2.444318666645e+01
1.269250000000e+03 3.594506982647e-02 2.596676579623e-04 2.439881988166e+01
1.269500000000e+03 3.957238244586e-02 2.576185819288e-04 2.435406880551e+01
1.269750000000e+03 4.270596977643e-02 2.563496992894e-04 2.430896934698e+01
1.270000000000e+03 4.528709369300e-02 2.559085703111e-04 2.426355734224e+01
1.270250000000e+03 4.726346648741e-02 2.563319573164e-04 2.421786814993e+01
1.270500000000e+03 4.859018456724e-02 2.576449572541e-04 2.417193655068e+01
1.270750000000e+03 4.923049004177e-02 2.598605166844e-04 2.412579637153e+01
1.271000000000e+03 4.915638475969e-02 2.629791824545e-04 2.407948014097e+01
1.271250000000e+03 4.834926140048e-02 2.669887824003e-04 2.403301904775e+01
1.271500000000e+03 4.680027613393e-02 2.718645179641e-04 2.398644265491e+01
1.271750000000e+03 4.451055920344e-02 2.775692335756e-04 2.393977865439e+01
1.272000000000e+03 4.149145117397e-02 2.840536486052e-04 2.389305291112e+01
1.272250000000e+03 3.776440745119e-02 2.912570150305e-04 2.384628925580e+01
1.272500000000e+03 3.336086553311e-02 2.991078011505e-04 2.379950947689e+01
1.272750000000e+03 2.832184910722e-02 3.075246563896e-04 2.375273322201e+01
1.273000000000e+03 2.269762452045e-02 3.164173356014e-04 2.370597813831e+01
1.273250000000e+03 1.654703939419e-02 3.256879826646e-04 2.365925986276e+01
1.273500000000e+03 9.936738542455e-03 3.352323516033e-04 2.361259205563e+01
1.273750000000e+03 2.940415757876e-03 3.449411944326e-04 2.356598662892e+01
1.274000000000e+03 -4.362223768450e-03 3.547018093202e-04 2.351945382806e+01
1.274250000000e+03 -1.188649995551e-02 3.643995605201e-04 2.347300243491e+01
1.274500000000e+03 -1.954394842185e-02 3.739194720396e-04 2.342663992903e+01
1.274750000000e+03 -2.724346292326e-02 3.831478672984e-04 2.338037278304e+01
1.275000000000e+03 -3.489260025846e-02 3.919739837088e-04 2.333420666893e+01
1.275250000000e+03 -4.239887296224e-02 4.002914755836e-04 2.328814669292e+01
1.275500000000e+03 -4.967101963971e-02 4.080000534807e-04 2.324219772394e+01
1.275750000000e+03 -5.662031165468e-02 4.150068384494e-04 2.319636461228e+01
1.276000000000e+03 -6.316181572923e-02 4.212278524826e-04 2.315065251166e+01
1.276250000000e+03 -6.921558431736e-02 4.265891035045e-04 2.310506712020e+01
1.276500000000e+03 -7.470784660361e-02 4.310278561548e-04 2.305961497230e+01
1.276750000000e+03 -7.957201325692e-02 4.344934011892e-04 2.301430367826e+01
1.277000000000e+03 -8.374972582819e-02 4.369480899570e-04 2.296914217250e+01
1.277250000000e+03 -8.719161487356e-02 4.383676690802e-04 2.292414093225e+01
1.277500000000e+03 -8.985812599411e-02 4.387418654764e-04 2.287931217037e+01
1.277750000000e+03 -9.172007835243e-02 4.380745132633e-04 2.283467000257e+01
1.278000000000e+03 -9.275904579179e-02 4.363834252068e-04 2.279023060338e+01
1.278250000000e+03 -9.296778667198e-02 4.337004374870e-04 2.274601228641e+01
1.278500000000e+03 -9.235021567712e-02 4.300707014881e-04 2.270203561405e+01
1.278750000000e+03 -9.092151687392e-02 4.255522333084e-04 2.265832340555e+01
1.279000000000e+03 -8.870788736253e-02 4.202149776372e-04 2.261490075498e+01
1.279250000000e+03 -8.574611509455e-02 4.141397289812e-04 2.257179502631e+01
1.279500000000e+03 -8.208318793721e-02 4.074170429109e-04 2.252903575328e+01
1.279750000000e+03 -7.777554180526e-02 4.001457484098e-04 2.248665457385e+01
1.280000000000e+03 -7.288826848399e-02 3.924314890136e-04 2.244468510165e+01
1.280250000000e+03 -6.749418630516e-02 3.843850867700e-04 2.240316277140e+01
1.280500000000e+03 -6.167271760433e-02 3.761208408327e-04 2.236212470059e+01
1.280750000000e+03 -5.550881195428e-02 3.677547738358e-04 2.232160945157e+01
1.281000000000e+03 -4.909163138946e-02 3.594027792911e-04 2.228165685723e+01
1.281250000000e+03 -4.251324946265e-02 3.511788204739e-04 2.224230779037e+01
1.281500000000e+03 -3.586725845263e-02 3.431931711687e-04 2.220360396765e+01
1.281750000000e+03 -2.924741216613e-02 3.355506561489e-04 2.216558766986e+01
1.282000000000e+03 -2.274619162664e-02 3.283490694259e-04 2.212830157505e+01
1.282250000000e+03 -1.645343380815e-02 3.216775814400e-04 2.209178847532e+01
1.282500000000e+03 -1.045498927362e-02 3.156154524972e-04 2.205609112320e+01
1.282750000000e+03 -4.831413901193e-03 3.102307145563e-04 2.202125196500e+01
1.283000000000e+03 3.431982392038e-04 3.055792932649e-04 2.198731301651e+01
1.283250000000e+03 5.002374034041e-03 3.017040593027e-04 2.195431562291e+01
1.283500000000e+03 9.088192114068e-03 2.986343479798e-04 2.192230036154e+01
1.283750000000e+03 1.255215296277e-02 2.963855583646e-04 2.189130687727e+01
1.284000000000e+03 1.535592869117e-02 2.949589815729e-04 2.186137374923e+01
1.284250000000e+03 1.747180965687e-02 2.943420519657e-04 2.183253844504e+01
1.284500000000e+03 1.888317375218e-02 2.945085651430e-04 2.180483719468e+01
1.284750000000e+03 1.958464215487e-02 2.954193244130e-04 2.177830495680e+01
1.285000000000e+03 1.958204577643e-02 2.970231014600e-04 2.175297540624e+01
1.285250000000e+03 1.889237013890e-02 2.992574414459e-04 2.172888086372e+01
1.285500000000e+03 1.754329233639e-02 3.020499958353e-04 2.170605234711e+01
1.285750000000e+03 1.557277498015e-02 3.053198562257e-04 2.168451954380e+01
1.286000000000e+03 1.302834692374e-02 3.089789454231e-04 2.166431084028e+01
1.286250000000e+03 9.966246255061e-03 3.129337344704e-04 2.164545338091e+01
1.286500000000e+03 6.450536265288e-03 3.170869396715e-04 2.162797305647e+01
1.286750000000e+03 2.551981123541e-03 3.213392449508e-04 2.161189457150e+01
1.287000000000e+03 -1.653155111272e-03 3.255910348926e-04 2.159724148479e+01
1.287250000000e+03 -6.084325823976e-03 3.297441655245e-04 2.158403621728e+01
1.287500000000e+03 -1.065806577937e-02 3.337036619368e-04 2.157230010560e+01
1.287750000000e+03 -1.528934915135e-02 3.373793798671e-04 2.156205339847e+01
1.288000000000e+03 -1.989297668719e-02 3.406875128031e-04 2.155331530643e+01
1.288250000000e+03 -2.438495100941e-02 3.435520417192e-04 2.154610395056e+01
1.288500000000e+03 -2.868383932783e-02 3.459060281226e-04 2.154043637248e+01
1.288750000000e+03 -3.271205283810e-02 3.476926825631e-04 2.153632852797e+01
1.289000000000e+03 -3.639710936165e-02 3.488664008771e-04 2.153379519780e+01
1.289250000000e+03 -3.967277136915e-02 3.493934611454e-04 2.153284996242e+01
1.289500000000e+03 -4.248004473785e-02 3.492525059852e-04 2.153350513568e+01
1.289750000000e+03 -4.476815852258e-02 3.484349941996e-04 2.153577166116e+01
1.290000000000e+03 -4.649531926202e-02 3.469452606258e-04 2.153965901559e+01
1.290250000000e+03 -4.762930422559e-02 3.448003726986e-04 2.154517514106e+01
1.290500000000e+03 -4.814802201893e-02 3.420299331080e-04 2.155232627917e+01
1.290750000000e+03 -4.803979281874e-02 3.386754998742e-04 2.156111686298e+01
1.291000000000e+03 -4.730345838839e-02 3.347898857246e-04 2.157154942422e+01
1.291250000000e+03 -4.594846901678e-02 3.304363531031e-04 2.158362439135e+01
1.291500000000e+03 -4.399459046375e-02 3.256874662551e-04 2.159734002918e+01
1.291750000000e+03 -4.147167300325e-02 3.206239372588e-04 2.161269222988e+01
1.292000000000e+03 -3.841904408475e-02 3.153332325871e-04 2.162967445261e+01
1.292250000000e+03 -3.488495944659e-02 3.099081587817e-04 2.164827751917e+01
1.292500000000e+03 -3.092572271874e-02 3.044452854582e-04 2.166848956585e+01
1.292750000000e+03 -2.660485153648e-02 2.990433202868e-04 2.169029585167e+01
1.293000000000e+03 -2.199197842978e-02 2.938014697908e-04 2.171367872023e+01
1.293250000000e+03 -1.716177844503e-02 2.888177071493e-04 2.173861744850e+01
1.293500000000e+03 -1.219273237323e-02 2.841870940203e-04 2.176508818085e+01
1.293750000000e+03 -7.165863714223e-03 2.800001918826e-04 2.179306388864e+01
1.294000000000e+03 -2.163434651751e-03 2.763413710041e-04 2.182251426415e+01
1.294250000000e+03 2.732399997620e-03 2.732873455799e-04 2.185340571465e+01
1.294500000000e+03 7.440898603680e-03 2.709058598410e-04 2.188570136418e+01
1.294750000000e+03 1.188408117806e-02 2.692542788413e-04 2.191936101354e+01
1.295000000000e+03 1.598798028622e-02 2.683785607128e-04 2.195434119889e+01
1.295250000000e+03 1.968387208467e-02 2.683124080502e-04 2.199059523306e+01
1.295500000000e+03 2.290934565590e-02 2.690765856247e-04 2.202807330226e+01
1.295750000000e+03 2.560941719897e-02 2.706782304888e-04 2.206672253200e+01
1.296000000000e+03 2.773738536902e-02 2.731107179053e-04 2.210648714788e+01
1.296250000000e+03 2.925564073259e-02 2.763535685282e-04 2.214730861223e+01
1.296500000000e+03 3.013621658178e-02 2.803727952324e-04 2.218912583675e+01
1.296750000000e+03 3.036137543546e-02 2.851211160317e-04 2.223187535521e+01
1.297000000000e+03 2.992385856266e-02 2.905386906825e-04 2.227549158123e+01
1.297250000000e+03 2.882695112859e-02 2.965541503850e-04 2.231990707649e+01
1.297500000000e+03 2.708458908405e-02 3.030855058466e-04 2.236505281134e+01
1.297750000000e+03 2.472099256015e-02 3.100415907991e-04 2.241085849310e+01
1.298000000000e+03 2.177034653550e-02 3.173234433379e-04 2.245725286628e+01
1.298250000000e+03 1.827630129186e-02 3.248258339265e-04 2.250416408139e+01
1.298500000000e+03 1.429113487627e-02 3.324390783670e-04 2.255152001009e+01
1.298750000000e+03 9.875042288824e-03 3.400507605031e-04 2.259924864500e+01
1.299000000000e+03 5.095028306674e-03 3.475476080878e-04 2.264727842886e+01
1.299250000000e+03 2.392995938400e-05 3.548173597742e-04 2.269553866536e+01
1.299500000000e+03 -5.260862597096e-03 3.617505759262e-04 2.274395982464e+01
1.299750000000e+03 -1.067858209756e-02 3.682425032376e-04 2.279247397739e+01
1.300000000000e+03 -1.614644400139e-02 3.741947270338e-04 2.284101505812e+01
1.300250000000e+03 -2.158094112110e-02 3.795169198436e-04 2.288951928428e+01
1.300500000000e+03 -2.689919302380e-02 3.841282005314e-04 2.293792537051e+01
1.300750000000e+03 -3.202026184645e-02 3.879586176285e-04 2.298617490725e+01
1.301000000000e+03 -3.686643865745e-02 3.909502834096e-04 2.303421258720e+01
1.301250000000e+03 -4.136442463991e-02 3.930582788976e-04 2.308198637667e+01
1.301500000000e+03 -4.544652088277e-02 3.942515698719e-04 2.312944781681e+01
1.301750000000e+03 -4.905163891409e-02 3.945134392169e-04 2.317655212367e+01
1.302000000000e+03 -5.212625783151e-02 3.938419094367e-04 2.322325834265e+01
1.302250000000e+03 -5.462515848813e-02 3.922496777869e-04 2.326952934689e+01
1.302500000000e+03 -5.651219853187e-02 3.897641873949e-04 2.331533202382e+01
1.302750000000e+03 -5.776079268329e-02 3.864271208776e-04 2.336063722009e+01
[truncated: 23,084 more chars]
