# Supplementary material for: Tracking Charge Migration with Frequency-Matched Strobo-Spectroscopy
Source: J Phys Chem A. 2024 Jan 2;128(1):20–7. doi: 10.1021/acs.jpca.3c04234 (PMC10788909; doi:10.1021/acs.jpca.3c04234)
Supplement: Supplementary file 2 — jp3c04234_si_002.zip [file jp3c04234_si_002.zip › supplemental data/Data/dipoles/pi_x-system/tau=3.5000.txt]

# pi_x-system-resolved dipole moment for tau = 3.5000 o.c.
0.000000000000e+00 -2.734161457674e-02 3.925451152663e-04 2.794313746110e+01
2.500000000000e-01 -2.733758221558e-02 3.924877278110e-04 2.794079038413e+01
5.000000000000e-01 -2.732600356566e-02 3.923257818979e-04 2.793388588144e+01
7.500000000000e-01 -2.730818132558e-02 3.920743939143e-04 2.792271051624e+01
1.000000000000e+00 -2.728559713108e-02 3.917509423763e-04 2.790751688712e+01
1.250000000000e+00 -2.725953945316e-02 3.913715168043e-04 2.788845539254e+01
1.500000000000e+00 -2.723099084488e-02 3.909495894691e-04 2.786559721560e+01
1.750000000000e+00 -2.720063523562e-02 3.904959092124e-04 2.783898581279e+01
2.000000000000e+00 -2.716891235654e-02 3.900189725449e-04 2.780868097392e+01
2.250000000000e+00 -2.713609817241e-02 3.895256286101e-04 2.777478242677e+01
2.500000000000e+00 -2.710238381358e-02 3.890214923955e-04 2.773743286330e+01
2.750000000000e+00 -2.706793439452e-02 3.885112065690e-04 2.769681280162e+01
3.000000000000e+00 -2.703291036346e-02 3.879986082680e-04 2.765313581082e+01
3.250000000000e+00 -2.699745894930e-02 3.874867545791e-04 2.760664462277e+01
3.500000000000e+00 -2.696170044884e-02 3.869779609618e-04 2.755760860656e+01
3.750000000000e+00 -2.692571568235e-02 3.864737640179e-04 2.750631554348e+01
4.000000000000e+00 -2.688954169598e-02 3.859750867805e-04 2.745306166556e+01
4.250000000000e+00 -2.685316911847e-02 3.854822270466e-04 2.739813980808e+01
4.500000000000e+00 -2.681654160481e-02 3.849949339734e-04 2.734182889836e+01
4.750000000000e+00 -2.677955639813e-02 3.845123793792e-04 2.728438551612e+01
5.000000000000e+00 -2.674207093038e-02 3.840333590405e-04 2.722603996013e+01
5.250000000000e+00 -2.670391716251e-02 3.835562946132e-04 2.716699584042e+01
5.500000000000e+00 -2.666492067465e-02 3.830793292542e-04 2.710743271623e+01
5.750000000000e+00 -2.662491644379e-02 3.826003740987e-04 2.704751028714e+01
6.000000000000e+00 -2.658375482661e-02 3.821171445259e-04 2.698737291381e+01
6.250000000000e+00 -2.654130081255e-02 3.816272084918e-04 2.692715336977e+01
6.500000000000e+00 -2.649743271969e-02 3.811280530521e-04 2.686697468529e+01
6.750000000000e+00 -2.645204617366e-02 3.806171714964e-04 2.680695056036e+01
7.000000000000e+00 -2.640506674993e-02 3.800921438784e-04 2.674718504206e+01
7.250000000000e+00 -2.635646655488e-02 3.795507571737e-04 2.668777149859e+01
7.500000000000e+00 -2.630627676314e-02 3.789910766819e-04 2.662879231481e+01
7.750000000000e+00 -2.625458960042e-02 3.784113993451e-04 2.657031928888e+01
8.000000000000e+00 -2.620154520465e-02 3.778101573989e-04 2.651241533140e+01
8.250000000000e+00 -2.614730996373e-02 3.771859765106e-04 2.645513705277e+01
8.500000000000e+00 -2.609205707977e-02 3.765377271273e-04 2.639853758558e+01
8.750000000000e+00 -2.603595744428e-02 3.758645684168e-04 2.634266929024e+01
9.000000000000e+00 -2.597918489299e-02 3.751660885147e-04 2.628758572555e+01
9.250000000000e+00 -2.592193038295e-02 3.744424547982e-04 2.623334270945e+01
9.500000000000e+00 -2.586441388535e-02 3.736944870928e-04 2.617999858743e+01
9.750000000000e+00 -2.580688864065e-02 3.729235532905e-04 2.612761423277e+01
1.000000000000e+01 -2.574963337895e-02 3.721315606219e-04 2.607625226449e+01
1.025000000000e+01 -2.569293540613e-02 3.713207734056e-04 2.602597641732e+01
1.050000000000e+01 -2.563707170607e-02 3.704937141111e-04 2.597685060222e+01
1.075000000000e+01 -2.558229546096e-02 3.696530758316e-04 2.592893800540e+01
1.100000000000e+01 -2.552882986376e-02 3.688016400986e-04 2.588229992482e+01
1.125000000000e+01 -2.547686745994e-02 3.679421387094e-04 2.583699250977e+01
1.150000000000e+01 -2.542657678510e-02 3.670774890152e-04 2.579306868410e+01
1.175000000000e+01 -2.537810607068e-02 3.662107342253e-04 2.575057466655e+01
1.200000000000e+01 -2.533158466455e-02 3.653446564275e-04 2.570954968662e+01
1.225000000000e+01 -2.528711885283e-02 3.644819833171e-04 2.567002542249e+01
1.250000000000e+01 -2.524478616587e-02 3.636254154126e-04 2.563202609870e+01
1.275000000000e+01 -2.520462718229e-02 3.627775328013e-04 2.559556883045e+01
1.300000000000e+01 -2.516663634873e-02 3.619406442572e-04 2.556066359396e+01
1.325000000000e+01 -2.513075752792e-02 3.611169384294e-04 2.552731306630e+01
1.350000000000e+01 -2.509688285632e-02 3.603083817353e-04 2.549551300060e+01
1.375000000000e+01 -2.506485388906e-02 3.595166916151e-04 2.546525062653e+01
1.400000000000e+01 -2.503446906755e-02 3.587433167479e-04 2.543650481346e+01
1.425000000000e+01 -2.500549001985e-02 3.579893855310e-04 2.540924438469e+01
1.450000000000e+01 -2.497764695091e-02 3.572556529922e-04 2.538342593208e+01
1.475000000000e+01 -2.495064435305e-02 3.565424717840e-04 2.535899292115e+01
1.500000000000e+01 -2.492416509123e-02 3.558497850356e-04 2.533587486575e+01
1.525000000000e+01 -2.489787466447e-02 3.551770844306e-04 2.531398672726e+01
1.550000000000e+01 -2.487142698897e-02 3.545234695617e-04 2.529322906769e+01
1.575000000000e+01 -2.484447265198e-02 3.538877011269e-04 2.527348870754e+01
1.600000000000e+01 -2.481666969420e-02 3.532683050335e-04 2.525463984998e+01
1.625000000000e+01 -2.478769660495e-02 3.526637123735e-04 2.523654624851e+01
1.650000000000e+01 -2.475726554468e-02 3.520723368164e-04 2.521906342401e+01
1.675000000000e+01 -2.472513436580e-02 3.514927066153e-04 2.520204145546e+01
1.700000000000e+01 -2.469111637789e-02 3.509235685222e-04 2.518532791070e+01
1.725000000000e+01 -2.465508667387e-02 3.503639693062e-04 2.516877095238e+01
1.750000000000e+01 -2.461698511385e-02 3.498133106680e-04 2.515222211099e+01
1.775000000000e+01 -2.457681632970e-02 3.492713703960e-04 2.513553892737e+01
1.800000000000e+01 -2.453464746172e-02 3.487383060823e-04 2.511858710096e+01
1.825000000000e+01 -2.449060476342e-02 3.482146310335e-04 2.510124227485e+01
1.850000000000e+01 -2.444486924729e-02 3.477011709030e-04 2.508339126609e+01
1.875000000000e+01 -2.439767253776e-02 3.471990413593e-04 2.506493306852e+01
1.900000000000e+01 -2.434929122419e-02 3.467095802718e-04 2.504577933421e+01
1.925000000000e+01 -2.430004209679e-02 3.462342861563e-04 2.502585444168e+01
1.950000000000e+01 -2.425027595051e-02 3.457747533806e-04 2.500509553861e+01
1.975000000000e+01 -2.420037190099e-02 3.453326340363e-04 2.498345205877e+01
2.000000000000e+01 -2.415072957592e-02 3.449095789098e-04 2.496088497599e+01
2.025000000000e+01 -2.410176239335e-02 3.445071891596e-04 2.493736605766e+01
2.050000000000e+01 -2.405388928056e-02 3.441269725508e-04 2.491287664912e+01
2.075000000000e+01 -2.400752803796e-02 3.437702889100e-04 2.488740617598e+01
2.100000000000e+01 -2.396308834402e-02 3.434383115432e-04 2.486095078197e+01
2.125000000000e+01 -2.392096543765e-02 3.431319951428e-04 2.483351131746e+01
2.150000000000e+01 -2.388153453873e-02 3.428520380668e-04 2.480509165579e+01
2.175000000000e+01 -2.384514410965e-02 3.425988493857e-04 2.477569665593e+01
2.200000000000e+01 -2.381211053244e-02 3.423725231743e-04 2.474533010344e+01
2.225000000000e+01 -2.378271145291e-02 3.421728184445e-04 2.471399309026e+01
2.250000000000e+01 -2.375717931797e-02 3.419991021709e-04 2.468168213340e+01
2.275000000000e+01 -2.373569635781e-02 3.418504265193e-04 2.464838804131e+01
2.300000000000e+01 -2.371838884728e-02 3.417254586541e-04 2.461409470080e+01
2.325000000000e+01 -2.370532260570e-02 3.416225264544e-04 2.457877877298e+01
2.350000000000e+01 -2.369650188247e-02 3.415395582995e-04 2.454240938727e+01
2.375000000000e+01 -2.369186620066e-02 3.414741150998e-04 2.450494882631e+01
2.400000000000e+01 -2.369129068769e-02 3.414234118448e-04 2.446635318123e+01
2.425000000000e+01 -2.369458830050e-02 3.413845781383e-04 2.442657396101e+01
2.450000000000e+01 -2.370151094620e-02 3.413546058366e-04 2.438555955660e+01
2.475000000000e+01 -2.371175237001e-02 3.413302832687e-04 2.434325748347e+01
2.500000000000e+01 -2.372495356955e-02 3.413083177521e-04 2.429961630850e+01
2.525000000000e+01 -2.374070705128e-02 3.412854554225e-04 2.425458815206e+01
2.550000000000e+01 -2.375856162770e-02 3.412582473607e-04 2.420813066603e+01
2.575000000000e+01 -2.377802989948e-02 3.412234162906e-04 2.416020940276e+01
2.600000000000e+01 -2.379859595257e-02 3.411777293963e-04 2.411079966801e+01
2.625000000000e+01 -2.381972122362e-02 3.411181042431e-04 2.405988814434e+01
2.650000000000e+01 -2.384085240889e-02 3.410416234443e-04 2.400747453983e+01
2.675000000000e+01 -2.386143098393e-02 3.409456700856e-04 2.395357258416e+01
2.700000000000e+01 -2.388090116667e-02 3.408278872517e-04 2.389821086074e+01
2.725000000000e+01 -2.389871714563e-02 3.406861762202e-04 2.384143324151e+01
2.750000000000e+01 -2.391435113578e-02 3.405187487883e-04 2.378329897826e+01
2.775000000000e+01 -2.392730180805e-02 3.403241530630e-04 2.372388241101e+01
2.800000000000e+01 -2.393710125692e-02 3.401012900081e-04 2.366327230006e+01
2.825000000000e+01 -2.394332024228e-02 3.398494463748e-04 2.360157081854e+01
2.850000000000e+01 -2.394557372326e-02 3.395682989824e-04 2.353889220526e+01
2.875000000000e+01 -2.394352655174e-02 3.392578063607e-04 2.347536106120e+01
2.900000000000e+01 -2.393689831027e-02 3.389183253830e-04 2.341111056574e+01
2.925000000000e+01 -2.392546563959e-02 3.385505791205e-04 2.334628025452e+01
2.950000000000e+01 -2.390906376832e-02 3.381556238901e-04 2.328101366033e+01
2.975000000000e+01 -2.388758939663e-02 3.377348188651e-04 2.321545623526e+01
3.000000000000e+01 -2.386100234551e-02 3.372897722256e-04 2.314975293345e+01
3.025000000000e+01 -2.382932628619e-02 3.368224469255e-04 2.308404610409e+01
3.050000000000e+01 -2.379264802924e-02 3.363350406760e-04 2.301847353109e+01
3.075000000000e+01 -2.375111763532e-02 3.358299699983e-04 2.295316692977e+01
3.100000000000e+01 -2.370494765141e-02 3.353098724528e-04 2.288825044222e+01
3.125000000000e+01 -2.365441357205e-02 3.347775320592e-04 2.282383999973e+01
3.150000000000e+01 -2.359985185503e-02 3.342359306637e-04 2.276004258889e+01
3.175000000000e+01 -2.354165801193e-02 3.336882663490e-04 2.269695638302e+01
3.200000000000e+01 -2.348028317224e-02 3.331379302824e-04 2.263467092518e+01
3.225000000000e+01 -2.341623065490e-02 3.325884966700e-04 2.257326769402e+01
3.250000000000e+01 -2.335005181295e-02 3.320437141336e-04 2.251282109154e+01
3.275000000000e+01 -2.328233985544e-02 3.315074753277e-04 2.245339929025e+01
3.300000000000e+01 -2.321372253835e-02 3.309837853228e-04 2.239506551775e+01
3.325000000000e+01 -2.314485325797e-02 3.304767235773e-04 2.233787908064e+01
3.350000000000e+01 -2.307640131726e-02 3.299903892507e-04 2.228189655709e+01
3.375000000000e+01 -2.300904169335e-02 3.295288394442e-04 2.222717271308e+01
3.400000000000e+01 -2.294344391952e-02 3.290960168306e-04 2.217376141490e+01
3.425000000000e+01 -2.288026062701e-02 3.286956648966e-04 2.212171628509e+01
3.450000000000e+01 -2.282011558413e-02 3.283312071157e-04 2.207109119327e+01
3.475000000000e+01 -2.276359186801e-02 3.280057382235e-04 2.202194057728e+01
3.500000000000e+01 -2.271122122477e-02 3.277220199030e-04 2.197431950574e+01
3.525000000000e+01 -2.266347484188e-02 3.274822911857e-04 2.192828363277e+01
3.550000000000e+01 -2.262075572284e-02 3.272882029473e-04 2.188388894262e+01
3.575000000000e+01 -2.258339215052e-02 3.271407046005e-04 2.184119139528e+01
3.600000000000e+01 -2.255163304069e-02 3.270403127446e-04 2.180024636259e+01
3.625000000000e+01 -2.252564525762e-02 3.269869036718e-04 2.176110802403e+01
3.650000000000e+01 -2.250551298151e-02 3.269796230304e-04 2.172382867155e+01
3.675000000000e+01 -2.249123946932e-02 3.270170746334e-04 2.168845787889e+01
3.700000000000e+01 -2.248274985452e-02 3.270972834657e-04 2.165504169710e+01
3.725000000000e+01 -2.247989672878e-02 3.272177119045e-04 2.162362177605e+01
3.750000000000e+01 -2.248246712783e-02 3.273754680770e-04 2.159423452288e+01
3.775000000000e+01 -2.249019016166e-02 3.275671177270e-04 2.156691022070e+01
3.800000000000e+01 -2.250274560119e-02 3.277888754693e-04 2.154167223269e+01
3.825000000000e+01 -2.251977328994e-02 3.280367887598e-04 2.151853630894e+01
3.850000000000e+01 -2.254088309108e-02 3.283067798379e-04 2.149750995441e+01
3.875000000000e+01 -2.256566485415e-02 3.285947213218e-04 2.147859194196e+01
3.900000000000e+01 -2.259369809631e-02 3.288965204740e-04 2.146177201511e+01
3.925000000000e+01 -2.262456128744e-02 3.292082038202e-04 2.144703073149e+01
3.950000000000e+01 -2.265784031477e-02 3.295259938683e-04 2.143433950897e+01
3.975000000000e+01 -2.269313609255e-02 3.298463801437e-04 2.142366088012e+01
4.000000000000e+01 -2.273007109572e-02 3.301661839475e-04 2.141494891652e+01
4.025000000000e+01 -2.276829482978e-02 3.304826121710e-04 2.140814985401e+01
4.050000000000e+01 -2.280748819596e-02 3.307932598115e-04 2.140320288800e+01
4.075000000000e+01 -2.284736666535e-02 3.310961749560e-04 2.140004098492e+01
4.100000000000e+01 -2.288768218230e-02 3.313898748659e-04 2.139859203962e+01
4.125000000000e+01 -2.292822379451e-02 3.316733269723e-04 2.139877986366e+01
4.150000000000e+01 -2.296881708048e-02 3.319459794286e-04 2.140052531094e+01
4.175000000000e+01 -2.300932288779e-02 3.322077293288e-04 2.140374743061e+01
4.200000000000e+01 -2.304963505986e-02 3.324588719191e-04 2.140836439927e+01
4.225000000000e+01 -2.308967737997e-02 3.327001493101e-04 2.141429474130e+01
4.250000000000e+01 -2.312939977345e-02 3.329326297641e-04 2.142145812871e+01
4.275000000000e+01 -2.316877458349e-02 3.331576919296e-04 2.142977624100e+01
4.300000000000e+01 -2.320779254755e-02 3.333769034758e-04 2.143917352031e+01
4.325000000000e+01 -2.324645924941e-02 3.335921173204e-04 2.144957760786e+01
4.350000000000e+01 -2.328479157880e-02 3.338052107144e-04 2.146092005373e+01
4.375000000000e+01 -2.332281339537e-02 3.340183062576e-04 2.147313650804e+01
4.400000000000e+01 -2.336055225928e-02 3.342335193295e-04 2.148616699421e+01
4.425000000000e+01 -2.339803653158e-02 3.344529204171e-04 2.149995602727e+01
4.450000000000e+01 -2.343529261439e-02 3.346785656544e-04 2.151445263650e+01
4.475000000000e+01 -2.347234269351e-02 3.349124312867e-04 2.152961027417e+01
4.500000000000e+01 -2.350920292435e-02 3.351563695813e-04 2.154538670379e+01
4.525000000000e+01 -2.354588152671e-02 3.354120681322e-04 2.156174355720e+01
4.550000000000e+01 -2.358237800402e-02 3.356810208002e-04 2.157864630044e+01
4.575000000000e+01 -2.361868177268e-02 3.359645089790e-04 2.159606368212e+01
4.600000000000e+01 -2.365477146661e-02 3.362635613753e-04 2.161396737878e+01
4.625000000000e+01 -2.369061421976e-02 3.365789326791e-04 2.163233157214e+01
4.650000000000e+01 -2.372616509225e-02 3.369110845861e-04 2.165113252034e+01
4.675000000000e+01 -2.376136656940e-02 3.372601683220e-04 2.167034815011e+01
4.700000000000e+01 -2.379614819937e-02 3.376260052452e-04 2.168995768309e+01
4.725000000000e+01 -2.383042638293e-02 3.380080712119e-04 2.170994132191e+01
4.750000000000e+01 -2.386410418163e-02 3.384054932311e-04 2.173027997502e+01
4.775000000000e+01 -2.389707100305e-02 3.388170444406e-04 2.175095509953e+01
4.800000000000e+01 -2.392920264227e-02 3.392411263414e-04 2.177194860465e+01
4.825000000000e+01 -2.396036151673e-02 3.396757416005e-04 2.179324286395e+01
4.850000000000e+01 -2.399039752962e-02 3.401185419829e-04 2.181482086956e+01
4.875000000000e+01 -2.401914874447e-02 3.405668263210e-04 2.183666617895e+01
4.900000000000e+01 -2.404644300016e-02 3.410175525104e-04 2.185876354661e+01
4.925000000000e+01 -2.407209940007e-02 3.414673540752e-04 2.188109901816e+01
4.950000000000e+01 -2.409593053172e-02 3.419125697190e-04 2.190366037445e+01
4.975000000000e+01 -2.411774518393e-02 3.423492556207e-04 2.192643761037e+01
5.000000000000e+01 -2.413735115720e-02 3.427732273207e-04 2.194942308917e+01
5.025000000000e+01 -2.415455924939e-02 3.431801743860e-04 2.197261235893e+01
5.050000000000e+01 -2.416918678808e-02 3.435657964628e-04 2.199600433351e+01
5.075000000000e+01 -2.418106103976e-02 3.439255662874e-04 2.201960137401e+01
5.100000000000e+01 -2.419002460707e-02 3.442549073029e-04 2.204340997562e+01
5.125000000000e+01 -2.419593962621e-02 3.445494000538e-04 2.206744069921e+01
5.150000000000e+01 -2.419869228074e-02 3.448048531262e-04 2.209170796728e+01
5.175000000000e+01 -2.419819818502e-02 3.450173320128e-04 2.211623044510e+01
5.200000000000e+01 -2.419440626788e-02 3.451831782524e-04 2.214103050998e+01
5.225000000000e+01 -2.418730226097e-02 3.452991268428e-04 2.216613405718e+01
5.250000000000e+01 -2.417691171731e-02 3.453623981712e-04 2.219156970092e+01
5.275000000000e+01 -2.416330327883e-02 3.453708169218e-04 2.221736861864e+01
5.300000000000e+01 -2.414658986216e-02 3.453228750023e-04 2.224356357386e+01
5.325000000000e+01 -2.412692888052e-02 3.452177841919e-04 2.227018783076e+01
5.350000000000e+01 -2.410452219580e-02 3.450555076136e-04 2.229727469961e+01
5.375000000000e+01 -2.407961422794e-02 3.448367849627e-04 2.232485629894e+01
5.400000000000e+01 -2.405248839739e-02 3.445632743184e-04 2.235296229836e+01
5.425000000000e+01 -2.402346326066e-02 3.442376112960e-04 2.238161937589e+01
5.450000000000e+01 -2.399288658927e-02 3.438631899007e-04 2.241084999765e+01
5.475000000000e+01 -2.396112939832e-02 3.434442111121e-04 2.244067125424e+01
5.500000000000e+01 -2.392857947404e-02 3.429856728735e-04 2.247109453743e+01
5.525000000000e+01 -2.389563289787e-02 3.424932568626e-04 2.250212462155e+01
5.550000000000e+01 -2.386268504377e-02 3.419732741359e-04 2.253375891551e+01
5.575000000000e+01 -2.383012232416e-02 3.414325559585e-04 2.256598760062e+01
5.600000000000e+01 -2.379831323476e-02 3.408782658432e-04 2.259879326517e+01
5.625000000000e+01 -2.376759960629e-02 3.403178897209e-04 2.263215076411e+01
5.650000000000e+01 -2.373828883714e-02 3.397590242892e-04 2.266602797305e+01
5.675000000000e+01 -2.371064704472e-02 3.392091976575e-04 2.270038607060e+01
5.700000000000e+01 -2.368489300218e-02 3.386756761153e-04 2.273518003363e+01
5.725000000000e+01 -2.366119375150e-02 3.381654130848e-04 2.277035996234e+01
5.750000000000e+01 -2.363966125132e-02 3.376849350310e-04 2.280587182274e+01
5.775000000000e+01 -2.362035127101e-02 3.372401938626e-04 2.284165867399e+01
5.800000000000e+01 -2.360326377767e-02 3.368364564655e-04 2.287766188753e+01
5.825000000000e+01 -2.358834500706e-02 3.364782187439e-04 2.291382238394e+01
5.850000000000e+01 -2.357549140300e-02 3.361691446911e-04 2.295008186482e+01
5.875000000000e+01 -2.356455510897e-02 3.359120243121e-04 2.298638395311e+01
5.900000000000e+01 -2.355535063320e-02 3.357087591147e-04 2.302267523254e+01
5.925000000000e+01 -2.354766266777e-02 3.355603680443e-04 2.305890606687e+01
5.950000000000e+01 -2.354125494965e-02 3.354670176300e-04 2.309503155700e+01
5.975000000000e+01 -2.353587912669e-02 3.354280708688e-04 2.313101164310e+01
6.000000000000e+01 -2.353128431772e-02 3.354421519999e-04 2.316681165455e+01
6.025000000000e+01 -2.352722626015e-02 3.355072210314e-04 2.320240231224e+01
6.050000000000e+01 -2.352347588498e-02 3.356206601539e-04 2.323775958801e+01
6.075000000000e+01 -2.351982728873e-02 3.357793733790e-04 2.327286446139e+01
6.100000000000e+01 -2.351610438707e-02 3.359798821806e-04 2.330770220712e+01
6.125000000000e+01 -2.351216690598e-02 3.362184210534e-04 2.334226220677e+01
6.150000000000e+01 -2.350791434912e-02 3.364910274708e-04 2.337653681577e+01
6.175000000000e+01 -2.350328922410e-02 3.367936290654e-04 2.341052101963e+01
6.200000000000e+01 -2.349827837286e-02 3.371221160007e-04 2.344421151884e+01
6.225000000000e+01 -2.349291308784e-02 3.374724117900e-04 2.347760586156e+01
6.250000000000e+01 -2.348726804010e-02 3.378405420757e-04 2.351070212173e+01
6.275000000000e+01 -2.348145848812e-02 3.382226629955e-04 2.354349792395e+01
6.300000000000e+01 -2.347563718023e-02 3.386151043260e-04 2.357599029657e+01
6.325000000000e+01 -2.346998997909e-02 3.390143990866e-04 2.360817517333e+01
6.350000000000e+01 -2.346473088748e-02 3.394173029756e-04 2.364004706571e+01
6.375000000000e+01 -2.346009681849e-02 3.398208126439e-04 2.367159928886e+01
6.400000000000e+01 -2.345634180378e-02 3.402221734934e-04 2.370282375078e+01
6.425000000000e+01 -2.345373135318e-02 3.406188891928e-04 2.373371146953e+01
6.450000000000e+01 -2.345253671319e-02 3.410087279694e-04 2.376425286489e+01
6.475000000000e+01 -2.345302929746e-02 3.413897258104e-04 2.379443821660e+01
6.500000000000e+01 -2.345547534199e-02 3.417601997066e-04 2.382425851948e+01
6.525000000000e+01 -2.346013073515e-02 3.421187469332e-04 2.385370614344e+01
6.550000000000e+01 -2.346723649682e-02 3.424641955792e-04 2.388277557696e+01
6.575000000000e+01 -2.347701445253e-02 3.427957301563e-04 2.391146447315e+01
6.600000000000e+01 -2.348966310931e-02 3.431128224561e-04 2.393977428320e+01
6.625000000000e+01 -2.350535394821e-02 3.434152116539e-04 2.396771123743e+01
6.650000000000e+01 -2.352422816815e-02 3.437029295391e-04 2.399528698293e+01
6.675000000000e+01 -2.354639391370e-02 3.439762943993e-04 2.402251913132e+01
6.700000000000e+01 -2.357192407737e-02 3.442359285455e-04 2.404943185239e+01
6.725000000000e+01 -2.360085462428e-02 3.444827104448e-04 2.407605610455e+01
6.750000000000e+01 -2.363318353049e-02 3.447177403396e-04 2.410242972731e+01
6.775000000000e+01 -2.366887048838e-02 3.449423883296e-04 2.412859749646e+01
6.800000000000e+01 -2.370783707492e-02 3.451582564624e-04 2.415461079375e+01
6.825000000000e+01 -2.374996761970e-02 3.453671565386e-04 2.418052731036e+01
6.850000000000e+01 -2.379511075587e-02 3.455710824282e-04 2.420641047751e+01
6.875000000000e+01 -2.384308149209e-02 3.457721673499e-04 2.423232881421e+01
6.900000000000e+01 -2.389366409735e-02 3.459726631870e-04 2.425835522257e+01
6.925000000000e+01 -2.394661517561e-02 3.461750195090e-04 2.428456616403e+01
6.950000000000e+01 -2.400166702792e-02 3.463816739509e-04 2.431104081016e+01
6.975000000000e+01 -2.405853145783e-02 3.465950390831e-04 2.433786019843e+01
7.000000000000e+01 -2.411690406801e-02 3.468176172109e-04 2.436510635577e+01
7.025000000000e+01 -2.417646844075e-02 3.470518162530e-04 2.439286148603e+01
7.050000000000e+01 -2.423690042297e-02 3.472999077743e-04 2.442120712079e+01
7.075000000000e+01 -2.429787282875e-02 3.475642156025e-04 2.445022341662e+01
7.100000000000e+01 -2.435906018256e-02 3.478468570395e-04 2.447998836225e+01
7.125000000000e+01 -2.442014288303e-02 3.481497419702e-04 2.451057713496e+01
7.150000000000e+01 -2.448081119955e-02 3.484746095254e-04 2.454206151490e+01
7.175000000000e+01 -2.454076958661e-02 3.488229760154e-04 2.457450922991e+01
7.200000000000e+01 -2.459973992435e-02 3.491959594252e-04 2.460798347052e+01
7.225000000000e+01 -2.465746532689e-02 3.495944715159e-04 2.464254239407e+01
7.250000000000e+01 -2.471371345737e-02 3.500191643277e-04 2.467823868539e+01
7.275000000000e+01 -2.476827959879e-02 3.504704077523e-04 2.471511914583e+01
7.300000000000e+01 -2.482098923988e-02 3.509482901379e-04 2.475322435934e+01
7.325000000000e+01 -2.487170028820e-02 3.514526274843e-04 2.479258828511e+01
7.350000000000e+01 -2.492030433635e-02 3.519829805335e-04 2.483323810143e+01
7.375000000000e+01 -2.496672852489e-02 3.525386747305e-04 2.487519388068e+01
7.400000000000e+01 -2.501093656548e-02 3.531188228534e-04 2.491846843966e+01
7.425000000000e+01 -2.505292917651e-02 3.537223538171e-04 2.496306708268e+01
7.450000000000e+01 -2.509274378323e-02 3.543480452375e-04 2.500898764478e+01
7.475000000000e+01 -2.513045394005e-02 3.549945524997e-04 2.505622033154e+01
7.500000000000e+01 -2.516616834491e-02 3.556604490880e-04 2.510474783679e+01
7.525000000000e+01 -2.520002891154e-02 3.563442704974e-04 2.515454529332e+01
7.550000000000e+01 -2.523220813400e-02 3.570445305982e-04 2.520558049836e+01
7.575000000000e+01 -2.526290661545e-02 3.577597459555e-04 2.525781407931e+01
7.600000000000e+01 -2.529235035686e-02 3.584884107640e-04 2.531119986576e+01
7.625000000000e+01 -2.532078663695e-02 3.592292032071e-04 2.536568503722e+01
7.650000000000e+01 -2.534847975419e-02 3.599808915513e-04 2.542121068555e+01
7.675000000000e+01 -2.537570653869e-02 3.607423584777e-04 2.547771202394e+01
7.700000000000e+01 -2.540275236065e-02 3.615124563797e-04 2.553511897400e+01
7.725000000000e+01 -2.542990596820e-02 3.622901731516e-04 2.559335637888e+01
7.750000000000e+01 -2.545745468125e-02 3.630746196140e-04 2.565234455956e+01
7.775000000000e+01 -2.548567875535e-02 3.638649917210e-04 2.571199945264e+01
7.800000000000e+01 -2.551484701913e-02 3.646605525606e-04 2.577223305208e+01
7.825000000000e+01 -2.554521110783e-02 3.654606000909e-04 2.583295340754e+01
7.850000000000e+01 -2.557700114782e-02 3.662644575971e-04 2.589406492359e+01
7.875000000000e+01 -2.561042067487e-02 3.670714342092e-04 2.595546818406e+01
7.900000000000e+01 -2.564564277894e-02 3.678807937228e-04 2.601706009374e+01
7.925000000000e+01 -2.568280501164e-02 3.686917160077e-04 2.607873358567e+01
7.950000000000e+01 -2.572200583453e-02 3.695032702588e-04 2.614037764954e+01
7.975000000000e+01 -2.576329997812e-02 3.703143783538e-04 2.620187701968e+01
8.000000000000e+01 -2.580669498864e-02 3.711237877751e-04 2.626311209921e+01
8.025000000000e+01 -2.585214828363e-02 3.719300398318e-04 2.632395891565e+01
8.050000000000e+01 -2.589956386433e-02 3.727314543212e-04 2.638428897885e+01
8.075000000000e+01 -2.594879116544e-02 3.735261185515e-04 2.644396950655e+01
8.100000000000e+01 -2.599962343172e-02 3.743118743434e-04 2.650286354329e+01
8.125000000000e+01 -2.605179802628e-02 3.750863191794e-04 2.656083039441e+01
8.150000000000e+01 -2.610499769705e-02 3.758468146913e-04 2.661772621679e+01
8.175000000000e+01 -2.615885265869e-02 3.765904829164e-04 2.667340468947e+01
8.200000000000e+01 -2.621294468970e-02 3.773142536511e-04 2.672771798508e+01
8.225000000000e+01 -2.626681252021e-02 3.780148962144e-04 2.678051790205e+01
8.250000000000e+01 -2.631995791641e-02 3.786889767930e-04 2.683165710048e+01
8.275000000000e+01 -2.637185409342e-02 3.793330965766e-04 2.688099060861e+01
8.300000000000e+01 -2.642195480629e-02 3.799438446929e-04 2.692837736973e+01
8.325000000000e+01 -2.646970559391e-02 3.805177543206e-04 2.697368196283e+01
8.350000000000e+01 -2.651455633631e-02 3.810514213382e-04 2.701677639679e+01
8.375000000000e+01 -2.655597351020e-02 3.815416658826e-04 2.705754192060e+01
8.400000000000e+01 -2.659345364593e-02 3.819854948285e-04 2.709587088225e+01
8.425000000000e+01 -2.662653636515e-02 3.823801209836e-04 2.713166851475e+01
8.450000000000e+01 -2.665481784423e-02 3.827231853097e-04 2.716485465680e+01
8.475000000000e+01 -2.667796332625e-02 3.830127888429e-04 2.719536535033e+01
8.500000000000e+01 -2.669571850370e-02 3.832475491880e-04 2.722315422572e+01
8.525000000000e+01 -2.670791965014e-02 3.834266667394e-04 2.724819368088e+01
8.550000000000e+01 -2.671450191950e-02 3.835499842965e-04 2.727047580093e+01
8.575000000000e+01 -2.671550531282e-02 3.836180332577e-04 2.729001291684e+01
8.600000000000e+01 -2.671107840654e-02 3.836320707480e-04 2.730683785861e+01
8.625000000000e+01 -2.670147960695e-02 3.835941022080e-04 2.732100384409e+01
8.650000000000e+01 -2.668707482472e-02 3.835068821781e-04 2.733258392935e+01
8.675000000000e+01 -2.666833277500e-02 3.833738941527e-04 2.734167013061e+01
8.700000000000e+01 -2.664581736475e-02 3.831993272834e-04 2.734837214241e+01
8.725000000000e+01 -2.662017734255e-02 3.829879868081e-04 2.735281571320e+01
8.750000000000e+01 -2.659213366135e-02 3.827452007891e-04 2.735514070091e+01
8.775000000000e+01 -2.656246463781e-02 3.824767802814e-04 2.735549886816e+01
8.800000000000e+01 -2.653199082177e-02 3.821889848626e-04 2.735405146512e+01
8.825000000000e+01 -2.650155701462e-02 3.818882492012e-04 2.735096668677e+01
8.850000000000e+01 -2.647201219902e-02 3.815811154225e-04 2.734641696612e+01
8.875000000000e+01 -2.644419190505e-02 3.812741483197e-04 2.734057644028e+01
8.900000000000e+01 -2.641889969624e-02 3.809736268846e-04 2.733361830767e+01
8.925000000000e+01 -2.639688960956e-02 3.806855652961e-04 2.732571239928e+01
8.950000000000e+01 -2.637884998734e-02 3.804155756453e-04 2.731702292124e+01
8.975000000000e+01 -2.636538898833e-02 3.801687350108e-04 2.730770643152e+01
9.000000000000e+01 -2.635702192511e-02 3.799494846676e-04 2.729791005328e+01
9.025000000000e+01 -2.635416148706e-02 3.797615561171e-04 2.728777014050e+01
9.050000000000e+01 -2.635710935005e-02 3.796079066923e-04 2.727741094092e+01
9.075000000000e+01 -2.636605143709e-02 3.794906334733e-04 2.726694383493e+01
9.100000000000e+01 -2.638105545420e-02 3.794110182537e-04 2.725646689389e+01
9.125000000000e+01 -2.640207032891e-02 3.793695040703e-04 2.724606438609e+01
9.150000000000e+01 -2.642892872726e-02 3.793657062446e-04 2.723580683039e+01
9.175000000000e+01 -2.646135147984e-02 3.793984506303e-04 2.722575129894e+01
9.200000000000e+01 -2.649895337054e-02 3.794658192017e-04 2.721594145360e+01
9.225000000000e+01 -2.654125105727e-02 3.795652158458e-04 2.720640834605e+01
9.250000000000e+01 -2.658767181942e-02 3.796934318560e-04 2.719717060582e+01
9.275000000000e+01 -2.663756346911e-02 3.798467248001e-04 2.718823540108e+01
9.300000000000e+01 -2.669020502101e-02 3.800208936797e-04 2.717959866616e+01
9.325000000000e+01 -2.674481757033e-02 3.802113601544e-04 2.717124609269e+01
9.350000000000e+01 -2.680057606719e-02 3.804132412953e-04 2.716315329985e+01
9.375000000000e+01 -2.685662046732e-02 3.806214288665e-04 2.715528677460e+01
9.400000000000e+01 -2.691206798906e-02 3.808306646431e-04 2.714760394555e+01
9.425000000000e+01 -2.696602402685e-02 3.810356014830e-04 2.714005405625e+01
9.450000000000e+01 -2.701759461254e-02 3.812308705023e-04 2.713257816141e+01
9.475000000000e+01 -2.706589679133e-02 3.814111398031e-04 2.712510997394e+01
9.500000000000e+01 -2.711007091781e-02 3.815711743816e-04 2.711757584891e+01
9.525000000000e+01 -2.714929025173e-02 3.817058891969e-04 2.710989568056e+01
9.550000000000e+01 -2.718277266097e-02 3.818104054813e-04 2.710198302794e+01
9.575000000000e+01 -2.720979024287e-02 3.818801027269e-04 2.709374587649e+01
9.600000000000e+01 -2.722967841468e-02 3.819106700439e-04 2.708508750123e+01
9.625000000000e+01 -2.724184639385e-02 3.818981612690e-04 2.707590689450e+01
9.650000000000e+01 -2.724578416624e-02 3.818390448287e-04 2.706610015728e+01
9.675000000000e+01 -2.724107134427e-02 3.817302421985e-04 2.705556119476e+01
9.700000000000e+01 -2.722738394247e-02 3.815692078840e-04 2.704418308900e+01
9.725000000000e+01 -2.720450036444e-02 3.813539655076e-04 2.703185959814e+01
9.750000000000e+01 -2.717230693677e-02 3.810831442072e-04 2.701848618127e+01
9.775000000000e+01 -2.713079888151e-02 3.807559994966e-04 2.700396192660e+01
9.800000000000e+01 -2.708008383621e-02 3.803724738284e-04 2.698819066033e+01
9.825000000000e+01 -2.702038045710e-02 3.799331251956e-04 2.697108258632e+01
9.850000000000e+01 -2.695201571351e-02 3.794392285595e-04 2.695255586292e+01
9.875000000000e+01 -2.687542196825e-02 3.788928165110e-04 2.693253749035e+01
9.900000000000e+01 -2.679112886506e-02 3.782965221556e-04 2.691096487596e+01
9.925000000000e+01 -2.669975474926e-02 3.776535935116e-04 2.688778635995e+01
9.950000000000e+01 -2.660199455748e-02 3.769676474840e-04 2.686296205662e+01
9.975000000000e+01 -2.649860677370e-02 3.762427889212e-04 2.683646444831e+01
1.000000000000e+02 -2.639039909944e-02 3.754834821706e-04 2.680827815708e+01
1.002500000000e+02 -2.627821291150e-02 3.746944226981e-04 2.677840028813e+01
1.005000000000e+02 -2.616290701117e-02 3.738804131639e-04 2.674683970685e+01
1.007500000000e+02 -2.604534154916e-02 3.730462448600e-04 2.671361669958e+01
1.010000000000e+02 -2.592636237426e-02 3.721965783584e-04 2.667876219537e+01
1.012500000000e+02 -2.580678627051e-02 3.713358282071e-04 2.664231683180e+01
1.015000000000e+02 -2.568738880316e-02 3.704680649627e-04 2.660433022780e+01
1.017500000000e+02 -2.556889264247e-02 3.695969195765e-04 2.656485963036e+01
1.020000000000e+02 -2.545195993011e-02 3.687255213944e-04 2.652396913753e+01
1.022500000000e+02 -2.533718653830e-02 3.678564492806e-04 2.648172865902e+01
1.025000000000e+02 -2.522509930784e-02 3.669917061921e-04 2.643821299924e+01
1.027500000000e+02 -2.511615606435e-02 3.661327266646e-04 2.639350102507e+01
1.030000000000e+02 -2.501074787170e-02 3.652803866502e-04 2.634767494174e+01
1.032500000000e+02 -2.490920421890e-02 3.644350637187e-04 2.630081965506e+01
1.035000000000e+02 -2.481180051366e-02 3.635967334347e-04 2.625302225011e+01
1.037500000000e+02 -2.471876646240e-02 3.627649867543e-04 2.620437155958e+01
1.040000000000e+02 -2.463029553148e-02 3.619391629721e-04 2.615495781051e+01
1.042500000000e+02 -2.454655530281e-02 3.611184498794e-04 2.610487233364e+01
1.045000000000e+02 -2.446769727171e-02 3.603019851303e-04 2.605420731396e+01
1.047500000000e+02 -2.439386655291e-02 3.594889534370e-04 2.600305556285e+01
1.050000000000e+02 -2.432520956279e-02 3.586786934872e-04 2.595151029596e+01
1.052500000000e+02 -2.426187955980e-02 3.578707924935e-04 2.589966488254e+01
1.055000000000e+02 -2.420404087097e-02 3.570651488582e-04 2.584761251489e+01
1.057500000000e+02 -2.415187140441e-02 3.562620454132e-04 2.579544605808e+01
1.060000000000e+02 -2.410556078685e-02 3.554621651024e-04 2.574325736690e+01
1.062500000000e+02 -2.406530734873e-02 3.546666108546e-04 2.569113696132e+01
1.065000000000e+02 -2.403131307725e-02 3.538769000028e-04 2.563917360536e+01
1.067500000000e+02 -2.400377403261e-02 3.530949713055e-04 2.558745341112e+01
1.070000000000e+02 -2.398287160168e-02 3.523231355498e-04 2.553605949702e+01
1.072500000000e+02 -2.396876002087e-02 3.515640167409e-04 2.548507098446e+01
1.075000000000e+02 -2.396155532597e-02 3.508204691780e-04 2.543456257529e+01
1.077500000000e+02 -2.396132218370e-02 3.500954841761e-04 2.538460357433e+01
1.080000000000e+02 -2.396806243852e-02 3.493921101040e-04 2.533525748955e+01
1.082500000000e+02 -2.398170379113e-02 3.487133704132e-04 2.528658119493e+01
1.085000000000e+02 -2.400209124085e-02 3.480621345042e-04 2.523862467458e+01
1.087500000000e+02 -2.402897843208e-02 3.474410168484e-04 2.519143043879e+01
1.090000000000e+02 -2.406202219117e-02 3.468523021439e-04 2.514503350592e+01
1.092500000000e+02 -2.410078033087e-02 3.462979082341e-04 2.509946115409e+01
1.095000000000e+02 -2.414471121195e-02 3.457792623057e-04 2.505473319553e+01
1.097500000000e+02 -2.419317733212e-02 3.452972804448e-04 2.501086208149e+01
1.100000000000e+02 -2.424544997058e-02 3.448523100568e-04 2.496785346832e+01
1.102500000000e+02 -2.430071801719e-02 3.444441162650e-04 2.492570661494e+01
1.105000000000e+02 -2.435809807975e-02 3.440719081985e-04 2.488441516895e+01
1.107500000000e+02 -2.441664874467e-02 3.437343565883e-04 2.484396773960e+01
1.110000000000e+02 -2.447538359698e-02 3.434296190205e-04 2.480434876584e+01
1.112500000000e+02 -2.453328901663e-02 3.431553977829e-04 2.476553912018e+01
1.115000000000e+02 -2.458933878168e-02 3.429089914297e-04 2.472751690329e+01
1.117500000000e+02 -2.464251282297e-02 3.426873696831e-04 2.469025793356e+01
1.120000000000e+02 -2.469181307333e-02 3.424872412063e-04 2.465373627491e+01
1.122500000000e+02 -2.473627876801e-02 3.423051239775e-04 2.461792460999e+01
1.125000000000e+02 -2.477500390064e-02 3.421374258818e-04 2.458279434842e+01
1.127500000000e+02 -2.480714849661e-02 3.419805031401e-04 2.454831577258e+01
1.130000000000e+02 -2.483195369087e-02 3.418307342730e-04 2.451445783056e+01
1.132500000000e+02 -2.484874944961e-02 3.416845698024e-04 2.448118801817e+01
1.135000000000e+02 -2.485696608027e-02 3.415385808338e-04 2.444847195158e+01
1.137500000000e+02 -2.485613971296e-02 3.413894984480e-04 2.441627301319e+01
1.140000000000e+02 -2.484591616226e-02 3.412342508351e-04 2.438455198138e+01
1.142500000000e+02 -2.482605683294e-02 3.410700075731e-04 2.435326651373e+01
1.145000000000e+02 -2.479643717644e-02 3.408941579753e-04 2.432237094393e+01
1.147500000000e+02 -2.475704929302e-02 3.407043533358e-04 2.429181592852e+01
1.150000000000e+02 -2.470799919299e-02 3.404984881536e-04 2.426154841634e+01
1.152500000000e+02 -2.464950322723e-02 3.402747968925e-04 2.423151180514e+01
1.155000000000e+02 -2.458188649409e-02 3.400318573232e-04 2.420164613242e+01
1.157500000000e+02 -2.450557708172e-02 3.397685376685e-04 2.417188867606e+01
1.160000000000e+02 -2.442110136126e-02 3.394840431527e-04 2.414217467638e+01
1.162500000000e+02 -2.432907848236e-02 3.391779490074e-04 2.411243827758e+01
1.165000000000e+02 -2.423021352030e-02 3.388502271776e-04 2.408261375692e+01
1.167500000000e+02 -2.412529232141e-02 3.385013091978e-04 2.405263670515e+01
1.170000000000e+02 -2.401517375088e-02 3.381320693238e-04 2.402244553117e+01
1.172500000000e+02 -2.390078266402e-02 3.377436871831e-04 2.399198293393e+01
1.175000000000e+02 -2.378310190182e-02 3.373380415402e-04 2.396119740466e+01
1.177500000000e+02 -2.366316379962e-02 3.369176178754e-04 2.393004469679e+01
1.180000000000e+02 -2.354204152401e-02 3.364853844175e-04 2.389848918190e+01
1.182500000000e+02 -2.342083982677e-02 3.360448515231e-04 2.386650507817e+01
1.185000000000e+02 -2.330068490004e-02 3.356001601789e-04 2.383407745350e+01
1.187500000000e+02 -2.318271387201e-02 3.351559587699e-04 2.380120301084e+01
1.190000000000e+02 -2.306806356923e-02 3.347171877940e-04 2.376789058393e+01
1.192500000000e+02 -2.295785835649e-02 3.342892699421e-04 2.373416132579e+01
1.195000000000e+02 -2.285319804975e-02 3.338780208295e-04 2.370004865310e+01
1.197500000000e+02 -2.275514400260e-02 3.334895116970e-04 2.366559773143e+01
1.200000000000e+02 -2.266470642128e-02 3.331299523499e-04 2.363086478476e+01
1.202500000000e+02 -2.258283119309e-02 3.328055647887e-04 2.359591605420e+01
1.205000000000e+02 -2.251038683263e-02 3.325224484189e-04 2.356082649100e+01
1.207500000000e+02 -2.244815235582e-02 3.322864268082e-04 2.352567823342e+01
1.210000000000e+02 -2.239680541638e-02 3.321028844068e-04 2.349055888506e+01
1.212500000000e+02 -2.235691369112e-02 3.319767462580e-04 2.345555972406e+01
1.215000000000e+02 -2.232892318581e-02 3.319122380607e-04 2.342077372079e+01
1.217500000000e+02 -2.231315444159e-02 3.319127967563e-04 2.338629370908e+01
1.220000000000e+02 -2.230979457286e-02 3.319809910271e-04 2.335221044894e+01
1.222500000000e+02 -2.231889725588e-02 3.321184753714e-04 2.331861095071e+01
1.225000000000e+02 -2.234037870809e-02 3.323258088000e-04 2.328557683277e+01
1.227500000000e+02 -2.237402238005e-02 3.326025453096e-04 2.325318300688e+01
1.230000000000e+02 -2.241947911835e-02 3.329472295114e-04 2.322149651761e+01
1.232500000000e+02 -2.247627590079e-02 3.333574275814e-04 2.319057573574e+01
1.235000000000e+02 -2.254381995822e-02 3.338297683372e-04 2.316046978068e+01
1.237500000000e+02 -2.262141098446e-02 3.343600347741e-04 2.313121827229e+01
1.240000000000e+02 -2.270824856701e-02 3.349432588159e-04 2.310285134746e+01
1.242500000000e+02 -2.280344654111e-02 3.355738587270e-04 2.307538992592e+01
1.245000000000e+02 -2.290604280337e-02 3.362456860916e-04 2.304884623920e+01
1.247500000000e+02 -2.301501485970e-02 3.369522108388e-04 2.302322448417e+01
1.250000000000e+02 -2.312929111551e-02 3.376866587506e-04 2.299852171141e+01
1.252500000000e+02 -2.324776661732e-02 3.384421442751e-04 2.297472868913e+01
1.255000000000e+02 -2.336931487334e-02 3.392117869145e-04 2.295183095607e+01
1.257500000000e+02 -2.349280271612e-02 3.399888241998e-04 2.292980970201e+01
1.260000000000e+02 -2.361710235167e-02 3.407667189083e-04 2.290864279404e+01
1.262500000000e+02 -2.374110470673e-02 3.415392509202e-04 2.288830548377e+01
1.265000000000e+02 -2.386373097647e-02 3.423005940033e-04 2.286877124868e+01
1.267500000000e+02 -2.398394408557e-02 3.430453757143e-04 2.285001218843e+01
1.270000000000e+02 -2.410075974950e-02 3.437687118909e-04 2.283199957455e+01
1.272500000000e+02 -2.421325596900e-02 3.444662077620e-04 2.281470387043e+01
1.275000000000e+02 -2.432058243247e-02 3.451340557681e-04 2.279809493390e+01
1.277500000000e+02 -2.442196773196e-02 3.457690133452e-04 2.278214182297e+01
1.280000000000e+02 -2.451672532061e-02 3.463683285817e-04 2.276681244130e+01
1.282500000000e+02 -2.460426034986e-02 3.469299283601e-04 2.275207337372e+01
1.285000000000e+02 -2.468407073421e-02 3.474521978211e-04 2.273788920554e+01
1.287500000000e+02 -2.475575044382e-02 3.479339223463e-04 2.272422227985e+01
1.290000000000e+02 -2.481898917238e-02 3.483742920726e-04 2.271103215822e+01
1.292500000000e+02 -2.487356985588e-02 3.487728858740e-04 2.269827510989e+01
1.295000000000e+02 -2.491936754086e-02 3.491296911744e-04 2.268590403939e+01
1.297500000000e+02 -2.495634434841e-02 3.494448678183e-04 2.267386820533e+01
1.300000000000e+02 -2.498454367058e-02 3.497187603214e-04 2.266211311497e+01
1.302500000000e+02 -2.500408608847e-02 3.499519131879e-04 2.265058091003e+01
1.305000000000e+02 -2.501516163082e-02 3.501450609374e-04 2.263921063677e+01
1.307500000000e+02 -2.501802148059e-02 3.502990971332e-04 2.262793866636e+01
1.310000000000e+02 -2.501297236024e-02 3.504150127104e-04 2.261669966845e+01
1.312500000000e+02 -2.500036765844e-02 3.504938972296e-04 2.260542735759e+01
1.315000000000e+02 -2.498060038919e-02 3.505369292911e-04 2.259405553675e+01
1.317500000000e+02 -2.495409617077e-02 3.505453260252e-04 2.258251923953e+01
1.320000000000e+02 -2.492130689205e-02 3.505203448860e-04 2.257075592926e+01
1.322500000000e+02 -2.488270354835e-02 3.504632927367e-04 2.255870653449e+01
1.325000000000e+02 -2.483877250682e-02 3.503754300115e-04 2.254631685423e+01
1.327500000000e+02 -2.479000955835e-02 3.502580327662e-04 2.253353848978e+01
1.330000000000e+02 -2.473691566051e-02 3.501124535949e-04 2.252032985062e+01
1.332500000000e+02 -2.467999342873e-02 3.499400359513e-04 2.250665699512e+01
1.335000000000e+02 -2.461974444188e-02 3.497420883605e-04 2.249249428304e+01
1.337500000000e+02 -2.455666676481e-02 3.495199214713e-04 2.247782482113e+01
1.340000000000e+02 -2.449125295825e-02 3.492747922506e-04 2.246264071390e+01
1.342500000000e+02 -2.442398882782e-02 3.490078356682e-04 2.244694311402e+01
1.345000000000e+02 -2.435535162964e-02 3.487202830854e-04 2.243074185642e+01
1.347500000000e+02 -2.428581078036e-02 3.484133949702e-04 2.241405529851e+01
1.350000000000e+02 -2.421582697770e-02 3.480883337501e-04 2.239690955733e+01
1.352500000000e+02 -2.414585242435e-02 3.477460998912e-04 2.237933777907e+01
1.355000000000e+02 -2.407633111956e-02 3.473877325532e-04 2.236137924472e+01
1.357500000000e+02 -2.400769956178e-02 3.470143794005e-04 2.234307838051e+01
1.360000000000e+02 -2.394038738987e-02 3.466271701822e-04 2.232448373035e+01
1.362500000000e+02 -2.387481828966e-02 3.462272701649e-04 2.230564676206e+01
1.365000000000e+02 -2.381141041392e-02 3.458159488330e-04 2.228662102172e+01
1.367500000000e+02 -2.375057667656e-02 3.453944633317e-04 2.226746105828e+01
1.370000000000e+02 -2.369272529864e-02 3.449642066106e-04 2.224822145864e+01
1.372500000000e+02 -2.363825805924e-02 3.445267326838e-04 2.222895631696e+01
1.375000000000e+02 -2.358756988520e-02 3.440837527417e-04 2.220971841903e+01
1.377500000000e+02 -2.354104517412e-02 3.436371414116e-04 2.219055904507e+01
1.380000000000e+02 -2.349905620680e-02 3.431889489633e-04 2.217152756336e+01
1.382500000000e+02 -2.346195842864e-02 3.427413995076e-04 2.215267146088e+01
1.385000000000e+02 -2.343008406707e-02 3.422968749859e-04 2.213403652081e+01
1.387500000000e+02 -2.340373802913e-02 3.418579035714e-04 2.211566696304e+01
1.390000000000e+02 -2.338318843207e-02 3.414271093274e-04 2.209760600309e+01
1.392500000000e+02 -2.336866180387e-02 3.410072203873e-04 2.207989620373e+01
1.395000000000e+02 -2.336033220509e-02 3.406010125099e-04 2.206258018586e+01
1.397500000000e+02 -2.335831594313e-02 3.402112287606e-04 2.204570109125e+01
1.400000000000e+02 -2.336266073110e-02 3.398405180818e-04 2.202930328394e+01
1.402500000000e+02 -2.337334112879e-02 3.394913851353e-04 2.201343278386e+01
1.405000000000e+02 -2.339024913215e-02 3.391661111196e-04 2.199813783068e+01
1.407500000000e+02 -2.341319154026e-02 3.388666958754e-04 2.198346915845e+01
1.410000000000e+02 -2.344188336248e-02 3.385947811777e-04 2.196948032590e+01
1.412500000000e+02 -2.347594809510e-02 3.383515967220e-04 2.195622773780e+01
1.415000000000e+02 -2.351491503742e-02 3.381378874497e-04 2.194377069591e+01
1.417500000000e+02 -2.355822318183e-02 3.379539315980e-04 2.193217114107e+01
1.420000000000e+02 -2.360522333485e-02 3.377994555888e-04 2.192149343317e+01
1.422500000000e+02 -2.365518586389e-02 3.376737483740e-04 2.191180385517e+01
1.425000000000e+02 -2.370730749997e-02 3.375754592156e-04 2.190317017627e+01
1.427500000000e+02 -2.376072378358e-02 3.375026586597e-04 2.189566100191e+01
1.430000000000e+02 -2.381452086326e-02 3.374529687555e-04 2.188934521863e+01
1.432500000000e+02 -2.386775067581e-02 3.374235800652e-04 2.188429132194e+01
1.435000000000e+02 -2.391944745282e-02 3.374112895405e-04 2.188056678783e+01
1.437500000000e+02 -2.396864462787e-02 3.374125594554e-04 2.187823751798e+01
1.440000000000e+02 -2.401439388392e-02 3.374237452252e-04 2.187736725118e+01
1.442500000000e+02 -2.405578398692e-02 3.374411075495e-04 2.187801712920e+01
1.445000000000e+02 -2.409195949487e-02 3.374608602782e-04 2.188024524983e+01
1.447500000000e+02 -2.412213809433e-02 3.374792353641e-04 2.188410637253e+01
1.450000000000e+02 -2.414562740179e-02 3.374926640991e-04 2.188965164792e+01
1.452500000000e+02 -2.416184010882e-02 3.374978924311e-04 2.189692840792e+01
1.455000000000e+02 -2.417030665738e-02 3.374920699180e-04 2.190598008689e+01
1.457500000000e+02 -2.417068497980e-02 3.374727954785e-04 2.191684612187e+01
1.460000000000e+02 -2.416276744683e-02 3.374381231402e-04 2.192956194112e+01
1.462500000000e+02 -2.414648423610e-02 3.373866191101e-04 2.194415892430e+01
1.465000000000e+02 -2.412190371587e-02 3.373176328921e-04 2.196066448272e+01
1.467500000000e+02 -2.408922885704e-02 3.372310095372e-04 2.197910203089e+01
1.470000000000e+02 -2.404879107897e-02 3.371271716894e-04 2.199949102533e+01
1.472500000000e+02 -2.400104110033e-02 3.370071502735e-04 2.202184695543e+01
1.475000000000e+02 -2.394653630232e-02 3.368722796790e-04 2.204618127596e+01
1.477500000000e+02 -2.388592767585e-02 3.367242422877e-04 2.207250139550e+01
1.480000000000e+02 -2.381994288893e-02 3.365650912471e-04 2.210081053204e+01
1.482500000000e+02 -2.374936907433e-02 3.363971448497e-04 2.213110755590e+01
1.485000000000e+02 -2.367503620380e-02 3.362228663896e-04 2.216338679544e+01
1.487500000000e+02 -2.359780055222e-02 3.360447665248e-04 2.219763782031e+01
1.490000000000e+02 -2.351852781461e-02 3.358653123385e-04 2.223384508931e+01
1.492500000000e+02 -2.343807984162e-02 3.356868569992e-04 2.227198776496e+01
1.495000000000e+02 -2.335730108888e-02 3.355115747313e-04 2.231203933542e+01
1.497500000000e+02 -2.327700849126e-02 3.353414156774e-04 2.235396733233e+01
1.500000000000e+02 -2.319798343562e-02 3.351780793627e-04 2.239773304363e+01
1.502500000000e+02 -2.312096629306e-02 3.350230090941e-04 2.244329127679e+01
1.505000000000e+02 -2.304665359987e-02 3.348774386464e-04 2.249059016324e+01
1.507500000000e+02 -2.297569755696e-02 3.347423723697e-04 2.253957105905e+01
1.510000000000e+02 -2.290870627198e-02 3.346185879295e-04 2.259016844674e+01
1.512500000000e+02 -2.284624799177e-02 3.345068036966e-04 2.264231008017e+01
1.515000000000e+02 -2.278885386718e-02 3.344077221816e-04 2.269591708589e+01
1.517500000000e+02 -2.273702272940e-02 3.343221202544e-04 2.275090424883e+01
1.520000000000e+02 -2.269122453206e-02 3.342508502541e-04 2.280718034610e+01
1.522500000000e+02 -2.265190546348e-02 3.341949270113e-04 2.286464868209e+01
1.525000000000e+02 -2.261948921314e-02 3.341556403862e-04 2.292320758437e+01
1.527500000000e+02 -2.259437946850e-02 3.341346007211e-04 2.298275110630e+01
1.530000000000e+02 -2.257695852876e-02 3.341337049930e-04 2.304316968861e+01
1.532500000000e+02 -2.256758577909e-02 3.341551361012e-04 2.310435095549e+01
1.535000000000e+02 -2.256659281744e-02 3.342013355512e-04 2.316618047001e+01
1.537500000000e+02 -2.257427760287e-02 3.342749182507e-04 2.322854256547e+01
1.540000000000e+02 -2.259089632179e-02 3.343786413076e-04 2.329132111473e+01
1.542500000000e+02 -2.261665381440e-02 3.345153860494e-04 2.335440032749e+01
1.545000000000e+02 -2.265169322004e-02 3.346879805241e-04 2.341766547623e+01
1.547500000000e+02 -2.269608463111e-02 3.348989988542e-04 2.348100360161e+01
1.550000000000e+02 -2.274981365150e-02 3.351505896230e-04 2.354430414139e+01
1.552500000000e+02 -2.281277173196e-02 3.354444855411e-04 2.360745950649e+01
1.555000000000e+02 -2.288474562615e-02 3.357819176618e-04 2.367036557473e+01
1.557500000000e+02 -2.296541043372e-02 3.361633790669e-04 2.373292212834e+01
1.560000000000e+02 -2.305432220281e-02 3.365885293224e-04 2.379503318403e+01
1.562500000000e+02 -2.315091583164e-02 3.370561948583e-04 2.385660728484e+01
1.565000000000e+02 -2.325450277139e-02 3.375643531620e-04 2.391755766612e+01
1.567500000000e+02 -2.336427481091e-02 3.381100930073e-04 2.397780240974e+01
1.570000000000e+02 -2.347930798624e-02 3.386893367504e-04 2.403726445103e+01
1.572500000000e+02 -2.359857256853e-02 3.392971346426e-04 2.409587161961e+01
1.575000000000e+02 -2.372094379393e-02 3.399278151155e-04 2.415355652331e+01
1.577500000000e+02 -2.384521726535e-02 3.405749932913e-04 2.421025645406e+01
1.580000000000e+02 -2.397012651053e-02 3.412315957757e-04 2.426591330059e+01
1.582500000000e+02 -2.409436113320e-02 3.418900603310e-04 2.432047329968e+01
1.585000000000e+02 -2.421658875191e-02 3.425425578142e-04 2.437388699835e+01
1.587500000000e+02 -2.433547662666e-02 3.431811396975e-04 2.442610899355e+01
1.590000000000e+02 -2.444971533554e-02 3.437979407892e-04 2.447709795536e+01
1.592500000000e+02 -2.455804121387e-02 3.443853652721e-04 2.452681643827e+01
1.595000000000e+02 -2.465925884470e-02 3.449362793932e-04 2.457523091210e+01
1.597500000000e+02 -2.475226296643e-02 3.454442030864e-04 2.462231185438e+01
1.600000000000e+02 -2.483605858062e-02 3.459034818071e-04 2.466803373102e+01
1.602500000000e+02 -2.490977858480e-02 3.463094371204e-04 2.471237519850e+01
1.605000000000e+02 -2.497269884395e-02 3.466585066994e-04 2.475531926023e+01
1.607500000000e+02 -2.502424971016e-02 3.469483087874e-04 2.479685354696e+01
1.610000000000e+02 -2.506402448172e-02 3.471778088178e-04 2.483697043502e+01
1.612500000000e+02 -2.509178415615e-02 3.473472538781e-04 2.487566732046e+01
1.615000000000e+02 -2.510745863851e-02 3.474581730860e-04 2.491294690878e+01
1.617500000000e+02 -2.511114432775e-02 3.475133436970e-04 2.494881725260e+01
1.620000000000e+02 -2.510309796869e-02 3.475166794788e-04 2.498329197858e+01
1.622500000000e+02 -2.508372726531e-02 3.474731798696e-04 2.501639033666e+01
1.625000000000e+02 -2.505357868527e-02 3.473887887161e-04 2.504813718843e+01
1.627500000000e+02 -2.501332280894e-02 3.472701496762e-04 2.507856303510e+01
1.630000000000e+02 -2.496373817385e-02 3.471244760195e-04 2.510770375826e+01
1.632500000000e+02 -2.490569369477e-02 3.469593750724e-04 2.513560052247e+01
1.635000000000e+02 -2.484013039724e-02 3.467826452258e-04 2.516229949404e+01
1.637500000000e+02 -2.476804352462e-02 3.466020074799e-04 2.518785155814e+01
1.640000000000e+02 -2.469046532169e-02 3.464250383687e-04 2.521231197849e+01
1.642500000000e+02 -2.460844894975e-02 3.462589985256e-04 2.523574002668e+01
1.645000000000e+02 -2.452305396388e-02 3.461106800268e-04 2.525819870381e+01
1.647500000000e+02 -2.443533403998e-02 3.459862951384e-04 2.527975424793e+01
1.650000000000e+02 -2.434632660389e-02 3.458913903700e-04 2.530047586292e+01
1.652500000000e+02 -2.425704481720e-02 3.458307918914e-04 2.532043536121e+01
1.655000000000e+02 -2.416847166207e-02 3.458085751323e-04 2.533970684588e+01
1.657500000000e+02 -2.408155603146e-02 3.458280603824e-04 2.535836641748e+01
1.660000000000e+02 -2.399721050371e-02 3.458918320253e-04 2.537649186568e+01
1.662500000000e+02 -2.391631037131e-02 3.460017731303e-04 2.539416254282e+01
1.665000000000e+02 -2.383969378093e-02 3.461590983116e-04 2.541145893725e+01
1.667500000000e+02 -2.376816267107e-02 3.463644931457e-04 2.542846252476e+01
1.670000000000e+02 -2.370248371787e-02 3.466181370814e-04 2.544525564722e+01
1.672500000000e+02 -2.364338910469e-02 3.469197734163e-04 2.546192104565e+01
1.675000000000e+02 -2.359157649913e-02 3.472687952851e-04 2.547854169104e+01
1.677500000000e+02 -2.354770817147e-02 3.476643244275e-04 2.549520062418e+01
1.680000000000e+02 -2.351240902040e-02 3.481052697313e-04 2.551198032016e+01
1.682500000000e+02 -2.348626276192e-02 3.485903849401e-04 2.552896268589e+01
1.685000000000e+02 -2.346980715376e-02 3.491183157579e-04 2.554622826755e+01
1.687500000000e+02 -2.346352760700e-02 3.496876729652e-04 2.556385616168e+01
1.690000000000e+02 -2.346784976161e-02 3.502970179021e-04 2.558192339619e+01
1.692500000000e+02 -2.348313113960e-02 3.509448821062e-04 2.560050425600e+01
1.695000000000e+02 -2.350965275862e-02 3.516297729916e-04 2.561967017956e+01
1.697500000000e+02 -2.354761034433e-02 3.523501929584e-04 2.563948877344e+01
1.700000000000e+02 -2.359710603522e-02 3.531045749284e-04 2.566002381022e+01
1.702500000000e+02 -2.365814064173e-02 3.538912874463e-04 2.568133425304e+01
1.705000000000e+02 -2.373060766903e-02 3.547086398942e-04 2.570347434809e+01
1.707500000000e+02 -2.381428837172e-02 3.555548450097e-04 2.572649271823e+01
1.710000000000e+02 -2.390884896836e-02 3.564279846508e-04 2.575043260074e+01
1.712500000000e+02 -2.401383887688e-02 3.573259830205e-04 2.577533105026e+01
1.715000000000e+02 -2.412869277269e-02 3.582465745274e-04 2.580121933868e+01
1.717500000000e+02 -2.425273302234e-02 3.591872991948e-04 2.582812229765e+01
1.720000000000e+02 -2.438517591380e-02 3.601454929853e-04 2.585605887875e+01
1.722500000000e+02 -2.452513830832e-02 3.611182755543e-04 2.588504162083e+01
1.725000000000e+02 -2.467164787482e-02 3.621025388898e-04 2.591507734523e+01
1.727500000000e+02 -2.482365307663e-02 3.630949422629e-04 2.594616671739e+01
1.730000000000e+02 -2.498003614183e-02 3.640919326354e-04 2.597830502855e+01
1.732500000000e+02 -2.513962539043e-02 3.650897509088e-04 2.601148188383e+01
1.735000000000e+02 -2.530120957398e-02 3.660844662351e-04 2.604568164321e+01
1.737500000000e+02 -2.546355245988e-02 3.670720095605e-04 2.608088386501e+01
1.740000000000e+02 -2.562540715759e-02 3.680481642941e-04 2.611706299440e+01
1.742500000000e+02 -2.578553217845e-02 3.690086447767e-04 2.615418915009e+01
1.745000000000e+02 -2.594270607954e-02 3.699491482101e-04 2.619222777499e+01
1.747500000000e+02 -2.609574245188e-02 3.708654094583e-04 2.623114001303e+01
1.750000000000e+02 -2.624350431069e-02 3.717532456391e-04 2.627088306140e+01
1.752500000000e+02 -2.638491759706e-02 3.726085570595e-04 2.631140982765e+01
1.755000000000e+02 -2.651898365243e-02 3.734276528352e-04 2.635266925057e+01
1.757500000000e+02 -2.664479059712e-02 3.742071331127e-04 2.639460658732e+01
1.760000000000e+02 -2.676152355585e-02 3.749440098153e-04 2.643716304687e+01
1.762500000000e+02 -2.686847415416e-02 3.756355598359e-04 2.648027613302e+01
1.765000000000e+02 -2.696504808628e-02 3.762795940373e-04 2.652387956240e+01
1.767500000000e+02 -2.705077055051e-02 3.768745290275e-04 2.656790359209e+01
1.770000000000e+02 -2.712529017269e-02 3.774193665344e-04 2.661227466399e+01
1.772500000000e+02 -2.718838133439e-02 3.779137189329e-04 2.665691574743e+01
1.775000000000e+02 -2.723994480151e-02 3.783578474160e-04 2.670174633769e+01
1.777500000000e+02 -2.728000626022e-02 3.787526556952e-04 2.674668247992e+01
1.780000000000e+02 -2.730871374530e-02 3.790996775722e-04 2.679163710169e+01
1.782500000000e+02 -2.732633362348e-02 3.794010459667e-04 2.683651974754e+01
1.785000000000e+02 -2.733324526979e-02 3.796594552795e-04 2.688123694449e+01
1.787500000000e+02 -2.732993458312e-02 3.798781088226e-04 2.692569226590e+01
1.790000000000e+02 -2.731698668693e-02 3.800606566972e-04 2.696978647612e+01
1.792500000000e+02 -2.729507773524e-02 3.802111258263e-04 2.701341763445e+01
1.795000000000e+02 -2.726496630088e-02 3.803338451006e-04 2.705648145927e+01
1.797500000000e+02 -2.722748376563e-02 3.804333447811e-04 2.709887121456e+01
1.800000000000e+02 -2.718352487174e-02 3.805143389257e-04 2.714047810814e+01
1.802500000000e+02 -2.713403746774e-02 3.805816002152e-04 2.718119145069e+01
1.805000000000e+02 -2.708001162114e-02 3.806398766892e-04 2.722089887830e+01
1.807500000000e+02 -2.702246820439e-02 3.806938247441e-04 2.725948655940e+01
1.810000000000e+02 -2.696244737719e-02 3.807479467426e-04 2.729683959947e+01
1.812500000000e+02 -2.690099573180e-02 3.808065103562e-04 2.733284210819e+01
1.815000000000e+02 -2.683915354486e-02 3.808734736096e-04 2.736737766725e+01
1.817500000000e+02 -2.677794162663e-02 3.809524473746e-04 2.740032961797e+01
1.820000000000e+02 -2.671834819490e-02 3.810466384660e-04 2.743158156767e+01
1.822500000000e+02 -2.666131473355e-02 3.811587899565e-04 2.746101765467e+01
1.825000000000e+02 -2.660772360881e-02 3.812911497854e-04 2.748852325393e+01
1.827500000000e+02 -2.655838465683e-02 3.814454234068e-04 2.751398535925e+01
1.830000000000e+02 -2.651402425790e-02 3.816227521296e-04 2.753729339400e+01
1.832500000000e+02 -2.647527418454e-02 3.818236929376e-04 2.755833975430e+01
1.835000000000e+02 -2.644266333843e-02 3.820482269879e-04 2.757702073366e+01
1.837500000000e+02 -2.641660971774e-02 3.822957351940e-04 2.759323722599e+01
1.840000000000e+02 -2.639741661865e-02 3.825650285079e-04 2.760689575407e+01
1.842500000000e+02 -2.638526928883e-02 3.828543559215e-04 2.761790930289e+01
1.845000000000e+02 -2.638023515546e-02 3.831614498222e-04 2.762619841061e+01
1.847500000000e+02 -2.638226545524e-02 3.834835642584e-04 2.763169213050e+01
1.850000000000e+02 -2.639119914393e-02 3.838175208808e-04 2.763432901668e+01
1.852500000000e+02 -2.640676960236e-02 3.841597741424e-04 2.763405818327e+01
1.855000000000e+02 -2.642860970763e-02 3.845064594971e-04 2.763084016522e+01
1.857500000000e+02 -2.645625216890e-02 3.848534646651e-04 2.762464785671e+01
1.860000000000e+02 -2.648913467802e-02 3.851964791319e-04 2.761546720324e+01
1.862500000000e+02 -2.652661389579e-02 3.855310662974e-04 2.760329790641e+01
1.865000000000e+02 -2.656797877067e-02 3.858527102532e-04 2.758815384134e+01
1.867500000000e+02 -2.661246553643e-02 3.861568785128e-04 2.757006343837e+01
1.870000000000e+02 -2.665927080550e-02 3.864390733146e-04 2.754906973964e+01
1.872500000000e+02 -2.670756532427e-02 3.866948354566e-04 2.752523039318e+01
1.875000000000e+02 -2.675650528439e-02 3.869197566842e-04 2.749861729795e+01
1.877500000000e+02 -2.680524419658e-02 3.871096999523e-04 2.746931618625e+01
1.880000000000e+02 -2.685294250063e-02 3.872606615067e-04 2.743742585504e+01
1.882500000000e+02 -2.689877725949e-02 3.873688231419e-04 2.740305729408e+01
1.885000000000e+02 -2.694195158323e-02 3.874306017499e-04 2.736633265539e+01
1.887500000000e+02 -2.698170153226e-02 3.874427087229e-04 2.732738392023e+01
1.890000000000e+02 -2.701730353847e-02 3.874021395178e-04 2.728635164090e+01
1.892500000000e+02 -2.704808021326e-02 3.873061321354e-04 2.724338336430e+01
1.895000000000e+02 -2.707340580981e-02 3.871523246095e-04 2.719863212270e+01
1.897500000000e+02 -2.709271084281e-02 3.869387622647e-04 2.715225491553e+01
1.900000000000e+02 -2.710548578343e-02 3.866638898961e-04 2.710441101966e+01
1.902500000000e+02 -2.711128510424e-02 3.863265923909e-04 2.705526049187e+01
1.905000000000e+02 -2.710972982716e-02 3.859262158413e-04 2.700496277943e+01
1.907500000000e+02 -2.710050911134e-02 3.854625890391e-04 2.695367522061e+01
1.910000000000e+02 -2.708338161422e-02 3.849360320524e-04 2.690155187437e+01
1.912500000000e+02 -2.705817602827e-02 3.843473586229e-04 2.684874254356e+01
1.915000000000e+02 -2.702479090236e-02 3.836978802392e-04 2.679539171289e+01
1.917500000000e+02 -2.698319381135e-02 3.829893905323e-04 2.674163795754e+01
1.920000000000e+02 -2.693341966044e-02 3.822241582484e-04 2.668761336031e+01
1.922500000000e+02 -2.687556842379e-02 3.814049062782e-04 2.663344331905e+01
1.925000000000e+02 -2.680980246232e-02 3.805347890318e-04 2.657924620208e+01
1.927500000000e+02 -2.673634294907e-02 3.796172966069e-04 2.652513349500e+01
1.930000000000e+02 -2.665546612088e-02 3.786563482928e-04 2.647120987471e+01
1.932500000000e+02 -2.656749924566e-02 3.776562616968e-04 2.641757362201e+01
1.935000000000e+02 -2.647281602821e-02 3.766216116915e-04 2.636431676071e+01
1.937500000000e+02 -2.637183038439e-02 3.755571588956e-04 2.631152560404e+01
1.940000000000e+02 -2.626499142600e-02 3.744678415305e-04 2.625928113649e+01
1.942500000000e+02 -2.615277809791e-02 3.733587689538e-04 2.620765945285e+01
1.945000000000e+02 -2.603569346663e-02 3.722351575968e-04 2.615673209242e+01
1.947500000000e+02 -2.591425917202e-02 3.711022024117e-04 2.610656653768e+01
1.950000000000e+02 -2.578900969452e-02 3.699649684218e-04 2.605722625199e+01
1.952500000000e+02 -2.566048680385e-02 3.688284453427e-04 2.600877101926e+01
1.955000000000e+02 -2.552923452662e-02 3.676974516751e-04 2.596125697958e+01
1.957500000000e+02 -2.539579473415e-02 3.665765646435e-04 2.591473661178e+01
1.960000000000e+02 -2.526070222067e-02 3.654700522411e-04 2.586925875996e+01
1.962500000000e+02 -2.512448166657e-02 3.643817552660e-04 2.582486826829e+01
1.965000000000e+02 -2.498764384027e-02 3.633152590418e-04 2.578160584484e+01
1.967500000000e+02 -2.485068314800e-02 3.622737136510e-04 2.573950770363e+01
1.970000000000e+02 -2.471407505677e-02 3.612597760419e-04 2.569860530627e+01
1.972500000000e+02 -2.457827531489e-02 3.602756452088e-04 2.565892477495e+01
1.975000000000e+02 -2.444371852159e-02 3.593230430089e-04 2.562048657777e+01
1.977500000000e+02 -2.431081710910e-02 3.584032888243e-04 2.558330517792e+01
1.980000000000e+02 -2.417996247994e-02 3.575171837635e-04 2.554738841211e+01
1.982500000000e+02 -2.405152468441e-02 3.566651000817e-04 2.551273732242e+01
1.985000000000e+02 -2.392585488529e-02 3.558471134356e-04 2.547934555861e+01
1.987500000000e+02 -2.380328621448e-02 3.550630240315e-04 2.544719926056e+01
1.990000000000e+02 -2.368413615820e-02 3.543123900846e-04 2.541627668000e+01
1.992500000000e+02 -2.356870893254e-02 3.535945904596e-04 2.538654790017e+01
1.995000000000e+02 -2.345729692574e-02 3.529089084242e-04 2.535797486494e+01
1.997500000000e+02 -2.335018330821e-02 3.522546062787e-04 2.533051108929e+01
2.000000000000e+02 -2.324764287695e-02 3.516309854210e-04 2.530410185033e+01
2.002500000000e+02 -2.314994350109e-02 3.510374352490e-04 2.527868408428e+01
2.005000000000e+02 -2.305734620176e-02 3.504734876793e-04 2.525418671704e+01
2.007500000000e+02 -2.297010500730e-02 3.499388541660e-04 2.523053076241e+01
2.010000000000e+02 -2.288846558785e-02 3.494334601116e-04 2.520762980588e+01
2.012500000000e+02 -2.281266339237e-02 3.489574776927e-04 2.518539032981e+01
2.015000000000e+02 -2.274292071010e-02 3.485113066948e-04 2.516371236269e+01
2.017500000000e+02 -2.267944254716e-02 3.480955051318e-04 2.514249002540e+01
2.020000000000e+02 -2.262241206927e-02 3.477108738409e-04 2.512161234583e+01
2.022500000000e+02 -2.257198409717e-02 3.473584719289e-04 2.510096403249e+01
2.025000000000e+02 -2.252827956918e-02 3.470394130691e-04 2.508042643889e+01
2.027500000000e+02 -2.249137802755e-02 3.467549148237e-04 2.505987853027e+01
2.030000000000e+02 -2.246131138703e-02 3.465061612975e-04 2.503919796486e+01
2.032500000000e+02 -2.243805628769e-02 3.462941488085e-04 2.501826222034e+01
2.035000000000e+02 -2.242152752990e-02 3.461197971327e-04 2.499694973128e+01
2.037500000000e+02 -2.241157056007e-02 3.459838241166e-04 2.497514111168e+01
2.040000000000e+02 -2.240795660509e-02 3.458866653523e-04 2.495272027639e+01
2.042500000000e+02 -2.241037655599e-02 3.458284047236e-04 2.492957566131e+01
2.045000000000e+02 -2.241843768040e-02 3.458087149285e-04 2.490560132239e+01
2.047500000000e+02 -2.243166199244e-02 3.458268077631e-04 2.488069793427e+01
2.050000000000e+02 -2.244948463515e-02 3.458813884073e-04 2.485477384473e+01
2.052500000000e+02 -2.247125571494e-02 3.459706046166e-04 2.482774589278e+01
2.055000000000e+02 -2.249624393181e-02 3.460920555181e-04 2.479954006996e+01
2.057500000000e+02 -2.252364124522e-02 3.462428063719e-04 2.477009223013e+01
2.060000000000e+02 -2.255257109093e-02 3.464193370490e-04 2.473934846398e+01
2.062500000000e+02 -2.258209843171e-02 3.466175631756e-04 2.470726529038e+01
2.065000000000e+02 -2.261124065201e-02 3.468328741942e-04 2.467380990450e+01
2.067500000000e+02 -2.263898203626e-02 3.470601778524e-04 2.463896004794e+01
2.070000000000e+02 -2.266428956014e-02 3.472939553022e-04 2.460270369986e+01
2.072500000000e+02 -2.268613018719e-02 3.475283378276e-04 2.456503887661e+01
2.075000000000e+02 -2.270348965569e-02 3.477571676902e-04 2.452597301759e+01
2.077500000000e+02 -2.271539236082e-02 3.479740816896e-04 2.448552243212e+01
2.080000000000e+02 -2.272092093049e-02 3.481726066301e-04 2.444371146807e+01
2.082500000000e+02 -2.271923711857e-02 3.483462880773e-04 2.440057192303e+01
2.085000000000e+02 -2.270960110850e-02 3.484887945603e-04 2.435614210237e+01
2.087500000000e+02 -2.269139071885e-02 3.485940243583e-04 2.431046604875e+01
2.090000000000e+02 -2.266411781893e-02 3.486562128156e-04 2.426359258002e+01
2.092500000000e+02 -2.262744507575e-02 3.486700495025e-04 2.421557468083e+01
2.095000000000e+02 -2.258119806746e-02 3.486307803750e-04 2.416646861536e+01
2.097500000000e+02 -2.252537549518e-02 3.485343086270e-04 2.411633326471e+01
2.100000000000e+02 -2.246015627730e-02 3.483772888479e-04 2.406522953608e+01
2.102500000000e+02 -2.238590106723e-02 3.481572002928e-04 2.401321968511e+01
2.105000000000e+02 -2.230315329907e-02 3.478724244672e-04 2.396036705817e+01
2.107500000000e+02 -2.221263261712e-02 3.475222997313e-04 2.390673557819e+01
2.110000000000e+02 -2.211522587149e-02 3.471071677058e-04 2.385238947602e+01
2.112500000000e+02 -2.201197395092e-02 3.466283493490e-04 2.379739308921e+01
2.115000000000e+02 -2.190405289524e-02 3.460881611595e-04 2.374181054663e+01
2.117500000000e+02 -2.179275481496e-02 3.454899374332e-04 2.368570583933e+01
2.120000000000e+02 -2.167946204624e-02 3.448379731474e-04 2.362914257609e+01
2.122500000000e+02 -2.156562081872e-02 3.441374689909e-04 2.357218397004e+01
2.125000000000e+02 -2.145271095106e-02 3.433944500360e-04 2.351489261436e+01
2.127500000000e+02 -2.134221686301e-02 3.426156835538e-04 2.345733063330e+01
2.130000000000e+02 -2.123559459621e-02 3.418085577651e-04 2.339955932126e+01
2.132500000000e+02 -2.113424172566e-02 3.409809657921e-04 2.334163929015e+01
2.135000000000e+02 -2.103946583111e-02 3.401411559003e-04 2.328363008919e+01
2.137500000000e+02 -2.095245619428e-02 3.392975893924e-04 2.322559032554e+01
2.140000000000e+02 -2.087425642973e-02 3.384587688348e-04 2.316757728593e+01
2.142500000000e+02 -2.080574146527e-02 3.376330977613e-04 2.310964706172e+01
2.145000000000e+02 -2.074759747872e-02 3.368287067829e-04 2.305185421287e+01
2.147500000000e+02 -2.070030559687e-02 3.360532945221e-04 2.299425194983e+01
2.150000000000e+02 -2.066413084766e-02 3.353139612469e-04 2.293689192872e+01
2.152500000000e+02 -2.063911511624e-02 3.346170438162e-04 2.287982440791e+01
2.155000000000e+02 -2.062507517027e-02 3.339680340733e-04 2.282309846016e+01
2.157500000000e+02 -2.062160711591e-02 3.333715751520e-04 2.276676201118e+01
2.160000000000e+02 -2.062809341609e-02 3.328312490856e-04 2.271086235517e+01
2.162500000000e+02 -2.064371710726e-02 3.323495029476e-04 2.265544632903e+01
2.165000000000e+02 -2.066747814604e-02 3.319276477987e-04 2.260056097306e+01
2.167500000000e+02 -2.069821608553e-02 3.315657930211e-04 2.254625383492e+01
2.170000000000e+02 -2.073463369576e-02 3.312629365815e-04 2.249257371692e+01
2.172500000000e+02 -2.077532567380e-02 3.310170183063e-04 2.243957102610e+01
2.175000000000e+02 -2.081880753470e-02 3.308249766860e-04 2.238729851564e+01
2.177500000000e+02 -2.086354822834e-02 3.306827360287e-04 2.233581157160e+01
2.180000000000e+02 -2.090800110116e-02 3.305854726583e-04 2.228516883193e+01
2.182500000000e+02 -2.095063657090e-02 3.305277881623e-04 2.223543229218e+01
2.185000000000e+02 -2.098997318466e-02 3.305036621695e-04 2.218666766489e+01
2.187500000000e+02 -2.102460784285e-02 3.305066669403e-04 2.213894432845e+01
2.190000000000e+02 -2.105324392372e-02 3.305301511574e-04 2.209233510599e+01
2.192500000000e+02 -2.107471688330e-02 3.305674851396e-04 2.204691611681e+01
2.195000000000e+02 -2.108801668549e-02 3.306120352237e-04 2.200276605984e+01
2.197500000000e+02 -2.109230699753e-02 3.306573220871e-04 2.195996569792e+01
2.200000000000e+02 -2.108694066857e-02 3.306973303797e-04 2.191859691604e+01
2.202500000000e+02 -2.107147053447e-02 3.307265868256e-04 2.187874162751e+01
2.205000000000e+02 -2.104565780730e-02 3.307402588748e-04 2.184048081001e+01
2.207500000000e+02 -2.100947410401e-02 3.307342459184e-04 2.180389306478e+01
2.210000000000e+02 -2.096310174766e-02 3.307052560079e-04 2.176905349976e+01
2.212500000000e+02 -2.090692853682e-02 3.306508597467e-04 2.173603231728e+01
2.215000000000e+02 -2.084153959872e-02 3.305695238815e-04 2.170489358112e+01
2.217500000000e+02 -2.076770518358e-02 3.304606200852e-04 2.167569389034e+01
2.220000000000e+02 -2.068636756790e-02 3.303244203436e-04 2.164848142816e+01
2.222500000000e+02 -2.059862470364e-02 3.301620701823e-04 2.162329491540e+01
2.225000000000e+02 -2.050571251820e-02 3.299755477527e-04 2.160016273701e+01
2.227500000000e+02 -2.040898836434e-02 3.297676118368e-04 2.157910251729e+01
2.230000000000e+02 -2.030991196774e-02 3.295417373944e-04 2.156012063582e+01
2.232500000000e+02 -2.021002706526e-02 3.293020424198e-04 2.154321214746e+01
2.235000000000e+02 -2.011094186421e-02 3.290532051988e-04 2.152836073804e+01
2.237500000000e+02 -2.001431055052e-02 3.288003841318e-04 2.151553921893e+01
2.240000000000e+02 -1.992181309847e-02 3.285491250469e-04 2.150470991076e+01
2.242500000000e+02 -1.983513548324e-02 3.283052712672e-04 2.149582540518e+01
2.245000000000e+02 -1.975594954027e-02 3.280748667175e-04 2.148882927199e+01
2.247500000000e+02 -1.968589329773e-02 3.278640664040e-04 2.148365724330e+01
2.250000000000e+02 -1.962655091255e-02 3.276790378023e-04 2.148023813536e+01
2.252500000000e+02 -1.957943307222e-02 3.275258509896e-04 2.147849500949e+01
2.255000000000e+02 -1.954595804762e-02 3.274103926399e-04 2.147834635944e+01
2.257500000000e+02 -1.952743372073e-02 3.273383225705e-04 2.147970709058e+01
2.260000000000e+02 -1.952504024820e-02 3.273149214395e-04 2.148248987475e+01
2.262500000000e+02 -1.953981418546e-02 3.273449942732e-04 2.148660604833e+01
2.265000000000e+02 -1.957263430471e-02 3.274328125284e-04 2.149196663424e+01
2.267500000000e+02 -1.962420855966e-02 3.275819536074e-04 2.149848328971e+01
2.270000000000e+02 -1.969506447308e-02 3.277952256634e-04 2.150606891671e+01
2.272500000000e+02 -1.978553911184e-02 3.280747769358e-04 2.151463865845e+01
2.275000000000e+02 -1.989577336214e-02 3.284218722663e-04 2.152411037384e+01
2.277500000000e+02 -2.002570873605e-02 3.288368365244e-04 2.153440499976e+01
2.280000000000e+02 -2.017508389248e-02 3.293190816632e-04 2.154544735926e+01
2.282500000000e+02 -2.034343752698e-02 3.298669306115e-04 2.155716611963e+01
2.285000000000e+02 -2.053010951385e-02 3.304776456588e-04 2.156949453933e+01
2.287500000000e+02 -2.073424825818e-02 3.311475802463e-04 2.158237032547e+01
2.290000000000e+02 -2.095481627219e-02 3.318721582934e-04 2.159573631948e+01
2.292500000000e+02 -2.119060143198e-02 3.326458352138e-04 2.160954030473e+01
2.295000000000e+02 -2.144022632172e-02 3.334620970248e-04 2.162373569032e+01
2.297500000000e+02 -2.170216239776e-02 3.343136075084e-04 2.163828128701e+01
2.300000000000e+02 -2.197474246360e-02 3.351923405047e-04 2.165314201822e+01
2.302500000000e+02 -2.225617672553e-02 3.360896474319e-04 2.166828869184e+01
2.305000000000e+02 -2.254456784171e-02 3.369963892736e-04 2.168369871339e+01
2.307500000000e+02 -2.283792800381e-02 3.379030484091e-04 2.169935583633e+01
2.310000000000e+02 -2.313419615236e-02 3.387998845905e-04 2.171525084648e+01
2.312500000000e+02 -2.343125582357e-02 3.396770931204e-04 2.173138130637e+01
2.315000000000e+02 -2.372695320296e-02 3.405249735943e-04 2.174775183751e+01
2.317500000000e+02 -2.401911711031e-02 3.413340862667e-04 2.176437434683e+01
2.320000000000e+02 -2.430557681299e-02 3.420953993976e-04 2.178126753988e+01
2.322500000000e+02 -2.458418358629e-02 3.428004494135e-04 2.179845718719e+01
2.325000000000e+02 -2.485283032700e-02 3.434414765771e-04 2.181597565160e+01
2.327500000000e+02 -2.510947159894e-02 3.440115528886e-04 2.183386130029e+01
2.330000000000e+02 -2.535214712937e-02 3.445047315771e-04 2.185215836732e+01
2.332500000000e+02 -2.557900055051e-02 3.449161266398e-04 2.187091578284e+01
2.335000000000e+02 -2.578830451568e-02 3.452420060352e-04 2.189018681489e+01
2.337500000000e+02 -2.597847942585e-02 3.454798098384e-04 2.191002764129e+01
2.340000000000e+02 -2.614811859196e-02 3.456282501123e-04 2.193049668323e+01
2.342500000000e+02 -2.629600915876e-02 3.456873758012e-04 2.195165326741e+01
2.345000000000e+02 -2.642115181519e-02 3.456583575193e-04 2.197355619855e+01
2.347500000000e+02 -2.652278569806e-02 3.455438145450e-04 2.199626289999e+01
2.350000000000e+02 -2.660040367633e-02 3.453474690511e-04 2.201982765163e+01
2.352500000000e+02 -2.665377433900e-02 3.450740646391e-04 2.204430073477e+01
2.355000000000e+02 -2.668295555327e-02 3.447293728568e-04 2.206972704807e+01
2.357500000000e+02 -2.668830409631e-02 3.443201308053e-04 2.209614483572e+01
2.360000000000e+02 -2.667048696219e-02 3.438537040514e-04 2.212358505269e+01
2.362500000000e+02 -2.663048290464e-02 3.433381311036e-04 2.215207036927e+01
2.365000000000e+02 -2.656957908918e-02 3.427818006874e-04 2.218161436230e+01
2.367500000000e+02 -2.648936589826e-02 3.421933606698e-04 2.221222142404e+01
2.370000000000e+02 -2.639172290525e-02 3.415816562452e-04 2.224388637375e+01
2.372500000000e+02 -2.627880082443e-02 3.409554979776e-04 2.227659425847e+01
2.375000000000e+02 -2.615300132960e-02 3.403236066047e-04 2.231032092168e+01
2.377500000000e+02 -2.601694933820e-02 3.396943243921e-04 2.234503317261e+01
2.380000000000e+02 -2.587346321786e-02 3.390755420416e-04 2.238068950448e+01
2.382500000000e+02 -2.572552074026e-02 3.384747042342e-04 2.241724058530e+01
2.385000000000e+02 -2.557622351071e-02 3.378987422657e-04 2.245463053234e+01
2.387500000000e+02 -2.542875801684e-02 3.373539979145e-04 2.249279762910e+01
2.390000000000e+02 -2.528635556108e-02 3.368461851581e-04 2.253167550990e+01
2.392500000000e+02 -2.515225182713e-02 3.363804325489e-04 2.257119394294e+01
2.395000000000e+02 -2.502964552436e-02 3.359613078850e-04 2.261128030286e+01
2.397500000000e+02 -2.492165757474e-02 3.355928388569e-04 2.265186030052e+01
2.400000000000e+02 -2.483129104197e-02 3.352785563914e-04 2.269285899781e+01
2.402500000000e+02 -2.476139225932e-02 3.350215420376e-04 2.273420170337e+01
2.405000000000e+02 -2.471461491493e-02 3.348244751520e-04 2.277581442028e+01
2.407500000000e+02 -2.469338433844e-02 3.346896816303e-04 2.281762484657e+01
2.410000000000e+02 -2.469986643165e-02 3.346191461383e-04 2.285956255535e+01
2.412500000000e+02 -2.473593849273e-02 3.346145998185e-04 2.290155936665e+01
2.415000000000e+02 -2.480316358717e-02 3.346774675982e-04 2.294354962784e+01
2.417500000000e+02 -2.490276937932e-02 3.348089309690e-04 2.298546996036e+01
2.420000000000e+02 -2.503562830115e-02 3.350098789750e-04 2.302725970717e+01
2.422500000000e+02 -2.520224413107e-02 3.352809193431e-04 2.306886051622e+01
2.425000000000e+02 -2.540274151220e-02 3.356222692390e-04 2.311021635411e+01
2.427500000000e+02 -2.563686102224e-02 3.360337235219e-04 2.315127302015e+01
2.430000000000e+02 -2.590395587424e-02 3.365146607471e-04 2.319197851350e+01
2.432500000000e+02 -2.620299770262e-02 3.370639687994e-04 2.323228229624e+01
2.435000000000e+02 -2.653258273512e-02 3.376799791186e-04 2.327213582691e+01
2.437500000000e+02 -2.689094701445e-02 3.383604179033e-04 2.331149192658e+01
2.440000000000e+02 -2.727598339688e-02 3.391023593952e-04 2.335030550711e+01
2.442500000000e+02 -2.768526680442e-02 3.399021993955e-04 2.338853311595e+01
2.445000000000e+02 -2.811608188275e-02 3.407556429195e-04 2.342613386599e+01
2.447500000000e+02 -2.856545865310e-02 3.416576973269e-04 2.346306919460e+01
2.450000000000e+02 -2.903021012980e-02 3.426026891253e-04 2.349930396313e+01
2.452500000000e+02 -2.950697800815e-02 3.435843058976e-04 2.353480639678e+01
2.455000000000e+02 -2.999227956795e-02 3.445956532929e-04 2.356954930682e+01
2.457500000000e+02 -3.048256077072e-02 3.456293316078e-04 2.360351011006e+01
2.460000000000e+02 -3.097425033302e-02 3.466775332963e-04 2.363667206458e+01
2.462500000000e+02 -3.146381757324e-02 3.477321466058e-04 2.366902426914e+01
2.465000000000e+02 -3.194783023100e-02 3.487848536170e-04 2.370056279380e+01
2.467500000000e+02 -3.242301307405e-02 3.498273265636e-04 2.373129058960e+01
2.470000000000e+02 -3.288630514545e-02 3.508513700003e-04 2.376121803420e+01
2.472500000000e+02 -3.333491419238e-02 3.518489963583e-04 2.379036323843e+01
2.475000000000e+02 -3.376636760994e-02 3.528125873194e-04 2.381875189885e+01
2.477500000000e+02 -3.417855691457e-02 3.537350329724e-04 2.384641691113e+01
2.480000000000e+02 -3.456977665089e-02 3.546098632113e-04 2.387339850767e+01
2.482500000000e+02 -3.493875325369e-02 3.554313679845e-04 2.389974316567e+01
2.485000000000e+02 -3.528466654135e-02 3.561947054213e-04 2.392550345346e+01
2.487500000000e+02 -3.560715991494e-02 3.568959549472e-04 2.395073663613e+01
2.490000000000e+02 -3.590634108847e-02 3.575322119756e-04 2.397550422918e+01
2.492500000000e+02 -3.618277079781e-02 3.581016001997e-04 2.399987041230e+01
2.495000000000e+02 -3.643744277406e-02 3.586032325270e-04 2.402390133450e+01
2.497500000000e+02 -3.667175286016e-02 3.590374905265e-04 2.404766375798e+01
2.500000000000e+02 -3.688745766088e-02 3.594058063226e-04 2.407122379009e+01
2.502500000000e+02 -3.708662676006e-02 3.597105596953e-04 2.409464611017e+01
2.505000000000e+02 -3.727158515928e-02 3.599550923142e-04 2.411799282521e+01
2.507500000000e+02 -3.744484989453e-02 3.601436694835e-04 2.414132250283e+01
2.510000000000e+02 -3.760906348877e-02 3.602814261438e-04 2.416468974738e+01
2.512500000000e+02 -3.776692300332e-02 3.603742995366e-04 2.418814454393e+01
2.515000000000e+02 -3.792110709049e-02 3.604287145026e-04 2.421173187007e+01
2.517500000000e+02 -3.807420660722e-02 3.604516860804e-04 2.423549180133e+01
2.520000000000e+02 -3.822865532449e-02 3.604507188901e-04 2.425945950220e+01
2.522500000000e+02 -3.838666530185e-02 3.604336648863e-04 2.428366547153e+01
2.525000000000e+02 -3.855017089423e-02 3.604086306374e-04 2.430813618762e+01
2.527500000000e+02 -3.872077808280e-02 3.603838689841e-04 2.433289465625e+01
2.530000000000e+02 -3.889972466446e-02 3.603676708478e-04 2.435796122663e+01
2.532500000000e+02 -3.908784966564e-02 3.603682829266e-04 2.438335440730e+01
2.535000000000e+02 -3.928557613432e-02 3.603938801427e-04 2.440909190549e+01
2.537500000000e+02 -3.949290407597e-02 3.604524035228e-04 2.443519150946e+01
2.540000000000e+02 -3.970941586813e-02 3.605514850503e-04 2.446167204838e+01
2.542500000000e+02 -3.993429286434e-02 3.606983694018e-04 2.448855424551e+01
2.545000000000e+02 -4.016634495256e-02 3.608998392268e-04 2.451586155190e+01
2.547500000000e+02 -4.040404842924e-02 3.611620831922e-04 2.454362078103e+01
2.550000000000e+02 -4.064559464422e-02 3.614906751052e-04 2.457186264025e+01
2.552500000000e+02 -4.088894473503e-02 3.618905760490e-04 2.460062209218e+01
2.555000000000e+02 -4.113189397995e-02 3.623659215818e-04 2.462993853980e+01
2.557500000000e+02 -4.137213796941e-02 3.629199651817e-04 2.465985582751e+01
2.560000000000e+02 -4.160734452458e-02 3.635550281462e-04 2.469042207186e+01
2.562500000000e+02 -4.183522586164e-02 3.642724347557e-04 2.472168930279e+01
2.565000000000e+02 -4.205361215764e-02 3.650725198359e-04 2.475371300296e+01
2.567500000000e+02 -4.226052278205e-02 3.659545470982e-04 2.478655139921e+01
2.570000000000e+02 -4.245423454791e-02 3.669167012959e-04 2.482026473020e+01
2.572500000000e+02 -4.263334630466e-02 3.679560762722e-04 2.485491434490e+01
2.575000000000e+02 -4.279683739900e-02 3.690687142507e-04 2.489056182281e+01
2.577500000000e+02 -4.294411845340e-02 3.702496502067e-04 2.492726785504e+01
2.580000000000e+02 -4.307507393458e-02 3.714929719519e-04 2.496509124051e+01
2.582500000000e+02 -4.319009786583e-02 3.727919047390e-04 2.500408790610e+01
2.585000000000e+02 -4.329011536428e-02 3.741389497379e-04 2.504430967047e+01
2.587500000000e+02 -4.337659936200e-02 3.755259944502e-04 2.508580342326e+01
2.590000000000e+02 -4.345157042639e-02 3.769443076285e-04 2.512860988244e+01
2.592500000000e+02 -4.351759246309e-02 3.783848742120e-04 2.517276290032e+01
2.595000000000e+02 -4.357774903942e-02 3.798385264523e-04 2.521828828325e+01
2.597500000000e+02 -4.363561771587e-02 3.812961288599e-04 2.526520326389e+01
2.600000000000e+02 -4.369522227563e-02 3.827487423283e-04 2.531351540735e+01
2.602500000000e+02 -4.376098505524e-02 3.841878062486e-04 2.536322228749e+01
2.605000000000e+02 -4.383765816508e-02 3.856053031235e-04 2.541431049470e+01
2.607500000000e+02 -4.393025712336e-02 3.869938858880e-04 2.546675554465e+01
2.610000000000e+02 -4.404397320302e-02 3.883472646079e-04 2.552052101046e+01
2.612500000000e+02 -4.418409182976e-02 3.896602435112e-04 2.557555868396e+01
2.615000000000e+02 -4.435589375020e-02 3.909286407850e-04 2.563180785541e+01
2.617500000000e+02 -4.456456481402e-02 3.921495492897e-04 2.568919576478e+01
2.620000000000e+02 -4.481508956531e-02 3.933214543233e-04 2.574763704843e+01
2.622500000000e+02 -4.511215708473e-02 3.944442726168e-04 2.580703449137e+01
2.625000000000e+02 -4.546005370135e-02 3.955193465103e-04 2.586727869872e+01
2.627500000000e+02 -4.586256948512e-02 3.965494443101e-04 2.592824914654e+01
2.630000000000e+02 -4.632289501309e-02 3.975387000031e-04 2.598981410254e+01
2.632500000000e+02 -4.684353251384e-02 3.984925092350e-04 2.605183198241e+01
2.635000000000e+02 -4.742619973859e-02 3.994174374270e-04 2.611415154688e+01
2.637500000000e+02 -4.807174893697e-02 4.003210451415e-04 2.617661353196e+01
2.640000000000e+02 -4.878008424356e-02 4.012116815667e-04 2.623905111855e+01
2.642500000000e+02 -4.955009710812e-02 4.020982539998e-04 2.630129181431e+01
2.645000000000e+02 -5.037960760134e-02 4.029899717008e-04 2.636315824973e+01
2.647500000000e+02 -5.126532631580e-02 4.038960747760e-04 2.642446986686e+01
2.650000000000e+02 -5.220283340073e-02 4.048255558693e-04 2.648504467831e+01
2.652500000000e+02 -5.318657667218e-02 4.057868784090e-04 2.654470041526e+01
2.655000000000e+02 -5.420989381476e-02 4.067877009567e-04 2.660325641626e+01
2.657500000000e+02 -5.526505528182e-02 4.078346143967e-04 2.666053549503e+01
2.660000000000e+02 -5.634333286800e-02 4.089328996444e-04 2.671636521978e+01
2.662500000000e+02 -5.743509054080e-02 4.100862867835e-04 2.677057978767e+01
2.665000000000e+02 -5.852989705974e-02 4.112967313065e-04 2.682302182168e+01
2.667500000000e+02 -5.961666572731e-02 4.125645511937e-04 2.687354355872e+01
2.670000000000e+02 -6.068381270678e-02 4.138880890725e-04 2.692200850450e+01
2.672500000000e+02 -6.171943351384e-02 4.152637268924e-04 2.696829291757e+01
2.675000000000e+02 -6.271150686785e-02 4.166859722629e-04 2.701228667995e+01
2.677500000000e+02 -6.364810682056e-02 4.181474044767e-04 2.705389448444e+01
2.680000000000e+02 -6.451762467795e-02 4.196388732733e-04 2.709303678428e+01
2.682500000000e+02 -6.530901089445e-02 4.211497825502e-04 2.712965012175e+01
2.685000000000e+02 -6.601200704976e-02 4.226682714987e-04 2.716368768839e+01
2.687500000000e+02 -6.661738437004e-02 4.241814706077e-04 2.719511937421e+01
2.690000000000e+02 -6.711716473493e-02 4.256757777778e-04 2.722393180607e+01
2.692500000000e+02 -6.750484291393e-02 4.271371645252e-04 2.725012776346e+01
2.695000000000e+02 -6.777557315822e-02 4.285514477110e-04 2.727372575394e+01
2.697500000000e+02 -6.792633815586e-02 4.299046261550e-04 2.729475913081e+01
2.700000000000e+02 -6.795607638268e-02 4.311831227851e-04 2.731327522752e+01
2.702500000000e+02 -6.786578393843e-02 4.323740094653e-04 2.732933399253e+01
2.705000000000e+02 -6.765855840912e-02 4.334652138734e-04 2.734300681540e+01
2.707500000000e+02 -6.733960111938e-02 4.344456948614e-04 2.735437505692e+01
2.710000000000e+02 -6.691616390029e-02 4.353055561483e-04 2.736352869546e+01
2.712500000000e+02 -6.639745435185e-02 4.360361323127e-04 2.737056463228e+01
2.715000000000e+02 -6.579448085895e-02 4.366300675423e-04 2.737558531421e+01
2.717500000000e+02 -6.511985850879e-02 4.370813424242e-04 2.737869719004e+01
2.720000000000e+02 -6.438756856022e-02 4.373852997471e-04 2.738000944394e+01
2.722500000000e+02 -6.361269010212e-02 4.375386811993e-04 2.737963245676e+01
2.725000000000e+02 -6.281109739006e-02 4.375396119060e-04 2.737767672129e+01
2.727500000000e+02 -6.199914289295e-02 4.373876743109e-04 2.737425165281e+01
2.730000000000e+02 -6.119332907628e-02 4.370839480090e-04 2.736946476416e+01
2.732500000000e+02 -6.040997799298e-02 4.366310905771e-04 2.736342052227e+01
2.735000000000e+02 -5.966491227495e-02 4.360333816033e-04 2.735621992978e+01
2.737500000000e+02 -5.897314406153e-02 4.352968295197e-04 2.734795957508e+01
2.740000000000e+02 -5.834859939687e-02 4.344292652434e-04 2.733873145577e+01
2.742500000000e+02 -5.780385614987e-02 4.334404468038e-04 2.732862221056e+01
2.745000000000e+02 -5.734993551333e-02 4.323421181543e-04 2.731771315447e+01
2.747500000000e+02 -5.699611444337e-02 4.311480530760e-04 2.730607963449e+01
2.750000000000e+02 -5.674980166572e-02 4.298740752969e-04 2.729379123213e+01
2.752500000000e+02 -5.661643816935e-02 4.285379903887e-04 2.728091119223e+01
2.755000000000e+02 -5.659946695094e-02 4.271595260947e-04 2.726749674050e+01
2.757500000000e+02 -5.670032276312e-02 4.257601596737e-04 2.725359856200e+01
2.760000000000e+02 -5.691849246766e-02 4.243628873179e-04 2.723926119567e+01
2.762500000000e+02 -5.725158695959e-02 4.229919007697e-04 2.722452253645e+01
2.765000000000e+02 -5.769547663925e-02 4.216722032669e-04 2.720941430965e+01
2.767500000000e+02 -5.824443091269e-02 4.204291061146e-04 2.719396159014e+01
2.770000000000e+02 -5.889131279142e-02 4.192877695530e-04 2.717818334836e+01
2.772500000000e+02 -5.962776827808e-02 4.182725845008e-04 2.716209201644e+01
2.775000000000e+02 -6.044445369017e-02 4.174065526945e-04 2.714569410980e+01
2.777500000000e+02 -6.133124103640e-02 4.167106606845e-04 2.712898985580e+01
2.780000000000e+02 -6.227744029309e-02 4.162032769953e-04 2.711197391000e+01
2.782500000000e+02 -6.327198848938e-02 4.158995384950e-04 2.709463507140e+01
2.785000000000e+02 -6.430364411587e-02 4.158108181216e-04 2.707695709289e+01
2.787500000000e+02 -6.536115176909e-02 4.159442428719e-04 2.705891848516e+01
2.790000000000e+02 -6.643341177236e-02 4.163023321189e-04 2.704049343556e+01
2.792500000000e+02 -6.750962803095e-02 4.168827651445e-04 2.702165175690e+01
2.795000000000e+02 -6.857945890216e-02 4.176782666268e-04 2.700235955819e+01
2.797500000000e+02 -6.963315735296e-02 4.186766392180e-04 2.698257992939e+01
2.800000000000e+02 -7.066170319557e-02 4.198609586649e-04 2.696227301137e+01
2.802500000000e+02 -7.165692591807e-02 4.212099104106e-04 2.694139704779e+01
2.805000000000e+02 -7.261161722928e-02 4.226982687472e-04 2.691990848890e+01
2.807500000000e+02 -7.351962827400e-02 4.242975257678e-04 2.689776273796e+01
2.810000000000e+02 -7.437594615993e-02 4.259766316158e-04 2.687491488733e+01
2.812500000000e+02 -7.517675658144e-02 4.277027856884e-04 2.685131987751e+01
2.815000000000e+02 -7.591947870421e-02 4.294423197858e-04 2.682693320427e+01
2.817500000000e+02 -7.660276878735e-02 4.311615941004e-04 2.680171159258e+01
2.820000000000e+02 -7.722650986035e-02 4.328279069153e-04 2.677561309048e+01
2.822500000000e+02 -7.779175839981e-02 4.344103620345e-04 2.674859768741e+01
2.825000000000e+02 -7.830065922025e-02 4.358806718401e-04 2.672062787840e+01
2.827500000000e+02 -7.875634346993e-02 4.372138819661e-04 2.669166867060e+01
2.830000000000e+02 -7.916277993357e-02 4.383889648460e-04 2.666168808410e+01
2.832500000000e+02 -7.952459778955e-02 4.393892769306e-04 2.663065760424e+01
2.835000000000e+02 -7.984689609348e-02 4.402028785672e-04 2.659855209412e+01
2.837500000000e+02 -8.013501519641e-02 4.408226828147e-04 2.656535023927e+01
2.840000000000e+02 -8.039429739675e-02 4.412463686618e-04 2.653103463523e+01
2.842500000000e+02 -8.062982891857e-02 4.414763524431e-04 2.649559218751e+01
2.845000000000e+02 -8.084619291192e-02 4.415193358360e-04 2.645901392369e+01
2.847500000000e+02 -8.104721086121e-02 4.413858482500e-04 2.642129535927e+01
2.850000000000e+02 -8.123570508573e-02 4.410897101119e-04 2.638243650837e+01
2.852500000000e+02 -8.141327755766e-02 4.406473568878e-04 2.634244223185e+01
2.855000000000e+02 -8.158013219399e-02 4.400768909091e-04 2.630132197993e+01
2.857500000000e+02 -8.173492588440e-02 4.393974980241e-04 2.625909011619e+01
2.860000000000e+02 -8.187467504243e-02 4.386287080668e-04 2.621576592619e+01
2.862500000000e+02 -8.199471966981e-02 4.377896241903e-04 2.617137360087e+01
2.865000000000e+02 -8.208874598676e-02 4.368980933419e-04 2.612594252322e+01
2.867500000000e+02 -8.214888558477e-02 4.359701846686e-04 2.607950687609e+01
2.870000000000e+02 -8.216587620530e-02 4.350196206891e-04 2.603210586157e+01
2.872500000000e+02 -8.212929762703e-02 4.340573491826e-04 2.598378349033e+01
2.875000000000e+02 -8.202787422150e-02 4.330912577228e-04 2.593458873748e+01
2.877500000000e+02 -8.184984243451e-02 4.321260159422e-04 2.588457495407e+01
2.880000000000e+02 -8.158337068883e-02 4.311629902734e-04 2.583379985024e+01
2.882500000000e+02 -8.121702624460e-02 4.302004450195e-04 2.578232542557e+01
2.885000000000e+02 -8.074026931739e-02 4.292335171855e-04 2.573021713135e+01
2.887500000000e+02 -8.014396755041e-02 4.282546253530e-04 2.567754403991e+01
2.890000000000e+02 -7.942090154032e-02 4.272538849223e-04 2.562437781898e+01
2.892500000000e+02 -7.856625961826e-02 4.262194812464e-04 2.557079278037e+01
2.895000000000e+02 -7.757808190113e-02 4.251381454062e-04 2.551686482870e+01
2.897500000000e+02 -7.645765342920e-02 4.239956370757e-04 2.546267107450e+01
2.900000000000e+02 -7.520982199476e-02 4.227772295840e-04 2.540828936824e+01
2.902500000000e+02 -7.384321045092e-02 4.214682029972e-04 2.535379719539e+01
2.905000000000e+02 -7.237033800712e-02 4.200542999363e-04 2.529927148158e+01
2.907500000000e+02 -7.080760381089e-02 4.185221551259e-04 2.524478743793e+01
2.910000000000e+02 -6.917516532634e-02 4.168596906158e-04 2.519041831395e+01
2.912500000000e+02 -6.749666763343e-02 4.150564544994e-04 2.513623432863e+01
2.915000000000e+02 -6.579887389202e-02 4.131039360772e-04 2.508230237440e+01
2.917500000000e+02 -6.411116354526e-02 4.109958507992e-04 2.502868527555e+01
2.920000000000e+02 -6.246493066105e-02 4.087284222381e-04 2.497544114231e+01
2.922500000000e+02 -6.089291527812e-02 4.063006008923e-04 2.492262315381e+01
2.925000000000e+02 -5.942844324711e-02 4.037142611753e-04 2.487027887443e+01
2.927500000000e+02 -5.810465426204e-02 4.009744650447e-04 2.481845016860e+01
2.930000000000e+02 -5.695368246876e-02 3.980896764747e-04 2.476717273968e+01
2.932500000000e+02 -5.600587293062e-02 3.950720238996e-04 2.471647614697e+01
2.935000000000e+02 -5.528900150401e-02 3.919374923862e-04 2.466638359830e+01
2.937500000000e+02 -5.482756472516e-02 3.887061544368e-04 2.461691203242e+01
2.940000000000e+02 -5.464214154486e-02 3.854023913953e-04 2.456807223786e+01
2.942500000000e+02 -5.474882721154e-02 3.820550180279e-04 2.451986898815e+01
2.945000000000e+02 -5.515879431780e-02 3.786974130350e-04 2.447230135725e+01
2.947500000000e+02 -5.587794424265e-02 3.753675044448e-04 2.442536304570e+01
2.950000000000e+02 -5.690669122096e-02 3.721076827388e-04 2.437904281499e+01
2.952500000000e+02 -5.823986468378e-02 3.689645786288e-04 2.433332492339e+01
2.955000000000e+02 -5.986672610573e-02 3.659886577460e-04 2.428818970751e+01
2.957500000000e+02 -6.177110903744e-02 3.632336718634e-04 2.424361414443e+01
2.960000000000e+02 -6.393166087697e-02 3.607559045914e-04 2.419957237341e+01
2.962500000000e+02 -6.632218804837e-02 3.586132302118e-04 2.415603643811e+01
2.965000000000e+02 -6.891208551579e-02 3.568639655324e-04 2.411297686952e+01
2.967500000000e+02 -7.166683745978e-02 3.555655818902e-04 2.407036320881e+01
2.970000000000e+02 -7.454858599766e-02 3.547733205567e-04 2.402816479353e+01
2.972500000000e+02 -7.751673890441e-02 3.545385252719e-04 2.398635126640e+01
2.975000000000e+02 -8.052860869323e-02 3.549070166758e-04 2.394489300427e+01
2.977500000000e+02 -8.354008052047e-02 3.559174513096e-04 2.390376184957e+01
2.980000000000e+02 -8.650627929547e-02 3.575996506280e-04 2.386293146870e+01
2.982500000000e+02 -8.938223219927e-02 3.599730714851e-04 2.382237761820e+01
2.985000000000e+02 -9.212353211724e-02 3.630453170027e-04 2.378207875804e+01
2.987500000000e+02 -9.468696962479e-02 3.668109837635e-04 2.374201617578e+01
2.990000000000e+02 -9.703114840512e-02 3.712506911984e-04 2.370217431570e+01
2.992500000000e+02 -9.911706573778e-02 3.763307212755e-04 2.366254077031e+01
2.995000000000e+02 -1.009086737187e-01 3.820024697043e-04 2.362310671331e+01
2.997500000000e+02 -1.023733966467e-01 3.882025770908e-04 2.358386679261e+01
3.000000000000e+02 -1.034826181577e-01 3.948534627496e-04 2.354481929363e+01
3.002500000000e+02 -1.042121270172e-01 4.018642206280e-04 2.350596594388e+01
3.005000000000e+02 -1.045425314249e-01 4.091319984564e-04 2.346731222590e+01
3.007500000000e+02 -1.044596216335e-01 4.165435921802e-04 2.342886713398e+01
3.010000000000e+02 -1.039546873479e-01 4.239772543362e-04 2.339064318056e+01
3.012500000000e+02 -1.030247847601e-01 4.313052317305e-04 2.335265637984e+01
3.015000000000e+02 -1.016729363143e-01 4.383962231065e-04 2.331492594483e+01
3.017500000000e+02 -9.990827500005e-02 4.451180639079e-04 2.327747451918e+01
3.020000000000e+02 -9.774610304376e-02 4.513404664924e-04 2.324032782994e+01
3.022500000000e+02 -9.520787361979e-02 4.569378282272e-04 2.320351466314e+01
3.025000000000e+02 -9.232107817801e-02 4.617919436970e-04 2.316706645707e+01
3.027500000000e+02 -8.911904252211e-02 4.657946785151e-04 2.313101745803e+01
3.030000000000e+02 -8.564061329482e-02 4.688503721115e-04 2.309540431130e+01
3.032500000000e+02 -8.192973958890e-02 4.708779885283e-04 2.306026561618e+01
3.035000000000e+02 -7.803494876945e-02 4.718129760922e-04 2.302564203379e+01
3.037500000000e+02 -7.400871079052e-02 4.716087370627e-04 2.299157545304e+01
3.040000000000e+02 -6.990670549589e-02 4.702378130866e-04 2.295810910042e+01
3.042500000000e+02 -6.578699333254e-02 4.676925586096e-04 2.292528660704e+01
3.045000000000e+02 -6.170910426894e-02 4.639854688884e-04 2.289315206137e+01
3.047500000000e+02 -5.773306377026e-02 4.591490367212e-04 2.286174900843e+01
3.050000000000e+02 -5.391836524011e-02 4.532352520324e-04 2.283112039461e+01
3.052500000000e+02 -5.032291963401e-02 4.463146835940e-04 2.280130786566e+01
3.055000000000e+02 -4.700200304914e-02 4.384752509026e-04 2.277235104215e+01
3.057500000000e+02 -4.400721587778e-02 4.298206672136e-04 2.274428748637e+01
3.060000000000e+02 -4.138550142858e-02 4.204686418879e-04 2.271715167472e+01
3.062500000000e+02 -3.917821867267e-02 4.105488279759e-04 2.269097510971e+01
3.065000000000e+02 -3.742032387209e-02 4.002006494400e-04 2.266578540915e+01
3.067500000000e+02 -3.613965648249e-02 3.895709748980e-04 2.264160616331e+01
3.070000000000e+02 -3.535635581451e-02 3.788116996074e-04 2.261845686935e+01
3.072500000000e+02 -3.508243888411e-02 3.680773664982e-04 2.259635217353e+01
3.075000000000e+02 -3.532151738443e-02 3.575227055725e-04 2.257530222900e+01
3.077500000000e+02 -3.606869270354e-02 3.473002790829e-04 2.255531239062e+01
3.080000000000e+02 -3.731061529154e-02 3.375581868526e-04 2.253638294202e+01
3.082500000000e+02 -3.902569853826e-02 3.284378581344e-04 2.251850969753e+01
3.085000000000e+02 -4.118450410854e-02 3.200721602083e-04 2.250168347301e+01
3.087500000000e+02 -4.375026033218e-02 3.125832652486e-04 2.248589089977e+01
3.090000000000e+02 -4.667952527176e-02 3.060809923461e-04 2.247111399429e+01
3.092500000000e+02 -4.992295799395e-02 3.006613551984e-04 2.245733099700e+01
3.095000000000e+02 -5.342619446206e-02 2.964051213808e-04 2.244451643052e+01
3.097500000000e+02 -5.713079393921e-02 2.933766711054e-04 2.243264119438e+01
3.100000000000e+02 -6.097525136797e-02 2.916230220397e-04 2.242167349564e+01
3.102500000000e+02 -6.489603155386e-02 2.911732069180e-04 2.241157856902e+01
3.105000000000e+02 -6.882863313428e-02 2.920376940466e-04 2.240231962652e+01
3.107500000000e+02 -7.270863434695e-02 2.942083499553e-04 2.239385800651e+01
3.110000000000e+02 -7.647270851052e-02 2.976583655518e-04 2.238615330146e+01
3.112500000000e+02 -8.005961722056e-02 3.023424811939e-04 2.237916422628e+01
3.115000000000e+02 -8.341112762261e-02 3.081975647528e-04 2.237284871920e+01
3.117500000000e+02 -8.647285094305e-02 3.151433911804e-04 2.236716403976e+01
3.120000000000e+02 -8.919503269178e-02 3.230836955548e-04 2.236206757731e+01
3.122500000000e+02 -9.153322401210e-02 3.319074365121e-04 2.235751688359e+01
3.125000000000e+02 -9.344884955717e-02 3.414902470389e-04 2.235346969884e+01
3.127500000000e+02 -9.490971692449e-02 3.516961739111e-04 2.234988466068e+01
3.130000000000e+02 -9.589037878188e-02 3.623796116454e-04 2.234672117653e+01
3.132500000000e+02 -9.637241917256e-02 3.733873250692e-04 2.234393975717e+01
3.135000000000e+02 -9.634460455526e-02 3.845605728075e-04 2.234150180627e+01
3.137500000000e+02 -9.580298669539e-02 3.957374586327e-04 2.233937021404e+01
3.140000000000e+02 -9.475085865313e-02 4.067552810982e-04 2.233750916973e+01
3.142500000000e+02 -9.319861523958e-02 4.174528624761e-04 2.233588395495e+01
3.145000000000e+02 -9.116356842840e-02 4.276729426780e-04 2.233446142876e+01
3.147500000000e+02 -8.866962344885e-02 4.372645150732e-04 2.233320969092e+01
3.150000000000e+02 -8.574689625828e-02 4.460850765019e-04 2.233209810754e+01
3.152500000000e+02 -8.243125637002e-02 4.540027133700e-04 2.233109734942e+01
3.155000000000e+02 -7.876377036749e-02 4.608980019607e-04 2.233017896633e+01
3.157500000000e+02 -7.479013248634e-02 4.666659081198e-04 2.232931582313e+01
3.160000000000e+02 -7.055998401570e-02 4.712172538252e-04 2.232848166198e+01
3.162500000000e+02 -6.612621321286e-02 4.744800407353e-04 2.232765119558e+01
3.165000000000e+02 -6.154418788966e-02 4.764004057698e-04 2.232679967047e+01
3.167500000000e+02 -5.687098938307e-02 4.769434509679e-04 2.232590330149e+01
3.170000000000e+02 -5.216458844226e-02 4.760937003500e-04 2.232493886935e+01
3.172500000000e+02 -4.748302364780e-02 4.738553293212e-04 2.232388382835e+01
3.175000000000e+02 -4.288356875241e-02 4.702519204026e-04 2.232271591643e+01
3.177500000000e+02 -3.842191988922e-02 4.653260001263e-04 2.232141366518e+01
3.180000000000e+02 -3.415138759429e-02 4.591382378647e-04 2.231995612823e+01
3.182500000000e+02 -3.012212941857e-02 4.517665063853e-04 2.231832262505e+01
3.185000000000e+02 -2.638041713464e-02 4.433046426811e-04 2.231649343117e+01
3.187500000000e+02 -2.296796947571e-02 4.338608121427e-04 2.231444910334e+01
3.190000000000e+02 -1.992133205701e-02 4.235558114126e-04 2.231217121646e+01
3.192500000000e+02 -1.727134374128e-02 4.125210973279e-04 2.230964221719e+01
3.195000000000e+02 -1.504269887733e-02 4.008967532765e-04 2.230684527644e+01
3.197500000000e+02 -1.325356617880e-02 3.888292531051e-04 2.230376512703e+01
3.200000000000e+02 -1.191536174182e-02 3.764691149336e-04 2.230038749745e+01
3.202500000000e+02 -1.103256376421e-02 3.639685380591e-04 2.229670011139e+01
3.205000000000e+02 -1.060270972014e-02 3.514793493629e-04 2.229269213770e+01
3.207500000000e+02 -1.061642227998e-02 3.391506178693e-04 2.228835525828e+01
3.210000000000e+02 -1.105763084532e-02 3.271266304848e-04 2.228368314595e+01
3.212500000000e+02 -1.190381650511e-02 3.155447151521e-04 2.227867255151e+01
3.215000000000e+02 -1.312644160157e-02 3.045335684717e-04 2.227332281026e+01
3.217500000000e+02 -1.469139528434e-02 2.942113922733e-04 2.226763694823e+01
3.220000000000e+02 -1.655961230198e-02 2.846847222506e-04 2.226162115966e+01
3.222500000000e+02 -1.868768872223e-02 2.760469676830e-04 2.225528592674e+01
3.225000000000e+02 -2.102864471763e-02 2.683777308235e-04 2.224864546903e+01
3.227500000000e+02 -2.353267796220e-02 2.617418112923e-04 2.224171881512e+01
3.230000000000e+02 -2.614801261831e-02 2.561890934758e-04 2.223452922968e+01
3.232500000000e+02 -2.882173638034e-02 2.517541411694e-04 2.222710521688e+01
3.235000000000e+02 -3.150068038077e-02 2.484564571805e-04 2.221947988710e+01
3.237500000000e+02 -3.413227899930e-02 2.463006803945e-04 2.221169178400e+01
3.240000000000e+02 -3.666542525612e-02 2.452772287017e-04 2.220378466816e+01
3.242500000000e+02 -3.905127848131e-02 2.453629726473e-04 2.219580727922e+01
3.245000000000e+02 -4.124405613940e-02 2.465218269548e-04 2.218781398397e+01
3.247500000000e+02 -4.320172331505e-02 2.487060631213e-04 2.217986396808e+01
3.250000000000e+02 -4.488666257215e-02 2.518572961810e-04 2.217202176803e+01
3.252500000000e+02 -4.626622636203e-02 2.559077205232e-04 2.216435680635e+01
3.255000000000e+02 -4.731318010488e-02 2.607813117560e-04 2.215694290772e+01
3.257500000000e+02 -4.800610994184e-02 2.663950671883e-04 2.214985851015e+01
3.260000000000e+02 -4.832966485967e-02 2.726603007200e-04 2.214318603416e+01
3.262500000000e+02 -4.827467635316e-02 2.794839317175e-04 2.213701122238e+01
3.265000000000e+02 -4.783824728122e-02 2.867696577503e-04 2.213142311844e+01
3.267500000000e+02 -4.702365382829e-02 2.944190431065e-04 2.212651326341e+01
3.270000000000e+02 -4.584013491777e-02 3.023327956085e-04 2.212237487770e+01
3.272500000000e+02 -4.430266737799e-02 3.104118046663e-04 2.211910261244e+01
3.275000000000e+02 -4.243156417006e-02 3.185580835842e-04 2.211679161648e+01
3.277500000000e+02 -4.025198904134e-02 3.266754942073e-04 2.211553659283e+01
3.280000000000e+02 -3.779348426183e-02 3.346708940775e-04 2.211543140224e+01
3.282500000000e+02 -3.508935610811e-02 3.424548076784e-04 2.211656806215e+01
3.285000000000e+02 -3.217601982989e-02 3.499423202164e-04 2.211903577408e+01
3.287500000000e+02 -2.909238750167e-02 3.570537776047e-04 2.212292048038e+01
3.290000000000e+02 -2.587915583759e-02 3.637151990177e-04 2.212830386035e+01
3.292500000000e+02 -2.257813603105e-02 3.698588974620e-04 2.213526270495e+01
3.295000000000e+02 -1.923155905216e-02 3.754239420592e-04 2.214386804742e+01
3.297500000000e+02 -1.588145114815e-02 3.803568338595e-04 2.215418484772e+01
3.300000000000e+02 -1.256898276958e-02 3.846114485803e-04 2.216627125713e+01
3.302500000000e+02 -9.333884089925e-03 3.881495688781e-04 2.218017826619e+01
3.305000000000e+02 -6.213886057446e-03 3.909409868180e-04 2.219594917653e+01
3.307500000000e+02 -3.244228520157e-03 3.929637009317e-04 2.221361960952e+01
3.310000000000e+02 -4.571956492980e-04 3.942038400654e-04 2.223321717827e+01
3.312500000000e+02 2.118287352891e-03 3.946555230675e-04 2.225476151452e+01
3.315000000000e+02 4.457002617682e-03 3.943205007695e-04 2.227826415956e+01
3.317500000000e+02 6.537747766402e-03 3.932080714901e-04 2.230372892774e+01
3.320000000000e+02 8.343582802036e-03 3.913345761846e-04 2.233115196697e+01
3.322500000000e+02 9.862033453998e-03 3.887229012718e-04 2.236052212047e+01
3.325000000000e+02 1.108522718726e-02 3.854019066835e-04 2.239182114036e+01
3.327500000000e+02 1.201001260129e-02 3.814058099261e-04 2.242502429060e+01
3.330000000000e+02 1.263800017031e-02 3.767735067494e-04 2.246010068079e+01
3.332500000000e+02 1.297554057851e-02 3.715479390322e-04 2.249701363871e+01
3.335000000000e+02 1.303370192559e-02 3.657753492412e-04 2.253572140750e+01
3.337500000000e+02 1.282811691238e-02 3.595047214015e-04 2.257617738119e+01
3.340000000000e+02 1.237884424041e-02 3.527870891873e-04 2.261833079480e+01
3.342500000000e+02 1.171012263184e-02 3.456750319475e-04 2.266212709830e+01
3.345000000000e+02 1.085006278699e-02 3.382222312312e-04 2.270750832761e+01
3.347500000000e+02 9.830320666938e-03 3.304829395968e-04 2.275441372556e+01
3.350000000000e+02 8.685648367266e-03 3.225118463968e-04 2.280277993516e+01
3.352500000000e+02 7.453440138346e-03 3.143637189195e-04 2.285254160058e+01
3.355000000000e+02 6.173173640302e-03 3.060933632651e-04 2.290363153356e+01
3.357500000000e+02 4.885834896425e-03 2.977553865916e-04 2.295598126437e+01
3.360000000000e+02 3.633265804475e-03 2.894043457098e-04 2.300952119517e+01
3.362500000000e+02 2.457490438991e-03 2.810945877435e-04 2.306418111843e+01
3.365000000000e+02 1.400005950006e-03 2.728804203052e-04 2.311989036073e+01
3.367500000000e+02 5.010384836870e-04 2.648161813814e-04 2.317657828445e+01
3.370000000000e+02 -2.011721702749e-04 2.569562100220e-04 2.323417443039e+01
3.372500000000e+02 -6.711352901436e-04 2.493546765483e-04 2.329260899758e+01
3.375000000000e+02 -8.767811587060e-04 2.420656780967e-04 2.335181299076e+01
3.377500000000e+02 -7.901833429296e-04 2.351429940552e-04 2.341171866873e+01
3.380000000000e+02 -3.881252694227e-04 2.286398343488e-04 2.347225967834e+01
3.382500000000e+02 3.472775561480e-04 2.226084614013e-04 2.353337145065e+01
3.385000000000e+02 1.428167988873e-03 2.170997116332e-04 2.359499130177e+01
3.387500000000e+02 2.860484321706e-03 2.121624602403e-04 2.365705874566e+01
3.390000000000e+02 4.643757230908e-03 2.078428848122e-04 2.371951552553e+01
3.392500000000e+02 6.770864390765e-03 2.041838843258e-04 2.378230580855e+01
3.395000000000e+02 9.228010797808e-03 2.012242629078e-04 2.384537617961e+01
3.397500000000e+02 1.199484374288e-02 1.989978145742e-04 2.390867557901e+01
3.400000000000e+02 1.504458666976e-02 1.975326260957e-04 2.397215528421e+01
3.402500000000e+02 1.834441118330e-02 1.968502554739e-04 2.403576871766e+01
3.405000000000e+02 2.185593170226e-02 1.969649389312e-04 2.409947118695e+01
3.407500000000e+02 2.553570484062e-02 1.978830572369e-04 2.416321968506e+01
3.410000000000e+02 2.933600507241e-02 1.996024826562e-04 2.422697246854e+01
3.412500000000e+02 3.320553370495e-02 2.021123784741e-04 2.429068876043e+01
3.415000000000e+02 3.709031981992e-02 2.053927847425e-04 2.435432831228e+01
3.417500000000e+02 4.093466974426e-02 2.094145344868e-04 2.441785094333e+01
3.420000000000e+02 4.468209916617e-02 2.141395430976e-04 2.448121619198e+01
3.422500000000e+02 4.827636616577e-02 2.195210817540e-04 2.454438286268e+01
3.425000000000e+02 5.166249417979e-02 2.255041347687e-04 2.460730860123e+01
3.427500000000e+02 5.478774967901e-02 2.320262914774e-04 2.466994963106e+01
3.430000000000e+02 5.760263225377e-02 2.390185231896e-04 2.473226041865e+01
3.432500000000e+02 6.006179843662e-02 2.464060118058e-04 2.479419340875e+01
3.435000000000e+02 6.212491598810e-02 2.541093311488e-04 2.485569895266e+01
3.437500000000e+02 6.375745195468e-02 2.620455228360e-04 2.491672519922e+01
3.440000000000e+02 6.493134754550e-02 2.701293147428e-04 2.497721806494e+01
3.442500000000e+02 6.562561341016e-02 2.782743982591e-04 2.503712142557e+01
3.445000000000e+02 6.582679141146e-02 2.863946666733e-04 2.509637725565e+01
3.447500000000e+02 6.552930637399e-02 2.944053501230e-04 2.515492592965e+01
3.450000000000e+02 6.473566844080e-02 3.022239840276e-04 2.521270653021e+01
3.452500000000e+02 6.345659766530e-02 3.097715399688e-04 2.526965736893e+01
3.455000000000e+02 6.171097193886e-02 3.169734277085e-04 2.532571643264e+01
3.457500000000e+02 5.952567700140e-02 3.237601562309e-04 2.538082196449e+01
3.460000000000e+02 5.693529739511e-02 3.300680246140e-04 2.543491301391e+01
3.462500000000e+02 5.398175263625e-02 3.358395635195e-04 2.548793015765e+01
3.465000000000e+02 5.071375137728e-02 3.410238824955e-04 2.553981609769e+01
3.467500000000e+02 4.718617411188e-02 3.455769155589e-04 2.559051634139e+01
3.470000000000e+02 4.345931660866e-02 3.494616371446e-04 2.563997980038e+01
3.472500000000e+02 3.959809937030e-02 3.526479135052e-04 2.568815948853e+01
3.475000000000e+02 3.567112792889e-02 3.551124735846e-04 2.573501306096e+01
3.477500000000e+02 3.174968768134e-02 3.568388047744e-04 2.578050331091e+01
3.480000000000e+02 2.790671412524e-02 3.578168060058e-04 2.582459870306e+01
3.482500000000e+02 2.421566980550e-02 3.580426035629e-04 2.586727372499e+01
3.485000000000e+02 2.074940955365e-02 3.575183158980e-04 2.590850917672e+01
3.487500000000e+02 1.757904760777e-02 3.562516517162e-04 2.594829244409e+01
3.490000000000e+02 1.477281322310e-02 3.542557203380e-04 2.598661757528e+01
3.492500000000e+02 1.239494359284e-02 3.515486552476e-04 2.602348536030e+01
3.495000000000e+02 1.050460877650e-02 3.481533878570e-04 2.605890325878e+01
3.497500000000e+02 9.154919575802e-03 3.440973711049e-04 2.609288526266e+01
3.500000000000e+02 8.391960628929e-03 3.394123015311e-04 2.612545169467e+01
3.502500000000e+02 8.253976943642e-03 3.341338858099e-04 2.615662891710e+01
3.505000000000e+02 8.770577898523e-03 3.283016138665e-04 2.618644898540e+01
3.507500000000e+02 9.962157346149e-03 3.219584856444e-04 2.621494926526e+01
3.510000000000e+02 1.183931813269e-02 3.151508369613e-04 2.624217198463e+01
3.512500000000e+02 1.440257668066e-02 3.079279884350e-04 2.626816380066e+01
3.515000000000e+02 1.764205700796e-02 3.003420812080e-04 2.629297529513e+01
3.517500000000e+02 2.153750829110e-02 2.924476324143e-04 2.631666054274e+01
3.520000000000e+02 2.605830775613e-02 2.843013333854e-04 2.633927659077e+01
3.522500000000e+02 3.116381514186e-02 2.759614859795e-04 2.636088306082e+01
3.525000000000e+02 3.680370150618e-02 2.674877588257e-04 2.638154165231e+01
3.527500000000e+02 4.291865222884e-02 2.589405006283e-04 2.640131579446e+01
3.530000000000e+02 4.944103218085e-02 2.503804443558e-04 2.642027018326e+01
3.532500000000e+02 5.629591412417e-02 2.418680206913e-04 2.643847049837e+01
3.535000000000e+02 6.340206330029e-02 2.334629964285e-04 2.645598296771e+01
3.537500000000e+02 7.067324482172e-02 2.252237522999e-04 2.647287413585e+01
3.540000000000e+02 7.801947554458e-02 2.172069733653e-04 2.648921046486e+01
3.542500000000e+02 8.534848290120e-02 2.094671810680e-04 2.650505806769e+01
3.545000000000e+02 9.256721538143e-02 2.020562633947e-04 2.652048244640e+01
3.547500000000e+02 9.958330698002e-02 1.950233592352e-04 2.653554808781e+01
3.550000000000e+02 1.063066599141e-01 1.884144046546e-04 2.655031827187e+01
3.552500000000e+02 1.126508971574e-01 1.822722170390e-04 2.656485463015e+01
3.555000000000e+02 1.185348215299e-01 1.766365015478e-04 2.657921685209e+01
3.557500000000e+02 1.238837642376e-01 1.715436683060e-04 2.659346237670e+01
3.560000000000e+02 1.286307968591e-01 1.670270458300e-04 2.660764589459e+01
3.562500000000e+02 1.327178240743e-01 1.631170258586e-04 2.662181910072e+01
3.565000000000e+02 1.360965015489e-01 1.598412042326e-04 2.663603016173e+01
3.567500000000e+02 1.387289775104e-01 1.572243341224e-04 2.665032337399e+01
3.570000000000e+02 1.405884246256e-01 1.552887007744e-04 2.666473883012e+01
3.572500000000e+02 1.416594051924e-01 1.540540832376e-04 2.667931191743e+01
3.575000000000e+02 1.419380098879e-01 1.535376825800e-04 2.669407303060e+01
3.577500000000e+02 1.414317793438e-01 1.537540346534e-04 2.670904733625e+01
3.580000000000e+02 1.401594910138e-01 1.547146878361e-04 2.672425437227e+01
3.582500000000e+02 1.381507140543e-01 1.564278688609e-04 2.673970791822e+01
3.585000000000e+02 1.354451857636e-01 1.588980849797e-04 2.675541594377e+01
3.587500000000e+02 1.320921069088e-01 1.621253805284e-04 2.677138040123e+01
3.590000000000e+02 1.281492338957e-01 1.661047893496e-04 2.678759734303e+01
3.592500000000e+02 1.236819039515e-01 1.708254798438e-04 2.680405697229e+01
3.595000000000e+02 1.187619273390e-01 1.762701345002e-04 2.682074393306e+01
3.597500000000e+02 1.134664905341e-01 1.824139504210e-04 2.683763738791e+01
3.600000000000e+02 1.078769452261e-01 1.892239895393e-04 2.685471140778e+01
3.602500000000e+02 1.020775802094e-01 1.966586241254e-04 2.687193544435e+01
3.605000000000e+02 9.615444979712e-02 2.046667745259e-04 2.688927454701e+01
3.607500000000e+02 9.019415223179e-02 2.131876706873e-04 2.690668993277e+01
3.610000000000e+02 8.428268020546e-02 2.221506033324e-04 2.692413937400e+01
3.612500000000e+02 7.850429472845e-02 2.314750981815e-04 2.694157779061e+01
3.615000000000e+02 7.294050226432e-02 2.410710117551e-04 2.695895749240e+01
3.617500000000e+02 6.766906259216e-02 2.508392249729e-04 2.697622872599e+01
3.620000000000e+02 6.276309945492e-02 2.606724254167e-04 2.699333998648e+01
3.622500000000e+02 5.829029093859e-02 2.704563081140e-04 2.701023847247e+01
3.625000000000e+02 5.431215827994e-02 2.800707624972e-04 2.702687015073e+01
3.627500000000e+02 5.088343449725e-02 2.893915632343e-04 2.704318005338e+01
3.630000000000e+02 4.805154654174e-02 2.982921929283e-04 2.705911251797e+01
3.632500000000e+02 4.585616833681e-02 3.066457224102e-04 2.707461104850e+01
3.635000000000e+02 4.432888178448e-02 3.143269376891e-04 2.708961842642e+01
3.637500000000e+02 4.349294754204e-02 3.212144581558e-04 2.710407676123e+01
3.640000000000e+02 4.336311589966e-02 3.271928986285e-04 2.711792717657e+01
3.642500000000e+02 4.394560437691e-02 3.321549431086e-04 2.713110995289e+01
3.645000000000e+02 4.523808263846e-02 3.360034118327e-04 2.714356417351e+01
3.647500000000e+02 4.722980141008e-02 3.386531214710e-04 2.715522770380e+01
3.650000000000e+02 4.990182021810e-02 3.400324877625e-04 2.716603717800e+01
3.652500000000e+02 5.322723792366e-02 3.400851319892e-04 2.717592772471e+01
3.655000000000e+02 5.717163361575e-02 3.387708732923e-04 2.718483320700e+01
3.657500000000e+02 6.169345139073e-02 3.360668555931e-04 2.719268604331e+01
3.660000000000e+02 6.674461228230e-02 3.319679026628e-04 2.719941759666e+01
3.662500000000e+02 7.227105431425e-02 3.264870679925e-04 2.720495817259e+01
3.665000000000e+02 7.821349303199e-02 3.196553515358e-04 2.720923758690e+01
3.667500000000e+02 8.450809771376e-02 3.115216605498e-04 2.721218535739e+01
3.670000000000e+02 9.108737019951e-02 3.021519287237e-04 2.721373144811e+01
3.672500000000e+02 9.788092192758e-02 2.916285563931e-04 2.721380663190e+01
3.675000000000e+02 1.048164306011e-01 2.800490154834e-04 2.721234338219e+01
3.677500000000e+02 1.118204779214e-01 2.675248044546e-04 2.720927635478e+01
3.680000000000e+02 1.188195312404e-01 2.541796833637e-04 2.720454336130e+01
3.682500000000e+02 1.257407962841e-01 2.401482486181e-04 2.719808589791e+01
3.685000000000e+02 1.325131685137e-01 2.255739045122e-04 2.718985012337e+01
3.687500000000e+02 1.390680498566e-01 2.106071536675e-04 2.717978734210e+01
3.690000000000e+02 1.453402166314e-01 1.954034442053e-04 2.716785490673e+01
3.692500000000e+02 1.512685534381e-01 1.801212744261e-04 2.715401660304e+01
3.695000000000e+02 1.567967761523e-01 1.649200638787e-04 2.713824324971e+01
3.697500000000e+02 1.618740630283e-01 1.499581169907e-04 2.712051320998e+01
3.700000000000e+02 1.664555875983e-01 1.353906557328e-04 2.710081247431e+01
3.702500000000e+02 1.705029843924e-01 1.213679000011e-04 2.707913512340e+01
3.705000000000e+02 1.739847030869e-01 1.080332170086e-04 2.705548318185e+01
3.707500000000e+02 1.768762757808e-01 9.552140460881e-05 2.702986669533e+01
3.710000000000e+02 1.791604646659e-01 8.395721419028e-05 2.700230372867e+01
3.712500000000e+02 1.808273408264e-01 7.345382705831e-05 2.697281989528e+01
3.715000000000e+02 1.818742183066e-01 6.411178152094e-05 2.694144837128e+01
3.717500000000e+02 1.823055462072e-01 5.601798492341e-05 2.690822927297e+01
3.720000000000e+02 1.821326727064e-01 4.924482810631e-05 2.687320936196e+01
3.722500000000e+02 1.813735136422e-01 4.384970941618e-05 2.683644174133e+01
3.725000000000e+02 1.800522015532e-01 3.987461273069e-05 2.679798513936e+01
3.727500000000e+02 1.781986126661e-01 3.734583374112e-05 2.675790356146e+01
3.730000000000e+02 1.758478283951e-01 3.627428207315e-05 2.671626596841e+01
3.732500000000e+02 1.730396154374e-01 3.665547898274e-05 2.667314555540e+01
3.735000000000e+02 1.698178026507e-01 3.847005560847e-05 2.662861945688e+01
3.737500000000e+02 1.662296297911e-01 4.168443909303e-05 2.658276849430e+01
3.740000000000e+02 1.623251514098e-01 4.625129729450e-05 2.653567652808e+01
3.742500000000e+02 1.581565650818e-01 5.211047580178e-05 2.648743026544e+01
3.745000000000e+02 1.537775505465e-01 5.918999926224e-05 2.643811910897e+01
3.747500000000e+02 1.492426874477e-01 6.740681409003e-05 2.638783460211e+01
3.750000000000e+02 1.446068232121e-01 7.666796305431e-05 2.633667038475e+01
3.752500000000e+02 1.399245147842e-01 8.687157793600e-05 2.628472188217e+01
3.755000000000e+02 1.352494724882e-01 9.790806279519e-05 2.623208630348e+01
3.757500000000e+02 1.306340958908e-01 1.096610039166e-04 2.617886217292e+01
3.760000000000e+02 1.261289982146e-01 1.220083571397e-04 2.612514935054e+01
3.762500000000e+02 1.217826035483e-01 1.348234657641e-04 2.607104876839e+01
3.765000000000e+02 1.176407737800e-01 1.479761392058e-04 2.601666243912e+01
3.767500000000e+02 1.137464934258e-01 1.613335969698e-04 2.596209299737e+01
3.770000000000e+02 1.101395729291e-01 1.747615091490e-04 2.590744364252e+01
3.772500000000e+02 1.068564022304e-01 1.881248535891e-04 2.585281805731e+01
3.775000000000e+02 1.039297252865e-01 2.012888890301e-04 2.579831989097e+01
3.777500000000e+02 1.013884416181e-01 2.141200641334e-04 2.574405263220e+01
3.780000000000e+02 9.925744901446e-02 2.264868257705e-04 2.569011942565e+01
3.782500000000e+02 9.755746782543e-02 2.382605749838e-04 2.563662247752e+01
3.785000000000e+02 9.630491253890e-02 2.493165162858e-04 2.558366280038e+01
3.787500000000e+02 9.551178729599e-02 2.595344189626e-04 2.553133992410e+01
3.790000000000e+02 9.518555154498e-02 2.687996742911e-04 2.547975117862e+01
3.792500000000e+02 9.532904564156e-02 2.770042077571e-04 2.542899132147e+01
3.795000000000e+02 9.594044578521e-02 2.840473324555e-04 2.537915212112e+01
3.797500000000e+02 9.701317362640e-02 2.898369917290e-04 2.533032149404e+01
3.800000000000e+02 9.853593526260e-02 2.942905648337e-04 2.528258323242e+01
3.802500000000e+02 1.004926809330e-01 2.973362565384e-04 2.523601605294e+01
3.805000000000e+02 1.028627139251e-01 2.989139687211e-04 2.519069327419e+01
3.807500000000e+02 1.056207284730e-01 2.989767461988e-04 2.514668186410e+01
3.810000000000e+02 1.087370032956e-01 2.974916814977e-04 2.510404209177e+01
3.812500000000e+02 1.121775402340e-01 2.944413184386e-04 2.506282660423e+01
3.815000000000e+02 1.159043551982e-01 2.898245010308e-04 2.502308011714e+01
3.817500000000e+02 1.198757411693e-01 2.836576013287e-04 2.498483858846e+01
3.820000000000e+02 1.240466490417e-01 2.759752718912e-04 2.494812881140e+01
3.822500000000e+02 1.283691192003e-01 2.668310966258e-04 2.491296805754e+01
3.825000000000e+02 1.327927452306e-01 2.562982133524e-04 2.487936343951e+01
3.827500000000e+02 1.372652422076e-01 2.444693884242e-04 2.484731186981e+01
3.830000000000e+02 1.417330362032e-01 2.314570360974e-04 2.481679956854e+01
3.832500000000e+02 1.461419301614e-01 2.173926990199e-04 2.478780218298e+01
3.835000000000e+02 1.504378052162e-01 2.024262902895e-04 2.476028449645e+01
3.837500000000e+02 1.545673549875e-01 1.867248807388e-04 2.473420074194e+01
3.840000000000e+02 1.584788623084e-01 1.704710427164e-04 2.470949452118e+01
3.842500000000e+02 1.621229567662e-01 1.538608727338e-04 2.468609931905e+01
3.845000000000e+02 1.654534140783e-01 1.371014923533e-04 2.466393864897e+01
3.847500000000e+02 1.684278784501e-01 1.204083664857e-04 2.464292676123e+01
3.850000000000e+02 1.710086122670e-01 1.040020980635e-04 2.462296903378e+01
3.852500000000e+02 1.731631485266e-01 8.810508610871e-05 2.460396274277e+01
3.855000000000e+02 1.748648616846e-01 7.293805224772e-05 2.458579789942e+01
3.857500000000e+02 1.760935124585e-01 5.871620542521e-05 2.456835796944e+01
3.860000000000e+02 1.768356319548e-01 4.564561554210e-05 2.455152088756e+01
3.862500000000e+02 1.770847857046e-01 3.391966627103e-05 2.453516010906e+01
3.865000000000e+02 1.768417882712e-01 2.371532960060e-05 2.451914554412e+01
3.867500000000e+02 1.761146702961e-01 1.519020431354e-05 2.450334480857e+01
3.870000000000e+02 1.749186238781e-01 8.479367279624e-06 2.448762424599e+01
3.872500000000e+02 1.732757289129e-01 3.692977339299e-06 2.447185014874e+01
3.875000000000e+02 1.712145460407e-01 9.143351624060e-07 2.445588995791e+01
3.877500000000e+02 1.687696414050e-01 1.981725252100e-07 2.443961335106e+01
3.880000000000e+02 1.659809197247e-01 1.569798720300e-06 2.442289342717e+01
3.882500000000e+02 1.628928557333e-01 5.024729304680e-06 2.440560783186e+01
3.885000000000e+02 1.595536781802e-01 1.052877402518e-05 2.438763975442e+01
3.887500000000e+02 1.560144196187e-01 1.801875047092e-05 2.436887894355e+01
3.890000000000e+02 1.523279246831e-01 2.740361802688e-05 2.434922263740e+01
3.892500000000e+02 1.485478465324e-01 3.856600640124e-05 2.432857633554e+01
3.895000000000e+02 1.447275982906e-01 5.136460886286e-05 2.430685453814e+01
3.897500000000e+02 1.409193345702e-01 6.563606862025e-05 2.428398137450e+01
3.900000000000e+02 1.371729674531e-01 8.119780660853e-05 2.425989105235e+01
3.902500000000e+02 1.335352398007e-01 9.785062671567e-05 2.423452826002e+01
3.905000000000e+02 1.300488787828e-01 1.153816883490e-04 2.420784840163e+01
3.907500000000e+02 1.267518755044e-01 1.335676062557e-04 2.417981775389e+01
3.910000000000e+02 1.236768512839e-01 1.521775022372e-04 2.415041344034e+01
3.912500000000e+02 1.208505977120e-01 1.709759572041e-04 2.411962335444e+01
3.915000000000e+02 1.182937443037e-01 1.897262241808e-04 2.408744594070e+01
3.917500000000e+02 1.160206206706e-01 2.081930822982e-04 2.405388990934e+01
3.920000000000e+02 1.140392193888e-01 2.261460208650e-04 2.401897380894e+01
3.922500000000e+02 1.123513742091e-01 2.433620814527e-04 2.398272556431e+01
3.925000000000e+02 1.109531014014e-01 2.596285826636e-04 2.394518195954e+01
3.927500000000e+02 1.098350163068e-01 2.747461571035e-04 2.390638800028e+01
3.930000000000e+02 1.089829433863e-01 2.885313251061e-04 2.386639629134e+01
3.932500000000e+02 1.083786319913e-01 3.008188874932e-04 2.382526637845e+01
3.935000000000e+02 1.080004865218e-01 3.114645929602e-04 2.378306401559e+01
3.937500000000e+02 1.078244174439e-01 3.203471741559e-04 2.373986047093e+01
3.940000000000e+02 1.078247042147e-01 3.273701402066e-04 2.369573182423e+01
3.942500000000e+02 1.079748002572e-01 3.324636500701e-04 2.365075822759e+01
3.945000000000e+02 1.082481558652e-01 3.355856558803e-04 2.360502321935e+01
3.947500000000e+02 1.086189586661e-01 3.367226383933e-04 2.355861305148e+01
3.950000000000e+02 1.090627550395e-01 3.358902081918e-04 2.351161600127e+01
3.952500000000e+02 1.095570020126e-01 3.331327085181e-04 2.346412176179e+01
3.955000000000e+02 1.100814548447e-01 3.285227892722e-04 2.341622081356e+01
3.957500000000e+02 1.106184354916e-01 3.221599938431e-04 2.336800386833e+01
3.960000000000e+02 1.111529541845e-01 3.141693200779e-04 2.331956131030e+01
3.962500000000e+02 1.116726730902e-01 3.046988178392e-04 2.327098270365e+01
3.965000000000e+02 1.121677703900e-01 2.939168942826e-04 2.322235631437e+01
3.967500000000e+02 1.126306307489e-01 2.820092233221e-04 2.317376868004e+01
3.970000000000e+02 1.130555046850e-01 2.691753624514e-04 2.312530421744e+01
3.972500000000e+02 1.134380089785e-01 2.556252086090e-04 2.307704486137e+01
3.975000000000e+02 1.137746668070e-01 2.415751428345e-04 2.302906975598e+01
3.977500000000e+02 1.140623740564e-01 2.272442328783e-04 2.298145497750e+01
3.980000000000e+02 1.142978658208e-01 2.128506521447e-04 2.293427328487e+01
3.982500000000e+02 1.144773238856e-01 1.986079308984e-04 2.288759395071e+01
3.985000000000e+02 1.145959345299e-01 1.847218883219e-04 2.284148257554e+01
3.987500000000e+02 1.146476403997e-01 1.713875792618e-04 2.279600098321e+01
3.990000000000e+02 1.146250126835e-01 1.587866556976e-04 2.275120715691e+01
3.992500000000e+02 1.145192214294e-01 1.470853311165e-04 2.270715519051e+01
3.995000000000e+02 1.143201379849e-01 1.364328632026e-04 2.266389525571e+01
3.997500000000e+02 1.140166933734e-01 1.269600337777e-04 2.262147369322e+01
4.000000000000e+02 1.135972091550e-01 1.187787411582e-04 2.257993300154e+01
4.002500000000e+02 1.130500089787e-01 1.119813385541e-04 2.253931199814e+01
4.005000000000e+02 1.123640132125e-01 1.066407228534e-04 2.249964591232e+01
4.007500000000e+02 1.115293945039e-01 1.028107518312e-04 2.246096649072e+01
4.010000000000e+02 1.105383573535e-01 1.005265850858e-04 2.242330224778e+01
4.012500000000e+02 1.093857462308e-01 9.980551420852e-05 2.238667854900e+01
4.015000000000e+02 1.080697415101e-01 1.006475207022e-04 2.235111789769e+01
4.017500000000e+02 1.065923534000e-01 1.030362589376e-04 2.231664010591e+01
4.020000000000e+02 1.049597876344e-01 1.069397395260e-04 2.228326246192e+01
4.022500000000e+02 1.031827213842e-01 1.123112407541e-04 2.225100005295e+01
4.025000000000e+02 1.012762712736e-01 1.190899134417e-04 2.221986585601e+01
4.027500000000e+02 9.925986912615e-02 1.272012308961e-04 2.218987106127e+01
4.030000000000e+02 9.715685010419e-02 1.365575754623e-04 2.216102521208e+01
4.032500000000e+02 9.499388043217e-02 1.470587234439e-04 2.213333642693e+01
4.035000000000e+02 9.280017747689e-02 1.585922773687e-04 2.210681151041e+01
4.037500000000e+02 9.060661429070e-02 1.710339678363e-04 2.208145622698e+01
4.040000000000e+02 8.844465831033e-02 1.842482634383e-04 2.205727530079e+01
4.042500000000e+02 8.634527603624e-02 1.980892238446e-04 2.203427265178e+01
4.045000000000e+02 8.433778552676e-02 2.124012366592e-04 2.201245141517e+01
4.047500000000e+02 8.244874548797e-02 2.270201574559e-04 2.199181404598e+01
4.050000000000e+02 8.070092371347e-02 2.417745294608e-04 2.197236228710e+01
4.052500000000e+02 7.911238013965e-02 2.564874729828e-04 2.195409729966e+01
4.055000000000e+02 7.769572502194e-02 2.709785668418e-04 2.193701960644e+01
4.057500000000e+02 7.645759116985e-02 2.850660029789e-04 2.192112902789e+01
4.060000000000e+02 7.539831049501e-02 2.985693793695e-04 2.190642475347e+01
4.062500000000e+02 7.451185916341e-02 3.113123912092e-04 2.189290525291e+01
4.065000000000e+02 7.378606021235e-02 3.231256882659e-04 2.188056817968e+01
4.067500000000e+02 7.320299327504e-02 3.338502300757e-04 2.186941042652e+01
4.070000000000e+02 7.273966328278e-02 3.433402421435e-04 2.185942801834e+01
4.072500000000e+02 7.236884295888e-02 3.514663357188e-04 2.185061610348e+01
4.075000000000e+02 7.206008692631e-02 3.581182532904e-04 2.184296886209e+01
4.077500000000e+02 7.178081861400e-02 3.632077794010e-04 2.183647959828e+01
4.080000000000e+02 7.149752361230e-02 3.666707178188e-04 2.183114060709e+01
4.082500000000e+02 7.117690299008e-02 3.684689505666e-04 2.182694328325e+01
4.085000000000e+02 7.078701314927e-02 3.685916530600e-04 2.182387809033e+01
4.087500000000e+02 7.029830867538e-02 3.670559700986e-04 2.182193453316e+01
4.090000000000e+02 6.968453529850e-02 3.639073394707e-04 2.182110129616e+01
4.092500000000e+02 6.892347654207e-02 3.592188100582e-04 2.182136615448e+01
4.095000000000e+02 6.799749390405e-02 3.530900781520e-04 2.182271611080e+01
4.097500000000e+02 6.689386704420e-02 3.456457252151e-04 2.182513738624e+01
4.100000000000e+02 6.560491264012e-02 3.370329352467e-04 2.182861541299e+01
4.102500000000e+02 6.412791056307e-02 3.274188268142e-04 2.183313494974e+01
4.105000000000e+02 6.246481210795e-02 3.169872366181e-04 2.183868000277e+01
4.107500000000e+02 6.062181421376e-02 3.059352898243e-04 2.184523393690e+01
4.110000000000e+02 5.860874662756e-02 2.944696635536e-04 2.185277938865e+01
4.112500000000e+02 5.643841027028e-02 2.828027768372e-04 2.186129835845e+01
4.115000000000e+02 5.412578340162e-02 2.711489557603e-04 2.187077212381e+01
4.117500000000e+02 5.168727455535e-02 2.597205965912e-04 2.188118132139e+01
4.120000000000e+02 4.913990311028e-02 2.487246009792e-04 2.189250586357e+01
4.122500000000e+02 4.650062031788e-02 2.383588643969e-04 2.190472502889e+01
4.125000000000e+02 4.378560683747e-02 2.288093119267e-04 2.191781739838e+01
4.127500000000e+02 4.100978610723e-02 2.202470339101e-04 2.193176096008e+01
4.130000000000e+02 3.818635291465e-02 2.128260336972e-04 2.194653309437e+01
4.132500000000e+02 3.532651138473e-02 2.066811888249e-04 2.196211066610e+01
4.135000000000e+02 3.243936397032e-02 2.019266321807e-04 2.197847014185e+01
4.137500000000e+02 2.953184356285e-02 1.986547850746e-04 2.199558764061e+01
4.140000000000e+02 2.660891993260e-02 1.969354777911e-04 2.201343914640e+01
4.142500000000e+02 2.367375922085e-02 1.968157823485e-04 2.203200059849e+01
4.145000000000e+02 2.072814708329e-02 1.983198636034e-04 2.205124815728e+01
4.147500000000e+02 1.777280584774e-02 2.014494946555e-04 2.207115833528e+01
4.150000000000e+02 1.480792693143e-02 2.061845385501e-04 2.209170829979e+01
4.152500000000e+02 1.183360656688e-02 2.124839029172e-04 2.211287608993e+01
4.155000000000e+02 8.850266717945e-03 2.202867015642e-04 2.213464083693e+01
4.157500000000e+02 5.859167743584e-03 2.295134191009e-04 2.215698310592e+01
4.160000000000e+02 2.862676783472e-03 2.400675048758e-04 2.217988506507e+01
4.162500000000e+02 -1.353386100350e-04 2.518368036316e-04 2.220333083036e+01
4.165000000000e+02 -3.129409182643e-03 2.646952860184e-04 2.222730661099e+01
4.167500000000e+02 -6.112272623776e-03 2.785049162441e-04 2.225180101142e+01
4.170000000000e+02 -9.074912837651e-03 2.931175486518e-04 2.227680518347e+01
4.172500000000e+02 -1.200670395282e-02 3.083766833152e-04 2.230231294163e+01
4.175000000000e+02 -1.489552761619e-02 3.241193866900e-04 2.232832097370e+01
4.177500000000e+02 -1.772816460965e-02 3.401783710505e-04 2.235482880062e+01
4.180000000000e+02 -2.049058225734e-02 3.563839597270e-04 2.238183889951e+01
4.182500000000e+02 -2.316840712304e-02 3.725661648590e-04 2.240935661904e+01
4.185000000000e+02 -2.574737613842e-02 3.885563415962e-04 2.243739013072e+01
4.187500000000e+02 -2.821386352028e-02 4.041893474491e-04 2.246595023339e+01
4.190000000000e+02 -3.055530774082e-02 4.193054623459e-04 2.249505026716e+01
4.192500000000e+02 -3.276071527221e-02 4.337522539489e-04 2.252470583599e+01
4.195000000000e+02 -3.482110300772e-02 4.473862528496e-04 2.255493448626e+01
4.197500000000e+02 -3.672981872965e-02 4.600746030392e-04 2.258575550167e+01
4.200000000000e+02 -3.848289748084e-02 4.716965830709e-04 2.261718942716e+01
4.202500000000e+02 -4.007922843763e-02 4.821449346742e-04 2.264925779997e+01
4.205000000000e+02 -4.152071191528e-02 4.913271291068e-04 2.268198268265e+01
4.207500000000e+02 -4.281228005366e-02 4.991664115914e-04 2.271538627235e+01
4.210000000000e+02 -4.396184275098e-02 5.056025468008e-04 2.274949041464e+01
4.212500000000e+02 -4.498011911896e-02 5.105925660268e-04 2.278431625403e+01
4.215000000000e+02 -4.588040343458e-02 5.141110870741e-04 2.281988375511e+01
4.217500000000e+02 -4.667824813535e-02 5.161504631715e-04 2.285621124312e+01
4.220000000000e+02 -4.739107342894e-02 5.167207984278e-04 2.289331506668e+01
4.222500000000e+02 -4.803773944455e-02 5.158496646875e-04 2.293120915851e+01
4.225000000000e+02 -4.863806435645e-02 5.135816382567e-04 2.296990463070e+01
4.227500000000e+02 -4.921234761398e-02 5.099777931618e-04 2.300940949428e+01
4.230000000000e+02 -4.978085709114e-02 5.051146269144e-04 2.304972825092e+01
4.232500000000e+02 -5.036336455351e-02 4.990832392587e-04 2.309086165997e+01
4.235000000000e+02 -5.097868760863e-02 4.919881071307e-04 2.313280643094e+01
4.237500000000e+02 -5.164426102146e-02 4.839456448813e-04 2.317555496472e+01
4.240000000000e+02 -5.237580485371e-02 4.750830075825e-04 2.321909517843e+01
4.242500000000e+02 -5.318701765422e-02 4.655364828960e-04 2.326341029678e+01
4.245000000000e+02 -5.408933473907e-02 4.554497706670e-04 2.330847868783e+01
4.247500000000e+02 -5.509181397567e-02 4.449725646985e-04 2.335427376286e+01
4.250000000000e+02 -5.620102123555e-02 4.342585669083e-04 2.340076385861e+01
4.252500000000e+02 -5.742107276421e-02 4.234638839816e-04 2.344791219282e+01
4.255000000000e+02 -5.875366952506e-02 4.127452888924e-04 2.349567682605e+01
4.257500000000e+02 -6.019827646078e-02 4.022585113825e-04 2.354401067095e+01
4.260000000000e+02 -6.175228763599e-02 3.921561874794e-04 2.359286153857e+01
4.262500000000e+02 -6.341130741507e-02 3.825864487509e-04 2.364217221375e+01
4.265000000000e+02 -6.516941450466e-02 3.736906667907e-04 2.369188059342e+01
4.267500000000e+02 -6.701950146134e-02 3.656022463961e-04 2.374191983575e+01
4.270000000000e+02 -6.895359659103e-02 3.584447643870e-04 2.379221860267e+01
4.272500000000e+02 -7.096321336940e-02 3.523306810220e-04 2.384270128706e+01
4.275000000000e+02 -7.303968676554e-02 3.473596416993e-04 2.389328836948e+01
4.277500000000e+02 -7.517448819159e-02 3.436172326402e-04 2.394389673838e+01
4.280000000000e+02 -7.735951626071e-02 3.411737691167e-04 2.399444011934e+01
4.282500000000e+02 -7.958736872428e-02 3.400832415966e-04 2.404482955921e+01
4.285000000000e+02 -8.185155479489e-02 3.403823328947e-04 2.409497392358e+01
4.287500000000e+02 -8.414664226495e-02 3.420898854323e-04 2.414478042081e+01
4.290000000000e+02 -8.646842471966e-02 3.452064424046e-04 2.419415527483e+01
4.292500000000e+02 -8.881392688342e-02 3.497139840939e-04 2.424300427605e+01
4.295000000000e+02 -9.118148944626e-02 3.555760278127e-04 2.429123354805e+01
4.297500000000e+02 -9.357066247931e-02 3.627378905455e-04 2.433875015892e+01
4.300000000000e+02 -9.598214519257e-02 3.711273121525e-04 2.438546288156e+01
4.302500000000e+02 -9.841769867319e-02 3.806554193053e-04 2.443128297521e+01
4.305000000000e+02 -1.008799009801e-01 3.912177936333e-04 2.447612484526e+01
4.307500000000e+02 -1.033719887077e-01 4.026959858561e-04 2.451990683356e+01
4.310000000000e+02 -1.058976888501e-01 4.149593275114e-04 2.456255201457e+01
4.312500000000e+02 -1.084608820501e-01 4.278667274743e-04 2.460398881099e+01
4.315000000000e+02 -1.110654947942e-01 4.412690737594e-04 2.464415184671e+01
4.317500000000e+02 -1.137151355262e-01 4.550113584827e-04 2.468298248761e+01
4.320000000000e+02 -1.164130075550e-01 4.689354237647e-04 2.472042965083e+01
4.322500000000e+02 -1.191615846786e-01 4.828823606536e-04 2.475645028603e+01
4.325000000000e+02 -1.219624780403e-01 4.966951206752e-04 2.479101000039e+01
4.327500000000e+02 -1.248163350332e-01 5.102211952938e-04 2.482408365103e+01
4.330000000000e+02 -1.277226147989e-01 5.233148843302e-04 2.485565567879e+01
4.332500000000e+02 -1.306795507057e-01 5.358397204654e-04 2.488572056857e+01
4.335000000000e+02 -1.336841407316e-01 5.476705830854e-04 2.491428325546e+01
4.337500000000e+02 -1.367320334132e-01 5.586953784768e-04 2.494135924139e+01
4.340000000000e+02 -1.398175924883e-01 5.688166917951e-04 2.496697485828e+01
4.342500000000e+02 -1.429339076969e-01 5.779528987181e-04 2.499116731617e+01
4.345000000000e+02 -1.460728814830e-01 5.860390688759e-04 2.501398478563e+01
4.347500000000e+02 -1.492252364021e-01 5.930274402480e-04 2.503548616694e+01
4.350000000000e+02 -1.523806215424e-01 5.988873989250e-04 2.505574095389e+01
4.352500000000e+02 -1.555277098764e-01 6.036052597680e-04 2.507482900877e+01
4.355000000000e+02 -1.586542333999e-01 6.071836373971e-04 2.509284001294e+01
4.357500000000e+02 -1.617470904221e-01 6.096404518529e-04 2.510987302943e+01
4.360000000000e+02 -1.647924166828e-01 6.110077582462e-04 2.512603595563e+01
4.362500000000e+02 -1.677756481181e-01 6.113303986626e-04 2.514144467005e+01
4.365000000000e+02 -1.706816034606e-01 6.106644136671e-04 2.515622230752e+01
4.367500000000e+02 -1.734945629100e-01 6.090752996922e-04 2.517049830122e+01
4.370000000000e+02 -1.761983495233e-01 6.066362248128e-04 2.518440748315e+01
4.372500000000e+02 -1.787764518928e-01 6.034262958617e-04 2.519808886363e+01
4.375000000000e+02 -1.812121560788e-01 5.995288594505e-04 2.521168455603e+01
4.377500000000e+02 -1.834886893710e-01 5.950297737927e-04 2.522533864493e+01
4.380000000000e+02 -1.855894595560e-01 5.900160493258e-04 2.523919579357e+01
4.382500000000e+02 -1.874982898080e-01 5.845744437959e-04 2.525340003329e+01
4.385000000000e+02 -1.891996848881e-01 5.787901956408e-04 2.526809353477e+01
4.387500000000e+02 -1.906792220125e-01 5.727462227206e-04 2.528341516639e+01
4.390000000000e+02 -1.919239141068e-01 5.665222468173e-04 2.529949927879e+01
4.392500000000e+02 -1.929226078634e-01 5.601941270467e-04 2.531647451894e+01
4.395000000000e+02 -1.936664939323e-01 5.538336930452e-04 2.533446248108e+01
4.397500000000e+02 -1.941495549583e-01 5.475083954977e-04 2.535357663363e+01
4.400000000000e+02 -1.943690209969e-01 5.412810709844e-04 2.537392132179e+01
4.402500000000e+02 -1.943258983898e-01 5.352103156331e-04 2.539559063020e+01
4.405000000000e+02 -1.940253398111e-01 5.293503135534e-04 2.541866770462e+01
4.407500000000e+02 -1.934770937919e-01 5.237514069769e-04 2.544322381024e+01
4.410000000000e+02 -1.926957610880e-01 5.184600620704e-04 2.546931790085e+01
4.412500000000e+02 -1.917010731775e-01 5.135195276741e-04 2.549699592971e+01
4.415000000000e+02 -1.905179620725e-01 5.089698807125e-04 2.552629069332e+01
4.417500000000e+02 -1.891765911259e-01 5.048486396164e-04 2.555722144035e+01
4.420000000000e+02 -1.877121901869e-01 5.011909748335e-04 2.558979386358e+01
4.422500000000e+02 -1.861647707517e-01 4.980299950019e-04 2.562400023858e+01
4.425000000000e+02 -1.845786935681e-01 4.953971969634e-04 2.565981942284e+01
4.427500000000e+02 -1.830020806374e-01 4.933225130238e-04 2.569721737393e+01
4.430000000000e+02 -1.814860798062e-01 4.918346642420e-04 2.573614734280e+01
4.432500000000e+02 -1.800840252873e-01 4.909611911700e-04 2.577655062699e+01
4.435000000000e+02 -1.788504399730e-01 4.907286090046e-04 2.581835692954e+01
4.437500000000e+02 -1.778400168331e-01 4.911623464482e-04 2.586148529056e+01
4.440000000000e+02 -1.771064495918e-01 4.922867670465e-04 2.590584458808e+01
4.442500000000e+02 -1.767013420711e-01 4.941250375351e-04 2.595133458100e+01
4.445000000000e+02 -1.766729978918e-01 4.966988690116e-04 2.599784652212e+01
4.447500000000e+02 -1.770653190676e-01 5.000282738017e-04 2.604526411982e+01
4.450000000000e+02 -1.779167885220e-01 5.041312481978e-04 2.609346451463e+01
4.452500000000e+02 -1.792594298546e-01 5.090232446898e-04 2.614231895542e+01
4.455000000000e+02 -1.811179884855e-01 5.147167825255e-04 2.619169378877e+01
4.457500000000e+02 -1.835092654402e-01 5.212207684809e-04 2.624145143243e+01
4.460000000000e+02 -1.864414731344e-01 5.285396222412e-04 2.629145097737e+01
4.462500000000e+02 -1.899139699233e-01 5.366727981376e-04 2.634154932917e+01
4.465000000000e+02 -1.939169770732e-01 5.456136941855e-04 2.639160174840e+01
4.467500000000e+02 -1.984316255922e-01 5.553488955385e-04 2.644146276425e+01
4.470000000000e+02 -2.034301896777e-01 5.658574220640e-04 2.649098705948e+01
4.472500000000e+02 -2.088763814297e-01 5.771093918184e-04 2.654002994690e+01
4.475000000000e+02 -2.147260179162e-01 5.890656240717e-04 2.658844839842e+01
4.477500000000e+02 -2.209276613453e-01 6.016765489471e-04 2.663610149435e+01
4.480000000000e+02 -2.274235440684e-01 6.148816589507e-04 2.668285121666e+01
4.482500000000e+02 -2.341506047859e-01 6.286091063723e-04 2.672856323061e+01
4.485000000000e+02 -2.410415394785e-01 6.427751983476e-04 2.677310732952e+01
4.487500000000e+02 -2.480260417680e-01 6.572844945000e-04 2.681635821006e+01
4.490000000000e+02 -2.550320324311e-01 6.720299991004e-04 2.685819603429e+01
4.492500000000e+02 -2.619869517833e-01 6.868938787685e-04 2.689850717235e+01
4.495000000000e+02 -2.688189900229e-01 7.017482460615e-04 2.693718459012e+01
4.497500000000e+02 -2.754583398071e-01 7.164565117849e-04 2.697412855773e+01
4.500000000000e+02 -2.818383598976e-01 7.308750771673e-04 2.700924712880e+01
4.502500000000e+02 -2.878966583017e-01 7.448553407644e-04 2.704245677875e+01
4.505000000000e+02 -2.935760556505e-01 7.582459941577e-04 2.707368270655e+01
4.507500000000e+02 -2.988254356802e-01 7.708956555264e-04 2.710285936824e+01
4.510000000000e+02 -3.036004324683e-01 7.826556214341e-04 2.712993094618e+01
4.512500000000e+02 -3.078639862463e-01 7.933828766834e-04 2.715485152560e+01
4.515000000000e+02 -3.115867208137e-01 8.029430557836e-04 2.717758547696e+01
4.517500000000e+02 -3.147471751331e-01 8.112134493158e-04 2.719810761386e+01
4.520000000000e+02 -3.173318498808e-01 8.180857375197e-04 2.721640341009e+01
4.522500000000e+02 -3.193351604630e-01 8.234687902493e-04 2.723246891311e+01
4.525000000000e+02 -3.207592096081e-01 8.272909310724e-04 2.724631077520e+01
4.527500000000e+02 -3.216134283406e-01 8.295017711040e-04 2.725794618133e+01
4.530000000000e+02 -3.219141835741e-01 8.300739719813e-04 2.726740250042e+01
4.532500000000e+02 -3.216842283653e-01 8.290041343598e-04 2.727471704976e+01
4.535000000000e+02 -3.209521321849e-01 8.263133998634e-04 2.727993663799e+01
4.537500000000e+02 -3.197516166603e-01 8.220472579302e-04 2.728311713137e+01
4.540000000000e+02 -3.181209436930e-01 8.162752638555e-04 2.728432274333e+01
4.542500000000e+02 -3.161022152982e-01 8.090898370403e-04 2.728362540756e+01
4.545000000000e+02 -3.137406731518e-01 8.006045867119e-04 2.728110406163e+01
4.547500000000e+02 -3.110840753939e-01 7.909525821873e-04 2.727684370970e+01
4.550000000000e+02 -3.081820153859e-01 7.802838491302e-04 2.727093457422e+01
4.552500000000e+02 -3.050852672636e-01 7.687625933649e-04 2.726347118982e+01
4.555000000000e+02 -3.018452159536e-01 7.565645205982e-04 2.725455129728e+01
4.557500000000e+02 -2.985132201956e-01 7.438734924306e-04 2.724427493849e+01
4.560000000000e+02 -2.951400906013e-01 7.308785561544e-04 2.723274329399e+01
4.562500000000e+02 -2.917755226973e-01 7.177705110719e-04 2.722005774563e+01
4.565000000000e+02 -2.884676270993e-01 7.047389065254e-04 2.720631873637e+01
4.567500000000e+02 -2.852624583900e-01 6.919688785913e-04 2.719162479176e+01
4.570000000000e+02 -2.822036099995e-01 6.796382299627e-04 2.717607157368e+01
4.572500000000e+02 -2.793318677604e-01 6.679147505030e-04 2.715975086628e+01
4.575000000000e+02 -2.766849171332e-01 6.569537155461e-04 2.714274974505e+01
4.577500000000e+02 -2.742971394624e-01 6.468957574509e-04 2.712514981234e+01
4.580000000000e+02 -2.721994501334e-01 6.378649530415e-04 2.710702640745e+01
4.582500000000e+02 -2.704192585881e-01 6.299674393381e-04 2.708844808233e+01
4.585000000000e+02 -2.689804306453e-01 6.232901579603e-04 2.706947601043e+01
4.587500000000e+02 -2.679033923127e-01 6.179002909581e-04 2.705016367376e+01
4.590000000000e+02 -2.672051779410e-01 6.138447471869e-04 2.703055650945e+01
4.592500000000e+02 -2.668996181390e-01 6.111504578698e-04 2.701069182787e+01
4.595000000000e+02 -2.669973993894e-01 6.098246156728e-04 2.699059870895e+01
4.597500000000e+02 -2.675062431305e-01 6.098557877803e-04 2.697029815234e+01
4.600000000000e+02 -2.684308920231e-01 6.112149011924e-04 2.694980322014e+01
4.602500000000e+02 -2.697731199178e-01 6.138568890325e-04 2.692911936919e+01
4.605000000000e+02 -2.715316573245e-01 6.177226290286e-04 2.690824486814e+01
4.607500000000e+02 -2.737019079268e-01 6.227407538645e-04 2.688717125109e+01
4.610000000000e+02 -2.762756595357e-01 6.288299499962e-04 2.686588389914e+01
4.612500000000e+02 -2.792406973418e-01 6.359013162248e-04 2.684436266887e+01
4.615000000000e+02 -2.825802259219e-01 6.438603373925e-04 2.682258252631e+01
4.617500000000e+02 -2.862724166041e-01 6.526092740357e-04 2.680051426190e+01
4.620000000000e+02 -2.902897808464e-01 6.620487942600e-04 2.677812516785e+01
4.622500000000e+02 -2.945987706166e-01 6.720798477127e-04 2.675537975012e+01
4.625000000000e+02 -2.991593432735e-01 6.826047079718e-04 2.673224039430e+01
4.627500000000e+02 -3.039248114812e-01 6.935279270637e-04 2.670866802501e+01
4.630000000000e+02 -3.088419136567e-01 7.047567362217e-04 2.668462271934e+01
4.632500000000e+02 -3.138511152561e-01 7.162010983467e-04 2.666006427689e+01
4.635000000000e+02 -3.188873005561e-01 7.277732927415e-04 2.663495275062e+01
4.637500000000e+02 -3.238807809544e-01 7.393871262318e-04 2.660924891887e+01
4.640000000000e+02 -3.287586072148e-01 7.509569824913e-04 2.658291472398e+01
4.642500000000e+02 -3.334462147387e-01 7.623966698962e-04 2.655591365564e+01
4.645000000000e+02 -3.378692922070e-01 7.736182435807e-04 2.652821110407e+01
4.647500000000e+02 -3.419558112222e-01 7.845309598085e-04 2.649977465298e+01
4.650000000000e+02 -3.456381389863e-01 7.950404495059e-04 2.647057437954e+01
4.652500000000e+02 -3.488551123135e-01 8.050481887650e-04 2.644058308948e+01
4.655000000000e+02 -3.515539502770e-01 8.144513198738e-04 2.640977652535e+01
4.657500000000e+02 -3.536919784245e-01 8.231431314011e-04 2.637813358375e+01
4.660000000000e+02 -3.552379878262e-01 8.310139154311e-04 2.634563647019e+01
4.662500000000e+02 -3.561731888715e-01 8.379522840555e-04 2.631227082107e+01
4.665000000000e+02 -3.564918008989e-01 8.438472311572e-04 2.627802584170e+01
4.667500000000e+02 -3.562011201567e-01 8.485904041115e-04 2.624289436181e+01
4.670000000000e+02 -3.553211911297e-01 8.520788917344e-04 2.620687288761e+01
4.672500000000e+02 -3.538840234253e-01 8.542181299479e-04 2.616996157704e+01
4.675000000000e+02 -3.519325381900e-01 8.549250783460e-04 2.613216424935e+01
4.677500000000e+02 -3.495191570066e-01 8.541313432241e-04 2.609348829586e+01
4.680000000000e+02 -3.467041875165e-01 8.517861892951e-04 2.605394456167e+01
4.682500000000e+02 -3.435541577582e-01 8.478595355977e-04 2.601354726145e+01
4.685000000000e+02 -3.401400321427e-01 8.423442503695e-04 2.597231381244e+01
4.687500000000e+02 -3.365354599113e-01 8.352579986348e-04 2.593026465363e+01
4.690000000000e+02 -3.328151578970e-01 8.266448189113e-04 2.588742312442e+01
4.692500000000e+02 -3.290533500827e-01 8.165757723600e-04 2.584381527376e+01
4.695000000000e+02 -3.253223635054e-01 8.051489266192e-04 2.579946967756e+01
4.697500000000e+02 -3.216914047418e-01 7.924888730899e-04 2.575441732641e+01
4.700000000000e+02 -3.182254458730e-01 7.787453007044e-04 2.570869145194e+01
4.702500000000e+02 -3.149842633335e-01 7.640909985933e-04 2.566232736518e+01
4.705000000000e+02 -3.120216128133e-01 7.487194522663e-04 2.561536236326e+01
4.707500000000e+02 -3.093845143793e-01 7.328416835646e-04 2.556783552781e+01
4.710000000000e+02 -3.071126563658e-01 7.166826736061e-04 2.551978762159e+01
4.712500000000e+02 -3.052379402463e-01 7.004774500950e-04 2.547126086354e+01
4.715000000000e+02 -3.037841425851e-01 6.844668134392e-04 2.542229877149e+01
4.717500000000e+02 -3.027667569991e-01 6.688928653923e-04 2.537294591065e+01
4.720000000000e+02 -3.021930365049e-01 6.539944388003e-04 2.532324762204e+01
4.722500000000e+02 -3.020621984388e-01 6.400022103015e-04 2.527324974492e+01
4.725000000000e+02 -3.023658858239e-01 6.271340046037e-04 2.522299826902e+01
4.727500000000e+02 -3.030888534386e-01 6.155902588960e-04 2.517253896131e+01
4.730000000000e+02 -3.042097816683e-01 6.055493195635e-04 2.512191699316e+01
4.732500000000e+02 -3.057023432884e-01 5.971636160665e-04 2.507117650645e+01
4.735000000000e+02 -3.075362505448e-01 5.905556815162e-04 2.502036021796e+01
4.737500000000e+02 -3.096784313070e-01 5.858153989780e-04 2.496950897773e+01
4.740000000000e+02 -3.120940619856e-01 5.829975801474e-04 2.491866137289e+01
4.742500000000e+02 -3.147474474919e-01 5.821204143802e-04 2.486785334218e+01
4.745000000000e+02 -3.176027431706e-01 5.831652942502e-04 2.481711781588e+01
4.747500000000e+02 -3.206242819081e-01 5.860770310351e-04 2.476648440283e+01
4.750000000000e+02 -3.237766472879e-01 5.907656258102e-04 2.471597912595e+01
4.752500000000e+02 -3.270244122535e-01 5.971089380693e-04 2.466562420063e+01
4.755000000000e+02 -3.303315374001e-01 6.049558647603e-04 2.461543788635e+01
4.757500000000e+02 -3.336606088618e-01 6.141305997260e-04 2.456543439457e+01
4.760000000000e+02 -3.369719536422e-01 6.244372422632e-04 2.451562385589e+01
4.762500000000e+02 -3.402227599059e-01 6.356646470478e-04 2.446601236939e+01
4.765000000000e+02 -3.433663956622e-01 6.475913174407e-04 2.441660211408e+01
4.767500000000e+02 -3.463520184337e-01 6.599900390680e-04 2.436739152620e+01
4.770000000000e+02 -3.491246322628e-01 6.726321344695e-04 2.431837555743e+01
4.772500000000e+02 -3.516256295757e-01 6.852911894749e-04 2.426954598751e+01
4.775000000000e+02 -3.537939346878e-01 6.977461703020e-04 2.422089180694e+01
4.777500000000e+02 -3.555676048207e-01 7.097837804843e-04 2.417239964061e+01
4.780000000000e+02 -3.568859693493e-01 7.212004806943e-04 2.412405423602e+01
4.782500000000e+02 -3.576920344712e-01 7.318037656713e-04 2.407583896381e+01
4.785000000000e+02 -3.579350163999e-01 7.414130040186e-04 2.402773634054e+01
4.787500000000e+02 -3.575729245305e-01 7.498607034395e-04 2.397972857835e+01
4.790000000000e+02 -3.565747910840e-01 7.569934016289e-04 2.393179809605e+01
4.792500000000e+02 -3.549225227455e-01 7.626727858917e-04 2.388392803188e+01
4.795000000000e+02 -3.526120840859e-01 7.667768435574e-04 2.383610269335e+01
4.797500000000e+02 -3.496541183183e-01 7.692018263027e-04 2.378830800676e+01
4.800000000000e+02 -3.460737177084e-01 7.698642249296e-04 2.374053187769e+01
4.802500000000e+02 -3.419094868055e-01 7.687028253047e-04 2.369276449212e+01
4.805000000000e+02 -3.372121201396e-01 7.656813430504e-04 2.364499860938e+01
4.807500000000e+02 -3.320423885803e-01 7.607904441737e-04 2.359722974899e+01
4.810000000000e+02 -3.264688475192e-01 7.540494947224e-04 2.354945633250e+01
4.812500000000e+02 -3.205655689645e-01 7.455081677013e-04 2.350167982094e+01
4.815000000000e+02 -3.144098571837e-01 7.352469432446e-04 2.345390476745e+01
4.817500000000e+02 -3.080802463264e-01 7.233768360217e-04 2.340613882954e+01
4.820000000000e+02 -3.016549581152e-01 7.100384776007e-04 2.335839280262e+01
4.822500000000e+02 -2.952107079641e-01 6.953998773195e-04 2.331068057737e+01
4.825000000000e+02 -2.888219677258e-01 6.796534787660e-04 2.326301906051e+01
4.827500000000e+02 -2.825606518565e-01 6.630127213383e-04 2.321542813772e+01
4.830000000000e+02 -2.764960138575e-01 6.457078452858e-04 2.316793055553e+01
4.832500000000e+02 -2.706946954463e-01 6.279815376144e-04 2.312055176907e+01
4.835000000000e+02 -2.652207644532e-01 6.100844491410e-04 2.307331984585e+01
4.837500000000e+02 -2.601355756645e-01 5.922709905378e-04 2.302626528267e+01
4.840000000000e+02 -2.554973905356e-01 5.747954994163e-04 2.297942080325e+01
4.842500000000e+02 -2.513606364229e-01 5.579085959556e-04 2.293282122785e+01
4.845000000000e+02 -2.477748555862e-01 5.418542632909e-04 2.288650326813e+01
4.847500000000e+02 -2.447833925126e-01 5.268674490660e-04 2.284050531685e+01
4.850000000000e+02 -2.424218266167e-01 5.131714865025e-04 2.279486735219e+01
4.852500000000e+02 -2.407164896888e-01 5.009764015019e-04 2.274963070421e+01
4.855000000000e+02 -2.396829785379e-01 4.904765979367e-04 2.270483800772e+01
4.857500000000e+02 -2.393251283082e-01 4.818488529808e-04 2.266053299710e+01
4.860000000000e+02 -2.396342710761e-01 4.752493711179e-04 2.261676050161e+01
4.862500000000e+02 -2.405892350256e-01 4.708112704244e-04 2.257356625536e+01
4.865000000000e+02 -2.421567847834e-01 4.686409806764e-04 2.253099690244e+01
4.867500000000e+02 -2.442927821128e-01 4.688149203385e-04 2.248909987438e+01
4.870000000000e+02 -2.469438759423e-01 4.713761819290e-04 2.244792323917e+01
4.872500000000e+02 -2.500494812110e-01 4.763309968464e-04 2.240751568256e+01
4.875000000000e+02 -2.535440931830e-01 4.836462576913e-04 2.236792632593e+01
4.877500000000e+02 -2.573596173179e-01 4.932478732907e-04 2.232920451714e+01
4.880000000000e+02 -2.614274362987e-01 5.050198414763e-04 2.229139977157e+01
4.882500000000e+02 -2.656802646165e-01 5.188052665988e-04 2.225456145152e+01
4.885000000000e+02 -2.700534247505e-01 5.344083179619e-04 2.221873860490e+01
4.887500000000e+02 -2.744855844197e-01 5.515981421921e-04 2.218397981156e+01
4.890000000000e+02 -2.789189614312e-01 5.701138181928e-04 2.215033282260e+01
4.892500000000e+02 -2.832989392651e-01 5.896701054003e-04 2.211784452505e+01
4.895000000000e+02 -2.875733140475e-01 6.099644164324e-04 2.208656056642e+01
4.897500000000e+02 -2.916912641399e-01 6.306838380605e-04 2.205652537488e+01
4.900000000000e+02 -2.956022455397e-01 6.515122626832e-04 2.202778180813e+01
4.902500000000e+02 -2.992550392875e-01 6.721369060695e-04 2.200037120508e+01
4.905000000000e+02 -3.025970913829e-01 6.922540495431e-04 2.197433319913e+01
4.907500000000e+02 -3.055742850072e-01 7.115737020528e-04 2.194970554564e+01
4.910000000000e+02 -3.081313333847e-01 7.298232662555e-04 2.192652419643e+01
4.912500000000e+02 -3.102127021707e-01 7.467499324685e-04 2.190482314539e+01
4.915000000000e+02 -3.117640487723e-01 7.621219304498e-04 2.188463423619e+01
4.917500000000e+02 -3.127342439004e-01 7.757292944718e-04 2.186598728395e+01
4.920000000000e+02 -3.130774913002e-01 7.873835755144e-04 2.184890969758e+01
4.922500000000e+02 -3.127557790394e-01 7.969178907733e-04 2.183342659511e+01
4.925000000000e+02 -3.117409762596e-01 8.041863920362e-04 2.181956036646e+01
4.927500000000e+02 -3.100168886933e-01 8.090647279835e-04 2.180733074358e+01
4.930000000000e+02 -3.075805390059e-01 8.114502833170e-04 2.179675430538e+01
4.932500000000e+02 -3.044430957051e-01 8.112636934286e-04 2.178784446460e+01
4.935000000000e+02 -3.006299073053e-01 8.084505127145e-04 2.178061111290e+01
4.937500000000e+02 -2.961797948346e-01 8.029832947566e-04 2.177506022915e+01
4.940000000000e+02 -2.911438479912e-01 7.948643886251e-04 2.177119383276e+01
4.942500000000e+02 -2.855834481417e-01 7.841283387424e-04 2.176900961704e+01
4.945000000000e+02 -2.795678563296e-01 7.708440339604e-04 2.176850059883e+01
4.947500000000e+02 -2.731717212853e-01 7.551166888259e-04 2.176965515145e+01
4.950000000000e+02 -2.664723333148e-01 7.370885668178e-04 2.177245673252e+01
4.952500000000e+02 -2.595470136919e-01 7.169387203086e-04 2.177688367816e+01
4.955000000000e+02 -2.524709391110e-01 6.948818356190e-04 2.178290938663e+01
4.957500000000e+02 -2.453152167738e-01 6.711655007835e-04 2.179050223142e+01
4.960000000000e+02 -2.381454799817e-01 6.460663488455e-04 2.179962551480e+01
4.962500000000e+02 -2.310211296921e-01 6.198852951073e-04 2.181023784220e+01
4.965000000000e+02 -2.239949620385e-01 5.929416751430e-04 2.182229317090e+01
4.967500000000e+02 -2.171132724856e-01 5.655668408583e-04 2.183574090166e+01
4.970000000000e+02 -2.104163942924e-01 5.380975167938e-04 2.185052637561e+01
4.972500000000e+02 -2.039393481308e-01 5.108690417866e-04 2.186659079007e+01
4.975000000000e+02 -1.977126929712e-01 4.842088379164e-04 2.188387171610e+01
4.977500000000e+02 -1.917632802686e-01 4.584304363216e-04 2.190230315583e+01
4.980000000000e+02 -1.861148972080e-01 4.338281362820e-04 2.192181584166e+01
4.982500000000e+02 -1.807886816262e-01 4.106726771348e-04 2.194233728471e+01
4.985000000000e+02 -1.758032670145e-01 3.892074835201e-04 2.196379221579e+01
4.987500000000e+02 -1.711746370333e-01 3.696462172464e-04 2.198610267762e+01
4.990000000000e+02 -1.669157438779e-01 3.521712009786e-04 2.200918813117e+01
4.992500000000e+02 -1.630358822037e-01 3.369320964848e-04 2.203296598676e+01
4.995000000000e+02 -1.595400048384e-01 3.240459166224e-04 2.205735158126e+01
4.997500000000e+02 -1.564279282615e-01 3.135967692241e-04 2.208225883639e+01
5.000000000000e+02 -1.536937060422e-01 3.056368619588e-04 2.210760033643e+01
5.002500000000e+02 -1.513250598501e-01 3.001868621914e-04 2.213328805288e+01
5.005000000000e+02 -1.493031173486e-01 2.972368178865e-04 2.215923373941e+01
5.007500000000e+02 -1.476024494812e-01 2.967472801058e-04 2.218534934191e+01
5.010000000000e+02 -1.461913320690e-01 2.986498414330e-04 2.221154788390e+01
5.012500000000e+02 -1.450324587345e-01 3.028483999689e-04 2.223774372363e+01
5.015000000000e+02 -1.440838050721e-01 3.092196646261e-04 2.226385347027e+01
5.017500000000e+02 -1.432998219207e-01 3.176145173693e-04 2.228979644562e+01
5.020000000000e+02 -1.426327885160e-01 3.278593420552e-04 2.231549514301e+01
5.022500000000e+02 -1.420341819363e-01 3.397572337322e-04 2.234087601458e+01
5.025000000000e+02 -1.414561251534e-01 3.530899499896e-04 2.236586983898e+01
5.027500000000e+02 -1.408527447991e-01 3.676202986518e-04 2.239041205409e+01
5.030000000000e+02 -1.401813287158e-01 3.830946568925e-04 2.241444342138e+01
5.032500000000e+02 -1.394033553686e-01 3.992463207466e-04 2.243791008809e+01
5.035000000000e+02 -1.384852263570e-01 4.157989344006e-04 2.246076398108e+01
5.037500000000e+02 -1.373987572474e-01 4.324704386262e-04 2.248296317319e+01
5.040000000000e+02 -1.361214209031e-01 4.489774340854e-04 2.250447176331e+01
5.042500000000e+02 -1.346363329864e-01 4.650395344187e-04 2.252526035912e+01
5.045000000000e+02 -1.329320275112e-01 4.803839030658e-04 2.254530580731e+01
5.047500000000e+02 -1.310020833038e-01 4.947496633256e-04 2.256459159864e+01
5.050000000000e+02 -1.288445902311e-01 5.078920816623e-04 2.258310750541e+01
5.052500000000e+02 -1.264615910674e-01 5.195862437747e-04 2.260084983404e+01
5.055000000000e+02 -1.238584663599e-01 5.296305756719e-04 2.261782120384e+01
5.057500000000e+02 -1.210433108280e-01 5.378496321411e-04 2.263403025070e+01
5.060000000000e+02 -1.180264311156e-01 5.440963944553e-04 2.264949170463e+01
5.062500000000e+02 -1.148198492797e-01 5.482538781999e-04 2.266422599289e+01
5.065000000000e+02 -1.114368748164e-01 5.502360147482e-04 2.267825883467e+01
5.067500000000e+02 -1.078918697217e-01 5.499881864286e-04 2.269162119013e+01
5.070000000000e+02 -1.041999340982e-01 5.474868167807e-04 2.270434855112e+01
5.072500000000e+02 -1.003768431232e-01 5.427389917417e-04 2.271648087554e+01
5.075000000000e+02 -9.643884318305e-02 5.357813063959e-04 2.272806182518e+01
5.077500000000e+02 -9.240268155640e-02 5.266782958225e-04 2.273913864651e+01
5.080000000000e+02 -8.828544138417e-02 5.155206808167e-04 2.274976139339e+01
5.082500000000e+02 -8.410458394145e-02 5.024237511002e-04 2.275998279296e+01
5.085000000000e+02 -7.987775143518e-02 4.875251017114e-04 2.276985745556e+01
5.087500000000e+02 -7.562274242570e-02 4.709824928145e-04 2.277944171247e+01
5.090000000000e+02 -7.135729690166e-02 4.529716703095e-04 2.278879300878e+01
5.092500000000e+02 -6.709892115208e-02 4.336840650833e-04 2.279796954026e+01
5.095000000000e+02 -6.286459341711e-02 4.133243545834e-04 2.280702969302e+01
5.097500000000e+02 -5.867057524211e-02 3.921082311602e-04 2.281603186047e+01
5.100000000000e+02 -5.453207806631e-02 3.702598288842e-04 2.282503393867e+01
5.102500000000e+02 -5.046292718455e-02 3.480091178622e-04 2.283409286174e+01
5.105000000000e+02 -4.647534636748e-02 3.255894205700e-04 2.284326446646e+01
5.107500000000e+02 -4.257964478396e-02 3.032345797661e-04 2.285260306866e+01
5.110000000000e+02 -3.878395080493e-02 2.811762493125e-04 2.286216107810e+01
5.112500000000e+02 -3.509409629623e-02 2.596411113566e-04 2.287198897575e+01
5.115000000000e+02 -3.151340072529e-02 2.388480355003e-04 2.288213483863e+01
5.117500000000e+02 -2.804266858639e-02 2.190052543895e-04 2.289264438962e+01
5.120000000000e+02 -2.468015673556e-02 2.003075808233e-04 2.290356076499e+01
5.122500000000e+02 -2.142162213093e-02 1.829337788192e-04 2.291492434864e+01
5.125000000000e+02 -1.826050035326e-02 1.670440548986e-04 2.292677290445e+01
5.127500000000e+02 -1.518807688441e-02 1.527778084636e-04 2.293914149530e+01
5.130000000000e+02 -1.219373458630e-02 1.402517291374e-04 2.295206245448e+01
5.132500000000e+02 -9.265280355406e-03 1.295580876770e-04 2.296556564500e+01
5.135000000000e+02 -6.389269455603e-03 1.207635614473e-04 2.297967847903e+01
5.137500000000e+02 -3.551377139691e-03 1.139083776207e-04 2.299442614220e+01
5.140000000000e+02 -7.367796712930e-04 1.090060352306e-04 2.300983169234e+01
5.142500000000e+02 2.069452692066e-03 1.060432369257e-04 2.302591644851e+01
5.145000000000e+02 4.881975516629e-03 1.049806119542e-04 2.304270004262e+01
5.147500000000e+02 7.714805076006e-03 1.057535072163e-04 2.306020083294e+01
5.150000000000e+02 1.058097647097e-02 1.082734662106e-04 2.307843608889e+01
5.152500000000e+02 1.349222394898e-02 1.124301336292e-04 2.309742219164e+01
5.155000000000e+02 1.645872022384e-02 1.180931272548e-04 2.311717502216e+01
5.157500000000e+02 1.948882272136e-02 1.251146352848e-04 2.313771004402e+01
5.160000000000e+02 2.258890415752e-02 1.333318485284e-04 2.315904267041e+01
5.162500000000e+02 2.576317855868e-02 1.425699557040e-04 2.318118831370e+01
5.165000000000e+02 2.901362120348e-02 1.526448664074e-04 2.320416267532e+01
5.167500000000e+02 3.233989809486e-02 1.633662392789e-04 2.322798182363e+01
5.170000000000e+02 3.573933207152e-02 1.745405007273e-04 2.325266224787e+01
5.172500000000e+02 3.920695007252e-02 1.859735824324e-04 2.327822101132e+01
5.175000000000e+02 4.273552946418e-02 1.974737774125e-04 2.330467572173e+01
5.177500000000e+02 4.631567929815e-02 2.088544397296e-04 2.333204448249e+01
5.180000000000e+02 4.993600393890e-02 2.199362742051e-04 2.336034592426e+01
5.182500000000e+02 5.358323535785e-02 2.305497486779e-04 2.338959901891e+01
5.185000000000e+02 5.724246022829e-02 2.405369416335e-04 2.341982305187e+01
5.187500000000e+02 6.089732794892e-02 2.497534368995e-04 2.345103739220e+01
5.190000000000e+02 6.453032722849e-02 2.580697660311e-04 2.348326134957e+01
5.192500000000e+02 6.812307852696e-02 2.653726198229e-04 2.351651400418e+01
5.195000000000e+02 7.165664171932e-02 2.715659370867e-04 2.355081392606e+01
5.197500000000e+02 7.511187371265e-02 2.765714966890e-04 2.358617900899e+01
5.200000000000e+02 7.846977999374e-02 2.803294879124e-04 2.362262616984e+01
5.202500000000e+02 8.171189949966e-02 2.827989715931e-04 2.366017114910e+01
5.205000000000e+02 8.482069043647e-02 2.839577199588e-04 2.369882822225e+01
5.207500000000e+02 8.777992138986e-02 2.838020412409e-04 2.373860993555e+01
5.210000000000e+02 9.057505304425e-02 2.823463966362e-04 2.377952686548e+01
5.212500000000e+02 9.319360316357e-02 2.796228743220e-04 2.382158735373e+01
5.215000000000e+02 9.562550838953e-02 2.756805692944e-04 2.386479723127e+01
5.217500000000e+02 9.786341859112e-02 2.705843714771e-04 2.390915960147e+01
5.220000000000e+02 9.990297798288e-02 2.644139535647e-04 2.395467457742e+01
5.222500000000e+02 1.017430662975e-01 2.572627043828e-04 2.400133906433e+01
5.225000000000e+02 1.033859328231e-01 2.492362652548e-04 2.404914656109e+01
5.227500000000e+02 1.048373493738e-01 2.404509697755e-04 2.409808695833e+01
5.230000000000e+02 1.061066114575e-01 2.310321800556e-04 2.414814638198e+01
5.232500000000e+02 1.072065298073e-01 2.211125022164e-04 2.419930705957e+01
5.235000000000e+02 1.081533656594e-01 2.108298514879e-04 2.425154721017e+01
5.237500000000e+02 1.089666178036e-01 2.003254930230e-04 2.430484096498e+01
5.240000000000e+02 1.096688302627e-01 1.897419322398e-04 2.435915832971e+01
5.242500000000e+02 1.102852917003e-01 1.792207933354e-04 2.441446517116e+01
5.245000000000e+02 1.108436879712e-01 1.689006629465e-04 2.447072324010e+01
5.247500000000e+02 1.113736961070e-01 1.589149566510e-04 2.452789022239e+01
5.250000000000e+02 1.119065363165e-01 1.493897993953e-04 2.458591982080e+01
5.252500000000e+02 1.124745259742e-01 1.404419306789e-04 2.464476188430e+01
5.255000000000e+02 1.131105079688e-01 1.321768570193e-04 2.470436251145e+01
5.257500000000e+02 1.138473521351e-01 1.246870216730e-04 2.476466422661e+01
5.260000000000e+02 1.147174137580e-01 1.180501833735e-04 2.482560615008e+01
5.262500000000e+02 1.157519781616e-01 1.123280398987e-04 2.488712418718e+01
5.265000000000e+02 1.169807105814e-01 1.075651104904e-04 2.494915121045e+01
5.267500000000e+02 1.184311681649e-01 1.037878004767e-04 2.501161732384e+01
5.270000000000e+02 1.201282320405e-01 1.010039827251e-04 2.507444999551e+01
5.272500000000e+02 1.220936597983e-01 9.920277993627e-05 2.513757432394e+01
5.275000000000e+02 1.243456472712e-01 9.835466372704e-05 2.520091323563e+01
5.277500000000e+02 1.268984195707e-01 9.841199659473e-05 2.526438769785e+01
5.280000000000e+02 1.297618756781e-01 9.930992039345e-05 2.532791692693e+01
5.282500000000e+02 1.329413047350e-01 1.009674969869e-04 2.539141858481e+01
5.285000000000e+02 1.364371412423e-01 1.032892938231e-04 2.545480898108e+01
5.287500000000e+02 1.402448075697e-01 1.061671472585e-04 2.551800326005e+01
5.290000000000e+02 1.443546144827e-01 1.094822789636e-04 2.558091559635e+01
5.292500000000e+02 1.487517450122e-01 1.131075643857e-04 2.564345935511e+01
5.295000000000e+02 1.534163311773e-01 1.169099761311e-04 2.570554737901e+01
5.297500000000e+02 1.583235796744e-01 1.207532189665e-04 2.576709203838e+01
5.300000000000e+02 1.634440263823e-01 1.245003327011e-04 2.582800552328e+01
5.302500000000e+02 1.687438558970e-01 1.280163669574e-04 2.588820011745e+01
5.305000000000e+02 1.741853102029e-01 1.311709580678e-04 2.594758830029e+01
5.307500000000e+02 1.797271939389e-01 1.338410440098e-04 2.600608310774e+01
5.310000000000e+02 1.853254589580e-01 1.359132196716e-04 2.606359838850e+01
5.312500000000e+02 1.909338775377e-01 1.372858966914e-04 2.612004910156e+01
5.315000000000e+02 1.965047697486e-01 1.378714164649e-04 2.617535173984e+01
5.317500000000e+02 2.019898448382e-01 1.375977442803e-04 2.622942460541e+01
5.320000000000e+02 2.073410422126e-01 1.364102207714e-04 2.628218827688e+01
5.322500000000e+02 2.125114663759e-01 1.342724360638e-04 2.633356607508e+01
5.325000000000e+02 2.174563121715e-01 1.311673166784e-04 2.638348451919e+01
5.327500000000e+02 2.221338258191e-01 1.270976218138e-04 2.643187383326e+01
5.330000000000e+02 2.265061949754e-01 1.220862803721e-04 2.647866851576e+01
5.332500000000e+02 2.305405052681e-01 1.161759025152e-04 2.652380781495e+01
5.335000000000e+02 2.342094809258e-01 1.094285482075e-04 2.656723635601e+01
5.337500000000e+02 2.374922937119e-01 1.019243985332e-04 2.660890461068e+01
5.340000000000e+02 2.403750978434e-01 9.376094305888e-05 2.664876950500e+01
5.342500000000e+02 2.428515717252e-01 8.505080216848e-05 2.668679485568e+01
5.345000000000e+02 2.449231968493e-01 7.591995024569e-05 2.672295187317e+01
5.347500000000e+02 2.465994092909e-01 6.650509852633e-05 2.675721953091e+01
5.350000000000e+02 2.478975433821e-01 5.695129712227e-05 2.678958497904e+01
5.352500000000e+02 2.488426359386e-01 4.740877777115e-05 2.682004371182e+01
5.355000000000e+02 2.494669886540e-01 3.802999241646e-05 2.684859978324e+01
5.357500000000e+02 2.498095842209e-01 2.896626919960e-05 2.687526586455e+01
5.360000000000e+02 2.499153273279e-01 2.036446019843e-05 2.690006318826e+01
5.362500000000e+02 2.498341469691e-01 1.236356594586e-05 2.692302141072e+01
5.365000000000e+02 2.496199706333e-01 5.091401745757e-06 2.694417829099e+01
5.367500000000e+02 2.493296005578e-01 -1.338472964970e-06 2.696357938024e+01
5.370000000000e+02 2.490215294549e-01 -6.829870713516e-06 2.698127740882e+01
5.372500000000e+02 2.487546974644e-01 -1.130650728631e-05 2.699733173135e+01
5.375000000000e+02 2.485872631407e-01 -1.471426863499e-05 2.701180765562e+01
5.377500000000e+02 2.485753587435e-01 -1.702311793050e-05 2.702477555888e+01
5.380000000000e+02 2.487719047163e-01 -1.822832931686e-05 2.703631009087e+01
5.382500000000e+02 2.492254743158e-01 -1.835113886330e-05 2.704648921993e+01
5.385000000000e+02 2.499792549854e-01 -1.743895196834e-05 2.705539337544e+01
5.387500000000e+02 2.510700890104e-01 -1.556484808800e-05 2.706310434774e+01
5.390000000000e+02 2.525276577343e-01 -1.282636532379e-05 2.706970440683e+01
5.392500000000e+02 2.543737763448e-01 -9.343629792610e-06 2.707527536477e+01
5.395000000000e+02 2.566218729935e-01 -5.257044951660e-06 2.707989763233e+01
5.397500000000e+02 2.592766073243e-01 -7.242047710600e-07 2.708364939120e+01
5.400000000000e+02 2.623336671798e-01 4.083677965760e-06 2.708660581686e+01
5.402500000000e+02 2.657797896055e-01 8.985628297940e-06 2.708883836816e+01
5.405000000000e+02 2.695929230430e-01 1.379537044205e-05 2.709041415600e+01
5.407500000000e+02 2.737426963352e-01 1.832562431809e-05 2.709139550662e+01
5.410000000000e+02 2.781909597924e-01 2.239304744000e-05 2.709183943185e+01
5.412500000000e+02 2.828926507805e-01 2.582274124640e-05 2.709179736786e+01
5.415000000000e+02 2.877967883607e-01 2.845289566284e-05 2.709131496365e+01
5.417500000000e+02 2.928476737478e-01 3.013903171206e-05 2.709043192001e+01
5.420000000000e+02 2.979862690474e-01 3.075778842632e-05 2.708918203260e+01
5.422500000000e+02 3.031516022660e-01 3.021057443129e-05 2.708759312065e+01
5.425000000000e+02 3.082823706777e-01 2.842620537488e-05 2.708568720343e+01
5.427500000000e+02 3.133185025770e-01 2.536308699429e-05 2.708348068228e+01
5.430000000000e+02 3.182027245651e-01 2.101057346849e-05 2.708098453019e+01
5.432500000000e+02 3.228820870239e-01 1.538941436619e-05 2.707820463831e+01
5.435000000000e+02 3.273092884170e-01 8.551577833386e-06 2.707514199473e+01
5.437500000000e+02 3.314439055841e-01 5.789771138400e-07 2.707179307727e+01
5.440000000000e+02 3.352533546690e-01 -8.418487240410e-06 2.706815013162e+01
5.442500000000e+02 3.387136300042e-01 -1.830581608002e-05 2.706420158442e+01
5.445000000000e+02 3.418097199046e-01 -2.892634212258e-05 2.705993221008e+01
5.447500000000e+02 3.445357648095e-01 -4.010592938295e-05 2.705532351941e+01
5.450000000000e+02 3.468949194711e-01 -5.165759624238e-05 2.705035408130e+01
5.452500000000e+02 3.488989193295e-01 -6.338650588131e-05 2.704499962920e+01
5.455000000000e+02 3.505673931642e-01 -7.509508007805e-05 2.703923346187e+01
5.457500000000e+02 3.519269744725e-01 -8.658838832737e-05 2.703302651344e+01
5.460000000000e+02 3.530101814511e-01 -9.767914934995e-05 2.702634759050e+01
5.462500000000e+02 3.538541809820e-01 -1.081927441784e-04 2.701916354708e+01
5.465000000000e+02 3.544993888116e-01 -1.179715083501e-04 2.701143944912e+01
5.467500000000e+02 3.549880707498e-01 -1.268790013400e-04 2.700313867377e+01
5.470000000000e+02 3.553628297786e-01 -1.348031730190e-04 2.699422308426e+01
5.472500000000e+02 3.556651455263e-01 -1.416591087567e-04 2.698465321049e+01
5.475000000000e+02 3.559339402784e-01 -1.473909178466e-04 2.697438835828e+01
5.477500000000e+02 3.562042011202e-01 -1.519727214255e-04 2.696338689949e+01
5.480000000000e+02 3.565058165232e-01 -1.554090009848e-04 2.695160634129e+01
5.482500000000e+02 3.568624707678e-01 -1.577335335247e-04 2.693900371158e+01
5.485000000000e+02 3.572909091892e-01 -1.590081363213e-04 2.692553566792e+01
5.487500000000e+02 3.578003494613e-01 -1.593198206430e-04 2.691115892325e+01
5.490000000000e+02 3.583923768743e-01 -1.587778278685e-04 2.689583040216e+01
5.492500000000e+02 3.590610741012e-01 -1.575092217180e-04 2.687950768643e+01
5.495000000000e+02 3.597936961176e-01 -1.556544892034e-04 2.686214923078e+01
5.497500000000e+02 3.605716589124e-01 -1.533622006798e-04 2.684371472347e+01
5.500000000000e+02 3.613719303996e-01 -1.507834967993e-04 2.682416545643e+01
5.502500000000e+02 3.621688084380e-01 -1.480667530625e-04 2.680346455844e+01
5.505000000000e+02 3.629358773241e-01 -1.453520962107e-04 2.678157733712e+01
5.507500000000e+02 3.636481197440e-01 -1.427665621886e-04 2.675847154170e+01
5.510000000000e+02 3.642839865199e-01 -1.404198420823e-04 2.673411769969e+01
5.512500000000e+02 3.648273419139e-01 -1.384011774443e-04 2.670848924827e+01
5.515000000000e+02 3.652690450529e-01 -1.367771479614e-04 2.668156281769e+01
5.517500000000e+02 3.656081436914e-01 -1.355908279434e-04 2.665331846710e+01
5.520000000000e+02 3.658525098371e-01 -1.348621906983e-04 2.662373975168e+01
5.522500000000e+02 3.660189029732e-01 -1.345896883185e-04 2.659281390688e+01
5.525000000000e+02 3.661324840170e-01 -1.347532231891e-04 2.656053201087e+01
5.527500000000e+02 3.662257147633e-01 -1.353174361698e-04 2.652688894220e+01
5.530000000000e+02 3.663368500274e-01 -1.362361776994e-04 2.649188346796e+01
5.532500000000e+02 3.665080760010e-01 -1.374572688816e-04 2.645551832106e+01
5.535000000000e+02 3.667833398124e-01 -1.389269620980e-04 2.641780004262e+01
5.537500000000e+02 3.672061817357e-01 -1.405944932589e-04 2.637873901576e+01
5.540000000000e+02 3.678175226544e-01 -1.424158714496e-04 2.633834934608e+01
5.542500000000e+02 3.686536497746e-01 -1.443569823588e-04 2.629664887737e+01
5.545000000000e+02 3.697443271323e-01 -1.463955390668e-04 2.625365894956e+01
5.547500000000e+02 3.711112631731e-01 -1.485222554371e-04 2.620940441123e+01
5.550000000000e+02 3.727668748263e-01 -1.507408908223e-04 2.616391352596e+01
5.552500000000e+02 3.747133702317e-01 -1.530671947021e-04 2.611721788741e+01
5.555000000000e+02 3.769422942515e-01 -1.555272322798e-04 2.606935250558e+01
5.557500000000e+02 3.794343544715e-01 -1.581544534771e-04 2.602035562952e+01
5.560000000000e+02 3.821598169534e-01 -1.609865633308e-04 2.597026886347e+01
5.562500000000e+02 3.850793469184e-01 -1.640617164969e-04 2.591913713309e+01
5.565000000000e+02 3.881454307950e-01 -1.674145938565e-04 2.586700881361e+01
5.567500000000e+02 3.913042632516e-01 -1.710720446586e-04 2.581393554658e+01
5.570000000000e+02 3.944982664246e-01 -1.750491703564e-04 2.575997230079e+01
5.572500000000e+02 3.976690410060e-01 -1.793456446763e-04 2.570517738692e+01
5.575000000000e+02 4.007605769080e-01 -1.839424358599e-04 2.564961216035e+01
5.577500000000e+02 4.037226275970e-01 -1.887996074991e-04 2.559334097236e+01
5.580000000000e+02 4.065138656606e-01 -1.938551051529e-04 2.553643090072e+01
5.582500000000e+02 4.091045670285e-01 -1.990249709338e-04 2.547895160136e+01
5.585000000000e+02 4.114784838286e-01 -2.042050097543e-04 2.542097486846e+01
5.587500000000e+02 4.136336775963e-01 -2.092741045464e-04 2.536257442605e+01
5.590000000000e+02 4.155821049926e-01 -2.140991021689e-04 2.530382571221e+01
5.592500000000e+02 4.173479177937e-01 -2.185411108598e-04 2.524480545144e+01
5.595000000000e+02 4.189645480464e-01 -2.224627852061e-04 2.518559148180e+01
5.597500000000e+02 4.204707602651e-01 -2.257360082134e-04 2.512626261769e+01
5.600000000000e+02 4.219061437340e-01 -2.282499412461e-04 2.506689829942e+01
5.602500000000e+02 4.233063012901e-01 -2.299178302646e-04 2.500757861050e+01
5.605000000000e+02 4.246984558462e-01 -2.306829994901e-04 2.494838399459e+01
5.607500000000e+02 4.260977649923e-01 -2.305226035328e-04 2.488939516788e+01
5.610000000000e+02 4.275047994506e-01 -2.294489583903e-04 2.483069301545e+01
5.612500000000e+02 4.289046176942e-01 -2.275087829064e-04 2.477235828041e+01
5.615000000000e+02 4.302672722430e-01 -2.247793978685e-04 2.471447140584e+01
5.617500000000e+02 4.315499204211e-01 -2.213630238318e-04 2.465711220094e+01
5.620000000000e+02 4.327000866351e-01 -2.173790041912e-04 2.460035956335e+01
5.622500000000e+02 4.336599877041e-01 -2.129556344996e-04 2.454429099073e+01
5.625000000000e+02 4.343711226988e-01 -2.082211151565e-04 2.448898219910e+01
5.627500000000e+02 4.347788318229e-01 -2.032952096556e-04 2.443450668447e+01
5.630000000000e+02 4.348365080360e-01 -1.982825654572e-04 2.438093518027e+01
5.632500000000e+02 4.345087652244e-01 -1.932672353403e-04 2.432833526678e+01
5.635000000000e+02 4.337738018112e-01 -1.883100113891e-04 2.427677084657e+01
5.637500000000e+02 4.326244388118e-01 -1.834474154991e-04 2.422630179495e+01
5.640000000000e+02 4.310682443613e-01 -1.786932405573e-04 2.417698355281e+01
5.642500000000e+02 4.291266977729e-01 -1.740418196755e-04 2.412886677768e+01
5.645000000000e+02 4.268335959009e-01 -1.694725533443e-04 2.408199707677e+01
5.647500000000e+02 4.242329410453e-01 -1.649553607380e-04 2.403641476019e+01
5.650000000000e+02 4.213765324439e-01 -1.604566182059e-04 2.399215459446e+01
5.652500000000e+02 4.183212752651e-01 -1.559448006479e-04 2.394924561810e+01
5.655000000000e+02 4.151264012877e-01 -1.513957506562e-04 2.390771098278e+01
5.657500000000e+02 4.118506166653e-01 -1.467970936378e-04 2.386756777555e+01
5.660000000000e+02 4.085492373496e-01 -1.421516145015e-04 2.382882690027e+01
5.662500000000e+02 4.052714218552e-01 -1.374793504343e-04 2.379149294943e+01
5.665000000000e+02 4.020577064825e-01 -1.328184538333e-04 2.375556412786e+01
5.667500000000e+02 3.989379857838e-01 -1.282242818418e-04 2.372103219109e+01
5.670000000000e+02 3.959302902297e-01 -1.237670624296e-04 2.368788243078e+01
5.672500000000e+02 3.930406556345e-01 -1.195281577850e-04 2.365609368679e+01
5.675000000000e+02 3.902641159574e-01 -1.155944683565e-04 2.362563844231e+01
5.677500000000e+02 3.875872174121e-01 -1.120523520030e-04 2.359648290400e+01
5.680000000000e+02 3.849916577824e-01 -1.089802504317e-04 2.356858720780e+01
5.682500000000e+02 3.824590519101e-01 -1.064416404963e-04 2.354190560923e+01
5.685000000000e+02 3.799763010299e-01 -1.044787775101e-04 2.351638671921e+01
5.687500000000e+02 3.775407898085e-01 -1.031074442042e-04 2.349197386285e+01
5.690000000000e+02 3.751649080703e-01 -1.023143987081e-04 2.346860541235e+01
5.692500000000e+02 3.728790949757e-01 -1.020578034625e-04 2.344621516584e+01
5.695000000000e+02 3.707326113435e-01 -1.022704305149e-04 2.342473290899e+01
5.697500000000e+02 3.687919271864e-01 -1.028667031837e-04 2.340408492928e+01
5.700000000000e+02 3.671363781332e-01 -1.037522468287e-04 2.338419468891e+01
5.702500000000e+02 3.658515327486e-01 -1.048356945437e-04 2.336498342607e+01
5.705000000000e+02 3.650206895719e-01 -1.060407688576e-04 2.334637108597e+01
5.707500000000e+02 3.647156904918e-01 -1.073175704387e-04 2.332827703157e+01
5.710000000000e+02 3.649879969554e-01 -1.086516290341e-04 2.331062092140e+01
5.712500000000e+02 3.658613519879e-01 -1.100692687425e-04 2.329332340066e+01
5.715000000000e+02 3.673269418664e-01 -1.116374778126e-04 2.327630703405e+01
5.717500000000e+02 3.693419827062e-01 -1.134586297334e-04 2.325949688063e+01
5.720000000000e+02 3.718319457833e-01 -1.156603904025e-04 2.324282092582e+01
5.722500000000e+02 3.746962324910e-01 -1.183814840923e-04 2.322621072552e+01
5.725000000000e+02 3.778167407620e-01 -1.217550089644e-04 2.320960156755e+01
5.727500000000e+02 3.810681716358e-01 -1.258914226806e-04 2.319293249364e+01
5.730000000000e+02 3.843288287816e-01 -1.308631834878e-04 2.317614658977e+01
5.732500000000e+02 3.874905062045e-01 -1.366929159982e-04 2.315919083161e+01
5.735000000000e+02 3.904661754970e-01 -1.433466807101e-04 2.314201585358e+01
5.737500000000e+02 3.931945942643e-01 -1.507334262605e-04 2.312457616121e+01
5.740000000000e+02 3.956412030897e-01 -1.587100803628e-04 2.310682997046e+01
5.742500000000e+02 3.977953427093e-01 -1.670921021941e-04 2.308873905114e+01
5.745000000000e+02 3.996643813023e-01 -1.756681724696e-04 2.307026925348e+01
5.747500000000e+02 4.012655073777e-01 -1.842166773628e-04 2.305139026512e+01
5.750000000000e+02 4.026167085499e-01 -1.925223596359e-04 2.303207636750e+01
5.752500000000e+02 4.037280214253e-01 -2.003904097732e-04 2.301230632978e+01
5.755000000000e+02 4.045946637665e-01 -2.076570032079e-04 2.299206420476e+01
5.757500000000e+02 4.051928115109e-01 -2.141945046273e-04 2.297133951979e+01
5.760000000000e+02 4.054787296633e-01 -2.199112273828e-04 2.295012738182e+01
5.762500000000e+02 4.053914541557e-01 -2.247464729582e-04 2.292842907949e+01
5.765000000000e+02 4.048584137110e-01 -2.286614772271e-04 2.290625197702e+01
5.767500000000e+02 4.038032522653e-01 -2.316280916594e-04 2.288360925877e+01
5.770000000000e+02 4.021548272922e-01 -2.336175864250e-04 2.286052014140e+01
5.772500000000e+02 3.998559024136e-01 -2.345907057881e-04 2.283700934670e+01
5.775000000000e+02 3.968704422567e-01 -2.344908715130e-04 2.281310649544e+01
5.777500000000e+02 3.931886648163e-01 -2.332418816948e-04 2.278884607034e+01
5.780000000000e+02 3.888289176317e-01 -2.307498039568e-04 2.276426639101e+01
5.782500000000e+02 3.838365640032e-01 -2.269096482043e-04 2.273940962184e+01
5.785000000000e+02 3.782797574736e-01 -2.216151275970e-04 2.271432080573e+01
5.787500000000e+02 3.722430835542e-01 -2.147709172964e-04 2.268904797191e+01
5.790000000000e+02 3.658196702850e-01 -2.063050793917e-04 2.266364131051e+01
5.792500000000e+02 3.591031158099e-01 -1.961805847559e-04 2.263815340961e+01
5.795000000000e+02 3.521800351009e-01 -1.844039752375e-04 2.261263854554e+01
5.797500000000e+02 3.451243426563e-01 -1.710304034021e-04 2.258715291826e+01
5.800000000000e+02 3.379937355796e-01 -1.561641145514e-04 2.256175426891e+01
5.802500000000e+02 3.308287219755e-01 -1.399546635662e-04 2.253650145585e+01
5.805000000000e+02 3.236541327199e-01 -1.225893856542e-04 2.251145452212e+01
5.807500000000e+02 3.164826161553e-01 -1.042830278992e-04 2.248667413779e+01
5.810000000000e+02 3.093195080143e-01 -8.526606292344e-05 2.246222099922e+01
5.812500000000e+02 3.021682552274e-01 -6.577290783450e-05 2.243815568096e+01
5.815000000000e+02 2.950355449342e-01 -4.603147997862e-05 2.241453792856e+01
5.817500000000e+02 2.879354510448e-01 -2.625517288821e-05 2.239142598689e+01
5.820000000000e+02 2.808920339132e-01 -6.637488165520e-06 2.236887647693e+01
5.822500000000e+02 2.739401443521e-01 1.264986167990e-05 2.234694354901e+01
5.825000000000e+02 2.671243863673e-01 3.145612245259e-05 2.232567890660e+01
5.827500000000e+02 2.604965156876e-01 4.964825492690e-05 2.230513139295e+01
5.830000000000e+02 2.541117162851e-01 6.710630040464e-05 2.228534668735e+01
5.832500000000e+02 2.480242798366e-01 8.371859614827e-05 2.226636757772e+01
5.835000000000e+02 2.422833671358e-01 9.937711507008e-05 2.224823352127e+01
5.837500000000e+02 2.369293107185e-01 1.139745481858e-04 2.223098099939e+01
5.840000000000e+02 2.319909693519e-01 1.274030401583e-04 2.221464329809e+01
5.842500000000e+02 2.274843431694e-01 1.395552167165e-04 2.219925057182e+01
5.845000000000e+02 2.234125572569e-01 1.503270884664e-04 2.218482956019e+01
5.847500000000e+02 2.197670386857e-01 1.596227625121e-04 2.217140374621e+01
5.850000000000e+02 2.165296952788e-01 1.673598379784e-04 2.215899303871e+01
5.852500000000e+02 2.136756875827e-01 1.734749718162e-04 2.214761342485e+01
5.855000000000e+02 2.111763428105e-01 1.779291924942e-04 2.213727706262e+01
5.857500000000e+02 2.090018842238e-01 1.807116685790e-04 2.212799192485e+01
5.860000000000e+02 2.071235811676e-01 1.818419037116e-04 2.211976178132e+01
5.862500000000e+02 2.055151364141e-01 1.813697364963e-04 2.211258597362e+01
5.865000000000e+02 2.041531644370e-01 1.793737681286e-04 2.210645976149e+01
5.867500000000e+02 2.030168509564e-01 1.759578212432e-04 2.210137433096e+01
5.870000000000e+02 2.020869119690e-01 1.712461117540e-04 2.209731687836e+01
5.872500000000e+02 2.013440758000e-01 1.653780318321e-04 2.209427119458e+01
5.875000000000e+02 2.007674034925e-01 1.585026970070e-04 2.209221785753e+01
5.877500000000e+02 2.003327188970e-01 1.507738122548e-04 2.209113442219e+01
5.880000000000e+02 2.000113962369e-01 1.423456826020e-04 2.209099609130e+01
5.882500000000e+02 1.997697199429e-01 1.333701940651e-04 2.209177560536e+01
5.885000000000e+02 1.995689027096e-01 1.239954136547e-04 2.209344381897e+01
5.887500000000e+02 1.993657837635e-01 1.143652091122e-04 2.209596973114e+01
5.890000000000e+02 1.991141224228e-01 1.046198717501e-04 2.209932044134e+01
5.892500000000e+02 1.987663566366e-01 9.489750757308e-05 2.210346159361e+01
5.895000000000e+02 1.982755895074e-01 8.533548622319e-05 2.210835701804e+01
5.897500000000e+02 1.975976457038e-01 7.607184202717e-05 2.211396920014e+01
5.900000000000e+02 1.966929111520e-01 6.724579503300e-05 2.212025894742e+01
5.902500000000e+02 1.955278703985e-01 5.899775934512e-05 2.212718587648e+01
5.905000000000e+02 1.940761412595e-01 5.146858848600e-05 2.213470842339e+01
5.907500000000e+02 1.923189718462e-01 4.479758870310e-05 2.214278392031e+01
5.910000000000e+02 1.902452551148e-01 3.911965628673e-05 2.215136920191e+01
5.912500000000e+02 1.878510381586e-01 3.456194634348e-05 2.216042078970e+01
5.915000000000e+02 1.851386666754e-01 3.124025523834e-05 2.216989509175e+01
5.917500000000e+02 1.821157585203e-01 2.925537051031e-05 2.217974913500e+01
5.920000000000e+02 1.787940461855e-01 2.868978070194e-05 2.218994080241e+01
5.922500000000e+02 1.751882641840e-01 2.960497248378e-05 2.220042904921e+01
5.925000000000e+02 1.713152571290e-01 3.203968694592e-05 2.221117461106e+01
5.927500000000e+02 1.671932594730e-01 3.600881661022e-05 2.222214017131e+01
5.930000000000e+02 1.628414407721e-01 4.150322648802e-05 2.223329056021e+01
5.932500000000e+02 1.582797312298e-01 4.849077820171e-05 2.224459313066e+01
5.935000000000e+02 1.535288668226e-01 5.691779341094e-05 2.225601817518e+01
5.937500000000e+02 1.486104973191e-01 6.671128217137e-05 2.226753874843e+01
5.940000000000e+02 1.435474689671e-01 7.778124020414e-05 2.227913131552e+01
5.942500000000e+02 1.383639540879e-01 9.002332115001e-05 2.229077549678e+01
5.945000000000e+02 1.330856053356e-01 1.033213062307e-04 2.230245468889e+01
5.947500000000e+02 1.277394248985e-01 1.175495404589e-04 2.231415580354e+01
5.950000000000e+02 1.223535567776e-01 1.325749490042e-04 2.232586982650e+01
5.952500000000e+02 1.169568008300e-01 1.482588444103e-04 2.233759181770e+01
5.955000000000e+02 1.115779465301e-01 1.644584230760e-04 2.234932092124e+01
5.957500000000e+02 1.062450403066e-01 1.810279476836e-04 2.236106082570e+01
5.960000000000e+02 1.009844902626e-01 1.978198746118e-04 2.237281969397e+01
5.962500000000e+02 9.582021475068e-02 2.146858426437e-04 2.238461036163e+01
5.965000000000e+02 9.077279708689e-02 2.314778246127e-04 2.239645022850e+01
5.967500000000e+02 8.585885938612e-02 2.480492970084e-04 2.240836163949e+01
5.970000000000e+02 8.109049215443e-02 2.642566750276e-04 2.242037150045e+01
5.972500000000e+02 7.647501925974e-02 2.799609786149e-04 2.243251157788e+01
5.975000000000e+02 7.201492236205e-02 2.950297161866e-04 2.244481826028e+01
5.977500000000e+02 6.770799215051e-02 3.093389221947e-04 2.245733229732e+01
5.980000000000e+02 6.354776686593e-02 3.227753280078e-04 2.247009893891e+01
5.982500000000e+02 5.952404162958e-02 3.352387885701e-04 2.248316734997e+01
5.985000000000e+02 5.562360391598e-02 3.466442029634e-04 2.249659065779e+01
5.987500000000e+02 5.183098200190e-02 3.569233611121e-04 2.251042551204e+01
5.990000000000e+02 4.812921754664e-02 3.660265980294e-04 2.252473162796e+01
5.992500000000e+02 4.450066279016e-02 3.739237932252e-04 2.253957166413e+01
5.995000000000e+02 4.092765331037e-02 3.806050354129e-04 2.255501069866e+01
5.997500000000e+02 3.739308658663e-02 3.860808519675e-04 2.257111570910e+01
6.000000000000e+02 3.388091713949e-02 3.903818686348e-04 2.258795536390e+01
6.002500000000e+02 3.037647744801e-02 3.935577453370e-04 2.260559941984e+01
6.005000000000e+02 2.686669683145e-02 3.956758457242e-04 2.262411833463e+01
6.007500000000e+02 2.334017893551e-02 3.968193707781e-04 2.264358266861e+01
6.010000000000e+02 1.978723118450e-02 3.970853471392e-04 2.266406279899e+01
6.012500000000e+02 1.619978147767e-02 3.965822025609e-04 2.268562833779e+01
6.015000000000e+02 1.257125512171e-02 3.954271929729e-04 2.270834755776e+01
6.017500000000e+02 8.896464971959e-03 3.937440478911e-04 2.273228708020e+01
6.020000000000e+02 5.171469589913e-03 3.916603485602e-04 2.275751129534e+01
6.022500000000e+02 1.393461390233e-03 3.893050022664e-04 2.278408180275e+01
6.025000000000e+02 -2.439295193632e-03 3.868060838345e-04 2.281205710061e+01
6.027500000000e+02 -6.327503525720e-03 3.842885777877e-04 2.284149204310e+01
6.030000000000e+02 -1.027083984875e-02 3.818726441781e-04 2.287243732625e+01
6.032500000000e+02 -1.426789699821e-02 3.796718863709e-04 2.290493922075e+01
6.035000000000e+02 -1.831613386273e-02 3.777917982294e-04 2.293903910109e+01
6.037500000000e+02 -2.241179653808e-02 3.763284267137e-04 2.297477301895e+01
6.040000000000e+02 -2.654983270677e-02 3.753673931625e-04 2.301217152870e+01
6.042500000000e+02 -3.072384768316e-02 3.749828527855e-04 2.305125921566e+01
6.045000000000e+02 -3.492605372021e-02 3.752367413909e-04 2.309205459818e+01
6.047500000000e+02 -3.914729326242e-02 3.761781669517e-04 2.313456974980e+01
6.050000000000e+02 -4.337707733216e-02 3.778430113898e-04 2.317881022375e+01
6.052500000000e+02 -4.760369745925e-02 3.802535713216e-04 2.322477484066e+01
6.055000000000e+02 -5.181438444421e-02 3.834183707940e-04 2.327245551346e+01
6.057500000000e+02 -5.599550593907e-02 3.873322456472e-04 2.332183723743e+01
6.060000000000e+02 -6.013281919800e-02 3.919765303141e-04 2.337289798088e+01
6.062500000000e+02 -6.421176821088e-02 3.973193450481e-04 2.342560858697e+01
6.065000000000e+02 -6.821777357894e-02 4.033161826134e-04 2.347993288986e+01
6.067500000000e+02 -7.213657578540e-02 4.099107058223e-04 2.353582764372e+01
6.070000000000e+02 -7.595456666125e-02 4.170356487086e-04 2.359324258056e+01
6.072500000000e+02 -7.965910212974e-02 4.246139877503e-04 2.365212053677e+01
6.075000000000e+02 -8.323880823811e-02 4.325602250695e-04 2.371239756993e+01
6.077500000000e+02 -8.668387049932e-02 4.407818807174e-04 2.377400303711e+01
6.080000000000e+02 -8.998626861676e-02 4.491811093575e-04 2.383685984543e+01
6.082500000000e+02 -9.313996089489e-02 4.576564039367e-04 2.390088467190e+01
6.085000000000e+02 -9.614106607240e-02 4.661044635766e-04 2.396598816313e+01
6.087500000000e+02 -9.898795303438e-02 4.744219458137e-04 2.403207522536e+01
6.090000000000e+02 -1.016812944808e-01 4.825074903431e-04 2.409904541324e+01
6.092500000000e+02 -1.042241012253e-01 4.902635248029e-04 2.416679314937e+01
6.095000000000e+02 -1.066216688472e-01 4.975978919233e-04 2.423520824661e+01
6.097500000000e+02 -1.088815344790e-01 5.044255661750e-04 2.430417618329e+01
6.100000000000e+02 -1.110133502004e-01 5.106702238882e-04 2.437357866474e+01
6.102500000000e+02 -1.130287601350e-01 5.162655400779e-04 2.444329405877e+01
6.105000000000e+02 -1.149412514089e-01 5.211563522807e-04 2.451319785321e+01
6.107500000000e+02 -1.167659389439e-01 5.252996914693e-04 2.458316330139e+01
6.110000000000e+02 -1.185193980273e-01 5.286652667098e-04 2.465306187548e+01
6.112500000000e+02 -1.202194063808e-01 5.312361011172e-04 2.472276395136e+01
6.115000000000e+02 -1.218847235787e-01 5.330088552622e-04 2.479213938725e+01
6.117500000000e+02 -1.235348539707e-01 5.339937744410e-04 2.486105809864e+01
6.120000000000e+02 -1.251897592769e-01 5.342145318595e-04 2.492939081334e+01
6.122500000000e+02 -1.268696311616e-01 5.337077409353e-04 2.499700959974e+01
6.125000000000e+02 -1.285945911532e-01 5.325223790238e-04 2.506378864575e+01
6.127500000000e+02 -1.303844576167e-01 5.307189159609e-04 2.512960479420e+01
6.130000000000e+02 -1.322584510748e-01 5.283684827794e-04 2.519433831871e+01
6.132500000000e+02 -1.342349632261e-01 5.255515448316e-04 2.525787344622e+01
6.135000000000e+02 -1.363312767473e-01 5.223567087265e-04 2.532009911394e+01
6.137500000000e+02 -1.385633465909e-01 5.188793663654e-04 2.538090946786e+01
6.140000000000e+02 -1.409455471074e-01 5.152202550898e-04 2.544020457019e+01
6.142500000000e+02 -1.434904655408e-01 5.114838988037e-04 2.549789093331e+01
6.145000000000e+02 -1.462087119865e-01 5.077769213886e-04 2.555388203552e+01
6.147500000000e+02 -1.491087290651e-01 5.042066364790e-04 2.560809892874e+01
6.150000000000e+02 -1.521966506926e-01 5.008793852848e-04 2.566047069518e+01
6.152500000000e+02 -1.554761838394e-01 4.978989343540e-04 2.571093486271e+01
6.155000000000e+02 -1.589485097465e-01 4.953650257934e-04 2.575943790578e+01
6.157500000000e+02 -1.626122316389e-01 4.933718841589e-04 2.580593556727e+01
6.160000000000e+02 -1.664633658045e-01 4.920068179754e-04 2.585039316328e+01
6.162500000000e+02 -1.704953545086e-01 4.913490197882e-04 2.589278590499e+01
6.165000000000e+02 -1.746991322978e-01 4.914683672373e-04 2.593309907266e+01
6.167500000000e+02 -1.790632448565e-01 4.924244011477e-04 2.597132814469e+01
6.170000000000e+02 -1.835739897630e-01 4.942654968995e-04 2.600747891998e+01
6.172500000000e+02 -1.882156058714e-01 4.970281323776e-04 2.604156749330e+01
6.175000000000e+02 -1.929705200488e-01 5.007362418128e-04 2.607362019054e+01
6.177500000000e+02 -1.978195911638e-01 5.054009188499e-04 2.610367345184e+01
6.180000000000e+02 -2.027424207728e-01 5.110201985675e-04 2.613177359388e+01
6.182500000000e+02 -2.077176714119e-01 5.175790495456e-04 2.615797654568e+01
6.185000000000e+02 -2.127234112953e-01 5.250494712335e-04 2.618234746749e+01
6.187500000000e+02 -2.177374717055e-01 5.333908383437e-04 2.620496032688e+01
6.190000000000e+02 -2.227378264687e-01 5.425503960099e-04 2.622589739053e+01
6.192500000000e+02 -2.277029673478e-01 5.524638923084e-04 2.624524865324e+01
6.195000000000e+02 -2.326122803756e-01 5.630564013790e-04 2.626311120707e+01
6.197500000000e+02 -2.374464079503e-01 5.742432762709e-04 2.627958854176e+01
6.200000000000e+02 -2.421875931751e-01 5.859312296372e-04 2.629478979359e+01
6.202500000000e+02 -2.468200078066e-01 5.980195910098e-04 2.630882899259e+01
6.205000000000e+02 -2.513300175611e-01 6.104016192646e-04 2.632182418154e+01
6.207500000000e+02 -2.557064220224e-01 6.229659654277e-04 2.633389657218e+01
6.210000000000e+02 -2.599406384936e-01 6.355982068637e-04 2.634516970028e+01
6.212500000000e+02 -2.640268139065e-01 6.481824560649e-04 2.635576844204e+01
6.215000000000e+02 -2.679618816806e-01 6.606029994695e-04 2.636581815017e+01
6.217500000000e+02 -2.717455470159e-01 6.727460046319e-04 2.637544370408e+01
6.220000000000e+02 -2.753801895275e-01 6.845011995265e-04 2.638476859191e+01
6.222500000000e+02 -2.788707190135e-01 6.957635556067e-04 2.639391404177e+01
6.225000000000e+02 -2.822243173072e-01 7.064349019223e-04 2.640299803767e+01
6.227500000000e+02 -2.854501685465e-01 7.164254702116e-04 2.641213457042e+01
6.230000000000e+02 -2.885590795607e-01 7.256553720397e-04 2.642143265757e+01
6.232500000000e+02 -2.915631008745e-01 7.340558230084e-04 2.643099567947e+01
6.235000000000e+02 -2.944750822211e-01 7.415702930740e-04 2.644092055980e+01
6.237500000000e+02 -2.973082100697e-01 7.481554620594e-04 2.645129698717e+01
6.240000000000e+02 -3.000755623796e-01 7.537818601820e-04 2.646220691442e+01
6.242500000000e+02 -3.027896363193e-01 7.584343687511e-04 2.647372377291e+01
6.245000000000e+02 -3.054619345671e-01 7.621123358519e-04 2.648591213545e+01
6.247500000000e+02 -3.081025588932e-01 7.648295445813e-04 2.649882706360e+01
6.250000000000e+02 -3.107198772780e-01 7.666137998778e-04 2.651251380053e+01
6.252500000000e+02 -3.133202485258e-01 7.675061273634e-04 2.652700752291e+01
6.255000000000e+02 -3.159078164553e-01 7.675602472860e-04 2.654233293446e+01
6.257500000000e+02 -3.184843935389e-01 7.668411136855e-04 2.655850421810e+01
6.260000000000e+02 -3.210494258560e-01 7.654235362386e-04 2.657552492158e+01
6.262500000000e+02 -3.236000438420e-01 7.633906927538e-04 2.659338795145e+01
6.265000000000e+02 -3.261311985615e-01 7.608324029612e-04 2.661207561482e+01
6.267500000000e+02 -3.286358662402e-01 7.578431567697e-04 2.663155991738e+01
6.270000000000e+02 -3.311053451164e-01 7.545205856998e-04 2.665180259499e+01
6.272500000000e+02 -3.335296027170e-01 7.509635143753e-04 2.667275553277e+01
6.275000000000e+02 -3.358976725186e-01 7.472701036852e-04 2.669436124414e+01
6.277500000000e+02 -3.381981366889e-01 7.435362636155e-04 2.671655312714e+01
6.280000000000e+02 -3.404196216597e-01 7.398540294403e-04 2.673925607366e+01
6.282500000000e+02 -3.425513219547e-01 7.363101038585e-04 2.676238716037e+01
6.285000000000e+02 -3.445835873861e-01 7.329847535284e-04 2.678585607131e+01
6.287500000000e+02 -3.465084769599e-01 7.299507639300e-04 2.680956587834e+01
6.290000000000e+02 -3.483202990964e-01 7.272726504333e-04 2.683341387985e+01
6.292500000000e+02 -3.500161668270e-01 7.250062751736e-04 2.685729216479e+01
6.295000000000e+02 -3.515964501362e-01 7.231985674378e-04 2.688108857937e+01
6.297500000000e+02 -3.530651852031e-01 7.218876002924e-04 2.690468751837e+01
6.300000000000e+02 -3.544303843114e-01 7.211029118153e-04 2.692797079228e+01
6.302500000000e+02 -3.557042204327e-01 7.208660331191e-04 2.695081863752e+01
6.305000000000e+02 -3.569031096973e-01 7.211913282565e-04 2.697311048861e+01
6.307500000000e+02 -3.580476231996e-01 7.220869531322e-04 2.699472601033e+01
6.310000000000e+02 -3.591622531592e-01 7.235560023300e-04 2.701554603656e+01
6.312500000000e+02 -3.602750233719e-01 7.255977805232e-04 2.703545351232e+01
6.315000000000e+02 -3.614169371472e-01 7.282091282916e-04 2.705433444581e+01
6.317500000000e+02 -3.626212821513e-01 7.313857596324e-04 2.707207881119e+01
6.320000000000e+02 -3.639228173323e-01 7.351235599187e-04 2.708858153981e+01
6.322500000000e+02 -3.653568388342e-01 7.394197295684e-04 2.710374325350e+01
6.325000000000e+02 -3.669581956156e-01 7.442737790949e-04 2.711747117948e+01
6.327500000000e+02 -3.687602757289e-01 7.496882924970e-04 2.712967983902e+01
6.330000000000e+02 -3.707940217536e-01 7.556693787485e-04 2.714029182699e+01
6.332500000000e+02 -3.730869621038e-01 7.622267550786e-04 2.714923825998e+01
6.335000000000e+02 -3.756623785265e-01 7.693735144136e-04 2.715645934870e+01
6.337500000000e+02 -3.785386262791e-01 7.771255696310e-04 2.716190482052e+01
6.340000000000e+02 -3.817285451293e-01 7.855005542815e-04 2.716553405023e+01
6.342500000000e+02 -3.852391623688e-01 7.945166072946e-04 2.716731636178e+01
6.345000000000e+02 -3.890714904965e-01 8.041906178768e-04 2.716723089806e+01
6.347500000000e+02 -3.932205903838e-01 8.145363753479e-04 2.716526657493e+01
6.350000000000e+02 -3.976758357349e-01 8.255625826500e-04 2.716142188303e+01
6.352500000000e+02 -4.024212726270e-01 8.372705981813e-04 2.715570442336e+01
6.355000000000e+02 -4.074362097164e-01 8.496524049998e-04 2.714813049870e+01
6.357500000000e+02 -4.126958904618e-01 8.626886078062e-04 2.713872452323e+01
6.360000000000e+02 -4.181722666642e-01 8.763466659270e-04 2.712751833838e+01
6.362500000000e+02 -4.238348302121e-01 8.905794379358e-04 2.711455045467e+01
6.365000000000e+02 -4.296514973597e-01 9.053241867939e-04 2.709986532085e+01
6.367500000000e+02 -4.355894519108e-01 9.205019057701e-04 2.708351235226e+01
6.370000000000e+02 -4.416160059034e-01 9.360173207149e-04 2.706554514363e+01
6.372500000000e+02 -4.476993766867e-01 9.517593486865e-04 2.704602053654e+01
6.375000000000e+02 -4.538093830314e-01 9.676021899143e-04 2.702499784389e+01
6.377500000000e+02 -4.599180087666e-01 9.834069410328e-04 2.700253786328e+01
6.380000000000e+02 -4.659998165910e-01 9.990237754114e-04 2.697870225777e+01
6.382500000000e+02 -4.720321741739e-01 1.014294699206e-03 2.695355266169e+01
6.385000000000e+02 -4.779952422665e-01 1.029056647491e-03 2.692715021106e+01
6.387500000000e+02 -4.838717438814e-01 1.043145111918e-03 2.689955481643e+01
6.390000000000e+02 -4.896464323769e-01 1.056397921336e-03 2.687082488941e+01
6.392500000000e+02 -4.953053503209e-01 1.068659424879e-03 2.684101681761e+01
6.395000000000e+02 -5.008347874623e-01 1.079784338934e-03 2.681018490779e+01
6.397500000000e+02 -5.062201188452e-01 1.089641872453e-03 2.677838108674e+01
6.400000000000e+02 -5.114444767143e-01 1.098119312703e-03 2.674565495787e+01
6.402500000000e+02 -5.164874386149e-01 1.105125262749e-03 2.671205382322e+01
6.405000000000e+02 -5.213238329326e-01 1.110592270145e-03 2.667762278386e+01
6.407500000000e+02 -5.259227519960e-01 1.114478508242e-03 2.664240501971e+01
6.410000000000e+02 -5.302470322992e-01 1.116768829465e-03 2.660644187498e+01
6.412500000000e+02 -5.342531547635e-01 1.117474420785e-03 2.656977321632e+01
6.415000000000e+02 -5.378917772094e-01 1.116631759522e-03 2.653243768528e+01
6.417500000000e+02 -5.411089007109e-01 1.114300374954e-03 2.649447296014e+01
6.420000000000e+02 -5.438476041487e-01 1.110559505014e-03 2.645591612961e+01
6.422500000000e+02 -5.460504444784e-01 1.105504352079e-03 2.641680382082e+01
6.425000000000e+02 -5.476622042478e-01 1.099241436446e-03 2.637717252151e+01
6.427500000000e+02 -5.486328914884e-01 1.091883673813e-03 2.633705888503e+01
6.430000000000e+02 -5.489209337719e-01 1.083545815412e-03 2.629649979795e+01
6.432500000000e+02 -5.484961028105e-01 1.074339874103e-03 2.625553263960e+01
6.435000000000e+02 -5.473421201597e-01 1.064371281979e-03 2.621419551557e+01
6.437500000000e+02 -5.454588427800e-01 1.053736135373e-03 2.617252725313e+01
6.440000000000e+02 -5.428637072141e-01 1.042519234520e-03 2.613056757975e+01
6.442500000000e+02 -5.395924931541e-01 1.030793351983e-03 2.608835726810e+01
6.445000000000e+02 -5.356994003458e-01 1.018619767774e-03 2.604593803418e+01
6.447500000000e+02 -5.312563202862e-01 1.006049773418e-03 2.600335263005e+01
6.450000000000e+02 -5.263514439713e-01 9.931272122726e-04 2.596064477227e+01
6.452500000000e+02 -5.210872129843e-01 9.798917486345e-04 2.591785904412e+01
6.455000000000e+02 -5.155776909493e-01 9.663827429415e-04 2.587504073373e+01
6.457500000000e+02 -5.099453922806e-01 9.526434179047e-04 2.583223572823e+01
6.460000000000e+02 -5.043176652510e-01 9.387251054190e-04 2.578949013916e+01
6.462500000000e+02 -4.988226805154e-01 9.246912887200e-04 2.574685011055e+01
6.465000000000e+02 -4.935851536741e-01 9.106212533580e-04 2.570436148242e+01
6.467500000000e+02 -4.887219410663e-01 8.966130549040e-04 2.566206942340e+01
6.470000000000e+02 -4.843377403826e-01 8.827856364370e-04 2.562001814977e+01
6.472500000000e+02 -4.805210552543e-01 8.692796850020e-04 2.557825044550e+01
6.475000000000e+02 -4.773408306806e-01 8.562572554471e-04 2.553680737798e+01
6.477500000000e+02 -4.748439492679e-01 8.438997735516e-04 2.549572792386e+01
6.480000000000e+02 -4.730539469340e-01 8.324045407650e-04 2.545504873088e+01
6.482500000000e+02 -4.719709765234e-01 8.219792863618e-04 2.541480371199e+01
6.485000000000e+02 -4.715733664249e-01 8.128355847528e-04 2.537502397713e+01
6.487500000000e+02 -4.718204083516e-01 8.051805063410e-04 2.533573749097e+01
6.490000000000e+02 -4.726565140533e-01 7.992078651082e-04 2.529696911050e+01
6.492500000000e+02 -4.740160841673e-01 7.950886120445e-04 2.525874036423e+01
6.495000000000e+02 -4.758289048413e-01 7.929618091171e-04 2.522106949400e+01
6.497500000000e+02 -4.780254519766e-01 7.929265692656e-04 2.518397151298e+01
6.500000000000e+02 -4.805415201889e-01 7.950352931369e-04 2.514745815147e+01
6.502500000000e+02 -4.833218765876e-01 7.992894139232e-04 2.511153799874e+01
6.505000000000e+02 -4.863225106002e-01 8.056377814481e-04 2.507621664047e+01
6.507500000000e+02 -4.895112432146e-01 8.139775437337e-04 2.504149668218e+01
6.510000000000e+02 -4.928668296545e-01 8.241581713366e-04 2.500737792468e+01
6.512500000000e+02 -4.963766277473e-01 8.359877834025e-04 2.497385746412e+01
6.515000000000e+02 -5.000332088716e-01 8.492414400737e-04 2.494092980350e+01
6.517500000000e+02 -5.038303500697e-01 8.636706614497e-04 2.490858693143e+01
6.520000000000e+02 -5.077589034424e-01 8.790133869848e-04 2.487681847397e+01
6.522500000000e+02 -5.118029933064e-01 8.950033824488e-04 2.484561169254e+01
6.525000000000e+02 -5.159369927384e-01 9.113786776649e-04 2.481495160540e+01
6.527500000000e+02 -5.201235435155e-01 9.278882362763e-04 2.478482107289e+01
6.530000000000e+02 -5.243127729894e-01 9.442965165765e-04 2.475520084976e+01
6.532500000000e+02 -5.284427824822e-01 9.603859977281e-04 2.472606961181e+01
6.535000000000e+02 -5.324412540218e-01 9.759575794971e-04 2.469740410276e+01
6.537500000000e+02 -5.362280686934e-01 9.908294435834e-04 2.466917911089e+01
6.540000000000e+02 -5.397186086718e-01 1.004834534475e-03 2.464136761798e+01
6.542500000000e+02 -5.428276098008e-01 1.017817611193e-03 2.461394078893e+01
6.545000000000e+02 -5.454731586342e-01 1.029631909980e-03 2.458686811908e+01
6.547500000000e+02 -5.475807957418e-01 1.040136478085e-03 2.456011746087e+01
6.550000000000e+02 -5.490873485185e-01 1.049194066769e-03 2.453365516285e+01
6.552500000000e+02 -5.499444111041e-01 1.056670229621e-03 2.450744617891e+01
6.555000000000e+02 -5.501211744281e-01 1.062433501892e-03 2.448145424425e+01
6.557500000000e+02 -5.496065660793e-01 1.066357250016e-03 2.445564200052e+01
6.560000000000e+02 -5.484102794931e-01 1.068322547199e-03 2.442997121436e+01
6.562500000000e+02 -5.465626408312e-01 1.068222439433e-03 2.440440295821e+01
6.565000000000e+02 -5.441131344998e-01 1.065967286253e-03 2.437889780236e+01
6.567500000000e+02 -5.411274532185e-01 1.061490684784e-03 2.435341600816e+01
6.570000000000e+02 -5.376833374782e-01 1.054756150787e-03 2.432791764718e+01
6.572500000000e+02 -5.338652178625e-01 1.045763337494e-03 2.430236272780e+01
6.575000000000e+02 -5.297582215656e-01 1.034553638119e-03 2.427671128286e+01
6.577500000000e+02 -5.254421916136e-01 1.021214727543e-03 2.425092337031e+01
6.580000000000e+02 -5.209861624715e-01 1.005882647277e-03 2.422495910841e+01
6.582500000000e+02 -5.164442555670e-01 9.887418059318e-04 2.419877863332e+01
6.585000000000e+02 -5.118533584816e-01 9.700221726062e-04 2.417234210680e+01
6.587500000000e+02 -5.072330442594e-01 9.499930506576e-04 2.414560974008e+01
6.590000000000e+02 -5.025879332387e-01 9.289546098307e-04 2.411854183103e+01
6.592500000000e+02 -4.979120859580e-01 9.072268562346e-04 2.409109886904e+01
6.595000000000e+02 -4.931950021584e-01 8.851372616293e-04 2.406324171781e+01
6.597500000000e+02 -4.884284318297e-01 8.630086738511e-04 2.403493178777e+01
6.600000000000e+02 -4.836129330528e-01 8.411476774185e-04 2.400613129050e+01
6.602500000000e+02 -4.787632747911e-01 8.198351938497e-04 2.397680351512e+01
6.605000000000e+02 -4.739118496726e-01 7.993200802021e-04 2.394691307663e+01
6.607500000000e+02 -4.691094415069e-01 7.798161929297e-04 2.391642620709e+01
6.610000000000e+02 -4.644232053144e-01 7.615030989872e-04 2.388531099199e+01
6.612500000000e+02 -4.599320420196e-01 7.445300071240e-04 2.385353759240e+01
6.615000000000e+02 -4.557199563518e-01 7.290221630682e-04 2.382107846237e+01
6.617500000000e+02 -4.518683268188e-01 7.150882748745e-04 2.378790854373e+01
6.620000000000e+02 -4.484481497061e-01 7.028278978763e-04 2.375400546465e+01
6.622500000000e+02 -4.455133719504e-01 6.923373149520e-04 2.371934977282e+01
6.625000000000e+02 -4.430962081560e-01 6.837126037414e-04 2.368392519866e+01
6.627500000000e+02 -4.412050957667e-01 6.770495428361e-04 2.364771893679e+01
6.630000000000e+02 -4.398255109457e-01 6.724401216388e-04 2.361072196358e+01
6.632500000000e+02 -4.389233815339e-01 6.699656599747e-04 2.357292938170e+01
6.635000000000e+02 -4.384506103631e-01 6.696883041131e-04 2.353434069162e+01
6.637500000000e+02 -4.383516940292e-01 6.716411619020e-04 2.349496007598e+01
6.640000000000e+02 -4.385705543906e-01 6.758195807068e-04 2.345479653943e+01
6.642500000000e+02 -4.390564443296e-01 6.821740045371e-04 2.341386401992e+01
6.645000000000e+02 -4.397682339415e-01 6.906064892493e-04 2.337218128466e+01
6.647500000000e+02 -4.406764131728e-01 7.009706371671e-04 2.332977181882e+01
6.650000000000e+02 -4.417627569924e-01 7.130759000700e-04 2.328666354613e+01
6.652500000000e+02 -4.430178053185e-01 7.266954544500e-04 2.324288844530e+01
6.655000000000e+02 -4.444366707450e-01 7.415764443294e-04 2.319848224987e+01
6.657500000000e+02 -4.460140150927e-01 7.574518980306e-04 2.315348402983e+01
6.660000000000e+02 -4.477389987223e-01 7.740523956131e-04 2.310793589040e+01
6.662500000000e+02 -4.495910758467e-01 7.911164106758e-04 2.306188267455e+01
6.665000000000e+02 -4.515372413096e-01 8.083978268256e-04 2.301537188990e+01
6.667500000000e+02 -4.535311938386e-01 8.256704341734e-04 2.296845359968e+01
6.670000000000e+02 -4.555144665661e-01 8.427290138874e-04 2.292118049992e+01
6.672500000000e+02 -4.574193209151e-01 8.593873625548e-04 2.287360794859e+01
6.675000000000e+02 -4.591729502303e-01 8.754740020153e-04 2.282579416802e+01
6.677500000000e+02 -4.607023486930e-01 8.908269671936e-04 2.277780021042e+01
6.680000000000e+02 -4.619391788325e-01 9.052886266607e-04 2.272969008753e+01
6.682500000000e+02 -4.628239419383e-01 9.187016704881e-04 2.268153056850e+01
6.685000000000e+02 -4.633089934726e-01 9.309070158430e-04 2.263339104399e+01
6.687500000000e+02 -4.633600980247e-01 9.417446005054e-04 2.258534324726e+01
6.690000000000e+02 -4.629563851119e-01 9.510564110586e-04 2.253746078779e+01
6.692500000000e+02 -4.620890240722e-01 9.586916339347e-04 2.248981881872e+01
6.695000000000e+02 -4.607588144647e-01 9.645133532758e-04 2.244249358133e+01
6.697500000000e+02 -4.589732343155e-01 9.684056838807e-04 2.239556199059e+01
6.700000000000e+02 -4.567435169706e-01 9.702805047565e-04 2.234910143781e+01
6.702500000000e+02 -4.540820973621e-01 9.700826862758e-04 2.230318959609e+01
6.705000000000e+02 -4.510008110291e-01 9.677932061018e-04 2.225790434821e+01
6.707500000000e+02 -4.475101602447e-01 9.634301396936e-04 2.221332393839e+01
6.710000000000e+02 -4.436194492525e-01 9.570467592359e-04 2.216952707835e+01
6.712500000000e+02 -4.393378210258e-01 9.487279838674e-04 2.212659315882e+01
6.715000000000e+02 -4.346757746191e-01 9.385852439340e-04 2.208460235408e+01
6.717500000000e+02 -4.296470170242e-01 9.267506753204e-04 2.204363577229e+01
6.720000000000e+02 -4.242700721534e-01 9.133710943628e-04 2.200377536477e+01
6.722500000000e+02 -4.185694328867e-01 8.986026348677e-04 2.196510369033e+01
6.725000000000e+02 -4.125761754780e-01 8.826068160973e-04 2.192770363552e+01
6.727500000000e+02 -4.063276272802e-01 8.655475660933e-04 2.189165782106e+01
6.730000000000e+02 -3.998665002867e-01 8.475900171092e-04 2.185704807270e+01
6.732500000000e+02 -3.932393088325e-01 8.289001483004e-04 2.182395472653e+01
6.735000000000e+02 -3.864944337405e-01 8.096451809333e-04 2.179245592362e+01
6.737500000000e+02 -3.796802153929e-01 7.899943920237e-04 2.176262706286e+01
6.740000000000e+02 -3.728430300721e-01 7.701194200864e-04 2.173454017408e+01
6.742500000000e+02 -3.660259282029e-01 7.501942458929e-04 2.170826355085e+01
6.745000000000e+02 -3.592676766331e-01 7.303940195874e-04 2.168386138859e+01
6.747500000000e+02 -3.526023897016e-01 7.108930065249e-04 2.166139351136e+01
6.750000000000e+02 -3.460597838368e-01 6.918617759110e-04 2.164091524616e+01
6.752500000000e+02 -3.396657677437e-01 6.734636340512e-04 2.162247723883e+01
6.755000000000e+02 -3.334433041046e-01 6.558508680086e-04 2.160612526416e+01
6.757500000000e+02 -3.274134125827e-01 6.391611392292e-04 2.159190005766e+01
6.760000000000e+02 -3.215959904121e-01 6.235143715974e-04 2.157983701005e+01
6.762500000000e+02 -3.160104285781e-01 6.090104627046e-04 2.156996585758e+01
6.765000000000e+02 -3.106758625099e-01 5.957280446155e-04 2.156231024554e+01
6.767500000000e+02 -3.056111069512e-01 5.837242243965e-04 2.155688736747e+01
6.770000000000e+02 -3.008342097147e-01 5.730353902818e-04 2.155370752656e+01
6.772500000000e+02 -2.963617845919e-01 5.636787684409e-04 2.155277376904e+01
6.775000000000e+02 -2.922081925028e-01 5.556546150526e-04 2.155408157082e+01
6.777500000000e+02 -2.883847254566e-01 5.489484700813e-04 2.155761871085e+01
6.780000000000e+02 -2.848988778817e-01 5.435336683241e-04 2.156336513745e+01
6.782500000000e+02 -2.817538136360e-01 5.393732629082e-04 2.157129310784e+01
6.785000000000e+02 -2.789480882847e-01 5.364219045103e-04 2.158136731659e+01
6.787500000000e+02 -2.764756069733e-01 5.346268380868e-04 2.159354527266e+01
6.790000000000e+02 -2.743258550866e-01 5.339288781970e-04 2.160777761598e+01
6.792500000000e+02 -2.724842587965e-01 5.342625059677e-04 2.162400864933e+01
6.795000000000e+02 -2.709327102098e-01 5.355562469005e-04 2.164217676327e+01
6.797500000000e+02 -2.696500573685e-01 5.377324685041e-04 2.166221500935e+01
6.800000000000e+02 -2.686125903861e-01 5.407075495549e-04 2.168405159451e+01
6.802500000000e+02 -2.677944352561e-01 5.443922870095e-04 2.170761035315e+01
6.805000000000e+02 -2.671677600749e-01 5.486922174357e-04 2.173281131011e+01
6.807500000000e+02 -2.667029076141e-01 5.535085818493e-04 2.175957114123e+01
6.810000000000e+02 -2.663684125374e-01 5.587395652507e-04 2.178780363271e+01
6.812500000000e+02 -2.661309000409e-01 5.642813470046e-04 2.181742025150e+01
6.815000000000e+02 -2.659550387103e-01 5.700296646148e-04 2.184833060571e+01
6.817500000000e+02 -2.658035047500e-01 5.758811213413e-04 2.188044301961e+01
6.820000000000e+02 -2.656370876968e-01 5.817345938085e-04 2.191366503776e+01
6.822500000000e+02 -2.654148836227e-01 5.874920148914e-04 2.194790409570e+01
6.825000000000e+02 -2.650947340832e-01 5.930594263839e-04 2.198306802011e+01
6.827500000000e+02 -2.646337708143e-01 5.983471940319e-04 2.201906573855e+01
6.830000000000e+02 -2.639891743107e-01 6.032704707796e-04 2.205580778805e+01
6.832500000000e+02 -2.631190008836e-01 6.077489090916e-04 2.209320699361e+01
6.835000000000e+02 -2.619831264922e-01 6.117068455222e-04 2.213117894890e+01
6.837500000000e+02 -2.605441728772e-01 6.150729339050e-04 2.216964261947e+01
6.840000000000e+02 -2.587684148195e-01 6.177800933931e-04 2.220852075077e+01
6.842500000000e+02 -2.566265772458e-01 6.197653938250e-04 2.224774031485e+01
6.845000000000e+02 -2.540945256417e-01 6.209702037137e-04 2.228723289521e+01
6.847500000000e+02 -2.511537732695e-01 6.213407142969e-04 2.232693496028e+01
6.850000000000e+02 -2.477917963038e-01 6.208284860368e-04 2.236678807240e+01
6.852500000000e+02 -2.440022248319e-01 6.193910384551e-04 2.240673911846e+01
6.855000000000e+02 -2.397848151788e-01 6.169929942781e-04 2.244674038690e+01
6.857500000000e+02 -2.351452601257e-01 6.136069854028e-04 2.248674960898e+01
6.860000000000e+02 -2.300949531588e-01 6.092146414399e-04 2.252673000903e+01
6.862500000000e+02 -2.246505715585e-01 6.038074308855e-04 2.256665022122e+01
6.865000000000e+02 -2.188336406276e-01 5.973874364394e-04 2.260648421573e+01
6.867500000000e+02 -2.126699852471e-01 5.899677663974e-04 2.264621112645e+01
6.870000000000e+02 -2.061892705734e-01 5.815729190591e-04 2.268581511471e+01
6.872500000000e+02 -1.994244254911e-01 5.722387283643e-04 2.272528511322e+01
6.875000000000e+02 -1.924110490893e-01 5.620119858936e-04 2.276461455845e+01
6.877500000000e+02 -1.851869587743e-01 5.509500905318e-04 2.280380111144e+01
6.880000000000e+02 -1.777915307165e-01 5.391200524255e-04 2.284284629262e+01
6.882500000000e+02 -1.702652670820e-01 5.265977540544e-04 2.288175513233e+01
6.885000000000e+02 -1.626491428232e-01 5.134666118410e-04 2.292053574310e+01
6.887500000000e+02 -1.549841801971e-01 4.998165770862e-04 2.295919891175e+01
6.890000000000e+02 -1.473108098420e-01 4.857426171596e-04 2.299775763266e+01
6.892500000000e+02 -1.396684549309e-01 4.713434701351e-04 2.303622664585e+01
6.895000000000e+02 -1.320949970364e-01 4.567203799182e-04 2.307462196282e+01
6.897500000000e+02 -1.246262756667e-01 4.419756728688e-04 2.311296038450e+01
6.900000000000e+02 -1.172957478416e-01 4.272114636813e-04 2.315125903052e+01
6.902500000000e+02 -1.101340770882e-01 4.125281941722e-04 2.318953488208e+01
6.905000000000e+02 -1.031687912016e-01 3.980235323906e-04 2.322780434687e+01
6.907500000000e+02 -9.642410365874e-02 3.837911296344e-04 2.326608284501e+01
6.910000000000e+02 -8.992069848840e-02 3.699194902404e-04 2.330438444340e+01
6.912500000000e+02 -8.367564511863e-02 3.564907451423e-04 2.334272150920e+01
6.915000000000e+02 -7.770234548181e-02 3.435797610338e-04 2.338110444604e+01
6.917500000000e+02 -7.201061636799e-02 3.312532070292e-04 2.341954141830e+01
6.920000000000e+02 -6.660676653596e-02 3.195686913225e-04 2.345803816939e+01
6.922500000000e+02 -6.149374537031e-02 3.085742601328e-04 2.349659789459e+01
6.925000000000e+02 -5.667135938564e-02 2.983076254570e-04 2.353522109563e+01
6.927500000000e+02 -5.213648426079e-02 2.887959552727e-04 2.357390554032e+01
6.930000000000e+02 -4.788331327770e-02 2.800559552366e-04 2.361264626757e+01
6.932500000000e+02 -4.390361586320e-02 2.720935432175e-04 2.365143554650e+01
6.935000000000e+02 -4.018699233284e-02 2.649043490594e-04 2.369026298286e+01
6.937500000000e+02 -3.672113256666e-02 2.584742491467e-04 2.372911557755e+01
6.940000000000e+02 -3.349204898144e-02 2.527798140246e-04 2.376797780232e+01
6.942500000000e+02 -3.048433250713e-02 2.477893178755e-04 2.380683179904e+01
6.945000000000e+02 -2.768135799544e-02 2.434636394622e-04 2.384565746823e+01
6.947500000000e+02 -2.506550931773e-02 2.397575275257e-04 2.388443267335e+01
6.950000000000e+02 -2.261840171723e-02 2.366209351658e-04 2.392313347058e+01
6.952500000000e+02 -2.032105678257e-02 2.340000785501e-04 2.396173426155e+01
6.955000000000e+02 -1.815411027396e-02 2.318388948514e-04 2.400020805693e+01
6.957500000000e+02 -1.609801909444e-02 2.300804948611e-04 2.403852676450e+01
6.960000000000e+02 -1.413322244707e-02 2.286682264969e-04 2.407666138474e+01
6.962500000000e+02 -1.224035069353e-02 2.275470592078e-04 2.411458233383e+01
6.965000000000e+02 -1.040040929873e-02 2.266646845510e-04 2.415225971286e+01
6.967500000000e+02 -8.594985999140e-03 2.259726634247e-04 2.418966365384e+01
6.970000000000e+02 -6.806419478348e-03 2.254270831295e-04 2.422676453805e+01
6.972500000000e+02 -5.018016887549e-03 2.249895469762e-04 2.426353340382e+01
6.975000000000e+02 -3.214220460275e-03 2.246275584966e-04 2.429994215499e+01
6.977500000000e+02 -1.380803354416e-03 2.243151535573e-04 2.433596397461e+01
6.980000000000e+02 4.949712655540e-04 2.240330038387e-04 2.437157351350e+01
6.982500000000e+02 2.424190737699e-03 2.237686792357e-04 2.440674729055e+01
6.985000000000e+02 4.416161132509e-03 2.235165427241e-04 2.444146393050e+01
6.987500000000e+02 6.478281503371e-03 2.232775523597e-04 2.447570439155e+01
6.990000000000e+02 8.615966872409e-03 2.230590028276e-04 2.450945232007e+01
6.992500000000e+02 1.083258164402e-02 2.228740398214e-04 2.454269423833e+01
6.995000000000e+02 1.312939340291e-02 2.227411062121e-04 2.457541972603e+01
6.997500000000e+02 1.550560976530e-02 2.226832661268e-04 2.460762172729e+01
7.000000000000e+02 1.795837880510e-02 2.227274681112e-04 2.463929660299e+01
7.002500000000e+02 2.048291597939e-02 2.229037126698e-04 2.467044441048e+01
7.005000000000e+02 2.307257768148e-02 2.232441793787e-04 2.470106891343e+01
7.007500000000e+02 2.571902655258e-02 2.237822878964e-04 2.473117771235e+01
7.010000000000e+02 2.841245079793e-02 2.245516713929e-04 2.476078237559e+01
7.012500000000e+02 3.114171164382e-02 2.255852414152e-04 2.478989832168e+01
7.015000000000e+02 3.389465284925e-02 2.269140915449e-04 2.481854496105e+01
7.017500000000e+02 3.665828937406e-02 2.285665563892e-04 2.484674549442e+01
7.020000000000e+02 3.941915968576e-02 2.305671374535e-04 2.487452698671e+01
7.022500000000e+02 4.216353834038e-02 2.329356513861e-04 2.490192006753e+01
7.025000000000e+02 4.487782545579e-02 2.356862395901e-04 2.492895895123e+01
7.027500000000e+02 4.754877181016e-02 2.388266719989e-04 2.495568104781e+01
7.030000000000e+02 5.016387755595e-02 2.423575446717e-04 2.498212691739e+01
7.032500000000e+02 5.271162091965e-02 2.462717678534e-04 2.500833980487e+01
7.035000000000e+02 5.518183062894e-02 2.505540421906e-04 2.503436551111e+01
7.037500000000e+02 5.756594010261e-02 2.551806134932e-04 2.506025198172e+01
7.040000000000e+02 5.985723549647e-02 2.601190585917e-04 2.508604888396e+01
7.042500000000e+02 6.205115430009e-02 2.653282603193e-04 2.511180739663e+01
7.045000000000e+02 6.414543855932e-02 2.707586018092e-04 2.513757961291e+01
7.047500000000e+02 6.614036293700e-02 2.763522915539e-04 2.516341829943e+01
7.050000000000e+02 6.803885428614e-02 2.820438666309e-04 2.518937640327e+01
7.052500000000e+02 6.984657694941e-02 2.877608519267e-04 2.521550656442e+01
7.055000000000e+02 7.157199463096e-02 2.934245888740e-04 2.524186074406e+01
7.057500000000e+02 7.322637751211e-02 2.989511923587e-04 2.526848984440e+01
7.060000000000e+02 7.482372560522e-02 3.042526314672e-04 2.529544313848e+01
7.062500000000e+02 7.638068622131e-02 3.092379958391e-04 2.532276802351e+01
7.065000000000e+02 7.791637597677e-02 3.138147272761e-04 2.535050946452e+01
7.067500000000e+02 7.945217959058e-02 3.178900236509e-04 2.537870967794e+01
7.070000000000e+02 8.101148199343e-02 3.213723182461e-04 2.540740782032e+01
7.072500000000e+02 8.261934898064e-02 3.241726395775e-04 2.543663950233e+01
7.075000000000e+02 8.430215523289e-02 3.262061855871e-04 2.546643663293e+01
7.077500000000e+02 8.608717307187e-02 3.273935992776e-04 2.549682696033e+01
7.080000000000e+02 8.800210732668e-02 3.276624579422e-04 2.552783395814e+01
7.082500000000e+02 9.007460095441e-02 3.269485462746e-04 2.555947652862e+01
7.085000000000e+02 9.233173060370e-02 3.251969724864e-04 2.559176874455e+01
7.087500000000e+02 9.479946184624e-02 3.223633891137e-04 2.562471980586e+01
7.090000000000e+02 9.750212474645e-02 3.184148972274e-04 2.565833384831e+01
7.092500000000e+02 1.004618990756e-01 3.133308111080e-04 2.569260978565e+01
7.095000000000e+02 1.036982916112e-01 3.071034368279e-04 2.572754136811e+01
7.097500000000e+02 1.072276674330e-01 2.997384844868e-04 2.576311709037e+01
7.100000000000e+02 1.110628116066e-01 2.912553268870e-04 2.579932013364e+01
7.102500000000e+02 1.152125177769e-01 2.816872047423e-04 2.583612854064e+01
7.105000000000e+02 1.196812584998e-01 2.710810125843e-04 2.587351513026e+01
7.107500000000e+02 1.244689043314e-01 2.594970453807e-04 2.591144764746e+01
7.110000000000e+02 1.295705197273e-01 2.470085294884e-04 2.594988893286e+01
7.112500000000e+02 1.349762461779e-01 2.337008462697e-04 2.598879692909e+01
7.115000000000e+02 1.406712567854e-01 2.196708097134e-04 2.602812488679e+01
7.117500000000e+02 1.466358161830e-01 2.050255111568e-04 2.606782160167e+01
7.120000000000e+02 1.528454021587e-01 1.898811118421e-04 2.610783146248e+01
7.122500000000e+02 1.592709221962e-01 1.743615079841e-04 2.614809470813e+01
7.125000000000e+02 1.658790175337e-01 1.585968046489e-04 2.618854768861e+01
7.127500000000e+02 1.726324275432e-01 1.427217130469e-04 2.622912303733e+01
7.130000000000e+02 1.794904170521e-01 1.268739001229e-04 2.626974983222e+01
7.132500000000e+02 1.864093061331e-01 1.111921683913e-04 2.631035398757e+01
7.135000000000e+02 1.933430228085e-01 9.581473643796e-05 2.635085843899e+01
7.137500000000e+02 2.002437071560e-01 8.087755503014e-05 2.639118333617e+01
7.140000000000e+02 2.070623941442e-01 6.651234029515e-05 2.643124648834e+01
7.142500000000e+02 2.137496943746e-01 5.284505670592e-05 2.647096359798e+01
7.145000000000e+02 2.202564891222e-01 3.999431007886e-05 2.651024850526e+01
7.147500000000e+02 2.265346934650e-01 2.806980872809e-05 2.654901374115e+01
7.150000000000e+02 2.325379476058e-01 1.717102801241e-05 2.658717069017e+01
7.152500000000e+02 2.382223699931e-01 7.385984803042e-06 2.662463022832e+01
7.155000000000e+02 2.435472374762e-01 -1.209794935038e-06 2.666130297962e+01
7.157500000000e+02 2.484756598942e-01 -8.554117260298e-06 2.669709988241e+01
7.160000000000e+02 2.529752391343e-01 -1.459883210855e-05 2.673193278258e+01
7.162500000000e+02 2.570186162317e-01 -1.931030394082e-05 2.676571482561e+01
7.165000000000e+02 2.605840071707e-01 -2.266970639082e-05 2.679836113953e+01
7.167500000000e+02 2.636556339260e-01 -2.467312543977e-05 2.682978942668e+01
7.170000000000e+02 2.662240975998e-01 -2.533154136863e-05 2.685992056292e+01
7.172500000000e+02 2.682866370381e-01 -2.467052320323e-05 2.688867935238e+01
7.175000000000e+02 2.698472935885e-01 -2.272989870347e-05 2.691599502691e+01
7.177500000000e+02 2.709169888344e-01 -1.956319782543e-05 2.694180198098e+01
7.180000000000e+02 2.715134633646e-01 -1.523687303786e-05 2.696604048766e+01
7.182500000000e+02 2.716611576637e-01 -9.829644263994e-06 2.698865712497e+01
7.185000000000e+02 2.713909225859e-01 -3.431397606864e-06 2.700960556823e+01
7.187500000000e+02 2.707396907706e-01 3.857654965520e-06 2.702884688796e+01
7.190000000000e+02 2.697499850389e-01 1.192823376972e-05 2.704635022495e+01
7.192500000000e+02 2.684693839947e-01 2.066298501409e-05 2.706209296958e+01
7.195000000000e+02 2.669498501319e-01 2.993784143738e-05 2.707606123905e+01
7.197500000000e+02 2.652470276494e-01 3.962310820406e-05 2.708824991725e+01
7.200000000000e+02 2.634194337500e-01 4.958479192929e-05 2.709866281646e+01
7.202500000000e+02 2.615276115959e-01 5.968581439302e-05 2.710731263517e+01
7.205000000000e+02 2.596332053444e-01 6.978731419825e-05 2.711422089116e+01
7.207500000000e+02 2.577980684223e-01 7.974989361415e-05 2.711941753727e+01
7.210000000000e+02 2.560832859956e-01 8.943482138355e-05 2.712294069878e+01
7.212500000000e+02 2.545482319605e-01 9.870517127637e-05 2.712483615697e+01
7.215000000000e+02 2.532496321744e-01 1.074270280666e-04 2.712515680017e+01
7.217500000000e+02 2.522406604817e-01 1.154706324203e-04 2.712396193706e+01
7.220000000000e+02 2.515700814231e-01 1.227114963548e-04 2.712131656920e+01
7.222500000000e+02 2.512814643675e-01 1.290315064653e-04 2.711729054677e+01
7.225000000000e+02 2.514124481524e-01 1.343201020515e-04 2.711195777232e+01
7.227500000000e+02 2.519941603652e-01 1.384752432206e-04 2.710539519016e+01
7.230000000000e+02 2.530506843639e-01 1.414045530122e-04 2.709768187966e+01
7.232500000000e+02 2.545986632715e-01 1.430264278506e-04 2.708889819465e+01
7.235000000000e+02 2.566470627360e-01 1.432709954142e-04 2.707912465769e+01
7.237500000000e+02 2.591970317783e-01 1.420812276189e-04 2.706844120219e+01
7.240000000000e+02 2.622419405976e-01 1.394138878463e-04 2.705692612941e+01
7.242500000000e+02 2.657675531710e-01 1.352404849856e-04 2.704465532351e+01
7.245000000000e+02 2.697523520659e-01 1.295481903965e-04 2.703170149007e+01
7.247500000000e+02 2.741680147054e-01 1.223405615049e-04 2.701813333032e+01
7.250000000000e+02 2.789800170306e-01 1.136382712834e-04 2.700401492101e+01
7.252500000000e+02 2.841483953290e-01 1.034795393521e-04 2.698940517455e+01
7.255000000000e+02 2.896285752063e-01 9.192049871521e-05 2.697435726432e+01
7.257500000000e+02 2.953723293921e-01 7.903526516612e-05 2.695891826403e+01
7.260000000000e+02 3.013287914309e-01 6.491575496044e-05 2.694312883119e+01
7.262500000000e+02 3.074455118304e-01 4.967121071962e-05 2.692702298754e+01
7.265000000000e+02 3.136695286493e-01 3.342742385257e-05 2.691062799855e+01
7.267500000000e+02 3.199484171971e-01 1.632561412060e-05 2.689396435183e+01
7.270000000000e+02 3.262312920879e-01 -1.479037910890e-06 2.687704581524e+01
7.272500000000e+02 3.324697224145e-01 -1.981920560500e-05 2.685987959804e+01
7.275000000000e+02 3.386185320378e-01 -3.851754621443e-05 2.684246656751e+01
7.277500000000e+02 3.446365086453e-01 -5.738931300378e-05 2.682480158474e+01
7.280000000000e+02 3.504868500334e-01 -7.624490202674e-05 2.680687383541e+01
7.282500000000e+02 3.561375996413e-01 -9.489310607186e-05 2.678866727134e+01
7.285000000000e+02 3.615617242317e-01 -1.131440066003e-04 2.677016108384e+01
7.287500000000e+02 3.667372006105e-01 -1.308125017126e-04 2.675133018062e+01
7.290000000000e+02 3.716467995448e-01 -1.477214958452e-04 2.673214571808e+01
7.292500000000e+02 3.762777535566e-01 -1.637051137058e-04 2.671257563325e+01
7.295000000000e+02 3.806213126574e-01 -1.786119088774e-04 2.669258518878e+01
7.297500000000e+02 3.846721949538e-01 -1.923075820918e-04 2.667213746503e+01
7.300000000000e+02 3.884278772784e-01 -2.046775561674e-04 2.665119392132e+01
7.302500000000e+02 3.918879027105e-01 -2.156292530663e-04 2.662971486982e+01
7.305000000000e+02 3.950531065259e-01 -2.250935727943e-04 2.660765996014e+01
7.307500000000e+02 3.979248595722e-01 -2.330260368783e-04 2.658498862570e+01
7.310000000000e+02 4.005043140252e-01 -2.394072893060e-04 2.656166051952e+01
7.312500000000e+02 4.027917191267e-01 -2.442431312952e-04 2.653763589730e+01
7.315000000000e+02 4.047858131746e-01 -2.475636519203e-04 2.651287599097e+01
7.317500000000e+02 4.064833364735e-01 -2.494218652403e-04 2.648734335146e+01
7.320000000000e+02 4.078787111924e-01 -2.498917627785e-04 2.646100215837e+01
7.322500000000e+02 4.089638979653e-01 -2.490656714882e-04 2.643381844347e+01
7.325000000000e+02 4.097285096366e-01 -2.470512590794e-04 2.640576041798e+01
7.327500000000e+02 4.101601551403e-01 -2.439678943871e-04 2.637679863031e+01
7.330000000000e+02 4.102450966077e-01 -2.399428292547e-04 2.634690616254e+01
7.332500000000e+02 4.099691281291e-01 -2.351069289779e-04 2.631605869815e+01
7.335000000000e+02 4.093187863671e-01 -2.295906886835e-04 2.628423474974e+01
7.337500000000e+02 4.082826716086e-01 -2.235198666412e-04 2.625141556846e+01
7.340000000000e+02 4.068530384707e-01 -2.170118752414e-04 2.621758529306e+01
7.342500000000e+02 4.050273571617e-01 -2.101722151998e-04 2.618273086112e+01
7.345000000000e+02 4.028098938983e-01 -2.030917841473e-04 2.614684199866e+01
7.347500000000e+02 4.002130926973e-01 -1.958447196345e-04 2.610991106292e+01
7.350000000000e+02 3.972587928765e-01 -1.884875817061e-04 2.607193306768e+01
7.352500000000e+02 3.939789839985e-01 -1.810589679028e-04 2.603290549230e+01
7.355000000000e+02 3.904161474899e-01 -1.735805097308e-04 2.599282818328e+01
7.357500000000e+02 3.866230672252e-01 -1.660588967546e-04 2.595170323778e+01
7.360000000000e+02 3.826620852069e-01 -1.584887183324e-04 2.590953489498e+01
7.362500000000e+02 3.786038127737e-01 -1.508561237245e-04 2.586632944614e+01
7.365000000000e+02 3.745253413353e-01 -1.431430529488e-04 2.582209515856e+01
7.367500000000e+02 3.705080520027e-01 -1.353318523339e-04 2.577684225391e+01
7.370000000000e+02 3.666350756092e-01 -1.274097790036e-04 2.573058281206e+01
7.372500000000e+02 3.629886878535e-01 -1.193735759958e-04 2.568333090898e+01
7.375000000000e+02 3.596475762614e-01 -1.112332036165e-04 2.563510258376e+01
7.377500000000e+02 3.566842720187e-01 -1.030149709285e-04 2.558591596436e+01
7.380000000000e+02 3.541627810843e-01 -9.476354041052e-05 2.553579128169e+01
7.382500000000e+02 3.521365858413e-01 -8.654309821424e-05 2.548475115628e+01
7.385000000000e+02 3.506469900458e-01 -7.843698129889e-05 2.543282057813e+01
7.387500000000e+02 3.497219443189e-01 -7.054634527953e-05 2.538002722469e+01
7.390000000000e+02 3.493753159819e-01 -6.298762145127e-05 2.532640156002e+01
7.392500000000e+02 3.496066416523e-01 -5.588901380984e-05 2.527197695964e+01
7.395000000000e+02 3.504013370487e-01 -4.938613258678e-05 2.521678999615e+01
7.397500000000e+02 3.517313890911e-01 -4.361703587002e-05 2.516088053235e+01
7.400000000000e+02 3.535565478715e-01 -3.871692861350e-05 2.510429180568e+01
7.402500000000e+02 3.558259306578e-01 -3.481241566768e-05 2.504707063774e+01
7.405000000000e+02 3.584801448334e-01 -3.201592962182e-05 2.498926742253e+01
7.407500000000e+02 3.614537933705e-01 -3.042021794875e-05 2.493093615415e+01
7.410000000000e+02 3.646783249059e-01 -3.009349175192e-05 2.487213437199e+01
7.412500000000e+02 3.680850955977e-01 -3.107519675289e-05 2.481292302761e+01
7.415000000000e+02 3.716084926642e-01 -3.337263553342e-05 2.475336627981e+01
7.417500000000e+02 3.751889195918e-01 -3.695876489041e-05 2.469353118510e+01
7.420000000000e+02 3.787753986184e-01 -4.177135929889e-05 2.463348733255e+01
7.422500000000e+02 3.823276277072e-01 -4.771389229832e-05 2.457330633039e+01
7.425000000000e+02 3.858170799723e-01 -5.465750047814e-05 2.451306134232e+01
7.427500000000e+02 3.892272546982e-01 -6.244520836284e-05 2.445282641794e+01
7.430000000000e+02 3.925526250588e-01 -7.089703148271e-05 2.439267593645e+01
7.432500000000e+02 3.957966272877e-01 -7.981704825149e-05 2.433268389960e+01
7.435000000000e+02 3.989684602477e-01 -8.900080601889e-05 2.427292334585e+01
7.437500000000e+02 4.020792518382e-01 -9.824381293541e-05 2.421346572548e+01
7.440000000000e+02 4.051376651251e-01 -1.073493958652e-04 2.415438035417e+01
7.442500000000e+02 4.081456238098e-01 -1.161363342514e-04 2.409573394438e+01
7.445000000000e+02 4.110944251519e-01 -1.244447562281e-04 2.403759018805e+01
7.447500000000e+02 4.139618535582e-01 -1.321404760887e-04 2.398000943875e+01
7.450000000000e+02 4.167105811674e-01 -1.391170424580e-04 2.392304849919e+01
7.452500000000e+02 4.192881087061e-01 -1.452953485761e-04 2.386676041247e+01
7.455000000000e+02 4.216283640977e-01 -1.506211243187e-04 2.381119437329e+01
7.457500000000e+02 4.236548104942e-01 -1.550604322341e-04 2.375639566691e+01
7.460000000000e+02 4.252848328843e-01 -1.585938734500e-04 2.370240561019e+01
7.462500000000e+02 4.264349579724e-01 -1.612101188446e-04 2.364926152945e+01
7.465000000000e+02 4.270264212934e-01 -1.628994802487e-04 2.359699677785e+01
7.467500000000e+02 4.269905946317e-01 -1.636486878578e-04 2.354564066336e+01
7.470000000000e+02 4.262737424249e-01 -1.634369131546e-04 2.349521847674e+01
7.472500000000e+02 4.248407590182e-01 -1.622337422600e-04 2.344575147182e+01
7.475000000000e+02 4.226776281100e-01 -1.599994823697e-04 2.339725688794e+01
7.477500000000e+02 4.197924695960e-01 -1.566875191035e-04 2.334974800771e+01
7.480000000000e+02 4.162153162884e-01 -1.522487955025e-04 2.330323416584e+01
7.482500000000e+02 4.119965850714e-01 -1.466373721167e-04 2.325772093775e+01
7.485000000000e+02 4.072047083920e-01 -1.398172422352e-04 2.321321022095e+01
7.487500000000e+02 4.019229921557e-01 -1.317691375047e-04 2.316970042443e+01
7.490000000000e+02 3.962460103023e-01 -1.224969524969e-04 2.312718671137e+01
7.492500000000e+02 3.902758603934e-01 -1.120335970095e-04 2.308566117356e+01
7.495000000000e+02 3.841182763233e-01 -1.004453317221e-04 2.304511307689e+01
7.497500000000e+02 3.778787918334e-01 -8.783455642671e-05 2.300552914868e+01
7.500000000000e+02 3.716591440015e-01 -7.434120018892e-05 2.296689375158e+01
7.502500000000e+02 3.655538375120e-01 -6.014208639336e-05 2.292918917541e+01
7.505000000000e+02 3.596471586249e-01 -4.544877798023e-05 2.289239586632e+01
7.507500000000e+02 3.540107382351e-01 -3.050342170435e-05 2.285649273208e+01
7.510000000000e+02 3.487019568586e-01 -1.557322670734e-05 2.282145737789e+01
7.512500000000e+02 3.437632961586e-01 -9.432004178590e-07 2.278726644895e+01
7.515000000000e+02 3.392228992004e-01 1.309247158615e-05 2.275389595434e+01
7.517500000000e+02 3.350963960932e-01 2.624029458173e-05 2.272132160608e+01
7.520000000000e+02 3.313899792367e-01 3.821773386283e-05 2.268951918643e+01
7.522500000000e+02 3.281045117513e-01 4.876382388613e-05 2.265846486675e+01
7.525000000000e+02 3.252403189666e-01 5.764933551906e-05 2.262813553381e+01
7.527500000000e+02 3.228020991780e-01 6.468555975212e-05 2.259850904833e+01
7.530000000000e+02 3.208033345902e-01 6.973089796612e-05 2.256956442521e+01
7.532500000000e+02 3.192694555983e-01 7.269489531789e-05 2.254128197054e+01
7.535000000000e+02 3.182392212939e-01 7.353857232997e-05 2.251364328557e+01
7.537500000000e+02 3.177637437574e-01 7.227157103005e-05 2.248663125904e+01
7.540000000000e+02 3.179030716940e-01 6.894555361054e-05 2.246022993051e+01
7.542500000000e+02 3.187203612498e-01 6.364507060064e-05 2.243442440443e+01
7.545000000000e+02 3.202741856730e-01 5.647647463960e-05 2.240920072557e+01
7.547500000000e+02 3.226097938080e-01 4.755622272002e-05 2.238454576577e+01
7.550000000000e+02 3.257502617686e-01 3.700052108193e-05 2.236044726999e+01
7.552500000000e+02 3.296888480236e-01 2.491707792662e-05 2.233689389811e+01
7.555000000000e+02 3.343835797134e-01 1.140078233449e-05 2.231387541651e+01
7.557500000000e+02 3.397550539669e-01 -3.466304570609e-06 2.229138289866e+01
7.560000000000e+02 3.456878686006e-01 -1.960998320963e-05 2.226940911917e+01
7.562500000000e+02 3.520358444939e-01 -3.695514184431e-05 2.224794883991e+01
7.565000000000e+02 3.586304911539e-01 -5.541392499716e-05 2.222699915165e+01
7.567500000000e+02 3.652918375120e-01 -7.487272070623e-05 2.220655974402e+01
7.570000000000e+02 3.718404202653e-01 -9.517973950303e-05 2.218663299818e+01
7.572500000000e+02 3.781089804657e-01 -1.161350649387e-04 2.216722411720e+01
7.575000000000e+02 3.839525607324e-01 -1.374854676818e-04 2.214834098151e+01
7.577500000000e+02 3.892557619046e-01 -1.589245740016e-04 2.212999388006e+01
7.580000000000e+02 3.939364048300e-01 -1.800991704124e-04 2.211219522959e+01
7.582500000000e+02 3.979452631007e-01 -2.006210086501e-04 2.209495927886e+01
7.585000000000e+02 4.012620191726e-01 -2.200836041785e-04 2.207830159444e+01
7.587500000000e+02 4.038882442101e-01 -2.380823343922e-04 2.206223891080e+01
7.590000000000e+02 4.058383598826e-01 -2.542352860617e-04 2.204678873267e+01
7.592500000000e+02 4.071301146441e-01 -2.682031034822e-04 2.203196939904e+01
7.595000000000e+02 4.077757820335e-01 -2.797051781462e-04 2.201779990621e+01
7.597500000000e+02 4.077755756694e-01 -2.885309660980e-04 2.200430018775e+01
7.600000000000e+02 4.071140557470e-01 -2.945449493561e-04 2.199149124626e+01
7.602500000000e+02 4.057600333645e-01 -2.976850486051e-04 2.197939526361e+01
7.605000000000e+02 4.036700862226e-01 -2.979555474627e-04 2.196803596533e+01
7.607500000000e+02 4.007948892712e-01 -2.954152357352e-04 2.195743859927e+01
7.610000000000e+02 3.970875931377e-01 -2.901631275940e-04 2.194762993430e+01
7.612500000000e+02 3.925129460287e-01 -2.823236635213e-04 2.193863809264e+01
7.615000000000e+02 3.870558330507e-01 -2.720334067906e-04 2.193049208024e+01
7.617500000000e+02 3.807281740185e-01 -2.594311499969e-04 2.192322147154e+01
7.620000000000e+02 3.735730201043e-01 -2.446521158813e-04 2.191685568325e+01
7.622500000000e+02 3.656654798008e-01 -2.278271427165e-04 2.191142339033e+01
7.625000000000e+02 3.571102001080e-01 -2.090862044806e-04 2.190695174316e+01
7.627500000000e+02 3.480359264645e-01 -1.885657052482e-04 2.190346600128e+01
7.630000000000e+02 3.385876042136e-01 -1.664177279051e-04 2.190098896961e+01
7.632500000000e+02 3.289171440354e-01 -1.428197933266e-04 2.189954056740e+01
7.635000000000e+02 3.191740257677e-01 -1.179833286280e-04 2.189913791420e+01
7.637500000000e+02 3.094966616024e-01 -9.215915684108e-05 2.189979501735e+01
7.640000000000e+02 3.000056431402e-01 -6.563893325223e-05 2.190152312785e+01
7.642500000000e+02 2.907993985795e-01 -3.875210932720e-05 2.190433061758e+01
7.645000000000e+02 2.819526024174e-01 -1.185813376048e-05 2.190822337006e+01
7.647500000000e+02 2.735172431479e-01 1.466501223542e-05 2.191320481447e+01
7.650000000000e+02 2.655259265168e-01 4.043495209989e-05 2.191927586429e+01
7.652500000000e+02 2.579966922307e-01 6.508050921294e-05 2.192643507691e+01
7.655000000000e+02 2.509385745229e-01 8.825661921846e-05 2.193467837861e+01
7.657500000000e+02 2.443569823851e-01 1.096578785671e-04 2.194399888956e+01
7.660000000000e+02 2.382582060775e-01 1.290286308258e-04 2.195438648151e+01
7.662500000000e+02 2.326523771561e-01 1.461697224329e-04 2.196582768800e+01
7.665000000000e+02 2.275546796899e-01 1.609409929825e-04 2.197830527254e+01
7.667500000000e+02 2.229846721982e-01 1.732601313082e-04 2.199179809265e+01
7.670000000000e+02 2.189640262982e-01 1.830981348104e-04 2.200628086244e+01
7.672500000000e+02 2.155129803800e-01 1.904730131879e-04 2.202172439088e+01
7.675000000000e+02 2.126462530249e-01 1.954418090428e-04 2.203809567046e+01
7.677500000000e+02 2.103689610715e-01 1.980924483454e-04 2.205535808717e+01
7.680000000000e+02 2.086730588502e-01 1.985369286012e-04 2.207347207846e+01
7.682500000000e+02 2.075349726525e-01 1.969053333796e-04 2.209239538796e+01
7.685000000000e+02 2.069145062801e-01 1.933425254052e-04 2.211208387190e+01
7.687500000000e+02 2.067553629891e-01 1.880061359327e-04 2.213249178083e+01
7.690000000000e+02 2.069869870878e-01 1.810666582846e-04 2.215357251833e+01
7.692500000000e+02 2.075276548613e-01 1.727083904634e-04 2.217527895484e+01
7.695000000000e+02 2.082883263886e-01 1.631311407239e-04 2.219756371433e+01
7.697500000000e+02 2.091768409164e-01 1.525517108152e-04 2.222037960786e+01
7.700000000000e+02 2.101020311221e-01 1.412044865521e-04 2.224367973526e+01
7.702500000000e+02 2.109773259815e-01 1.293407076322e-04 2.226741747756e+01
7.705000000000e+02 2.117235722870e-01 1.172260856112e-04 2.229154674703e+01
7.707500000000e+02 2.122708575461e-01 1.051366800395e-04 2.231602190956e+01
7.710000000000e+02 2.125593342078e-01 9.335324003841e-05 2.234079787018e+01
7.712500000000e+02 2.125390635943e-01 8.215444326324e-05 2.236583002312e+01
7.715000000000e+02 2.121691825299e-01 7.180924854183e-05 2.239107453595e+01
7.717500000000e+02 2.114164927931e-01 6.256932254873e-05 2.241648838276e+01
7.720000000000e+02 2.102539006049e-01 5.466178781768e-05 2.244202959589e+01
7.722500000000e+02 2.086588569226e-01 4.828315220763e-05 2.246765736968e+01
7.725000000000e+02 2.066122330716e-01 4.359428843964e-05 2.249333253059e+01
7.727500000000e+02 2.040975216481e-01 4.071748817045e-05 2.251901755058e+01
7.730000000000e+02 2.011007073410e-01 3.973496577287e-05 2.254467687313e+01
7.732500000000e+02 1.976107350558e-01 4.068909357785e-05 2.257027721121e+01
7.735000000000e+02 1.936203097572e-01 4.358433411964e-05 2.259578740598e+01
7.737500000000e+02 1.891272629923e-01 4.838975385080e-05 2.262117881553e+01
7.740000000000e+02 1.841358541515e-01 5.504299105154e-05 2.264642500231e+01
7.742500000000e+02 1.786582603232e-01 6.345399610171e-05 2.267150198691e+01
7.745000000000e+02 1.727156309726e-01 7.350936913939e-05 2.269638784449e+01
7.747500000000e+02 1.663389587365e-01 8.507605878000e-05 2.272106283698e+01
7.750000000000e+02 1.595693279320e-01 9.800478132765e-05 2.274550913210e+01
7.752500000000e+02 1.524576317876e-01 1.121329169966e-04 2.276971055696e+01
7.755000000000e+02 1.450638403602e-01 1.272868652665e-04 2.279365267927e+01
7.757500000000e+02 1.374556634510e-01 1.432840613514e-04 2.281732253718e+01
7.760000000000e+02 1.297068806598e-01 1.599346435507e-04 2.284070865477e+01
7.762500000000e+02 1.218953607612e-01 1.770429121149e-04 2.286380087334e+01
7.765000000000e+02 1.141009861367e-01 1.944089205706e-04 2.288659055787e+01
7.767500000000e+02 1.064035274699e-01 2.118303573043e-04 2.290907052187e+01
7.770000000000e+02 9.888065292587e-02 2.291044863505e-04 2.293123517510e+01
7.772500000000e+02 9.160615020565e-02 2.460306490842e-04 2.295308048678e+01
7.775000000000e+02 8.464840731229e-02 2.624132505627e-04 2.297460431178e+01
7.777500000000e+02 7.806921238857e-02 2.780648344578e-04 2.299580641410e+01
7.780000000000e+02 7.192287757628e-02 2.928093185954e-04 2.301668850297e+01
7.782500000000e+02 6.625559198179e-02 3.064856785638e-04 2.303725455552e+01
7.785000000000e+02 6.110511176359e-02 3.189509113180e-04 2.305751069569e+01
7.787500000000e+02 5.650052845596e-02 3.300833743814e-04 2.307746552770e+01
7.790000000000e+02 5.246229312113e-02 3.397849360741e-04 2.309712997247e+01
7.792500000000e+02 4.900221166346e-02 3.479833386403e-04 2.311651756230e+01
7.795000000000e+02 4.612355054453e-02 3.546334447428e-04 2.313564440432e+01
7.797500000000e+02 4.382117898872e-02 3.597176244485e-04 2.315452917614e+01
7.800000000000e+02 4.208161672878e-02 3.632459293603e-04 2.317319333455e+01
7.802500000000e+02 4.088317870793e-02 3.652551762962e-04 2.319166107557e+01
7.805000000000e+02 4.019614645300e-02 3.658074219548e-04 2.320995932987e+01
7.807500000000e+02 3.998290157214e-02 3.649883499381e-04 2.322811793851e+01
7.810000000000e+02 4.019823370935e-02 3.629047849354e-04 2.324616960071e+01
7.812500000000e+02 4.078975207611e-02 3.596819579729e-04 2.326414985873e+01
7.815000000000e+02 4.169838532796e-02 3.554609569834e-04 2.328209720198e+01
7.817500000000e+02 4.285911536040e-02 3.503957021780e-04 2.330005298155e+01
7.820000000000e+02 4.420186147918e-02 3.446500427254e-04 2.331806138527e+01
7.822500000000e+02 4.565255030381e-02 3.383949643163e-04 2.333616932799e+01
7.825000000000e+02 4.713433973144e-02 3.318059604278e-04 2.335442642570e+01
7.827500000000e+02 4.856899267850e-02 3.250603106918e-04 2.337288475568e+01
7.830000000000e+02 4.987835430275e-02 3.183346687617e-04 2.339159877444e+01
7.832500000000e+02 5.098586672011e-02 3.118027430414e-04 2.341062502030e+01
7.835000000000e+02 5.181813150598e-02 3.056329554626e-04 2.343002194130e+01
7.837500000000e+02 5.230636702974e-02 2.999863348539e-04 2.344984955701e+01
7.840000000000e+02 5.238785491374e-02 2.950143486624e-04 2.347016919927e+01
7.842500000000e+02 5.200719214057e-02 2.908569191226e-04 2.349104316615e+01
7.845000000000e+02 5.111735420903e-02 2.876405586876e-04 2.351253437025e+01
7.847500000000e+02 4.968064936820e-02 2.854763691060e-04 2.353470599502e+01
7.850000000000e+02 4.766937357471e-02 2.844583448068e-04 2.355762110628e+01
7.852500000000e+02 4.506620599731e-02 2.846619375544e-04 2.358134229528e+01
7.855000000000e+02 4.186450950163e-02 2.861424211096e-04 2.360593128012e+01
7.857500000000e+02 3.806828815166e-02 2.889338258960e-04 2.363144853031e+01
7.860000000000e+02 3.369192385523e-02 2.930481948541e-04 2.365795291162e+01
7.862500000000e+02 2.875986637243e-02 2.984747602898e-04 2.368550128074e+01
7.865000000000e+02 2.330600493759e-02 3.051799056323e-04 2.371414814739e+01
7.867500000000e+02 1.737299251553e-02 3.131072528209e-04 2.374394530160e+01
7.870000000000e+02 1.101136094980e-02 3.221783952976e-04 2.377494150851e+01
7.872500000000e+02 4.278705581956e-03 3.322935860915e-04 2.380718211986e+01
7.875000000000e+02 -2.761409288999e-03 3.433334485826e-04 2.384070882927e+01
7.877500000000e+02 -1.004038173210e-02 3.551604932446e-04 2.387555929986e+01
7.880000000000e+02 -1.748573108550e-02 3.676213688775e-04 2.391176695319e+01
7.882500000000e+02 -2.502214491020e-02 3.805491336695e-04 2.394936068860e+01
7.885000000000e+02 -3.257255264100e-02 3.937660264513e-04 2.398836459343e+01
7.887500000000e+02 -4.005928301673e-02 4.070864436547e-04 2.402879782944e+01
7.890000000000e+02 -4.740508541732e-02 4.203197775858e-04 2.407067432552e+01
7.892500000000e+02 -5.453424615159e-02 4.332735991314e-04 2.411400272074e+01
7.895000000000e+02 -6.137358884820e-02 4.457567859892e-04 2.415878611314e+01
7.897500000000e+02 -6.785350139706e-02 4.575825696222e-04 2.420502204210e+01
7.900000000000e+02 -7.390887807744e-02 4.685716425938e-04 2.425270229679e+01
7.902500000000e+02 -7.948003081427e-02 4.785549602548e-04 2.430181289281e+01
7.905000000000e+02 -8.451352525125e-02 4.873764661756e-04 2.435233399561e+01
7.907500000000e+02 -8.896292400911e-02 4.948953846591e-04 2.440423993340e+01
7.910000000000e+02 -9.278948984801e-02 5.009886273996e-04 2.445749910597e+01
7.912500000000e+02 -9.596274273708e-02 5.055525367957e-04 2.451207404228e+01
7.915000000000e+02 -9.846094785263e-02 5.085045484570e-04 2.456792139835e+01
7.917500000000e+02 -1.002714305794e-01 5.097842299529e-04 2.462499205461e+01
7.920000000000e+02 -1.013908610763e-01 5.093544841384e-04 2.468323109953e+01
7.922500000000e+02 -1.018253249010e-01 5.072019686204e-04 2.474257795288e+01
7.925000000000e+02 -1.015902530276e-01 5.033371726909e-04 2.480296650169e+01
7.927500000000e+02 -1.007103050351e-01 4.977945127383e-04 2.486432515449e+01
7.930000000000e+02 -9.921902059989e-02 4.906316963887e-04 2.492657702683e+01
7.932500000000e+02 -9.715834767444e-02 4.819289240866e-04 2.498964012726e+01
7.935000000000e+02 -9.457813267554e-02 4.717881068774e-04 2.505342748879e+01
7.937500000000e+02 -9.153536232966e-02 4.603310638233e-04 2.511784744558e+01
7.940000000000e+02 -8.809343986165e-02 4.476982173070e-04 2.518280380963e+01
7.942500000000e+02 -8.432124234621e-02 4.340463937637e-04 2.524819618850e+01
7.945000000000e+02 -8.029222124046e-02 4.195470257289e-04 2.531392021721e+01
7.947500000000e+02 -7.608334218942e-02 4.043836058964e-04 2.537986792099e+01
7.950000000000e+02 -7.177406380249e-02 3.887494494531e-04 2.544592801495e+01
7.952500000000e+02 -6.744523425503e-02 3.728450387246e-04 2.551198629333e+01
7.955000000000e+02 -6.317800577968e-02 3.568754017675e-04 2.557792602112e+01
7.957500000000e+02 -5.905275155909e-02 3.410475051135e-04 2.564362834781e+01
7.960000000000e+02 -5.514799587518e-02 3.255675347064e-04 2.570897276647e+01
7.962500000000e+02 -5.153941613395e-02 3.106383354499e-04 2.577383757913e+01
7.965000000000e+02 -4.829884561218e-02 2.964568008981e-04 2.583810041130e+01
7.967500000000e+02 -4.549338024835e-02 2.832114327845e-04 2.590163873462e+01
7.970000000000e+02 -4.318458958410e-02 2.710801383332e-04 2.596433041279e+01
7.972500000000e+02 -4.142771534198e-02 2.602279206018e-04 2.602605429400e+01
7.975000000000e+02 -4.027111189948e-02 2.508051402771e-04 2.608669078337e+01
7.977500000000e+02 -3.975561857498e-02 2.429456360007e-04 2.614612248559e+01
7.980000000000e+02 -3.991422293895e-02 2.367654646617e-04 2.620423480046e+01
7.982500000000e+02 -4.077163300250e-02 2.323613996181e-04 2.626091660375e+01
7.985000000000e+02 -4.234417191400e-02 2.298104987376e-04 2.631606085334e+01
7.987500000000e+02 -4.463956084745e-02 2.291688782772e-04 2.636956529100e+01
7.990000000000e+02 -4.765703742157e-02 2.304717520230e-04 2.642133304348e+01
7.992500000000e+02 -5.138734781659e-02 2.337330445092e-04 2.647127332924e+01
7.995000000000e+02 -5.581307075401e-02 2.389458610387e-04 2.651930202430e+01
7.997500000000e+02 -6.090881170782e-02 2.460825836750e-04 2.656534235321e+01
8.000000000000e+02 -6.664170600867e-02 2.550959201948e-04 2.660932540777e+01
8.002500000000e+02 -7.297179732222e-02 2.659194949145e-04 2.665119077118e+01
8.005000000000e+02 -7.985269422080e-02 2.784692177705e-04 2.669088696911e+01
8.007500000000e+02 -8.723211984790e-02 2.926443360031e-04 2.672837199533e+01
8.010000000000e+02 -9.505264040964e-02 3.083289602031e-04 2.676361369145e+01
8.012500000000e+02 -1.032524337881e-01 3.253936828364e-04 2.679659006721e+01
8.015000000000e+02 -1.117660277203e-01 3.436969288700e-04 2.682728961691e+01
8.017500000000e+02 -1.205251497147e-01 3.630868055489e-04 2.685571148129e+01
8.020000000000e+02 -1.294595823692e-01 3.834028337208e-04 2.688186552040e+01
8.022500000000e+02 -1.384979821752e-01 4.044776272651e-04 2.690577237401e+01
8.025000000000e+02 -1.475687628722e-01 4.261386125994e-04 2.692746330775e+01
8.027500000000e+02 -1.566009228829e-01 4.482096503785e-04 2.694698004187e+01
8.030000000000e+02 -1.655248698144e-01 4.705127057666e-04 2.696437446526e+01
8.032500000000e+02 -1.742732156582e-01 4.928693585525e-04 2.697970818333e+01
8.035000000000e+02 -1.827815278254e-01 5.151023225351e-04 2.699305203546e+01
8.037500000000e+02 -1.909890287435e-01 5.370368305562e-04 2.700448546691e+01
8.040000000000e+02 -1.988392613101e-01 5.585020791080e-04 2.701409584073e+01
8.042500000000e+02 -2.062806457970e-01 5.793323472768e-04 2.702197760958e+01
8.045000000000e+02 -2.132669995967e-01 5.993682654657e-04 2.702823145769e+01
8.047500000000e+02 -2.197579869099e-01 6.184580744256e-04 2.703296335787e+01
8.050000000000e+02 -2.257194245250e-01 6.364584752532e-04 2.703628355109e+01
8.052500000000e+02 -2.311235861217e-01 6.532359206769e-04 2.703830550766e+01
8.055000000000e+02 -2.359493540773e-01 6.686675107668e-04 2.703914483347e+01
8.057500000000e+02 -2.401822807162e-01 6.826418360981e-04 2.703891817379e+01
8.060000000000e+02 -2.438146331078e-01 6.950601675216e-04 2.703774209049e+01
8.062500000000e+02 -2.468452440614e-01 7.058370303837e-04 2.703573197877e+01
8.065000000000e+02 -2.492793914205e-01 7.149013027052e-04 2.703300096689e+01
8.067500000000e+02 -2.511285267552e-01 7.221968656208e-04 2.702965887711e+01
8.070000000000e+02 -2.524099420574e-01 7.276832243759e-04 2.702581125558e+01
8.072500000000e+02 -2.531464361329e-01 7.313363649001e-04 2.702155838853e+01
8.075000000000e+02 -2.533658364648e-01 7.331490230332e-04 2.701699450391e+01
8.077500000000e+02 -2.531005721528e-01 7.331313418897e-04 2.701220691415e+01
8.080000000000e+02 -2.523871249097e-01 7.313109381029e-04 2.700727541118e+01
8.082500000000e+02 -2.512655341540e-01 7.277332303084e-04 2.700227158093e+01
8.085000000000e+02 -2.497788147549e-01 7.224612170077e-04 2.699725840731e+01
8.087500000000e+02 -2.479724248668e-01 7.155754469340e-04 2.699228979135e+01
8.090000000000e+02 -2.458936832823e-01 7.071734864865e-04 2.698741036676e+01
8.092500000000e+02 -2.435912226320e-01 6.973693931265e-04 2.698265530179e+01
8.095000000000e+02 -2.411144388875e-01 6.862929154751e-04 2.697805020140e+01
8.097500000000e+02 -2.385129567757e-01 6.740884459650e-04 2.697361126906e+01
8.100000000000e+02 -2.358361149958e-01 6.609138430855e-04 2.696934534712e+01
8.102500000000e+02 -2.331324867115e-01 6.469390169445e-04 2.696525030322e+01
8.105000000000e+02 -2.304494088659e-01 6.323444004491e-04 2.696131525456e+01
8.107500000000e+02 -2.278325752148e-01 6.173190710174e-04 2.695752114490e+01
8.110000000000e+02 -2.253256306036e-01 6.020588529944e-04 2.695384113756e+01
8.112500000000e+02 -2.229698285692e-01 5.867642736644e-04 2.695024125563e+01
8.115000000000e+02 -2.208037417383e-01 5.716384249455e-04 2.694668107416e+01
8.117500000000e+02 -2.188629700858e-01 5.568845987900e-04 2.694311429079e+01
8.120000000000e+02 -2.171799660955e-01 5.427040797771e-04 2.693948958760e+01
8.122500000000e+02 -2.157838302380e-01 5.292936786288e-04 2.693575124974e+01
8.125000000000e+02 -2.147002415961e-01 5.168435181302e-04 2.693184006073e+01
8.127500000000e+02 -2.139513478216e-01 5.055345967887e-04 2.692769394908e+01
8.130000000000e+02 -2.135557996522e-01 4.955367084529e-04 2.692324886276e+01
8.132500000000e+02 -2.135287286982e-01 4.870061737038e-04 2.691843940954e+01
8.135000000000e+02 -2.138818692412e-01 4.800840239170e-04 2.691319967242e+01
8.137500000000e+02 -2.146236085461e-01 4.748940607820e-04 2.690746380009e+01
8.140000000000e+02 -2.157591689495e-01 4.715414210656e-04 2.690116673620e+01
8.142500000000e+02 -2.172907029937e-01 4.701110876505e-04 2.689424472402e+01
8.145000000000e+02 -2.192175002025e-01 4.706669346634e-04 2.688663592839e+01
8.147500000000e+02 -2.215360970932e-01 4.732507925718e-04 2.687828083222e+01
8.150000000000e+02 -2.242404742851e-01 4.778820338860e-04 2.686912272500e+01
8.152500000000e+02 -2.273221547877e-01 4.845572509760e-04 2.685910799394e+01
8.155000000000e+02 -2.307703461690e-01 4.932503665870e-04 2.684818643768e+01
8.157500000000e+02 -2.345720280654e-01 5.039129643645e-04 2.683631146998e+01
8.160000000000e+02 -2.387120435740e-01 5.164749277847e-04 2.682344029389e+01
8.162500000000e+02 -2.431731225003e-01 5.308452724488e-04 2.680953395260e+01
8.165000000000e+02 -2.479359300460e-01 5.469132760829e-04 2.679455737489e+01
8.167500000000e+02 -2.529790911685e-01 5.645497776666e-04 2.677847936052e+01
8.170000000000e+02 -2.582791761129e-01 5.836086011438e-04 2.676127246312e+01
8.172500000000e+02 -2.638107349042e-01 6.039282537732e-04 2.674291290298e+01
8.175000000000e+02 -2.695462889091e-01 6.253336805596e-04 2.672338036386e+01
8.177500000000e+02 -2.754563855481e-01 6.476379558501e-04 2.670265782890e+01
8.180000000000e+02 -2.815096319740e-01 6.706441964204e-04 2.668073132404e+01
8.182500000000e+02 -2.876727956625e-01 6.941474448662e-04 2.665758970502e+01
8.185000000000e+02 -2.939109136191e-01 7.179365863256e-04 2.663322439268e+01
8.187500000000e+02 -3.001874437958e-01 7.417962716377e-04 2.660762910938e+01
8.190000000000e+02 -3.064644671033e-01 7.655088135362e-04 2.658079965114e+01
8.192500000000e+02 -3.127029135536e-01 7.888560529723e-04 2.655273364123e+01
8.195000000000e+02 -3.188628265261e-01 8.116211406771e-04 2.652343029600e+01
8.197500000000e+02 -3.249036716603e-01 8.335904634089e-04 2.649289026045e+01
8.200000000000e+02 -3.307846608508e-01 8.545554557667e-04 2.646111541070e+01
8.202500000000e+02 -3.364651099916e-01 8.743143496172e-04 2.642810872753e+01
8.205000000000e+02 -3.419048180735e-01 8.926739136103e-04 2.639387421418e+01
8.207500000000e+02 -3.470644523499e-01 9.094512161694e-04 2.635841679964e+01
8.210000000000e+02 -3.519059543436e-01 9.244752748821e-04 2.632174232106e+01
8.212500000000e+02 -3.563929455855e-01 9.375886336522e-04 2.628385755301e+01
8.215000000000e+02 -3.604911391138e-01 9.486490347951e-04 2.624477021508e+01
8.217500000000e+02 -3.641687442912e-01 9.575309584952e-04 2.620448906829e+01
8.220000000000e+02 -3.673968713592e-01 9.641269869017e-04 2.616302401169e+01
8.222500000000e+02 -3.701499165575e-01 9.683491087204e-04 2.612038624757e+01
8.225000000000e+02 -3.724059291180e-01 9.701299702166e-04 2.607658839355e+01
8.227500000000e+02 -3.741469580562e-01 9.694239171262e-04 2.603164468990e+01
8.230000000000e+02 -3.753593507475e-01 9.662078693951e-04 2.598557121057e+01
8.232500000000e+02 -3.760340177352e-01 9.604820764629e-04 2.593838603502e+01
8.235000000000e+02 -3.761666387892e-01 9.522706482269e-04 2.589010947689e+01
8.237500000000e+02 -3.757577940905e-01 9.416218328548e-04 2.584076433471e+01
8.240000000000e+02 -3.748130392265e-01 9.286081907704e-04 2.579037604721e+01
8.242500000000e+02 -3.733428772573e-01 9.133263872024e-04 2.573897296406e+01
8.245000000000e+02 -3.713626771596e-01 8.958968971482e-04 2.568658648261e+01
8.247500000000e+02 -3.688924650783e-01 8.764632641331e-04 2.563325128816e+01
8.250000000000e+02 -3.659566935247e-01 8.551913342216e-04 2.557900544506e+01
8.252500000000e+02 -3.625838794283e-01 8.322679222063e-04 2.552389058622e+01
8.255000000000e+02 -3.588062465164e-01 8.078994879111e-04 2.546795195884e+01
8.257500000000e+02 -3.546592908112e-01 7.823103283575e-04 2.541123851192e+01
8.260000000000e+02 -3.501813485330e-01 7.557406021038e-04 2.535380289944e+01
8.262500000000e+02 -3.454131392284e-01 7.284439200304e-04 2.529570149796e+01
8.265000000000e+02 -3.403973781632e-01 7.006848783096e-04 2.523699427766e+01
8.267500000000e+02 -3.351783872874e-01 6.727361422430e-04 2.517774473320e+01
8.270000000000e+02 -3.298017411499e-01 6.448752867370e-04 2.511801975611e+01
8.272500000000e+02 -3.243140184102e-01 6.173816339404e-04 2.505788937632e+01
8.275000000000e+02 -3.187625550687e-01 5.905327646643e-04 2.499742657340e+01
8.277500000000e+02 -3.131952227012e-01 5.646008723572e-04 2.493670702697e+01
8.280000000000e+02 -3.076603014268e-01 5.398493552426e-04 2.487580876755e+01
8.282500000000e+02 -3.022062779972e-01 5.165291332227e-04 2.481481186927e+01
8.285000000000e+02 -2.968816603327e-01 4.948752630964e-04 2.475379814254e+01
8.287500000000e+02 -2.917347703263e-01 4.751036758475e-04 2.469285067096e+01
8.290000000000e+02 -2.868134496391e-01 4.574081839144e-04 2.463205353666e+01
8.292500000000e+02 -2.821647207268e-01 4.419577731685e-04 2.457149130506e+01
8.295000000000e+02 -2.778343839571e-01 4.288943777572e-04 2.451124866601e+01
8.297500000000e+02 -2.738664960884e-01 4.183308954113e-04 2.445141005962e+01
8.300000000000e+02 -2.703028732339e-01 4.103499351051e-04 2.439205914930e+01
8.302500000000e+02 -2.671824562061e-01 4.050027392719e-04 2.433327845594e+01
8.305000000000e+02 -2.645407329386e-01 4.023088910807e-04 2.427514891810e+01
8.307500000000e+02 -2.624090888610e-01 4.022561878590e-04 2.421774943599e+01
8.310000000000e+02 -2.608142339611e-01 4.048013354746e-04 2.416115654714e+01
8.312500000000e+02 -2.597776295166e-01 4.098707947070e-04 2.410544387907e+01
8.315000000000e+02 -2.593150091504e-01 4.173622464515e-04 2.405068184638e+01
8.317500000000e+02 -2.594359218571e-01 4.271462253174e-04 2.399693722792e+01
8.320000000000e+02 -2.601434148223e-01 4.390683300712e-04 2.394427290902e+01
8.322500000000e+02 -2.614337347121e-01 4.529514573321e-04 2.389274741553e+01
8.325000000000e+02 -2.632961551654e-01 4.685984653059e-04 2.384241469920e+01
8.327500000000e+02 -2.657128912732e-01 4.857950220470e-04 2.379332392338e+01
8.330000000000e+02 -2.686590775657e-01 5.043125132102e-04 2.374551921046e+01
8.332500000000e+02 -2.721028256193e-01 5.239109981357e-04 2.369903939385e+01
8.335000000000e+02 -2.760054462263e-01 5.443424694714e-04 2.365391805579e+01
8.337500000000e+02 -2.803216794164e-01 5.653537265727e-04 2.361018327055e+01
8.340000000000e+02 -2.850001622583e-01 5.866895969292e-04 2.356785773756e+01
8.342500000000e+02 -2.899839034819e-01 6.080956592030e-04 2.352695862416e+01
8.345000000000e+02 -2.952110342346e-01 6.293212756803e-04 2.348749778038e+01
8.347500000000e+02 -3.006155710284e-01 6.501219525141e-04 2.344948167893e+01
8.350000000000e+02 -3.061284622726e-01 6.702620191121e-04 2.341291168548e+01
8.352500000000e+02 -3.116786342120e-01 6.895166816764e-04 2.337778409904e+01
8.355000000000e+02 -3.171942513980e-01 7.076742362194e-04 2.334409041496e+01
8.357500000000e+02 -3.226039885517e-01 7.245378864480e-04 2.331181752074e+01
8.360000000000e+02 -3.278383630258e-01 7.399275249199e-04 2.328094792873e+01
8.362500000000e+02 -3.328310575750e-01 7.536813606973e-04 2.325146006381e+01
8.365000000000e+02 -3.375201174802e-01 7.656573167236e-04 2.322332845735e+01
8.367500000000e+02 -3.418491012962e-01 7.757345227784e-04 2.319652407431e+01
8.370000000000e+02 -3.457680174214e-01 7.838145816798e-04 2.317101455921e+01
8.372500000000e+02 -3.492340532851e-01 7.898227398470e-04 2.314676451649e+01
8.375000000000e+02 -3.522121157234e-01 7.937089549814e-04 2.312373578465e+01
8.377500000000e+02 -3.546750862853e-01 7.954489169642e-04 2.310188768010e+01
8.380000000000e+02 -3.566038834245e-01 7.950448963247e-04 2.308117726056e+01
8.382500000000e+02 -3.579872857366e-01 7.925260397836e-04 2.306155956683e+01
8.385000000000e+02 -3.588216050401e-01 7.879487010050e-04 2.304298785081e+01
8.387500000000e+02 -3.591102185713e-01 7.813963353233e-04 2.302541380020e+01
8.390000000000e+02 -3.588629894544e-01 7.729789936076e-04 2.300878772095e+01
8.392500000000e+02 -3.580956728854e-01 7.628323934875e-04 2.299305875976e+01
8.395000000000e+02 -3.568293198111e-01 7.511163602488e-04 2.297817508245e+01
8.397500000000e+02 -3.550896654967e-01 7.380129996269e-04 2.296408400024e+01
8.400000000000e+02 -3.529066472198e-01 7.237246376751e-04 2.295073221925e+01
8.402500000000e+02 -3.503138773712e-01 7.084707383051e-04 2.293806589068e+01
8.405000000000e+02 -3.473482920398e-01 6.924850227153e-04 2.292603087220e+01
8.407500000000e+02 -3.440497487365e-01 6.760119107482e-04 2.291457282664e+01
8.410000000000e+02 -3.404607096876e-01 6.593027997773e-04 2.290363741832e+01
8.412500000000e+02 -3.366258810948e-01 6.426119524667e-04 2.289317038725e+01
8.415000000000e+02 -3.325919207883e-01 6.261928299420e-04 2.288311786204e+01
8.417500000000e+02 -3.284070497923e-01 6.102938390220e-04 2.287342649053e+01
8.420000000000e+02 -3.241206201462e-01 5.951542212306e-04 2.286404354412e+01
8.422500000000e+02 -3.197827100153e-01 5.810002558071e-04 2.285491730309e+01
8.425000000000e+02 -3.154436072462e-01 5.680415322495e-04 2.284599720479e+01
8.427500000000e+02 -3.111532516366e-01 5.564674877979e-04 2.283723398157e+01
8.430000000000e+02 -3.069607130905e-01 5.464443726433e-04 2.282858010825e+01
8.432500000000e+02 -3.029135941772e-01 5.381125740799e-04 2.281998996749e+01
8.435000000000e+02 -2.990574164379e-01 5.315844844617e-04 2.281142000222e+01
8.437500000000e+02 -2.954350683327e-01 5.269428807357e-04 2.280282919092e+01
8.440000000000e+02 -2.920861799972e-01 5.242397685489e-04 2.279417920625e+01
8.442500000000e+02 -2.890465552808e-01 5.234960805759e-04 2.278543453048e+01
8.445000000000e+02 -2.863475903870e-01 5.247017105920e-04 2.277656291482e+01
8.447500000000e+02 -2.840156894047e-01 5.278162482747e-04 2.276753541887e+01
8.450000000000e+02 -2.820717199493e-01 5.327703785849e-04 2.275832664918e+01
8.452500000000e+02 -2.805304761290e-01 5.394678113325e-04 2.274891471799e+01
8.455000000000e+02 -2.794001700446e-01 5.477873707470e-04 2.273928155809e+01
8.457500000000e+02 -2.786820190627e-01 5.575857561725e-04 2.272941278087e+01
8.460000000000e+02 -2.783698932788e-01 5.687003812043e-04 2.271929769257e+01
8.462500000000e+02 -2.784501075347e-01 5.809524213297e-04 2.270892924540e+01
8.465000000000e+02 -2.789014008808e-01 5.941500241188e-04 2.269830374459e+01
8.467500000000e+02 -2.796950417878e-01 6.080912132415e-04 2.268742090693e+01
8.470000000000e+02 -2.807952032551e-01 6.225668568350e-04 2.267628351887e+01
8.472500000000e+02 -2.821595799925e-01 6.373635614326e-04 2.266489705890e+01
8.475000000000e+02 -2.837401474673e-01 6.522661195087e-04 2.265326965153e+01
8.477500000000e+02 -2.854842001356e-01 6.670598529971e-04 2.264141164358e+01
8.480000000000e+02 -2.873355454894e-01 6.815327700061e-04 2.262933522184e+01
8.482500000000e+02 -2.892357863095e-01 6.954774956149e-04 2.261705417719e+01
8.485000000000e+02 -2.911256680544e-01 7.086930777665e-04 2.260458372036e+01
8.487500000000e+02 -2.929464735278e-01 7.209868341041e-04 2.259193993558e+01
8.490000000000e+02 -2.946412759193e-01 7.321760258266e-04 2.257913982621e+01
8.492500000000e+02 -2.961561266747e-01 7.420897059509e-04 2.256620077942e+01
8.495000000000e+02 -2.974410269193e-01 7.505705319292e-04 2.255314069430e+01
8.497500000000e+02 -2.984507074104e-01 7.574766216517e-04 2.253997752273e+01
8.500000000000e+02 -2.991451810038e-01 7.626835456575e-04 2.252672944067e+01
8.502500000000e+02 -2.994900720014e-01 7.660862958631e-04 2.251341468023e+01
8.505000000000e+02 -2.994567144498e-01 7.676011247959e-04 2.250005139968e+01
8.507500000000e+02 -2.990221373789e-01 7.671674919449e-04 2.248665796896e+01
8.510000000000e+02 -2.981688684959e-01 7.647495606840e-04 2.247325288856e+01
8.512500000000e+02 -2.968847042927e-01 7.603375939076e-04 2.245985495290e+01
8.515000000000e+02 -2.951624514741e-01 7.539489290233e-04 2.244648344837e+01
8.517500000000e+02 -2.929996624197e-01 7.456281828135e-04 2.243315818901e+01
8.520000000000e+02 -2.903985203407e-01 7.354474920768e-04 2.241989992624e+01
8.522500000000e+02 -2.873657197910e-01 7.235058612073e-04 2.240673041787e+01
8.525000000000e+02 -2.839124899690e-01 7.099280028628e-04 2.239367265676e+01
8.527500000000e+02 -2.800546990487e-01 6.948626212238e-04 2.238075111174e+01
8.530000000000e+02 -2.758129397723e-01 6.784799091346e-04 2.236799170967e+01
8.532500000000e+02 -2.712127751816e-01 6.609691277484e-04 2.235542222120e+01
8.535000000000e+02 -2.662848205895e-01 6.425352995691e-04 2.234307222033e+01
8.537500000000e+02 -2.610647472480e-01 6.233956378897e-04 2.233097300233e+01
8.540000000000e+02 -2.555932908589e-01 6.037761813682e-04 2.231915785735e+01
8.542500000000e+02 -2.499158981403e-01 5.839077500398e-04 2.230766168941e+01
8.545000000000e+02 -2.440823729010e-01 5.640224387196e-04 2.229652118302e+01
8.547500000000e+02 -2.381461930695e-01 5.443498233556e-04 2.228577451745e+01
8.550000000000e+02 -2.321636498295e-01 5.251133947454e-04 2.227546104642e+01
8.552500000000e+02 -2.261929101235e-01 5.065274046670e-04 2.226562132629e+01
8.555000000000e+02 -2.202928156118e-01 4.887937695373e-04 2.225629651902e+01
8.557500000000e+02 -2.145217242312e-01 4.720994518827e-04 2.224752836661e+01
8.560000000000e+02 -2.089362467746e-01 4.566140800200e-04 2.223935873715e+01
8.562500000000e+02 -2.035900443701e-01 4.424880087468e-04 2.223182916855e+01
8.565000000000e+02 -1.985327367389e-01 4.298506020043e-04 2.222498075788e+01
8.567500000000e+02 -1.938089151039e-01 4.188089240325e-04 2.221885369336e+01
8.570000000000e+02 -1.894573601891e-01 4.094468471988e-04 2.221348678786e+01
8.572500000000e+02 -1.855104232904e-01 4.018242472865e-04 2.220891738647e+01
8.575000000000e+02 -1.819936261170e-01 3.959766980658e-04 2.220518092644e+01
8.577500000000e+02 -1.789254832434e-01 3.919154554592e-04 2.220231052109e+01
8.580000000000e+02 -1.763174229877e-01 3.896273580413e-04 2.220033691711e+01
8.582500000000e+02 -1.741739190231e-01 3.890753841645e-04 2.219928811465e+01
8.585000000000e+02 -1.724927480915e-01 3.901994803603e-04 2.219918903825e+01
8.587500000000e+02 -1.712652255108e-01 3.929171672469e-04 2.220006155240e+01
8.590000000000e+02 -1.704765735026e-01 3.971248514812e-04 2.220192417701e+01
8.592500000000e+02 -1.701063210753e-01 4.026994122093e-04 2.220479183759e+01
8.595000000000e+02 -1.701285772372e-01 4.094995249085e-04 2.220867596479e+01
8.597500000000e+02 -1.705124264653e-01 4.173678169255e-04 2.221358426275e+01
8.600000000000e+02 -1.712222301054e-01 4.261327428684e-04 2.221952072463e+01
8.602500000000e+02 -1.722180038916e-01 4.356112707621e-04 2.222648547140e+01
8.605000000000e+02 -1.734556795910e-01 4.456111438265e-04 2.223447496914e+01
8.607500000000e+02 -1.748875277718e-01 4.559338154755e-04 2.224348193296e+01
8.610000000000e+02 -1.764625602559e-01 4.663771982306e-04 2.225349548204e+01
8.612500000000e+02 -1.781270583013e-01 4.767388305225e-04 2.226450112552e+01
8.615000000000e+02 -1.798251005161e-01 4.868187019523e-04 2.227648112632e+01
8.617500000000e+02 -1.814992692122e-01 4.964224087430e-04 2.228941461021e+01
8.620000000000e+02 -1.830914212477e-01 5.053641501591e-04 2.230327771382e+01
8.622500000000e+02 -1.845435115732e-01 5.134694602519e-04 2.231804407991e+01
8.625000000000e+02 -1.857985293051e-01 5.205779671674e-04 2.233368508947e+01
8.627500000000e+02 -1.868014497899e-01 5.265457435370e-04 2.235017017351e+01
8.630000000000e+02 -1.875002007080e-01 5.312473886704e-04 2.236746728129e+01
8.632500000000e+02 -1.878466431938e-01 5.345778887099e-04 2.238554341869e+01
8.635000000000e+02 -1.877974425464e-01 5.364539540766e-04 2.240436487742e+01
8.637500000000e+02 -1.873149542783e-01 5.368152258101e-04 2.242389797415e+01
8.640000000000e+02 -1.863678826156e-01 5.356244878710e-04 2.244410927003e+01
8.642500000000e+02 -1.849319646453e-01 5.328683158190e-04 2.246496631884e+01
8.645000000000e+02 -1.829903341170e-01 5.285566597741e-04 2.248643788453e+01
8.647500000000e+02 -1.805339400383e-01 5.227226088522e-04 2.250849466607e+01
8.650000000000e+02 -1.775615818956e-01 5.154211850553e-04 2.253110948019e+01
8.652500000000e+02 -1.740800306407e-01 5.067284994032e-04 2.255425789992e+01
8.655000000000e+02 -1.701038284784e-01 4.967401388063e-04 2.257791850836e+01
8.657500000000e+02 -1.656550610890e-01 4.855695975575e-04 2.260207329970e+01
8.660000000000e+02 -1.607628951973e-01 4.733462072805e-04 2.262670785041e+01
8.662500000000e+02 -1.554632217570e-01 4.602134319295e-04 2.265181174582e+01
8.665000000000e+02 -1.497980108400e-01 4.463265012601e-04 2.267737865307e+01
8.667500000000e+02 -1.438147196837e-01 4.318502613865e-04 2.270340650703e+01
8.670000000000e+02 -1.375655235576e-01 4.169566631288e-04 2.272989748114e+01
8.672500000000e+02 -1.311067038068e-01 4.018226523788e-04 2.275685816464e+01
8.675000000000e+02 -1.244978016293e-01 3.866275952490e-04 2.278429941122e+01
8.677500000000e+02 -1.178008573838e-01 3.715509545752e-04 2.281223628152e+01
8.680000000000e+02 -1.110795369765e-01 3.567698036285e-04 2.284068778525e+01
8.682500000000e+02 -1.043983989079e-01 3.424566788509e-04 2.286967681485e+01
8.685000000000e+02 -9.782199949294e-02 3.287773152889e-04 2.289922979148e+01
8.687500000000e+02 -9.141402881774e-02 3.158884684089e-04 2.292937628863e+01
8.690000000000e+02 -8.523654029478e-02 3.039359276321e-04 2.296014882801e+01
8.692500000000e+02 -7.934905173511e-02 2.930526070444e-04 2.299158230727e+01
8.695000000000e+02 -7.380778322594e-02 2.833569450075e-04 2.302371371868e+01
8.697500000000e+02 -6.866484431832e-02 2.749513196065e-04 2.305658162671e+01
8.700000000000e+02 -6.396750104346e-02 2.679208938043e-04 2.309022564695e+01
8.702500000000e+02 -5.975747444406e-02 2.623324818369e-04 2.312468607171e+01
8.705000000000e+02 -5.607033314506e-02 2.582340257230e-04 2.316000323895e+01
8.707500000000e+02 -5.293491714584e-02 2.556539554445e-04 2.319621713833e+01
8.710000000000e+02 -5.037288543243e-02 2.546010182138e-04 2.323336685761e+01
8.712500000000e+02 -4.839839511228e-02 2.550645494785e-04 2.327149004430e+01
8.715000000000e+02 -4.701778328038e-02 2.570144393183e-04 2.331062250981e+01
8.717500000000e+02 -4.622952937553e-02 2.604022173344e-04 2.335079765152e+01
8.720000000000e+02 -4.602416382602e-02 2.651615187367e-04 2.339204608576e+01
8.722500000000e+02 -4.638441966899e-02 2.712094690322e-04 2.343439516865e+01
8.725000000000e+02 -4.728552135053e-02 2.784481055236e-04 2.347786856146e+01
8.727500000000e+02 -4.869544768193e-02 2.867655208030e-04 2.352248591633e+01
8.730000000000e+02 -5.057544199084e-02 2.960379746728e-04 2.356826248786e+01
8.732500000000e+02 -5.288062657567e-02 3.061316599822e-04 2.361520879753e+01
8.735000000000e+02 -5.556054871174e-02 3.169042398304e-04 2.366333041590e+01
8.737500000000e+02 -5.856003478553e-02 3.282072877958e-04 2.371262764709e+01
8.740000000000e+02 -6.181987847585e-02 3.398879696818e-04 2.376309538572e+01
8.742500000000e+02 -6.527774347809e-02 3.517913807556e-04 2.381472291579e+01
8.745000000000e+02 -6.886901092855e-02 3.637622806853e-04 2.386749379863e+01
8.747500000000e+02 -7.252771474286e-02 3.756472176394e-04 2.392138573404e+01
8.750000000000e+02 -7.618737032296e-02 3.872963789579e-04 2.397637057389e+01
8.752500000000e+02 -7.978190130720e-02 3.985655173831e-04 2.403241426621e+01
8.755000000000e+02 -8.324651345745e-02 4.093176941052e-04 2.408947683606e+01
8.757500000000e+02 -8.651848871777e-02 4.194246787334e-04 2.414751250626e+01
8.760000000000e+02 -8.953799791564e-02 4.287684557133e-04 2.420646973586e+01
8.762500000000e+02 -9.224883088238e-02 4.372424718530e-04 2.426629136745e+01
8.765000000000e+02 -9.459906153258e-02 4.447526887358e-04 2.432691471920e+01
8.767500000000e+02 -9.654166599736e-02 4.512184904210e-04 2.438827186183e+01
8.770000000000e+02 -9.803506112329e-02 4.565733787536e-04 2.445028980155e+01
8.772500000000e+02 -9.904353018702e-02 4.607653706949e-04 2.451289067821e+01
8.775000000000e+02 -9.953766120758e-02 4.637574443951e-04 2.457599217877e+01
8.777500000000e+02 -9.949456473899e-02 4.655274216567e-04 2.463950771477e+01
8.780000000000e+02 -9.889817913463e-02 4.660681099247e-04 2.470334692591e+01
8.782500000000e+02 -9.773930954196e-02 4.653867881022e-04 2.476741593314e+01
8.785000000000e+02 -9.601570779652e-02 4.635048554128e-04 2.483161780718e+01
8.787500000000e+02 -9.373209403922e-02 4.604573828983e-04 2.489585307683e+01
8.790000000000e+02 -9.089991697823e-02 4.562920740540e-04 2.496002004547e+01
8.792500000000e+02 -8.753730935156e-02 4.510687847780e-04 2.502401545303e+01
8.795000000000e+02 -8.366867018083e-02 4.448582084637e-04 2.508773480003e+01
8.797500000000e+02 -7.932449125593e-02 4.377412222252e-04 2.515107305104e+01
8.800000000000e+02 -7.454079863423e-02 4.298074258199e-04 2.521392497673e+01
8.802500000000e+02 -6.935884033769e-02 4.211543713137e-04 2.527618585600e+01
8.805000000000e+02 -6.382449583138e-02 4.118861584958e-04 2.533775191652e+01
8.807500000000e+02 -5.798776126150e-02 4.021123311528e-04 2.539852092462e+01
8.810000000000e+02 -5.190208118919e-02 3.919465292569e-04 2.545839261722e+01
8.812500000000e+02 -4.562382665970e-02 3.815054918971e-04 2.551726937315e+01
8.815000000000e+02 -3.921157617248e-02 3.709077239372e-04 2.557505666402e+01
8.817500000000e+02 -3.272540330754e-02 3.602722439658e-04 2.563166347493e+01
8.820000000000e+02 -2.622626238432e-02 3.497175035180e-04 2.568700295939e+01
8.822500000000e+02 -1.977523109151e-02 3.393601551734e-04 2.574099281007e+01
8.825000000000e+02 -1.343282938446e-02 3.293139328948e-04 2.579355578152e+01
8.827500000000e+02 -7.258301476724e-03 3.196885431378e-04 2.584462003736e+01
8.830000000000e+02 -1.308970720475e-03 3.105885947730e-04 2.589411973534e+01
8.832500000000e+02 4.360449985803e-03 3.021125427619e-04 2.594199536411e+01
8.835000000000e+02 9.698474613661e-03 2.943518132010e-04 2.598819407129e+01
8.837500000000e+02 1.465744874923e-02 2.873897746234e-04 2.603267016996e+01
8.840000000000e+02 1.919411349837e-02 2.813009341990e-04 2.607538541100e+01
8.842500000000e+02 2.327008167838e-02 2.761503137590e-04 2.611630921896e+01
8.845000000000e+02 2.685234966493e-02 2.719925264901e-04 2.615541911940e+01
8.847500000000e+02 2.991362409227e-02 2.688715175926e-04 2.619270078468e+01
8.850000000000e+02 3.243274450766e-02 2.668197517823e-04 2.622814837830e+01
8.852500000000e+02 3.439485024326e-02 2.658582389721e-04 2.626176449655e+01
8.855000000000e+02 3.579169486378e-02 2.659958920222e-04 2.629356039146e+01
8.857500000000e+02 3.662165210259e-02 2.672298262611e-04 2.632355579083e+01
8.860000000000e+02 3.688988025935e-02 2.695449904352e-04 2.635177895169e+01
8.862500000000e+02 3.660825328408e-02 2.729144667326e-04 2.637826643573e+01
8.865000000000e+02 3.579521495561e-02 2.772998761310e-04 2.640306283003e+01
8.867500000000e+02 3.447572666547e-02 2.826513809994e-04 2.642622055248e+01
8.870000000000e+02 3.268089117421e-02 2.889085765347e-04 2.644779933679e+01
8.872500000000e+02 3.044774994604e-02 2.960007530818e-04 2.646786588938e+01
8.875000000000e+02 2.781885386732e-02 3.038477437075e-04 2.648649331669e+01
8.877500000000e+02 2.484176967415e-02 3.123608415779e-04 2.650376050130e+01
8.880000000000e+02 2.156866797754e-02 3.214434117068e-04 2.651975155544e+01
8.882500000000e+02 1.805565617069e-02 3.309921058867e-04 2.653455502647e+01
8.885000000000e+02 1.436224050135e-02 3.408976977208e-04 2.654826324206e+01
8.887500000000e+02 1.055062006185e-02 3.510462739231e-04 2.656097150326e+01
8.890000000000e+02 6.684977513841e-03 3.613203907242e-04 2.657277726282e+01
8.892500000000e+02 2.830775043414e-03 3.716001747256e-04 2.658377934851e+01
8.895000000000e+02 -9.460325175762e-04 3.817645512693e-04 2.659407710447e+01
8.897500000000e+02 -4.579767136120e-03 3.916924375378e-04 2.660376953762e+01
8.900000000000e+02 -8.005817729451e-03 4.012640080396e-04 2.661295450662e+01
8.902500000000e+02 -1.116142832828e-02 4.103618995490e-04 2.662172787528e+01
8.905000000000e+02 -1.398648971118e-02 4.188724469550e-04 2.663018270248e+01
8.907500000000e+02 -1.642425893123e-02 4.266867584078e-04 2.663840845912e+01
8.910000000000e+02 -1.842214964512e-02 4.337020232286e-04 2.664649026484e+01
8.912500000000e+02 -1.993240749966e-02 4.398225537482e-04 2.665450815928e+01
8.915000000000e+02 -2.091270186596e-02 4.449606950473e-04 2.666253645397e+01
8.917500000000e+02 -2.132680654597e-02 4.490380444536e-04 2.667064307107e+01
8.920000000000e+02 -2.114508251537e-02 4.519862451319e-04 2.667888897712e+01
8.922500000000e+02 -2.034486068927e-02 4.537476510528e-04 2.668732771722e+01
8.925000000000e+02 -1.891094711423e-02 4.542763963751e-04 2.669600488991e+01
8.927500000000e+02 -1.683573553683e-02 4.535385697974e-04 2.670495787131e+01
8.930000000000e+02 -1.411956366663e-02 4.515131807917e-04 2.671421540651e+01
8.932500000000e+02 -1.077064680982e-02 4.481924070221e-04 2.672379748690e+01
8.935000000000e+02 -6.805132104419e-03 4.435816338854e-04 2.673371517017e+01
8.937500000000e+02 -2.247054685202e-03 4.376998871030e-04 2.674397045792e+01
8.940000000000e+02 2.872033495491e-03 4.305795659330e-04 2.675455644035e+01
8.942500000000e+02 8.513199794180e-03 4.222666706583e-04 2.676545725225e+01
8.945000000000e+02 1.463071425019e-02 4.128201330108e-04 2.677664841060e+01
8.947500000000e+02 2.117239014588e-02 4.023117422555e-04 2.678809691277e+01
8.950000000000e+02 2.808033060708e-02 3.908252598947e-04 2.679976174294e+01
8.952500000000e+02 3.529147943350e-02 3.784559420808e-04 2.681159413866e+01
8.955000000000e+02 4.273843203884e-02 3.653095568006e-04 2.682353813173e+01
8.957500000000e+02 5.035028618942e-02 3.515013400140e-04 2.683553116744e+01
8.960000000000e+02 5.805344647681e-02 3.371549816132e-04 2.684750457711e+01
8.962500000000e+02 6.577259523492e-02 3.224012886581e-04 2.685938430269e+01
8.965000000000e+02 7.343166049081e-02 3.073768306253e-04 2.687109168178e+01
8.967500000000e+02 8.095476888672e-02 2.922224913345e-04 2.688254404947e+01
8.970000000000e+02 8.826726593693e-02 2.770819049318e-04 2.689365561792e+01
8.972500000000e+02 9.529670869987e-02 2.620998301747e-04 2.690433823421e+01
8.975000000000e+02 1.019738237394e-01 2.474205862358e-04 2.691450229704e+01
8.977500000000e+02 1.082334837171e-01 2.331862419730e-04 2.692405744780e+01
8.980000000000e+02 1.140155960494e-01 2.195350111380e-04 2.693291350454e+01
8.982500000000e+02 1.192659696142e-01 2.065995211943e-04 2.694098123620e+01
8.985000000000e+02 1.239370382302e-01 1.945053514454e-04 2.694817326558e+01
8.987500000000e+02 1.279886508331e-01 1.833691626842e-04 2.695440471017e+01
8.990000000000e+02 1.313885532759e-01 1.732975561917e-04 2.695959410535e+01
8.992500000000e+02 1.341130143681e-01 1.643852951599e-04 2.696366396708e+01
8.995000000000e+02 1.361470603974e-01 1.567144645435e-04 2.696654162884e+01
8.997500000000e+02 1.374848860801e-01 1.503528748404e-04 2.696815971319e+01
9.000000000000e+02 1.381298250291e-01 1.453534981536e-04 2.696845685812e+01
9.002500000000e+02 1.380945095642e-01 1.417531966174e-04 2.696737807640e+01
9.005000000000e+02 1.374005671005e-01 1.395725185403e-04 2.696487534939e+01
9.007500000000e+02 1.360784995415e-01 1.388148307355e-04 2.696090787404e+01
9.010000000000e+02 1.341672131137e-01 1.394662244506e-04 2.695544242087e+01
9.012500000000e+02 1.317134380769e-01 1.414955683196e-04 2.694845361189e+01
9.015000000000e+02 1.287712009462e-01 1.448543018373e-04 2.693992394234e+01
9.017500000000e+02 1.254009285812e-01 1.494772002369e-04 2.692984399697e+01
9.020000000000e+02 1.216687091806e-01 1.552825172443e-04 2.691821229447e+01
9.022500000000e+02 1.176452142184e-01 1.621730748830e-04 2.690503534063e+01
9.025000000000e+02 1.134047720749e-01 1.700369590834e-04 2.689032734089e+01
9.027500000000e+02 1.090242237817e-01 1.787488232249e-04 2.687411001030e+01
9.030000000000e+02 1.045817743222e-01 1.881712928090e-04 2.685641231571e+01
9.032500000000e+02 1.001558828496e-01 1.981563770637e-04 2.683726998941e+01
9.035000000000e+02 9.582405921200e-02 2.085472874132e-04 2.681672513403e+01
9.037500000000e+02 9.166172512017e-02 2.191802980733e-04 2.679482578813e+01
9.040000000000e+02 8.774109275912e-02 2.298867524405e-04 2.677162525679e+01
9.042500000000e+02 8.413007865683e-02 2.404952603923e-04 2.674718157142e+01
9.045000000000e+02 8.089133598671e-02 2.508338658031e-04 2.672155693345e+01
9.047500000000e+02 7.808128479425e-02 2.607324633861e-04 2.669481692534e+01
9.050000000000e+02 7.574930333381e-02 2.700251526757e-04 2.666702990409e+01
9.052500000000e+02 7.393706665337e-02 2.785525049396e-04 2.663826638806e+01
9.055000000000e+02 7.267787311952e-02 2.861641207041e-04 2.660859824172e+01
9.057500000000e+02 7.199624039816e-02 2.927208382452e-04 2.657809810155e+01
9.060000000000e+02 7.190757228725e-02 2.980969188739e-04 2.654683870168e+01
9.062500000000e+02 7.241796061141e-02 3.021822109986e-04 2.651489223211e+01
9.065000000000e+02 7.352423437303e-02 3.048839010654e-04 2.648232986265e+01
9.067500000000e+02 7.521392814637e-02 3.061285512207e-04 2.644922103254e+01
9.070000000000e+02 7.746570225078e-02 3.058631735309e-04 2.641563316861e+01
9.072500000000e+02 8.024956142104e-02 3.040568277589e-04 2.638163106094e+01
9.075000000000e+02 8.352754362258e-02 3.007011170172e-04 2.634727671195e+01
9.077500000000e+02 8.725419758287e-02 2.958111386740e-04 2.631262882178e+01
9.080000000000e+02 9.137748980777e-02 2.894253905266e-04 2.627774278330e+01
9.082500000000e+02 9.583950413679e-02 2.816057573717e-04 2.624267029826e+01
9.085000000000e+02 1.005775046579e-01 2.724369608188e-04 2.620745946882e+01
9.087500000000e+02 1.055248791623e-01 2.620257094770e-04 2.617215467469e+01
9.090000000000e+02 1.106121632576e-01 2.504995075161e-04 2.613679651913e+01
9.092500000000e+02 1.157682265848e-01 2.380048382204e-04 2.610142208011e+01
9.095000000000e+02 1.209213053261e-01 2.247054357096e-04 2.606606481039e+01
9.097500000000e+02 1.260001926539e-01 2.107798633116e-04 2.603075490165e+01
9.100000000000e+02 1.309353002470e-01 1.964190922351e-04 2.599551927771e+01
9.102500000000e+02 1.356597686059e-01 1.818236422572e-04 2.596038186923e+01
9.105000000000e+02 1.401104817293e-01 1.672006413646e-04 2.592536389954e+01
9.107500000000e+02 1.442290395996e-01 1.527606527450e-04 2.589048394393e+01
9.110000000000e+02 1.479626462293e-01 1.387144255124e-04 2.585575822617e+01
9.112500000000e+02 1.512648638686e-01 1.252696749292e-04 2.582120086605e+01
9.115000000000e+02 1.540963323412e-01 1.126276370177e-04 2.578682393677e+01
9.117500000000e+02 1.564252916718e-01 1.009799060632e-04 2.575263771918e+01
9.120000000000e+02 1.582280216757e-01 9.050523789057e-05 2.571865078453e+01
9.122500000000e+02 1.594890598327e-01 8.136674934400e-05 2.568487019126e+01
9.125000000000e+02 1.602014212179e-01 7.370891790946e-05 2.565130144463e+01
9.127500000000e+02 1.603665225583e-01 6.765523073755e-05 2.561794862303e+01
9.130000000000e+02 1.599940555879e-01 6.330593051618e-05 2.558481437355e+01
9.132500000000e+02 1.591016069343e-01 6.073644098916e-05 2.555189997290e+01
9.135000000000e+02 1.577143450992e-01 5.999556530914e-05 2.551920518912e+01
9.137500000000e+02 1.558643128713e-01 6.110491242600e-05 2.548672837207e+01
9.140000000000e+02 1.535898774311e-01 6.405797378210e-05 2.545446628242e+01
9.142500000000e+02 1.509349050175e-01 6.882022374516e-05 2.542241407597e+01
9.145000000000e+02 1.479478688633e-01 7.532966438085e-05 2.539056528418e+01
9.147500000000e+02 1.446810527951e-01 8.349733411374e-05 2.535891162910e+01
9.150000000000e+02 1.411894983562e-01 9.320901445208e-05 2.532744309966e+01
9.152500000000e+02 1.375301500649e-01 1.043266687453e-04 2.529614776160e+01
9.155000000000e+02 1.337608151467e-01 1.166909465559e-04 2.526501186159e+01
9.157500000000e+02 1.299393154952e-01 1.301234430699e-04 2.523401967639e+01
9.160000000000e+02 1.261225435575e-01 1.444298404183e-04 2.520315366323e+01
9.162500000000e+02 1.223656806102e-01 1.594029113920e-04 2.517239435241e+01
9.165000000000e+02 1.187214127226e-01 1.748260330183e-04 2.514172055285e+01
9.167500000000e+02 1.152392707581e-01 1.904766509049e-04 2.511110930776e+01
9.170000000000e+02 1.119650492599e-01 2.061299637405e-04 2.508053616026e+01
9.172500000000e+02 1.089402956555e-01 2.215625820559e-04 2.504997518204e+01
9.175000000000e+02 1.062019068564e-01 2.365561628367e-04 2.501939920694e+01
9.177500000000e+02 1.037818589557e-01 2.509008053496e-04 2.498878009980e+01
9.180000000000e+02 1.017069120251e-01 2.643985430298e-04 2.495808885848e+01
9.182500000000e+02 9.999855914232e-02 2.768661969358e-04 2.492729601453e+01
9.185000000000e+02 9.867287326320e-02 2.881383853815e-04 2.489637177506e+01
9.187500000000e+02 9.774054566938e-02 2.980698759424e-04 2.486528636864e+01
9.190000000000e+02 9.720700534881e-02 3.065374763050e-04 2.483401037655e+01
9.192500000000e+02 9.707244106773e-02 3.134419504914e-04 2.480251493541e+01
9.195000000000e+02 9.733203870677e-02 3.187090283109e-04 2.477077210015e+01
9.197500000000e+02 9.797616086471e-02 3.222902473582e-04 2.473875509688e+01
9.200000000000e+02 9.899067398270e-02 3.241630346208e-04 2.470643865891e+01
9.202500000000e+02 1.003571207041e-01 3.243308814574e-04 2.467379920880e+01
9.205000000000e+02 1.020531073647e-01 3.228225470808e-04 2.464081515069e+01
9.207500000000e+02 1.040526032681e-01 3.196911253507e-04 2.460746707050e+01
9.210000000000e+02 1.063263671732e-01 3.150126187113e-04 2.457373796853e+01
9.212500000000e+02 1.088422145557e-01 3.088845273254e-04 2.453961335602e+01
9.215000000000e+02 1.115654612118e-01 3.014235593925e-04 2.450508142017e+01
9.217500000000e+02 1.144593596542e-01 2.927633490754e-04 2.447013314769e+01
9.220000000000e+02 1.174854068207e-01 2.830522633250e-04 2.443476231822e+01
9.222500000000e+02 1.206038545593e-01 2.724505289640e-04 2.439896560691e+01
9.225000000000e+02 1.237740340084e-01 2.611277357480e-04 2.436274249949e+01
9.227500000000e+02 1.269548352028e-01 2.492599245411e-04 2.432609532316e+01
9.230000000000e+02 1.301050524317e-01 2.370269730410e-04 2.428902910119e+01
9.232500000000e+02 1.331838216024e-01 2.246096706219e-04 2.425155150314e+01
9.235000000000e+02 1.361509781393e-01 2.121872656088e-04 2.421367268499e+01
9.237500000000e+02 1.389674411877e-01 1.999349758009e-04 2.417540510880e+01
9.240000000000e+02 1.415955675841e-01 1.880217185845e-04 2.413676340151e+01
9.242500000000e+02 1.439994918032e-01 1.766080327658e-04 2.409776413165e+01
9.245000000000e+02 1.461454884742e-01 1.658441468090e-04 2.405842557854e+01
9.247500000000e+02 1.480022434496e-01 1.558685628748e-04 2.401876754488e+01
9.250000000000e+02 1.495412218428e-01 1.468065619555e-04 2.397881108832e+01
9.252500000000e+02 1.507369548522e-01 1.387692213084e-04 2.393857830442e+01
9.255000000000e+02 1.515672914744e-01 1.318527634713e-04 2.389809210532e+01
9.257500000000e+02 1.520137687606e-01 1.261378055146e-04 2.385737597353e+01
9.260000000000e+02 1.520618639021e-01 1.216891716556e-04 2.381645375970e+01
9.262500000000e+02 1.517012120534e-01 1.185559772645e-04 2.377534948659e+01
9.265000000000e+02 1.509259672094e-01 1.167714759944e-04 2.373408715102e+01
9.267500000000e+02 1.497349790236e-01 1.163535153642e-04 2.369269056946e+01
9.270000000000e+02 1.481320367963e-01 1.173048613199e-04 2.365118322986e+01
9.272500000000e+02 1.461259765315e-01 1.196138738354e-04 2.360958817042e+01
9.275000000000e+02 1.437309162096e-01 1.232547759027e-04 2.356792788273e+01
9.277500000000e+02 1.409662576704e-01 1.281885567599e-04 2.352622424060e+01
9.280000000000e+02 1.378567211909e-01 1.343634586907e-04 2.348449845259e+01
9.282500000000e+02 1.344322117321e-01 1.417156680630e-04 2.344277102618e+01
9.285000000000e+02 1.307277460006e-01 1.501696974849e-04 2.340106178368e+01
9.287500000000e+02 1.267831396731e-01 1.596391705062e-04 2.335938987812e+01
9.290000000000e+02 1.226426248151e-01 1.700274562109e-04 2.331777380869e+01
9.292500000000e+02 1.183544549559e-01 1.812280134688e-04 2.327623152108e+01
9.295000000000e+02 1.139702762480e-01 1.931251635472e-04 2.323478042192e+01
9.297500000000e+02 1.095445236319e-01 2.055944884497e-04 2.319343752281e+01
9.300000000000e+02 1.051336512099e-01 2.185035984391e-04 2.315221946134e+01
9.302500000000e+02 1.007953350563e-01 2.317128071287e-04 2.311114267047e+01
9.305000000000e+02 9.658762185894e-02 2.450758920497e-04 2.307022339390e+01
9.307500000000e+02 9.256800283590e-02 2.584409591402e-04 2.302947786767e+01
9.310000000000e+02 8.879255292512e-02 2.716514689846e-04 2.298892231887e+01
9.312500000000e+02 8.531495746639e-02 2.845474573361e-04 2.294857315094e+01
9.315000000000e+02 8.218572225128e-02 2.969667597004e-04 2.290844691089e+01
9.317500000000e+02 7.945125597929e-02 3.087465802379e-04 2.286856045431e+01
9.320000000000e+02 7.715313417628e-02 3.197250843998e-04 2.282893095913e+01
9.322500000000e+02 7.532747830007e-02 3.297431112883e-04 2.278957591768e+01
9.325000000000e+02 7.400422861381e-02 3.386462896206e-04 2.275051328469e+01
9.327500000000e+02 7.320681224318e-02 3.462867544896e-04 2.271176136026e+01
9.330000000000e+02 7.295162018359e-02 3.525254953412e-04 2.267333892466e+01
9.332500000000e+02 7.324780598371e-02 3.572345044067e-04 2.263526519211e+01
9.335000000000e+02 7.409720317570e-02 3.602987922310e-04 2.259755974801e+01
9.337500000000e+02 7.549416545029e-02 3.616187792927e-04 2.256024265756e+01
9.340000000000e+02 7.742571573303e-02 3.611122600100e-04 2.252333440513e+01
9.342500000000e+02 7.987179510901e-02 3.587162309812e-04 2.248685582436e+01
9.345000000000e+02 8.280543962546e-02 3.543890197132e-04 2.245082821473e+01
9.347500000000e+02 8.619325395229e-02 3.481116767813e-04 2.241527326314e+01
9.350000000000e+02 8.999587311346e-02 3.398893838363e-04 2.238021306723e+01
9.352500000000e+02 9.416851654139e-02 3.297525564635e-04 2.234567016913e+01
9.355000000000e+02 9.866166801796e-02 3.177573776020e-04 2.231166749174e+01
9.357500000000e+02 1.034217057073e-01 3.039864332382e-04 2.227822848171e+01
9.360000000000e+02 1.083916998828e-01 2.885484723109e-04 2.224537706209e+01
9.362500000000e+02 1.135121860725e-01 2.715779372903e-04 2.221313770230e+01
9.365000000000e+02 1.187219905346e-01 2.532340647117e-04 2.218153538387e+01
9.367500000000e+02 1.239590385125e-01 2.336998263960e-04 2.215059575499e+01
9.370000000000e+02 1.291611978396e-01 2.131796222107e-04 2.212034511367e+01
9.372500000000e+02 1.342670677845e-01 1.918972428109e-04 2.209081039916e+01
9.375000000000e+02 1.392167809184e-01 1.700933659674e-04 2.206201935578e+01
9.377500000000e+02 1.439526993178e-01 1.480224297977e-04 2.203400044707e+01
9.380000000000e+02 1.484200872702e-01 1.259493421196e-04 2.200678294227e+01
9.382500000000e+02 1.525677398100e-01 1.041458071103e-04 2.198039698389e+01
9.385000000000e+02 1.563484278855e-01 8.288654960903e-05 2.195487351028e+01
9.387500000000e+02 1.597193371090e-01 6.244534981037e-05 2.193024430893e+01
9.390000000000e+02 1.626424346711e-01 4.309090186439e-05 2.190654204565e+01
9.392500000000e+02 1.650845935064e-01 2.508299262294e-05 2.188380014969e+01
9.395000000000e+02 1.670178403247e-01 8.668311577670e-06 2.186205287593e+01
9.397500000000e+02 1.684192773651e-01 -5.923021716620e-06 2.184133515186e+01
9.400000000000e+02 1.692711571709e-01 -1.848126609560e-05 2.182168258096e+01
9.402500000000e+02 1.695607351901e-01 -2.882017379311e-05 2.180313130659e+01
9.405000000000e+02 1.692800643148e-01 -3.677967800863e-05 2.178571786765e+01
9.407500000000e+02 1.684258970284e-01 -4.222864766907e-05 2.176947910800e+01
9.410000000000e+02 1.669994149615e-01 -4.506667932707e-05 2.175445197966e+01
9.412500000000e+02 1.650059537051e-01 -4.522541592660e-05 2.174067333359e+01
9.415000000000e+02 1.624548683899e-01 -4.266984890014e-05 2.172817975032e+01
9.417500000000e+02 1.593592622389e-01 -3.739851773811e-05 2.171700728004e+01
9.420000000000e+02 1.557358197691e-01 -2.944347309380e-05 2.170719119882e+01
9.422500000000e+02 1.516046689839e-01 -1.886971756900e-05 2.169876575047e+01
9.425000000000e+02 1.469892244217e-01 -5.773921859900e-06 2.169176384642e+01
9.427500000000e+02 1.419161877366e-01 9.716807358660e-06 2.168621681506e+01
9.430000000000e+02 1.364154616110e-01 2.744707588597e-05 2.168215408735e+01
9.432500000000e+02 1.305201608240e-01 4.723541218812e-05 2.167960291916e+01
9.435000000000e+02 1.242665869178e-01 6.887700815026e-05 2.167858808069e+01
9.437500000000e+02 1.176942900599e-01 9.214634568855e-05 2.167913160942e+01
9.440000000000e+02 1.108460384763e-01 1.168003318302e-04 2.168125252481e+01
9.442500000000e+02 1.037677767987e-01 1.425815532880e-04 2.168496655780e+01
9.445000000000e+02 9.650858696746e-02 1.692213616741e-04 2.169028595790e+01
9.447500000000e+02 8.912051780959e-02 1.964432668280e-04 2.169721923131e+01
9.450000000000e+02 8.165840178530e-02 2.239660799479e-04 2.170577100738e+01
9.452500000000e+02 7.417954167624e-02 2.515071530876e-04 2.171594182890e+01
9.455000000000e+02 6.674333145831e-02 2.787855059401e-04 2.172772808336e+01
9.457500000000e+02 5.941077323472e-02 3.055247491772e-04 2.174112185170e+01
9.460000000000e+02 5.224388769585e-02 3.314559231142e-04 2.175611092057e+01
9.462500000000e+02 4.530506739556e-02 3.563201909731e-04 2.177267869511e+01
9.465000000000e+02 3.865629814363e-02 3.798714875687e-04 2.179080430044e+01
9.467500000000e+02 3.235838766837e-02 4.018786737426e-04 2.181046256077e+01
9.470000000000e+02 2.647005273527e-02 4.221279180268e-04 2.183162419116e+01
9.472500000000e+02 2.104709047688e-02 4.404244305808e-04 2.185425584905e+01
9.475000000000e+02 1.614142136478e-02 4.565945045726e-04 2.187832039852e+01
9.477500000000e+02 1.180022852607e-02 4.704870410989e-04 2.190377709985e+01
9.480000000000e+02 8.065155625196e-03 4.819748064974e-04 2.193058181373e+01
9.482500000000e+02 4.971446642266e-03 4.909559394725e-04 2.195868737835e+01
9.485000000000e+02 2.547274664486e-03 4.973548197592e-04 2.198804388536e+01
9.487500000000e+02 8.131838078560e-04 5.011228857979e-04 2.201859897083e+01
9.490000000000e+02 -2.184946149480e-04 5.022394855843e-04 2.205029827735e+01
9.492500000000e+02 -5.439498586540e-04 5.007120090447e-04 2.208308577351e+01
9.495000000000e+02 -1.681355285030e-04 4.965761435756e-04 2.211690416091e+01
9.497500000000e+02 8.951236226370e-04 4.898958834887e-04 2.215169529373e+01
9.500000000000e+02 2.623258180533e-03 4.807629326554e-04 2.218740050974e+01
9.502500000000e+02 4.985051870385e-03 4.692965219678e-04 2.222396113393e+01
9.505000000000e+02 7.941052110551e-03 4.556422964310e-04 2.226131879235e+01
9.507500000000e+02 1.144402968547e-02 4.399713021029e-04 2.229941580505e+01
9.510000000000e+02 1.543956340878e-02 4.224783467039e-04 2.233819554775e+01
9.512500000000e+02 1.986681271898e-02 4.033802504553e-04 2.237760270608e+01
9.515000000000e+02 2.465924168339e-02 3.829141679148e-04 2.241758367759e+01
9.517500000000e+02 2.974556204877e-02 3.613349679915e-04 2.245808676812e+01
9.520000000000e+02 3.505072704847e-02 3.389125290333e-04 2.249906236704e+01
9.522500000000e+02 4.049686136147e-02 3.159292534102e-04 2.254046324004e+01
9.525000000000e+02 4.600438484027e-02 2.926766799701e-04 2.258224453555e+01
9.527500000000e+02 5.149298826806e-02 2.694523780268e-04 2.262436400402e+01
9.530000000000e+02 5.688273896148e-02 2.465560733117e-04 2.266678192929e+01
9.532500000000e+02 6.209504581749e-02 2.242862909417e-04 2.270946125303e+01
9.535000000000e+02 6.705367373884e-02 2.029364938533e-04 2.275236744984e+01
9.537500000000e+02 7.168564242948e-02 1.827913874101e-04 2.279546850895e+01
9.540000000000e+02 7.592208896384e-02 1.641231116655e-04 2.283873486331e+01
9.542500000000e+02 7.969903776925e-02 1.471876181277e-04 2.288213919726e+01
9.545000000000e+02 8.295811024882e-02 1.322210524298e-04 2.292565637301e+01
9.547500000000e+02 8.564709828111e-02 1.194366086476e-04 2.296926319712e+01
9.550000000000e+02 8.772051402407e-02 1.090213200788e-04 2.301293829125e+01
9.552500000000e+02 8.914000232987e-02 1.011332935989e-04 2.305666187306e+01
9.555000000000e+02 8.987462606232e-02 9.589966387396e-05 2.310041555810e+01
9.557500000000e+02 8.990118774114e-02 9.341438227471e-05 2.314418217129e+01
9.560000000000e+02 8.920434066753e-02 9.373698357551e-05 2.318794553952e+01
9.562500000000e+02 8.777671012842e-02 9.689153345779e-05 2.323169029200e+01
9.565000000000e+02 8.561882903556e-02 1.028665291130e-04 2.327540168554e+01
9.567500000000e+02 8.273919726696e-02 1.116145646612e-04 2.331906540736e+01
9.570000000000e+02 7.915409241674e-02 1.230532653512e-04 2.336266741329e+01
9.572500000000e+02 7.488744075872e-02 1.370663427941e-04 2.340619376044e+01
9.575000000000e+02 6.997050203264e-02 1.535055446329e-04 2.344963049291e+01
9.577500000000e+02 6.444171938956e-02 1.721923777681e-04 2.349296346515e+01
9.580000000000e+02 5.834630361475e-02 1.929208646860e-04 2.353617825274e+01
9.582500000000e+02 5.173587444329e-02 2.154603653160e-04 2.357926004282e+01
9.585000000000e+02 4.466804711162e-02 2.395586644517e-04 2.362219353283e+01
9.587500000000e+02 3.720586602348e-02 2.649456648279e-04 2.366496290774e+01
9.590000000000e+02 2.941738681879e-02 2.913365949095e-04 2.370755170372e+01
9.592500000000e+02 2.137501625294e-02 3.184359429476e-04 2.374994279535e+01
9.595000000000e+02 1.315481122361e-02 3.459412419306e-04 2.379211841229e+01
9.597500000000e+02 4.835885559501e-03 3.735467005360e-04 2.383406000787e+01
9.600000000000e+02 -3.500484144125e-03 4.009469334253e-04 2.387574838392e+01
9.602500000000e+02 -1.177156574749e-02 4.278403826748e-04 2.391716355509e+01
9.605000000000e+02 -1.989414371503e-02 4.539326831330e-04 2.395828490967e+01
9.607500000000e+02 -2.778535347398e-02 4.789399353758e-04 2.399909109197e+01
9.610000000000e+02 -3.536370270906e-02 5.025917376976e-04 2.403956019878e+01
9.612500000000e+02 -4.254999810301e-02 5.246338899862e-04 2.407966967672e+01
9.615000000000e+02 -4.926837105158e-02 5.448308390180e-04 2.411939656045e+01
9.617500000000e+02 -5.544724953011e-02 5.629680108897e-04 2.415871739401e+01
9.620000000000e+02 -6.102032437358e-02 5.788536074598e-04 2.419760851143e+01
9.622500000000e+02 -6.592749839996e-02 5.923205752733e-04 2.423604598800e+01
9.625000000000e+02 -7.011572492422e-02 6.032277944017e-04 2.427400597137e+01
9.627500000000e+02 -7.353985076613e-02 6.114615944234e-04 2.431146469781e+01
9.630000000000e+02 -7.616330722741e-02 6.169366283439e-04 2.434839875173e+01
9.632500000000e+02 -7.795866221645e-02 6.195964126086e-04 2.438478536335e+01
9.635000000000e+02 -7.890816850460e-02 6.194142040240e-04 2.442060251053e+01
9.637500000000e+02 -7.900407157177e-02 6.163931030402e-04 2.445582926618e+01
9.640000000000e+02 -7.824873387386e-02 6.105658259510e-04 2.449044614959e+01
9.642500000000e+02 -7.665478523375e-02 6.019949262146e-04 2.452443531457e+01
9.645000000000e+02 -7.424493342174e-02 5.907720225962e-04 2.455778096097e+01
9.647500000000e+02 -7.105171364764e-02 5.770170705976e-04 2.459046966119e+01
9.650000000000e+02 -6.711709067690e-02 5.608773913489e-04 2.462249069561e+01
9.652500000000e+02 -6.249181752780e-02 5.425260946698e-04 2.465383649361e+01
9.655000000000e+02 -5.723487047261e-02 5.221608985125e-04 2.468450286412e+01
9.657500000000e+02 -5.141256235681e-02 5.000019121975e-04 2.471448942597e+01
9.660000000000e+02 -4.509765883118e-02 4.762895005854e-04 2.474379993134e+01
9.662500000000e+02 -3.836840857359e-02 4.512818563383e-04 2.477244254450e+01
9.665000000000e+02 -3.130743063023e-02 4.252520243919e-04 2.480043023599e+01
9.667500000000e+02 -2.400071976298e-02 3.984852302302e-04 2.482778087697e+01
9.670000000000e+02 -1.653646954512e-02 3.712754465003e-04 2.485451753086e+01
9.672500000000e+02 -9.003926610860e-03 3.439219245851e-04 2.488066868741e+01
9.675000000000e+02 -1.492344382610e-03 3.167258412665e-04 2.490626818632e+01
9.677500000000e+02 5.910168454724e-03 2.899864547735e-04 2.493135545571e+01
9.680000000000e+02 1.311765804407e-02 2.639975233074e-04 2.495597541513e+01
9.682500000000e+02 2.004732840004e-02 2.390435744317e-04 2.498017830465e+01
9.685000000000e+02 2.662047023915e-02 2.153963386811e-04 2.500401973643e+01
9.687500000000e+02 3.276333457637e-02 1.933111801721e-04 2.502756022171e+01
9.690000000000e+02 3.840788618933e-02 1.730239416505e-04 2.505086510120e+01
9.692500000000e+02 4.349249959078e-02 1.547478914959e-04 2.507400407834e+01
9.695000000000e+02 4.796259835365e-02 1.386708793062e-04 2.509705071249e+01
9.697500000000e+02 5.177115692790e-02 1.249530244059e-04 2.512008197713e+01
9.700000000000e+02 5.487905285878e-02 1.137249798195e-04 2.514317780114e+01
9.702500000000e+02 5.725552540248e-02 1.050859335853e-04 2.516642019910e+01
9.705000000000e+02 5.887824194747e-02 9.910309287977e-05 2.518989289024e+01
9.707500000000e+02 5.973358182056e-02 9.581057519214e-05 2.521368030944e+01
9.710000000000e+02 5.981658669829e-02 9.520958864624e-05 2.523786701193e+01
9.712500000000e+02 5.913095097977e-02 9.726864980195e-05 2.526253681518e+01
9.715000000000e+02 5.768875809319e-02 1.019248039472e-04 2.528777215952e+01
9.717500000000e+02 5.551040137766e-02 1.090843564378e-04 2.531365305524e+01
9.720000000000e+02 5.262414060478e-02 1.186249460279e-04 2.534025642590e+01
9.722500000000e+02 4.906570315855e-02 1.303975714693e-04 2.536765528076e+01
9.725000000000e+02 4.487780654151e-02 1.442289673208e-04 2.539591786766e+01
9.727500000000e+02 4.010946729815e-02 1.599246486859e-04 2.542510710793e+01
9.730000000000e+02 3.481550326050e-02 1.772714227358e-04 2.545527958845e+01
9.732500000000e+02 2.905570320430e-02 1.960408699206e-04 2.548648507135e+01
9.735000000000e+02 2.289409443151e-02 2.159925180907e-04 2.551876576017e+01
9.737500000000e+02 1.639803384590e-02 2.368774364036e-04 2.555215592470e+01
9.740000000000e+02 9.637468729249e-03 2.584412962849e-04 2.558668110815e+01
9.742500000000e+02 2.683977192575e-03 2.804279183194e-04 2.562235782447e+01
9.745000000000e+02 -4.390163780516e-03 3.025825899280e-04 2.565919335294e+01
9.747500000000e+02 -1.151278599137e-02 3.246550405971e-04 2.569718511172e+01
9.750000000000e+02 -1.861280303003e-02 3.464025651660e-04 2.573632085274e+01
9.752500000000e+02 -2.562099776332e-02 3.675927108297e-04 2.577657816282e+01
9.755000000000e+02 -3.247088072198e-02 3.880057898604e-04 2.581792482396e+01
9.757500000000e+02 -3.909942476160e-02 4.074372227992e-04 2.586031849163e+01
9.760000000000e+02 -4.544775854118e-02 4.256993665017e-04 2.590370723048e+01
9.762500000000e+02 -5.146180244899e-02 4.426234186700e-04 2.594802936857e+01
9.765000000000e+02 -5.709275405282e-02 4.580605040628e-04 2.599321417923e+01
9.767500000000e+02 -6.229758850248e-02 4.718831049525e-04 2.603918191084e+01
9.770000000000e+02 -6.703931229259e-02 4.839854143091e-04 2.608584460282e+01
9.772500000000e+02 -7.128730310987e-02 4.942842664099e-04 2.613310625028e+01
9.775000000000e+02 -7.501732387059e-02 5.027188135469e-04 2.618086374513e+01
9.777500000000e+02 -7.821167234638e-02 5.092509068897e-04 2.622900720758e+01
9.780000000000e+02 -8.085907603095e-02 5.138645650415e-04 2.627742077832e+01
9.782500000000e+02 -8.295446778069e-02 5.165651360864e-04 2.632598346225e+01
9.785000000000e+02 -8.449888470594e-02 5.173789657720e-04 2.637456961080e+01
9.787500000000e+02 -8.549909671584e-02 5.163521800842e-04 2.642304982724e+01
9.790000000000e+02 -8.596716711605e-02 5.135493828982e-04 2.647129180994e+01
9.792500000000e+02 -8.592017326685e-02 5.090527221158e-04 2.651916094672e+01
9.795000000000e+02 -8.537965694385e-02 5.029600841154e-04 2.656652121803e+01
9.797500000000e+02 -8.437118508673e-02 4.953838288655e-04 2.661323591426e+01
9.800000000000e+02 -8.292376320723e-02 4.864489550748e-04 2.665916852806e+01
9.802500000000e+02 -8.106946525109e-02 4.762918138469e-04 2.670418332415e+01
9.805000000000e+02 -7.884284727809e-02 4.650581405496e-04 2.674814621177e+01
9.807500000000e+02 -7.628048852021e-02 4.529014331234e-04 2.679092544394e+01
9.810000000000e+02 -7.342054856857e-02 4.399812908995e-04 2.683239230489e+01
9.812500000000e+02 -7.030228090125e-02 4.264615024012e-04 2.687242190015e+01
9.815000000000e+02 -6.696572714946e-02 4.125086719248e-04 2.691089369722e+01
9.817500000000e+02 -6.345130341507e-02 3.982904185252e-04 2.694769226149e+01
9.820000000000e+02 -5.979946231910e-02 3.839737490174e-04 2.698270795563e+01
9.822500000000e+02 -5.605046484941e-02 3.697236304857e-04 2.701583742051e+01
9.825000000000e+02 -5.224407944832e-02 3.557013946211e-04 2.704698433756e+01
9.827500000000e+02 -4.841940064248e-02 3.420633172027e-04 2.707605986195e+01
9.830000000000e+02 -4.461464363218e-02 3.289592826699e-04 2.710298329729e+01
9.832500000000e+02 -4.086699797789e-02 3.165315057850e-04 2.712768257098e+01
9.835000000000e+02 -3.721246296113e-02 3.049132156368e-04 2.715009468689e+01
9.837500000000e+02 -3.368574664299e-02 2.942276867227e-04 2.717016625641e+01
9.840000000000e+02 -3.032014614878e-02 2.845871626872e-04 2.718785386926e+01
9.842500000000e+02 -2.714739200854e-02 2.760917656233e-04 2.720312440488e+01
9.845000000000e+02 -2.419761802694e-02 2.688289917280e-04 2.721595541696e+01
9.847500000000e+02 -2.149916195509e-02 2.628726751808e-04 2.722633526997e+01
9.850000000000e+02 -1.907847635133e-02 2.582825211903e-04 2.723426332969e+01
9.852500000000e+02 -1.696006064794e-02 2.551038341482e-04 2.723975006246e+01
9.855000000000e+02 -1.516619926881e-02 2.533667650906e-04 2.724281693961e+01
9.857500000000e+02 -1.371696096367e-02 2.530865796191e-04 2.724349640418e+01
9.860000000000e+02 -1.262991460715e-02 2.542631801655e-04 2.724183159487e+01
9.862500000000e+02 -1.192004003843e-02 2.568814122677e-04 2.723787606970e+01
9.865000000000e+02 -1.159952741131e-02 2.609111794599e-04 2.723169337823e+01
9.867500000000e+02 -1.167769049100e-02 2.663080320439e-04 2.722335658392e+01
9.870000000000e+02 -1.216067708275e-02 2.730133277708e-04 2.721294760233e+01
9.872500000000e+02 -1.305139831994e-02 2.809551203255e-04 2.720055654536e+01
9.875000000000e+02 -1.434935656113e-02 2.900488796610e-04 2.718628091730e+01
9.877500000000e+02 -1.605050389864e-02 3.001983854453e-04 2.717022475888e+01
9.880000000000e+02 -1.814719697104e-02 3.112969222946e-04 2.715249774780e+01
9.882500000000e+02 -2.062801692105e-02 3.232282166654e-04 2.713321417580e+01
9.885000000000e+02 -2.347778526276e-02 3.358678710083e-04 2.711249195426e+01
9.887500000000e+02 -2.667752407775e-02 3.490846834019e-04 2.709045155224e+01
9.890000000000e+02 -3.020452128363e-02 3.627421602788e-04 2.706721496768e+01
9.892500000000e+02 -3.403233380678e-02 3.766999830407e-04 2.704290459296e+01
9.895000000000e+02 -3.813097118338e-02 3.908156286478e-04 2.701764224417e+01
9.897500000000e+02 -4.246701502610e-02 4.049459874026e-04 2.699154804295e+01
9.900000000000e+02 -4.700387251876e-02 4.189489522710e-04 2.696473952468e+01
9.902500000000e+02 -5.170203720679e-02 4.326851207303e-04 2.693733060316e+01
9.905000000000e+02 -5.651941269776e-02 4.460192633474e-04 2.690943079260e+01
9.907500000000e+02 -6.141171738676e-02 4.588220913961e-04 2.688114430884e+01
9.910000000000e+02 -6.633287408778e-02 4.709715641603e-04 2.685256944850e+01
9.912500000000e+02 -7.123554800743e-02 4.823545324951e-04 2.682379785341e+01
9.915000000000e+02 -7.607159090699e-02 4.928677251956e-04 2.679491407747e+01
9.917500000000e+02 -8.079269083182e-02 5.024193195273e-04 2.676599504086e+01
9.920000000000e+02 -8.535084971592e-02 5.109295989891e-04 2.673710979650e+01
9.922500000000e+02 -8.969911407888e-02 5.183322876727e-04 2.670831918955e+01
9.925000000000e+02 -9.379205963926e-02 5.245748394473e-04 2.667967581679e+01
9.927500000000e+02 -9.758656229480e-02 5.296194857905e-04 2.665122389288e+01
9.930000000000e+02 -1.010422613294e-01 5.334431672693e-04 2.662299938763e+01
9.932500000000e+02 -1.041223005217e-01 5.360381346001e-04 2.659503009605e+01
9.935000000000e+02 -1.067938238793e-01 5.374117202420e-04 2.656733589356e+01
9.937500000000e+02 -1.090285546558e-01 5.375862572651e-04 2.653992901646e+01
9.940000000000e+02 -1.108032018187e-01 5.365984923272e-04 2.651281443815e+01
9.942500000000e+02 -1.121000250610e-01 5.344993671809e-04 2.648599024425e+01
9.945000000000e+02 -1.129071197655e-01 5.313530325362e-04 2.645944811191e+01
9.947500000000e+02 -1.132187543050e-01 5.272360151565e-04 2.643317379359e+01
9.950000000000e+02 -1.130355152099e-01 5.222359868228e-04 2.640714764069e+01
9.952500000000e+02 -1.123645475280e-01 5.164506926981e-04 2.638134512514e+01
9.955000000000e+02 -1.112195188351e-01 5.099864977686e-04 2.635573739129e+01
9.957500000000e+02 -1.096205838412e-01 5.029570267128e-04 2.633029179875e+01
9.960000000000e+02 -1.075942362732e-01 4.954814119107e-04 2.630497246319e+01
9.962500000000e+02 -1.051730272154e-01 4.876826522489e-04 2.627974075604e+01
9.965000000000e+02 -1.023952636257e-01 4.796859422813e-04 2.625455584946e+01
9.967500000000e+02 -9.930452730706e-02 4.716169350832e-04 2.622937519222e+01
9.970000000000e+02 -9.594914840802e-02 4.635998558526e-04 2.620415492425e+01
9.972500000000e+02 -9.238157885193e-02 4.557557505096e-04 2.617885039837e+01
9.975000000000e+02 -8.865771111704e-02 4.482009904362e-04 2.615341647409e+01
9.977500000000e+02 -8.483606641674e-02 4.410453510620e-04 2.612780801963e+01
9.980000000000e+02 -8.097701275013e-02 4.343906724293e-04 2.610198013189e+01
9.982500000000e+02 -7.714187520795e-02 4.283293206620e-04 2.607588850131e+01
9.985000000000e+02 -7.339196471648e-02 4.229426822141e-04 2.604948977319e+01
9.987500000000e+02 -6.978775700505e-02 4.183003544638e-04 2.602274163806e+01
9.990000000000e+02 -6.638781053596e-02 4.144586983654e-04 2.599560325906e+01
9.992500000000e+02 -6.324798996169e-02 4.114604762412e-04 2.596803526931e+01
9.995000000000e+02 -6.042038603163e-02 4.093337465209e-04 2.594000017608e+01
9.997500000000e+02 -5.795262872236e-02 4.080919392338e-04 2.591146227858e+01
1.000000000000e+03 -5.588688210788e-02 4.077331672287e-04 2.588238805706e+01
1.000250000000e+03 -5.425929665668e-02 4.082407393523e-04 2.585274602413e+01
1.000500000000e+03 -5.309917744537e-02 4.095829984514e-04 2.582250706149e+01
1.000750000000e+03 -5.242850010012e-02 4.117139921907e-04 2.579164439443e+01
1.001000000000e+03 -5.226153548979e-02 4.145743126300e-04 2.576013354020e+01
1.001250000000e+03 -5.260437213966e-02 4.180917070264e-04 2.572795257408e+01
1.001500000000e+03 -5.345480025520e-02 4.221823875126e-04 2.569508204920e+01
1.001750000000e+03 -5.480229967348e-02 4.267523865082e-04 2.566150488562e+01
1.002000000000e+03 -5.662799614649e-02 4.316988315635e-04 2.562720660706e+01
1.002250000000e+03 -5.890495787066e-02 4.369116958565e-04 2.559217516430e+01
1.002500000000e+03 -6.159853068118e-02 4.422754982104e-04 2.555640094631e+01
1.002750000000e+03 -6.466681787860e-02 4.476711411071e-04 2.551987677761e+01
1.003000000000e+03 -6.806133121124e-02 4.529777800398e-04 2.548259769173e+01
1.003250000000e+03 -7.172767216935e-02 4.580747603088e-04 2.544456112078e+01
1.003500000000e+03 -7.560641308474e-02 4.628435741085e-04 2.540576664719e+01
1.003750000000e+03 -7.963402691886e-02 4.671697998500e-04 2.536621600044e+01
1.004000000000e+03 -8.374388885715e-02 4.709448530417e-04 2.532591278909e+01
1.004250000000e+03 -8.786736532017e-02 4.740679363720e-04 2.528486265481e+01
1.004500000000e+03 -9.193493814123e-02 4.764476634355e-04 2.524307303958e+01
1.004750000000e+03 -9.587729743217e-02 4.780034362961e-04 2.520055292960e+01
1.005000000000e+03 -9.962657033451e-02 4.786671603653e-04 2.515731305559e+01
1.005250000000e+03 -1.031173590442e-01 4.783841091123e-04 2.511336545858e+01
1.005500000000e+03 -1.062878628398e-01 4.771140610386e-04 2.506872350752e+01
1.005750000000e+03 -1.090809871455e-01 4.748322901806e-04 2.502340190999e+01
1.006000000000e+03 -1.114451594051e-01 4.715297047133e-04 2.497741629562e+01
1.006250000000e+03 -1.133353820408e-01 4.672136506382e-04 2.493078345578e+01
1.006500000000e+03 -1.147138141350e-01 4.619074979654e-04 2.488352089318e+01
1.006750000000e+03 -1.155506236875e-01 4.556509613063e-04 2.483564707529e+01
1.007000000000e+03 -1.158243105049e-01 4.484991933592e-04 2.478718100640e+01
1.007250000000e+03 -1.155223021087e-01 4.405225846944e-04 2.473814249815e+01
1.007500000000e+03 -1.146409914289e-01 4.318054624280e-04 2.468855177417e+01
1.007750000000e+03 -1.131860165116e-01 4.224452781009e-04 2.463842971329e+01
1.008000000000e+03 -1.111721271092e-01 4.125511020171e-04 2.458779769446e+01
1.008250000000e+03 -1.086229198421e-01 4.022419609069e-04 2.453667746383e+01
1.008500000000e+03 -1.055706283078e-01 3.916453819835e-04 2.448509136829e+01
1.008750000000e+03 -1.020555610607e-01 3.808953533707e-04 2.443306224576e+01
1.009000000000e+03 -9.812543581487e-02 3.701301710442e-04 2.438061335075e+01
1.009250000000e+03 -9.383474058866e-02 3.594905522186e-04 2.432776860567e+01
1.009500000000e+03 -8.924380598935e-02 3.491173355158e-04 2.427455250999e+01
1.009750000000e+03 -8.441787296395e-02 3.391492293706e-04 2.422099026973e+01
1.010000000000e+03 -7.942603600506e-02 3.297206368514e-04 2.416710774018e+01
1.010250000000e+03 -7.434016995164e-02 3.209593375022e-04 2.411293169222e+01
1.010500000000e+03 -6.923374909365e-02 3.129843883306e-04 2.405848976170e+01
1.010750000000e+03 -6.418066706546e-02 3.059040594968e-04 2.400381056298e+01
1.011000000000e+03 -5.925403507182e-02 2.998139115084e-04 2.394892376920e+01
1.011250000000e+03 -5.452497461117e-02 2.947949947527e-04 2.389386019988e+01
1.011500000000e+03 -5.006150695763e-02 2.909125346809e-04 2.383865181221e+01
1.011750000000e+03 -4.592734822382e-02 2.882142882353e-04 2.378333187487e+01
1.012000000000e+03 -4.218087944979e-02 2.867296478973e-04 2.372793494332e+01
1.012250000000e+03 -3.887424795355e-02 2.864691038693e-04 2.367249685540e+01
1.012500000000e+03 -3.605233051381e-02 2.874233122562e-04 2.361705483515e+01
1.012750000000e+03 -3.375213041440e-02 2.895634370052e-04 2.356164739792e+01
1.013000000000e+03 -3.200207586633e-02 2.928411430081e-04 2.350631436842e+01
1.013250000000e+03 -3.082143262756e-02 2.971889234441e-04 2.345109684433e+01
1.013500000000e+03 -3.022012263524e-02 3.025213038811e-04 2.339603709403e+01
1.013750000000e+03 -3.019844866087e-02 3.087358210995e-04 2.334117849396e+01
1.014000000000e+03 -3.074698058985e-02 3.157143326953e-04 2.328656541723e+01
1.014250000000e+03 -3.184687834341e-02 3.233252114527e-04 2.323224310677e+01
1.014500000000e+03 -3.346997473340e-02 3.314248975268e-04 2.317825752352e+01
1.014750000000e+03 -3.557943259003e-02 3.398605039802e-04 2.312465520762e+01
1.015000000000e+03 -3.813016369637e-02 3.484720586164e-04 2.307148307411e+01
1.015250000000e+03 -4.106975368289e-02 3.570951359322e-04 2.301878826731e+01
1.015500000000e+03 -4.433920785966e-02 3.655635064528e-04 2.296661792530e+01
1.015750000000e+03 -4.787402842803e-02 3.737120103296e-04 2.291501899301e+01
1.016000000000e+03 -5.160534560616e-02 3.813792922595e-04 2.286403804351e+01
1.016250000000e+03 -5.546104591830e-02 3.884105966441e-04 2.281372102053e+01
1.016500000000e+03 -5.936707934590e-02 3.946604442785e-04 2.276411306350e+01
1.016750000000e+03 -6.324875295746e-02 3.999952524265e-04 2.271525828862e+01
1.017000000000e+03 -6.703204380942e-02 4.042956017580e-04 2.266719963041e+01
1.017250000000e+03 -7.064492336882e-02 4.074586528039e-04 2.261997860059e+01
1.017500000000e+03 -7.401864202427e-02 4.093999707380e-04 2.257363515259e+01
1.017750000000e+03 -7.708896525143e-02 4.100552300093e-04 2.252820751453e+01
1.018000000000e+03 -7.979734326791e-02 4.093817187960e-04 2.248373204162e+01
1.018250000000e+03 -8.209191789685e-02 4.073591133023e-04 2.244024313080e+01
1.018500000000e+03 -8.392854205720e-02 4.039904911762e-04 2.239777306879e+01
1.018750000000e+03 -8.527153314918e-02 3.993024459361e-04 2.235635199772e+01
1.019000000000e+03 -8.609435901312e-02 3.933452122399e-04 2.231600784549e+01
1.019250000000e+03 -8.638005161831e-02 3.861920315974e-04 2.227676633051e+01
1.019500000000e+03 -8.612165404965e-02 3.779386644753e-04 2.223865092223e+01
1.019750000000e+03 -8.532220942331e-02 3.687018523567e-04 2.220168291360e+01
1.020000000000e+03 -8.399487009255e-02 3.586182164191e-04 2.216588143419e+01
1.020250000000e+03 -8.216252550875e-02 3.478420286766e-04 2.213126356861e+01
1.020500000000e+03 -7.985755243666e-02 3.365433191287e-04 2.209784442155e+01
1.020750000000e+03 -7.712112593610e-02 3.249054117805e-04 2.206563726583e+01
1.021000000000e+03 -7.400256052524e-02 3.131222087970e-04 2.203465366886e+01
1.021250000000e+03 -7.055848714854e-02 3.013952987517e-04 2.200490364357e+01
1.021500000000e+03 -6.685177378102e-02 2.899307947815e-04 2.197639581834e+01
1.021750000000e+03 -6.295053352420e-02 2.789362903819e-04 2.194913760833e+01
1.022000000000e+03 -5.892686501064e-02 2.686175389101e-04 2.192313538221e+01
1.022250000000e+03 -5.485567911387e-02 2.591751229451e-04 2.189839465156e+01
1.022500000000e+03 -5.081336583971e-02 2.508012648237e-04 2.187492022179e+01
1.022750000000e+03 -4.687652638766e-02 2.436765344370e-04 2.185271637533e+01
1.023000000000e+03 -4.312065243182e-02 2.379667973278e-04 2.183178701876e+01
1.023250000000e+03 -3.961886907850e-02 2.338204457088e-04 2.181213579745e+01
1.023500000000e+03 -3.644069370851e-02 2.313655103794e-04 2.179376625369e+01
1.023750000000e+03 -3.365087090780e-02 2.307073246611e-04 2.177668190938e+01
1.024000000000e+03 -3.130833092079e-02 2.319265902608e-04 2.176088631647e+01
1.024250000000e+03 -2.946515865848e-02 2.350772754632e-04 2.174638316010e+01
1.024500000000e+03 -2.816576068420e-02 2.401855250886e-04 2.173317625072e+01
1.024750000000e+03 -2.744610418699e-02 2.472485313701e-04 2.172126954594e+01
1.025000000000e+03 -2.733316928029e-02 2.562341690130e-04 2.171066707017e+01
1.025250000000e+03 -2.784439743467e-02 2.670805432006e-04 2.170137293250e+01
1.025500000000e+03 -2.898742713003e-02 2.796965676945e-04 2.169339119671e+01
1.025750000000e+03 -3.075990883091e-02 2.939626971485e-04 2.168672577796e+01
1.026000000000e+03 -3.314946250617e-02 3.097320990498e-04 2.168138033282e+01
1.026250000000e+03 -3.613386549882e-02 3.268325841796e-04 2.167735803114e+01
1.026500000000e+03 -3.968121316728e-02 3.450682857027e-04 2.167466148620e+01
1.026750000000e+03 -4.375037290576e-02 3.642223309023e-04 2.167329251232e+01
1.027000000000e+03 -4.829155299689e-02 3.840597812033e-04 2.167325187728e+01
1.027250000000e+03 -5.324685621632e-02 4.043305237102e-04 2.167453921557e+01
1.027500000000e+03 -5.855115050980e-02 4.247729048145e-04 2.167715267788e+01
1.027750000000e+03 -6.413284319051e-02 4.451171609351e-04 2.168108887316e+01
1.028000000000e+03 -6.991491560953e-02 4.650893992450e-04 2.168634253721e+01
1.028250000000e+03 -7.581592374342e-02 4.844154062836e-04 2.169290640335e+01
1.028500000000e+03 -8.175110251697e-02 5.028246661536e-04 2.170077109641e+01
1.028750000000e+03 -8.763354814333e-02 5.200542814882e-04 2.170992483276e+01
1.029000000000e+03 -9.337540466789e-02 5.358529686355e-04 2.172035347297e+01
1.029250000000e+03 -9.888908939509e-02 5.499847137772e-04 2.173204026117e+01
1.029500000000e+03 -1.040885161555e-01 5.622323853135e-04 2.174496582545e+01
1.029750000000e+03 -1.088903549226e-01 5.724012404778e-04 2.175910820872e+01
1.030000000000e+03 -1.132151742131e-01 5.803216608206e-04 2.177444268852e+01
1.030250000000e+03 -1.169886663276e-01 5.858521800030e-04 2.179094197169e+01
1.030500000000e+03 -1.201427317855e-01 5.888816717523e-04 2.180857617833e+01
1.030750000000e+03 -1.226164595070e-01 5.893310210075e-04 2.182731283128e+01
1.031000000000e+03 -1.243571670494e-01 5.871549378737e-04 2.184711713159e+01
1.031250000000e+03 -1.253212051946e-01 5.823427077941e-04 2.186795201461e+01
1.031500000000e+03 -1.254746273042e-01 5.749184096203e-04 2.188977821625e+01
1.031750000000e+03 -1.247939119175e-01 5.649413276125e-04 2.191255462114e+01
1.032000000000e+03 -1.232663523678e-01 5.525050857710e-04 2.193623834720e+01
1.032250000000e+03 -1.208904219173e-01 5.377366888885e-04 2.196078500802e+01
1.032500000000e+03 -1.176758601047e-01 5.207946960369e-04 2.198614881057e+01
1.032750000000e+03 -1.136438107648e-01 5.018676256058e-04 2.201228296855e+01
1.033000000000e+03 -1.088265937303e-01 4.811712407542e-04 2.203913980585e+01
1.033250000000e+03 -1.032674176046e-01 4.589457712257e-04 2.206667102531e+01
1.033500000000e+03 -9.701993326225e-02 4.354527708367e-04 2.209482797073e+01
1.033750000000e+03 -9.014755123011e-02 4.109714357893e-04 2.212356171248e+01
1.034000000000e+03 -8.272277887355e-02 3.857951319646e-04 2.215282348013e+01
1.034250000000e+03 -7.482626212284e-02 3.602272675238e-04 2.218256477358e+01
1.034500000000e+03 -6.654573993366e-02 3.345771740159e-04 2.221273743794e+01
1.034750000000e+03 -5.797497869229e-02 3.091560858931e-04 2.224329412845e+01
1.035000000000e+03 -4.921247470044e-02 2.842727982926e-04 2.227418817070e+01
1.035250000000e+03 -4.036019768999e-02 2.602295409927e-04 2.230537404233e+01
1.035500000000e+03 -3.152218999445e-02 2.373179414349e-04 2.233680723167e+01
1.035750000000e+03 -2.280318356669e-02 2.158151447056e-04 2.236844449385e+01
1.036000000000e+03 -1.430715451280e-02 1.959800126938e-04 2.240024409821e+01
1.036250000000e+03 -6.135927160974e-03 1.780498392896e-04 2.243216562164e+01
1.036500000000e+03 1.612270971904e-03 1.622368578527e-04 2.246417039680e+01
1.036750000000e+03 8.844104074194e-03 1.487258677311e-04 2.249622122032e+01
1.037000000000e+03 1.547250405020e-02 1.376714461291e-04 2.252828278083e+01
1.037250000000e+03 2.141778589998e-02 1.291962995878e-04 2.256032133058e+01
1.037500000000e+03 2.660887230020e-02 1.233893040769e-04 2.259230510264e+01
1.037750000000e+03 3.098416503978e-02 1.203048091514e-04 2.262420394466e+01
1.038000000000e+03 3.449254785115e-02 1.199615241135e-04 2.265598971675e+01
1.038250000000e+03 3.709396322877e-02 1.223428469750e-04 2.268763590942e+01
1.038500000000e+03 3.876011584893e-02 1.273966929426e-04 2.271911795842e+01
1.038750000000e+03 3.947482514751e-02 1.350365470837e-04 2.275041308459e+01
1.039000000000e+03 3.923420341881e-02 1.451428544296e-04 2.278150012141e+01
1.039250000000e+03 3.804685104324e-02 1.575642480777e-04 2.281235975921e+01
1.039500000000e+03 3.593367778450e-02 1.721199536854e-04 2.284297430408e+01
1.039750000000e+03 3.292766861476e-02 1.886021922533e-04 2.287332772586e+01
1.040000000000e+03 2.907338308205e-02 2.067791862785e-04 2.290340540451e+01
1.040250000000e+03 2.442646916597e-02 2.263980029797e-04 2.293319435561e+01
1.040500000000e+03 1.905284965980e-02 2.471882148677e-04 2.296268297500e+01
1.040750000000e+03 1.302786301765e-02 2.688655154133e-04 2.299186101668e+01
1.041000000000e+03 6.435264165682e-03 2.911354256613e-04 2.302071958086e+01
1.041250000000e+03 -6.339284651100e-04 3.136974026140e-04 2.304925086817e+01
1.041500000000e+03 -8.082583340789e-03 3.362486496243e-04 2.307744838837e+01
1.041750000000e+03 -1.580878250646e-02 3.584882734360e-04 2.310530677764e+01
1.042000000000e+03 -2.370717777051e-02 3.801212586595e-04 2.313282161728e+01
1.042250000000e+03 -3.167034978545e-02 4.008622913470e-04 2.315998969479e+01
1.042500000000e+03 -3.959024554250e-02 4.204394787662e-04 2.318680864272e+01
1.042750000000e+03 -4.735958425586e-02 4.385979069598e-04 2.321327723292e+01
1.043000000000e+03 -5.487325664321e-02 4.551028287799e-04 2.323939508782e+01
1.043250000000e+03 -6.202968588426e-02 4.697426385336e-04 2.326516278845e+01
1.043500000000e+03 -6.873216931424e-02 4.823315959574e-04 2.329058199402e+01
1.043750000000e+03 -7.489007652896e-02 4.927118672732e-04 2.331565517770e+01
1.044000000000e+03 -8.042007174114e-02 5.007556186410e-04 2.334038595431e+01
1.044250000000e+03 -8.524711510724e-02 5.063661960005e-04 2.336477882840e+01
1.044500000000e+03 -8.930543173383e-02 5.094791867416e-04 2.338883934084e+01
1.044750000000e+03 -9.253937873297e-02 5.100630974411e-04 2.341257420600e+01
1.045000000000e+03 -9.490403851578e-02 5.081190920851e-04 2.343599109994e+01
1.045250000000e+03 -9.636587121859e-02 5.036809919377e-04 2.345909897608e+01
1.045500000000e+03 -9.690299270188e-02 4.968140859808e-04 2.348190783460e+01
1.045750000000e+03 -9.650551044411e-02 4.876142312133e-04 2.350442900244e+01
1.046000000000e+03 -9.517555695610e-02 4.762060790257e-04 2.352667508096e+01
1.046250000000e+03 -9.292716712912e-02 4.627409671627e-04 2.354865989035e+01
1.046500000000e+03 -8.978612399881e-02 4.473948590697e-04 2.357039871933e+01
1.046750000000e+03 -8.578952601238e-02 4.303656142779e-04 2.359190826752e+01
1.047000000000e+03 -8.098520740815e-02 4.118700431173e-04 2.361320661580e+01
1.047250000000e+03 -7.543114104463e-02 3.921410747023e-04 2.363431344968e+01
1.047500000000e+03 -6.919458012040e-02 3.714244081090e-04 2.365524998703e+01
1.047750000000e+03 -6.235114308105e-02 3.499752200147e-04 2.367603906125e+01
1.048000000000e+03 -5.498379644285e-02 3.280548198598e-04 2.369670518500e+01
1.048250000000e+03 -4.718169934083e-02 3.059271839489e-04 2.371727449865e+01
1.048500000000e+03 -3.903906323161e-02 2.838557346820e-04 2.373777495312e+01
1.048750000000e+03 -3.065386266868e-02 2.620999754726e-04 2.375823624647e+01
1.049000000000e+03 -2.212655781300e-02 2.409123680990e-04 2.377868989064e+01
1.049250000000e+03 -1.355876667400e-02 2.205353264182e-04 2.379916915459e+01
1.049500000000e+03 -5.051965965757e-03 2.011984354668e-04 2.381970920418e+01
1.049750000000e+03 3.293828789869e-03 1.831158903991e-04 2.384034695442e+01
1.050000000000e+03 1.138133205066e-02 1.664841468900e-04 2.386112118401e+01
1.050250000000e+03 1.911720593114e-02 1.514799609585e-04 2.388207238154e+01
1.050500000000e+03 2.641323329373e-02 1.382585712590e-04 2.390324281005e+01
1.050750000000e+03 3.318736733592e-02 1.269524146701e-04 2.392467633296e+01
1.051000000000e+03 3.936474373343e-02 1.176698883266e-04 2.394641841896e+01
1.051250000000e+03 4.487851253699e-02 1.104947515247e-04 2.396851596137e+01
1.051500000000e+03 4.967059802686e-02 1.054856545917e-04 2.399101717705e+01
1.051750000000e+03 5.369233820482e-02 1.026759863839e-04 2.401397145741e+01
1.052000000000e+03 5.690490778501e-02 1.020743042053e-04 2.403742915970e+01
1.052250000000e+03 5.927971351888e-02 1.036646607472e-04 2.406144142072e+01
1.052500000000e+03 6.079850928968e-02 1.074076894094e-04 2.408605992071e+01
1.052750000000e+03 6.145350539886e-02 1.132414724451e-04 2.411133661486e+01
1.053000000000e+03 6.124718688486e-02 1.210831445772e-04 2.413732348093e+01
1.053250000000e+03 6.019212354541e-02 1.308302659885e-04 2.416407219026e+01
1.053500000000e+03 5.831055391527e-02 1.423626476645e-04 2.419163379971e+01
1.053750000000e+03 5.563385547759e-02 1.555443905954e-04 2.422005844267e+01
1.054000000000e+03 5.220196440193e-02 1.702258313654e-04 2.424939493016e+01
1.054250000000e+03 4.806262213143e-02 1.862456404205e-04 2.427969041050e+01
1.054500000000e+03 4.327054482314e-02 2.034330695619e-04 2.431099005105e+01
1.054750000000e+03 3.788658667540e-02 2.216100715825e-04 2.434333658014e+01
1.055000000000e+03 3.197676981525e-02 2.405935634003e-04 2.437676997772e+01
1.055250000000e+03 2.561133071724e-02 2.601975222882e-04 2.441132707090e+01
1.055500000000e+03 1.886370490810e-02 2.802351534582e-04 2.444704125147e+01
1.055750000000e+03 1.180956493251e-02 3.005206410632e-04 2.448394202086e+01
1.056000000000e+03 4.525821242030e-03 3.208712156853e-04 2.452205472520e+01
1.056250000000e+03 -2.910330934304e-03 3.411088865792e-04 2.456140023044e+01
1.056500000000e+03 -1.042231597738e-02 3.610619699634e-04 2.460199460019e+01
1.056750000000e+03 -1.793505270727e-02 3.805665523639e-04 2.464384892266e+01
1.057000000000e+03 -2.537572839065e-02 3.994677490664e-04 2.468696890892e+01
1.057250000000e+03 -3.267454595185e-02 4.176208092163e-04 2.473135486423e+01
1.057500000000e+03 -3.976535308045e-02 4.348920546920e-04 2.477700132007e+01
1.057750000000e+03 -4.658622254526e-02 4.511596392256e-04 2.482389707461e+01
1.058000000000e+03 -5.307992104059e-02 4.663141814839e-04 2.487202488465e+01
1.058250000000e+03 -5.919431296316e-02 4.802591931662e-04 2.492136155197e+01
1.058500000000e+03 -6.488266596345e-02 4.929113895582e-04 2.497187780515e+01
1.058750000000e+03 -7.010387799687e-02 5.042008836550e-04 2.502353820816e+01
1.059000000000e+03 -7.482263051317e-02 5.140711818017e-04 2.507630135710e+01
1.059250000000e+03 -7.900945642487e-02 5.224791548153e-04 2.513011972767e+01
1.059500000000e+03 -8.264075101505e-02 5.293948135933e-04 2.518493993830e+01
1.059750000000e+03 -8.569871101652e-02 5.348010451222e-04 2.524070278565e+01
1.060000000000e+03 -8.817122228815e-02 5.386932798314e-04 2.529734331077e+01
1.060250000000e+03 -9.005169527470e-02 5.410789955478e-04 2.535479114280e+01
1.060500000000e+03 -9.133886327434e-02 5.419772733154e-04 2.541297051739e+01
1.060750000000e+03 -9.203654131615e-02 5.414182253405e-04 2.547180057136e+01
1.061000000000e+03 -9.215335438541e-02 5.394424208056e-04 2.553119564715e+01
1.061250000000e+03 -9.170245230636e-02 5.361002492372e-04 2.559106541465e+01
1.061500000000e+03 -9.070120213132e-02 5.314512489890e-04 2.565131522492e+01
1.061750000000e+03 -8.917086535553e-02 5.255634048470e-04 2.571184646878e+01
1.062000000000e+03 -8.713628267941e-02 5.185125081737e-04 2.577255676745e+01
1.062250000000e+03 -8.462554647293e-02 5.103814421130e-04 2.583334040175e+01
1.062500000000e+03 -8.166967670707e-02 5.012594249787e-04 2.589408862442e+01
1.062750000000e+03 -7.830229873558e-02 4.912413057431e-04 2.595469011379e+01
1.063000000000e+03 -7.455933886622e-02 4.804269087443e-04 2.601503126336e+01
1.063250000000e+03 -7.047871401351e-02 4.689202870373e-04 2.607499667774e+01
1.063500000000e+03 -6.610003759586e-02 4.568290280883e-04 2.613446960066e+01
1.063750000000e+03 -6.146433536518e-02 4.442635686934e-04 2.619333237355e+01
1.064000000000e+03 -5.661375071791e-02 4.313364714149e-04 2.625146697112e+01
1.064250000000e+03 -5.159130013200e-02 4.181618037315e-04 2.630875546211e+01
1.064500000000e+03 -4.644060015913e-02 4.048544372195e-04 2.636508059795e+01
1.064750000000e+03 -4.120559013351e-02 3.915293487282e-04 2.642032638813e+01
1.065000000000e+03 -3.593032267368e-02 3.783010236011e-04 2.647437867583e+01
1.065250000000e+03 -3.065866332519e-02 3.652827120051e-04 2.652712578144e+01
1.065500000000e+03 -2.543409691346e-02 3.525858978226e-04 2.657845913369e+01
1.065750000000e+03 -2.029943143477e-02 3.403195059188e-04 2.662827393112e+01
1.066000000000e+03 -1.529657010488e-02 3.285892786576e-04 2.667646980647e+01
1.066250000000e+03 -1.046628679417e-02 3.174971287002e-04 2.672295152052e+01
1.066500000000e+03 -5.847918565146e-03 3.071403612110e-04 2.676762960196e+01
1.066750000000e+03 -1.479172914488e-03 2.976112074525e-04 2.681042105784e+01
1.067000000000e+03 2.604187283992e-03 2.889958813535e-04 2.685124996092e+01
1.067250000000e+03 6.368545405432e-03 2.813739938629e-04 2.689004813749e+01
1.067500000000e+03 9.782743670474e-03 2.748177957995e-04 2.692675567017e+01
1.067750000000e+03 1.281828559140e-02 2.693915370823e-04 2.696132151382e+01
1.068000000000e+03 1.544963696295e-02 2.651507142117e-04 2.699370388110e+01
1.068250000000e+03 1.765442232702e-02 2.621414458068e-04 2.702387074073e+01
1.068500000000e+03 1.941370120946e-02 2.603997796005e-04 2.705180005178e+01
1.068750000000e+03 2.071215250057e-02 2.599511241139e-04 2.707748009176e+01
1.069000000000e+03 2.153828839335e-02 2.608096789641e-04 2.710090956742e+01
1.069250000000e+03 2.188463537696e-02 2.629779520923e-04 2.712209762466e+01
1.069500000000e+03 2.174786859914e-02 2.664463612560e-04 2.714106386923e+01
1.069750000000e+03 2.112894129698e-02 2.711928772302e-04 2.715783815236e+01
1.070000000000e+03 2.003316242745e-02 2.771828512186e-04 2.717246031798e+01
1.070250000000e+03 1.847023132322e-02 2.843689737542e-04 2.718497977235e+01
1.070500000000e+03 1.645425001435e-02 2.926912787027e-04 2.719545506827e+01
1.070750000000e+03 1.400366985918e-02 3.020773518649e-04 2.720395326178e+01
1.071000000000e+03 1.114120077790e-02 3.124426330521e-04 2.721054923815e+01
1.071250000000e+03 7.893668351028e-03 3.236909810490e-04 2.721532492911e+01
1.071500000000e+03 4.291835983634e-03 3.357152988452e-04 2.721836846969e+01
1.071750000000e+03 3.701257622370e-04 3.483984419366e-04 2.721977322889e+01
1.072000000000e+03 -3.833608693503e-03 3.616140574895e-04 2.721963688408e+01
1.072250000000e+03 -8.278437034557e-03 3.752277806648e-04 2.721806036056e+01
1.072500000000e+03 -1.292076159403e-02 3.890985837082e-04 2.721514675246e+01
1.072750000000e+03 -1.771464200978e-02 4.030799913730e-04 2.721100028603e+01
1.073000000000e+03 -2.261232112680e-02 4.170217817845e-04 2.720572519890e+01
1.073250000000e+03 -2.756465554242e-02 4.307714842773e-04 2.719942468412e+01
1.073500000000e+03 -3.252156623997e-02 4.441760064317e-04 2.719219984519e+01
1.073750000000e+03 -3.743261998162e-02 4.570835185430e-04 2.718414866938e+01
1.074000000000e+03 -4.224749982783e-02 4.693451263767e-04 2.717536507462e+01
1.074250000000e+03 -4.691648536055e-02 4.808165703083e-04 2.716593800096e+01
1.074500000000e+03 -5.139104245836e-02 4.913601299956e-04 2.715595059043e+01
1.074750000000e+03 -5.562422895999e-02 5.008461606326e-04 2.714547942092e+01
1.075000000000e+03 -5.957125709873e-02 5.091547783957e-04 2.713459387284e+01
1.075250000000e+03 -6.318987160276e-02 5.161773559532e-04 2.712335553470e+01
1.075500000000e+03 -6.644084576747e-02 5.218179771139e-04 2.711181778449e+01
1.075750000000e+03 -6.928831050223e-02 5.259945900952e-04 2.710002538803e+01
1.076000000000e+03 -7.170016120175e-02 5.286401575606e-04 2.708801430754e+01
1.076250000000e+03 -7.364833188714e-02 5.297035256918e-04 2.707581151841e+01
1.076500000000e+03 -7.510908724343e-02 5.291501511090e-04 2.706343500984e+01
1.076750000000e+03 -7.606324151731e-02 5.269626075105e-04 2.705089384914e+01
1.077000000000e+03 -7.649633355068e-02 5.231408359871e-04 2.703818839905e+01
1.077250000000e+03 -7.639876248039e-02 5.177022761570e-04 2.702531054937e+01
1.077500000000e+03 -7.576586845985e-02 5.106816875123e-04 2.701224412016e+01
1.077750000000e+03 -7.459798059476e-02 5.021308408263e-04 2.699896530587e+01
1.078000000000e+03 -7.290037720253e-02 4.921178308595e-04 2.698544323400e+01
1.078250000000e+03 -7.068327623648e-02 4.807264487167e-04 2.697164052346e+01
1.078500000000e+03 -6.796171454130e-02 4.680551897793e-04 2.695751397111e+01
1.078750000000e+03 -6.475541672621e-02 4.542161210566e-04 2.694301524737e+01
1.079000000000e+03 -6.108863490877e-02 4.393336431356e-04 2.692809163520e+01
1.079250000000e+03 -5.698987797124e-02 4.235429369473e-04 2.691268681070e+01
1.079500000000e+03 -5.249174509447e-02 4.069886309924e-04 2.689674160412e+01
1.079750000000e+03 -4.763060582744e-02 3.898230975217e-04 2.688019480186e+01
1.080000000000e+03 -4.244623061426e-02 3.722045730418e-04 2.686298393227e+01
1.080250000000e+03 -3.698156312270e-02 3.542957716623e-04 2.684504602681e+01
1.080500000000e+03 -3.128221162379e-02 3.362617176537e-04 2.682631837107e+01
1.080750000000e+03 -2.539618663896e-02 3.182682179896e-04 2.680673922603e+01
1.081000000000e+03 -1.937335676703e-02 3.004797319288e-04 2.678624849838e+01
1.081250000000e+03 -1.326505930151e-02 2.830578433603e-04 2.676478837565e+01
1.081500000000e+03 -7.123686478805e-03 2.661596035362e-04 2.674230392721e+01
1.081750000000e+03 -1.002095468447e-03 2.499356515382e-04 2.671874360670e+01
1.082000000000e+03 5.046749989080e-03 2.345288900785e-04 2.669405976205e+01
1.082250000000e+03 1.097039369373e-02 2.200728154773e-04 2.666820900924e+01
1.082500000000e+03 1.671727114770e-02 2.066903686983e-04 2.664115263214e+01
1.082750000000e+03 2.223730281571e-02 1.944925757932e-04 2.661285682576e+01
1.083000000000e+03 2.748228878950e-02 1.835776230762e-04 2.658329298160e+01
1.083250000000e+03 3.240645763353e-02 1.740298625162e-04 2.655243780648e+01
1.083500000000e+03 3.696685831575e-02 1.659191459635e-04 2.652027349027e+01
1.083750000000e+03 4.112382277498e-02 1.593002192615e-04 2.648678774947e+01
1.084000000000e+03 4.484136156332e-02 1.542123759609e-04 2.645197381974e+01
1.084250000000e+03 4.808751495848e-02 1.506792143172e-04 2.641583047065e+01
1.084500000000e+03 5.083468969034e-02 1.487086225058e-04 2.637836190538e+01
1.084750000000e+03 5.305994168303e-02 1.482928944825e-04 2.633957766807e+01
1.085000000000e+03 5.474518173642e-02 1.494091456769e-04 2.629949248111e+01
1.085250000000e+03 5.587739549694e-02 1.520196388713e-04 2.625812611918e+01
1.085500000000e+03 5.644874698763e-02 1.560724916262e-04 2.621550319722e+01
1.085750000000e+03 5.645665696996e-02 1.615024699038e-04 2.617165297409e+01
1.086000000000e+03 5.590383580375e-02 1.682318590647e-04 2.612660913719e+01
1.086250000000e+03 5.479817801966e-02 1.761716278369e-04 2.608040956409e+01
1.086500000000e+03 5.315276428546e-02 1.852223198386e-04 2.603309610522e+01
1.086750000000e+03 5.098565040999e-02 1.952754522974e-04 2.598471433035e+01
1.087000000000e+03 4.831970546336e-02 2.062147257876e-04 2.593531328740e+01
1.087250000000e+03 4.518227855028e-02 2.179176106871e-04 2.588494526406e+01
1.087500000000e+03 4.160505501134e-02 2.302563462815e-04 2.583366553010e+01
1.087750000000e+03 3.762355225993e-02 2.430997781977e-04 2.578153211417e+01
1.088000000000e+03 3.327692574269e-02 2.563144345053e-04 2.572860552709e+01
1.088250000000e+03 2.860741069818e-02 2.697662874488e-04 2.567494855389e+01
1.088500000000e+03 2.365996339303e-02 2.833220004514e-04 2.562062600294e+01
1.088750000000e+03 1.848186954798e-02 2.968501836103e-04 2.556570442661e+01
1.089000000000e+03 1.312212814642e-02 3.102230018922e-04 2.551025195946e+01
1.089250000000e+03 7.631128365131e-03 3.233171142073e-04 2.545433798633e+01
1.089500000000e+03 2.060019001976e-03 3.360151166212e-04 2.539803299549e+01
1.089750000000e+03 -3.539725971346e-03 3.482065039365e-04 2.534140831248e+01
1.090000000000e+03 -9.116784476934e-03 3.597886323802e-04 2.528453582593e+01
1.090250000000e+03 -1.462052275304e-02 3.706676896367e-04 2.522748778587e+01
1.090500000000e+03 -2.000150635851e-02 3.807594955105e-04 2.517033665189e+01
1.090750000000e+03 -2.521192033632e-02 3.899900822464e-04 2.511315470700e+01
1.091000000000e+03 -3.020609490477e-02 3.982962974047e-04 2.505601402291e+01
1.091250000000e+03 -3.494091288436e-02 4.056261984936e-04 2.499898607190e+01
1.091500000000e+03 -3.937626409086e-02 4.119393755914e-04 2.494214157311e+01
1.091750000000e+03 -4.347542989005e-02 4.172070555080e-04 2.488555037094e+01
1.092000000000e+03 -4.720546791806e-02 4.214122184495e-04 2.482928104519e+01
1.092250000000e+03 -5.053754404186e-02 4.245494517288e-04 2.477340081350e+01
1.092500000000e+03 -5.344724683421e-02 4.266248048074e-04 2.471797525194e+01
1.092750000000e+03 -5.591480008129e-02 4.276553239985e-04 2.466306822716e+01
1.093000000000e+03 -5.792534320659e-02 4.276688024485e-04 2.460874147147e+01
1.093250000000e+03 -5.946905322229e-02 4.267031072912e-04 2.455505451211e+01
1.093500000000e+03 -6.054126689735e-02 4.248055598002e-04 2.450206442610e+01
1.093750000000e+03 -6.114255535202e-02 4.220322362155e-04 2.444982559063e+01
1.094000000000e+03 -6.127865011727e-02 4.184469676388e-04 2.439838963289e+01
1.094250000000e+03 -6.096048684097e-02 4.141206919980e-04 2.434780499493e+01
1.094500000000e+03 -6.020403163839e-02 4.091303613958e-04 2.429811684354e+01
1.094750000000e+03 -5.903003269289e-02 4.035577822727e-04 2.424936700988e+01
1.095000000000e+03 -5.746388842486e-02 3.974888127680e-04 2.420159356031e+01
1.095250000000e+03 -5.553528157109e-02 3.910121353085e-04 2.415483074521e+01
1.095500000000e+03 -5.327777164222e-02 3.842180576415e-04 2.410910893258e+01
1.095750000000e+03 -5.072841617709e-02 3.771974953173e-04 2.406445438556e+01
1.096000000000e+03 -4.792734855386e-02 3.700409654493e-04 2.402088901929e+01
1.096250000000e+03 -4.491714086748e-02 3.628372626506e-04 2.397843060410e+01
1.096500000000e+03 -4.174238055640e-02 3.556726852310e-04 2.393709236319e+01
1.096750000000e+03 -3.844897376760e-02 3.486298291431e-04 2.389688323221e+01
1.097000000000e+03 -3.508358786653e-02 3.417867607474e-04 2.385780772359e+01
1.097250000000e+03 -3.169305131032e-02 3.352162460039e-04 2.381986584177e+01
1.097500000000e+03 -2.832365315541e-02 3.289848446739e-04 2.378305342260e+01
1.097750000000e+03 -2.502058489374e-02 3.231523760994e-04 2.374736192202e+01
1.098000000000e+03 -2.182727184951e-02 3.177712790658e-04 2.371277885568e+01
1.098250000000e+03 -1.878481995127e-02 3.128862004218e-04 2.367928770592e+01
1.098500000000e+03 -1.593143305306e-02 3.085336411885e-04 2.364686824056e+01
1.098750000000e+03 -1.330190808127e-02 3.047417954752e-04 2.361549683961e+01
1.099000000000e+03 -1.092715926979e-02 3.015304354573e-04 2.358514656015e+01
1.099250000000e+03 -8.833803803110e-03 2.989109535798e-04 2.355578752460e+01
1.099500000000e+03 -7.043846167220e-03 2.968866032348e-04 2.352738730466e+01
1.099750000000e+03 -5.574361447483e-03 2.954526519561e-04 2.349991107391e+01
1.100000000000e+03 -4.437322146986e-03 2.945968508427e-04 2.347332205432e+01
1.100250000000e+03 -3.639471441866e-03 2.942998774433e-04 2.344758182380e+01
1.100500000000e+03 -3.182267837402e-03 2.945358846946e-04 2.342265063885e+01
1.100750000000e+03 -3.061983194266e-03 2.952734401412e-04 2.339848784331e+01
1.101000000000e+03 -3.269740004945e-03 2.964758800754e-04 2.337505208279e+01
1.101250000000e+03 -3.791766485864e-03 2.981023133489e-04 2.335230169873e+01
1.101500000000e+03 -4.609659070914e-03 3.001082653824e-04 2.333019500700e+01
1.101750000000e+03 -5.700712207044e-03 3.024465478025e-04 2.330869057410e+01
1.102000000000e+03 -7.038395069325e-03 3.050683076913e-04 2.328774750958e+01
1.102250000000e+03 -8.592709040273e-03 3.079235606861e-04 2.326732564800e+01
1.102500000000e+03 -1.033083444950e-02 3.109622512045e-04 2.324738582320e+01
1.102750000000e+03 -1.221757232152e-02 3.141347813121e-04 2.322789001429e+01
1.103000000000e+03 -1.421605866761e-02 3.173929793726e-04 2.320880154556e+01
1.103250000000e+03 -1.628827472162e-02 3.206905333835e-04 2.319008521551e+01
1.103500000000e+03 -1.839577530322e-02 3.239838121653e-04 2.317170742317e+01
1.103750000000e+03 -2.050028245866e-02 3.272322411089e-04 2.315363626627e+01
1.104000000000e+03 -2.256429467172e-02 3.303987010049e-04 2.313584165273e+01
1.104250000000e+03 -2.455176175115e-02 3.334500410259e-04 2.311829531941e+01
1.104500000000e+03 -2.642861033648e-02 3.363572084871e-04 2.310097095437e+01
1.104750000000e+03 -2.816334028233e-02 3.390955614522e-04 2.308384415874e+01
1.105000000000e+03 -2.972749261938e-02 3.416448338790e-04 2.306689257071e+01
1.105250000000e+03 -3.109611522659e-02 3.439892382500e-04 2.305009578705e+01
1.105500000000e+03 -3.224813934315e-02 3.461173917583e-04 2.303343549520e+01
1.105750000000e+03 -3.316668190849e-02 3.480221530520e-04 2.301689535904e+01
1.106000000000e+03 -3.383929700543e-02 3.497004347783e-04 2.300046114142e+01
1.106250000000e+03 -3.425813016911e-02 3.511529276770e-04 2.298412066314e+01
1.106500000000e+03 -3.441996027401e-02 3.523836990155e-04 2.296786373928e+01
1.106750000000e+03 -3.432623112121e-02 3.533998960575e-04 2.295168229207e+01
1.107000000000e+03 -3.398293453013e-02 3.542112547933e-04 2.293557029264e+01
1.107250000000e+03 -3.340038350959e-02 3.548296167092e-04 2.291952367571e+01
1.107500000000e+03 -3.259301416033e-02 3.552685169016e-04 2.290354046036e+01
1.107750000000e+03 -3.157899561420e-02 3.555425430972e-04 2.288762063822e+01
1.108000000000e+03 -3.037982534028e-02 3.556668356743e-04 2.287176616508e+01
1.108250000000e+03 -2.901986771389e-02 3.556565892078e-04 2.285598094811e+01
1.108500000000e+03 -2.752576570870e-02 3.555263829025e-04 2.284027069327e+01
1.108750000000e+03 -2.592595975908e-02 3.552898946872e-04 2.282464300219e+01
1.109000000000e+03 -2.425002795003e-02 3.549592912871e-04 2.280910719111e+01
1.109250000000e+03 -2.252808363341e-02 3.545448420557e-04 2.279367423746e+01
1.109500000000e+03 -2.079016388902e-02 3.540545866099e-04 2.277835669890e+01
1.109750000000e+03 -1.906556042530e-02 3.534938882202e-04 2.276316849523e+01
1.110000000000e+03 -1.738231348855e-02 3.528654483350e-04 2.274812496458e+01
1.110250000000e+03 -1.576654532808e-02 3.521688572507e-04 2.273324250200e+01
1.110500000000e+03 -1.424203080460e-02 3.514007996833e-04 2.271853862601e+01
1.110750000000e+03 -1.282964025534e-02 3.505548899278e-04 2.270403157966e+01
1.111000000000e+03 -1.154701008758e-02 3.496218997463e-04 2.268974038144e+01
1.111250000000e+03 -1.040814191541e-02 3.485898061501e-04 2.267568443671e+01
1.111500000000e+03 -9.423179135591e-03 3.474441617182e-04 2.266188342428e+01
1.111750000000e+03 -8.598248186911e-03 3.461685069032e-04 2.264835718832e+01
1.112000000000e+03 -7.935340307336e-03 3.447446525338e-04 2.263512533570e+01
1.112250000000e+03 -7.432334765125e-03 3.431533261320e-04 2.262220726536e+01
1.112500000000e+03 -7.083066011659e-03 3.413746789505e-04 2.260962174309e+01
1.112750000000e+03 -6.877499112130e-03 3.393889873733e-04 2.259738694552e+01
1.113000000000e+03 -6.801988030718e-03 3.371772322366e-04 2.258552004620e+01
1.113250000000e+03 -6.839593094120e-03 3.347218227838e-04 2.257403728041e+01
1.113500000000e+03 -6.970507328157e-03 3.320073441638e-04 2.256295356171e+01
1.113750000000e+03 -7.172499480138e-03 3.290212265998e-04 2.255228253754e+01
1.114000000000e+03 -7.421450739491e-03 3.257544512409e-04 2.254203635650e+01
1.114250000000e+03 -7.691909667160e-03 3.222021273401e-04 2.253222562213e+01
1.114500000000e+03 -7.957722839267e-03 3.183642179723e-04 2.252285918601e+01
1.114750000000e+03 -8.192611694875e-03 3.142459767600e-04 2.251394425790e+01
1.115000000000e+03 -8.370831118548e-03 3.098584690846e-04 2.250548624527e+01
1.115250000000e+03 -8.467781662665e-03 3.052189050645e-04 2.249748878291e+01
1.115500000000e+03 -8.460653633584e-03 3.003510106870e-04 2.248995360970e+01
1.115750000000e+03 -8.328959739339e-03 2.952850405590e-04 2.248288076087e+01
1.116000000000e+03 -8.055111433085e-03 2.900578929001e-04 2.247626848111e+01
1.116250000000e+03 -7.624902782095e-03 2.847130580076e-04 2.247011330699e+01
1.116500000000e+03 -7.027933182507e-03 2.793003814690e-04 2.246441016664e+01
1.116750000000e+03 -6.257998654579e-03 2.738757855884e-04 2.245915234233e+01
1.117000000000e+03 -5.313327618224e-03 2.685006217065e-04 2.245433175503e+01
1.117250000000e+03 -4.196803104293e-03 2.632411788559e-04 2.244993899248e+01
1.117500000000e+03 -2.916090067208e-03 2.581680742385e-04 2.244596333281e+01
1.117750000000e+03 -1.483604374146e-03 2.533551677762e-04 2.244239311887e+01
1.118000000000e+03 8.351407893360e-05 2.488788581140e-04 2.243921563392e+01
1.118250000000e+03 1.763621538567e-03 2.448167989214e-04 2.243641753570e+01
1.118500000000e+03 3.530793654191e-03 2.412469917159e-04 2.243398477412e+01
1.118750000000e+03 5.355195612621e-03 2.382465133506e-04 2.243190286421e+01
1.119000000000e+03 7.203526572523e-03 2.358902136327e-04 2.243015716502e+01
1.119250000000e+03 9.039499893699e-03 2.342495675042e-04 2.242873280038e+01
1.119500000000e+03 1.082445204362e-02 2.333913291996e-04 2.242761512314e+01
1.119750000000e+03 1.251794775990e-02 2.333764318637e-04 2.242678959666e+01
1.120000000000e+03 1.407849085394e-02 2.342585297449e-04 2.242624225525e+01
1.120250000000e+03 1.546421859638e-02 2.360829913220e-04 2.242595957789e+01
1.120500000000e+03 1.663366920501e-02 2.388856819191e-04 2.242592895026e+01
1.120750000000e+03 1.754651691781e-02 2.426920648950e-04 2.242613851850e+01
1.121000000000e+03 1.816434420398e-02 2.475162248512e-04 2.242657760462e+01
1.121250000000e+03 1.845137629842e-02 2.533601461584e-04 2.242723673571e+01
1.121500000000e+03 1.837519106373e-02 2.602131262483e-04 2.242810766068e+01
1.121750000000e+03 1.790740571271e-02 2.680512416261e-04 2.242918370708e+01
1.122000000000e+03 1.702429811896e-02 2.768370912535e-04 2.243045977105e+01
1.122250000000e+03 1.570736696337e-02 2.865197461497e-04 2.243193231175e+01
1.122500000000e+03 1.394383230338e-02 2.970348539595e-04 2.243359966700e+01
1.122750000000e+03 1.172704300045e-02 3.083049289305e-04 2.243546197448e+01
1.123000000000e+03 9.056801793922e-03 3.202398623022e-04 2.243752127625e+01
1.123250000000e+03 5.939591661928e-03 3.327376535578e-04 2.243978160561e+01
1.123500000000e+03 2.388705315089e-03 3.456852626430e-04 2.244224888232e+01
1.123750000000e+03 -1.575734718208e-03 3.589598041757e-04 2.244493115333e+01
1.124000000000e+03 -5.926861140489e-03 3.724297709949e-04 2.244783846585e+01
1.124250000000e+03 -1.063125383102e-02 3.859565442832e-04 2.245098290200e+01
1.124500000000e+03 -1.564924622920e-02 3.993960281281e-04 2.245437860932e+01
1.124750000000e+03 -2.093531662533e-02 4.126002454560e-04 2.245804164675e+01
1.125000000000e+03 -2.643861784272e-02 4.254194583339e-04 2.246199018818e+01
1.125250000000e+03 -3.210354940597e-02 4.377039437940e-04 2.246624422757e+01
1.125500000000e+03 -3.787048014134e-02 4.493061288932e-04 2.247082578273e+01
1.125750000000e+03 -4.367647523324e-02 4.600824484888e-04 2.247575859991e+01
1.126000000000e+03 -4.945617549446e-02 4.698956738856e-04 2.248106832274e+01
1.126250000000e+03 -5.514263650123e-02 4.786167167376e-04 2.248678219303e+01
1.126500000000e+03 -6.066831778383e-02 4.861267503918e-04 2.249292919531e+01
1.126750000000e+03 -6.596599195566e-02 4.923189282131e-04 2.249953977409e+01
1.127000000000e+03 -7.096974033654e-02 4.971002317104e-04 2.250664581811e+01
1.127250000000e+03 -7.561596061031e-02 5.003931633985e-04 2.251428062383e+01
1.127500000000e+03 -7.984425545245e-02 5.021369437545e-04 2.252247860874e+01
1.127750000000e+03 -8.359844134498e-02 5.022889623584e-04 2.253127536753e+01
1.128000000000e+03 -8.682734464346e-02 5.008255106158e-04 2.254070735335e+01
1.128250000000e+03 -8.948570627435e-02 4.977428161803e-04 2.255081189902e+01
1.128500000000e+03 -9.153483866796e-02 4.930571633793e-04 2.256162689137e+01
1.128750000000e+03 -9.294335753787e-02 4.868051911189e-04 2.257319073764e+01
1.129000000000e+03 -9.368770673099e-02 4.790438412808e-04 2.258554211872e+01
1.129250000000e+03 -9.375257276508e-02 4.698498733606e-04 2.259871975146e+01
1.129500000000e+03 -9.313127681846e-02 4.593192643826e-04 2.261276228977e+01
1.129750000000e+03 -9.182594070154e-02 4.475661704871e-04 2.262770804716e+01
1.130000000000e+03 -8.984757924959e-02 4.347216586187e-04 2.264359481603e+01
1.130250000000e+03 -8.721601446724e-02 4.209322184850e-04 2.266045959450e+01
1.130500000000e+03 -8.395974188022e-02 4.063579765168e-04 2.267833845193e+01
1.130750000000e+03 -8.011557895813e-02 3.911707228862e-04 2.269726625864e+01
1.131000000000e+03 -7.572823710470e-02 3.755518001084e-04 2.271727648159e+01
1.131250000000e+03 -7.084976652774e-02 3.596897490670e-04 2.273840099364e+01
1.131500000000e+03 -6.553887880407e-02 3.437779232289e-04 2.276066982644e+01
1.131750000000e+03 -5.986019743437e-02 3.280118694725e-04 2.278411105350e+01
1.132000000000e+03 -5.388339003707e-02 3.125867873499e-04 2.280875057081e+01
1.132250000000e+03 -4.768224121263e-02 2.976949216869e-04 2.283461196425e+01
1.132500000000e+03 -4.133367947567e-02 2.835230852078e-04 2.286171632454e+01
1.132750000000e+03 -3.491671894231e-02 2.702499480378e-04 2.289008220564e+01
1.133000000000e+03 -2.851143995369e-02 2.580438864210e-04 2.291972543785e+01
1.133250000000e+03 -2.219786792211e-02 2.470603911929e-04 2.295065913139e+01
1.133500000000e+03 -1.605496072165e-02 2.374402883854e-04 2.298289354980e+01
1.133750000000e+03 -1.015954766661e-02 2.293077286179e-04 2.301643609501e+01
1.134000000000e+03 -4.585280329541e-03 2.227683766709e-04 2.305129131871e+01
1.134250000000e+03 5.982359203670e-04 2.179083116165e-04 2.308746084944e+01
1.134500000000e+03 5.326438937796e-03 2.147925373116e-04 2.312494347697e+01
1.134750000000e+03 9.540512199728e-03 2.134644748590e-04 2.316373510420e+01
1.135000000000e+03 1.318823514699e-02 2.139450913417e-04 2.320382884594e+01
1.135250000000e+03 1.622449176857e-02 2.162330070606e-04 2.324521499746e+01
1.135500000000e+03 1.861193387016e-02 2.203041921632e-04 2.328788114931e+01
1.135750000000e+03 2.032127487695e-02 2.261126769528e-04 2.333181215980e+01
1.136000000000e+03 2.133173891057e-02 2.335908985488e-04 2.337699026839e+01
1.136250000000e+03 2.163112742495e-02 2.426509332901e-04 2.342339506474e+01
1.136500000000e+03 2.121602920726e-02 2.531855025489e-04 2.347100358777e+01
1.136750000000e+03 2.009173027700e-02 2.650695543657e-04 2.351979032386e+01
1.137000000000e+03 1.827211156665e-02 2.781618316134e-04 2.356972724219e+01
1.137250000000e+03 1.577936332820e-02 2.923070086203e-04 2.362078378360e+01
1.137500000000e+03 1.264372536495e-02 3.073375281058e-04 2.367292692256e+01
1.137750000000e+03 8.903008804761e-03 3.230758702577e-04 2.372612114232e+01
1.138000000000e+03 4.602094600361e-03 3.393369267627e-04 2.378032845468e+01
1.138250000000e+03 -2.076835687486e-04 3.559303742696e-04 2.383550835497e+01
1.138500000000e+03 -5.469162951491e-03 3.726631091838e-04 2.389161788836e+01
1.138750000000e+03 -1.112010517966e-02 3.893417361490e-04 2.394861160383e+01
1.139000000000e+03 -1.709396163360e-02 4.057749210355e-04 2.400644156851e+01
1.139250000000e+03 -2.332069423604e-02 4.217759537733e-04 2.406505738613e+01
1.139500000000e+03 -2.972760615149e-02 4.371649136668e-04 2.412440614134e+01
1.139750000000e+03 -3.624022043160e-02 4.517710065909e-04 2.418443251677e+01
1.140000000000e+03 -4.278315246271e-02 4.654345523523e-04 2.424507878085e+01
1.140250000000e+03 -4.928094755989e-02 4.780087297044e-04 2.430628474286e+01
1.140500000000e+03 -5.565899960051e-02 4.893615309539e-04 2.436798796675e+01
1.140750000000e+03 -6.184430768171e-02 4.993768952105e-04 2.443012363397e+01
1.141000000000e+03 -6.776637593853e-02 5.079562845206e-04 2.449262482351e+01
1.141250000000e+03 -7.335787177028e-02 5.150192898625e-04 2.455542237074e+01
1.141500000000e+03 -7.855546636838e-02 5.205047302221e-04 2.461844520911e+01
1.141750000000e+03 -8.330038931056e-02 5.243707588784e-04 2.468162025698e+01
1.142000000000e+03 -8.753908108953e-02 5.265951878474e-04 2.474487263050e+01
1.142250000000e+03 -9.122379770585e-02 5.271755644459e-04 2.480812591254e+01
1.142500000000e+03 -9.431295005420e-02 5.261284701030e-04 2.487130201996e+01
1.142750000000e+03 -9.677166424038e-02 5.234893345265e-04 2.493432171366e+01
1.143000000000e+03 -9.857195160479e-02 5.193111931503e-04 2.499710442203e+01
1.143250000000e+03 -9.969310192838e-02 5.136639533895e-04 2.505956876341e+01
1.143500000000e+03 -1.001218000124e-01 5.066330484255e-04 2.512163263490e+01
1.143750000000e+03 -9.985216953906e-02 4.983178982597e-04 2.518321326875e+01
1.144000000000e+03 -9.888591142353e-02 4.888305568329e-04 2.524422780975e+01
1.144250000000e+03 -9.723218845883e-02 4.782938943186e-04 2.530459342516e+01
1.144500000000e+03 -9.490745835056e-02 4.668397628878e-04 2.536422741337e+01
1.144750000000e+03 -9.193536676831e-02 4.546072852313e-04 2.542304785677e+01
1.145000000000e+03 -8.834641323047e-02 4.417408722316e-04 2.548097371482e+01
1.145250000000e+03 -8.417763417220e-02 4.283883530790e-04 2.553792528038e+01
1.145500000000e+03 -7.947216852970e-02 4.146990956085e-04 2.559382429827e+01
1.145750000000e+03 -7.427884026495e-02 4.008221963470e-04 2.564859470556e+01
1.146000000000e+03 -6.865159985470e-02 3.869047295321e-04 2.570216277999e+01
1.146250000000e+03 -6.264895301207e-02 3.730900717760e-04 2.575445760433e+01
1.146500000000e+03 -5.633333667381e-02 3.595163731119e-04 2.580541148154e+01
1.146750000000e+03 -4.977044410253e-02 3.463150990004e-04 2.585496042054e+01
1.147000000000e+03 -4.302853052319e-02 3.336098718383e-04 2.590304431809e+01
1.147250000000e+03 -3.617766243871e-02 3.215152474494e-04 2.594960776062e+01
1.147500000000e+03 -2.928895772021e-02 3.101358192697e-04 2.599460025812e+01
1.147750000000e+03 -2.243383907467e-02 2.995655381053e-04 2.603797649328e+01
1.148000000000e+03 -1.568320260200e-02 2.898869362873e-04 2.607969714354e+01
1.148250000000e+03 -9.106692490368e-03 2.811708927867e-04 2.611972885339e+01
1.148500000000e+03 -2.771914041236e-03 2.734763002060e-04 2.615804478839e+01
1.148750000000e+03 3.256350162822e-03 2.668498875895e-04 2.619462513653e+01
1.149000000000e+03 8.916779074067e-03 2.613264803543e-04 2.622945702084e+01
1.149250000000e+03 1.415228353807e-02 2.569289778619e-04 2.626253521517e+01
1.149500000000e+03 1.891053888400e-02 2.536689074072e-04 2.629386192108e+01
1.149750000000e+03 2.314465759256e-02 2.515466524021e-04 2.632344737713e+01
1.150000000000e+03 2.681359657398e-02 2.505522042689e-04 2.635130954411e+01
1.150250000000e+03 2.988269387300e-02 2.506655933653e-04 2.637747458050e+01
1.150500000000e+03 3.232393045308e-02 2.518577602400e-04 2.640197642309e+01
1.150750000000e+03 3.411630071753e-02 2.540911358488e-04 2.642485711024e+01
1.151000000000e+03 3.524591272370e-02 2.573205653721e-04 2.644616623746e+01
1.151250000000e+03 3.570616692770e-02 2.614939876736e-04 2.646596107209e+01
1.151500000000e+03 3.549773342813e-02 2.665532979698e-04 2.648430610765e+01
1.151750000000e+03 3.462845483311e-02 2.724351640951e-04 2.650127255318e+01
1.152000000000e+03 3.311323100609e-02 2.790717583130e-04 2.651693815473e+01
1.152250000000e+03 3.097374093055e-02 2.863915474171e-04 2.653138648951e+01
1.152500000000e+03 2.823812552017e-02 2.943200096462e-04 2.654470645563e+01
1.152750000000e+03 2.494057480491e-02 3.027803119213e-04 2.655699144616e+01
1.153000000000e+03 2.112088201492e-02 3.116939561692e-04 2.656833887617e+01
1.153250000000e+03 1.682390173016e-02 3.209813695276e-04 2.657884923768e+01
1.153500000000e+03 1.209897229152e-02 3.305624585293e-04 2.658862531496e+01
1.153750000000e+03 6.999297970484e-03 3.403570987432e-04 2.659777132124e+01
1.154000000000e+03 1.581288350588e-03 3.502856013227e-04 2.660639203755e+01
1.154250000000e+03 -4.096109236574e-03 3.602690900207e-04 2.661459175904e+01
1.154500000000e+03 -9.972117201442e-03 3.702299252393e-04 2.662247357693e+01
1.154750000000e+03 -1.598481923678e-02 3.800920131065e-04 2.663013831117e+01
1.155000000000e+03 -2.207186174180e-02 3.897811192948e-04 2.663768365905e+01
1.155250000000e+03 -2.817111757639e-02 3.992251410436e-04 2.664520318503e+01
1.155500000000e+03 -3.422138498256e-02 4.083544250353e-04 2.665278565488e+01
1.155750000000e+03 -4.016298220206e-02 4.171019187561e-04 2.666051399801e+01
1.156000000000e+03 -4.593839313043e-02 4.254036790005e-04 2.666846473822e+01
1.156250000000e+03 -5.149278338167e-02 4.331989049243e-04 2.667670709898e+01
1.156500000000e+03 -5.677456428922e-02 4.404302466057e-04 2.668530252953e+01
1.156750000000e+03 -6.173581843662e-02 4.470440170139e-04 2.669430400359e+01
1.157000000000e+03 -6.633273339067e-02 4.529905181061e-04 2.670375559941e+01
1.157250000000e+03 -7.052597474874e-02 4.582243190782e-04 2.671369213685e+01
1.157500000000e+03 -7.428095113089e-02 4.627045070447e-04 2.672413877995e+01
1.157750000000e+03 -7.756809391729e-02 4.663950163418e-04 2.673511091946e+01
1.158000000000e+03 -8.036300479358e-02 4.692649107646e-04 2.674661397574e+01
1.158250000000e+03 -8.264660518859e-02 4.712885303885e-04 2.675864343520e+01
1.158500000000e+03 -8.440518467820e-02 4.724459312377e-04 2.677118488763e+01
1.158750000000e+03 -8.563040590123e-02 4.727231472256e-04 2.678421418773e+01
1.159000000000e+03 -8.631926332622e-02 4.721124312734e-04 2.679769771710e+01
1.159250000000e+03 -8.647397371283e-02 4.706125005838e-04 2.681159269937e+01
1.159500000000e+03 -8.610182812622e-02 4.682287661934e-04 2.682584761548e+01
1.159750000000e+03 -8.521499232942e-02 4.649735188559e-04 2.684040267225e+01
1.160000000000e+03 -8.383026988316e-02 4.608660949999e-04 2.685519034492e+01
1.160250000000e+03 -8.196882244371e-02 4.559329889634e-04 2.687013596372e+01
1.160500000000e+03 -7.965587714337e-02 4.502079358173e-04 2.688515838062e+01
1.160750000000e+03 -7.692037210577e-02 4.437319087715e-04 2.690017061559e+01
1.161000000000e+03 -7.379461214285e-02 4.365530895305e-04 2.691508059454e+01
1.161250000000e+03 -7.031388739010e-02 4.287267494828e-04 2.692979187975e+01
1.161500000000e+03 -6.651608535207e-02 4.203150664451e-04 2.694420442772e+01
1.161750000000e+03 -6.244128424642e-02 4.113868572748e-04 2.695821534469e+01
1.162000000000e+03 -5.813136671859e-02 4.020172343316e-04 2.697171969050e+01
1.162250000000e+03 -5.362958468332e-02 3.922871699603e-04 2.698461119635e+01
1.162500000000e+03 -4.898016970106e-02 3.822829644064e-04 2.699678305119e+01
1.162750000000e+03 -4.422794251238e-02 3.720956548059e-04 2.700812867400e+01
1.163000000000e+03 -3.941789672138e-02 3.618203154012e-04 2.701854239236e+01
1.163250000000e+03 -3.459484276315e-02 3.515552253547e-04 2.702792022155e+01
1.163500000000e+03 -2.980301471769e-02 3.414010275439e-04 2.703616049544e+01
1.163750000000e+03 -2.508573074905e-02 3.314597192070e-04 2.704316459133e+01
1.164000000000e+03 -2.048503932811e-02 3.218336467354e-04 2.704883755234e+01
1.164250000000e+03 -1.604139338894e-02 3.126244281622e-04 2.705308867883e+01
1.164500000000e+03 -1.179333814085e-02 3.039317647226e-04 2.705583217176e+01
1.164750000000e+03 -7.777220196033e-03 2.958523132435e-04 2.705698762418e+01
1.165000000000e+03 -4.026898502549e-03 2.884783875241e-04 2.705648060561e+01
1.165250000000e+03 -5.735023739550e-04 2.818968523105e-04 2.705424308547e+01
1.165500000000e+03 2.554833791100e-03 2.761878381015e-04 2.705021394401e+01
1.165750000000e+03 5.333163439075e-03 2.714236512269e-04 2.704433932032e+01
1.166000000000e+03 7.739934807532e-03 2.676676403949e-04 2.703657299876e+01
1.166250000000e+03 9.757186323973e-03 2.649731373613e-04 2.702687675125e+01
1.166500000000e+03 1.137065729446e-02 2.633825958992e-04 2.701522054487e+01
1.166750000000e+03 1.256992516017e-02 2.629267414712e-04 2.700158277477e+01
1.167000000000e+03 1.334852616940e-02 2.636238567706e-04 2.698595045404e+01
1.167250000000e+03 1.370396792096e-02 2.654793168483e-04 2.696831923386e+01
1.167500000000e+03 1.363779168427e-02 2.684851775159e-04 2.694869347552e+01
1.167750000000e+03 1.315555215846e-02 2.726200003256e-04 2.692708618456e+01
1.168000000000e+03 1.226681143876e-02 2.778488244738e-04 2.690351896773e+01
1.168250000000e+03 1.098501214835e-02 2.841233924944e-04 2.687802176572e+01
1.168500000000e+03 9.327396732141e-03 2.913825093736e-04 2.685063267289e+01
1.168750000000e+03 7.314846599841e-03 2.995525986504e-04 2.682139761352e+01
1.169000000000e+03 4.971691673563e-03 3.085485569817e-04 2.679036997166e+01
1.169250000000e+03 2.325472921453e-03 3.182746503391e-04 2.675761013008e+01
1.169500000000e+03 -5.932988722080e-04 3.286256491193e-04 2.672318508366e+01
1.169750000000e+03 -3.751487441852e-03 3.394881163783e-04 2.668716774698e+01
1.170000000000e+03 -7.113641635814e-03 3.507418483081e-04 2.664963646756e+01
1.170250000000e+03 -1.064237655686e-02 3.622614175053e-04 2.661067433903e+01
1.170500000000e+03 -1.429876205907e-02 3.739178660712e-04 2.657036867941e+01
1.170750000000e+03 -1.804276370412e-02 3.855803924500e-04 2.652881011799e+01
1.171000000000e+03 -2.183367409778e-02 3.971180808508e-04 2.648609217585e+01
1.171250000000e+03 -2.563057484070e-02 4.084016590692e-04 2.644231027565e+01
1.171500000000e+03 -2.939280816920e-02 4.193053639981e-04 2.639756130743e+01
1.171750000000e+03 -3.308045188081e-02 4.297085965707e-04 2.635194283447e+01
1.172000000000e+03 -3.665476714510e-02 4.394974942518e-04 2.630555229016e+01
1.172250000000e+03 -4.007869458845e-02 4.485665901605e-04 2.625848664696e+01
1.172500000000e+03 -4.331724705930e-02 4.568200552080e-04 2.621084145703e+01
1.172750000000e+03 -4.633798915623e-02 4.641730818973e-04 2.616271065840e+01
1.173000000000e+03 -4.911136025736e-02 4.705528611620e-04 2.611418568740e+01
1.173250000000e+03 -5.161110893568e-02 4.758996606715e-04 2.606535540317e+01
1.173500000000e+03 -5.381453933051e-02 4.801672932726e-04 2.601630534966e+01
1.173750000000e+03 -5.570281425810e-02 4.833236812426e-04 2.596711755972e+01
1.174000000000e+03 -5.726122134434e-02 4.853512358906e-04 2.591787041337e+01
1.174250000000e+03 -5.847927660215e-02 4.862468195158e-04 2.586863813840e+01
1.174500000000e+03 -5.935088277258e-02 4.860216595781e-04 2.581949079472e+01
1.174750000000e+03 -5.987443854799e-02 4.847010715525e-04 2.577049432056e+01
1.175000000000e+03 -6.005276637474e-02 4.823238493601e-04 2.572171019793e+01
1.175250000000e+03 -5.989312389966e-02 4.789416093347e-04 2.567319566290e+01
1.175500000000e+03 -5.940708125101e-02 4.746178844793e-04 2.562500369971e+01
1.175750000000e+03 -5.861036755915e-02 4.694271276138e-04 2.557718315097e+01
1.176000000000e+03 -5.752264142135e-02 4.634535242557e-04 2.552977878874e+01
1.176250000000e+03 -5.616727044127e-02 4.567897102233e-04 2.548283165743e+01
1.176500000000e+03 -5.457094979654e-02 4.495353843507e-04 2.543637897998e+01
1.176750000000e+03 -5.276338704306e-02 4.417958509249e-04 2.539045453411e+01
1.177000000000e+03 -5.077688348033e-02 4.336804811292e-04 2.534508879322e+01
1.177250000000e+03 -4.864589146332e-02 4.253011609496e-04 2.530030909819e+01
1.177500000000e+03 -4.640655042899e-02 4.167706359253e-04 2.525613999918e+01
1.177750000000e+03 -4.409615852524e-02 4.082010473159e-04 2.521260316730e+01
1.178000000000e+03 -4.175266463050e-02 3.997021721210e-04 2.516971787825e+01
1.178250000000e+03 -3.941411704277e-02 3.913800899174e-04 2.512750085549e+01
1.178500000000e+03 -3.711810110459e-02 3.833355402113e-04 2.508596670864e+01
1.178750000000e+03 -3.490120417507e-02 3.756627281107e-04 2.504512774757e+01
1.179000000000e+03 -3.279842570329e-02 3.684478325564e-04 2.500499436938e+01
1.179250000000e+03 -3.084268778920e-02 3.617680676435e-04 2.496557484246e+01
1.179500000000e+03 -2.906426385849e-02 3.556904625181e-04 2.492687560223e+01
1.179750000000e+03 -2.749030355368e-02 3.502710719939e-04 2.488890118337e+01
1.180000000000e+03 -2.614440993996e-02 3.455543392635e-04 2.485165417026e+01
1.180250000000e+03 -2.504621414956e-02 3.415725143784e-04 2.481513526624e+01
1.180500000000e+03 -2.421096369054e-02 3.383452141494e-04 2.477934339014e+01
1.180750000000e+03 -2.364934170555e-02 3.358794988573e-04 2.474427543013e+01
1.181000000000e+03 -2.336710549890e-02 3.341696810175e-04 2.470992648408e+01
1.181250000000e+03 -2.336505517179e-02 3.331977824206e-04 2.467628961436e+01
1.181500000000e+03 -2.363890498346e-02 3.329338634231e-04 2.464335592545e+01
1.181750000000e+03 -2.417923053779e-02 3.333366046459e-04 2.461111463670e+01
1.182000000000e+03 -2.497167605451e-02 3.343542596230e-04 2.457955288478e+01
1.182250000000e+03 -2.599705129807e-02 3.359255190936e-04 2.454865584613e+01
1.182500000000e+03 -2.723163612048e-02 3.379806813841e-04 2.451840667724e+01
1.182750000000e+03 -2.864744319278e-02 3.404428288970e-04 2.448878664475e+01
1.183000000000e+03 -3.021276525048e-02 3.432293007321e-04 2.445977497779e+01
1.183250000000e+03 -3.189259285226e-02 3.462530634390e-04 2.443134901843e+01
1.183500000000e+03 -3.364920696075e-02 3.494242487105e-04 2.440348423953e+01
1.183750000000e+03 -3.544280272820e-02 3.526516951782e-04 2.437615429854e+01
1.184000000000e+03 -3.723218160151e-02 3.558445118888e-04 2.434933108877e+01
1.184250000000e+03 -3.897541258495e-02 3.589136311233e-04 2.432298489554e+01
1.184500000000e+03 -4.063065170727e-02 3.617732752932e-04 2.429708435821e+01
1.184750000000e+03 -4.215683863912e-02 3.643424446049e-04 2.427159664536e+01
1.185000000000e+03 -4.351446486607e-02 3.665462991728e-04 2.424648752622e+01
1.185250000000e+03 -4.466628868319e-02 3.683173754002e-04 2.422172152839e+01
1.185500000000e+03 -4.557807214035e-02 3.695966343466e-04 2.419726196541e+01
1.185750000000e+03 -4.621921740476e-02 3.703344696869e-04 2.417307110372e+01
1.186000000000e+03 -4.656338888275e-02 3.704916036091e-04 2.414911030302e+01
1.186250000000e+03 -4.658903685946e-02 3.700395401867e-04 2.412534007907e+01
1.186500000000e+03 -4.627988261827e-02 3.689612062422e-04 2.410172028618e+01
1.186750000000e+03 -4.562529470519e-02 3.672511633563e-04 2.407821021426e+01
1.187000000000e+03 -4.462052832492e-02 3.649155717542e-04 2.405476872260e+01
1.187250000000e+03 -4.326699464784e-02 3.619722153375e-04 2.403135438031e+01
1.187500000000e+03 -4.157223214002e-02 3.584500268249e-04 2.400792560569e+01
1.187750000000e+03 -3.955001126955e-02 3.543888975747e-04 2.398444078269e+01
1.188000000000e+03 -3.722005980936e-02 3.498386920375e-04 2.396085843978e+01
1.188250000000e+03 -3.460798912613e-02 3.448587542393e-04 2.393713734357e+01
1.188500000000e+03 -3.174481276765e-02 3.395166603008e-04 2.391323670244e+01
1.188750000000e+03 -2.866657508913e-02 3.338872436125e-04 2.388911630489e+01
1.189000000000e+03 -2.541391960267e-02 3.280515067110e-04 2.386473662669e+01
1.189250000000e+03 -2.203133045691e-02 3.220950608493e-04 2.384005908465e+01
1.189500000000e+03 -1.856653919735e-02 3.161068762838e-04 2.381504616939e+01
1.189750000000e+03 -1.506988293883e-02 3.101779211323e-04 2.378966155762e+01
1.190000000000e+03 -1.159334963884e-02 3.043994613757e-04 2.376387041311e+01
1.190250000000e+03 -8.189876496857e-03 2.988617091125e-04 2.373763949605e+01
1.190500000000e+03 -4.912477342353e-03 2.936523562056e-04 2.371093737471e+01
1.190750000000e+03 -1.813388419591e-03 2.888550721441e-04 2.368373462384e+01
1.191000000000e+03 1.056783135330e-03 2.845481065273e-04 2.365600401950e+01
1.191250000000e+03 3.649921217304e-03 2.808029584509e-04 2.362772077536e+01
1.191500000000e+03 5.921112444752e-03 2.776831985200e-04 2.359886261271e+01
1.191750000000e+03 7.829558421821e-03 2.752433402025e-04 2.356941014294e+01
1.192000000000e+03 9.339191472277e-03 2.735279184744e-04 2.353934693736e+01
1.192250000000e+03 1.041936032822e-02 2.725706311518e-04 2.350865977678e+01
1.192500000000e+03 1.104534232786e-02 2.723937324859e-04 2.347733868193e+01
1.192750000000e+03 1.119892957301e-02 2.730075464774e-04 2.344537732559e+01
1.193000000000e+03 1.086871677570e-02 2.744101807087e-04 2.341277288633e+01
1.193250000000e+03 1.005047089641e-02 2.765875249070e-04 2.337952647920e+01
1.193500000000e+03 8.747249591283e-03 2.795132796818e-04 2.334564295209e+01
1.193750000000e+03 6.969506644588e-03 2.831494460162e-04 2.331113129437e+01
1.194000000000e+03 4.735028597035e-03 2.874466540737e-04 2.327600436630e+01
1.194250000000e+03 2.068759020916e-03 2.923450235769e-04 2.324027927507e+01
1.194500000000e+03 -9.974451808850e-04 2.977748592956e-04 2.320397703160e+01
1.194750000000e+03 -4.425267971395e-03 3.036579216187e-04 2.316712289216e+01
1.195000000000e+03 -8.170346622599e-03 3.099083390561e-04 2.312974593347e+01
1.195250000000e+03 -1.218298104478e-02 3.164342307998e-04 2.309187935164e+01
1.195500000000e+03 -1.640869177440e-02 3.231388674178e-04 2.305355996592e+01
1.195750000000e+03 -2.078911933311e-02 3.299223765055e-04 2.301482841512e+01
1.196000000000e+03 -2.526281876646e-02 3.366832089798e-04 2.297572884430e+01
1.196250000000e+03 -2.976606652731e-02 3.433195980836e-04 2.293630855547e+01
1.196500000000e+03 -3.423396053873e-02 3.497314137307e-04 2.289661807940e+01
1.196750000000e+03 -3.860128423727e-02 3.558216030676e-04 2.285671072567e+01
1.197000000000e+03 -4.280354998294e-02 3.614978216610e-04 2.281664241524e+01
1.197250000000e+03 -4.677784693223e-02 3.666737214239e-04 2.277647118607e+01
1.197500000000e+03 -5.046400354649e-02 3.712706178865e-04 2.273625718219e+01
1.197750000000e+03 -5.380539143445e-02 3.752185772247e-04 2.269606213377e+01
1.198000000000e+03 -5.674984567534e-02 3.784576036425e-04 2.265594907268e+01
1.198250000000e+03 -5.925049268456e-02 3.809386397214e-04 2.261598198747e+01
1.198500000000e+03 -6.126653971259e-02 3.826244512205e-04 2.257622552568e+01
1.198750000000e+03 -6.276381808161e-02 3.834901596175e-04 2.253674445876e+01
1.199000000000e+03 -6.371555554748e-02 3.835239077640e-04 2.249760361286e+01
1.199250000000e+03 -6.410271894840e-02 3.827269957056e-04 2.245886733962e+01
1.199500000000e+03 -6.391441040192e-02 3.811139916574e-04 2.242059922810e+01
1.199750000000e+03 -6.314811196035e-02 3.787125551739e-04 2.238286177952e+01
1.200000000000e+03 -6.180982655145e-02 3.755631916227e-04 2.234571613165e+01
1.200250000000e+03 -5.991399842625e-02 3.717187121874e-04 2.230922160601e+01
1.200500000000e+03 -5.748350800161e-02 3.672434739015e-04 2.227343566576e+01
1.200750000000e+03 -5.454934593054e-02 3.622124284015e-04 2.223841353431e+01
1.201000000000e+03 -5.115021954757e-02 3.567100805207e-04 2.220420785128e+01
1.201250000000e+03 -4.733213479728e-02 3.508292957047e-04 2.217086871430e+01
1.201500000000e+03 -4.314773100732e-02 3.446699272903e-04 2.213844324068e+01
1.201750000000e+03 -3.865561727562e-02 3.383373157111e-04 2.210697551880e+01
1.202000000000e+03 -3.391955774744e-02 3.319406644147e-04 2.207650656734e+01
1.202250000000e+03 -2.900761447978e-02 3.255915186334e-04 2.204707401323e+01
1.202500000000e+03 -2.399116013458e-02 3.194019256144e-04 2.201871226715e+01
1.202750000000e+03 -1.894394180298e-02 3.134829373050e-04 2.199145224299e+01
1.203000000000e+03 -1.394094495872e-02 3.079426924269e-04 2.196532157949e+01
1.203250000000e+03 -9.057436023600e-03 3.028848728312e-04 2.194034443786e+01
1.203500000000e+03 -4.367767553388e-03 2.984070094344e-04 2.191654174089e+01
1.203750000000e+03 5.565962715400e-05 2.945990205817e-04 2.189393116987e+01
1.204000000000e+03 4.143371966833e-03 2.915418990764e-04 2.187252720421e+01
1.204250000000e+03 7.829987718958e-03 2.893061813194e-04 2.185234139748e+01
1.204500000000e+03 1.105509548179e-02 2.879509387168e-04 2.183338244117e+01
1.204750000000e+03 1.376420957068e-02 2.875227055790e-04 2.181565638882e+01
1.205000000000e+03 1.590948110074e-02 2.880548184700e-04 2.179916677426e+01
1.205250000000e+03 1.745060465769e-02 2.895665356660e-04 2.178391495136e+01
1.205500000000e+03 1.835533746777e-02 2.920627597807e-04 2.176990024356e+01
1.205750000000e+03 1.860004855415e-02 2.955337346302e-04 2.175712020379e+01
1.206000000000e+03 1.817011880823e-02 2.999550107647e-04 2.174557086331e+01
1.206250000000e+03 1.706021639114e-02 3.052876380188e-04 2.173524698242e+01
1.206500000000e+03 1.527446834276e-02 3.114785143131e-04 2.172614231779e+01
1.206750000000e+03 1.282637322431e-02 3.184610562395e-04 2.171824980435e+01
1.207000000000e+03 9.738833192105e-03 3.261557875602e-04 2.171156189370e+01
1.207250000000e+03 6.043799340995e-03 3.344714264842e-04 2.170607071776e+01
1.207500000000e+03 1.781935172507e-03 3.433059688790e-04 2.170176833487e+01
1.207750000000e+03 -2.997954530488e-03 3.525480526324e-04 2.169864686903e+01
1.208000000000e+03 -8.239429857987e-03 3.620782965370e-04 2.169669879352e+01
1.208250000000e+03 -1.387926026953e-02 3.717709655859e-04 2.169591697194e+01
1.208500000000e+03 -1.984815782150e-02 3.814955837449e-04 2.169629490632e+01
1.208750000000e+03 -2.607176316228e-02 3.911187393893e-04 2.169782673482e+01
1.209000000000e+03 -3.247158628253e-02 4.005059226552e-04 2.170050742414e+01
1.209250000000e+03 -3.896608500879e-02 4.095233925421e-04 2.170433273335e+01
1.209500000000e+03 -4.547173722025e-02 4.180400596994e-04 2.170929928534e+01
1.209750000000e+03 -5.190419899382e-02 4.259294407525e-04 2.171540460339e+01
1.210000000000e+03 -5.817939439372e-02 4.330713730707e-04 2.172264701169e+01
1.210250000000e+03 -6.421470940458e-02 4.393539312798e-04 2.173102566759e+01
1.210500000000e+03 -6.993009775121e-02 4.446750579464e-04 2.174054046026e+01
1.210750000000e+03 -7.524910085371e-02 4.489440016012e-04 2.175119190035e+01
1.211000000000e+03 -8.009998830786e-02 4.520829325350e-04 2.176298106961e+01
1.211250000000e+03 -8.441668654625e-02 4.540280934251e-04 2.177590947297e+01
1.211500000000e+03 -8.813959116911e-02 4.547307124500e-04 2.178997889791e+01
1.211750000000e+03 -9.121651354343e-02 4.541580963025e-04 2.180519131306e+01
1.212000000000e+03 -9.360328689888e-02 4.522940753730e-04 2.182154870421e+01
1.212250000000e+03 -9.526441099263e-02 4.491394255638e-04 2.183905293831e+01
1.212500000000e+03 -9.617340431151e-02 4.447119156210e-04 2.185770562254e+01
1.212750000000e+03 -9.631333122816e-02 4.390464886995e-04 2.187750797553e+01
1.213000000000e+03 -9.567690387536e-02 4.321946206301e-04 2.189846069490e+01
1.213250000000e+03 -9.426660103986e-02 4.242238021959e-04 2.192056384251e+01
1.213500000000e+03 -9.209463005672e-02 4.152167382892e-04 2.194381673614e+01
1.213750000000e+03 -8.918278407825e-02 4.052703933333e-04 2.196821785198e+01
1.214000000000e+03 -8.556203305643e-02 3.944944580687e-04 2.199376477363e+01
1.214250000000e+03 -8.127228405396e-02 3.830101787887e-04 2.202045408638e+01
1.214500000000e+03 -7.636173247000e-02 3.709486476026e-04 2.204828135127e+01
1.214750000000e+03 -7.088625652437e-02 3.584490704321e-04 2.207724106535e+01
1.215000000000e+03 -6.490869947230e-02 3.456569274458e-04 2.210732661908e+01
1.215250000000e+03 -5.849797197413e-02 3.327219238344e-04 2.213853035814e+01
1.215500000000e+03 -5.172827148401e-02 3.197960802737e-04 2.217084347956e+01
1.215750000000e+03 -4.467804459504e-02 3.070315826644e-04 2.220425608181e+01
1.216000000000e+03 -3.742895428073e-02 2.945787357087e-04 2.223875726307e+01
1.216250000000e+03 -3.006488584749e-02 2.825839247426e-04 2.227433496953e+01
1.216500000000e+03 -2.267081381359e-02 2.711876403001e-04 2.231097622334e+01
1.216750000000e+03 -1.533172876886e-02 2.605224408887e-04 2.234866693003e+01
1.217000000000e+03 -8.131556291198e-03 2.507113324677e-04 2.238739213388e+01
1.217250000000e+03 -1.152039366461e-03 2.418658732038e-04 2.242713578822e+01
1.217500000000e+03 5.528232673689e-03 2.340849058993e-04 2.246788103918e+01
1.217750000000e+03 1.183492935914e-02 2.274528978487e-04 2.250960995308e+01
1.218000000000e+03 1.769878606163e-02 2.220391624699e-04 2.255230381395e+01
1.218250000000e+03 2.305661106086e-02 2.178965843164e-04 2.259594285271e+01
1.218500000000e+03 2.785202659337e-02 2.150610607925e-04 2.264050634299e+01
1.218750000000e+03 3.203605720653e-02 2.135512948311e-04 2.268597271351e+01
1.219000000000e+03 3.556790581052e-02 2.133680859139e-04 2.273231925743e+01
1.219250000000e+03 3.841531181622e-02 2.144947122594e-04 2.277952226545e+01
1.219500000000e+03 4.055498252985e-02 2.168971065342e-04 2.282755689022e+01
1.219750000000e+03 4.197267734605e-02 2.205246969707e-04 2.287639727009e+01
1.220000000000e+03 4.266355042270e-02 2.253106983426e-04 2.292601620253e+01
1.220250000000e+03 4.263198833939e-02 2.311734441916e-04 2.297638525617e+01
1.220500000000e+03 4.189150713927e-02 2.380174956690e-04 2.302747466581e+01
1.220750000000e+03 4.046449282609e-02 2.457350592442e-04 2.307925326258e+01
1.221000000000e+03 3.838182523977e-02 2.542075579587e-04 2.313168841118e+01
1.221250000000e+03 3.568241939939e-02 2.633073015424e-04 2.318474591219e+01
1.221500000000e+03 3.241249765619e-02 2.728995623261e-04 2.323839010921e+01
1.221750000000e+03 2.862511108583e-02 2.828441384678e-04 2.329258360279e+01
1.222000000000e+03 2.437922744093e-02 2.929975570528e-04 2.334728738324e+01
1.222250000000e+03 1.973895112325e-02 3.032150013101e-04 2.340246073405e+01
1.222500000000e+03 1.477252456565e-02 3.133524530411e-04 2.345806136639e+01
1.222750000000e+03 9.551546964807e-03 3.232684614701e-04 2.351404519821e+01
1.223000000000e+03 4.149825222576e-03 3.328262799183e-04 2.357036664311e+01
1.223250000000e+03 -1.357477402828e-03 3.418955437901e-04 2.362697841745e+01
1.223500000000e+03 -6.894961237374e-03 3.503540689319e-04 2.368383184090e+01
1.223750000000e+03 -1.238789049808e-02 3.580895407619e-04 2.374087671087e+01
1.224000000000e+03 -1.776322739617e-02 3.650008616431e-04 2.379806161384e+01
1.224250000000e+03 -2.295052738737e-02 3.709994474607e-04 2.385533386528e+01
1.224500000000e+03 -2.788283815068e-02 3.760102304095e-04 2.391263982857e+01
1.224750000000e+03 -3.249753664109e-02 3.799726907901e-04 2.396992491443e+01
1.225000000000e+03 -3.673705191211e-02 3.828412780968e-04 2.402713390265e+01
1.225250000000e+03 -4.054960213098e-02 3.845861353866e-04 2.408421099477e+01
1.225500000000e+03 -4.388970137166e-02 3.851930496199e-04 2.414110012699e+01
1.225750000000e+03 -4.671874443547e-02 3.846637072253e-04 2.419774507832e+01
1.226000000000e+03 -4.900537212029e-02 3.830152476703e-04 2.425408971805e+01
1.226250000000e+03 -5.072570008339e-02 3.802797911953e-04 2.431007824089e+01
1.226500000000e+03 -5.186362512791e-02 3.765040456612e-04 2.436565531784e+01
1.226750000000e+03 -5.241085698797e-02 3.717483463818e-04 2.442076633824e+01
1.227000000000e+03 -5.236681823043e-02 3.660854771095e-04 2.447535762453e+01
1.227250000000e+03 -5.173866622419e-02 3.595998050664e-04 2.452937660169e+01
1.227500000000e+03 -5.054097550683e-02 3.523857824279e-04 2.458277201694e+01
1.227750000000e+03 -4.879546877764e-02 3.445466265036e-04 2.463549411805e+01
1.228000000000e+03 -4.653051643278e-02 3.361926358986e-04 2.468749485866e+01
1.228250000000e+03 -4.378080428493e-02 3.274399018576e-04 2.473872804827e+01
1.228500000000e+03 -4.058668083632e-02 3.184085081700e-04 2.478914955220e+01
1.228750000000e+03 -3.699356517196e-02 3.092209457108e-04 2.483871744751e+01
1.229000000000e+03 -3.305130355907e-02 3.000005216067e-04 2.488739219687e+01
1.229250000000e+03 -2.881337233010e-02 2.908696203530e-04 2.493513681488e+01
1.229500000000e+03 -2.433626582752e-02 2.819483574024e-04 2.498191701970e+01
1.229750000000e+03 -1.967864536717e-02 2.733529539047e-04 2.502770139186e+01
1.230000000000e+03 -1.490058579258e-02 2.651943710555e-04 2.507246153944e+01
1.230250000000e+03 -1.006280811207e-02 2.575770078726e-04 2.511617223347e+01
1.230500000000e+03 -5.225866246152e-03 2.505974756969e-04 2.515881159232e+01
1.230750000000e+03 -4.494684930190e-04 2.443435698526e-04 2.520036118525e+01
1.231000000000e+03 4.208321500141e-03 2.388933063282e-04 2.524080622900e+01
1.231250000000e+03 8.691722852594e-03 2.343141053192e-04 2.528013566770e+01
1.231500000000e+03 1.294792287055e-02 2.306621934007e-04 2.531834238423e+01
1.231750000000e+03 1.692765877016e-02 2.279820093613e-04 2.535542322571e+01
1.232000000000e+03 2.058576144029e-02 2.263059819181e-04 2.539137923486e+01
1.232250000000e+03 2.388165595568e-02 2.256541718294e-04 2.542621562822e+01
1.232500000000e+03 2.677973686751e-02 2.260344364246e-04 2.545994200476e+01
1.232750000000e+03 2.924976673501e-02 2.274423123666e-04 2.549257228130e+01
1.233000000000e+03 3.126707305002e-02 2.298615351153e-04 2.552412488191e+01
1.233250000000e+03 3.281282139297e-02 2.332641748019e-04 2.555462259394e+01
1.233500000000e+03 3.387403000891e-02 2.376114811578e-04 2.558409272663e+01
1.233750000000e+03 3.444369441441e-02 2.428542926180e-04 2.561256691870e+01
1.234000000000e+03 3.452070349652e-02 2.489339566949e-04 2.564008111779e+01
1.234250000000e+03 3.410966763268e-02 2.557833606849e-04 2.566667555988e+01
1.234500000000e+03 3.322081687216e-02 2.633277145133e-04 2.569239444398e+01
1.234750000000e+03 3.186967817828e-02 2.714857798039e-04 2.571728586006e+01
1.235000000000e+03 3.007677830420e-02 2.801709584916e-04 2.574140149183e+01
1.235250000000e+03 2.786719681740e-02 2.892926288573e-04 2.576479646805e+01
1.235500000000e+03 2.527023066980e-02 2.987571708701e-04 2.578752886730e+01
1.235750000000e+03 2.231885406481e-02 3.084693468843e-04 2.580965948818e+01
1.236000000000e+03 1.904922525390e-02 3.183334921398e-04 2.583125142691e+01
1.236250000000e+03 1.550016548621e-02 3.282547215665e-04 2.585236962552e+01
1.236500000000e+03 1.171255969749e-02 3.381401740776e-04 2.587308056018e+01
1.236750000000e+03 7.728869924426e-03 3.478999716888e-04 2.589345155086e+01
1.237000000000e+03 3.592527440029e-03 3.574483182828e-04 2.591355039379e+01
1.237250000000e+03 -6.525996904920e-04 3.667044348788e-04 2.593344477726e+01
1.237500000000e+03 -4.962765444889e-03 3.755934067091e-04 2.595320189760e+01
1.237750000000e+03 -9.294817365742e-03 3.840468857871e-04 2.597288764591e+01
1.238000000000e+03 -1.360671718875e-02 3.920037002103e-04 2.599256638259e+01
1.238250000000e+03 -1.785796407401e-02 3.994103634520e-04 2.601230005537e+01
1.238500000000e+03 -2.201001721757e-02 4.062213827118e-04 2.603214801269e+01
1.238750000000e+03 -2.602666104884e-02 4.123995862964e-04 2.605216611345e+01
1.239000000000e+03 -2.987431461975e-02 4.179161261165e-04 2.607240658200e+01
1.239250000000e+03 -3.352232812358e-02 4.227505683466e-04 2.609291714399e+01
1.239500000000e+03 -3.694317927699e-02 4.268906935145e-04 2.611374087603e+01
1.239750000000e+03 -4.011265716968e-02 4.303323203119e-04 2.613491564016e+01
1.240000000000e+03 -4.301000722421e-02 4.330790364653e-04 2.615647355949e+01
1.240250000000e+03 -4.561800005792e-02 4.351417591354e-04 2.617844075265e+01
1.240500000000e+03 -4.792293247938e-02 4.365381817563e-04 2.620083714721e+01
1.240750000000e+03 -4.991468552341e-02 4.372924080639e-04 2.622367582989e+01
1.241000000000e+03 -5.158659785129e-02 4.374341729401e-04 2.624696322557e+01
1.241250000000e+03 -5.293545202272e-02 4.369983452988e-04 2.627069852526e+01
1.241500000000e+03 -5.396132900513e-02 4.360243056865e-04 2.629487371278e+01
1.241750000000e+03 -5.466743098411e-02 4.345551873490e-04 2.631947362951e+01
1.242000000000e+03 -5.505997639737e-02 4.326372886744e-04 2.634447562075e+01
1.242250000000e+03 -5.514797347613e-02 4.303192960493e-04 2.636984978710e+01
1.242500000000e+03 -5.494303566147e-02 4.276517506915e-04 2.639555895703e+01
1.242750000000e+03 -5.445913212451e-02 4.246863880528e-04 2.642155903846e+01
1.243000000000e+03 -5.371242048976e-02 4.214756321371e-04 2.644779892130e+01
1.243250000000e+03 -5.272098299435e-02 4.180719688601e-04 2.647422094628e+01
1.243500000000e+03 -5.150460862572e-02 4.145274615894e-04 2.650076111752e+01
1.243750000000e+03 -5.008454754556e-02 4.108932941030e-04 2.652734970998e+01
1.244000000000e+03 -4.848330840444e-02 4.072193637067e-04 2.655391137571e+01
1.244250000000e+03 -4.672441246908e-02 4.035539029303e-04 2.658036585477e+01
1.244500000000e+03 -4.483217504194e-02 3.999431383866e-04 2.660662841721e+01
1.244750000000e+03 -4.283148258435e-02 3.964310421068e-04 2.663261064351e+01
1.245000000000e+03 -4.074757764288e-02 3.930590268461e-04 2.665822077327e+01
1.245250000000e+03 -3.860583559821e-02 3.898657118401e-04 2.668336451812e+01
1.245500000000e+03 -3.643156585259e-02 3.868867958277e-04 2.670794593436e+01
1.245750000000e+03 -3.424977456053e-02 3.841547527174e-04 2.673186782143e+01
1.246000000000e+03 -3.208498562642e-02 3.816987793193e-04 2.675503287196e+01
1.246250000000e+03 -2.996099852769e-02 3.795445192213e-04 2.677734414715e+01
1.246500000000e+03 -2.790069016876e-02 3.777139555357e-04 2.679870601986e+01
1.246750000000e+03 -2.592582551658e-02 3.762253023485e-04 2.681902507059e+01
1.247000000000e+03 -2.405684319797e-02 3.750928162590e-04 2.683821082224e+01
1.247250000000e+03 -2.231262953784e-02 3.743265951518e-04 2.685617641332e+01
1.247500000000e+03 -2.071038749128e-02 3.739325796416e-04 2.687283968914e+01
1.247750000000e+03 -1.926538724132e-02 3.739122783008e-04 2.688812363599e+01
1.248000000000e+03 -1.799086917803e-02 3.742628165616e-04 2.690195743633e+01
1.248250000000e+03 -1.689782143023e-02 3.749767134483e-04 2.691427683860e+01
1.248500000000e+03 -1.599491921475e-02 3.760419724025e-04 2.692502510872e+01
1.248750000000e+03 -1.528834714774e-02 3.774419497841e-04 2.693415330192e+01
1.249000000000e+03 -1.478178394571e-02 3.791555109344e-04 2.694162105619e+01
1.249250000000e+03 -1.447629349118e-02 3.811570341786e-04 2.694739677617e+01
1.249500000000e+03 -1.437033709872e-02 3.834166199893e-04 2.695145811298e+01
1.249750000000e+03 -1.445977454631e-02 3.859002990179e-04 2.695379214460e+01
1.250000000000e+03 -1.473793459018e-02 3.885703337541e-04 2.695439565434e+01
1.250250000000e+03 -1.519567139530e-02 3.913855482304e-04 2.695327499320e+01
1.250500000000e+03 -1.582151116976e-02 3.943018238980e-04 2.695044614583e+01
1.250750000000e+03 -1.660180680419e-02 3.972725685412e-04 2.694593451527e+01
1.251000000000e+03 -1.752093753329e-02 4.002492576012e-04 2.693977476853e+01
1.251250000000e+03 -1.856153363149e-02 4.031821015388e-04 2.693201029488e+01
1.251500000000e+03 -1.970474081860e-02 4.060206975961e-04 2.692269285463e+01
1.251750000000e+03 -2.093051001491e-02 4.087147697918e-04 2.691188196078e+01
1.252000000000e+03 -2.221789047839e-02 4.112148512675e-04 2.689964434328e+01
1.252250000000e+03 -2.354537886749e-02 4.134731291793e-04 2.688605305924e+01
1.252500000000e+03 -2.489125125378e-02 4.154441534725e-04 2.687118678636e+01
1.252750000000e+03 -2.623388707547e-02 4.170855809997e-04 2.685512905026e+01
1.253000000000e+03 -2.755216197740e-02 4.183589965080e-04 2.683796715109e+01
1.253250000000e+03 -2.882573435457e-02 4.192304406524e-04 2.681979144908e+01
1.253500000000e+03 -3.003543964459e-02 4.196712061165e-04 2.680069420583e+01
1.253750000000e+03 -3.116354839540e-02 4.196582680271e-04 2.678076882295e+01
1.254000000000e+03 -3.219408346522e-02 4.191748279688e-04 2.676010881246e+01
1.254250000000e+03 -3.311311363104e-02 4.182107580653e-04 2.673880679395e+01
1.254500000000e+03 -3.390892262900e-02 4.167627733864e-04 2.671695377548e+01
1.254750000000e+03 -3.457227492079e-02 4.148347256456e-04 2.669463808977e+01
1.255000000000e+03 -3.509650002159e-02 4.124375516446e-04 2.667194478494e+01
1.255250000000e+03 -3.547766551274e-02 4.095893046146e-04 2.664895468067e+01
1.255500000000e+03 -3.571457509136e-02 4.063148552003e-04 2.662574386441e+01
1.255750000000e+03 -3.580882794420e-02 4.026456647200e-04 2.660238292625e+01
1.256000000000e+03 -3.576475047729e-02 3.986192883344e-04 2.657893648651e+01
1.256250000000e+03 -3.558928934440e-02 3.942787968189e-04 2.655546280466e+01
1.256500000000e+03 -3.529189049592e-02 3.896721241131e-04 2.653201328262e+01
1.256750000000e+03 -3.488428075373e-02 3.848512649217e-04 2.650863225177e+01
1.257000000000e+03 -3.438021934818e-02 3.798714264358e-04 2.648535681204e+01
1.257250000000e+03 -3.379521264170e-02 3.747900635256e-04 2.646221661940e+01
1.257500000000e+03 -3.314617073033e-02 3.696658573756e-04 2.643923391361e+01
1.257750000000e+03 -3.245104791805e-02 3.645577480040e-04 2.641642358626e+01
1.258000000000e+03 -3.172843198627e-02 3.595237694395e-04 2.639379323359e+01
1.258250000000e+03 -3.099713169858e-02 3.546201737237e-04 2.637134339815e+01
1.258500000000e+03 -3.027573527202e-02 3.499003627436e-04 2.634906780661e+01
1.258750000000e+03 -2.958219733366e-02 3.454138202256e-04 2.632695368196e+01
1.259000000000e+03 -2.893336790335e-02 3.412052181619e-04 2.630498210078e+01
1.259250000000e+03 -2.834459452105e-02 3.373137001064e-04 2.628312839880e+01
1.259500000000e+03 -2.782931002322e-02 3.337721153260e-04 2.626136261977e+01
1.259750000000e+03 -2.739870528527e-02 3.306064988747e-04 2.623964995031e+01
1.260000000000e+03 -2.706134518735e-02 3.278354893550e-04 2.621795125055e+01
1.260250000000e+03 -2.682291982017e-02 3.254700751514e-04 2.619622355239e+01
1.260500000000e+03 -2.668605224965e-02 3.235134719051e-04 2.617442050089e+01
1.260750000000e+03 -2.665007703704e-02 3.219609745520e-04 2.615249297472e+01
1.261000000000e+03 -2.671097476019e-02 3.208001495468e-04 2.613038955270e+01
1.261250000000e+03 -2.686138034791e-02 3.200111484647e-04 2.610805693869e+01
1.261500000000e+03 -2.709055943462e-02 3.195670276231e-04 2.608544062595e+01
1.261750000000e+03 -2.738460987386e-02 3.194344073167e-04 2.606248516642e+01
1.262000000000e+03 -2.772658318058e-02 3.195740566286e-04 2.603913486408e+01
1.262250000000e+03 -2.809681404535e-02 3.199417698873e-04 2.601533400718e+01
1.262500000000e+03 -2.847322570476e-02 3.204892224492e-04 2.599102737711e+01
1.262750000000e+03 -2.883171628151e-02 3.211649614544e-04 2.596616077651e+01
1.263000000000e+03 -2.914665103923e-02 3.219154554073e-04 2.594068114604e+01
1.263250000000e+03 -2.939133434497e-02 3.226861936987e-04 2.591453724673e+01
1.263500000000e+03 -2.953857867150e-02 3.234227848219e-04 2.588767966754e+01
1.263750000000e+03 -2.956126841513e-02 3.240721146991e-04 2.586006145399e+01
1.264000000000e+03 -2.943296865376e-02 3.245834541349e-04 2.583163828763e+01
1.264250000000e+03 -2.912851537478e-02 3.249094795855e-04 2.580236861839e+01
1.264500000000e+03 -2.862464414069e-02 3.250073799307e-04 2.577221426466e+01
1.264750000000e+03 -2.790054153472e-02 3.248396937539e-04 2.574114027334e+01
1.265000000000e+03 -2.693844413223e-02 3.243752730133e-04 2.570911548716e+01
1.265250000000e+03 -2.572413720429e-02 3.235899378831e-04 2.567611255347e+01
1.265500000000e+03 -2.424744246407e-02 3.224671052007e-04 2.564210820005e+01
1.265750000000e+03 -2.250258157917e-02 3.209981622957e-04 2.560708319415e+01
1.266000000000e+03 -2.048858170647e-02 3.191829198180e-04 2.557102278173e+01
1.266250000000e+03 -1.820949023179e-02 3.170296699686e-04 2.553391659570e+01
1.266500000000e+03 -1.567457389083e-02 3.145552263551e-04 2.549575883280e+01
1.266750000000e+03 -1.289834157293e-02 3.117846549503e-04 2.545654809375e+01
1.267000000000e+03 -9.900613519329e-03 3.087510802255e-04 2.541628772580e+01
1.267250000000e+03 -6.706369064761e-03 3.054951255216e-04 2.537498564165e+01
1.267500000000e+03 -3.345489927455e-03 3.020642220382e-04 2.533265411459e+01
1.267750000000e+03 1.474568952839e-04 2.985119567923e-04 2.528931001710e+01
1.268000000000e+03 3.733667004607e-03 2.948970979785e-04 2.524497454362e+01
1.268250000000e+03 7.370608361774e-03 2.912825694926e-04 2.519967294572e+01
1.268500000000e+03 1.101255641599e-02 2.877344219940e-04 2.515343445137e+01
1.268750000000e+03 1.461120828451e-02 2.843206966049e-04 2.510629221209e+01
1.269000000000e+03 1.811645237810e-02 2.811101643324e-04 2.505828267438e+01
1.269250000000e+03 2.147704463126e-02 2.781711466943e-04 2.500944572443e+01
1.269500000000e+03 2.464146316399e-02 2.755702615847e-04 2.495982396720e+01
1.269750000000e+03 2.755867297473e-02 2.733712128377e-04 2.490946281491e+01
1.270000000000e+03 3.017898722180e-02 2.716336368337e-04 2.485840973183e+01
1.270250000000e+03 3.245487710629e-02 2.704119391464e-04 2.480671428932e+01
1.270500000000e+03 3.434178345877e-02 2.697543374105e-04 2.475442739754e+01
1.270750000000e+03 3.579890751796e-02 2.697018333132e-04 2.470160128290e+01
1.271000000000e+03 3.678995519110e-02 2.702874120566e-04 2.464828895859e+01
1.271250000000e+03 3.728378911692e-02 2.715354036393e-04 2.459454374706e+01
1.271500000000e+03 3.725509705928e-02 2.734607782657e-04 2.454041917402e+01
1.271750000000e+03 3.668492035584e-02 2.760687791581e-04 2.448596848517e+01
1.272000000000e+03 3.556105748598e-02 2.793547446839e-04 2.443124421645e+01
1.272250000000e+03 3.387851079081e-02 2.833038012217e-04 2.437629810872e+01
1.272500000000e+03 3.163970858432e-02 2.878909902919e-04 2.432118069053e+01
1.272750000000e+03 2.885459293745e-02 2.930816163766e-04 2.426594093852e+01
1.273000000000e+03 2.554076907577e-02 2.988313570385e-04 2.421062621916e+01
1.273250000000e+03 2.172335575134e-02 3.050869051123e-04 2.415528195974e+01
1.273500000000e+03 1.743483221953e-02 3.117865712942e-04 2.409995152025e+01
1.273750000000e+03 1.271464979561e-02 3.188611918113e-04 2.404467595546e+01
1.274000000000e+03 7.608939196974e-03 3.262348696501e-04 2.398949404091e+01
1.274250000000e+03 2.169905574832e-03 3.338261265595e-04 2.393444208947e+01
1.274500000000e+03 -3.544756325320e-03 3.415490071335e-04 2.387955394448e+01
1.274750000000e+03 -9.472649002976e-03 3.493143385980e-04 2.382486090278e+01
1.275000000000e+03 -1.554735736133e-02 3.570308815554e-04 2.377039181638e+01
1.275250000000e+03 -2.169939405967e-02 3.646067506548e-04 2.371617307476e+01
1.275500000000e+03 -2.785710054152e-02 3.719507372677e-04 2.366222870297e+01
1.275750000000e+03 -3.394767331350e-02 3.789736895627e-04 2.360858044415e+01
1.276000000000e+03 -3.989809889028e-02 3.855898103791e-04 2.355524792035e+01
1.276250000000e+03 -4.563623141223e-02 3.917180404723e-04 2.350224876525e+01
1.276500000000e+03 -5.109183224371e-02 3.972832000820e-04 2.344959881346e+01
1.276750000000e+03 -5.619755062404e-02 4.022172319117e-04 2.339731228694e+01
1.277000000000e+03 -6.088993939952e-02 4.064602485373e-04 2.334540203799e+01
1.277250000000e+03 -6.511038722399e-02 4.099615792672e-04 2.329387973474e+01
1.277500000000e+03 -6.880599707022e-02 4.126805142190e-04 2.324275615356e+01
1.277750000000e+03 -7.193038698284e-02 4.145869946638e-04 2.319204140986e+01
1.278000000000e+03 -7.444445094037e-02 4.156622678097e-04 2.314174516678e+01
1.278250000000e+03 -7.631691481890e-02 4.158990747283e-04 2.309187697745e+01
1.278500000000e+03 -7.752492751774e-02 4.153020013779e-04 2.304244643884e+01
1.278750000000e+03 -7.805443776990e-02 4.138874778820e-04 2.299346346350e+01
1.279000000000e+03 -7.790041405348e-02 4.116835494402e-04 2.294493856693e+01
1.279250000000e+03 -7.706711998241e-02 4.087296805426e-04 2.289688295140e+01
1.279500000000e+03 -7.556799054743e-02 4.050759827364e-04 2.284930884158e+01
1.279750000000e+03 -7.342565469633e-02 4.007827872745e-04 2.280222952420e+01
1.280000000000e+03 -7.067161535758e-02 3.959196646550e-04 2.275565956568e+01
1.280250000000e+03 -6.734591459035e-02 3.905644705563e-04 2.270961489146e+01
1.280500000000e+03 -6.349654948856e-02 3.848020605133e-04 2.266411295496e+01
1.280750000000e+03 -5.917897561969e-02 3.787232117425e-04 2.261917267728e+01
1.281000000000e+03 -5.445528531228e-02 3.724231568699e-04 2.257481455748e+01
1.281250000000e+03 -4.939340368376e-02 3.660001070190e-04 2.253106063640e+01
1.281500000000e+03 -4.406608537868e-02 3.595536535697e-04 2.248793454159e+01
1.281750000000e+03 -3.854999879767e-02 3.531833452024e-04 2.244546132322e+01
1.282000000000e+03 -3.292456939171e-02 3.469869572097e-04 2.240366744897e+01
1.282250000000e+03 -2.727086737192e-02 3.410589347909e-04 2.236258066566e+01
1.282500000000e+03 -2.167039115176e-02 3.354888236035e-04 2.232222994596e+01
1.282750000000e+03 -1.620393723981e-02 3.303598039766e-04 2.228264523264e+01
1.283000000000e+03 -1.095033632212e-02 3.257472490314e-04 2.224385741467e+01
1.283250000000e+03 -5.985318868169e-03 3.217174497695e-04 2.220589804429e+01
1.283500000000e+03 -1.380334884692e-03 3.183264781447e-04 2.216879927996e+01
1.283750000000e+03 2.798526527041e-03 3.156190666799e-04 2.213259361271e+01
1.284000000000e+03 6.491561633941e-03 3.136279280447e-04 2.209731378831e+01
1.284250000000e+03 9.646406980624e-03 3.123730401446e-04 2.206299254929e+01
1.284500000000e+03 1.221884144254e-02 3.118613162547e-04 2.202966256064e+01
1.284750000000e+03 1.417354972909e-02 3.120863002965e-04 2.199735617398e+01
1.285000000000e+03 1.548464909105e-02 3.130283209784e-04 2.196610535835e+01
1.285250000000e+03 1.613620453632e-02 3.146546304189e-04 2.193594150962e+01
1.285500000000e+03 1.612244271042e-02 3.169200250884e-04 2.190689538518e+01
1.285750000000e+03 1.544797764984e-02 3.197674306125e-04 2.187899695812e+01
1.286000000000e+03 1.412769258802e-02 3.231289537234e-04 2.185227536985e+01
1.286250000000e+03 1.218664313370e-02 3.269268412129e-04 2.182675882724e+01
1.286500000000e+03 9.659675009953e-03 3.310749448371e-04 2.180247455677e+01
1.286750000000e+03 6.590881952318e-03 3.354801826753e-04 2.177944876749e+01
1.287000000000e+03 3.033034247827e-03 3.400439997073e-04 2.175770660337e+01
1.287250000000e+03 -9.532540750342e-04 3.446641148064e-04 2.173727212323e+01
1.287500000000e+03 -5.300473480463e-03 3.492363473756e-04 2.171816829503e+01
1.287750000000e+03 -9.935179939008e-03 3.536562294828e-04 2.170041697226e+01
1.288000000000e+03 -1.477915984880e-02 3.578209383737e-04 2.168403889475e+01
1.288250000000e+03 -1.975065218890e-02 3.616311409170e-04 2.166905368550e+01
1.288500000000e+03 -2.476556691794e-02 3.649927116795e-04 2.165547983792e+01
1.288750000000e+03 -2.973882115396e-02 3.678183427714e-04 2.164333471860e+01
1.289000000000e+03 -3.458565610747e-02 3.700291236799e-04 2.163263454797e+01
1.289250000000e+03 -3.922296613581e-02 3.715559331228e-04 2.162339437414e+01
1.289500000000e+03 -4.357058656874e-02 3.723407081200e-04 2.161562807344e+01
1.289750000000e+03 -4.755256161244e-02 3.723375323106e-04 2.160934830421e+01
1.290000000000e+03 -5.109834098608e-02 3.715135483213e-04 2.160456646925e+01
1.290250000000e+03 -5.414387221034e-02 3.698495624352e-04 2.160129266459e+01
1.290500000000e+03 -5.663263906117e-02 3.673405868329e-04 2.159953563809e+01
1.290750000000e+03 -5.851655106781e-02 3.639960222161e-04 2.159930273028e+01
1.291000000000e+03 -5.975668280135e-02 3.598395912223e-04 2.160059976905e+01
1.291250000000e+03 -6.032395800382e-02 3.549092498085e-04 2.160343105009e+01
1.291500000000e+03 -6.019955760371e-02 3.492565990035e-04 2.160779919728e+01
1.291750000000e+03 -5.937530525481e-02 3.429462800159e-04 2.161370511554e+01
1.292000000000e+03 -5.785379890240e-02 3.360550473961e-04 2.162114788420e+01
1.292250000000e+03 -5.564838137166e-02 3.286706636836e-04 2.163012464821e+01
1.292500000000e+03 -5.278299380578e-02 3.208906735612e-04 2.164063052069e+01
1.292750000000e+03 -4.929187632269e-02 3.128209973763e-04 2.165265851985e+01
1.293000000000e+03 -4.521900819079e-02 3.045742954210e-04 2.166619939854e+01
1.293250000000e+03 -4.061755244839e-02 2.962683383984e-04 2.168124161599e+01
1.293500000000e+03 -3.554900447105e-02 2.880241851646e-04 2.169777117297e+01
1.293750000000e+03 -3.008235649708e-02 2.799643424674e-04 2.171577158048e+01
1.294000000000e+03 -2.429301828660e-02 2.722108662368e-04 2.173522370094e+01
1.294250000000e+03 -1.826174512307e-02 2.648834329906e-04 2.175610572831e+01
1.294500000000e+03 -1.207340992536e-02 2.580974350334e-04 2.177839309172e+01
1.294750000000e+03 -5.815735885781e-03 2.519621659502e-04 2.180205834865e+01
1.295000000000e+03 4.220072434330e-04 2.465789645963e-04 2.182707120159e+01
1.295250000000e+03 6.550354481669e-03 2.420395704593e-04 2.185339841266e+01
1.295500000000e+03 1.248099739768e-02 2.384245343660e-04 2.188100380821e+01
1.295750000000e+03 1.812809659612e-02 2.358019034092e-04 2.190984821385e+01
1.296000000000e+03 2.340961439965e-02 2.342258783074e-04 2.193988954849e+01
1.296250000000e+03 2.824854350266e-02 2.337358680574e-04 2.197108279925e+01
1.296500000000e+03 3.257409787642e-02 2.343556020556e-04 2.200338010616e+01
1.296750000000e+03 3.632274311944e-02 2.360927785299e-04 2.203673078266e+01
1.297000000000e+03 3.943924539787e-02 2.389385973807e-04 2.207108149210e+01
1.297250000000e+03 4.187748671584e-02 2.428677379480e-04 2.210637634298e+01
1.297500000000e+03 4.360112398125e-02 2.478386914693e-04 2.214255697038e+01
1.297750000000e+03 4.458425946682e-02 2.537940890842e-04 2.217956284027e+01
1.298000000000e+03 4.481171177282e-02 2.606616224640e-04 2.221733129306e+01
1.298250000000e+03 4.427938392392e-02 2.683547912465e-04 2.225579791506e+01
1.298500000000e+03 4.299418846698e-02 2.767744193671e-04 2.229489662917e+01
1.298750000000e+03 4.097407955694e-02 2.858098731953e-04 2.233456011097e+01
1.299000000000e+03 3.824764044754e-02 2.953408561099e-04 2.237471989675e+01
1.299250000000e+03 3.485377156172e-02 3.052390767561e-04 2.241530687668e+01
1.299500000000e+03 3.084096965231e-02 3.153702549227e-04 2.245625139398e+01
1.299750000000e+03 2.626669480958e-02 3.255960423747e-04 2.249748378366e+01
1.300000000000e+03 2.119638158863e-02 3.357762101721e-04 2.253893449298e+01
1.300250000000e+03 1.570252906364e-02 3.457707039352e-04 2.258053463573e+01
1.300500000000e+03 9.863510131677e-03 3.554417773664e-04 2.262221609694e+01
1.300750000000e+03 3.762436643136e-03 3.646560740502e-04 2.266391210143e+01
1.301000000000e+03 -2.514137527724e-03 3.732866566456e-04 2.270555743977e+01
1.301250000000e+03 -8.877524642749e-03 3.812148717433e-04 2.274708870619e+01
1.301500000000e+03 -1.523822662639e-02 3.883322039333e-04 2.278844481087e+01
1.301750000000e+03 -2.150729147076e-02 3.945418832956e-04 2.282956719008e+01
1.302000000000e+03 -2.759761170536e-02 3.997602455115e-04 2.287039997350e+01
1.302250000000e+03 -3.342523827943e-02 4.039181257604e-04 2.291089046794e+01
1.302500000000e+03 -3.891060338215e-02 4.069618746951e-04 2.295098930458e+01
[truncated: 26,570 more chars]
